# Supplementary material for: How to jointly control a ball trajectory on a moving board: Methodological insights into Motor Learning and Rehabilitation
Source: PLoS One. 2025 Oct 15;20(10):e0334588. doi: 10.1371/journal.pone.0334588 (PMC12527165; doi:10.1371/journal.pone.0334588)
Supplement: S2 Data — (ZIP) [file pone.0334588.s002.zip › D4_012.csv]

Ball_X	Ball_Y	Ball_Z	BoardCentre_X	BoardCentre_Y	BoardCentre_Z	P1LeftHand_X	P1LeftHand_Y	P1LeftHand_Z	P1RightHand_X	P1RightHand_Y	P1RightHand_Z	P1MidHands_X	P1MidHands_Y	P1MidHands_Z	P2MidHands_X	P2MidHands_Y	P2MidHands_Z
-17.148357	37.750904	116.071083	-25.180912	15.360051	115.811798	31.125589	-8.997204	115.799316	29.779451	38.982059	115.342819	30.45252	14.9924275	115.5710675	-80.814344	15.7276745	116.0525285
-16.020939	37.138695	115.762856	-25.271395	15.335441	115.457344	31.162571	-9.07206	115.961334	30.19965	38.770844	115.422913	30.6811105	14.849392	115.6921235	-81.2239005	15.82149	115.2225645
-15.035462	36.555187	115.501389	-25.312147	15.310555	115.117905	31.178459	-9.092139	116.007591	29.779413	38.925682	115.708229	30.478936	14.9167715	115.85791	-81.10323	15.7043385	114.3779
-14.034126	35.869194	115.310135	-25.290791	15.295092	114.854515	31.186005	-9.078565	115.908287	29.785875	38.93177	115.651115	30.48594	14.9266025	115.779701	-81.067522	15.6635815	113.929329
-13.033438	35.135674	115.168312	-25.191259	15.300364	114.683357	31.21899	-9.043207	115.692284	29.812464	38.946743	115.479744	30.515727	14.951768	115.586014	-80.898245	15.64896	113.7807
-12.031607	34.405399	115.069389	-25.122244	15.314002	114.62262	31.253763	-9.021148	115.491882	29.879967	38.951538	115.265289	30.566865	14.965195	115.3785855	-80.811353	15.662809	113.8666545
-10.718814	33.196033	114.982857	-24.949554	15.304603	114.603439	31.292942	-9.028365	115.237701	30.002291	38.926105	115.01638	30.6476165	14.94887	115.1270405	-80.5467245	15.660336	114.0798375
-9.778389	32.302589	114.95491	-24.879467	15.29149	114.621674	31.325283	-9.077973	115.161179	30.07625	38.875362	114.927551	30.7007665	14.8986945	115.044365	-80.4597005	15.6842855	114.198983
-8.947032	31.417158	114.946854	-24.838438	15.282911	114.641418	31.346899	-9.12681	115.140854	30.128054	38.825073	114.903679	30.7374765	14.8491315	115.0222665	-80.4143525	15.7166905	114.2605695
-8.185584	30.506607	114.954063	-24.85253	15.248014	114.683365	31.363571	-9.189315	115.153275	30.154287	38.781464	114.919006	30.758929	14.7960745	115.0361405	-80.463989	15.6999535	114.3305895
-7.424446	29.51844	114.959267	-24.829691	15.207034	114.676193	31.37508	-9.246014	115.199341	30.169535	38.731747	114.962646	30.7723075	14.7428665	115.0809935	-80.4316895	15.6712015	114.2713925
-6.696791	28.468573	114.906708	-24.820061	15.180245	114.635208	31.390053	-9.319988	115.266418	30.168783	38.675331	114.984604	30.779418	14.6776715	115.125511	-80.41954	15.6828185	114.144905
-5.944963	27.448257	114.796936	-24.853096	15.111648	114.577774	31.366926	-9.400702	115.323112	30.172707	38.595112	114.94796	30.7698165	14.597205	115.135536	-80.4760085	15.626091	114.020012
-4.992477	25.864809	114.669075	-24.858608	15.023613	114.504074	31.365004	-9.556744	115.40583	30.19743	38.415455	114.829376	30.781217	14.4293555	115.117603	-80.498433	15.6178705	113.890545
-4.336066	24.693697	114.617661	-24.813757	14.918216	114.485458	31.385799	-9.682742	115.521362	30.271912	38.251022	114.821854	30.8288555	14.28414	115.171608	-80.4563695	15.552292	113.799308
-3.723812	23.560385	114.610542	-24.811806	14.792077	114.43515	31.414169	-9.823385	115.695908	30.364033	38.06958	114.884499	30.889101	14.1230975	115.2902035	-80.512713	15.4610565	113.5800965
-3.167994	22.434822	114.553406	-24.787556	14.687583	114.312981	31.476879	-9.962349	115.932777	30.444208	37.898582	114.9851	30.9605435	13.9681165	115.4589385	-80.5356555	15.4070495	113.1670235
-2.675525	21.321526	114.534294	-24.773052	14.571981	114.123299	31.548443	-10.10156	116.234077	30.506325	37.732368	115.086067	31.027384	13.815404	115.660072	-80.573488	15.328558	112.586526
-2.147461	20.098053	114.461914	-24.729195	14.495756	113.994347	31.628162	-10.218932	116.56163	30.587452	37.590279	115.124222	31.107807	13.6856735	115.842926	-80.566197	15.3058385	112.145768
-1.674508	18.993694	114.489365	-24.625174	14.39827	113.972664	31.74992	-10.325509	116.907692	30.715769	37.445297	115.087685	31.2328445	13.559894	115.9976885	-80.4831925	15.236646	111.9476395
-1.082822	17.309032	114.716209	-24.406858	14.214919	114.142441	32.006893	-10.460552	117.375496	30.954214	37.272308	115.134453	31.4805535	13.405878	116.2549745	-80.2942695	15.02396	112.0299075
-0.731912	16.186417	114.945946	-24.269295	14.068524	114.323174	32.21484	-10.542011	117.676758	31.104288	37.194992	115.263939	31.659564	13.3264905	116.4703485	-80.198154	14.8105575	112.1759995
-0.475541	15.095383	115.208771	-24.102097	13.906995	114.541901	32.434174	-10.615026	117.917358	31.226885	37.127731	115.452408	31.8305295	13.2563525	116.684883	-80.0347235	14.5576375	112.398919
-0.215912	14.065205	115.441879	-23.990864	13.683389	114.7761	32.662685	-10.68006	118.099609	31.298143	37.092468	115.674271	31.980414	13.206204	116.88694	-79.962142	14.160574	112.66526
-0.086298	13.093368	115.652763	-23.909801	13.521586	114.962914	32.873432	-10.700518	118.228676	31.317959	37.101238	115.812859	32.0956955	13.20036	117.0207675	-79.9152975	13.842812	112.9050605
0.007642	12.127714	115.776299	-23.850977	13.375356	115.109299	33.062	-10.652266	118.290817	31.27879	37.165867	115.925827	32.170395	13.2568005	117.108322	-79.872349	13.4939115	113.110276
0.053673	11.14229	115.841545	-23.809029	13.292675	115.182838	33.228397	-10.594718	118.286835	31.232912	37.245258	115.971184	32.2306545	13.32527	117.1290095	-79.8487125	13.26008	113.2366665
0.000763	9.770766	115.862083	-23.760818	13.175337	115.165863	33.404442	-10.561026	118.234825	31.159306	37.287842	116.040123	32.281874	13.363408	117.137474	-79.80351	12.987266	113.194252
-0.049005	8.930999	115.820587	-23.702614	13.078102	115.166214	33.48098	-10.610554	118.174278	31.190781	37.234028	116.04248	32.3358805	13.311737	117.108379	-79.7411085	12.844467	113.224049
-0.194382	8.064897	115.803406	-23.626287	12.995456	115.198967	33.544128	-10.714846	118.080437	31.287701	37.131836	116.017242	32.4159145	13.208495	117.0488395	-79.6684885	12.782417	113.3490945
-0.351412	7.173149	115.776169	-23.514545	12.881356	115.290787	33.621033	-10.8456	117.95491	31.400797	36.986847	116.104164	32.510915	13.0706235	117.029537	-79.540005	12.6920885	113.552037
-0.556118	6.297763	115.769386	-23.391449	12.748782	115.411247	33.705997	-11.006987	117.827271	31.567741	36.85865	116.140709	32.636869	12.9258315	116.98399	-79.419767	12.5717325	113.838504
-0.795533	5.498825	115.767494	-23.24658	12.644823	115.534164	33.794357	-11.132106	117.645714	31.715054	36.732464	116.239502	32.7547055	12.800179	116.942608	-79.2478655	12.489467	114.12572
-1.024682	4.736548	115.715721	-23.101337	12.564463	115.657654	33.893085	-11.242398	117.451439	31.83268	36.638554	116.37944	32.8628825	12.698078	116.9154395	-79.0655565	12.430848	114.3998685
-1.525926	3.669238	115.665016	-22.924297	12.477827	115.947296	33.998688	-11.304973	117.074242	32.02676	36.551155	116.540108	33.012724	12.623091	116.807175	-78.861318	12.332563	115.087417
-1.871638	2.893474	115.647339	-22.819603	12.485196	116.265251	34.074268	-11.309539	116.811165	32.178513	36.53318	116.715004	33.1263905	12.6118205	116.7630845	-78.7655965	12.3585715	115.7674175
-2.29911	2.176891	115.68251	-22.680416	12.497811	116.495117	34.140808	-11.314525	116.598198	32.292664	36.521339	116.9711	33.216736	12.603407	116.784649	-78.577568	12.392215	116.205585
-2.67926	1.437971	115.738167	-22.666969	12.577425	116.833786	34.19133	-11.302354	116.403458	32.393639	36.522133	117.295303	33.2924845	12.6098895	116.8493805	-78.6264225	12.5449605	116.8181915
-3.088049	0.697866	115.744606	-22.500607	12.561517	117.028473	34.274227	-11.31201	116.291153	32.512028	36.526844	117.639801	33.3931275	12.607417	116.965477	-78.3943415	12.515617	117.091469
-3.548506	-0.044435	115.777527	-22.433109	12.622759	117.197052	34.362885	-11.321081	116.266045	32.616718	36.546722	117.946327	33.4898015	12.6128205	117.106186	-78.3560195	12.6326975	117.287918
-3.999553	-0.889464	115.778061	-22.411678	12.7384	117.317986	34.417461	-11.322671	116.309273	32.713081	36.567459	118.182121	33.565271	12.622394	117.245697	-78.388627	12.854406	117.390275
-4.792863	-2.1291	115.75843	-22.342548	12.877272	117.170166	34.513649	-11.345814	116.490868	32.821457	36.585487	118.235123	33.667553	12.6198365	117.3629955	-78.352649	13.1347075	116.9773365
-5.301137	-2.955025	115.749535	-22.31196	12.956049	117.095963	34.561897	-11.376333	116.640808	32.884556	36.566837	118.070091	33.7232265	12.595252	117.3554495	-78.3471465	13.316846	116.8364765
-5.86724	-3.867266	115.768074	-22.22847	12.990747	117.016075	34.628708	-11.448466	116.815117	32.968086	36.510563	117.832268	33.798397	12.5310485	117.3236925	-78.255337	13.4504455	116.7084575
-6.448781	-4.872798	115.873512	-22.143085	12.977802	116.932297	34.725536	-11.549991	117.043449	33.062279	36.409008	117.543999	33.8939075	12.4295085	117.293724	-78.1800775	13.5260955	116.57087
-7.080252	-5.824025	116.065071	-22.07835	12.923699	116.89402	34.815651	-11.703247	117.336761	33.165161	36.266602	117.260635	33.990406	12.2816775	117.298698	-78.147106	13.5657205	116.489342
-7.659979	-6.758245	116.286873	-21.959982	12.83115	116.887619	34.928898	-11.862795	117.668686	33.274815	36.108521	117.007874	34.1018565	12.122863	117.33828	-78.0218205	13.539437	116.436958
-8.227997	-7.712621	116.526962	-21.882204	12.717058	116.91185	35.060101	-12.036729	118.02504	33.373264	35.939648	116.843224	34.2166825	11.9514595	117.434132	-77.9810905	13.4826565	116.389568
-9.279406	-9.110578	117.037354	-21.782429	12.523413	116.950951	35.2271	-12.249366	118.601799	33.505108	35.751026	116.630783	34.366104	11.75083	117.616291	-77.930962	13.295996	116.285611
-9.957094	-9.935826	117.35363	-21.712187	12.404692	116.982498	35.303993	-12.359226	118.961906	33.574253	35.630219	116.484428	34.439123	11.6354965	117.723167	-77.863497	13.1738875	116.241829
-10.713191	-10.679234	117.560646	-21.674372	12.266606	116.979202	35.361568	-12.435658	119.269524	33.602173	35.540737	116.317986	34.4818705	11.5525395	117.793755	-77.8306145	12.9806725	116.164649
-11.437391	-11.418304	117.745522	-21.667742	12.151626	116.996574	35.401134	-12.505367	119.44548	33.61739	35.436024	116.16346	34.509262	11.4653285	117.80447	-77.844746	12.8379235	116.188678
-12.308784	-12.088542	117.857315	-21.608969	12.017395	117.006516	35.465698	-12.560262	119.555916	33.6189	35.371162	115.989212	34.542299	11.40545	117.772564	-77.760237	12.62934	116.240468
-13.093373	-12.638107	117.979836	-21.557804	11.905314	117.031441	35.517654	-12.563008	119.649246	33.613552	35.347351	115.845062	34.565603	11.3921715	117.747154	-77.681211	12.4184565	116.315728
-13.873146	-13.122758	118.022797	-21.524384	11.823221	117.020096	35.591381	-12.527964	119.703903	33.607014	35.361462	115.76532	34.5991975	11.416749	117.7346115	-77.6479655	12.229693	116.3055805
-15.080852	-13.720974	117.963341	-21.452702	11.722975	116.981636	35.69553	-12.426834	119.736481	33.573765	35.457699	115.669785	34.6346475	11.5154325	117.703133	-77.5400515	11.9305175	116.260139
-15.972707	-14.036818	117.820503	-21.41213	11.702931	116.980049	35.770435	-12.293223	119.657501	33.561825	35.56916	115.653351	34.66613	11.6379685	117.655426	-77.49039	11.7678935	116.304672
-16.792326	-14.215205	117.702354	-21.344181	11.731337	117.00016	35.86132	-12.160142	119.511093	33.524578	35.729145	115.666946	34.692949	11.7845015	117.5890195	-77.381311	11.6781725	116.4113005
-17.569437	-14.367732	117.49144	-21.289959	11.739689	117.034653	35.955917	-11.94655	119.35334	33.488503	35.959473	115.739143	34.72221	12.0064615	117.5462415	-77.302128	11.4729165	116.5230645
-18.388649	-14.43144	117.303024	-21.274227	11.806614	117.064369	36.056152	-11.724637	119.189308	33.462475	36.192814	115.839767	34.7593135	12.2340885	117.5145375	-77.3077675	11.3791395	116.6142005
-19.254993	-14.470381	117.200348	-21.205843	11.885672	117.090569	36.147022	-11.510224	119.06855	33.415863	36.426205	115.943954	34.7814425	12.4579905	117.506252	-77.1931285	11.3133535	116.674886
-20.132208	-14.418918	117.239845	-21.159454	11.991009	117.053131	36.22448	-11.311287	119.072876	33.416618	36.611572	115.930878	34.820549	12.6501425	117.501877	-77.139457	11.3318755	116.604385
-21.402822	-14.229642	117.465843	-21.105719	12.190794	116.998253	36.26281	-11.162643	119.288528	33.467449	36.716358	115.708649	34.8651295	12.7768575	117.4985885	-77.0765675	11.6047305	116.4979175
-22.252048	-14.020525	117.619835	-21.051991	12.294557	116.989456	36.26165	-11.15856	119.434067	33.531822	36.70055	115.430054	34.896736	12.770995	117.4320605	-77.000718	11.818119	116.5468515
-23.223642	-13.751134	117.838203	-20.980764	12.339287	116.993355	36.265575	-11.180608	119.538414	33.60191	36.625671	115.140656	34.9337425	12.7225315	117.339535	-76.8952705	11.9560425	116.647175
-24.089739	-13.480441	117.958054	-20.932236	12.329113	117.012512	36.301517	-11.211306	119.59803	33.663689	36.575417	114.929375	34.982603	12.6820555	117.2637025	-76.847075	11.9761705	116.7613215
-24.931353	-13.152287	117.973709	-20.870079	12.276246	117.005409	36.332378	-11.224281	119.619835	33.707382	36.542805	114.855721	35.01988	12.659262	117.237778	-76.760038	11.89323	116.77304
-25.72386	-12.747714	117.851685	-20.853603	12.225673	116.98645	36.371693	-11.196558	119.628105	33.738842	36.563225	114.838348	35.0552675	12.6833335	117.2332265	-76.7624735	11.7680125	116.7396735
-26.608423	-12.238944	117.740753	-20.839647	12.196754	116.931465	36.402176	-11.144406	119.649628	33.735493	36.625412	114.842163	35.0688345	12.740503	117.2458955	-76.7481285	11.653005	116.6170345
-27.872604	-11.361526	117.564926	-20.820585	12.181805	116.843666	36.458614	-10.99522	119.651665	33.675392	36.761517	114.79641	35.067003	12.8831485	117.2240375	-76.708173	11.4804615	116.4632945
-28.632215	-10.751187	117.410767	-20.822458	12.18878	116.789604	36.499584	-10.874362	119.583061	33.632015	36.874466	114.743675	35.0657995	13.000052	117.163368	-76.7107155	11.377508	116.41584
-29.3978	-10.021262	117.17614	-20.807243	12.222338	116.757668	36.56163	-10.736461	119.47982	33.571102	37.022095	114.775696	35.066366	13.142817	117.127758	-76.680852	11.301859	116.387578
-29.980108	-9.407134	116.762352	-20.794981	12.268093	116.695915	36.600433	-10.571939	119.336792	33.545258	37.202557	114.884331	35.0728455	13.315309	117.1105615	-76.6628075	11.220877	116.2812685
-31.02895	-8.282768	116.489426	-20.793339	12.408966	116.579208	36.628326	-10.402741	119.185364	33.531651	37.424953	115.101715	35.0799885	13.511106	117.1435395	-76.6666665	11.306826	116.0148765
-31.743679	-7.383776	116.1157	-20.776585	12.546998	116.467094	36.65728	-10.196768	118.992744	33.54467	37.657146	115.302849	35.100975	13.730189	117.1477965	-76.654145	11.363807	115.7863915
-32.495529	-6.387712	115.792953	-20.762638	12.748979	116.346634	36.656143	-10.003834	118.803474	33.596771	37.903736	115.409637	35.126457	13.949951	117.1065555	-76.651733	11.548007	115.5867125
-33.671547	-4.803676	115.366425	-20.708532	13.06319	116.207565	36.64975	-9.742328	118.528786	33.66885	38.196476	115.683937	35.1593	14.227074	117.1063615	-76.576364	11.899306	115.3087685
-34.38776	-3.74486	115.129105	-20.684261	13.233071	116.167519	36.647148	-9.578805	118.356369	33.748169	38.348843	115.837181	35.1976585	14.385019	117.096775	-76.5661805	12.081123	115.238263
-35.109566	-2.710716	114.910194	-20.647448	13.400958	116.141403	36.643551	-9.485679	118.177544	33.842686	38.480042	116.008011	35.2431185	14.4971815	117.0927775	-76.5380145	12.3047345	115.1900285
-35.805092	-1.579309	114.811943	-20.579155	13.532016	116.161308	36.627647	-9.412403	118.030022	33.915462	38.538368	116.217712	35.2715545	14.5629825	117.123867	-76.4298645	12.5010495	115.198749
-36.54245	-0.488744	114.818062	-20.552937	13.617593	116.246048	36.607895	-9.369339	117.926575	34.004097	38.602592	116.31945	35.305996	14.6166265	117.1230125	-76.41187	12.6185595	115.3690835
-37.238087	0.57655	114.89521	-20.543489	13.731088	116.323509	36.581753	-9.330359	117.844772	34.04594	38.644264	116.413971	35.3138465	14.6569525	117.1293715	-76.4008245	12.8052235	115.5176465
-37.924316	1.630729	114.959595	-20.55497	13.819911	116.415718	36.542938	-9.279438	117.80143	34.068542	38.710011	116.395927	35.30574	14.7152865	117.0986785	-76.41568	12.9245355	115.7327575
-38.985909	3.328273	115.153297	-20.571541	13.982046	116.478439	36.451363	-9.192027	117.78582	34.035378	38.771854	116.241058	35.2433705	14.7899135	117.013439	-76.3864525	13.1741785	115.943439
-39.666519	4.405256	115.22242	-20.646454	14.058346	116.520325	36.388306	-9.162505	117.78849	33.967747	38.803749	116.108467	35.1780265	14.820622	116.9484785	-76.4709345	13.29607	116.0921715
-40.353374	5.467956	115.236786	-20.683971	14.092435	116.525856	36.324005	-9.134604	117.776886	33.893112	38.819931	115.993225	35.1085585	14.8426635	116.8850555	-76.4765005	13.3422065	116.1666565
-40.935467	6.593086	115.271553	-20.73547	14.116551	116.53701	36.275146	-9.112571	117.758308	33.813671	38.840225	115.886963	35.0444085	14.863827	116.8226355	-76.5153485	13.369275	116.2513845
-41.612122	7.666229	115.342606	-20.779682	14.121787	116.574799	36.215843	-9.074729	117.695389	33.734398	38.894669	115.803818	34.9751205	14.90997	116.7496035	-76.5344845	13.333604	116.3999945
-42.188347	8.724112	115.502167	-20.823694	14.128433	116.652237	36.183731	-9.010783	117.592789	33.649635	38.952641	115.757118	34.916683	14.970929	116.6749535	-76.564071	13.285937	116.6295205
-42.767982	9.841672	115.794754	-20.839573	14.131367	116.832077	36.153976	-8.955594	117.524376	33.573158	39.005482	115.643951	34.863567	15.024944	116.5841635	-76.542713	13.23779	117.0799905
-43.590439	11.515907	116.504013	-20.893591	14.123787	117.276321	36.057701	-8.868034	117.452431	33.410992	39.088146	115.520187	34.7343465	15.110056	116.486309	-76.5215285	13.137518	118.066333
-44.049774	12.603609	117.075714	-20.968296	14.10559	117.678055	35.991249	-8.799446	117.436913	33.249756	39.152512	115.463699	34.6205025	15.176533	116.450306	-76.5570945	13.034647	118.905804
-44.509323	13.671349	117.635033	-21.082764	14.057128	118.078171	35.923611	-8.720172	117.418648	33.033207	39.235271	115.538918	34.478409	15.2575495	116.478783	-76.643937	12.8567065	119.677559
-44.941132	14.702511	118.14563	-21.274799	13.982063	118.443382	35.827629	-8.634865	117.394348	32.761555	39.340992	115.792618	34.294592	15.3530635	116.593483	-76.84419	12.6110625	120.293281
-45.396793	15.73455	118.558029	-21.489351	13.907546	118.768356	35.702538	-8.567692	117.399284	32.499569	39.455212	116.007248	34.1010535	15.44376	116.703266	-77.0797555	12.371332	120.833446
-45.766491	16.751865	118.926414	-21.696026	13.856544	119.044922	35.511898	-8.50555	117.408691	32.221359	39.546387	116.242493	33.8666285	15.5204185	116.825592	-77.2586805	12.1926695	121.264252
-46.020065	17.852953	119.110748	-21.960423	13.874038	119.200363	35.33007	-8.428015	117.413651	31.959799	39.632545	116.423073	33.6449345	15.602265	116.918362	-77.5657805	12.145811	121.482364
-46.235886	19.198217	119.183517	-22.306911	13.948342	119.291542	35.03466	-8.318429	117.439629	31.620523	39.751766	116.647026	33.3275915	15.7166685	117.0433275	-77.9414135	12.1800155	121.5397565
-46.61586	20.380388	119.233719	-22.466578	14.016347	119.222084	34.876644	-8.297684	117.445717	31.494823	39.795776	116.661728	33.1857335	15.749046	117.0537225	-78.1188895	12.283648	121.3904455
-46.696087	21.404194	119.151924	-22.647144	14.12237	119.198967	34.714092	-8.290807	117.436935	31.395775	39.79837	116.649536	33.0549335	15.7537815	117.0432355	-78.3492215	12.4909585	121.3546985
-46.725952	22.440039	119.100479	-22.708603	14.231162	119.103683	34.559872	-8.325412	117.406975	31.337368	39.750351	116.640427	32.94862	15.7124695	117.023701	-78.365826	12.7498545	121.183665
-46.706379	23.36574	119.185089	-22.744604	14.307599	119.102013	34.431545	-8.370776	117.386505	31.345255	39.675457	116.658058	32.8884	15.6523405	117.0222815	-78.377608	12.9628575	121.1817445
-46.632843	24.293114	119.241043	-22.795109	14.372221	119.122757	34.323929	-8.421688	117.389229	31.38802	39.609821	116.750076	32.8559745	15.5940665	117.0696525	-78.4461925	13.1503755	121.1758615
-46.505878	25.182432	119.320107	-22.812504	14.396874	119.141388	34.244236	-8.479516	117.394302	31.434069	39.55019	116.876518	32.8391525	15.535337	117.13541	-78.4641605	13.258411	121.147366
-46.161274	26.388729	119.426987	-22.860622	14.433837	119.199905	34.160046	-8.523408	117.332497	31.452036	39.526829	117.052483	32.806041	15.5017105	117.19249	-78.527285	13.3659635	121.20732
-45.910263	27.19627	119.436279	-22.957914	14.536127	119.240654	34.127052	-8.502693	117.287918	31.436365	39.560322	117.104996	32.7817085	15.5288145	117.196457	-78.6975365	13.5434395	121.284851
-45.604637	27.912956	119.426178	-22.924549	14.585425	119.117065	34.09182	-8.443017	117.253197	31.401985	39.633137	117.101227	32.7469025	15.59506	117.177212	-78.5960005	13.57579	121.056918
-45.242134	28.673903	119.315277	-22.965891	14.713862	119.054016	34.052422	-8.357156	117.217781	31.359131	39.70731	117.042076	32.7057765	15.675077	117.1299285	-78.6375585	13.752647	120.9781035
-44.860703	29.32217	119.270515	-22.984783	14.781983	118.96917	33.989498	-8.290318	117.141068	31.33215	39.756973	116.969093	32.660824	15.7333275	117.0550805	-78.63039	13.8306385	120.8832595
-44.408833	29.911936	119.24688	-23.052563	14.874694	118.906281	33.928619	-8.245913	117.061806	31.302771	39.804626	116.89888	32.615695	15.7793565	116.980343	-78.720821	13.9700315	120.832219
-43.849468	30.4625	119.213959	-23.048126	14.953752	118.867638	33.879078	-8.209162	117.024406	31.297279	39.84219	116.841362	32.5881785	15.816514	116.932884	-78.6844305	14.09099	120.802392
-43.083672	31.262653	119.120476	-23.046238	15.107068	118.818161	33.796722	-8.157303	117.014862	31.283134	39.901779	116.715752	32.539928	15.872238	116.865307	-78.632404	14.341898	120.771015
-42.415154	31.714651	118.97303	-23.115759	15.219632	118.777466	33.747559	-8.119841	117.048836	31.266186	39.940773	116.556023	32.5068725	15.910466	116.8024295	-78.7383905	14.528798	120.7525025
-41.865425	32.172546	118.76532	-23.150106	15.351046	118.626762	33.696018	-8.071774	117.101578	31.220776	40.001385	116.357887	32.458397	15.9648055	116.7297325	-78.758609	14.7372865	120.5237915
-41.250221	32.542229	118.576256	-23.194756	15.460636	118.600204	33.646587	-8.034426	117.163338	31.187286	40.02961	116.128181	32.4169365	15.997592	116.6457595	-78.8064485	14.92368	120.5546485
-40.536098	32.832344	118.389221	-23.169037	15.575811	118.478737	33.612877	-8.02792	117.25663	31.177088	40.034931	115.902039	32.3949825	16.0035055	116.5793345	-78.7330565	15.1481165	120.3781395
-39.823727	33.144886	118.134323	-23.179884	15.620565	118.418594	33.601959	-8.01465	117.407562	31.180044	40.028404	115.671661	32.3910015	16.006877	116.5396115	-78.7507695	15.234253	120.2975765
-39.048939	33.428703	117.888962	-23.135876	15.689272	118.410255	33.615364	-8.027007	117.611145	31.189695	40.002666	115.400681	32.4025295	15.9878295	116.505913	-78.6742815	15.3907145	120.314597
-37.835712	33.781521	117.438042	-23.144693	15.793001	118.375038	33.668118	-8.03396	118.046227	31.225733	39.950291	114.953972	32.4469255	15.9581655	116.5000995	-78.7363115	15.6278365	120.2499765
-37.0583	34.058624	117.071976	-23.103508	15.841183	118.340363	33.735649	-8.055559	118.377472	31.232792	39.888103	114.701035	32.4842205	15.916272	116.5392535	-78.6912365	15.766094	120.1414725
-36.164196	34.249367	116.799866	-23.078793	15.844382	118.327698	33.761959	-8.104842	118.662453	31.263865	39.792191	114.383446	32.512912	15.8436745	116.5229495	-78.670498	15.8450895	120.1324465
-35.303902	34.498058	116.588547	-23.024836	15.79188	118.29921	33.768429	-8.177416	118.849754	31.320604	39.690544	114.179573	32.5445165	15.756564	116.5146635	-78.5941885	15.827196	120.0837565
-34.337132	34.768467	116.465126	-23.013191	15.715496	118.273354	33.777576	-8.235508	118.902466	31.355963	39.62051	114.072739	32.5667695	15.692501	116.4876025	-78.5931515	15.738491	120.0591055
-33.405582	35.083065	116.420303	-22.96196	15.635283	118.209457	33.779713	-8.2675	118.858894	31.392401	39.581402	114.079941	32.586057	15.656951	116.4694175	-78.509977	15.613615	119.9494965
-32.48489	35.400738	116.401001	-22.975626	15.546222	118.110916	33.782024	-8.264672	118.733452	31.398178	39.606171	114.174118	32.590101	15.6707495	116.453785	-78.541353	15.4216945	119.768047
-31.005066	35.954102	116.387383	-23.015804	15.521357	117.904686	33.789021	-8.158979	118.400124	31.341347	39.760086	114.359024	32.565184	15.8005535	116.379574	-78.596792	15.2421605	119.429798
-29.895023	36.378902	116.431984	-23.022667	15.579036	117.739532	33.773552	-8.023566	118.13942	31.289505	39.933712	114.510597	32.5315285	15.955073	116.3250085	-78.5768625	15.202999	119.1540555
-28.96143	36.843304	116.440369	-23.104464	15.666718	117.534813	33.716721	-7.87103	117.837212	31.245657	40.134212	114.622101	32.481189	16.131591	116.2296565	-78.690117	15.201845	118.8399695
-27.881107	37.251438	116.451775	-23.160927	15.734456	117.31031	33.649464	-7.728891	117.527618	31.180182	40.329224	114.875427	32.414823	16.3001665	116.2015225	-78.736677	15.1687455	118.4190975
-26.787937	37.668926	116.500244	-23.268724	15.825282	117.034576	33.564629	-7.606756	117.233955	31.08749	40.498589	115.180672	32.3260595	16.4459165	116.2073135	-78.8635075	15.2046475	117.8618385
-25.760851	38.060104	116.610146	-23.375208	15.878274	116.786682	33.501717	-7.482944	116.919853	30.99749	40.638546	115.490913	32.2496035	16.577801	116.205383	-79.0000195	15.178747	117.367981
-24.686655	38.411659	116.728271	-23.46969	15.928403	116.590546	33.420315	-7.402767	116.625465	30.876844	40.748409	115.777756	32.1485795	16.672821	116.2016105	-79.0879595	15.183985	116.9794815
-23.200048	38.947411	116.825851	-23.600605	16.030416	116.43251	33.296852	-7.313877	116.346825	30.734602	40.837337	115.95639	32.015727	16.76173	116.1516075	-79.216937	15.299102	116.7134125
-21.919567	39.076851	116.708267	-23.693623	16.12665	116.402924	33.213673	-7.318355	116.280975	30.690075	40.831245	115.923119	31.951874	16.756445	116.102047	-79.33912	15.496855	116.703801
-21.001259	39.347115	116.68885	-23.73694	16.163176	116.410721	33.113991	-7.385839	116.336807	30.681404	40.766518	115.83239	31.8976975	16.6903395	116.0845985	-79.3715775	15.6360125	116.7368435
-19.715509	39.329662	116.506432	-23.784874	16.149099	116.466057	33.021935	-7.506139	116.439568	30.692377	40.624115	115.756081	31.857156	16.558988	116.0978245	-79.426904	15.73921	116.8342895
-18.651533	39.484169	116.533722	-23.813948	16.081854	116.536644	32.968311	-7.675709	116.585175	30.704216	40.445145	115.726128	31.8362635	16.384718	116.1556515	-79.4641595	15.77899	116.9176365
-17.405136	39.363514	116.475655	-23.893248	15.959263	116.613304	32.934467	-7.861706	116.755676	30.702433	40.265854	115.749886	31.81845	16.202074	116.252781	-79.604946	15.716452	116.973827
-16.375452	39.308666	116.553772	-23.947487	15.771885	116.643021	32.909813	-8.010882	116.864761	30.694622	40.098034	115.878609	31.8022175	16.043576	116.371685	-79.6971915	15.500194	116.914357
-14.759217	39.139206	116.696846	-24.063089	15.498296	116.508415	32.886635	-8.174499	116.918854	30.577236	39.949928	116.179321	31.7319355	15.8877145	116.5490875	-79.8581135	15.1088775	116.4677425
-13.630502	38.949963	116.667046	-24.235006	15.342538	116.277023	32.857918	-8.191362	116.894196	30.448978	39.939285	116.442047	31.653448	15.8739615	116.6681215	-80.12346	14.8111145	115.8859245
-12.640274	38.750702	116.499725	-24.382427	15.261423	115.878693	32.8078	-8.148697	116.834084	30.249607	39.987553	116.668617	31.5287035	15.919428	116.7513505	-80.2935575	14.603418	115.0060355
-11.604016	38.524937	116.243721	-24.549017	15.24544	115.396179	32.732746	-8.087086	116.735756	30.053938	40.048035	116.726746	31.393342	15.9804745	116.731251	-80.491376	14.5104055	114.061107
-10.556911	38.31356	115.97155	-24.656748	15.287411	114.927986	32.636791	-8.012282	116.573425	29.879919	40.103878	116.657104	31.258355	16.045798	116.6152645	-80.571851	14.529024	113.2407075
-9.624602	37.996254	115.725136	-24.731194	15.326375	114.632202	32.543823	-7.925487	116.384697	29.773447	40.15303	116.505898	31.158635	16.1137715	116.4452975	-80.621023	14.5389785	112.8191065
-8.67822	37.640026	115.637054	-24.750521	15.361689	114.442764	32.498878	-7.848194	116.212288	29.753527	40.193321	116.441765	31.1262025	16.1725635	116.3270265	-80.6272445	14.5508145	112.5585015
-7.315809	36.979355	115.719894	-24.707737	15.407605	114.405273	32.48851	-7.782176	116.049667	29.785257	40.234028	116.549255	31.1368835	16.225926	116.299461	-80.5523575	14.589284	112.511085
-6.481972	36.512516	115.906158	-24.642818	15.433304	114.485458	32.511337	-7.751352	116.018639	29.84997	40.258686	116.681862	31.1806535	16.253667	116.3502505	-80.4662895	14.612941	112.6206655
-5.716475	35.973419	116.113678	-24.590971	15.517754	114.657593	32.557117	-7.699196	116.03479	29.917595	40.285961	116.845894	31.237356	16.2933825	116.440342	-80.419298	14.7421255	112.874844
-4.975589	35.384045	116.344955	-24.559355	15.570581	114.880791	32.605381	-7.627158	116.111771	29.96937	40.352692	117.04129	31.2873755	16.362767	116.5765305	-80.4060855	14.778395	113.1850515
-4.307951	34.752769	116.556549	-24.545652	15.677203	115.09198	32.65575	-7.556471	116.248047	30.021614	40.421108	117.263771	31.338682	16.4323185	116.755909	-80.429986	14.9220875	113.428051
-3.691358	34.080872	116.729866	-24.540792	15.747385	115.300476	32.699318	-7.496452	116.419899	30.042028	40.519825	117.47979	31.370673	16.5116865	116.9498445	-80.452257	14.9830835	113.6511075
-3.119568	33.368534	116.932999	-24.554636	15.839831	115.494072	32.7188	-7.427731	116.611526	30.042509	40.59206	117.622185	31.3806545	16.5821645	117.1168555	-80.4899265	15.0974975	113.8712885
-2.401283	32.273872	117.035469	-24.566956	15.993206	115.672813	32.738167	-7.339673	116.920723	30.035624	40.71167	117.735031	31.3868955	16.6859985	117.327877	-80.5208075	15.3004135	114.017749
-1.943963	31.399927	117.045952	-24.62265	16.095642	115.754471	32.732315	-7.299259	117.114998	30.02474	40.762131	117.754387	31.3785275	16.731436	117.4346925	-80.6238275	15.459848	114.0742495
-1.561435	30.496239	117.006531	-24.609549	16.171036	115.797897	32.717453	-7.266192	117.259995	30.007675	40.804478	117.702888	31.362564	16.769143	117.4814415	-80.581662	15.572929	114.1143525
-1.184683	29.634016	116.946899	-24.650097	16.209484	115.869675	32.70192	-7.244359	117.31926	29.991192	40.814842	117.605316	31.346556	16.7852415	117.462288	-80.64675	15.6337265	114.277062
-0.924686	28.741848	116.885773	-24.655043	16.233192	115.905106	32.684616	-7.244601	117.396912	29.978714	40.814392	117.471588	31.331665	16.7848955	117.43425	-80.641751	15.6814885	114.375962
-0.672682	27.81638	116.815552	-24.649839	16.251055	115.947258	32.661743	-7.244006	117.472908	29.990492	40.802315	117.358818	31.3261175	16.7791545	117.415863	-80.6257955	15.7229555	114.478653
-0.479511	26.817757	116.748764	-24.626005	16.254143	115.994438	32.641094	-7.27782	117.552994	30.010561	40.774632	117.247345	31.3258275	16.748406	117.4001695	-80.5778375	15.75988	114.5887065
-0.255007	25.388857	116.72757	-24.584003	16.291311	116.192886	32.635544	-7.33788	117.641975	30.082771	40.693939	117.064499	31.3591575	16.6780295	117.353237	-80.5271635	15.9045925	115.032535
-0.205103	24.463032	116.768822	-24.505672	16.340469	116.429314	32.629646	-7.382575	117.656281	30.13969	40.64323	116.98568	31.384668	16.6303275	117.3209805	-80.396012	16.0506105	115.5376475
-0.138378	23.483164	116.895782	-24.421974	16.391012	116.764023	32.634033	-7.401496	117.689789	30.263809	40.614326	116.89637	31.448921	16.606415	117.2930795	-80.292869	16.175609	116.2349665
-0.139575	22.490995	117.085968	-24.338909	16.467165	117.138168	32.638195	-7.39419	117.719398	30.360291	40.623806	116.91922	31.499243	16.614808	117.319309	-80.177061	16.319522	116.957027
-0.16186	21.567612	117.324661	-24.246632	16.574659	117.475388	32.669147	-7.364949	117.717155	30.477798	40.66156	117.037872	31.5734725	16.6483055	117.3775135	-80.0667365	16.5010125	117.5732625
-0.238243	20.682581	117.504845	-24.200323	16.686991	117.730034	32.703709	-7.321691	117.728767	30.582586	40.712238	117.22641	31.6431475	16.6952735	117.4775885	-80.0437935	16.6787085	117.9824795
-0.3307	19.787888	117.628929	-24.139706	16.768726	117.837845	32.727779	-7.2634	117.743134	30.690393	40.777824	117.47776	31.709086	16.757212	117.610447	-79.988498	16.78024	118.065243
-0.490897	18.338057	117.631462	-24.083536	16.882418	117.768013	32.743366	-7.206601	117.736267	30.82082	40.825825	117.796959	31.782093	16.809612	117.766613	-79.949165	16.955224	117.769413
-0.595756	17.403612	117.550552	-24.07336	16.928864	117.647598	32.755531	-7.204	117.665016	30.879992	40.848877	117.957542	31.8177615	16.8224385	117.811279	-79.9644815	17.0352895	117.483917
-0.780527	16.487816	117.392799	-24.034445	16.997143	117.539619	32.75808	-7.189223	117.556702	30.947855	40.866188	117.91935	31.8529675	16.8384825	117.738026	-79.9218575	17.1558035	117.341212
-0.959105	15.528752	117.231789	-23.981163	17.058229	117.444016	32.784161	-7.182168	117.47538	31.01582	40.86198	117.815361	31.8999905	16.839906	117.6453705	-79.8623165	17.276552	117.2426615
-1.156539	14.508125	117.082787	-23.870308	17.086004	117.344193	32.819958	-7.199252	117.440224	31.082844	40.829556	117.674599	31.951401	16.815152	117.5574115	-79.692017	17.356856	117.1309745
-1.387023	13.519251	117.014801	-23.78639	17.102432	117.278244	32.873379	-7.266656	117.533127	31.206348	40.760975	117.435417	32.0398635	16.7471595	117.484272	-79.6126435	17.4577045	117.072216
-1.670329	12.565072	116.964973	-23.73093	17.106926	117.22438	32.957706	-7.359025	117.698578	31.326305	40.667812	117.245117	32.1420055	16.6543935	117.4718475	-79.6038655	17.5594585	116.9769125
-2.160578	11.095945	116.992783	-23.60272	17.024096	117.19146	33.080853	-7.535505	118.043304	31.459002	40.467106	116.965775	32.2699275	16.4658005	117.5045395	-79.4753675	17.5823915	116.8783805
-2.520571	10.104988	117.091736	-23.518166	16.933455	117.186531	33.198605	-7.654078	118.303169	31.568357	40.327312	116.762093	32.383481	16.336617	117.532631	-79.419813	17.530293	116.840431
-2.91613	9.151785	117.196617	-23.442442	16.773027	117.185532	33.312794	-7.782572	118.591034	31.636831	40.183559	116.664215	32.4748125	16.2004935	117.6276245	-79.3596965	17.3455605	116.7434395
-3.34117	8.260963	117.29921	-23.376642	16.626701	117.162933	33.403282	-7.892598	118.84462	31.696991	40.06345	116.55114	32.5501365	16.085426	117.69788	-79.3034205	17.167976	116.627986
-3.786953	7.418709	117.347191	-23.340883	16.443123	117.149376	33.50457	-7.965185	119.053032	31.742552	39.958309	116.420235	32.623561	15.996562	117.7366335	-79.305327	16.889684	116.5621185
-4.25479	6.594793	117.366806	-23.253263	16.280409	117.154633	33.609802	-8.028197	119.179192	31.765852	39.897366	116.276588	32.687827	15.9345845	117.72789	-79.194353	16.6262335	116.581376
-4.748548	5.857703	117.371902	-23.18111	16.132454	117.145142	33.704655	-8.040985	119.244934	31.785408	39.849319	116.16433	32.7450315	15.904167	117.704632	-79.1072515	16.360741	116.585652
-5.585538	4.902915	117.357765	-23.073202	15.990853	117.166504	33.873184	-7.994019	119.168152	31.819387	39.896744	116.152916	32.8462855	15.9513625	117.660534	-78.9926895	16.0303435	116.672474
-6.121282	4.334804	117.302513	-22.977922	15.951278	117.234375	33.994377	-7.90227	119.100998	31.867445	39.991077	116.230347	32.930911	16.0444035	117.6656725	-78.886755	15.8581525	116.8030775
-6.685906	3.821466	117.230476	-22.882425	15.939077	117.285133	34.104336	-7.795755	118.968452	31.918726	40.10997	116.414497	33.011531	16.1571075	117.6914745	-78.776381	15.7210465	116.8787915
-7.304647	3.412585	117.183685	-22.79855	15.970114	117.422569	34.196503	-7.646667	118.793663	31.975836	40.269009	116.648949	33.0861695	16.311171	117.721306	-78.6832695	15.629057	117.123832
-7.938186	3.055203	117.12886	-22.698044	16.02701	117.571686	34.289127	-7.484086	118.565598	32.033409	40.451958	116.96302	33.161268	16.483936	117.764309	-78.557356	15.570084	117.379063
-8.601747	2.724661	117.071808	-22.613264	16.09586	117.752396	34.371925	-7.311963	118.272842	32.086075	40.628227	117.411003	33.229	16.658132	117.8419225	-78.455528	15.533588	117.6628695
-9.264825	2.448894	116.976967	-22.548763	16.212671	117.927948	34.449642	-7.130632	117.982887	32.159657	40.813538	117.876564	33.3046495	16.841453	117.9297255	-78.4021755	15.583889	117.9261705
-10.089157	1.89801	116.705261	-22.45927	16.39942	118.167854	34.546829	-6.925849	117.637573	32.291153	41.055565	118.522408	33.418991	17.064858	118.0799905	-78.337531	15.733982	118.2557175
-10.785953	1.625306	116.645309	-22.430208	16.560856	118.310867	34.596905	-6.814195	117.485962	32.378803	41.167995	118.866707	33.487854	17.1769	118.1763345	-78.34827	15.944812	118.4453995
-11.477847	1.210986	116.618881	-22.36462	16.691849	118.431366	34.642323	-6.703331	117.413918	32.455776	41.270153	119.153534	33.5490495	17.283411	118.283726	-78.2782895	16.100287	118.579006
-12.162359	0.828511	116.61631	-22.321241	16.824099	118.594589	34.692539	-6.630868	117.420105	32.525055	41.349911	119.394211	33.608797	17.3595215	118.407158	-78.251279	16.2886765	118.78202
-12.920138	0.395251	116.681969	-22.280241	16.918974	118.725159	34.740971	-6.59524	117.47081	32.593765	41.405167	119.601822	33.667368	17.4049635	118.536316	-78.22785	16.4329845	118.914002
-13.594778	-0.114458	116.722717	-22.242264	16.947485	118.833939	34.818813	-6.570799	117.570923	32.664608	41.408615	119.780411	33.7417105	17.418908	118.675667	-78.2262385	16.476062	118.992211
-14.298513	-0.637311	116.815529	-22.205118	16.944574	118.919502	34.901207	-6.601782	117.710236	32.738316	41.390781	119.908035	33.8197615	17.3944995	118.8091355	-78.2299975	16.4946485	119.0298685
-15.436949	-1.502853	116.950676	-22.108004	16.88637	118.9617	35.033047	-6.685887	117.957451	32.820202	41.332443	119.956879	33.9266245	17.323278	118.957165	-78.1426325	16.449462	118.966235
-16.137339	-2.130149	117.041603	-22.073597	16.854534	118.992302	35.139812	-6.760004	118.14386	32.886391	41.266537	119.822609	34.0131015	17.2532665	118.9832345	-78.1602955	16.4558015	119.0013695
-16.884514	-2.802141	117.198433	-21.975317	16.795231	118.949356	35.236542	-6.853239	118.420494	32.965611	41.184814	119.60186	34.1010765	17.1657875	119.011177	-78.0517105	16.4246745	118.887535
-17.668329	-3.46468	117.441704	-21.914307	16.750259	118.868217	35.350723	-6.967554	118.773605	33.029224	41.069283	119.300354	34.1899735	17.0508645	119.0369795	-78.0185875	16.4496535	118.6994545
-18.466944	-4.121908	117.630707	-21.850254	16.659191	118.768845	35.429245	-7.098051	119.190125	33.096119	40.941086	118.919083	34.262682	16.9215175	119.054604	-77.96319	16.3968645	118.483086
-19.249054	-4.741123	117.868355	-21.800383	16.521612	118.637108	35.509075	-7.258826	119.539764	33.157463	40.773014	118.511581	34.333269	16.757094	119.0256725	-77.934035	16.28613	118.2485435
-20.062202	-5.377205	118.05909	-21.713982	16.345591	118.584656	35.569347	-7.440823	119.788849	33.209335	40.568909	118.097015	34.389341	16.564043	118.942932	-77.817305	16.127139	118.22638
-21.351635	-6.261321	118.366409	-21.579515	15.944691	118.57003	35.740437	-7.755243	120.026573	33.301361	40.200291	117.584702	34.520899	16.222524	118.8056375	-77.679929	15.666858	118.3344225
-22.160395	-6.823305	118.471191	-21.453865	15.636184	118.575241	35.879784	-7.961411	120.111809	33.367657	39.978481	117.36264	34.6237205	16.008535	118.7372245	-77.5314505	15.263833	118.4132575
-22.948742	-7.27308	118.525787	-21.321917	15.315272	118.575378	36.023979	-8.148117	120.130135	33.445751	39.782158	117.183052	34.734865	15.8170205	118.6565935	-77.378699	14.8135235	118.4941625
-23.769361	-7.727666	118.519508	-21.211275	15.031579	118.542061	36.180428	-8.287904	120.132317	33.50111	39.625412	117.041695	34.840769	15.668754	118.587006	-77.263319	14.394404	118.497116
-24.607115	-8.115778	118.540695	-21.061447	14.779552	118.527283	36.338612	-8.405802	120.103455	33.555561	39.493835	116.911682	34.9470865	15.5440165	118.5075685	-77.0699805	14.0150875	118.5469975
-25.448185	-8.398395	118.570221	-20.949015	14.56175	118.506409	36.495354	-8.508348	120.096779	33.621487	39.362778	116.773643	35.0584205	15.427215	118.435211	-76.9564505	13.696285	118.577607
-26.247904	-8.598386	118.593475	-20.804123	14.364336	118.481995	36.652107	-8.637646	120.123947	33.72134	39.220123	116.6549	35.1867235	15.2912385	118.3894235	-76.7949695	13.4374335	118.5745665
-27.514124	-8.832872	118.601898	-20.562992	14.087157	118.432938	36.865253	-8.876002	120.168129	33.903755	38.968189	116.476082	35.384504	15.0460935	118.3221055	-76.510488	13.1282205	118.5437705
-28.33066	-8.855901	118.572807	-20.464672	13.901654	118.394852	37.00132	-9.033113	120.163956	34.048401	38.78196	116.373062	35.5248605	14.8744235	118.268509	-76.4542045	12.9288845	118.521195
-29.13579	-8.865479	118.494713	-20.310099	13.702641	118.381622	37.114994	-9.230887	120.123543	34.174259	38.581841	116.328621	35.6446265	14.675477	118.226082	-76.2648245	12.729805	118.537162
-29.925541	-8.810345	118.410172	-20.179205	13.488774	118.377007	37.245388	-9.397127	120.020187	34.29892	38.424881	116.326454	35.772154	14.513877	118.1733205	-76.130564	12.463671	118.5806935
-30.701944	-8.640948	118.312943	-20.033638	13.274479	118.372414	37.378944	-9.570435	119.944107	34.421272	38.272587	116.370239	35.900108	14.351076	118.157173	-75.967384	12.197882	118.587655
-31.499445	-8.458367	118.208382	-19.908194	13.097567	118.376694	37.518372	-9.707378	119.859711	34.542007	38.127815	116.488686	36.0301895	14.2102185	118.1741985	-75.8465775	11.9849155	118.5791895
-32.19989	-8.192043	118.097816	-19.779175	12.897377	118.355141	37.653076	-9.851789	119.781998	34.666874	38.010353	116.557053	36.159975	14.079282	118.1695255	-75.718325	11.715472	118.5407565
-33.271736	-7.696661	117.925323	-19.5979	12.687985	118.332794	37.85231	-10.056501	119.6623	34.846439	37.835155	116.635391	36.3493745	13.889327	118.1488455	-75.5451745	11.486643	118.5167425
-33.97863	-7.303442	117.903366	-19.460423	12.508204	118.336716	37.970592	-10.171439	119.579971	34.95472	37.728092	116.672119	36.462656	13.7783265	118.126045	-75.383502	11.2380815	118.547387
-34.661232	-6.841122	117.963936	-19.325943	12.380615	118.413055	38.109241	-10.288831	119.521774	35.069622	37.612507	116.6334	36.5894315	13.661838	118.077587	-75.2413175	11.099392	118.748523
-35.299656	-6.327858	118.142937	-19.196051	12.239063	118.512688	38.234077	-10.385926	119.486168	35.167198	37.499294	116.571114	36.7006375	13.556684	118.028641	-75.0927395	10.921442	118.996735
-35.898418	-5.79909	118.310295	-19.082188	12.090097	118.622414	38.364506	-10.492065	119.497063	35.238537	37.380249	116.475639	36.8015215	13.444092	117.986351	-74.9658975	10.736102	119.258477
-36.474861	-5.195971	118.574249	-18.98649	11.948611	118.771873	38.462646	-10.583961	119.547104	35.304432	37.269569	116.337967	36.883539	13.342804	117.9425355	-74.856519	10.554418	119.6012105
-37.040096	-4.558949	118.798042	-18.855751	11.823294	118.898918	38.590981	-10.68467	119.649193	35.366756	37.153835	116.293922	36.9788685	13.2345825	117.9715575	-74.6903705	10.4120055	119.8262785
-37.802856	-3.491159	118.979858	-18.712343	11.60761	119.03347	38.774288	-10.788748	119.830727	35.449871	37.035789	116.214333	37.1120795	13.1235205	118.02253	-74.5367655	10.0916995	120.04441
-38.209534	-2.759481	118.885086	-18.6509	11.482023	119.011917	38.867542	-10.840176	119.913017	35.482777	36.979877	116.180733	37.1751595	13.0698505	118.046875	-74.4769595	9.8941955	119.976959
-38.639114	-1.953792	118.704094	-18.623285	11.362493	118.897118	38.946609	-10.882764	119.887253	35.523724	36.918503	116.128181	37.2351665	13.0178695	118.007717	-74.4817365	9.7071165	119.786519
-39.019054	-1.07622	118.448685	-18.569984	11.263028	118.727264	39.003803	-10.904542	119.797218	35.568123	36.889763	116.03199	37.285963	12.9926105	117.914604	-74.425931	9.5334455	119.539924
-39.386364	-0.161337	118.126343	-18.475708	11.192308	118.517174	39.072094	-10.929092	119.664803	35.654594	36.866039	115.943947	37.363344	12.9684735	117.804375	-74.31476	9.4161425	119.229973
-39.655991	0.79482	117.706451	-18.374767	11.186976	118.249908	39.160683	-10.947277	119.5382	35.77774	36.863094	115.883995	37.4692115	12.9579085	117.7110975	-74.2187455	9.4160435	118.7887185
-39.93726	1.837873	117.201599	-18.305868	11.194422	117.937531	39.264694	-10.965332	119.420135	35.921612	36.873028	115.916397	37.593153	12.953848	117.668266	-74.204889	9.434996	118.206796
-40.31638	3.498243	116.428146	-18.17803	11.271686	117.413605	39.327835	-10.958744	119.181038	36.182892	36.920525	115.852715	37.7553635	12.9808905	117.5168765	-74.1114235	9.5624815	117.3103335
-40.568275	4.654778	116.000656	-18.090624	11.392673	117.143822	39.363464	-10.919905	118.930435	36.310596	36.954533	115.821251	37.83703	13.017314	117.375843	-74.018278	9.768032	116.911801
-40.711494	5.829609	115.780212	-17.978931	11.49353	116.957001	39.410583	-10.855142	118.620834	36.407616	37.037079	115.771011	37.9090995	13.0909685	117.1959225	-73.8669615	9.8960915	116.7180795
-40.88863	7.096109	115.746902	-17.896221	11.604259	116.916641	39.467518	-10.710153	118.315567	36.457436	37.188683	115.707741	37.962477	13.239265	117.011654	-73.754919	9.969253	116.821628
-41.002251	8.332779	115.850533	-17.798033	11.734206	116.946411	39.519657	-10.500682	118.105331	36.476597	37.371136	115.70208	37.998127	13.435227	116.9037055	-73.594193	10.033185	116.9891165
-41.189404	9.549991	116.003349	-17.777977	11.885505	117.077576	39.56472	-10.279855	118.020142	36.459206	37.586384	115.748344	38.011963	13.6532645	116.884243	-73.567917	10.1177455	117.270909
-41.25885	10.809968	116.236267	-17.75943	11.99838	117.228912	39.566452	-10.070036	118.008446	36.383656	37.796818	115.809586	37.975054	13.863391	116.909016	-73.493914	10.133369	117.548808
-41.346676	12.686973	116.631996	-17.899036	12.179246	117.543671	39.54184	-9.818144	118.129753	36.171505	38.083969	115.833115	37.8566725	14.1329125	116.981434	-73.6547445	10.2255795	118.105908
-41.447346	13.925838	116.878983	-18.042482	12.259883	117.759323	39.472675	-9.666821	118.253799	35.948063	38.24292	115.81398	37.710369	14.2880495	117.0338895	-73.795333	10.2317165	118.4847565
-41.47216	15.152824	117.082169	-18.235165	12.32504	117.92424	39.364513	-9.512133	118.416168	35.687729	38.383335	115.713646	37.526121	14.435601	117.064907	-73.996451	10.214479	118.783573
-41.456459	16.416693	117.22438	-18.436186	12.389162	118.092896	39.228485	-9.355966	118.581711	35.371635	38.50938	115.643143	37.30006	14.576707	117.112427	-74.172432	10.201617	119.073365
-41.371414	17.626768	117.342018	-18.672224	12.403703	118.213524	39.088482	-9.192697	118.7258	35.054379	38.653931	115.51107	37.0714305	14.730617	117.118435	-74.4158785	10.076789	119.308613
-41.339935	18.893608	117.404961	-18.887508	12.45104	118.31337	38.954498	-8.999987	118.843391	34.726334	38.795536	115.453316	36.840416	14.8977745	117.1483535	-74.615432	10.0043055	119.4783865
-41.193974	20.177996	117.462349	-19.078899	12.500553	118.387428	38.813938	-8.804984	118.926216	34.417145	38.965599	115.466736	36.6155415	15.0803075	117.196476	-74.7733395	9.9207985	119.57838
-40.940002	22.164335	117.618881	-19.348917	12.634055	118.503967	38.586609	-8.477686	118.966629	34.019562	39.266445	115.547218	36.3030855	15.3943795	117.2569235	-75.0009195	9.8737305	119.7510105
-40.696743	23.505951	117.710068	-19.521666	12.763579	118.597794	38.462986	-8.244373	118.939064	33.797657	39.503365	115.615417	36.1303215	15.629496	117.2772405	-75.1736535	9.897662	119.9183475
-40.389286	24.884932	117.813911	-19.661213	12.947548	118.671158	38.340118	-8.019246	118.886505	33.617596	39.755028	115.721085	35.978857	15.867891	117.303795	-75.301283	10.027205	120.038521
-40.071003	26.288811	117.933067	-19.796228	13.092813	118.70546	38.230991	-7.784601	118.796661	33.440369	40.03973	115.831497	35.83568	16.1275645	117.314079	-75.428136	10.0580615	120.096841
-39.69368	27.69997	117.963455	-19.931816	13.330847	118.695953	38.121025	-7.565358	118.681755	33.282043	40.292496	115.921295	35.701534	16.363569	117.301525	-75.565166	10.298125	120.090381
-39.240528	29.109768	117.94014	-20.047924	13.512884	118.638596	37.987942	-7.369878	118.565788	33.118851	40.525417	115.964844	35.5533965	16.5777695	117.265316	-75.6492445	10.4479985	120.011876
-38.785046	30.504179	117.855873	-20.236498	13.737949	118.534836	37.815006	-7.203905	118.463089	32.979794	40.727322	116.022469	35.3974	16.7617085	117.242779	-75.870396	10.7141895	119.826893
-37.994324	32.578903	117.656563	-20.457022	14.027141	118.279015	37.538372	-6.992128	118.318069	32.783546	40.952404	116.06617	35.160959	16.980138	117.1921195	-76.075003	11.074144	119.3659105
-37.438538	33.933304	117.548012	-20.649418	14.176575	118.15461	37.353447	-6.909222	118.262314	32.666351	41.059364	116.171555	35.009899	17.075071	117.2169345	-76.308735	11.278079	119.0922855
-36.815823	35.26923	117.436508	-20.821358	14.305835	118.011566	37.197243	-6.832043	118.218506	32.552834	41.139404	116.305717	34.8750385	17.1536805	117.2621115	-76.5177545	11.4579895	118.7610205
-36.189564	36.568581	117.311226	-20.957916	14.449374	117.858246	37.061779	-6.776698	118.204559	32.444305	41.220615	116.464973	34.753042	17.2219585	117.334766	-76.668874	11.6767895	118.381726
-35.516953	37.834335	117.180511	-21.105156	14.593331	117.703056	36.9221	-6.684519	118.177048	32.329018	41.342461	116.577271	34.625559	17.328971	117.3771595	-76.835871	11.857691	118.0289525
-34.806915	39.121685	117.087662	-21.272631	14.771668	117.583572	36.773796	-6.557267	118.13015	32.217358	41.490452	116.648888	34.495577	17.4665925	117.389519	-77.040839	12.0767435	117.777625
-34.090611	40.3274	117.064201	-21.376305	14.972016	117.455055	36.648041	-6.41076	118.05098	32.10075	41.659389	116.695145	34.3743955	17.6243145	117.3730625	-77.1270055	12.3197175	117.5370475
-32.986012	42.114471	117.119743	-21.559141	15.243991	117.306984	36.464424	-6.17013	117.866989	31.924152	41.930092	116.845795	34.194288	17.879981	117.356392	-77.31257	12.608001	117.257576
-32.201851	43.256874	117.28157	-21.735191	15.411393	117.184746	36.312832	-6.017516	117.698418	31.78764	42.110954	117.096054	34.050236	18.046719	117.397236	-77.520618	12.776067	116.972256
-31.398418	44.305244	117.541382	-21.893185	15.573934	117.04483	36.139168	-5.851666	117.511559	31.664827	42.285637	117.360519	33.9019975	18.2169855	117.436039	-77.6883675	12.9308825	116.653621
-30.662373	45.3008	117.862953	-22.032673	15.72076	116.928192	35.986061	-5.704878	117.270531	31.50205	42.480335	117.736542	33.7440555	18.3877285	117.5035365	-77.8094015	13.0537915	116.3528475
-29.904261	46.266548	118.316223	-22.23247	15.926064	116.856888	35.845055	-5.510127	116.996277	31.316641	42.694248	118.136772	33.580848	18.5920605	117.5665245	-78.045788	13.2600675	116.1472515
-29.1001	47.062584	118.752464	-22.377739	16.123642	116.876266	35.724735	-5.306213	116.768326	31.118971	42.912621	118.54538	33.421853	18.803204	117.656853	-78.177331	13.44408	116.095679
-28.270945	47.843777	119.017647	-22.552225	16.404703	116.925385	35.596588	-5.091563	116.596016	30.970615	43.15411	118.796089	33.2836015	19.0312735	117.6960525	-78.3880515	13.7781325	116.1547175
-27.046467	48.938675	119.178329	-22.794338	16.87685	116.968658	35.376114	-4.855483	116.561462	30.782408	43.431004	118.930939	33.079261	19.2877605	117.7462005	-78.667937	14.4659395	116.1911155
-26.256907	49.574474	119.145432	-22.94767	17.166662	116.964104	35.212742	-4.726498	116.549431	30.661449	43.558254	118.915985	32.9370955	19.415878	117.732708	-78.8324355	14.917446	116.1955
-25.477928	50.054348	119.090256	-23.098969	17.432079	116.945137	35.049976	-4.64673	116.578056	30.561424	43.661343	118.861282	32.8057	19.5073065	117.719669	-79.003638	15.3568515	116.170605
-24.688547	50.45203	118.972076	-23.187502	17.627985	116.939377	34.902706	-4.600432	116.59713	30.504686	43.715588	118.741074	32.703696	19.557578	117.669102	-79.0787	15.698392	116.209652
-23.869864	50.759949	118.815483	-23.258114	17.826485	116.955162	34.786079	-4.548916	116.645447	30.475538	43.764835	118.576225	32.6308085	19.6079595	117.610836	-79.1470365	16.0450105	116.299488
-22.986574	50.99342	118.675766	-23.282408	17.945927	116.946396	34.734993	-4.514175	116.685959	30.456909	43.810257	118.410362	32.595951	19.648041	117.5481605	-79.160767	16.243813	116.3446315
-22.215755	51.152504	118.516968	-23.311422	18.083155	116.959	34.695282	-4.463389	116.773071	30.442348	43.867378	118.260872	32.568815	19.7019945	117.5169715	-79.191659	16.4643155	116.4010285
-21.113295	51.250977	118.278122	-23.348167	18.265734	116.938103	34.669453	-4.361402	116.930641	30.419945	43.974148	118.109344	32.544699	19.806373	117.5199925	-79.241033	16.725095	116.3562135
-20.367691	51.253468	118.167862	-23.38937	18.387503	116.880524	34.654816	-4.31073	117.00885	30.393305	44.03767	118.041817	32.5240605	19.86347	117.5253335	-79.3028005	16.911536	116.2357145
-19.60816	51.164066	118.105629	-23.421642	18.459476	116.846176	34.620384	-4.251015	117.032959	30.359783	44.11739	118.035088	32.4900835	19.9331875	117.5340235	-79.3333675	16.9857645	116.1583285
-18.883224	51.000404	118.132553	-23.482162	18.524725	116.832733	34.584057	-4.178226	116.993355	30.333122	44.178734	118.072823	32.4585895	20.000254	117.533089	-79.4229135	17.049196	116.132377
-18.234474	50.789009	118.239143	-23.471611	18.602859	116.821159	34.572037	-4.121285	116.947021	30.306641	44.262741	118.14959	32.439339	20.070728	117.5483055	-79.382561	17.13499	116.0940125
-17.57122	50.512047	118.409035	-23.495176	18.695505	116.839874	34.565262	-4.030869	116.879585	30.297878	44.358238	118.255676	32.43157	20.1636845	117.5676305	-79.421922	17.2273255	116.1121175
-16.933912	50.167263	118.560837	-23.481295	18.781733	116.880707	34.562878	-3.931084	116.805267	30.285681	44.452824	118.347755	32.4242795	20.26087	117.576511	-79.3868695	17.302596	116.184903
-16.042887	49.591488	118.693604	-23.478809	18.954996	117.018974	34.575748	-3.81398	116.764641	30.299572	44.591324	118.478859	32.43766	20.388672	117.62175	-79.395278	17.52132	116.416198
-15.511886	49.090633	118.70974	-23.482492	19.045057	117.139839	34.559631	-3.77271	116.794739	30.318365	44.635452	118.515587	32.438998	20.431371	117.655163	-79.403982	17.658743	116.624515
-15.005621	48.539207	118.670868	-23.506884	19.159945	117.227936	34.535255	-3.78718	116.839958	30.321907	44.636734	118.526733	32.428581	20.424777	117.6833455	-79.442349	17.895113	116.7725265
-14.454791	47.928795	118.594894	-23.518635	19.20277	117.314362	34.501629	-3.836234	116.927719	30.353605	44.603195	118.413864	32.427617	20.3834805	117.6707915	-79.464887	18.0220595	116.9579325
-13.998987	47.243439	118.459496	-23.576782	19.225092	117.399422	34.452148	-3.891233	116.97744	30.357424	44.558819	118.310928	32.404786	20.333793	117.644184	-79.55835	18.116391	117.15466
-13.581668	46.551273	118.319641	-23.609955	19.243046	117.465607	34.401978	-3.980695	117.037369	30.344507	44.482048	118.100761	32.3732425	20.2506765	117.569065	-79.5931525	18.2354155	117.362149
-13.249007	45.835667	118.144081	-23.679258	19.242121	117.492386	34.329746	-4.023169	117.100266	30.316708	44.420914	117.795273	32.323227	20.1988725	117.4477695	-79.681743	18.2853695	117.5370025
-12.621389	44.582001	117.666481	-23.753912	19.236183	117.451622	34.145596	-4.040794	117.083481	30.249506	44.309296	117.165115	32.197551	20.134251	117.124298	-79.705375	18.338115	117.778946
-12.26438	43.73325	117.376175	-23.793333	19.202751	117.430878	34.019028	-4.088972	117.109383	30.234156	44.194515	116.767036	32.126592	20.0527715	116.9382095	-79.713258	18.3527305	117.9235465
-11.916845	42.885601	117.120872	-23.81802	19.159977	117.41967	33.903389	-4.155169	117.144821	30.243858	44.073616	116.392914	32.0736235	19.9592235	116.7688675	-79.7096635	18.3607305	118.0704725
-11.61122	42.014046	116.899559	-23.834221	19.116928	117.443237	33.80603	-4.24578	117.23336	30.257372	43.968224	116.073212	32.031701	19.861222	116.653286	-79.700143	18.372634	118.233188
-11.372898	41.14616	116.714203	-23.833475	19.09997	117.50573	33.74432	-4.320079	117.352005	30.260378	43.844273	115.755737	32.002349	19.762097	116.553871	-79.669299	18.437843	118.457589
-11.123652	40.317928	116.559982	-23.833685	19.095806	117.579018	33.698143	-4.411268	117.470566	30.262856	43.716831	115.47123	31.9804995	19.6527815	116.470898	-79.6478695	18.5388305	118.687138
-10.862753	39.476307	116.467735	-23.83149	19.077539	117.646393	33.647377	-4.502337	117.60923	30.27599	43.611713	115.243065	31.9616835	19.554688	116.4261475	-79.6246635	18.60039	118.8666385
-10.567805	38.274117	116.380486	-23.842949	19.026512	117.721161	33.589828	-4.621435	117.800735	30.278736	43.45789	115.042603	31.934282	19.4182275	116.421669	-79.62018	18.6347965	119.020653
-10.412855	37.507442	116.354752	-23.891766	18.920603	117.651894	33.547131	-4.673742	117.882385	30.233541	43.390263	115.060661	31.890336	19.3582605	116.471523	-79.673868	18.4829455	118.832265
-10.334867	36.751713	116.321579	-23.948275	18.857332	117.584595	33.518063	-4.711184	117.907845	30.156248	43.350101	114.978386	31.8371555	19.3194585	116.4431155	-79.7337055	18.3952055	118.7260745
-10.217385	36.035172	116.291573	-24.02416	18.779539	117.521347	33.481995	-4.743999	117.880753	30.072832	43.314915	114.934158	31.7774135	19.285458	116.4074555	-79.8257335	18.27362	118.6352385
-10.116317	35.357956	116.281219	-24.092043	18.696781	117.500259	33.419029	-4.750991	117.818474	29.960835	43.314354	114.859116	31.689932	19.2816815	116.338795	-79.874018	18.1118805	118.661723
-10.041212	34.683544	116.290009	-24.125555	18.592669	117.444588	33.383472	-4.756232	117.701462	29.870419	43.298645	114.787827	31.6269455	19.2712065	116.2446445	-79.8780555	17.9141315	118.6445315
-10.012356	34.044483	116.235817	-24.157339	18.510778	117.401863	33.354523	-4.789136	117.626869	29.784519	43.293098	114.65287	31.569521	19.251981	116.1398695	-79.884199	17.769575	118.6638565
-9.952179	33.123142	116.076447	-24.251028	18.389952	117.333969	33.2626	-4.852849	117.497147	29.664198	43.206764	114.485191	31.463399	19.1769575	115.991169	-79.965455	17.6029465	118.676769
-9.950187	32.521767	115.962257	-24.288853	18.333639	117.27462	33.184551	-4.95935	117.423668	29.59696	43.090771	114.301384	31.3907555	19.0657105	115.862526	-79.9684615	17.6015675	118.686714
-9.976372	31.943394	115.909981	-24.32423	18.219751	117.22348	33.094776	-5.094723	117.37001	29.543379	42.953815	114.153603	31.3190775	18.929546	115.7618065	-79.9675375	17.509956	118.6851535
-10.019397	31.389517	115.908363	-24.383991	18.092436	117.246178	32.990383	-5.24552	117.371277	29.501905	42.800716	114.100838	31.246144	18.777598	115.7360575	-80.014126	17.407274	118.7562985
-10.03784	30.917803	115.934517	-24.445625	17.946922	117.273651	32.937298	-5.411049	117.387962	29.453615	42.64193	114.128899	31.1954565	18.6154405	115.7584305	-80.0867065	17.2784035	118.7888715
-10.065572	30.467367	115.997849	-24.506498	17.745518	117.304787	32.841236	-5.582339	117.387711	29.389101	42.470993	114.158142	31.1151685	18.444327	115.7729265	-80.1281645	17.046709	118.8366475
-10.105676	30.071568	116.039024	-24.617321	17.582554	117.346214	32.731251	-5.762816	117.361153	29.31217	42.292591	114.16864	31.0217105	18.2648875	115.7648965	-80.2563525	16.9002205	118.9275315
-10.168478	29.553429	116.097244	-24.753159	17.399801	117.392479	32.562336	-5.947048	117.268372	29.138813	42.079498	114.184952	30.8505745	18.066225	115.726662	-80.3568925	16.733377	119.058296
-10.239851	29.249147	116.11203	-24.869026	17.31233	117.421974	32.461838	-6.016194	117.254509	29.026142	41.988327	114.177361	30.74399	17.9860665	115.715935	-80.482042	16.6385935	119.128013
-10.272304	28.996435	116.13237	-24.979076	17.241306	117.462067	32.352795	-6.063416	117.242905	28.915993	41.920261	114.170219	30.634394	17.9284225	115.706562	-80.592546	16.5541895	119.217572
-10.331182	28.780006	116.178108	-25.028301	17.211203	117.505203	32.239567	-6.068739	117.195976	28.820122	41.870338	114.16098	30.5298445	17.9007995	115.678478	-80.5864465	16.5216065	119.331928
-10.337273	28.590561	116.233215	-25.121248	17.180351	117.570366	32.102482	-6.074504	117.101898	28.747618	41.825127	114.193855	30.42505	17.8753115	115.6478765	-80.667546	16.4853905	119.4928555
-10.32914	28.438681	116.344597	-25.206337	17.174534	117.647232	31.934313	-6.081727	116.937637	28.681591	41.765636	114.307274	30.307952	17.8419545	115.6224555	-80.720626	16.5071135	119.6720085
-10.323147	28.336481	116.53112	-25.288191	17.127209	117.735519	31.785225	-6.110344	116.781128	28.633472	41.736488	114.469894	30.2093485	17.813072	115.625511	-80.7857305	16.441346	119.845527
-10.259573	28.212542	116.869926	-25.36924	17.082598	117.873192	31.640444	-6.108627	116.44397	28.599998	41.758095	114.970123	30.120221	17.824734	115.7070465	-80.858701	16.340462	120.0393375
-10.172681	28.116411	117.131134	-25.415394	17.073339	117.964516	31.541204	-6.091743	116.170967	28.579378	41.789825	115.36895	30.060291	17.849041	115.7699585	-80.891079	16.297637	120.1590735
-10.052372	28.02388	117.386818	-25.453154	17.068552	118.090904	31.43346	-6.071805	115.900078	28.539635	41.810196	115.721771	29.9865475	17.8691955	115.8109245	-80.8928555	16.2679085	120.3708835
-9.948691	27.929241	117.597534	-25.535795	17.119162	118.213966	31.306463	-6.04639	115.632561	28.522745	41.81432	116.051254	29.914604	17.883965	115.8419075	-80.986194	16.354359	120.5860245
-9.828215	27.77747	117.792114	-25.603653	17.159254	118.303368	31.172729	-6.040707	115.42907	28.514252	41.818298	116.376411	29.8434905	17.8887955	115.9027405	-81.0507965	16.4297125	120.7039955
-9.677807	27.567926	117.886589	-25.685564	17.219568	118.320084	31.06138	-6.049287	115.257217	28.506512	41.783566	116.686157	29.783946	17.8671395	115.971687	-81.155074	16.5719965	120.668481
-9.463148	27.254496	117.944572	-25.768921	17.200119	118.319496	30.962006	-6.112915	115.141808	28.476641	41.723797	116.958687	29.7193235	17.805441	116.0502475	-81.2571655	16.594797	120.5887445
-9.352938	26.670698	118.032349	-25.858116	17.168831	118.289116	30.824181	-6.263599	115.008179	28.437168	41.569332	117.289841	29.6306745	17.6528665	116.14901	-81.3469065	16.6847955	120.429222
-9.173695	26.151871	118.006599	-25.904325	17.076385	118.361214	30.768707	-6.390883	114.963745	28.430817	41.417099	117.446518	29.599762	17.513108	116.2051315	-81.408412	16.639662	120.5172965
-9.027476	25.605568	118.004059	-25.934443	17.039934	118.290794	30.740856	-6.552687	115.033195	28.453012	41.262741	117.564056	29.596934	17.355027	116.2986255	-81.46582	16.724841	120.2829625
-8.849627	25.002129	117.945671	-25.923439	16.981716	118.263832	30.729258	-6.762841	115.241539	28.483953	41.066422	117.604233	29.6066055	17.1517905	116.422886	-81.4534835	16.8116415	120.104778
-8.703206	24.327591	117.865799	-26.002687	16.917173	118.310722	30.710304	-7.000098	115.471519	28.534592	40.829384	117.623734	29.622448	16.914643	116.5476265	-81.627822	16.919703	120.0738175
-8.524607	23.60915	117.818512	-25.973495	16.81476	118.246094	30.681156	-7.289753	115.739929	28.592659	40.558746	117.601524	29.6369075	16.6344965	116.6707265	-81.5838975	16.9950235	119.8214615
-8.360228	22.877771	117.800941	-25.997444	16.665203	118.260468	30.636612	-7.616325	115.989662	28.666357	40.262608	117.613831	29.6514845	16.3231415	116.8017465	-81.6463725	17.0072645	119.7191895
-8.179722	21.623331	117.754639	-26.067221	16.464754	118.258011	30.500626	-8.076854	116.354767	28.774448	39.819984	117.609047	29.637537	15.871565	116.981907	-81.771979	17.057943	119.534115
-8.10448	20.752628	117.659721	-26.107862	16.386063	118.211349	30.371937	-8.352737	116.589272	28.803114	39.562622	117.518631	29.5875255	15.6049425	117.0539515	-81.8032495	17.1671835	119.3687465
-8.051503	19.912451	117.569183	-26.231394	16.336323	118.099365	30.200958	-8.605307	116.772209	28.785053	39.319496	117.349747	29.4930055	15.3570945	117.060978	-81.9557935	17.3155515	119.137752
-7.963641	19.037251	117.432213	-26.298862	16.30477	118.016899	30.047876	-8.788471	116.904572	28.780472	39.123047	117.153862	29.414174	15.167288	117.029217	-82.011898	17.442252	119.004581
-7.928541	18.219381	117.287613	-26.392391	16.26808	117.863586	29.920912	-8.934052	117.010345	28.763346	38.975845	116.99469	29.342129	15.0208965	117.0025175	-82.126911	17.5152635	118.7246545
-7.862005	17.379856	117.175903	-26.416937	16.25968	117.740318	29.826984	-9.044478	117.071175	28.765574	38.870407	116.887161	29.296279	14.9129645	116.979168	-82.130153	17.6063955	118.501468
-7.867523	16.500389	117.058479	-26.425257	16.267937	117.624603	29.764637	-9.114203	117.091057	28.782675	38.788528	116.792	29.273656	14.8371625	116.9415285	-82.12417	17.6987115	118.3076775
-7.778641	15.211779	116.897408	-26.413042	16.301733	117.487511	29.74087	-9.154284	117.091537	28.813766	38.761169	116.705063	29.277318	14.8034425	116.8983	-82.103402	17.8000235	118.076722
-7.843774	14.429863	116.872215	-26.343292	16.329666	117.453278	29.746849	-9.119973	117.073761	28.828604	38.783604	116.730293	29.2877265	14.8318155	116.902027	-81.9743105	17.8275165	118.004529
-7.875884	13.644891	116.837082	-26.348227	16.39567	117.414268	29.782188	-9.095526	117.111252	28.854853	38.815845	116.800926	29.3185205	14.8601595	116.956089	-82.0149745	17.9311805	117.872447
-7.901536	12.812553	116.811157	-26.33169	16.437412	117.371872	29.816008	-9.083621	117.185333	28.896809	38.836666	116.93956	29.3564085	14.8765225	117.0624465	-82.0197885	17.9983015	117.6812975
-8.001028	11.970382	116.820076	-26.308123	16.473852	117.276657	29.858	-9.09444	117.278275	28.944036	38.855675	117.132523	29.401018	14.8806175	117.205399	-82.017264	18.0670865	117.347915
-8.083107	11.151777	116.772079	-26.324612	16.513397	117.141129	29.908297	-9.113834	117.425247	29.012564	38.86042	117.326118	29.4604305	14.873293	117.3756825	-82.1096545	18.153501	116.9065755
-8.18641	10.363112	116.710785	-26.319588	16.554028	116.97699	29.958652	-9.108184	117.560829	29.044701	38.875084	117.535103	29.5016765	14.88345	117.547966	-82.1408525	18.224606	116.406014
-8.428409	9.164361	116.548065	-26.299822	16.520937	116.686806	30.070717	-9.129929	117.748199	29.101318	38.855923	117.768074	29.5860175	14.862997	117.7581365	-82.1856615	18.178877	115.6154755
-8.63312	8.328215	116.474533	-26.260418	16.490688	116.567589	30.152203	-9.171369	117.856857	29.166454	38.825356	117.861191	29.6593285	14.8269935	117.859024	-82.1801645	18.1543825	115.276154
-8.861816	7.459243	116.426643	-26.16218	16.42873	116.520523	30.263817	-9.22563	117.92421	29.244944	38.805916	117.980553	29.7543805	14.790143	117.9523815	-82.0787405	18.067317	115.0886645
-9.14984	6.654062	116.463875	-26.070229	16.36529	116.559181	30.390676	-9.258857	117.994942	29.346296	38.766689	118.094124	29.868486	14.753916	118.044533	-82.008944	17.976664	115.073829
-9.490535	5.840912	116.542625	-25.949701	16.291004	116.66571	30.51726	-9.303336	118.083939	29.449739	38.737209	118.249474	29.9834995	14.7169365	118.1667065	-81.8829015	17.8650715	115.1647135
-9.868317	5.066343	116.626488	-25.846689	16.238783	116.805305	30.633539	-9.319017	118.221199	29.574364	38.708088	118.434372	30.1039515	14.6945355	118.3277855	-81.7973295	17.7830305	115.2828245
-10.230162	4.259921	116.678825	-25.755497	16.225431	116.929718	30.728249	-9.341531	118.343925	29.697615	38.664883	118.670212	30.212932	14.661676	118.5070685	-81.723926	17.789186	115.3523675
-10.932253	3.088184	116.776764	-25.655699	16.230906	117.089478	30.810606	-9.366882	118.557343	29.906277	38.650707	119.029953	30.3584415	14.6419125	118.793648	-81.6698395	17.8198995	115.385308
-11.481431	2.359308	116.798744	-25.578791	16.284851	117.15757	30.853546	-9.362935	118.684578	30.050081	38.636276	119.192596	30.4518135	14.6366705	118.938587	-81.6093955	17.9330315	115.376553
-12.075558	1.65452	116.840759	-25.499279	16.321291	117.271217	30.914291	-9.345217	118.785477	30.184036	38.67466	119.343933	30.5491635	14.6647215	119.064705	-81.5477215	17.9778605	115.477729
-12.706595	0.945368	116.878937	-25.385162	16.417942	117.391968	31.008915	-9.281564	118.890312	30.33655	38.733971	119.468239	30.6727325	14.7262035	119.1792755	-81.4430565	18.1096805	115.6046605
-13.37087	0.216774	116.937767	-25.255436	16.522646	117.544411	31.119331	-9.176079	119.014824	30.481186	38.838394	119.550369	30.8002585	14.8311575	119.2825965	-81.3111305	18.2141345	115.8062255
-14.086051	-0.412862	117.097832	-25.137955	16.612396	117.683044	31.256166	-9.050655	119.147812	30.613514	38.969654	119.577515	30.93484	14.9594995	119.3626635	-81.21075	18.2652925	116.0034245
-14.796765	-1.087688	117.172134	-24.988266	16.720516	117.810677	31.413656	-8.929402	119.328049	30.745007	39.106209	119.524132	31.0793315	15.0884035	119.4260905	-81.0558635	18.3526285	116.1952635
-15.983352	-2.083518	117.399887	-24.769754	16.882236	117.917847	31.681108	-8.743429	119.628883	30.922525	39.308651	119.338867	31.3018165	15.282611	119.483875	-80.8413245	18.481861	116.351819
-16.851097	-2.660949	117.609253	-24.635857	16.978392	117.965698	31.846735	-8.655003	119.912292	31.045464	39.416317	119.113602	31.4460995	15.380657	119.512947	-80.7178135	18.576127	116.418449
-17.71806	-3.243624	117.797211	-24.496538	17.048496	117.963852	31.983831	-8.600456	120.212067	31.151871	39.46693	118.839157	31.567851	15.433237	119.525612	-80.560927	18.663755	116.402092
-18.630409	-3.778803	117.989052	-24.369825	17.068495	117.944595	32.133236	-8.588203	120.475708	31.234478	39.465328	118.491173	31.683857	15.4385625	119.4834405	-80.423507	18.6984275	116.4057495
-19.575397	-4.335165	118.208733	-24.269726	17.060173	117.9291	32.243992	-8.597711	120.694839	31.348932	39.413761	118.103172	31.796462	15.408025	119.3990055	-80.335914	18.712321	116.4591945
-20.536724	-4.744828	118.50293	-24.111031	17.000481	117.983925	32.359253	-8.6096	120.830956	31.471502	39.350609	117.691101	31.9153775	15.3705045	119.2610285	-80.1374395	18.6304575	116.7068215
-21.484695	-5.146424	118.749298	-23.938864	16.919941	118.103836	32.502659	-8.63205	120.950317	31.597795	39.270355	117.278374	32.050227	15.3191525	119.1143455	-79.927955	18.5207295	117.0933265
-22.980536	-5.616431	119.170204	-23.677263	16.733061	118.410286	32.727772	-8.670645	120.970276	31.743097	39.183426	116.822647	32.2354345	15.2563905	118.8964615	-79.5899605	18.2097315	117.9241105
-23.968946	-5.782219	119.378212	-23.545906	16.596033	118.672585	32.875916	-8.654807	120.897087	31.792099	39.174698	116.640686	32.3340075	15.2599455	118.7688865	-79.4258195	17.9321205	118.5762835
-24.927225	-5.919035	119.475044	-23.460016	16.430471	118.927849	33.040928	-8.60729	120.779816	31.780933	39.23064	116.605583	32.4109305	15.311675	118.6926995	-79.3309625	17.549267	119.1629985
-25.943466	-5.954644	119.621002	-23.374676	16.295906	119.229042	33.172821	-8.530154	120.59597	31.734335	39.338322	116.611984	32.453578	15.404084	118.603977	-79.20293	17.187728	119.854107
-26.919641	-5.929605	119.7397	-23.293488	16.205019	119.497643	33.295296	-8.418069	120.473755	31.699762	39.443676	116.758095	32.497529	15.5128035	118.615925	-79.084505	16.8972345	120.379361
-27.8808	-5.804963	119.843246	-23.262774	16.158745	119.725945	33.383446	-8.334232	120.447838	31.683403	39.556252	116.952095	32.5334245	15.61101	118.6999665	-79.0589725	16.70648	120.7519235
-28.82008	-5.647489	119.771889	-23.240982	16.147968	119.808746	33.47979	-8.238099	120.495308	31.697903	39.672554	117.219116	32.5888465	15.7172275	118.857212	-79.0708105	16.5787085	120.76028
-30.253654	-5.265847	119.383606	-23.25222	16.206219	119.623184	33.550896	-8.152011	120.580528	31.766468	39.805801	117.603065	32.658682	15.826895	119.0917965	-79.163122	16.585543	120.1545715
-31.172211	-4.981438	118.963692	-23.294373	16.279654	119.332794	33.553383	-8.10368	120.595299	31.81749	39.87064	117.711685	32.6854365	15.88348	119.153492	-79.2741825	16.675828	119.512096
-32.069542	-4.588298	118.556961	-23.264711	16.39093	119.002151	33.554619	-8.064173	120.515915	31.879181	39.908009	117.735115	32.7169	15.921918	119.125515	-79.246322	16.859942	118.878787
-32.96854	-4.178127	118.175102	-23.203465	16.465851	118.719009	33.560772	-8.030736	120.427086	31.976929	39.938438	117.761314	32.7688505	15.953851	119.0942	-79.1757805	16.977851	118.343818
-33.82449	-3.680205	117.883614	-23.130163	16.527578	118.497261	33.575439	-7.997122	120.408096	32.129581	39.95298	117.781296	32.85251	15.977929	119.094696	-79.112836	17.077227	117.899826
-34.688385	-3.183939	117.632698	-23.031258	16.577513	118.344948	33.64045	-7.989667	120.410561	32.302116	39.956459	117.892036	32.971283	15.983396	119.1512985	-79.033799	17.17163	117.5385975
-35.50843	-2.643147	117.321632	-22.936699	16.593378	118.198647	33.707386	-8.002292	120.505127	32.481339	39.957722	118.099045	33.0943625	15.977715	119.302086	-78.9677605	17.209041	117.095208
-36.801453	-1.744938	116.81353	-22.819937	16.577656	117.96759	33.79232	-8.044456	120.626152	32.652866	39.955032	118.381294	33.222593	15.955288	119.503723	-78.862467	17.200024	116.431457
-37.615074	-1.10364	116.654289	-22.811268	16.572834	117.891014	33.814358	-8.044986	120.625809	32.681046	39.962494	118.47744	33.247702	15.958754	119.5516245	-78.870238	17.186914	116.2304035
-38.469742	-0.396797	116.702965	-22.775141	16.566734	117.977402	33.843647	-7.996312	120.598793	32.68745	39.99868	118.433617	33.2655485	16.001184	119.516205	-78.8158305	17.132284	116.438599
-39.296803	0.341233	116.952881	-22.75062	16.575367	118.158386	33.901371	-7.91677	120.604813	32.64975	40.061699	118.401741	33.2755605	16.0724645	119.503277	-78.7768005	17.0782695	116.813495
-40.153748	1.089984	117.297424	-22.747774	16.586891	118.44455	33.935635	-7.83629	120.653259	32.592922	40.123547	118.347183	33.2642785	16.1436285	119.500221	-78.7598265	17.0301535	117.388879
-41.005211	1.927231	117.814445	-22.731705	16.603634	118.844261	33.953186	-7.750989	120.746162	32.528416	40.181263	118.245087	33.240801	16.215137	119.4956245	-78.704211	16.992131	118.1928975
-41.829269	2.756569	118.521988	-22.729429	16.616226	119.349632	33.973206	-7.660438	120.819923	32.431534	40.251446	118.150887	33.20237	16.295504	119.485405	-78.661228	16.936948	119.213859
-43.041172	4.085189	119.678833	-22.781811	16.581547	120.259186	33.981724	-7.533348	120.920471	32.211201	40.375244	118.024048	33.0964625	16.420948	119.4722595	-78.6600845	16.742146	121.0461125
-43.775501	5.030869	120.374207	-22.852335	16.562473	120.840202	33.999298	-7.420637	120.981384	32.007137	40.478905	118.027077	33.0032175	16.529134	119.5042305	-78.7078875	16.595812	122.1761735
-44.532215	5.975567	120.867386	-22.957468	16.469612	121.287827	33.979992	-7.333733	121.046677	31.810978	40.596989	118.125999	32.895485	16.631628	119.586338	-78.810421	16.307596	122.989316
-45.25605	6.924424	121.153793	-23.080647	16.390142	121.577156	33.977135	-7.28149	121.070732	31.62117	40.691677	118.282089	32.7991525	16.7050935	119.6764105	-78.9604465	16.0751905	123.4779015
-45.911549	7.918814	121.230972	-23.214289	16.289495	121.726967	33.93409	-7.230391	121.087524	31.445974	40.772255	118.408012	32.690032	16.770932	119.747768	-79.11861	15.808058	123.706166
-46.568905	8.940273	121.222961	-23.339762	16.227697	121.741821	33.860153	-7.186962	121.053635	31.27639	40.836643	118.467949	32.5682715	16.8248405	119.760792	-79.2477955	15.6305535	123.72285
-47.116554	9.992124	121.241249	-23.435522	16.216316	121.699478	33.783638	-7.127449	120.973633	31.134758	40.877884	118.417717	32.459198	16.8752175	119.695675	-79.330242	15.5574145	123.703281
-47.866539	11.62152	121.335045	-23.538832	16.236517	121.721771	33.689331	-7.061935	120.865402	30.995407	40.892254	118.296341	32.342369	16.9151595	119.5808715	-79.420033	15.5578745	123.8626705
-48.318035	12.75248	121.506378	-23.546785	16.242882	121.831215	33.658493	-7.041779	120.848511	30.95974	40.880413	118.286606	32.3091165	16.919317	119.5675585	-79.4026865	15.566447	124.0948715
-48.673367	13.878928	121.752838	-23.560308	16.256868	122.020897	33.629498	-7.027916	120.905388	30.954811	40.876671	118.346611	32.2921545	16.9243775	119.6259995	-79.4127705	15.5893585	124.4157945
-48.99477	15.059278	122.032211	-23.5723	16.239956	122.266174	33.606579	-7.031131	121.002342	30.95149	40.85239	118.491867	32.2790345	16.9106295	119.7471045	-79.4236345	15.5692825	124.7852435
-49.183292	16.210075	122.391212	-23.602343	16.219164	122.544136	33.571617	-7.058334	121.113586	30.921301	40.82333	118.696144	32.246459	16.882498	119.904865	-79.451145	15.55583	125.183407
-49.186844	17.167929	122.645798	-23.645126	16.187265	122.875381	33.512211	-7.083019	121.207764	30.872484	40.800797	118.949844	32.1923475	16.858889	120.078804	-79.4825995	15.515641	125.671958
-49.230309	18.31946	123.051788	-23.736773	16.111748	123.209999	33.456093	-7.13241	121.302704	30.813309	40.774239	119.249809	32.134701	16.8209145	120.2762565	-79.608247	15.4025815	126.1437415
-49.276535	20.118021	123.477234	-23.849718	16.001696	123.558914	33.341557	-7.209753	121.347359	30.736652	40.736759	119.735512	32.0391045	16.763503	120.5414355	-79.7385405	15.239889	126.5763925
-49.109108	21.331703	123.723373	-23.961252	15.899672	123.700462	33.24519	-7.271131	121.268204	30.6674	40.71167	120.034241	31.956295	16.7202695	120.6512225	-79.878799	15.0790745	126.7497015
-48.931404	22.460741	123.845627	-24.049381	15.837087	123.799667	33.146961	-7.293269	121.120796	30.587023	40.706516	120.327202	31.866992	16.7066235	120.723999	-79.965754	14.9675505	126.875335
-48.851795	23.621346	123.802711	-24.125151	15.79652	123.720383	33.058712	-7.300362	120.934212	30.532158	40.702473	120.610519	31.795435	16.7010555	120.7723655	-80.045737	14.8919845	126.6684005
-48.585804	24.732273	123.666107	-24.264376	15.807869	123.533524	32.929054	-7.314939	120.725021	30.50329	40.685192	120.834076	31.716172	16.6851265	120.7795485	-80.244924	14.9306115	126.2874995
-48.218941	25.850296	123.443581	-24.31514	15.890379	123.303482	32.780094	-7.324019	120.470131	30.496212	40.671528	120.961288	31.638153	16.6737545	120.7157095	-80.268433	15.1070035	125.8912545
-48.023026	27.083958	123.304199	-24.427437	16.010706	122.994125	32.617825	-7.30243	120.17218	30.504864	40.680389	120.988914	31.5613445	16.6889795	120.580547	-80.4162185	15.3324325	125.407703
-47.384697	28.643269	122.962296	-24.474522	16.305552	122.615364	32.396919	-7.219608	119.840744	30.530134	40.746498	120.922577	31.4635265	16.763445	120.3816605	-80.4125705	15.847659	124.8490675
-46.81152	29.631859	122.709099	-24.574692	16.549324	122.442307	32.270416	-7.189837	119.754898	30.555925	40.808502	120.813416	31.4131705	16.8093325	120.284157	-80.5625545	16.2893155	124.600457
-46.222565	30.54361	122.402252	-24.559412	16.752623	122.153404	32.158356	-7.179288	119.755295	30.563835	40.843128	120.657333	31.3610955	16.83192	120.206314	-80.4799195	16.673326	124.100494
-45.570152	31.394943	122.074547	-24.622257	16.939091	121.93396	32.077263	-7.192949	119.838593	30.566284	40.848454	120.448212	31.3217735	16.8277525	120.1434025	-80.5662875	17.0504295	123.7245175
-44.916691	32.16811	121.752129	-24.649675	17.078533	121.770538	32.014336	-7.210472	119.921455	30.560389	40.840088	120.223022	31.2873625	16.814808	120.0722385	-80.5867125	17.342258	123.4688375
-44.230728	32.895023	121.419647	-24.688654	17.201351	121.585724	31.969345	-7.234956	120.062065	30.544714	40.826099	119.972778	31.2570295	16.7955715	120.0174215	-80.6343375	17.6071305	123.1540265
-43.472244	33.564102	121.056984	-24.712749	17.254984	121.382507	31.953297	-7.247961	120.187714	30.531063	40.820148	119.746193	31.24218	16.7860935	119.9669535	-80.667678	17.7238745	122.7980605
-42.269337	34.438057	120.387581	-24.749105	17.320662	121.048737	31.942173	-7.270936	120.44072	30.495771	40.815628	119.358742	31.218972	16.772346	119.899731	-80.717182	17.868978	122.197743
-41.48608	34.997925	119.857468	-24.77116	17.388311	120.821556	31.939735	-7.284644	120.607079	30.492556	40.780113	119.026855	31.2161455	16.7477345	119.816967	-80.7584655	18.0288875	121.826145
-40.659191	35.551338	119.264839	-24.778622	17.432201	120.549103	31.933447	-7.310455	120.795868	30.500015	40.726681	118.636009	31.216731	16.708113	119.7159385	-80.773975	18.156289	121.3822675
-39.759228	36.068195	118.779457	-24.767347	17.48357	120.319603	31.932566	-7.347203	121.001373	30.514795	40.668613	118.152496	31.2236805	16.660705	119.5769345	-80.7583745	18.306435	121.0622715
-38.870029	36.561672	118.41127	-24.715067	17.476788	120.156075	31.898169	-7.400332	121.13131	30.558846	40.564339	117.718575	31.2285075	16.5820035	119.4249425	-80.6586415	18.3715725	120.8872075
-37.920219	37.04126	118.160583	-24.68737	17.443298	120.024872	31.910509	-7.478809	121.175514	30.582369	40.478489	117.407349	31.246439	16.49984	119.2914315	-80.621179	18.386756	120.7583125
-37.05151	37.549194	117.984268	-24.630215	17.38736	119.883743	31.945223	-7.505483	121.152245	30.605623	40.451221	117.15509	31.275423	16.472869	119.1536675	-80.535853	18.301851	120.6138185
-35.56831	38.370907	117.817223	-24.606266	17.347044	119.666901	31.998106	-7.427744	121.000816	30.564013	40.528168	117.021477	31.2810595	16.550212	119.0111465	-80.4935915	18.143876	120.3226555
-34.617958	38.889072	117.683746	-24.617525	17.371162	119.472328	32.03339	-7.330693	120.874229	30.531889	40.635876	117.025772	31.2826395	16.6525915	118.9500005	-80.5176895	18.0897325	119.9946555
-33.650822	39.474781	117.443214	-24.606884	17.42864	119.186958	32.067715	-7.235759	120.7575	30.490747	40.76635	117.096245	31.279231	16.7652955	118.9268725	-80.492999	18.0919845	119.4470435
-32.643093	40.072979	117.163322	-24.683706	17.504311	118.843697	32.055626	-7.127066	120.610023	30.432961	40.89748	117.133263	31.2442935	16.885207	118.871643	-80.6117055	18.123415	118.815751
-31.68791	40.651764	116.900696	-24.742046	17.573807	118.469879	32.048901	-7.030031	120.403267	30.370388	41.031925	117.114105	31.2096445	17.000947	118.758686	-80.6937365	18.146667	118.181072
-30.677868	41.231018	116.622993	-24.820799	17.683311	118.098328	32.018257	-6.929765	120.188644	30.282518	41.135414	117.018532	31.1503875	17.1028245	118.603588	-80.7919855	18.2637975	117.593068
-29.723797	41.82373	116.362175	-24.869444	17.772768	117.779831	31.997797	-6.842147	119.96933	30.177197	41.249611	116.872391	31.087497	17.203732	118.4208605	-80.826385	18.341804	117.1388015
-28.211466	42.673252	115.899193	-24.900211	17.929483	117.348114	31.976179	-6.785958	119.769226	30.103106	41.319592	116.579231	31.0396425	17.266817	118.1742285	-80.8400645	18.592149	116.5219995
-27.218893	43.210403	115.561165	-24.893469	17.984144	117.061211	31.959576	-6.813224	119.682625	30.074389	41.318069	116.395065	31.0169825	17.2524225	118.038845	-80.8039205	18.7158655	116.083577
-26.235617	43.72126	115.296745	-24.901545	17.961397	116.841316	31.954861	-6.87712	119.585922	30.080807	41.255299	116.237152	31.017834	17.1890895	117.911537	-80.820924	18.7337045	115.771095
-25.250113	44.242348	115.078232	-24.914629	17.881891	116.615425	31.942554	-7.005262	119.507042	30.087835	41.142433	116.145836	31.0151945	17.0685855	117.826439	-80.8444525	18.6951965	115.404411
-24.319872	44.674992	114.923882	-24.923954	17.779751	116.412773	31.928492	-7.129902	119.402885	30.075657	41.034592	116.167297	31.0020745	16.952345	117.785091	-80.8499825	18.607157	115.040455
-23.527693	45.157806	115.048935	-24.956375	17.606037	116.249886	31.915876	-7.259055	119.287834	30.056377	40.911671	116.289543	30.9861265	16.826308	117.7886885	-80.8988765	18.385766	114.7110835
-22.499802	45.55386	115.085388	-24.992062	17.40469	116.093513	31.917086	-7.361705	119.091415	30.018297	40.83102	116.535095	30.9676915	16.7346575	117.813255	-80.9518155	18.0747225	114.373771
-21.268915	46.258274	115.697014	-25.046906	17.13685	115.913185	31.929955	-7.443298	118.646469	29.934364	40.755268	117.105721	30.9321595	16.655985	117.876095	-81.0259715	17.617715	113.950275
-20.445749	46.617786	116.256561	-25.060431	17.021944	115.840614	31.946777	-7.44488	118.279114	29.889986	40.767067	117.577171	30.9183815	16.6610935	117.9281425	-81.0392435	17.3827945	113.7530855
-19.650164	46.945518	116.904533	-25.105152	16.942154	115.794083	31.964478	-7.404449	117.829643	29.842752	40.792465	118.031418	30.903615	16.694008	117.9305305	-81.113919	17.1903	113.6576355
-18.89992	47.272896	117.616249	-25.123701	16.93117	115.794563	31.964947	-7.332363	117.322113	29.754829	40.860252	118.526733	30.859888	16.7639445	117.924423	-81.10729	17.0983955	113.664703
-17.609064	47.431198	117.942261	-25.114895	16.99234	115.861115	31.941605	-7.169349	116.84021	29.67852	40.936367	118.904625	30.8100625	16.883509	117.8724175	-81.0398525	17.101171	113.8498125
-16.973969	47.570415	118.451965	-25.115997	17.108936	115.995995	31.881458	-6.986791	116.455475	29.677824	40.996281	119.120003	30.779641	17.004745	117.787739	-81.011635	17.213127	114.204251
-16.159948	47.686207	118.746033	-25.129276	17.220848	116.112198	31.798622	-6.857876	116.167679	29.696745	41.034409	119.272545	30.7476835	17.0882665	117.720112	-81.0062355	17.3534295	114.504284
-15.171157	47.691231	119.126846	-25.151978	17.345104	116.224419	31.625172	-6.745283	115.890633	29.738539	41.032524	119.357216	30.6818555	17.1436205	117.6239245	-80.9858115	17.5465875	114.8249135
-14.533769	47.59267	119.329926	-25.194227	17.415419	116.383347	31.553818	-6.730375	115.759895	29.755911	41.004536	119.458893	30.6548645	17.1370805	117.609394	-81.0433185	17.6937575	115.1573
-14.015349	47.311012	119.48671	-25.114233	17.395262	116.392708	31.55629	-6.725487	115.676132	29.770416	40.977547	119.563721	30.663353	17.12603	117.6199265	-80.891819	17.664494	115.1654895
-13.466721	46.987743	119.639496	-25.115103	17.403784	116.592407	31.618959	-6.734999	115.69928	29.797569	40.942364	119.715408	30.708264	17.1036825	117.707344	-80.93847	17.7038855	115.47747
-12.983841	46.554604	119.74971	-25.061119	17.381258	116.765305	31.683918	-6.770709	115.810623	29.859081	40.920403	119.788696	30.7714995	17.074847	117.7996595	-80.8937375	17.687669	115.7309505
-12.538819	45.981571	119.813515	-24.980003	17.35397	116.926346	31.734297	-6.813013	115.95237	29.929239	40.866974	119.848549	30.831768	17.0269805	117.9004595	-80.791774	17.6809595	115.9522325
-12.034045	45.382595	119.793427	-24.938528	17.32984	117.158745	31.771717	-6.883208	116.147377	29.984184	40.818527	119.851593	30.8779505	16.9676595	117.999485	-80.7550065	17.6920205	116.318005
-11.589805	44.288258	119.786942	-24.905941	17.272095	117.564949	31.789833	-7.000569	116.514862	30.036009	40.718941	119.790802	30.912921	16.859186	118.152832	-80.724803	17.685004	116.977066
-11.17226	43.537361	119.746063	-24.939159	17.225782	117.844734	31.779516	-7.101642	116.786148	30.053812	40.639019	119.732414	30.916664	16.7686885	118.259281	-80.794982	17.6828755	117.430187
-10.988092	42.693321	119.697357	-24.94755	17.199139	118.114487	31.761244	-7.230369	117.063416	30.063513	40.516624	119.686638	30.9123785	16.6431275	118.375027	-80.8074785	17.7551505	117.853947
-11.191271	41.944447	119.869781	-24.98451	17.112276	118.32724	31.696394	-7.391216	117.34024	30.054737	40.377243	119.597984	30.8755655	16.4930135	118.469112	-80.8445855	17.7315385	118.185368
-10.994985	40.973835	119.730499	-24.989702	17.021208	118.471382	31.633102	-7.528926	117.55307	30.072144	40.224033	119.465004	30.852623	16.3475535	118.509037	-80.832027	17.6948625	118.433727
-10.862693	39.959641	119.642593	-25.044493	16.90193	118.582245	31.564404	-7.70203	117.732559	30.073198	40.031754	119.3629	30.818801	16.164862	118.5477295	-80.907787	17.638998	118.6167605
-10.753214	38.900978	119.494415	-25.066414	16.764481	118.632927	31.494287	-7.876188	117.865204	30.074545	39.854759	119.224777	30.784416	15.9892855	118.5449905	-80.917244	17.5396765	118.7208635
-10.639508	37.31493	119.232895	-25.112885	16.509735	118.626579	31.415558	-8.099071	117.962883	30.051876	39.609562	118.942978	30.733717	15.7552455	118.4529305	-80.959487	17.2642245	118.8002275
-10.660261	36.186634	119.040466	-25.112608	16.346962	118.628273	31.39481	-8.270088	117.996277	30.04114	39.428772	118.707443	30.717975	15.579342	118.35186	-80.943191	17.114582	118.904686
-10.66291	35.071053	118.907394	-25.086317	16.195974	118.63958	31.355894	-8.438467	118.015671	30.042875	39.242016	118.455338	30.6993845	15.4017745	118.2355045	-80.8720185	16.9901735	119.0436555
-10.713099	33.947994	118.757759	-25.066826	16.035215	118.682442	31.315426	-8.607293	118.083023	30.049175	39.056553	118.20681	30.6823005	15.22463	118.1449165	-80.8159525	16.8458	119.2199675
-10.754236	32.836334	118.626129	-25.035944	15.897724	118.791458	31.303268	-8.792311	118.170952	30.088797	38.863338	117.922737	30.6960325	15.0355135	118.0468445	-80.7679205	16.7599345	119.5360715
-10.847501	31.697611	118.515076	-25.056913	15.785243	118.86554	31.267033	-8.976205	118.265877	30.096642	38.649609	117.657364	30.6818375	14.836702	117.9616205	-80.7956635	16.733784	119.7694595
-10.968934	30.574877	118.396225	-25.00606	15.676983	118.973373	31.242708	-9.176734	118.391869	30.101469	38.433537	117.331871	30.6720885	14.6284015	117.86187	-80.6842085	16.7255645	120.084876
-11.13705	28.95484	118.300804	-25.001541	15.503796	119.181168	31.179024	-9.490607	118.609238	30.10129	38.076534	116.862801	30.640157	14.2929635	117.7360195	-80.643239	16.7146285	120.6263165
-11.286406	27.895264	118.291679	-25.009066	15.374554	119.399345	31.127607	-9.730988	118.776665	30.119524	37.81105	116.536316	30.6235655	14.040031	117.6564905	-80.6416975	16.709077	121.1421995
-11.427329	26.901699	118.362282	-24.99312	15.236205	119.607971	31.063244	-9.994339	118.908356	30.122652	37.527233	116.243698	30.592948	13.766447	117.576027	-80.579188	16.705963	121.639915
-11.510981	25.888092	118.421295	-24.973974	15.096636	119.826065	30.99094	-10.243047	119.069031	30.148891	37.236099	115.98716	30.5699155	13.496526	117.5280955	-80.5178635	16.696746	122.1240345
-11.82355	25.061283	118.578743	-25.01013	14.973919	119.999458	30.944681	-10.460436	119.23764	30.188278	36.967384	115.810478	30.5664795	13.253474	117.524059	-80.5867395	16.694364	122.474857
-11.883334	24.157887	118.642868	-24.955313	14.875662	120.129288	30.893793	-10.66269	119.358528	30.208195	36.753662	115.723923	30.550994	13.045486	117.5412255	-80.46162	16.705838	122.7173505
-12.025145	23.369745	118.773857	-24.974236	14.746086	120.280029	30.880344	-10.831657	119.418953	30.223763	36.561375	115.701088	30.5520535	12.864859	117.5600205	-80.5005255	16.627313	123.0000375
-12.187971	22.310219	119.043968	-24.942898	14.589022	120.563194	30.846411	-11.049097	119.4338	30.269766	36.31065	115.752769	30.5580885	12.6307765	117.5932845	-80.4438845	16.5472675	123.5331035
-12.249743	21.70014	119.219742	-24.90864	14.507718	120.732674	30.835884	-11.182796	119.418205	30.323509	36.190918	115.799568	30.5796965	12.504061	117.6088865	-80.3969765	16.511375	123.8564615
-12.535556	21.226053	119.454933	-24.903753	14.456942	120.885765	30.816713	-11.26967	119.329391	30.364269	36.106236	115.850616	30.590491	12.418283	117.5900035	-80.397997	16.495601	124.1815265
-12.494581	20.666231	119.479927	-24.886292	14.43075	120.941528	30.78504	-11.317347	119.198273	30.390062	36.060894	115.856865	30.587551	12.3717735	117.527569	-80.360135	16.4897265	124.355487
-12.76731	20.336458	119.570007	-24.86105	14.414379	120.917725	30.753389	-11.37065	119.031418	30.398485	36.028137	115.790939	30.575937	12.3287435	117.4111785	-80.298037	16.5000145	124.4242715
-12.828271	19.983084	119.513069	-24.861792	14.392681	120.866737	30.732775	-11.36985	118.836914	30.377754	36.013721	115.740898	30.5552645	12.3219355	117.288906	-80.2788485	16.4634265	124.444568
-12.871363	19.640789	119.466064	-24.869274	14.372746	120.819771	30.705992	-11.379765	118.672646	30.349115	35.993149	115.655281	30.5275535	12.306692	117.1639635	-80.2661015	16.4388	124.4755785
-12.788264	19.219732	119.440971	-24.895689	14.243232	120.822693	30.670649	-11.442793	118.5923	30.319187	35.914242	115.644836	30.494918	12.2357245	117.118568	-80.286296	16.2507395	124.526818
-12.744596	19.013176	119.480515	-24.906361	14.186795	120.860626	30.637308	-11.528055	118.556236	30.310881	35.817753	115.686035	30.4740945	12.144849	117.1211355	-80.2868165	16.228741	124.6001165
-12.695291	18.851377	119.532516	-24.943573	14.095765	120.918419	30.602324	-11.606734	118.526497	30.315334	35.739925	115.746521	30.458829	12.0665955	117.136509	-80.345975	16.1249345	124.700329
-12.557726	18.750603	119.574318	-24.933928	14.016045	120.993019	30.541519	-11.662876	118.507172	30.335283	35.666435	115.862953	30.438401	12.0017795	117.1850625	-80.306257	16.0303105	124.8009755
-12.53064	18.711758	119.696487	-24.946922	13.966902	121.067383	30.503187	-11.735452	118.569542	30.374029	35.605682	116.00885	30.438608	11.935115	117.289196	-80.332452	15.998689	124.84557
-12.37212	18.693636	119.801949	-24.940063	13.945167	121.190689	30.491039	-11.777589	118.649353	30.426046	35.569614	116.22673	30.4585425	11.8960125	117.4380415	-80.3386685	15.9943215	124.9433365
-12.283923	18.74301	119.962082	-24.947653	13.961903	121.305168	30.50242	-11.762988	118.804863	30.472544	35.590321	116.493866	30.487482	11.9136665	117.6493645	-80.382788	16.0101395	124.9609715
-12.188496	18.928232	120.228424	-24.904623	14.045387	121.51368	30.528679	-11.65135	118.973885	30.52634	35.695694	116.898857	30.5275095	12.022172	117.936371	-80.3367555	16.068602	125.090989
-11.924502	19.02599	120.331825	-24.911222	14.136307	121.649025	30.551517	-11.561231	119.103912	30.574438	35.802746	117.144241	30.5629775	12.1207575	118.1240765	-80.3854215	16.1518565	125.1739735
-11.669137	19.059113	120.499275	-24.87163	14.22824	121.759705	30.560431	-11.438549	119.181976	30.61034	35.918564	117.403999	30.5853855	12.2400075	118.2929875	-80.3286455	16.2164725	125.2264225
-11.496158	19.121447	120.651352	-24.877483	14.362388	121.871925	30.557446	-11.327199	119.264938	30.654911	36.030022	117.636024	30.6061785	12.3514115	118.450481	-80.3611445	16.3733645	125.293369
-11.217192	19.201778	120.746933	-24.851097	14.483778	121.943733	30.535755	-11.187047	119.313828	30.684731	36.168114	117.860901	30.610243	12.4905335	118.5873645	-80.312437	16.4770225	125.3001015
-11.000331	19.334984	120.897797	-24.882994	14.632201	121.996986	30.515736	-11.039515	119.312096	30.700912	36.322605	118.072685	30.608324	12.641545	118.6923905	-80.374312	16.622857	125.3015815
-10.571817	19.448236	120.921768	-24.896318	14.804146	122.038963	30.501419	-10.869746	119.28688	30.708256	36.490356	118.213799	30.6048375	12.810305	118.7503395	-80.3974735	16.797987	125.3275865
-10.023398	19.666031	121.040108	-24.89123	15.052581	122.159103	30.475279	-10.597293	119.253479	30.683214	36.762291	118.349815	30.5792465	13.082499	118.801647	-80.3617065	17.022663	125.516559
-9.534158	19.791769	121.129906	-24.89094	15.26129	122.270844	30.457586	-10.427789	119.311798	30.670818	36.928616	118.403625	30.564202	13.2504135	118.8577115	-80.346082	17.2721665	125.6839765
-9.055142	19.933548	121.199203	-24.888493	15.458165	122.395599	30.434025	-10.278364	119.439987	30.677334	37.077564	118.467033	30.5556795	13.3996	118.95351	-80.3326655	17.51673	125.837688
-8.572897	20.084042	121.318863	-24.878098	15.632393	122.494949	30.426069	-10.176854	119.660606	30.715015	37.169479	118.555244	30.570542	13.4963125	119.107925	-80.326738	17.7684735	125.881973
-8.059179	20.194412	121.394608	-24.915873	15.781206	122.589813	30.41201	-10.100309	119.930138	30.76976	37.248241	118.687103	30.590885	13.573966	119.3086205	-80.422631	17.988446	125.8710055
-7.472695	20.348148	121.405197	-24.914322	15.926498	122.633316	30.378437	-10.038848	120.196976	30.82337	37.281574	118.845749	30.6009035	13.621363	119.5213625	-80.4295475	18.231633	125.7452695
-7.055754	20.439302	121.585846	-24.914988	16.014954	122.701576	30.37211	-9.988024	120.477928	30.891827	37.329239	119.013718	30.6319685	13.6706075	119.745823	-80.4619445	18.3593005	125.657329
-6.128834	20.579603	121.805168	-24.950733	16.144272	122.825897	30.405634	-9.90798	120.820877	30.999882	37.431683	119.48378	30.702758	13.7618515	120.1523285	-80.604224	18.5266925	125.4994655
-5.562553	20.693058	121.971085	-24.978952	16.30896	122.817787	30.432415	-9.80171	121.007027	31.085945	37.564381	119.967232	30.75918	13.8813355	120.4871295	-80.717084	18.7365845	125.1484445
-4.968101	20.827066	122.153496	-25.026417	16.467636	122.63504	30.482527	-9.650991	121.182777	31.17655	37.747303	120.601784	30.8295385	14.048156	120.8922805	-80.8823725	18.887116	124.3777995
-4.427013	20.978273	122.179886	-25.110575	16.644281	122.204903	30.493027	-9.504527	121.195778	31.614546	37.781849	121.162903	31.0537865	14.138661	121.1793405	-81.2749365	19.149901	123.2304655
-3.893404	21.087692	122.044609	-25.249779	16.815142	121.548294	30.471054	-9.325402	121.123978	31.573042	37.970711	121.840118	31.022048	14.3226545	121.482048	-81.521606	19.3076295	121.61454
-3.414649	21.195654	121.798477	-25.379002	16.945515	120.917656	30.436951	-9.149131	120.887032	31.484127	38.15979	122.246422	30.960539	14.5053295	121.566727	-81.718543	19.3857005	120.268585
-2.993157	21.208208	121.55677	-25.365492	17.077559	120.460388	30.432814	-8.950271	120.481171	31.39576	38.321541	122.432304	30.914287	14.685635	121.4567375	-81.645271	19.469483	119.4640385
-2.289804	21.008139	121.337463	-25.1968	17.238485	120.200607	30.573364	-8.678759	119.903397	31.455051	38.534019	122.443748	31.0142075	14.92763	121.1735725	-81.4078075	19.54934	119.2276415
-1.787279	20.77453	121.210548	-25.031084	17.33736	120.2201	30.672846	-8.568923	119.66246	31.585928	38.617012	122.427513	31.129387	15.0240445	121.0449865	-81.191555	19.6506755	119.3952135
-1.343483	20.480446	121.248482	-24.872114	17.458136	120.29612	30.767303	-8.536582	119.57444	31.745934	38.639065	122.372665	31.2566185	15.0512415	120.9735525	-81.0008465	19.8650305	119.6186875
-0.899604	20.111361	121.230461	-24.753899	17.555248	120.374191	30.849529	-8.547046	119.633171	31.919956	38.621052	122.318062	31.3847425	15.037003	120.9756165	-80.8925405	20.073493	119.7727655
-0.598067	19.802046	121.31292	-24.619713	17.657238	120.438469	30.933872	-8.590448	119.795021	32.071953	38.591732	122.330261	31.5029125	15.000642	121.062641	-80.7423385	20.313834	119.814297
-0.290655	19.349197	121.404076	-24.54681	17.693102	120.529297	31.022522	-8.671788	120.024323	32.19669	38.541695	122.372505	31.609606	14.9349535	121.198414	-80.703226	20.4512505	119.86018
0.004981	18.823208	121.457695	-24.483807	17.69409	120.578697	31.128893	-8.744736	120.23761	32.29612	38.488529	122.43956	31.7125065	14.8718965	121.338585	-80.6801205	20.5162835	119.818809
0.3624	18.07597	121.540855	-24.362494	17.621452	120.620872	31.276066	-8.890134	120.477821	32.440533	38.373981	122.531525	31.8582995	14.7419235	121.504673	-80.5832875	20.5009805	119.737071
0.582496	17.47147	121.549103	-24.3542	17.554729	120.568787	31.375507	-8.986389	120.610847	32.506268	38.300877	122.507904	31.9408875	14.657244	121.5593755	-80.6492875	20.452214	119.5781985
0.758134	16.878124	121.433685	-24.281816	17.498722	120.402756	31.458712	-9.084403	120.691811	32.555676	38.215862	122.469833	32.007194	14.5657295	121.580822	-80.570826	20.4317145	119.22469
0.903043	16.201405	121.307327	-24.227823	17.416594	120.151711	31.536007	-9.189567	120.76371	32.609619	38.117439	122.417389	32.072813	14.463936	121.5905495	-80.528459	20.369252	118.7128725
1.103048	15.469429	121.091751	-24.166021	17.292442	119.856964	31.62199	-9.314473	120.794319	32.673393	38.000305	122.349991	32.1476915	14.342916	121.572155	-80.4797335	20.241968	118.141773
1.18748	14.758636	120.899872	-24.057112	17.182117	119.632652	31.709	-9.427911	120.745644	32.75135	37.882336	122.246956	32.230175	14.2272125	121.4963	-80.344399	20.1370215	117.769004
1.228885	14.034322	120.714149	-23.938522	17.012287	119.526718	31.823544	-9.535734	120.595909	32.855618	37.766602	122.102676	32.339581	14.115434	121.3492925	-80.216625	19.90914	117.7041435
1.183928	12.99172	120.539452	-23.720455	16.813885	119.50177	32.032642	-9.670127	120.396828	33.029549	37.635029	121.966576	32.5310955	13.982451	121.181702	-79.9720055	19.645319	117.821838
1.040171	12.254604	120.453941	-23.59112	16.697678	119.538452	32.168964	-9.7237	120.290398	33.149586	37.564911	121.984413	32.659275	13.9206055	121.1374055	-79.841515	19.4747505	117.9394985
0.826912	11.480224	120.390007	-23.483353	16.628811	119.57048	32.296623	-9.753515	120.214615	33.22884	37.526245	122.039886	32.7627315	13.886365	121.1272505	-79.7294375	19.371257	118.0137095
0.584948	10.582122	120.350388	-23.41785	16.583336	119.69323	32.396927	-9.765451	120.146858	33.312351	37.507092	122.122406	32.854639	13.8708205	121.134632	-79.690339	19.2958515	118.251828
0.264549	9.79125	120.355675	-23.319277	16.552986	119.843208	32.494045	-9.766662	120.126572	33.389587	37.499268	122.197197	32.941816	13.866303	121.1618845	-79.58037	19.239669	118.5245315
-0.053723	8.904136	120.368866	-23.262264	16.554104	119.973671	32.591412	-9.761642	120.115318	33.469418	37.484863	122.287514	33.030415	13.8616105	121.201416	-79.554943	19.2465975	118.745926
-0.470849	8.034891	120.324005	-23.178181	16.540518	120.136536	32.670769	-9.800848	120.121048	33.578335	37.448673	122.330734	33.124552	13.8239125	121.225891	-79.480914	19.2571235	119.047181
-1.161753	6.580772	120.291031	-23.02318	16.500959	120.429779	32.770832	-9.862982	120.057884	33.725075	37.387466	122.318863	33.2479535	13.762242	121.1883735	-79.2943135	19.239676	119.6711845
-1.685301	5.621155	120.289436	-22.924	16.500217	120.676994	32.845924	-9.890046	120.001183	33.837872	37.353661	122.26313	33.341898	13.7318075	121.1321565	-79.189898	19.2686265	120.2218315
-2.188371	4.716854	120.447227	-22.775951	16.482445	120.974876	32.923214	-9.91709	119.982658	33.946079	37.326851	122.210655	33.4346465	13.7048805	121.0966565	-78.9865485	19.2600095	120.8530955
-2.793606	3.779728	120.486465	-22.680372	16.483578	121.224091	33.018513	-9.955393	120.025658	34.061432	37.297588	122.140373	33.5399725	13.6710975	121.0830155	-78.9007165	19.2960585	121.3651665
-3.424705	2.745814	120.597649	-22.56743	16.445198	121.42218	33.135216	-10.022776	120.164017	34.171623	37.258213	122.017838	33.6534195	13.6177185	121.0909275	-78.7882795	19.2726775	121.7534325
-4.021345	1.736199	120.778915	-22.478495	16.422459	121.565605	33.249371	-10.099571	120.393204	33.869999	37.361301	122.014496	33.559685	13.630865	121.20385	-78.516675	19.214053	121.92736
-4.654405	0.71599	120.952377	-22.39007	16.376446	121.566116	33.360004	-10.212982	120.723114	33.942207	37.286083	121.750237	33.6511055	13.5365505	121.2366755	-78.4312455	19.2163415	121.8955565
-5.603251	-0.995624	121.153381	-22.308228	16.257563	121.2911	33.530342	-10.465326	121.32608	34.450764	36.935787	121.011116	33.990553	13.2352305	121.168598	-78.607009	19.2798955	121.413602
-6.155265	-2.133167	121.117058	-22.273527	16.077827	120.990349	33.619545	-10.661842	121.647285	34.084084	36.910797	120.75	33.8518145	13.1244775	121.1986425	-78.3988685	19.0311765	120.7820555
-6.803837	-3.208753	121.086334	-22.223831	15.802899	120.695663	33.67934	-10.850926	121.810303	34.098392	36.681145	120.233917	33.888866	12.9151095	121.02211	-78.336528	18.6906885	120.369216
-7.602445	-4.25144	121.021927	-22.185219	15.455336	120.463264	33.735569	-11.08486	121.841957	34.103378	36.425495	119.731079	33.9194735	12.6703175	120.786518	-78.2899115	18.2403545	120.14001
-8.189549	-5.336911	120.829865	-22.116259	15.104313	120.269989	33.814175	-11.299019	121.770164	34.104839	36.186745	119.361755	33.959507	12.443863	120.5659595	-78.192025	17.764763	119.9740185
-8.928683	-6.347232	120.665108	-22.073153	14.75022	120.061638	33.907738	-11.46517	121.696297	34.102825	36.010509	119.132111	34.0052815	12.2726695	120.414204	-78.1515875	17.2277705	119.709072
-9.537281	-7.286431	120.468124	-22.014399	14.480103	119.838188	34.012039	-11.570249	121.629524	34.100567	35.890182	119.023788	34.056303	12.1599665	120.326656	-78.085101	16.8002395	119.34972
-10.642704	-8.643905	120.187782	-21.925879	14.135347	119.548073	34.15575	-11.69335	121.566284	34.132946	35.756035	118.973671	34.144348	12.0313425	120.2699775	-77.996106	16.2393515	118.8261685
-11.520772	-9.397966	120.226204	-21.870937	13.949992	119.421974	34.253349	-11.774292	121.557823	34.180473	35.676395	118.930695	34.216911	11.9510515	120.244259	-77.958785	15.9489325	118.599689
-12.291463	-10.108703	120.187462	-21.788099	13.799975	119.35685	34.325306	-11.844688	121.564957	34.239624	35.591171	118.916763	34.282465	11.8732415	120.24086	-77.858663	15.7267085	118.47284
-12.86063	-10.948689	120.076691	-21.703876	13.656356	119.413437	34.436085	-11.923022	121.612022	34.304367	35.495609	118.892197	34.370226	11.7862935	120.2521095	-77.777978	15.5264185	118.5747645
-13.751432	-11.609171	120.180641	-21.621992	13.50669	119.478035	34.522255	-12.00301	121.696701	34.370758	35.405712	118.884239	34.4465065	11.701351	120.29047	-77.6904905	15.312029	118.6656
-14.569891	-12.265238	120.281967	-21.540798	13.361174	119.552147	34.613159	-12.098827	121.805397	34.42046	35.312611	118.890503	34.5168095	11.606892	120.34795	-77.5984055	15.115456	118.756344
-15.343608	-12.857694	120.379982	-21.500713	13.193732	119.610367	34.710823	-12.189726	121.899239	34.451443	35.217049	118.829262	34.581133	11.5136615	120.3642505	-77.582559	14.8738025	118.8564835
-16.605484	-13.616742	120.608795	-21.424793	12.97084	119.633354	34.820686	-12.31956	122.10717	34.472523	35.063114	118.587852	34.6466045	11.371777	120.347511	-77.4961905	14.569903	118.919197
-17.526182	-14.115254	120.769737	-21.405102	12.813997	119.569138	34.8885	-12.384759	122.25473	34.458229	34.951324	118.332359	34.6733645	11.2832825	120.2935445	-77.4835685	14.3447115	118.8447315
-18.418465	-14.517282	120.965683	-21.363022	12.653976	119.441917	34.900436	-12.440336	122.39727	34.42775	34.849709	118.035522	34.664093	11.2046865	120.216396	-77.390137	14.1032655	118.667438
-19.311914	-14.884546	121.079697	-21.350704	12.473724	119.335602	34.94442	-12.533394	122.505035	34.388279	34.718124	117.698036	34.6663495	11.092365	120.1015355	-77.3677575	13.855083	118.5696685
-20.257393	-15.101242	121.207306	-21.38109	12.299812	119.19928	35.012142	-12.615376	122.614311	34.353889	34.5872	117.389252	34.6830155	10.985912	120.0017815	-77.4451955	13.613712	118.3967785
-21.129902	-15.337996	121.19281	-21.353828	12.098508	119.060982	35.04229	-12.688838	122.676376	34.312683	34.462296	117.104706	34.6774865	10.886729	119.890541	-77.3851425	13.310287	118.231423
-21.913307	-15.590234	121.039787	-21.323786	11.871072	118.946716	35.089771	-12.771108	122.715637	34.262005	34.343433	116.83313	34.675888	10.7861625	119.7743835	-77.32346	12.9559815	118.1190485
-23.567848	-15.51177	120.963135	-21.35284	11.560094	118.842628	35.150604	-12.878284	122.614792	34.17421	34.226936	116.590942	34.662407	10.674326	119.602867	-77.368087	12.445862	118.082389
-24.532799	-15.43737	120.768723	-21.324583	11.395314	118.841782	35.188774	-12.941712	122.507187	34.111412	34.18581	116.53447	34.650093	10.622049	119.5208285	-77.299259	12.168579	118.1627355
-25.5375	-15.277152	120.575394	-21.32646	11.235663	118.867203	35.236481	-12.950738	122.332634	34.048759	34.207279	116.548965	34.64262	10.6282705	119.4407995	-77.29554	11.8430555	118.2936065
-26.529652	-15.06047	120.379272	-21.318254	11.13098	118.956337	35.217106	-12.909071	122.167717	33.980606	34.275494	116.661903	34.598856	10.6832115	119.41481	-77.235364	11.5787485	118.497864
-27.556082	-14.740896	120.212532	-21.318609	11.011334	119.114594	35.308743	-12.871568	121.955444	33.877251	34.375305	116.802773	34.592997	10.7518685	119.3791085	-77.230215	11.2707995	118.8500795
-28.539471	-14.35887	120.104691	-21.350721	10.907469	119.308044	35.367401	-12.784055	121.787857	33.753864	34.492119	116.961014	34.5606325	10.854032	119.3744355	-77.2620745	10.960906	119.2416525
-29.632902	-13.908227	120.015129	-21.378178	10.801014	119.493256	35.418446	-12.72005	121.601425	33.657181	34.583427	117.222305	34.5378135	10.9316885	119.411865	-77.2941695	10.6703395	119.574647
-31.090876	-13.146189	119.797607	-21.413006	10.672038	119.759628	35.437042	-12.650111	121.410156	33.527641	34.71299	117.610039	34.4823415	11.0314395	119.5100975	-77.3083535	10.3126365	120.0091585
-32.123245	-12.581316	119.709412	-21.451094	10.62373	119.900421	35.420952	-12.62154	121.327484	33.465855	34.787209	117.938171	34.4434035	11.0828345	119.6328275	-77.3455915	10.1646255	120.1680145
-33.212112	-11.930147	119.612251	-21.492018	10.598219	120.049583	35.396496	-12.599236	121.244621	33.44146	34.830769	118.246017	34.418978	11.1157665	119.745319	-77.403014	10.0806715	120.353847
-34.237736	-11.296806	119.556549	-21.518494	10.596147	120.18927	35.371746	-12.58862	121.185555	33.43346	34.867241	118.524292	34.402603	11.1393105	119.8549235	-77.439591	10.0529835	120.5236165
-35.263245	-10.672967	119.552086	-21.542307	10.586108	120.351997	35.340683	-12.568502	121.115921	33.409988	34.912155	118.769577	34.3753355	11.1718265	119.942749	-77.4599495	10.0003895	120.761245
-36.287113	-9.987649	119.542572	-21.580059	10.612173	120.50724	35.315502	-12.53483	121.037651	33.388947	34.951912	118.963005	34.3522245	11.208541	120.000328	-77.5123425	10.015805	121.014152
-37.366562	-9.331358	119.624123	-21.585176	10.612433	120.625366	35.289577	-12.496099	120.951248	33.355095	34.98682	119.061913	34.322336	11.2453605	120.0065805	-77.492688	9.9795055	121.2441515
-38.89629	-8.317019	119.761948	-21.687347	10.643832	120.799614	35.224518	-12.419263	120.809044	33.240925	35.055634	119.028244	34.2327215	11.3181855	119.918644	-77.6074155	9.9694785	121.680584
-39.90929	-7.624769	119.887589	-21.700605	10.626259	120.816978	35.132721	-12.373419	120.695587	33.11372	35.088203	118.865517	34.1232205	11.357392	119.780552	-77.5244305	9.895126	121.853404
-40.987309	-6.932713	120.12751	-21.78861	10.658607	120.896042	35.034771	-12.332841	120.574272	32.969326	35.123425	118.614265	34.0020485	11.395292	119.5942685	-77.5792685	9.921922	122.1978155
-41.977882	-6.214987	120.397591	-21.851202	10.683629	120.960663	34.913372	-12.285738	120.443817	32.809994	35.142803	118.251244	33.861683	11.4285325	119.3475305	-77.564087	9.9387255	122.5737955
-42.952168	-5.539085	120.71154	-21.957609	10.668749	121.037338	34.780468	-12.276648	120.261276	32.649376	35.150242	117.865097	33.714922	11.436797	119.0631865	-77.63014	9.900701	123.0114895
-43.89967	-4.834728	120.921028	-22.048361	10.668845	121.081635	34.622105	-12.31476	120.034767	32.495476	35.114761	117.451096	33.5587905	11.4000005	118.7429315	-77.6555125	9.9376895	123.4203385
-44.909367	-4.091825	121.090302	-22.162891	10.589622	121.046616	34.443466	-12.424171	119.758331	32.373585	35.015114	117.044083	33.4085255	11.2954715	118.401207	-77.7343075	9.8837725	123.692025
-46.256851	-3.007402	121.105515	-22.253214	10.394011	120.902802	34.145657	-12.609726	119.206215	32.198341	34.827049	116.478714	33.171999	11.1086615	117.8424645	-77.678427	9.6793605	123.9631395
-47.083363	-2.293411	121.036507	-22.338224	10.268012	120.759079	33.979023	-12.705585	118.752625	32.094368	34.741291	116.18898	33.0366955	11.017853	117.4708025	-77.7131435	9.518171	124.0473555
-47.982712	-1.484227	120.948235	-22.376503	10.180017	120.631622	33.85162	-12.738148	118.300941	31.97175	34.742229	115.979591	32.911685	11.0020405	117.140266	-77.664691	9.3579935	124.122978
-48.726997	-0.684489	120.884476	-22.453136	10.135681	120.493027	33.706829	-12.699601	117.824043	31.841867	34.804337	115.748131	32.774348	11.052368	116.786087	-77.68062	9.218994	124.199967
-49.42445	0.075761	120.853767	-22.514477	10.128129	120.390686	33.579124	-12.60611	117.347404	31.692801	34.910431	115.505585	32.6359625	11.1521605	116.4264945	-77.6649165	9.1040975	124.3548775
-50.054489	0.870936	120.880676	-22.548336	10.168715	120.297585	33.44379	-12.414956	116.963028	31.519258	35.07629	115.301765	32.481524	11.330667	116.1323965	-77.578196	9.006763	124.4627735
-50.721031	1.696541	120.951271	-22.687941	10.278604	120.310822	33.321445	-12.248839	116.605286	31.357235	35.24403	115.130104	32.33934	11.4975955	115.867695	-77.715222	9.0596125	124.753949
-51.565742	2.919989	121.081413	-22.814337	10.359634	120.213387	33.142227	-12.000882	116.275063	31.107639	35.502281	114.927162	32.124933	11.7506995	115.6011125	-77.753607	8.9685685	124.8256615
-52.045719	3.658583	121.189568	-22.921318	10.42229	120.233223	33.035896	-11.849746	116.08316	30.929193	35.652653	114.871346	31.9825445	11.9014535	115.477253	-77.8251805	8.9431265	124.989193
-52.529198	4.498249	121.378174	-23.04689	10.456826	120.298752	32.926674	-11.716629	116.006813	30.766851	35.785439	114.846695	31.8467625	12.034405	115.426754	-77.9405425	8.879247	125.17075
-52.644402	5.006032	121.330559	-23.151207	10.517344	120.342484	32.840569	-11.591682	116.010818	30.618399	35.910919	114.841446	31.729484	12.1596185	115.426132	-78.031898	8.8750695	125.258836
-52.966328	5.811121	121.424828	-23.270658	10.5643	120.493614	32.756443	-11.479802	116.073166	30.491192	36.011887	114.842377	31.6238175	12.2660425	115.4577715	-78.1651335	8.8625575	125.5294565
-53.194244	6.551579	121.496155	-23.340694	10.643472	120.462212	32.691563	-11.380259	116.190979	30.370068	36.111378	114.812218	31.5308155	12.3655595	115.5015985	-78.2122035	8.9213845	125.4228255
-53.357784	7.286305	121.488022	-23.43783	10.713661	120.569588	32.65094	-11.283944	116.360077	30.270683	36.209759	114.801262	31.4608115	12.4629075	115.5806695	-78.3364715	8.9644145	125.5585065
-53.543358	8.321893	121.399666	-23.563925	10.811646	120.482346	32.619389	-11.1513	116.648994	30.120796	36.341755	114.722275	31.3700925	12.5952275	115.6856345	-78.4979425	9.0280645	125.2790575
-53.775684	9.27717	121.442245	-23.650343	10.830208	120.466408	32.603943	-11.096642	116.803123	30.036316	36.398113	114.647125	31.3201295	12.6507355	115.725124	-78.6208155	9.0096805	125.207692
-53.766251	10.033466	121.346306	-23.739103	10.855762	120.449852	32.553406	-11.030434	116.973648	29.938456	36.448853	114.580116	31.245931	12.7092095	115.776882	-78.724137	9.0023145	125.122822
-53.723282	10.819124	121.219673	-23.813919	10.889177	120.428635	32.520912	-10.9808	117.169281	29.846292	36.499088	114.518372	31.183602	12.759144	115.8438265	-78.81144	9.01921	125.0134435
-53.620331	11.602874	121.075798	-23.922701	10.949952	120.363976	32.469921	-10.922308	117.377831	29.767799	36.494843	114.526604	31.11886	12.7862675	115.9522175	-78.964262	9.1136365	124.7757345
-53.469582	12.422971	120.849754	-24.010838	11.015307	120.286575	32.433422	-10.873556	117.535507	29.690439	36.537006	114.446175	31.0619305	12.831725	115.990841	-79.0836065	9.198889	124.582309
-53.32349	13.220237	120.632378	-24.084669	11.112423	120.177933	32.362766	-10.813762	117.687622	29.628834	36.569813	114.345001	30.9958	12.8780255	116.0163115	-79.165138	9.3468205	124.3395545
-52.958286	14.562639	120.426575	-24.190731	11.22683	120.10157	32.304596	-10.677609	117.817368	29.561466	36.684395	114.256409	30.933031	13.003393	116.0368885	-79.314493	9.450267	124.1662515
-52.639198	15.498182	120.338928	-24.228178	11.342708	120.124039	32.277767	-10.537842	117.869247	29.51593	36.812412	114.288475	30.8968485	13.137285	116.078861	-79.3532045	9.548131	124.169217
-52.290672	16.460388	120.345398	-24.229391	11.440551	120.140648	32.287319	-10.395512	117.898193	29.484341	36.962566	114.333069	30.88583	13.283527	116.115631	-79.344612	9.597575	124.165665
-51.959644	17.453491	120.326973	-24.237391	11.564352	120.184586	32.310234	-10.222854	117.915451	29.447689	37.127743	114.406288	30.8789615	13.4524445	116.1608695	-79.3537435	9.6762595	124.2083025
-51.603657	18.472921	120.325294	-24.260912	11.713161	120.187584	32.324036	-10.057202	117.940285	29.42115	37.311546	114.471733	30.872593	13.627172	116.206009	-79.394417	9.79915	124.169159
-51.157104	19.558968	120.250153	-24.273739	11.83913	120.203018	32.315838	-9.89347	117.940163	29.391226	37.480824	114.527046	30.853532	13.793677	116.2336045	-79.40101	9.884583	124.1724315
-50.70731	20.65424	120.268188	-24.308729	11.963465	120.218948	32.288319	-9.737672	117.932571	29.345984	37.624386	114.557472	30.8171515	13.943357	116.2450215	-79.4346095	9.983573	124.1928745
-49.981293	22.321262	120.161316	-24.369564	12.13406	120.20134	32.254597	-9.571321	117.886856	29.28657	37.813671	114.662842	30.7705835	14.121175	116.274849	-79.5097115	10.146945	124.127831
-49.441315	23.491106	120.089897	-24.423878	12.188507	120.159164	32.209572	-9.489303	117.854378	29.265469	37.88826	114.791847	30.7375205	14.1994785	116.3231125	-79.5852765	10.1775355	123.9952155
-48.875034	24.665781	120.094315	-24.445866	12.239027	120.116867	32.166218	-9.446156	117.748787	29.253159	37.96574	115.004539	30.7096885	14.259792	116.376663	-79.6014205	10.218262	123.857071
-48.30323	25.817764	120.064102	-24.524754	12.284232	120.100639	32.103027	-9.408013	117.594215	29.250408	38.018684	115.243759	30.6767175	14.3053355	116.418987	-79.7262255	10.2631285	123.782291
-47.69725	27.019876	120.092163	-24.526573	12.289279	119.951393	32.04744	-9.376719	117.39502	29.242876	38.067558	115.56778	30.645158	14.3454195	116.4814	-79.698304	10.2331385	123.421386
-47.042015	28.220839	120.149551	-24.581917	12.37029	119.961639	32.003998	-9.335512	117.133141	29.239687	38.138714	115.922882	30.6218425	14.401601	116.5280115	-79.7856765	10.338979	123.3952665
-46.381275	29.393248	120.251907	-24.59671	12.443996	119.789108	31.953114	-9.25322	116.882301	29.237864	38.208595	116.258797	30.595489	14.4776875	116.570549	-79.788909	10.4103045	123.007667
-45.356796	31.189156	120.325409	-24.734964	12.65823	119.728401	31.85153	-9.125494	116.566597	29.23933	38.355793	116.6492	30.54543	14.6151495	116.6078985	-80.015358	10.7013105	122.8489035
-44.663857	32.375797	120.356728	-24.852074	12.857421	119.723495	31.792637	-9.043627	116.389862	29.251913	38.463158	116.877869	30.522275	14.7097655	116.6338655	-80.226423	11.0050765	122.8131245
-43.904709	33.435581	120.458649	-24.484367	12.690777	119.319084	31.719927	-8.975274	116.244278	29.27282	38.525311	117.099777	30.4963735	14.7750185	116.6720275	-79.4651075	10.6065355	121.9661405
-43.195976	34.545685	120.56601	-24.519201	12.832086	119.252945	31.699961	-8.894668	116.084122	29.31358	38.618622	117.334244	30.5067705	14.861977	116.709183	-79.5451725	10.802195	121.796707
-42.412819	35.595623	120.738457	-24.735912	13.134752	119.251396	31.690306	-8.795576	115.929497	29.326269	38.69138	117.64724	30.5082875	14.947902	116.7883685	-79.9801115	11.321602	121.7144235
-41.671032	36.560745	120.949783	-24.767973	13.236824	119.195244	31.692627	-8.693659	115.780052	29.341948	38.800968	117.930344	30.5172875	15.0536545	116.855198	-80.0532335	11.4199935	121.53529
-40.837963	37.424831	121.059357	-24.512217	13.132206	119.023087	31.728745	-8.562288	115.6194	29.368526	38.904728	118.16819	30.5486355	15.17122	116.893795	-79.5730695	11.093192	121.152379
-39.634521	38.68277	121.120598	-24.686033	13.575098	118.928696	31.793694	-8.33456	115.441307	29.421394	39.124176	118.436287	30.607544	15.394808	116.938797	-79.97961	11.755388	120.918595
-38.819702	39.482227	121.093956	-24.66326	13.764313	118.817459	31.839842	-8.16326	115.350998	29.434204	39.27639	118.506561	30.637023	15.556565	116.9287795	-79.963543	11.972061	120.7061385
-38.007557	40.157642	121.106514	-24.620295	13.949572	118.742798	31.890022	-7.971679	115.3041	29.460445	39.456448	118.492714	30.6752335	15.7423845	116.898407	-79.9158235	12.1567595	120.587189
-37.198338	40.755798	121.053848	-24.567244	14.157823	118.719673	31.946293	-7.791685	115.288353	29.503962	39.627747	118.445297	30.7251275	15.918031	116.866825	-79.8596155	12.397615	120.572521
-36.3843	41.349274	121.029541	-24.52943	14.369434	118.781242	31.988483	-7.653202	115.36071	29.550102	39.793522	118.403992	30.7692925	16.07016	116.882351	-79.8281525	12.668708	120.680133
-35.501255	41.882027	121.052124	-24.488272	14.57009	118.867233	32.046066	-7.524392	115.504921	29.614115	39.930016	118.391525	30.8300905	16.202812	116.948223	-79.8066345	12.937368	120.786243
-34.588364	42.336975	121.014069	-24.464607	14.759089	119.020103	32.099541	-7.404295	115.680824	29.659134	40.069935	118.404129	30.8793375	16.33282	117.0424765	-79.8085515	13.185358	120.9977295
-33.292469	42.901218	121.07856	-24.595154	15.191904	119.412148	32.159348	-7.226185	116.052841	29.702637	40.271515	118.426216	30.9309925	16.522665	117.2395285	-80.1213005	13.861143	121.5847675
-32.429245	43.209129	120.998428	-24.469973	15.272252	119.525864	32.178383	-7.094147	116.36293	29.721731	40.377514	118.45385	30.950057	16.6416835	117.40839	-79.890003	13.9028205	121.643338
-31.555599	43.536316	120.912254	-24.461216	15.398519	119.639061	32.191174	-7.007359	116.737434	29.734081	40.501427	118.481293	30.9626275	16.747034	117.6093635	-79.8850595	14.050004	121.6687585
-30.635902	43.824306	120.760658	-24.47929	15.573989	119.600502	32.217796	-6.900316	117.057381	29.719437	40.615273	118.535217	30.9686165	16.8574785	117.796299	-79.9271965	14.2904995	121.404705
-29.791515	44.060493	120.644501	-24.479389	15.662496	119.635582	32.237148	-6.809692	117.297043	29.707878	40.729134	118.466522	30.972513	16.959721	117.8817825	-79.931291	14.365271	121.3893815
-28.871437	44.265762	120.491478	-24.514418	15.786013	119.609474	32.253422	-6.734221	117.445198	29.664352	40.798645	118.386826	30.958887	17.032212	117.916012	-79.987723	14.539814	121.302936
-28.052872	44.430481	120.324707	-24.517895	15.852719	119.55452	32.2645	-6.672333	117.499199	29.653498	40.872108	118.258408	30.958999	17.0998875	117.8788035	-79.994789	14.6055505	121.2302365
-26.650928	44.687778	120.068344	-24.434931	15.945296	119.4533	32.314369	-6.649093	117.495285	29.74826	40.913918	117.968773	31.0313145	17.1324125	117.732029	-79.9011765	14.7581795	121.174571
-25.659796	44.815353	119.868553	-24.356853	15.965607	119.354355	32.362164	-6.644085	117.434669	29.836994	40.906239	117.82489	31.099579	17.131077	117.6297795	-79.813285	14.800137	121.0789305
-24.775484	44.897816	119.847488	-24.261417	15.996973	119.255783	32.435673	-6.663195	117.359497	29.944733	40.882713	117.76899	31.190203	17.109759	117.5642435	-79.713037	14.884187	120.9473225
-23.829454	44.943413	119.811295	-24.210634	15.977764	119.203987	32.526802	-6.694526	117.251457	30.074558	40.844501	117.789688	31.30068	17.0749875	117.5205725	-79.721948	14.8805405	120.8874015
-22.931883	44.975624	119.870735	-24.055307	15.892513	119.060204	32.62328	-6.714952	117.11528	30.192873	40.831261	117.886063	31.4080765	17.0581545	117.5006715	-79.5186905	14.7268715	120.6197365
-21.999041	45.007076	119.976234	-23.950994	15.863591	118.93988	32.700329	-6.715144	116.98761	30.305847	40.820282	118.034294	31.503088	17.052569	117.510952	-79.405076	14.674613	120.368808
-20.986612	45.024815	120.048676	-23.906242	15.862606	118.88237	32.787342	-6.674676	116.864204	30.394232	40.850574	118.22258	31.590787	17.087949	117.543392	-79.403271	14.637263	120.221348
-19.656393	44.99321	120.370743	-23.814894	15.952674	118.770363	32.913029	-6.471115	116.6623	30.476015	41.020714	118.590126	31.694522	17.2747995	117.626213	-79.32431	14.6305485	119.914513
-18.81913	44.955212	120.588852	-23.729887	16.028755	118.765953	33.021053	-6.284991	116.535881	30.537636	41.196579	118.847343	31.7793445	17.455794	117.691612	-79.2391185	14.601716	119.840294
-17.849245	44.913216	120.853874	-23.714287	16.168081	118.801674	33.163006	-6.087274	116.464149	30.597904	41.370087	119.202339	31.880455	17.6414065	117.833244	-79.309029	14.6947555	119.770104
-16.931992	44.730438	121.133057	-23.574236	16.24468	118.8423	33.335842	-5.908616	116.419876	30.662748	41.533695	119.558739	31.999295	17.8125395	117.9893075	-79.147767	14.6768205	119.6952925
-15.982503	44.537926	121.382462	-23.484289	16.32308	118.8993	33.501205	-5.737981	116.42717	30.74894	41.686108	119.878136	32.1250725	17.9740635	118.152653	-79.0936505	14.6720965	119.645947
-15.12292	44.303116	121.601616	-23.358555	16.41622	118.983719	33.65118	-5.564567	116.466614	30.848223	41.83852	120.115837	32.2497015	18.1369765	118.2912255	-78.9668115	14.6954635	119.6762125
-14.242859	44.044144	121.692024	-23.263676	16.542942	119.146523	33.79388	-5.411468	116.566422	30.944664	41.981499	120.289383	32.369272	18.2850155	118.4279025	-78.896624	14.8008685	119.8651435
-12.809472	43.480034	121.810196	-23.080776	16.726898	119.390724	34.028782	-5.267627	116.841904	31.110855	42.123787	120.52108	32.5698185	18.42808	118.681492	-78.7313705	15.025716	120.099956
-11.854346	42.998749	121.805573	-22.923794	16.744638	119.474319	34.191956	-5.20017	117.112709	31.223721	42.20174	120.647469	32.7078385	18.500785	118.880089	-78.5554265	14.988491	120.068549
-10.788334	42.418625	121.763802	-22.821968	16.828827	119.609024	34.345779	-5.171022	117.409309	31.32535	42.264252	120.71904	32.8355645	18.546615	119.0641745	-78.4795005	15.111039	120.1538735
-10.016262	41.928925	121.791245	-22.749186	16.872156	119.696068	34.463295	-5.142026	117.680428	31.40255	42.291088	120.728897	32.9329225	18.574531	119.2046625	-78.4312945	15.169781	120.1874735
-9.019899	41.296303	121.636238	-22.671278	16.865917	119.75592	34.542294	-5.122613	117.865707	31.453821	42.316502	120.687469	32.9980575	18.5969445	119.276588	-78.3406135	15.1348895	120.235252
-8.171853	40.570271	121.539238	-22.654203	16.85384	119.772041	34.58543	-5.105375	118.015114	31.466208	42.326866	120.601746	33.025819	18.6107455	119.30843	-78.334225	15.0969345	120.235652
-7.259561	39.794544	121.457222	-22.664951	16.817505	119.776367	34.612728	-5.094379	118.112709	31.432528	42.346416	120.495453	33.022628	18.6260185	119.304081	-78.35253	15.0089915	120.248653
-5.768526	38.672344	121.180344	-22.678747	16.74638	119.75161	34.656681	-5.115674	118.200668	31.369186	42.342976	120.367851	33.0129335	18.613651	119.2842595	-78.3704275	14.879109	120.2189605
-5.002502	37.848492	121.115555	-22.712341	16.691654	119.643677	34.658703	-5.147376	118.223045	31.316822	42.334332	120.309677	32.9877625	18.593478	119.266361	-78.4124445	14.78983	120.020993
-4.126347	36.915733	121.002136	-22.725817	16.622908	119.564331	34.656082	-5.181749	118.218208	31.284962	42.305267	120.269753	32.970522	18.561759	119.2439805	-78.422156	14.684057	119.8846815
-3.212298	36.046513	120.930054	-22.701138	16.567152	119.492638	34.670193	-5.206182	118.196693	31.281284	42.266155	120.249306	32.9757385	18.5299865	119.2229995	-78.3780145	14.6043175	119.7622765
-2.310662	35.128807	120.795845	-22.706514	16.548996	119.452286	34.693459	-5.210268	118.206802	31.292543	42.266594	120.254517	32.993001	18.528163	119.2306595	-78.406029	14.569829	119.6739125
-1.42903	34.150391	120.787521	-22.680317	16.566269	119.362686	34.736164	-5.165992	118.24086	31.324001	42.303211	120.283485	33.0300825	18.5686095	119.2621725	-78.3907165	14.5639285	119.4631995
-0.560074	33.157402	120.663986	-22.675259	16.588364	119.271454	34.804192	-5.122571	118.3144	31.344526	42.357819	120.347931	33.074359	18.617624	119.3311655	-78.424877	14.559104	119.2117425
0.814725	31.592617	120.431541	-22.638556	16.637211	118.918716	34.945	-5.02904	118.507957	31.362734	42.466843	120.560745	33.153867	18.7189015	119.534351	-78.430979	14.5555205	118.303081
1.616777	30.524221	120.34819	-22.64105	16.666479	118.59729	35.047386	-4.986434	118.703125	31.364082	42.527424	120.768669	33.205734	18.770495	119.735897	-78.487834	14.562463	117.458683
2.443889	29.432804	120.209465	-22.64933	16.687975	118.22451	35.150658	-4.929659	118.988838	31.39069	42.564274	120.97123	33.270674	18.8173075	119.980034	-78.569334	14.5586425	116.468986
3.25581	28.320662	120.079636	-22.60466	16.729099	117.87989	35.263767	-4.902001	119.324471	31.454674	42.57729	121.112457	33.3592205	18.8376445	120.218464	-78.5685405	14.6205535	115.541316
3.995787	27.148584	119.938873	-22.562757	16.798111	117.627274	35.381935	-4.886035	119.708229	31.522072	42.606445	121.155334	33.4520035	18.860205	120.4317815	-78.5775175	14.736017	114.8227665
4.681913	26.014324	119.874657	-22.486713	16.891085	117.474159	35.463829	-4.874375	120.077065	31.620514	42.625443	121.027184	33.5421715	18.875534	120.5521245	-78.5155975	14.906636	114.3961935
5.380609	24.780354	119.780479	-22.406973	16.944689	117.447647	35.539928	-4.849957	120.344559	31.718159	42.664616	120.84726	33.6290435	18.9073295	120.5959095	-78.4429895	14.9820485	114.2993845
6.266988	22.970495	119.888054	-22.301105	16.982946	117.56234	35.68486	-4.801445	120.641411	31.82902	42.700134	120.718513	33.75694	18.9493445	120.679962	-78.35915	15.0165475	114.444718
6.823663	21.769665	120.032585	-22.228722	16.939869	117.637657	35.795803	-4.767927	120.853828	31.866348	42.734608	120.754898	33.8310755	18.9833405	120.804363	-78.2885195	14.8963975	114.470951
7.275604	20.591333	120.145691	-22.193157	16.872469	117.697701	35.899265	-4.7383	121.060539	31.87496	42.774181	120.854393	33.8871125	19.0179405	120.957466	-78.2734265	14.7269975	114.437936
7.710773	19.382	120.29567	-22.172029	16.820978	117.754593	35.985718	-4.698574	121.240891	31.870317	42.827477	120.962883	33.9280175	19.0644515	121.101887	-78.2720755	14.5775045	114.407299
8.053994	18.246681	120.414864	-22.172091	16.800819	117.860046	36.067993	-4.638738	121.379936	31.849463	42.889126	121.041595	33.958728	19.125194	121.2107655	-78.30291	14.476444	114.5093265
8.329644	17.15704	120.511627	-22.132849	16.834524	117.945305	36.130863	-4.556399	121.495712	31.841909	42.980785	121.09951	33.986386	19.212193	121.297611	-78.252084	14.456855	114.592999
8.62838	15.914827	120.608307	-22.140373	16.883816	118.048241	36.182842	-4.471109	121.6231	31.829136	43.042313	121.139	34.005989	19.285602	121.38105	-78.286735	14.48203	114.715432
8.853178	14.273713	120.832947	-22.178373	16.971357	118.175339	36.233982	-4.362366	121.894363	31.820873	43.130993	121.148529	34.0274275	19.3843135	121.521446	-78.3841735	14.5584005	114.829232
8.970543	13.171169	120.942032	-22.177387	17.049406	118.258713	36.266167	-4.302053	122.135422	31.847086	43.18782	121.168388	34.0566265	19.4428835	121.651905	-78.4114005	14.6559285	114.865521
9.020398	12.089131	121.131516	-22.181095	17.110147	118.326866	36.296577	-4.232015	122.408211	32.289299	43.051102	120.986725	34.292938	19.4095435	121.697468	-78.655128	14.8107505	114.956264
8.981234	11.01456	121.356537	-22.234013	17.166342	118.406906	36.321255	-4.211317	122.705017	32.31456	43.071163	120.994652	34.3179075	19.429923	121.8498345	-78.7859335	14.902761	114.9639775
8.93433	9.990802	121.552887	-22.244415	17.196804	118.445335	36.332073	-4.198381	122.979012	32.329262	43.086811	120.98632	34.3306675	19.444215	121.982666	-78.8194975	14.949393	114.908004
8.767806	8.996813	121.745003	-22.532057	17.356609	118.736908	36.336002	-4.160542	123.214813	31.9233	43.252945	121.119118	34.129651	19.5462015	122.1669655	-79.193765	15.1670165	115.3068505
8.6225	7.962845	121.852516	-22.317837	17.188766	118.61364	36.323982	-4.125359	123.35836	31.879663	43.271591	121.059013	34.1018225	19.573116	122.2086865	-78.7374965	14.804416	115.0185935
8.228754	6.503802	121.959831	-22.350676	17.139347	118.733742	36.339432	-4.014238	123.485802	31.782385	43.338249	120.958435	34.0609085	19.6620055	122.2221185	-78.7622605	14.6166885	115.2453655
7.946414	5.59363	121.986977	-22.381746	17.068043	118.789246	36.349453	-3.921172	123.551163	31.683001	43.398865	120.930183	34.016227	19.7388465	122.240673	-78.779719	14.3972395	115.337819
7.548427	4.674299	121.936348	-22.4123	17.036444	118.812416	36.374046	-3.850151	123.559013	31.591585	43.458935	120.863434	33.9828155	19.804392	122.2112235	-78.8074155	14.268496	115.4136085
7.189689	3.829347	121.947029	-22.407656	17.02087	118.784294	36.423283	-3.749213	123.588539	31.524298	43.536427	120.750305	33.9737905	19.893607	122.169422	-78.7891025	14.148133	115.399166
6.70948	2.990493	121.915421	-22.413427	17.033873	118.742836	36.444317	-3.648287	123.601234	31.463449	43.63903	120.581223	33.953883	19.9953715	122.0912285	-78.780737	14.0723745	115.3944435
6.223324	2.225252	121.855606	-22.411133	17.061674	118.721985	36.462116	-3.520388	123.659203	31.39443	43.739227	120.362602	33.928273	20.1094195	122.0109025	-78.750539	14.0139285	115.4330675
5.664738	1.461302	121.803162	-22.392218	17.108164	118.71846	36.510681	-3.435805	123.694061	31.340519	43.806461	120.16832	33.9256	20.185328	121.9311905	-78.710036	14.031	115.5057295
4.794098	0.356475	121.676575	-22.40346	17.07403	118.717506	36.545528	-3.365099	123.68119	31.273439	43.859802	119.981209	33.9094835	20.2473515	121.8311995	-78.7164035	13.9007085	115.6038125
4.013685	-0.321652	121.614204	-22.705683	17.224485	118.956863	36.557468	-3.362938	123.61264	31.254942	43.855053	119.932083	33.906205	20.2460575	121.7723615	-79.317571	14.2029125	116.1413645
3.35633	-1.020611	121.49527	-22.606533	17.130753	118.991936	36.548634	-3.374397	123.539482	31.266911	43.827713	119.933411	33.9077725	20.226658	121.7364465	-79.1208385	14.034848	116.2474255
2.490923	-1.62111	121.485291	-22.337246	16.92993	118.987488	36.566681	-3.409838	123.488525	31.311506	43.788197	119.972191	33.9390935	20.1891795	121.730358	-78.6135855	13.6706805	116.244618
1.664857	-2.189269	121.453499	-22.287048	16.899189	119.216393	36.603527	-3.451122	123.444008	31.376392	43.754246	120.094788	33.9899595	20.151562	121.769398	-78.5640555	13.646816	116.663388
0.74148	-2.778169	121.43856	-22.201565	16.85198	119.409302	36.631111	-3.508489	123.407761	31.465906	43.711666	120.307564	34.0485085	20.1015885	121.8576625	-78.4516385	13.6023715	116.9609415
-0.125745	-3.356823	121.348747	-22.143723	16.827984	119.594276	36.686691	-3.580238	123.367813	31.557127	43.673866	120.575859	34.121909	20.046814	121.971836	-78.409355	13.609154	117.216716
-1.636335	-4.160713	121.201347	-22.093075	16.822031	119.833549	36.734039	-3.652928	123.261597	31.705008	43.651791	120.955566	34.2195235	19.9994315	122.1085815	-78.4056735	13.6446305	117.5585165
-2.628996	-4.704383	121.118752	-22.039183	16.870119	119.940758	36.734631	-3.674035	123.182724	32.184471	43.507992	120.904564	34.459551	19.9169785	122.043644	-78.537917	13.8232595	117.837872
-3.72611	-5.166257	121.047104	-22.030186	16.957212	120.00444	36.728294	-3.673728	123.135986	32.243458	43.520535	120.916275	34.485876	19.9234035	122.0261305	-78.546248	13.9910205	117.9827495
-4.861607	-5.700113	121.048988	-22.029751	17.061033	120.059113	36.714359	-3.653194	123.117302	31.879208	43.688263	121.010712	34.2967835	20.0175345	122.064007	-78.3562855	14.1045315	118.054219
-6.079889	-6.091162	121.12278	-22.002081	17.152214	120.091484	36.70171	-3.603549	123.121246	31.905767	43.718052	120.8451	34.3037385	20.0572515	121.983173	-78.3079005	14.2471765	118.199795
-7.153134	-6.688818	121.028587	-22.008314	17.221138	120.127037	36.698112	-3.572981	123.130165	31.910154	43.747452	120.679161	34.304133	20.0872355	121.904663	-78.320761	14.3550405	118.349411
-8.3076	-7.234603	121.063377	-21.997877	17.233728	120.185791	36.71587	-3.581488	123.092911	31.901249	43.746716	120.54007	34.3085595	20.082614	121.8164905	-78.3043135	14.384842	118.5550915
-10.237093	-7.949888	121.067444	-21.975899	17.176849	120.217346	36.734253	-3.618886	123.114883	31.8964	43.702305	120.328308	34.3153265	20.0417095	121.7215955	-78.2671245	14.3119885	118.7130965
-11.550948	-8.413433	121.029236	-21.961908	17.152851	120.190094	36.726791	-3.664774	123.119019	31.895288	43.653656	120.151611	34.3110395	19.994441	121.635315	-78.2348555	14.311261	118.744873
-12.845845	-8.879229	120.989845	-21.959196	17.129475	120.133186	36.726055	-3.715748	123.116386	31.904081	43.592201	119.901657	34.315068	19.9382265	121.5090215	-78.23346	14.3207235	118.7573505
-13.983051	-9.433162	120.894501	-21.953524	17.108545	120.079765	36.704407	-3.772882	123.094955	31.900021	43.531971	119.56842	34.302214	19.8795445	121.3316875	-78.209262	14.3375455	118.8278425
-15.605461	-9.67062	121.076309	-21.934114	17.105642	120.040382	36.679928	-3.81312	123.004951	31.874079	43.44381	119.172096	34.2770035	19.815345	121.0885235	-78.1452315	14.395939	118.9922405
-16.938963	-10.064385	121.201385	-21.907322	17.107153	120.031883	36.679325	-3.842951	122.970322	31.891823	43.361809	118.716347	34.285574	19.759429	120.8433345	-78.100218	14.454877	119.2204315
-18.165203	-10.50857	121.416321	-21.847021	17.098001	120.051529	36.688416	-3.872781	122.984383	31.896078	43.262993	118.175957	34.292247	19.695106	120.58017	-77.986289	14.500896	119.522888
-20.490311	-10.767536	122.148148	-21.75864	17.096521	120.173935	36.686325	-3.933371	123.092285	31.899239	43.084427	117.357346	34.292782	19.575528	120.2248155	-77.810062	14.617514	120.1230545
-21.974731	-10.974514	122.582771	-21.736565	17.034061	120.342316	36.696198	-3.998925	123.134979	31.886423	42.929321	116.835831	34.2913105	19.465198	119.985405	-77.7644405	14.602924	120.699227
-23.373957	-11.108596	122.99324	-21.697573	16.927715	120.564995	36.68869	-4.096581	123.123764	31.798971	42.766171	116.397766	34.2438305	19.334795	119.760765	-77.6389765	14.520635	121.369225
-24.914932	-11.096857	123.49955	-21.697231	16.718096	120.876709	36.673794	-4.186856	123.034904	31.650024	42.612804	116.075119	34.161909	19.212974	119.5550115	-77.556371	14.223218	122.1984065
-26.259481	-11.300841	123.599556	-21.709909	16.48435	121.263794	36.642242	-4.329136	122.784981	31.473701	42.470776	115.946152	34.0579715	19.07082	119.3655665	-77.4777895	13.89788	123.1620215
-27.614679	-11.343972	123.807991	-21.748386	16.211609	121.680435	36.610321	-4.438156	122.58313	31.273254	42.361942	115.96357	33.9417875	18.961893	119.27335	-77.4385595	13.461325	124.08752
-28.948233	-11.312561	123.99514	-21.806053	15.975487	122.074402	36.570034	-4.545059	122.448433	31.09045	42.310898	116.093315	33.830242	18.8829195	119.270874	-77.442348	13.0680545	124.87793
-31.045151	-11.099236	124.222183	-21.912922	15.680705	122.517761	36.511238	-4.693843	122.323647	30.898407	42.253883	116.507683	33.7048225	18.78002	119.415665	-77.5306665	12.58139	125.619857
-32.328312	-10.871567	124.257645	-21.98691	15.577409	122.700928	36.435394	-4.795232	122.283112	30.791891	42.213924	116.726433	33.6136425	18.709346	119.5047725	-77.5874625	12.445472	125.8970835
-33.630157	-10.610071	124.282822	-22.057003	15.503184	122.822556	36.358349	-4.913707	122.262024	30.752151	42.146618	116.969887	33.55525	18.6164555	119.6159555	-77.669256	12.3899125	126.0291565
-34.994835	-10.264739	124.319687	-22.119137	15.459183	122.931503	36.282902	-5.053367	122.190628	30.751961	42.064331	117.150948	33.5174315	18.505482	119.670788	-77.7557055	12.412884	126.192218
-36.227425	-9.873238	124.372467	-22.158091	15.42333	123.05777	36.164619	-5.193666	122.125412	30.767008	41.946609	117.301727	33.4658135	18.3764715	119.7135695	-77.7819955	12.4701885	126.4019705
-37.390854	-9.452916	124.45929	-22.220325	15.369049	123.192307	36.075436	-5.349145	122.046982	30.787367	41.845474	117.43264	33.4314015	18.2481645	119.739811	-77.8720515	12.4899335	126.644803
-38.587322	-8.992657	124.5644	-22.230225	15.351473	123.342644	35.986008	-5.458794	121.982368	30.79224	41.748859	117.510345	33.389124	18.1450325	119.7463565	-77.849574	12.5579135	126.9389315
-40.289951	-8.20577	124.901535	-22.267006	15.350363	123.615982	35.868015	-5.584149	121.896698	30.763832	41.659203	117.588356	33.3159235	18.037527	119.742527	-77.8499355	12.663199	127.489437
-41.136875	-7.754262	125.098503	-22.292824	15.383242	123.83857	35.784657	-5.62031	121.888748	30.699509	41.631474	117.600586	33.242083	18.005582	119.744667	-77.827731	12.760902	127.932473
-42.338882	-7.104812	125.525543	-22.342026	15.436189	124.063347	35.727489	-5.649384	121.9272	30.620094	41.602974	117.618393	33.1737915	17.976795	119.7727965	-77.8578435	12.895583	128.3538975
-43.3927	-6.450778	125.92794	-22.405872	15.44158	124.30481	35.660694	-5.680871	121.999001	30.546246	41.584427	117.63765	33.10347	17.951778	119.8183255	-77.915214	12.931382	128.7912945
-44.309147	-5.803565	126.271568	-22.42742	15.392706	124.601784	35.589935	-5.700567	122.121498	30.438658	41.577854	117.697868	33.0142965	17.9386435	119.909683	-77.8691365	12.8467685	129.293885
-45.161022	-5.170595	126.601685	-22.570744	15.399117	124.817726	35.527599	-5.711753	122.220352	30.318388	41.560001	117.744553	32.9229935	17.924124	119.9824525	-78.0644815	12.87411	129.6529995
-46.057045	-4.509635	126.794937	-22.675913	15.365232	125.003342	35.440823	-5.711576	122.320236	30.169556	41.577557	117.766884	32.8051895	17.9329905	120.04356	-78.1570155	12.7974735	129.963124
-47.335079	-3.35961	127.015007	-22.854675	15.285752	125.144493	35.331356	-5.678377	122.411819	29.896883	41.600292	117.755318	32.6141195	17.9609575	120.0835685	-78.3234695	12.6105465	130.2054175
-48.053211	-2.62408	126.974281	-22.979652	15.253594	125.142876	35.255527	-5.675681	122.434891	29.741844	41.616978	117.752663	32.4986855	17.9706485	120.093777	-78.4579895	12.5365395	130.191975
-48.71944	-2.101958	126.950409	-23.113609	15.20382	125.128899	35.153496	-5.716468	122.44294	29.616802	41.597427	117.726837	32.385149	17.9404795	120.0848885	-78.612367	12.4671605	130.1729095
-49.36866	-1.095494	126.678757	-23.238386	15.171866	125.063553	35.043602	-5.79068	122.434708	29.510912	41.544334	117.705284	32.277257	17.876827	120.069996	-78.754029	12.466905	130.05711
-50.070782	-0.170701	126.584801	-23.306089	15.142234	125.008453	34.929482	-5.880824	122.400406	29.446178	41.464771	117.687294	32.18783	17.7919735	120.04385	-78.800008	12.4924945	129.973056
-50.700836	0.753777	126.500618	-23.426893	15.103661	124.978867	34.815636	-5.975865	122.37606	29.388868	41.382389	117.695847	32.102252	17.703262	120.0359535	-78.956038	12.50406	129.9217805
-51.278538	1.736777	126.454422	-23.497845	15.067549	125.007484	34.708351	-6.077283	122.329727	29.317093	41.287922	117.732826	32.012722	17.6053195	120.0312765	-79.008412	12.5297785	129.9836915
-52.163612	3.319139	126.571976	-23.614069	14.957224	125.20015	34.543186	-6.180428	122.262421	29.206356	41.210415	117.936119	31.874771	17.5149935	120.09927	-79.102909	12.3994545	130.30103
-52.596558	4.430971	126.716904	-23.726521	14.913325	125.358665	34.453617	-6.235581	122.248138	29.118902	41.180317	118.182358	31.7862595	17.472368	120.215248	-79.2393015	12.354282	130.502082
-53.176319	5.45439	126.659714	-23.821251	14.878577	125.502823	34.339169	-6.266279	122.250542	29.028696	41.179165	118.472649	31.6839325	17.456443	120.3615955	-79.3264345	12.300711	130.6440505
-53.607059	6.62455	126.695869	-23.940643	14.857372	125.57045	34.215538	-6.296799	122.263184	28.971046	41.16457	118.757126	31.593292	17.4338855	120.510155	-79.474578	12.2808585	130.630745
-54.084564	7.833349	126.454689	-24.075836	14.865194	125.583687	34.080826	-6.351056	122.267845	28.923834	41.144333	118.976852	31.50233	17.3966385	120.6223485	-79.654002	12.3337495	130.5450255
-54.524303	8.994946	126.253578	-24.237425	14.888665	125.500954	33.926495	-6.396483	122.254822	28.859081	41.104504	119.103287	31.392788	17.3540105	120.6790545	-79.867638	12.4233195	130.3228535
-54.891418	10.212478	126.007988	-24.340176	14.896689	125.397827	33.755928	-6.436677	122.190689	28.769106	41.04269	119.136154	31.262517	17.3030065	120.6634215	-79.942869	12.4903715	130.1322325
-55.487759	12.103322	125.836052	-24.566593	14.896592	125.251427	33.502281	-6.526132	122.053459	28.628811	40.948887	119.112671	31.065546	17.2113775	120.583065	-80.198732	12.5818065	129.919789
-55.848324	13.301386	125.71933	-24.676146	14.895346	125.182152	33.367111	-6.598372	121.979332	28.540684	40.896812	119.117119	30.9538975	17.14922	120.5482255	-80.3061895	12.641472	129.8160785
-56.158344	14.586382	125.587509	-24.772018	14.884315	125.125038	33.230583	-6.654306	121.915695	28.462446	40.843838	119.148163	30.8465145	17.094766	120.531929	-80.3905505	12.673864	129.718147
-56.468971	15.870884	125.473679	-24.900826	14.896332	125.058495	33.110653	-6.722774	121.856415	28.394217	40.799747	119.185402	30.752435	17.0384865	120.5209085	-80.554087	12.7541775	129.5960815
-57.359695	17.973995	125.823166	-25.008846	14.913696	124.97834	32.961868	-6.779852	121.78624	28.337866	40.760113	119.204865	30.649867	16.9901305	120.4955525	-80.667559	12.8372615	129.4611275
-56.950832	18.567162	125.326897	-25.11422	14.944069	124.889305	32.825394	-6.846766	121.702591	28.272453	40.703102	119.227341	30.5489235	16.928168	120.464966	-80.7773635	12.95997	129.313644
-57.23822	19.924126	125.169388	-25.203074	14.944571	124.810265	32.687115	-6.883005	121.59301	28.223034	40.659508	119.267952	30.4550745	16.8882515	120.430481	-80.8612225	13.0008905	129.190049
-57.49231	21.919119	125.117363	-25.349113	14.920564	124.745453	32.489609	-6.959734	121.381844	28.147408	40.606674	119.386276	30.3185085	16.82347	120.38406	-81.0167345	13.017658	129.106846
-57.687263	23.268295	125.245842	-25.406986	14.89786	124.753807	32.343681	-6.981148	121.194626	28.087975	40.588852	119.510986	30.215828	16.803852	120.352806	-81.0298	12.991868	129.154808
-58.06889	24.781792	125.577103	-25.475264	14.867914	124.804901	32.220802	-6.9796	120.964691	28.014204	40.609016	119.740532	30.117503	16.814708	120.3526115	-81.068031	12.92112	129.2571905
-57.823528	25.943855	125.854446	-25.546837	14.828107	124.898972	32.080925	-6.962616	120.70681	27.949926	40.634426	120.031723	30.0154255	16.835905	120.3692665	-81.1090995	12.820309	129.4286775
-58.261734	27.471769	126.364838	-25.639088	14.824472	125.038681	31.962696	-6.909926	120.436203	27.888388	40.704548	120.379005	29.925542	16.897311	120.407604	-81.203718	12.751633	129.669758
-57.979042	28.571463	126.610672	-25.723515	14.866154	125.136337	31.822433	-6.8396	120.164909	27.826706	40.781322	120.766602	29.8245695	16.970861	120.4657555	-81.2715995	12.761447	129.8069185
-58.056377	29.837456	126.819885	-25.831928	14.941366	125.173164	31.690639	-6.744623	119.95491	27.769142	40.869789	121.096802	29.7298905	17.062583	120.525856	-81.3937465	12.820149	129.820472
-58.016281	31.638809	127.139488	-25.762749	14.933022	124.974396	31.461617	-6.57778	119.658829	28.050381	40.865524	121.263245	29.755999	17.143872	120.461037	-81.281497	12.722172	129.487755
-57.98164	32.825966	127.359306	-26.108486	15.247239	125.030029	31.29575	-6.489227	119.451759	27.953386	40.936333	121.431923	29.624568	17.223553	120.441841	-81.84154	13.270925	129.618217
-57.908417	33.961494	127.55835	-26.042717	15.189749	124.843727	31.107893	-6.392831	119.238472	27.830469	41.002907	121.574997	29.469181	17.305038	120.4067345	-81.554615	13.07446	129.2807195
-57.834846	35.007866	127.711334	-26.182079	15.297374	124.77356	30.933956	-6.324569	119.006622	27.738413	41.036251	121.726158	29.3361845	17.355841	120.36639	-81.7003425	13.238907	129.18073
-57.694721	35.927555	127.829346	-26.535076	15.536814	124.769905	30.774822	-6.2883	118.81012	27.632803	41.069839	121.863434	29.2038125	17.3907695	120.336777	-82.2739645	13.6828585	129.203033
NaN	NaN	NaN	-26.650566	15.573043	124.672379	30.632486	-6.250798	118.621353	27.527676	41.099842	121.950302	29.080081	17.424522	120.2858275	-82.381213	13.721564	129.0589305
NaN	NaN	NaN	-26.79179	15.608588	124.581734	30.494738	-6.197552	118.44809	27.404203	41.126472	122.011963	28.9494705	17.46446	120.2300265	-82.5330505	13.752716	128.9334415
-57.106339	38.725044	128.077667	-26.937521	15.687269	124.477829	30.32769	-6.124751	118.319534	27.217344	41.166954	121.996399	28.772517	17.5211015	120.1579665	-82.647559	13.8534365	128.7976915
-56.910931	39.376358	127.971733	-27.035198	15.757312	124.446548	30.219439	-6.088693	118.33931	27.09482	41.199341	121.967735	28.6571295	17.555324	120.1535225	-82.7275255	13.9593	128.7395735
-56.644978	39.931694	127.819504	-27.129818	15.832954	124.429085	30.128511	-6.087271	118.450806	26.994987	41.202763	121.906731	28.561749	17.557746	120.1787685	-82.821385	14.108162	128.6794015
-56.36438	40.428429	127.663162	-27.18552	15.875991	124.429214	30.063004	-6.094569	118.579102	26.899866	41.17495	121.850739	28.481435	17.5401905	120.2149205	-82.852475	14.2117915	128.6435075
-56.08316	40.962742	127.497086	-27.233955	15.878275	124.444489	30.013302	-6.137496	118.746544	26.812304	41.154964	121.785942	28.412803	17.508734	120.266243	-82.880713	14.247816	128.622735
-55.74081	41.344795	127.345337	-27.30571	15.846449	124.477089	29.975786	-6.181895	118.920586	26.744566	41.156452	121.713081	28.360176	17.4872785	120.3168335	-82.971596	14.2056195	128.6373445
-55.320938	41.645477	127.152954	-27.368359	15.777521	124.508499	29.937183	-6.212338	119.109489	26.663441	41.156281	121.584724	28.300312	17.4719715	120.3471065	-83.03703	14.0830705	128.6698915
-54.411297	41.954067	127.105522	-27.472548	15.684099	124.498177	29.916651	-6.206332	119.370697	26.533031	41.17646	121.269188	28.224841	17.485064	120.3199425	-83.169937	13.883134	128.6764115
-54.203987	42.30154	126.82061	-27.531805	15.618536	124.430489	29.911324	-6.203276	119.530556	26.036655	41.340168	121.181892	27.9739895	17.568446	120.356224	-83.0375995	13.668626	128.504754
-53.795605	42.484016	126.357185	-27.570045	15.568513	124.35479	29.923933	-6.192855	119.66658	25.95565	41.336979	120.90062	27.9397915	17.572062	120.2836	-83.0798815	13.564964	128.42598
-53.331123	42.694134	126.038483	-27.599789	15.525365	124.345848	29.95776	-6.187891	119.802795	25.894821	41.352806	120.645287	27.9262905	17.5824575	120.224041	-83.1258685	13.4682725	128.467655
-52.819328	42.880604	125.667084	-27.576447	15.474564	124.305901	29.984108	-6.170331	119.934692	25.827969	41.353249	120.443085	27.9060385	17.591459	120.1888885	-83.0589325	13.357669	128.4229135
-52.22345	43.054607	125.407646	-27.608749	15.476519	124.257217	30.017138	-6.167178	120.027412	25.791475	41.368214	120.227852	27.9043065	17.600518	120.127632	-83.1218045	13.35252	128.386802
-51.476437	43.21772	125.259987	-27.579727	15.430047	124.235321	30.036688	-6.185634	120.08934	25.771328	41.334351	120.09729	27.904008	17.5743585	120.093315	-83.063462	13.2857355	128.377327
-50.867249	43.701302	125.233444	-27.607738	15.348411	124.173103	30.05003	-6.287654	120.15036	25.77047	41.238258	120.017265	27.91025	17.475302	120.0838125	-83.125726	13.22152	128.2623935
-49.881969	43.683426	124.967873	-27.560101	15.274869	124.090889	30.059269	-6.384798	120.144203	25.796402	41.128517	119.98584	27.9278355	17.3718595	120.0650215	-83.0480375	13.1778785	128.1167565
-49.155544	43.943005	125.009766	-27.572063	15.181036	124.052856	30.104586	-6.522536	120.084587	25.829939	41.012524	120.0009	27.9672625	17.244994	120.0427435	-83.1113885	13.117078	128.0629685
-48.361137	44.184605	124.961021	-27.496572	15.082838	123.97879	30.142948	-6.637812	120.020592	25.872656	40.902569	120.02742	28.007802	17.1323785	120.024006	-83.000946	13.0332975	127.933574
-47.50354	44.363216	125.037674	-27.471584	14.979051	123.949966	30.182686	-6.749251	119.912041	25.90423	40.814762	120.101425	28.043458	17.0327555	120.006733	-82.986626	12.9253465	127.893199
-46.700676	44.583618	125.210609	-27.434761	14.881149	123.961128	30.22621	-6.83075	119.756187	25.955349	40.736401	120.170883	28.0907795	16.9528255	119.963535	-82.9603015	12.8094725	127.958721
-45.882339	44.761726	125.232613	-27.337608	14.806108	123.90509	30.286594	-6.883561	119.566902	26.013338	40.681808	120.296967	28.149966	16.8991235	119.9319345	-82.825182	12.7130925	127.8782455
-44.616058	45.080154	125.456413	-27.243509	14.690757	123.77932	30.414248	-6.914392	119.294548	26.098616	40.65662	120.56456	28.256432	16.871114	119.929554	-82.74345	12.5104	127.629086
-43.601597	45.296001	125.50721	-27.141169	14.625608	123.62677	30.538914	-6.890633	119.147316	26.18191	40.653549	120.82827	28.360412	16.881458	119.987793	-82.64275	12.369758	127.265747
-42.555325	45.416599	125.64193	-27.139204	14.660522	123.464813	30.681818	-6.865739	118.987144	26.258247	40.670948	121.161247	28.4700325	16.9026045	120.0741955	-82.7484405	12.4184395	126.8554305
-41.656136	45.505703	125.854576	-27.042458	14.605337	123.386208	30.848969	-6.878377	118.841553	26.748749	40.533199	121.305557	28.798859	16.827411	120.073555	-82.883775	12.383263	126.698861
-40.689335	45.55304	126.242188	-26.974833	14.571425	123.351608	30.997271	-6.86892	118.692604	26.844755	40.532539	121.716583	28.921013	16.8318095	120.2045935	-82.870679	12.3110405	126.4986225
-39.643417	45.585747	126.415802	-26.867783	14.537187	123.295471	31.137383	-6.852385	118.57811	26.959837	40.539032	122.186539	29.04861	16.8433235	120.3823245	-82.784176	12.2310505	126.2086175
-38.517128	45.558773	126.598808	-26.576843	14.291564	123.101509	31.308353	-6.836898	118.465408	27.063799	40.519863	122.662712	29.186076	16.8414825	120.56406	-82.339762	11.7416455	125.638958
-36.953606	45.323055	126.728867	-26.730341	14.446342	123.007416	31.499779	-6.931643	118.34893	26.757738	40.59288	123.441971	29.1287585	16.8306185	120.8954505	-82.5894405	12.0620655	125.1193815
-35.880753	45.103436	126.899277	-26.678286	14.441416	123.006889	31.572033	-6.985684	118.294945	27.276119	40.368889	123.346199	29.424076	16.6916025	120.820572	-82.780648	12.1912295	125.193206
-34.766098	44.84494	126.831482	-26.319105	14.235444	122.992455	31.661621	-7.043391	118.275711	26.977848	40.455902	123.617699	29.3197345	16.7062555	120.946705	-81.9579445	11.7646325	125.038205
-33.612759	44.459991	126.776192	-26.430449	14.46263	123.174248	31.770504	-7.14788	118.330833	27.145185	40.343033	123.642815	29.4578445	16.5975765	120.986824	-82.3187425	12.3276835	125.361672
-32.413708	44.023991	126.666054	-26.294416	14.456036	123.282555	31.875351	-7.2986	118.44931	27.320242	40.236629	123.58847	29.5977965	16.4690145	121.01889	-82.1866285	12.4430575	125.54622
-31.186018	43.499077	126.575127	-26.149645	14.43624	123.384987	31.974796	-7.487978	118.588623	27.515894	40.069099	123.529526	29.745345	16.2905605	121.0590745	-82.044635	12.5819195	125.7108995
-29.968575	42.899918	126.252556	-26.052559	14.408933	123.504547	32.045971	-7.679152	118.734932	27.679539	39.906025	123.272194	29.862755	16.1134365	121.003563	-81.967873	12.7044295	126.005531
-28.396994	42.078487	126.003036	-25.900768	14.380123	123.736908	32.096626	-7.99199	119.009163	27.946854	39.625313	122.838081	30.02174	15.8166615	120.923622	-81.823276	12.9435845	126.550194
-27.142195	41.392719	125.671402	-25.82645	14.366381	123.887505	32.12009	-8.217896	119.231667	28.462427	39.249153	122.328697	30.2912585	15.5156285	120.780182	-81.9441585	13.2171335	126.994828
-25.812346	40.64698	125.300529	-25.494715	14.216977	124.094284	32.119896	-8.453179	119.564285	28.134489	39.217461	122.119545	30.1271925	15.382141	120.841915	-81.1166225	13.051813	127.346653
-24.466139	39.858036	124.891754	-25.52039	14.277395	124.333511	32.109409	-8.68197	119.959053	28.668652	38.838844	121.514168	30.3890305	15.078437	120.7366105	-81.4298105	13.476353	127.9304115
-23.089907	39.095654	124.468506	-25.672716	14.409574	124.385139	32.114212	-8.866405	120.377182	28.3568	38.823273	121.303558	30.235506	14.978434	120.84037	-81.580938	13.840714	127.929908
-21.647259	38.283234	124.002312	-25.551659	14.296916	124.471901	32.13966	-9.028553	120.79425	28.427433	38.674007	120.935356	30.2835465	14.822727	120.864803	-81.3868645	13.771105	128.078999
-20.254562	37.481285	123.614029	-25.527439	14.253185	124.422562	32.186863	-9.165196	121.151939	28.474102	38.536167	120.621452	30.3304825	14.6854855	120.8866955	-81.3853605	13.8208845	127.9584285
-18.044428	36.328743	123.059937	-25.591091	14.142123	124.160721	32.228779	-9.364221	121.415077	28.533813	38.322838	120.287369	30.381296	14.4793085	120.851223	-81.563478	13.8049375	127.470219
-16.556995	35.594624	122.807297	-25.527349	14.001521	123.937241	32.237888	-9.526285	121.418045	28.573244	38.173088	120.154953	30.405566	14.3234015	120.786499	-81.460264	13.6796405	127.087983
-15.040832	34.928703	122.621323	-25.521851	13.853855	123.732666	32.235928	-9.679758	121.361969	28.633345	38.013706	120.125046	30.4346365	14.166974	120.7435075	-81.4783385	13.540736	126.7218245
-13.427532	34.341545	122.579895	-25.546997	13.694202	123.626205	32.238125	-9.838985	121.306297	28.731007	37.853237	120.213684	30.484566	14.007126	120.7599905	-81.57856	13.381278	126.4924195
-11.854364	33.769566	122.617737	-25.425499	13.581843	123.489906	32.28318	-9.945163	121.317719	28.863466	37.713943	120.428513	30.573323	13.88439	120.873116	-81.424321	13.279296	126.106696
-10.25618	33.245083	122.703171	-25.36924	13.491485	123.491623	32.370472	-10.031751	121.40374	29.012552	37.632793	120.723007	30.691512	13.800521	121.0633735	-81.429992	13.182449	125.9198725
-8.587778	32.798138	122.876236	-25.285042	13.470437	123.478065	32.482128	-10.085571	121.546722	29.19978	37.580196	121.101929	30.840954	13.7473125	121.3243255	-81.411038	13.1935615	125.6318045
-6.173653	32.197681	123.245361	-25.202974	13.498627	123.361656	32.701607	-10.08753	121.829918	29.45911	37.584244	121.788826	31.0803585	13.748357	121.809372	-81.4863065	13.248897	124.91394
-4.236213	31.708809	123.334587	-25.180487	13.533581	123.093292	32.857613	-10.064769	122.019562	30.037815	37.46727	122.180809	31.447714	13.7012505	122.1001855	-81.808688	13.3659115	124.0863985
-2.644585	31.306326	123.579071	-25.18495	13.604398	122.611252	32.99921	-10.015017	122.142914	30.177542	37.526268	122.842896	31.588376	13.7556255	122.492905	-81.958276	13.4531705	122.729599
-1.123574	30.974388	123.749146	-25.222206	13.706199	121.938995	33.095112	-9.913271	122.221359	30.279688	37.593628	123.528961	31.6874	13.8401785	122.87516	-82.131812	13.5722195	121.00283
0.41	30.670679	123.821175	-25.290457	13.829925	121.191322	33.15741	-9.793856	122.20414	30.33486	37.705505	124.089386	31.746135	13.9558245	123.146763	-82.327049	13.7040255	119.235881
1.841045	30.316929	123.864136	-25.063503	13.790771	120.405449	33.170357	-9.616717	122.013519	30.341534	37.857349	124.40094	31.7559455	14.120316	123.2072295	-81.8829515	13.461226	117.6036685
3.244478	29.977924	123.757385	-24.965654	13.977612	119.886414	33.237232	-9.424552	121.806824	30.36978	37.988007	124.412643	31.803506	14.2817275	123.1097335	-81.734814	13.6734965	116.6630945
5.292696	29.446798	123.558235	-24.736729	14.276223	119.520393	33.468292	-9.097113	121.42997	30.529638	38.243408	124.234047	31.998965	14.5731475	122.8320085	-81.472423	13.9792985	116.2087775
6.585454	29.047686	123.452568	-24.728563	14.626239	119.500313	33.685555	-8.926658	121.3349	30.678358	38.365753	124.02742	32.1819565	14.7195475	122.68116	-81.6390825	14.5329305	116.319466
7.782879	28.589911	123.411705	-24.220116	14.6291	119.377861	33.884888	-8.780336	121.361885	30.889198	38.488342	123.871468	32.387043	14.854003	122.6166765	-80.827275	14.404197	116.1390455
8.931743	28.169527	123.44735	-24.294285	14.980048	119.567703	34.071686	-8.660623	121.545052	31.099796	38.592987	123.778343	32.585741	14.966182	122.6616975	-81.174311	14.993914	116.4737085
9.994472	27.646378	123.530266	-24.132559	15.138301	119.694389	34.235737	-8.543773	121.845375	31.303385	38.716461	123.736969	32.769561	15.086344	122.791172	-81.034679	15.190258	116.597606
11.085075	27.231169	123.63855	-23.999956	15.289058	119.750038	34.366627	-8.415063	122.240707	31.461086	38.86137	123.718956	32.9138565	15.2231535	122.9798315	-80.9137685	15.3549625	116.5202445
11.890692	26.741774	123.750412	-23.873268	15.453723	119.842514	34.500294	-8.2661	122.672737	31.60313	39.023067	123.691048	33.051712	15.3784835	123.1818925	-80.798248	15.5289625	116.5031355
12.96223	26.00112	123.968925	-23.71736	15.72267	119.951202	34.691639	-8.019854	123.349144	31.786554	39.275349	123.4944	33.2390965	15.6277475	123.421772	-80.6738165	15.8175925	116.480632
13.40666	25.642035	124.112915	-23.613544	15.894211	120.044304	34.789848	-7.829489	123.746811	31.917089	39.456688	123.298882	33.3534685	15.8135995	123.5228465	-80.5805565	15.9748225	116.5657615
14.078238	25.263401	124.1745	-23.522932	16.063725	120.100426	34.889126	-7.673142	124.076096	32.047523	39.597736	123.03904	33.4683245	15.962297	123.557568	-80.5141885	16.165153	116.643284
14.639073	24.905029	124.146225	-23.411272	16.208832	120.152153	34.950237	-7.516604	124.281624	32.179188	39.73764	122.778381	33.5647125	16.110518	123.5300025	-80.3872565	16.307146	116.7743035
15.114556	24.543961	124.140045	-23.290083	16.335701	120.235703	35.063232	-7.374405	124.417747	32.283577	39.850704	122.553078	33.6734045	16.2381495	123.4854125	-80.2535705	16.4332525	116.9859935
15.53801	24.264345	124.139198	-23.186251	16.433624	120.276871	35.075863	-7.249556	124.46804	32.391087	39.958782	122.359192	33.733475	16.354613	123.413616	-80.105977	16.512635	117.140126
15.962604	24.042797	124.094032	-23.06971	16.545645	120.323143	35.189514	-7.115971	124.426506	32.494205	40.073975	122.217957	33.8418595	16.479002	123.3222315	-79.9812795	16.612288	117.3240545
16.429224	23.853621	123.968735	-22.919163	16.715919	120.424095	35.317955	-6.915013	124.31234	32.636696	40.256531	122.031876	33.9773255	16.670759	123.172108	-79.8156515	16.761079	117.676082
16.632608	23.775158	123.839127	-22.798906	16.844963	120.443954	35.392517	-6.785728	124.220848	32.7356	40.363365	121.884964	34.0640585	16.7888185	123.052906	-79.6618705	16.9011075	117.835002
16.729033	23.77351	123.744949	-22.670469	16.992645	120.440933	35.471512	-6.632916	124.202873	32.851444	40.481499	121.748062	34.161478	16.9242915	122.9754675	-79.502416	17.0609985	117.9063985
16.825336	23.826612	123.638512	-22.537743	17.169867	120.397476	35.575005	-6.48911	124.235466	32.973122	40.598915	121.647026	34.2740635	17.0549025	122.941246	-79.3495495	17.2848315	117.853706
16.844383	23.956867	123.53904	-22.438114	17.367775	120.320641	35.676109	-6.359073	124.32933	33.104725	40.715397	121.55368	34.390417	17.178162	122.941505	-79.266645	17.557388	117.699777
16.744501	24.165163	123.519012	-22.285778	17.537365	120.251465	35.769447	-6.215967	124.437881	33.233871	40.855572	121.484909	34.501659	17.3198025	122.961395	-79.073215	17.7549275	117.541535
16.59799	24.481565	123.4627	-22.182234	17.71291	120.191887	35.878689	-6.075116	124.471367	33.311291	41.017399	121.462036	34.59499	17.4711415	122.9667015	-78.959458	17.9546785	117.4170725
16.207808	24.992634	123.311981	-22.056585	17.880007	120.047295	36.053833	-5.904832	124.405739	33.392513	41.20562	121.439072	34.723173	17.650394	122.9224055	-78.836343	18.10962	117.1721845
16.104454	25.231501	123.105011	-21.977892	17.972486	119.932388	36.135002	-5.823411	124.254738	33.444023	41.312092	121.508621	34.7895125	17.7443405	122.8816795	-78.7452965	18.2006315	116.9830965
15.374978	25.802158	123.114983	-21.939075	18.015717	119.826141	36.164612	-5.759138	124.052582	33.475723	41.394455	121.674309	34.8201675	17.8176585	122.8634455	-78.6983175	18.2137755	116.7888365
15.071784	26.202505	122.970284	-22.21405	18.255302	119.980835	36.232231	-5.676493	123.820839	33.468624	41.468513	121.88559	34.8504275	17.89601	122.8532145	-79.2785275	18.614594	117.1084555
14.505055	26.624376	122.989632	-22.110769	18.278996	119.888832	36.276432	-5.619927	123.684265	33.506767	41.558205	122.055565	34.8915995	17.969139	122.869915	-79.1131375	18.588853	116.907749
13.633002	27.234119	123.153702	-21.817242	18.154329	119.657806	36.296207	-5.589097	123.533585	33.542225	41.601189	122.34111	34.919216	18.006046	122.9373475	-78.5537	18.302612	116.3782645
12.930613	27.710135	123.279953	-21.80669	18.153921	119.619957	36.302769	-5.634338	123.267075	33.575508	41.598705	122.72625	34.9391385	17.9821835	122.9966625	-78.5525185	18.3256585	116.2432515
11.992883	28.344854	123.481728	-21.797316	18.113777	119.667992	36.32008	-5.630873	122.42067	33.584763	41.62151	123.665749	34.9524215	17.9953185	123.0432095	-78.5470535	18.2322355	116.2927745
10.82507	28.936186	124.001373	-21.827055	18.126808	119.780502	36.387432	-5.465016	121.691826	33.523254	41.728409	124.406097	34.955343	18.1316965	123.0489615	-78.609453	18.1219195	116.5120425
10.118414	29.213306	124.186371	-21.505131	17.989502	119.776642	36.472191	-5.213041	120.964859	33.430542	41.883915	125.099304	34.9513665	18.335437	123.0320815	-77.9616285	17.643567	116.5212025
9.094313	29.570517	124.438454	-21.49943	18.080509	119.963516	36.535892	-4.932985	120.395027	33.382477	42.043259	125.645782	34.9591845	18.555137	123.0204045	-77.9580445	17.605881	116.9066275
7.801544	29.947269	124.745857	-21.48568	18.255423	120.150497	36.554142	-4.721584	119.99617	33.360653	42.173389	126.0383	34.9573975	18.7259025	123.017235	-77.9287575	17.7849435	117.283759
6.646557	30.125513	124.838707	-21.493736	18.448755	120.372437	36.458496	-4.584723	119.725586	33.41254	42.257256	126.27623	34.935518	18.8362665	123.000908	-77.92299	18.0612435	117.743966
5.460955	30.154303	124.853775	-21.875538	18.911575	120.796242	36.359848	-4.520221	119.548508	33.482376	42.306923	126.323021	34.921112	18.893351	122.9357645	-78.672188	18.929799	118.6567195
3.974447	29.903572	124.595512	-21.815626	19.187748	121.193245	36.173035	-4.474767	119.300095	33.630127	42.302429	126.277412	34.901581	18.913831	122.7887535	-78.532833	19.461665	119.5977365
2.308478	29.80724	124.683617	-21.820631	19.341284	121.510139	36.084034	-4.47739	119.151329	33.718433	42.280575	126.240631	34.9012335	18.9015925	122.69598	-78.5424955	19.7809755	120.324298
1.085788	29.456234	124.609436	-21.82711	19.445076	121.866966	35.988701	-4.472939	119.050476	33.797348	42.262184	126.195335	34.8930245	18.8946225	122.6229055	-78.5472445	19.9955295	121.1110265
-0.211411	28.968277	124.538437	-21.842409	19.545532	122.197914	35.872658	-4.491723	119.018303	33.863209	42.253036	126.111816	34.8679335	18.8806565	122.5650595	-78.5527515	20.2104075	121.8307685
-1.623068	28.380289	124.472176	-21.825237	19.581308	122.520134	35.727276	-4.509463	119.005905	33.888126	42.268158	125.962494	34.807701	18.8793475	122.4841995	-78.458175	20.2832685	122.5560685
-3.043817	27.701941	124.413681	-21.917746	19.764046	122.996712	35.53297	-4.491334	118.997704	33.902786	42.312492	125.697746	34.717878	18.910579	122.347725	-78.55337	20.617513	123.645699
-4.492405	26.884895	124.355492	-21.861408	19.921778	123.398636	35.350914	-4.472708	119.003548	33.928688	42.378189	125.360809	34.639801	18.9527405	122.1821785	-78.362617	20.8908155	124.6150935
-6.641106	25.540642	124.331871	-21.833899	20.166275	124.01078	35.064148	-4.492298	119.12365	33.981171	42.447098	124.839439	34.5226595	18.9774	121.9815445	-78.1904575	21.35515	126.0400155
-8.100441	24.462002	124.341812	-21.827875	20.323053	124.332512	34.896809	-4.537545	119.295357	33.63493	42.598103	124.723473	34.2658695	19.030279	122.009415	-77.9216195	21.615827	126.655609
-9.554515	23.367453	124.29892	-21.854301	20.456303	124.556351	34.779949	-4.627498	119.503258	33.673782	42.567982	124.44252	34.2268655	18.970242	121.972889	-77.9354675	21.942364	127.139813
-10.969164	22.14303	124.090752	-21.863922	20.530396	124.589012	34.665253	-4.726346	119.71859	34.090736	42.353004	123.993095	34.3779945	18.813329	121.8558425	-78.1058385	22.247463	127.3221815
-12.402526	20.868847	123.900238	-21.939428	20.571474	124.537766	34.554081	-4.861961	119.901672	34.052952	42.247738	123.779167	34.3035165	18.6928885	121.8404195	-78.1823725	22.4500595	127.2351125
-13.849214	19.538244	123.63311	-22.044725	20.491161	124.380646	34.4645	-5.025411	120.047104	33.576019	42.27087	123.847389	34.0202595	18.6227295	121.9472465	-78.1097095	22.3595925	126.8140455
-15.336175	18.139364	123.311722	-22.127001	20.369171	124.211052	34.37199	-5.136785	120.099045	33.50819	42.136784	123.770164	33.94009	18.4999995	121.9346045	-78.194092	22.2383425	126.4874995
-17.459848	15.949204	122.89798	-22.316698	20.160652	124.054649	34.251102	-5.301257	120.121208	33.347588	41.982441	123.804131	33.799345	18.340592	121.9626695	-78.432741	21.980712	126.1466285
-18.932884	14.408805	122.738411	-22.36186	20.079363	124.061394	34.166031	-5.355033	120.146667	33.676868	41.773396	123.672462	33.9214495	18.2091815	121.9095645	-78.6451695	21.9495445	126.2132235
-20.370472	12.894772	122.601143	-22.440512	20.030317	124.095497	34.133636	-5.409537	120.213615	33.593624	41.731438	123.738167	33.86363	18.1609505	121.975891	-78.744654	21.8996835	126.215103
-21.828259	11.254848	122.558334	-22.471594	20.048746	124.151466	34.092117	-5.476842	120.423378	33.550064	41.696571	123.696114	33.8210905	18.1098645	122.059746	-78.7642785	21.9876275	126.243186
-23.173435	9.583276	122.649681	-22.553663	20.136267	124.183022	33.999371	-5.557419	120.809494	33.479996	41.640026	123.456108	33.7396835	18.0413035	122.132801	-78.8470095	22.2312305	126.233243
-24.801174	7.970245	122.698174	-22.683229	20.225115	124.182663	33.853428	-5.715641	121.32019	33.427765	41.522808	123.068977	33.6405965	17.9035835	122.1945835	-79.0070545	22.5466465	126.1707425
-26.371622	6.343584	122.900246	-22.812662	20.306257	124.129341	33.663391	-5.927464	121.899605	33.401638	41.338818	122.581146	33.5325145	17.705677	122.2403755	-79.1578385	22.906837	126.0183065
-28.663153	3.850116	123.207893	-23.024292	20.223902	124.00621	33.342949	-6.273447	122.665833	33.300068	40.970978	121.812584	33.3215085	17.3487655	122.2392085	-79.3700925	23.0990385	125.7732115
-30.174673	2.202835	123.300873	-23.195665	20.077761	123.861359	33.16087	-6.553007	123.0495	33.219543	40.704914	121.421852	33.1902065	17.0759535	122.235676	-79.5815365	23.0795685	125.487042
-31.725815	0.563417	123.451324	-23.328226	19.846931	123.62101	33.032722	-6.794397	123.418404	32.718887	40.613537	121.313477	32.8758045	16.90957	122.3659405	-79.5322565	22.784292	124.8760795
-33.261234	-0.971645	123.302856	-23.514484	19.666082	123.245155	32.946556	-6.977844	123.827209	32.583214	40.411732	121.085953	32.764885	16.716944	122.456581	-79.793853	22.61522	124.033729
-34.66814	-2.585346	123.073891	-23.701017	19.467779	122.804985	32.80814	-7.128242	124.249779	32.407688	40.200897	120.765923	32.607914	16.5363275	122.507851	-80.009948	22.3992305	123.102119
-36.248257	-4.077178	122.991714	-24.194176	19.421431	122.57016	32.587547	-7.240984	124.578178	32.214314	39.962696	120.282898	32.4009305	16.360856	122.430538	-80.7892825	22.482006	122.709782
-37.949711	-5.27736	123.129807	-24.083845	18.941706	122.004997	32.435436	-7.415792	124.75058	32.016186	39.679283	119.686447	32.225811	16.1317455	122.2185135	-80.393501	21.7516665	121.7914805
-40.362747	-7.016752	123.570061	-24.271587	18.447208	121.756401	32.208019	-7.680457	124.900398	31.703133	39.202053	118.631424	31.955576	15.760798	121.765911	-80.49875	21.133618	121.746891
-42.072536	-7.939757	124.125481	-24.365339	18.118944	121.733688	32.170017	-7.843978	124.999115	31.48595	38.917767	118.00647	31.8279835	15.5368945	121.5027925	-80.5586615	20.7009935	121.9645835
-43.709217	-8.723792	124.84726	-24.476316	17.778358	121.875313	32.167645	-7.959438	125.119957	31.215569	38.653851	117.352852	31.691607	15.3472065	121.2364045	-80.644239	20.2095095	122.5142215
-45.432774	-9.301082	125.808975	-24.600128	17.42799	122.244598	32.103245	-8.065681	125.182877	30.900866	38.399418	116.791656	31.5020555	15.1668685	120.9872665	-80.7023115	19.6891115	123.5019295
-47.075417	-9.775634	126.785133	-24.690495	17.05485	122.770546	32.079178	-8.183056	125.191292	30.557203	38.17355	116.406342	31.3181905	14.995247	120.798817	-80.6991805	19.114453	124.742275
-48.743362	-10.037298	127.627251	-24.828094	16.70005	123.3106	32.038177	-8.254087	125.235977	30.202711	38.065063	116.295937	31.120444	14.905488	120.765957	-80.776632	18.494612	125.855243
-50.130505	-10.031593	128.272278	-24.985813	16.386667	123.820755	31.996733	-8.274246	125.249123	29.876816	38.075748	116.361343	30.9367745	14.900751	120.805233	-80.9084005	17.872583	126.836277
NaN	NaN	NaN	-25.202774	16.022266	124.32579	31.941868	-8.23337	125.070763	29.426056	38.241913	116.678513	30.683962	15.0042715	120.874638	-81.08951	17.0402605	127.776942
NaN	NaN	NaN	-25.323864	15.847193	124.507477	31.888182	-8.134966	124.842087	29.136747	38.43742	116.875137	30.5124645	15.151227	120.858612	-81.1601925	16.543159	128.156342
-54.615055	-8.937883	127.902267	-25.464493	15.739004	124.557327	31.845236	-8.013604	124.582359	28.905535	38.677631	117.124519	30.3753855	15.3320135	120.853439	-81.3043715	16.1459945	128.261215
-55.057041	-8.025169	127.409622	-25.610029	15.676965	124.549294	31.747559	-7.857917	124.308777	28.713215	38.928169	117.35302	30.230387	15.535126	120.8308985	-81.450445	15.818804	128.2676895
-55.550331	-6.962132	126.981316	-25.730818	15.708278	124.506927	31.651085	-7.689467	124.075195	28.546143	39.182373	117.550697	30.098614	15.746453	120.812946	-81.56025	15.670103	128.200908
-55.868294	-5.811751	126.537811	-25.863012	15.77065	124.451782	31.563538	-7.519808	123.855827	28.386589	39.42495	117.704201	29.9750635	15.952571	120.780014	-81.7010875	15.588729	128.12355
-55.856239	-4.567453	126.213837	-26.011398	15.839861	124.40387	31.447929	-7.371608	123.70491	28.226694	39.640278	117.858818	29.8373115	16.134335	120.781864	-81.8601075	15.545387	128.025876
-56.465294	-2.458918	125.568649	-26.207205	15.883751	124.294456	31.283878	-7.228539	123.544785	28.02783	39.845585	118.036842	29.655854	16.308523	120.7908135	-82.070264	15.458979	127.7980985
-56.392036	-1.136096	124.999321	-26.360786	15.863027	124.17421	31.183165	-7.209772	123.47567	27.902353	39.919247	118.148102	29.542759	16.3547375	120.811886	-82.264331	15.3713165	127.536534
-56.47871	0.307021	124.626419	-26.503777	15.814562	124.048828	31.054583	-7.198534	123.357071	27.762503	39.964542	118.249825	29.408543	16.383004	120.803448	-82.416097	15.24612	127.294208
-56.403149	1.872694	124.251244	-26.662292	15.736508	123.962067	30.903404	-7.173615	123.206726	27.59865	40.004406	118.344818	29.251027	16.4153955	120.775772	-82.575611	15.0576205	127.148362
-56.371235	3.475247	124.097252	-26.80945	15.657851	123.953583	30.793854	-7.149382	123.056503	27.407297	40.047913	118.438805	29.1005755	16.4492655	120.747654	-82.7194755	14.8664365	127.159512
-56.201153	5.071346	123.947906	-26.917854	15.610809	123.997917	30.685108	-7.110372	122.939774	27.261963	40.099136	118.558632	28.9735355	16.494382	120.749203	-82.8092435	14.727236	127.246631
-55.97374	6.818566	123.831879	-27.01543	15.592809	124.026367	30.593475	-7.068878	122.897278	27.160069	40.148621	118.68409	28.876772	16.5398715	120.790684	-82.907632	14.6457465	127.26205
-55.542522	9.460713	123.392532	-27.16777	15.612761	123.945404	30.460648	-7.064696	122.923515	27.071651	40.176079	118.851021	28.7661495	16.5556915	120.887268	-83.1016895	14.6698305	127.00354
-55.245857	11.246953	122.981346	-27.274454	15.643289	123.750862	30.350641	-7.072716	122.945534	27.013651	40.169212	118.917824	28.682146	16.548248	120.931679	-83.231054	14.73833	126.570045
-54.881035	13.080014	122.237839	-27.500168	15.710436	123.405052	30.1723	-7.098048	122.982773	26.916065	40.172596	119.050529	28.5441825	16.537274	121.016651	-83.5445185	14.883598	125.793453
-54.732227	15.13022	121.41069	-27.755743	15.710852	122.8881	29.976696	-7.094901	123.005722	26.800156	40.193005	119.269943	28.388426	16.549052	121.1378325	-83.899912	14.872652	124.6383675
-54.331493	16.972212	120.408417	-28.00461	15.69656	122.285858	29.763376	-7.084188	122.915985	26.627228	40.225288	119.506729	28.195302	16.57055	121.211357	-84.204522	14.82257	123.360359
-53.93821	18.84016	119.791504	-28.171938	15.683146	121.786049	29.565779	-7.047186	122.598938	26.41888	40.273987	119.617096	27.9923295	16.6134005	121.108017	-84.3362055	14.7528915	122.464081
-53.477615	20.736773	119.60144	-28.265528	15.679481	121.543434	29.429266	-6.974607	122.175476	26.267942	40.340981	119.589676	27.848604	16.683187	120.882576	-84.37966	14.675775	122.204292
-52.682556	23.52022	119.793427	-28.262207	15.695921	121.471283	29.348621	-6.847411	121.563492	26.20376	40.46563	119.680977	27.7761905	16.8091095	120.6222345	-84.3006045	14.5827325	122.3203315
-52.165405	25.383877	120.033455	-28.23604	15.700798	121.496353	29.344828	-6.768555	121.218147	26.193043	40.56126	119.920959	27.7689355	16.8963525	120.569553	-84.2410155	14.5052435	122.423153
-51.602467	27.204346	120.33535	-28.235546	15.688062	121.496048	29.356354	-6.68809	120.864059	26.144129	40.662895	120.29911	27.7502415	16.9874025	120.5815845	-84.2213335	14.3887215	122.4105115
-51.056099	29.001518	120.587646	-28.259396	15.673296	121.467506	29.372566	-6.581868	120.479332	26.067629	40.779259	120.801926	27.7200975	17.0986955	120.640629	-84.2388895	14.2478965	122.294383
-50.490211	30.703556	120.956192	-28.296801	15.68302	121.441269	29.372215	-6.467512	120.151436	25.986416	40.880661	121.293983	27.6793155	17.2065745	120.7227095	-84.2729175	14.1594655	122.1598285
-49.874393	32.40773	121.260406	-28.391079	15.769336	121.477745	29.368231	-6.336262	119.887436	26.331774	40.840534	121.517052	27.8500025	17.252136	120.702244	-84.6321605	14.286536	122.253246
-49.219612	34.010078	121.526894	-28.352341	15.870161	121.396568	29.343441	-6.229938	119.733719	26.311275	40.960358	121.771942	27.827358	17.36521	120.7528305	-84.53204	14.375112	122.0403055
-48.211216	36.348557	121.745049	-28.476318	16.233782	121.427895	29.287493	-6.069814	119.609238	26.316782	41.108482	121.745087	27.8021375	17.519334	120.6771625	-84.7547735	14.94823	122.1786275
-47.5378	37.787865	121.768143	-28.453335	16.412281	121.409081	29.228788	-6.02744	119.574844	26.359028	41.173698	121.539795	27.793908	17.573129	120.5573195	-84.700578	15.251433	122.2608425
-46.812675	39.154739	121.802536	-28.393921	16.477642	121.274948	29.161936	-6.031855	119.577705	26.389664	41.189716	121.337723	27.7758	17.5789305	120.457714	-84.563642	15.3763535	122.092182
-46.068802	40.434265	121.816483	-28.431532	16.578609	121.277367	29.101336	-6.059848	119.585564	26.40296	41.175549	121.174622	27.752148	17.5578505	120.380093	-84.615212	15.5993675	122.174641
-45.424355	41.574295	121.873665	-28.497705	16.643696	121.269592	29.040703	-6.08484	119.574181	26.374935	41.13776	121.09938	27.707819	17.52646	120.3367805	-84.703229	15.760932	122.2024035
-44.704227	42.637119	122.088501	-28.455315	16.585217	121.19281	29.004303	-6.111771	119.535675	26.335499	41.126328	121.066162	27.669901	17.5072785	120.3009185	-84.580531	15.6631555	122.0847015
-44.006271	43.630447	122.284409	-28.483078	16.583014	121.202644	28.97677	-6.099487	119.4561	26.288069	41.137833	121.067284	27.6324195	17.519173	120.261692	-84.5985755	15.646855	122.143596
-42.973213	44.966263	122.511169	-28.610165	16.658638	121.256409	28.931824	-6.036082	119.406601	26.194521	41.210114	121.156563	27.5631725	17.587016	120.281582	-84.7835025	15.73026	122.231236
-42.218594	45.765587	122.608803	-28.655088	16.728485	121.237114	28.904013	-5.991525	119.399788	26.152849	41.263596	121.194931	27.528431	17.6360355	120.2973595	-84.838607	15.8209345	122.1768685
-41.504471	46.514744	122.595261	-28.729588	16.83424	121.204437	28.880135	-5.944644	119.392693	26.151646	41.337399	121.134201	27.5158905	17.6963775	120.263447	-84.9750665	15.9721025	122.145427
-40.791691	47.208565	122.570992	-28.605276	16.915619	121.099182	28.850889	-5.888422	119.386925	26.155809	41.39616	121.047089	27.503349	17.753869	120.217007	-84.713901	16.077369	121.981357
-40.033958	47.812359	122.506668	-28.608862	17.059246	121.058014	28.837395	-5.857775	119.390976	25.79804	41.601009	121.130371	27.3177175	17.871617	120.2606735	-84.5354415	16.246875	121.8553545
-39.252396	48.340374	122.502625	-28.585676	17.208418	121.053299	28.833176	-5.840655	119.426178	25.873119	41.624321	121.060455	27.3531475	17.891833	120.2433165	-84.5244995	16.525003	121.8632815
-38.520515	48.751591	122.545006	-28.550697	17.262695	121.058861	28.82872	-5.84438	119.457626	25.94916	41.628735	121.053955	27.38894	17.8921775	120.2557905	-84.490334	16.6332125	121.8619315
-37.379929	49.16338	122.648636	-28.48509	17.329638	121.032669	28.861198	-5.858572	119.386246	26.43322	41.437355	121.006477	27.647209	17.7893915	120.1963615	-84.617389	16.8698845	121.8689765
-36.661606	49.344368	122.836304	-28.541348	17.367558	121.054413	28.896172	-5.855214	119.288811	26.454315	41.429417	121.146484	27.6752435	17.7871015	120.2176475	-84.7579395	16.9480145	121.8911785
-35.878956	49.402969	122.931656	-28.456121	17.343937	120.971748	28.945759	-5.809284	119.150864	26.466612	41.45052	121.252533	27.7061855	17.820618	120.2016985	-84.6184275	16.867256	121.7417975
-35.253082	49.443798	122.994041	-28.418865	17.401331	120.955803	28.985569	-5.757701	119.013741	26.470974	41.486099	121.299316	27.7282715	17.864199	120.1565285	-84.5660015	16.938463	121.7550775
-34.591282	49.322498	123.050331	-28.315943	17.45841	120.925774	29.025894	-5.730941	118.913963	26.52326	41.524418	121.260368	27.774577	17.8967385	120.0871655	-84.406463	17.0200815	121.7643825
-33.883686	49.206978	122.971519	-28.240967	17.547468	120.950661	29.04388	-5.724858	118.851997	26.60676	41.520954	121.169495	27.82532	17.898048	120.010746	-84.307254	17.196888	121.890576
-33.105209	48.986683	122.761772	-28.253197	17.733053	121.058502	29.030205	-5.750408	118.80938	26.732296	41.491497	121.014931	27.8812505	17.8705445	119.9121555	-84.3876445	17.5955615	122.2048485
-32.057762	48.582581	122.403809	-28.028505	17.931999	121.047173	28.939322	-5.840272	118.756233	26.59519	41.580658	120.745758	27.767256	17.870193	119.7509955	-83.824266	17.993805	122.3433505
-31.459736	48.25515	122.100006	-27.966032	18.099726	121.04541	28.862688	-5.940681	118.711685	26.787699	41.526657	120.322563	27.8251935	17.792988	119.517124	-83.7572575	18.406464	122.573696
-30.781111	47.874432	121.707153	-27.862267	18.250387	120.993332	28.773319	-6.026657	118.621704	26.956923	41.481182	119.889404	27.865121	17.7272625	119.255554	-83.589655	18.7735115	122.73111
-30.207935	47.4412	121.401337	-27.776667	18.357035	120.91259	28.722355	-6.101319	118.49501	27.117691	41.466747	119.44838	27.920023	17.682714	118.971695	-83.473357	19.031356	122.853485
-29.696903	46.932499	121.117332	-27.712812	18.397766	120.793869	28.686905	-6.155358	118.355225	27.240625	41.49316	119.030678	27.963765	17.668901	118.6929515	-83.389389	19.126631	122.8947865
-29.136932	46.406822	120.895638	-27.62121	18.431721	120.645996	28.695112	-6.172153	118.146553	27.328941	41.481026	118.721619	28.0120265	17.6544365	118.434086	-83.2544465	19.2090055	122.857906
-28.605297	45.805477	120.638695	-27.547657	18.40741	120.495796	28.767895	-6.183062	117.997917	27.407602	41.478615	118.467453	28.0877485	17.6477765	118.232685	-83.1830625	19.1670435	122.758907
-27.864243	44.875858	120.267258	-27.343708	18.417974	120.244301	28.911522	-6.184772	117.856583	27.523327	41.541992	118.121696	28.2174245	17.67861	117.9891395	-82.9048405	19.157338	122.4994625
-27.347824	44.186707	119.967712	-27.221785	18.390148	120.045448	29.040754	-6.175045	117.755341	27.596245	41.597721	117.924545	28.3184995	17.711338	117.839943	-82.7620695	19.068958	122.250953
-26.914087	43.51696	119.656097	-27.130424	18.404146	119.8032	29.155666	-6.162267	117.636253	27.688488	41.645481	117.71637	28.422077	17.741607	117.6763115	-82.682925	19.066685	121.9300885
-26.395199	42.838112	119.375298	-27.007957	18.409487	119.573677	29.258221	-6.179012	117.504738	27.814138	41.670376	117.560684	28.5361795	17.745682	117.532711	-82.5520935	19.073292	121.614643
-25.907352	42.100845	119.13166	-26.908489	18.383078	119.386765	29.353909	-6.22147	117.418877	27.972031	41.677944	117.424484	28.66297	17.728237	117.4216805	-82.479948	19.037919	121.3518495
-25.452414	41.35725	118.905708	-26.795357	18.341696	119.229034	29.434538	-6.293669	117.351189	28.145769	41.664314	117.344574	28.7901535	17.6853225	117.3478815	-82.3808675	18.9980695	121.1101865
-24.983444	40.548191	118.729317	-26.694288	18.332104	119.077576	29.526653	-6.384571	117.287483	28.311131	41.64909	117.302742	28.918892	17.6322595	117.2951125	-82.307468	19.0319485	120.8600395
-24.390181	39.384514	118.353668	-26.538675	18.288227	118.824471	29.662264	-6.486874	117.182076	28.504148	41.668587	117.227844	29.083206	17.5908565	117.20496	-82.160556	18.9855975	120.443982
-23.940691	38.589844	118.061401	-26.48542	18.247616	118.633614	29.752338	-6.547173	117.047691	28.531742	41.75597	117.107056	29.14204	17.6043985	117.0773735	-82.11288	18.8908335	120.1898545
-23.583714	37.755463	117.669701	-26.401499	18.222374	118.364166	29.861835	-6.599928	116.880081	28.537983	41.854252	116.716469	29.199909	17.627162	116.798275	-82.002907	18.817586	119.930057
-23.451563	37.062988	117.282173	-26.357147	18.238817	118.027672	29.989901	-6.629991	116.689888	28.425997	41.921329	116.295204	29.207949	17.645669	116.492546	-81.922243	18.831965	119.562798
-22.911961	36.113174	116.590057	-26.288685	18.278145	117.698433	30.122244	-6.628819	116.519501	28.24682	41.890736	115.78392	29.184532	17.6309585	116.1517105	-81.761902	18.9253315	119.2451555
-22.56476	35.32999	116.128265	-26.227921	18.288916	117.413544	30.277693	-6.666164	116.385231	28.114683	41.912628	115.176598	29.196188	17.623232	115.7809145	-81.65203	18.9546	119.0461735
-22.421991	34.615837	115.825676	-26.129198	18.255608	117.171967	30.453962	-6.713774	116.277	28.002098	41.873306	114.525436	29.22803	17.579766	115.401218	-81.486426	18.93145	118.942716
-21.766163	33.367134	115.359047	-25.960636	18.145233	116.917862	30.705837	-6.845265	116.103241	27.904839	41.761902	114.053261	29.305338	17.4583185	115.078251	-81.22661	18.8321475	118.757473
-21.462336	32.615749	115.265976	-25.8277	18.052328	116.787247	30.858994	-6.925076	116.032814	27.965698	41.73251	113.82563	29.412346	17.403717	114.929222	-81.067746	18.700939	118.645272
-21.158058	31.889591	115.196419	-25.690735	17.958427	116.66378	31.0033	-6.99656	115.911171	28.040525	41.710308	113.767029	29.5219125	17.356874	114.8391	-80.9033825	18.55998	118.48846
-20.799232	31.235119	115.121933	-25.579729	17.879755	116.555344	31.123632	-7.017302	115.749565	28.127155	41.742554	113.71714	29.6253935	17.362626	114.7333525	-80.7848515	18.396884	118.3773355
-20.428139	30.622608	115.052017	-25.520935	17.840031	116.436234	31.209871	-6.994022	115.582466	28.18574	41.793716	113.650551	29.6978055	17.399847	114.6165085	-80.7396755	18.280215	118.2559595
-20.108255	30.009628	114.939545	-25.42564	17.819296	116.307655	31.280766	-6.930634	115.40023	28.252306	41.8675	113.503838	29.766536	17.468433	114.452034	-80.617816	18.170159	118.163276
-19.922602	29.516512	114.854668	-25.355959	17.855085	116.14946	31.358952	-6.880816	115.264084	28.236649	41.939758	113.42524	29.7978005	17.529471	114.344662	-80.5097185	18.180699	117.954258
-19.329626	28.639534	114.549995	-25.259632	17.930149	115.905746	31.439129	-6.808382	115.081383	28.300777	42.026024	113.169601	29.869953	17.608821	114.125492	-80.389217	18.251477	117.686
-18.928825	28.138718	114.331711	-25.20266	17.968719	115.762543	31.460131	-6.816136	114.986015	28.418816	42.042225	112.891899	29.9394735	17.6130445	113.938957	-80.3447935	18.3243935	117.586129
-18.618155	27.662743	114.179001	-25.164396	17.966162	115.616432	31.440807	-6.839038	114.889252	28.519762	42.049988	112.668694	29.9802845	17.605475	113.778973	-80.3090765	18.326849	117.453891
-18.159031	27.200758	114.007149	-25.064978	17.911205	115.521873	31.438387	-6.877784	114.812874	28.603357	42.020725	112.59761	30.020872	17.5714705	113.705242	-80.150828	18.2509395	117.338504
-17.810349	26.707796	113.942741	-25.026649	17.820557	115.468834	31.447783	-6.921085	114.70755	28.723299	41.968349	112.493881	30.085541	17.523632	113.6007155	-80.138839	18.117482	117.3369525
-17.588959	26.325544	114.028236	-24.941004	17.722412	115.474442	31.483845	-6.94819	114.642159	28.784597	41.949539	112.502846	30.134221	17.5006745	113.5725025	-80.016229	17.9441495	117.3763815
-17.194471	25.919086	114.057663	-24.872643	17.635813	115.484985	31.507301	-6.941117	114.613319	28.872145	41.9403	112.499275	30.189723	17.4995915	113.556297	-79.935009	17.7720345	117.413673
-16.392385	25.335247	114.001587	-24.819487	17.586411	115.462387	31.550041	-6.908676	114.473686	28.967888	42.013351	112.461006	30.2589645	17.5523375	113.467346	-79.8979385	17.6204845	117.457428
-16.11289	25.048193	113.973854	-24.787106	17.584934	115.387436	31.542933	-6.843863	114.355743	28.968954	42.077915	112.414459	30.2559435	17.617026	113.385101	-79.8301555	17.552842	117.389771
-15.63255	24.739882	113.825951	-24.747419	17.618807	115.259972	31.569628	-6.754194	114.170479	28.955355	42.151825	112.365303	30.2624915	17.6988155	113.267891	-79.7573295	17.5387985	117.252053
-15.228263	24.517279	113.76487	-24.732187	17.641695	115.166115	31.545717	-6.658704	113.994957	28.929377	42.267063	112.352715	30.237547	17.8041795	113.173836	-79.701921	17.4792105	117.158394
-14.61689	24.199913	113.610931	-24.737818	17.660028	115.067688	31.545193	-6.595394	113.790443	28.897223	42.347702	112.34716	30.221208	17.876154	113.0688015	-79.696844	17.443902	117.0665745
-14.114632	23.930519	113.561905	-24.730499	17.685785	114.998749	31.503513	-6.527616	113.6446	28.878365	42.398808	112.415764	30.190939	17.935596	113.030182	-79.651937	17.435974	116.967316
-13.704048	23.683907	113.581146	-24.7104	17.708889	114.96656	31.49342	-6.49895	113.52935	28.919735	42.43684	112.532547	30.2065775	17.968945	113.0309485	-79.6273775	17.448833	116.9021715
-12.784436	23.270409	113.614616	-24.657148	17.734324	114.957794	31.462976	-6.444573	113.509666	29.035347	42.463017	112.73848	30.2491615	18.009222	113.124073	-79.5634575	17.459426	116.791515
-12.322107	22.995041	113.712517	-24.634111	17.724962	115.013672	31.507599	-6.392175	113.539551	29.10498	42.467873	112.972641	30.3062895	18.037849	113.256096	-79.5745115	17.412075	116.771248
-11.81752	22.749895	113.867531	-24.606745	17.712053	115.111252	31.541044	-6.346963	113.633896	29.171593	42.485615	113.231026	30.3563185	18.069326	113.432461	-79.5698085	17.35478	116.790043
-11.160296	22.389721	113.992226	-24.543642	17.705751	115.241119	31.59622	-6.31792	113.759506	29.269739	42.470028	113.454353	30.4329795	18.076054	113.6069295	-79.5202635	17.335448	116.8753085
-10.570167	22.057528	114.164909	-24.493021	17.691143	115.380798	31.637547	-6.299427	113.928093	29.345036	42.446346	113.726547	30.4912915	18.0734595	113.82732	-79.4773335	17.3088265	116.934276
-9.949202	21.694365	114.348915	-24.440897	17.69475	115.533028	31.70726	-6.317333	114.133286	29.493067	42.400093	113.877419	30.6001635	18.04138	114.0053525	-79.4819575	17.34812	117.0607035
-9.299401	21.331228	114.510551	-24.392818	17.684273	115.677666	31.743771	-6.347158	114.416138	29.664534	42.340485	114.04567	30.7041525	17.9966635	114.230904	-79.4897885	17.3718825	117.124428
-8.37993	20.744804	114.740204	-24.307104	17.639633	115.840874	31.817934	-6.430203	114.887741	29.938698	42.206459	114.2174	30.878316	17.888128	114.5525705	-79.492524	17.391138	117.1291775
-7.750401	20.332197	114.88472	-24.24954	17.620193	115.927032	31.886148	-6.488868	115.21608	30.136251	42.12999	114.344666	31.0111995	17.820561	114.780373	-79.5102795	17.419825	117.073691
-7.116506	19.921644	115.028595	-24.17128	17.551981	116.015717	31.953043	-6.535268	115.482628	30.349669	42.06324	114.498665	31.151356	17.763986	114.9906465	-79.493916	17.339976	117.0407875
-6.569603	19.497898	115.234009	-24.121134	17.503204	116.090775	32.039436	-6.557597	115.687325	30.55633	42.032181	114.732208	31.297883	17.737292	115.2097665	-79.540151	17.269116	116.9717835
-5.956792	19.007023	115.416351	-24.049997	17.40659	116.185715	32.140465	-6.562765	115.845764	30.703959	42.008869	115.058151	31.422212	17.723052	115.4519575	-79.522206	17.090128	116.9194725
-5.320195	18.544294	115.595856	-23.990158	17.363754	116.293823	32.237362	-6.532662	115.974998	30.833158	42.014011	115.385986	31.53526	17.7406745	115.680492	-79.515576	16.9868335	116.907154
-4.794232	18.084066	115.813812	-23.950626	17.356897	116.368744	32.356102	-6.493817	116.087891	30.965557	42.041439	115.747139	31.6608295	17.773811	115.917515	-79.5620815	16.939983	116.819973
-3.985085	17.289234	116.040543	-23.8225	17.380705	116.435394	32.533993	-6.398132	116.245743	31.133816	42.081356	116.325851	31.8339045	17.841612	116.285797	-79.4789045	16.919798	116.584991
-3.462052	16.746708	116.167023	-23.760908	17.418739	116.474701	32.656372	-6.351205	116.424774	31.224022	42.12146	116.702309	31.940197	17.8851275	116.5635415	-79.462013	16.9523505	116.3858605
-3.078988	16.149763	116.331543	-23.711222	17.515902	116.469574	32.786121	-6.299864	116.638962	31.324057	42.120083	117.067299	32.055089	17.9101095	116.8531305	-79.477533	17.1216945	116.0860175
-2.705046	15.513256	116.444412	-23.675259	17.549568	116.449974	32.927238	-6.296026	116.919258	31.423119	42.097534	117.366371	32.1751785	17.900754	117.1428145	-79.5256965	17.198382	115.7571335
-2.358772	14.85307	116.604591	-23.596127	17.604809	116.425362	33.063793	-6.328586	117.238998	31.500889	42.036369	117.671898	32.282341	17.8538915	117.455448	-79.474595	17.3557265	115.395276
-2.099598	14.145706	116.727486	-23.530439	17.618298	116.395256	33.211445	-6.372316	117.601761	31.62289	41.925301	117.881775	32.4171675	17.7764925	117.741768	-79.4780455	17.4601035	115.048744
-1.890963	13.413379	116.86673	-23.446386	17.610846	116.431343	33.380024	-6.471164	117.992249	31.697596	41.782257	118.0578	32.53881	17.6555465	118.0250245	-79.431582	17.5661455	114.8376615
-1.696458	12.198903	117.158195	-23.27142	17.534157	116.590187	33.604649	-6.712901	118.532478	31.898472	41.551476	118.215355	32.7515605	17.4192875	118.3739165	-79.2944005	17.6490265	114.8064575
-1.704184	11.349657	117.401573	-23.15313	17.437029	116.740837	33.750542	-6.904982	118.881859	32.028572	41.333141	118.335899	32.889557	17.2140795	118.608879	-79.195817	17.6599785	114.872795
-1.773646	10.528976	117.624268	-23.056189	17.292837	116.882027	33.860924	-7.12638	119.215729	32.179649	41.128727	118.340195	33.0202865	17.0011735	118.777962	-79.1326645	17.5845005	114.986092
-1.89494	9.695313	117.781319	-22.980669	17.14398	117.027618	33.937649	-7.33686	119.435837	32.280457	40.901024	118.40609	33.109053	16.782082	118.9209635	-79.070391	17.505878	115.1342725
-2.088707	8.866011	117.860352	-22.94746	16.948738	117.11763	33.98193	-7.546354	119.556999	32.333225	40.664837	118.386391	33.1575775	16.5592415	118.971695	-79.0524975	17.3382345	115.263565
-2.361799	8.053925	117.836655	-22.88896	16.77549	117.209686	33.992447	-7.730486	119.56694	32.346859	40.449074	118.352448	33.169653	16.359294	118.959694	-78.947573	17.191686	115.459678
-2.746955	7.28205	117.819305	-22.877106	16.582972	117.277504	33.998566	-7.911723	119.493797	32.354832	40.233658	118.33596	33.176699	16.1609675	118.9148785	-78.930911	17.0049765	115.6401295
-3.418322	6.116979	117.728951	-22.826277	16.338259	117.356003	34.005219	-8.131212	119.35984	32.35878	39.987335	118.251785	33.1819995	15.9280615	118.8058125	-78.8345535	16.7484565	115.9061935
-3.942941	5.439316	117.663147	-22.8102	16.196083	117.362572	34.014423	-8.232453	119.250725	32.376301	39.875553	118.167786	33.195362	15.82155	118.7092555	-78.815762	16.570616	116.0158885
-4.516769	4.738723	117.539513	-22.781988	16.152353	117.344048	34.026638	-8.301169	119.128098	32.377834	39.814976	118.062103	33.202236	15.7569035	118.5951005	-78.766212	16.5478025	116.0929955
-5.117844	4.077876	117.358673	-22.74242	16.144085	117.289841	34.049393	-8.324362	118.994118	32.395409	39.781902	117.938576	33.222401	15.72877	118.466347	-78.707241	16.5594	116.113335
-5.787234	3.465078	117.213486	-22.68074	16.119854	117.261269	34.057045	-8.344259	118.855301	32.412884	39.739647	117.834114	33.2349645	15.697694	118.3447075	-78.5964445	16.542014	116.1778305
-6.511038	2.814049	117.147484	-22.641098	16.118277	117.344269	34.035995	-8.376909	118.660736	32.426304	39.680229	117.765892	33.2311495	15.65166	118.213314	-78.5133455	16.584894	116.475224
-7.295742	2.239888	117.213806	-22.585794	16.111324	117.55526	34.014122	-8.416297	118.485962	32.440769	39.606415	117.753052	33.2274455	15.595059	118.119507	-78.3990335	16.627589	116.991013
-8.43931	1.327251	117.376411	-22.50355	16.138937	118.075073	33.966724	-8.493651	118.28315	32.533806	39.524693	117.818405	33.250265	15.515521	118.0507775	-78.257365	16.762353	118.0993685
-9.280916	0.786277	117.544174	-22.463129	16.164103	118.468643	33.939388	-8.547502	118.217804	32.559391	39.482037	117.996323	33.2493895	15.4672675	118.1070635	-78.1756475	16.8609385	118.8302225
-10.056948	0.221776	117.626747	-22.427635	16.20664	118.79541	33.911217	-8.538008	118.186279	32.581039	39.471577	118.239807	33.246128	15.4667845	118.213043	-78.101398	16.9464955	119.377777
-11.119035	-0.17217	117.764214	-22.435663	16.264215	119.010963	33.900761	-8.510851	118.147682	32.593323	39.494678	118.556892	33.247042	15.4919135	118.352287	-78.118368	17.0365165	119.669639
-11.856375	-0.825779	117.619469	-22.459127	16.330364	119.128418	33.889763	-8.464639	118.133751	32.613338	39.528893	118.839851	33.2515505	15.532127	118.486801	-78.1698045	17.128601	119.770035
-12.727517	-1.321391	117.531418	-22.491398	16.385981	119.15126	33.873569	-8.43739	118.168297	32.595669	39.567692	119.009926	33.234619	15.565151	118.5891115	-78.217415	17.206811	119.7134085
-13.668351	-1.899459	117.464066	-22.542887	16.469807	119.109581	33.845661	-8.400965	118.192085	32.567661	39.591087	119.085228	33.206661	15.595061	118.6386565	-78.292435	17.344553	119.5805055
-15.11061	-2.6963	117.468964	-22.581947	16.540018	119.039246	33.819771	-8.358125	118.284073	32.502163	39.627216	118.913116	33.160967	15.6345455	118.5985945	-78.324861	17.4454905	119.4798975
-16.076771	-3.247684	117.555359	-22.633839	16.596256	119.002464	33.82412	-8.357903	118.414078	32.471275	39.646938	118.643509	33.1476975	15.6445175	118.5287935	-78.4153755	17.5479945	119.4761345
-17.071735	-3.797352	117.758408	-22.614532	16.62813	118.892494	33.834534	-8.407141	118.648338	32.443562	39.594616	118.291534	33.139048	15.5937375	118.469936	-78.368112	17.6625225	119.315052
-18.071568	-4.35997	117.953194	-22.642908	16.6059	118.76017	33.838112	-8.483317	118.969391	32.4086	39.507313	117.820023	33.123356	15.511998	118.394707	-78.409172	17.699802	119.125633
-19.067696	-4.859581	118.200531	-22.654438	16.524294	118.56868	33.827797	-8.583084	119.293228	32.365211	39.352718	117.351425	33.096504	15.384817	118.3223265	-78.40538	17.663771	118.8150335
-20.132397	-5.380882	118.35997	-22.673454	16.398716	118.412491	33.809242	-8.728795	119.560455	32.332577	39.19392	116.803574	33.0709095	15.2325625	118.1820145	-78.4178175	17.5648695	118.6429675
-21.169029	-5.833874	118.565964	-22.677904	16.196951	118.302216	33.813644	-8.851027	119.752373	32.28381	39.010914	116.243851	33.048727	15.0799435	117.998112	-78.404535	17.3139585	118.60632
-22.680443	-6.398299	118.823349	-22.639585	15.791309	118.24411	33.858746	-9.064598	119.86908	32.173347	38.700848	115.570793	33.0160465	14.818125	117.7199365	-78.2952165	16.764493	118.7682835
-23.726494	-6.674616	118.934059	-22.593843	15.471114	118.29274	33.938534	-9.186573	119.882378	32.092861	38.548901	115.200912	33.0156975	14.681164	117.541645	-78.2033835	16.261064	119.043835
-24.71072	-6.849843	119.005241	-22.582706	15.161347	118.317352	34.012661	-9.269766	119.877968	31.984467	38.407669	114.995918	32.998564	14.5689515	117.436943	-78.163976	15.7537425	119.197761
-25.681364	-6.952351	119.041252	-22.564192	14.877365	118.374924	34.101425	-9.367285	119.835518	31.87978	38.298615	114.869179	32.9906025	14.465665	117.3523485	-78.1189865	15.289065	119.3974995
-26.674366	-6.893929	119.177643	-22.564444	14.612619	118.510056	34.170593	-9.456877	119.806061	31.790791	38.162254	114.715637	32.980692	14.3526885	117.260849	-78.10958	14.8725495	119.759263
-27.627205	-6.768273	119.4039	-22.5233	14.365898	118.730804	34.217194	-9.541439	119.770241	31.698751	38.032063	114.601753	32.9579725	14.245312	117.185997	-78.0045725	14.486484	120.275611
-28.494267	-6.521817	119.782448	-22.465746	14.118822	119.076157	34.280327	-9.631846	119.740204	31.640312	37.911678	114.559174	32.9603195	14.139916	117.149689	-77.8918115	14.097728	121.002625
-29.768839	-6.015213	120.340431	-22.381033	13.756506	119.707977	34.444168	-9.782195	119.775185	31.59461	37.756775	114.764725	33.019389	13.98729	117.269955	-77.781455	13.525722	122.145999
-30.561956	-5.543324	120.590675	-22.332645	13.500723	120.090149	34.565586	-9.899577	119.841179	31.606722	37.679775	115.073097	33.086154	13.890099	117.457138	-77.751444	13.111347	122.72316
-31.279739	-5.039029	120.677757	-22.291016	13.249599	120.353783	34.686268	-10.020137	119.849564	31.637796	37.624153	115.461182	33.162032	13.802008	117.655373	-77.744064	12.69719	123.052193
-31.960503	-4.449685	120.619949	-22.256897	12.994544	120.511887	34.759377	-10.135316	119.796303	31.67498	37.564068	115.88427	33.2171785	13.714376	117.8402865	-77.7309725	12.274712	123.1834875
-32.587746	-3.791286	120.439568	-22.241133	12.797518	120.581223	34.815281	-10.217915	119.689728	31.709013	37.509949	116.338112	33.262147	13.646017	118.01392	-77.744413	11.949019	123.148526
-33.147182	-3.070077	120.138809	-22.245119	12.659572	120.590019	34.850365	-10.273904	119.580544	31.75915	37.480404	116.813728	33.3047575	13.60325	118.197136	-77.7949955	11.715894	122.982902
-33.6618	-2.311799	119.757202	-22.219858	12.528269	120.500908	34.897987	-10.329792	119.460144	31.827604	37.480587	117.328468	33.3627955	13.5753975	118.394306	-77.8025115	11.4811405	122.60751
-34.381657	-1.118684	119.069267	-22.255589	12.424665	120.315483	34.945385	-10.344983	119.20134	31.946096	37.535812	118.197205	33.4457405	13.5954145	118.6992725	-77.9569185	11.2539155	121.9316935
-34.733002	-0.318135	118.65493	-22.225006	12.390158	120.163597	34.972076	-10.328415	118.975105	32.013737	37.573246	118.745247	33.4929065	13.6224155	118.860176	-77.9429185	11.1579005	121.467018
-35.040482	0.549708	118.330658	-22.263687	12.428851	120.091484	35.002701	-10.255655	118.723701	32.077206	37.631413	119.245041	33.5399535	13.687879	118.984371	-78.0673275	11.169823	121.198597
-35.364323	1.326993	118.017853	-22.210642	12.505955	120.000114	35.072388	-10.163426	118.4674	32.151642	37.700607	119.709656	33.612015	13.7685905	119.088528	-78.033299	11.2433195	120.9117
-35.595287	2.077063	117.908569	-22.12775	12.549021	119.94854	35.128765	-10.048013	118.244568	32.212627	37.784157	120.089508	33.670696	13.868072	119.167038	-77.926196	11.22997	120.730042
-35.466972	2.601443	117.638847	-22.153751	12.68666	119.958984	35.203781	-9.937943	118.076004	32.277634	37.855961	120.379936	33.7407075	13.959009	119.22797	-78.0482095	11.414311	120.689998
-35.688698	3.199279	117.495956	-22.035315	12.707204	119.868408	35.28886	-9.811275	117.951584	32.339882	37.960087	120.675644	33.814371	14.074406	119.313614	-77.885001	11.340002	120.423202
-36.16687	4.176665	117.513695	-21.981747	12.837116	119.844223	35.40028	-9.654367	117.798698	32.36924	38.091614	120.992279	33.88476	14.2186235	119.3954885	-77.848254	11.4556085	120.2929575
-36.29731	4.613241	117.592331	-21.941229	12.852073	119.85791	35.439949	-9.538662	117.713318	32.356243	38.159588	121.103775	33.898096	14.310463	119.4085465	-77.780554	11.393683	120.3072735
-36.368687	4.958439	117.67366	-21.87973	12.905285	119.892189	35.49131	-9.474705	117.732704	32.379757	38.218647	121.155846	33.9355335	14.371971	119.444275	-77.6949935	11.438599	120.340103
-36.436466	5.274537	117.774406	-21.833096	12.915218	120.011009	35.561275	-9.463264	117.850449	32.449249	38.230644	121.197723	34.005262	14.38369	119.524086	-77.671454	11.446746	120.497932
-36.450554	5.506195	117.870522	-21.721491	12.928078	120.040146	35.651932	-9.490018	118.036041	32.53587	38.221405	121.183105	34.093901	14.3656935	119.609573	-77.536883	11.4904625	120.470719
-36.45594	5.715274	117.948685	-21.622208	12.91782	120.053795	35.737289	-9.496153	118.273209	32.639671	38.230564	121.11322	34.18848	14.3672055	119.6932145	-77.432896	11.4684345	120.4143755
-36.398022	5.825383	117.948196	-21.562908	12.912498	120.044014	35.851322	-9.489729	118.487083	32.737846	38.260605	121.049095	34.294584	14.385438	119.768089	-77.4204	11.439558	120.319939
-36.279919	5.928617	117.848602	-21.34786	12.865335	119.82756	36.032043	-9.458209	118.820969	32.821487	38.311535	120.930878	34.426765	14.426663	119.8759235	-77.122485	11.304007	119.7791965
-36.185913	5.934674	117.726074	-21.277292	12.854714	119.747017	36.162231	-9.393087	119.016289	32.885666	38.364429	120.836426	34.5239485	14.485671	119.9263575	-77.0785325	11.223757	119.5676765
-36.072834	5.870721	117.629036	-21.184452	12.819974	119.648972	36.279896	-9.341008	119.192421	32.933941	38.416203	120.706764	34.6069185	14.5375975	119.9495925	-76.9758225	11.1023505	119.3483515
-35.99931	5.793649	117.569962	-21.103617	12.824695	119.599953	36.42144	-9.267138	119.350372	32.994911	38.473625	120.556343	34.7081755	14.6032435	119.9533575	-76.9154095	11.0461465	119.2465485
-35.856403	5.686524	117.472801	-20.997053	12.860759	119.457687	36.558697	-9.206319	119.562698	33.075268	38.538479	120.409691	34.8169825	14.66608	119.9861945	-76.8110885	11.055438	118.9291795
-35.740307	5.588302	117.370728	-20.934765	12.897875	119.3591	36.67453	-9.135971	119.793854	33.131088	38.606556	120.261971	34.902809	14.7352925	120.0279125	-76.772339	11.0604575	118.6902875
-35.599361	5.472048	117.229485	-20.852209	12.974626	119.235695	36.766506	-9.071539	119.950829	33.199738	38.679199	120.150352	34.983122	14.80383	120.0505905	-76.68754	11.145422	118.4207995
-35.330532	5.317634	116.957367	-20.749668	13.062358	118.982269	36.916771	-8.95615	120.122696	33.303116	38.768791	120.036804	35.1099435	14.9063205	120.07975	-76.6092795	11.2183955	117.884788
-35.140194	5.243879	116.767227	-20.667234	13.154641	118.819916	36.990799	-8.892172	120.202492	33.380325	38.813313	120.047691	35.185562	14.9605705	120.1250915	-76.52003	11.3487115	117.5147405
-34.965652	5.208709	116.696617	-20.591528	13.200714	118.744255	37.072136	-8.824349	120.238686	33.473171	38.86689	120.054153	35.2726535	15.0212705	120.1464195	-76.4557095	11.3801575	117.3420905
-34.806656	5.15388	116.664993	-20.495474	13.278942	118.720734	37.177048	-8.755348	120.310555	33.602055	38.920143	120.121193	35.3895515	15.0823975	120.215874	-76.3804995	11.4754865	117.225594
-34.625702	5.134322	116.646957	-20.39941	13.357019	118.711815	37.300213	-8.696682	120.478806	33.729874	38.9865	120.211159	35.5150435	15.144909	120.3449825	-76.3138635	11.569129	117.0786475
-34.468983	5.125798	116.522743	-20.291836	13.466388	118.641815	37.414257	-8.661093	120.719025	33.863796	39.036209	120.326736	35.6390265	15.187558	120.5228805	-76.2226985	11.745218	116.7607495
-34.347561	5.17843	116.377678	-20.219543	13.564931	118.541374	37.507553	-8.630735	120.958115	34.006386	39.083904	120.41861	35.7569695	15.2265845	120.6883625	-76.1960555	11.9032775	116.3943855
-34.237934	5.19528	116.128922	-19.876383	13.565199	118.234398	37.584084	-8.538155	121.127235	34.15662	39.190613	120.370186	35.870352	15.326229	120.7487105	-75.623118	11.804169	115.7200855
-34.217457	5.232935	116.019501	-19.809992	13.714512	118.125763	37.618938	-8.431872	121.084579	34.212517	39.298717	120.257401	35.9157275	15.4334225	120.67099	-75.5357115	11.9956015	115.580536
-34.029655	5.073725	115.798882	-19.778418	13.887042	118.031349	37.645046	-8.304152	121.009491	34.255455	39.418175	120.078346	35.9502505	15.5570115	120.5439185	-75.5070865	12.2170725	115.5187795
-34.341675	5.293224	115.852394	-19.728977	14.017351	117.9011	37.675804	-8.162705	120.954132	34.288074	39.540413	119.878181	35.981939	15.688854	120.4161565	-75.439893	12.345848	115.3860435
-34.185528	5.150186	115.607323	-19.684076	14.158257	117.809868	37.709732	-8.031339	120.936676	34.315113	39.664017	119.723557	36.0124225	15.816339	120.3301165	-75.3805745	12.500175	115.2896195
-34.518101	5.37289	115.679863	-19.624729	14.294664	117.724266	37.759239	-7.935565	120.917664	34.338169	39.778538	119.577118	36.048704	15.9214865	120.247391	-75.298162	12.6678415	115.201141
-34.646683	5.325809	115.635468	-19.607309	14.405483	117.68589	37.801514	-7.821506	120.920097	34.360558	39.892315	119.43483	36.081036	16.0354045	120.1774635	-75.295654	12.7755615	115.1943165
-34.769093	5.174367	115.698853	-19.544645	14.55116	117.645432	37.84811	-7.678869	120.933853	34.368031	40.044235	119.230148	36.1080705	16.182683	120.0820005	-75.1973605	12.919637	115.2088635
-34.594658	4.842158	115.607986	-19.422815	14.683336	117.65847	37.872108	-7.565119	120.972946	34.379475	40.137684	119.108437	36.1257915	16.2862825	120.0406915	-74.9714215	13.0803895	115.2762485
-34.730286	4.679084	115.715858	-19.490911	14.709433	117.71505	37.885052	-7.479164	121.014	34.371464	40.204525	118.960365	36.128258	16.3626805	119.9871825	-75.11008	13.0561855	115.4429175
-34.928268	4.526633	115.863762	-19.496801	14.791831	117.803177	37.880524	-7.383955	121.063171	34.370304	40.289925	118.777702	36.125414	16.452985	119.9204365	-75.119016	13.130677	115.6859175
-35.404144	4.443049	116.160538	-19.49859	14.889935	117.867088	37.880325	-7.280236	121.117111	34.341602	40.374069	118.574013	36.1109635	16.5469165	119.845562	-75.1081435	13.2329535	115.888614
-35.52887	4.067315	116.212128	-19.477785	14.97698	117.92897	37.865601	-7.178668	121.163437	34.295933	40.470219	118.273148	36.080767	16.6457755	119.7182925	-75.036337	13.3081845	116.1396475
-36.087086	4.064442	116.439972	-19.514975	15.107682	117.954803	37.868767	-7.049166	121.211777	34.234127	40.560398	117.964767	36.051447	16.755616	119.588272	-75.081397	13.459748	116.321334
-36.654785	3.826451	116.397202	-19.768253	15.410292	117.894409	37.839924	-6.917459	121.347595	34.176888	40.683701	117.497841	36.008406	16.883121	119.422718	-75.544912	13.937463	116.3661
-37.039661	3.748205	116.238762	-19.791435	15.524843	117.698097	37.808071	-6.805445	121.426666	34.13876	40.770676	117.166161	35.9734155	16.9826155	119.2964135	-75.5562855	14.0670705	116.0997805
-37.412922	3.710898	116.094467	-19.813112	15.593603	117.50174	37.79213	-6.697037	121.421524	34.095692	40.856598	116.894302	35.943911	17.0797805	119.157913	-75.570135	14.1074255	115.845567
-37.837463	3.714593	115.984787	-19.795752	15.647236	117.360474	37.764114	-6.589504	121.391151	34.052486	40.950081	116.615807	35.9083	17.1802885	119.003479	-75.499804	14.1141835	115.717469
-38.209686	3.734871	115.953354	-19.805273	15.73198	117.277237	37.768898	-6.45339	121.37384	34.021973	41.054974	116.337059	35.8954355	17.300792	118.8554495	-75.5059815	14.163168	115.6990245
-38.689701	3.819885	115.970543	-19.779005	15.859088	117.215141	37.755932	-6.323766	121.347115	34.007969	41.176018	116.132126	35.8819505	17.426126	118.7396205	-75.4399605	14.29205	115.6906615
-39.206905	3.958406	115.98951	-19.819599	15.983434	117.213036	37.738438	-6.205661	121.379089	34.003849	41.284031	115.886818	35.8711435	17.539185	118.6329535	-75.5103415	14.427683	115.7931185
-40.102299	4.293443	116.159378	-19.822472	16.19677	117.258598	37.697296	-6.056655	121.427788	34.008034	41.402252	115.525902	35.852665	17.6727985	118.476845	-75.497609	14.7207415	116.040351
-40.767746	4.638242	116.332184	-19.828091	16.340363	117.366386	37.657883	-5.994542	121.455002	33.998089	41.435753	115.278625	35.827986	17.7206055	118.3668135	-75.484168	14.9601205	116.3659585
-41.40667	5.020985	116.628685	-19.825796	16.426846	117.53067	37.62574	-5.951422	121.482399	33.992977	41.441475	115.001236	35.8093585	17.7450265	118.2418175	-75.4609505	15.1086655	116.8195225
-42.092999	5.465936	117.058578	-19.825987	16.510521	117.771553	37.611156	-5.941973	121.493439	34.000702	41.406326	114.702415	35.805929	17.7321765	118.097927	-75.457903	15.2888655	117.445179
-42.721661	5.95786	117.536392	-19.799051	16.517651	118.087997	37.59697	-5.962569	121.49794	34.000584	41.358913	114.411942	35.798777	17.698172	117.954941	-75.396879	15.33713	118.221053
-43.397205	6.509934	118.039108	-19.758675	16.46805	118.439278	37.596737	-5.989972	121.465393	33.972324	41.300156	114.176262	35.7845305	17.655092	117.8208275	-75.3018805	15.281008	119.0577285
-44.183018	7.163465	118.620491	-19.768436	16.406075	118.846191	37.600819	-6.019111	121.377037	33.891914	41.265308	113.966537	35.7463665	17.6230985	117.671787	-75.2832385	15.1890515	120.020595
-45.19384	8.241738	119.602356	-19.821695	16.243155	119.581375	37.574448	-6.026217	121.130798	33.658237	41.264614	113.809929	35.6163425	17.6191985	117.4703635	-75.2597325	14.8671115	121.6923865
-45.869236	9.007692	120.322098	-19.860346	16.105484	120.108887	37.545677	-6.009514	120.942474	33.45319	41.293549	113.827148	35.4994335	17.6420175	117.384811	-75.2201255	14.5689505	122.832963
-46.580231	9.851519	121.004906	-19.953032	15.967576	120.675049	37.485695	-5.948834	120.797585	33.20573	41.348534	113.965454	35.3457125	17.69985	117.3815195	-75.2517765	14.235302	123.9685785
-47.246849	10.768624	121.650375	-20.066505	15.836857	121.176056	37.433815	-5.979846	120.632744	32.960655	41.403492	114.226234	35.197235	17.711823	117.429489	-75.330245	13.961891	124.922623
-47.889214	11.723847	122.185776	-20.181904	15.714349	121.669006	37.352787	-5.972562	120.525429	32.750099	41.478153	114.58017	35.051443	17.7527955	117.5527995	-75.415251	13.6759025	125.7852125
-48.326748	12.564376	122.515785	-20.317154	15.610509	122.032097	37.263088	-5.984629	120.416191	32.570572	41.544769	114.980995	34.91683	17.78007	117.698593	-75.551138	13.440948	126.365601
-48.8424	13.556417	122.662064	-20.44805	15.50394	122.287117	37.150074	-5.999033	120.311424	32.425732	41.594429	115.406052	34.787903	17.797698	117.858738	-75.684003	13.210182	126.715496
-49.52013	15.174508	122.842636	-20.625309	15.442363	122.443008	36.963238	-6.007283	120.066139	32.267811	41.690765	116.009918	34.6155245	17.841741	118.0380285	-75.8661425	13.042985	126.8479875
-50.025845	16.318872	122.764275	-20.742807	15.48365	122.471725	36.818325	-5.986142	119.874016	32.203041	41.766479	116.321732	34.510683	17.8901685	118.097874	-75.996297	13.0771315	126.845576
-50.347866	17.430973	122.561279	-20.874369	15.585322	122.42688	36.651932	-5.931796	119.669319	32.163639	41.880531	116.562508	34.4077855	17.9743675	118.1159135	-76.1565235	13.1962765	126.7378465
-50.690617	18.697697	122.60685	-20.963249	15.720584	122.359741	36.506172	-5.870556	119.464851	32.162994	41.981445	116.71064	34.334583	18.0554445	118.0877455	-76.261081	13.3857235	126.6317365
-51.14547	20.086166	122.54425	-21.031527	15.914075	122.246147	36.364086	-5.798579	119.262207	32.165543	42.103188	116.760269	34.2648145	18.1523045	118.011238	-76.3278685	13.6758455	126.481056
-51.367825	21.235498	122.41703	-21.0966	16.102297	122.108856	36.245243	-5.728116	119.061996	32.183273	42.170364	116.741226	34.214258	18.221124	117.901611	-76.407458	13.98347	126.316101
-51.612999	22.428534	122.318306	-21.141035	16.260151	121.986374	36.13636	-5.688209	118.909164	32.210487	42.203255	116.702843	34.1734235	18.257523	117.8060035	-76.4554935	14.262779	126.1667445
-51.791687	24.19623	122.249374	-21.150988	16.453909	121.858955	36.015285	-5.720869	118.745407	32.297066	42.168266	116.705406	34.1561755	18.2236985	117.7254065	-76.4581515	14.6841195	125.9925035
-51.856918	25.35387	122.240402	-21.131393	16.52799	121.844795	35.950298	-5.78868	118.689743	32.38496	42.105339	116.720268	34.167629	18.1583295	117.7050055	-76.430415	14.8976505	125.9845845
-51.853043	26.417202	122.241196	-21.15892	16.596319	121.834656	35.869076	-5.872145	118.637405	32.480442	42.0368	116.741623	34.174759	18.0823275	117.689514	-76.492599	15.1103105	125.979798
-51.871212	27.529118	122.263809	-21.152077	16.630959	121.8106	35.798759	-5.94242	118.572937	32.537968	41.98423	116.734482	34.1683635	18.020905	117.6537095	-76.4725175	15.241013	125.9674905
-51.834534	28.617123	122.262512	-21.149698	16.65752	121.765564	35.708843	-6.021439	118.475662	32.568638	41.940193	116.710457	34.1387405	17.959377	117.5930595	-76.4381365	15.355663	125.9380685
-51.733047	29.697756	122.265076	-21.188955	16.683983	121.706894	35.594757	-6.072621	118.324753	32.582611	41.885811	116.628334	34.088684	17.906595	117.4765435	-76.466594	15.461371	125.9372445
-51.602257	30.715233	122.254326	-21.238699	16.732368	121.595749	35.477116	-6.127591	118.117455	32.581089	41.839638	116.49102	34.0291025	17.8560235	117.3042375	-76.5065005	15.6087125	125.8872605
-51.33329	32.251045	122.055344	-21.286167	16.820189	121.306694	35.273224	-6.185611	117.665443	32.61763	41.793385	116.190102	33.945427	17.803887	116.9277725	-76.517761	15.836491	125.6856155
-51.10191	33.34309	121.908035	-21.300093	16.939207	121.085884	35.13686	-6.230412	117.299141	32.667511	41.74305	115.923187	33.9021855	17.756319	116.611164	-76.5023715	16.122095	125.560604
-50.758343	34.368874	121.747192	-21.281055	17.035719	120.813576	35.005642	-6.269216	116.967186	32.74157	41.693501	115.65654	33.873606	17.7121425	116.311863	-76.435716	16.3592955	125.315289
-50.379318	35.364315	121.588959	-21.272606	17.154465	120.623489	34.905056	-6.323358	116.706802	32.831959	41.648979	115.477737	33.8685075	17.6628105	116.0922695	-76.4137195	16.6461195	125.1547085
-49.964993	36.310844	121.464622	-21.244747	17.26638	120.453537	34.833618	-6.370816	116.51564	32.941265	41.600582	115.372971	33.8874415	17.614883	115.9443055	-76.3769355	16.917877	124.9627685
-49.45377	37.271317	121.390869	-21.230564	17.405247	120.333061	34.760269	-6.404813	116.392639	33.439846	41.406105	115.166893	34.1000575	17.500646	115.779766	-76.5611855	17.309848	124.886356
-48.96125	38.251591	121.348228	-21.174166	17.488365	120.264038	34.697708	-6.464448	116.295471	33.124447	41.533382	115.408279	33.9110775	17.534467	115.851875	-76.2594095	17.442263	124.676201
-48.032604	39.59219	121.32338	-21.211777	17.657887	120.159042	34.578331	-6.512619	116.152977	33.26585	41.459702	115.478455	33.9220905	17.4735415	115.815716	-76.3456445	17.8422325	124.502368
-47.458195	40.422073	121.305992	-21.20118	17.729309	120.060326	34.503387	-6.545455	116.036865	33.348534	41.431664	115.555954	33.9259605	17.4431045	115.7964095	-76.3283205	18.0155135	124.3242425
-46.757526	41.199909	121.230232	-21.22081	17.821779	119.97683	34.423405	-6.595109	115.913116	33.406536	41.40102	115.62841	33.9149705	17.4029555	115.770763	-76.3565905	18.2406025	124.182897
-46.069683	41.99958	121.134041	-21.222317	17.863413	119.855713	34.344013	-6.646607	115.773567	33.488586	41.356201	115.691292	33.9162995	17.354797	115.7324295	-76.3609335	18.372029	123.9789965
-45.248283	42.730007	121.010017	-21.21077	17.911062	119.687416	34.305195	-6.708752	115.610634	33.560059	41.280964	115.748909	33.932627	17.286106	115.6797715	-76.354167	18.536018	123.6950605
-44.489594	43.404793	120.809258	-21.176018	17.95031	119.457542	34.273468	-6.814301	115.470741	33.670082	41.186291	115.769745	33.971775	17.185995	115.620243	-76.323811	18.714625	123.294841
-43.715981	44.012253	120.53553	-21.144182	17.969215	119.234154	34.267002	-6.911086	115.37838	33.814217	41.075283	115.73172	34.0406095	17.0820985	115.55505	-76.3289735	18.8563315	122.913258
-42.388084	44.905434	119.958969	-21.056076	18.117085	118.883324	34.23954	-7.102417	115.30455	34.06255	40.903454	115.536201	34.151045	16.9005185	115.4203755	-76.263197	19.3336515	122.3462725
-41.477196	45.497326	119.557312	-21.056597	18.249479	118.665054	34.183521	-7.210643	115.361526	34.233242	40.796295	115.419212	34.2083815	16.792826	115.390369	-76.3215755	19.706132	121.939739
-40.530155	46.025738	119.177391	-21.016788	18.398125	118.409119	34.115635	-7.29353	115.407135	34.346519	40.712444	115.405907	34.231077	16.709457	115.406521	-76.264653	20.086793	121.411717
-39.653439	46.45612	118.939629	-21.088148	18.465662	118.171501	34.044422	-7.329683	115.406166	34.384464	40.663101	115.524315	34.214443	16.666709	115.4652405	-76.390739	20.264615	120.8777615
-38.795315	46.892776	118.956017	-21.1189	18.48119	118.04483	34.000038	-7.349482	115.282906	34.376354	40.636971	115.667809	34.188196	16.6437445	115.4753575	-76.425996	20.3186355	120.6143025
-37.897114	47.270767	119.066086	-21.11092	18.450916	118.016563	33.98645	-7.350269	115.16552	34.365417	40.634514	115.816025	34.1759335	16.6421225	115.4907725	-76.3977735	20.2597095	120.5423535
-36.940254	47.594719	119.236847	-21.116257	18.388929	118.055214	34.007938	-7.387584	115.105667	34.377281	40.594265	115.962517	34.1926095	16.6033405	115.534092	-76.4251235	20.1745175	120.576336
-35.598362	47.92635	119.367958	-21.118345	18.249271	118.058479	34.037601	-7.535552	115.110001	34.408371	40.460876	116.144707	34.222986	16.462662	115.627354	-76.459676	20.03588	120.489604
-34.729916	48.117168	119.42054	-21.08868	18.092896	118.104408	34.039871	-7.696311	115.135849	34.43549	40.30246	116.200134	34.2376805	16.3030745	115.6679915	-76.4150405	19.8827175	120.5408245
-33.778774	48.277992	119.425117	-21.078411	17.959894	118.145111	34.035484	-7.906405	115.180519	34.471451	40.098572	116.224335	34.2534675	16.0960835	115.702427	-76.4102895	19.8237045	120.587795
-32.802879	48.380795	119.473564	-21.088528	17.783022	118.241325	34.029179	-8.118829	115.266159	34.525566	39.883739	116.246941	34.2773725	15.882455	115.75655	-76.4544285	19.683589	120.7261
-31.876982	48.413841	119.522987	-21.065897	17.609484	118.303596	34.03455	-8.356088	115.381287	34.603378	39.667015	116.299736	34.318964	15.6554635	115.8405115	-76.450758	19.5635045	120.7666805
-30.956259	48.396626	119.547226	-21.046114	17.426394	118.340729	34.051178	-8.577732	115.467514	34.661877	39.460094	116.421661	34.3565275	15.441181	115.9445875	-76.4487555	19.411607	120.7368705
-30.087286	48.351391	119.597771	-21.029858	17.24905	118.311943	34.079384	-8.748085	115.512451	34.708054	39.290325	116.545868	34.393719	15.27112	116.0291595	-76.453435	19.22698	120.5947265
-28.721434	48.232536	119.713867	-21.025635	17.007273	118.271217	34.136612	-8.932577	115.415863	34.730339	39.124123	116.721985	34.4334755	15.095773	116.068924	-76.4847455	18.918773	120.47351
-27.800184	48.085869	119.876167	-20.99913	16.871738	118.263664	34.178425	-8.987393	115.326324	34.747978	39.036793	116.852119	34.4632015	15.0247	116.0892215	-76.4614615	18.718776	120.4381065
-26.84305	47.889072	120.078812	-20.952909	16.741179	118.288841	34.255463	-9.028477	115.287445	34.765778	38.976955	117.080521	34.5106205	14.974239	116.183983	-76.4164385	18.508119	120.393699
-26.019958	47.657238	120.326599	-20.906559	16.606104	118.353943	34.352154	-9.069414	115.287712	34.792847	38.931412	117.377129	34.5725005	14.930999	116.3324205	-76.3856185	18.281209	120.3754655
-25.104633	47.3298	120.589745	-20.877737	16.522186	118.468414	34.461849	-9.136065	115.323814	34.845974	38.841446	117.653152	34.6539115	14.8526905	116.488483	-76.4093855	18.1916815	120.448345
-24.125723	46.975719	120.822098	-20.846428	16.394672	118.660286	34.582787	-9.2077	115.348648	35.268749	38.559761	117.762314	34.925768	14.6760305	116.555481	-76.618624	18.1133135	120.765091
-23.303413	46.576565	121.051872	-20.773415	16.236671	118.692039	34.683083	-9.299266	115.396675	34.936977	38.710964	118.242836	34.81003	14.705849	116.8197555	-76.35686	17.767493	120.5643225
-21.972933	45.80518	121.176445	-20.698517	16.045366	118.828667	34.787624	-9.502608	115.534607	35.074692	38.497787	118.59404	34.931158	14.4975895	117.0643235	-76.328192	17.5931425	120.5930105
-21.072027	45.25803	121.242393	-20.686245	15.908532	118.955589	34.813908	-9.663979	115.70002	35.171036	38.339039	118.776871	34.992472	14.33753	117.2384455	-76.364962	17.479534	120.6727325
-20.215532	44.700333	121.207764	-20.60808	15.749409	119.060303	34.863525	-9.832661	115.907349	35.240833	38.185043	118.926109	35.052179	14.176191	117.416729	-76.268339	17.322627	120.703877
-19.284285	44.040409	121.231987	-20.563944	15.61897	119.139053	34.899265	-9.985932	116.150345	35.288368	38.041481	119.050339	35.0938165	14.0277745	117.600342	-76.2217045	17.2101655	120.677764
-18.500784	43.279835	121.254311	-20.559736	15.513344	119.315361	34.930069	-10.103883	116.433083	35.301571	37.916599	119.151688	35.11582	13.906358	117.7923855	-76.235292	17.12033	120.8383365
-17.674789	42.56654	121.270302	-20.570322	15.395782	119.466331	34.946354	-10.225438	116.726517	35.298622	37.814915	119.234177	35.122488	13.7947385	117.980347	-76.263132	16.9968255	120.952315
-16.891592	41.778736	121.222511	-20.581144	15.317411	119.64238	34.966694	-10.295131	117.026711	35.259457	37.746777	119.275665	35.1130755	13.725823	118.151188	-76.2753635	16.908999	121.133572
-15.628512	40.529713	121.099068	-20.667318	15.254322	119.802055	34.955292	-10.352367	117.478477	35.117599	37.714787	119.197403	35.0364455	13.68121	118.33794	-76.3710815	16.827434	121.26617
-14.8992	39.707096	120.929359	-20.769251	15.237967	119.87616	34.922981	-10.353478	117.770744	34.959644	37.718403	119.096779	34.9413125	13.6824625	118.4337615	-76.4798145	16.7934715	121.3185585
-14.163144	38.826973	120.668503	-20.893909	15.25613	119.862961	34.855499	-10.32039	118.011841	34.791149	37.761608	118.872963	34.823324	13.720609	118.442402	-76.611142	16.791651	121.28352
-13.327641	37.973839	120.412064	-21.018169	15.187592	119.786774	34.746288	-10.301916	118.197716	34.576912	37.783314	118.651451	34.6616	13.740699	118.4245835	-76.697938	16.634485	121.1489645
-12.736103	37.036034	120.094002	-21.158052	15.153895	119.685173	34.640995	-10.301622	118.348122	34.347229	37.799736	118.283592	34.494112	13.749057	118.315857	-76.810216	16.558733	121.054489
-12.066087	36.130955	119.715485	-21.317732	15.096347	119.558098	34.527679	-10.303865	118.427681	34.110218	37.804688	117.84185	34.3189485	13.7504115	118.1347655	-76.9544125	16.4422825	120.9814305
-11.432824	35.235886	119.318237	-21.467522	15.021504	119.445717	34.410484	-10.328265	118.517776	33.908073	37.783661	117.313591	34.1592785	13.727698	117.9156835	-77.0943225	16.31531	120.9757505
-10.343523	33.705574	118.756332	-21.635073	14.842338	119.374916	34.271568	-10.43555	118.752861	33.643894	37.642239	116.639198	33.957731	13.6033445	117.6960295	-77.227877	16.0813315	121.0538025
-9.670961	32.793911	118.488991	-21.719282	14.714668	119.345566	34.186222	-10.586883	118.967911	33.514458	37.482586	116.282738	33.85034	13.4478515	117.6253245	-77.288904	15.9814845	121.0658075
-9.012033	31.83316	118.309319	-21.834999	14.565098	119.354042	34.096214	-10.757216	119.188896	33.41293	37.282532	116.047417	33.754572	13.262658	117.6181565	-77.42457	15.867538	121.0899275
-8.283045	30.907558	118.245399	-21.896822	14.372005	119.386055	34.019875	-10.94881	119.382111	33.317966	37.065933	115.976776	33.6689205	13.0585615	117.6794435	-77.4625645	15.6854485	121.0926665
-7.615977	30.027775	118.311218	-22.004114	14.14653	119.437637	33.925282	-11.15661	119.511368	33.24387	36.840748	115.999268	33.584576	12.842069	117.755318	-77.592804	15.450991	121.119956
-6.977555	29.22267	118.426132	-22.09952	13.897554	119.467888	33.832542	-11.340488	119.592072	33.165928	36.632774	116.145912	33.499235	12.646143	117.868992	-77.698275	15.148965	121.066784
-6.337196	28.413984	118.582138	-22.162716	13.674911	119.533691	33.784691	-11.507119	119.625893	33.079964	36.452789	116.343048	33.4323275	12.472835	117.9844705	-77.7577595	14.876987	121.0829115
-5.349681	27.287838	118.888603	-22.242414	13.38843	119.608047	33.749779	-11.690311	119.655464	32.979984	36.260384	116.766151	33.3648815	12.2850365	118.2108075	-77.8497095	14.4918235	121.0052865
-4.728016	26.604954	119.146538	-22.286034	13.222349	119.663063	33.736755	-11.780451	119.66478	32.915043	36.180573	117.086937	33.325899	12.200061	118.3758585	-77.897967	14.244637	120.9502675
-4.136223	25.939894	119.350433	-22.349136	13.103104	119.655869	33.732544	-11.845214	119.603691	32.877853	36.115776	117.45491	33.3051985	12.135281	118.5293005	-78.0034705	14.070927	120.7824375
-3.576734	25.353268	119.556068	-22.402401	13.006616	119.578491	33.7174	-11.909057	119.543922	32.855244	36.075737	117.78083	33.286322	12.08334	118.662376	-78.091124	13.929892	120.494606
-3.00426	24.686649	119.655159	-22.41857	12.899055	119.397377	33.705799	-11.960818	119.433189	32.816742	36.043201	118.21463	33.2612705	12.0411915	118.8239095	-78.0984105	13.7569185	119.9708445
-2.408806	24.051012	119.707504	-22.50835	12.792749	119.116928	33.691273	-12.006386	119.243683	32.775738	36.015316	118.624023	33.2335055	12.004465	118.933853	-78.2502055	13.581033	119.300003
-1.904154	23.384459	119.67263	-22.578869	12.706976	118.774757	33.673958	-12.02839	119.02491	32.692272	35.994671	118.918106	33.183115	11.9831405	118.971508	-78.340853	13.4308115	118.578006
-1.228292	22.397364	119.448685	-22.620451	12.559369	118.245865	33.657322	-12.041782	118.68074	32.596867	35.980858	119.09288	33.1270945	11.969538	118.88681	-78.3679965	13.1492	117.60492
-0.799164	21.725769	119.267448	-22.622643	12.512882	118.009583	33.670197	-12.045542	118.432961	32.556408	35.95998	119.088516	33.1133025	11.957219	118.7607385	-78.3585885	13.068545	117.2584275
-0.431905	21.007582	119.074356	-22.606014	12.449257	117.883888	33.693726	-12.063587	118.256332	32.565113	35.936516	118.95636	33.1294195	11.9364645	118.606346	-78.3414475	12.9620495	117.16143
-0.055075	20.205008	119.014526	-22.542271	12.392365	117.8722	33.726875	-12.102423	118.132149	32.595612	35.891129	118.874237	33.1612435	11.894353	118.503193	-78.2457855	12.890377	117.241207
0.256373	19.370245	119.025887	-22.515366	12.340609	117.929886	33.764763	-12.159089	118.101028	32.634796	35.822956	118.838486	33.1997795	11.8319335	118.469757	-78.2305115	12.8492845	117.390015
0.485444	18.534214	119.074425	-22.48687	12.269331	118.037544	33.767227	-12.229209	118.131027	32.682823	35.751247	118.883774	33.225025	11.761019	118.5074005	-78.198765	12.777643	117.5676875
0.710149	17.711882	119.146362	-22.473583	12.24266	118.148018	33.768074	-12.272199	118.228661	32.695927	35.698681	119.012489	33.2320005	11.713241	118.620575	-78.1791665	12.772079	117.675461
0.978289	16.40181	119.352913	-22.508547	12.223562	118.391167	33.743534	-12.26832	118.428062	32.672894	35.672985	119.369232	33.208214	11.7023325	118.898647	-78.225308	12.7447915	117.883687
1.148533	15.40211	119.509796	-22.559885	12.260633	118.615784	33.718052	-12.226492	118.563499	32.629791	35.686378	119.598351	33.1739215	11.729943	119.080925	-78.2936915	12.791323	118.150643
1.212648	14.48942	119.701981	-22.580019	12.300094	118.835426	33.703304	-12.149362	118.708565	32.583847	35.749123	119.780884	33.1435755	11.7998805	119.2447245	-78.3036135	12.8003075	118.4261275
1.334109	13.578931	119.845245	-22.636185	12.405976	119.088402	33.642292	-12.04588	118.823013	32.524307	35.851452	119.945847	33.0832995	11.902786	119.38443	-78.3556695	12.909166	118.792374
1.407784	12.617768	119.903542	-22.691666	12.542917	119.300064	33.578499	-11.90653	118.938408	32.474796	36.008404	119.959	33.0266475	12.050937	119.448704	-78.4099795	13.034897	119.151424
1.479674	11.605947	119.931732	-22.826233	12.755236	119.520828	33.488468	-11.735534	119.032028	32.372303	36.172955	120.025505	32.9303855	12.2187105	119.5287665	-78.5828515	13.2917615	119.5128895
1.441691	10.608855	119.952202	-22.861221	12.919924	119.501701	33.3843	-11.572925	119.144562	32.278824	36.35989	119.977715	32.831562	12.3934825	119.5611385	-78.554004	13.4463655	119.4422635
1.449151	9.11571	119.877197	-23.03367	13.222716	119.443977	33.200653	-11.311812	119.299675	32.113518	36.634998	119.881653	32.6570855	12.661593	119.590664	-78.7244255	13.783839	119.29729
1.406003	8.104312	119.794228	-23.127483	13.405798	119.354774	33.087261	-11.15667	119.407639	32.006096	36.818119	119.708076	32.5466785	12.8307245	119.5578575	-78.8016445	13.9808715	119.1516905
1.296961	7.10257	119.647148	-23.246908	13.576131	119.260132	33.014542	-11.005443	119.504524	31.920233	36.984947	119.480637	32.4673875	12.989752	119.4925805	-78.9612035	14.16251	119.0276835
1.211775	6.07187	119.516121	-23.286205	13.729468	119.094742	32.941948	-10.873305	119.603622	31.843773	37.108707	119.213486	32.3928605	13.117701	119.408554	-78.9652705	14.341235	118.78093
1.088333	5.01222	119.349434	-23.366707	13.827473	118.908455	32.8908	-10.793419	119.746277	31.778055	37.194096	118.879745	32.3344275	13.2003385	119.313011	-79.0678415	14.4546075	118.503899
0.88821	3.86621	119.269165	-23.410706	13.922071	118.648682	32.843773	-10.709933	119.899605	31.703768	37.263279	118.546043	32.2737705	13.276673	119.222824	-79.0951825	14.567469	118.07454
0.607792	2.838837	119.272148	-23.446035	13.986066	118.387695	32.818645	-10.641054	120.134605	31.613297	37.313538	118.207611	32.215971	13.336242	119.171108	-79.108041	14.63589	117.604282
0.219919	1.316551	119.380501	-23.512325	14.037612	118.086792	32.823303	-10.51241	120.644485	31.499634	37.368954	117.66095	32.1614685	13.428272	119.1527175	-79.1861185	14.646952	117.0208665
-0.121129	0.27879	119.610306	-23.552256	14.049149	117.941582	32.845547	-10.45229	121.063385	31.450506	37.364788	117.283188	32.1480265	13.456249	119.1732865	-79.2525385	14.642049	116.7098775
-0.536774	-0.619256	119.897888	-23.594866	14.004576	117.84446	32.857494	-10.414373	121.53524	31.396994	37.329559	117.038048	32.127244	13.457593	119.286644	-79.316976	14.551559	116.402276
-0.965466	-1.526179	120.182732	-23.607115	13.905303	117.810562	32.85371	-10.404567	121.965363	31.346825	37.267868	116.832336	32.1002675	13.4316505	119.3988495	-79.3144975	14.3789555	116.2222745
-1.380094	-2.332834	120.360016	-23.821392	13.8694	117.959213	32.859928	-10.413754	122.290215	31.278202	37.193871	116.705933	32.069065	13.3900585	119.498074	-79.711849	14.3487415	116.420352
-1.84016	-3.073533	120.504761	-23.895554	13.724648	118.108559	32.876667	-10.418114	122.515678	31.20764	37.154839	116.719627	32.0421535	13.3683625	119.6176525	-79.8332615	14.0809335	116.5994655
-2.463546	-3.759703	120.666374	-23.920193	13.559511	118.270317	32.932125	-10.407201	122.664024	31.150187	37.158772	116.844109	32.041156	13.3757855	119.7540665	-79.881542	13.7432365	116.7865675
-3.448496	-4.583761	120.843819	-23.825132	13.340557	118.503441	32.931118	-10.239131	122.799156	31.071699	37.267769	117.190758	32.0014085	13.514319	119.994957	-79.6516725	13.166795	117.011925
-4.0569	-4.969608	120.823761	-23.652628	13.210623	118.574646	33.106194	-10.212202	122.744263	31.037006	37.414921	117.461945	32.0716	13.6013595	120.103104	-79.376856	12.8198865	117.046188
-4.676354	-5.317462	120.722557	-23.584768	13.230312	118.736176	33.21143	-10.064072	122.626244	31.030977	37.599232	117.706612	32.1212035	13.76758	120.166428	-79.2907395	12.693044	117.305924
-5.366425	-5.566706	120.555199	-23.536434	13.286252	118.910324	33.307961	-9.887733	122.434402	31.043652	37.788414	117.958603	32.1758065	13.9503405	120.1965025	-79.2486745	12.6221635	117.6241455
-6.157035	-5.792178	120.373444	-23.443037	13.432815	119.080864	33.389122	-9.718668	122.18058	31.073507	37.994045	118.277321	32.2313145	14.1376885	120.2289505	-79.1173885	12.7279415	117.9327775
-6.920359	-5.953422	120.088158	-23.352201	13.583318	119.267014	33.458866	-9.553554	121.859154	31.122839	38.20966	118.680748	32.2908525	14.328053	120.269951	-78.9952545	12.838583	118.264077
-7.705523	-6.05129	119.819687	-23.286133	13.749666	119.519341	33.527512	-9.37813	121.507774	31.183836	38.433983	119.169189	32.355674	14.5279265	120.3384815	-78.92794	12.9714055	118.7002005
-8.836772	-6.188757	119.331451	-23.232964	14.003122	119.924995	33.58091	-9.107552	120.990517	31.257862	38.77755	119.986557	32.419386	14.834999	120.488537	-78.885314	13.171245	119.361453
-9.739194	-6.296386	119.133415	-23.196327	14.224116	120.166817	33.608913	-8.88658	120.717979	31.290754	39.011375	120.506645	32.4498335	15.0623975	120.612312	-78.8424875	13.3858345	119.721322
-10.69627	-6.352361	118.980469	-23.241516	14.479769	120.412849	33.628353	-8.662971	120.528152	31.304375	39.237587	120.919785	32.466364	15.287308	120.7239685	-78.949396	13.67223	120.1017295
-11.588663	-6.424966	118.910965	-23.203892	14.705398	120.433403	33.620033	-8.45645	120.421173	31.319126	39.445953	121.166626	32.4695795	15.4947515	120.7938995	-78.8773635	13.9160445	120.0729065
-12.588182	-6.530313	118.791878	-23.209534	14.960546	120.416656	33.591694	-8.29468	120.390762	31.325085	39.62014	121.26548	32.4583895	15.66273	120.828121	-78.8774575	14.258362	120.005191
-13.554041	-6.708776	118.706772	-23.250875	15.187712	120.344055	33.549221	-8.180432	120.398376	31.328333	39.756657	121.176323	32.438777	15.7881125	120.7873495	-78.940527	14.5873115	119.9007605
-14.632639	-6.978947	118.643532	-23.267279	15.34796	120.233032	33.491974	-8.081413	120.40374	31.32098	39.855061	120.943794	32.406477	15.886824	120.673767	-78.941035	14.809096	119.792297
-16.147991	-7.458458	118.64827	-23.281088	15.515141	120.066498	33.426849	-8.032379	120.37175	31.293911	39.891727	120.425186	32.36038	15.929674	120.398468	-78.922556	15.100608	119.734528
-17.220432	-7.77166	118.65834	-23.264112	15.555765	119.94487	33.410583	-8.054051	120.388985	31.305725	39.865749	120.000519	32.358154	15.905849	120.194752	-78.886378	15.205681	119.694988
-18.297096	-8.148767	118.776031	-23.247524	15.572574	119.826981	33.39135	-8.088117	120.485542	31.324192	39.825081	119.581131	32.357771	15.868482	120.0333365	-78.852819	15.276666	119.6206255
-19.415236	-8.505363	118.937004	-23.24012	15.60071	119.71611	33.376751	-8.128607	120.59417	31.36124	39.764767	119.16877	32.3689955	15.81808	119.88147	-78.8492355	15.38334	119.55075
-20.453981	-8.830883	119.111526	-23.196701	15.593184	119.630905	33.382103	-8.173052	120.705544	31.395901	39.688427	118.680679	32.389002	15.7576875	119.6931115	-78.782404	15.4286805	119.5686985
-21.542843	-9.162041	119.26075	-23.141983	15.590678	119.595657	33.394085	-8.193672	120.757767	31.417835	39.60714	118.214691	32.40596	15.706734	119.486229	-78.689926	15.474622	119.705085
-22.691149	-9.468677	119.436287	-23.098606	15.569167	119.528976	33.409847	-8.207275	120.777199	31.421658	39.565216	117.775703	32.4157525	15.6789705	119.276451	-78.6129645	15.4593635	119.781501
-24.33194	-9.837904	119.692322	-22.997284	15.486421	119.511925	33.440918	-8.178032	120.806374	31.420591	39.497185	117.256256	32.4307545	15.6595765	119.031315	-78.4253225	15.3132655	119.992535
-25.41836	-10.062857	119.831642	-22.927567	15.394791	119.586136	33.485657	-8.188757	120.800568	31.443068	39.486752	116.979492	32.4643625	15.6489975	118.89003	-78.3194965	15.1405845	120.282242
-26.574314	-10.223617	120.016899	-22.875401	15.321034	119.740631	33.554237	-8.181207	120.730057	31.434452	39.484848	116.740189	32.4943445	15.6518205	118.735123	-78.2451465	14.9902475	120.746139
-27.659569	-10.346923	120.2397	-22.810545	15.229863	119.938133	33.628525	-8.154963	120.641411	31.370834	39.509911	116.538811	32.4996795	15.677474	118.590111	-78.1207695	14.782252	121.286155
-28.719967	-10.403621	120.419266	-22.768431	15.11524	120.134186	33.67918	-8.068311	120.512344	31.266144	39.580284	116.422859	32.472662	15.7559865	118.4676015	-78.009524	14.4744935	121.8007705
-29.740561	-10.426558	120.460701	-22.784	15.044533	120.303085	33.754738	-7.972916	120.396683	31.134966	39.674492	116.387413	32.444852	15.850788	118.392048	-78.012852	14.238278	122.214122
-30.892748	-10.391815	120.487846	-22.840315	14.984897	120.403	33.816814	-7.843524	120.300232	30.964565	39.808903	116.424393	32.3906895	15.9826895	118.3623125	-78.0713195	13.9871045	122.4436875
-32.443436	-10.289113	120.401749	-22.971397	14.903191	120.402824	33.854855	-7.657137	120.223976	30.722576	40.022163	116.493187	32.2887155	16.182513	118.3585815	-78.2315095	13.623869	122.4470665
-33.412258	-10.151555	120.326019	-23.060516	14.905074	120.360474	33.835838	-7.519588	120.225204	30.571907	40.143761	116.466629	32.2038725	16.3120865	118.3459165	-78.3249045	13.4980615	122.3750315
-34.430485	-9.961117	120.315742	-23.152451	14.948203	120.314789	33.812794	-7.433582	120.271873	30.445333	40.238892	116.421188	32.1290635	16.402655	118.3465305	-78.4339655	13.493751	122.2830475
-35.487411	-9.720717	120.375565	-23.216408	14.980841	120.274902	33.777611	-7.374103	120.356682	30.363073	40.295155	116.319313	32.070342	16.460526	118.3379975	-78.503158	13.501156	122.2118065
-36.427471	-9.441084	120.49073	-23.27479	15.031139	120.26458	33.754734	-7.359038	120.417618	30.316717	40.30394	116.151138	32.0357255	16.472451	118.284378	-78.5853055	13.589827	122.244782
-37.340527	-9.110098	120.638298	-23.287254	15.04121	120.253441	33.725086	-7.368498	120.446381	30.2995	40.262634	115.942574	32.012293	16.447068	118.1944775	-78.586801	13.635352	122.3124045
-38.181873	-8.705666	120.773102	-23.28751	15.046933	120.265617	33.683144	-7.418698	120.461227	30.287844	40.205421	115.72261	31.985494	16.3933615	118.0919185	-78.560514	13.7005045	122.4393155
-39.546051	-7.997452	121.01635	-23.292051	15.02293	120.336548	33.65604	-7.498964	120.480392	30.273468	40.079422	115.41275	31.964754	16.290229	117.946571	-78.548856	13.755631	122.726525
-40.397655	-7.483989	121.155724	-23.282143	14.987198	120.393288	33.659721	-7.551609	120.518837	30.253448	40.028648	115.323685	31.9565845	16.2385195	117.921261	-78.5208705	13.7358765	122.865315
-41.183224	-6.957476	121.199562	-23.290529	14.894885	120.434105	33.65855	-7.578206	120.572601	30.218483	40.023106	115.282402	31.9385165	16.22245	117.9275015	-78.5195745	13.56732	122.9407085
-41.902958	-6.330339	121.111824	-23.337347	14.837797	120.430626	33.65443	-7.580944	120.600952	30.172417	40.031265	115.308998	31.9134235	16.2251605	117.954975	-78.5881175	13.4504335	122.906277
-42.678825	-5.616546	120.938087	-23.3995	14.751787	120.38485	33.639156	-7.582414	120.618607	30.113939	40.048771	115.396896	31.8765475	16.2331785	118.0077515	-78.6755475	13.2703955	122.7619485
-43.388798	-4.887084	120.736084	-23.483126	14.730808	120.287285	33.57497	-7.565607	120.654854	30.046329	40.080814	115.48703	31.8106495	16.2576035	118.070942	-78.7769015	13.2040125	122.503628
-44.091438	-4.097178	120.551193	-23.556156	14.729965	120.238937	33.521484	-7.555791	120.679115	29.96389	40.095051	115.543259	31.742687	16.26963	118.111187	-78.854999	13.1903	122.366687
-45.04987	-2.728141	120.42395	-23.660263	14.849998	120.191231	33.420437	-7.509899	120.784554	29.917118	40.138222	115.561554	31.6687775	16.3141615	118.173054	-78.9893035	13.3858345	122.209408
-45.686142	-1.674269	120.412132	-23.71726	14.972274	120.215431	33.359772	-7.484309	120.888687	29.909462	40.149231	115.51609	31.634617	16.332461	118.2023885	-79.069137	13.612087	122.2284735
-46.309204	-0.623987	120.432648	-23.744356	15.072958	120.248833	33.303715	-7.5003	120.963051	29.913593	40.133106	115.432205	31.608654	16.316403	118.197628	-79.097366	13.829513	122.300038
-46.8825	0.433385	120.450424	-23.766382	15.10673	120.283165	33.255939	-7.531598	121.029976	29.915661	40.09103	115.361893	31.5858	16.279716	118.1959345	-79.118564	13.933744	122.3703955
-47.392376	1.564537	120.459328	-23.768726	15.086871	120.343765	33.249241	-7.577847	121.072067	29.936909	40.021347	115.310982	31.593075	16.22175	118.1915245	-79.130527	13.951992	122.4960055
-47.920879	2.793092	120.493141	-23.801979	15.033083	120.431725	33.238541	-7.647104	121.13707	29.946762	39.958935	115.284645	31.5926515	16.1559155	118.2108575	-79.1966095	13.9102505	122.6525925
-48.406906	4.024724	120.461655	-23.782318	14.962472	120.475754	33.246136	-7.721089	121.167862	29.941877	39.903008	115.312469	31.5940065	16.0909595	118.2401655	-79.1586425	13.8339845	122.7113425
-49.081657	5.963608	120.28849	-23.830627	14.841739	120.558716	33.229923	-7.764571	121.182671	29.890152	39.859695	115.384079	31.5600375	16.047562	118.283375	-79.2212915	13.635916	122.834057
-49.525921	7.362283	120.179764	-23.888454	14.784471	120.58905	33.21616	-7.74317	121.125946	29.83046	39.905376	115.482239	31.52331	16.081103	118.3040925	-79.300218	13.487839	122.8740075
-49.934387	8.756107	120.047905	-23.964205	14.733055	120.608673	33.193691	-7.669774	120.984947	29.748272	40.008381	115.639687	31.4709815	16.1693035	118.312317	-79.3993915	13.2968065	122.905029
-50.289452	10.292744	119.940689	-24.023361	14.719086	120.65065	33.172703	-7.573375	120.744408	29.617544	40.163605	115.901161	31.3951235	16.295115	118.3227845	-79.4418455	13.143057	122.9785155
-50.670982	11.828482	119.906471	-24.133141	14.692852	120.708153	33.121399	-7.467878	120.40181	29.474333	40.330952	116.264343	31.297866	16.431537	118.3330765	-79.564148	12.954167	123.0832295
-51.031464	13.349146	119.859985	-24.22945	14.698349	120.751572	33.054302	-7.361779	120.006241	29.326456	40.507317	116.715454	31.190379	16.572769	118.3608475	-79.649279	12.823929	123.1422965
-51.293774	14.991016	119.903145	-24.330858	14.716974	120.785942	32.972332	-7.22221	119.584167	29.182837	40.698807	117.205559	31.0775845	16.7382985	118.394863	-79.7393005	12.6956495	123.177021
-51.744034	17.3554	120.052361	-24.550278	14.864552	120.825127	32.77943	-7.01004	119.000732	28.976828	40.988297	117.957642	30.878129	16.9891285	118.479187	-79.978685	12.7399755	123.171067
-51.947552	18.973982	120.151649	-24.631199	15.029262	120.85482	32.655899	-6.854933	118.643867	28.879314	41.155964	118.343864	30.7676065	17.1505155	118.4938655	-80.0300045	12.9080085	123.2157745
-52.175037	20.570156	120.43161	-24.773321	15.271502	120.970596	32.520386	-6.71472	118.345795	28.811888	41.30431	118.643272	30.666137	17.294795	118.4945335	-80.212779	13.248209	123.4466585
-52.321785	22.073397	120.697342	-24.83526	15.451074	120.961037	32.386726	-6.605728	118.113419	28.781298	41.419712	118.887672	30.584012	17.406992	118.5005455	-80.254532	13.495156	123.4215285
-52.46381	23.543362	120.950188	-24.912821	15.619781	121.03231	32.243259	-6.549479	117.882942	28.763256	41.463997	119.100914	30.5032575	17.457259	118.491928	-80.3288995	13.782303	123.572692
-52.582954	24.952354	121.262451	-24.935774	15.758869	121.093033	32.083145	-6.525168	117.663788	28.732237	41.461662	119.346069	30.407691	17.468247	118.5049285	-80.279239	14.049491	123.6811375
-52.622593	26.271566	121.611572	-25.094664	15.85169	121.280357	31.92955	-6.520115	117.435219	28.686535	41.424675	119.580017	30.3080425	17.45228	118.507618	-80.4973705	14.2511	124.053096
-52.622963	28.037441	122.35508	-25.166447	15.882966	121.39859	31.684992	-6.491608	117.132881	28.593939	41.399677	119.896912	30.1394655	17.4540345	118.5148965	-80.4723595	14.3118975	124.2822835
-52.344818	28.987879	122.779823	-25.244131	15.931012	121.628418	31.509109	-6.479699	116.983032	28.537924	41.399292	120.105896	30.0235165	17.4597965	118.544464	-80.5117785	14.4022275	124.712372
-52.187454	29.991596	123.253868	-25.335342	15.940392	121.856773	31.364918	-6.477606	116.929924	28.462696	41.406921	120.254562	29.913807	17.4646575	118.592243	-80.584491	14.4161265	125.121303
-52.150059	30.879768	123.513481	-25.463667	15.972847	121.962036	31.213179	-6.475671	116.969406	28.367849	41.425941	120.311905	29.790514	17.475135	118.6406555	-80.717848	14.470559	125.2834165
-51.901268	31.777248	123.658058	-25.569206	16.040857	122.005203	31.097973	-6.475009	117.092392	28.264996	41.462429	120.250534	29.6814845	17.49371	118.671463	-80.8198965	14.588004	125.338943
-51.629047	32.604492	123.417953	-25.702635	16.132402	121.976555	30.988766	-6.454025	117.243561	28.148857	41.523258	120.03595	29.5688115	17.5346165	118.6397555	-80.9740815	14.7301875	125.3133545
-51.759876	33.488239	123.347641	-25.796932	16.237059	121.884323	30.899197	-6.464555	117.442513	28.037441	41.57917	119.703293	29.468319	17.5573075	118.572903	-81.062183	14.9168105	125.195743
-51.315533	34.455265	122.956398	-25.910013	16.36561	121.797707	30.809879	-6.483821	117.725075	27.925634	41.603073	119.11956	29.3677565	17.559626	118.4223175	-81.1877825	15.171594	125.1730965
-50.997406	34.993191	122.675766	-25.983831	16.39324	121.818161	30.772751	-6.534716	117.917908	27.867519	41.571938	118.720039	29.320135	17.518611	118.3189735	-81.287797	15.267869	125.3173485
-50.613415	35.394905	122.448776	-25.965437	16.347168	121.651695	30.74905	-6.616603	118.080994	27.802769	41.515381	118.357239	29.2759095	17.449389	118.2191165	-81.2067835	15.244947	125.0842735
-50.155777	35.775288	122.246407	-26.027637	16.274395	121.62101	30.713007	-6.684334	118.210472	27.720026	41.447605	118.042145	29.2165165	17.3816355	118.1263085	-81.2717905	15.1671545	125.1157115
-49.674217	36.146137	122.025993	-26.043701	16.209764	121.581306	30.676693	-6.739473	118.347237	27.644447	41.366627	117.781242	29.16057	17.313577	118.0642395	-81.247972	15.105951	125.0983725
-49.165337	36.466702	121.81163	-26.132643	16.141966	121.54586	30.627485	-6.800333	118.499527	27.546076	41.314396	117.569794	29.0867805	17.2570315	118.0346605	-81.3520665	15.0269005	125.0570595
-48.586189	36.764675	121.561096	-26.207298	16.129148	121.488167	30.582216	-6.845824	118.67894	27.449047	41.257538	117.359459	29.0156315	17.205857	118.0191995	-81.4302275	15.052439	124.9571345
-47.79726	37.229813	121.137253	-26.297903	16.098244	121.410248	30.469597	-6.936194	118.977188	27.34812	41.167568	117.027435	28.9088585	17.115687	118.0023115	-81.5046645	15.080801	124.8181845
-47.159603	37.501392	120.889366	-26.4048	16.114012	121.342834	30.386553	-6.986006	119.140205	27.302298	41.081776	116.851723	28.8444255	17.047885	117.995964	-81.6540255	15.180139	124.689704
-46.476871	37.766899	120.755913	-26.446598	16.094856	121.302048	30.324272	-7.040057	119.264809	27.278679	41.023609	116.744362	28.8014755	16.991776	118.0045855	-81.6946715	15.197936	124.5995105
-45.798538	38.031013	120.642426	-26.449093	16.066847	121.26387	30.296797	-7.079249	119.298294	27.263758	40.99947	116.747459	28.7802775	16.9601105	118.0228765	-81.6784635	15.1735835	124.5048635
-44.974361	38.24958	120.620605	-26.462221	16.015211	121.234024	30.276281	-7.087235	119.297882	27.244823	41.006313	116.786263	28.760552	16.959539	118.0420725	-81.684994	15.070883	124.4259755
-44.257118	38.517563	120.61647	-26.495447	15.989244	121.186028	30.272022	-7.034114	119.264267	27.214539	41.048935	116.863464	28.7432805	17.0074105	118.0638655	-81.7341745	14.9710775	124.3081905
-43.499081	38.781677	120.559105	-26.514187	16.009323	121.127747	30.281826	-6.97708	119.215927	27.165771	41.117031	116.931625	28.7237985	17.0699755	118.073776	-81.7521725	14.9486705	124.181718
-42.267006	39.133499	120.437256	-26.516909	16.097256	121.02877	30.294287	-6.852578	119.145874	27.124086	41.248848	117.003082	28.7091865	17.198135	118.074478	-81.7430045	14.996377	123.983062
-41.387711	39.401062	120.402885	-26.538054	16.154974	120.97702	30.275627	-6.814627	119.125916	27.133728	41.283596	117.078316	28.7046775	17.2344845	118.102116	-81.7807855	15.0754635	123.851924
-40.488388	39.645294	120.434761	-26.542234	16.209225	120.978798	30.249729	-6.827039	119.100296	27.174	41.278397	117.182938	28.7118645	17.225679	118.141617	-81.7963325	15.192771	123.815979
-39.62162	39.902203	120.491196	-26.539145	16.266642	120.975983	30.204836	-6.853692	119.055519	27.246735	41.23917	117.308784	28.7257855	17.192739	118.1821515	-81.8040755	15.340545	123.7698145
-38.71207	40.117737	120.546913	-26.539745	16.275398	120.958199	30.166071	-6.905084	119.020447	27.303093	41.200993	117.455078	28.734582	17.1479545	118.2377625	-81.814072	15.4028415	123.6786355
-37.754856	40.328724	120.555733	-26.511755	16.286913	120.911705	30.158974	-6.918922	118.969986	27.337694	41.18158	117.599777	28.748334	17.131329	118.2848815	-81.771844	15.442497	123.5385285
-36.787827	40.521576	120.530319	-26.513678	16.274647	120.850456	30.167099	-6.921265	118.92215	27.343481	41.178562	117.71331	28.75529	17.1286485	118.31773	-81.782646	15.4206455	123.383182
-35.36665	40.774574	120.472977	-26.505651	16.218426	120.692024	30.194906	-6.931706	118.852631	27.34384	41.167404	117.860985	28.769373	17.117849	118.356808	-81.780675	15.319003	123.02724
-34.426643	40.883354	120.448792	-26.478369	16.188942	120.607742	30.203793	-6.941195	118.795982	27.346659	41.164207	117.911362	28.775226	17.111506	118.353672	-81.731964	15.266378	122.861812
-33.439106	41.013405	120.386574	-26.477268	16.185915	120.551529	30.200363	-6.945881	118.761841	27.38089	41.149059	117.936073	28.7906265	17.101589	118.348957	-81.7451625	15.270241	122.754101
-32.36409	41.11208	120.342003	-26.448759	16.206295	120.495293	30.200199	-6.964	118.746414	27.422327	41.131954	117.952942	28.811263	17.083977	118.349678	-81.708781	15.328613	122.640908
-31.402498	41.165222	120.342125	-26.434952	16.236492	120.446121	30.197218	-6.982133	118.743256	27.453655	41.123219	117.988182	28.8254365	17.070543	118.365719	-81.6953405	15.402441	122.526523
-30.395061	41.249641	120.285561	-26.459759	16.303308	120.422432	30.18996	-7.004628	118.719101	27.486837	41.12328	118.024529	28.8383985	17.059326	118.371815	-81.7579165	15.54729	122.473049
-29.372124	41.231422	120.322014	-26.451799	16.346376	120.399223	30.167219	-7.033972	118.689171	27.551348	41.098824	118.089447	28.8592835	17.032426	118.389309	-81.7628815	15.660326	122.409137
-27.827963	41.244415	120.392357	-26.434734	16.40489	120.371483	30.120131	-7.094675	118.6437	27.651417	41.054783	118.237892	28.885774	16.980054	118.440796	-81.755242	15.829726	122.30217
-26.77422	41.144882	120.438553	-26.397823	16.422935	120.328568	30.109203	-7.148965	118.588432	27.737913	41.011829	118.36554	28.923558	16.931432	118.476986	-81.719204	15.914438	122.18015
-25.766724	41.052563	120.49321	-26.3762	16.431372	120.321564	30.117872	-7.182976	118.523895	27.805285	40.980793	118.494011	28.9615785	16.8989085	118.508953	-81.7139785	15.9638355	122.134175
-24.694672	40.850277	120.574867	-26.332029	16.472378	120.304024	30.158127	-7.18301	118.46582	27.886614	40.985786	118.611671	29.0223705	16.901388	118.5387455	-81.6864285	16.043368	122.0693025
-23.672005	40.672031	120.617973	-26.28499	16.486048	120.295403	30.203283	-7.136843	118.424622	27.952978	41.027493	118.681633	29.0781305	16.945325	118.5531275	-81.6481105	16.026771	122.0376785
-22.648315	40.440006	120.619118	-26.22226	16.546532	120.274338	30.262381	-7.093097	118.388687	28.008768	41.066315	118.705818	29.1355745	16.986609	118.5472525	-81.5800945	16.106455	122.0014235
-21.644415	40.192852	120.525208	-26.165173	16.595333	120.225212	30.320221	-7.03576	118.361305	28.035515	41.127842	118.649208	29.177868	17.046041	118.5052565	-81.508214	16.144625	121.9451675
-20.146311	39.663036	120.285378	-26.078266	16.639992	120.099472	30.420717	-6.971659	118.34314	28.113247	41.188908	118.496414	29.266982	17.1086245	118.419777	-81.423514	16.1713595	121.779167
-19.049219	39.297176	120.073509	-26.005707	16.696089	119.989799	30.471376	-6.966232	118.383499	28.178343	41.192345	118.384148	29.3248595	17.1130565	118.3838235	-81.3362735	16.2791215	121.5957745
-18.070034	38.859455	119.899132	-25.954947	16.686176	119.801712	30.548838	-7.023606	118.466843	28.274971	41.15094	118.342056	29.4119045	17.063667	118.4044495	-81.3217985	16.308685	121.1989745
-17.075649	38.42807	119.603607	-25.913916	16.663118	119.541382	30.60503	-7.099134	118.543915	28.382095	41.061199	118.342575	29.4935625	16.9810325	118.443245	-81.3213945	16.3452035	120.639519
-16.188286	37.878139	119.411934	-25.884453	16.615072	119.256195	30.641695	-7.193638	118.623985	28.464327	40.987	118.339249	29.553011	16.896681	118.481617	-81.321917	16.333463	120.030773
-15.257714	37.412605	119.186783	-25.814079	16.560495	119.022179	30.693493	-7.288773	118.646004	28.559885	40.903572	118.286774	29.626689	16.8073995	118.466389	-81.254847	16.3135905	119.577969
-14.285508	36.789478	119.015244	-25.719917	16.500443	118.909538	30.760601	-7.338859	118.64978	28.664848	40.838551	118.151985	29.7127245	16.749846	118.4008825	-81.1525585	16.25104	119.4181935
-12.877478	35.88541	118.951431	-25.519482	16.393467	118.907951	30.981964	-7.357765	118.611633	28.806145	40.809517	118.052635	29.8940545	16.725876	118.332134	-80.9330185	16.061058	119.483768
-12.097411	35.222614	119.077721	-25.420839	16.337807	118.999756	31.117708	-7.336845	118.649658	28.886911	40.822132	118.070564	30.0023095	16.7426435	118.360111	-80.8439875	15.9329705	119.639401
-11.306015	34.609104	119.223427	-25.325214	16.294102	119.071159	31.223101	-7.327205	118.667076	28.959501	40.831341	118.13694	30.091301	16.752068	118.402008	-80.741729	15.836136	119.74031
-10.491434	33.906006	119.306519	-25.276211	16.260441	119.149147	31.301733	-7.333056	118.685928	29.034927	40.834545	118.234192	30.16833	16.7507445	118.46006	-80.720752	15.7701375	119.838234
-9.725979	33.197639	119.434807	-25.204205	16.219843	119.207466	31.362968	-7.34985	118.707993	29.101971	40.821503	118.403122	30.2324695	16.7358265	118.5555575	-80.6408795	15.7038595	119.8593745
-9.013362	32.500656	119.59684	-25.151888	16.18796	119.259094	31.437576	-7.362843	118.748924	29.161798	40.788315	118.644989	30.299687	16.712736	118.6969565	-80.603463	15.663184	119.8212315
-8.32171	31.699902	119.756187	-25.100595	16.148485	119.323326	31.513998	-7.382906	118.797173	29.236296	40.758114	118.923531	30.375147	16.687604	118.860352	-80.576337	15.609366	119.7863
-7.340644	30.516973	119.995079	-24.992002	16.050314	119.415833	31.643721	-7.453564	118.906761	29.350525	40.694065	119.293228	30.497123	16.6202505	119.0999945	-80.481127	15.4803775	119.7316715
-6.738628	29.694738	120.113625	-24.921139	16.000824	119.508087	31.740343	-7.494688	118.973778	29.429106	40.667713	119.430336	30.5847245	16.5865125	119.202057	-80.4270025	15.4151355	119.814117
-6.182799	28.884073	120.176926	-24.867117	15.972169	119.597412	31.809092	-7.50915	119.036865	29.485788	40.663891	119.494102	30.64744	16.5773705	119.2654835	-80.381674	15.3669675	119.9293405
-5.664217	27.99091	120.175323	-24.83408	15.955584	119.625893	31.862783	-7.511978	119.099937	29.523615	40.6623	119.49408	30.693199	16.575161	119.2970085	-80.361359	15.336007	119.9547775
-5.192608	27.065369	120.0951	-24.823481	15.935725	119.615601	31.882706	-7.527639	119.173325	29.524418	40.646191	119.471695	30.703562	16.559276	119.32251	-80.350524	15.312174	119.908692
-4.729599	26.124434	120.027779	-24.836441	15.867238	119.554756	31.87701	-7.556926	119.204247	29.502508	40.610222	119.374969	30.689759	16.526648	119.289608	-80.362641	15.207828	119.819904
-4.367412	25.195148	119.863129	-24.843422	15.836146	119.446709	31.854591	-7.599049	119.23069	29.480558	40.569324	119.196213	30.6675745	16.4851375	119.2134515	-80.3544185	15.1871545	119.6799665
-3.874675	23.74128	119.661835	-24.931517	15.719841	119.272423	31.790594	-7.640015	119.281425	29.420155	40.522976	118.961105	30.6053745	16.4414805	119.121265	-80.4684085	14.9982015	119.423581
-3.531928	22.664173	119.505905	-24.928816	15.671936	119.173012	31.788734	-7.662021	119.299042	29.351801	40.497509	118.850861	30.5702675	16.417744	119.0749515	-80.4278995	14.926128	119.2710725
-3.276811	21.662107	119.440605	-24.957584	15.570717	119.128952	31.792377	-7.677883	119.304047	29.304224	40.476002	118.716446	30.5483005	16.3990595	119.0102465	-80.4634685	14.7423745	119.2476575
-3.047503	20.667303	119.36319	-24.963671	15.504458	119.107262	31.798195	-7.708676	119.291397	29.294729	40.447063	118.575836	30.546462	16.3691935	118.9336165	-80.473804	14.6397225	119.2809075
-2.829737	19.605375	119.32354	-24.964132	15.431157	119.132805	31.820038	-7.727165	119.313416	29.273792	40.420361	118.492058	30.546915	16.346598	118.902737	-80.475179	14.515716	119.362873
-2.702259	18.515127	119.318352	-24.926598	15.385215	119.163742	31.873402	-7.735941	119.376289	29.268179	40.410362	118.480728	30.5707905	16.3372105	118.9285085	-80.4239865	14.4332195	119.3989755
-2.587284	17.497202	119.397949	-24.917395	15.351362	119.187859	31.906118	-7.72068	119.474838	29.249033	40.410851	118.556084	30.5775755	16.3450855	119.015461	-80.4123655	14.3576385	119.360257
-2.449588	16.018288	119.409264	-24.928883	15.330408	119.232956	31.935389	-7.681703	119.648827	29.252296	40.452316	118.66217	30.5938425	16.3853065	119.1554985	-80.4516085	14.2755095	119.3104135
-2.474547	14.96852	119.469345	-24.920273	15.314664	119.283524	31.965801	-7.636647	119.719353	29.265421	40.497818	118.681969	30.615611	16.4305855	119.200661	-80.456157	14.1987425	119.366387
-2.488764	13.919713	119.520081	-24.902838	15.318797	119.348404	31.997601	-7.579251	119.824471	29.249578	40.557674	118.795715	30.6235895	16.4892115	119.310093	-80.4292655	14.1483825	119.386715
-2.569855	12.925752	119.636063	-24.900969	15.307787	119.413986	32.049934	-7.503065	119.910767	29.249903	40.612007	118.893944	30.6499185	16.554471	119.4023555	-80.4518565	14.061103	119.4256165
-2.664008	11.961011	119.677422	-24.858112	15.288116	119.48645	32.104641	-7.452377	120.004318	29.248116	40.684708	118.960442	30.6763785	16.6161655	119.48238	-80.3926025	13.9600665	119.49052
-2.800923	10.973363	119.714691	-24.872522	15.258863	119.511078	32.152775	-7.401967	120.09227	29.221811	40.721245	119.083641	30.687293	16.659639	119.5879555	-80.432337	13.858087	119.4342005
-2.972872	9.932147	119.741508	-24.860519	15.195693	119.548668	32.216473	-7.365405	120.178154	29.202711	40.747334	119.171761	30.709592	16.6909645	119.6749575	-80.43063	13.7004215	119.4223785
-3.285707	8.480029	119.800674	-24.802034	15.116985	119.609749	32.301315	-7.321405	120.280113	29.176098	40.769009	119.285538	30.7387065	16.723802	119.7828255	-80.3427745	13.510168	119.4366725
-3.553843	7.551158	119.801544	-24.759792	15.025865	119.651756	32.37627	-7.303127	120.31324	29.152779	40.790821	119.362625	30.7645245	16.743847	119.8379325	-80.2841085	13.307883	119.4655795
-3.901514	6.632452	119.788918	-24.756763	14.947404	119.671356	32.43906	-7.252416	120.340981	29.155373	40.819504	119.410065	30.7972165	16.783544	119.875523	-80.3107425	13.111264	119.467189
-4.26032	5.632002	119.718025	-24.709444	14.891868	119.666031	32.507561	-7.19846	120.358948	29.147488	40.873692	119.441666	30.8275245	16.837616	119.900307	-80.2464125	12.94612	119.431755
-4.680524	4.744022	119.711472	-24.687099	14.86503	119.63739	32.572933	-7.083899	120.390404	29.12459	40.954166	119.483231	30.8487615	16.9351335	119.9368175	-80.2229595	12.7949265	119.3379625
-5.110814	3.869915	119.642792	-24.662048	14.857596	119.58654	32.641106	-6.999192	120.456161	29.116158	41.021999	119.488617	30.878632	17.0114035	119.972389	-80.202728	12.7037885	119.200691
-5.641929	3.025405	119.601974	-24.644146	14.854307	119.50264	32.698071	-6.934476	120.52343	29.09474	41.089809	119.466461	30.8964055	17.0776665	119.9949455	-80.1846975	12.6309475	119.0103345
-6.52406	1.742203	119.502831	-24.573408	14.819797	119.397995	32.769497	-6.848871	120.580696	29.08679	41.155594	119.367622	30.9281435	17.1533615	119.974159	-80.0749595	12.4862325	118.821831
-7.090747	0.854496	119.392822	-24.561409	14.772989	119.36525	32.804234	-6.823432	120.548904	29.072845	41.16103	119.292831	30.9385395	17.168799	119.9208675	-80.0613575	12.377179	118.8096325
-7.736161	0.051154	119.290039	-24.543819	14.689342	119.364655	32.857201	-6.846699	120.51786	29.06884	41.128288	119.238976	30.9630205	17.1407945	119.878418	-80.0506585	12.2378895	118.850892
-8.353335	-0.744603	119.167206	-24.499916	14.607213	119.344856	32.902355	-6.890058	120.52047	29.076269	41.083878	119.231834	30.989312	17.09691	119.876152	-79.989144	12.117516	118.81356
-9.133543	-1.551118	119.124901	-24.468948	14.556848	119.343864	32.933342	-6.95317	120.541237	29.10302	41.023098	119.246964	31.018181	17.034964	119.8941005	-79.956077	12.078732	118.7936275
-9.882697	-2.339795	119.060043	-24.411177	14.507766	119.3405	32.966553	-7.005326	120.556	29.128901	40.981216	119.254509	31.047727	16.987945	119.9052545	-79.870081	12.027587	118.7757455
-10.6759	-3.046864	118.996681	-24.380913	14.503882	119.344032	33.002468	-7.026677	120.561813	29.156546	40.964073	119.24295	31.079507	16.968698	119.9023815	-79.841333	12.039066	118.7856825
-11.931897	-4.117646	118.914246	-24.338747	14.556911	119.281113	33.048519	-7.020275	120.570648	29.236755	40.964256	119.196129	31.142637	16.9719905	119.8833885	-79.820131	12.1418315	118.6788375
-12.835857	-4.833897	118.856575	-24.264694	14.64888	119.261948	33.088158	-7.01255	120.563423	29.306026	40.978245	119.116699	31.197092	16.9828475	119.840061	-79.72648	12.3149125	118.683835
-13.715564	-5.472091	118.767456	-24.223362	14.721041	119.243576	33.135376	-7.019732	120.522049	29.391094	40.97533	119.010857	31.263235	16.977799	119.766453	-79.709959	12.464283	118.720699
-14.683501	-6.100056	118.739655	-24.168127	14.787997	119.224586	33.163254	-7.043001	120.480835	29.483015	40.952209	118.87915	31.3231345	16.954604	119.6799925	-79.6593885	12.62139	118.7691795
-15.662831	-6.736598	118.726936	-24.085688	14.820673	119.215858	33.188633	-7.090577	120.45002	29.569193	40.908478	118.754868	31.378913	16.9089505	119.602444	-79.550289	12.7323955	118.829272
-16.664454	-7.380602	118.757187	-24.031757	14.83462	119.218994	33.209167	-7.164665	120.427849	29.646555	40.823597	118.634453	31.427861	16.829466	119.531151	-79.491375	12.839774	118.906837
-17.687168	-7.900384	118.864296	-23.973871	14.836939	119.270233	33.22797	-7.265774	120.441505	29.747597	40.733292	118.501434	31.4877835	16.733759	119.4714695	-79.4355255	12.940119	119.0689965
-19.276117	-8.727586	119.178268	-23.899254	14.903238	119.369637	33.207962	-7.439502	120.604561	29.921299	40.556656	118.184174	31.5646305	16.558577	119.3943675	-79.3631385	13.247899	119.3449065
-20.417871	-9.229897	119.48465	-23.844831	14.931404	119.488922	33.194431	-7.563975	120.775101	30.031923	40.394176	117.961052	31.613177	16.4151005	119.3680765	-79.302839	13.4477075	119.6097675
-21.489075	-9.627046	119.932259	-23.785439	14.917943	119.727135	33.199398	-7.704826	120.936691	30.161974	40.236099	117.723312	31.680686	16.2656365	119.3300015	-79.251564	13.5702495	120.1242685
-22.605709	-10.003657	120.376602	-23.658539	14.871679	120.080795	33.247272	-7.856228	121.043289	30.306276	40.050434	117.505028	31.776774	16.097103	119.2741585	-79.093852	13.646255	120.8874315
-23.727291	-10.328848	120.843353	-23.536865	14.832417	120.434509	33.322926	-7.988379	121.162247	30.436632	39.906376	117.394974	31.879779	15.9589985	119.2786105	-78.953509	13.7058355	121.5904075
-24.806931	-10.628402	121.235069	-23.40015	14.78769	120.738602	33.404182	-8.067245	121.301285	30.573631	39.813065	117.26532	31.9889065	15.87291	119.2833025	-78.7892065	13.70247	122.1939015
-25.906712	-10.7763	121.573029	-23.304949	14.751127	120.988937	33.524097	-8.118369	121.383286	30.674366	39.764931	117.225159	32.0992315	15.823281	119.3042225	-78.7091295	13.678973	122.6736515
-27.553207	-10.93152	121.914825	-23.181438	14.680989	121.263924	33.650433	-8.07426	121.449432	30.754221	39.782532	117.172531	32.202327	15.854136	119.3109815	-78.565203	13.507842	123.2168665
-28.620296	-10.973316	122.0952	-23.092077	14.624863	121.432732	33.761677	-8.024071	121.431015	30.769857	39.822517	117.166603	32.265767	15.899223	119.298809	-78.449921	13.350503	123.566655
-29.627865	-10.873816	122.297821	-23.00993	14.570786	121.634842	33.859901	-7.951051	121.411156	30.768936	39.871174	117.227486	32.3144185	15.9600615	119.319321	-78.3342785	13.1815105	123.950363
-30.652777	-10.798794	122.498367	-22.926184	14.487727	121.879829	33.980774	-7.898298	121.374893	30.787886	39.931335	117.270432	32.38433	16.0165185	119.3226625	-78.236698	12.9589355	124.4369955
-31.656837	-10.593166	122.71196	-22.851732	14.408721	122.126724	34.095608	-7.841257	121.329865	30.799431	39.99369	117.2948	32.4475195	16.0762165	119.3123325	-78.1509835	12.7412255	124.9411155
-32.605087	-10.39534	122.833755	-22.780687	14.31844	122.303864	34.209	-7.795056	121.28112	30.779097	40.044056	117.39843	32.4940485	16.1245	119.339775	-78.0554225	12.51238	125.267953
-33.476852	-10.068553	122.902969	-22.736658	14.227808	122.437965	34.303116	-7.773303	121.223274	30.780634	40.088009	117.501488	32.541875	16.157353	119.362381	-78.015191	12.298263	125.513549
-34.85276	-9.507607	122.81945	-22.686115	14.162013	122.480484	34.410061	-7.734939	121.133514	30.786291	40.143848	117.63588	32.598176	16.2044545	119.384697	-77.970406	12.1195715	125.576271
-35.735706	-9.05973	122.725891	-22.677017	14.139316	122.431648	34.460339	-7.713101	121.089661	30.818022	40.172024	117.677185	32.6391805	16.2294615	119.383423	-77.9932145	12.0491705	125.479873
-36.479916	-8.581514	122.607506	-22.651567	14.157334	122.3255	34.498451	-7.681495	121.035973	30.878431	40.217571	117.662582	32.688441	16.268038	119.3492775	-77.991575	12.04663	125.3017225
-37.213356	-7.993476	122.560593	-22.570217	14.180507	122.240852	34.54734	-7.647651	120.981911	30.948492	40.27813	117.560852	32.747916	16.3152395	119.2713815	-77.88835	12.0457745	125.2103225
-37.997044	-7.32595	122.598053	-22.506969	14.224089	122.162888	34.594494	-7.607088	120.914986	31.031111	40.33086	117.370895	32.8128025	16.361886	119.1429405	-77.8267405	12.086292	125.1828355
-38.610531	-6.623104	122.652367	-22.416819	14.293793	122.131798	34.676533	-7.574425	120.874718	31.1154	40.369968	117.238556	32.8959665	16.3977715	119.056637	-77.7296045	12.1898145	125.206959
-39.203869	-5.934022	122.729385	-22.347364	14.328199	122.133781	34.764839	-7.526245	120.883057	31.20097	40.417931	117.095901	32.9829045	16.445843	118.989479	-77.6776325	12.210555	125.278083
-39.86515	-4.837812	122.709274	-22.20454	14.402035	122.144447	34.898426	-7.489735	120.908737	31.33313	40.455013	116.922638	33.115778	16.482639	118.9156875	-77.524858	12.321431	125.3732065
-40.293625	-3.987302	122.596619	-22.132645	14.410363	122.126091	34.963234	-7.46434	120.934036	31.383015	40.459549	116.900848	33.1731245	16.4976045	118.917442	-77.4384145	12.3231215	125.33474
-40.783127	-3.0322	122.542145	-22.06381	14.429648	122.083199	35.026676	-7.425182	120.902954	31.431215	40.479774	116.907669	33.2289455	16.527296	118.9053115	-77.3565655	12.332	125.2610865
-41.204979	-2.094082	122.438286	-22.02314	14.438473	122.067642	35.073425	-7.373497	120.86055	31.467836	40.523464	116.956863	33.2706305	16.5749835	118.9087065	-77.3169105	12.3019625	125.2265775
-41.535923	-1.069055	122.298622	-21.963739	14.482773	122.064331	35.137238	-7.295815	120.786987	31.503471	40.619648	117.022285	33.3203545	16.6619165	118.904636	-77.2478325	12.3036295	125.224026
-41.805511	0.012887	122.119034	-21.911119	14.542553	122.042252	35.185894	-7.178044	120.709801	31.541708	40.713615	117.14296	33.363801	16.7677855	118.9263805	-77.186039	12.3173205	125.1581235
-42.289181	1.323554	122.094574	-21.842234	14.630355	121.996239	35.252129	-7.042453	120.615791	31.57402	40.8564	117.25428	33.4130745	16.9069735	118.9350355	-77.0975425	12.3537365	125.0574425
-42.617355	3.067808	121.821976	-21.75523	14.773909	121.877228	35.3353	-6.765964	120.454803	31.605928	41.13649	117.395699	33.470614	17.185263	118.925251	-76.981074	12.362555	124.829205
-42.756653	4.288182	121.644592	-21.728489	14.922428	121.80854	35.38813	-6.565477	120.350441	31.625732	41.337551	117.466179	33.506931	17.386037	118.90831	-76.963909	12.458819	124.70877
-42.853596	5.549072	121.55439	-21.684828	15.056613	121.748665	35.422794	-6.377007	120.285355	31.646765	41.524536	117.486862	33.5347795	17.5737645	118.8861085	-76.9044355	12.5394615	124.6112215
-42.967072	6.815845	121.47831	-21.687202	15.205954	121.724297	35.456551	-6.233909	120.268654	31.645775	41.673016	117.508331	33.551163	17.7195535	118.8884925	-76.925567	12.6923545	124.5601015
-42.95974	8.077181	121.433846	-21.65913	15.315597	121.723831	35.465214	-6.109383	120.298317	31.685537	41.814503	117.446587	33.5753755	17.85256	118.872452	-76.8936355	12.778634	124.57521
-42.930649	9.411352	121.367607	-21.663685	15.404365	121.707451	35.491188	-6.028119	120.349144	31.70137	41.896572	117.430702	33.596279	17.9342265	118.889923	-76.923649	12.8745035	124.524979
-42.851307	10.724679	121.308647	-21.636147	15.416937	121.668137	35.522537	-5.999055	120.37542	31.717201	41.927937	117.35202	33.619869	17.964441	118.86372	-76.892163	12.869433	124.472554
-42.696842	12.6748	121.030334	-21.588615	15.358212	121.528305	35.594982	-6.032419	120.389641	31.7675	41.893661	117.374001	33.681241	17.930621	118.881821	-76.858471	12.785803	124.174789
-42.579586	14.029889	120.61216	-21.55892	15.325385	121.307419	35.649101	-6.051034	120.434952	31.825506	41.890984	117.463768	33.7373035	17.919975	118.94936	-76.8551435	12.730795	123.665478
-42.385365	15.406045	120.109283	-21.58177	15.32851	120.986641	35.671013	-6.016655	120.422066	31.860886	41.940319	117.597519	33.7659495	17.961832	119.0097925	-76.9294895	12.695188	122.9634895
-42.190041	16.720165	119.498993	-21.614662	15.345332	120.579979	35.69323	-5.953874	120.345222	31.845602	42.037819	117.696671	33.769416	18.0419725	119.0209465	-76.99874	12.6486915	122.1390115
-41.980259	18.15675	118.798401	-21.686413	15.409491	120.089249	35.702114	-5.84683	120.260773	31.810028	42.143406	117.817619	33.756071	18.148288	119.039196	-77.128897	12.670694	121.139302
-41.754562	19.55023	118.254677	-21.709417	15.473558	119.643166	35.671204	-5.71896	120.111801	31.755346	42.28743	117.737175	33.713275	18.284235	118.924488	-77.132109	12.662881	120.361844
-41.516953	20.923866	118.033279	-21.741119	15.530926	119.377304	35.60796	-5.591353	119.798294	31.687805	42.389565	117.650131	33.6478825	18.399106	118.7242125	-77.1301205	12.662746	120.0303955
-41.124283	23.03974	118.221832	-21.757133	15.638656	119.380714	35.590145	-5.396781	119.378113	31.549225	42.56752	117.623695	33.569685	18.5853695	118.500904	-77.083951	12.6919425	120.260524
-40.840343	24.420597	118.480995	-21.763102	15.685415	119.512955	35.576393	-5.270184	119.203568	31.499401	42.709663	117.682388	33.537897	18.7197395	118.442978	-77.064101	12.6510905	120.582932
-40.51466	25.732035	118.784454	-21.810282	15.69158	119.657639	35.563339	-5.19777	119.052124	31.396194	42.806255	117.853523	33.4797665	18.8042425	118.4528235	-77.1003305	12.5789175	120.8624545
-40.250881	27.059793	119.074104	-21.912601	15.650466	119.773987	35.493763	-5.115691	118.918297	31.256857	42.873947	118.055367	33.37531	18.879128	118.486832	-77.200512	12.421804	121.061142
-39.913403	28.351418	119.338379	-22.010897	15.589417	119.865868	35.446064	-5.072908	118.769745	31.108328	42.919151	118.280853	33.277196	18.9231215	118.525299	-77.29899	12.2557125	121.206437
-39.552868	29.568481	119.545197	-22.087418	15.54007	119.936157	35.382442	-5.022278	118.652283	30.960951	42.968056	118.512115	33.1716965	18.972889	118.582199	-77.3465325	12.107251	121.290115
-39.204342	30.791849	119.735733	-22.21661	15.511415	119.984009	35.316803	-4.970227	118.603432	30.824036	43.022423	118.719353	33.0704195	19.026098	118.6613925	-77.5036395	11.996732	121.3066255
-38.616741	32.574059	119.816696	-22.363792	15.545302	119.998825	35.205475	-4.907538	118.602455	30.684137	43.084049	118.93306	32.944806	19.0882555	118.7677575	-77.67239	12.0023485	121.2298925
-38.178913	33.708237	119.810066	-22.448366	15.568588	119.896782	35.118172	-4.898866	118.562973	30.603323	43.106918	119.028641	32.8607475	19.104026	118.795807	-77.7574795	12.03315	120.997757
-37.762051	34.783833	119.83696	-22.527151	15.601971	119.851028	35.032566	-4.901708	118.500351	30.560812	43.097679	119.093254	32.796689	19.0979855	118.7968025	-77.850991	12.1059565	120.9052535
-37.288033	35.854271	119.910942	-22.582304	15.623005	119.771255	34.940113	-4.900429	118.415215	30.529808	43.081532	119.179901	32.7349605	19.0905515	118.797558	-77.8995685	12.1554585	120.744952
-36.817753	36.819881	119.998825	-22.599689	15.646866	119.725594	34.875698	-4.891895	118.332924	30.521261	43.091999	119.284798	32.6984795	19.100052	118.808861	-77.8978575	12.19368	120.642327
-36.275787	37.760086	120.102783	-22.665367	15.72704	119.725822	34.775211	-4.860439	118.293594	30.500278	43.135105	119.403694	32.6377445	19.137333	118.848644	-77.9684785	12.316747	120.603
-35.818325	38.639111	120.240143	-22.785257	15.875384	119.801056	34.674351	-4.801436	118.259064	30.462482	43.198479	119.481865	32.5684165	19.1985215	118.8704645	-78.1389305	12.5522465	120.7316475
-35.026737	39.93309	120.519493	-22.833212	16.084478	119.788513	34.49649	-4.65002	118.197998	30.363794	43.356617	119.537529	32.430142	19.3532985	118.8677635	-78.096566	12.8156575	120.7092625
-34.508686	40.639812	120.725014	-22.962852	16.222185	119.859398	34.371014	-4.542965	118.117737	30.28417	43.463905	119.602982	32.327592	19.46047	118.8603595	-78.253296	12.9839	120.8584365
-34.000042	41.288406	120.981087	-23.066214	16.349049	119.882881	34.245777	-4.437678	118.054352	30.177984	43.573864	119.71521	32.2118805	19.568093	118.884781	-78.3443085	13.130005	120.880981
-33.466534	41.839085	121.203522	-23.164249	16.458792	119.91938	34.116882	-4.320103	117.9534	30.065378	43.691628	119.881012	32.09113	19.6857625	118.917206	-78.419628	13.2318215	120.921554
-32.911839	42.352692	121.479538	-23.311115	16.553131	119.958755	34.015255	-4.212486	117.837311	29.938593	43.783249	120.092941	31.976924	19.7853815	118.965126	-78.599154	13.3208805	120.952384
-32.350803	42.782761	121.722198	-23.43832	16.641953	119.971481	33.906101	-4.113702	117.752113	29.825363	43.87104	120.294128	31.865732	19.878669	119.0231205	-78.742372	13.405237	120.9198415
-31.842745	43.116169	121.941399	-23.560591	16.740385	120.035316	33.792885	-4.040605	117.692162	29.725971	43.942204	120.536293	31.759428	19.9507995	119.1142275	-78.88061	13.5299705	120.9564045
-31.030142	43.446705	122.1035	-23.704327	16.939308	120.158371	33.60146	-4.012285	117.784882	29.640749	43.976162	120.766685	31.6211045	19.9819385	119.2757835	-79.0297585	13.8966775	121.0409585
-30.511829	43.578102	122.051216	-23.835625	17.074181	120.261658	33.436825	-4.067789	117.954292	29.628641	43.938904	120.809868	31.532733	19.9355575	119.38208	-79.203983	14.2128045	121.141236
-29.896523	43.647991	121.908096	-23.929783	17.234528	120.35379	33.258499	-4.172636	118.161812	29.619059	43.860989	120.755264	31.438779	19.8441765	119.458538	-79.298345	14.6248795	121.249042
-29.310041	43.619389	121.700264	-24.074806	17.352507	120.444405	33.062138	-4.305558	118.409386	29.59387	43.767281	120.561829	31.328004	19.7308615	119.4856075	-79.477616	14.9741525	121.4032025
-28.77655	43.536274	121.384201	-24.228073	17.465364	120.464134	32.849606	-4.447049	118.66571	29.534283	43.650646	120.258102	31.1919445	19.6017985	119.461906	-79.6480905	15.3289295	121.466362
-28.252968	43.395924	121.009132	-24.357185	17.56386	120.480515	32.634644	-4.572614	118.907997	29.479404	43.522747	119.82473	31.057024	19.4750665	119.3663635	-79.771394	15.6526535	121.5946665
-27.754053	43.202335	120.586845	-24.46587	17.632984	120.483765	32.442303	-4.669936	119.101631	29.409996	43.419563	119.361534	30.9261495	19.3748135	119.2315825	-79.8578895	15.8911545	121.7359475
-27.089718	42.786507	119.982635	-24.606865	17.695454	120.478203	32.211765	-4.775997	119.393661	29.308781	43.284191	118.588135	30.760273	19.254097	118.990898	-79.974003	16.136811	121.965508
-26.592371	42.479134	119.592323	-24.668112	17.718891	120.465721	32.099518	-4.814321	119.583	29.228487	43.23407	118.147614	30.6640025	19.2098745	118.865307	-80.0002265	16.2279075	122.066135
-26.138092	42.170696	119.310715	-24.727804	17.740164	120.479927	32.031517	-4.830828	119.806778	29.164959	43.190323	117.725922	30.598238	19.1797475	118.76635	-80.053846	16.3005805	122.193504
-25.657194	41.828094	119.001472	-24.793907	17.786257	120.488884	31.958298	-4.811613	119.99987	29.07897	43.179836	117.387238	30.518634	19.1841115	118.693554	-80.106448	16.3884025	122.284214
-25.171694	41.583508	118.787155	-24.846569	17.829014	120.494522	31.889933	-4.786391	120.188698	29.004679	43.162132	117.116287	30.447306	19.1878705	118.6524925	-80.140444	16.4701575	122.3365515
-24.723623	41.329311	118.613228	-24.880058	17.864441	120.475212	31.837515	-4.747547	120.329079	28.943333	43.186275	116.87101	30.390424	19.219364	118.6000445	-80.15054	16.509518	122.3503795
-24.341837	41.115532	118.485985	-24.933838	17.921562	120.436523	31.79052	-4.678669	120.400848	28.87924	43.23851	116.721413	30.33488	19.2799205	118.5611305	-80.202556	16.5632035	122.3119155
-23.745659	40.798805	118.3825	-25.033993	18.023821	120.373154	31.694391	-4.548101	120.43718	28.789988	43.346451	116.56443	30.2421895	19.399175	118.500805	-80.3101755	16.648467	122.245503
-23.482878	40.714233	118.452286	-25.064854	18.078827	120.323608	31.632605	-4.449011	120.406425	28.721165	43.428989	116.52919	30.176885	19.489989	118.4678075	-80.306593	16.667665	122.1794085
-22.788311	40.505322	118.388641	-25.123192	18.144455	120.322609	31.591787	-4.340855	120.344543	28.688475	43.533836	116.496643	30.140131	19.5964905	118.420593	-80.386515	16.6924195	122.224625
-22.378401	40.403046	118.468437	-25.154173	18.207657	120.341599	31.562498	-4.220288	120.298767	28.615776	43.649418	116.554329	30.089137	19.714565	118.426548	-80.397483	16.700749	122.25665
-21.948923	40.341522	118.532288	-25.173592	18.267551	120.353294	31.531738	-4.112432	120.260727	28.577778	43.762527	116.579628	30.054758	19.8250475	118.4201775	-80.401942	16.7100545	122.2864105
-21.499252	40.295631	118.554749	-25.205484	18.347185	120.36364	31.509649	-4.020936	120.251503	28.54948	43.861477	116.54509	30.0295645	19.9202705	118.3982965	-80.4405325	16.7740995	122.3289835
-21.082529	40.273415	118.550339	-25.229227	18.398294	120.354401	31.473997	-3.945267	120.259476	28.490261	43.939339	116.552437	29.982129	19.997036	118.4059565	-80.440583	16.799552	122.3028455
-20.473722	40.221306	118.471146	-25.337252	18.445408	120.314011	31.414631	-3.869821	120.270767	28.368954	43.987785	116.460075	29.8917925	20.058982	118.365421	-80.5662965	16.831834	122.262601
-20.014645	40.203911	118.419418	-25.389782	18.435148	120.281563	31.343117	-3.865914	120.2957	28.267578	44.002235	116.397926	29.8053475	20.0681605	118.346813	-80.5849115	16.8021355	122.216313
-19.573925	40.210812	118.306908	-25.494946	18.381489	120.224586	31.283607	-3.883557	120.324585	28.191048	43.963551	116.320358	29.7373275	20.039997	118.3224715	-80.7272195	16.722981	122.1267005
-19.062836	40.226086	118.212379	-25.557474	18.359219	120.16227	31.215286	-3.897405	120.333168	28.110304	43.936806	116.289604	29.662795	20.0197005	118.311386	-80.777743	16.6987375	122.013154
-18.533689	40.269035	118.172005	-25.634474	18.29603	120.110191	31.146696	-3.918214	120.319534	28.021425	43.925171	116.264305	29.5840605	20.0034785	118.2919195	-80.8530085	16.5885815	121.9284625
-18.072605	40.352695	118.155624	-25.719585	18.262442	120.037201	31.073189	-3.93519	120.287704	27.941572	43.910416	116.259262	29.5073805	19.987613	118.273483	-80.9465505	16.537271	121.800919
-17.61364	40.470631	118.163528	-25.776997	18.220396	119.984245	31.010651	-3.940466	120.202873	27.861744	43.91008	116.307999	29.4361975	19.984807	118.255436	-80.9901915	16.455985	121.713054
-16.842661	40.615753	118.269287	-25.881004	18.168262	119.835075	30.916727	-3.935038	120.055786	27.747452	43.945717	116.501869	29.3320895	20.0053395	118.2788275	-81.0940975	16.3311845	121.3913225
-16.352531	40.733631	118.393936	-25.990057	18.141748	119.750748	30.858898	-3.925387	119.93705	27.672035	43.983833	116.726448	29.2654665	20.029223	118.331749	-81.2455805	16.254273	121.169747
-15.938757	40.911884	118.56369	-26.082674	18.133142	119.610298	30.787199	-3.912371	119.792496	27.599096	44.027386	117.046562	29.1931475	20.0575075	118.419529	-81.3584955	16.2087765	120.801067
-15.297185	41.043915	118.748459	-26.160154	18.117903	119.478378	30.715883	-3.90003	119.593597	27.534184	44.096535	117.431877	29.1250335	20.0982525	118.512737	-81.4453415	16.1375535	120.444019
-14.746645	41.190918	119.024513	-26.253801	18.113604	119.341469	30.636305	-3.863896	119.386246	27.456722	44.144421	117.858742	29.0465135	20.1402625	118.622494	-81.5541155	16.0869455	120.060444
-14.281291	41.31237	119.337868	-26.352491	18.141716	119.303833	30.567451	-3.836617	119.194397	27.41209	44.182743	118.251053	28.9897705	20.173063	118.722725	-81.6947525	16.110369	119.884941
-13.819917	41.420391	119.67453	-26.382526	18.174004	119.284996	30.532515	-3.826617	119.058075	27.366241	44.219509	118.720451	28.949378	20.196446	118.889263	-81.71443	16.151562	119.680729
-13.130953	41.449459	120.185127	-26.469151	18.224607	119.30423	30.499359	-3.790552	118.922981	27.331865	44.272461	119.330688	28.915612	20.2409545	119.1268345	-81.853914	16.2082595	119.4816255
-12.697228	41.420589	120.446732	-26.517385	18.246513	119.339714	30.497793	-3.797027	118.880554	27.278248	44.27491	119.657257	28.8880205	20.2389415	119.2689055	-81.9227905	16.2540845	119.4105225
-12.274428	41.345783	120.652077	-26.57127	18.239584	119.365417	30.475294	-3.806552	118.857887	27.236506	44.240147	119.916519	28.8559	20.2167975	119.387203	-81.99844	16.2623705	119.343631
-11.79988	41.245148	120.814911	-26.594757	18.230291	119.381737	30.455736	-3.85197	118.829788	27.191683	44.184963	120.133659	28.8237095	20.1664965	119.4817235	-82.0132235	16.2940855	119.2817505
-10.977958	40.836853	120.744911	-26.612017	18.213905	119.423767	30.436935	-3.920652	118.784904	27.171722	44.120975	120.274055	28.8043285	20.1001615	119.5294795	-82.0283625	16.3276485	119.3180545
-10.632936	40.535156	120.839607	-26.635155	18.162182	119.484856	30.413553	-4.012815	118.773064	27.14856	44.032665	120.330559	28.7810565	20.009925	119.5518115	-82.0513665	16.314439	119.4179005
-10.65877	40.370369	121.05336	-26.664909	18.076824	119.540199	30.382023	-4.116545	118.747269	27.148842	43.918701	120.37114	28.7654325	19.901078	119.5592045	-82.0952505	16.25257	119.5211935
-10.256773	39.808903	121.072456	-26.646624	17.941824	119.600037	30.381798	-4.318153	118.753174	27.144506	43.726662	120.368423	28.763152	19.7042545	119.5607985	-82.0564	16.1793935	119.6392755
-9.902471	39.279083	121.017014	-26.62392	17.843904	119.600166	30.388191	-4.466743	118.763527	27.157433	43.59465	120.34581	28.772812	19.5639535	119.5546685	-82.020652	16.1238545	119.6456635
-9.378956	38.590782	120.795418	-26.629189	17.747147	119.629814	30.400763	-4.601855	118.774483	27.198496	43.456833	120.301125	28.7996295	19.427489	119.537804	-82.0580075	16.066805	119.721824
-9.548151	38.175945	120.878029	-26.5618	17.671043	119.638573	30.41827	-4.755206	118.764946	27.255684	43.322582	120.235909	28.836977	19.283688	119.5004275	-81.960577	16.058398	119.7767185
-9.390629	37.501137	120.780373	-26.518457	17.603609	119.703125	30.435616	-4.912681	118.79641	27.359295	43.162563	120.158791	28.8974555	19.124941	119.4776005	-81.9343695	16.082277	119.9286495
-9.213728	36.799507	120.70739	-26.424492	17.542288	119.756233	30.448368	-5.080784	118.856621	27.467501	43.00304	120.106903	28.9579345	18.961128	119.481762	-81.8069185	16.123448	120.030704
-9.114631	36.084496	120.701752	-26.365149	17.48839	119.877327	30.509468	-5.26846	118.966995	27.609575	42.830742	120.073166	29.0595215	18.781141	119.5200805	-81.7898195	16.195639	120.2345735
-9.064569	34.996094	120.773056	-26.215836	17.37933	120.149231	30.57073	-5.565496	119.175735	27.855312	42.547592	120.06308	29.213021	18.491048	119.6194075	-81.644693	16.267612	120.6790545
-9.069228	34.258186	120.853271	-26.122931	17.297661	120.360374	30.614773	-5.766561	119.32238	28.004301	42.365311	120.050034	29.309537	18.299375	119.686207	-81.555399	16.295947	121.034541
-9.127131	33.454998	120.903816	-26.014168	17.228096	120.543289	30.653343	-5.988658	119.459511	28.134251	42.172459	120.038734	29.393797	18.0919005	119.7491225	-81.422133	16.3642915	121.3374555
-9.203187	32.656334	120.904305	-25.952684	17.178301	120.715782	30.672068	-6.179442	119.570206	28.247446	41.986389	119.975914	29.459757	17.9034735	119.77306	-81.365125	16.4531285	121.658504
-9.247321	31.857077	120.887627	-25.90521	17.139381	120.861794	30.679756	-6.365671	119.670059	28.352043	41.809097	119.843803	29.5158995	17.721713	119.756931	-81.3263195	16.557049	121.966657
-9.570442	31.178734	120.935165	-25.838861	17.086637	120.961639	30.675299	-6.530906	119.756546	28.424641	41.655315	119.630028	29.54997	17.5622045	119.693287	-81.227692	16.6110695	122.229991
-9.614646	30.309126	120.794403	-25.830868	17.074738	121.046684	30.687321	-6.663659	119.880333	28.496939	41.509895	119.265488	29.59213	17.423118	119.5729105	-81.253866	16.726358	122.5204575
-9.925507	29.165226	120.538689	-25.75889	17.041151	121.108757	30.711651	-6.881387	120.02636	28.559643	41.309528	118.606651	29.635647	17.2140705	119.3165055	-81.153427	16.8682315	122.9010085
-10.164846	28.407351	120.332802	-25.701517	16.97014	121.16095	30.724834	-7.075171	120.125351	28.607347	41.097904	118.175674	29.6660905	17.0113665	119.1505125	-81.0691245	16.9289135	123.1713875
-10.332502	27.609035	120.201813	-25.669611	16.805193	121.223366	30.72925	-7.310528	120.225441	28.677221	40.839085	117.76931	29.7032355	16.7642785	118.9973755	-81.0424575	16.8461075	123.4493565
-10.534489	26.899561	120.184746	-25.59796	16.596403	121.333504	30.750366	-7.611757	120.280663	28.728235	40.520622	117.49437	29.7393005	16.4544325	118.8875165	-80.9352205	16.7383735	123.7794915
-10.800305	26.23004	120.219864	-25.544401	16.357954	121.484932	30.760458	-7.923138	120.29892	28.801008	40.211853	117.258514	29.780733	16.1443575	118.778717	-80.869535	16.5715505	124.191147
-11.200089	25.693274	120.384552	-25.463312	16.108425	121.661713	30.771572	-8.209476	120.326172	28.825632	39.888279	117.179642	29.798602	15.8394015	118.752907	-80.725226	16.3774485	124.570519
-11.413742	25.1605	120.555115	-25.42741	15.863675	121.921852	30.80101	-8.462877	120.357727	28.880346	39.623741	117.135742	29.840678	15.580432	118.7467345	-80.695498	16.146918	125.0969695
-11.725474	24.447363	120.969177	-25.369156	15.530766	122.357285	30.856153	-8.812984	120.403923	28.933218	39.298393	117.356262	29.8946855	15.2427045	118.8800925	-80.6329975	15.8188275	125.8344775
-11.901189	24.063046	121.308807	-25.318184	15.303705	122.688904	30.889269	-8.993329	120.39106	28.95273	39.127464	117.635521	29.9209995	15.0670675	119.0132905	-80.5573675	15.5403425	126.3645175
-11.91496	23.657122	121.591423	-25.285769	15.083658	122.960152	30.940887	-9.149828	120.316849	28.98542	38.987446	118.001266	29.9631535	14.918809	119.1590575	-80.5346915	15.248507	126.7612465
-12.070903	23.349899	121.894859	-25.229153	14.880551	123.175446	30.995983	-9.267593	120.171165	29.009741	38.876785	118.456413	30.002862	14.804596	119.313789	-80.461168	14.956506	127.037103
-12.213025	23.083057	122.165298	-25.197483	14.702259	123.33078	31.050209	-9.330258	119.977592	29.053078	38.844997	118.829941	30.0516435	14.7573695	119.4037665	-80.4466095	14.6471485	127.2577935
-12.385157	22.858906	122.372589	-25.150684	14.589448	123.456322	31.081423	-9.333709	119.762756	29.049448	38.859459	119.123436	30.0654355	14.762875	119.443096	-80.3668035	14.416021	127.469548
-12.508376	22.645374	122.466019	-25.14616	14.533491	123.510025	31.10446	-9.28078	119.530632	29.009277	38.918396	119.294724	30.0568685	14.818808	119.412678	-80.3491885	14.248174	127.607372
-12.699854	22.422325	122.470009	-25.226906	14.560863	123.548355	31.066448	-9.172144	119.260498	28.879103	39.036373	119.275078	29.9727755	14.9321145	119.267788	-80.4265875	14.1896115	127.828922
-12.779983	22.277527	122.410477	-25.284458	14.597503	123.474777	31.016081	-9.112169	119.169807	28.783232	39.087914	119.16143	29.8996565	14.9878725	119.1656185	-80.4685725	14.2071335	127.7839355
-12.888786	22.177364	122.388985	-25.319021	14.599703	123.506012	30.969673	-9.081413	119.162407	28.683281	39.116405	119.043259	29.826477	15.017496	119.102833	-80.464519	14.18191	127.909191
-12.998137	22.11005	122.377121	-25.402128	14.574385	123.539284	30.919477	-9.064631	119.192291	28.571276	39.13105	118.956161	29.7453765	15.0332095	119.074226	-80.5496325	14.1155605	128.004342
-13.050713	22.040827	122.375229	-25.46427	14.488305	123.582291	30.888548	-9.068196	119.216919	28.459564	39.120777	118.891991	29.674056	15.0262905	119.054455	-80.602596	13.9503195	128.110127
-13.097407	21.984606	122.394608	-25.548258	14.391017	123.598824	30.857611	-9.070848	119.254944	28.359661	39.107784	118.842339	29.608636	15.018468	119.0486415	-80.705152	13.763566	128.1490065
-13.111719	21.929213	122.43071	-25.586933	14.265992	123.658844	30.832466	-9.098865	119.271942	28.262577	39.078972	118.798813	29.5475215	14.9900535	119.0353775	-80.7213875	13.5419305	128.2823105
-13.045919	21.816648	122.450615	-25.688007	14.094992	123.707497	30.766878	-9.196007	119.318138	28.125143	39.006207	118.731583	29.4460105	14.9051	119.0248605	-80.8220245	13.284884	128.3901335
-12.928279	21.742573	122.48175	-25.729271	13.979615	123.724449	30.741926	-9.255491	119.327232	28.048479	38.945515	118.646667	29.3952025	14.845012	118.9869495	-80.8537445	13.114218	128.4619485
-12.811743	21.731085	122.462425	-25.776577	13.883484	123.78746	30.718426	-9.300288	119.333252	27.9499	38.932274	118.519363	29.334163	14.815993	118.9263075	-80.887317	12.950975	128.6486125
-12.639835	21.719358	122.389648	-25.829258	13.841168	123.769363	30.682787	-9.306266	119.280861	27.805237	38.942059	118.279541	29.244012	14.8178965	118.780201	-80.902528	12.8644395	128.758525
-12.399084	21.718199	122.192444	-25.894943	13.8229	123.686005	30.639997	-9.307968	119.159828	27.634684	38.931828	117.929092	29.1373405	14.81193	118.54446	-80.9272265	12.83387	128.82755
-12.151491	21.737516	121.954475	-25.955996	13.760088	123.602821	30.561617	-9.347235	119.00914	27.498007	38.866737	117.615494	29.029812	14.759751	118.312317	-80.941804	12.760425	128.893325
-11.857084	21.734346	121.868896	-26.002693	13.671186	123.53054	30.485838	-9.448115	118.955925	27.463276	38.720249	117.50518	28.974557	14.636067	118.2305525	-80.979943	12.706305	128.8305275
-11.231512	21.838465	122.000679	-26.039145	13.417624	123.595238	30.483038	-9.791407	119.112732	27.624931	38.390556	117.826637	29.0539845	14.2995745	118.4696845	-81.1322745	12.5356735	128.7207915
-10.604236	21.857265	122.031532	-25.987247	13.194114	123.512634	30.466253	-10.010884	119.113312	27.719923	38.204746	118.128906	29.093088	14.096931	118.621109	-81.067582	12.291297	128.404159
-10.117204	21.951427	121.975922	-26.058254	13.041234	123.389519	30.392515	-10.1507	118.959976	27.714855	38.07645	118.292236	29.053685	13.962875	118.626106	-81.170193	12.119593	128.152932
-9.72576	22.156425	121.885681	-26.096226	12.960376	123.176598	30.341011	-10.176088	118.767715	27.645025	38.036884	118.361916	28.993018	13.930398	118.5648155	-81.18547	11.990354	127.7883805
-9.063354	22.240305	121.705269	-26.162933	12.932508	122.94767	30.327637	-10.136518	118.621063	27.630678	38.024414	118.587341	28.9791575	13.943948	118.604202	-81.3050235	11.921068	127.291138
-8.470142	22.39135	121.700668	-26.26833	12.988384	122.940483	30.33577	-10.141455	118.593719	27.654949	38.011921	118.859184	28.9953595	13.935233	118.7264515	-81.5320195	12.041535	127.1545145
-7.797849	22.536968	121.815681	-26.179552	12.896177	122.726013	30.336649	-10.179793	118.601135	27.729395	37.992908	119.182312	29.033022	13.9065575	118.8917235	-81.392126	11.8857965	126.5603025
-6.685337	22.763058	121.901413	-26.166582	12.924244	122.578178	30.362419	-10.199948	118.535912	27.830729	37.994339	119.704124	29.096574	13.8971955	119.120018	-81.429738	11.9512925	126.036338
-5.920831	22.918604	121.854805	-26.209736	12.975031	122.20446	30.376446	-10.155112	118.471298	27.874733	38.053234	120.010376	29.1255895	13.949061	119.240837	-81.5450615	12.001001	125.168083
-5.275628	23.030729	121.749184	-26.274702	13.054419	121.652969	30.368761	-10.114696	118.297707	27.914232	38.093826	120.376503	29.1414965	13.989565	119.337105	-81.6909005	12.119273	123.968833
-4.572411	23.150036	121.499931	-26.515415	13.302718	121.11499	30.325174	-10.05601	118.090378	27.926708	38.133602	120.701836	29.125941	14.038796	119.396107	-82.156771	12.56664	122.833873
-3.911161	23.25469	121.155693	-26.540688	13.395566	120.413696	30.232992	-9.955812	117.872856	27.878258	38.210453	120.786736	29.055625	14.1273205	119.329796	-82.137001	12.6638115	121.497596
-3.139208	23.25034	120.806396	-26.510921	13.485615	119.778481	30.186907	-9.83021	117.583191	27.863268	38.304562	120.819565	29.0250875	14.237176	119.201378	-82.0469295	12.734054	120.355584
-2.382684	23.236837	120.551727	-26.585472	13.664503	119.499695	30.186453	-9.710185	117.321266	27.88895	38.406937	120.785484	29.0377015	14.348376	119.053375	-82.2086455	12.98063	119.946015
-1.354512	23.082905	120.490768	-26.432995	13.832742	119.348885	30.256901	-9.637423	117.159859	28.042284	38.478775	120.732513	29.1495925	14.420676	118.946186	-82.0155825	13.244808	119.751584
-0.617234	22.837067	120.491196	-26.274935	13.877323	119.207657	30.320522	-9.629695	117.18631	28.175428	38.465389	120.817566	29.247975	14.417847	119.001938	-81.797845	13.336799	119.413376
0.031813	22.618168	120.523331	-26.190809	13.935405	119.096329	30.410723	-9.653489	117.355309	28.308826	38.431934	120.977043	29.3597745	14.3892225	119.166176	-81.7413925	13.4815875	119.026482
0.660267	22.341841	120.566872	-26.118145	13.996354	118.922447	30.486526	-9.684391	117.578766	28.428825	38.387249	121.239426	29.4576755	14.351429	119.409096	-81.6939655	13.641279	118.435798
1.31826	21.950441	120.57962	-26.069588	14.054177	118.736794	30.55982	-9.712626	117.818726	28.520702	38.358707	121.495178	29.540261	14.3230405	119.656952	-81.679437	13.7853135	117.816636
1.992848	21.486349	120.5793	-25.981649	14.093871	118.531441	30.627823	-9.745867	118.030373	28.613762	38.320744	121.6315	29.6207925	14.2874385	119.8309365	-81.5840905	13.9003035	117.2319455
2.545798	21.040298	120.579865	-25.945551	14.113628	118.337677	30.689383	-9.767561	118.113289	28.709576	38.281387	121.750381	29.6994795	14.256913	119.931835	-81.5905815	13.970343	116.743519
3.338261	20.204838	120.399437	-25.830969	14.176074	118.068024	30.782303	-9.751486	118.20903	28.844482	38.312637	121.726944	29.8133925	14.2805755	119.967987	-81.4753305	14.0715725	116.168061
3.831447	19.674175	120.288979	-25.741896	14.260546	117.907295	30.854548	-9.698345	118.234207	28.928667	38.364796	121.680984	29.8916075	14.3332255	119.9575955	-81.3753995	14.1878665	115.8569945
4.214974	19.108564	120.209801	-25.650608	14.308511	117.809502	30.940596	-9.674516	118.281807	29.027521	38.401794	121.626808	29.9840585	14.363639	119.9543075	-81.2852745	14.253383	115.6646965
4.649947	18.351175	120.094574	-25.559076	14.393322	117.780342	31.012741	-9.620465	118.375992	29.133152	38.458225	121.581223	30.0729465	14.41888	119.9786075	-81.1910985	14.367764	115.5820765
5.069896	17.580809	120.082199	-25.460785	14.476424	117.80722	31.091547	-9.590171	118.497421	29.243299	38.501366	121.567192	30.167423	14.4555975	120.0323065	-81.088993	14.4972505	115.5821335
5.32267	16.782946	120.143867	-25.374645	14.536703	117.929497	31.174677	-9.553584	118.647934	29.361776	38.547741	121.565056	30.2682265	14.4970785	120.106495	-81.0175165	14.5763275	115.752499
5.614964	15.995674	120.19632	-25.286705	14.602071	118.067619	31.233948	-9.520966	118.800804	29.473475	38.587059	121.576454	30.3537115	14.5330465	120.188629	-80.9271215	14.6710955	115.946609
5.91644	14.668796	120.263649	-25.180738	14.731455	118.356476	31.280201	-9.521853	119.053558	29.654264	38.61261	121.602547	30.4672325	14.5453785	120.3280525	-80.8287085	14.9175315	116.3848995
6.099594	13.692885	120.357811	-25.081364	14.826487	118.555298	31.32196	-9.530998	119.261292	29.778856	38.615067	121.598557	30.550408	14.5420345	120.4299245	-80.713136	15.1109395	116.6806715
6.226196	12.684213	120.477486	-25.029087	14.882186	118.7379	31.359938	-9.543156	119.508743	29.904604	38.615273	121.589005	30.632271	14.5360585	120.548874	-80.690445	15.2283135	116.926926
6.355353	11.65895	120.589539	-24.938398	14.993853	118.875587	31.389814	-9.56854	119.809761	30.039707	38.606743	121.534729	30.7147605	14.5191015	120.672245	-80.5915565	15.4686045	117.078929
6.38007	10.664703	120.669579	-24.875525	15.085149	118.982574	31.411535	-9.599287	120.151627	30.165022	38.595482	121.485664	30.7882785	14.4980975	120.8186455	-80.5393285	15.6722005	117.1465025
6.448815	9.490605	120.756935	-24.838148	15.178494	119.015244	31.426235	-9.636561	120.511269	30.303209	38.593819	121.331703	30.864722	14.478629	120.921486	-80.541018	15.878359	117.109002
6.418879	8.38021	120.86322	-24.764603	15.295074	119.031059	31.438307	-9.655487	120.886063	30.41811	38.589504	121.144997	30.9282085	14.4670085	121.01553	-80.4574145	16.1231395	117.046588
6.342819	6.703909	120.996216	-24.715151	15.400081	119.040207	31.455921	-9.686327	121.338364	30.57346	38.561035	120.834541	31.0146905	14.437354	121.0864525	-80.4449925	16.362808	116.9939615
6.240135	5.611838	121.09214	-24.656864	15.418264	119.025757	31.489853	-9.714323	121.628746	30.659966	38.523449	120.684731	31.0749095	14.404563	121.1567385	-80.3886375	16.431965	116.8947755
6.092081	4.49137	121.21862	-24.568645	15.426538	118.982574	31.543821	-9.738304	121.893608	30.761593	38.483097	120.56105	31.152707	14.3723965	121.227329	-80.289997	16.4806795	116.737819
5.914709	3.420274	121.30555	-24.515244	15.438323	118.90284	31.604031	-9.738696	122.166	30.85787	38.45467	120.459091	31.2309505	14.357987	121.3125455	-80.2614385	16.518659	116.4931345
5.723184	2.33886	121.347382	-24.45542	15.452477	118.790398	31.642305	-9.734554	122.405266	30.935461	38.430653	120.33873	31.288883	14.3480495	121.371998	-80.199723	16.5569045	116.208798
5.537455	1.318581	121.349274	-24.409863	15.463035	118.700912	31.684896	-9.74146	122.548927	31.010914	38.406754	120.213448	31.347905	14.332647	121.3811875	-80.167631	16.593423	116.0206365
5.188874	0.311267	121.417526	-24.366669	15.50885	118.629814	31.726503	-9.751472	122.650024	31.108126	38.376419	120.086197	31.4173145	14.3124735	121.3681105	-80.1506525	16.7052265	115.8915175
4.677186	-1.118743	121.422363	-24.23745	15.536265	118.556801	31.778997	-9.689106	122.778168	31.234608	38.367592	119.942032	31.5068025	14.339243	121.3601	-79.9817025	16.733287	115.753502
4.271222	-2.04041	121.361351	-24.159418	15.553562	118.559715	31.853971	-9.708156	122.779312	31.31842	38.385632	119.856247	31.5861955	14.338738	121.3177795	-79.9050315	16.768386	115.8016505
3.821139	-2.903636	121.439957	-24.187994	15.63414	118.6959	31.937595	-9.620551	122.835983	31.422403	38.421337	119.713364	31.679999	14.400393	121.2746735	-80.055987	16.867887	116.1171265
3.330325	-3.734068	121.463036	-24.070816	15.678616	118.734276	32.0159	-9.566129	122.879433	31.527285	38.445236	119.65715	31.7715925	14.4395535	121.2682915	-79.9132245	16.9176785	116.2002605
2.821348	-4.544089	121.503357	-23.85062	15.633118	118.724426	32.038784	-9.480921	122.910393	31.629351	38.486309	119.579292	31.8340675	14.502694	121.2448425	-79.5353075	16.763542	116.2040095
2.230894	-5.281199	121.519424	-23.738926	15.68529	118.752228	32.179085	-9.430229	122.974648	31.748417	38.543327	119.489227	31.963751	14.556549	121.2319375	-79.441603	16.814031	116.2725185
1.751955	-5.97418	121.557068	-23.766312	15.85345	118.824318	32.279583	-9.357034	123.059822	31.866491	38.591885	119.378304	32.073037	14.6174255	121.219063	-79.605661	17.0894745	116.429573
0.742098	-6.96137	121.51619	-23.663261	15.979053	118.792213	32.419823	-9.258619	123.102547	32.014748	38.664085	119.176208	32.2172855	14.702733	121.1393775	-79.5438075	17.255373	116.4450485
0.086949	-7.605623	121.483109	-23.551228	15.994652	118.778122	32.492363	-9.195684	123.084	32.1152	38.712036	119.016777	32.3037815	14.758176	121.0503885	-79.4062375	17.231128	116.5058555
-0.718805	-8.167894	121.452835	-23.212103	15.883212	118.628906	32.594761	-9.10281	123.050781	32.216614	38.774918	118.875519	32.4056875	14.836054	120.96315	-78.8298935	16.93037	116.294662
-1.364899	-8.671848	121.442329	-23.089958	15.927191	118.684265	32.895016	-9.108768	122.974541	32.302708	38.886868	118.780899	32.598862	14.88905	120.87772	-78.778778	16.965332	116.49081
-2.221844	-9.096302	121.441544	-23.018681	15.987785	118.779663	33.02998	-8.974623	122.997513	32.373352	39.002827	118.712723	32.701666	15.014102	120.855118	-78.739028	16.961468	116.704208
-3.000402	-9.530731	121.512329	-23.003105	16.128643	118.888519	33.187843	-8.846679	123.077072	32.449158	39.123249	118.610397	32.8185005	15.138285	120.8437345	-78.8247105	17.119001	116.9333035
-3.976523	-9.875325	121.625542	-22.998873	16.250805	118.936348	33.279896	-8.720013	123.16127	32.510273	39.231693	118.445114	32.8950845	15.25584	120.803192	-78.8928305	17.24577	117.069504
-5.343302	-10.310295	121.725098	-22.671234	16.235245	118.688667	33.404617	-8.586109	123.33062	32.628498	39.317398	118.123283	33.0165575	15.3656445	120.7269515	-78.3590255	17.1048455	116.6503825
-6.271773	-10.540876	121.772514	-22.608538	16.307194	118.61409	33.491703	-8.556889	123.442078	32.713177	39.316132	117.873276	33.10244	15.3796215	120.657677	-78.319516	17.2347665	116.570503
-7.27772	-10.772632	121.766258	-22.530951	16.340477	118.568596	33.380768	-8.440666	123.551384	32.792824	39.285297	117.648384	33.086796	15.4223155	120.599884	-78.148698	17.2586385	116.537308
-8.378302	-10.929416	121.732094	-22.460907	16.334291	118.537209	33.421848	-8.438293	123.558548	32.876869	39.269287	117.471443	33.1493585	15.415497	120.5149955	-78.0711725	17.253085	116.5594225
-9.442587	-10.942127	121.638092	-22.380491	16.304771	118.522301	33.513596	-8.422683	123.495926	32.948174	39.288555	117.346397	33.230885	15.432936	120.4211615	-77.991867	17.176606	116.6234405
-10.540208	-10.984323	121.474518	-22.326872	16.304012	118.526062	33.619019	-8.390119	123.412285	32.991417	39.354607	117.293182	33.305218	15.482244	120.3527335	-77.958962	17.12578	116.6993905
-11.666507	-10.965163	121.266197	-22.506603	16.475557	118.73275	33.691025	-8.276854	123.291458	33.025379	39.457405	117.278458	33.358202	15.5902755	120.284958	-78.371408	17.3608385	117.180542
-13.445929	-10.74431	120.882355	-22.195364	16.410015	118.632874	33.809547	-8.103789	123.030891	33.014904	39.676743	117.317879	33.4122255	15.786477	120.174385	-77.8029535	17.033553	117.091363
-14.714724	-10.560429	120.632874	-22.134205	16.453196	118.682777	34.02346	-8.060486	122.765099	32.995052	39.830933	117.366623	33.509256	15.8852235	120.065861	-77.777666	17.0211685	117.299693
-16.027922	-10.332236	120.365509	-22.071148	16.514242	118.821991	34.111317	-7.924392	122.515068	32.976677	39.991741	117.461731	33.543997	16.0336745	119.9883995	-77.686293	16.9948095	117.6555825
-17.302505	-10.053887	120.169083	-22.009577	16.545229	119.02951	34.176258	-7.805953	122.252274	32.962513	40.150154	117.62645	33.5693855	16.1721005	119.939362	-77.5885395	16.9183575	118.119658
-18.620312	-9.764061	120.091484	-21.970385	16.560371	119.365082	34.251141	-7.722939	121.972801	32.944889	40.28653	117.804909	33.598015	16.2817955	119.888855	-77.538785	16.8389465	118.841309
-20.019037	-9.46975	120.177269	-21.932415	16.570997	119.831871	34.311214	-7.642113	121.741776	32.921646	40.380039	118.056908	33.61643	16.368963	119.899342	-77.48126	16.773031	119.7644
-21.416786	-9.131413	120.481369	-21.893595	16.607208	120.355865	34.360233	-7.616674	121.587631	32.897423	40.442638	118.318649	33.628828	16.412982	119.95314	-77.416018	16.801434	120.75859
-23.517687	-8.635972	121.056221	-21.924677	16.661802	121.102272	34.299625	-7.652169	121.499443	32.910583	40.443264	118.571297	33.605104	16.3955475	120.03537	-77.454458	16.9280565	122.169174
-25.025229	-8.269258	121.448364	-21.963383	16.674114	121.471741	34.209274	-7.742189	121.506752	32.910942	40.369232	118.652573	33.560108	16.3135215	120.0796625	-77.486874	17.0347065	122.8638195
-26.429976	-7.915119	121.694435	-22.033138	16.683245	121.726906	34.064503	-7.861511	121.52195	32.904686	40.24313	118.684235	33.4845945	16.1908095	120.1030925	-77.5508705	17.1756805	123.3507195
-27.840403	-7.596733	121.793159	-22.114098	16.660597	121.905746	33.915211	-8.022292	121.506287	32.88665	40.097408	118.653847	33.4009305	16.037558	120.080067	-77.6291265	17.283636	123.731425
-29.322184	-7.245495	121.936272	-22.200464	16.608414	122.031891	33.767769	-8.186606	121.449936	32.815556	39.926113	118.64444	33.2916625	15.8697535	120.047188	-77.6925905	17.3470745	124.016594
-30.734119	-6.896154	122.112526	-22.261553	16.484564	122.20993	33.636791	-8.331296	121.309532	32.724705	39.774097	118.581406	33.180748	15.7214005	119.945469	-77.703854	17.2477275	124.474391
-32.085854	-6.566297	122.378242	-22.32476	16.373281	122.503952	33.508793	-8.437817	121.160545	32.585026	39.671356	118.499016	33.0469095	15.6167695	119.8297805	-77.6964295	17.1297925	125.1781235
-34.112595	-6.039254	123.084999	-22.429585	16.234095	123.041199	33.384262	-8.504495	120.959763	32.363705	39.589211	118.410889	32.8739835	15.542358	119.685326	-77.7331535	16.925832	126.397072
-35.383095	-5.728802	123.592636	-22.466757	16.090174	123.432068	33.323315	-8.560396	120.929504	32.199974	39.529766	118.464325	32.7616445	15.484685	119.6969145	-77.6951585	16.695663	127.1672215
-36.667286	-5.392827	124.068512	-22.546555	15.989353	123.799133	33.235996	-8.618228	120.983528	32.075947	39.494057	118.482826	32.6559715	15.4379145	119.733177	-77.7490815	16.5407915	127.865089
-37.919888	-5.03891	124.43428	-22.603958	15.883011	124.028275	33.176075	-8.704133	121.098755	31.960722	39.412243	118.529869	32.5683985	15.354055	119.814312	-77.7763145	16.411967	128.242238
-39.088554	-4.678811	124.633667	-22.703951	15.82721	124.103416	33.117599	-8.809702	121.238861	31.871773	39.314548	118.534645	32.494686	15.252423	119.886753	-77.902588	16.401997	128.320079
-40.185692	-4.307491	124.700104	-22.792126	15.774048	124.045433	33.052723	-8.928864	121.406624	31.821091	39.197792	118.426498	32.436907	15.134464	119.916561	-78.021159	16.413632	128.174305
-41.386845	-3.912582	124.706062	-22.862984	15.744719	123.877159	32.972832	-9.059205	121.49894	31.782314	39.069153	118.185936	32.377573	15.004974	119.842438	-78.103541	16.484464	127.91188
-42.9632	-3.285367	124.85601	-22.926174	15.676266	123.707237	32.808056	-9.206893	121.469543	31.675831	38.853264	117.6129	32.2419435	14.8231855	119.5412215	-78.0942915	16.5293465	127.8732525
-43.894638	-2.884717	125.18586	-22.97434	15.631074	123.717918	32.745632	-9.272962	121.376312	31.578163	38.716595	117.135117	32.1618975	14.7218165	119.2557145	-78.1105775	16.5403315	128.1801215
-44.801765	-2.434025	125.570007	-22.950449	15.607184	123.84478	32.700348	-9.312008	121.343758	31.483131	38.612865	116.738907	32.0917395	14.6504285	119.0413325	-77.9926375	16.5639395	128.6482275
-45.755314	-1.920788	126.000908	-22.92993	15.581446	123.97364	32.701256	-9.354329	121.34584	31.406635	38.53701	116.430641	32.0539455	14.5913405	118.8882405	-77.9138055	16.5715515	129.0590395
-46.499012	-1.381899	126.364769	-22.906715	15.509399	124.146286	32.7127	-9.387227	121.353973	31.333092	38.461979	116.202393	32.022896	14.537376	118.778183	-77.836326	16.481422	129.514389
-47.236889	-0.863855	126.706825	-22.910131	15.429436	124.325737	32.724781	-9.439841	121.350014	31.24659	38.411285	116.039528	31.9856855	14.485722	118.694771	-77.8059475	16.37315	129.956703
-47.931664	-0.293954	126.974403	-22.926117	15.306706	124.509705	32.722301	-9.479836	121.372093	31.160164	38.345779	115.963219	31.9412325	14.4329715	118.667656	-77.7934665	16.1804405	130.351754
-48.901836	0.688179	127.234505	-22.960142	15.110263	124.721207	32.722855	-9.539554	121.401512	31.003973	38.294647	115.991684	31.863414	14.3775465	118.696598	-77.783698	15.8429795	130.745816
-49.37339	1.088595	127.301346	-22.994308	14.960832	124.855194	32.699905	-9.600203	121.3778	30.91268	38.254723	116.037491	31.8062925	14.32726	118.7076455	-77.7949085	15.594404	131.0027425
-49.867687	1.920005	127.222313	-23.084564	14.852008	124.93718	32.65451	-9.659536	121.338417	30.813017	38.201073	116.086601	31.7337635	14.2707685	118.712509	-77.9028915	15.4332475	131.161851
-50.375408	2.73998	127.286232	-23.127398	14.735155	125.009087	32.607471	-9.720341	121.242752	30.72179	38.159569	116.148079	31.6646305	14.219614	118.6954155	-77.9194265	15.250696	131.3227585
-50.783752	3.586928	127.273643	-23.219269	14.691883	125.084579	32.559471	-9.767812	121.173454	30.654209	38.127579	116.171883	31.60684	14.1798835	118.6726685	-78.045378	15.2038825	131.4964895
-51.163654	4.498756	127.383575	-23.246946	14.637463	125.189034	32.482353	-9.80236	121.153275	30.586708	38.076447	116.16983	31.5345305	14.1370435	118.6615525	-78.0284225	15.1378825	131.7165155
-51.501297	5.439825	127.546646	-23.075516	14.43611	125.191101	32.422092	-9.872244	121.100998	30.525732	38.028538	116.168716	31.473912	14.078147	118.634857	-77.624944	14.794073	131.747345
-51.794495	6.947681	127.797173	-23.142307	14.407524	125.374626	32.314983	-9.94336	121.158554	30.435062	37.946785	116.152657	31.3750225	14.0017125	118.6556055	-77.6596365	14.8133355	132.0936465
-52.038975	8.060494	127.672699	-23.193674	14.365551	125.416077	32.260277	-10.040395	121.217224	30.392212	37.86124	116.169144	31.3262445	13.9104225	118.693184	-77.7135925	14.8206795	132.13897
-52.177193	9.122044	127.501236	-23.257734	14.266833	125.378334	32.223988	-10.149149	121.269821	30.356419	37.757839	116.143867	31.2902035	13.804345	118.706844	-77.8056715	14.729321	132.049824
-52.2878	10.264328	127.230095	-23.344866	14.148291	125.267044	32.145863	-10.289811	121.282639	30.315107	37.622433	116.095146	31.230485	13.666311	118.6888925	-77.920217	14.630271	131.8451955
-52.279835	11.447337	126.974937	-23.325504	14.066054	125.041107	32.094498	-10.4088	121.270287	30.27002	37.491074	116.059006	31.182259	13.541137	118.6646465	-77.833267	14.590971	131.4175675
-52.299862	12.655899	126.350227	-23.726072	14.05055	124.916374	32.053921	-10.559395	121.181175	30.249781	37.354359	116.047333	31.151851	13.397482	118.614254	-78.603995	14.703618	131.218494
-52.265503	13.920877	125.763214	-23.778109	13.913916	124.580208	32.022049	-10.703427	121.108391	30.257082	37.237133	116.061142	31.1395655	13.266853	118.5847665	-78.6957835	14.560979	130.5756495
-52.057995	15.999007	124.862648	-23.898241	13.782218	124.014046	31.94665	-10.89212	120.93029	30.310455	37.097935	116.135384	31.1285525	13.1029075	118.532837	-78.9250345	14.4615285	129.495255
-52.188038	17.645437	124.240723	-23.941622	13.761808	123.607841	31.899981	-10.984909	120.786163	30.352461	37.029057	116.143845	31.126221	13.022074	118.465004	-79.009465	14.501542	128.750678
-51.932629	19.138645	123.606018	-23.974752	13.76009	123.254478	31.85738	-11.05398	120.591309	30.394184	36.981285	116.123711	31.125782	12.9636525	118.35751	-79.075286	14.5565275	128.151446
-51.489502	20.506428	123.133347	-23.998442	13.756059	123.00502	31.810219	-11.098363	120.352303	30.408182	36.952751	116.104698	31.1092005	12.927194	118.2285005	-79.1060845	14.584924	127.7815395
-51.468647	22.265884	123.050179	-24.013792	13.741835	122.812805	31.749653	-11.12141	120.074585	30.397514	36.955231	116.142441	31.0735835	12.9169105	118.108513	-79.1011675	14.5667595	127.517097
-50.895657	23.703224	122.899078	-24.028294	13.691332	122.747108	31.714418	-11.120136	119.775459	30.369967	36.985283	116.288338	31.0421925	12.9325735	118.0318985	-79.0987805	14.4500905	127.4623175
-50.615574	25.342707	122.93557	-24.054203	13.596537	122.741997	31.693316	-11.105188	119.498047	30.330807	37.028759	116.548553	31.0120615	12.9617855	118.0233	-79.1204675	14.2312885	127.460694
-50.103493	27.827517	123.203804	-24.14435	13.478711	122.743546	31.641432	-11.076472	119.005905	30.239088	37.113365	117.200005	30.94026	13.0184465	118.102955	-79.22896	13.9389755	127.384137
-50.071514	29.620996	123.52037	-24.238316	13.433151	122.681061	31.57835	-11.032157	118.673798	30.187431	37.178299	117.781616	30.8828905	13.073071	118.227707	-79.3595225	13.793231	127.134415
-49.486263	31.125313	123.430038	-24.338346	13.414186	122.549522	31.501091	-10.993663	118.351379	30.144224	37.25	118.476227	30.8226575	13.1281685	118.413803	-79.4993495	13.7002035	126.685241
-49.057041	32.780628	123.566437	-24.461931	13.456449	122.316315	31.379963	-10.924419	118.046013	30.096991	37.31741	119.132614	30.738477	13.1964955	118.5893135	-79.662339	13.7164025	126.0433165
-49.059765	34.555058	123.93235	-24.575203	13.561916	122.174835	31.260065	-10.817736	117.74485	30.052408	37.403358	119.744598	30.6562365	13.292811	118.744724	-79.8066425	13.831021	125.604946
-48.354946	35.93288	124.124321	-24.675117	13.69023	122.092186	31.165644	-10.684956	117.442787	29.996658	37.490013	120.324051	30.581151	13.4025285	118.883419	-79.931385	13.9779315	125.300953
-47.984268	37.38504	124.526123	-24.702995	13.862673	122.020279	31.11335	-10.526755	117.203842	29.981855	37.57309	120.806564	30.5476025	13.5231675	119.005203	-79.9535925	14.2021785	125.035355
-47.341759	39.481407	124.864769	-24.748152	14.119589	121.940437	31.032312	-10.333267	116.97493	29.992386	37.706089	121.389458	30.512349	13.686411	119.182194	-80.008653	14.552767	124.69868
-47.043949	40.791157	125.029518	-24.782841	14.300045	121.886971	30.985855	-10.190029	116.900787	29.976982	37.825401	121.586624	30.4814185	13.817686	119.2437055	-80.0471005	14.782404	124.5302365
-46.676228	41.981049	125.253189	-24.834789	14.496446	121.855522	30.918306	-10.046501	116.87529	29.94799	37.967918	121.574524	30.433148	13.9607085	119.224907	-80.102726	15.0321835	124.486137
-46.61351	43.27953	125.376213	-24.874424	14.702752	121.828224	30.850292	-9.91366	116.888092	29.892162	38.11657	121.461395	30.371227	14.101455	119.1747435	-80.120075	15.304049	124.4817045
-45.855034	44.132393	125.116119	-24.701281	14.658562	121.749748	30.796776	-9.821659	116.980255	29.814499	38.245251	121.262276	30.3056375	14.211796	119.1212655	-79.7081995	15.105328	124.3782305
-45.588787	45.03056	124.885109	-24.975344	14.981272	121.790459	30.755091	-9.79176	117.136932	29.73394	38.317703	120.970581	30.2445155	14.2629715	119.0537565	-80.1952035	15.6995725	124.5271615
-45.538166	46.022476	124.73246	-24.832802	14.770968	121.628204	30.711397	-9.825184	117.304443	29.646223	38.321503	120.677528	30.17881	14.2481595	118.9909855	-79.844414	15.2937765	124.2654225
-45.033794	47.067879	124.378983	-25.195923	14.824549	121.528564	30.604315	-9.989905	117.462074	29.478376	38.217457	120.238831	30.0413455	14.113776	118.8504525	-80.4331915	15.535322	124.2066755
-44.724049	47.618038	124.211655	-25.303871	14.65613	121.400742	30.538729	-10.111593	117.475235	29.350706	38.121243	119.988319	29.9447175	14.004825	118.731777	-80.5524595	15.307435	124.069707
-44.008827	47.939091	123.95607	-25.373209	14.445917	121.329208	30.500761	-10.213312	117.436691	29.202805	38.036022	119.829918	29.851783	13.911355	118.6333045	-80.598201	14.980479	124.0251115
-44.053127	48.483356	124.102722	-25.219587	14.000052	121.21521	30.470213	-10.298982	117.406425	29.040861	37.957016	119.704399	29.755537	13.829017	118.555412	-80.194711	14.171087	123.875008
-43.776428	48.833778	124.089897	-25.534773	14.064734	121.339127	30.438475	-10.37872	117.42395	28.900904	37.893562	119.594284	29.6696895	13.757421	118.509117	-80.7392355	14.372047	124.169137
-43.475166	49.201584	124.054504	-25.630728	13.981771	121.37439	30.408508	-10.451867	117.4729	28.781971	37.827881	119.481361	29.5952395	13.688007	118.4771305	-80.8566955	14.275535	124.2716495
-43.161572	49.489563	123.933205	-25.73387	13.884194	121.40329	30.33522	-10.562158	117.581047	28.702835	37.745911	119.377724	29.5190275	13.5918765	118.4793855	-80.9867675	14.1765115	124.3271945
-42.225838	49.622406	123.64566	-26.029945	13.914394	121.655525	30.197693	-10.726345	117.696808	28.605345	37.587173	119.34874	29.401519	13.430414	118.522774	-81.461409	14.398374	124.788276
-41.87347	49.749352	123.839066	-25.941404	13.667451	121.446121	30.097971	-10.838739	117.692009	28.546387	37.4534	119.416748	29.322179	13.3073305	118.5543785	-81.204987	14.0275715	124.3378635
-41.473244	49.812889	124.104431	-26.030025	13.526522	121.439316	30.032724	-10.933762	117.608032	28.459909	37.345196	119.562256	29.2463165	13.205717	118.585144	-81.3063665	13.847327	124.293488
-41.062546	49.78838	124.427582	-26.095591	13.350201	121.348534	29.983965	-10.99642	117.459091	28.371058	37.280499	119.814888	29.1775115	13.1420395	118.6369895	-81.3686935	13.5583625	124.0600785
-40.767952	49.806786	124.854935	-26.190462	13.187546	121.234451	29.968077	-10.999903	117.247299	28.23259	37.239136	120.117165	29.1003335	13.1196165	118.682232	-81.4812575	13.2554755	123.78667
-40.368057	49.693882	125.101257	-26.307028	13.052525	121.061745	29.944214	-10.958292	116.990303	28.07399	37.239033	120.375809	29.009102	13.1403705	118.683056	-81.623158	12.9646795	123.440434
-39.915569	49.536419	125.208069	-26.419064	12.964691	120.925484	29.892277	-10.892941	116.735542	27.918179	37.264305	120.525063	28.905228	13.185682	118.6303025	-81.743356	12.7437	123.2206655
-39.36121	49.460751	125.234642	-26.511189	12.95442	120.858475	29.84432	-10.764215	116.503738	27.763241	37.359898	120.577942	28.8037805	13.2978415	118.54084	-81.8261585	12.6109985	123.17611
-38.817707	49.26527	124.91964	-26.542505	12.987794	120.809517	29.825333	-10.718903	116.45874	27.701986	37.415913	120.52932	28.7636595	13.348505	118.49403	-81.8486695	12.627083	123.125004
-38.265308	49.034412	124.641373	-26.585091	12.980909	120.697044	29.816072	-10.705033	116.412247	27.658957	37.438126	120.463821	28.7375145	13.3665465	118.438034	-81.9076965	12.5952715	122.956054
-37.755966	48.788597	124.400017	-26.636032	12.90983	120.567383	29.816099	-10.720291	116.341034	27.606827	37.422577	120.425285	28.711463	13.351143	118.3831595	-81.983527	12.468517	122.7516065
-37.210182	48.389687	124.200531	-26.655823	12.85283	120.418655	29.832125	-10.725067	116.234077	27.560583	37.400005	120.401871	28.696354	13.337469	118.317974	-82.008	12.368191	122.519336
-36.624428	47.876202	124.040474	-26.668236	12.779151	120.301422	29.85161	-10.719481	116.14814	27.522734	37.400417	120.377037	28.687172	13.340468	118.2625885	-82.023644	12.217834	122.3402555
-36.044483	47.287987	123.805145	-26.619793	12.747322	120.196724	29.909384	-10.679897	116.09008	27.507437	37.423412	120.33049	28.7084105	13.3717575	118.210285	-81.9479965	12.1228865	122.183163
-35.052212	46.372097	123.438026	-26.565531	12.75106	120.160172	30.009682	-10.576527	116.097595	27.503258	37.540932	120.069328	28.75647	13.4822025	118.0834615	-81.887532	12.0199175	122.2368825
-34.746433	45.778957	123.316559	-26.487049	12.843736	120.213089	30.089525	-10.456342	116.163429	27.895048	37.507854	119.596481	28.9922865	13.525756	117.879955	-81.9663845	12.161716	122.546223
-33.990738	45.044933	122.918892	-26.202763	12.758444	120.277786	30.14238	-10.370329	116.314407	27.906576	37.625725	119.205536	29.024478	13.627698	117.7599715	-81.430004	11.88919	122.7956005
-33.241776	44.324863	122.44371	-26.130957	12.917664	120.453918	30.177031	-10.305172	116.595039	27.947119	37.717682	118.69886	29.062075	13.706255	117.6469495	-81.323989	12.129073	123.2608865
-32.382442	43.580452	121.902122	-26.455307	13.403559	120.96981	30.15712	-10.291948	116.957268	27.614567	37.923058	118.295578	28.8858435	13.815555	117.626423	-81.7964575	12.991563	124.313197
-31.589798	42.700405	121.42408	-26.284876	13.515692	121.020844	30.133089	-10.340973	117.382751	27.663078	37.916	117.655655	28.8980835	13.7875135	117.519203	-81.4678355	13.2438705	124.522485
-30.732628	41.872391	120.956421	-26.26392	13.591279	121.168098	30.101252	-10.396739	117.804756	27.696211	37.8633	117.0354	28.8987315	13.7332805	117.420078	-81.4265715	13.4492775	124.916118
-29.30228	40.646206	120.315811	-26.230442	13.569162	121.240341	30.093809	-10.540871	118.325821	27.760338	36.872345	116.542603	28.9270735	13.165737	117.434212	-81.3879575	13.972587	125.04647
-28.326082	39.784721	119.994461	-26.239876	13.417215	121.208099	30.11224	-10.637863	118.563553	27.7136	36.828648	116.203346	28.91292	13.0953925	117.3834495	-81.392672	13.7390375	125.0327485
-27.350002	38.97472	119.739357	-26.263153	13.241778	121.157524	30.158407	-10.726509	118.70816	27.544561	37.50161	115.752365	28.851484	13.3875505	117.2302625	-81.37779	13.0960055	125.0847855
-26.324802	38.215183	119.482124	-26.265186	13.041671	121.101059	30.216059	-10.801171	118.816582	27.476906	37.389317	115.569962	28.8464825	13.294073	117.193272	-81.3768545	12.789269	125.008846
-25.21283	37.497124	119.277359	-26.300585	12.851802	121.068909	30.282631	-10.87202	118.923569	27.420599	37.305157	115.436935	28.851615	13.2165685	117.180252	-81.452785	12.4870355	124.957566
-24.094881	36.880093	119.147812	-26.314541	12.664054	121.057442	30.328873	-10.932636	119.057426	27.375078	37.220623	115.353569	28.8519755	13.1439935	117.2054975	-81.4810575	12.1841145	124.9093865
-22.950695	36.306389	119.032684	-26.302858	12.465902	121.096001	30.340612	-11.033411	119.182465	27.344078	37.115913	115.338608	28.842345	13.041251	117.2605365	-81.448061	11.890553	124.9314655
-21.070789	35.60384	119.052765	-26.346836	12.204501	121.085396	30.344095	-11.24011	119.345078	27.742678	36.751774	115.290878	29.0433865	12.755832	117.317978	-81.7370585	11.65317	124.852814
