# Supplementary material for: How to jointly control a ball trajectory on a moving board: Methodological insights into Motor Learning and Rehabilitation
Source: PLoS One. 2025 Oct 15;20(10):e0334588. doi: 10.1371/journal.pone.0334588 (PMC12527165; doi:10.1371/journal.pone.0334588)
Supplement: S2 Data — (ZIP) [file pone.0334588.s002.zip › D4_013.csv]

Ball_X	Ball_Y	Ball_Z	BoardCentre_X	BoardCentre_Y	BoardCentre_Z	P1LeftHand_X	P1LeftHand_Y	P1LeftHand_Z	P1RightHand_X	P1RightHand_Y	P1RightHand_Z	P1MidHands_X	P1MidHands_Y	P1MidHands_Z	P2MidHands_X	P2MidHands_Y	P2MidHands_Z
-16.372641	29.652298	113.46701	-25.994799	15.522745	115.09861	30.394474	-8.006377	116.528168	28.377253	39.182903	111.238571	29.3858635	15.588263	113.8833695	-81.3754615	15.457227	116.3138505
-16.076065	29.179314	113.548637	-26.039892	15.415854	115.146362	30.356329	-8.115402	116.557419	28.355968	39.076305	111.289963	29.3561485	15.4804515	113.923691	-81.4359325	15.3512565	116.369033
-15.741989	28.76244	113.644981	-26.051315	15.316479	115.174461	30.338863	-8.211514	116.566849	28.341011	39.001949	111.349884	29.339937	15.3952175	113.9583665	-81.442567	15.2377405	116.3905555
-15.400122	28.396372	113.74453	-26.068233	15.26438	115.211723	30.328485	-8.288954	116.555191	28.329082	38.957516	111.433372	29.3287835	15.334281	113.9942815	-81.4652495	15.194479	116.4291645
-15.081297	28.040033	113.844048	-26.064146	15.232651	115.279984	30.323509	-8.322816	116.512558	28.325726	38.918808	111.54245	29.3246175	15.297996	114.027504	-81.4529095	15.167306	116.532464
-14.735514	27.75828	113.936028	-26.057259	15.233086	115.342667	30.333721	-8.350795	116.462326	28.343672	38.917374	111.645042	29.3386965	15.2832895	114.053684	-81.4532145	15.1828825	116.63165
-14.122176	27.374151	114.065727	-26.033714	15.242863	115.381096	30.349817	-8.375643	116.349884	28.390709	38.916424	111.845436	29.370263	15.2703905	114.09766	-81.437691	15.2153355	116.664532
-13.759615	27.119871	114.130997	-26.022741	15.235201	115.366066	30.348539	-8.389909	116.255821	28.420675	38.925606	111.986717	29.384607	15.2678485	114.121269	-81.430089	15.2025535	116.610863
-13.55215	26.98477	114.217888	-26.023684	15.228337	115.328049	30.345545	-8.408521	116.121696	28.421371	38.942474	112.119888	29.383458	15.2669765	114.120792	-81.430826	15.1896975	116.535306
-13.211597	26.755327	114.258934	-26.021	15.216456	115.294388	30.313545	-8.424962	115.95118	28.406487	38.94857	112.199997	29.360016	15.261804	114.0755885	-81.402016	15.171108	116.5131875
-12.798594	26.454771	114.238678	-26.063824	15.224091	115.300545	30.266336	-8.437857	115.779686	28.369394	38.965443	112.198303	29.317865	15.263793	113.9889945	-81.445513	15.184389	116.6120955
-12.491207	26.245277	114.260956	-26.083178	15.228354	115.314079	30.228868	-8.458068	115.61837	28.315125	38.960564	112.153175	29.2719965	15.251248	113.8857725	-81.4383525	15.20546	116.7423855
-12.216757	25.999493	114.281227	-26.103518	15.215545	115.336929	30.190716	-8.489992	115.490295	28.269487	38.944046	112.122574	29.2301015	15.227027	113.8064345	-81.4371375	15.204063	116.8674235
-11.807065	25.625303	114.312576	-26.144012	15.171209	115.351273	30.11212	-8.578874	115.394165	28.23661	38.837318	112.122437	29.174365	15.129222	113.758301	-81.462389	15.213196	116.944245
-11.493288	25.348251	114.368317	-26.163471	15.120599	115.405022	30.072659	-8.660832	115.398491	28.26482	38.712372	112.214508	29.1687395	15.02577	113.8064995	-81.4956815	15.215428	117.0035445
-11.216848	25.073505	114.499107	-26.146391	15.00738	115.517937	30.064369	-8.775249	115.424988	28.302893	38.584839	112.397072	29.183631	14.904795	113.91103	-81.476413	15.109965	117.124844
-10.901403	24.782034	114.674995	-26.147097	14.910597	115.664864	30.068642	-8.8733	115.473434	28.336021	38.079681	112.735771	29.2023315	14.6031905	114.1046025	-81.4965255	15.2180035	117.2251255
-10.591398	24.47563	114.891853	-26.114416	14.843181	115.857681	30.094624	-8.969465	115.533028	28.382748	37.904652	112.943687	29.238686	14.4675935	114.2383575	-81.467518	15.2187685	117.4770045
-10.232927	24.169716	115.124153	-26.091087	14.773011	116.09938	30.114105	-9.025097	115.602936	28.441677	37.828159	113.155579	29.277891	14.401531	114.3792575	-81.460065	15.144491	117.8195025
-9.925634	23.886772	115.318871	-26.026434	14.732568	116.321823	30.143791	-9.071435	115.672974	28.489178	38.375404	113.245667	29.3164845	14.6519845	114.4593205	-81.3693525	14.8131515	118.1843255
-9.430065	23.389071	115.570244	-25.950857	14.649076	116.59584	30.18928	-9.170936	115.762367	28.608721	38.272331	113.47464	29.3990005	14.5506975	114.6185035	-81.3007145	14.7474545	118.5731765
-9.08455	23.0208	115.664032	-25.895187	14.582888	116.673889	30.195314	-9.260565	115.788101	28.683598	38.190289	113.586739	29.439456	14.464862	114.68742	-81.22983	14.700914	118.660358
-8.764024	22.667889	115.684006	-25.87188	14.481298	116.640976	30.203728	-9.344148	115.728973	28.73337	38.100266	113.658737	29.468549	14.378059	114.693855	-81.212309	14.584537	118.588097
-8.478965	22.307739	115.624443	-25.861158	14.38623	116.524796	30.191174	-9.410618	115.628113	28.746704	38.033867	113.672638	29.468939	14.3116245	114.6503755	-81.191255	14.4608355	118.3992165
-8.203444	21.918119	115.472328	-25.861681	14.29334	116.361221	30.18792	-9.439712	115.46283	28.730759	37.983921	113.617035	29.4593395	14.2721045	114.5399325	-81.1827015	14.3145755	118.1825095
-7.90703	21.534761	115.3414	-25.830503	14.250745	116.222572	30.187357	-9.424036	115.278839	28.732508	38.015564	113.547447	29.4599325	14.295764	114.413143	-81.1209385	14.205726	118.032001
-7.601771	21.159597	115.269577	-25.758425	14.206012	116.175446	30.25313	-9.393387	115.180519	28.743839	38.029827	113.53434	29.4984845	14.31822	114.3574295	-81.0153345	14.093804	117.9934625
-7.070686	20.514318	115.385231	-25.645754	14.186823	116.280998	30.369684	-9.356852	115.223251	28.837061	38.047817	113.703659	29.6033725	14.3454825	114.463455	-80.8948805	14.0281635	118.098541
-6.742613	20.064487	115.499374	-25.546738	14.160165	116.417656	30.440838	-9.382862	115.307915	28.985912	37.450768	113.943985	29.713375	14.033953	114.62595	-80.806851	14.286377	118.209362
-6.467914	19.566479	115.654755	-25.497929	14.131705	116.554916	30.47534	-9.4576	115.396286	29.088959	37.386143	114.133408	29.7821495	13.9642715	114.764847	-80.7780075	14.2991385	118.344985
-6.176246	19.036558	115.786049	-25.461313	14.082827	116.678261	30.478752	-9.56985	115.470268	29.212458	37.252224	114.349487	29.845605	13.841187	114.9098775	-80.768231	14.324467	118.4466445
-5.845837	18.517267	115.938805	-25.402742	14.01505	116.827217	30.459774	-9.728869	115.578773	29.330412	37.088348	114.548454	29.895093	13.6797395	115.0636135	-80.700577	14.3503605	118.5908205
-5.550976	17.977173	116.088043	-25.462854	14.013873	117.027306	30.439365	-9.888583	115.666939	29.437855	36.917328	114.767624	29.93861	13.5143725	115.2172815	-80.864318	14.5133735	118.8373305
-5.284297	17.405893	116.229889	-25.374529	13.897568	117.084267	30.402821	-10.040437	115.754913	29.529301	36.765469	114.949539	29.966061	13.362516	115.352226	-80.715119	14.43262	118.816308
-4.855579	16.489706	116.321655	-25.37661	13.850887	117.227875	30.364334	-10.277411	115.856171	29.621962	37.073864	115.122734	29.993148	13.3982265	115.4894525	-80.746368	14.3035475	118.9662975
-4.562757	15.8564	116.326286	-25.316668	13.774182	117.146172	30.343842	-10.41893	115.916931	29.72039	36.92025	115.242218	30.032116	13.25066	115.5795745	-80.665452	14.297704	118.7127695
-4.302274	15.161544	116.26384	-25.264179	13.710382	117.040932	30.332821	-10.551012	115.95768	29.825655	36.796593	115.337242	30.079238	13.1227905	115.647461	-80.607596	14.2979735	118.434403
-4.072543	14.466475	116.145615	-25.222387	13.679923	116.801819	30.358332	-10.655599	116.014275	29.938824	36.678997	115.445457	30.148578	13.011699	115.729866	-80.593352	14.348147	117.873772
-3.838048	13.778008	115.962807	-25.21069	13.676767	116.426788	30.418407	-10.779855	116.122093	30.054628	36.57692	115.613136	30.2365175	12.8985325	115.8676145	-80.6578975	14.4550015	116.9859615
-3.657325	13.070102	115.691307	-25.188614	13.645832	115.922699	30.471588	-10.866766	116.185402	30.136017	36.482246	115.746498	30.3038025	12.80774	115.96595	-80.6810305	14.483924	115.879448
-3.510229	12.370584	115.371941	-25.149694	13.627964	115.421402	30.52508	-10.954226	116.244041	30.224981	36.391083	115.804169	30.3750305	12.7184285	116.024105	-80.6744185	14.5374995	114.818699
-3.260853	11.20969	115.057442	-25.019684	13.608633	114.986755	30.654577	-11.068789	116.245117	30.40843	36.235954	115.827812	30.5315035	12.5835825	116.0364645	-80.5708715	14.6336835	113.9370455
-3.172988	10.381279	115.035202	-24.814833	13.586203	114.960052	30.800539	-11.12543	116.281548	30.578959	36.168209	115.85685	30.689749	12.5213895	116.069199	-80.319415	14.6510165	113.850905
-3.129177	9.585046	115.10936	-24.665462	13.535038	115.031624	30.966791	-11.178491	116.362274	30.765512	36.099346	115.964058	30.8661515	12.4604275	116.163166	-80.1970755	14.6096485	113.900082
-3.155332	8.795107	115.267632	-24.48579	13.459985	115.206779	31.16634	-11.253722	116.495918	30.948343	36.037525	116.171585	31.0573415	12.3919015	116.3337515	-80.0289215	14.5280685	114.0798065
-3.195324	7.977962	115.431236	-24.2917	13.408615	115.420914	31.370985	-11.326436	116.701546	31.1451	35.975357	116.453873	31.2580425	12.3244605	116.5777095	-79.8414425	14.4927695	114.2641185
-3.318571	7.160869	115.67868	-24.144682	13.345753	115.683578	31.581184	-11.41698	116.972244	31.3689	35.886581	116.790787	31.475042	12.2348005	116.8815155	-79.764406	14.4567055	114.4856405
-3.430323	6.314655	115.949287	-23.961239	13.337896	115.942741	31.788181	-11.499393	117.26503	31.597275	35.807083	117.149963	31.692728	12.153845	117.2074965	-79.615206	14.521947	114.6779855
-3.770271	5.062334	116.369537	-23.744431	13.28906	116.391899	32.094841	-11.534076	117.723099	31.9412	35.727665	117.641724	32.0180205	12.0967945	117.6824115	-79.5068825	14.4813255	115.1013865
-4.028783	4.243801	116.634537	-23.539036	13.304576	116.672226	32.309376	-11.574553	117.999008	32.164528	35.69474	117.957047	32.236952	12.0600935	117.9780275	-79.315024	14.5490585	115.3664245
-4.381855	3.428787	116.822838	-23.388876	13.279555	116.896416	32.511581	-11.599335	118.247032	32.382332	35.651558	118.236961	32.4469565	12.0261115	118.2419965	-79.2247085	14.5329985	115.5508355
-4.733899	2.609075	116.977623	-23.234133	13.281923	117.066109	32.699169	-11.645617	118.481972	32.601105	35.602093	118.422615	32.650137	11.978238	118.4522935	-79.118403	14.585608	115.6799245
-5.171031	1.781487	117.089821	-23.076101	13.287701	117.180038	32.867725	-11.665888	118.64431	32.803696	35.537941	118.515518	32.8357105	11.9360265	118.579914	-78.9879125	14.6393755	115.780162
-5.691751	1.021637	117.166878	-22.957785	13.291441	117.215919	32.998367	-11.679352	118.755051	33.002499	35.49749	118.498848	33.000433	11.909069	118.6269495	-78.916003	14.673813	115.8048885
-6.177872	0.185406	117.130424	-22.76943	13.324538	117.225937	33.141468	-11.704893	118.835854	33.178051	35.474464	118.388519	33.1597595	11.8847855	118.6121865	-78.6986195	14.7642905	115.8396875
-6.94804	-1.005539	116.968742	-22.547478	13.350661	117.164078	33.318752	-11.746164	118.883659	33.440323	35.425793	118.159447	33.3795375	11.8398145	118.521553	-78.4744935	14.8615075	115.806603
-7.705555	-1.749655	116.950607	-22.388971	13.368958	117.108383	33.44508	-11.761057	118.889473	33.61451	35.393314	117.954079	33.529795	11.8161285	118.421776	-78.307737	14.9217875	115.79499
-8.430825	-2.405149	116.926537	-22.228678	13.368707	117.051842	33.572216	-11.776226	118.885399	33.778931	35.368	117.761375	33.6755735	11.795887	118.323387	-78.1329295	14.941527	115.780297
-9.013196	-3.191096	116.789368	-22.044567	13.347591	117.061638	33.722504	-11.771802	118.857018	33.924358	35.359688	117.58287	33.823431	11.793943	118.219944	-77.912565	14.901239	115.903332
-9.737882	-3.865217	116.770813	-21.833384	13.371908	117.100525	33.897522	-11.767822	118.838142	34.079792	35.36871	117.372299	33.988657	11.800444	118.1052205	-77.655425	14.943372	116.0958295
-10.563174	-4.482774	116.871239	-21.614777	13.350327	117.229736	34.09219	-11.740047	118.789101	34.25544	35.381119	117.191635	34.173815	11.820536	117.990368	-77.403369	14.880118	116.469104
-11.314029	-5.115596	116.997101	-21.430756	13.363608	117.434242	34.284039	-11.703082	118.736412	34.43335	35.407429	117.084526	34.3586945	11.8521735	117.910469	-77.2202065	14.8750425	116.958015
-12.570747	-5.918156	117.319618	-21.069557	13.410452	117.96701	34.583023	-11.629251	118.693367	34.707016	35.484806	116.999496	34.6450195	11.9277775	117.8464315	-76.7841335	14.8931265	118.0875885
-13.458321	-6.443764	117.70443	-20.861309	13.438267	118.456497	34.762669	-11.583405	118.66468	34.880562	35.536263	116.980598	34.8216155	11.976429	117.822639	-76.5442335	14.900105	119.090355
-14.258192	-6.902999	118.162323	-20.602888	13.484149	119.011017	34.932037	-11.538889	118.688568	35.049976	35.57296	116.960274	34.9910065	12.0170355	117.824421	-76.1967825	14.9512625	120.197613
-15.127367	-7.301135	118.758186	-20.391712	13.544977	119.634666	35.100166	-11.528621	118.741966	35.245495	35.593445	116.936562	35.1728305	12.032412	117.839264	-75.9562545	15.057542	121.430068
-15.954707	-7.722091	119.315613	-20.174923	13.562423	120.208916	35.271923	-11.553984	118.836197	35.421856	35.602566	116.961792	35.3468895	12.024291	117.8989945	-75.6967355	15.100555	122.5188375
-16.80316	-8.108339	119.756714	-20.014843	13.576706	120.631096	35.436775	-11.570204	118.958328	35.569778	35.626648	117.023933	35.5032765	12.028222	117.9911305	-75.5329625	15.12519	123.2710615
-17.60404	-8.443514	119.989777	-19.855381	13.553792	120.843735	35.616322	-11.576978	119.052818	35.671932	35.665443	117.04097	35.644127	12.0442325	118.046894	-75.354889	15.0633515	123.640576
-18.706039	-8.905135	120.065239	-19.696152	13.515122	120.777824	35.855995	-11.574716	119.08963	35.761879	35.71653	116.925026	35.808937	12.070907	118.007328	-75.201241	14.959337	123.54832
-19.452875	-9.202595	120.058441	-19.648981	13.491686	120.560013	35.993176	-11.566808	119.140373	35.804836	35.7034	116.754784	35.899006	12.068296	117.9475785	-75.196968	14.915076	123.1724475
-20.187416	-9.413522	120.109879	-19.557009	13.466894	120.323906	36.119251	-11.587154	119.262543	35.854408	35.668373	116.47879	35.9868295	12.0406095	117.8706665	-75.1008475	14.8931785	122.7771455
-20.876951	-9.591959	120.166946	-19.500755	13.433817	120.105278	36.241646	-11.644622	119.442459	35.929661	35.58091	116.193977	36.0856535	11.968144	117.818218	-75.0871635	14.89949	122.392338
-21.468662	-9.704313	120.221436	-19.392597	13.344204	119.900261	36.388908	-11.737598	119.626579	36.023365	35.46524	115.918159	36.2061365	11.863821	117.772369	-74.9913305	14.824587	122.028153
-22.065918	-9.762826	120.205261	-19.284853	13.243728	119.711235	36.544655	-11.842703	119.799629	36.130581	35.317535	115.691292	36.337618	11.737416	117.7454605	-74.907324	14.75004	121.6770095
-22.679974	-9.80853	120.214584	-19.163231	13.098225	119.580971	36.674595	-11.997297	119.870468	36.282177	35.152401	115.543152	36.478386	11.577552	117.70681	-74.804848	14.618898	121.455132
-23.445051	-9.687779	120.13829	-18.928455	12.834352	119.480072	36.893215	-12.260517	119.873283	36.557434	34.899258	115.478622	36.7253245	11.3193705	117.6759525	-74.5822345	14.3493335	121.2841915
-23.98127	-9.503301	120.029518	-18.72237	12.682869	119.453064	37.031471	-12.395001	119.852875	36.789707	34.773201	115.586388	36.910589	11.1891	117.7196315	-74.355329	14.176638	121.1864965
-24.33457	-9.29925	119.854065	-18.543615	12.582603	119.460724	37.177986	-12.495031	119.822014	37.00872	34.708447	115.816971	37.093353	11.106708	117.8194925	-74.180583	14.058498	121.1019555
-24.735355	-8.95453	119.650909	-18.395397	12.508263	119.467987	37.328293	-12.526989	119.832626	37.207443	34.696815	116.086731	37.267868	11.084913	117.9596785	-74.058662	13.931613	120.9762955
-25.116522	-8.574306	119.37574	-18.295959	12.480453	119.447723	37.467896	-12.509246	119.810913	37.400295	34.739613	116.437363	37.4340955	11.1151835	118.124138	-74.0260135	13.8457225	120.771308
-25.491978	-8.12227	118.949173	-18.148628	12.477765	119.343803	37.590946	-12.472792	119.759682	37.593822	34.826328	116.875504	37.592384	11.176768	118.317593	-73.88964	13.778762	120.370013
-25.839764	-7.587978	118.501808	-18.08955	12.505796	119.205841	37.699078	-12.413139	119.628754	37.763622	34.921982	117.308716	37.73135	11.2544215	118.468735	-73.91045	13.7571705	119.942947
-26.288435	-6.776346	117.847511	-17.980288	12.616782	119.016014	37.81712	-12.31299	119.372414	37.98167	35.042091	117.896698	37.899395	11.3645505	118.634556	-73.859971	13.8690135	119.397472
-26.54241	-6.247071	117.513382	-17.868467	12.72309	118.929062	37.900219	-12.214823	119.210457	38.110809	35.146595	118.193077	38.005514	11.465886	118.701767	-73.742448	13.980294	119.156357
-26.741838	-5.719143	117.31781	-17.810905	12.846385	118.914391	37.996246	-12.111243	119.085526	38.229351	35.224197	118.465363	38.1127985	11.556477	118.7754445	-73.7346085	14.136293	119.0533375
-26.98485	-5.143713	117.243576	-17.70187	12.974183	118.942749	38.097263	-12.018735	119.014633	38.363884	35.285641	118.744621	38.2305735	11.633453	118.879627	-73.6343135	14.314913	119.005871
-27.224499	-4.603831	117.262199	-17.57357	13.084277	119.045815	38.187008	-11.97139	119.042633	38.525372	35.334743	118.913963	38.35619	11.6816765	118.978298	-73.50333	14.4868775	119.113332
-27.445408	-4.142716	117.315468	-17.47295	13.137187	119.089905	38.273735	-11.970301	119.09996	38.693108	35.329739	119.10714	38.4834215	11.679719	119.10355	-73.4293215	14.594655	119.07626
-27.723118	-3.529135	117.262337	-17.37068	13.210177	119.091438	38.362209	-12.001201	119.184647	38.850067	35.316502	119.264969	38.606138	11.6576505	119.224808	-73.347498	14.7627035	118.958068
-28.002394	-2.785554	117.067528	-17.232632	13.200983	118.959763	38.47504	-12.06146	119.361427	39.052284	35.249691	119.407784	38.763662	11.5941155	119.3846055	-73.228926	14.8078505	118.5349205
-28.20557	-2.352155	116.854027	-17.206326	13.196182	118.790016	38.534512	-12.101116	119.410034	39.129929	35.206161	119.499039	38.8322205	11.5525225	119.4545365	-73.2448725	14.8398415	118.1254955
-28.388266	-1.927436	116.650787	-17.184364	13.187848	118.618462	38.577881	-12.129762	119.426414	39.16872	35.176201	119.468918	38.8733005	11.5232195	119.447666	-73.2420285	14.8524765	117.789258
-28.581766	-1.536145	116.514969	-17.137276	13.172822	118.451012	38.604847	-12.142444	119.405106	39.199371	35.148285	119.354713	38.902109	11.5029205	119.3799095	-73.176661	14.8427235	117.5221145
-28.778721	-1.160123	116.468719	-17.094017	13.174961	118.326607	38.633892	-12.158004	119.365082	39.218071	35.131107	119.230415	38.9259815	11.4865515	119.2977485	-73.1140155	14.8633705	117.3554655
-29.008747	-0.781795	116.442406	-17.058014	13.176516	118.261719	38.660522	-12.175396	119.395363	39.251087	35.106197	119.138885	38.9558045	11.4654005	119.267124	-73.0718325	14.8876315	117.256314
-29.24412	-0.405018	116.425095	-17.004049	13.175172	118.225418	38.695221	-12.222673	119.50502	39.307766	35.061081	119.176949	39.0014935	11.419204	119.3409845	-73.0095915	14.93114	117.1098515
-29.61998	0.215358	116.313316	-16.988796	13.151491	118.160736	38.725124	-12.32533	119.706413	39.400795	34.974712	119.341866	39.0629595	11.324691	119.5241395	-73.0405515	14.978291	116.7973325
-29.593485	0.380742	116.031349	-17.032068	13.109021	118.113663	38.713295	-12.375306	119.747284	39.434288	34.914719	119.498619	39.0737915	11.2697065	119.6229515	-73.1379275	14.9483355	116.6043745
-29.878235	0.793395	115.884148	-16.767693	12.919773	117.911171	38.695122	-12.376797	119.723038	39.424801	34.92239	119.615265	39.0599615	11.2727965	119.6691515	-72.5953475	14.5667495	116.1531905
-30.079281	1.185775	115.671875	-17.148441	13.152268	117.964157	38.682964	-12.344464	119.676743	39.39183	34.951286	119.686852	39.037397	11.303411	119.6817975	-73.334279	15.001125	116.2465165
-30.372223	1.540413	115.496017	-17.160637	13.198811	117.835999	38.643826	-12.240953	119.611023	39.33284	35.021561	119.741211	38.988333	11.390304	119.676117	-73.309607	15.007318	115.995881
-30.597485	1.910966	115.351799	-17.159496	13.221291	117.738449	38.6227	-12.156623	119.559929	39.263027	35.104118	119.749023	38.9428635	11.4737475	119.654476	-73.2618555	14.9688345	115.822422
-30.908817	2.248786	115.305885	-17.257715	13.34557	117.705963	38.603275	-12.087418	119.519066	39.220192	35.198574	119.713417	38.9117335	11.555578	119.6162415	-73.4271635	15.135562	115.7956845
-31.386848	2.758309	115.35984	-16.935478	13.279873	117.545891	38.584686	-11.984202	119.543861	39.1852	35.298992	119.612442	38.884943	11.657395	119.5781515	-72.755899	14.902351	115.5136305
-31.767794	3.125356	115.457085	-17.249006	13.545113	117.757858	38.587795	-11.966362	119.625305	39.203388	35.313049	119.581749	38.8955915	11.6733435	119.603527	-73.3936035	15.4168825	115.912189
-32.165771	3.467815	115.498665	-16.920876	13.386681	117.633186	38.577858	-11.981043	119.756058	39.219688	35.30534	119.611015	38.898773	11.6621485	119.6835365	-72.740525	15.1112135	115.5828355
-32.730549	3.975659	115.589294	-17.222557	13.590644	117.780807	38.563297	-12.016521	119.847	39.229305	35.280804	119.651703	38.896301	11.6321415	119.7493515	-73.341415	15.5491465	115.8122625
-33.166756	4.325114	115.582016	-17.241692	13.586518	117.785194	38.53297	-12.025428	119.907776	39.225357	35.267097	119.65538	38.8791635	11.6208345	119.781578	-73.3625475	15.5522015	115.78881
-33.652771	4.662468	115.530861	-17.301126	13.560835	117.777565	38.50243	-12.018546	119.935417	39.194359	35.270081	119.640419	38.8483945	11.6257675	119.787918	-73.4506465	15.4959025	115.767212
-34.132046	4.983442	115.481094	-17.331511	13.56465	117.75795	38.477024	-12.00358	119.954506	39.141251	35.290344	119.601784	38.8091375	11.643382	119.778145	-73.4721595	15.485918	115.737755
-34.857239	5.464778	115.403809	-17.397549	13.579795	117.679039	38.422573	-11.967671	119.959404	39.06229	35.323639	119.518753	38.7424315	11.677984	119.7390785	-73.5375295	15.481606	115.6189995
-35.367214	5.794623	115.357948	-17.45085	13.602187	117.637802	38.364796	-11.935325	119.931259	38.988403	35.341774	119.426437	38.6765995	11.7032245	119.678848	-73.5782995	15.5011495	115.596756
-35.935013	6.156827	115.396858	-17.485485	13.62958	117.645882	38.330853	-11.898155	119.887779	38.895016	35.379578	119.280479	38.6129345	11.7407115	119.584129	-73.5839045	15.5184485	115.707635
-36.541916	6.529432	115.586388	-17.535805	13.660119	117.727234	38.276981	-11.849941	119.858643	38.808491	35.429646	119.082413	38.542736	11.7898525	119.470528	-73.614346	15.5303855	115.98394
-37.167625	6.960841	115.892014	-17.582647	13.713473	117.899277	38.230637	-11.786006	119.879379	38.714073	35.487282	118.849586	38.472355	11.850638	119.3644825	-73.637649	15.576308	116.4340715
-37.787918	7.376814	116.306664	-17.603062	13.769539	118.145309	38.199749	-11.743567	119.948303	38.63184	35.535519	118.590714	38.4157945	11.895976	119.2695085	-73.6219185	15.643102	117.0211095
-38.412952	7.809273	116.821922	-17.663054	13.81385	118.459686	38.151619	-11.708216	120.020844	38.536869	35.579311	118.330917	38.344244	11.9355475	119.1758805	-73.670352	15.6921525	117.7434915
-39.313404	8.4749	117.646088	-17.751265	13.817541	119.020927	38.072742	-11.62196	120.190826	38.328209	35.649605	118.019463	38.2004755	12.0138225	119.1051445	-73.7030055	15.6212595	118.9367095
-39.96767	8.961312	118.229713	-17.848207	13.775675	119.405212	38.001484	-11.5547	120.323433	38.140808	35.717495	117.851601	38.071146	12.0813975	119.087517	-73.76756	15.4699525	119.722907
-40.563046	9.506631	118.770889	-17.9711	13.758862	119.79084	37.915401	-11.452319	120.447418	37.908878	35.798634	117.741219	37.9121395	12.1731575	119.0943185	-73.8543395	15.3445665	120.4873615
-41.180496	10.0819	119.309509	-18.116076	13.72033	120.147514	37.842934	-11.357658	120.550087	37.655205	35.918274	117.647362	37.7490695	12.280308	119.0987245	-73.9812215	15.160352	121.1963035
-41.777386	10.650806	119.796608	-18.299109	13.678583	120.519493	37.756702	-11.252893	120.636108	37.372009	36.025131	117.514465	37.5643555	12.386119	119.0752865	-74.1625735	14.971047	121.9636995
-42.255596	11.253957	120.257988	-18.457563	13.648993	120.814178	37.651901	-11.131736	120.710037	37.073933	36.144981	117.358795	37.362917	12.5066225	119.034416	-74.278043	14.7913635	122.59394
-42.749947	11.915207	120.620171	-18.631115	13.626756	121.076942	37.544125	-11.011577	120.787476	36.766151	36.277805	117.225037	37.155138	12.633114	119.0062565	-74.417368	14.620398	123.1476275
-43.35017	13.00831	121.073326	-18.901217	13.588277	121.386246	37.401283	-10.878961	120.904015	36.33638	36.398731	117.050682	36.8688315	12.759885	118.9773485	-74.6712655	14.416669	123.7951435
-43.729504	13.76724	121.299004	-19.068298	13.525818	121.541168	37.294807	-10.809926	120.974564	36.084522	36.469971	116.951027	36.6896645	12.8300225	118.9627955	-74.8262605	14.2216135	124.1195405
-44.075626	14.542513	121.466896	-19.226221	13.474904	121.670067	37.17001	-10.741471	120.997414	35.825569	36.535225	116.860474	36.4977895	12.896877	118.928944	-74.9502315	14.052931	124.41119
-44.281918	15.343303	121.585533	-19.436138	13.420489	121.775711	37.045692	-10.665439	120.960144	35.54644	36.614685	116.785088	36.296066	12.974623	118.872616	-75.168342	13.866355	124.678806
-44.447823	16.244446	121.697197	-19.613018	13.370244	121.865105	36.919334	-10.560579	120.919609	35.239365	36.733513	116.753372	36.0793495	13.086467	118.8364905	-75.3053855	13.654021	124.8937195
-44.560726	17.162088	121.822586	-19.856482	13.331233	121.957573	36.783825	-10.434869	120.856415	34.912659	36.870632	116.792694	35.848242	13.2178815	118.8245545	-75.561206	13.4445845	125.0905915
-44.712959	18.06035	121.913887	-20.094696	13.28993	122.046555	36.645664	-10.290322	120.776665	34.571842	37.052067	116.921402	35.608753	13.3808725	118.8490335	-75.798145	13.1989875	125.2440765
-44.70668	19.475119	121.956299	-20.483089	13.280816	122.14241	36.382923	-10.052342	120.644882	34.061024	37.373035	117.138985	35.2219735	13.6603465	118.8919335	-76.1881515	12.9012855	125.3928865
-44.690727	20.481323	121.959351	-20.798817	13.339758	122.161102	36.202831	-9.881382	120.536385	33.731556	37.599354	117.306915	34.9671935	13.858986	118.92165	-76.5648275	12.82053	125.400554
-44.560497	21.514256	121.9048	-21.025982	13.462841	122.101738	36.012238	-9.706303	120.493546	33.442421	37.829376	117.435005	34.7273295	14.0615365	118.9642755	-76.7792935	12.8641455	125.2392005
-44.409058	22.551247	121.682999	-21.260931	13.658205	121.988533	35.799866	-9.542003	120.4841	33.233906	38.011024	117.480835	34.516886	14.2345105	118.9824675	-77.038748	13.0818995	124.9945985
-44.145748	23.635439	121.358574	-21.483282	13.863105	121.807686	35.606701	-9.421246	120.478371	33.070538	38.158466	117.435776	34.3386195	14.36861	118.9570735	-77.3051835	13.3576	124.6582985
-43.858734	24.737738	121.062538	-21.66687	14.046715	121.601357	35.412254	-9.325948	120.444916	32.932751	38.255692	117.291878	34.1725025	14.464872	118.868397	-77.5062425	13.628558	124.334317
-43.535362	25.805912	120.794174	-21.832186	14.268901	121.41452	35.223057	-9.243547	120.385918	32.816906	38.320023	117.129173	34.0199815	14.538238	118.7575455	-77.6843535	13.999564	124.0714945
-42.900719	27.422276	120.393814	-21.974997	14.496229	121.165131	35.006748	-9.152419	120.381973	32.693474	38.388569	116.922363	33.850111	14.618075	118.652168	-77.800105	14.374383	123.678094
-42.403549	28.506222	120.140587	-22.060406	14.605735	121.004784	34.880188	-9.096897	120.379219	32.648071	38.394844	116.797813	33.7641295	14.6489735	118.588516	-77.8849415	14.5624965	123.421052
-41.901279	29.586565	119.977333	-22.174883	14.714948	120.899895	34.745102	-9.01015	120.3396	32.564663	38.46032	116.717926	33.6548825	14.725085	118.528763	-78.0046485	14.704811	123.271027
-41.334732	30.690802	119.8974	-22.28706	14.824693	120.81897	34.62381	-8.914571	120.327713	32.45636	38.56514	116.695747	33.540085	14.8252845	118.51173	-78.114205	14.8241015	123.12621
-40.733341	31.76811	119.802078	-22.400764	14.933762	120.792915	34.510025	-8.777439	120.349274	32.338913	38.700165	116.745399	33.424469	14.961363	118.5473365	-78.225997	14.906161	123.0384935
-40.051407	32.859386	119.696388	-22.536079	15.033131	120.745468	34.407181	-8.658173	120.364914	32.216118	38.838367	116.849052	33.3116495	15.090097	118.606983	-78.3838075	14.976165	122.883953
-39.454453	33.947758	119.636536	-22.645102	15.113537	120.671509	34.302742	-8.562657	120.369446	32.105602	38.96423	117.005447	33.204172	15.2007865	118.6874465	-78.494376	15.0262875	122.6555715
-38.380692	35.573788	119.56105	-22.891417	15.201291	120.567665	34.114693	-8.404897	120.247475	31.914902	39.170925	117.274902	33.0147975	15.383014	118.7611885	-78.7976315	15.019568	122.3741415
-37.628841	36.648663	119.556519	-23.016907	15.271543	120.403099	33.988171	-8.279222	120.083687	31.776587	39.322327	117.486191	32.882379	15.5215525	118.784939	-78.916193	15.0215335	122.021259
-36.878082	37.729347	119.59201	-23.177605	15.375781	120.249092	33.874996	-8.130718	119.912788	31.627512	39.508392	117.712212	32.751254	15.688837	118.8125	-79.106464	15.062725	121.685684
-36.096634	38.775574	119.614395	-23.329029	15.498906	120.07457	33.733276	-7.945988	119.757637	31.475443	39.711823	117.960121	32.6043595	15.8829175	118.858879	-79.2624175	15.1148945	121.290261
-35.280602	39.763065	119.599709	-23.494133	15.597059	119.90284	33.595123	-7.776379	119.580635	31.305759	39.912983	118.180313	32.450441	16.068302	118.880474	-79.438707	15.125816	120.925206
-34.482426	40.783497	119.656876	-23.700222	15.730478	119.706512	33.445583	-7.582606	119.357872	31.127172	40.104965	118.406937	32.2863775	16.2611795	118.8824045	-79.6868215	15.1997765	120.5306195
-33.677013	41.712006	119.691872	-23.880596	15.830779	119.518661	33.285625	-7.432278	119.103348	30.943245	40.26313	118.607727	32.114435	16.415426	118.8555375	-79.875627	15.246132	120.1817845
-32.416092	42.987694	119.839333	-24.146721	15.960285	119.269432	33.021076	-7.203144	118.757774	30.688053	40.452354	118.888535	31.8545645	16.624605	118.8231545	-80.1480065	15.295965	119.7157095
-31.577227	43.816029	120.013275	-24.297329	16.04978	119.156143	32.869141	-7.060768	118.55912	30.522083	40.581001	119.11615	31.695612	16.7601165	118.837635	-80.29027	15.3394435	119.474651
-30.800184	44.548908	120.204041	-24.39797	16.194489	119.034348	32.756657	-6.912571	118.417763	30.383358	40.715	119.353905	31.5700075	16.9012145	118.885834	-80.3659475	15.4877635	119.182862
-29.955673	45.174168	120.380852	-24.504856	16.312574	118.974434	32.666004	-6.771769	118.335007	30.269915	40.852909	119.627739	31.4679595	17.04057	118.981373	-80.4776715	15.584578	118.967495
-29.146341	45.784821	120.553375	-24.617064	16.465372	118.927536	32.583591	-6.608511	118.325806	30.175009	40.998871	119.894936	31.3793	17.19518	119.110371	-80.613428	15.735564	118.744701
-28.243261	46.295429	120.783737	-24.739878	16.638929	118.964622	32.516117	-6.452781	118.3368	30.068514	41.15844	120.143654	31.2923155	17.3528295	119.240227	-80.7720715	15.9250285	118.689017
-27.533827	46.747421	121.002373	-24.832573	16.828712	119.058563	32.443584	-6.264372	118.400635	29.944181	41.334961	120.358788	31.1938825	17.5352945	119.3797115	-80.8590285	16.1221295	118.7374145
-26.427143	47.222145	121.253288	-25.092787	17.137302	119.299149	32.308052	-6.014127	118.584335	29.761528	41.586651	120.591545	31.03479	17.786262	119.58794	-81.220364	16.488342	119.010358
-25.713003	47.431751	121.31395	-25.172377	17.279062	119.384659	32.194172	-5.880705	118.747925	29.620647	41.733189	120.658768	30.9074095	17.926242	119.7033465	-81.2521635	16.631882	119.0659715
-24.893082	47.60651	121.286819	-25.336882	17.467951	119.52993	32.090652	-5.738791	118.954636	29.458984	41.923004	120.657661	30.774818	18.0921065	119.8061485	-81.448582	16.8437955	119.2537115
-24.229815	47.696609	121.181808	-25.435909	17.677153	119.711365	31.974289	-5.613611	119.1735	29.305279	42.075085	120.481659	30.639784	18.230737	119.8275795	-81.511602	17.123569	119.5951505
-23.591497	47.731468	120.969498	-25.590902	17.913637	119.874016	31.859642	-5.493321	119.417557	29.161907	42.239681	120.157051	30.5107745	18.37318	119.787304	-81.6925785	17.454094	119.960728
-22.955456	47.725983	120.654297	-25.721062	18.119726	120.030106	31.726006	-5.391206	119.653336	29.031981	42.363163	119.779655	30.3789935	18.4859785	119.7164955	-81.8211175	17.7534735	120.3437165
-22.374531	47.594555	120.364395	-25.81954	18.258516	120.173813	31.611246	-5.335262	119.900475	28.925127	42.412003	119.394424	30.2681865	18.5383705	119.6474495	-81.9072665	17.9786615	120.7001765
-21.361599	47.339649	120.010033	-25.97613	18.340055	120.339539	31.475044	-5.311797	120.2584	28.799803	42.449265	119.010605	30.1374235	18.568734	119.6345025	-82.0896835	18.111376	121.0445755
-20.791313	47.095531	119.92054	-26.023457	18.3332	120.363792	31.440336	-5.308764	120.433701	28.702923	42.450378	118.902115	30.0716295	18.570807	119.667908	-82.1185435	18.095593	121.059676
-20.264717	46.839039	119.829178	-26.072491	18.284277	120.330742	31.434608	-5.28704	120.522881	28.619402	42.489288	118.807579	30.027005	18.601124	119.66523	-82.171987	17.96743	120.996254
-19.766153	46.541027	119.760002	-26.138264	18.208759	120.224762	31.454966	-5.223294	120.503578	28.512005	42.554241	118.852959	29.9834855	18.6654735	119.6782685	-82.2600135	17.7520445	120.7712555
-19.264345	46.268169	119.751228	-26.110149	18.152737	120.123222	31.486555	-5.152769	120.430077	28.450176	42.62516	118.831779	29.9683655	18.7361955	119.630928	-82.1886635	17.5692785	120.615516
-18.779287	45.910095	119.82608	-26.098749	18.127663	120.110809	31.531584	-5.082858	120.32093	28.409803	42.690109	118.882713	29.9706935	18.8036255	119.6018215	-82.1681915	17.4517005	120.6197965
-18.282757	45.541019	119.95623	-26.076618	18.124996	120.169067	31.568333	-4.984655	120.242378	28.424051	42.752472	118.936935	29.996192	18.8839085	119.5896565	-82.149428	17.3660835	120.7484775
-17.647621	45.029205	120.184456	-25.99048	18.195683	120.276001	31.642246	-4.886167	120.235596	28.502516	42.839329	119.105789	30.072381	18.976581	119.6706925	-82.053341	17.414785	120.8813095
-17.181715	44.650646	120.291641	-25.944441	18.271559	120.283615	31.699562	-4.819825	120.280312	28.576714	42.881184	119.257332	30.138138	19.0306795	119.768822	-82.02702	17.5124385	120.798408
-16.773588	44.269173	120.34761	-25.90258	18.335032	120.234589	31.748549	-4.781467	120.300926	28.640614	42.947628	119.38282	30.1945815	19.0830805	119.841873	-81.9997415	17.5869835	120.627305
-16.418331	43.865414	120.37088	-25.885464	18.407372	120.156181	31.781027	-4.746496	120.254501	28.701124	42.998447	119.503387	30.2410755	19.1259755	119.878944	-82.0120035	17.6887685	120.433418
-16.02597	43.479095	120.396294	-25.855881	18.471548	120.081017	31.790787	-4.70843	120.141129	28.747984	43.038742	119.614014	30.2693855	19.165156	119.8775715	-81.9811475	17.77794	120.2844625
-15.723745	43.061943	120.441017	-25.823137	18.541813	120.041672	31.809278	-4.639791	119.976578	28.792858	43.1231	119.601929	30.301068	19.2416545	119.7892535	-81.947342	17.8419715	120.2940905
-15.500741	42.545952	120.455482	-25.766891	18.641039	120.033478	31.787449	-4.568257	119.83461	28.835224	43.211555	119.554649	30.3113365	19.321649	119.6946295	-81.8451185	17.960429	120.3723265
-15.134956	41.808392	120.387802	-25.739756	18.785566	119.98893	31.755138	-4.480039	119.621109	28.876305	43.285595	119.420685	30.3157215	19.402778	119.520897	-81.7952335	18.168354	120.456963
-14.922123	41.271126	120.254395	-25.731543	18.849117	119.919495	31.704735	-4.458785	119.486916	28.919428	43.307583	119.190239	30.3120815	19.424399	119.3385775	-81.7751675	18.273835	120.5004125
-14.769549	40.745689	120.005486	-25.700798	18.915512	119.840446	31.624695	-4.503432	119.336571	28.949871	43.281784	118.854836	30.287283	19.389176	119.0957035	-81.688879	18.441848	120.5851885
-14.595609	40.193493	119.680214	-25.722721	18.963993	119.796196	31.529755	-4.554448	119.230179	29.005957	43.231266	118.363533	30.267856	19.338409	118.796856	-81.713298	18.589577	120.795536
-14.449731	39.644917	119.36364	-25.638762	19.060118	119.827652	31.44253	-4.611655	119.175339	29.055134	43.135105	117.795898	30.248832	19.261725	118.4856185	-81.526356	18.858511	121.1696855
-14.314596	39.073185	119.066177	-25.600899	19.114491	119.907555	31.348351	-4.691684	119.136642	29.130407	43.020351	117.210815	30.239379	19.1643335	118.1737285	-81.441177	19.0646485	121.6413815
-14.211059	38.450043	118.841721	-25.493856	19.174896	120.032867	31.303278	-4.807106	119.168213	29.207468	42.874008	116.63678	30.255373	19.033451	117.9024965	-81.243085	19.316341	122.1632375
-14.029159	37.65226	118.687035	-25.36858	19.124428	120.243942	31.287531	-4.995305	119.243179	29.34149	42.623592	115.988983	30.3145105	18.8141435	117.616081	-81.0516705	19.4347125	122.871803
-14.11594	37.243454	118.750259	-25.268194	19.055635	120.355904	31.301065	-5.130973	119.275352	29.407427	42.477268	115.681923	30.354246	18.6731475	117.4786375	-80.890634	19.4381225	123.2331705
-13.937834	36.793991	118.729874	-25.196144	18.933413	120.433739	31.338474	-5.216663	119.266197	29.453527	42.390259	115.470329	30.3960005	18.586798	117.368263	-80.7882885	19.280028	123.499215
-13.763803	36.357452	118.765274	-25.101011	18.796675	120.518936	31.412331	-5.245757	119.174156	29.468435	42.356201	115.314468	30.440383	18.555222	117.244312	-80.642405	19.038128	123.79356
-13.590204	36.008671	118.850563	-25.034311	18.650463	120.626175	31.483301	-5.250905	119.005814	29.452202	42.368195	115.259277	30.4677515	18.558645	117.1325455	-80.5363735	18.742281	124.1198045
-13.4781	35.740685	119.054855	-24.969557	18.489752	120.773682	31.525299	-5.228857	118.774323	29.424938	42.39896	115.310524	30.4751185	18.5850515	117.0424235	-80.4142325	18.3944525	124.5049405
-13.332897	35.510506	119.310616	-24.861652	18.376211	120.964539	31.591583	-5.177894	118.490585	29.395309	42.48814	115.331825	30.493446	18.655123	116.911205	-80.21675	18.097299	125.017873
-13.186091	35.228436	119.753517	-24.715839	18.264204	121.24659	31.699001	-5.049854	118.12159	29.43502	42.654591	115.416565	30.5670105	18.8023685	116.7690775	-79.9986885	17.7260395	125.7241025
-12.828326	34.986614	119.843437	-24.583841	18.23781	121.325211	31.780741	-4.955664	117.869209	29.483229	42.760555	115.534576	30.631985	18.9024455	116.7018925	-79.799667	17.5731745	125.9485295
-12.662954	34.81382	119.9981	-24.508595	18.225626	121.324173	31.856003	-4.860991	117.629288	29.555655	42.871048	115.610611	30.705829	19.0050285	116.6199495	-79.723019	17.4462235	126.0283965
-12.260084	34.506298	119.937981	-24.404758	18.215822	121.229294	31.963358	-4.773344	117.426514	29.63969	42.956329	115.702461	30.801524	19.0914925	116.5644875	-79.61104	17.3401515	125.8941005
-11.926936	34.292881	119.871559	-24.296457	18.217091	121.012222	32.040997	-4.70962	117.221642	29.751659	43.038895	115.785858	30.896328	19.1646375	116.50375	-79.489242	17.2695445	125.520694
-11.48853	33.959694	119.707787	-24.217325	18.222486	120.774689	32.131397	-4.65437	117.049561	29.853254	43.084702	115.804565	30.9923255	19.215166	116.427063	-79.4269755	17.229806	125.122315
-10.995954	33.594833	119.504166	-24.116253	18.213385	120.573723	32.176647	-4.626285	116.826721	29.95359	43.130585	115.740517	31.0651185	19.25215	116.283619	-79.2976245	17.17462	124.863827
-10.237157	33.079735	119.319496	-23.981138	18.207184	120.416435	32.256145	-4.575331	116.549576	30.051386	43.17746	115.532974	31.1537655	19.3010645	116.041275	-79.1160415	17.1133035	124.791595
-9.710988	32.728054	119.207153	-23.877434	18.197855	120.349167	32.356754	-4.541568	116.447083	30.104437	43.215805	115.433655	31.2305955	19.3371185	115.940369	-78.9854635	17.0585915	124.757965
-9.282155	32.422623	119.152466	-23.7918	18.150394	120.328209	32.462353	-4.521636	116.412315	30.159515	43.239948	115.332726	31.310934	19.359156	115.8725205	-78.894534	16.941632	124.7838975
-8.665711	31.959936	119.022545	-23.714436	18.087631	120.306168	32.566532	-4.494324	116.422142	30.202219	43.263424	115.254196	31.3843755	19.38455	115.838169	-78.8132475	16.790712	124.774167
-8.04403	31.49535	118.933403	-23.646835	18.031557	120.325401	32.66106	-4.474348	116.454468	30.245975	43.274223	115.205132	31.4535175	19.3999375	115.8298	-78.7471875	16.6631765	124.821002
-7.414059	31.06769	118.900635	-23.582504	17.953466	120.314407	32.799782	-4.453918	116.564835	30.289507	43.282509	115.162598	31.5446445	19.4142955	115.8637165	-78.7096525	16.4926365	124.7650975
-6.699066	30.584038	118.814323	-23.496065	17.889467	120.274757	32.922302	-4.430493	116.689766	30.33073	43.312885	115.194084	31.626516	19.441196	115.941925	-78.618646	16.337738	124.607589
-5.579532	29.858881	118.73616	-23.429548	17.807774	120.124794	33.129738	-4.395152	116.948906	30.436438	43.332691	115.3703	31.783088	19.4687695	116.159603	-78.642184	16.1467785	124.089985
-4.835346	29.387877	118.628571	-23.381298	17.750662	119.897209	33.242447	-4.355157	117.131004	30.496147	43.327637	115.646362	31.869297	19.48624	116.388683	-78.631893	16.015084	123.405735
-4.061898	28.890879	118.498337	-23.358568	17.710648	119.524071	33.366013	-4.321095	117.343102	30.610428	43.341499	115.916122	31.9882205	19.510202	116.629612	-78.7053565	15.911094	122.41853
-3.270455	28.379011	118.338821	-23.360523	17.679911	119.055832	33.481773	-4.299997	117.530647	30.683777	43.33429	116.300568	32.082775	19.5171465	116.9156075	-78.803821	15.8426755	121.1960565
-2.426291	27.873547	118.203186	-23.301134	17.685295	118.567719	33.597256	-4.276797	117.697891	30.787653	43.350613	116.635918	32.1924545	19.536908	117.1669045	-78.7947225	15.833682	119.9685335
-1.672621	27.327902	118.125031	-23.254505	17.699524	118.124222	33.739887	-4.256809	117.864822	30.907614	43.358963	117.062851	32.3237505	19.551077	117.4638365	-78.8327605	15.847971	118.7846075
-0.896058	26.773781	118.096962	-23.181969	17.699146	117.741333	33.905712	-4.243913	117.991745	31.054142	43.357944	117.552521	32.479927	19.5570155	117.772133	-78.843865	15.8412765	117.710533
0.225984	25.849909	118.146667	-23.020266	17.680662	117.241875	34.159595	-4.227885	118.095802	31.257704	43.3484	118.335091	32.7086495	19.5602575	118.2154465	-78.7491815	15.8010665	116.2683035
0.942838	25.181263	118.226387	-22.870527	17.669401	116.984535	34.342293	-4.210302	118.185493	31.393873	43.335133	118.778954	32.868083	19.5624155	118.4822235	-78.609137	15.7763865	115.4868465
1.575007	24.507036	118.293129	-22.748262	17.686573	116.827599	34.51067	-4.19683	118.26973	31.522863	43.320564	119.22715	33.0167665	19.561867	118.74844	-78.5132905	15.811279	114.906758
2.106919	23.76762	118.399902	-22.599154	17.6749	116.77227	34.697895	-4.210712	118.379555	31.664139	43.280834	119.603943	33.181017	19.535061	118.991749	-78.379325	15.814739	114.552791
2.599338	23.00922	118.53614	-22.489061	17.680454	116.851448	34.863014	-4.218355	118.57605	31.802702	43.228195	119.915985	33.332858	19.50492	119.2460175	-78.31098	15.855988	114.4568785
3.052995	22.084679	118.724915	-22.352877	17.705191	117.057419	35.025673	-4.26945	118.788696	31.953499	43.151253	120.200325	33.489586	19.4409015	119.4945105	-78.19534	15.9694805	114.6203275
3.39689	21.17844	118.989326	-22.223381	17.658834	117.360016	35.1688	-4.367398	119.087753	32.126186	43.056522	120.431328	33.647493	19.344562	119.7595405	-78.094255	15.973106	114.9604915
3.794815	19.797668	119.387474	-22.071589	17.597185	117.838753	35.330502	-4.593486	119.542183	32.366322	42.862942	120.767632	33.848412	19.134728	120.1549075	-77.99159	16.059642	115.5225985
3.937031	18.863665	119.617058	-22.001352	17.562916	118.150818	35.404526	-4.775538	119.859909	32.485794	42.706444	120.948944	33.94516	18.965453	120.4044265	-77.947864	16.160379	115.8972095
4.061131	17.757723	119.799103	-21.984512	17.534788	118.392395	35.443844	-4.964249	120.14843	32.584373	42.553661	121.075188	34.0141085	18.794706	120.611809	-77.9831325	16.27487	116.172981
4.077543	16.665905	119.924774	-21.929111	17.491903	118.578888	35.457905	-5.135791	120.402893	32.672329	42.397518	121.091331	34.065117	18.6308635	120.747112	-77.923339	16.3529425	116.410664
4.05772	15.583875	120.045197	-21.904196	17.47629	118.725052	35.466469	-5.323808	120.63726	32.774647	42.236607	120.995071	34.120558	18.4563995	120.8161655	-77.92895	16.4961805	116.6339385
3.891876	14.516068	120.061508	-21.892874	17.476521	118.766609	35.437466	-5.522781	120.892632	32.876846	42.077358	120.779358	34.157156	18.2772885	120.835995	-77.942904	16.6757535	116.697223
3.739174	13.44742	119.987885	-21.868124	17.480295	118.689919	35.413147	-5.673645	121.113655	32.972496	41.924118	120.4366	34.1928215	18.1252365	120.7751275	-77.9290695	16.8353535	116.6047105
3.34924	11.794409	119.763039	-21.837946	17.467888	118.444122	35.357426	-5.860715	121.32428	33.046852	41.745625	119.765915	34.202139	17.942455	120.5450975	-77.878031	16.993321	116.3431465
3.034689	10.743347	119.575539	-21.801531	17.405861	118.312881	35.352657	-6.005866	121.270302	33.073029	41.592876	119.286095	34.212843	17.793505	120.2781985	-77.815905	17.018217	116.3475635
2.625922	9.741797	119.440567	-21.728346	17.245411	118.332756	35.356934	-6.138525	121.168221	33.123177	41.405018	118.866348	34.2400555	17.6332465	120.0172845	-77.6967475	16.8575755	116.6482275
2.203744	8.687763	119.362518	-21.614281	17.048471	118.530441	35.404869	-6.292195	121.013321	33.159782	41.234192	118.651794	34.2823255	17.4709985	119.8325575	-77.5108875	16.6259435	117.2283245
1.728124	7.679375	119.43663	-21.53203	16.832048	118.825958	35.488468	-6.396264	120.877647	33.203255	41.110672	118.650459	34.3458615	17.357204	119.764053	-77.4099215	16.306892	117.887863
1.234913	6.727954	119.555267	-21.406906	16.596298	119.236671	35.578629	-6.44614	120.700142	33.242466	41.030968	118.790756	34.4105475	17.292414	119.745449	-77.2243595	15.900182	118.727893
0.688409	5.8422	119.637047	-21.308203	16.415775	119.685532	35.676464	-6.456468	120.500603	33.243896	41.013012	119.111931	34.46018	17.278272	119.806267	-77.076586	15.553278	119.564797
-0.201048	4.557876	119.806946	-21.182209	16.203459	120.43129	35.868824	-6.38637	120.251343	33.244946	41.080826	119.718864	34.556885	17.347228	119.9851035	-76.921303	15.05969	120.8774765
-0.837172	3.678799	119.972977	-21.108072	16.094654	120.880745	35.982544	-6.33569	120.099426	33.249794	41.1227	120.182297	34.616169	17.393505	120.1408615	-76.832313	14.795803	121.6206285
-1.481154	2.858153	120.089317	-21.062613	16.017967	121.28508	36.073074	-6.31537	120.027122	33.260555	41.170395	120.58709	34.6668145	17.4275125	120.307106	-76.7920405	14.6084215	122.263054
-2.162393	2.021326	120.202164	-21.032467	15.967064	121.620087	36.149044	-6.270812	119.998596	33.270954	41.201328	120.910728	34.709999	17.465258	120.454662	-76.774933	14.46887	122.785512
-2.837143	1.144153	120.310066	-21.021824	15.9708	121.849762	36.216988	-6.222155	120.016388	33.296875	41.249924	121.138657	34.7569315	17.5138845	120.5775225	-76.8005795	14.4277155	123.1220015
-3.536964	0.27538	120.42308	-20.962767	16.036766	121.972382	36.245815	-6.162835	120.091331	33.329182	41.287106	121.176926	34.7874985	17.5621355	120.6341285	-76.7130325	14.5113965	123.3106355
-4.231335	-0.585152	120.516144	-20.980757	16.145302	122.030548	36.298283	-6.115059	120.206116	33.355038	41.340481	121.055176	34.8266605	17.612711	120.630646	-76.7881745	14.677893	123.43045
-5.28366	-1.934061	120.630478	-20.956942	16.319756	121.921555	36.345703	-6.08789	120.497131	33.414276	41.354473	120.676163	34.8799895	17.6332915	120.586647	-76.7938735	15.0062205	123.256463
-6.040645	-2.750489	120.816246	-20.914419	16.353577	121.831238	36.403881	-6.112146	120.736	33.457569	41.349018	120.312973	34.930725	17.618436	120.5244865	-76.759563	15.088718	123.1379895
-6.819711	-3.664269	120.938065	-20.86133	16.315376	121.681259	36.494884	-6.157547	120.880035	33.501709	41.288792	119.983582	34.9982965	17.5656225	120.4318085	-76.7209565	15.0651295	122.9307095
-7.453688	-4.662004	120.858871	-20.833464	16.246284	121.502533	36.615692	-6.19048	121.046257	33.519344	41.246609	119.658051	35.067518	17.5280645	120.352154	-76.734446	14.9645035	122.652912
-8.167132	-5.539648	120.842087	-20.75334	16.121681	121.258377	36.728928	-6.230028	121.183243	33.526497	41.195675	119.354752	35.1277125	17.4828235	120.2689975	-76.6343925	14.7605385	122.2477565
-8.890023	-6.432835	120.780495	-20.675104	15.991022	120.969978	36.841934	-6.293997	121.238838	33.559654	41.109009	119.065285	35.200794	17.407506	120.1520615	-76.551002	14.574538	121.7878945
-9.673186	-7.234507	120.691696	-20.606133	15.836306	120.6465	36.960968	-6.390252	121.362946	33.599003	41.002071	118.720673	35.2799855	17.3059095	120.0418095	-76.4922515	14.3667025	121.2511905
-10.867529	-8.368262	120.628235	-20.511784	15.61092	120.186424	37.070457	-6.562637	121.500816	33.645153	40.831181	118.158745	35.357805	17.134272	119.8297805	-76.381373	14.087568	120.5430675
-11.728885	-9.040393	120.740067	-20.423218	15.479587	119.993652	37.149204	-6.683637	121.593689	33.662586	40.681999	117.736946	35.405895	16.999181	119.6653175	-76.252331	13.959993	120.3219865
-12.504715	-9.650535	120.914078	-20.402641	15.300326	119.905998	37.243134	-6.802711	121.719254	33.671333	40.510342	117.31163	35.4572335	16.8538155	119.515442	-76.2625155	13.7468365	120.296554
-13.343308	-10.164149	121.136284	-20.355742	15.073541	119.895638	37.28828	-6.96227	121.810318	33.651073	40.324329	116.934654	35.4696765	16.6810295	119.372486	-76.1811605	13.4660525	120.41879
-14.213453	-10.609116	121.284958	-20.334309	14.803288	119.949509	37.367012	-7.112771	121.859016	33.627319	40.151337	116.675606	35.4971655	16.519283	119.267311	-76.1657835	13.087293	120.631707
-15.103883	-10.962494	121.43264	-20.291498	14.499575	120.032501	37.4086	-7.264211	121.917	33.580544	39.989937	116.534683	35.494572	16.362863	119.2258415	-76.077568	12.636287	120.8391605
-15.912199	-11.263121	121.520721	-20.271025	14.223288	120.089256	37.475033	-7.366403	121.989334	33.531532	39.869122	116.514565	35.5032825	16.2513595	119.2519495	-76.0453325	12.1952165	120.9265625
-17.117817	-11.422163	121.597374	-20.275946	13.864401	120.196594	37.550632	-7.479999	122.068489	33.43811	39.728004	116.666862	35.494371	16.1240025	119.3676755	-76.046263	11.6047995	121.0255125
-17.984646	-11.432943	121.598434	-20.285057	13.650825	120.305214	37.608444	-7.550961	122.125984	33.416073	39.676647	116.757034	35.5122585	16.062843	119.441509	-76.0823725	11.238807	121.168919
-18.819534	-11.330424	121.562454	-20.261019	13.462576	120.4226	37.663929	-7.610646	122.147415	33.406975	39.608253	116.93528	35.535452	15.9988035	119.5413475	-76.05749	10.9263485	121.3038525
-19.605738	-11.174687	121.460678	-20.227695	13.295162	120.544518	37.704121	-7.679422	122.097687	33.390549	39.589863	117.164955	35.547335	15.9552205	119.631321	-76.002725	10.6351035	121.457715
-20.346209	-10.933346	121.297203	-20.216005	13.121192	120.692513	37.764236	-7.724627	121.998856	33.373379	39.585964	117.458977	35.5688075	15.9306685	119.7289165	-76.0008175	10.3117155	121.6561095
-21.117647	-10.551346	121.129974	-20.206957	12.988618	120.857063	37.80061	-7.746553	121.864746	33.361851	39.603134	117.867615	35.5812305	15.9282905	119.8661805	-75.9951445	10.0489455	121.8479455
-21.919115	-10.187195	120.827988	-20.185606	12.864193	121.021927	37.82933	-7.740665	121.714043	33.367203	39.661945	118.39209	35.5982665	15.96064	120.0530665	-75.9694785	9.767746	121.9907875
-22.957125	-9.505045	120.369781	-20.189629	12.704505	121.284737	37.8629	-7.701782	121.364548	33.394329	39.784061	119.383255	35.6286145	16.0411395	120.3739015	-76.0078725	9.3678705	122.1955725
-23.475891	-9.206743	119.947906	-20.185242	12.670271	121.439087	37.872433	-7.625525	121.136459	33.402187	39.898376	120.07843	35.63731	16.1364255	120.6074445	-76.007794	9.2041165	122.2707295
-24.385618	-8.420976	119.626045	-20.192436	12.672877	121.546638	37.855217	-7.532026	120.884254	33.43626	40.007504	120.791504	35.6457385	16.237739	120.837879	-76.0306105	9.108015	122.255397
-25.058212	-7.888958	119.251427	-20.229162	12.752827	121.623634	37.842628	-7.448408	120.651604	33.45499	40.088673	121.42292	35.648809	16.3201325	121.037262	-76.107133	9.1855215	122.210006
-25.745741	-7.382557	118.914963	-20.255041	12.831516	121.61676	37.813217	-7.382916	120.453751	33.878895	39.99979	121.738564	35.846056	16.308437	121.0961575	-76.356138	9.354595	122.1373625
-26.432735	-6.88548	118.751907	-20.261982	12.934622	121.615326	37.770355	-7.339214	120.299614	33.903309	40.036072	122.116791	35.836832	16.348429	121.2082025	-76.360796	9.520815	122.0224495
-27.041939	-6.466316	118.688034	-20.336206	13.066803	121.713303	37.728321	-7.299882	120.214508	33.92926	40.04644	122.299599	35.8287905	16.373279	121.2570535	-76.5012025	9.760327	122.1695525
-27.946398	-5.969549	118.739151	-20.310289	13.159869	121.675323	37.70517	-7.275941	120.168671	33.563065	40.21294	122.591827	35.6341175	16.4684995	121.380249	-76.2546955	9.8512385	121.970397
-28.586695	-5.657185	118.795097	-20.283171	13.228857	121.666649	37.712948	-7.280526	120.200073	33.597885	40.19006	122.552399	35.6554165	16.454767	121.376236	-76.2217585	10.002947	121.957062
-29.192511	-5.447198	118.894722	-20.269056	13.243604	121.664795	37.719719	-7.307147	120.271812	33.642113	40.174961	122.37854	35.680916	16.433907	121.325176	-76.219028	10.053301	122.004414
-29.795364	-5.283278	119.036041	-20.265676	13.246605	121.718346	37.734344	-7.353375	120.346298	34.065445	40.04591	121.979271	35.8998945	16.3462675	121.1627845	-76.4312465	10.1469425	122.2739075
-30.387474	-5.132901	119.257248	-20.205559	13.213918	121.677635	37.74683	-7.396688	120.448532	34.095146	40.005875	121.678207	35.920988	16.3045935	121.0633695	-76.332106	10.1232425	122.2919005
-30.907648	-5.053364	119.42704	-20.142731	13.157739	121.653046	37.761467	-7.465331	120.585716	33.76635	40.038525	121.531609	35.7639085	16.286597	121.0586625	-76.0493705	10.028881	122.2474295
-31.477604	-5.007814	119.506897	-20.153154	13.088174	121.570839	37.779449	-7.540671	120.752838	33.748047	39.998138	121.220337	35.763748	16.2287335	120.9865875	-76.070056	9.9476145	122.1550905
-32.285473	-4.903983	119.437393	-20.165577	13.044107	121.369469	37.779316	-7.57315	120.884453	33.67527	39.971397	120.864761	35.727293	16.1991235	120.874607	-76.058447	9.8890905	121.864331
-32.868076	-4.827379	119.259415	-20.22435	12.962105	121.169876	37.751019	-7.566482	120.85154	33.571918	39.975647	120.661568	35.6614685	16.2045825	120.756554	-76.1101685	9.7196275	121.583198
-33.45715	-4.784751	119.125046	-20.286503	12.935877	120.985428	37.687393	-7.53787	120.773491	33.456486	39.989655	120.465866	35.5719395	16.2258925	120.6196785	-76.1449455	9.6458615	121.3511775
-34.051651	-4.715045	119.070267	-20.343014	12.943825	120.839752	37.627636	-7.524821	120.716751	33.369358	39.999615	120.232079	35.498497	16.237397	120.474415	-76.184525	9.650253	121.205089
-34.614666	-4.618155	119.100166	-20.415752	12.980495	120.738258	37.533344	-7.507519	120.748627	33.278759	40.013973	120.015022	35.4060515	16.253227	120.3818245	-76.2375555	9.707763	121.0946915
-35.126266	-4.504373	119.187332	-20.50518	13.026253	120.676865	37.440662	-7.496634	120.86097	33.201756	39.997196	119.731209	35.321209	16.250281	120.2960895	-76.331569	9.802225	121.0576405
-35.648106	-4.369775	119.268211	-20.584682	13.044124	120.600174	37.324394	-7.506151	120.996223	33.103565	39.979317	119.416771	35.2139795	16.236583	120.206497	-76.3833435	9.851665	120.993851
-36.44566	-4.203014	119.369652	-20.728142	12.987105	120.496368	37.216103	-7.569072	121.173347	32.944122	39.891075	118.951103	35.0801125	16.1610015	120.062225	-76.5363965	9.8132085	120.930511
-36.935513	-4.076228	119.401253	-20.767052	12.89573	120.393623	37.163315	-7.648501	121.244171	32.830513	39.812618	118.637169	34.996914	16.0820585	119.94067	-76.531018	9.7094015	120.846576
-37.462925	-3.915411	119.413437	-20.841255	12.786322	120.317924	37.114826	-7.704798	121.255577	32.708382	39.730499	118.380035	34.911604	16.0128505	119.817806	-76.594114	9.5597935	120.818042
-38.01548	-3.694556	119.450699	-20.866959	12.679009	120.264183	37.100296	-7.767615	121.253029	32.611565	39.647465	118.127823	34.8559305	15.939925	119.690426	-76.5898485	9.418093	120.83794
-38.486984	-3.477801	119.488312	-20.884199	12.566175	120.205353	37.075363	-7.826754	121.279381	32.566692	39.564426	117.882797	34.8210275	15.868836	119.581089	-76.5894255	9.263514	120.829617
-38.976173	-3.201317	119.529137	-20.898623	12.532173	120.146431	37.071262	-7.87227	121.315697	32.538239	39.503727	117.697128	34.8047505	15.8157285	119.5064125	-76.6019965	9.2486175	120.7864495
-39.368336	-2.867435	119.552437	-20.903843	12.508829	120.072281	37.066879	-7.904788	121.354523	32.527435	39.452347	117.515839	34.797157	15.7737795	119.435181	-76.604843	9.2438785	120.709381
-39.954739	-2.288071	119.499657	-20.928175	12.468365	119.956192	37.025864	-7.934548	121.433876	32.486759	39.388241	117.268242	34.7563115	15.7268465	119.351059	-76.6126615	9.2098835	120.561325
-40.336235	-1.797698	119.447304	-20.985199	12.450695	119.902611	37.002014	-7.949486	121.462074	32.468147	39.373001	117.117859	34.7350805	15.7117575	119.2899665	-76.7054785	9.1896325	120.5152555
-40.725285	-1.231764	119.372513	-21.007637	12.454279	119.843018	36.960419	-7.988211	121.507347	32.436321	39.336578	117.061386	34.69837	15.6741835	119.2843665	-76.713644	9.2343745	120.4016695
-41.087856	-0.567865	119.305649	-21.040695	12.484228	119.782028	36.893143	-7.98983	121.536102	32.425922	39.32399	116.973495	34.6595325	15.66708	119.2547985	-76.7409225	9.301376	120.3092575
-41.451794	0.12861	119.292953	-21.101156	12.557815	119.745705	36.816711	-7.99239	121.54834	32.398434	39.309223	116.845383	34.6075725	15.6584165	119.1968615	-76.8098845	9.4572135	120.2945485
-41.799126	0.864641	119.286743	-21.109669	12.633568	119.718643	36.731377	-8.00244	121.544388	32.363739	39.302826	116.675545	34.547558	15.650193	119.1099665	-76.766896	9.616943	120.3273195
-42.056248	1.643683	119.308708	-21.196049	12.718359	119.699623	36.619522	-7.976695	121.552002	32.312607	39.27494	116.47847	34.4660645	15.6491225	119.015236	-76.8581625	9.7875955	120.38401
-42.448025	2.943686	119.284271	-21.314295	12.793268	119.673073	36.48365	-7.951699	121.527954	32.178833	39.267235	116.239822	34.3312415	15.657768	118.883888	-76.9598315	9.928768	120.462258
-42.662674	3.914995	119.225334	-21.391415	12.786918	119.662712	36.401409	-7.93039	121.517181	32.074333	39.270271	116.134178	34.237871	15.6699405	118.8256795	-77.020701	9.9038955	120.4997445
-42.887951	4.891495	119.170654	-21.470629	12.741798	119.655518	36.336777	-7.911095	121.452332	31.948748	39.29039	116.111496	34.1427625	15.6896475	118.781914	-77.0840205	9.7939485	120.529122
-43.092693	5.872732	119.069351	-21.567543	12.664814	119.706879	36.268677	-7.888086	121.317741	31.771194	39.351234	116.206314	34.0199355	15.731574	118.7620275	-77.1550215	9.598054	120.6517305
-43.248981	6.935727	119.068657	-21.685806	12.560267	119.783875	36.215847	-7.846418	121.113777	31.567455	39.458298	116.328606	33.891651	15.80594	118.7211915	-77.263263	9.314594	120.8465585
-43.394249	8.063551	119.113586	-21.799973	12.490833	119.904366	36.151512	-7.778276	120.866943	31.358433	39.576061	116.618202	33.7549725	15.8988925	118.7425725	-77.3549185	9.0827735	121.0661595
-43.533375	9.193786	119.198524	-21.937792	12.422935	120.031738	36.072121	-7.713535	120.626381	31.171745	39.702682	116.970253	33.621933	15.9945735	118.798317	-77.497517	8.8512965	121.265159
-43.607201	10.952671	119.339966	-22.1283	12.45912	120.222565	35.901432	-7.642045	120.300636	30.933779	39.825012	117.514458	33.4176055	16.0914835	118.907547	-77.6742055	8.8267565	121.537583
-43.62114	12.217759	119.497383	-22.29567	12.506415	120.334038	35.753716	-7.627037	120.148514	30.846075	39.872467	117.743004	33.2998955	16.122715	118.945759	-77.8912355	8.890115	121.722317
-43.654629	13.462546	119.582535	-22.426786	12.608658	120.414795	35.586491	-7.658445	120.082413	30.789146	39.869431	117.909943	33.1878185	16.105493	118.996178	-78.0413905	9.111823	121.833412
-43.598495	14.670568	119.551765	-22.538319	12.683931	120.427795	35.40612	-7.706722	120.057762	30.760389	39.821712	118.025627	33.0832545	16.057495	119.0416945	-78.1598925	9.310367	121.8138955
-43.507591	15.932642	119.475677	-22.651253	12.756922	120.392632	35.25985	-7.782809	120.045319	30.735958	39.775623	118.062126	32.997904	15.996407	119.0537225	-78.30041	9.517437	121.7315415
-43.38517	17.142115	119.374191	-22.710716	12.797488	120.282257	35.141739	-7.830548	119.996895	30.698782	39.736061	118.046448	32.9202605	15.9527565	119.0216715	-78.3416925	9.6422195	121.5428425
-43.278236	18.367319	119.276192	-22.822493	12.864354	120.188774	35.008389	-7.847945	119.907318	30.629862	39.711929	117.966927	32.8191255	15.931992	118.9371225	-78.4641115	9.796716	121.4404255
-42.999302	20.139896	119.220482	-22.947441	12.918973	120.064735	34.878235	-7.830241	119.68988	30.472391	39.731995	117.838905	32.675313	15.950877	118.7643925	-78.570195	9.887069	121.3650775
-42.787495	21.320961	119.20829	-23.025621	12.950484	119.973709	34.79258	-7.785246	119.529602	30.338797	39.785385	117.793488	32.5656885	16.0000695	118.661545	-78.6169305	9.9008985	121.285873
-42.55471	22.495356	119.290367	-23.107653	12.968217	119.95623	34.700924	-7.721387	119.381882	30.173454	39.855354	117.77327	32.437189	16.0669835	118.577576	-78.652495	9.8694505	121.334884
-42.26252	23.598436	119.352135	-23.242495	13.000342	119.957222	34.615166	-7.653027	119.223557	29.996073	39.93235	117.804108	32.3056195	16.1396615	118.5138325	-78.7906095	9.8610225	121.4006115
-41.944279	24.740896	119.455589	-23.418173	13.026449	119.999435	34.52013	-7.586474	119.108688	29.799265	40.020405	117.80484	32.1596975	16.2169655	118.456764	-78.9960435	9.8359325	121.542106
-41.638184	25.852892	119.588181	-23.522568	13.066684	120.017876	34.399654	-7.506754	119.025742	29.596853	40.118198	117.79995	31.9982535	16.305722	118.412846	-79.0433895	9.827646	121.622906
-41.26889	26.936956	119.654121	-23.665894	13.131727	120.043968	34.277313	-7.445775	118.989563	29.415188	40.179024	117.784073	31.8462505	16.3666245	118.386818	-79.1780385	9.8968295	121.701118
-40.603893	28.543037	119.681847	-23.90868	13.259232	120.111443	34.067017	-7.431932	118.982269	29.201385	40.221233	117.680443	31.634201	16.3946505	118.331356	-79.451561	10.1238135	121.89153
-40.190395	29.545311	119.742584	-24.003464	13.297648	120.128799	33.904953	-7.449216	118.960464	29.073727	40.203293	117.605377	31.48934	16.3770385	118.2829205	-79.496268	10.2182575	121.9746775
-39.684792	30.567478	119.817825	-24.154652	13.315929	120.14769	33.776302	-7.485662	118.904839	28.944057	40.184669	117.539452	31.3601795	16.3495035	118.2221455	-79.6694835	10.2823545	122.0732345
-39.110886	31.493738	119.89447	-24.26148	13.298302	120.159218	33.662918	-7.529867	118.827965	28.816822	40.160236	117.543663	31.23987	16.3151845	118.185814	-79.76283	10.2814195	122.132622
-38.522667	32.436527	119.956032	-24.38958	13.242036	120.126663	33.565357	-7.558233	118.724503	28.700485	40.131355	117.579628	31.132921	16.286561	118.1520655	-79.912081	10.197511	122.1012605
-37.942951	33.304398	120.029602	-24.459608	13.18641	120.070625	33.464447	-7.581823	118.631134	28.585455	40.114738	117.662491	31.024951	16.2664575	118.1468125	-79.944167	10.1063625	121.9944375
-37.288982	34.162567	120.051872	-24.633005	13.162191	120.039726	33.368771	-7.608335	118.50457	28.4769	40.097145	117.761215	30.9228355	16.244405	118.1328925	-80.1888455	10.079977	121.9465595
-36.222912	35.362896	120.021568	-24.731327	13.101959	119.85154	33.244671	-7.634457	118.340073	28.308069	40.07946	117.810394	30.77637	16.2225015	118.0752335	-80.239024	9.9814165	121.6278465
-35.526627	36.148396	120.038948	-24.849207	13.091671	119.867264	33.16711	-7.664593	118.250366	28.206354	40.064388	117.817688	30.686732	16.1998975	118.034027	-80.385146	9.9834445	121.700501
-34.75742	36.883465	120.081665	-24.877716	13.084975	119.830147	33.087673	-7.68797	118.205307	28.133717	40.038826	117.795654	30.610695	16.175428	118.0004805	-80.366127	9.994522	121.6598135
-33.939613	37.519558	120.139328	-24.954723	13.105047	119.841347	33.016758	-7.74035	118.169296	28.091181	40.004845	117.792824	30.5539695	16.1322475	117.98106	-80.4634155	10.0778465	121.701634
-33.113144	38.159168	120.163109	-25.004541	13.103485	119.810989	32.960133	-7.818781	118.111328	28.050657	39.943432	117.839981	30.505395	16.0623255	117.9756545	-80.514477	10.1446445	121.6463235
-32.229961	38.739124	120.284943	-25.088089	13.065646	119.861153	32.892002	-7.900303	117.999664	28.029135	39.872776	117.924454	30.4605685	15.9862365	117.962059	-80.6367465	10.1450555	121.760247
-31.349293	39.272335	120.400177	-25.185617	13.028184	119.778267	32.829353	-7.981036	117.849648	28.016155	39.803673	118.097557	30.422754	15.9113185	117.9736025	-80.793988	10.1450495	121.5829315
-29.929951	39.889927	120.615891	-25.295889	13.017382	119.599449	32.759151	-7.996081	117.5709	27.986357	39.791618	118.524956	30.372754	15.8977685	118.047928	-80.964532	10.1369955	121.15097
-29.032475	40.290512	120.812401	-25.395208	13.08102	119.582458	32.725082	-7.964717	117.327461	27.961582	39.829212	118.827454	30.343332	15.9322475	118.0774575	-81.133748	10.2297925	121.0874585
-27.99621	40.561161	121.108566	-25.212133	12.997712	119.296333	32.684521	-7.880833	117.043137	27.969164	39.891167	119.078423	30.3268425	16.005167	118.06078	-80.7511085	9.990257	120.531886
-27.075493	40.804432	121.443489	-24.977316	12.884611	119.267883	32.662609	-7.776454	116.797829	28.007999	39.972343	119.323944	30.335304	16.0979445	118.0608865	-80.289936	9.6712775	120.4748795
-26.05209	40.935776	121.717896	-25.174068	13.215616	119.439636	32.643215	-7.674919	116.609406	28.072796	40.049797	119.573441	30.3580055	16.187439	118.0914235	-80.7061415	10.243793	120.7878485
-25.056553	40.978508	121.868538	-25.142181	13.37609	119.485382	32.618572	-7.584256	116.48291	28.143791	40.116814	119.782005	30.3811815	16.266279	118.1324575	-80.6655435	10.485901	120.8383065
-23.933311	40.966888	121.921959	-24.891361	13.298525	119.433235	32.603542	-7.545207	116.432785	28.217545	40.160496	119.846664	30.4105435	16.3076445	118.1397245	-80.1932655	10.2894055	120.7267455
-22.410419	40.773235	121.783768	-25.091516	13.763043	119.497635	32.545559	-7.524849	116.371346	28.318457	40.187473	119.79039	30.432008	16.331312	118.080868	-80.61504	11.194774	120.914402
-21.378918	40.489094	121.580658	-25.110287	13.885011	119.496384	32.502277	-7.539536	116.383255	28.382591	40.179989	119.659485	30.442434	16.3202265	118.02137	-80.663008	11.4497955	120.971398
-20.300262	40.107483	121.363342	-25.068796	13.983664	119.49527	32.484131	-7.589894	116.465469	28.441641	40.147072	119.523933	30.462886	16.278589	117.994701	-80.600478	11.688739	120.995839
-19.263567	39.621071	121.213852	-25.085035	14.037217	119.518517	32.459068	-7.625937	116.541397	28.502914	40.102562	119.428108	30.480991	16.2383125	117.9847525	-80.651061	11.8361215	121.0522815
-18.207954	39.020912	121.035469	-25.076887	14.049743	119.555473	32.448463	-7.700924	116.65741	28.544458	40.063469	119.297913	30.4964605	16.1812725	117.9776615	-80.6502345	11.9182135	121.1332845
-17.191322	38.351135	120.869614	-25.3097	14.122436	119.974052	32.443363	-7.73094	116.793617	28.57748	40.029987	119.151749	30.5104215	16.1495235	117.972683	-81.1298215	12.0953485	121.975421
-16.147181	37.633148	120.662758	-25.118881	14.112645	119.884766	32.463459	-7.768036	116.96479	28.606194	39.990292	118.992821	30.5348265	16.111128	117.9788055	-80.7725885	12.114162	121.7907265
-14.597694	36.402077	120.304741	-24.999168	14.141646	119.858566	32.498444	-7.833322	117.333916	28.66913	39.956539	118.710495	30.583787	16.0616085	118.0222055	-80.582123	12.2216835	121.6949265
-13.546167	35.535778	119.951477	-24.993683	14.204647	119.845329	32.508942	-7.877605	117.594719	28.709826	39.921398	118.419518	30.609384	16.0218965	118.0071185	-80.59675	12.3873975	121.6835395
-12.56673	34.666039	119.629303	-24.931419	14.274899	119.805824	32.489948	-7.941379	117.856979	28.785217	39.873333	118.093613	30.6375825	15.965977	117.975296	-80.5004205	12.583821	121.636352
-11.514072	33.696037	119.288216	-24.912804	14.317383	119.738914	32.480576	-8.004983	118.090149	28.862139	39.786518	117.797791	30.6713575	15.8907675	117.94397	-80.4969655	12.7439985	121.533858
-10.367529	32.701092	118.955788	-24.890656	14.312994	119.596992	32.503979	-8.109882	118.268951	28.951519	39.682705	117.597809	30.727749	15.7864115	117.93338	-80.509061	12.8395765	121.260604
-9.454131	31.721869	118.813347	-24.824251	14.245961	119.481102	32.539948	-8.230913	118.407318	29.052158	39.541321	117.514122	30.796053	15.655204	117.96072	-80.444555	12.836718	121.001484
-8.40114	30.672935	118.78154	-24.755136	14.091885	119.375351	32.613785	-8.364825	118.506645	29.166037	39.416321	117.531311	30.889911	15.525748	118.018978	-80.400183	12.658022	120.731724
-6.884557	29.088017	118.773689	-24.616053	13.882269	119.260612	32.771183	-8.49647	118.632759	29.33819	39.28767	117.722939	31.0546865	15.3956	118.177849	-80.2867925	12.368938	120.343375
-5.918733	28.033173	118.869415	-24.523136	13.778303	119.230293	32.9277	-8.546354	118.745331	29.46994	39.240925	117.964951	31.19882	15.3472855	118.355141	-80.245092	12.2093205	120.105445
-4.924575	26.946842	118.998398	-24.416405	13.738124	119.169579	33.093418	-8.553071	118.932137	29.626698	39.206127	118.253815	31.360058	15.326528	118.592976	-80.192868	12.14972	119.746182
-3.949435	25.900284	119.055954	-24.312206	13.747374	118.978973	33.258526	-8.591888	119.170532	29.793337	39.178223	118.642929	31.5259315	15.2931675	118.9067305	-80.1503435	12.2015805	119.0512155
-3.138824	24.827301	119.095848	-24.272139	13.743755	118.649162	33.405792	-8.627833	119.426468	29.931656	39.157425	119.096062	31.668724	15.264796	119.261265	-80.213002	12.222714	118.037059
-2.240078	23.705351	119.079422	-24.232149	13.731859	118.218018	33.538399	-8.675697	119.651428	30.047325	39.123268	119.507622	31.792862	15.2237855	119.579525	-80.25716	12.2399325	116.856511
-1.460617	22.575958	119.000076	-24.166996	13.670869	117.791763	33.633423	-8.746885	119.730911	30.130005	39.042015	119.865158	31.881714	15.147565	119.7980345	-80.215706	12.194173	115.7854915
-0.396035	20.790077	118.796249	-24.058277	13.562219	117.380676	33.777687	-8.8641	119.656219	30.249554	38.925457	119.952118	32.0136205	15.0306785	119.8041685	-80.1301745	12.0937595	114.9571835
0.268218	19.561777	118.708336	-23.920073	13.465958	117.241196	33.865761	-8.964086	119.548775	30.376423	38.779652	119.909729	32.121092	14.907783	119.729252	-79.961238	12.024133	114.75314
0.845263	18.300505	118.579933	-23.778585	13.369358	117.115318	33.997101	-9.092679	119.41745	30.514999	38.662991	119.813347	32.25605	14.785156	119.6153985	-79.81322	11.95356	114.6152375
1.34277	17.030828	118.467072	-23.62421	13.279345	117.033386	34.115566	-9.234939	119.362129	30.670092	38.52565	119.747177	32.392829	14.6453555	119.554653	-79.641249	11.9133345	114.512119
1.792436	15.697263	118.398476	-23.459692	13.172738	117.000412	34.246475	-9.355803	119.328461	30.825377	38.39217	119.691971	32.535926	14.5181835	119.510216	-79.45531	11.8272925	114.490608
2.11221	14.397674	118.395599	-23.31213	13.077749	117.057678	34.391136	-9.461617	119.377243	30.977541	38.276436	119.674171	32.6843385	14.4074095	119.525707	-79.3085985	11.7480885	114.589649
2.363773	13.088317	118.435562	-23.148149	12.985923	117.23391	34.541508	-9.553881	119.471573	31.145391	38.16589	119.676231	32.8434495	14.3060045	119.573902	-79.1397475	11.6658415	114.893918
2.6034	11.026265	118.66468	-22.916157	12.881343	117.661194	34.754341	-9.666909	119.640282	31.400928	38.026936	119.753777	33.0776345	14.1800135	119.6970295	-78.9099485	11.5826725	115.6253585
2.640279	9.73407	118.862442	-22.744944	12.838332	117.93177	34.884815	-9.75471	119.796791	31.589581	37.950535	119.803795	33.237198	14.0979125	119.800293	-78.727086	11.5787515	116.063247
2.647456	8.38125	119.006683	-22.597931	12.806162	118.207375	35.011887	-9.844178	119.93618	31.776857	37.87048	119.857231	33.394372	14.013151	119.8967055	-78.590234	11.599173	116.5180445
2.560352	7.017616	119.149002	-22.46298	12.83438	118.408569	35.128532	-9.93831	120.103142	31.950764	37.786934	119.941078	33.539648	13.924312	120.02211	-78.465608	11.744448	116.795028
2.440786	5.704872	119.25695	-22.374214	12.883001	118.494095	35.231335	-10.02663	120.27359	32.139206	37.715897	119.921242	33.6852705	13.8446335	120.097416	-78.4336985	11.9213685	116.890774
2.229821	4.39783	119.267807	-22.276323	12.935756	118.486954	35.278217	-10.126456	120.406532	32.320213	37.620186	119.902374	33.799215	13.746865	120.154453	-78.351861	12.124647	116.819455
1.967654	3.06425	119.265793	-22.18318	12.988498	118.430946	35.306801	-10.245052	120.507774	32.494946	37.504665	119.801315	33.9008735	13.6298065	120.1545445	-78.2672335	12.3471895	116.7073475
1.488515	1.134852	119.183159	-22.016171	13.007169	118.372108	35.330353	-10.437442	120.516716	32.757404	37.306564	119.623413	34.0438785	13.434561	120.0700645	-78.0762205	12.579777	116.6741515
1.082089	-0.12163	119.102303	-21.888155	12.99959	118.403946	35.400784	-10.563019	120.458458	32.951485	37.188072	119.448326	34.1761345	13.3125265	119.953392	-77.9524445	12.6866535	116.8545
0.635312	-1.394678	119.104683	-21.721043	12.995522	118.474373	35.475544	-10.692912	120.394394	33.139359	37.059822	119.320419	34.3074515	13.183455	119.8574065	-77.7495375	12.807589	117.0913395
0.144156	-2.608429	119.120705	-21.563511	12.97057	118.594231	35.575096	-10.797664	120.357849	33.310555	36.955151	119.222931	34.4428255	13.0787435	119.79039	-77.5698475	12.8623965	117.398072
-0.415468	-3.785637	119.186905	-21.445925	12.963052	118.735458	35.676071	-10.889785	120.386803	33.491932	36.873894	119.096481	34.5840015	12.9920545	119.741642	-77.4758515	12.9340495	117.729274
-1.037546	-4.919502	119.384888	-21.287689	13.013726	118.924438	35.777145	-10.95457	120.475159	33.651314	36.815247	118.918907	34.7142295	12.9303385	119.697033	-77.2896075	13.0971135	118.151843
-1.713949	-6.038179	119.720436	-21.155777	13.028151	119.128632	35.867535	-11.017709	120.655396	33.810677	36.764713	118.68396	34.839106	12.873502	119.669678	-77.15066	13.1828	118.587586
-2.796013	-7.561906	120.274925	-21.006329	13.115104	119.358597	36.021553	-11.107454	121.11731	34.030373	36.65617	118.280647	35.025963	12.774358	119.6989785	-77.038621	13.45585	119.0182155
-3.576328	-8.496696	120.670685	-20.89308	13.133677	119.41993	36.080711	-11.189026	121.470131	34.152569	36.535202	118.018959	35.11664	12.673088	119.744545	-76.9028	13.594266	119.095315
-4.329197	-9.418682	120.958054	-20.8027	13.079204	119.422974	36.126102	-11.319959	121.801521	34.269642	36.393379	117.726326	35.197872	12.53671	119.7639235	-76.803272	13.621698	119.0820245
-5.172197	-10.218288	121.197975	-20.727884	12.971441	119.379379	36.153778	-11.457664	122.081291	34.366001	36.206577	117.453888	35.2598895	12.3744565	119.7675895	-76.7156575	13.5684255	118.9911685
-6.004828	-10.979787	121.303574	-20.701494	12.795035	119.303062	36.198311	-11.62601	122.260437	34.440083	36.029919	117.213058	35.319197	12.2019545	119.7367475	-76.722185	13.3881155	118.8693765
-6.996287	-11.524266	121.475533	-20.635349	12.616407	119.214035	36.218182	-11.739664	122.369133	34.491631	35.861542	116.98806	35.3549065	12.060939	119.6785965	-76.6256045	13.171875	118.7494735
-7.852436	-12.16328	121.403358	-20.595354	12.421903	119.116554	36.298607	-11.860308	122.404289	34.518028	35.713974	116.78978	35.4083175	11.926833	119.5970345	-76.5990255	12.916973	118.6360735
-9.215742	-12.761272	121.269669	-20.57428	12.165603	118.998215	36.329166	-11.996335	122.320999	34.482288	35.536316	116.489922	35.405727	11.7699905	119.4054605	-76.554287	12.5612155	118.5909695
-9.981667	-13.104723	121.04586	-20.576622	11.997338	118.960884	36.34407	-12.046461	122.206474	34.434158	35.47245	116.329666	35.389114	11.7129945	119.26807	-76.542358	12.2816815	118.653698
-11.133887	-13.137714	121.059814	-20.579727	11.873494	118.976059	36.361523	-12.081387	122.09417	34.387142	35.425484	116.232666	35.3743325	11.6720485	119.163418	-76.5337865	12.0749395	118.7887
-12.064359	-13.167235	120.912643	-20.576139	11.780505	119.038483	36.365585	-12.115158	121.951424	34.329391	35.40406	116.224922	35.347488	11.644451	119.088173	-76.499766	11.916559	118.988793
-13.057404	-12.995402	120.812988	-20.576754	11.705959	119.163849	36.37183	-12.129864	121.811172	34.284992	35.410042	116.316132	35.328411	11.640089	119.063652	-76.481919	11.771829	119.264046
-14.005841	-12.844141	120.514549	-20.583908	11.598469	119.307854	36.361565	-12.128825	121.596024	34.222412	35.46265	116.561386	35.2919885	11.6669125	119.078705	-76.4598045	11.5300255	119.537003
-14.930363	-12.507905	120.199295	-20.617233	11.5402	119.497574	36.337498	-12.091475	121.289848	34.134163	35.57526	116.957008	35.2358305	11.7418925	119.123428	-76.4702965	11.3385075	119.87172
-16.283113	-11.877046	119.768333	-20.663597	11.540457	119.775749	36.313637	-11.965122	120.843712	34.062241	35.7995	117.740952	35.187939	11.917189	119.292332	-76.515133	11.163725	120.259166
-17.140388	-11.313263	119.585823	-20.707222	11.605356	119.970718	36.278667	-11.854024	120.616188	34.032776	35.953983	118.272362	35.1557215	12.0499795	119.444275	-76.5701655	11.1607325	120.497161
-18.085857	-10.73262	119.451485	-20.744625	11.757504	120.146095	36.22641	-11.728683	120.44239	34.039188	36.102234	118.715332	35.132799	12.1867755	119.578861	-76.622049	11.3282325	120.713329
-18.929049	-10.057344	119.415894	-20.754774	11.92358	120.350769	36.173538	-11.592798	120.338036	34.092869	36.226288	119.108734	35.1332035	12.316745	119.723385	-76.6427515	11.530415	120.978153
-19.771532	-9.412109	119.339668	-20.751572	12.061748	120.5019	36.108223	-11.512232	120.234718	34.146038	36.320995	119.461479	35.1271305	12.4043815	119.8480985	-76.6302745	11.7191145	121.1557015
-20.545849	-8.703981	119.256851	-20.775923	12.20659	120.645653	36.060314	-11.454149	120.10202	34.198456	36.380383	119.814941	35.129385	12.463117	119.9584805	-76.681231	11.950063	121.3328255
-21.382524	-8.004823	119.164696	-20.804279	12.29631	120.81356	35.998962	-11.41083	119.945992	34.213802	36.425972	120.160057	35.106382	12.507571	120.0530245	-76.71494	12.085049	121.5740955
-22.486696	-6.978355	119.123695	-20.900942	12.403229	121.091095	35.864647	-11.350373	119.740768	34.178352	36.489182	120.65052	35.0214995	12.5694045	120.195644	-76.8233835	12.2370535	121.986546
-23.247669	-6.324433	119.13681	-20.992153	12.474583	121.219765	35.743053	-11.284714	119.683838	34.132355	36.524109	120.985329	34.937704	12.6196975	120.3345835	-76.92201	12.3294685	122.1049465
-23.943871	-5.673734	119.167625	-21.164536	12.587982	121.363708	35.609367	-11.242272	119.691513	34.080074	36.584934	121.241287	34.8447205	12.671331	120.4664	-77.1737925	12.504633	122.261016
-24.620617	-5.009773	119.204903	-21.23921	12.691463	121.392822	35.463711	-11.186857	119.726852	34.001705	36.630608	121.478401	34.732708	12.7218755	120.6026265	-77.211128	12.6610505	122.1830175
-25.220913	-4.451226	119.275093	-21.415686	12.81597	121.498894	35.320065	-11.142252	119.780182	34.319801	36.504189	121.472595	34.819933	12.6809685	120.6263885	-77.651305	12.9509715	122.3713995
-25.924688	-3.824622	119.271675	-21.51791	12.895767	121.500145	35.156898	-11.112263	119.83625	33.811211	36.689213	121.80455	34.4840545	12.788475	120.8204	-77.5198745	13.003059	122.17989
-26.554588	-3.231454	119.272018	-21.729309	12.987226	121.571457	35.032196	-11.095431	119.851456	33.738468	36.692093	121.927002	34.385332	12.798331	120.889229	-77.84395	13.176121	122.253685
-27.332834	-2.488211	119.156395	-21.845343	12.972257	121.544037	34.877541	-11.119622	119.789383	33.636703	36.681511	122.182083	34.257122	12.7809445	120.985733	-77.947808	13.1635695	122.102341
-27.852753	-2.059533	119.047287	-21.9013	12.994112	121.520401	34.812824	-11.111571	119.74292	33.605343	36.672119	122.369659	34.2090835	12.780274	121.0562895	-78.0116835	13.20795	121.9845125
-28.286856	-1.611074	118.936691	-21.97403	13.000022	121.477547	34.771832	-11.107412	119.729164	33.616985	36.66843	122.562424	34.1944085	12.780509	121.145794	-78.1424685	13.219535	121.8093
-28.811445	-1.195976	118.804893	-21.922306	12.985645	121.29377	34.740875	-11.114142	119.725975	33.618183	36.674225	122.767746	34.179529	12.7800415	121.2468605	-78.024141	13.1912485	121.3406795
-29.229658	-0.882639	118.606102	-22.060011	13.063137	121.227585	34.687771	-11.094003	119.704231	33.602345	36.685242	122.85981	34.145058	12.7956195	121.2820205	-78.26508	13.3306545	121.1731495
-29.717285	-0.591259	118.533493	-22.077938	13.125684	121.151062	34.639378	-11.072341	119.683899	33.608543	36.695484	122.836624	34.1239605	12.8115715	121.2602615	-78.2798365	13.4397965	121.0418625
-30.093315	-0.247585	118.513	-22.124407	13.22101	121.071289	34.578815	-11.035123	119.705673	33.597336	36.710045	122.755432	34.0880755	12.837461	121.2305525	-78.3368895	13.604559	120.9120255
-30.728355	0.06323	118.40023	-22.127764	13.314548	120.853088	34.467739	-10.991835	119.779541	33.588772	36.71455	122.641159	34.0282555	12.8613575	121.21035	-78.2837835	13.7677385	120.495826
-31.15159	0.228275	118.270981	-22.193474	13.35579	120.746277	34.401997	-10.977133	119.824196	33.528233	36.729485	122.587456	33.965115	12.876176	121.205826	-78.352063	13.835404	120.286728
-31.557787	0.35122	118.160881	-22.24247	13.407026	120.685684	34.344818	-10.929811	119.83963	33.479736	36.75103	122.570038	33.912277	12.9106095	121.204834	-78.397217	13.9034425	120.166534
-32.000954	0.448617	118.114517	-22.306026	13.486404	120.648132	34.303673	-10.862739	119.878792	33.400879	36.815517	122.558449	33.852276	12.976389	121.2186205	-78.464328	13.996419	120.0776435
-32.443161	0.546965	118.089363	-22.304743	13.584706	120.60659	34.280918	-10.776301	119.983566	33.341576	36.919922	122.506699	33.811247	13.0718105	121.2451325	-78.420733	14.0976015	119.9680475
-32.921272	0.609475	118.063057	-22.377234	13.711082	120.542847	34.256451	-10.689069	120.143524	33.742504	36.856991	122.226563	33.9994775	13.083961	121.1850435	-78.7539455	14.338203	119.9006505
-33.447407	0.617945	117.95118	-22.390299	13.862106	120.429375	34.257038	-10.591453	120.336388	33.701031	36.961155	122.132507	33.9790345	13.184851	121.2344475	-78.7596325	14.539361	119.6243025
-34.290581	0.599405	117.802597	-22.443317	14.050582	120.220741	34.244965	-10.482821	120.593857	33.254372	37.283905	122.060562	33.7496685	13.400542	121.3272095	-78.6363025	14.700622	119.1142725
-34.887016	0.613476	117.748154	-22.464531	14.203373	120.063141	34.225349	-10.41808	120.745506	33.230686	37.361412	121.803787	33.7280175	13.471666	121.2746465	-78.6570795	14.93508	118.8516355
-35.504807	0.594588	117.742142	-22.47065	14.289405	119.922974	34.226479	-10.353518	120.910469	33.212311	37.447258	121.434738	33.719395	13.54687	121.1726035	-78.660695	15.03194	118.6733445
-36.162098	0.582212	117.795036	-22.461779	14.432864	119.817642	34.22073	-10.288323	121.047005	33.204597	37.50436	121.036186	33.7126635	13.6080185	121.0415955	-78.6362215	15.2577095	118.5936885
-36.854725	0.631052	117.9366	-22.459034	14.511192	119.745552	34.202137	-10.238632	121.164093	33.180725	37.557457	120.5989	33.691431	13.6594125	120.8814965	-78.609499	15.3629715	118.6096075
-37.566696	0.701823	118.079605	-22.463182	14.582833	119.724525	34.175308	-10.175707	121.275208	33.155685	37.589397	120.176743	33.6654965	13.706845	120.7259755	-78.5918605	15.458821	118.7230745
-38.316479	0.75926	118.199585	-22.474281	14.620164	119.716194	34.133003	-10.132427	121.357788	33.101036	37.625908	119.810593	33.6170195	13.7467405	120.5841905	-78.5655815	15.4935875	118.8481975
-39.412498	0.976603	118.469513	-22.540497	14.684696	119.776703	34.036659	-10.053312	121.462723	32.987492	37.683666	119.312141	33.5120755	13.815177	120.387432	-78.5930695	15.554215	119.165974
-40.200504	1.203411	118.754326	-22.60601	14.757819	119.886078	33.982235	-9.966545	121.569153	32.88335	37.743378	119.00412	33.4327925	13.8884165	120.2866365	-78.6448125	15.6272215	119.4855195
-40.957954	1.473622	119.154213	-22.657242	14.80626	120.046028	33.920731	-9.851491	121.699654	32.765247	37.819054	118.684135	33.342989	13.9837815	120.1918945	-78.657473	15.6287385	119.9001615
-41.70425	1.837309	119.673241	-22.743521	14.823236	120.325897	33.883701	-9.71311	121.823502	32.606384	37.901844	118.368126	33.2450425	14.094367	120.095814	-78.7320845	15.552105	120.55598
-42.45433	2.230651	120.293259	-22.785206	14.789022	120.738754	33.847599	-9.598221	121.848488	32.392616	38.00491	118.112854	33.1201075	14.2033445	119.980671	-78.6905195	15.3746995	121.496837
-43.160061	2.694937	120.950462	-22.846596	14.737437	121.225021	33.831486	-9.478062	121.838013	32.1665	38.125893	118.033348	32.998993	14.3239155	119.9356805	-78.692185	15.1509585	122.5143615
-43.785969	3.217332	121.553131	-22.906404	14.678013	121.727249	33.844486	-9.330394	121.853325	31.953505	38.299667	118.071732	32.8989955	14.4846365	119.9625285	-78.7118035	14.8713895	123.4919695
-44.443325	3.94114	122.245529	-23.037424	14.621179	122.298409	33.840172	-9.063545	121.898544	31.628544	38.592236	118.257835	32.734358	14.7643455	120.0781895	-78.809206	14.4780125	124.5186285
-45.071667	4.571019	122.398125	-23.161417	14.628601	122.541298	33.824265	-8.872641	121.966492	31.440289	38.777683	118.326828	32.632277	14.952521	120.14666	-78.955111	14.304681	124.935936
-45.558243	5.29388	122.454834	-23.264532	14.684606	122.633698	33.804546	-8.687724	122.055771	31.267706	38.961323	118.360474	32.536126	15.1367995	120.2081225	-79.06519	14.2324125	125.0592735
-46.036072	6.115204	122.405037	-23.335403	14.780672	122.612892	33.781845	-8.497019	122.13652	31.129833	39.142574	118.341087	32.455839	15.3227775	120.2388035	-79.126645	14.2385665	124.9869805
-46.443062	6.966836	122.274399	-23.420958	14.929816	122.50869	33.732883	-8.319888	122.225632	31.022335	39.309143	118.216133	32.377609	15.4946275	120.2208825	-79.219525	14.3650045	124.7964975
-46.711819	7.93165	122.26696	-23.499826	15.071479	122.399315	33.713539	-8.165007	122.265228	30.909739	39.455555	117.993782	32.311639	15.645274	120.129505	-79.311291	14.497684	124.669125
-47.263699	9.082916	122.193016	-23.555956	15.187052	122.299873	33.694996	-8.018394	122.29171	30.808666	39.583649	117.728058	32.251831	15.7826275	120.009884	-79.363743	14.5914765	124.589862
-47.539108	10.618301	122.173203	-23.585043	15.289001	122.282005	33.705227	-7.819353	122.28817	30.661995	39.763157	117.445221	32.183611	15.971902	119.8666955	-79.353697	14.6061	124.6973145
-47.698349	11.665725	122.203148	-23.583899	15.308839	122.327248	33.754604	-7.699718	122.254166	30.592209	39.872849	117.349174	32.1734065	16.0865655	119.80167	-79.3412045	14.5311125	124.852826
-47.737938	12.768941	122.2509	-23.591974	15.288764	122.397675	33.78463	-7.600031	122.186836	30.524626	39.979836	117.3573	32.154628	16.1899025	119.772068	-79.338576	14.3876255	125.023282
-47.719234	13.978118	122.293488	-23.603575	15.249306	122.509636	33.821026	-7.499613	122.079147	30.452776	40.109581	117.461845	32.136901	16.304984	119.770496	-79.344051	14.193628	125.248776
-47.585094	15.180882	122.408005	-23.604141	15.220162	122.605705	33.846016	-7.394318	121.937393	30.365213	40.241562	117.635155	32.1056145	16.423622	119.786274	-79.3138965	14.016702	125.425136
-47.575333	16.405029	122.425903	-23.62542	15.183804	122.729279	33.873451	-7.300458	121.837151	30.288652	40.387947	117.884514	32.0810515	16.5437445	119.8608325	-79.3318915	13.8238635	125.5977255
-47.323387	17.679771	122.415039	-23.670555	15.214747	122.772171	33.867081	-7.211451	121.77063	30.22336	40.51825	118.150291	32.0452205	16.6533995	119.9604605	-79.3863305	13.7760945	125.5838815
-46.98045	19.651163	122.174988	-23.784534	15.352212	122.677383	33.806332	-7.116384	121.716858	30.209833	40.65546	118.399872	32.0080825	16.769538	120.058365	-79.5771505	13.934886	125.296401
-46.707268	21.027462	121.882332	-23.828081	15.475994	122.509254	33.74556	-7.068638	121.661118	30.205202	40.732285	118.458763	31.975381	16.8318235	120.0599405	-79.631543	14.1201645	124.9585675
-46.323757	22.445551	121.619926	-23.85721	15.636702	122.283493	33.665398	-7.02513	121.584511	30.208519	40.780197	118.396637	31.9369585	16.8775335	119.990574	-79.6513785	14.3958705	124.576412
-45.926048	23.806297	121.384178	-23.863117	15.762453	122.122169	33.594749	-6.97738	121.454979	30.193605	40.816219	118.242348	31.894177	16.9194195	119.8486635	-79.620411	14.6054865	124.3956745
-45.497807	25.200956	121.152794	-23.925175	15.90963	121.932053	33.554768	-6.936623	121.32959	30.184195	40.863777	118.123055	31.8694815	16.963577	119.7263225	-79.7198315	14.855683	124.1377835
-44.920521	26.633539	120.876022	-23.912731	16.020336	121.753868	33.553967	-6.879342	121.266876	30.21003	40.913193	118.016899	31.8819985	17.0169255	119.6418875	-79.7074605	15.0237465	123.8658485
-44.393242	28.036903	120.60788	-23.911285	16.151712	121.532867	33.538387	-6.805971	121.197998	30.227571	41.014004	117.921127	31.882979	17.1040165	119.5595625	-79.705549	15.1994075	123.5061715
-43.4515	30.158346	120.248047	-23.900873	16.285728	121.290375	33.516384	-6.691365	121.065224	30.221569	41.132957	117.892525	31.8689765	17.220796	119.4788745	-79.6707225	15.35066	123.1018755
-42.77359	31.591099	120.000664	-23.91951	16.414413	121.0924	33.506981	-6.614575	121.01606	30.224436	41.235371	117.898788	31.8657085	17.310398	119.457424	-79.7047285	15.518428	122.727376
-42.07719	33.004879	119.713554	-23.960917	16.523476	120.879868	33.486298	-6.542686	120.96814	30.24778	41.317089	117.924095	31.867039	17.3872015	119.4461175	-79.788873	15.6597505	122.3136185
-41.327084	34.462044	119.439079	-23.951654	16.656109	120.648537	33.455261	-6.497052	120.891586	30.26462	41.395851	117.952309	31.8599405	17.4493995	119.4219475	-79.7632485	15.8628185	121.8751265
-40.598431	35.90522	119.206741	-23.998169	16.798649	120.417534	33.396294	-6.421011	120.781204	30.278742	41.470165	117.960716	31.837518	17.524577	119.37096	-79.833856	16.072721	121.464108
-39.755623	37.316654	119.052361	-24.018888	16.94449	120.213577	33.32621	-6.353867	120.640633	30.290354	41.548607	118.012466	31.808282	17.59737	119.3265495	-79.846058	16.29161	121.1006045
-38.915886	38.715088	118.987	-24.070063	17.035627	120.002937	33.274269	-6.284997	120.457687	30.267202	41.643448	118.102982	31.7707355	17.6792255	119.2803345	-79.9108615	16.3920285	120.7255395
-37.681244	40.765442	119.105545	-24.137136	17.196964	119.770325	33.139881	-6.18481	120.064117	30.208706	41.799839	118.296936	31.6742935	17.8075145	119.1805265	-79.9485655	16.5864135	120.3601235
-36.769566	42.051273	119.386292	-24.221741	17.299622	119.681458	33.051292	-6.087789	119.704971	30.14119	41.922951	118.471458	31.596241	17.917581	119.0882145	-80.039723	16.681663	120.2747015
-35.946793	43.332127	119.779968	-24.330292	17.421848	119.601532	32.920666	-5.966444	119.308258	30.011051	42.057564	118.696953	31.4658585	18.04556	119.0026055	-80.1264425	16.798136	120.2004585
-35.0411	44.561199	120.168999	-24.448126	17.55311	119.559227	32.786995	-5.813618	118.883095	29.872444	42.242825	118.997017	31.3297195	18.2146035	118.940056	-80.2259715	16.8916165	120.178398
-34.131126	45.719818	120.471642	-24.629822	17.688293	119.406296	32.625656	-5.650487	118.473579	29.737118	42.393204	119.312347	31.181387	18.3713585	118.892963	-80.441031	17.0052275	119.919629
-33.251606	46.819569	120.681763	-24.818493	17.869619	119.146622	32.40538	-5.468136	118.039253	29.608801	42.534206	119.616829	31.0070905	18.533035	118.828041	-80.6440765	17.206203	119.465203
-32.354362	47.839592	120.891953	-24.973621	18.011076	118.839989	32.203888	-5.318849	117.620956	29.479858	42.641392	119.841064	30.841873	18.6612715	118.73101	-80.789115	17.3608805	118.948968
-30.879837	49.075237	121.194145	-25.229719	18.289665	118.479218	31.935925	-5.076555	117.010475	29.306007	42.808823	120.227432	30.620966	18.866134	118.6189535	-81.080404	17.713196	118.3394825
-29.681433	49.711754	121.323586	-25.24885	18.454046	118.287109	31.78804	-4.936452	116.749451	29.239851	42.913635	120.441689	30.5139455	18.9885915	118.59557	-81.0116455	17.9195005	117.978648
-29.01177	50.494881	121.73468	-25.352552	18.685211	118.312523	31.699699	-4.799665	116.608383	29.21859	43.008961	120.573105	30.4591445	19.104648	118.590744	-81.1642485	18.265774	118.034302
-27.766705	50.832558	121.774246	-25.315374	18.80644	118.309067	31.643343	-4.695423	116.558525	29.243174	43.108635	120.732262	30.4432585	19.206606	118.6453935	-81.0740065	18.406274	117.9727405
-27.130573	51.325714	122.046867	-25.372999	18.982132	118.32341	31.61014	-4.623599	116.590691	29.246387	43.175964	120.901764	30.4282635	19.2761825	118.7462275	-81.1742615	18.6880815	117.9005925
-26.362061	51.617104	122.16655	-25.394213	19.092245	118.269257	31.549137	-4.588627	116.698433	29.618063	43.082619	120.849136	30.5836	19.246996	118.7737845	-81.372026	18.937494	117.7647295
-25.009254	51.540913	121.953964	-25.541309	19.26692	118.368004	31.461128	-4.541364	116.804626	29.558134	43.128159	120.923004	30.509631	19.2933975	118.863815	-81.592249	19.2404425	117.872193
-23.787546	51.511765	121.848465	-25.680521	19.418806	118.507126	31.353062	-4.504099	117.095078	29.482628	43.175159	120.937897	30.417845	19.33553	119.0164875	-81.778887	19.502082	117.9977645
-22.988077	51.324551	121.684959	-25.671986	19.471851	118.564209	31.290684	-4.499506	117.368294	29.426325	43.195404	120.919205	30.3585045	19.347949	119.1437495	-81.7024765	19.595753	117.9846685
-22.208237	51.052708	121.454918	-25.734837	19.518873	118.684723	31.243076	-4.537139	117.681297	29.391899	43.209339	120.84198	30.3174875	19.3361	119.2616385	-81.7871615	19.701646	118.1078075
-21.398422	50.722145	121.185257	-25.794537	19.623545	118.768547	31.188934	-4.57941	117.984215	29.35895	43.195305	120.650146	30.273942	19.3079475	119.3171805	-81.863016	19.9391425	118.2199135
-21.128262	50.364399	120.985703	-25.824038	19.681652	118.855545	31.105328	-4.613336	118.252304	28.94199	43.334961	120.546089	30.023659	19.3608125	119.3991965	-81.671735	20.0024915	118.3118935
-20.443521	49.858006	120.664284	-25.863972	19.74192	119.006607	31.035624	-4.677695	118.508995	28.973314	43.254238	120.165588	30.004469	19.2882715	119.3372915	-81.732413	20.1955685	118.6759225
-19.824762	49.240982	120.266029	-25.881948	19.778343	119.148888	30.970436	-4.752918	118.786987	28.966406	43.198338	119.827309	29.968421	19.22271	119.307148	-81.732317	20.333976	118.990628
-18.927334	48.24123	119.816269	-25.940964	19.741089	119.338547	30.868343	-4.920265	119.2052	28.945354	43.032223	119.294884	29.9068485	19.055979	119.250042	-81.7887765	20.426199	119.427052
-18.454288	47.490547	119.567024	-25.950405	19.675865	119.468712	30.823717	-5.053221	119.416283	28.910213	42.892681	118.932816	29.866965	18.91973	119.1745495	-81.767775	20.432	119.7628745
-17.999651	46.702801	119.3535	-25.993534	19.516575	119.619392	30.768732	-5.201456	119.55117	28.854141	42.740921	118.544296	29.8114365	18.7697325	119.047733	-81.7985045	20.2634175	120.191051
-17.581371	45.911434	119.16407	-26.040623	19.37451	119.762863	30.705515	-5.363605	119.639946	28.784435	42.561298	118.12674	29.744975	18.5988465	118.883343	-81.826221	20.1501735	120.642383
-17.197058	45.097626	118.953445	-26.056808	19.221813	119.898842	30.641819	-5.522637	119.714867	28.7348	42.374619	117.749893	29.6883095	18.425991	118.73238	-81.8019255	20.017635	121.065304
-16.808859	44.318779	118.847023	-26.09914	19.065466	120.06459	30.602232	-5.699661	119.79715	28.673923	42.188805	117.442062	29.6380775	18.244572	118.619606	-81.8363575	19.88636	121.509574
-16.416147	43.544369	118.806305	-26.135218	18.900146	120.220459	30.534817	-5.862821	119.905807	28.610485	42.002789	117.203072	29.572651	18.069984	118.5544395	-81.843087	19.730308	121.8864785
-15.94575	42.393242	118.748001	-26.193449	18.668262	120.37616	30.445967	-6.083691	120.069412	28.505898	41.761417	116.976044	29.4759325	17.838863	118.522728	-81.8628305	19.497661	122.229592
-15.693769	41.686787	118.778847	-26.287321	18.496128	120.417679	30.387905	-6.232203	120.081802	28.428215	41.609478	116.906998	29.40806	17.6886375	118.4944	-81.982702	19.3036185	122.340958
-15.409624	40.974964	118.794312	-26.345512	18.312422	120.422218	30.314564	-6.364559	120.067978	28.336153	41.471146	116.847572	29.3253585	17.5532935	118.457775	-82.0163825	19.0715505	122.386661
-15.04052	40.280647	118.784714	-26.40843	18.121307	120.414284	30.255402	-6.512153	120.021423	28.260452	41.33358	116.81987	29.257927	17.4107135	118.4206465	-82.074787	18.8319005	122.4079215
-14.863546	39.62476	118.891785	-26.49535	17.954008	120.392464	30.168777	-6.626004	119.916222	28.184431	41.20208	116.84111	29.176604	17.288038	118.378666	-82.167304	18.619978	122.406262
-14.57423	39.019188	118.971542	-26.586479	17.768627	120.357368	30.117428	-6.735796	119.790695	28.060841	41.140881	116.875732	29.0891345	17.2025425	118.3332135	-82.2620925	18.3347115	122.3815225
-14.328458	38.403259	119.031143	-26.648544	17.623245	120.259895	30.03574	-6.838105	119.612755	27.939653	41.054657	116.933189	28.9876965	17.108276	118.272972	-82.2847845	18.138214	122.246818
-14.012522	37.517422	119.027504	-26.745245	17.437475	120.073738	29.921829	-6.973433	119.247581	27.857553	40.936169	116.932426	28.889691	16.981368	118.0900035	-82.380181	17.893582	122.0574725
-13.836147	36.909828	119.016243	-26.76594	17.369368	119.980156	29.853939	-7.051966	119.00029	27.84277	40.86348	116.915688	28.8483545	16.905757	117.957989	-82.3802345	17.832979	122.002323
-13.749066	36.363472	119.110954	-26.758051	17.312376	119.980499	29.787422	-7.142168	118.769989	27.844435	40.775864	116.890312	28.8159285	16.816848	117.8301505	-82.3320305	17.807904	122.1308475
-13.561012	35.709724	119.146439	-26.726231	17.277452	120.087608	29.730221	-7.233888	118.58947	27.874405	40.669487	116.881584	28.802313	16.7177995	117.735527	-82.254775	17.8371045	122.439689
-13.430727	35.121643	119.289864	-26.700459	17.230501	120.252441	29.686155	-7.38127	118.446136	27.91696	40.551491	116.88768	28.8015575	16.5851105	117.666908	-82.2024755	17.8758915	122.837974
-13.275689	34.553112	119.462524	-26.714695	17.158371	120.476173	29.60397	-7.521793	118.325699	27.955618	40.394882	116.847298	28.779794	16.4365445	117.5864985	-82.209184	17.8801975	123.3658475
-13.114551	33.964931	119.638374	-26.685575	17.095676	120.713951	29.529285	-7.656875	118.280449	27.974779	40.259087	116.795288	28.752032	16.301106	117.5378685	-82.123182	17.890246	123.8900335
-12.832605	33.115257	119.818077	-26.70863	16.976599	121.05764	29.394903	-7.862792	118.259636	27.952602	40.066315	116.700111	28.6737525	16.1017615	117.4798735	-82.0910125	17.8514365	124.6354065
-12.706564	32.571274	119.899605	-26.776495	16.905127	121.225929	29.292456	-7.990266	118.23436	27.909058	39.954182	116.553963	28.600757	15.981958	117.3941615	-82.153747	17.828296	125.0576965
-12.500964	32.052605	119.857094	-26.819855	16.85606	121.335098	29.172152	-8.078301	118.189827	27.805763	39.86293	116.294312	28.4889575	15.8923145	117.2420695	-82.1286675	17.8198055	125.4281265
-12.250493	31.486467	119.723579	-26.908394	16.782993	121.387932	29.036537	-8.156514	118.075516	27.672077	39.778069	115.968941	28.354307	15.8107775	117.0222285	-82.171095	17.7552085	125.7536355
-12.11401	30.92832	119.563225	-26.965603	16.725998	121.370506	28.902075	-8.231111	117.933998	27.529972	39.671268	115.578522	28.2160235	15.7200785	116.75626	-82.1472295	17.7319175	125.984752
-11.846839	30.385197	119.379639	-26.991665	16.629358	121.317909	28.799242	-8.30271	117.784096	27.426731	39.562805	115.274277	28.1129865	15.6300475	116.5291865	-82.0963165	17.6286685	126.1066315
-11.528852	29.860228	119.234932	-27.012411	16.537069	121.228531	28.750668	-8.410588	117.699265	27.399689	39.44931	115.087334	28.0751785	15.519361	116.3932995	-82.1000005	17.554777	126.0637625
-10.950978	29.121294	119.165329	-26.999687	16.410381	121.170578	28.673103	-8.560341	117.529213	27.469168	39.401913	115.257057	28.0711355	15.420786	116.393135	-82.0705095	17.399976	125.948021
-10.480747	28.640743	119.195129	-26.998087	16.336113	121.184921	28.625246	-8.632273	117.405449	27.41534	39.243767	115.025864	28.020293	15.305747	116.2156565	-82.016467	17.366479	126.1541855
-10.046858	28.306786	119.279251	-26.986996	16.318445	121.225967	28.594381	-8.659207	117.307388	27.436506	39.252865	115.162697	28.0154435	15.296829	116.2350425	-81.9894355	17.340061	126.2168915
-9.363729	27.79435	119.272362	-26.987448	16.319273	121.231339	28.56086	-8.644951	117.199585	27.462315	39.265079	115.359711	28.0115875	15.310064	116.279648	-81.9864835	17.328482	126.18303
-8.872156	27.356518	119.319893	-27.002954	16.335279	121.18055	28.526947	-8.616241	117.107796	27.500673	39.285282	115.59967	28.01381	15.3345205	116.353733	-82.019718	17.3360375	126.007367
-8.244807	26.907873	119.374084	-27.023226	16.378536	121.095146	28.494787	-8.576908	117.043068	27.556974	39.330948	115.92382	28.0258805	15.37702	116.483444	-82.0723325	17.380052	125.706848
-7.575627	26.404095	119.399429	-27.039919	16.417419	120.950142	28.480232	-8.549946	117.011383	27.633881	39.355305	116.334854	28.0570565	15.4026795	116.6731185	-82.1368945	17.4321585	125.2271655
-6.457036	25.689749	119.420692	-27.116102	16.47595	120.533028	28.538891	-8.49412	117.078064	27.826668	39.406822	117.163452	28.1827795	15.456351	117.120758	-82.4149835	17.495549	123.945298
-5.813532	25.144011	119.439827	-27.170927	16.523979	120.115791	28.612986	-8.450487	117.183098	27.948656	39.460842	117.871071	28.280821	15.5051775	117.5270845	-82.622675	17.5427805	122.7044975
-5.096325	24.581774	119.386459	-27.267166	16.59358	119.717178	28.666485	-8.369029	117.312622	28.015036	39.521347	118.541649	28.3407605	15.576159	117.9271355	-82.8750925	17.611001	121.5072205
-4.390815	23.946936	119.346153	-27.32048	16.615499	119.107201	28.774769	-8.283773	117.48732	28.078339	39.593231	119.136665	28.426554	15.654729	118.3119925	-83.067514	17.576269	119.9024095
-3.700389	23.267454	119.213364	-27.277771	16.650982	118.459167	28.860771	-8.172841	117.527542	28.102224	39.674595	119.725563	28.4814975	15.750877	118.6265525	-83.0370395	17.551087	118.2917815
-3.092849	22.616745	119.037415	-27.274731	16.750555	118.043991	28.966299	-8.080968	117.504211	28.13298	39.748402	120.09169	28.5496395	15.833717	118.7979505	-83.0991015	17.667393	117.2900315
-2.430012	21.739552	118.802559	-27.128366	16.802891	117.617546	29.098457	-7.972459	117.52523	28.233429	39.828602	120.212807	28.665943	15.9280715	118.8690185	-82.922675	17.6777105	116.3660735
-1.550339	20.404488	118.531647	-26.889006	16.920935	117.217003	29.335758	-7.894442	117.629013	28.490826	39.912121	120.233521	28.913292	16.0088395	118.931267	-82.691304	17.8330305	115.502739
-1.040425	19.466825	118.353882	-26.689491	17.030664	117.043617	29.505327	-7.872906	117.75985	28.671196	39.92009	120.15979	29.0882615	16.023592	118.95982	-82.4672435	18.037736	115.127414
-0.586611	18.41577	118.227318	-26.519384	17.0704	116.983368	29.676056	-7.908868	117.988655	28.883484	39.905128	119.996735	29.27977	15.99813	118.992695	-82.318538	18.14267	114.974041
-0.195877	17.301495	118.199921	-26.333656	17.076792	116.99456	29.852522	-7.990898	118.271347	29.113716	39.849072	119.846275	29.483119	15.929087	119.058811	-82.150431	18.224497	114.930309
0.102193	16.146751	118.281593	-26.128244	17.049767	117.058052	30.028328	-8.094197	118.633461	29.322737	39.765289	119.7481	29.6755325	15.835546	119.1907805	-81.9320205	18.263988	114.9253235
0.310222	14.981534	118.387619	-25.989845	17.001905	117.148209	30.177391	-8.185244	119.057655	29.511959	39.680626	119.656815	29.844675	15.747691	119.357235	-81.824365	18.256119	114.939183
0.480888	13.784179	118.492294	-25.877594	16.926868	117.267433	30.315325	-8.280225	119.465218	29.668396	39.595448	119.588173	29.9918605	15.6576115	119.5266955	-81.7470485	18.1961245	115.0081705
0.510165	11.956633	118.717072	-25.720627	16.788082	117.489578	30.529049	-8.3987	119.987427	29.834965	39.49287	119.460297	30.182007	15.547085	119.723862	-81.623261	18.029079	115.255294
0.443533	10.777233	118.847908	-25.624769	16.71055	117.626015	30.644035	-8.452212	120.274368	29.925718	39.448532	119.396271	30.2848765	15.49816	119.8353195	-81.5344145	17.92294	115.4167105
0.304914	9.623883	118.949928	-25.54483	16.641438	117.70195	30.737415	-8.461319	120.483139	29.975847	39.433262	119.35434	30.356631	15.4859715	119.9187395	-81.446291	17.7969045	115.4851605
0.073359	8.451371	119.02784	-25.49667	16.612253	117.787827	30.815992	-8.454425	120.673538	30.026627	39.437645	119.310669	30.4213095	15.49161	119.9921035	-81.4146495	17.732896	115.5835505
-0.21622	7.336054	119.063118	-25.457945	16.595427	117.8097	30.884039	-8.420893	120.782707	30.072826	39.456562	119.271957	30.4784325	15.5178345	120.027332	-81.3943225	17.6730195	115.592068
-0.557479	6.237775	119.050148	-25.406528	16.5879	117.822983	30.954304	-8.399038	120.821465	30.111885	39.491699	119.249557	30.5330945	15.5463305	120.035511	-81.3461505	17.6294695	115.610455
-0.98353	5.174272	118.989136	-25.334927	16.567898	117.821465	31.005022	-8.383651	120.807541	30.167091	39.513145	119.220665	30.5860565	15.564747	120.014103	-81.2559105	17.571049	115.628827
-1.736452	3.622081	118.840324	-25.257488	16.554668	117.781052	31.082439	-8.346758	120.696053	30.257364	39.53883	119.239128	30.6699015	15.596036	119.9675905	-81.1848775	17.5133	115.5945135
-2.298003	2.621915	118.680176	-25.181583	16.551975	117.718933	31.156488	-8.310425	120.589363	30.323687	39.557438	119.36132	30.7400875	15.6235065	119.9753415	-81.1032535	17.4804435	115.4625245
-2.937526	1.661971	118.452499	-25.105816	16.528811	117.644188	31.229969	-8.26792	120.470718	30.378262	39.610783	119.505562	30.8041155	15.6714315	119.98814	-81.0157475	17.3861905	115.300236
-3.616398	0.698892	118.233963	-25.040098	16.518234	117.532074	31.331104	-8.218425	120.354019	30.435997	39.691669	119.626686	30.8835505	15.736622	119.9903525	-80.9637465	17.299846	115.0737955
-4.418471	-0.214536	118.055817	-24.938662	16.494856	117.447388	31.447401	-8.137129	120.242455	30.479387	39.767445	119.742287	30.963394	15.815158	119.992371	-80.840718	17.174554	114.902405
-5.213212	-1.168848	117.878769	-24.846987	16.489439	117.412125	31.588453	-8.068342	120.213875	30.554729	39.827747	119.714264	31.071591	15.8797025	119.9640695	-80.765565	17.0991755	114.8601805
-6.109459	-2.050184	117.849564	-24.736176	16.535265	117.394722	31.713602	-8.035396	120.269028	30.656797	39.849945	119.569695	31.1851995	15.9072745	119.9193615	-80.6575515	17.1632555	114.8700825
-7.631321	-3.379647	118.000366	-24.530766	16.517124	117.504333	31.870497	-8.055145	120.413422	30.842579	39.799515	119.248817	31.356538	15.872185	119.8311195	-80.41807	17.162063	115.1775465
-8.528541	-4.287078	118.028343	-24.3925	16.474901	117.717361	31.984159	-8.107184	120.510635	30.969915	39.740284	119.01239	31.477037	15.81655	119.7615125	-80.262037	17.133252	115.6732095
-9.650246	-5.152211	118.318115	-24.272327	16.396852	118.005493	32.094498	-8.162395	120.633614	31.097551	39.656849	118.753983	31.5960245	15.747227	119.6937985	-80.1406785	17.046477	116.3171875
-10.986603	-5.802774	118.85347	-24.13447	16.287672	118.344559	32.225529	-8.264003	120.828949	31.213993	39.523933	118.549202	31.719761	15.629965	119.6890755	-79.988701	16.945379	117.0000425
-12.000527	-6.673921	119.159042	-24.033653	16.143183	118.744492	32.343185	-8.400539	121.095169	31.314777	39.362049	118.307518	31.828981	15.480755	119.7013435	-79.896287	16.805611	117.7876405
-13.276678	-7.392062	119.776749	-23.937672	16.011967	119.183922	32.439148	-8.56305	121.349869	31.401884	39.171593	118.034233	31.920516	15.3042715	119.692051	-79.79586	16.7196625	118.675793
-14.566027	-8.021914	120.380112	-23.838339	15.842173	119.650841	32.520519	-8.71008	121.643555	31.458506	38.958378	117.788422	31.9895125	15.124149	119.7159885	-79.6661905	16.560197	119.5856935
-16.476566	-8.83818	121.099457	-23.705259	15.56419	120.217369	32.655952	-8.972178	121.969711	31.553904	38.662323	117.604652	32.104928	14.8450725	119.7871815	-79.515446	16.2833075	120.6475565
-17.735216	-9.361364	121.325508	-23.658123	15.325133	120.473564	32.732635	-9.137568	122.095642	31.597418	38.477379	117.596733	32.1650265	14.6699055	119.8461875	-79.4812725	15.9803605	121.1009405
-19.000984	-9.756785	121.396767	-23.583818	15.072902	120.602104	32.817276	-9.31238	122.117867	31.642639	38.303886	117.642807	32.2299575	14.495753	119.880337	-79.3975935	15.650051	121.323871
-20.229921	-10.142336	121.315514	-23.50824	14.82506	120.702431	32.895092	-9.511224	121.993408	31.68148	38.127708	117.675591	32.288286	14.308242	119.8344995	-79.304766	15.341878	121.5703625
-21.477791	-10.431945	121.247032	-23.399097	14.56698	120.827637	32.980312	-9.675292	121.82888	31.732964	37.958225	117.747459	32.356638	14.1414665	119.7881695	-79.154832	14.9924935	121.8671045
-22.710354	-10.538555	121.222519	-23.32935	14.371103	120.982681	33.061348	-9.838642	121.624481	31.794579	37.82309	117.851624	32.4279635	13.992224	119.7380525	-79.0866635	14.749982	122.2273095
-23.910063	-10.66623	121.170952	-23.245045	14.200413	121.176575	33.138786	-9.987617	121.457863	31.859362	37.709175	118.006149	32.499074	13.860779	119.732006	-78.989164	14.540047	122.621144
-25.662413	-10.732791	121.151924	-23.137121	13.985117	121.438446	33.243961	-10.181802	121.224426	31.945711	37.545185	118.322838	32.594836	13.6816915	119.773632	-78.869078	14.2885425	123.10326
-26.839325	-10.623143	121.101974	-23.120905	13.845366	121.542648	33.31683	-10.322054	121.095131	32.023163	37.420994	118.547295	32.6699965	13.54947	119.821213	-78.9118065	14.141262	123.264083
-27.986368	-10.52038	120.957481	-23.038614	13.732611	121.603142	33.350266	-10.481013	120.983292	32.125378	37.274204	118.763374	32.737822	13.3965955	119.873333	-78.81505	14.0686265	123.332951
-29.088848	-10.352574	120.833504	-22.969416	13.632616	121.560432	33.392967	-10.645938	120.915329	32.227737	37.122875	118.940285	32.810352	13.2384685	119.927807	-78.749184	14.0267635	123.193057
-30.188972	-10.143882	120.706215	-22.931498	13.557963	121.47908	33.410065	-10.832076	120.851883	32.36105	36.954231	119.013855	32.8855575	13.0610775	119.932869	-78.7485535	14.0548485	123.025291
-31.262642	-9.873649	120.592567	-22.869434	13.466996	121.36396	33.413254	-11.006644	120.757004	32.466614	36.783569	118.935654	32.939934	12.8884625	119.846329	-78.678802	14.0455295	122.881591
-32.317345	-9.577351	120.530655	-22.81349	13.342935	121.28109	33.414234	-11.175631	120.610596	32.531364	36.599777	118.842224	32.972799	12.712073	119.72641	-78.599779	13.973797	122.83577
-33.77264	-9.102799	120.49794	-22.714905	13.166716	121.150314	33.491947	-11.401837	120.482849	32.599129	36.382538	118.553391	33.045538	12.4903505	119.51812	-78.475348	13.8430815	122.782508
-34.686119	-8.677676	120.484039	-22.65943	13.056965	121.02227	33.573757	-11.497053	120.476974	32.616184	36.266388	118.391632	33.0949705	12.3846675	119.434303	-78.4138305	13.7292625	122.610237
-35.615509	-8.241494	120.419266	-22.595015	12.929308	120.876221	33.639301	-11.577621	120.473923	32.632168	36.189655	118.107307	33.1357345	12.306017	119.290615	-78.3257645	13.552599	122.461827
-36.431465	-7.745531	120.375885	-22.585232	12.837742	120.707497	33.69503	-11.630642	120.456635	32.637341	36.109726	117.861382	33.1661855	12.239542	119.1590085	-78.3366495	13.435942	122.2559855
-37.242134	-7.245234	120.292046	-22.516212	12.702423	120.567093	33.760372	-11.703159	120.459328	32.629841	36.018517	117.634521	33.1951065	12.157679	119.0469245	-78.2275305	13.247167	122.0872615
-37.980438	-6.623967	120.271538	-22.456429	12.560738	120.451225	33.803795	-11.805387	120.473839	32.610397	35.887863	117.458023	33.207096	12.041238	118.965931	-78.119954	13.080238	121.936519
-38.703743	-6.044562	120.240227	-22.433851	12.365891	120.40696	33.858768	-11.928089	120.492149	32.619839	35.752674	117.311798	33.2393035	11.9122925	118.9019735	-78.1070055	12.8194895	121.9119465
-39.710655	-5.013579	120.247017	-22.348736	12.076482	120.385239	33.913364	-12.157459	120.531784	32.647476	35.506077	117.195473	33.28042	11.674309	118.8636285	-77.977892	12.478655	121.9068495
-40.27095	-4.257236	120.283722	-22.325188	11.863002	120.421806	33.944027	-12.324975	120.570885	32.692444	35.329395	117.171097	33.3182355	11.50221	118.870991	-77.9686115	12.223794	121.972621
-40.841709	-3.468613	120.282433	-22.30588	11.650254	120.505547	33.967815	-12.4953	120.577286	32.711742	35.168312	117.179283	33.3397785	11.336506	118.8782845	-77.9515385	11.964002	122.1328095
-41.283451	-2.641404	120.307648	-22.270857	11.43225	120.552917	34.009106	-12.655025	120.513893	32.706219	35.013882	117.228737	33.3576625	11.1794285	118.871315	-77.8993765	11.6850715	122.234519
-41.731106	-1.797736	120.300308	-22.256334	11.21299	120.639908	34.038418	-12.764064	120.376862	32.668461	34.896255	117.329964	33.3534395	11.0660955	118.853413	-77.8661075	11.3598845	122.426403
-42.085487	-0.886857	120.338234	-22.221941	11.006656	120.6978	34.099346	-12.859736	120.243515	32.626911	34.825611	117.353699	33.3631285	10.9829375	118.798607	-77.8070105	11.0303745	122.596993
-42.407879	0.078444	120.306984	-22.21949	10.817864	120.720032	34.141331	-12.900215	120.110596	32.582088	34.788998	117.399895	33.3617095	10.9443915	118.7552455	-77.8006895	10.6913365	122.6848185
-42.785206	1.52393	120.046219	-22.224522	10.62257	120.595695	34.215294	-12.927936	119.944214	32.536819	34.787117	117.477486	33.3760565	10.9295905	118.71085	-77.8251005	10.3155495	122.48054
-42.948139	2.546658	119.798866	-22.228748	10.551064	120.430542	34.234463	-12.884238	119.820976	32.495846	34.82563	117.48539	33.3651545	10.970696	118.653183	-77.8226505	10.131432	122.207901
-43.083729	3.607521	119.542191	-22.217779	10.495797	120.232368	34.255985	-12.850501	119.668091	32.442902	34.865849	117.429565	33.3494435	11.007674	118.548828	-77.7850015	9.98392	121.915908
-43.121674	4.6659	119.353828	-22.184546	10.471211	120.035133	34.28656	-12.779043	119.485649	32.391235	34.920322	117.307648	33.3388975	11.0706395	118.3966485	-77.7079895	9.8717825	121.6736175
-43.182396	5.72257	119.185768	-22.171194	10.466046	119.876984	34.315731	-12.734212	119.322929	32.365669	34.951042	117.188904	33.3407	11.108415	118.2559165	-77.683088	9.823677	121.4980515
-43.124783	6.797204	119.095184	-22.140865	10.451612	119.767929	34.334312	-12.740215	119.202515	32.37183	34.947044	117.076935	33.353071	11.1034145	118.139725	-77.634801	9.7998095	121.396133
-43.044823	7.89327	119.013687	-22.094194	10.40571	119.675804	34.352089	-12.793003	119.095818	32.390942	34.903496	116.966698	33.3715155	11.0552465	118.031258	-77.5599035	9.7561735	121.32035
-42.820271	9.459023	118.944153	-22.050117	10.281719	119.604263	34.38073	-12.874312	118.963768	32.407082	34.82217	116.882835	33.393906	10.973929	117.9233015	-77.49414	9.589509	121.2852245
-42.631374	10.490495	118.904625	-22.077482	10.207609	119.6036	34.418858	-12.930071	118.907036	32.405575	34.766941	116.891838	33.4122165	10.918435	117.899437	-77.5671805	9.496783	121.307763
-42.389271	11.532828	118.907799	-22.087589	10.099635	119.609428	34.419983	-13.001948	118.862679	32.417198	34.711269	116.976463	33.4185905	10.8546605	117.919571	-77.5937685	9.3446095	121.299285
-42.113201	12.515002	118.88443	-22.004068	9.975925	119.526031	34.446678	-13.073893	118.850288	32.432102	34.643948	117.089142	33.43939	10.7850275	117.969715	-77.447526	9.1668225	121.082347
-41.796227	13.529547	118.87796	-22.090992	9.904651	119.596466	34.453297	-13.142745	118.866669	32.452511	34.577438	117.229805	33.452904	10.7173465	118.048237	-77.634888	9.0919555	121.144695
-41.410152	14.511588	118.807899	-22.001188	9.733515	119.485519	34.464218	-13.195377	118.902	32.4702	34.525658	117.335747	33.467209	10.6651405	118.1188735	-77.469585	8.8018895	120.8521645
-40.965656	15.521794	118.725845	-22.040514	9.702386	119.471191	34.471153	-13.233338	118.933548	32.481567	34.491192	117.399536	33.47636	10.628927	118.166542	-77.557388	8.775845	120.77584
-40.280731	16.940567	118.568253	-22.063593	9.692279	119.393967	34.498142	-13.219566	119.00766	32.46772	34.506248	117.331123	33.482931	10.643341	118.1693915	-77.610117	8.741217	120.6185425
-39.723526	17.899227	118.401627	-22.027006	9.658272	119.21785	34.505146	-13.187877	119.019661	32.443546	34.531391	117.188141	33.474346	10.671757	118.103901	-77.528358	8.644787	120.331799
-39.15963	18.828266	118.272018	-22.002962	9.653902	119.138786	34.522186	-13.15204	119.032585	32.41053	34.568684	117.026367	33.466358	10.708322	118.029476	-77.472282	8.599482	120.248096
-38.603218	19.750057	118.251274	-21.977682	9.681693	119.118797	34.54472	-13.095084	119.068436	32.390808	34.599911	116.849075	33.467764	10.7524135	117.9587555	-77.423128	8.6109725	120.2788385
-37.964436	20.665876	118.215034	-21.941578	9.64515	119.086945	34.563107	-13.075273	119.107948	32.355503	34.622845	116.704002	33.459305	10.773786	117.905975	-77.342461	8.516514	120.267915
-37.318848	21.544796	118.170593	-21.964909	9.603346	119.078598	34.572163	-13.086872	119.12088	32.326977	34.617382	116.58168	33.44957	10.765255	117.85128	-77.379388	8.441437	120.305916
-36.637848	22.430519	118.170525	-22.000563	9.523277	119.072174	34.552578	-13.123378	119.114578	32.291786	34.578125	116.475929	33.422182	10.7273735	117.7952535	-77.423308	8.3191805	120.3490945
-35.500301	23.685751	118.133339	-22.103523	9.427548	119.086647	34.513428	-13.205494	119.071556	32.191231	34.506271	116.415558	33.3523295	10.6503885	117.743557	-77.5593755	8.2047075	120.429737
-34.782471	24.56904	118.04805	-22.120867	9.356086	118.966042	34.45739	-13.263666	119.061623	32.130642	34.455429	116.428551	33.294016	10.5958815	117.745087	-77.53575	8.1162905	120.186997
-33.992088	25.377903	117.966721	-22.164845	9.235469	118.909264	34.401505	-13.326095	119.030235	32.054626	34.391712	116.414085	33.2280655	10.5328085	117.72216	-77.5577555	7.9381295	120.096368
-33.118156	26.164141	117.915581	-22.232307	9.18643	118.829552	34.34935	-13.395479	118.949738	31.988764	34.321468	116.392372	33.169057	10.4629945	117.671055	-77.633671	7.9098655	119.988049
-32.326508	27.003946	117.869827	-22.282743	9.123252	118.766006	34.283405	-13.461703	118.871979	31.931925	34.247372	116.354439	33.107665	10.3928345	117.613209	-77.673151	7.8536695	119.918803
-31.422165	27.819616	117.864815	-22.311756	9.070396	118.751053	34.224052	-13.551675	118.777954	31.875206	34.182816	116.37117	33.049629	10.3155705	117.574562	-77.673141	7.8252215	119.927544
-30.56542	28.611353	117.901123	-22.387114	9.00029	118.726089	34.165592	-13.610114	118.680893	31.836143	34.124714	116.444305	33.0008675	10.2573	117.562599	-77.7750955	7.74328	119.889579
-29.121906	29.734758	118.02993	-22.510756	8.936056	118.755814	34.084763	-13.661022	118.528763	31.739798	34.095951	116.674515	32.9122805	10.2174645	117.601639	-77.9337925	7.6546475	119.909989
-28.180965	30.46777	118.188004	-22.582495	8.90608	118.625618	34.001972	-13.648426	118.395081	31.637367	34.135361	116.877274	32.8196695	10.2434675	117.6361775	-77.9846595	7.5686925	119.6150585
-27.234495	31.181219	118.308212	-22.701576	8.929905	118.558815	33.900936	-13.594016	118.212601	31.506237	34.205551	117.106773	32.7035865	10.3057675	117.659687	-78.1067385	7.5540425	119.457943
-26.23893	31.823517	118.448624	-22.949598	9.016792	118.528702	33.764156	-13.504616	117.993439	31.351604	34.299088	117.341087	32.55788	10.397236	117.667263	-78.457076	7.636348	119.390141
-25.266563	32.453705	118.627014	-23.109278	9.091241	118.404411	33.605907	-13.375339	117.714378	31.179291	34.42852	117.577042	32.392599	10.5265905	117.64571	-78.611155	7.6558915	119.163112
-24.29196	33.013157	118.817078	-23.219929	9.157019	118.201813	33.444874	-13.211364	117.390869	30.98527	34.591354	117.86631	32.215072	10.689995	117.6285895	-78.65493	7.624043	118.7750365
-23.277323	33.50066	119.028152	-23.415228	9.315601	118.070007	33.30529	-12.994274	117.098808	30.777096	34.787075	118.173256	32.041193	10.8964005	117.636032	-78.871649	7.7348015	118.503982
-21.753576	34.067894	119.386169	-23.684877	9.58677	117.9692	33.131687	-12.662858	116.647827	30.511629	35.101177	118.628311	31.821658	11.2191595	117.638069	-79.191412	7.9543805	118.300331
-20.746073	34.35656	119.559929	-23.76005	9.724049	117.789398	33.014141	-12.462637	116.403473	30.371469	35.277992	118.818832	31.692805	11.4076775	117.6111525	-79.212905	8.0404205	117.9676435
-19.679314	34.557144	119.6558	-23.926428	9.936969	117.786049	32.923336	-12.284987	116.195465	30.258423	35.452488	118.937538	31.5908795	11.5837505	117.5665015	-79.4437355	8.2901875	118.0055965
-18.881765	34.740974	119.786514	-23.98555	10.097527	117.693802	32.822758	-12.108007	116.065788	30.152643	35.617046	119.019409	31.4877005	11.7545195	117.5425985	-79.4588005	8.4405345	117.8450055
-17.697624	34.667618	119.753036	-24.180946	10.332791	117.733849	32.71394	-11.951147	116.001129	30.035007	35.751762	119.028328	31.3744735	11.9003075	117.5147285	-79.7363655	8.7652745	117.9529695
-16.700663	34.563671	119.71936	-24.178438	10.461144	117.698776	32.612862	-11.849293	116.025314	29.915878	35.855782	119.002846	31.26437	12.0032445	117.51408	-79.621246	8.9190435	117.883472
-15.792179	34.364429	119.67009	-24.366608	10.604682	117.809059	32.50872	-11.784926	116.120842	29.798777	35.925373	118.935585	31.1537485	12.0702235	117.5282135	-79.8869645	9.1391405	118.0899045
-14.36296	33.833511	119.454399	-24.486006	10.657117	117.817009	32.361237	-11.73782	116.379379	29.636627	35.989357	118.761826	30.998932	12.1257685	117.5706025	-79.970944	9.1884655	118.0634155
-13.339464	33.412128	119.262466	-24.608913	10.708312	117.896309	32.271919	-11.736977	116.60218	29.524815	36.010288	118.592476	30.898367	12.1366555	117.597328	-80.116193	9.2799685	118.19529
-12.501751	32.912498	119.078598	-24.702497	10.705008	117.925667	32.202587	-11.765499	116.828522	29.415104	36.015694	118.401649	30.8088455	12.1250975	117.6150855	-80.2138395	9.2849185	118.2362485
-11.647368	32.317905	118.861961	-24.839899	10.709176	117.911598	32.113441	-11.795348	117.058304	29.305428	35.994846	118.196823	30.7094345	12.099749	117.6275635	-80.3892325	9.318603	118.1956325
-10.808496	31.593508	118.613663	-25.018068	10.730394	117.894974	32.012733	-11.847555	117.245949	29.202675	35.951668	118.032921	30.607704	12.0520565	117.639435	-80.64384	9.4087315	118.150513
-10.011744	30.8297	118.396675	-25.077374	10.624866	117.669357	31.920359	-11.924224	117.397499	29.102251	35.891487	117.899391	30.511305	11.9836315	117.648445	-80.666053	9.2661005	117.690269
-9.227608	30.021921	118.141785	-25.168287	10.574789	117.439545	31.822126	-11.984789	117.480728	29.000864	35.829491	117.808929	30.411495	11.922351	117.6448285	-80.748069	9.227227	117.2342615
-8.255309	28.666119	117.875084	-25.32552	10.473334	117.072334	31.711859	-12.030729	117.49543	28.85445	35.771019	117.79213	30.2831545	11.870145	117.64378	-80.9341945	9.076523	116.500888
-7.610616	27.71847	117.747375	-25.377157	10.430802	116.874527	31.665188	-12.025838	117.465591	28.781752	35.762169	117.824081	30.22347	11.8681655	117.644836	-80.977784	8.9934385	116.104218
-7.029405	26.731073	117.66037	-25.401718	10.403802	116.817818	31.647141	-12.014408	117.409477	28.736214	35.772522	117.820503	30.1916775	11.879057	117.61499	-80.9951135	8.928547	116.020646
-6.482077	25.717911	117.663658	-25.390583	10.467265	116.96405	31.629717	-11.979246	117.3713	28.747955	35.793163	117.800201	30.188836	11.9069585	117.5857505	-80.970002	9.0275715	116.3423495
-6.026342	24.689157	117.744133	-25.37171	10.523896	117.142929	31.633564	-11.944992	117.438301	28.792614	35.826851	117.827461	30.213089	11.9409295	117.632881	-80.956509	9.1068625	116.652977
-5.559536	23.578932	117.861427	-25.40609	10.669203	117.420563	31.623121	-11.892631	117.550888	28.830847	35.87962	117.900558	30.226984	11.9934945	117.725723	-81.039164	9.3449115	117.115403
-5.135796	22.506058	117.95536	-25.359943	10.731989	117.567039	31.597313	-11.843857	117.719421	28.879251	35.923058	117.979034	30.238282	12.0396005	117.8492275	-80.958168	9.4243775	117.2848505
-4.648368	20.846125	118.187973	-25.369915	10.958289	117.97422	31.558748	-11.782512	118.022797	28.965687	35.985756	118.091133	30.2622175	12.101622	118.056965	-81.0020475	9.814956	117.891475
-4.311866	19.702843	118.400803	-25.369883	11.096788	118.295738	31.537401	-11.736028	118.244003	29.031864	36.012596	118.183777	30.2846325	12.138284	118.21389	-81.0243985	10.055292	118.377586
-3.995376	18.540619	118.59034	-25.320229	11.215336	118.620064	31.536909	-11.671408	118.461815	29.088184	36.059727	118.2593	30.3125465	12.1941595	118.3605575	-80.9530045	10.2365125	118.8795705
-3.750647	17.375498	118.78389	-25.333851	11.359911	118.963577	31.508646	-11.603415	118.661667	29.156673	36.121544	118.304405	30.3326595	12.2590645	118.483036	-81.0003615	10.4607575	119.444118
-3.495587	16.226892	118.984222	-25.304022	11.495966	119.251335	31.461473	-11.511787	118.832413	29.192146	36.206635	118.338982	30.3268095	12.347424	118.5856975	-80.9348535	10.644508	119.9169725
-3.276625	15.071728	119.117592	-25.303114	11.654885	119.480835	31.447935	-11.403593	119.016335	29.192453	36.312683	118.342247	30.320194	12.454545	118.679291	-80.926422	10.855225	120.282379
-3.074522	13.882606	119.23716	-25.345484	11.807323	119.631233	31.43214	-11.256229	119.182419	29.168076	36.448109	118.329414	30.300108	12.59594	118.7559165	-80.991076	11.018706	120.5065495
-2.828687	12.169785	119.2444	-25.42136	12.01976	119.649574	31.392395	-11.041359	119.439758	29.084169	36.672771	118.24514	30.238282	12.815706	118.842449	-81.081002	11.223814	120.456699
-2.696831	10.999747	119.178963	-25.484047	12.123391	119.515381	31.361479	-10.915262	119.572517	29.012197	36.798038	118.151566	30.186838	12.941388	118.8620415	-81.154932	11.305394	120.1687205
-2.58817	9.846654	119.080559	-25.533426	12.179684	119.343735	31.343075	-10.797219	119.669807	28.96423	36.89415	118.047844	30.1536525	13.0484655	118.8588255	-81.2205045	11.3109025	119.8286445
-2.475184	8.700999	118.99984	-25.550726	12.230814	119.139587	31.334539	-10.708704	119.770515	28.919432	36.987392	117.958237	30.1269855	13.139344	118.864376	-81.2284375	11.322284	119.414798
-2.40879	7.577243	118.903984	-25.607035	12.227758	118.896446	31.3487	-10.65778	119.876289	28.904959	37.032814	117.891357	30.1268295	13.187517	118.883823	-81.3408995	11.267999	118.909069
-2.367344	6.475326	118.775322	-25.599798	12.206344	118.657791	31.356426	-10.621297	119.928017	28.880102	37.055546	117.853355	30.118264	13.2171245	118.890686	-81.31786	11.1955635	118.424896
-2.3861	5.345505	118.701698	-25.580069	12.133174	118.515839	31.37418	-10.613069	119.925629	28.854969	37.056377	117.842827	30.1145745	13.221654	118.884228	-81.2747125	11.044694	118.14745
-2.463053	3.735142	118.684753	-25.5786	11.997452	118.502403	31.448572	-10.594309	119.903519	28.863371	37.039948	118.015778	30.1559715	13.2228195	118.9596485	-81.3131715	10.7720845	118.0451575
-2.611212	2.695338	118.775116	-25.534306	11.92591	118.546608	31.487297	-10.597002	119.939362	28.881634	37.03598	118.208672	30.1844655	13.219489	119.074017	-81.2530775	10.632331	118.019199
-2.728215	1.688468	118.816742	-25.537872	11.868114	118.61116	31.547468	-10.600511	120.060471	28.913137	37.039604	118.451523	30.2303025	13.2195465	119.255997	-81.3060465	10.5166815	117.966323
-2.964447	0.649426	118.926285	-25.534176	11.836663	118.625595	31.583838	-10.607928	120.207809	28.939861	37.030922	118.760849	30.2618495	13.211497	119.484329	-81.3302015	10.461829	117.766861
-3.232097	-0.315621	119.035545	-25.566092	11.807059	118.64772	31.644545	-10.615385	120.417145	28.976097	37.016724	119.009125	30.310321	13.2006695	119.713135	-81.442505	10.4134485	117.582305
-3.563041	-1.262644	119.18042	-25.563595	11.766335	118.728241	31.704784	-10.647925	120.624069	29.019341	36.969055	119.302452	30.3620625	13.160565	119.9632605	-81.4892525	10.372105	117.4932215
-3.91482	-2.196875	119.298363	-25.5574	11.720262	118.856766	31.747877	-10.686259	120.791626	29.085079	36.897701	119.568382	30.416478	13.105721	120.180004	-81.531278	10.334803	117.533528
-4.585023	-3.587429	119.506493	-25.533279	11.656553	119.111717	31.822714	-10.83125	121.089172	29.190319	36.769588	119.973801	30.5065165	12.969169	120.5314865	-81.5730745	10.343937	117.6919475
-5.092697	-4.502187	119.628967	-25.53207	11.584401	119.28862	31.851015	-10.944314	121.214966	29.266941	36.668549	120.233246	30.558978	12.8621175	120.724106	-81.623118	10.3066845	117.853134
-5.695039	-5.339455	119.736588	-25.511528	11.497901	119.436897	31.866533	-11.042304	121.290276	29.328918	36.567039	120.438049	30.5977255	12.7623675	120.8641625	-81.6207815	10.2334345	118.0096315
-6.27141	-6.248364	119.731178	-25.476849	11.434795	119.562469	31.890635	-11.153624	121.348724	29.385912	36.473255	120.594063	30.6382735	12.6598155	120.9713935	-81.5919715	10.2097745	118.1535445
-6.822977	-7.063824	119.680069	-25.485903	11.400042	119.629227	31.917578	-11.234074	121.363213	29.429146	36.389145	120.706818	30.673362	12.5775355	121.0350155	-81.645168	10.2225485	118.2234385
-7.549038	-7.888264	119.658745	-25.436819	11.357476	119.641724	31.945797	-11.283731	121.390892	29.46777	36.336288	120.739403	30.7067835	12.5262785	121.0651475	-81.5804215	10.1886735	118.2183005
-8.337814	-8.639	119.675865	-25.40394	11.339562	119.628128	31.980742	-11.325964	121.429802	29.538074	36.28027	120.697212	30.759408	12.477153	121.063507	-81.567288	10.201971	118.192749
-9.552381	-9.770467	119.614304	-25.333851	11.302049	119.582283	32.047398	-11.376611	121.497604	29.624659	36.212654	120.530106	30.8360285	12.4180215	121.013855	-81.5037305	10.1860765	118.150711
-10.460058	-10.461575	119.63768	-25.262339	11.274323	119.603325	32.112808	-11.371836	121.531906	29.674852	36.206303	120.389114	30.89383	12.4172335	120.96051	-81.418508	10.1314125	118.24614
-11.346979	-11.128954	119.67379	-25.164324	11.275043	119.659828	32.200481	-11.349039	121.575211	29.736666	36.221447	120.285179	30.9685735	12.436204	120.930195	-81.2972215	10.113882	118.389461
-12.487745	-11.618588	119.861557	-25.088125	11.273865	119.73922	32.303967	-11.309329	121.66526	29.789665	36.250687	120.200264	31.046816	12.470679	120.932762	-81.223066	10.077051	118.545678
-13.284063	-12.343636	119.717789	-24.983746	11.288815	119.833168	32.403229	-11.269518	121.725121	29.868093	36.287384	120.17112	31.135661	12.508933	120.9481205	-81.103153	10.068697	118.7182155
-14.33386	-12.920973	119.733223	-24.91357	11.289592	119.911324	32.498657	-11.225311	121.752586	29.933973	36.331432	120.147575	31.216315	12.5530605	120.9500805	-81.043455	10.0261235	118.8725675
-15.420771	-13.390242	119.865822	-24.811703	11.324935	120.015633	32.597599	-11.175019	121.773621	29.999346	36.381012	120.092537	31.2984725	12.6029965	120.933079	-80.9218785	10.0468735	119.098187
-17.063726	-14.050193	120.138695	-24.62808	11.419065	120.281494	32.753326	-11.078399	121.845222	30.167892	36.457047	119.901184	31.460609	12.689324	120.873203	-80.716769	10.148806	119.689785
-18.206459	-14.476336	120.480362	-24.439411	11.484324	120.509323	32.873764	-11.065246	122.006371	30.333227	36.455883	119.734062	31.6034955	12.6953185	120.8702165	-80.4823175	10.2733295	120.1484295
-19.360586	-14.75002	120.916054	-24.297461	11.514149	120.736015	33.016052	-11.092873	122.237335	30.528099	36.425022	119.591522	31.7720755	12.6660745	120.9144285	-80.3669975	10.3622235	120.5576015
-20.499161	-15.060263	121.206963	-24.112789	11.516795	120.917679	33.171211	-11.164088	122.489166	30.739513	36.355488	119.508621	31.955362	12.5957	120.9988935	-80.18094	10.43789	120.8364645
-21.654373	-15.301798	121.45591	-23.957232	11.47541	121.017311	33.294708	-11.253427	122.706963	30.909019	36.266914	119.458511	32.1018635	12.5067435	121.082737	-80.0163275	10.4440765	120.951885
-22.834864	-15.459657	121.569321	-23.851055	11.392852	121.056236	33.408157	-11.377214	122.872902	31.07115	36.138477	119.392265	32.2396535	12.3806315	121.1325835	-79.9417635	10.4050725	120.9798885
-24.044279	-15.582286	121.591522	-23.736771	11.251335	121.039322	33.473164	-11.51786	122.979042	31.200912	36.000027	119.308533	32.337038	12.2410835	121.1437875	-79.81058	10.2615865	120.9348565
-25.848701	-15.581222	121.610977	-23.616604	11.108878	121.016846	33.576401	-11.719227	123.081421	31.363922	35.781948	119.146561	32.4701615	12.0313605	121.113991	-79.7033695	10.1863955	120.919701
-27.060726	-15.436808	121.700241	-23.536339	11.026541	120.998169	33.613865	-11.83006	123.181496	31.481684	35.642872	118.995758	32.5477745	11.906406	121.088627	-79.6204525	10.146676	120.907711
-28.31189	-15.205696	121.767059	-23.440901	10.979386	120.981369	33.665646	-11.930433	123.271812	31.592989	35.521324	118.847588	32.6293175	11.7954455	121.0597	-79.5111195	10.1633265	120.903038
-29.478395	-14.873264	121.817543	-23.370529	10.951828	120.96524	33.667675	-12.006996	123.367378	31.673468	35.405029	118.645905	32.6705715	11.6990165	121.0066415	-79.4116295	10.2046395	120.9238385
-30.709082	-14.488131	121.829247	-23.318937	10.916756	120.950569	33.709133	-12.092676	123.408104	31.752354	35.307728	118.505226	32.7307435	11.607526	120.956665	-79.3686175	10.225986	120.944473
-31.933344	-13.955908	121.757637	-23.247952	10.852981	120.929314	33.762272	-12.170514	123.409439	31.797472	35.227047	118.391312	32.779872	11.5282665	120.9003755	-79.275776	10.1776955	120.9582525
-33.069889	-13.370498	121.670471	-23.198423	10.792819	120.906105	33.808136	-12.223199	123.360573	31.823257	35.177811	118.319939	32.8156965	11.477306	120.840256	-79.2125425	10.108332	120.971954
-34.834187	-12.317724	121.460258	-23.137924	10.704932	120.876328	33.848537	-12.25977	123.227608	31.849463	35.129578	118.26886	32.849	11.434904	120.748234	-79.124848	9.97496	121.004422
-35.97517	-11.501143	121.267715	-23.097143	10.67817	120.846489	33.878944	-12.276193	123.114548	31.888794	35.118023	118.243179	32.883869	11.420915	120.6788635	-79.078155	9.935425	121.0141145
-37.074841	-10.579012	121.060135	-23.039558	10.664325	120.821503	33.906448	-12.261978	122.983803	31.9312	35.130566	118.23896	32.918824	11.434294	120.6113815	-78.99794	9.894356	121.0316245
-38.127819	-9.59271	120.907547	-22.986309	10.68374	120.804504	33.939034	-12.251908	122.811768	31.984863	35.146645	118.242943	32.9619485	11.4473685	120.5273555	-78.9345665	9.9201115	121.0816525
-38.942547	-8.683973	120.810745	-22.899944	10.695572	120.840134	33.985352	-12.236244	122.60408	32.027672	35.181004	118.219612	33.006512	11.47238	120.411846	-78.8064	9.918764	121.268422
-40.230686	-7.366668	120.737267	-22.776791	10.66664	120.970825	34.060482	-12.242269	122.28891	32.093163	35.188751	118.243095	33.0768225	11.473241	120.2660025	-78.6304045	9.860039	121.6756475
-41.162163	-6.140642	120.888687	-22.667141	10.621367	121.218964	34.140877	-12.256622	121.921577	32.176613	35.183353	118.317688	33.158745	11.4633655	120.1196325	-78.493027	9.7793685	122.3182955
-42.494698	-4.239369	121.272682	-22.398371	10.49044	121.742165	34.272961	-12.271757	121.423683	32.312832	35.202198	118.604446	33.2928965	11.4652205	120.0140645	-78.0896385	9.5156595	123.4702655
-43.317741	-2.92132	121.589455	-22.287178	10.451764	122.112129	34.389225	-12.277626	121.216621	32.422131	35.236935	118.94574	33.405678	11.4796545	120.0811805	-77.980034	9.4238735	124.1430775
-44.102047	-1.577444	121.818016	-22.204172	10.451307	122.474312	34.46516	-12.307453	121.095947	32.549858	35.250202	119.314636	33.507509	11.4713745	120.2052915	-77.915853	9.4312395	124.7433325
-44.672146	-0.390597	121.932617	-22.157434	10.435575	122.682205	34.480747	-12.339373	121.023308	32.6693	35.246964	119.64637	33.5750235	11.4537955	120.334839	-77.8898915	9.4173545	125.029571
-45.378189	1.001974	122.021309	-22.149307	10.463918	122.807991	34.469875	-12.417819	120.931984	32.781021	35.210979	119.879547	33.625448	11.39658	120.4057655	-77.924062	9.531256	125.2102165
-46.013649	2.433729	122.04528	-22.132053	10.511962	122.833969	34.447861	-12.459077	120.830048	32.890617	35.168541	120.026848	33.669239	11.354732	120.428448	-77.933345	9.669192	125.23949
-46.539314	3.905043	122.079193	-22.02644	10.584678	122.709595	34.403282	-12.503963	120.694351	32.988491	35.137619	120.072807	33.6958865	11.316828	120.383579	-77.7487665	9.852528	125.035611
-47.329823	6.022921	122.001991	-22.009245	10.70536	122.560593	34.347622	-12.497972	120.41745	33.074722	35.140831	119.957497	33.711172	11.3214295	120.1874735	-77.729662	10.0892905	124.9337125
-47.8619	7.370008	121.991417	-21.998579	10.739165	122.427162	34.329681	-12.441732	120.206894	33.070614	35.200069	119.816757	33.7001475	11.3791685	120.0118255	-77.6973055	10.0991615	124.8424985
-48.12841	8.77966	122.304985	-21.971491	10.881546	122.537781	34.318619	-12.336075	120.042244	33.01128	35.296944	119.684479	33.6649495	11.4804345	119.8633615	-77.6079315	10.2826575	125.2122005
-48.7575	10.341949	122.658661	-22.004028	11.024673	122.758522	34.338421	-12.179501	119.942764	32.93856	35.445362	119.48053	33.6384905	11.6329305	119.711647	-77.6465465	10.4164155	125.805397
-48.907097	11.65505	123.033592	-21.958054	11.059667	122.94104	34.374424	-12.041347	119.927803	32.839386	35.606831	119.33316	33.606905	11.782742	119.6304815	-77.523013	10.336592	126.2515985
-49.015499	12.988944	123.332954	-21.939402	11.197742	123.010254	34.400753	-11.892419	119.976654	32.731014	35.742889	119.216904	33.5658835	11.925235	119.596779	-77.4446875	10.470249	126.423729
-48.720215	14.148733	123.422943	-21.983137	11.272378	123.22831	34.44508	-11.763234	120.059967	32.636978	35.869316	119.054329	33.541029	12.053041	119.557148	-77.507303	10.491715	126.899472
-48.766617	16.028128	123.505508	-21.970255	11.396335	123.248085	34.488953	-11.647417	120.223763	32.532604	36.018826	118.723038	33.5107785	12.1857045	119.4734005	-77.4512885	10.6069655	127.0227695
-48.61153	17.217234	123.306824	-21.983044	11.447007	123.089668	34.513195	-11.613558	120.320442	32.460232	36.081169	118.525063	33.4867135	12.2338055	119.4227525	-77.4528015	10.6602085	126.7565835
-48.294987	18.576796	123.161957	-22.042557	11.498184	122.941078	34.506996	-11.575677	120.395424	32.390282	36.11232	118.319382	33.448639	12.2683215	119.357403	-77.533753	10.7280465	126.524753
-48.095753	19.783024	122.975471	-22.073772	11.523325	122.803032	34.504375	-11.508373	120.408073	32.312729	36.164528	118.052742	33.408552	12.3280775	119.2304075	-77.556096	10.7185725	126.3756565
-47.841324	21.120001	122.900215	-22.14571	11.562138	122.755829	34.491711	-11.442642	120.396446	32.221909	36.212238	117.907928	33.35681	12.384798	119.152187	-77.64823	10.739478	126.359471
-47.383411	22.342512	122.754822	-22.139341	11.618422	122.628548	34.501205	-11.381702	120.397903	32.167114	36.290421	117.734184	33.3341595	12.4543595	119.0660435	-77.6128415	10.7824845	126.1910525
-46.842205	23.578337	122.613815	-22.161692	11.64219	122.574234	34.514065	-11.310068	120.387825	32.130627	36.342094	117.671112	33.322346	12.516013	119.0294685	-77.64573	10.768367	126.1189995
-45.837536	25.373728	122.37883	-22.124599	11.771748	122.433044	34.501335	-11.210089	120.358765	32.119217	36.454346	117.552567	33.310276	12.6221285	118.955666	-77.559474	10.9213675	125.910422
-45.093319	26.617226	122.199104	-22.120827	11.900632	122.297356	34.478794	-11.129655	120.314667	32.141712	36.534145	117.463699	33.310253	12.702245	118.889183	-77.551907	11.099019	125.705529
-44.302254	27.869791	122.007629	-22.109838	12.014885	122.16597	34.475483	-11.047263	120.255676	32.179169	36.62999	117.341423	33.327326	12.7913635	118.7985495	-77.547002	11.2384065	125.5333905
-43.394672	29.064045	121.814667	-22.107735	12.163151	122.034363	34.439606	-10.947253	120.20224	32.181046	36.746422	117.292313	33.310326	12.8995845	118.7472765	-77.525796	11.4267175	125.3214495
-42.448521	30.254326	121.636116	-22.151215	12.322594	121.918655	34.423817	-10.834288	120.141808	32.166313	36.87088	117.316673	33.295065	13.018296	118.7292405	-77.597495	11.626892	125.1080695
-41.459335	31.425589	121.440277	-22.207199	12.471474	121.772469	34.388973	-10.696268	120.091995	32.123325	37.021145	117.385162	33.256149	13.1624385	118.7385785	-77.670547	11.7805095	124.8063595
-40.418034	32.587799	121.14135	-22.319695	12.663081	121.587883	34.326687	-10.537338	120.103706	32.048355	37.198559	117.514885	33.187521	13.3306105	118.8092955	-77.826911	11.9955515	124.3664705
-38.812656	34.332394	120.559731	-22.534361	12.9621	121.164116	34.180515	-10.304104	120.171066	31.923494	37.483757	117.733444	33.0520045	13.5898265	118.952255	-78.1207265	12.3343735	123.375977
-37.695415	35.494579	120.144974	-22.7082	13.204005	120.839073	34.045784	-10.117333	120.208633	31.818958	37.682304	117.82943	32.932371	13.7824855	119.0190315	-78.348771	12.6255245	122.6591145
-36.549332	36.62896	119.821701	-22.878258	13.485178	120.519814	33.903187	-9.925405	120.149124	31.7236	37.900753	117.916634	32.8133935	13.987674	119.032879	-78.5699095	12.982682	122.006749
-35.33736	37.720943	119.611763	-23.009724	13.793773	120.287682	33.780579	-9.703281	120.066032	31.628895	38.13456	118.022133	32.704737	14.2156395	119.0440825	-78.724185	13.3719065	121.5312815
-34.142914	38.821671	119.521347	-23.142288	14.085221	120.094765	33.67844	-9.470621	120.002281	31.542727	38.379108	118.209282	32.6105835	14.4542435	119.1057815	-78.8951595	13.7161985	121.0837485
-32.89666	39.824509	119.580307	-23.217394	14.346394	119.957184	33.605816	-9.241992	119.88958	31.49334	38.632977	118.423271	32.549578	14.6954925	119.1564255	-78.984366	13.9972955	120.7579425
-31.622345	40.789215	119.738045	-23.280392	14.61566	119.868279	33.544155	-9.016557	119.797096	31.43903	38.870407	118.747345	32.4915925	14.926925	119.2722205	-79.0523765	14.304395	120.4643375
-29.746828	42.140377	119.974411	-23.401144	15.01113	119.747452	33.490612	-8.643885	119.672714	31.372475	39.263721	119.202469	32.4315435	15.309918	119.4375915	-79.2338315	14.712342	120.0573125
-28.439865	42.970642	120.158318	-23.47224	15.265144	119.653152	33.465683	-8.396714	119.600769	31.317738	39.529301	119.526627	32.3917105	15.5662935	119.563698	-79.3361905	14.9639945	119.742606
-27.20577	43.733387	120.293335	-23.536913	15.523378	119.554688	33.448887	-8.152613	119.521271	31.26199	39.792355	119.792297	32.3554385	15.819871	119.656784	-79.4292645	15.226885	119.452592
-25.936789	44.417667	120.32869	-23.593557	15.8151	119.378975	33.434322	-7.902192	119.422981	31.228086	40.044418	119.995689	32.331204	16.071113	119.709335	-79.518318	15.559087	119.048615
-24.679562	45.052986	120.336441	-23.644785	16.093939	119.181396	33.415993	-7.634311	119.310997	31.189245	40.303619	120.127197	32.302619	16.334654	119.719097	-79.592189	15.853224	118.643695
-23.471121	45.592098	120.283936	-23.659626	16.418999	118.95269	33.409012	-7.354286	119.170639	31.173397	40.562687	120.180832	32.2912045	16.6042005	119.6757355	-79.6104565	16.2337975	118.2296445
-22.238508	46.094296	120.218208	-23.649418	16.710699	118.720718	33.401913	-7.076488	118.992409	31.182018	40.811241	120.207932	32.2919655	16.8673765	119.6001705	-79.5908015	16.5540215	117.8412655
-20.410492	46.620121	120.144547	-23.604542	17.096668	118.37455	33.427296	-6.720512	118.696022	31.225248	41.144192	120.194901	32.326272	17.21184	119.4454615	-79.535356	16.981496	117.3036385
-19.297792	46.848724	120.10331	-23.534678	17.323093	118.13723	33.473557	-6.52391	118.510071	31.270092	41.32954	120.147408	32.3718245	17.402815	119.3287395	-79.4411805	17.243371	116.9457205
-18.284845	47.087704	120.082352	-23.475578	17.52669	117.977921	33.505424	-6.356851	118.309906	31.33573	41.503246	120.107208	32.420577	17.5731975	119.208557	-79.371733	17.4801825	116.747285
-16.680132	46.937466	119.776657	-23.394426	17.749519	117.855057	33.55806	-6.187004	118.110252	31.414291	41.663963	120.043037	32.4861755	17.7384795	119.0766445	-79.2750275	17.7605585	116.6334695
-15.622468	46.903435	119.730545	-23.301277	17.926426	117.792152	33.607033	-6.02782	118.006432	31.500328	41.826855	119.921875	32.5536805	17.8995175	118.9641535	-79.1562345	17.9533345	116.6201505
-14.593461	46.81221	119.668617	-23.220284	18.147043	117.784378	33.633839	-5.868051	117.9217	31.594955	41.980293	119.828758	32.614397	18.056121	118.875229	-79.054965	18.237965	116.693527
-14.043617	46.819	119.812798	-23.164679	18.35619	117.793365	33.669872	-5.721272	117.906227	31.675396	42.131172	119.74173	32.672634	18.20495	118.8239785	-79.001992	18.50743	116.7627515
-12.218576	46.267681	119.488075	-23.075329	18.681877	117.850853	33.703564	-5.522182	117.989906	31.782028	42.327492	119.670036	32.742796	18.402655	118.829971	-78.893454	18.961099	116.871735
-11.329803	45.91066	119.449722	-23.034279	18.910177	117.966057	33.735786	-5.389185	118.083023	31.866438	42.466957	119.672455	32.801112	18.538886	118.877739	-78.86967	19.281468	117.054375
-10.856104	45.647285	119.714401	-22.983274	19.13648	118.144241	33.75642	-5.263367	118.256332	31.958744	42.59494	119.660721	32.857582	18.6657865	118.9585265	-78.82413	19.6071735	117.3299555
-10.065901	45.180832	119.707916	-22.955935	19.340883	118.346062	33.780434	-5.136772	118.42672	32.023422	42.734097	119.677475	32.901928	18.7986625	119.0520975	-78.813798	19.8831035	117.6400265
-8.950331	44.561829	119.654442	-22.933945	19.537451	118.526329	33.807774	-5.005644	118.561974	32.06987	42.881603	119.727417	32.938822	18.9379795	119.1446955	-78.806712	20.1369225	117.9079625
-8.262513	43.935207	119.791733	-22.93207	19.725168	118.72065	33.828087	-4.86862	118.682877	32.077702	43.037109	119.796181	32.9528945	19.0842445	119.239529	-78.8170345	20.3660915	118.201771
-8.014872	43.47467	120.189369	-22.926668	19.90991	118.891891	33.83873	-4.734502	118.780746	32.063568	43.185963	119.870827	32.951149	19.2257305	119.3257865	-78.804485	20.5940895	118.4579955
-6.747571	42.257614	120.052467	-23.003738	20.155037	119.041275	33.759727	-4.562098	118.908188	32.002766	43.382957	119.958244	32.8812465	19.4104295	119.433216	-78.8887225	20.8996445	118.649334
-6.218099	41.573421	120.024452	-23.098837	20.327559	119.064583	33.658207	-4.479298	118.999573	31.942776	43.468803	119.965256	32.8004915	19.4947525	119.4824145	-78.9981655	21.1603655	118.6467515
-6.136841	40.957592	120.147858	-23.205961	20.461351	119.009308	33.538498	-4.415811	119.054031	31.87649	43.528679	119.912064	32.707494	19.556434	119.4830475	-79.119416	21.366268	118.5355685
-5.656768	40.130745	120.019028	-23.289124	20.583899	118.950798	33.426373	-4.388715	119.086327	31.785711	43.578415	119.827179	32.606042	19.59485	119.456753	-79.18429	21.572948	118.444843
-5.237347	39.264591	119.847397	-23.374231	20.677967	118.906387	33.319508	-4.387961	119.11969	31.716129	43.595703	119.662247	32.5178185	19.603871	119.3909685	-79.2662805	21.752063	118.4218055
-4.811017	38.415924	119.618813	-23.448143	20.769045	118.856071	33.199371	-4.408762	119.155678	31.676807	43.553333	119.43808	32.438089	19.5722855	119.296879	-79.334375	21.9658045	118.415263
-4.496751	37.491371	119.393501	-23.545755	20.87554	118.803909	33.06852	-4.439507	119.187592	31.634443	43.541119	119.197342	32.3514815	19.550806	119.192467	-79.4429915	22.200274	118.415351
-4.047015	36.067368	119.14679	-23.638355	20.97567	118.836555	32.897659	-4.472489	119.206642	31.566498	43.466396	118.801079	32.2320785	19.4969535	119.0038605	-79.5087885	22.4543865	118.6692495
-3.777846	35.118439	119.047073	-23.672413	21.02883	118.952652	32.802731	-4.481349	119.241119	31.51944	43.444305	118.542229	32.1610855	19.481478	118.891674	-79.5059115	22.576182	119.01363
-3.566963	34.194427	119.016815	-23.729086	21.096212	119.096245	32.711052	-4.48529	119.313087	31.485069	43.429241	118.356171	32.0980605	19.4719755	118.834629	-79.5562325	22.7204485	119.357861
-3.424556	33.232479	119.025131	-23.763699	21.125364	119.253693	32.64856	-4.497618	119.415756	31.456461	43.409851	118.249237	32.0525105	19.4561165	118.8324965	-79.5799085	22.7946115	119.6748895
-3.23723	32.281143	119.100655	-23.794338	21.160164	119.417847	32.573948	-4.5069	119.51889	31.411453	43.394615	118.164185	31.9927005	19.4438575	118.8415375	-79.5813765	22.8764705	119.9941565
-3.127955	31.329287	119.183746	-23.85133	21.195837	119.586327	32.492558	-4.51726	119.586372	31.37874	43.381084	118.123886	31.935649	19.431912	118.855129	-79.638309	22.959762	120.317525
-3.014032	30.41748	119.278648	-23.887505	21.222237	119.804001	32.433605	-4.522299	119.608414	31.354424	43.372349	118.092728	31.8940145	19.425025	118.850571	-79.6690245	23.019449	120.757431
-2.913982	29.04076	119.563225	-23.886396	21.319321	120.200439	32.344624	-4.515614	119.62149	31.35281	43.371849	118.122635	31.848717	19.4281175	118.8720625	-79.621509	23.2105245	121.5288155
-2.836611	28.156269	119.782761	-23.895014	21.349388	120.486572	32.286583	-4.504284	119.611191	31.376883	43.368488	118.228233	31.831733	19.432102	118.919712	-79.621761	23.266674	122.053432
-2.779986	27.290323	120.039795	-23.87817	21.352468	120.786331	32.244965	-4.519999	119.606461	31.423914	43.356129	118.414902	31.8344395	19.418065	119.0106815	-79.5907795	23.286871	122.5619805
-2.723633	26.420652	120.280373	-23.876919	21.336981	121.009552	32.210655	-4.553692	119.609665	31.490656	43.338753	118.715477	31.8506555	19.3925305	119.162571	-79.6044935	23.2814315	122.856533
-2.675252	25.551292	120.498367	-23.894506	21.285898	121.170654	32.181492	-4.578325	119.649529	31.565407	43.320293	119.074142	31.8734495	19.370984	119.3618355	-79.6624615	23.200812	122.9794725
-2.667205	24.645191	120.660988	-23.907904	21.261314	121.233414	32.163681	-4.635196	119.672646	31.650433	43.259815	119.455444	31.907057	19.3123095	119.564045	-79.722865	23.2103185	122.902783
-2.659724	23.754089	120.768272	-23.945232	21.207745	121.23362	32.127151	-4.710452	119.685806	31.699539	43.187416	119.832169	31.913345	19.238482	119.7589875	-79.803809	23.177008	122.7082525
-2.692485	22.402529	120.842216	-23.983795	21.083746	121.214661	32.081894	-4.853649	119.665565	31.709558	43.046074	120.287796	31.895726	19.0962125	119.9766805	-79.863316	23.0712795	122.4526415
-2.70353	21.462229	120.837723	-24.046356	20.971062	121.220688	32.056953	-4.949933	119.606483	31.71368	42.944206	120.5261	31.8853165	18.9971365	120.0662915	-79.9780285	22.9449875	122.3750845
-2.758084	20.490921	120.839333	-24.077431	20.855473	121.242455	31.993732	-5.038693	119.515297	31.665703	42.84956	120.760071	31.8297175	18.9054335	120.137684	-79.9845795	22.8055125	122.347226
-2.874514	19.475363	120.846893	-24.150688	20.72331	121.28196	31.93878	-5.145278	119.409882	31.633276	42.719124	120.984612	31.786028	18.786923	120.197247	-80.087404	22.659697	122.366673
-2.986606	18.434391	120.836105	-24.211502	20.554033	121.332428	31.890327	-5.245245	119.350388	31.597551	42.602436	121.186852	31.743939	18.6785955	120.26862	-80.166943	22.4294705	122.396236
-3.125579	17.345078	120.82872	-24.231272	20.421659	121.395836	31.840519	-5.351933	119.321442	31.944269	42.393867	121.236435	31.892394	18.520967	120.2789385	-80.354938	22.322351	122.5127335
-3.237613	16.219713	120.791649	-24.263748	20.293055	121.418121	31.843615	-5.453496	119.357452	31.958271	42.232845	121.418152	31.900943	18.3896745	120.387802	-80.428439	22.1964355	122.44844
-3.516486	14.428904	120.743439	-24.287193	20.093901	121.386444	31.88208	-5.594131	119.531799	31.989357	42.085682	121.704147	31.9357185	18.2457755	120.617973	-80.5101045	21.9420265	122.154915
-3.732481	13.210477	120.707474	-24.293194	19.9991	121.292244	31.961426	-5.681211	119.735634	32.02776	41.973579	121.890327	31.994593	18.146184	120.8129805	-80.580981	21.852016	121.7715075
-3.980219	11.950857	120.629906	-24.284271	19.912006	121.127464	32.050129	-5.774652	120.036491	32.084068	41.891445	122.009766	32.0670985	18.0583965	121.0231285	-80.6356405	21.7656155	121.2317995
-4.270711	10.654771	120.516884	-24.302786	19.827047	120.905281	32.164776	-5.857788	120.336365	32.146591	41.818924	122.068695	32.1556835	17.980568	121.20253	-80.7612555	21.673526	120.608032
-4.621673	9.328769	120.360435	-24.31522	19.718309	120.544579	32.285713	-5.949688	120.627426	32.182873	41.762199	122.007736	32.234293	17.9062555	121.317581	-80.864733	21.5303625	119.771577
-5.033236	8.006457	120.166061	-24.313011	19.594936	120.1642	32.400253	-5.992822	120.868996	32.175568	41.684132	121.796097	32.2879105	17.845655	121.3325465	-80.9139325	21.344217	118.9958535
-5.441888	6.616877	119.85276	-24.296581	19.427732	119.73053	32.533756	-6.078628	121.046104	32.168262	41.606647	121.480881	32.351009	17.7640095	121.2634925	-80.944171	21.0914545	118.1975675
-6.228118	4.552055	119.474075	-24.185972	19.129648	119.175018	32.728741	-6.221026	121.128441	31.78471	41.57465	121.05262	32.2567255	17.676812	121.0905305	-80.6286695	20.582484	117.2595055
-6.813803	3.16537	119.249031	-24.058758	18.867018	118.89994	32.877991	-6.383784	121.130539	31.819817	41.424221	120.564667	32.348904	17.5202185	120.847603	-80.46642	20.2138175	116.952277
-7.418688	1.78072	119.003654	-23.914213	18.574379	118.73436	33.050545	-6.510129	121.097633	31.866821	41.255779	120.135307	32.458683	17.372825	120.61647	-80.287109	19.775933	116.85225
-8.119088	0.415078	118.953407	-23.769125	18.268213	118.677452	33.249416	-6.650051	121.08812	31.902733	41.088181	119.840088	32.5760745	17.219065	120.464104	-80.1143245	19.317361	116.8908
-8.902637	-0.911517	119.009277	-23.587723	17.993238	118.701447	33.483673	-6.782458	121.17952	31.936321	40.953007	119.607964	32.709997	17.0852745	120.393742	-79.885443	18.9012015	117.009152
-9.550384	-2.208964	119.081261	-23.441563	17.738495	118.806442	33.699825	-6.890238	121.358917	31.988884	40.826504	119.437553	32.8443545	16.968133	120.398235	-79.7274805	18.508857	117.214649
-10.446239	-3.481244	119.397263	-23.290907	17.553999	118.98774	33.86821	-6.952369	121.637024	32.070179	40.684883	119.255913	32.9691945	16.866257	120.4464685	-79.5510085	18.241741	117.5290115
-11.914294	-5.210269	120.077385	-23.140726	17.223961	119.32428	34.122654	-7.153858	122.185455	32.215134	40.440216	119.011215	33.168894	16.643179	120.598335	-79.450346	17.804743	118.050225
-12.977968	-6.279728	120.551979	-23.064123	16.981302	119.540154	34.273762	-7.320218	122.618507	32.293446	40.231747	118.867363	33.283604	16.4557645	120.742935	-79.41185	17.5068395	118.337373
-14.070452	-7.285022	121.008423	-22.981928	16.722317	119.758629	34.389339	-7.509941	122.990479	32.374287	39.997791	118.734428	33.381813	16.243925	120.8624535	-79.345669	17.200709	118.6548045
-15.219503	-8.266968	121.301399	-22.891876	16.388214	119.945717	34.497787	-7.734167	123.243805	32.447468	39.72229	118.635284	33.4726275	15.9940615	120.9395445	-79.2563795	16.7823665	118.9518895
-16.391273	-9.112615	121.515251	-22.815912	16.00474	120.128143	34.621635	-7.969481	123.349762	32.515442	39.452896	118.62738	33.5685385	15.7417075	120.988571	-79.2003625	16.2677725	119.267715
-17.545048	-9.906478	121.579834	-22.722462	15.631845	120.30542	34.772377	-8.19581	123.377632	32.581703	39.201172	118.631767	33.67704	15.502681	121.0046995	-79.121964	15.761009	119.6061405
-18.833694	-10.589816	121.622292	-22.584389	15.242661	120.494797	34.888184	-8.399621	123.305511	32.655361	39.004395	118.703629	33.7717725	15.302387	121.00457	-78.9405505	15.182935	119.985024
-20.644695	-11.378692	121.560081	-22.406956	14.827423	120.76815	35.109791	-8.63512	123.125031	32.771595	38.776428	118.859436	33.940693	15.070654	120.9922335	-78.754605	14.584192	120.5440665
-21.915953	-11.740938	121.50042	-22.249191	14.608198	120.887138	35.25082	-8.739137	123.001442	32.87796	38.680378	118.960907	34.06439	14.9706205	120.9811745	-78.562772	14.2457755	120.7931015
-23.161463	-12.06271	121.370972	-22.129751	14.459783	120.953873	35.399174	-8.823675	122.878288	32.980762	38.608871	119.021675	34.189968	14.892598	120.9499815	-78.44947	14.026968	120.9577645
-24.458178	-12.261944	121.262535	-22.007524	14.340113	120.982971	35.544525	-8.903452	122.755371	33.055168	38.550358	119.024109	34.2998465	14.823453	120.88974	-78.3148945	13.856773	121.076202
-25.78203	-12.334979	121.222748	-21.921713	14.191516	121.00074	35.651939	-8.9898	122.602295	33.104527	38.475723	118.946198	34.378233	14.7429615	120.7742465	-78.221659	13.6400705	121.2272335
-27.110395	-12.383895	121.151115	-21.837624	14.067372	121.040535	35.734035	-9.074519	122.403824	33.129986	38.386349	118.817612	34.4320105	14.655915	120.610718	-78.1072585	13.478829	121.470352
-28.427792	-12.340009	121.181465	-21.781593	13.910979	121.060219	35.783401	-9.179052	122.181557	33.129223	38.289227	118.628624	34.456312	14.5550875	120.4050905	-78.019498	13.2668705	121.7153475
-30.406908	-12.119705	121.301735	-21.626688	13.688882	121.096931	35.848011	-9.32035	121.831322	33.118473	38.14003	118.198097	34.483242	14.40984	120.0147095	-77.736618	12.967924	122.1791525
-31.64002	-11.876979	121.418892	-21.557436	13.506084	121.140465	35.892029	-9.396414	121.570816	33.095055	38.057041	117.888054	34.493542	14.3303135	119.729435	-77.608414	12.6818545	122.551495
-32.91169	-11.592296	121.58828	-21.470587	13.305961	121.250031	35.969799	-9.464713	121.320747	33.055752	37.965305	117.556969	34.5127755	14.250296	119.438858	-77.4539495	12.361626	123.061204
-34.093544	-11.209112	121.807037	-21.387341	13.107851	121.39994	36.036606	-9.500185	121.107635	32.989929	37.905994	117.336548	34.5132675	14.2029045	119.2220915	-77.2879495	12.0127975	123.5777885
-35.179543	-10.767393	121.978088	-21.290415	12.879637	121.562874	36.147808	-9.537165	120.945885	32.897835	37.882759	117.195175	34.5228215	14.172797	119.07053	-77.1036515	11.586477	124.055218
-36.28619	-10.283875	122.156105	-21.210756	12.683209	121.736816	36.257874	-9.532471	120.836433	32.820435	37.869324	117.126572	34.5391545	14.1684265	118.9815025	-76.9606665	11.1979915	124.4921295
-37.305992	-9.724796	122.338333	-21.169334	12.522576	121.890556	36.358131	-9.544666	120.78315	32.730511	37.879623	117.113449	34.544321	14.1674785	118.9482995	-76.882989	10.8776735	124.8328125
-38.568134	-8.939124	122.566925	-21.129904	12.302701	122.124802	36.477291	-9.574637	120.716881	32.609005	37.846992	117.097977	34.543148	14.1361775	118.907429	-76.802956	10.4692245	125.342175
-39.436893	-8.19266	122.832932	-21.102386	12.149384	122.325829	36.540554	-9.622061	120.669876	32.534081	37.791195	117.089828	34.5373175	14.084567	118.879852	-76.7420895	10.214201	125.771806
-40.260799	-7.43572	123.126282	-21.066706	12.045687	122.56575	36.574547	-9.675958	120.644394	32.477661	37.784328	117.016136	34.526104	14.054185	118.830265	-76.659516	10.037189	126.301235
-40.948914	-6.570464	123.414268	-21.016392	11.922741	122.790527	36.621765	-9.723192	120.620193	32.441341	37.720047	117.019249	34.531553	13.9984275	118.819721	-76.564337	9.8470545	126.761333
-41.619125	-5.690151	123.622406	-20.973291	11.79626	122.935486	36.693508	-9.791925	120.606575	32.432869	37.670738	117.019501	34.5631885	13.9394065	118.813038	-76.5097705	9.6531135	127.057934
-42.155983	-4.749322	123.627617	-20.909725	11.70024	122.936668	36.775776	-9.88565	120.634415	32.470005	37.606304	117.010666	34.6228905	13.860327	118.8225405	-76.4423405	9.540153	127.0507955
-42.637947	-3.815471	123.379028	-20.843142	11.594993	122.785332	36.854984	-9.983984	120.670258	32.55122	37.534847	117.031517	34.703102	13.7754315	118.8508875	-76.389386	9.4145545	126.7197765
-43.26115	-2.278292	122.681641	-20.786589	11.446563	122.311066	36.965923	-10.154653	120.629715	32.68531	37.3783	117.008224	34.8256165	13.6118235	118.8189695	-76.3987945	9.2813025	125.8031625
-43.511627	-1.132083	122.207222	-20.735407	11.333947	121.89772	37.015568	-10.272082	120.51487	32.756004	37.294971	116.911865	34.885786	13.5114445	118.7133675	-76.3566	9.1564495	125.0820725
-44.093483	0.095661	121.508476	-20.740103	11.290645	121.438385	37.069908	-10.374582	120.408508	32.813816	37.191402	116.853317	34.941862	13.40841	118.6309125	-76.422068	9.17288	124.2458575
-44.284821	1.21573	120.834671	-20.742691	11.230925	120.958435	37.072994	-10.465824	120.294044	32.878708	37.101166	116.781464	34.975851	13.317671	118.537754	-76.461233	9.144179	123.379116
-44.473434	2.375963	120.38002	-20.712301	11.163888	120.600769	37.070908	-10.56499	120.163223	32.925934	37.01075	116.642296	34.998421	13.22288	118.4027595	-76.423023	9.104896	122.7987785
-44.554848	3.551428	120.201431	-20.67494	11.132205	120.420097	37.061657	-10.655449	119.978157	32.983704	36.911808	116.482834	35.0226805	13.1281795	118.2304955	-76.3725605	9.1362305	122.6096985
-44.574017	4.753013	120.162964	-20.577713	11.077127	120.38472	37.114578	-10.783702	119.884285	33.082027	36.814903	116.364799	35.0983025	13.0156005	118.124542	-76.2537285	9.1386535	122.644898
-44.483189	6.614061	120.210709	-20.386015	11.009785	120.449219	37.206234	-10.958079	119.883644	33.284519	36.669342	116.380402	35.2453765	12.8556315	118.132023	-76.0174065	9.1639385	122.766415
-44.353039	7.926652	120.221039	-20.302685	10.940226	120.501556	37.296852	-11.087043	119.93158	33.428169	36.564381	116.491447	35.3625105	12.738669	118.2115135	-75.9678805	9.141783	122.7915985
-44.2034	9.19964	120.159386	-20.25238	10.892962	120.542206	37.305492	-11.220073	119.965622	33.547886	36.454067	116.642502	35.426689	12.616997	118.304062	-75.931449	9.168927	122.78035
-43.97765	10.478482	120.115814	-20.234354	10.854409	120.558762	37.304688	-11.32812	119.995049	33.634724	36.36541	116.830147	35.469706	12.518645	118.412598	-75.938414	9.190173	122.704926
-43.72065	11.817498	120.047882	-20.218046	10.814197	120.579437	37.270653	-11.416465	120.035706	33.69202	36.293594	117.018997	35.4813365	12.4385645	118.5273515	-75.9174285	9.1898295	122.6315225
-43.48539	13.156712	119.949295	-20.220638	10.803124	120.548035	37.221615	-11.481997	120.050392	33.730503	36.247181	117.184952	35.476059	12.382592	118.617672	-75.917335	9.223656	122.478398
-43.133751	14.457419	119.797638	-20.289391	10.834982	120.488594	37.184013	-11.508674	120.030991	33.74052	36.233868	117.30368	35.4622665	12.362597	118.6673355	-76.0410485	9.307367	122.3098525
-42.58379	16.478735	119.569611	-20.363441	10.878615	120.273659	37.074741	-11.473373	119.855484	33.698013	36.281704	117.405975	35.386377	12.4041655	118.6307295	-76.113259	9.3530645	121.9165885
-42.184727	17.841761	119.401993	-20.455521	10.935972	120.114479	37.016045	-11.427793	119.627869	33.627148	36.355522	117.493126	35.3215965	12.4638645	118.5604975	-76.2326385	9.4080795	121.6684605
-41.717541	19.135208	119.353989	-20.574818	11.001945	120.025024	36.952137	-11.355175	119.378922	33.541824	36.452507	117.610252	35.2469805	12.548666	118.494587	-76.3966165	9.455224	121.555461
-41.242573	20.435219	119.339478	-20.604065	11.055352	119.867661	36.874592	-11.247431	119.118561	33.467148	36.573448	117.760193	35.17087	12.6630085	118.439377	-76.379	9.4476955	121.295945
-40.721088	21.715044	119.339775	-20.743755	11.198461	119.841789	36.79892	-11.137949	118.919083	33.398705	36.681469	117.925072	35.0988125	12.77176	118.4220775	-76.5863225	9.625162	121.2615005
-40.105579	22.925003	119.414902	-20.789843	11.309817	119.816055	36.712349	-11.022961	118.758812	33.339573	36.805042	118.054619	35.025961	12.8910405	118.4067155	-76.605647	9.7285935	121.2253945
-39.515762	24.117029	119.519463	-20.7843	11.418195	119.74263	36.642181	-10.934029	118.644867	33.264618	36.90266	118.188599	34.9533995	12.9843155	118.416733	-76.5219995	9.8520745	121.068527
-38.530903	25.802362	119.538292	-20.983297	11.596267	119.75843	36.502914	-10.863608	118.605019	33.148243	37.008121	118.351624	34.8255785	13.0722565	118.4783215	-76.7921725	10.1202775	121.0385385
-37.820961	26.798862	119.517044	-21.025106	11.648289	119.610687	36.408939	-10.851184	118.612587	33.091019	37.024689	118.432274	34.749979	13.0867525	118.5224305	-76.800191	10.2098255	120.6989435
-37.100567	27.773623	119.496597	-21.160427	11.698653	119.643913	36.3097	-10.863206	118.604568	33.022137	37.026314	118.52964	34.6659185	13.081554	118.567104	-76.9867725	10.315752	120.720722
-36.314114	28.664261	119.510567	-21.275463	11.740782	119.589272	36.223305	-10.872011	118.563805	32.961159	37.03392	118.650009	34.592232	13.0809545	118.606907	-77.143158	10.4006095	120.571637
-35.544579	29.502106	119.506546	-21.344822	11.801932	119.49749	36.149246	-10.874925	118.5326	32.937412	37.044331	118.857643	34.543329	13.084703	118.6951215	-77.232973	10.519161	120.2998585
-34.701366	30.253204	119.597336	-21.358109	11.84997	119.48497	36.110939	-10.850895	118.529129	32.968025	37.080791	119.136093	34.539482	13.114948	118.832611	-77.2557	10.584992	120.137329
-33.83395	31.000843	119.779419	-21.450462	12.039296	119.512833	36.062355	-10.818732	118.560318	33.019806	37.131145	119.435623	34.5410805	13.1562065	118.9979705	-77.4420045	10.9223855	120.0276955
-32.55225	31.959793	120.069977	-21.465345	12.296733	119.597717	35.999958	-10.661342	118.603447	33.083515	37.307686	119.929123	34.5417365	13.323172	119.266285	-77.4724265	11.270294	119.929149
-31.698591	32.531704	120.277336	-21.46423	12.564178	119.597839	35.962383	-10.499878	118.592682	33.088173	37.492241	120.248566	34.525278	13.4961815	119.420624	-77.453738	11.6321745	119.775054
-30.800762	33.006031	120.428993	-21.615585	12.898695	119.733704	35.908329	-10.283475	118.569252	33.064362	37.712093	120.478523	34.4863455	13.714309	119.5238875	-77.7175155	12.083081	119.9435205
-29.9708	33.453651	120.496536	-21.67725	13.227804	119.728264	35.846054	-10.071521	118.600639	33.045437	37.933926	120.553444	34.4457455	13.9312025	119.5770415	-77.8002455	12.5244055	119.8794865
-29.161634	33.806885	120.468269	-21.676735	13.561918	119.743919	35.7589	-9.891627	118.665886	33.03344	38.121788	120.479568	34.39617	14.1150805	119.572727	-77.74964	13.0087555	119.915111
-28.360474	34.088642	120.383156	-21.711864	13.85982	119.706535	35.663692	-9.737207	118.785652	33.001663	38.284397	120.258713	34.3326775	14.273595	119.5221825	-77.7564055	13.446045	119.8908875
-27.504898	34.255112	120.235596	-21.772978	14.163118	119.804893	35.565456	-9.622436	118.947563	32.971481	38.421597	119.905602	34.2684685	14.3995805	119.4265825	-77.8144245	13.9266555	120.1832035
-26.311974	34.36359	119.928154	-21.795448	14.53622	120.016548	35.470543	-9.52418	119.35096	32.928638	38.529697	119.116058	34.1995905	14.5027585	119.233509	-77.7904865	14.5696815	120.799587
-25.54282	34.387676	119.611237	-21.785316	14.715452	120.188797	35.43803	-9.533783	119.767014	32.93367	38.499073	118.527184	34.18585	14.482645	119.147099	-77.756482	14.948259	121.230495
-24.786234	34.347828	119.238853	-21.799915	14.81127	120.373024	35.41362	-9.586646	120.309471	32.945862	38.41465	117.828491	34.179741	14.414002	119.068981	-77.779571	15.208538	121.677067
-24.037243	34.258797	118.805733	-21.777163	14.925845	120.531654	35.396675	-9.636224	120.923492	32.957794	38.262794	117.070221	34.1772345	14.313285	118.9968565	-77.7315605	15.538405	122.0664515
-23.233805	34.163475	118.291557	-21.764296	14.953105	120.633865	35.388973	-9.690556	121.517242	32.940422	38.076221	116.400337	34.1646975	14.1928325	118.9587895	-77.6932895	15.7133775	122.3089405
-22.665865	34.208576	117.922951	-21.757578	14.922201	120.698723	35.412033	-9.739152	122.065353	32.948132	37.85968	115.819656	34.1800825	14.060264	118.9425045	-77.6952385	15.784138	122.4549415
-21.679266	34.072006	117.472549	-21.722469	14.791892	120.759201	35.426872	-9.799047	122.572777	32.998421	37.622314	115.334702	34.2126465	13.9116335	118.9537395	-77.6575845	15.6721505	122.5646625
-20.442337	34.208481	117.078102	-21.62969	14.613834	120.797302	35.496391	-9.877798	123.047173	33.072777	37.365704	114.921722	34.284584	13.743953	118.9844475	-77.543964	15.483715	122.6101565
-19.618847	34.431	116.904541	-21.542965	14.500317	120.770935	35.580887	-9.926477	123.184189	33.142918	37.299973	114.826645	34.3619025	13.686748	119.005417	-77.4478325	15.313886	122.536453
-18.752007	34.809486	116.765297	-21.460815	14.459703	120.717239	35.62579	-9.896066	123.263916	33.257927	37.330856	114.889969	34.4418585	13.717395	119.0769425	-77.3634885	15.202011	122.3575355
-17.830027	35.27578	116.778336	-21.358528	14.507744	120.632843	35.729088	-9.790895	123.191246	33.389523	37.445278	115.094284	34.5593055	13.8271915	119.142765	-77.2763615	15.1882965	122.122921
-17.012609	35.922466	116.948677	-21.321682	14.631948	120.527733	35.776581	-9.61097	123.02874	33.496777	37.704433	115.394714	34.636679	14.0467315	119.211727	-77.280043	15.2171645	121.843739
-15.971107	36.645462	117.230316	-21.239899	14.817421	120.417831	35.829357	-9.35104	122.730865	33.583088	38.073654	115.802597	34.7062225	14.361307	119.266731	-77.1860205	15.273535	121.568931
-15.156199	37.455276	117.671776	-21.187847	15.09437	120.318542	35.932297	-9.051747	122.28334	33.641502	38.577648	116.345238	34.7868995	14.7629505	119.314289	-77.1625935	15.4257895	121.322795
-13.695498	38.825344	118.510208	-21.141781	15.556153	120.169151	36.053787	-8.452726	121.658829	33.721031	39.370544	117.387619	34.887409	15.458909	119.523224	-77.170971	15.653397	120.815078
-12.735136	39.724922	119.175911	-21.130457	15.892715	120.079269	36.145508	-8.040876	121.257721	33.737995	39.899288	118.215561	34.9417515	15.929206	119.736641	-77.2026655	15.856224	120.421897
-11.77468	40.570431	119.871651	-21.132277	16.241329	119.972206	36.262531	-7.614419	120.868851	33.732651	40.426228	119.053017	34.997591	16.4059045	119.960934	-77.262145	16.0767535	119.983478
-10.796355	41.377361	120.457649	-21.121506	16.555735	119.848381	36.356251	-7.208872	120.539001	33.698444	40.873699	119.806503	35.0273475	16.8324135	120.172752	-77.2703595	16.2790565	119.52401
-9.878541	42.122631	121.018044	-21.141487	16.870447	119.753372	36.445732	-6.836432	120.225594	33.667912	41.269405	120.450531	35.056822	17.2164865	120.3380625	-77.339796	16.5244075	119.1686815
-8.990806	42.784523	121.436485	-21.104212	17.165874	119.696213	36.545753	-6.516871	119.976654	33.628563	41.608124	120.896759	35.087158	17.5456265	120.4367065	-77.295582	16.7861215	118.9557195
-7.666596	43.208027	121.521034	-21.075729	17.418026	119.631233	36.621746	-6.241088	119.735703	33.616325	41.87241	121.161591	35.1190355	17.815661	120.448647	-77.2704935	17.020391	118.813819
-6.282471	43.939247	121.721291	-20.986233	17.682991	119.640137	36.785664	-5.954152	119.550346	33.672176	42.159973	121.268166	35.22892	18.1029105	120.409256	-77.201386	17.2630715	118.871018
-5.371639	44.301525	121.790207	-20.897692	17.791691	119.652435	36.890873	-5.866195	119.506607	33.733379	42.239891	121.351471	35.312126	18.186848	120.429039	-77.10751	17.396534	118.875831
-4.495099	44.488907	121.860054	-20.821861	17.817705	119.712814	37.024582	-5.827065	119.544449	34.223969	42.120785	121.252762	35.6242755	18.14686	120.3986055	-77.2679975	17.48855	119.0270225
-3.690335	44.540817	122.046638	-20.726074	17.770926	119.760872	37.140663	-5.806605	119.588509	34.276703	42.142864	121.372673	35.708683	18.1681295	120.480591	-77.160831	17.3737225	119.041153
-2.904454	44.515652	122.215698	-20.677376	17.720648	119.788956	37.253998	-5.78158	119.588867	34.307987	42.139397	121.56044	35.7809925	18.1789085	120.5746535	-77.1357445	17.2623875	119.0032585
-2.089702	44.499588	122.440971	-20.589838	17.636003	119.826111	37.3447	-5.766317	119.577408	34.322479	42.145565	121.76973	35.8335895	18.189624	120.673569	-77.0132655	17.082382	118.978653
-1.375418	44.307636	122.658798	-20.577175	17.566551	119.87101	37.438538	-5.749005	119.560051	34.338493	42.173843	121.990517	35.8885155	18.212419	120.775284	-77.0428655	16.920683	118.966736
-0.429178	43.803951	122.951904	-20.564747	17.564659	119.93821	37.560562	-5.618309	119.520477	34.352352	42.253437	122.318306	35.956457	18.317564	120.9193915	-77.085951	16.811754	118.9570285
0.148964	43.414192	123.131348	-20.497421	17.599459	120.002106	37.647465	-5.53051	119.510963	34.364464	42.316204	122.506844	36.0059645	18.392847	121.0089035	-77.0008065	16.806071	118.9953085
0.691169	42.908695	123.277679	-20.499743	17.649015	120.091782	37.712139	-5.451374	119.527504	34.370132	42.384499	122.665787	36.0411355	18.4665625	121.0966455	-77.0406215	16.8314675	119.0869185
1.164326	42.333134	123.300911	-20.437857	17.747419	120.180511	37.763775	-5.389948	119.586037	34.396706	42.435345	122.791527	36.0802405	18.5226985	121.188782	-76.9559545	16.9721395	119.17224
1.579738	41.688671	123.271004	-20.454784	17.826662	120.271286	37.780369	-5.34135	119.717316	34.434929	42.47654	122.8451	36.107649	18.567595	121.281208	-77.017217	17.085729	119.261364
1.911251	40.953213	123.188652	-20.424484	17.916105	120.353699	37.783318	-5.329348	119.886398	34.470768	42.493717	122.835526	36.127043	18.5821845	121.360962	-76.976011	17.2500255	119.346436
2.193249	40.184746	123.032616	-20.443748	17.999704	120.396164	37.777363	-5.35034	120.045235	34.497421	42.498856	122.796379	36.137392	18.574258	121.420807	-77.024888	17.42515	119.371521
2.449462	38.829243	122.774574	-20.449621	18.065599	120.462021	37.767456	-5.446491	120.385612	34.558533	42.454903	122.650993	36.1629945	18.504206	121.5183025	-77.0622365	17.626992	119.4057395
2.595542	37.873676	122.523209	-20.41992	18.101421	120.515488	37.77058	-5.503022	120.612167	34.589825	42.422218	122.519775	36.1802025	18.459598	121.565971	-77.0200425	17.743244	119.465005
2.585096	36.881958	122.342529	-20.391249	18.118248	120.549347	37.760956	-5.570509	120.786179	34.625389	42.369457	122.316399	36.1931725	18.399474	121.551289	-76.9756705	17.837022	119.547405
2.156533	36.02713	122.332718	-20.37978	18.125259	120.610519	37.724319	-5.631931	120.867493	34.661625	42.296074	122.08371	36.192972	18.3320715	121.4756015	-76.952532	17.9184465	119.7454365
2.077296	34.953026	122.146759	-20.358904	18.120899	120.707413	37.675667	-5.697181	120.918465	34.690304	42.240612	121.839699	36.1829855	18.2717155	121.379082	-76.9007935	17.9700825	120.035744
1.939083	33.859818	121.949944	-20.35125	18.153963	120.832108	37.608929	-5.747811	120.957016	34.715946	42.204685	121.619507	36.1624375	18.228437	121.2882615	-76.8649375	18.079489	120.3759545
1.723397	32.755436	121.876678	-20.359161	18.198553	121.003662	37.517494	-5.811609	120.98217	34.73119	42.16431	121.393394	36.124342	18.1763505	121.187782	-76.842664	18.2207555	120.819542
1.286516	31.115166	121.838829	-20.365231	18.305782	121.385384	37.361824	-5.882002	120.997032	34.326855	42.263752	121.347404	35.8443395	18.190875	121.172218	-76.5748015	18.420689	121.59855
0.932607	29.983122	121.893402	-20.37586	18.343405	121.639061	37.27507	-5.930692	120.987701	34.324757	42.220951	121.293365	35.7999135	18.1451295	121.140533	-76.5516335	18.5416805	122.137589
0.545324	28.867861	122.036514	-20.426113	18.359526	121.905342	37.181477	-5.975921	120.989182	34.302021	42.17778	121.328285	35.741749	18.1009295	121.1587335	-76.593975	18.6181225	122.6519505
0.089903	27.760952	122.12722	-20.481256	18.346388	122.120132	37.080616	-6.030689	120.995461	34.256302	42.13419	121.40834	35.668459	18.0517505	121.2019005	-76.630971	18.6410255	123.0383635
-0.353839	26.617256	122.232964	-20.544987	18.341112	122.266388	36.984489	-6.066916	121.000732	34.627354	41.952591	121.263458	35.8059215	17.9428375	121.132095	-76.8958955	18.7393865	123.400681
-0.862515	25.502932	122.22097	-20.605639	18.336163	122.392891	36.895618	-6.108318	121.005722	34.558262	41.929222	121.29837	35.72694	17.910452	121.152046	-76.938218	18.761874	123.633736
-1.403184	24.374361	122.243202	-20.710829	18.321318	122.479591	36.79438	-6.128964	120.997299	34.465187	41.924667	121.267914	35.6297835	17.8978515	121.1326065	-77.0514415	18.7447845	123.8265755
-2.229934	22.684786	122.165665	-20.84749	18.291885	122.522141	36.650276	-6.157531	120.941315	33.870621	42.064362	121.280327	35.2604485	17.9534155	121.110821	-76.9554285	18.6303545	123.933461
-2.825776	21.52603	122.047997	-20.953495	18.242594	122.516212	36.56477	-6.177865	120.899689	33.732861	42.070141	120.998253	35.1488155	17.946138	120.948971	-77.0558055	18.53905	124.083453
-3.440453	20.405241	121.907257	-21.062923	18.169849	122.435669	36.47583	-6.223769	120.814285	33.600609	42.07885	120.658089	35.0382195	17.9275405	120.736187	-77.1640655	18.4121575	124.135151
-4.073418	19.276741	121.702156	-21.170906	18.106777	122.271797	36.3773	-6.292737	120.698318	33.455936	42.066498	120.281494	34.916618	17.8868805	120.489906	-77.25843	18.3266735	124.053688
-4.736895	18.127655	121.44458	-21.295776	18.0159	122.059402	36.232925	-6.391509	120.508766	33.333565	41.978725	119.882629	34.783245	17.793608	120.1956975	-77.374797	18.238192	123.9231065
-5.433061	17.000624	121.119644	-21.410883	17.88372	121.764481	36.046082	-6.506875	120.232773	33.242378	41.794861	119.54969	34.64423	17.643993	119.8912315	-77.465996	18.123447	123.6377305
-6.100873	15.823311	120.814201	-21.462616	17.694239	121.473396	35.873116	-6.696913	120.021202	33.193489	41.54958	119.29567	34.5333025	17.4263335	119.658436	-77.4585345	17.9621445	123.288356
-6.985028	14.053946	120.383194	-21.554949	17.360422	121.1194	35.706482	-7.04159	119.865334	33.164516	41.135399	119.185127	34.435499	17.0469045	119.5252305	-77.545397	17.6739395	122.7135695
-7.716899	12.895933	120.270172	-21.631104	17.143396	121.004639	35.637688	-7.25307	119.814491	33.111534	40.889175	119.240723	34.374611	16.8180525	119.527607	-77.636819	17.4687395	122.481671
-8.424305	11.788806	120.169739	-21.661516	16.926193	120.936714	35.581734	-7.436104	119.79171	33.046913	40.689274	119.334755	34.3143235	16.626585	119.5632325	-77.6373555	17.225801	122.3101955
-9.184464	10.717076	120.138168	-21.736687	16.726549	120.94207	35.533615	-7.565042	119.783279	32.979153	40.540298	119.47583	34.256384	16.487628	119.6295545	-77.729758	16.96547	122.2545855
-9.958021	9.653124	120.138916	-21.816919	16.583473	121.002243	35.49189	-7.690427	119.808998	32.891075	40.410656	119.679817	34.1914825	16.3601145	119.7444075	-77.8253205	16.8068315	122.2600785
-10.773545	8.591814	120.179161	-21.871887	16.490959	121.088478	35.4468	-7.775657	119.886108	32.812984	40.295383	119.903099	34.129892	16.259863	119.8946035	-77.873666	16.722055	122.2823525
-11.575493	7.57687	120.218803	-21.937183	16.415779	121.177124	35.383751	-7.866865	119.987122	32.758736	40.209751	120.095657	34.0712435	16.171443	120.0413895	-77.9456095	16.660115	122.3128585
-12.875927	6.099357	120.276665	-22.020473	16.358589	121.25943	35.331299	-7.956212	120.195366	32.697823	40.11467	120.276413	34.014561	16.079229	120.2358895	-78.055507	16.637949	122.2829705
-13.81689	5.121608	120.253769	-22.045065	16.272038	121.251091	35.300957	-8.025816	120.326904	32.652565	40.026894	120.447556	33.976761	16.000539	120.38723	-78.066891	16.543537	122.114952
-14.747816	4.18451	120.187401	-22.107689	16.211239	121.20993	35.281036	-8.116196	120.423576	32.589779	39.94186	120.551529	33.9354075	15.912832	120.4875525	-78.1507855	16.509646	121.9323075
-15.751065	3.232662	120.090904	-22.177008	16.107281	121.110985	35.237762	-8.218365	120.481026	32.562614	39.830761	120.564415	33.900188	15.806198	120.5227205	-78.254204	16.408364	121.6992495
-16.786295	2.325912	119.988167	-22.220409	16.029257	121.007141	35.179516	-8.341492	120.512878	32.525906	39.704838	120.531464	33.852711	15.681673	120.522171	-78.293529	16.376841	121.492111
-17.85182	1.479558	119.858765	-22.263937	15.909449	120.874725	35.103752	-8.431821	120.554802	32.495365	39.573444	120.441521	33.7995585	15.5708115	120.4981615	-78.3274325	16.2480865	121.2512885
-19.077662	0.759852	119.842125	-22.278095	15.869422	120.747803	35.050663	-8.505656	120.644821	32.459793	39.464134	120.327354	33.755228	15.479239	120.4860875	-78.311418	16.259605	121.0095185
-20.696064	-0.438426	119.807312	-22.340416	15.806015	120.594193	34.996967	-8.604672	120.935265	32.427902	39.355274	119.939552	33.7124345	15.375301	120.4374085	-78.3932665	16.236729	120.7509775
-21.861519	-1.130309	119.852844	-22.366587	15.790801	120.503326	34.98439	-8.614978	121.184731	32.40601	39.282658	119.651855	33.6952	15.33384	120.418293	-78.428374	16.247762	120.588359
-23.091501	-1.742211	119.967636	-22.363729	15.73148	120.430031	34.982101	-8.68239	121.399498	32.379673	39.20483	119.322296	33.680887	15.26122	120.360897	-78.408345	16.20174	120.499165
-24.337778	-2.28861	120.046677	-22.369829	15.604809	120.343628	34.998425	-8.727838	121.565697	32.327835	39.119339	119.027672	33.66313	15.1957505	120.2966845	-78.402788	16.0138675	120.3905715
-25.585756	-2.82734	120.09919	-22.385927	15.462605	120.282661	34.994606	-8.791062	121.687164	32.259377	39.032345	118.749641	33.6269915	15.1206415	120.2184025	-78.3988455	15.8045685	120.3469195
-26.853025	-3.271202	120.169662	-22.420504	15.275061	120.290802	35.02766	-8.898055	121.733162	32.191563	38.952065	118.491577	33.6096115	15.027005	120.1123695	-78.4506195	15.523117	120.4692345
-28.095865	-3.66854	120.333084	-22.409754	15.047741	120.3881	35.051891	-8.963011	121.76783	32.066505	38.847118	118.32	33.559198	14.9420535	120.043915	-78.378706	15.1534285	120.732285
-30.011833	-4.043804	120.843231	-22.460215	14.718099	120.72718	35.090458	-9.0307	121.884094	31.90732	38.716679	117.956711	33.498889	14.8429895	119.9204025	-78.419319	14.5932085	121.5339575
-31.074697	-4.378069	121.310333	-22.469694	14.520637	121.074905	35.094433	-9.072224	121.934654	31.767746	38.613117	117.729317	33.4310895	14.7704465	119.8319855	-78.3704775	14.2708275	122.3178245
-32.508125	-4.379393	122.054634	-22.489393	14.319654	121.540474	35.075653	-9.114801	122.017921	31.645935	38.495735	117.475212	33.360794	14.690467	119.7465665	-78.33958	13.948841	123.3343815
-33.680283	-4.369126	122.683701	-22.514313	14.062988	122.018776	35.098953	-9.25692	122.120071	31.508429	38.378448	117.348526	33.303691	14.560764	119.7342985	-78.332317	13.565212	124.3032535
-34.660427	-4.470585	123.13633	-22.562231	13.806319	122.457733	35.102646	-9.353087	122.234344	31.352476	38.253929	117.387962	33.227561	14.450421	119.811153	-78.352023	13.162217	125.104313
-35.844696	-4.408417	123.568855	-22.636385	13.540008	122.81884	35.087616	-9.461891	122.313011	31.168608	38.161884	117.433617	33.128112	14.3499965	119.873314	-78.400882	12.7300195	125.764366
-36.947708	-4.1281	123.843277	-22.722261	13.320704	123.041725	35.052322	-9.54321	122.347603	31.004408	38.075916	117.521584	33.028365	14.266353	119.9345935	-78.472887	12.375055	126.1488565
-38.480328	-3.686655	123.924019	-22.86655	13.058634	123.193909	34.950832	-9.659477	122.387421	30.797497	37.993828	117.743027	32.8741645	14.1671755	120.065224	-78.6072645	11.9500925	126.322594
-39.56567	-3.257938	123.720619	-22.996504	12.950841	123.169876	34.854897	-9.732832	122.387253	30.708439	37.965878	117.925575	32.781668	14.116523	120.156414	-78.774676	11.785159	126.183338
-40.534164	-2.836865	123.480652	-23.147982	12.913442	123.110519	34.749657	-9.760323	122.384918	30.608278	37.944843	118.017555	32.6789675	14.09226	120.2012365	-78.9749315	11.734624	126.0198015
-41.454716	-2.208993	123.356163	-23.27079	12.904592	122.994041	34.639278	-9.759336	122.361969	30.499685	37.957779	118.027245	32.5694815	14.0992215	120.194607	-79.1110615	11.7099625	125.793475
-42.231094	-1.572466	123.22464	-23.395868	12.918931	122.879723	34.561768	-9.742993	122.332909	30.380497	37.995701	117.932381	32.4711325	14.126354	120.132645	-79.2628685	11.711508	125.626801
-43.083656	-0.923911	123.031212	-23.485249	12.927459	122.781036	34.469826	-9.65446	122.300461	30.236214	38.020744	117.861832	32.35302	14.183142	120.0811465	-79.323518	11.671776	125.4809255
-43.786171	-0.10815	123.061005	-23.538525	12.928123	122.720161	34.423626	-9.63026	122.252228	30.101152	38.029026	117.68676	32.262389	14.199383	119.969494	-79.339439	11.656863	125.470828
-44.853798	1.073471	123.072075	-23.620705	12.845193	122.736122	34.356915	-9.647674	122.194077	29.925751	37.976868	117.50592	32.141333	14.164597	119.8499985	-79.382743	11.525789	125.6222455
-45.439224	1.992698	123.140228	-23.67153	12.801388	122.795044	34.329899	-9.687109	122.227608	29.859982	37.941418	117.396835	32.0949405	14.1271545	119.8122215	-79.4380005	11.4756215	125.7778665
-45.981289	2.981483	123.181877	-23.720585	12.698574	122.871971	34.305218	-9.737126	122.293076	29.787958	37.869419	117.337929	32.046588	14.0661465	119.8155025	-79.487758	11.3310015	125.9284395
-46.390717	4.032272	123.267235	-23.758369	12.584771	122.916351	34.272495	-9.794758	122.367813	29.701212	37.80201	117.321541	31.9868535	14.003626	119.844677	-79.5035915	11.165916	125.988025
-46.909092	5.065298	123.039093	-23.848272	12.458079	122.912994	34.269047	-9.922548	122.405334	29.604288	37.702847	117.376884	31.9366675	13.8901495	119.891109	-79.6332115	11.0260085	125.934879
-47.277176	6.168064	122.847107	-23.937174	12.318931	122.855972	34.205681	-10.018408	122.41613	29.516018	37.647961	117.408463	31.8608495	13.8147765	119.9122965	-79.7351975	10.8230855	125.7996475
-48.171089	8.01959	122.983719	-24.082676	12.193494	122.750343	34.125893	-10.091814	122.388527	29.395107	37.583214	117.543617	31.7605	13.7457	119.966072	-79.925852	10.641288	125.534614
-47.954048	9.31804	122.123741	-24.262787	12.060006	122.529968	33.934025	-10.150795	122.310928	29.265039	37.53791	117.708603	31.599532	13.6935575	120.0097655	-80.125106	10.4264545	125.0501705
-48.400513	10.775979	121.799614	-24.381561	12.032165	122.352089	33.83469	-10.223631	122.18264	29.192043	37.528748	117.859947	31.5133665	13.6525585	120.0212935	-80.2764885	10.4117715	124.6828845
-48.574986	12.155501	121.450356	-24.47752	12.024906	122.154388	33.701096	-10.214335	122.090218	29.136789	37.530304	118.050095	31.4189425	13.6579845	120.0701565	-80.3739825	10.3918275	124.2386195
-48.654659	13.582248	121.098076	-24.57411	12.064475	121.943596	33.627911	-10.264185	121.928932	29.115105	37.549667	118.170235	31.371508	13.642741	120.0495835	-80.519728	10.486209	123.8376085
-48.687672	15.017502	120.804085	-24.640871	12.086587	121.738861	33.527901	-10.275106	121.747444	29.100504	37.577541	118.278671	31.3142025	13.6512175	120.0130575	-80.5959445	10.5219565	123.4646645
-48.693371	16.493706	120.604576	-24.667912	12.122454	121.589432	33.438782	-10.272874	121.523842	29.08222	37.623043	118.34375	31.260501	13.6750845	119.933796	-80.596325	10.5698235	123.245068
-48.667629	17.980408	120.500458	-24.716827	12.217582	121.448372	33.369892	-10.254781	121.294975	29.069773	37.66824	118.475739	31.2198325	13.7067295	119.885357	-80.6534865	10.7284345	123.011387
-48.535973	20.223827	120.436142	-24.83477	12.324998	121.331299	33.23959	-10.176814	120.952972	28.990385	37.788681	118.84594	31.1149875	13.8059335	119.899456	-80.7845275	10.8440625	122.763142
-48.433235	21.677736	120.538689	-25.007061	12.411969	121.370712	33.143665	-10.093776	120.701324	28.91177	37.904461	119.104645	31.0277175	13.9053425	119.9029845	-81.0418395	10.9185955	122.8384395
-48.31115	23.133514	120.689514	-25.061359	12.422455	121.331635	33.022461	-9.99992	120.480873	28.783131	38.014233	119.431213	30.902796	14.0071565	119.956043	-81.025514	10.8377535	122.707227
-48.150509	24.54772	120.847908	-25.288483	12.546531	121.417465	32.897869	-9.907969	120.313309	28.643545	38.114883	119.732712	30.770707	14.103457	120.0230105	-81.347673	10.989605	122.8119195
-47.943832	25.965267	120.941093	-25.334171	12.571889	121.303772	32.773438	-9.813592	120.206032	28.51181	38.235916	120.010826	30.642624	14.211162	120.108429	-81.310966	10.932616	122.499115
-47.745506	27.291945	121.014252	-25.56447	12.685342	121.316467	32.640202	-9.717115	120.139755	28.365738	38.348583	120.208649	30.50297	14.315734	120.174202	-81.63191	11.05495	122.458732
-47.501057	28.601974	120.991264	-25.740757	12.826948	121.243561	32.524811	-9.617042	120.084854	28.200653	38.459145	120.313057	30.362732	14.4210515	120.1989555	-81.844246	11.2328445	122.2881665
-47.08337	30.459127	120.927574	-25.961491	12.955107	121.108841	32.325104	-9.508813	120.068703	27.957176	38.573135	120.295631	30.14114	14.532161	120.182167	-82.064122	11.378053	122.035515
-46.754238	31.592836	120.920769	-26.047813	12.953859	120.994461	32.192886	-9.485682	120.080482	27.811813	38.595917	120.228813	30.0023495	14.5551175	120.1546475	-82.0979755	11.3526005	121.8342745
-46.428345	32.665272	120.916534	-26.230959	13.002762	121.043991	32.06691	-9.491715	120.104912	27.702772	38.580944	120.158447	29.884841	14.5446145	120.1316795	-82.346759	11.4609095	121.9563025
-46.029572	33.669659	120.928848	-26.33704	13.003978	121.049202	31.94775	-9.545705	120.158051	27.629339	38.542915	120.154343	29.7885445	14.498605	120.156197	-82.4626245	11.509351	121.942207
-45.637138	34.640175	121.027718	-26.44525	12.949319	121.054199	31.817118	-9.614445	120.191528	27.586348	38.456768	120.207581	29.701733	14.4211615	120.1995545	-82.592233	11.4774765	121.9088435
-45.200706	35.521015	121.217773	-26.408348	12.841393	121.056686	31.692961	-9.712439	120.172287	27.574369	38.368481	120.353592	29.633665	14.328021	120.2629395	-82.450361	11.354765	121.8504325
-44.734726	36.335243	121.481705	-26.568457	12.832678	121.204315	31.562609	-9.794688	120.116356	27.564421	38.28503	120.540199	29.563515	14.245171	120.3282775	-82.700429	11.420185	122.0803525
-43.964451	37.448917	121.981956	-26.664469	12.761193	121.357521	31.381474	-9.86752	119.984695	27.568806	38.214939	120.860268	29.47514	14.1737095	120.4224815	-82.804078	11.3486765	122.2925605
-43.494541	38.154835	122.325897	-26.715607	12.767503	121.447456	31.280262	-9.910667	119.860054	27.562635	38.195408	121.111633	29.4214485	14.1423705	120.4858435	-82.8526625	11.3926355	122.4090685
-42.986591	38.78249	122.623672	-26.831665	12.833862	121.514305	31.173336	-9.915091	119.708908	27.539354	38.179066	121.351173	29.356345	14.1319875	120.5300405	-83.019675	11.5357365	122.4985695
-42.456585	39.323627	122.880447	-26.910627	12.891227	121.514877	31.060955	-9.902482	119.50264	27.521812	38.181591	121.570274	29.2913835	14.1395545	120.536457	-83.1126375	11.6428995	122.493297
-41.870083	39.767849	123.101654	-26.920614	12.991185	121.470734	30.916122	-9.873082	119.220482	27.510744	38.195724	121.69883	29.213433	14.161321	120.459656	-83.054661	11.821049	122.481812
-41.256138	40.070564	123.264053	-27.055344	13.137576	121.459702	30.783733	-9.821901	118.980049	27.508343	38.230885	121.707466	29.146038	14.204492	120.3437575	-83.256726	12.07066	122.5756465
-40.618763	40.300182	123.324409	-27.111519	13.315042	121.433365	30.635504	-9.735782	118.709961	27.496845	38.285187	121.645508	29.0661745	14.2747025	120.1777345	-83.2892125	12.3553815	122.6889955
-39.642296	40.468239	123.322357	-26.995399	13.270844	121.025681	30.44709	-9.65764	118.297325	27.492455	38.326488	121.461128	28.9697725	14.334424	119.8792265	-82.9605705	12.207264	122.1721355
-39.012215	40.440449	123.232605	-27.160812	13.507056	121.21862	30.330833	-9.647624	118.068718	27.518257	38.340534	121.234215	28.924545	14.346455	119.6514665	-83.246169	12.667657	122.7857735
-38.376869	40.300499	123.031937	-27.002716	13.459991	120.826317	30.212444	-9.659721	117.86039	27.559805	38.327148	120.948204	28.8861245	14.3337135	119.404297	-82.8915565	12.5862685	122.248337
-37.727749	40.109051	122.761978	-26.755968	13.318424	120.702446	30.090343	-9.695702	117.769775	27.613522	38.313541	120.531616	28.8519325	14.3089195	119.1506955	-82.3638685	12.3279285	122.2541965
-37.158455	39.796932	122.453117	-27.006113	13.60624	120.773163	29.982355	-9.776258	117.767807	27.699751	38.302567	120.08493	28.841053	14.2631545	118.9263685	-82.853279	12.9493255	122.6199575
-36.553627	39.378231	122.078773	-27.191235	13.756728	121.039291	29.866966	-9.889762	117.836746	27.767944	38.251026	119.615578	28.817455	14.180632	118.726162	-83.199925	13.332824	123.35242
-35.910973	38.898815	121.700981	-27.025249	13.601598	120.875191	29.776939	-10.048142	117.991974	27.808453	38.172535	119.101059	28.792696	14.0621965	118.5465165	-82.843194	13.1409995	123.2038655
-35.018314	38.031708	121.081139	-27.109402	13.594909	120.996307	29.634178	-10.282324	118.288399	27.821424	37.998856	118.307266	28.727801	13.858266	118.2978325	-82.946605	13.331552	123.6947815
-34.4002	37.429192	120.596863	-27.104679	13.503382	120.929848	29.569534	-10.451944	118.539597	27.800461	37.846153	117.722939	28.6849975	13.6971045	118.131268	-82.8943555	13.3096595	123.728428
-33.791107	36.791538	120.109535	-27.095486	13.398134	120.842804	29.522715	-10.607467	118.746315	27.777151	37.675259	117.17424	28.649933	13.533896	117.9602775	-82.840905	13.262372	123.7253305
-33.19537	36.091377	119.625519	-27.079943	13.269879	120.690605	29.514133	-10.732035	118.899849	27.747864	37.51749	116.688324	28.6309985	13.3927275	117.7940865	-82.7908845	13.1470305	123.5871235
-32.558327	35.441216	119.195732	-27.053473	13.084962	120.516418	29.5432	-10.831563	119.021072	27.716621	37.371387	116.263268	28.6299105	13.269912	117.64217	-82.7368565	12.900012	123.390666
-31.880341	34.780563	118.894424	-27.003113	12.908575	120.340118	29.614412	-10.895926	119.025459	27.694708	37.278191	115.972496	28.65456	13.1911325	117.4989775	-82.660786	12.6260175	123.1812585
-31.173235	34.112621	118.658279	-26.917929	12.758873	120.156586	29.699329	-10.93428	118.99247	27.676292	37.24477	115.693436	28.6878105	13.155245	117.342953	-82.5236685	12.362501	122.970219
-30.184788	33.223694	118.390205	-26.802603	12.615138	119.947502	29.854769	-10.929736	118.832268	27.676517	37.266796	115.349869	28.765643	13.16853	117.0910685	-82.370849	12.061746	122.8039355
-29.466438	32.661518	118.230774	-26.708036	12.630924	119.788483	29.956474	-10.838238	118.670532	27.680328	37.333328	115.207741	28.818401	13.247545	116.9391365	-82.234473	12.014303	122.6378295
-28.72805	32.155327	118.067024	-26.6374	12.653846	119.614471	30.045212	-10.767923	118.548462	27.697578	37.418442	115.08989	28.871395	13.3252595	116.819176	-82.146195	11.9824325	122.409766
-28.002144	31.660948	117.909027	-26.56888	12.711458	119.454483	30.119457	-10.655627	118.445862	27.717886	37.500446	114.98867	28.9186715	13.4224095	116.717266	-82.0564315	12.0005065	122.1917
-27.243591	31.192324	117.755196	-26.512804	12.7679	119.306099	30.196157	-10.575637	118.361046	27.742254	37.593357	114.944092	28.9692055	13.50886	116.652569	-81.9948135	12.02694	121.959629
-26.516094	30.777403	117.627022	-26.481905	12.814684	119.107117	30.247578	-10.497978	118.279716	27.769066	37.660805	114.928452	29.008322	13.5814135	116.604084	-81.972132	12.0479545	121.61015
-25.760197	30.317938	117.499245	-26.481035	12.839654	118.891022	30.294788	-10.425589	118.146858	27.767908	37.740688	114.970825	29.031348	13.6575495	116.5588415	-81.993418	12.0217585	121.2232025
-24.589441	29.676632	117.275726	-26.448532	12.9196	118.60994	30.308825	-10.33062	117.931641	27.729321	37.87611	114.973625	29.019073	13.772745	116.452633	-81.916137	12.066455	120.767247
-23.812571	29.225233	117.083702	-26.43956	12.992273	118.48391	30.323341	-10.265182	117.817986	27.691221	37.938774	114.822342	29.007281	13.836796	116.320164	-81.886401	12.14775	120.647656
-22.997206	28.845322	116.888359	-26.408009	13.067905	118.395981	30.353842	-10.207445	117.757263	27.708643	38.003258	114.63401	29.0312425	13.8979065	116.1956365	-81.8472605	12.2379035	120.5963255
-22.219591	28.411913	116.723885	-26.359791	13.112411	118.33062	30.413925	-10.191025	117.734459	27.748446	38.061874	114.472282	29.0811855	13.9354245	116.1033705	-81.8007675	12.2893975	120.5578695
-21.383741	27.980364	116.517929	-26.245026	13.079349	118.248917	30.503773	-10.23076	117.736328	27.840052	38.029694	114.28138	29.1719125	13.899467	116.008854	-81.6619645	12.259231	120.48898
-20.506987	27.570879	116.357437	-26.141008	12.995873	118.143913	30.592255	-10.322913	117.721176	27.976686	37.970432	114.16217	29.2844705	13.8237595	115.941673	-81.5664865	12.1679865	120.346153
-19.842974	27.213028	116.31514	-26.039404	12.926576	118.087364	30.686422	-10.432751	117.706207	28.121052	37.898602	114.089516	29.403737	13.7329255	115.8978615	-81.482545	12.1202265	120.2768665
-18.247654	26.582232	116.176582	-25.803169	12.793228	118.049004	30.855045	-10.563484	117.693031	28.369946	37.758396	114.04924	29.6124955	13.597456	115.8711355	-81.2188335	11.989	120.2268725
-17.32873	26.210224	116.214622	-25.667456	12.734879	118.054581	30.973711	-10.622073	117.699051	28.555653	37.676071	114.116158	29.764682	13.526999	115.9076045	-81.099594	11.942759	120.2015575
-16.552465	25.990088	116.356529	-25.519386	12.716164	118.122841	31.101742	-10.664261	117.703835	28.741573	37.610817	114.212502	29.9216575	13.473278	115.9581685	-80.9604295	11.95905	120.2875135
-15.452976	25.605545	116.434433	-25.375097	12.743357	118.141792	31.22521	-10.657542	117.697266	28.922689	37.606342	114.372871	30.0739495	13.4744	116.0350685	-80.8241435	12.012314	120.2485155
-14.638908	25.41964	116.618942	-25.255611	12.805902	118.179214	31.325504	-10.605886	117.692734	29.111382	37.653099	114.575043	30.218443	13.5236065	116.1338885	-80.729665	12.0881975	120.2245395
-13.573434	25.143692	116.729546	-25.147087	12.901172	118.185165	31.426704	-10.526713	117.630043	29.286739	37.710007	114.827904	30.3567215	13.591647	116.2289735	-80.6508955	12.210697	120.1413565
-12.620213	24.904518	116.873535	-25.104788	13.011907	118.114174	31.486412	-10.416018	117.555023	29.426262	37.804863	115.108803	30.456337	13.6944225	116.331913	-80.665913	12.3293915	119.896435
-11.105726	24.536892	117.027679	-25.056549	13.172054	117.874397	31.553406	-10.199883	117.3041	29.539848	37.983929	115.643463	30.546627	13.892023	116.4737815	-80.659725	12.452085	119.2750125
-10.235098	24.277765	117.10981	-25.043694	13.310875	117.615639	31.606453	-9.996581	117.040718	29.532831	38.152527	116.080536	30.569642	14.077973	116.560627	-80.65703	12.543777	118.670651
-9.312743	24.040524	117.084312	-25.061285	13.42953	117.292038	31.663153	-9.754014	116.761055	29.476404	38.341522	116.473595	30.5697785	14.293754	116.617325	-80.6923485	12.565306	117.966751
-8.430215	23.6912	116.987732	-25.05933	13.608088	116.95359	31.716295	-9.486947	116.447212	29.440504	38.555325	116.768059	30.5783995	14.534189	116.6076355	-80.6970595	12.681987	117.2995445
-7.52152	23.343628	116.833534	-25.013334	13.817766	116.676414	31.76808	-9.216161	116.093864	29.434082	38.791496	116.92363	30.601081	14.7876675	116.508747	-80.627749	12.8478645	116.844081
-6.648358	22.909338	116.686272	-24.906593	14.044256	116.527496	31.85218	-8.970773	115.772949	29.476261	38.983917	116.920486	30.6642205	15.006572	116.3467175	-80.4774065	13.08194	116.7082745
-5.771364	22.416945	116.547432	-24.826672	14.314191	116.51442	31.957521	-8.78228	115.55983	29.596441	39.145046	116.868652	30.776981	15.181383	116.214241	-80.430325	13.446999	116.814599
-4.561188	21.525709	116.446648	-24.506004	14.542298	116.41185	32.137127	-8.631214	115.412949	29.86702	39.281418	116.831078	31.0020735	15.325102	116.1220135	-80.0140815	13.759494	116.7016865
-3.71456	20.846058	116.385567	-24.326525	14.645311	116.376183	32.281414	-8.628668	115.415596	30.067911	39.306881	116.82991	31.1746625	15.3391065	116.122753	-79.8277125	13.9515155	116.629613
-2.991348	20.098406	116.361595	-24.14464	14.700567	116.387787	32.423859	-8.659153	115.526489	30.300184	39.260929	116.876831	31.3620215	15.300888	116.20166	-79.6513015	14.100246	116.573914
-2.200415	19.234755	116.352867	-23.978306	14.724009	116.349152	32.612808	-8.732518	115.715897	30.553324	39.203842	117.040886	31.583066	15.235662	116.3783915	-79.539678	14.212356	116.3199125
-1.510217	18.325449	116.42115	-23.833298	14.732848	116.275452	32.804317	-8.812255	116.031158	30.786375	39.122478	117.290199	31.795346	15.1551115	116.6606785	-79.461942	14.3105845	115.8902255
-0.838738	17.416454	116.500046	-23.673088	14.757186	116.136154	32.990803	-8.88231	116.464973	31.014828	39.022026	117.545174	32.0028155	15.069858	117.0050735	-79.3489915	14.444514	115.2672345
-0.238614	16.435839	116.564453	-23.553249	14.746661	116.029755	33.162247	-8.987458	116.942474	31.268192	38.918449	117.726982	32.2152195	14.9654955	117.334728	-79.3217175	14.5278265	114.724782
0.576256	14.875761	116.678772	-23.295088	14.774508	115.955963	33.434616	-9.063889	117.541298	31.612152	38.816425	117.865562	32.523384	14.876268	117.70343	-79.11356	14.672748	114.208496
0.999044	13.843624	116.791473	-23.118647	14.768513	115.974113	33.66613	-9.080579	117.923309	31.847603	38.793594	117.923203	32.7568665	14.8565075	117.923256	-78.9941605	14.6805185	114.02497
1.377479	12.792882	116.995789	-22.948807	14.780499	116.022469	33.904968	-9.058167	118.337921	32.092377	38.81562	118.013695	32.9986725	14.8787265	118.175808	-78.8962865	14.6822715	113.86913
1.644365	11.746517	117.154602	-22.727781	14.797242	116.025055	34.159973	-9.014777	118.766106	32.335949	38.850281	118.157211	33.247961	14.917752	118.4616585	-78.703523	14.676732	113.5884515
1.852639	10.686948	117.339745	-22.550587	14.788376	116.041649	34.386566	-8.974808	119.181526	32.543797	38.892067	118.323387	33.4651815	14.9586295	118.7524565	-78.5663555	14.6181225	113.3308415
1.947021	9.691777	117.502441	-22.400463	14.813234	116.067741	34.607086	-8.908178	119.51442	32.743767	38.951801	118.497238	33.6754265	15.0218115	119.005829	-78.4763525	14.6046565	113.129653
1.979435	8.70911	117.640701	-22.230566	14.787549	116.149345	34.838966	-8.824306	119.765297	32.943844	39.04184	118.665527	33.891405	15.108767	119.215412	-78.352537	14.466331	113.083278
1.855633	7.233345	117.830452	-21.963375	14.807789	116.371681	35.193287	-8.686173	120.023277	33.230312	39.213093	118.872574	34.2117995	15.26346	119.4479255	-78.1385495	14.352118	113.2954365
1.712956	6.275551	117.979279	-21.830215	14.809671	116.584167	35.431335	-8.576261	120.108795	33.377335	39.348137	118.9991	34.404335	15.385938	119.5539475	-78.064765	14.233404	113.6143865
1.487745	5.373022	118.077408	-21.664061	14.817595	116.834854	35.638054	-8.487158	120.141983	33.49609	39.46505	119.085548	34.567072	15.488946	119.6137655	-77.895194	14.146244	114.0559425
1.193074	4.452405	118.174919	-21.528362	14.873589	117.108192	35.818733	-8.375161	120.128265	33.611713	39.586033	119.171715	34.715223	15.605436	119.64999	-77.771947	14.141742	114.566394
0.775363	3.519065	118.231026	-21.430231	14.902614	117.421532	35.961159	-8.261698	120.107613	33.719532	39.697536	119.251045	34.8403455	15.717919	119.679329	-77.7008075	14.087309	115.163735
0.292245	2.663266	118.325333	-21.308264	14.980616	117.717384	36.079903	-8.172927	120.078995	33.798847	39.776978	119.392883	34.939375	15.8020255	119.735939	-77.555903	14.1592065	115.698829
-0.276793	1.795369	118.374695	-21.168653	15.039112	118.00351	36.17944	-8.08682	120.088875	33.892178	39.863941	119.461525	35.035809	15.8885605	119.7752	-77.373115	14.1896635	116.23182
-1.297574	0.515648	118.55233	-21.033781	15.186991	118.340698	36.32597	-8.040133	120.203781	34.035492	39.919174	119.489906	35.180731	15.9395205	119.8468435	-77.248293	14.4344615	116.8345525
-2.022819	-0.334348	118.683937	-20.960764	15.249751	118.515671	36.383362	-7.998635	120.337418	34.153919	39.935516	119.475029	35.2686405	15.9684405	119.9062235	-77.1901685	14.5310615	117.1251185
-2.847525	-1.138957	118.821945	-20.849859	15.3321	118.710258	36.442997	-8.000764	120.440796	34.288437	39.942795	119.372154	35.365717	15.9710155	119.906475	-77.065435	14.6931845	117.514041
-3.688863	-1.906264	118.980896	-20.75532	15.370459	118.862061	36.506226	-8.004313	120.521507	34.413376	39.933685	119.267082	35.459801	15.964686	119.8942945	-76.970441	14.776232	117.8298275
-4.613695	-2.693069	119.056831	-20.662571	15.44057	118.990799	36.558334	-8.00718	120.625328	34.510387	39.942291	119.172821	35.5343605	15.9675555	119.8990745	-76.8595025	14.9135845	118.0825235
-5.63081	-3.297204	119.227684	-20.602272	15.474679	119.084763	36.62693	-8.004947	120.65374	34.582729	39.955353	119.062134	35.6048295	15.975203	119.857937	-76.8093735	14.974155	118.311589
-6.56146	-4.064236	119.235596	-20.548191	15.519716	119.120644	36.638008	-8.002759	120.69281	34.629433	39.95681	118.88887	35.6337205	15.9770255	119.79084	-76.7301025	15.0624065	118.450448
-8.205358	-4.948204	119.240997	-20.485113	15.560418	119.067612	36.634106	-7.967263	120.687164	34.636425	39.954655	118.539719	35.6352655	15.993696	119.6134415	-76.6054915	15.12714	118.5217825
-9.135326	-5.561883	119.167694	-20.459866	15.562193	119.058952	36.65189	-7.952041	120.688667	34.620659	39.976986	118.278336	35.6362745	16.0124725	119.4835015	-76.5560065	15.1119135	118.6344025
-10.219208	-6.090633	119.165016	-20.410034	15.536986	119.146713	36.708385	-7.916816	120.662582	34.603161	40.016781	118.075623	35.655773	16.0499825	119.3691025	-76.475841	15.0239895	118.9243235
-11.341417	-6.526577	119.249847	-20.379061	15.516569	119.296204	36.778103	-7.845795	120.667633	34.559746	40.073143	117.98259	35.6689245	16.113674	119.3251115	-76.4270465	14.919464	119.2672965
-12.437469	-6.976032	119.332352	-20.342268	15.481894	119.491539	36.846741	-7.768098	120.683945	34.50322	40.155949	118.026863	35.6749805	16.1939255	119.355404	-76.3595165	14.7698625	119.627674
-13.618199	-7.320288	119.444885	-20.281145	15.421389	119.747017	36.917732	-7.676918	120.710693	34.443184	40.256702	118.149612	35.680458	16.289892	119.4301525	-76.242748	14.552886	120.0638815
-14.744799	-7.636923	119.653473	-20.271658	15.405226	119.992912	36.97636	-7.593624	120.761093	34.386555	40.349163	118.285133	35.6814575	16.3777695	119.523113	-76.2247735	14.4326825	120.462711
-16.482691	-8.032578	119.971214	-20.257936	15.397817	120.36364	37.062675	-7.478301	120.911095	34.328808	40.462967	118.377701	35.6957415	16.492333	119.644398	-76.2116135	14.303301	121.082882
-17.600435	-8.187656	120.20829	-20.277565	15.387704	120.537521	37.109165	-7.437823	121.013496	34.295773	40.49334	118.351089	35.702469	16.5277585	119.6822925	-76.257599	14.2476495	121.3927495
-18.740911	-8.351872	120.428917	-20.259623	15.357295	120.656982	37.144329	-7.446152	121.115097	34.2841	40.481506	118.27372	35.7142145	16.517677	119.6944085	-76.2334605	14.196913	121.6195555
-19.927935	-8.470291	120.589699	-20.286402	15.281585	120.722458	37.169395	-7.50137	121.188393	34.284885	40.420723	118.155861	35.72714	16.4596765	119.672127	-76.299944	14.1034935	121.772789
-21.049206	-8.520322	120.680984	-20.237776	15.173557	120.777893	37.191696	-7.587189	121.254333	34.287868	40.326843	118.037834	35.739782	16.369827	119.6460835	-76.215334	13.977287	121.9097025
-22.137478	-8.534636	120.720207	-20.255703	15.062028	120.770012	37.189461	-7.701603	121.314598	34.305275	40.207146	117.970085	35.747368	16.2527715	119.6423415	-76.258774	13.8712845	121.8976825
-23.275263	-8.482813	120.692047	-20.239285	14.952821	120.72654	37.20052	-7.793252	121.369339	34.308182	40.098732	117.902466	35.754351	16.15274	119.6359025	-76.232921	13.752902	121.8171775
-24.930344	-8.304286	120.606819	-20.26877	14.795877	120.569397	37.179333	-7.895861	121.412209	34.269417	39.992378	117.763504	35.724375	16.0482585	119.5878565	-76.261915	13.5434955	121.5509375
-25.996658	-8.103381	120.563484	-20.262054	14.725206	120.470238	37.166615	-7.941091	121.408691	34.221249	39.929928	117.622971	35.693932	15.9944185	119.515831	-76.21804	13.4559935	121.424645
-27.048769	-7.875258	120.541611	-20.334698	14.636603	120.391937	37.15242	-7.992254	121.409866	34.167389	39.87693	117.413757	35.6599045	15.942338	119.4118115	-76.3293005	13.330868	121.3720625
-28.12225	-7.516786	120.564079	-20.349348	14.554726	120.296165	37.14801	-8.042885	121.421364	34.097633	39.797066	117.201233	35.6228215	15.8770905	119.3112985	-76.3215175	13.2323615	121.2810315
-29.162258	-7.150768	120.539108	-20.362303	14.449932	120.202614	37.136139	-8.132475	121.445129	34.046818	39.681961	116.991402	35.5914785	15.774743	119.2182655	-76.3160845	13.125121	121.1869625
-30.112644	-6.666423	120.486214	-20.394403	14.338546	120.104454	37.119873	-8.245058	121.465286	34.002842	39.552357	116.799805	35.5613575	15.6536495	119.1325455	-76.3501635	13.0234425	121.0763625
-31.11524	-6.170075	120.413681	-20.421396	14.182852	120.027771	37.0826	-8.369735	121.454872	33.969242	39.401142	116.643501	35.525921	15.5157035	119.0491865	-76.368713	12.8500005	121.0063555
-32.536194	-5.248207	120.265961	-20.449379	13.970953	119.985115	37.018387	-8.558585	121.389137	33.924129	39.209476	116.547241	35.471258	15.3254455	118.968189	-76.370016	12.6164605	121.002041
-33.409279	-4.545156	120.164505	-20.48398	13.841198	119.990196	37.000534	-8.669674	121.350586	33.890213	39.110477	116.563797	35.4453735	15.2204015	118.9571915	-76.4133335	12.4619945	121.0232005
-34.302216	-3.821175	120.048645	-20.477535	13.727142	119.995605	36.987625	-8.775328	121.299599	33.867287	38.996399	116.642693	35.427456	15.1105355	118.971146	-76.382526	12.3437485	121.020064
-35.166073	-2.96414	119.907845	-20.50905	13.606226	120.007408	36.970528	-8.890938	121.215103	33.826462	38.888588	116.761314	35.398495	14.998825	118.9882085	-76.416595	12.213627	121.0266075
-35.971378	-2.139844	119.747398	-20.513338	13.469346	120.033417	36.939808	-9.035147	121.097252	33.821056	38.75882	116.961983	35.380432	14.8618365	119.0296175	-76.407108	12.0768555	121.0372165
-36.792068	-1.222429	119.587013	-20.514452	13.302216	120.069084	36.884972	-9.175132	120.958641	33.835976	38.631741	117.20108	35.360474	14.7283045	119.0798605	-76.389378	11.8761275	121.0583075
-37.586491	-0.2782	119.454239	-20.560194	13.145204	120.135918	36.833374	-9.334219	120.78595	33.855133	38.503559	117.503212	35.3442535	14.58467	119.144581	-76.4646415	11.705738	121.127255
-38.705818	1.196907	119.378876	-20.583366	12.915494	120.329346	36.755367	-9.58008	120.448563	33.883816	38.310318	118.070969	35.3195915	14.365119	119.259766	-76.4863235	11.465869	121.398926
-39.397369	2.208097	119.424248	-20.57408	12.779895	120.503639	36.702229	-9.70828	120.234009	33.921837	38.196503	118.458435	35.312033	14.2441115	119.346222	-76.460193	11.3156785	121.661056
-40.05196	3.228422	119.569603	-20.546011	12.660564	120.689201	36.65926	-9.828621	120.0364	33.967312	38.117714	118.817711	35.313286	14.1445465	119.4270555	-76.405308	11.1765815	121.9513465
-40.718445	4.266559	119.746399	-20.592493	12.595698	120.917488	36.589485	-9.906486	119.914482	34.002373	38.014275	119.165337	35.295929	14.0538945	119.5399095	-76.480915	11.1375015	122.2950665
-41.32029	5.3026	119.970795	-20.598974	12.565987	121.098053	36.515385	-9.992511	119.829391	34.024002	37.948841	119.366501	35.2696935	13.978165	119.597946	-76.4676415	11.153809	122.59816
-41.913445	6.308661	120.183327	-20.64855	12.510546	121.258751	36.434975	-10.067417	119.775879	34.003075	37.879452	119.477142	35.219025	13.9060175	119.6265105	-76.516125	11.1150745	122.8909915
-42.477547	7.33119	120.488487	-20.683788	12.472051	121.41671	36.36335	-10.151568	119.725433	33.942192	37.782379	119.458961	35.152771	13.8154055	119.592197	-76.520347	11.1286965	123.241223
-43.241959	8.716571	120.893097	-20.805649	12.355322	121.606018	36.233944	-10.298445	119.687439	33.762203	37.642677	119.254066	34.9980735	13.672116	119.4707525	-76.6093715	11.038528	123.7412835
-43.697037	9.644053	121.139465	-20.888308	12.230859	121.701195	36.142303	-10.412827	119.688858	33.611099	37.526321	119.050179	34.876701	13.556747	119.3695185	-76.653317	10.904971	124.0328715
-44.085365	10.541932	121.338013	-20.980995	12.050115	121.77552	36.058834	-10.533504	119.71756	33.428688	37.403049	118.795418	34.743761	13.4347725	119.256489	-76.705751	10.6654575	124.294551
-44.471542	11.408325	121.472954	-21.107309	11.908488	121.803032	35.95977	-10.636334	119.719505	33.235786	37.253929	118.540146	34.597778	13.3087975	119.1298255	-76.812396	10.5081785	124.4762385
-44.804085	12.243233	121.581947	-21.236797	11.743738	121.820465	35.851902	-10.740617	119.750854	33.039703	37.139256	118.337952	34.4458025	13.1993195	119.044403	-76.9193965	10.2881565	124.596527
-45.054401	13.091522	121.669044	-21.371164	11.548309	121.873161	35.736893	-10.849147	119.796112	32.832466	37.01907	118.128464	34.2846795	13.0849615	118.962288	-77.0270075	10.0116565	124.784034
-45.280212	13.945092	121.75692	-21.503603	11.38831	121.908699	35.635422	-10.961105	119.843361	32.615356	36.906746	117.954597	34.125389	12.9728205	118.898979	-77.132595	9.8037995	124.918419
-45.532318	15.211315	121.757545	-21.736515	11.165161	121.888412	35.504623	-11.05181	119.909225	32.304085	36.800648	117.839119	33.904354	12.874419	118.874172	-77.377384	9.455903	124.902652
-45.595703	16.024031	121.636078	-21.924006	11.027121	121.917152	35.405579	-11.081919	119.951424	32.104351	36.759487	117.767105	33.754965	12.838784	118.8592645	-77.602977	9.215458	124.9750395
-45.649689	16.864038	121.491066	-22.050081	10.908753	121.745155	35.295876	-11.099725	119.954636	31.903208	36.74498	117.681816	33.599542	12.8226275	118.818226	-77.699704	8.9948785	124.672084
-45.64587	17.731668	121.331963	-22.199842	10.835451	121.599922	35.165615	-11.076667	119.909027	31.686207	36.744465	117.588356	33.425911	12.833899	118.7486915	-77.825595	8.837003	124.4511525
-45.552021	18.608833	121.216202	-22.318419	10.791362	121.473038	35.035336	-11.066755	119.863663	31.485224	36.746075	117.459023	33.26028	12.83966	118.661343	-77.897118	8.743064	124.284733
-45.448868	19.453058	121.095787	-22.485067	10.77045	121.395935	34.923904	-11.046849	119.832588	31.31074	36.745731	117.35083	33.117322	12.849441	118.591709	-78.087456	8.691459	124.200161
-45.232784	20.313267	121.018013	-22.585852	10.757262	121.352386	34.811905	-11.052335	119.81852	31.164698	36.742863	117.293846	32.9883015	12.845264	118.556183	-78.1600055	8.66926	124.148589
-44.868919	21.585892	120.950424	-22.836472	10.729296	121.332359	34.626137	-11.071916	119.783356	30.931292	36.732628	117.241714	32.7787145	12.830356	118.512535	-78.4516585	8.628236	124.152183
-44.507027	22.444246	120.944069	-22.905975	10.649894	121.289337	34.510742	-11.06123	119.737305	30.774662	36.729385	117.232086	32.642702	12.8340775	118.4846955	-78.454652	8.4657105	124.0939785
-44.155659	23.277142	120.889412	-23.014339	10.642554	121.213165	34.382786	-11.059175	119.728638	30.605909	36.743366	117.23642	32.4943475	12.8420955	118.482529	-78.5230255	8.4430125	123.943801
-43.679607	24.110813	120.816803	-23.228794	10.631504	121.230141	34.25618	-11.036595	119.718613	30.433481	36.762115	117.243645	32.3448305	12.86276	118.481129	-78.8024185	8.400248	123.979153
-43.26276	24.961176	120.795593	-23.31765	10.62906	121.160301	34.12331	-11.02692	119.707092	30.263197	36.782291	117.249023	32.1932535	12.8776855	118.4780575	-78.8285535	8.3804345	123.8425445
-42.707134	25.762787	120.758781	-23.529312	10.654746	121.202919	33.973579	-11.01695	119.698837	30.089188	36.794857	117.214394	32.0313835	12.8889535	118.4566155	-79.0900075	8.4205385	123.9492225
-42.139851	26.578993	120.726227	-23.693476	10.665599	121.163895	33.829655	-11.01636	119.689583	29.907343	36.803158	117.173973	31.868499	12.893399	118.431778	-79.255451	8.437799	123.896012
-41.190773	27.744473	120.598732	-23.915356	10.704271	121.143463	33.59613	-11.040743	119.696358	29.639727	36.774616	117.033875	31.6179285	12.8669365	118.3651165	-79.4486405	8.5416055	123.9218095
-40.499565	28.489351	120.502266	-24.062017	10.699396	121.056107	33.436592	-11.098595	119.69352	29.478586	36.724762	116.934219	31.457589	12.8130835	118.3138695	-79.581623	8.5857085	123.7983445
-39.764969	29.22801	120.408592	-24.242188	10.69541	121.008896	33.273376	-11.163405	119.708107	29.324194	36.648445	116.830589	31.298785	12.74252	118.269348	-79.783161	8.6483	123.748444
-38.98193	29.939444	120.284714	-24.363256	10.64925	120.981636	33.099442	-11.241637	119.720612	29.173183	36.569969	116.720093	31.1363125	12.664166	118.2203525	-79.8628245	8.634334	123.7429195
-38.201729	30.674093	120.178314	-24.544903	10.627885	120.911339	32.931068	-11.325463	119.718323	29.024542	36.491264	116.617775	30.977805	12.5829005	118.168049	-80.067611	8.6728695	123.654629
-37.321594	31.405539	120.060028	-24.727482	10.616352	120.929489	32.762733	-11.407546	119.68895	28.873125	36.403809	116.53701	30.817929	12.4981315	118.11298	-80.272893	8.7345725	123.745998
-36.41927	32.116989	119.965729	-24.896935	10.580735	120.812431	32.570965	-11.501317	119.667694	28.729788	36.318039	116.477539	30.6503765	12.408361	118.0726165	-80.4442465	8.753109	123.5522455
-35.04277	33.205814	119.822098	-25.136703	10.513644	120.698318	32.295143	-11.617143	119.58358	28.506855	36.217056	116.477951	30.400999	12.2999565	118.0307655	-80.674405	8.7273315	123.3658705
-34.04232	33.918018	119.710526	-25.324492	10.508708	120.573662	32.112003	-11.68032	119.511322	28.376043	36.166023	116.545952	30.244023	12.2428515	118.028637	-80.893007	8.7745645	123.118687
-33.04034	34.635101	119.586411	-25.554916	10.577277	120.4823	31.913605	-11.733813	119.452049	28.245888	36.124493	116.635361	30.0797465	12.19534	118.043705	-81.1895785	8.959214	122.920895
-32.018307	35.342865	119.446396	-25.680801	10.550673	120.193169	31.717455	-11.760523	119.358742	28.115065	36.106022	116.738472	29.91626	12.1727495	118.048607	-81.277862	8.9285965	122.337731
-30.951887	36.04829	119.289734	-25.978905	10.609184	120.032295	31.515324	-11.76431	119.247879	27.971762	36.113297	116.849991	29.743543	12.1744935	118.048935	-81.701353	9.0438745	122.015655
-29.879402	36.69817	119.140015	-26.09989	10.6022	119.648346	31.318855	-11.746641	119.091476	27.806526	36.138123	116.969383	29.5626905	12.195741	118.0304295	-81.7624705	9.008659	121.2662625
-28.756868	37.315292	118.982826	-26.293505	10.640518	119.331718	31.142708	-11.723764	118.908714	27.624771	36.179085	117.088821	29.3837395	12.2276605	117.9987675	-81.9707495	9.0533755	120.6646685
-27.11639	38.248062	118.732742	-26.607189	10.711614	118.900848	30.896484	-11.674676	118.664726	27.385477	36.245201	117.216232	29.1409805	12.2852625	117.940479	-82.3553585	9.1379655	119.861217
-25.98724	38.781582	118.504128	-26.79492	10.796733	118.56266	30.745495	-11.665002	118.515564	27.273941	36.268066	117.210602	29.009718	12.301532	117.863083	-82.599558	9.291934	119.262237
-24.816504	39.308086	118.198143	-26.793787	10.782708	118.123535	30.598223	-11.647227	118.372154	27.179226	36.276348	117.162498	28.8887245	12.3145605	117.767326	-82.4762985	9.2508555	118.479744
-23.668293	39.823639	117.957268	-26.897303	10.831632	117.811836	30.45577	-11.661626	118.192589	27.08334	36.269859	117.03215	28.769555	12.3041165	117.6123695	-82.564161	9.3591475	118.0113025
-22.711636	40.307594	117.97789	-26.95812	10.851293	117.606392	30.340237	-11.670954	117.963638	27.016088	36.24577	116.981819	28.6781625	12.287408	117.4727285	-82.5944025	9.415178	117.7400555
-21.563089	40.67424	118.007599	-26.992659	10.846875	117.475548	30.268618	-11.682991	117.782127	26.9447	36.244171	117.070984	28.606659	12.28059	117.4265555	-82.591977	9.41316	117.5245405
-20.400164	41.067417	118.194901	-27.037453	10.848535	117.421249	30.211437	-11.699217	117.630318	26.895016	36.245132	117.283821	28.5532265	12.2729575	117.4570695	-82.6281325	9.4241125	117.3854285
-18.648214	41.34499	118.613312	-27.253347	10.877035	117.318214	30.095345	-11.730723	117.415977	26.794247	36.265888	117.842865	28.444796	12.2675825	117.629421	-82.95149	9.4864875	117.007007
-17.559858	41.520924	119.03566	-27.293188	10.864229	117.114105	30.027046	-11.677932	117.276642	26.699993	36.316448	118.361412	28.3635195	12.319258	117.819027	-82.9498955	9.4092	116.409183
-16.523951	41.751511	119.505241	-27.394217	10.966997	117.041252	29.989082	-11.581123	117.188004	26.596006	36.42944	118.938538	28.292544	12.4241585	118.063271	-83.080978	9.5098355	116.019233
-14.922744	41.612701	119.745636	-27.522024	11.117003	116.987289	29.956028	-11.441526	117.11924	26.476112	36.559242	119.572083	28.21607	12.558858	118.3456615	-83.260118	9.675148	115.6289165
-14.333838	41.716869	120.442451	-27.615932	11.26123	117.067131	29.939615	-11.280422	117.06749	26.37558	36.702175	120.112167	28.1575975	12.7108765	118.5898285	-83.3894615	9.8115835	115.5444335
-12.923256	41.55616	120.680031	-27.700102	11.472913	117.212746	29.971016	-11.151264	117.092598	26.314991	36.844856	120.530212	28.1430035	12.846796	118.811405	-83.5432075	10.09903	115.614087
-11.985582	41.306396	121.006371	-27.703613	11.683599	117.360687	30.013552	-11.034211	117.188454	26.288628	36.980263	120.894577	28.15109	12.973026	119.0415155	-83.558316	10.394172	115.6798585
-10.58464	40.854084	121.322128	-27.741688	11.994629	117.582336	30.127651	-10.896199	117.482697	26.293808	37.137604	121.375916	28.2107295	13.1207025	119.4293065	-83.6941055	10.8685555	115.7353655
-9.67699	40.45961	121.431435	-27.73937	12.168037	117.738258	30.234125	-10.884091	117.741631	26.322157	37.189587	121.57843	28.278141	13.152748	119.6600305	-83.756881	11.183326	115.8164855
-8.811847	39.92506	121.523369	-27.701632	12.303946	117.91037	30.33346	-10.895385	117.984322	26.388287	37.198063	121.719429	28.3608735	13.151339	119.8518755	-83.7641375	11.456553	115.9688645
-7.993089	39.319828	121.592247	-27.632534	12.354216	118.079117	30.432379	-10.960269	118.197586	26.491148	37.16362	121.834526	28.4617635	13.1016755	120.016056	-83.7268315	11.6067565	116.142178
-7.259806	38.560661	121.634865	-27.566084	12.381488	118.221283	30.543715	-11.054127	118.36705	26.606331	37.090042	121.895042	28.575023	13.0179575	120.131046	-83.707191	11.7450185	116.31152
-6.562887	37.78738	121.600517	-27.428877	12.377304	118.298088	30.65859	-11.168084	118.477203	26.743395	36.998768	121.908928	28.7009925	12.915342	120.1930655	-83.5587465	11.839266	116.4031105
-5.911782	36.871437	121.490952	-27.327023	12.38018	118.372574	30.750216	-11.281491	118.547836	26.891321	36.903988	121.847725	28.8207685	12.8112485	120.1977805	-83.4748145	11.9491115	116.5473675
-5.02744	35.397488	121.240379	-27.152153	12.307264	118.490829	30.872553	-11.464418	118.530396	27.145323	36.716446	121.579048	29.008938	12.626014	120.054722	-83.313244	11.988514	116.926936
-4.554178	34.328251	121.012459	-27.010906	12.298627	118.578209	30.947372	-11.591157	118.512138	27.3265	36.58498	121.32795	29.136936	12.4969115	119.920044	-83.158748	12.1003425	117.236374
-4.092779	33.259808	120.741508	-26.846764	12.326907	118.676552	31.001429	-11.751637	118.514923	27.538568	36.443886	121.049324	29.2699985	12.3461245	119.7821235	-82.9635265	12.3076895	117.5709805
-4.098413	32.2514	120.689079	-26.735691	12.380357	118.806564	31.040806	-11.918424	118.552223	27.754417	36.321621	120.78154	29.3976115	12.2015985	119.6668815	-82.8689935	12.5591155	117.9462465
-3.733863	31.065229	120.483994	-26.590216	12.414124	118.951202	31.068483	-12.080001	118.621651	28.007841	36.18972	120.513199	29.538162	12.0548595	119.567425	-82.718594	12.7733885	118.334979
-3.447104	29.805544	120.32386	-26.433928	12.483343	119.153938	31.112522	-12.254777	118.688034	28.261063	36.061028	120.262352	29.6867925	11.9031255	119.475193	-82.5546485	13.0635605	118.832683
-3.22357	28.583363	120.234528	-26.296598	12.517254	119.393646	31.134832	-12.403364	118.739189	28.498613	35.941227	120.079163	29.8167225	11.7689315	119.409176	-82.4099185	13.2655765	119.378116
-2.926283	26.571455	120.286537	-26.051563	12.585364	119.75795	31.200323	-12.578499	118.809906	28.851648	35.804672	119.915771	30.0259855	11.6130865	119.3628385	-82.1291115	13.5576415	120.1530615
-2.8324	25.278553	120.357262	-25.897404	12.619517	119.932053	31.260126	-12.66416	118.814026	29.051008	35.75153	119.928398	30.155567	11.543685	119.371212	-81.950375	13.695349	120.492894
-2.72273	23.942606	120.378181	-25.816786	12.666203	120.020592	31.331371	-12.713993	118.789688	29.227089	35.736813	119.986153	30.27923	11.51141	119.3879205	-81.912802	13.820996	120.6532635
-2.655597	22.570307	120.360817	-25.734865	12.699391	120.049942	31.407335	-12.708605	118.691422	29.381094	35.74683	120.066711	30.3942145	11.5191125	119.3790665	-81.8639445	13.8796695	120.7208175
-2.667483	21.218513	120.290718	-25.720442	12.814816	120.067726	31.47821	-12.685956	118.546173	29.509205	35.772884	120.12104	30.4937075	11.543464	119.3336065	-81.9345915	14.086168	120.8018455
-2.659995	19.870905	120.116028	-25.567436	12.886852	119.984665	31.530651	-12.643968	118.428886	29.633486	35.812248	120.098618	30.5820685	11.58414	119.263752	-81.7169405	14.189564	120.705578
-2.664979	18.437338	119.971016	-25.507263	13.001345	119.947708	31.590748	-12.60173	118.28904	29.772039	35.85984	120.05143	30.6813935	11.629055	119.170235	-81.6959195	14.373635	120.725181
-2.785845	16.308414	119.72876	-25.267241	13.09379	119.789268	31.719566	-12.559852	118.178139	30.028391	35.899681	119.958519	30.8739785	11.6699145	119.068329	-81.4084605	14.5176655	120.510207
-2.894731	14.83415	119.576622	-25.12706	13.158004	119.676361	31.820738	-12.537185	118.110565	30.204996	35.906242	119.952354	31.012867	11.6845285	119.0314595	-81.266987	14.6314795	120.3212625
-3.000253	13.341783	119.407486	-24.988018	13.201882	119.51162	31.9545	-12.522372	118.041397	30.376526	35.913612	119.989738	31.165513	11.69562	119.0155675	-81.141549	14.708144	120.0076725
-3.180281	11.828534	119.150558	-24.879076	13.216675	119.276199	32.089268	-12.495131	118.004013	30.521996	35.9282	120.036606	31.305632	11.7165345	119.0203095	-81.063784	14.7168155	119.5320885
-3.3786	10.255551	118.897842	-24.730427	13.25479	119.014549	32.249645	-12.437209	117.990067	30.66613	35.955158	120.118507	31.4578875	11.7589745	119.054287	-80.9187415	14.7506055	118.974811
-3.627717	8.706474	118.63427	-24.614685	13.264894	118.683174	32.406269	-12.391578	118.009827	30.786968	35.983398	120.240593	31.5966185	11.79591	119.12521	-80.8259885	14.733878	118.241138
-3.911845	7.086714	118.283638	-24.504347	13.301579	118.336975	32.581463	-12.32676	118.069588	30.892939	36.021622	120.343063	31.737201	11.847431	119.2063255	-80.745895	14.755727	117.4676245
-4.486588	4.648941	117.86882	-24.309805	13.30187	117.862358	32.84906	-12.237285	118.213234	31.033918	36.07869	120.370171	31.941489	11.9207025	119.2917025	-80.561099	14.6830375	116.4330135
-4.931576	2.973615	117.606865	-24.193899	13.325336	117.651245	33.038311	-12.184726	118.373833	31.139681	36.134521	120.315643	32.088996	11.9748975	119.344738	-80.476794	14.6757745	115.957752
-5.44349	1.282577	117.506599	-24.013931	13.343893	117.527458	33.221996	-12.126002	118.603386	31.272844	36.190777	120.142494	32.24742	12.0323875	119.37294	-80.275282	14.6553985	115.681976
-6.061457	-0.44013	117.503532	-23.838757	13.395596	117.512108	33.381271	-12.116151	118.879105	31.428751	36.233185	119.899513	32.405011	12.058517	119.389309	-80.082525	14.732675	115.634907
-6.829653	-2.108209	117.646339	-23.71125	13.419559	117.542038	33.528294	-12.09532	119.186577	31.567768	36.25946	119.602844	32.548031	12.08207	119.3947105	-79.970531	14.757048	115.6893655
-7.672806	-3.764909	117.810616	-23.581713	13.478205	117.604195	33.637383	-12.073296	119.476715	31.671751	36.263115	119.3414	32.654567	12.0949095	119.4090575	-79.817993	14.8615005	115.7993325
-8.604954	-5.379386	118.020752	-23.49954	13.523223	117.65416	33.728809	-12.047643	119.794678	31.749329	36.286499	119.10218	32.739069	12.119428	119.448429	-79.738149	14.927018	115.859891
-9.959366	-7.869018	118.1381	-23.37953	13.611442	117.808533	33.847305	-11.948553	120.20401	31.813202	36.367367	118.767273	32.8302535	12.209407	119.4856415	-79.5893135	15.013477	116.1314245
-11.072546	-9.374198	118.527939	-23.293036	13.681652	117.989822	33.935654	-11.821448	120.448013	31.842491	36.437702	118.465714	32.8890725	12.308127	119.4568635	-79.4751445	15.055177	116.5227805
-12.259341	-10.816083	119.076218	-23.185101	13.775764	118.26577	34.040497	-11.720526	120.758476	31.896284	36.489819	118.065491	32.9683905	12.3846465	119.4119835	-79.3385925	15.1668815	117.1195565
-13.643503	-11.950375	120.025848	-23.070477	13.850178	118.645927	34.126263	-11.628936	121.128654	31.985867	36.509235	117.653427	33.056065	12.4401495	119.3910405	-79.197019	15.2602065	117.9008135
-14.833878	-13.454718	120.708084	-22.951519	13.911931	119.040154	34.200317	-11.584629	121.56105	32.089256	36.455086	117.23288	33.1447865	12.4352285	119.396965	-79.0478245	15.3886335	118.683343
-16.155056	-14.642626	121.531593	-22.866356	13.944324	119.393562	34.236382	-11.583238	122.038307	32.180149	36.373302	116.847122	33.2082655	12.395032	119.4427145	-78.9409775	15.493616	119.3444095
-17.522562	-15.728342	122.289642	-22.811518	13.931765	119.659569	34.257202	-11.61879	122.436646	32.24202	36.257065	116.556297	33.249611	12.3191375	119.4964715	-78.872647	15.5443925	119.8226665
-19.622894	-17.164227	122.9422	-22.754618	13.762106	119.889435	34.279205	-11.763119	122.795738	32.313343	36.008602	116.219078	33.296274	12.1227415	119.507408	-78.80551	15.4014705	120.271462
-21.003294	-18.029789	123.132935	-22.676668	13.612602	119.985664	34.293972	-11.87482	122.823624	32.377975	35.873837	116.090187	33.3359735	11.9995085	119.4569055	-78.6893095	15.2256955	120.5144225
-22.231548	-18.857666	123.13018	-22.641548	13.461921	120.042206	34.278713	-11.951908	122.73922	32.406624	35.790123	115.983345	33.3426685	11.9191075	119.3612825	-78.6257645	15.0047345	120.7231295
-23.599421	-19.490602	123.240028	-22.556219	13.391323	120.095619	34.30735	-11.897628	122.723114	32.423416	35.741379	115.81353	33.365383	11.9218755	119.268322	-78.477821	14.8607705	120.922916
-24.975746	-19.774042	123.470032	-22.498646	13.402985	120.115662	34.385384	-11.907671	122.667572	32.488762	35.744312	115.587593	33.437073	11.9183205	119.1275825	-78.434365	14.8876495	121.1037415
-26.443247	-19.99313	123.720871	-22.405334	13.48398	120.130516	34.408318	-11.837957	122.718964	32.550137	35.757019	115.356575	33.4792275	11.959531	119.0377695	-78.2898955	15.008429	121.2232625
-27.775347	-20.056229	123.908279	-22.321798	13.547609	120.17263	34.40699	-11.787601	122.710327	32.617729	35.744591	115.121635	33.5123595	11.978495	118.915981	-78.1559555	15.116723	121.429279
-29.842436	-19.906021	124.126587	-22.200581	13.609621	120.318939	34.486095	-11.768805	122.659393	32.695763	35.71981	114.972778	33.590929	11.9755025	118.8160855	-77.992091	15.2437395	121.8217925
-31.146618	-19.652704	124.138786	-22.103207	13.597168	120.445679	34.5466	-11.796255	122.557724	32.760956	35.740498	114.917923	33.653778	11.9721215	118.7378235	-77.860192	15.2222145	122.1535345
-32.426582	-19.310415	124.0438	-22.024933	13.569905	120.577049	34.583302	-11.776031	122.480324	32.825176	35.799934	115.000748	33.704239	12.0119515	118.740536	-77.754105	15.1278585	122.413562
-33.826084	-18.677006	124.0355	-21.965263	13.5848	120.690521	34.645607	-11.745319	122.351265	32.89777	35.89719	115.116608	33.7716885	12.0759355	118.7339365	-77.7022145	15.0936645	122.6471055
-35.036835	-18.030008	123.862968	-21.880562	13.627717	120.797684	34.668236	-11.651233	122.216782	32.933369	36.005798	115.201096	33.8008025	12.1772825	118.708939	-77.5619265	15.0781515	122.886429
-36.030949	-17.347225	123.649826	-21.85923	13.68409	120.89399	34.690632	-11.569343	122.008049	32.961388	36.135963	115.268311	33.82601	12.28331	118.63818	-77.54447	15.08487	123.1498
-37.267014	-16.364399	123.503174	-21.807732	13.759168	120.997223	34.699944	-11.460697	121.785904	32.9669	36.291878	115.378014	33.833422	12.4155905	118.581959	-77.448886	15.1027455	123.412487
-38.799267	-14.871478	123.080696	-21.798222	13.844895	121.083488	34.730904	-11.314213	121.418953	32.950871	36.511776	115.6185	33.8408875	12.5987815	118.5187265	-77.4373315	15.0910085	123.6482495
-39.78791	-13.758905	122.822548	-21.797899	13.893868	121.141205	34.732948	-11.233318	121.181091	32.928055	36.655979	115.833405	33.8305015	12.7113305	118.507248	-77.4262995	15.0764055	123.775162
-40.690395	-12.541534	122.632858	-21.800001	13.926723	121.243538	34.715431	-11.181442	120.942917	32.896801	36.776222	116.043831	33.806116	12.79739	118.493374	-77.406118	15.056056	123.993702
-41.470158	-11.297129	122.58577	-21.846243	13.998871	121.362663	34.688374	-11.10663	120.770607	32.855	36.895401	116.216789	33.771687	12.8943855	118.493698	-77.464173	15.1033565	124.231628
-42.28059	-9.94101	122.650818	-21.8542	14.043096	121.500328	34.659988	-11.056674	120.675659	32.820225	36.973118	116.324272	33.7401065	12.958222	118.4999655	-77.4485065	15.12797	124.5006905
-42.948978	-8.560461	122.737694	-21.893665	14.137277	121.597672	34.617676	-11.010506	120.677307	32.793983	37.009506	116.312256	33.7058295	12.9995	118.4947815	-77.4931595	15.275054	124.7005625
-43.415749	-7.277724	122.793152	-21.910664	14.188489	121.612335	34.582218	-10.984872	120.737053	32.757923	37.02309	116.195313	33.6700705	13.019109	118.466183	-77.4913985	15.357869	124.758487
-44.370903	-4.840398	123.168793	-21.976894	14.219218	121.726761	34.508801	-10.967917	120.770012	32.633724	36.989235	115.826401	33.5712625	13.010659	118.2982065	-77.5250505	15.427777	125.1553155
-44.824905	-3.294148	123.315071	-21.993742	14.16737	121.788574	34.482651	-10.95675	120.806213	32.53756	36.957169	115.651192	33.5101055	13.0002095	118.2287025	-77.4975895	15.3345305	125.3484455
-45.233215	-1.704681	123.276939	-22.007959	14.119904	121.821213	34.479923	-10.94943	120.872368	32.484009	36.943336	115.598335	33.481966	12.996953	118.2353515	-77.497884	15.242855	125.4070745
-45.379387	-0.352323	123.078415	-22.066534	14.021808	121.813759	34.481358	-10.938122	120.902611	32.442406	36.980145	115.675415	33.461882	13.0210115	118.289013	-77.59495	15.0226045	125.338505
-45.580818	1.391142	122.639557	-22.080107	13.94181	121.750687	34.466713	-10.905746	120.842216	32.403183	37.054104	115.823486	33.434948	13.074179	118.332851	-77.595162	14.809441	125.168523
-45.758251	3.1578	122.138107	-22.191256	13.913544	121.628532	34.447613	-10.827096	120.71817	32.340355	37.187103	116.035355	33.393984	13.1800035	118.3767625	-77.776496	14.6470845	124.8803015
-46.126343	5.131549	121.663284	-22.290081	13.90305	121.392502	34.443878	-10.725426	120.554688	32.276241	37.368397	116.3349	33.3600595	13.3214855	118.444794	-77.9402215	14.4846145	124.34021
-46.279476	7.911836	120.519844	-22.49015	13.984592	120.82592	34.319355	-10.533756	120.30587	32.171337	37.624348	116.838058	33.245346	13.545296	118.571964	-78.225646	14.423888	123.079876
-46.376705	9.779851	119.759987	-22.655439	14.03897	120.399239	34.198334	-10.430225	120.040558	32.079147	37.788204	117.141434	33.1387405	13.6789895	118.590996	-78.4496185	14.3989505	122.207482
-46.371849	11.672427	119.184624	-22.801697	14.120152	120.040985	34.067726	-10.301888	119.69899	31.98938	37.930035	117.439819	33.028553	13.8140735	118.5694045	-78.631947	14.4262305	121.5125655
-46.383457	13.572214	118.866745	-22.85071	14.198788	119.765511	33.963543	-10.155598	119.363472	31.917126	38.093941	117.679489	32.9403345	13.9691715	118.5214805	-78.6417545	14.4284045	121.0095415
-46.263294	15.41897	118.706062	-22.927061	14.295954	119.632553	33.910042	-9.984674	118.997513	31.867489	38.260353	117.931076	32.8887655	14.1378395	118.4642945	-78.7428875	14.4540685	120.8008115
-46.096439	17.270147	118.7444	-22.902622	14.406654	119.562927	33.87693	-9.821076	118.66745	31.83564	38.440887	118.204353	32.856285	14.3099055	118.4359015	-78.661529	14.5034025	120.6899525
-45.899647	19.108912	118.851868	-22.915834	14.523539	119.541954	33.841633	-9.63824	118.390488	31.814751	38.611912	118.403366	32.828192	14.486836	118.396927	-78.65986	14.560242	120.686981
-45.642929	21.667225	119.155075	-22.902805	14.698434	119.567726	33.813347	-9.370862	118.012222	31.794331	38.856838	118.671417	32.803839	14.742988	118.3418195	-78.609449	14.65388	120.7936325
-45.398598	23.364748	119.359718	-22.909573	14.818833	119.577286	33.815945	-9.205194	117.845978	31.782671	39.003418	118.814178	32.799308	14.899112	118.330078	-78.618454	14.738554	120.824494
-45.15036	24.953382	119.507614	-22.934916	14.952074	119.652344	33.833061	-9.054336	117.711578	31.783522	39.142944	118.955994	32.8082915	15.044304	118.333786	-78.6781235	14.859844	120.970902
-44.822216	26.475508	119.682671	-22.886702	15.042459	119.584564	33.828094	-8.929602	117.620728	31.784788	39.258324	119.05661	32.806441	15.164361	118.338669	-78.579845	14.920557	120.830459
-44.517727	27.95558	119.879654	-22.912445	15.12075	119.604637	33.796715	-8.802702	117.521759	31.767712	39.358879	119.040802	32.7822135	15.2780885	118.2812805	-78.6071035	14.9634115	120.9279935
-44.150681	29.353821	120.119858	-22.914391	15.223691	119.639656	33.733864	-8.678904	117.392624	31.706253	39.461048	118.994141	32.7200585	15.391072	118.1933825	-78.5488405	15.05631	121.0859295
-43.762718	30.65889	120.315918	-22.980742	15.334578	119.676826	33.697052	-8.572732	117.353058	31.620758	39.574154	118.900856	32.658905	15.500711	118.126957	-78.620389	15.168445	121.226695
-43.172626	32.528534	120.524689	-23.083702	15.440094	119.765297	33.625038	-8.40393	117.358437	31.453873	39.734509	118.588005	32.5394555	15.6652895	117.973221	-78.7068595	15.2148985	121.557373
-42.706661	33.691597	120.626541	-23.100359	15.533044	119.812981	33.580429	-8.326866	117.390167	31.342623	39.821575	118.362129	32.461526	15.7473545	117.876148	-78.662244	15.3187335	121.749814
-42.262966	34.820755	120.639397	-23.167603	15.579941	119.851257	33.563175	-8.281479	117.480827	31.230297	39.891514	118.126465	32.396736	15.8050175	117.803646	-78.731942	15.3548645	121.898868
-41.812126	35.878918	120.598618	-23.196392	15.607778	119.852242	33.528732	-8.218104	117.602158	31.142172	39.954067	117.909309	32.335452	15.8679815	117.7557335	-78.728236	15.3475745	121.9487505
-41.244274	36.897942	120.524719	-23.260359	15.633887	119.916847	33.506802	-8.168056	117.672325	31.049383	40.01643	117.721733	32.2780925	15.924187	117.697029	-78.7988105	15.343587	122.136665
-40.702396	37.842648	120.532921	-23.287552	15.631575	119.904709	33.476082	-8.102116	117.689148	30.955059	40.077614	117.542076	32.2155705	15.987749	117.615612	-78.7906745	15.275401	122.193806
-40.097473	38.706631	120.685326	-23.32114	15.601635	119.923592	33.462318	-8.018887	117.632423	30.851332	40.166664	117.448959	32.156825	16.0738885	117.540691	-78.799105	15.1293815	122.306493
-39.071598	39.895214	121.039925	-23.32159	15.548587	119.941208	33.483433	-7.815976	117.496872	30.670048	40.383823	117.533943	32.0767405	16.2839235	117.5154075	-78.7199205	14.8132505	122.3670085
-38.349762	40.644623	121.323181	-23.384911	15.586432	120.050262	33.486732	-7.670124	117.421616	30.554012	40.549271	117.6661	32.020372	16.4395735	117.543858	-78.790194	14.7332905	122.556666
-37.552162	41.35347	121.58773	-23.448494	15.65338	120.2258	33.472023	-7.514276	117.348549	30.454308	40.719612	117.829491	31.9631655	16.602668	117.58902	-78.8601535	14.704092	122.86258
-36.722008	42.018246	121.73774	-23.501593	15.800545	120.230064	33.434727	-7.393328	117.338776	30.386921	40.871101	117.933525	31.910824	16.7388865	117.6361505	-78.91401	14.8622035	122.8239775
-35.869923	42.617836	121.747269	-23.558258	15.961266	120.264374	33.39674	-7.308564	117.387482	30.34767	40.992691	117.990204	31.872205	16.8420635	117.688843	-78.988721	15.0804685	122.839905
-34.928982	43.163467	121.700218	-23.583817	16.098768	120.314384	33.360573	-7.265712	117.438782	30.328613	41.068138	118.023094	31.844593	16.901213	117.730938	-79.012227	15.296323	122.89783
-33.939571	43.642151	121.65036	-23.600554	16.205097	120.350517	33.319553	-7.290284	117.475876	30.344957	41.060112	118.051353	31.832255	16.884914	117.7636145	-79.033363	15.52528	122.9374195
-32.409035	44.186245	121.658112	-23.644964	16.240765	120.430351	33.295212	-7.359931	117.4767	30.435741	40.980064	118.131386	31.8654765	16.8100665	117.804043	-79.1554045	15.6714635	123.056659
-31.351662	44.412239	121.692261	-23.584366	16.210155	120.32682	33.289822	-7.410679	117.440475	30.525547	40.91996	118.265793	31.9076845	16.7546405	117.853134	-79.0764165	15.6656695	122.800506
-30.254427	44.660549	121.784973	-23.511734	16.170853	120.318565	33.322571	-7.460075	117.406204	30.60323	40.87241	118.436584	31.9629005	16.7061675	117.921394	-78.9863685	15.6355385	122.715736
-29.024971	44.823284	121.833015	-23.482414	16.181139	120.309814	33.360786	-7.48454	117.375862	30.684038	40.850311	118.619644	32.022412	16.6828855	117.997753	-78.98724	15.6793925	122.621875
-27.939119	44.966488	121.857513	-23.482805	16.227535	120.267738	33.415123	-7.490026	117.360565	30.75701	40.85891	118.799103	32.0860665	16.684442	118.079834	-79.0516765	15.770628	122.455642
-26.793512	45.038395	121.722015	-23.447779	16.349333	120.156479	33.455677	-7.467951	117.390457	30.836599	40.890114	118.922066	32.146138	16.7110815	118.1562615	-79.041696	15.9875845	122.1566965
-25.579401	45.052338	121.478546	-23.430111	16.475193	119.984344	33.477474	-7.433766	117.405403	30.90851	40.948574	118.986664	32.192992	16.757404	118.1960335	-79.053214	16.192982	121.7726545
-23.786823	44.930901	121.042763	-23.374493	16.710688	119.694626	33.501183	-7.397893	117.411758	31.018507	40.981209	118.968941	32.259845	16.791658	118.1903495	-79.008831	16.629718	121.1989025
-22.58836	44.810909	120.743919	-23.341196	16.859556	119.489716	33.530224	-7.386261	117.415131	31.122757	40.978107	118.91407	32.3264905	16.795923	118.1646005	-79.0088825	16.923189	120.8148315
-21.342787	44.529316	120.5271	-23.295111	16.943649	119.342545	33.568527	-7.400682	117.408012	31.239901	40.973122	118.874756	32.404214	16.78622	118.141384	-78.994436	17.101078	120.543706
-20.092609	44.225662	120.390106	-23.203758	17.02775	119.216049	33.631256	-7.428445	117.401505	31.364622	40.952507	118.868614	32.497939	16.762031	118.1350595	-78.905455	17.293469	120.2970385
-18.930483	43.814434	120.27787	-23.088404	17.074942	119.097069	33.719452	-7.429649	117.374039	31.48909	40.950562	118.858017	32.604271	16.7604565	118.116028	-78.781079	17.3894275	120.07811
-17.68602	43.339684	120.083153	-23.005623	17.105835	118.979393	33.826279	-7.398003	117.354736	31.577847	40.969933	118.766876	32.702063	16.785965	118.060806	-78.713309	17.425705	119.89798
-16.536835	42.799633	119.872406	-22.888391	17.126965	118.860962	33.911354	-7.354852	117.330383	31.612879	41.034172	118.600807	32.7621165	16.83966	117.965595	-78.5388985	17.41427	119.756329
-14.850116	41.890118	119.496391	-22.801847	17.221615	118.782494	34.034534	-7.232314	117.413696	31.621901	41.124088	118.201447	32.8282175	16.945887	117.8075715	-78.4319115	17.497343	119.7574165
-13.752213	41.319794	119.166267	-22.789827	17.304445	118.796089	34.112949	-7.199203	117.573151	31.637386	41.170311	117.927147	32.8751675	16.985554	117.750149	-78.4548215	17.623336	119.842029
-12.506882	40.557976	118.81089	-22.75049	17.377789	118.821083	34.174847	-7.200799	117.797302	31.66202	41.170769	117.625938	32.9184335	16.984985	117.71162	-78.4194135	17.770593	119.930546
-11.357807	39.77755	118.547592	-22.703896	17.407684	118.86982	34.236443	-7.243273	118.05574	31.689611	41.125401	117.317009	32.963027	16.941064	117.6863745	-78.370819	17.874304	120.0532655
-10.170301	39.031982	118.29007	-22.67189	17.410131	118.922867	34.281075	-7.322594	118.292603	31.73242	41.059399	117.038849	33.0067475	16.8684025	117.665726	-78.3505275	17.9518595	120.180008
-9.037141	38.19706	118.053947	-22.594738	17.380602	118.938255	34.342354	-7.378244	118.560577	31.79793	40.985455	116.774025	33.070142	16.8036055	117.667301	-78.259618	17.9575985	120.209209
-7.881317	37.402287	117.826973	-22.535082	17.378702	118.903458	34.408615	-7.409635	118.869316	31.862366	40.932301	116.513382	33.1354905	16.761333	117.691349	-78.2056545	17.996071	120.115567
-6.18179	36.186481	117.46981	-22.509972	17.316406	118.659065	34.56274	-7.4189	119.239723	31.922623	40.91753	116.289673	33.2426815	16.749315	117.764698	-78.2626255	17.883497	119.553432
-5.11824	35.406853	117.287277	-22.484787	17.254465	118.384697	34.662346	-7.374688	119.407082	31.917933	40.952744	116.164795	33.2901395	16.789028	117.7859385	-78.2597135	17.719902	118.9834555
-4.055796	34.62344	117.100105	-22.49737	17.150873	118.01825	34.746338	-7.311342	119.457458	31.896755	41.014626	116.126427	33.3215465	16.851642	117.7919425	-78.3162865	17.450104	118.2445575
-3.013091	33.876972	116.897049	-22.499918	17.065474	117.606308	34.848213	-7.218953	119.453476	31.867859	41.099926	116.147438	33.358036	16.9404865	117.800457	-78.357872	17.1904615	117.412159
-2.03126	33.155445	116.754822	-22.490374	16.981848	117.209335	34.947731	-7.133786	119.357254	31.84763	41.177731	116.172813	33.3976805	17.0219725	117.7650335	-78.3784285	16.9417235	116.6536365
-1.032292	32.431595	116.699638	-22.437147	16.893288	116.901184	35.048779	-7.047207	119.175339	31.8556	41.28043	116.229889	33.4521895	17.1166115	117.702614	-78.3264835	16.6699645	116.099754
-0.090146	31.700516	116.702057	-22.316887	16.854372	116.645119	35.172409	-6.934339	118.948982	31.887701	41.377415	116.333832	33.530055	17.221538	117.641407	-78.163829	16.487206	115.648831
1.286685	30.674726	116.768417	-22.189495	16.854753	116.332367	35.390949	-6.732869	118.677864	31.995249	41.591721	116.638908	33.693099	17.429426	117.658386	-78.072089	16.28008	115.006348
2.13215	29.979811	116.843056	-22.083534	16.887047	116.090759	35.547012	-6.637184	118.512817	32.070629	41.741894	116.931747	33.8088205	17.552355	117.722282	-77.9758885	16.221739	114.459236
2.928769	29.264334	116.899094	-21.991652	16.902491	115.904442	35.644295	-6.539485	118.363998	32.158993	41.857391	117.175674	33.901644	17.658953	117.769836	-77.884948	16.146029	114.039048
3.677485	28.537727	116.961884	-21.878429	16.949923	115.775383	35.731956	-6.419183	118.244789	32.284119	41.93647	117.402138	34.0080375	17.7586435	117.8234635	-77.7648955	16.1412025	113.7273025
4.365108	27.82259	117.045082	-21.777639	16.996099	115.750732	35.865067	-6.303674	118.167923	32.415329	42.018654	117.646095	34.140198	17.85749	117.907009	-77.695476	16.134708	113.594455
5.010878	27.026016	117.170074	-21.658072	17.075897	115.744652	36.028667	-6.179645	118.199066	32.552166	42.111015	117.924477	34.2904165	17.965685	118.0617715	-77.6065605	16.186109	113.4275325
5.594398	26.243269	117.363998	-21.49371	17.156849	115.812637	36.202099	-6.071829	118.329063	32.72467	42.207836	118.198624	34.4633845	18.0680035	118.2638435	-77.4508045	16.2456945	113.3614305
6.277369	25.053066	117.702461	-21.25157	17.232719	115.993515	36.501484	-5.93919	118.650818	32.973869	42.320667	118.601692	34.7376765	18.1907385	118.626255	-77.2408165	16.2746995	113.360775
6.680532	24.198202	117.904785	-21.129009	17.269035	116.150795	36.694481	-5.854892	118.92482	33.138054	42.373165	118.824448	34.9162675	18.2591365	118.874634	-77.1742855	16.2789335	113.426956
6.981917	23.282473	118.141052	-20.978382	17.25596	116.341255	36.882545	-5.774199	119.186958	33.293674	42.414879	119.040955	35.0881095	18.32034	119.1139565	-77.0448735	16.19158	113.5685535
7.235436	22.382801	118.35582	-20.862015	17.246346	116.545937	37.089027	-5.728491	119.458855	33.422195	42.436497	119.258057	35.255611	18.354003	119.358456	-76.979641	16.138689	113.733418
7.388332	21.461903	118.583046	-20.741486	17.182417	116.724716	37.279778	-5.709142	119.71682	33.529667	42.454098	119.463257	35.4047225	18.372478	119.5900385	-76.8876945	15.992356	113.8593935
7.470191	20.532541	118.764091	-20.62034	17.090515	116.931389	37.452522	-5.688011	119.910477	33.632732	42.453358	119.645058	35.542627	18.3826735	119.7777675	-76.783307	15.7983565	114.0850105
7.488354	19.597403	118.896904	-20.516518	16.979599	117.145584	37.608158	-5.699781	120.017609	33.726334	42.423813	119.81218	35.667246	18.362016	119.9148945	-76.700282	15.597182	114.3762735
7.30932	18.157715	119.088791	-20.349716	16.823908	117.516014	37.8251	-5.713329	120.098282	33.847435	42.407001	119.976936	35.8362675	18.346836	120.037609	-76.5356995	15.30098	114.994419
7.114432	17.241999	119.166901	-20.219231	16.726948	117.77018	37.955097	-5.710141	120.111359	33.909504	42.43074	120.067383	35.9323005	18.3602995	120.089371	-76.3707625	15.0935965	115.450989
6.838783	16.324244	119.237663	-20.133516	16.684938	118.036079	38.057392	-5.691341	120.101723	34.002754	42.482735	120.0905	36.030073	18.395697	120.0961115	-76.297105	14.974179	115.9760465
6.546561	15.373802	119.269371	-20.024918	16.632362	118.342743	38.129242	-5.673028	120.08213	34.073017	42.517189	120.097885	36.1011295	18.4220805	120.0900075	-76.1509655	14.8426435	116.5954785
6.170925	14.426332	119.335785	-19.965796	16.605524	118.68148	38.194992	-5.632095	120.048309	34.141846	42.562572	120.104065	36.168419	18.4652385	120.076187	-76.100011	14.7458095	117.286773
5.733155	13.474025	119.442764	-19.852507	16.578579	119.048141	38.264881	-5.586711	119.992706	34.179955	42.599518	120.159843	36.222418	18.5064035	120.0762745	-75.927432	14.6507545	118.0200075
5.235166	12.537386	119.555161	-19.809172	16.588085	119.448921	38.332298	-5.527348	119.964836	34.190426	42.63604	120.266281	36.261362	18.554346	120.1155585	-75.879706	14.621824	118.7822835
4.424405	11.10428	119.75676	-19.701771	16.57305	120.026077	38.420658	-5.490373	119.918015	34.232304	42.682682	120.536064	36.326481	18.5961545	120.2270395	-75.730023	14.5499455	119.8251145
3.864949	10.104978	119.89595	-19.694494	16.569363	120.341583	38.465534	-5.464023	119.897141	34.229599	42.698635	120.767387	36.3475665	18.617306	120.332264	-75.7365545	14.52142	120.350902
3.208087	9.130383	119.971718	-19.646906	16.589903	120.551704	38.520706	-5.422911	119.89386	34.245728	42.750816	120.919762	36.383217	18.6639525	120.406811	-75.677029	14.5158535	120.696597
2.572971	8.160994	119.921173	-19.626518	16.618162	120.674179	38.554882	-5.335565	119.878471	34.223988	42.805626	121.072495	36.389435	18.7350305	120.475483	-75.642471	14.5012935	120.872875
1.898685	7.137849	119.837891	-19.626894	16.660246	120.67392	38.594753	-5.250789	119.873383	34.198929	42.902767	121.063278	36.396841	18.825989	120.4683305	-75.650629	14.494503	120.8795095
1.173839	6.098982	119.731697	-19.619783	16.692905	120.60083	38.631569	-5.152875	119.885239	34.155426	42.984859	121.020653	36.3934975	18.915992	120.452946	-75.6330635	14.469818	120.748714
0.443616	5.049096	119.540405	-19.596014	16.7393	120.449806	38.67337	-5.069162	119.915054	34.117592	43.096622	120.797966	36.395481	19.01373	120.35651	-75.587509	14.46487	120.543102
-0.731984	3.480816	119.34967	-19.56633	16.793541	120.170021	38.787003	-4.959993	119.994164	34.145611	43.134163	120.411972	36.466307	19.087085	120.203068	-75.598967	14.499997	120.136974
-1.561255	2.40628	119.271027	-19.52438	16.805494	119.960312	38.87624	-4.895097	120.139099	34.123787	43.215218	120.077286	36.5000135	19.1600605	120.1081925	-75.5487735	14.4509275	119.8124315
-2.388411	1.312755	119.166794	-19.487045	16.80331	119.710037	38.961864	-4.865976	120.282745	34.124191	43.247715	119.697975	36.5430275	19.1908695	119.99036	-75.5171175	14.4157505	119.429714
-3.303005	0.288531	119.103683	-19.464802	16.741358	119.47702	39.031303	-4.883114	120.409164	34.126709	43.225765	119.302307	36.579006	19.1713255	119.8557355	-75.50861	14.3113905	119.0983045
-4.214903	-0.847247	119.041077	-19.387802	16.636436	119.228256	39.105759	-4.916214	120.530853	34.158257	43.158455	118.923271	36.632008	19.1211205	119.727062	-75.407612	14.1517515	118.72945
-5.144987	-1.861337	118.906273	-19.300352	16.466648	118.999077	39.184238	-4.961151	120.602211	34.178459	43.103809	118.627312	36.6813485	19.071329	119.6147615	-75.2820525	13.861967	118.3833925
-6.172554	-2.831686	118.84166	-19.232481	16.356394	118.813538	39.283302	-5.000628	120.66864	34.197475	43.042679	118.369446	36.7403885	19.0210255	119.519043	-75.2053505	13.6917625	118.108033
-7.719939	-4.265817	118.849709	-19.153458	16.188818	118.657791	39.429893	-4.996454	120.793892	34.215446	43.032257	118.052078	36.8226695	19.0179015	119.422985	-75.1295855	13.3597345	117.892597
-8.781542	-5.081864	118.881966	-19.054497	16.157623	118.537987	39.532337	-4.968084	120.947624	34.216251	43.053062	117.830254	36.874294	19.042489	119.388939	-74.983288	13.272757	117.687035
-9.875388	-5.864034	119.055214	-19.017731	16.176615	118.435265	39.625462	-4.908064	121.167671	34.216888	43.08292	117.537247	36.921175	19.087428	119.352459	-74.956637	13.265802	117.518071
-11.05718	-6.544766	119.303131	-18.984758	16.196724	118.334488	39.679119	-4.834241	121.412003	34.238262	43.076557	117.16803	36.9586905	19.121158	119.2900165	-74.9282065	13.27229	117.3789595
-12.260526	-7.146613	119.497444	-18.964233	16.172787	118.299576	39.717602	-4.807239	121.586845	34.23941	43.034737	116.767708	36.978506	19.113749	119.1772765	-74.906972	13.231825	117.4218755
-13.335056	-7.775573	119.635178	-18.883068	16.070457	118.347672	39.757019	-4.845501	121.68045	34.232655	42.931572	116.440247	36.994837	19.0430355	119.0603485	-74.760973	13.0978785	117.6349955
-14.553113	-8.194046	119.769859	-18.852358	15.893369	118.478271	39.803165	-4.93225	121.714333	34.198624	42.816727	116.218971	37.0008945	18.9422385	118.966652	-74.7056105	12.8444995	117.98989
-16.441185	-8.717068	119.955338	-18.838642	15.61598	118.762436	39.848846	-5.091624	121.69442	34.106152	42.628216	116.072968	36.977499	18.768296	118.883694	-74.654783	12.463664	118.641178
-17.695812	-8.93607	120.128181	-18.828953	15.426092	118.973076	39.87009	-5.175731	121.691704	34.054676	42.513615	116.055298	36.962383	18.668942	118.873501	-74.620289	12.183242	119.072651
-18.960159	-8.970045	120.302986	-18.842461	15.268099	119.196831	39.850025	-5.261219	121.727013	33.998417	42.419273	116.085243	36.924221	18.579027	118.906128	-74.609143	11.957171	119.487534
-20.254166	-9.033747	120.377365	-18.865473	15.119733	119.401619	39.844765	-5.369476	121.727959	33.955208	42.341389	116.196404	36.8999865	18.4859565	118.9621815	-74.6309325	11.7535095	119.8410565
-21.512722	-8.914647	120.375534	-18.891697	15.009898	119.574188	39.836346	-5.458232	121.714058	33.907936	42.265884	116.355965	36.872141	18.403826	119.0350115	-74.655535	11.61597	120.1133645
-22.751682	-8.731159	120.319473	-18.934072	14.890308	119.701431	39.816269	-5.545096	121.666321	33.881783	42.205116	116.537979	36.849026	18.33001	119.10215	-74.71717	11.450606	120.300712
-23.979774	-8.467536	120.168282	-18.983858	14.843633	119.776237	39.779121	-5.624786	121.562263	33.849243	42.165375	116.711044	36.814182	18.2702945	119.1366535	-74.781898	11.4169715	120.4158205
-25.829638	-7.852942	119.858345	-19.029655	14.723476	119.824394	39.679966	-5.700757	121.336708	33.792542	42.139481	117.002632	36.736254	18.219362	119.16967	-74.795564	11.22759	120.479118
-27.007038	-7.382123	119.601692	-19.111019	14.723521	119.848595	39.620514	-5.753978	121.144653	33.766155	42.13625	117.2696	36.6933345	18.191136	119.2071265	-74.9153725	11.255906	120.4900635
-28.176748	-6.822559	119.287071	-19.190126	14.690375	119.861671	39.521545	-5.777819	120.95137	33.717525	42.150906	117.615891	36.619535	18.1865435	119.2836305	-74.999787	11.1942065	120.4397115
-29.31686	-6.235166	118.981125	-19.262499	14.661765	119.870506	39.413017	-5.84248	120.699539	33.68494	42.142494	118.010475	36.5489785	18.150007	119.355007	-75.0739765	11.173523	120.386005
-30.442268	-5.607686	118.726158	-19.357405	14.655568	119.911156	39.261612	-5.929418	120.449104	33.683174	42.101887	118.412605	36.472393	18.0862345	119.4308545	-75.187203	11.2249015	120.3914575
-31.571854	-4.889999	118.602142	-19.454554	14.675026	120.006004	39.095737	-6.053398	120.213905	33.717258	42.006149	118.731499	36.4064975	17.9763755	119.472702	-75.3156055	11.3736765	120.539306
-32.675842	-4.202028	118.591606	-19.521017	14.704008	120.120224	38.938137	-6.174916	120.012894	33.757385	41.903687	118.993057	36.347761	17.8643855	119.5029755	-75.389795	11.5436305	120.7374725
-34.1777	-3.074354	118.780045	-19.591448	14.793627	120.363258	38.717617	-6.350895	119.827232	33.851662	41.750031	119.215752	36.2846395	17.699568	119.521492	-75.4675355	11.887686	121.205024
-35.134506	-2.360123	118.931068	-19.61064	14.86219	120.477547	38.60091	-6.453393	119.762978	33.892879	41.661484	119.268707	36.2468945	17.6040455	119.5158425	-75.4681745	12.1203345	121.4392515
-36.084358	-1.589637	119.106972	-19.640953	14.88712	120.555008	38.493805	-6.565672	119.730293	33.934509	41.534348	119.211304	36.214157	17.484338	119.4707985	-75.496063	12.289902	121.6392175
-37.001945	-0.901953	119.260109	-19.716389	14.891603	120.622421	38.410721	-6.664319	119.713997	33.89764	41.446693	119.115952	36.1541805	17.391187	119.4149745	-75.5869585	12.392019	121.8298675
-37.815823	-0.160966	119.446411	-19.753153	14.857298	120.678535	38.315998	-6.757659	119.711029	33.786919	41.420971	118.940567	36.0514585	17.331656	119.325798	-75.5577645	12.38294	122.031272
-38.640171	0.525909	119.679977	-19.836334	14.834807	120.765511	38.233925	-6.807669	119.729279	33.720558	41.29995	118.730904	35.9772415	17.2461405	119.2300915	-75.6499095	12.4234735	122.3009305
-39.394016	1.238906	119.929794	-19.911337	14.79506	120.881233	38.179321	-6.842532	119.796577	33.598358	41.280258	118.602692	35.8888395	17.218863	119.1996345	-75.7115135	12.371257	122.5628315
-40.480618	2.299885	120.189522	-20.070141	14.709942	121.018982	38.069828	-6.846812	119.995331	33.359783	41.249596	118.44339	35.7148055	17.201392	119.2193605	-75.8550875	12.218492	122.8186035
-41.115971	3.025536	120.274223	-20.214766	14.680417	121.054115	37.974838	-6.867395	120.111992	33.182072	41.22921	118.369713	35.578455	17.1809075	119.2408525	-76.007987	12.1799265	122.8673775
-41.727371	3.767545	120.336082	-20.355919	14.62925	121.045052	37.852879	-6.8786	120.232437	33.025932	41.209518	118.318542	35.4394055	17.165459	119.2754895	-76.1512435	12.093041	122.8146145
-42.301056	4.52765	120.342102	-20.514948	14.61896	121.041199	37.728527	-6.897373	120.351585	32.890015	41.187496	118.271812	35.309271	17.1450615	119.3116985	-76.339167	12.0928585	122.7706995
-42.835201	5.324625	120.275581	-20.616947	14.622567	121.004807	37.604027	-6.947707	120.450249	32.78397	41.150936	118.219063	35.1939985	17.1016145	119.334656	-76.4278925	12.1435195	122.674958
-43.262993	6.128605	120.24295	-20.739775	14.59166	120.967651	37.477959	-6.983198	120.516479	32.694359	41.118839	118.149353	35.086159	17.0678205	119.332916	-76.565709	12.1154995	122.602386
-43.665485	6.940503	120.226143	-20.853537	14.61173	120.931038	37.353554	-7.003502	120.540024	32.616119	41.087273	118.04718	34.9848365	17.0418855	119.293602	-76.6919105	12.1815745	122.568474
-44.146683	8.207494	120.364044	-20.919109	14.630529	120.960358	37.212547	-6.977679	120.497574	32.47842	41.102337	117.89286	34.8454835	17.062329	119.195217	-76.6837015	12.198729	122.725499
-44.372429	9.118528	120.541679	-20.993004	14.671256	121.049248	37.14468	-6.948845	120.481575	32.379219	41.123505	117.767563	34.7619495	17.08733	119.124569	-76.7479575	12.255182	122.973927
-44.580685	10.007111	120.650795	-21.002527	14.669018	121.122345	37.10519	-6.923492	120.474564	32.284668	41.15239	117.689117	34.694929	17.114449	119.0818405	-76.699983	12.223587	123.1628495
-44.702061	10.872005	120.709038	-21.043283	14.663646	121.137726	37.069122	-6.930056	120.516548	32.208332	41.145073	117.639969	34.638727	17.1075085	119.0782585	-76.725293	12.2197835	123.1971935
-44.844429	11.751089	120.708786	-21.09033	14.635116	121.14576	37.032825	-6.976476	120.55352	32.124218	41.125874	117.558907	34.5785215	17.074699	119.0562135	-76.7591815	12.195533	123.2353065
-44.855049	12.644865	120.694839	-21.147392	14.577559	121.125603	36.979172	-7.036161	120.563004	32.053139	41.072853	117.461266	34.5161555	17.018346	119.012135	-76.8109395	12.136772	123.239071
-44.850433	13.54591	120.643005	-21.247974	14.519932	121.078728	36.90699	-7.105369	120.554649	31.959761	40.990269	117.360863	34.4333755	16.94245	118.957756	-76.9293235	12.097414	123.1997
-44.753712	14.867024	120.599556	-21.382576	14.408368	121.036057	36.775742	-7.236762	120.515907	31.792551	40.84803	117.172859	34.2841465	16.805634	118.844383	-77.0492985	12.011102	123.227731
-44.621929	15.776338	120.525787	-21.478573	14.345993	120.976219	36.680023	-7.33854	120.49472	31.682274	40.750381	117.10038	34.1811485	16.7059205	118.79755	-77.1382945	11.9860655	123.154888
-44.440758	16.711941	120.411835	-21.559408	14.258867	120.89312	36.609268	-7.451753	120.478119	31.588381	40.641933	116.992508	34.0988245	16.59509	118.7353135	-77.2176405	11.922644	123.0509265
-44.224163	17.603588	120.229218	-21.647068	14.197198	120.794724	36.535309	-7.548527	120.473137	31.501869	40.547737	116.884003	34.018589	16.499605	118.67857	-77.312725	11.894791	122.910878
-43.927399	18.524323	120.035637	-21.730505	14.11763	120.657112	36.479237	-7.657003	120.458435	31.433128	40.449734	116.789154	33.9561825	16.3963655	118.6237945	-77.4171925	11.8388945	122.6904295
-43.570007	19.454481	119.78743	-21.779608	14.077327	120.486153	36.428192	-7.753359	120.463547	31.376043	40.345585	116.671417	33.9021175	16.296113	118.567482	-77.4613335	11.858541	122.404824
-43.201656	20.417879	119.538925	-21.812244	14.056431	120.320595	36.371399	-7.859674	120.471886	31.358921	40.244209	116.516472	33.86516	16.1922675	118.494179	-77.489648	11.9205945	122.147011
-42.529453	21.889019	119.280663	-21.83902	14.028168	120.158455	36.267406	-8.002021	120.470154	31.367184	40.095772	116.250053	33.817295	16.0468755	118.3601035	-77.495335	12.0094605	121.9568065
-41.954258	22.868208	119.227287	-21.853296	14.03213	120.126213	36.200668	-8.06321	120.428757	31.368607	40.027775	116.101089	33.7846375	15.9822825	118.264923	-77.4912295	12.0819775	121.987503
-41.369324	23.871304	119.278976	-21.852291	14.023135	120.154366	36.138008	-8.090763	120.342361	31.359789	39.982639	116.050674	33.7488985	15.945938	118.1965175	-77.4534805	12.100332	122.1122145
-40.720657	24.890263	119.388512	-21.90044	14.025974	120.234261	36.066391	-8.129927	120.27137	31.325972	39.980888	116.149345	33.6961815	15.9254805	118.2103575	-77.4970615	12.1264675	122.2581645
-40.065014	25.908306	119.53701	-21.980515	14.036852	120.30735	35.983105	-8.153819	120.165672	31.257702	40.012547	116.335419	33.6204035	15.929364	118.2505455	-77.5814335	12.14434	122.3641545
-39.289722	26.898977	119.667313	-22.09733	14.068094	120.379639	35.868176	-8.185177	120.064011	31.178606	40.031582	116.576469	33.523391	15.9232025	118.32024	-77.718051	12.2129855	122.439038
-38.507141	27.91028	119.768463	-22.188452	14.083131	120.398438	35.740887	-8.231761	119.950996	31.106525	40.032482	116.811821	33.423706	15.9003605	118.3814085	-77.80061	12.2659015	122.4154675
-37.256664	29.385057	119.779335	-22.377062	14.155814	120.3573	35.507935	-8.322554	119.815758	31.017702	40.004696	117.095711	33.2628185	15.841071	118.4557345	-78.0169425	12.470557	122.2588655
-36.303112	30.280224	119.786278	-22.490982	14.203655	120.299026	35.361782	-8.406157	119.712006	30.959515	39.945713	117.228226	33.1606485	15.769778	118.470116	-78.1426125	12.637532	122.127936
-35.31678	31.166676	119.816223	-22.582504	14.210948	120.239128	35.228626	-8.492965	119.595993	30.913988	39.881374	117.318466	33.071307	15.6942045	118.4572295	-78.236315	12.7276915	122.0210265
-34.323742	32.030342	119.784546	-22.706503	14.235603	120.173431	35.097237	-8.599682	119.475815	30.880863	39.79715	117.376259	32.98905	15.598734	118.426037	-78.402056	12.872472	121.920825
-33.270626	32.816639	119.691559	-22.745695	14.238236	120.083328	34.988888	-8.744051	119.381355	30.859953	39.690136	117.393425	32.9244205	15.4730425	118.38739	-78.4158105	13.0034295	121.779266
-32.177456	33.560627	119.588646	-22.832932	14.249027	119.981178	34.884418	-8.898231	119.353462	30.848238	39.544952	117.343155	32.866328	15.3233605	118.3483085	-78.532192	13.1746935	121.6140475
-31.058798	34.260681	119.487556	-22.870409	14.253716	119.907692	34.776833	-9.062971	119.332672	30.84465	39.379345	117.239403	32.8107415	15.158187	118.2860375	-78.5515595	13.349245	121.5293465
-29.284737	35.219051	119.339394	-22.919754	14.208338	119.835213	34.643654	-9.326124	119.258987	30.844656	39.127094	117.062698	32.744155	14.900485	118.1608425	-78.583663	13.516191	121.5095835
-28.07703	35.792377	119.334724	-22.939238	14.143621	119.833305	34.573158	-9.487873	119.176338	30.861053	38.963894	116.976151	32.7171055	14.7380105	118.0762445	-78.5955815	13.5492315	121.5903655
-26.801609	36.311611	119.35865	-22.959255	14.099385	119.800316	34.502193	-9.662409	119.082054	30.890924	38.827461	116.97065	32.6965585	14.582526	118.026352	-78.6150685	13.616244	121.57428
-25.512373	36.778091	119.39801	-22.955093	14.063041	119.748184	34.407043	-9.800982	118.935799	30.936756	38.705521	117.049118	32.6718995	14.4522695	117.9924585	-78.5820855	13.6738125	121.5039095
-24.179815	37.238453	119.529831	-23.004333	14.06431	119.685616	34.311462	-9.889486	118.748116	30.975983	38.64418	117.271866	32.6437225	14.377347	118.009991	-78.6523885	13.751273	121.361241
-22.864799	37.636097	119.733833	-23.042412	14.097573	119.555557	34.220829	-9.921369	118.552376	31.009098	38.649025	117.649055	32.6149635	14.363828	118.1007155	-78.6997875	13.831318	121.0103985
-21.50819	37.989651	119.960785	-23.101721	14.184877	119.440041	34.148342	-9.918756	118.320465	31.027985	38.699265	118.176994	32.5881635	14.3902545	118.2487295	-78.7916055	13.9794995	120.6313525
-19.481464	38.372002	120.466759	-23.318291	14.419833	119.321251	34.016972	-9.834531	118.004379	31.039211	38.815151	119.12516	32.5280915	14.49031	118.5647695	-79.1646735	14.349356	120.0777325
-18.207598	38.51078	120.856735	-23.426947	14.57988	119.194176	33.94923	-9.737076	117.837318	31.03624	38.917103	119.802711	32.492735	14.5900135	118.8200145	-79.346629	14.5697465	119.5683375
-16.5394	38.483829	120.993599	-23.543493	14.779961	119.082664	33.909943	-9.628013	117.713181	31.045065	39.01722	120.459236	32.477504	14.6946035	119.0862085	-79.56449	14.8653185	119.0791195
-15.210082	38.499718	121.180763	-23.507517	14.972983	118.841949	33.873291	-9.50651	117.664925	31.059507	39.12796	120.964226	32.466399	14.810725	119.3145755	-79.481433	15.135241	118.3693225
-13.884248	38.405453	121.222893	-23.641542	15.275274	118.806686	33.81065	-9.396268	117.661896	31.066406	39.241627	121.26387	32.438528	14.9226795	119.462883	-79.721612	15.6278685	118.150489
-12.612781	38.285767	121.236977	-23.603739	15.544785	118.711487	33.776367	-9.294361	117.672943	31.0842	39.351864	121.3815	32.4302835	15.0287515	119.5272215	-79.6377615	16.0608185	117.8957525
-11.357653	38.012226	121.153137	-23.680687	15.828382	118.763199	33.755337	-9.22085	117.746887	31.123587	39.448635	121.383751	32.439462	15.1138925	119.565319	-79.800836	16.5428715	117.961079
-9.539263	37.374325	120.912193	-23.611542	16.079868	118.661583	33.751038	-9.115513	117.905807	31.181389	39.554302	121.254875	32.4662135	15.2193945	119.580341	-79.6892975	16.9403415	117.742825
-8.378143	36.844204	120.699394	-23.594873	16.186865	118.636726	33.741074	-9.070687	118.006721	31.196749	39.619713	121.082939	32.4689115	15.274513	119.54483	-79.6586575	17.099217	117.728622
-7.256549	36.195084	120.440056	-23.604099	16.293255	118.679466	33.751553	-9.03282	118.106224	31.194731	39.65741	120.828995	32.473142	15.312295	119.4676095	-79.68134	17.274215	117.8913225
-6.217472	35.448082	120.179703	-23.570501	16.360516	118.628464	33.747818	-8.991132	118.227295	31.194952	39.705776	120.555351	32.471385	15.357322	119.391323	-79.612387	17.36371	117.865605
-5.581365	34.890049	120.100426	-23.549696	16.432819	118.602036	33.758022	-8.959489	118.427261	31.177334	39.763103	120.229004	32.467678	15.401807	119.3281325	-79.56707	17.463831	117.8759395
-4.634416	34.037666	119.849266	-23.597237	16.510218	118.576691	33.758801	-8.908056	118.625664	31.138596	39.814072	119.908546	32.4486985	15.453008	119.267105	-79.6431725	17.567428	117.886277
-3.696304	33.119141	119.594368	-23.634117	16.561115	118.48111	33.754124	-8.857547	118.82019	31.0763	39.867176	119.59771	32.415212	15.5048145	119.20895	-79.683446	17.6174155	117.75327
-2.40646	31.689089	119.231865	-23.761099	16.636129	118.317879	33.677998	-8.779548	118.996239	30.936687	39.960751	119.134224	32.3073425	15.5906015	119.0652315	-79.8295405	17.6816565	117.5705265
-1.593746	30.686581	118.962265	-23.822369	16.665773	118.145988	33.64352	-8.74455	119.066406	30.849257	39.989147	118.867004	32.2463885	15.6222985	118.966705	-79.8911265	17.7092475	117.325271
-0.852541	29.626247	118.746887	-23.825981	16.666384	117.930626	33.601604	-8.729502	119.14537	30.800623	40.013042	118.667068	32.2011135	15.64177	118.906219	-79.8530755	17.690998	116.955033
-0.105091	28.591087	118.566574	-23.842724	16.680122	117.751099	33.567913	-8.760758	119.217537	30.795839	39.964333	118.527771	32.181876	15.6017875	118.872654	-79.867324	17.7584565	116.629544
0.54746	27.500647	118.43586	-23.844152	16.65102	117.630875	33.547417	-8.843902	119.313477	30.843559	39.900227	118.436073	32.195488	15.5281625	118.874775	-79.883792	17.7738775	116.386975
1.202506	26.371908	118.377388	-23.811598	16.621126	117.529274	33.541752	-8.942623	119.402527	30.938122	39.787571	118.36599	32.239937	15.422474	118.8842585	-79.863133	17.819778	116.1742895
1.764039	25.232788	118.334152	-23.725664	16.545649	117.426338	33.555515	-9.062314	119.514206	31.038874	39.66758	118.344734	32.2971945	15.302633	118.92947	-79.7485225	17.788665	115.923206
2.546269	23.511456	118.313301	-23.653057	16.346563	117.127159	33.662033	-9.248924	119.677757	31.165239	39.47094	118.452049	32.413636	15.111008	119.064903	-79.71975	17.582118	115.189415
2.985061	22.375999	118.249359	-23.618095	16.144371	116.837158	33.74678	-9.354156	119.803238	31.231148	39.34137	118.555679	32.488964	14.993607	119.1794585	-79.725154	17.295135	114.4948575
3.359007	21.237701	118.171539	-23.530712	15.951145	116.53624	33.845333	-9.467039	119.860695	31.292162	39.208965	118.643784	32.5687475	14.870963	119.2522395	-79.6301715	17.031327	113.8202405
3.685833	20.106337	118.044319	-23.42057	15.75253	116.287613	33.986725	-9.575979	119.866096	31.374941	39.065926	118.642067	32.680833	14.7449735	119.2540815	-79.521973	16.7600865	113.3211445
3.947537	18.986965	117.948448	-23.306864	15.56461	116.171219	34.117569	-9.673737	119.93898	31.48543	38.942348	118.518082	32.8014995	14.6343055	119.228531	-79.4152275	16.4949145	113.113907
4.116273	17.88467	117.869339	-23.116268	15.385592	116.11985	34.272625	-9.798808	120.00589	31.645983	38.788433	118.346474	32.959304	14.4948125	119.176182	-79.19184	16.2763715	113.063518
4.231044	16.786343	117.843376	-22.988422	15.218515	116.093048	34.420372	-9.963212	120.093979	31.824667	38.628365	118.2117	33.1225195	14.3325765	119.1528395	-79.0993635	16.1044535	113.0332565
4.21312	15.200138	117.820587	-22.789438	14.977651	116.125145	34.592525	-10.174392	120.246445	32.030331	38.388962	118.012367	33.311428	14.107285	119.129406	-78.890304	15.848017	113.120884
4.1124	14.222999	117.847946	-22.677622	14.80822	116.238823	34.676685	-10.288014	120.288811	32.159103	38.225567	117.931625	33.417894	13.9687765	119.110218	-78.773138	15.6476635	113.367428
3.903274	13.257569	117.927002	-22.562878	14.637847	116.433563	34.7719	-10.420549	120.225731	32.259224	38.08704	117.985573	33.515562	13.8332455	119.105652	-78.641318	15.4424485	113.761474
3.636427	12.335306	118.030426	-22.484997	14.461681	116.68264	34.86858	-10.546804	120.126434	32.346592	37.964592	118.153091	33.607586	13.708894	119.1397625	-78.57758	15.214468	114.2255175
3.27089	11.491148	118.168747	-22.377146	14.331561	116.948997	34.938423	-10.631416	119.987144	32.4394	37.87833	118.46167	33.6889115	13.623457	119.224407	-78.4432035	15.039665	114.673587
2.860214	10.641108	118.253708	-22.315594	14.228378	117.225563	34.996216	-10.708801	119.795677	32.511555	37.80825	118.841209	33.7538855	13.5497245	119.318443	-78.3850735	14.9070315	115.132683
2.394211	9.864649	118.353691	-22.215744	14.170776	117.574287	35.044113	-10.757475	119.56295	32.607891	37.747433	119.207451	33.826002	13.494979	119.3852005	-78.25749	14.846573	115.7633735
1.584936	8.669034	118.534317	-22.05442	14.173621	118.332687	35.117355	-10.769482	119.231461	32.816483	37.698437	119.681427	33.966919	13.4644775	119.456444	-78.075759	14.8827645	117.20893
0.970502	7.902528	118.756912	-21.93112	14.22068	118.835381	35.177456	-10.775101	119.089165	32.9706	37.673798	120.035339	34.074028	13.4493485	119.562252	-77.936268	14.9920115	118.10851
0.335869	7.088257	118.950485	-21.852285	14.239779	119.308838	35.226788	-10.811206	119.018959	33.110706	37.635963	120.382599	34.168747	13.4123785	119.700779	-77.873317	15.0671795	118.916897
-0.363165	6.286955	119.084152	-21.75095	14.272797	119.685814	35.266079	-10.87417	118.977974	33.245068	37.570774	120.649078	34.2555735	13.348302	119.813526	-77.7574735	15.197292	119.558102
-1.101558	5.442077	119.184647	-21.751829	14.335365	120.016861	35.274044	-10.969849	118.984619	33.363724	37.483849	120.830109	34.318884	13.257	119.907364	-77.822542	15.41373	120.126358
-1.863204	4.598695	119.227089	-21.667263	14.29775	120.137154	35.269012	-11.070435	118.98793	33.45784	37.376259	120.951416	34.363426	13.152912	119.969673	-77.697952	15.442588	120.304635
-2.68868	3.675023	119.203583	-21.640833	14.306155	120.214142	35.266598	-11.193268	118.980827	33.532291	37.249737	121.019257	34.3994445	13.0282345	120.000042	-77.6811105	15.5840755	120.428242
-3.938938	2.315975	119.119026	-21.632566	14.209784	120.207718	35.274227	-11.397541	118.971886	33.640457	37.032421	121.02066	34.457342	12.81744	119.996273	-77.722474	15.602128	120.419163
-4.829752	1.484408	119.018806	-21.628681	14.108361	120.147133	35.266769	-11.547037	118.957558	33.698471	36.870815	120.986328	34.48262	12.661889	119.971943	-77.739982	15.554833	120.322323
-5.744134	0.388573	118.924347	-21.603977	14.0368	120.046021	35.262836	-11.709339	118.994614	33.745308	36.715206	120.916389	34.504072	12.5029335	119.9555015	-77.712026	15.5706665	120.1365405
-6.673539	-0.619742	118.847778	-21.608809	13.972086	119.964203	35.279739	-11.850727	119.131027	33.799488	36.582184	120.798851	34.5396135	12.3657285	119.964939	-77.7572315	15.5784435	119.963467
-7.637178	-1.645939	118.830254	-21.598515	13.90173	119.851532	35.302185	-12.00984	119.321678	33.869179	36.433289	120.671928	34.585682	12.2117245	119.996803	-77.782712	15.5917355	119.706261
-8.672785	-2.683536	118.837975	-21.567062	13.852755	119.707275	35.347778	-12.169493	119.572403	33.934978	36.289024	120.513557	34.641378	12.0597655	120.04298	-77.775502	15.6457445	119.37157
-9.512441	-3.820353	118.719467	-21.509323	13.769281	119.515694	35.389835	-12.35653	119.863106	34.020176	36.121201	120.276131	34.7050055	11.8823355	120.0696185	-77.7236515	15.6562265	118.9617695
-11.160497	-5.377198	118.799828	-21.412001	13.611348	119.209221	35.482937	-12.645151	120.290665	34.182781	35.830429	119.809952	34.832859	11.592639	120.0503085	-77.656861	15.630057	118.3681335
-12.233314	-6.415635	118.849304	-21.335196	13.479656	119.048119	35.540588	-12.838735	120.54744	34.28521	35.605186	119.424911	34.912899	11.3832255	119.9861755	-77.583291	15.5760865	118.1100625
-13.352211	-7.370614	118.963577	-21.246506	13.298214	118.945313	35.581085	-13.061674	120.751892	34.393894	35.354717	119.056702	34.9874895	11.1465215	119.904297	-77.4805015	15.4499065	117.986329
-14.545923	-8.36295	119.060242	-21.113453	13.08971	118.917931	35.653316	-13.289631	120.9105	34.500492	35.106815	118.77594	35.076904	10.908592	119.84322	-77.30381	15.270828	117.992642
-15.741595	-9.279535	119.196045	-21.033682	12.865818	118.898689	35.757179	-13.513584	121.03981	34.609337	34.863468	118.583832	35.183258	10.674942	119.811821	-77.250622	15.056694	117.985557
-16.955082	-10.130414	119.294014	-20.946724	12.651912	118.904045	35.852894	-13.713379	121.188034	34.697567	34.652317	118.452919	35.2752305	10.469469	119.8204765	-77.1686785	14.834355	117.9876135
-18.2082	-10.934266	119.405075	-20.86426	12.407802	118.924675	35.920624	-13.899843	121.319923	34.777256	34.41964	118.30677	35.34894	10.2598985	119.8133465	-77.07746	14.5557055	118.0360035
-20.10042	-12.008563	119.547966	-20.793238	11.99023	119.01944	35.999237	-14.213639	121.374336	34.890396	34.07407	118.115784	35.4448165	9.9302155	119.74506	-77.0312925	14.0502445	118.29382
-21.389654	-12.674105	119.594284	-20.722239	11.67621	119.120667	36.084545	-14.407018	121.36557	34.936653	33.841927	118.028107	35.510599	9.7174545	119.6968385	-76.955077	13.6349655	118.5444955
-22.707476	-13.228898	119.703888	-20.67383	11.379489	119.26693	36.176109	-14.566079	121.37928	34.959404	33.656067	117.978035	35.5677565	9.544994	119.6786575	-76.9154165	13.213984	118.8552025
-24.037323	-13.729371	119.790558	-20.605822	11.101833	119.399818	36.285763	-14.707175	121.382782	34.973492	33.525284	117.991867	35.6296275	9.4090545	119.6873245	-76.8412715	12.7946115	119.1123115
-25.357384	-14.17806	119.888962	-20.567963	10.860816	119.50827	36.417953	-14.794469	121.461906	34.950455	33.42593	117.941406	35.684204	9.3157305	119.701656	-76.82013	12.4059015	119.314884
-26.724348	-14.479928	120.091454	-20.494448	10.672739	119.598518	36.555119	-14.826936	121.525024	34.935825	33.378479	117.828056	35.745472	9.2757715	119.67654	-76.734368	12.0697065	119.520496
-28.006823	-14.752078	120.29847	-20.443237	10.504785	119.679665	36.67569	-14.837666	121.623909	34.925697	33.344162	117.640732	35.8006935	9.253248	119.6323205	-76.6871675	11.756322	119.7270095
-30.087292	-14.930264	120.8172	-20.326038	10.309882	119.783661	36.830891	-14.860138	121.886658	34.928467	33.243988	117.183723	35.879679	9.191925	119.5351905	-76.531755	11.427839	120.0321315
-31.462523	-14.863935	121.287033	-20.270393	10.211749	119.882881	36.971062	-14.878302	122.132683	34.972431	33.154995	116.831017	35.9717465	9.1383465	119.48185	-76.5125325	11.2851515	120.283912
-32.77578	-14.741402	121.632805	-20.189751	10.100137	119.992805	37.028633	-14.909805	122.393204	34.996403	33.051632	116.493164	36.012518	9.0709135	119.443184	-76.39202	11.1293605	120.542426
-34.126961	-14.547557	121.995018	-20.123264	9.946879	120.12886	37.118755	-14.96608	122.579811	35.004368	32.934086	116.183266	36.0615615	8.984003	119.3815385	-76.3080895	10.909755	120.8761815
-35.28521	-14.310579	122.299698	-20.05323	9.771523	120.314514	37.224731	-15.00376	122.671654	34.992146	32.843269	115.928963	36.1084385	8.9197545	119.3003085	-76.2148985	10.6232915	121.3287195
-36.679585	-13.791515	122.58271	-19.959892	9.573795	120.53112	37.336945	-15.007518	122.700867	34.951248	32.80447	115.751251	36.1440965	8.898476	119.226059	-76.0638805	10.249114	121.836181
-37.932373	-13.289581	122.822716	-19.875402	9.34032	120.780655	37.508961	-14.987103	122.642151	34.905731	32.818512	115.672066	36.207346	8.9157045	119.1571085	-75.95815	9.7649355	122.4042015
-39.73082	-12.284558	123.030403	-19.796713	9.047333	121.214142	37.713367	-14.854616	122.513283	34.773575	32.944847	115.721046	36.243471	9.0451155	119.1171645	-75.836897	9.0495505	123.3111195
-40.721828	-11.600425	123.065331	-19.75629	8.884231	121.470848	37.896717	-14.719288	122.397614	34.648937	33.09309	115.867889	36.272827	9.186901	119.1327515	-75.785407	8.581561	123.8089445
-41.817684	-10.796515	123.048653	-19.696941	8.733402	121.716438	38.017227	-14.544162	122.255554	34.528656	33.307102	116.114342	36.2729415	9.38147	119.184948	-75.6668235	8.085334	124.247928
-42.873539	-9.812794	123.047508	-19.665585	8.64816	121.936729	38.133495	-14.361019	122.104332	34.435814	33.539612	116.346512	36.2846545	9.5892965	119.225422	-75.6158245	7.7070235	124.648036
-43.887459	-8.6896	123.031166	-19.652567	8.613091	122.139015	38.229034	-14.161207	121.937286	34.325893	33.792706	116.611374	36.2774635	9.8157495	119.27433	-75.5825975	7.4104325	125.0037
-44.841415	-7.521489	123.073868	-19.65213	8.599112	122.345909	38.319035	-13.967167	121.787872	34.202072	34.038948	116.857925	36.2605535	10.0358905	119.3228985	-75.5648135	7.1623335	125.3689195
-45.666767	-6.204212	123.261986	-19.641378	8.621422	122.540077	38.400898	-13.732335	121.64502	34.070057	34.306301	117.054192	36.2354775	10.286983	119.349606	-75.5182335	6.955861	125.730548
-46.921082	-4.198738	123.403908	-19.63393	8.760076	122.826508	38.510887	-13.344515	121.502472	33.903275	34.719059	117.253891	36.207081	10.687272	119.3781815	-75.474941	6.83288	126.2748345
-47.633667	-2.732229	123.630859	-19.631233	8.866178	122.975372	38.556377	-13.098349	121.448746	33.81385	34.963017	117.303864	36.1851135	10.932334	119.376305	-75.4475795	6.800022	126.574439
-48.152901	-1.125845	123.997208	-19.605846	9.013514	123.151466	38.594646	-12.877605	121.429253	33.735199	35.183109	117.308388	36.1649225	11.152752	119.3688205	-75.3766145	6.874276	126.9341115
-48.732792	0.346212	124.131271	-19.609243	9.086067	123.349525	38.625259	-12.704529	121.423958	33.668545	35.364971	117.292236	36.146902	11.330221	119.358097	-75.365388	6.841913	127.340953
-49.198704	1.969896	124.385788	-19.592985	9.184913	123.526855	38.647064	-12.548439	121.421455	33.603142	35.513123	117.275581	36.125103	11.482342	119.348518	-75.311073	6.887484	127.705192
-49.449711	3.651696	124.631882	-19.584755	9.226546	123.646339	38.684742	-12.40337	121.434258	33.538773	35.651588	117.302063	36.1117575	11.624109	119.3681605	-75.2812675	6.828983	127.9245175
-49.790169	5.263169	124.491905	-19.55748	9.245348	123.71019	38.729156	-12.280318	121.461639	33.495846	35.790298	117.348793	36.112501	11.75499	119.405216	-75.227461	6.735706	128.015164
-50.057243	7.812964	124.239494	-19.611938	9.367787	123.668846	38.764141	-12.067425	121.480392	33.458405	36.014961	117.426193	36.111273	11.973768	119.4532925	-75.335149	6.761806	127.8843995
-50.132507	9.576206	123.951385	-19.579306	9.438811	123.47345	38.771248	-11.902004	121.423164	33.437069	36.168713	117.453575	36.1041585	12.1333545	119.4383695	-75.2627705	6.7442675	127.5085305
-50.348888	11.580056	123.888649	-19.607178	9.546831	123.330345	38.756687	-11.728632	121.329735	33.401134	36.356445	117.457893	36.0789105	12.3139065	119.393814	-75.2932665	6.7797555	127.266876
-49.931984	13.29222	123.592911	-19.598166	9.699821	123.220657	38.732155	-11.530491	121.203041	33.364197	36.551544	117.480209	36.048176	12.5105265	119.341625	-75.244508	6.8891155	127.099689
-49.755497	15.159215	123.393318	-19.607363	9.835796	123.118881	38.742508	-11.329578	121.079979	33.332996	36.769814	117.558052	36.037752	12.720118	119.3190155	-75.252478	6.951474	126.9187465
-49.568851	16.981636	123.224129	-19.601376	9.972287	123.015762	38.759022	-11.128229	120.97448	33.314354	36.997368	117.663849	36.036688	12.9345695	119.3191645	-75.23944	7.0100045	126.7123595
-49.236637	18.864342	123.031914	-19.608315	10.107598	122.904167	38.764938	-10.91811	120.898071	33.301682	37.214478	117.785431	36.03331	13.148184	119.341751	-75.24994	7.067012	126.466583
-48.778786	21.77828	122.882271	-19.685827	10.30451	122.711227	38.743481	-10.651434	120.755173	33.257965	37.514118	117.948257	36.000723	13.431342	119.351715	-75.372377	7.177678	126.070739
-48.221741	23.627892	122.80294	-19.710701	10.439856	122.624657	38.711487	-10.492047	120.654129	33.229744	37.680695	118.067574	35.9706155	13.594324	119.3608515	-75.3920175	7.285388	125.8884625
-47.680973	25.478867	122.755836	-19.732983	10.528528	122.563469	38.67503	-10.352562	120.601463	33.212025	37.839867	118.228058	35.9435275	13.7436525	119.4147605	-75.4094935	7.3134035	125.7121775
-47.02261	27.31671	122.753265	-19.824215	10.636938	122.601143	38.660194	-10.234211	120.521416	33.198997	37.987232	118.450737	35.9295955	13.8765105	119.4860765	-75.5780255	7.3973655	125.7162095
-46.294304	29.106754	122.835602	-19.855877	10.727594	122.491547	38.608822	-10.124147	120.4133	33.173378	38.110985	118.743607	35.8911	13.993419	119.5784535	-75.602854	7.461769	125.4046405
-45.511337	30.869198	122.989655	-19.923971	10.762667	122.481628	38.555737	-10.040191	120.267822	33.142559	38.24641	119.094574	35.849148	14.1031095	119.681198	-75.69709	7.4222245	125.282058
-44.673897	32.543365	123.16291	-20.047838	10.852836	122.35408	38.475269	-9.956767	120.108261	33.111179	38.364513	119.514534	35.793224	14.203873	119.8113975	-75.8889	7.501799	124.8967625
-43.344585	35.039463	123.419067	-20.342684	11.074328	122.403122	38.377373	-9.818569	119.837845	33.083214	38.520386	120.246658	35.7302935	14.3509085	120.0422515	-76.4156615	7.7977475	124.7639925
-42.377502	36.588612	123.631226	-20.242865	11.109453	122.001717	38.308773	-9.732388	119.665779	33.080933	38.619598	120.68174	35.694853	14.443605	120.1737595	-76.180583	7.775301	123.8296745
-41.372478	38.079235	123.884048	-20.31781	11.258456	121.928749	38.247654	-9.612762	119.490257	33.070911	38.719116	121.077278	35.6592825	14.553177	120.2837675	-76.2949025	7.963735	123.5737305
-40.343746	39.483212	124.11293	-20.339779	11.449986	121.841721	38.225586	-9.477411	119.322517	33.073116	38.848949	121.386169	35.649351	14.685769	120.354343	-76.328909	8.214203	123.329099
-39.28421	40.776859	124.407372	-20.352287	11.643183	121.745239	38.244305	-9.339836	119.160057	33.065891	38.97319	121.651566	35.655098	14.816677	120.4058115	-76.359672	8.469689	123.0846665
-38.1161	41.941628	124.576759	-20.393095	11.810568	121.672287	38.271164	-9.210623	119.042336	33.069027	39.099155	121.834946	35.6700955	14.944266	120.438641	-76.4562855	8.67687	122.905933
-36.790913	42.885677	124.556496	-20.126497	11.750213	121.50782	38.293655	-9.117995	118.968918	33.465271	39.043861	121.719894	35.879463	14.962933	120.344406	-76.132457	8.537493	122.671234
-34.959255	44.295673	124.504868	-20.371046	12.203842	121.383919	38.349628	-9.009207	118.85817	33.511803	39.160316	121.826065	35.9307155	15.0755545	120.3421175	-76.6728075	9.3321295	122.4257205
-33.717571	45.053204	124.305725	-20.3372	12.321833	121.167206	38.360535	-8.954794	118.832687	33.521011	39.217075	121.840683	35.940773	15.1311405	120.336685	-76.615173	9.5125255	121.997727
-32.528488	45.760147	124.148621	-20.111273	12.258565	120.895027	38.356903	-8.895504	118.784164	33.510124	39.287437	121.807251	35.9335135	15.1959665	120.2957075	-76.1560595	9.3211635	121.4943465
-31.301264	46.325623	124.003479	-20.349724	12.590406	120.86853	38.354279	-8.820154	118.730202	33.029938	39.565254	121.901344	35.6921085	15.37255	120.315773	-76.3915565	9.808262	121.421287
-30.414846	46.963295	124.014244	-20.354662	12.77317	120.837959	38.35553	-8.722364	118.721725	33.068161	39.658432	121.722366	35.7118455	15.468034	120.2220455	-76.4211695	10.078306	121.4538725
-28.840498	47.159977	123.654137	-20.504166	13.05697	121.1035	38.355663	-8.636722	118.816101	33.068813	39.777248	121.579727	35.712238	15.570263	120.197914	-76.72057	10.543677	122.009086
-27.608654	47.423847	123.422112	-20.424316	13.169713	121.044197	38.354115	-8.573608	118.979599	33.069252	39.874271	121.476494	35.7116835	15.6503315	120.2280465	-76.5603155	10.6890945	121.8603475
-26.17338	47.799431	123.249329	-20.459919	13.388692	121.053566	38.344723	-8.514777	119.267319	33.046638	39.989574	121.338806	35.6956805	15.7373985	120.3030625	-76.6155185	11.0399855	121.8040695
-24.925735	47.821022	123.048935	-20.473597	13.530148	121.007935	38.329105	-8.473282	119.442665	33.021198	40.068607	121.229828	35.6751515	15.7976625	120.3362465	-76.6223455	11.2626335	121.6796235
-23.748531	47.736271	122.888359	-20.4977	13.643106	121.058098	38.316074	-8.424178	119.568909	32.988815	40.158146	121.145073	35.6524445	15.866984	120.356991	-76.6478445	11.419228	121.759205
-22.539276	47.5905	122.796417	-20.539656	13.757942	121.074905	38.322521	-8.371123	119.689766	32.947273	40.271603	121.073738	35.634897	15.95024	120.381752	-76.714209	11.565644	121.768058
-21.425505	47.377171	122.734856	-20.538607	13.890041	121.102776	38.320614	-8.271262	119.748055	32.905838	40.376751	121.037888	35.613226	16.0527445	120.3929715	-76.69044	11.7273375	121.8125805
-20.262949	47.135841	122.696724	-20.600203	14.009502	121.102608	38.311188	-8.168318	119.756447	32.854961	40.495396	121.016083	35.5830745	16.163539	120.386265	-76.7834805	11.855465	121.818951
-19.14934	46.789108	122.679924	-20.636007	14.17374	121.112549	38.29018	-8.060174	119.726158	32.814243	40.619083	120.99131	35.5522115	16.2794545	120.358734	-76.8242255	12.0680255	121.866364
-17.537693	46.213699	122.643982	-20.648582	14.435455	121.063576	38.239059	-7.875341	119.67852	32.778313	40.821552	120.965134	35.508686	16.4731055	120.321827	-76.80585	12.3978045	121.805325
-16.40015	45.784428	122.536102	-20.671091	14.591458	121	38.195652	-7.772016	119.64872	32.766968	40.940006	120.952309	35.48131	16.583995	120.3005145	-76.823492	12.598921	121.6994855
-15.389046	45.256775	122.46524	-20.738111	14.757114	120.865944	38.128647	-7.657718	119.610085	32.76326	41.058323	120.939171	35.4459535	16.7003025	120.274628	-76.9221755	12.8139255	121.45726
-14.357093	44.694817	122.455826	-20.785557	14.948723	120.75428	38.065208	-7.564036	119.527771	32.758324	41.163437	120.981003	35.411766	16.7997005	120.254387	-76.98288	13.0977455	121.254173
-13.361031	44.069706	122.418365	-20.844395	15.100151	120.642815	37.993065	-7.460172	119.43972	32.736664	41.270821	121.073494	35.3648645	16.9053245	120.256607	-77.0536545	13.2949775	121.029023
-12.418625	43.353439	122.380981	-20.873802	15.258985	120.522774	37.939106	-7.356805	119.386375	32.716675	41.379173	121.16951	35.3278905	17.011184	120.2779425	-77.0754945	13.506786	120.7676055
-11.090617	42.407494	122.05069	-20.952517	15.428466	120.493294	37.883049	-7.248209	119.383873	32.701916	41.47625	121.20639	35.2924825	17.1140205	120.2951315	-77.1975165	13.7429115	120.6914565
-10.016059	41.293568	121.933258	-21.003622	15.678531	120.398354	37.778751	-7.143955	119.460381	32.687252	41.615227	121.097801	35.2330015	17.235636	120.279091	-77.2402455	14.121426	120.517617
-9.141665	40.324986	121.66507	-21.040834	15.85598	120.341202	37.684444	-7.107792	119.543472	32.689499	41.668179	120.929466	35.1869715	17.2801935	120.236469	-77.2686395	14.4317665	120.445935
-8.231686	39.358738	121.416595	-21.090073	16.037073	120.327393	37.560917	-7.114707	119.654083	32.685154	41.696503	120.709503	35.1230355	17.290898	120.181793	-77.3031815	14.783248	120.472993
-7.394848	38.300686	121.061264	-21.191696	16.203442	120.287872	37.436409	-7.120591	119.817017	32.663052	41.708683	120.430183	35.0497305	17.294046	120.1236	-77.4331225	15.112838	120.452144
-6.629934	37.21711	120.701813	-21.266865	16.363712	120.264137	37.283241	-7.149251	119.973053	32.650436	41.691929	120.122818	34.9668385	17.271339	120.0479355	-77.5005685	15.456085	120.4803385
-5.886063	36.131783	120.395241	-21.336229	16.535391	120.239212	37.135975	-7.177694	120.170212	32.627842	41.660599	119.783844	34.8819085	17.2414525	119.977028	-77.5543665	15.8293295	120.501396
-5.15849	34.985031	120.056152	-21.444958	16.695105	120.221519	36.975227	-7.212407	120.440018	32.61552	41.631725	119.378342	34.7953735	17.209659	119.90918	-77.6852895	16.180551	120.533858
-4.143943	33.291172	119.657005	-21.531473	16.908606	120.250908	36.727615	-7.234372	120.828011	32.572033	41.593269	118.743858	34.649824	17.1794485	119.7859345	-77.71277	16.6377635	120.7158815
-3.50458	32.160622	119.48838	-21.633526	16.988535	120.270523	36.61459	-7.233323	121.026588	32.507492	41.562008	118.367294	34.561041	17.1643425	119.696941	-77.828093	16.8127275	120.844105
-2.883316	31.055206	119.333801	-21.741222	17.035313	120.221916	36.506599	-7.239307	121.180641	32.432568	41.52396	118.051323	34.4695835	17.1423265	119.615982	-77.9520275	16.9282995	120.82785
-2.384901	29.93189	119.249573	-21.808342	17.024052	120.183182	36.393677	-7.26674	121.236694	32.327972	41.491859	117.818382	34.3608245	17.1125595	119.527538	-77.9775085	16.9355445	120.838826
-1.812034	28.858141	119.181648	-21.90218	16.957649	120.125366	36.324238	-7.267597	121.265068	32.212566	41.465687	117.634583	34.268402	17.099045	119.4498255	-78.072762	16.816253	120.8009065
-1.374712	27.875523	119.215347	-21.976896	16.922047	120.073494	36.24131	-7.249962	121.286331	32.106632	41.453133	117.561996	34.173971	17.1015855	119.4241635	-78.127763	16.7425085	120.7228245
-0.855863	26.859995	119.221474	-22.050291	16.845127	120.033096	36.187828	-7.239948	121.241104	32.027222	41.460995	117.564789	34.107525	17.1105235	119.4029465	-78.208107	16.5797305	120.6632455
-0.183655	25.428596	119.374954	-22.168056	16.75252	119.963303	36.108562	-7.2354	121.158554	31.908937	41.515049	117.812134	34.0087495	17.1398245	119.485344	-78.3448615	16.3652155	120.441262
0.21616	24.528128	119.512405	-22.237164	16.682501	119.871124	36.034615	-7.237589	121.026337	31.83119	41.52195	118.128815	33.9329025	17.1421805	119.577576	-78.4072305	16.2228215	120.164672
0.684038	23.641283	119.610977	-22.312214	16.624388	119.826302	35.978928	-7.221161	120.910851	31.807554	41.564606	118.441154	33.893241	17.1717225	119.6760025	-78.517669	16.0770535	119.9766015
1.011107	22.79735	119.777023	-22.358824	16.605755	119.7827	35.940414	-7.153577	120.818138	31.798521	41.627163	118.818092	33.8694675	17.236793	119.818115	-78.5871155	15.974717	119.747285
1.320585	21.950861	119.921791	-22.385942	16.590624	119.676468	35.950443	-7.052168	120.765175	31.797695	41.718586	119.292114	33.874069	17.333209	120.0286445	-78.645953	15.848039	119.3242915
1.639085	21.08906	120.019974	-22.404894	16.606459	119.522118	35.983009	-6.962697	120.744003	31.79586	41.808022	119.784271	33.8894345	17.4226625	120.264137	-78.6992225	15.7902555	118.780099
1.87912	20.248142	120.067665	-22.413746	16.631161	119.40197	35.988472	-6.893998	120.705322	31.801424	41.887764	120.169594	33.894948	17.496883	120.437458	-78.72244	15.765439	118.366482
2.213653	18.981495	120.077621	-22.396555	16.690126	119.310715	36.02549	-6.834634	120.639565	31.864798	41.919628	120.52932	33.945144	17.542497	120.5844425	-78.738254	15.837755	118.0369875
2.348802	18.068098	120.078705	-22.358425	16.721165	119.302811	36.052025	-6.821396	120.62323	31.955969	41.945778	120.634499	34.003997	17.562191	120.6288645	-78.720847	15.880139	117.9767575
2.454711	17.15896	120.073296	-22.290833	16.731224	119.347038	36.094414	-6.849139	120.660553	32.051842	41.902878	120.686844	34.073128	17.5268695	120.6736985	-78.654794	15.9355785	118.0203775
2.454971	16.242138	120.080032	-22.210875	16.745901	119.407722	36.13718	-6.917188	120.681992	32.155373	41.840466	120.638779	34.1462765	17.461639	120.6603855	-78.5680265	16.030163	118.1550585
2.441018	15.289185	120.043442	-22.14971	16.705805	119.450966	36.171726	-7.031172	120.695343	32.257927	41.715065	120.601334	34.2148265	17.3419465	120.6483385	-78.5142465	16.0696635	118.2535935
2.361087	14.306524	120.017944	-22.117378	16.61801	119.511459	36.190502	-7.202039	120.700394	32.352222	41.540676	120.558563	34.271362	17.1693185	120.6294785	-78.506118	16.0667015	118.3934395
2.180155	13.273602	120.052208	-22.040342	16.519255	119.570992	36.180969	-7.378836	120.726631	32.442646	41.332703	120.547775	34.3118075	16.9769335	120.637203	-78.3924915	16.0615765	118.504781
1.853652	11.778786	120.109238	-22.001289	16.350605	119.705666	36.152927	-7.675363	120.801147	32.575073	41.008518	120.585548	34.364	16.6665775	120.6933475	-78.366578	16.0346325	118.7179845
1.539209	10.783499	120.162796	-22.001448	16.271877	119.792892	36.121948	-7.870536	120.868889	32.65115	40.797188	120.594536	34.386549	16.463326	120.7317125	-78.389445	16.080428	118.8540715
1.22218	9.795324	120.156731	-21.974442	16.186596	119.849014	36.086006	-8.055017	120.92379	32.725872	40.5952	120.624229	34.405939	16.2700915	120.7740095	-78.354823	16.1031005	118.9240185
0.802837	8.789906	120.18573	-21.999374	16.081255	119.929001	36.05949	-8.216781	120.973518	32.78038	40.425404	120.631943	34.419935	16.1043115	120.8027305	-78.418683	16.0581985	119.0552715
0.391024	7.784262	120.205345	-21.965725	15.981791	120.002663	36.037487	-8.374823	120.995018	32.826797	40.244953	120.660522	34.432142	15.935065	120.82777	-78.363592	16.028517	119.177556
-0.11274	6.828596	120.227119	-21.986137	15.864916	120.075211	36.025417	-8.536311	121.017647	32.865658	40.088799	120.729317	34.4455375	15.776244	120.873482	-78.4178115	15.953588	119.27694
-0.642343	5.854409	120.192596	-21.968264	15.752186	120.133865	36.021683	-8.664862	121.03772	32.911011	39.931446	120.808792	34.466347	15.633292	120.923256	-78.402875	15.87108	119.344474
-1.529749	4.443972	120.166901	-21.992245	15.606579	120.190025	36.024132	-8.862333	121.042122	32.944729	39.739616	120.939781	34.4844305	15.4386415	120.9909515	-78.4689205	15.7745165	119.3890985
-2.187247	3.480196	120.119987	-21.954159	15.531715	120.203339	36.019817	-8.980704	121.044876	32.97855	39.605515	121.001564	34.4991835	15.3124055	121.02322	-78.4075015	15.7510245	119.383458
-2.887877	2.559904	120.080376	-21.923895	15.44422	120.266556	36.015121	-9.118378	121.031761	33.009644	39.471405	121.050407	34.5123825	15.1765135	121.041084	-78.3601725	15.7119265	119.492028
-3.606876	1.628188	120.008698	-21.930815	15.351963	120.301628	36.020927	-9.239962	121.025322	33.049351	39.338749	121.087158	34.535139	15.0493935	121.05624	-78.396769	15.6545325	119.547016
-4.38406	0.750264	119.970703	-21.921112	15.307034	120.32666	36.025734	-9.388726	121.027031	33.097656	39.208958	121.115852	34.561695	14.910116	121.0714415	-78.403919	15.703952	119.5818785
-5.215472	-0.173783	119.91774	-21.92909	15.234309	120.342239	36.016716	-9.51358	121.012428	33.137894	39.075123	121.128044	34.577305	14.7807715	121.070236	-78.435485	15.6878465	119.614242
-6.116296	-1.076012	119.850243	-21.920086	15.142961	120.340088	35.981411	-9.669644	120.988907	33.177956	38.929089	121.097755	34.5796835	14.6297225	121.043331	-78.4198555	15.6561995	119.636845
-7.374378	-2.409385	119.713142	-21.934256	15.060788	120.361069	35.928787	-9.888028	120.972931	33.225647	38.70845	121.030426	34.577217	14.410211	121.0016785	-78.445729	15.711365	119.7204595
-8.513033	-3.226886	119.859169	-21.918697	15.023486	120.415474	35.895599	-10.019135	120.976494	33.259853	38.575207	120.933167	34.577726	14.278036	120.9548305	-78.41512	15.768936	119.8761175
-9.412343	-4.160361	119.93895	-21.912441	14.972369	120.518219	35.88406	-10.166262	121.023453	33.294182	38.425335	120.76297	34.589121	14.1295365	120.8932115	-78.414003	15.8152015	120.1432265
-10.464188	-4.985815	120.175575	-21.909056	14.926916	120.657089	35.874626	-10.354034	121.146156	33.356182	38.271805	120.526192	34.615404	13.9588855	120.836174	-78.433516	15.8949465	120.478004
-11.575417	-5.799551	120.549026	-21.911255	14.887287	120.797203	35.863396	-10.522555	121.339622	33.400188	38.105682	120.225632	34.631792	13.7915635	120.782627	-78.454302	15.9830105	120.811779
-12.683238	-6.579004	120.889687	-21.877155	14.85593	120.89267	35.820572	-10.641332	121.582008	33.439362	37.939026	119.889305	34.629967	13.648847	120.7356565	-78.384277	16.063013	121.0496835
-13.791938	-7.31862	121.173859	-21.828468	14.778821	120.991043	35.803833	-10.766824	121.7855	33.453114	37.784153	119.571213	34.6284735	13.5086645	120.6783565	-78.2854095	16.0489775	121.3037295
-15.53684	-8.291678	121.50338	-21.856482	14.610584	121.036873	35.865112	-10.993361	122.016296	33.398438	37.588985	119.114594	34.631775	13.297812	120.565445	-78.344739	15.923356	121.508301
-16.67017	-8.850916	121.592888	-21.875948	14.465618	121.010422	35.848866	-11.065649	122.107788	33.310944	37.500168	118.864105	34.579905	13.2172595	120.4859465	-78.331801	15.7139765	121.5348975
-17.862331	-9.365511	121.576675	-21.912354	14.316227	120.93837	35.840271	-11.10418	122.119202	33.199589	37.440571	118.650009	34.51993	13.1681955	120.3846055	-78.344638	15.4642585	121.4921345
-19.010296	-9.733889	121.552567	-21.976862	14.199919	120.838203	35.811119	-11.109164	122.111404	33.07737	37.408249	118.425797	34.4442445	13.1495425	120.2686005	-78.3979685	15.2502955	121.4078055
-20.185295	-10.072046	121.477036	-22.051435	14.136923	120.753204	35.7584	-11.077716	122.097755	32.995316	37.381504	118.234932	34.376858	13.151894	120.1663435	-78.479728	15.121952	121.3400645
-21.409899	-10.214651	121.395615	-22.086176	14.078346	120.690628	35.733559	-11.067561	122.056328	32.91819	37.378345	118.107513	34.3258745	13.155392	120.0819205	-78.4982265	15.0013	121.2993355
-22.599812	-10.337356	121.27417	-22.090292	14.023323	120.679604	35.694496	-11.080491	121.992699	32.877907	37.355145	118.047569	34.2862015	13.137327	120.020134	-78.4667855	14.909319	121.339074
-24.346167	-10.318655	121.183464	-22.072168	13.925905	120.780731	35.689869	-11.157332	121.809914	32.840572	37.303295	118.013237	34.2652205	13.0729815	119.9115755	-78.4095565	14.7788285	121.6498865
-25.488461	-10.132175	121.258865	-22.043419	13.862088	120.969795	35.656151	-11.220931	121.654335	32.850945	37.249287	118.034592	34.253548	13.014178	119.8444635	-78.340386	14.709998	122.0951265
-26.645979	-9.929022	121.35717	-21.988041	13.80357	121.174286	35.656044	-11.253416	121.509697	32.888123	37.222313	118.030212	34.2720835	12.9844485	119.7699545	-78.2481655	14.6226915	122.5786175
-27.690617	-9.613305	121.533859	-21.933172	13.753271	121.441826	35.666164	-11.282221	121.420074	32.947968	37.179401	118.156364	34.307066	12.94859	119.788219	-78.17341	14.557952	123.095433
-28.801628	-9.236814	121.69973	-21.889935	13.717447	121.666756	35.67691	-11.31172	121.374763	33.008141	37.194954	118.297943	34.3425255	12.941617	119.836353	-78.1223955	14.493277	123.497159
-29.788706	-8.766671	121.771332	-21.841959	13.655988	121.847977	35.690922	-11.342571	121.342064	33.064384	37.167686	118.530525	34.377653	12.9125575	119.9362945	-78.061571	14.3994185	123.7596595
-30.839861	-8.26191	121.729675	-21.857391	13.609941	121.945	35.694672	-11.379563	121.331444	33.085625	37.136696	118.81031	34.3901485	12.8785665	120.070877	-78.1049305	14.3413155	123.819123
-32.269039	-7.397042	121.581841	-21.889387	13.578756	121.959595	35.64333	-11.408758	121.291328	33.114677	37.08577	119.038628	34.3790035	12.838506	120.164978	-78.1577775	14.319006	123.754212
-33.164417	-6.743077	121.462593	-21.914776	13.605377	121.892227	35.550785	-11.429608	121.230949	33.158852	37.093353	119.023575	34.3548185	12.8318725	120.127262	-78.1843705	14.3788815	123.657192
-34.068661	-6.009491	121.294907	-21.93655	13.681359	121.756134	35.490425	-11.412808	121.14035	33.188461	37.11137	118.92688	34.339443	12.849281	120.033615	-78.212543	14.513437	123.478653
-34.854149	-5.24336	121.138	-21.915617	13.750299	121.606781	35.445522	-11.374891	120.977905	33.181648	37.170444	118.780624	34.313585	12.8977765	119.8792645	-78.144819	14.6028215	123.3342975
-35.594318	-4.453096	120.988693	-21.892565	13.828382	121.459602	35.428379	-11.29215	120.793938	33.146702	37.25465	118.605545	34.2875405	12.98125	119.6997415	-78.0726705	14.675514	123.2194625
-36.299625	-3.614061	120.931839	-21.87347	13.87464	121.353378	35.452766	-11.163139	120.640327	33.115097	37.373672	118.419777	34.2839315	13.1052665	119.530052	-78.0308715	14.6440135	123.176704
-36.937408	-2.712999	120.909248	-21.822979	13.936271	121.295609	35.474388	-11.008605	120.529243	33.083897	37.504185	118.243752	34.2791425	13.24779	119.3864975	-77.9251005	14.624752	123.2047205
-37.749092	-1.299778	121.069695	-21.760103	14.070813	121.308647	35.553074	-10.747223	120.485672	33.023518	37.735935	117.948654	34.288296	13.494356	119.217163	-77.808502	14.64727	123.400131
-38.236393	-0.345837	121.182266	-21.720251	14.122772	121.355736	35.607788	-10.551195	120.503258	32.96418	37.882538	117.755005	34.285984	13.6656715	119.1291315	-77.726486	14.5798725	123.5823405
-38.662533	0.679992	121.33075	-21.689465	14.18118	121.444878	35.655205	-10.384699	120.542816	32.88258	38.026421	117.626778	34.2688925	13.820861	119.084797	-77.6478225	14.541499	123.804959
-39.037853	1.707355	121.437469	-21.70348	14.153007	121.554115	35.716705	-10.240662	120.550858	32.789074	38.158363	117.570023	34.2528895	13.9588505	119.0604405	-77.6598495	14.3471635	124.0477895
-39.304604	2.716854	121.510361	-21.711443	14.068386	121.686348	35.792889	-10.121187	120.522949	32.6703	38.285046	117.639374	34.2315945	14.0819295	119.0811615	-77.6544805	14.0548425	124.2915345
-39.551098	3.71277	121.49202	-21.721848	13.946722	121.780411	35.84256	-10.033815	120.450417	32.564659	38.403496	117.807198	34.2036095	14.1848405	119.1288075	-77.6473055	13.7086035	124.4320145
-39.702812	4.784399	121.405807	-21.742247	13.80753	121.824554	35.909382	-9.956197	120.359894	32.501438	38.490276	118.093559	34.20541	14.2670395	119.2267265	-77.689904	13.3480205	124.4223815
-39.857681	6.370096	121.052887	-21.756916	13.660844	121.72345	35.992794	-9.895555	120.240486	32.505737	38.584064	118.619583	34.2492655	14.3442545	119.4300345	-77.7630975	12.9774335	124.0168655
-39.896332	7.43833	120.647919	-21.74172	13.582462	121.508339	36.036915	-9.866958	120.214165	32.576092	38.622074	119.049156	34.3065035	14.377558	119.6316605	-77.7899435	12.787366	123.3850175
-39.840717	8.515635	120.170341	-21.736609	13.54053	121.22197	36.117485	-9.897085	120.206429	32.697289	38.608448	119.461403	34.407387	14.3556815	119.833916	-77.880605	12.7253785	122.610024
-39.777435	9.608159	119.691376	-21.706223	13.500945	120.924271	36.138672	-9.9552	120.145859	32.842907	38.545872	119.851364	34.4907895	14.295336	119.9986115	-77.9032355	12.706554	121.8499305
-39.637505	10.628898	119.228958	-21.664568	13.471657	120.594147	36.168442	-10.051778	120.087601	33.023296	38.479759	120.174614	34.595869	14.2139905	120.1311075	-77.925005	12.7293235	121.0571865
-39.507057	11.621177	118.904457	-21.622498	13.452334	120.329247	36.180321	-10.143428	120.01506	33.215225	38.385056	120.372307	34.697773	14.120814	120.1936835	-77.942769	12.783854	120.4648105
-39.332001	12.586021	118.742157	-21.596653	13.46199	120.240631	36.168591	-10.22441	119.886765	33.415955	38.28437	120.477295	34.792273	14.02998	120.18203	-77.985579	12.894	120.299232
-39.08289	13.943869	118.834702	-21.432379	13.5069	120.174286	36.166519	-10.348088	119.822502	33.693523	38.136734	120.462608	34.930021	13.894323	120.142555	-77.794779	13.119477	120.206017
-38.846951	14.772679	118.970146	-21.292271	13.54902	120.219315	36.1922	-10.420126	119.912018	33.861439	38.049706	120.472633	35.0268195	13.81479	120.1923255	-77.6113615	13.28325	120.2463045
-38.565964	15.539055	119.065353	-21.234409	13.597157	120.328735	36.237465	-10.490849	120.104088	33.99485	37.939869	120.515755	35.1161575	13.72451	120.3099215	-77.5849755	13.469804	120.3475485
-38.31353	16.283161	119.157349	-21.15708	13.647842	120.395515	36.283802	-10.550169	120.330597	34.080238	37.852364	120.524765	35.18202	13.6510975	120.427681	-77.49618	13.6445865	120.363349
-38.056309	16.978859	119.321999	-21.141594	13.705173	120.562729	36.303165	-10.589461	120.536232	34.114014	37.797886	120.476021	35.2085895	13.6042125	120.5061265	-77.4917775	13.8061335	120.6193315
-37.781963	17.617622	119.524956	-21.123344	13.750707	120.720695	36.321743	-10.587243	120.737007	34.099159	37.776917	120.335976	35.210451	13.594837	120.5364915	-77.457139	13.906577	120.9048985
-37.535599	18.243616	119.702057	-21.114248	13.817867	120.868385	36.344364	-10.536306	120.979813	34.019135	37.807831	120.16597	35.1817495	13.6357625	120.5728915	-77.4102455	13.9999715	121.1638785
-37.116375	19.106245	119.784927	-21.143583	13.993929	121.020973	36.392094	-10.43609	121.421432	33.907303	37.905174	119.647255	35.1496985	13.734542	120.5343435	-77.4368645	14.253316	121.5076025
-36.761242	19.630156	119.647682	-21.172667	14.136784	120.984329	36.418568	-10.351094	121.740494	33.827942	37.947124	119.168976	35.123255	13.798015	120.454735	-77.468589	14.475553	121.513923
-36.418007	20.164356	119.397713	-21.185501	14.244106	120.857002	36.394981	-10.27192	122.118546	33.767033	37.934139	118.663391	35.081007	13.8311095	120.3909685	-77.452009	14.6571025	121.3230355
-35.845901	20.514948	118.98214	-21.239697	14.316474	120.69545	36.378559	-10.212422	122.447571	33.723656	37.909554	118.024971	35.0511075	13.848566	120.236271	-77.5305015	14.784382	121.154629
-35.684067	21.229353	118.82486	-21.253973	14.325185	120.528725	36.335995	-10.201596	122.678246	33.651684	37.832176	117.502632	34.9938395	13.81529	120.090439	-77.5017855	14.83508	120.967011
-35.063187	21.646662	118.473793	-21.25267	14.285505	120.376694	36.329128	-10.22954	122.741989	33.618038	37.736401	117.06002	34.973583	13.7534305	119.9010045	-77.478923	14.8175795	120.8523835
-34.923897	22.39591	118.434052	-21.212402	14.16707	120.25753	36.362865	-10.280238	122.747124	33.581013	37.660236	116.753471	34.971939	13.689999	119.7502975	-77.396743	14.644141	120.7647625
-34.279991	23.375433	118.158363	-21.166708	14.04458	120.080521	36.384274	-10.314228	122.639397	33.565254	37.616562	116.55674	34.974764	13.651167	119.5980685	-77.30818	14.437993	120.5629735
-33.829502	24.16955	118.002892	-21.148767	14.019391	119.969955	36.433807	-10.33281	122.505333	33.56205	37.630299	116.537201	34.9979285	13.6487445	119.521267	-77.2954625	14.3900375	120.418643
-33.340179	24.993948	117.901314	-21.126751	14.054961	119.863335	36.409866	-10.307389	122.392334	33.581993	37.672661	116.50351	34.9959295	13.682636	119.447922	-77.2494315	14.427286	120.278748
-32.856834	25.921396	117.811478	-21.101751	14.116013	119.791367	36.361832	-10.287085	122.224442	33.619205	37.71637	116.494308	34.9905185	13.7146425	119.359375	-77.1940205	14.5173835	120.223359
-32.393883	26.904249	117.824135	-21.103828	14.233109	119.755409	36.318466	-10.287174	122.00148	33.668568	37.729935	116.507111	34.993517	13.7213805	119.2542955	-77.201173	14.7448375	120.2565225
-31.885334	27.904093	117.915817	-21.104401	14.30552	119.720039	36.240204	-10.290143	121.710419	33.681549	37.79771	116.606697	34.9608765	13.7537835	119.158558	-77.1696785	14.8572565	120.28152
-31.398197	28.960949	118.124023	-21.116703	14.343293	119.709435	36.164181	-10.301318	121.310272	33.65881	37.858353	116.802849	34.9114955	13.7785175	119.0565605	-77.1449015	14.9080685	120.3623095
-30.610926	30.555634	118.592628	-21.20837	14.411874	119.743073	36.008282	-10.25751	120.686279	33.5718	37.986187	117.147896	34.790041	13.8643385	118.9170875	-77.206781	14.9594095	120.5690585
-30.07029	31.608057	118.888985	-21.276194	14.471313	119.792793	35.892998	-10.231491	120.264885	33.480335	38.082394	117.419243	34.6866665	13.9254515	118.842064	-77.2390545	15.0171745	120.743522
-29.569868	32.667847	119.219879	-21.370359	14.541228	119.842484	35.744484	-10.188903	119.895706	33.356045	38.176853	117.630981	34.5502645	13.993975	118.7633435	-77.2909825	15.088481	120.9216245
-28.980488	33.707233	119.485535	-21.497509	14.634445	119.891212	35.584404	-10.144087	119.598923	33.23933	38.257736	117.789459	34.411867	14.0568245	118.694191	-77.406885	15.2120655	121.088233
-28.443476	34.746365	119.652351	-21.628084	14.741061	119.922188	35.427349	-10.109201	119.352722	33.093796	38.332958	117.858551	34.2605725	14.1118785	118.6056365	-77.5167405	15.3702435	121.2387395
-27.847904	35.71608	119.760963	-21.783655	14.822308	119.927094	35.22998	-10.077726	119.120148	32.942291	38.38382	117.850494	34.0861355	14.153047	118.485321	-77.6534455	15.491569	121.368867
-27.274994	36.653255	120.007362	-21.938524	14.888382	119.94841	35.022171	-10.020829	118.831543	32.762856	38.447052	117.877686	33.8925135	14.2131115	118.3546145	-77.7695615	15.5636525	121.5422055
-26.294077	37.947136	120.616005	-22.199547	14.920306	120.032776	34.751545	-9.918467	118.355095	32.46875	38.571602	118.100914	33.6101475	14.3265675	118.2280045	-78.0092415	15.5140445	121.8375475
-25.634769	38.722595	120.963226	-22.356487	14.940434	120.052887	34.609463	-9.795282	118.096863	32.265221	38.713749	118.433746	33.437342	14.4592335	118.2653045	-78.150316	15.4216345	121.8404695
-24.95719	39.463459	121.273109	-22.589808	14.963288	119.963928	34.450146	-9.658624	117.828545	32.039787	38.855076	118.810677	33.2449665	14.598226	118.319611	-78.4245825	15.32835	121.608245
-24.254576	40.126217	121.423317	-22.790987	15.007697	119.797562	34.305916	-9.534892	117.58989	31.829716	38.977631	119.114449	33.067816	14.7213695	118.3521695	-78.64979	15.2940245	121.2429545
-23.538919	40.718346	121.461533	-23.080427	15.177095	119.723907	34.132832	-9.404042	117.405441	31.636698	39.10553	119.287239	32.884765	14.850744	118.34634	-79.045619	15.503446	121.101474
-22.809507	41.250809	121.36837	-23.170177	15.252857	119.474434	33.935654	-9.281493	117.236008	31.48678	39.228622	119.39006	32.711217	14.9735645	118.313034	-79.051571	15.5321495	120.635834
-21.991386	41.717049	121.31926	-23.372095	15.511559	119.393005	33.755333	-9.181508	117.148102	31.375738	39.334629	119.438126	32.5655355	15.0765605	118.293114	-79.3097255	15.9465575	120.492896
-20.76366	42.203609	121.292709	-23.508314	15.769069	119.381973	33.54673	-9.084527	117.110954	31.3001	39.426144	119.55764	32.423415	15.1708085	118.334297	-79.440043	16.3673295	120.429649
-19.974216	42.365028	121.3909	-23.539547	15.823791	119.414284	33.442265	-9.079029	117.123329	31.2866	39.435829	119.713867	32.3644325	15.1784	118.418598	-79.4435265	16.469182	120.40997
-19.145876	42.436466	121.495369	-23.591665	15.868203	119.51593	33.362591	-9.09482	117.193199	31.295237	39.42429	119.853569	32.328914	15.164735	118.523384	-79.512244	16.571671	120.508476
-18.318584	42.394379	121.561775	-23.680052	15.923084	119.630539	33.29562	-9.151431	117.291496	31.314844	39.385326	119.998528	32.305232	15.1169475	118.645012	-79.665336	16.7292205	120.616066
-17.420898	42.250404	121.581528	-23.643833	15.881435	119.739639	33.24358	-9.210731	117.443886	31.329241	39.347172	120.118126	32.2864105	15.0682205	118.781006	-79.5740765	16.6946495	120.698272
-16.641911	42.059704	121.605942	-23.672483	15.897801	119.816124	33.195351	-9.271393	117.638573	31.311863	39.301075	120.139763	32.253607	15.014841	118.889168	-79.598573	16.780761	120.74308
-15.840451	41.748711	121.537544	-23.808142	15.9521	119.99012	33.138241	-9.320075	117.866638	31.276951	39.259499	120.128014	32.207596	14.969712	118.997326	-79.82388	16.934488	120.982914
-14.668693	41.195328	121.356369	-23.867582	15.939206	119.956482	33.056721	-9.372802	118.178238	31.177006	39.206062	120.045387	32.1168635	14.91663	119.1118125	-79.8520275	16.961782	120.8011515
-13.937466	40.726418	121.243301	-24.048868	15.950243	119.960594	33.016029	-9.394041	118.28064	31.065819	39.212299	120.01815	32.040924	14.909129	119.149395	-80.13866	16.991357	120.771793
-13.257088	40.195324	121.187401	-24.091179	15.896124	119.781563	32.959213	-9.371837	118.265106	30.914438	39.256092	119.9711	31.9368255	14.9421275	119.118103	-80.1191835	16.8501205	120.445023
-12.549728	39.554459	121.042427	-24.187317	15.850035	119.662186	32.914509	-9.272884	118.16362	30.757883	39.331482	119.905624	31.836196	15.029299	119.034622	-80.21083	16.670771	120.28975
-11.810168	38.923817	120.788284	-24.265581	15.873617	119.503632	32.875385	-9.161741	118.073997	30.630943	39.41901	119.801544	31.753164	15.1286345	118.9377705	-80.284326	16.6185995	120.0694935
-11.197073	38.228951	120.532013	-24.309816	15.965086	119.36245	32.828392	-9.060372	118.064034	30.505795	39.560101	119.696091	31.6670935	15.2498645	118.8800625	-80.2867255	16.6803075	119.8448375
-10.579329	37.509117	120.269379	-24.383915	16.089397	119.258163	32.775829	-8.992879	118.105247	30.842552	39.379192	119.320419	31.8091905	15.1931565	118.712833	-80.5770205	16.9856375	119.803493
-9.586479	36.294315	119.752098	-24.440506	16.309282	119.148651	32.644653	-8.976526	118.322586	30.440441	39.651623	119.122139	31.542547	15.3375485	118.7223625	-80.423559	17.2810155	119.5749395
-8.99254	35.441463	119.480453	-24.499027	16.435585	119.155479	32.50856	-9.030279	118.527046	30.445215	39.60651	118.829384	31.4768875	15.2881155	118.678215	-80.4749415	17.5830545	119.632743
-8.419901	34.53487	119.278404	-24.562458	16.54068	119.187187	32.349625	-9.138782	118.736839	30.454823	39.521702	118.590477	31.402224	15.19146	118.663658	-80.52714	17.8899	119.710716
-7.879663	33.539341	119.15274	-24.647196	16.5942	119.120583	32.208656	-9.233271	118.962456	30.455938	39.416321	118.450233	31.332297	15.091525	118.7063445	-80.626689	18.096875	119.5348215
-7.377685	32.588188	118.980911	-24.763536	16.532951	118.99189	32.084431	-9.335432	119.150177	30.40711	39.336716	118.392776	31.2457705	15.000642	118.7714765	-80.7728425	18.06526	119.2123035
-6.963516	31.598198	118.841698	-24.87426	16.46055	118.767807	31.974443	-9.388366	119.197914	30.298195	39.278767	118.384705	31.136319	14.9452005	118.7913095	-80.884839	17.9758995	118.7443045
-6.576604	30.583122	118.675385	-25.003502	16.370981	118.553886	31.866159	-9.398666	119.124619	30.157974	39.245987	118.345032	31.0120665	14.9236605	118.7348255	-81.0190705	17.8183015	118.3729465
-5.999617	29.088217	118.517319	-25.128258	16.270531	118.434631	31.767632	-9.354544	118.952072	29.98892	39.255779	118.177162	30.878276	14.9506175	118.564617	-81.134792	17.5904445	118.304645
-5.620989	28.125879	118.448318	-25.172239	16.282385	118.416451	31.721645	-9.299651	118.929543	29.907652	39.300915	118.099304	30.8146485	15.000632	118.5144235	-81.1591265	17.564138	118.3184785
-5.343188	27.11972	118.398178	-25.245071	16.338011	118.425842	31.687504	-9.246757	118.993126	29.839293	39.356724	118.038849	30.7633985	15.0549835	118.5159875	-81.2535405	17.6210385	118.3356965
-5.049325	26.138767	118.402222	-25.300386	16.394167	118.432663	31.606461	-9.191008	119.075798	29.774391	39.40049	117.9916	30.690426	15.104741	118.533699	-81.291198	17.683593	118.331627
-4.81248	25.137394	118.415138	-25.376133	16.446339	118.467667	31.529409	-9.170085	119.136368	29.700983	39.429031	117.983971	30.615196	15.129473	118.5601695	-81.367462	17.763205	118.3751645
-4.582591	24.158209	118.478622	-25.452032	16.451132	118.522797	31.459118	-9.147179	119.197395	29.637953	39.452141	118.030258	30.5485355	15.152481	118.6138265	-81.4525995	17.749783	118.4317675
-4.4771	23.160954	118.567261	-25.555281	16.47628	118.5439	31.384575	-9.116928	119.263008	29.569181	39.488895	118.164108	30.476878	15.1859835	118.713558	-81.58744	17.7665765	118.374242
-4.263352	21.645222	118.622185	-25.659252	16.493181	118.44635	31.292606	-9.010416	119.308533	29.446449	39.596191	118.405617	30.3695275	15.2928875	118.857075	-81.6880315	17.6934745	118.035625
-4.208951	20.679855	118.564537	-25.743576	16.538818	118.343475	31.253899	-8.911846	119.269882	29.362185	39.686295	118.515991	30.308042	15.3872245	118.8929365	-81.795194	17.6904115	117.7940135
-4.152846	19.723274	118.479004	-25.798311	16.601547	118.241249	31.193075	-8.755523	119.23233	29.271013	39.81702	118.55439	30.232044	15.5307485	118.89336	-81.828666	17.6723455	117.589138
-4.148386	18.728281	118.418442	-25.859161	16.660442	118.188354	31.160101	-8.58989	119.212914	29.187246	39.960117	118.579315	30.1736735	15.6851135	118.8961145	-81.8919955	17.6357705	117.4805935
-4.162069	17.765471	118.397522	-25.879013	16.732138	118.181839	31.144207	-8.421133	119.263672	29.11861	40.098335	118.608856	30.1314085	15.838601	118.936264	-81.8894345	17.625675	117.427414
-4.279656	16.822145	118.402573	-25.897535	16.835421	118.173157	31.152937	-8.271365	119.393387	29.075708	40.235577	118.657051	30.1143225	15.982106	119.025219	-81.9093925	17.688736	117.321095
-4.38183	15.850144	118.419434	-25.914616	16.886475	118.195328	31.147789	-8.146141	119.597748	29.058929	40.357475	118.680573	30.103359	16.105667	119.1391605	-81.932591	17.667283	117.2514955
-4.64661	14.37995	118.504929	-25.911573	16.949718	118.281998	31.131401	-7.973054	119.913567	29.049709	40.496475	118.682671	30.090555	16.2617105	119.298119	-81.913701	17.6377255	117.265877
-4.882692	13.415387	118.574142	-25.916571	16.959057	118.31144	31.130138	-7.915358	120.109131	29.045572	40.546902	118.699669	30.087855	16.315772	119.4044	-81.920997	17.602342	117.21848
-5.18332	12.462384	118.603119	-25.938278	16.925356	118.327568	31.122974	-7.916103	120.235992	29.050768	40.554733	118.72728	30.086871	16.319315	119.481636	-81.963427	17.531397	117.1735
-5.490646	11.505199	118.585167	-25.972574	16.86578	118.341759	31.11014	-7.964535	120.273804	29.027912	40.484695	118.742226	30.069026	16.26008	119.508015	-82.014174	17.47148	117.175503
-5.8878	10.519354	118.566391	-25.991016	16.728739	118.38974	31.085083	-8.064268	120.24884	29.003775	40.396763	118.748924	30.044429	16.1662475	119.498882	-82.026461	17.2912305	117.280598
-6.292264	9.576747	118.556664	-26.007366	16.582855	118.450455	31.037144	-8.162607	120.192574	28.97788	40.271168	118.796707	30.007512	16.0542805	119.4946405	-82.022244	17.1114295	117.4062695
-6.759697	8.659829	118.561157	-26.007315	16.432123	118.542442	31.013445	-8.290485	120.144699	28.973505	40.137321	118.897507	29.993475	15.923418	119.521103	-82.008105	16.940828	117.563781
-7.52411	7.307462	118.5774	-26.00754	16.226967	118.724335	30.982981	-8.478089	120.050362	29.000605	39.933918	119.131683	29.991793	15.7279145	119.5910225	-82.006873	16.7260195	117.8576475
-8.095019	6.434125	118.636787	-26.061001	16.12257	118.967178	30.980036	-8.627675	119.965446	29.010508	39.795582	119.304466	29.995272	15.5839535	119.634956	-82.117274	16.6611865	118.2994
-8.746496	5.62029	118.711365	-26.036703	16.009123	119.104294	30.973698	-8.748568	119.877121	29.009857	39.674675	119.542023	29.9917775	15.4630535	119.709572	-82.0651835	16.5551925	118.499016
-9.394588	4.718317	118.75676	-26.039055	15.948397	119.322464	30.939093	-8.847883	119.750252	29.02145	39.592949	119.735313	29.9802715	15.372533	119.7427825	-82.0583815	16.524261	118.9021455
-9.925229	3.857502	118.705299	-26.066757	15.930636	119.55806	30.909803	-8.903813	119.620705	29.035395	39.528301	119.96096	29.972599	15.312244	119.7908325	-82.106113	16.549028	119.3252875
-10.611736	3.027423	118.712875	-26.076279	15.928189	119.762848	30.864698	-8.925829	119.479301	29.044987	39.484577	120.220634	29.9548425	15.279374	119.8499675	-82.1074005	16.577004	119.6757285
-11.337132	2.21545	118.709579	-26.113691	15.93305	119.967056	30.798643	-8.943313	119.338623	29.027584	39.467682	120.45668	29.9131135	15.2621845	119.8976515	-82.1404955	16.6039155	120.0364605
-12.52302	0.86898	118.620323	-26.189125	15.999349	120.187042	30.706432	-8.914493	119.140663	28.970507	39.480919	120.775459	29.8384695	15.283213	119.958061	-82.2167195	16.715485	120.416023
-13.286631	0.000506	118.501045	-26.260433	16.092846	120.285858	30.649475	-8.84449	119.07972	28.92589	39.522377	120.916389	29.7876825	15.3389435	119.9980545	-82.3085485	16.8467485	120.5736615
-14.123363	-0.914815	118.474365	-26.311367	16.160975	120.318283	30.604851	-8.769917	119.0961	28.866875	39.602482	121.01767	29.735863	15.4162825	120.056885	-82.358597	16.9056675	120.579681
-14.958374	-1.853379	118.461136	-26.379103	16.262106	120.312271	30.577707	-8.684671	119.191483	28.800451	39.71167	121.021065	29.689079	15.5134995	120.106274	-82.447285	17.0107125	120.518268
-15.818808	-2.822202	118.440056	-26.458326	16.350954	120.254501	30.573589	-8.600245	119.343269	28.714725	39.802818	120.940994	29.644157	15.6012865	120.1421315	-82.560809	17.1006215	120.3668705
-16.746639	-3.800827	118.436394	-26.503637	16.393059	120.13266	30.591547	-8.534937	119.533363	28.629095	39.879368	120.777557	29.610321	15.6722155	120.15546	-82.617595	17.1139025	120.10986
-17.645819	-4.840248	118.527458	-26.537918	16.397503	120.019066	30.637657	-8.505906	119.793465	28.522469	39.92944	120.534042	29.580063	15.711767	120.1637535	-82.655899	17.083239	119.8743785
-19.074163	-6.402556	118.780754	-26.562765	16.317665	119.870911	30.691296	-8.531879	120.249092	28.425249	39.897297	120.011673	29.5582725	15.682709	120.1303825	-82.6838025	16.952621	119.6114395
-20.085129	-7.427487	119.092224	-26.555714	16.212181	119.772743	30.718922	-8.599633	120.630669	28.406775	39.812275	119.61573	29.5628485	15.606321	120.1231995	-82.6742765	16.818041	119.4222865
-21.103802	-8.450783	119.432922	-26.541269	16.095711	119.65712	30.776892	-8.711493	121.044579	28.42366	39.671028	119.177498	29.600276	15.4797675	120.1110385	-82.682814	16.7116545	119.2032015
-22.164423	-9.409944	119.764008	-26.499949	15.931593	119.557777	30.813038	-8.860904	121.457581	28.463238	39.478767	118.707069	29.638138	15.3089315	120.082325	-82.638036	16.5542545	119.033229
-23.2686	-10.294214	120.08078	-26.447052	15.727171	119.442619	30.852282	-9.023855	121.81797	28.493759	39.245857	118.274239	29.6730205	15.111001	120.0461045	-82.5671245	16.343341	118.8391335
-24.378675	-11.171185	120.382988	-26.381826	15.473974	119.359711	30.902126	-9.248861	122.079445	28.541929	38.986893	117.802177	29.7220275	14.869016	119.940811	-82.4856795	16.078932	118.778611
-25.525328	-11.867439	120.680855	-26.326433	15.207384	119.326523	30.947557	-9.45409	122.321495	28.575758	38.705265	117.393219	29.7616575	14.6255875	119.857357	-82.4145235	15.7891805	118.795689
-27.203253	-12.843457	120.963417	-26.231602	14.736793	119.322777	31.009983	-9.785501	122.515045	28.630337	38.257145	116.904594	29.82016	14.235822	119.7098195	-82.283364	15.237764	118.9357345
