# Supplementary material for: How to jointly control a ball trajectory on a moving board: Methodological insights into Motor Learning and Rehabilitation
Source: PLoS One. 2025 Oct 15;20(10):e0334588. doi: 10.1371/journal.pone.0334588 (PMC12527165; doi:10.1371/journal.pone.0334588)
Supplement: S2 Data — (ZIP) [file pone.0334588.s002.zip › D4_014.csv]

Ball_X	Ball_Y	Ball_Z	BoardCentre_X	BoardCentre_Y	BoardCentre_Z	P1LeftHand_X	P1LeftHand_Y	P1LeftHand_Z	P1RightHand_X	P1RightHand_Y	P1RightHand_Z	P1MidHands_X	P1MidHands_Y	P1MidHands_Z	P2MidHands_X	P2MidHands_Y	P2MidHands_Z
-6.888217	36.035698	117.80397	-25.238359	17.61064	116.571747	31.359131	-7.978101	117.957054	30.386209	40.267609	118.185402	30.87267	16.144754	118.071228	-81.349388	19.076526	115.072266
-6.042637	35.12368	117.89135	-25.16958	17.641518	116.677185	31.473183	-7.946441	118.066261	30.48641	40.302162	118.266655	30.9797965	16.1778605	118.166458	-81.3189565	19.1051755	115.187912
-5.325217	34.160103	118.028381	-25.084282	17.651443	116.806091	31.579811	-7.916317	118.220116	30.585325	40.337326	118.396393	31.082568	16.2105045	118.3082545	-81.251132	19.0923815	115.3039275
-4.645034	33.197109	118.181931	-25.00069	17.658884	116.937569	31.686708	-7.894141	118.415543	30.674215	40.356045	118.596031	31.1804615	16.230952	118.505787	-81.1818415	19.086816	115.369351
-4.096026	32.181797	118.39032	-24.980289	17.618982	117.054474	31.783545	-7.885571	118.626534	30.747557	40.367378	118.800018	31.265551	16.2409035	118.713276	-81.226129	18.9970605	115.395672
-3.506066	31.047174	118.504784	-24.967121	17.583279	117.162338	31.862221	-7.862154	118.82753	30.799255	40.376873	118.992851	31.330738	16.2573595	118.9101905	-81.26498	18.9091985	115.4144855
-2.858489	29.52334	118.680206	-24.914696	17.519625	117.324722	31.932756	-7.824804	119.095573	30.814934	40.404255	119.174149	31.373845	16.2897255	119.134861	-81.203237	18.7495245	115.514583
-2.500618	28.33593	118.776337	-24.915102	17.485949	117.4515	31.981049	-7.775004	119.234932	30.803659	40.442841	119.247185	31.392354	16.3339185	119.2410585	-81.222558	18.6379795	115.6619415
-2.137761	27.210262	118.83532	-24.913656	17.434446	117.587257	32.021214	-7.727376	119.361206	30.788342	40.460606	119.290581	31.404778	16.366615	119.3258935	-81.23209	18.502277	115.8486205
-1.929274	26.092382	118.928757	-24.914259	17.40062	117.695251	32.056297	-7.689775	119.459679	30.726715	40.535252	119.342598	31.391506	16.4227385	119.4011385	-81.220024	18.3785015	115.9893635
-1.722579	24.89657	118.927856	-24.916649	17.383095	117.819321	32.087254	-7.643848	119.583038	30.695894	40.566589	119.371124	31.391574	16.4613705	119.477081	-81.224872	18.3048195	116.161561
-1.61281	23.687355	119.004845	-24.885742	17.337399	117.938599	32.114895	-7.607834	119.699158	30.68169	40.610416	119.393852	31.3982925	16.501291	119.546505	-81.1697765	18.173507	116.330693
-1.523367	22.503342	119.035553	-24.88505	17.320099	118.066467	32.13393	-7.578071	119.808937	30.665833	40.638161	119.383682	31.3998815	16.530045	119.5963095	-81.1699815	18.110153	116.5366245
-1.56123	20.714067	119.078041	-24.865429	17.266787	118.341049	32.150593	-7.564768	119.927559	30.656124	40.638756	119.285927	31.4033585	16.536994	119.606743	-81.1342165	17.99658	117.075355
-1.678772	19.470407	119.19857	-24.847771	17.227188	118.596886	32.183067	-7.579601	119.971039	30.660837	40.614094	119.226227	31.421952	16.5172465	119.598633	-81.117494	17.9371295	117.595139
-1.802597	18.255226	119.313225	-24.816732	17.171375	118.865669	32.191597	-7.592767	120.026207	30.671787	40.588623	119.225563	31.431692	16.497928	119.625885	-81.065156	17.844822	118.105453
-2.012879	17.046022	119.467529	-24.780933	17.092113	119.191948	32.217785	-7.617592	120.051804	30.688269	40.536995	119.320229	31.453027	16.4597015	119.6860165	-81.014893	17.7245245	118.6978795
-2.222781	15.811114	119.629143	-24.739786	16.967274	119.506264	32.255394	-7.661314	120.103416	30.711689	40.502678	119.436813	31.4835415	16.420682	119.7701145	-80.9631135	17.513866	119.2424135
-2.494859	14.574441	119.833099	-24.728853	16.873661	119.806625	32.277031	-7.731102	120.175102	30.72974	40.427761	119.628952	31.5033855	16.3483295	119.902027	-80.9610915	17.3989925	119.711223
-2.801564	13.341169	120.004227	-24.709425	16.739168	120.057655	32.306797	-7.816049	120.269669	30.742777	40.350285	119.800293	31.524787	16.267118	120.034981	-80.943637	17.211218	120.080329
-3.362258	11.496498	120.154343	-24.71862	16.590008	120.341217	32.359066	-7.959793	120.428062	30.755249	40.20575	120.013962	31.5571575	16.1229785	120.221012	-80.9943975	17.0570375	120.461422
-3.797096	10.265768	120.255348	-24.723951	16.462942	120.41581	32.38105	-8.081003	120.518318	30.763248	40.09956	120.098686	31.572149	16.0092785	120.308502	-81.020051	16.9166055	120.523118
-4.235251	9.033541	120.273911	-24.730673	16.333738	120.428871	32.404964	-8.206034	120.570457	30.767313	39.978703	120.150497	31.5861385	15.8863345	120.360477	-81.0474845	16.7811415	120.497265
-4.735653	7.797759	120.185974	-24.74608	16.17765	120.428741	32.416656	-8.326296	120.580765	30.791452	39.844444	120.158493	31.604054	15.759074	120.369629	-81.096214	16.596226	120.487853
-5.22259	6.556475	120.096031	-24.735765	16.025236	120.374657	32.421215	-8.464488	120.565102	30.78628	39.717606	120.116951	31.6037475	15.626559	120.3410265	-81.0752775	16.423913	120.4082875
-5.835021	5.399386	120.066811	-24.715174	15.868172	120.35463	32.438866	-8.570196	120.536087	30.78867	39.593407	120.037354	31.613768	15.5116055	120.2867205	-81.044116	16.2247385	120.4225395
-6.368264	4.125858	119.975487	-24.662275	15.740873	120.328758	32.454021	-8.66706	120.500412	30.804962	39.483887	119.977692	31.6294915	15.4084135	120.239052	-80.9540415	16.0733325	120.418464
-7.213195	2.341648	119.824394	-24.688807	15.598485	120.346512	32.509647	-8.801888	120.550369	30.815189	39.341267	119.905663	31.662418	15.2696895	120.228016	-81.040032	15.9272805	120.465008
-8.042763	1.251703	119.855537	-24.628473	15.475302	120.227386	32.548653	-8.882065	120.604156	30.81991	39.264465	119.869827	31.6842815	15.1912	120.2369915	-80.9412275	15.759404	120.2177805
-8.718788	0.012963	119.756409	-24.59104	15.40513	120.172096	32.576977	-8.941062	120.643845	30.817635	39.191875	119.763863	31.697306	15.1254065	120.203854	-80.879386	15.6848535	120.140338
-9.359674	-1.137132	119.571495	-24.577038	15.318357	120.102715	32.605671	-8.997605	120.654007	30.7987	39.120056	119.62664	31.7021855	15.0612255	120.1403235	-80.8562615	15.5754885	120.0651065
-10.194821	-2.220252	119.558426	-24.587957	15.24691	120.06955	32.620846	-9.068233	120.634377	30.780283	39.06353	119.489876	31.7005645	14.9976485	120.0621265	-80.8764785	15.4961715	120.0769735
-10.982275	-3.326878	119.516708	-24.541372	15.17503	120.040558	32.649818	-9.121184	120.644165	30.778181	38.987732	119.361023	31.7139995	14.933274	120.002594	-80.7967435	15.416786	120.078522
-11.855025	-4.395442	119.504669	-24.499331	15.100513	120.011124	32.706364	-9.194973	120.715691	30.792788	38.916908	119.255806	31.749576	14.8609675	119.9857485	-80.748238	15.3400585	120.0364995
-13.222377	-5.91913	119.720161	-24.452402	14.979407	119.955513	32.787304	-9.333459	120.935013	30.844902	38.763435	119.059097	31.816103	14.714988	119.997055	-80.720907	15.243826	119.913971
-14.153465	-6.872105	119.91066	-24.38694	14.919682	119.894623	32.828476	-9.466637	121.179962	30.932709	38.621059	118.852783	31.8805925	14.577211	120.0163725	-80.6544725	15.262153	119.7728735
-15.163313	-7.77544	120.094536	-24.355749	14.84664	119.852028	32.87154	-9.610603	121.486092	31.010958	38.449799	118.603027	31.941249	14.419598	120.0445595	-80.652747	15.273682	119.6594965
-16.207556	-8.603183	120.437561	-24.303988	14.710152	119.83136	32.911957	-9.781027	121.773376	31.105757	38.248672	118.32814	32.008857	14.2338225	120.050758	-80.616833	15.1864815	119.611962
-17.216379	-9.443485	120.648491	-24.234705	14.566096	119.834625	32.955444	-9.941606	122.05014	31.172953	38.045483	118.035484	32.0641985	14.0519385	120.042812	-80.5336085	15.0802535	119.626438
-18.295	-10.152845	120.923294	-24.172319	14.407508	119.842087	33.012848	-10.085626	122.273026	31.229969	37.858284	117.706535	32.1214085	13.886329	119.9897805	-80.4660465	14.928687	119.6943935
-19.330336	-10.771726	121.13813	-24.09317	14.241892	119.885925	33.064285	-10.21476	122.39785	31.253601	37.713295	117.439255	32.158943	13.7492675	119.9185525	-80.345283	14.7345165	119.8532975
-20.961744	-11.54224	121.372665	-24.030987	14.011419	119.932106	33.165127	-10.326048	122.544769	31.237814	37.537457	117.121246	32.2014705	13.6057045	119.8330075	-80.2634445	14.4171335	120.0312045
-22.079275	-11.879807	121.456192	-24.009892	13.847713	119.969666	33.220688	-10.340829	122.576889	31.224419	37.485584	117.006195	32.2225535	13.5723775	119.791542	-80.2423375	14.1230485	120.14779
-23.232399	-12.19536	121.408043	-23.979849	13.734298	119.982742	33.266277	-10.331675	122.574173	31.188255	37.493557	116.981438	32.227266	13.580941	119.7778055	-80.186964	13.887655	120.1876785
-24.297861	-12.364265	121.333336	-23.976402	13.654399	119.99826	33.336338	-10.266758	122.563644	31.146839	37.544792	116.962967	32.2415885	13.639017	119.7633055	-80.1943925	13.669781	120.2332145
-25.396177	-12.394691	121.262863	-23.971281	13.635731	119.997261	33.369793	-10.173871	122.533669	31.103039	37.638126	116.979858	32.236416	13.7321275	119.7567635	-80.178978	13.5393345	120.2377585
-26.574453	-12.343588	121.150879	-23.954884	13.64082	119.999565	33.433487	-10.082404	122.491608	31.083092	37.737831	117.016411	32.2582895	13.8277135	119.7540095	-80.1680575	13.4539265	120.2451205
-27.679756	-12.183702	121.058296	-23.908815	13.688539	120.009087	33.481033	-9.992035	122.45752	31.115072	37.829845	117.038277	32.2980525	13.918905	119.7478985	-80.1156825	13.458173	120.2702755
-29.326269	-11.753409	120.964409	-23.797707	13.774856	120.027832	33.601028	-9.867852	122.421455	31.231339	37.960903	117.07151	32.4161835	14.0465255	119.7464825	-80.0115975	13.5031865	120.3091815
-30.435375	-11.321515	120.886505	-23.70997	13.850279	120.028946	33.691833	-9.787346	122.397255	31.312004	38.05265	117.084442	32.5019185	14.132652	119.7408485	-79.9218585	13.567906	120.3170435
-31.539286	-10.833845	120.789841	-23.631792	13.888417	120.016266	33.757092	-9.723106	122.371658	31.391378	38.131149	117.030289	32.574235	14.2040215	119.7009735	-79.837819	13.5728125	120.3315585
-32.607372	-10.287559	120.647621	-23.521519	13.906756	119.988976	33.83836	-9.657064	122.285858	31.459278	38.193729	117.00618	32.648819	14.2683325	119.646019	-79.691857	13.5451795	120.331933
-33.699791	-9.624729	120.551506	-23.446098	13.944835	119.989075	33.909081	-9.616819	122.196106	31.519663	38.22916	117.004478	32.714372	14.3061705	119.600292	-79.606568	13.5834995	120.377858
-34.801205	-8.88326	120.499001	-23.377335	13.978531	120.013954	33.943779	-9.580215	122.157646	31.54772	38.275944	116.915115	32.7457495	14.3478645	119.5363805	-79.5004195	13.6091975	120.4915275
-35.779865	-8.062987	120.513535	-23.319305	14.034451	120.061554	34.023087	-9.531332	122.155739	31.581381	38.331211	116.860329	32.802234	14.3999395	119.508034	-79.440844	13.6689625	120.615074
-37.328922	-6.684224	120.549164	-23.226231	14.120407	120.142838	34.114643	-9.403854	122.188995	31.628176	38.455776	116.718903	32.8714095	14.525961	119.453949	-79.3238715	13.714853	120.831727
-38.283562	-5.70296	120.589088	-23.169048	14.143804	120.244766	34.203526	-9.337146	122.115288	31.648714	38.529022	116.614304	32.92612	14.595938	119.364796	-79.264216	13.69167	121.124736
-39.251545	-4.675115	120.681259	-23.059303	14.161646	120.374657	34.300842	-9.239834	121.967003	31.646166	38.617294	116.541862	32.973504	14.68873	119.2544325	-79.09211	13.634562	121.4948815
-40.157749	-3.514561	120.767166	-22.957451	14.187447	120.538559	34.414139	-9.180118	121.845665	31.676382	38.692818	116.522194	33.0452605	14.75635	119.1839295	-78.9601625	13.618544	121.8931885
-40.783916	-2.501237	120.793999	-22.877934	14.174927	120.663513	34.525177	-9.108151	121.783707	31.714743	38.774181	116.639694	33.11996	14.833015	119.2117005	-78.875828	13.516839	122.1153255
-41.873253	-1.110455	120.672073	-22.83889	14.173445	120.740929	34.607285	-9.087584	121.766052	31.76195	38.858555	116.811775	33.1846175	14.8854855	119.2889135	-78.8623975	13.4614045	122.1929445
-42.694721	0.20986	120.51474	-22.812189	14.202872	120.745743	34.657784	-9.067045	121.703575	31.788567	38.936771	116.972923	33.2231755	14.934863	119.338249	-78.8475535	13.470881	122.153237
-43.864468	2.256524	120.313385	-22.819994	14.304635	120.734962	34.662178	-9.00236	121.467613	31.758839	39.067669	117.069374	33.2105085	15.0326545	119.2684935	-78.8504965	13.5766155	122.2014305
-44.636108	3.691659	120.301201	-22.828987	14.360811	120.746399	34.648212	-8.914485	121.240173	31.729034	39.157379	117.081688	33.188623	15.121447	119.1609305	-78.846597	13.600175	122.3318675
-45.349712	5.183348	120.286385	-22.793932	14.454286	120.797668	34.653088	-8.819582	121.012711	31.711929	39.254253	117.143059	33.1825085	15.2173355	119.077885	-78.7703725	13.6912365	122.517451
-45.956333	6.670483	120.284119	-22.792227	14.577232	120.862289	34.665489	-8.719797	120.812904	31.737324	39.376781	117.240128	33.2014065	15.328492	119.026516	-78.7858605	13.825972	122.698062
-46.5369	8.282524	120.377907	-22.719114	14.682086	120.954109	34.685764	-8.616759	120.642281	31.780991	39.488026	117.445168	33.2333775	15.4356335	119.0437245	-78.6716055	13.9285385	122.8644935
-47.064434	9.84949	120.470848	-22.708637	14.795673	121.070328	34.71067	-8.504434	120.513725	31.833014	39.623051	117.615845	33.271842	15.5593085	119.064785	-78.689116	14.0320375	123.075871
-47.571625	11.430637	120.594009	-22.653379	14.93891	121.17778	34.728291	-8.394962	120.429398	31.893265	39.773491	117.768059	33.310778	15.6892645	119.0987285	-78.617536	14.1885555	123.2568315
-48.223751	13.893865	120.747757	-22.610266	15.170895	121.293495	34.740013	-8.196497	120.36747	31.947237	40.002094	117.92421	33.343625	15.9027985	119.14584	-78.564157	14.4389915	123.44115
-48.583729	15.479483	120.798134	-22.613529	15.317671	121.327293	34.72773	-8.082818	120.315765	31.951405	40.134716	118.013557	33.3395675	16.025949	119.164661	-78.5666255	14.609393	123.489925
-48.892979	17.106291	120.870766	-22.659237	15.423243	121.341469	34.682114	-7.967827	120.210335	31.943846	40.240765	118.048546	33.31298	16.136469	119.1294405	-78.631454	14.710017	123.5534975
-49.142818	18.772411	120.968925	-22.667484	15.507862	121.381165	34.616505	-7.88381	120.037804	31.911898	40.314896	118.163971	33.2642015	16.215543	119.1008875	-78.5991695	14.800181	123.6614425
-49.356972	20.300669	121.144424	-22.707537	15.60133	121.421501	34.556992	-7.777181	119.84005	31.880146	40.41394	118.319298	33.218569	16.3183795	119.079674	-78.633643	14.8842805	123.763328
-49.449352	21.841631	121.299194	-22.713562	15.662728	121.47261	34.495331	-7.626426	119.624756	31.86998	40.565948	118.512535	33.1826555	16.469761	119.0686455	-78.6097795	14.855695	123.8765745
-49.572037	23.389238	121.63842	-22.73263	15.777443	121.574081	34.425053	-7.497267	119.372681	31.852663	40.716129	118.77565	33.138858	16.609431	119.0741655	-78.604118	14.945455	124.0739965
-49.510227	25.680262	121.92308	-22.763599	15.999699	121.605232	34.36829	-7.258895	119.055809	31.860605	40.943142	119.182564	33.1144475	16.8421235	119.1191865	-78.6416455	15.1572745	124.0912775
-49.430771	27.152485	122.013855	-22.777704	16.19319	121.596786	34.318909	-7.0899	118.897926	31.873148	41.130688	119.422707	33.0960285	17.020394	119.1603165	-78.6514365	15.365986	124.0332555
-49.343735	28.610838	122.047081	-22.827911	16.435371	121.495232	34.252506	-6.898682	118.768242	31.882158	41.335442	119.501831	33.067332	17.21838	119.1350365	-78.723154	15.652362	123.8554275
-49.165668	30.023834	122.031464	-22.819857	16.702188	121.399544	34.174007	-6.726641	118.673416	31.887278	41.50692	119.460907	33.0306425	17.3901395	119.0671615	-78.6703565	16.0142365	123.7319265
-48.903564	31.397327	121.955872	-22.860668	17.005371	121.326767	34.097919	-6.568357	118.637421	31.900105	41.679951	119.294571	32.999012	17.555797	118.965996	-78.720348	16.454945	123.687538
-48.600891	32.689564	121.837303	-22.85358	17.275848	121.180847	34.035088	-6.4241	118.600037	31.904179	41.810516	119.075714	32.9696335	17.693208	118.8378755	-78.6767935	16.858488	123.5238185
-48.259605	33.908749	121.655823	-22.863955	17.481255	121.023201	33.965279	-6.344144	118.623055	31.900215	41.905956	118.821014	32.932747	17.780906	118.7220345	-78.660657	17.181604	123.3243675
-47.631741	35.62278	121.346367	-22.874142	17.703354	120.811821	33.877148	-6.303545	118.663788	31.886478	41.9487	118.357895	32.881813	17.8225775	118.5108415	-78.630097	17.5841305	123.1128005
-47.190987	36.683537	121.236656	-22.90134	17.783798	120.738663	33.828648	-6.306371	118.70369	31.872412	41.916401	118.070374	32.85053	17.805015	118.387032	-78.65321	17.762581	123.090294
-46.624207	37.642269	121.209488	-22.893864	17.785856	120.719597	33.813755	-6.355964	118.757233	31.861158	41.881363	117.866562	32.8374565	17.7626995	118.3118975	-78.6251845	17.8090125	123.1272965
-46.058517	38.566814	121.202072	-22.887043	17.777243	120.739128	33.817692	-6.385291	118.817459	31.867081	41.826752	117.74942	32.8423865	17.7207305	118.2834395	-78.6164725	17.8337555	123.1948165
-45.417889	39.445557	121.201599	-22.86451	17.729536	120.731903	33.826939	-6.406691	118.840012	31.833986	41.81908	117.729095	32.8304625	17.7061945	118.2845535	-78.5594825	17.7528775	123.1792525
-44.800945	40.283649	121.196762	-22.896992	17.672701	120.71196	33.823368	-6.429894	118.835213	31.809912	41.806023	117.746758	32.81664	17.6880645	118.2909855	-78.610624	17.6573375	123.1329345
-44.118855	41.095058	121.19603	-22.902256	17.679159	120.670059	33.783798	-6.420275	118.82119	31.783829	41.81781	117.734703	32.7838135	17.6987675	118.2779465	-78.5883255	17.6595505	123.0621715
-42.914497	42.248505	121.131638	-22.923889	17.785807	120.620583	33.745094	-6.408666	118.817604	31.7904	41.836853	117.699135	32.767747	17.7140935	118.2583695	-78.615525	17.8575205	122.9827965
-42.122143	42.998772	121.06813	-22.936131	17.838261	120.567932	33.707584	-6.420264	118.830536	31.828627	41.835613	117.689171	32.7681055	17.7076745	118.2598535	-78.6403675	17.9688475	122.8760105
-41.287956	43.710972	121.038391	-22.924044	17.957085	120.525024	33.683216	-6.433386	118.822823	31.884817	41.834473	117.719635	32.7840165	17.7005435	118.271229	-78.6321045	18.2136265	122.778819
-40.38274	44.338081	120.956192	-22.93198	18.003664	120.441772	33.654453	-6.455453	118.803513	31.89069	41.833347	117.8144	32.7725715	17.688947	118.3089565	-78.6365315	18.318381	122.5745875
-39.437775	44.897522	120.867119	-22.945707	18.039204	120.315132	33.624538	-6.472047	118.747833	31.940842	41.823814	117.853989	32.78269	17.6758835	118.300911	-78.674104	18.4025245	122.329353
-38.487389	45.387947	120.780655	-22.980856	18.050636	120.168213	33.580948	-6.501474	118.699478	31.944883	41.803665	117.938026	32.7629155	17.6510955	118.318752	-78.7246275	18.4501765	122.017674
-37.525887	45.873394	120.750656	-23.026924	18.043816	120.069885	33.545395	-6.537651	118.625702	31.921429	41.766205	118.00631	32.733412	17.614277	118.316006	-78.78726	18.473355	121.823764
-36.037148	46.437366	120.802261	-23.124393	18.00359	120.017914	33.463783	-6.612135	118.533791	31.849552	41.700642	118.165588	32.6566675	17.5442535	118.3496895	-78.9054535	18.4629265	121.6861385
-35.008984	46.689121	120.819435	-23.166809	17.932211	120.043411	33.434837	-6.692243	118.564987	31.831615	41.617409	118.259117	32.633226	17.462583	118.412052	-78.966844	18.401839	121.67477
-34.000122	46.951698	120.816422	-23.210672	17.898708	120.085648	33.392353	-6.804566	118.632332	31.830402	41.521702	118.334236	32.6113775	17.358568	118.483284	-79.0327215	18.438848	121.688012
-32.868359	47.116505	120.733299	-23.252062	17.809481	120.134033	33.357914	-6.950141	118.724594	31.834375	41.370106	118.339088	32.5961445	17.2099825	118.531841	-79.1002685	18.4089795	121.736225
-31.786612	47.253284	120.607635	-23.261463	17.737345	120.201508	33.329395	-7.144779	118.871239	31.852419	41.183064	118.277046	32.590907	17.0191425	118.5741425	-79.113833	18.4555475	121.8288735
-30.698338	47.304642	120.487724	-23.274845	17.632078	120.27668	33.282936	-7.337557	119.063934	31.880596	41.000446	118.189537	32.581766	16.8314445	118.6267355	-79.131456	18.4327115	121.9266245
-29.560814	47.310116	120.363365	-23.311707	17.529301	120.313011	33.255627	-7.514719	119.230164	31.894302	40.812408	118.129112	32.5749645	16.6488445	118.679638	-79.1983785	18.4097575	121.946384
-27.825951	47.19125	120.356224	-23.352854	17.293531	120.36734	33.244781	-7.764818	119.318565	31.879419	40.56509	118.171333	32.5621	16.400136	118.744949	-79.267808	18.186926	121.989731
-26.723993	47.076584	120.439949	-23.349468	17.11146	120.389389	33.248318	-7.884171	119.305122	31.857359	40.443726	118.241898	32.5528385	16.2797775	118.77351	-79.2517745	17.9431425	122.005268
-25.611282	46.900146	120.502853	-23.351896	16.985477	120.400604	33.262749	-7.964664	119.265274	31.858316	40.352417	118.303589	32.5605325	16.1938765	118.7844315	-79.2643245	17.7770775	122.0167765
-24.404707	46.746212	120.505974	-23.318642	16.907324	120.337822	33.278229	-7.982703	119.238876	31.859943	40.321774	118.365631	32.569086	16.1695355	118.8022535	-79.20637	17.6451125	121.8733905
-23.270264	46.544098	120.478844	-23.306112	16.88545	120.257553	33.294312	-7.993777	119.202385	31.865894	40.316265	118.38266	32.580103	16.161244	118.7925225	-79.192327	17.609656	121.7225835
-22.167698	46.337704	120.417191	-23.285009	16.870567	120.17363	33.313171	-7.994095	119.103691	31.872257	40.306026	118.375351	32.592714	16.1559655	118.739521	-79.162732	17.5851685	121.607739
-20.981426	46.036018	120.4049	-23.249256	16.819252	120.124565	33.325069	-8.024634	118.998718	31.887043	40.273121	118.332581	32.606056	16.1242435	118.6656495	-79.104568	17.5142605	121.5834805
-19.255142	45.494423	120.462776	-23.224886	16.771675	120.09742	33.312332	-8.107924	118.833183	31.94907	40.176098	118.349075	32.630701	16.034087	118.591129	-79.080473	17.509263	121.603711
-18.065468	45.11729	120.505943	-23.160738	16.695181	120.075417	33.321209	-8.20256	118.772301	31.997246	40.079094	118.438126	32.6592275	15.938267	118.6052135	-78.9807035	17.452095	121.5456205
-16.918278	44.601208	120.591736	-23.154663	16.61422	120.051193	33.340042	-8.292057	118.743599	32.037617	39.989128	118.59903	32.6888295	15.8485355	118.6713145	-78.9981555	17.3799045	121.4310715
-15.703927	44.084312	120.677742	-23.155373	16.541273	120.02816	33.369865	-8.396859	118.725243	32.086845	39.88726	118.798294	32.728355	15.7452005	118.7617685	-79.039101	17.3373455	121.2945515
-14.612992	43.458153	120.729744	-23.134052	16.451206	120.002533	33.392422	-8.494532	118.717575	32.138676	39.79866	118.985573	32.765549	15.652064	118.851574	-79.033653	17.250348	121.153492
-13.447293	42.873035	120.790291	-23.115665	16.394117	119.922768	33.428131	-8.573796	118.725143	32.206139	39.713192	119.177208	32.817135	15.569698	118.9511755	-79.048465	17.218536	120.8943605
-12.301926	42.174019	120.790276	-23.067818	16.360004	119.891426	33.462509	-8.649154	118.740913	32.275112	39.645393	119.354889	32.8688105	15.4981195	119.047901	-79.0044465	17.2218885	120.734951
-10.699606	41.039742	120.90638	-22.988045	16.376673	119.888268	33.52438	-8.738986	118.725456	32.384087	39.562977	119.50489	32.9542335	15.4119955	119.115173	-78.9303235	17.3413505	120.661363
-9.558207	40.238998	120.880829	-22.920963	16.377155	119.908234	33.578403	-8.793221	118.707954	32.461948	39.507408	119.55513	33.0201755	15.3570935	119.131542	-78.8621015	17.3972165	120.684926
-8.542909	39.365475	120.825134	-22.878868	16.37244	119.91777	33.620682	-8.869942	118.704941	32.549923	39.426388	119.573036	33.0853025	15.278223	119.1389885	-78.8430385	17.466657	120.6965515
-7.536456	38.411228	120.828102	-22.82127	16.359339	119.90873	33.64975	-8.947029	118.726387	32.636105	39.326611	119.58181	33.1429275	15.189791	119.1540985	-78.7854675	17.528887	120.6633615
-6.449653	37.43512	120.719719	-22.790174	16.315065	119.913925	33.683685	-9.065684	118.772652	32.678463	39.257877	119.602646	33.181074	15.0960965	119.187649	-78.761422	17.5340335	120.640201
-5.538283	36.380329	120.67292	-22.764818	16.273441	119.901207	33.697495	-9.211609	118.853462	32.749714	39.127068	119.618156	33.2236045	14.9577295	119.235809	-78.7532405	17.5891525	120.566605
-4.574028	35.276707	120.617592	-22.724272	16.191717	119.832764	33.718075	-9.344015	118.94796	32.802086	38.980885	119.649437	33.2600805	14.818435	119.2986985	-78.7086245	17.564999	120.3668295
-3.154373	33.548431	120.426453	-22.745924	16.056746	119.685135	33.749302	-9.578074	119.126892	32.865261	38.763405	119.706917	33.3072815	14.5926655	119.4169045	-78.7991295	17.5208265	119.9533655
-2.298846	32.33617	120.232513	-22.767315	15.959091	119.48185	33.766304	-9.723228	119.289276	32.888489	38.630753	119.731308	33.3273965	14.4537625	119.510292	-78.8620265	17.4644195	119.453408
-1.497704	31.087971	120.044853	-22.802948	15.857439	119.230522	33.771454	-9.854033	119.491997	32.894333	38.501606	119.712685	33.3328935	14.3237865	119.602341	-78.9387895	17.3910915	118.858703
-0.67493	29.828867	119.834793	-22.806887	15.757482	119.024071	33.780106	-9.982963	119.637321	32.906799	38.369812	119.663071	33.3434525	14.1934245	119.650196	-78.9572265	17.3215395	118.397946
0.073008	28.512976	119.675995	-22.826553	15.6242	118.886063	33.796871	-10.121668	119.736649	32.951946	38.220818	119.572601	33.3744085	14.049575	119.654625	-79.0275145	17.198825	118.117501
0.783878	27.125921	119.62442	-22.747355	15.511277	118.809364	33.843361	-10.246192	119.78952	33.006012	38.08268	119.522789	33.4246865	13.918244	119.6561545	-78.9193965	17.10431	117.9625735
1.457944	25.848597	119.615234	-22.681568	15.360573	118.772423	33.922691	-10.374392	119.81646	33.08411	37.959862	119.527054	33.5034005	13.792735	119.671757	-78.8665365	16.928411	117.873089
2.342835	23.734426	119.628357	-22.569223	15.204303	118.786148	34.051456	-10.528665	119.849655	33.209366	37.787956	119.641289	33.630411	13.6296455	119.745472	-78.768857	16.7789605	117.826824
2.863725	22.338144	119.709862	-22.499987	15.060986	118.833328	34.140781	-10.593252	119.867386	33.289539	37.710098	119.762482	33.71516	13.558423	119.814934	-78.715134	16.563549	117.851722
3.345329	20.971676	119.784691	-22.42631	14.954977	118.865112	34.23444	-10.646952	119.883278	33.32901	37.650414	119.92527	33.781725	13.501731	119.904274	-78.634345	16.408223	117.82595
3.749666	19.530756	119.87059	-22.40324	14.796236	118.962563	34.321106	-10.695242	119.92321	33.357681	37.586479	120.106033	33.8393935	13.4456185	120.0146215	-78.6458735	16.1468535	117.9105045
4.119261	18.086277	119.993744	-22.343937	14.656323	119.038376	34.410435	-10.749967	120.006165	33.36544	37.528221	120.288643	33.8879375	13.389127	120.147404	-78.5758115	15.923519	117.929348
4.415973	16.642334	120.098434	-22.359032	14.511408	119.163277	34.503029	-10.838071	120.146118	33.382565	37.450226	120.43512	33.942797	13.3060775	120.290619	-78.660861	15.7167385	118.035935
4.653955	15.139362	120.190002	-22.310158	14.414064	119.206146	34.576534	-10.920288	120.341446	33.418549	37.361885	120.555115	33.9975415	13.2207985	120.4482805	-78.6178575	15.6073295	117.9640115
4.926316	12.895313	120.312622	-22.283461	14.259132	119.270233	34.686817	-11.071033	120.6987	33.468346	37.229233	120.597931	34.0775815	13.0791	120.6483155	-78.6445035	15.439164	117.8921505
5.020272	11.407793	120.325958	-22.273449	14.179444	119.28141	34.750557	-11.150971	120.949463	33.500919	37.154369	120.523331	34.125738	13.001699	120.736397	-78.672636	15.357189	117.826423
5.056276	9.872503	120.396545	-22.222374	14.103392	119.2817	34.823448	-11.241313	121.188019	33.541199	37.074371	120.402122	34.1823235	12.916529	120.7950705	-78.6270715	15.290255	117.7683295
4.9926	8.409592	120.480942	-22.193005	14.014591	119.287338	34.901176	-11.305857	121.439873	33.577717	36.993004	120.218811	34.2394465	12.8435735	120.829342	-78.6254565	15.1856085	117.745334
4.907804	6.972826	120.544754	-22.159002	13.91369	119.282211	34.971889	-11.362024	121.693695	33.612461	36.93037	120.037842	34.292175	12.784173	120.8657685	-78.610179	15.043207	117.6986535
4.739573	5.48622	120.63147	-22.117189	13.822431	119.296059	35.053558	-11.414095	121.885887	33.638935	36.842903	119.85817	34.3462465	12.714404	120.8720285	-78.5806245	14.930458	117.7200895
4.523709	4.085387	120.709503	-22.064404	13.653276	119.344864	35.126884	-11.482318	122.025513	33.641834	36.767746	119.732079	34.384359	12.642714	120.878796	-78.513167	14.663838	117.810932
4.0717	2.038485	120.803619	-22.011377	13.381174	119.44635	35.250549	-11.595247	122.128914	33.635666	36.631329	119.608093	34.4431075	12.518041	120.8685035	-78.4658615	14.244307	118.0241965
3.686259	0.690788	120.842339	-21.981644	13.210609	119.532822	35.307606	-11.678182	122.128662	33.620186	36.548332	119.600845	34.463896	12.435075	120.8647535	-78.427184	13.986143	118.2008905
3.239421	-0.578022	120.853439	-21.938892	13.054834	119.611359	35.346603	-11.765618	122.114479	33.628197	36.459103	119.617859	34.4874	12.3467425	120.866169	-78.365184	13.7629255	118.356549
2.786798	-1.817022	120.818924	-21.932457	12.946168	119.662323	35.383003	-11.836186	122.090637	33.639721	36.389332	119.653847	34.511362	12.276573	120.872242	-78.376276	13.615763	118.452404
2.233009	-3.01642	120.798027	-21.888533	12.865165	119.683647	35.432346	-11.881168	122.061752	33.667633	36.341995	119.668602	34.5499895	12.2304135	120.865177	-78.3270555	13.4999165	118.502117
1.670329	-4.146894	120.785057	-21.859333	12.812259	119.701706	35.445248	-11.898602	122.049561	33.687382	36.310673	119.687782	34.566315	12.2060355	120.8686715	-78.284981	13.4184825	118.5347405
1.025008	-5.2381	120.730354	-21.829676	12.783403	119.710175	35.495686	-11.948491	121.988678	33.713585	36.276321	119.677887	34.6046355	12.163915	120.8332825	-78.2639875	13.402891	118.5870675
-0.007349	-6.78356	120.709869	-21.750324	12.715519	119.754219	35.576969	-12.018512	121.945	33.79377	36.201378	119.582298	34.6853695	12.091433	120.763649	-78.1860175	13.339605	118.744789
-0.74827	-7.78948	120.719131	-21.681999	12.686287	119.777618	35.625523	-12.06939	121.945663	33.870659	36.142673	119.489685	34.748091	12.0366415	120.717674	-78.112089	13.3359325	118.837562
-1.561929	-8.723234	120.741394	-21.588808	12.62421	119.795403	35.689625	-12.137843	121.967674	33.949749	36.06076	119.361664	34.819687	11.9614585	120.664669	-77.997303	13.2869615	118.926137
-2.354338	-9.611622	120.747337	-21.500534	12.554852	119.796417	35.741978	-12.207381	122.000015	34.03318	35.976418	119.242897	34.887579	11.8845185	120.621456	-77.888647	13.2251855	118.971378
-3.254416	-10.455968	120.80352	-21.434868	12.467839	119.809113	35.819687	-12.309091	122.018944	34.108078	35.872776	119.114708	34.9638825	11.7818425	120.566826	-77.8336185	13.1538355	119.0514
-4.190892	-11.218407	120.889236	-21.346815	12.382236	119.805954	35.875828	-12.399439	122.068344	34.181351	35.753143	118.981407	35.0285895	11.676852	120.5248755	-77.7222195	13.08762	119.0870325
-5.102768	-11.987082	120.901848	-21.264338	12.282858	119.797066	35.949047	-12.507931	122.127411	34.267075	35.647305	118.841263	35.108061	11.569687	120.484337	-77.636737	12.996029	119.109795
-6.484438	-12.97192	120.93544	-21.147614	12.171783	119.769989	36.035625	-12.645152	122.201012	34.378651	35.47654	118.603363	35.207138	11.415694	120.4021875	-77.502366	12.927872	119.1377905
-7.494704	-13.508945	121.009338	-21.054087	12.111006	119.760109	36.104172	-12.732664	122.267792	34.494884	35.362514	118.433525	35.299528	11.314925	120.3506585	-77.407702	12.907087	119.1695595
-8.549499	-14.010005	121.085953	-20.940649	12.054287	119.738861	36.16721	-12.807803	122.336998	34.615795	35.260395	118.282356	35.3915025	11.226296	120.309677	-77.2728005	12.882278	119.168045
-9.597263	-14.372998	121.105705	-20.807541	11.998007	119.731285	36.261387	-12.871594	122.391525	34.747551	35.171211	118.15815	35.504469	11.1498085	120.2748375	-77.119551	12.8462055	119.1877325
-10.699162	-14.730573	121.121559	-20.686731	11.941515	119.720818	36.352188	-12.940102	122.445084	34.890793	35.091846	118.074463	35.6214905	11.075872	120.2597735	-76.9949525	12.807158	119.1818625
-11.795936	-14.919451	121.085129	-20.554106	11.890699	119.713768	36.449188	-12.992774	122.464981	35.034565	35.032593	118.019821	35.7418765	11.0199095	120.242401	-76.8500885	12.7614885	119.185135
-13.044662	-14.9424	121.178802	-20.421551	11.810847	119.72126	36.579456	-13.043049	122.431648	35.155281	34.979626	117.994453	35.8673685	10.9682885	120.2130505	-76.7104705	12.6534055	119.2294695
-14.617653	-15.182467	120.810829	-20.233421	11.653215	119.768051	36.755432	-13.089048	122.307327	35.326393	34.924126	118.004944	36.0409125	10.917539	120.1561355	-76.5077545	12.388891	119.3799665
-15.70051	-15.119797	120.695091	-20.102739	11.540571	119.847191	36.905853	-13.143015	122.165787	35.411072	34.890549	118.057121	36.1584625	10.873767	120.111454	-76.3639405	12.207375	119.582928
-16.820896	-15.023701	120.531883	-19.97678	11.437919	119.965996	37.031898	-13.183528	122.0364	35.50642	34.857445	118.128929	36.269159	10.8369585	120.0826645	-76.222719	12.0388795	119.8493275
-17.985058	-14.797966	120.44635	-19.868574	11.359641	120.113541	37.159607	-13.232796	121.880867	35.617073	34.820679	118.205772	36.38834	10.7939415	120.0433195	-76.125488	11.9253405	120.1837625
-19.101877	-14.530007	120.404732	-19.740822	11.27367	120.2836	37.290882	-13.285314	121.718933	35.723999	34.778206	118.303726	36.5074405	10.746446	120.0113295	-75.9890845	11.800894	120.5558705
-20.24312	-14.210278	120.396332	-19.601549	11.186022	120.474968	37.398998	-13.335898	121.578308	35.807327	34.74675	118.429474	36.6031625	10.705426	120.003891	-75.8062605	11.666618	120.946045
-21.3272	-13.76231	120.408211	-19.486506	11.107863	120.673355	37.518078	-13.380305	121.459305	35.912594	34.707432	118.554771	36.715336	10.6635635	120.007038	-75.688348	11.5521625	121.339672
-22.948671	-13.074714	120.398735	-19.30732	10.998825	120.894386	37.695976	-13.470576	121.331024	36.08065	34.637753	118.756744	36.888313	10.5835885	120.043884	-75.502953	11.4140615	121.744888
-24.063877	-12.557631	120.381836	-19.203785	10.945537	121.013626	37.799747	-13.524119	121.251511	36.182537	34.604515	118.865967	36.991142	10.540198	120.058739	-75.398712	11.350876	121.968513
-25.097555	-11.931114	120.372055	-19.100203	10.929137	121.079933	37.868977	-13.567923	121.16021	36.289452	34.567371	118.954514	37.0792145	10.499724	120.057362	-75.2796205	11.35855	122.102504
-26.114529	-11.311218	120.338776	-19.005144	10.906918	121.123032	37.942348	-13.617267	121.084038	36.401634	34.5233	118.985687	37.171991	10.4530165	120.0348625	-75.182279	11.3608195	122.2112015
-27.114853	-10.612026	120.318398	-18.945871	10.907641	121.159409	38.008686	-13.671708	121.016396	36.515675	34.465569	118.998375	37.2621805	10.3969305	120.0073855	-75.1539225	11.4183515	122.3114325
-28.093672	-9.870186	120.301605	-18.831636	10.915312	121.179924	38.082703	-13.744081	120.944916	36.634327	34.402912	119.001511	37.358515	10.3294155	119.9732135	-75.021787	11.5012085	122.3866345
-29.031128	-9.143422	120.315277	-18.708735	10.881796	121.225037	38.143185	-13.80897	120.871437	36.758331	34.337082	119.013252	37.450758	10.264056	119.9423445	-74.868228	11.499536	122.5077295
-30.356461	-7.947197	120.312897	-18.556904	10.804502	121.274315	38.220253	-13.946364	120.795647	36.942799	34.194653	119.054733	37.581526	10.1241445	119.92519	-74.695334	11.4848595	122.62344
-31.191019	-7.114049	120.309792	-18.479452	10.762851	121.313049	38.270332	-14.03509	120.739021	37.055031	34.094582	119.118034	37.6626815	10.029746	119.9285275	-74.6215855	11.495956	122.6975705
-32.011753	-6.27358	120.293358	-18.371315	10.694781	121.327805	38.317524	-14.151371	120.684853	37.176662	33.990284	119.2062	37.747093	9.9194565	119.9455265	-74.489723	11.4701055	122.7100835
-32.554672	-5.613245	120.210434	-18.303383	10.646419	121.338097	38.355061	-14.259635	120.59182	37.29586	33.890934	119.300423	37.8254605	9.8156495	119.9461215	-74.4322265	11.4771885	122.7300725
-33.497959	-4.551447	120.151672	-18.231232	10.595946	121.328262	38.40834	-14.347264	120.542038	37.41684	33.796635	119.403961	37.91259	9.7246855	119.9729995	-74.375054	11.4672065	122.6835245
-33.95866	-3.858738	120.01754	-18.156612	10.523477	121.334648	38.452503	-14.426925	120.478119	37.521763	33.718784	119.493614	37.987133	9.6459295	119.9858665	-74.300357	11.4010245	122.6834295
-34.539326	-2.899641	120.065323	-17.831366	10.298081	121.219231	38.514824	-14.495638	120.391975	37.597382	33.656807	119.561195	38.056103	9.5805845	119.976585	-73.718835	11.0155775	122.461877
-35.726349	-1.379855	120.081772	-18.003035	10.42045	121.360329	38.579578	-14.5943	120.222023	37.680157	33.579552	119.571396	38.1298675	9.492626	119.8967095	-74.1359375	11.348274	122.8239485
-36.213329	-0.488794	120.131126	-17.978048	10.397111	121.386925	38.594948	-14.615664	120.101837	37.705551	33.548882	119.544891	38.1502495	9.466609	119.823364	-74.1063455	11.327613	122.950486
-36.72102	0.409135	120.195686	-17.949394	10.381373	121.420624	38.602737	-14.632508	120.001541	37.733555	33.512058	119.513573	38.168146	9.439775	119.757557	-74.066934	11.322971	123.083691
-37.157101	1.32724	120.238342	-17.936481	10.369373	121.416809	38.592064	-14.652902	119.965454	37.747742	33.486691	119.494987	38.169903	9.4168945	119.7302205	-74.042865	11.3218515	123.1033975
-37.597031	2.263195	120.257393	-17.900808	10.335102	121.387054	38.580986	-14.678158	119.943489	37.768177	33.463539	119.466003	38.1745815	9.3926905	119.704746	-73.9761975	11.2775135	123.069362
-37.922047	3.149795	120.264519	-17.895153	10.341634	121.355965	38.55682	-14.679991	119.9505	37.792889	33.45882	119.416084	38.1748545	9.3894145	119.683292	-73.9651605	11.2938535	123.028638
-38.248463	4.058656	120.273468	-17.923624	10.386243	121.344612	38.539692	-14.655559	119.983063	37.811073	33.48032	119.337723	38.1753825	9.4123805	119.660393	-74.0226305	11.3601055	123.028831
-38.631432	5.399823	120.278915	-17.885002	10.471234	121.307709	38.550152	-14.580241	120.067551	37.808437	33.567371	119.195732	38.1792945	9.493565	119.6316415	-73.9492985	11.448903	122.9837765
-38.859085	6.308047	120.231972	-17.880711	10.51974	121.213982	38.566078	-14.491437	120.137115	37.775665	33.644524	119.143845	38.1708715	9.5765435	119.64048	-73.9322935	11.4629365	122.787484
-39.027821	7.212935	120.135712	-17.895922	10.566648	121.14463	38.571327	-14.399512	120.156334	37.732693	33.752625	119.066963	38.15201	9.6765565	119.6116485	-73.943854	11.4567395	122.6776115
-39.140732	8.068549	120.066322	-17.929407	10.622285	121.05513	38.557335	-14.292507	120.147285	37.674019	33.854687	118.950882	38.115677	9.78109	119.5490835	-73.974491	11.46348	122.5611765
-39.224728	8.923008	120.007217	-17.954092	10.675074	120.97319	38.514271	-14.144696	120.131454	37.607624	33.968945	118.822815	38.0609475	9.9121245	119.4771345	-73.9691315	11.4380235	122.4692455
-39.31485	9.794782	120.007256	-18.008406	10.73735	120.928619	38.498623	-13.985929	120.126213	37.521854	34.110909	118.687439	38.0102385	10.06249	119.406826	-74.0270505	11.41221	122.450412
-39.332718	10.691882	120.029045	-17.972828	10.837244	120.911156	38.504765	-13.804415	120.154205	37.429184	34.281727	118.581482	37.9669745	10.238656	119.3678435	-73.9126305	11.435832	122.4544685
-39.331482	11.994967	120.019104	-18.039509	10.975184	120.886978	38.539032	-13.554626	120.25795	37.327244	34.567352	118.489517	37.933138	10.506363	119.3737335	-74.012156	11.444005	122.4002225
-39.248486	12.797059	119.93502	-18.080866	11.106407	120.860039	38.553856	-13.381751	120.417877	37.252258	34.710876	118.466209	37.903057	10.6645625	119.442043	-74.064789	11.5482515	122.278035
-39.166893	13.632403	119.852173	-18.110367	11.20685	120.819817	38.559788	-13.251692	120.55069	37.19294	34.847027	118.371376	37.876364	10.7976675	119.461033	-74.097098	11.6160325	122.178601
-39.051682	14.476018	119.753777	-18.170603	11.306509	120.742508	38.564548	-13.108428	120.702469	37.117794	34.978737	118.221596	37.841171	10.9351545	119.4620325	-74.182377	11.6778635	122.0229835
-38.949127	15.330484	119.671188	-18.157955	11.408318	120.708954	38.564911	-12.985453	120.843826	37.054657	35.092945	118.046097	37.809784	11.053746	119.4449615	-74.125694	11.76289	121.9729465
-38.788521	16.157757	119.555428	-18.209415	11.466459	120.680473	38.583176	-12.869652	120.984947	37.020329	35.168713	117.862549	37.8017525	11.1495305	119.423748	-74.2205825	11.7833875	121.937198
-38.597351	16.973633	119.506416	-18.223524	11.475423	120.656799	38.586594	-12.801417	121.09259	36.97739	35.223133	117.697189	37.781992	11.210858	119.3948895	-74.22904	11.739988	121.9187085
-38.22401	18.251661	119.59169	-18.219097	11.425541	120.718941	38.599594	-12.737891	121.140656	36.910267	35.273102	117.545952	37.7549305	11.2676055	119.343304	-74.1931245	11.5834765	122.094578
-37.923298	19.126904	119.709061	-18.228045	11.374487	120.819473	38.604935	-12.675838	121.123695	36.866562	35.318932	117.517921	37.7357485	11.321547	119.320808	-74.1918385	11.427427	122.318138
-37.640427	20.017412	119.839142	-18.245981	11.336192	120.952484	38.621216	-12.622979	121.120407	36.784233	35.377701	117.522156	37.7027245	11.377361	119.3212815	-74.1946865	11.295023	122.5836865
-37.299339	20.904226	119.930122	-18.254448	11.312345	121.018288	38.612728	-12.578246	121.143463	36.713306	35.421089	117.522087	37.663017	11.4214215	119.332775	-74.171913	11.2032685	122.703801
-36.938549	21.833607	120.026031	-18.323658	11.319963	121.136627	38.578381	-12.575351	121.203629	36.662384	35.433544	117.519829	37.6203825	11.4290965	119.361729	-74.2676985	11.2108295	122.911525
-36.566223	22.772282	120.018433	-18.391399	11.322209	121.169518	38.51862	-12.577346	121.243942	36.616962	35.424232	117.520226	37.567791	11.423443	119.382084	-74.350589	11.220975	122.956952
-36.107643	23.763538	119.946541	-18.46611	11.330588	121.137329	38.427818	-12.625201	121.257973	36.552273	35.401245	117.531761	37.4900455	11.388022	119.394867	-74.4222655	11.273154	122.879791
-35.387978	25.202665	119.887634	-18.640196	11.282464	121.095016	38.26033	-12.656013	121.179726	36.418606	35.363224	117.572189	37.339468	11.3536055	119.3759575	-74.61986	11.2113225	122.8140745
-34.897194	26.183954	119.918442	-18.71591	11.248586	121.068047	38.172428	-12.705957	121.090187	36.315289	35.350212	117.659554	37.2438585	11.3221275	119.3748705	-74.6756785	11.1750445	122.7612235
-34.313904	27.173206	119.967316	-18.839727	11.18223	121.047173	38.070358	-12.722333	120.947144	36.185925	35.363075	117.831596	37.1281415	11.320371	119.38937	-74.8075955	11.044089	122.704976
-33.784832	28.131002	120.046211	-18.961603	11.131404	120.988586	37.955364	-12.720412	120.771767	36.052925	35.406944	118.097198	37.0041445	11.343266	119.4344825	-74.9273505	10.919542	122.5426895
-33.136108	29.086706	120.18895	-19.126749	11.099182	120.93364	37.82008	-12.703045	120.553741	35.895252	35.451389	118.399048	36.857666	11.374172	119.4763945	-75.111164	10.824192	122.3908855
-32.494663	30.05246	120.330261	-19.292625	11.084766	120.853485	37.671425	-12.685869	120.314156	35.749088	35.492249	118.692192	36.7102565	11.40319	119.503174	-75.2955065	10.766342	122.203796
-31.858141	30.997711	120.460876	-19.437452	11.131474	120.80574	37.513393	-12.633324	120.120491	35.607475	35.557037	118.915642	36.560434	11.4618565	119.5180665	-75.435338	10.8010915	122.0934135
-30.770302	32.317005	120.570076	-19.652876	11.242915	120.688354	37.291039	-12.57049	119.903839	35.394051	35.645786	119.213417	36.342545	11.537648	119.558628	-75.648297	10.948182	121.81808
-30.010489	33.143105	120.659149	-19.782707	11.359815	120.641617	37.137135	-12.51581	119.790611	35.273083	35.710728	119.323669	36.205109	11.597459	119.55714	-75.770523	11.122171	121.726094
-29.229208	33.907909	120.776299	-19.900066	11.46632	120.643105	36.989407	-12.472904	119.677963	35.173195	35.765709	119.358124	36.081301	11.6464025	119.5180435	-75.881433	11.2862375	121.7681665
-28.499886	34.634117	120.873177	-20.016006	11.542274	120.632263	36.871807	-12.437179	119.588959	35.060837	35.810684	119.433548	35.966322	11.6867525	119.5112535	-75.998334	11.3977955	121.7532725
-27.651899	35.272469	120.912933	-20.205679	11.643672	120.621368	36.727627	-12.409672	119.510033	34.94656	35.849922	119.491455	35.8370935	11.720125	119.500744	-76.2484515	11.567219	121.741992
-26.841343	35.841423	120.948982	-20.300323	11.664474	120.451416	36.605854	-12.38945	119.437233	34.826885	35.872654	119.498955	35.7163695	11.741602	119.468094	-76.3170155	11.587346	121.434738
-25.992575	36.315464	120.911613	-20.494791	11.731	120.43177	36.464893	-12.383691	119.335045	34.701027	35.878948	119.482422	35.58296	11.7476285	119.4087335	-76.572542	11.7143715	121.4548065
-24.737673	36.95969	120.859924	-20.603006	11.710815	120.240189	36.237873	-12.368391	119.229065	34.512371	35.887646	119.429375	35.375122	11.7596275	119.32922	-76.581134	11.6620025	121.151158
-23.911867	37.283527	120.81559	-20.810904	11.787753	120.221664	36.10865	-12.3397	119.189491	34.357777	35.923176	119.374062	35.2332135	11.791738	119.2817765	-76.8550215	11.783768	121.1615515
-23.045019	37.528618	120.807907	-20.908855	11.812731	120.200172	35.979061	-12.297264	119.174957	34.193577	35.975056	119.331314	35.086319	11.838896	119.2531355	-76.904029	11.786566	121.1472085
-22.212189	37.707539	120.771721	-21.055258	11.820006	120.205856	35.861462	-12.238763	119.177483	34.031967	36.027794	119.31456	34.9467145	11.8945155	119.2460215	-77.0572305	11.7454965	121.1656905
-21.318167	37.839649	120.746323	-21.222548	11.853299	120.202339	35.743568	-12.17548	119.216225	33.871605	36.102722	119.30188	34.8075865	11.963621	119.2590525	-77.2526825	11.742977	121.1456255
-20.525984	37.878983	120.769356	-21.303516	11.831973	120.172905	35.628006	-12.100163	119.267609	33.709553	36.17955	119.296471	34.6687795	12.0396935	119.28204	-77.2758115	11.6242525	121.06377
-19.69031	37.878387	120.776772	-21.450195	11.881158	120.191444	35.514687	-12.033548	119.315132	33.549549	36.249207	119.326462	34.532118	12.1078295	119.320797	-77.432508	11.6544865	121.062091
-18.492609	37.785549	120.838867	-21.733307	11.952354	120.255539	35.348366	-11.930531	119.384293	33.291115	36.370041	119.39566	34.3197405	12.219755	119.3899765	-77.7863545	11.684953	121.1211015
-17.629021	37.648506	120.8172	-21.834442	11.988415	120.249954	35.239613	-11.842446	119.423889	33.113907	36.461353	119.469765	34.17676	12.3094535	119.446827	-77.845644	11.6673765	121.053081
-16.877644	37.434551	120.803024	-22.017807	12.063409	120.242455	35.138336	-11.744354	119.467506	32.973907	36.575104	119.476906	34.0561215	12.415375	119.472206	-78.0917355	11.711443	121.012704
-16.076113	37.200043	120.776711	-22.140541	12.131294	120.237122	35.042843	-11.670043	119.520744	32.842999	36.658401	119.487396	33.942921	12.494179	119.50407	-78.224003	11.768409	120.970174
-15.326784	36.887768	120.71357	-22.259811	12.203814	120.227898	34.944672	-11.611503	119.583572	32.725552	36.717827	119.459114	33.835112	12.553162	119.521343	-78.354734	11.854466	120.934453
-14.530542	36.546753	120.610466	-22.338127	12.244574	120.227257	34.836246	-11.555924	119.638321	32.595325	36.760555	119.410347	33.7157855	12.6023155	119.524334	-78.3920395	11.8868325	120.93018
-13.813864	36.122452	120.550743	-22.416689	12.274201	120.188614	34.725979	-11.508438	119.701889	32.469635	36.803799	119.339165	33.597807	12.6476805	119.520527	-78.431185	11.9007215	120.856701
-12.745455	35.428864	120.482651	-22.645477	12.299669	120.316742	34.576477	-11.461636	119.850555	32.273674	36.854729	119.260559	33.4250755	12.6965465	119.555557	-78.7160295	11.9027915	121.077927
-12.073131	34.890511	120.458282	-22.709818	12.297492	120.335373	34.485081	-11.424465	119.965485	32.14003	36.88269	119.235268	33.3125555	12.7291125	119.6003765	-78.7321915	11.8658715	121.0703695
-11.381657	34.335361	120.431076	-22.81147	12.295083	120.40744	34.392128	-11.412625	120.073936	32.003082	36.89798	119.204155	33.197605	12.7426775	119.6390455	-78.820545	11.8474885	121.1758345
-10.740013	33.741703	120.425011	-22.925129	12.248763	120.509102	34.305801	-11.401115	120.185829	31.874878	36.882706	119.196152	33.0903395	12.7407955	119.6909905	-78.9405975	11.7567305	121.3272135
-10.200795	33.116314	120.442757	-23.059204	12.224008	120.556435	34.20742	-11.412602	120.307991	31.746159	36.881592	119.15377	32.9767895	12.734495	119.7308805	-79.0951975	11.713521	121.3819895
-9.582037	32.476803	120.425644	-23.157156	12.216144	120.65464	34.097919	-11.405923	120.421776	31.627619	36.894848	119.074158	32.862769	12.7444625	119.747967	-79.177081	11.6878255	121.561313
-9.004971	31.82464	120.407364	-23.236523	12.185642	120.713676	34.00423	-11.417033	120.523415	31.515354	36.884262	119.001198	32.759792	12.7336145	119.7623065	-79.232838	11.6376695	121.6650455
-8.165547	30.830442	120.318459	-23.419397	12.224801	120.710052	33.838566	-11.424356	120.63916	31.356937	36.868176	118.929359	32.5977515	12.72191	119.7842595	-79.4365455	11.727692	121.6358445
-7.647373	30.119165	120.255318	-23.503582	12.220166	120.646515	33.723736	-11.424709	120.656502	31.258932	36.872604	118.851242	32.491334	12.7239475	119.753872	-79.498498	11.7163845	121.539158
-7.131962	29.408974	120.196785	-23.669535	12.212864	120.632301	33.619675	-11.447595	120.608986	31.151114	36.853878	118.843315	32.3853945	12.7031415	119.7261505	-79.7244645	11.7225865	121.5384515
-6.642078	28.691963	120.183205	-23.683552	12.156944	120.501945	33.535007	-11.437507	120.531883	31.046703	36.850361	118.814041	32.290855	12.706427	119.672962	-79.657959	11.607461	121.330928
-6.204798	27.964437	120.155266	-23.748047	12.140162	120.444534	33.48991	-11.429525	120.453094	30.960321	36.854465	118.8293	32.2251155	12.71247	119.641197	-79.7212095	11.567854	121.247871
-5.80346	27.211126	120.168686	-23.867668	12.141819	120.483086	33.458881	-11.412016	120.40522	30.911762	36.862938	118.872002	32.1853215	12.725461	119.638611	-79.9206575	11.558177	121.327561
-5.447198	26.435658	120.19043	-23.806355	12.130993	120.427094	33.440739	-11.397231	120.395004	30.873711	36.893307	118.95002	32.157225	12.748038	119.672512	-79.769935	11.513948	121.181676
-4.858048	25.280857	120.283104	-23.803156	12.158947	120.456734	33.419506	-11.376179	120.392975	30.882055	36.924515	119.079674	32.1507805	12.774168	119.7363245	-79.7570925	11.543726	121.1771435
-4.540703	24.502581	120.314041	-23.804829	12.186154	120.48452	33.412643	-11.38341	120.374908	30.917295	36.917324	119.173096	32.164969	12.766957	119.774002	-79.774627	11.605351	121.195038
-4.242766	23.691141	120.354523	-23.798174	12.188039	120.508041	33.405449	-11.40237	120.355438	30.967661	36.89476	119.275322	32.186555	12.746195	119.81538	-79.782903	11.629883	121.200702
-4.024057	22.835653	120.427086	-23.7836	12.167235	120.559349	33.401848	-11.416805	120.291481	31.010765	36.876328	119.389305	32.2063065	12.7297615	119.840393	-79.7735065	11.6047085	121.278305
-3.784651	22.009172	120.496307	-23.787603	12.12742	120.647644	33.4118	-11.437239	120.2117	31.04487	36.85915	119.474243	32.228335	12.7109555	119.8429715	-79.803541	11.5438845	121.4523165
-3.551906	21.119566	120.542542	-23.733742	12.064965	120.649681	33.457905	-11.446467	120.108307	31.073593	36.826736	119.633659	32.265749	12.6901345	119.870983	-79.733233	11.4397955	121.428379
-3.445961	20.248804	120.611252	-23.711613	12.045951	120.722031	33.491016	-11.444674	120.03241	31.103224	36.827625	119.777008	32.29712	12.6914755	119.904709	-79.720346	11.4004265	121.539353
-3.250868	18.905649	120.667778	-23.694427	12.061707	120.847069	33.518749	-11.439908	119.981369	31.147593	36.853203	119.937988	32.333171	12.7066475	119.9596785	-79.722025	11.4167665	121.7344595
-3.179775	17.981443	120.685486	-23.695166	12.137537	120.940971	33.52462	-11.435844	119.964157	31.1789	36.849129	120.053795	32.35176	12.7066425	120.008976	-79.742092	11.5684315	121.872966
-3.136225	17.049574	120.714333	-23.67601	12.145714	120.978996	33.516914	-11.433508	119.958603	31.198948	36.854347	120.075882	32.357931	12.7104195	120.0172425	-79.709951	11.5810085	121.9407495
-3.166955	16.080767	120.706139	-23.647312	12.161554	121.001518	33.505173	-11.435177	119.960693	31.20623	36.835831	120.140854	32.3557015	12.700327	120.0507735	-79.6503255	11.622781	121.9522625
-3.174526	15.082943	120.686546	-23.705215	12.193233	121.120583	33.500854	-11.43944	119.955887	31.212879	36.835178	120.164085	32.3568665	12.697869	120.059986	-79.7672965	11.688597	122.18118
-3.266634	14.095338	120.697762	-23.748672	12.267797	121.175148	33.498123	-11.440287	119.947311	31.217484	36.842545	120.185699	32.3578035	12.701129	120.066505	-79.8551475	11.834465	122.283791
-3.339618	13.074743	120.644272	-23.7505	12.287809	121.18869	33.494194	-11.422394	119.936966	31.211271	36.877769	120.185646	32.3527325	12.7276875	120.061306	-79.8537325	11.8479305	122.316074
-3.573035	11.517878	120.544502	-23.728462	12.356345	121.227242	33.474571	-11.364524	119.893852	31.208298	36.944206	120.138641	32.3414345	12.789841	120.0162465	-79.7983585	11.922849	122.4382375
-3.738869	10.449952	120.466553	-23.721275	12.399907	121.229027	33.474983	-11.289118	119.888077	31.208935	36.997959	120.097527	32.341959	12.8544205	119.992802	-79.784509	11.9453935	122.465252
-3.974169	9.385628	120.430824	-23.779171	12.488984	121.222221	33.472576	-11.229941	119.901695	31.196482	37.063881	120.089676	32.334529	12.91697	119.9956855	-79.892871	12.060998	122.4487565
-4.198909	8.31566	120.408722	-23.77046	12.545957	121.217537	33.490158	-11.178244	119.922272	31.190842	37.116829	120.078568	32.3405	12.9692925	120.00042	-79.88142	12.1226215	122.434654
-4.472456	7.208148	120.324661	-23.724607	12.579058	121.22506	33.493362	-11.131978	119.981148	31.186155	37.191593	120.027451	32.3397585	13.0298075	120.0042995	-79.7889725	12.1283085	122.4458205
-4.754011	6.094102	120.299576	-23.720901	12.66467	121.200943	33.496033	-11.054466	120.054672	31.189091	37.251072	119.976807	32.342562	13.098303	120.0157395	-79.784364	12.231037	122.3861465
-5.017229	5.008135	120.243279	-23.676182	12.709482	121.063789	33.501453	-11.000662	120.156082	31.208954	37.320633	119.910362	32.3552035	13.1599855	120.033222	-79.7075675	12.2589785	122.094356
-5.565687	3.357656	120.201889	-23.728064	12.936075	121.037674	33.526688	-10.898193	120.404938	31.237125	37.417404	119.783653	32.3819065	13.2596055	120.0942955	-79.8380345	12.6125445	121.9810525
-6.018075	2.342268	120.283218	-23.630167	13.023808	120.897141	33.562481	-10.809239	120.604637	31.269491	37.484352	119.637787	32.415986	13.3375565	120.121212	-79.67632	12.7100595	121.67307
-6.401824	1.193743	120.302071	-23.607189	13.141507	120.847618	33.60416	-10.740248	120.821342	31.300566	37.558876	119.439827	32.452363	13.409314	120.1305845	-79.666741	12.8737	121.5646515
-6.89188	0.152272	120.428703	-23.571543	13.23382	120.812477	33.655052	-10.70755	121.070778	31.34692	37.589821	119.260475	32.500986	13.4411355	120.1656265	-79.644072	13.0265045	121.4593275
-7.257608	-0.916027	120.472565	-23.541796	13.331032	120.800079	33.717663	-10.65436	121.293655	31.398487	37.621273	119.106819	32.558075	13.4834565	120.200237	-79.641667	13.1786075	121.399921
-7.854742	-1.86951	120.627846	-23.498255	13.355571	120.765472	33.762939	-10.621793	121.528519	31.4695	37.636383	118.970169	32.6162195	13.507295	120.249344	-79.6127295	13.203847	121.2816
-8.507038	-2.823177	120.759094	-23.455811	13.405564	120.739433	33.814327	-10.598297	121.714363	31.550312	37.632298	118.879044	32.6823195	13.5170005	120.2967035	-79.5939415	13.2941275	121.1821625
-9.365488	-4.171167	120.818344	-23.374655	13.452829	120.678207	33.89146	-10.565845	121.945786	31.651379	37.650959	118.744148	32.7714195	13.542557	120.344967	-79.5207295	13.363101	121.011447
-10.006327	-4.967931	120.905113	-23.323566	13.483212	120.651581	33.955173	-10.516332	122.075745	31.722254	37.662361	118.653557	32.8387135	13.5730145	120.364651	-79.4858455	13.3934095	120.938511
-10.823566	-5.607887	121.128098	-23.225113	13.510121	120.636963	34.025772	-10.490009	122.224747	31.811317	37.67812	118.54348	32.9185445	13.5940555	120.3841135	-79.3687705	13.4261865	120.8898125
-11.325828	-6.387972	121.13707	-23.150202	13.568823	120.643806	34.101807	-10.437423	122.363602	31.890547	37.709934	118.443062	32.996177	13.6362555	120.403332	-79.296581	13.5013905	120.88428
-12.11146	-6.977575	121.286545	-23.07185	13.610588	120.691513	34.161785	-10.369568	122.492096	31.970543	37.742016	118.341103	33.066164	13.686224	120.4165995	-79.209864	13.534952	120.9664265
-12.819939	-7.512733	121.378922	-23.002811	13.637759	120.734367	34.23798	-10.341093	122.585533	32.052597	37.7701	118.293343	33.1452885	13.7145035	120.439438	-79.1509105	13.5610145	121.029296
-13.615727	-7.91966	121.433273	-22.925182	13.673144	120.766602	34.303249	-10.283895	122.637901	32.138462	37.797813	118.266258	33.2208555	13.756959	120.4520795	-79.0712195	13.589329	121.0811245
-14.763973	-8.429009	121.382103	-22.84569	13.704075	120.806	34.375847	-10.206681	122.680748	32.25079	37.872814	118.344269	33.3133185	13.8330665	120.5125085	-79.0046985	13.5750835	121.0994915
-15.550362	-8.694215	121.325363	-22.749992	13.736184	120.870209	34.467155	-10.14379	122.633652	32.322048	37.944874	118.440269	33.3946015	13.900542	120.5369605	-78.8945855	13.571826	121.2034575
-16.369814	-8.84574	121.204964	-22.706524	13.779868	120.93911	34.534771	-10.071122	122.56324	32.379082	38.025974	118.581627	33.4569265	13.977426	120.5724335	-78.8699745	13.58231	121.3057865
-17.198092	-8.930706	121.113571	-22.628435	13.809599	121.013428	34.60881	-9.989971	122.450165	32.42355	38.124657	118.757591	33.51618	14.067343	120.603878	-78.77305	13.551855	121.422978
-17.970104	-8.973364	120.974243	-22.590397	13.859876	121.082687	34.654697	-9.920837	122.341606	32.479549	38.222328	118.942085	33.567123	14.1507455	120.6418455	-78.747917	13.5690065	121.5235285
-18.779461	-8.913419	120.837997	-22.54096	13.940356	121.116928	34.689686	-9.862126	122.254929	32.532318	38.317383	119.106232	33.611002	14.2276285	120.6805805	-78.692922	13.6530835	121.5532755
-19.622307	-8.834391	120.779076	-22.501972	14.007695	121.156799	34.714294	-9.803482	122.199379	32.592068	38.378887	119.237938	33.653181	14.2877025	120.7186585	-78.657125	13.7276875	121.5949395
-20.875219	-8.565863	120.732025	-22.467522	14.13823	121.2127	34.743656	-9.807855	122.172836	32.702782	38.402325	119.399345	33.723219	14.297235	120.7860905	-78.658263	13.979225	121.6393095
-21.656811	-8.339572	120.692169	-22.413439	14.176467	121.238754	34.761749	-9.835881	122.175011	32.792343	38.387089	119.484016	33.777046	14.275604	120.8295135	-78.603924	14.07733	121.6479945
-22.445484	-8.086169	120.653603	-22.3549	14.21777	121.245361	34.804836	-9.880587	122.154488	32.882263	38.352451	119.558289	33.8435495	14.235932	120.8563885	-78.5533495	14.199608	121.6343335
-23.238251	-7.769754	120.576035	-22.295895	14.221616	121.223892	34.803291	-9.946619	122.119202	32.97057	38.31324	119.608536	33.8869305	14.1833105	120.863869	-78.4787205	14.2599215	121.583915
-24.078856	-7.458321	120.487198	-22.229218	14.225671	121.192024	34.822605	-9.98472	122.050438	33.053562	38.261707	119.646095	33.9380835	14.1384935	120.8482665	-78.3965195	14.3128485	121.5357815
-24.814219	-7.090981	120.385361	-22.183689	14.223239	121.129417	34.855705	-10.022074	121.990517	33.140079	38.227295	119.67466	33.997892	14.1026105	120.8325885	-78.36527	14.3438675	121.4262455
-25.542351	-6.666987	120.272652	-22.127335	14.242044	121.093628	34.897976	-10.0461	121.932327	33.220379	38.198788	119.698784	34.0591775	14.076344	120.8155555	-78.3138475	14.407744	121.3717005
-26.656738	-5.979162	120.173691	-22.028181	14.272104	121.057144	34.944645	-10.050435	121.832016	33.344212	38.192772	119.704712	34.1444285	14.0711685	120.768364	-78.2007905	14.4730395	121.345924
-27.398787	-5.451198	120.113991	-21.96352	14.320524	121.053741	34.98288	-10.054927	121.783173	33.422981	38.187798	119.711479	34.2029305	14.0664355	120.747326	-78.1299705	14.5746125	121.360156
-28.078711	-4.937748	120.088112	-21.886047	14.339326	121.063805	35.029259	-10.05534	121.735313	33.497608	38.191719	119.749809	34.2634335	14.0681895	120.742561	-78.0355275	14.6104625	121.385049
-28.769913	-4.334853	120.023468	-21.838921	14.365467	121.078148	35.050426	-10.054134	121.721626	33.573929	38.188519	119.798729	34.3121775	14.0671925	120.7601775	-77.9900195	14.6637415	121.3961185
-29.456482	-3.764658	119.945541	-21.794798	14.391552	121.066559	35.073517	-10.058696	121.658791	33.665077	38.193424	119.895424	34.369297	14.067364	120.7771075	-77.958893	14.71574	121.3560105
-30.1166	-3.153926	119.82193	-21.740875	14.427577	121.041122	35.091259	-10.0495	121.576668	33.738239	38.208927	120.005035	34.414749	14.0797135	120.7908515	-77.896499	14.7754405	121.2913925
-30.820864	-2.494873	119.658218	-21.707878	14.453536	121.010765	35.110821	-10.027505	121.498154	33.817966	38.235901	120.168213	34.4643935	14.104198	120.8331835	-77.8801495	14.802874	121.1883465
-31.67477	-1.507843	119.417381	-21.660252	14.502541	120.966637	35.155968	-9.948198	121.343925	33.912762	38.304169	120.434204	34.534365	14.1779855	120.8890645	-77.854869	14.8270965	121.0442095
-32.252483	-0.828198	119.265541	-21.596373	14.544392	120.92247	35.184822	-9.913727	121.241592	33.976559	38.340462	120.604301	34.5806905	14.2133675	120.9229465	-77.7734365	14.8754165	120.9219935
-32.55793	-0.297901	119.237648	-21.558739	14.60512	120.911232	35.195835	-9.891202	121.140816	34.039368	38.373875	120.741203	34.6176015	14.2413365	120.9410095	-77.7350795	14.9689035	120.8814545
-33.331806	0.58402	119.158745	-21.538952	14.653939	120.947456	35.194111	-9.861045	121.070671	34.103195	38.406563	120.845261	34.648653	14.272759	120.957966	-77.726557	15.035119	120.936946
-33.841057	1.283208	119.154945	-21.514198	14.718231	120.988289	35.19664	-9.834251	121.011368	34.167252	38.433311	120.935371	34.681946	14.29953	120.9733695	-77.710342	15.136932	121.0032085
-34.269775	1.991465	119.162918	-21.485531	14.776616	121.016441	35.201828	-9.792035	120.962181	34.614162	38.31496	120.820328	34.907995	14.2614625	120.8912545	-77.879057	15.2917695	121.1416275
-34.350315	2.594662	119.193924	-21.210939	14.638708	120.934738	35.207169	-9.72738	120.951828	34.219761	38.518349	121.069252	34.713465	14.3954845	121.01054	-77.135343	14.8819315	120.858936
-34.903179	3.61242	119.227303	-21.464659	14.924558	121.069489	35.202904	-9.612378	120.963753	34.253006	38.615234	121.121094	34.727955	14.501428	121.0424235	-77.657273	15.347688	121.0965545
-35.284779	4.257323	119.084106	-21.531948	15.02405	121.037399	35.207195	-9.531353	121.004555	34.25412	38.699375	121.16555	34.7306575	14.584011	121.0850525	-77.7945535	15.464089	120.9897455
-35.506523	4.97407	119.091331	-21.164474	14.843698	120.808479	35.216984	-9.425573	121.039597	34.259926	38.7798	121.189705	34.738455	14.6771135	121.114651	-77.067403	15.0102825	120.502307
-35.787766	5.600148	119.013046	-21.187473	14.909838	120.760361	35.234909	-9.346439	121.015862	34.246777	38.868336	121.230904	34.740843	14.7609485	121.123383	-77.115789	15.0587275	120.397339
-36.306999	6.412518	118.930603	-21.472321	15.138553	120.811119	35.242661	-9.254066	120.984268	34.235287	38.962708	121.236145	34.738974	14.854321	121.1102065	-77.683616	15.422785	120.5120315
-36.511784	7.011501	118.8591	-21.437061	15.188239	120.762825	35.256168	-9.138962	120.937767	34.206863	39.063602	121.25515	34.7315155	14.96232	121.0964585	-77.6056375	15.414158	120.4291915
-36.728878	7.570639	118.81591	-21.444178	15.247987	120.727455	35.261581	-9.031311	120.895386	34.158401	39.17535	121.240448	34.709991	15.0720195	121.067917	-77.598347	15.4239545	120.386993
-37.060184	8.381232	118.786636	-21.503189	15.33729	120.662643	35.259956	-8.871013	120.895622	34.090912	39.317875	121.212074	34.675434	15.223431	121.053848	-77.681812	15.451149	120.271438
-37.282146	8.86014	118.772102	-21.50383	15.388203	120.613876	35.240696	-8.77748	120.934067	34.04216	39.393166	121.20137	34.641428	15.307843	121.0677185	-77.649088	15.468563	120.1600335
-37.536636	9.287124	118.704079	-21.547832	15.4229	120.572952	35.209759	-8.727891	121.007607	34.007408	39.442318	121.194496	34.6085835	15.3572135	121.1010515	-77.7042475	15.4885865	120.0448525
-37.839787	9.685996	118.638229	-21.603926	15.457619	120.513023	35.190506	-8.714208	121.09687	33.974613	39.463898	121.207275	34.5825595	15.374845	121.1520725	-77.7904115	15.540393	119.8739735
-38.101902	10.007771	118.543365	-21.625904	15.476322	120.443832	35.171688	-8.707361	121.204773	33.960495	39.483719	121.20842	34.5660915	15.388179	121.2065965	-77.8178995	15.564465	119.6810675
-38.353245	10.366594	118.473625	-21.639866	15.487019	120.412292	35.157959	-8.694946	121.314415	33.957306	39.49448	121.245872	34.5576325	15.399767	121.2801435	-77.8373645	15.574271	119.5444405
-38.617645	10.72648	118.442497	-21.647299	15.491058	120.396111	35.167427	-8.686386	121.421585	33.953087	39.502396	121.326637	34.560257	15.408005	121.374111	-77.854855	15.574111	119.418111
-38.994617	11.246393	118.438087	-21.653873	15.481414	120.423935	35.209457	-8.65184	121.594444	33.975109	39.525066	121.513687	34.592283	15.436613	121.5540655	-77.900029	15.526215	119.2938045
-39.253044	11.545752	118.491959	-21.69083	15.460995	120.50074	35.223057	-8.638339	121.733986	33.993694	39.539951	121.720505	34.6083755	15.450806	121.7272455	-77.9900355	15.471184	119.2742345
-39.520737	11.837606	118.586349	-21.706324	15.449182	120.641708	35.23357	-8.639051	121.896683	34.405041	39.384617	121.659943	34.8193055	15.372783	121.778313	-78.2319535	15.525581	119.505103
-39.80785	12.137116	118.681526	-21.718803	15.464369	120.745125	35.230381	-8.641516	122.070709	34.403561	39.381756	121.769096	34.816971	15.37012	121.9199025	-78.254577	15.558618	119.5703475
-40.092247	12.423491	118.72641	-21.780394	15.48443	120.832253	35.219845	-8.642455	122.241974	34.38863	39.37434	121.84417	34.8042375	15.3659425	122.043072	-78.3650255	15.6029175	119.621434
-40.40411	12.66524	118.720032	-21.790682	15.549505	120.880188	35.190323	-8.633481	122.40313	33.961575	39.540352	122.075798	34.575949	15.4534355	122.239464	-78.157313	15.6455745	119.520912
-40.758194	12.878171	118.704132	-21.804171	15.628412	120.861206	35.171532	-8.595894	122.504196	33.949623	39.572777	122.066429	34.5605775	15.4884415	122.2853125	-78.1689195	15.7683825	119.4370995
-41.31115	13.226035	118.708733	-21.841831	15.735552	120.873489	35.153889	-8.526291	122.59996	33.903641	39.646931	121.860886	34.528765	15.56032	122.230423	-78.212427	15.910784	119.516555
-41.697479	13.472462	118.786453	-21.823246	15.841224	120.894836	35.16634	-8.491818	122.68866	33.900349	39.686325	121.617821	34.5333445	15.5972535	122.1532405	-78.1798365	16.0851945	119.6364315
-42.14027	13.771447	118.88282	-21.823009	15.949752	120.920372	35.162853	-8.441263	122.814392	33.906597	39.719185	121.316132	34.534725	15.638961	122.065262	-78.180743	16.260543	119.775482
-42.613018	14.071092	119.049408	-21.764389	16.042072	120.999619	35.161335	-8.440434	122.944351	33.933498	39.6982	120.905495	34.5474165	15.628883	121.924923	-78.0761945	16.455261	120.074315
-43.126644	14.401372	119.274315	-21.753962	16.103046	121.098618	35.115093	-8.468875	123.110703	33.964516	39.639828	120.477486	34.5398045	15.5854765	121.7940945	-78.0477285	16.6206155	120.4031415
-43.622646	14.80986	119.569435	-21.734362	16.105642	121.256813	35.106258	-8.523192	123.253723	33.974548	39.540478	120.015968	34.540403	15.508643	121.6348455	-78.009127	16.702641	120.8787805
-44.067905	15.218596	119.852295	-21.728556	16.063759	121.43	35.061188	-8.58992	123.422836	33.943317	39.421375	119.616173	34.5022525	15.4157275	121.5195045	-77.9593645	16.7117905	121.3404955
-44.822502	15.816595	120.13916	-21.762899	15.892114	121.635376	35.080227	-8.711676	123.588852	33.862087	39.24651	119.172417	34.471157	15.267417	121.3806345	-77.996955	16.516811	121.8901175
-45.261349	16.252848	120.273232	-21.821253	15.713189	121.728386	35.038643	-8.771872	123.641037	33.740498	39.162323	119.027473	34.3895705	15.1952255	121.334255	-78.0320765	16.2311525	122.122517
-45.713177	16.769896	120.293602	-21.917078	15.474542	121.808327	35.021122	-8.82311	123.567307	33.58971	39.114056	119.044563	34.305416	15.145473	121.305935	-78.139572	15.803611	122.310719
-46.119995	17.326265	120.352516	-21.997372	15.270798	121.84272	34.993874	-8.844946	123.418213	33.400303	39.107334	119.13842	34.1970885	15.131194	121.2783165	-78.1918325	15.410402	122.4071235
-46.550686	17.90325	120.477798	-22.142403	15.104708	121.926498	34.936504	-8.835433	123.219719	33.197678	39.138821	119.26342	34.067091	15.151694	121.2415695	-78.351897	15.057722	122.6114265
-47.001232	18.555576	120.695045	-22.252247	14.997482	122.052811	34.895031	-8.793715	123.005508	32.984249	39.20842	119.40155	33.93964	15.2073525	121.203529	-78.444134	14.7876115	122.902093
-47.338329	19.23793	120.97924	-22.368212	14.95186	122.243011	34.792389	-8.728496	122.828552	32.763454	39.30386	119.523224	33.7779215	15.287682	121.175888	-78.5143455	14.616038	123.310134
-47.852413	20.408436	121.455933	-22.574087	14.934381	122.555099	34.655659	-8.639881	122.620537	32.465397	39.435654	119.728073	33.560528	15.3978865	121.174305	-78.708702	14.4708755	123.935893
-48.155758	21.188168	121.74025	-22.749678	14.93371	122.720863	34.548698	-8.602514	122.504547	32.293068	39.506512	119.853577	33.420883	15.451999	121.179062	-78.920239	14.415421	124.262664
-48.437634	21.974062	121.960297	-22.859556	14.946402	122.869431	34.38015	-8.586202	122.395409	32.115814	39.55127	119.9533	33.247982	15.482534	121.1743545	-78.967094	14.41027	124.5645075
-48.719078	22.741051	122.16201	-23.039541	14.954371	122.963539	34.21656	-8.570363	122.261047	31.946152	39.570736	119.991386	33.081356	15.5001865	121.1262165	-79.160438	14.4085555	124.8008615
-48.898327	23.52774	122.276672	-23.183685	14.938874	123.027206	34.065193	-8.545595	122.100769	31.770849	39.600201	120.024399	32.918021	15.527303	121.062584	-79.285391	14.350445	124.991828
-49.015808	24.365183	122.343742	-23.356564	14.92244	123.00798	33.899418	-8.531461	121.894325	31.586609	39.614601	120.021095	32.7430135	15.54157	120.95771	-79.4561415	14.30331	125.05825
-49.167107	25.113731	122.361061	-23.475616	14.891909	122.913567	33.733829	-8.492293	121.689102	31.40103	39.624592	119.976898	32.5674295	15.5661495	120.833	-79.5186615	14.2176685	124.994134
-49.251179	26.252899	122.376778	-23.721746	14.886519	122.751175	33.402367	-8.41429	121.191597	31.134363	39.632774	119.825638	32.268365	15.609242	120.5086175	-79.711857	14.163796	124.9937325
-49.302162	26.98114	122.362389	-23.866852	14.890471	122.666237	33.202381	-8.343884	120.926163	30.97529	39.646732	119.68132	32.0888355	15.651424	120.3037415	-79.8225395	14.129518	125.0287325
-49.24118	27.676603	122.346771	-23.978399	14.8954	122.603943	33.022301	-8.265189	120.688606	30.84026	39.677029	119.578102	31.9312805	15.70592	120.133354	-79.8880785	14.08488	125.074532
-49.096172	28.410864	122.268593	-24.072483	14.939716	122.486481	32.915798	-8.236059	120.541489	30.732922	39.697414	119.498932	31.82436	15.7306775	120.0202105	-79.969326	14.1487545	124.9527515
-49.003159	29.107841	122.211281	-24.119507	14.958945	122.382843	32.847572	-8.216984	120.464264	30.659468	39.725197	119.411171	31.75352	15.7541065	119.9377175	-79.992534	14.1637835	124.8279685
-48.779701	29.735792	122.136292	-24.183527	14.965372	122.290276	32.779556	-8.212752	120.403885	30.586189	39.745739	119.324768	31.6828725	15.7664935	119.8643265	-80.0499265	14.1642505	124.7162255
-48.547256	30.376095	122.093735	-24.238911	14.962095	122.220459	32.715023	-8.207468	120.359932	30.50996	39.748962	119.214882	31.6124915	15.770747	119.787407	-80.0903135	14.153443	124.653511
-48.172573	31.210634	122.033134	-24.377605	14.975686	122.151093	32.613041	-8.222561	120.2799	30.359173	39.750786	119.045807	31.486107	15.7641125	119.6628535	-80.241317	14.1872595	124.6393325
-47.811153	31.746977	121.94561	-24.438669	14.935376	122.110306	32.535538	-8.235916	120.208237	30.255148	39.738499	118.941246	31.395343	15.7512915	119.5747415	-80.272681	14.1194605	124.6458705
-47.46706	32.259785	121.889702	-24.540369	14.88131	122.0243	32.452072	-8.265262	120.135559	30.160505	39.710327	118.805138	31.3062885	15.7225325	119.4703485	-80.3870265	14.0400875	124.5782515
-47.073467	32.746555	121.829735	-24.607674	14.839293	121.952438	32.349751	-8.290363	120.031296	30.058867	39.664688	118.632759	31.204309	15.6871625	119.3320275	-80.419657	13.9914235	124.5728485
-46.622543	33.191399	121.736298	-24.704803	14.787128	121.839035	32.256744	-8.321063	119.914474	29.94537	39.620937	118.454453	31.101057	15.649937	119.1844635	-80.510663	13.924319	124.4936065
-46.176666	33.590664	121.652939	-24.761309	14.745911	121.750816	32.173321	-8.329737	119.779732	29.856279	39.589958	118.227264	31.0148	15.6301105	119.003498	-80.537418	13.8617115	124.498134
-45.643444	33.928947	121.593384	-24.825563	14.701962	121.659157	32.08709	-8.341857	119.619049	29.770302	39.547104	118.043076	30.928696	15.6026235	118.8310625	-80.579822	13.8013005	124.4872515
-44.776733	34.420101	121.500755	-24.87912	14.612834	121.54287	31.99543	-8.397023	119.39473	29.671768	39.497757	117.777428	30.833599	15.550367	118.586079	-80.591839	13.675301	124.499661
-44.180809	34.739037	121.466156	-24.903881	14.564769	121.43766	31.960464	-8.431754	119.220543	29.617918	39.478767	117.626785	30.789191	15.5235065	118.423664	-80.596953	13.6060315	124.451656
-43.469177	35.01833	121.46138	-24.890482	14.51003	121.380089	31.910383	-8.445319	119.083633	29.564348	39.46685	117.475174	30.7373655	15.5107655	118.2794035	-80.5183295	13.5092945	124.4807745
-42.835423	35.250763	121.387466	-24.894676	14.443246	121.294083	31.893148	-8.469024	118.977592	29.531422	39.443161	117.347977	30.712285	15.4870685	118.1627845	-80.501637	13.3994235	124.4253815
-42.143677	35.420185	121.320892	-24.908031	14.403233	121.253433	31.883368	-8.502638	118.898376	29.500597	39.426975	117.230347	30.6919825	15.4621685	118.0643615	-80.5080445	13.3442975	124.4425045
-41.382095	35.563881	121.25766	-24.930639	14.351026	121.174728	31.877466	-8.529082	118.841743	29.476851	39.397137	117.135498	30.6771585	15.4340275	117.9886205	-80.5384365	13.2680245	124.3608355
-40.628468	35.6847	121.130135	-24.912279	14.259293	121.159698	31.870758	-8.565363	118.831673	29.441881	39.368801	117.048172	30.6563195	15.401719	117.9399225	-80.4808775	13.116867	124.3794735
-39.322086	35.79491	120.949852	-24.954073	14.160771	121.134277	31.879871	-8.631505	118.83947	29.410767	39.301498	116.888847	30.645319	15.3349965	117.8641585	-80.553465	12.9865455	124.4043955
-38.527905	35.878071	120.760811	-24.946253	14.071517	121.034981	31.889387	-8.696901	118.860413	29.394001	39.247723	116.77829	30.641694	15.275411	117.8193515	-80.5342	12.867623	124.2506105
-37.697189	35.87571	120.513962	-24.934391	13.998215	120.837723	31.891867	-8.754696	118.869957	29.386234	39.173462	116.617516	30.6390505	15.209383	117.7437365	-80.5078325	12.787047	123.9317095
-36.815655	35.839111	120.189491	-24.964199	13.912478	120.686531	31.870075	-8.840457	118.886528	29.38253	39.091793	116.434967	30.6263025	15.125668	117.6607475	-80.5547005	12.699288	123.7123145
-35.858517	35.837337	119.77317	-24.96253	13.843528	120.452919	31.867567	-8.927177	118.934654	29.387552	38.998535	116.235687	30.6275595	15.035679	117.5851705	-80.5526195	12.651377	123.3206675
-34.864746	35.836601	119.267067	-24.986418	13.829209	120.213715	31.862926	-9.01148	119.069603	29.405748	38.879215	115.974106	30.634337	14.9338675	117.5218545	-80.607173	12.7245505	122.9055755
-33.96637	35.813702	118.720398	-24.988167	13.804065	119.957497	31.852367	-9.104329	119.273254	29.423428	38.771896	115.651176	30.6378975	14.8337835	117.462215	-80.6142315	12.7743465	122.452779
-32.552486	35.757328	117.997185	-24.993891	13.73246	119.646599	31.822145	-9.264302	119.532333	29.470142	38.541637	115.188011	30.6461435	14.6386675	117.360172	-80.6339255	12.8262525	121.933026
-31.510418	35.754128	117.620895	-24.958286	13.655038	119.458031	31.835339	-9.368717	119.68367	29.531679	38.403805	114.928162	30.683509	14.517544	117.305916	-80.600081	12.792532	121.610146
-30.451307	35.779743	117.407227	-24.903049	13.534766	119.317886	31.851685	-9.50016	119.745552	29.601547	38.249405	114.811661	30.726616	14.3746225	117.2786065	-80.532714	12.6949095	121.3571655
-29.531353	35.798302	117.282234	-24.870342	13.38429	119.153168	31.873339	-9.610021	119.705261	29.637539	38.14307	114.786041	30.755439	14.2665245	117.245651	-80.496123	12.5020555	121.060685
-28.531166	35.787014	117.269028	-24.883133	13.222742	118.992699	31.89551	-9.6831	119.585892	29.613674	38.087063	114.786736	30.754592	14.2019815	117.186314	-80.520858	12.2435025	120.799084
-27.542978	35.82827	117.219139	-24.860683	13.072843	118.83297	31.909943	-9.736154	119.394974	29.5961	38.077106	114.895317	30.7530215	14.170476	117.1451455	-80.4743875	11.97521	120.5207945
-26.447571	35.923347	117.268715	-24.882868	12.962174	118.645271	31.929504	-9.756156	119.184456	29.550508	38.08873	115.13739	30.740006	14.166287	117.160923	-80.505742	11.758061	120.129619
-25.057945	36.075146	117.454445	-24.934572	12.821807	118.347488	31.937145	-9.739267	118.795601	29.461384	38.163231	115.523743	30.6992645	14.211982	117.159672	-80.5684085	11.431632	119.535304
-24.112518	36.116619	117.578529	-24.991344	12.742247	118.135307	31.914204	-9.721677	118.494568	29.38092	38.221325	115.847435	30.647562	14.249824	117.1710015	-80.63025	11.23467	119.0996125
-23.297684	36.301502	117.771484	-25.051552	12.694934	117.901482	31.890011	-9.702292	118.191269	29.29974	38.269222	116.132057	30.5948755	14.283465	117.161663	-80.6979795	11.106403	118.641301
-22.305878	36.322983	117.852112	-25.09539	12.691145	117.714546	31.831758	-9.664984	117.893074	29.234844	38.309101	116.342834	30.533301	14.3220585	117.117954	-80.724081	11.0602315	118.311138
-21.179134	36.217125	117.813347	-25.132826	12.698298	117.56543	31.802229	-9.649821	117.63446	29.193762	38.339844	116.454849	30.4979955	14.3450115	117.0446545	-80.7636475	11.0515845	118.0862055
-20.259434	36.144325	117.864204	-25.156616	12.718545	117.456795	31.769672	-9.642961	117.426208	29.169014	38.349648	116.496338	30.469343	14.3533435	116.961273	-80.782575	11.0837465	117.952317
-19.439585	36.122395	117.91288	-25.162558	12.739761	117.382454	31.745398	-9.648487	117.274773	29.15909	38.336464	116.507553	30.452244	14.3439885	116.891163	-80.77736	11.1355335	117.873745
-17.890095	35.796623	117.827179	-25.174162	12.715822	117.273537	31.708563	-9.721058	117.134285	29.169317	38.263378	116.521202	30.43894	14.27116	116.8277435	-80.787264	11.160484	117.7193305
-17.169907	35.620026	117.871201	-25.1726	12.661197	117.194046	31.668831	-9.805756	117.027542	29.176548	38.173542	116.517365	30.4226895	14.183893	116.7724535	-80.7678895	11.138501	117.6156385
-16.160887	35.205563	117.820206	-25.190157	12.592747	117.159744	31.643719	-9.885501	116.944817	29.173168	38.083813	116.519524	30.4084435	14.099156	116.7321705	-80.7887575	11.086338	117.5873175
-15.295301	34.832436	117.81778	-25.184484	12.520758	117.125282	31.613653	-9.978739	116.879745	29.169899	37.989883	116.543915	30.391776	14.005572	116.71183	-80.760744	11.035944	117.538734
-14.499333	34.390488	117.881866	-25.201443	12.457372	117.136086	31.592215	-10.070481	116.834488	29.174381	37.89912	116.601227	30.383298	13.9143195	116.7178575	-80.786184	11.0004245	117.5543145
-13.732828	33.938713	117.930473	-25.229763	12.406363	117.13147	31.551722	-10.163082	116.81855	29.176521	37.812103	116.650246	30.3641215	13.8245105	116.734398	-80.8236475	10.9882155	117.528542
-13.002682	33.38554	117.960228	-25.258482	12.379086	117.101524	31.503809	-10.258536	116.802147	29.184992	37.721191	116.695473	30.3444005	13.7313275	116.74881	-80.8613645	11.0268445	117.454238
-11.972371	32.556431	118.009659	-25.27433	12.373487	117.115715	31.428429	-10.389478	116.778351	29.224384	37.584221	116.784843	30.3264065	13.5973715	116.781597	-80.8750665	11.1496025	117.449833
-11.241204	31.825462	118.03154	-25.279587	12.376884	117.159775	31.371641	-10.466294	116.802238	29.264271	37.504284	116.870293	30.317956	13.518995	116.8362655	-80.87713	11.234773	117.4832845
-10.601679	31.143955	118.10907	-25.279812	12.383244	117.267952	31.320576	-10.559973	116.82122	29.312044	37.412575	116.954079	30.31631	13.426301	116.8876495	-80.875934	11.340187	117.6482545
-9.970057	30.387215	118.166267	-25.285143	12.391617	117.308899	31.25346	-10.649017	116.834656	29.354195	37.329533	117.027245	30.3038275	13.340258	116.9309505	-80.8741135	11.442976	117.6868475
-9.384001	29.56875	118.197968	-25.371918	12.466588	117.434135	31.199697	-10.721719	116.839447	29.389593	37.25069	117.087029	30.294645	13.2644855	116.963238	-81.038481	11.6686905	117.905032
-8.86642	28.751358	118.198624	-25.31209	12.452759	117.410294	31.146685	-10.773314	116.856537	29.427767	37.194538	117.181969	30.287226	13.210612	117.019253	-80.911406	11.694906	117.801335
-8.423324	27.847858	118.234024	-25.326561	12.488412	117.436432	31.095419	-10.831825	116.895805	29.472038	37.144207	117.27314	30.2837285	13.156191	117.0844725	-80.9368505	11.820633	117.7883915
-7.716295	26.459854	118.253769	-25.332407	12.573428	117.444656	30.991232	-10.887384	116.906487	29.526592	37.087723	117.392754	30.258912	13.1001695	117.1496205	-80.923726	12.0466865	117.7396915
-7.320094	25.47793	118.238976	-25.421545	12.654871	117.554077	30.925089	-10.917621	116.882263	29.536564	37.073521	117.461655	30.2308265	13.07795	117.171959	-81.0739165	12.231792	117.936195
-6.977386	24.449139	118.197464	-25.386742	12.711072	117.531631	30.829292	-10.924555	116.85833	29.526482	37.066845	117.505493	30.177887	13.071145	117.1819115	-80.951371	12.350999	117.8813505
-6.696606	23.408129	118.207397	-25.425545	12.793496	117.58213	30.72167	-10.916369	116.823212	29.500284	37.070946	117.540192	30.110977	13.0772885	117.181702	-80.962067	12.5097035	117.982558
-6.395377	22.278856	118.212189	-25.488319	12.865978	117.676102	30.623037	-10.917687	116.793892	29.464903	37.079163	117.585098	30.04397	13.080738	117.189495	-81.020608	12.651218	118.162709
-6.180846	21.122437	118.193138	-25.567516	12.938794	117.795204	30.527138	-10.901108	116.789352	29.428751	37.085705	117.645737	29.9779445	13.0922985	117.2175445	-81.1129765	12.7852895	118.3728635
-6.024345	19.923441	118.21389	-25.618883	13.019304	117.923691	30.42276	-10.899665	116.815361	29.394733	37.100471	117.702545	29.9087465	13.100403	117.258953	-81.1465125	12.938205	118.588429
-5.765089	18.03616	118.187332	-25.801647	13.234971	118.11216	30.282032	-10.876766	116.824554	29.351027	37.126659	117.736557	29.8165295	13.1249465	117.2805555	-81.4198235	13.3449955	118.9437645
-5.685104	16.748623	118.1092	-25.853085	13.351056	118.211113	30.180681	-10.832459	116.811691	29.331779	37.165104	117.728722	29.75623	13.1663225	117.2702065	-81.4624	13.5357895	119.1520195
-5.647435	15.418452	118.070244	-25.777578	13.395012	118.148331	30.086248	-10.778844	116.795387	29.305496	37.213577	117.721069	29.695872	13.2173665	117.258228	-81.251028	13.5726575	119.038434
-5.602614	14.03936	117.970314	-25.854155	13.494976	118.218468	30.025562	-10.733289	116.780327	29.27726	37.268528	117.725899	29.651411	13.2676195	117.253113	-81.359721	13.7223325	119.183823
-5.618095	12.592562	117.866791	-25.963207	13.617311	118.319145	29.957262	-10.6826	116.791931	29.245476	37.316727	117.724846	29.601369	13.3170635	117.2583885	-81.527783	13.9175585	119.3799015
-5.703614	11.149891	117.72332	-25.939707	13.624371	118.261017	29.928326	-10.645858	116.822983	29.194283	37.356949	117.694626	29.5613045	13.3555455	117.2588045	-81.4407185	13.8931965	119.2632295
-5.753538	9.656193	117.591949	-25.969563	13.647956	118.145927	29.908108	-10.611287	116.9319	29.139284	37.38496	117.591599	29.523696	13.3868365	117.2617495	-81.462822	13.9090755	119.0301045
-6.055083	7.340985	117.500542	-26.067951	13.728528	118.056633	29.902496	-10.610125	117.402267	29.084635	37.370171	117.295135	29.4935655	13.380023	117.348701	-81.6294675	14.077033	118.764565
-6.260981	5.773355	117.541954	-26.038038	13.74172	117.859673	29.917278	-10.689001	117.929138	29.100477	37.297348	117.019798	29.5088775	13.3041735	117.474468	-81.5849535	14.1792665	118.244878
-6.554061	4.139402	117.661858	-26.05711	13.755486	117.741096	29.927454	-10.796879	118.567108	29.14772	37.148109	116.723083	29.537587	13.175615	117.6450955	-81.651807	14.335357	117.8370965
-6.922297	2.642469	118.002228	-26.04925	13.720223	117.684677	29.947021	-10.940028	119.234528	29.229664	36.952515	116.411987	29.5883425	13.0062435	117.8232575	-81.6868425	14.4342025	117.5460965
-7.223374	1.030314	118.300522	-26.028378	13.605764	117.695259	30.00172	-11.089338	119.856834	29.316729	36.739815	116.164635	29.6592245	12.8252385	118.0107345	-81.7159805	14.3862895	117.3797835
-7.533293	-0.5693	118.616417	-25.965219	13.441295	117.786087	30.077257	-11.216206	120.431366	29.407793	36.534805	115.973679	29.742525	12.6592995	118.2025225	-81.672963	14.2232905	117.3696515
-8.137229	-1.990427	119.08876	-25.869581	13.223292	117.885277	30.162821	-11.364114	120.87616	29.480463	36.354446	115.904961	29.821642	12.495166	118.3905605	-81.560804	13.951418	117.3799935
-8.907598	-4.033633	119.505051	-25.803354	12.95224	118.07518	30.291519	-11.50793	121.360085	29.547518	36.161865	115.915886	29.9195185	12.3269675	118.6379855	-81.5262265	13.5775125	117.5123745
-9.343027	-5.326436	119.593391	-25.780886	12.82205	118.178391	30.341097	-11.530055	121.542847	29.585024	36.112598	115.985573	29.9630605	12.2912715	118.76421	-81.5248325	13.3528285	117.592572
-9.988582	-6.447245	119.753937	-25.745621	12.777054	118.268463	30.385109	-11.515929	121.704758	29.63191	36.108444	116.095993	30.0085095	12.2962575	118.9003755	-81.4997515	13.2578505	117.6365505
-10.676946	-7.460014	119.901443	-25.671995	12.779466	118.360901	30.461058	-11.484867	121.809128	29.675734	36.157604	116.18943	30.068396	12.3363685	118.999279	-81.412386	13.2225635	117.722523
-11.413075	-8.446739	119.974197	-25.62677	12.867294	118.429413	30.516464	-11.427603	121.865379	29.738628	36.213127	116.316414	30.127546	12.392762	119.0908965	-81.381086	13.341826	117.7679295
-12.193181	-9.218049	120.018341	-25.551445	12.956582	118.499008	30.586983	-11.362602	121.881676	29.822886	36.297817	116.366325	30.2049345	12.4676075	119.1240005	-81.3078245	13.4455565	117.8740155
-12.986679	-9.95987	119.96344	-25.48584	13.048872	118.595711	30.627525	-11.288129	121.869423	29.91046	36.374138	116.462341	30.2689925	12.5430045	119.165882	-81.2406725	13.5547395	118.02554
-14.366271	-10.933222	119.86097	-25.357491	13.206185	118.760048	30.706102	-11.156013	121.749947	30.064198	36.543133	116.607956	30.38515	12.69356	119.1789515	-81.100132	13.71881	118.3411445
-15.268858	-11.448045	119.772316	-25.291821	13.338735	118.847549	30.763641	-11.077484	121.621994	30.127626	36.656239	116.739502	30.4456335	12.7893775	119.180748	-81.0292755	13.8880925	118.51435
-16.242079	-11.892872	119.749519	-25.223574	13.475392	118.957687	30.835205	-10.967132	121.557953	30.174547	36.771996	116.863922	30.504876	12.902432	119.2109375	-80.952024	14.048352	118.7044365
-17.245937	-12.224956	119.872307	-25.186884	13.609033	119.049728	30.865681	-10.866869	121.600746	30.219269	36.886101	116.83493	30.542475	13.009616	119.217838	-80.916243	14.20845	118.881618
-18.278341	-12.530181	120.00824	-25.134682	13.745645	119.104912	30.903221	-10.793303	121.711708	30.258751	36.937817	116.788696	30.580986	13.072257	119.250202	-80.85035	14.419033	118.959622
-19.343872	-12.671718	120.250412	-25.119156	13.870247	119.130325	30.924187	-10.777053	121.886841	30.319286	36.941193	116.642799	30.6217365	13.08207	119.26482	-80.8600485	14.658424	118.99583
-20.426619	-12.820576	120.389412	-25.114996	13.905707	119.165001	30.922729	-10.811699	122.001564	30.360512	36.898109	116.476395	30.6416205	13.043205	119.2389795	-80.8716125	14.768209	119.0910225
-22.078005	-12.849854	120.497536	-25.046837	13.883302	119.235146	30.932028	-10.903204	122.00605	30.426554	36.781975	116.271385	30.679291	12.9393855	119.1387175	-80.772965	14.8272185	119.3315745
-23.12277	-12.824713	120.467819	-24.996689	13.810961	119.284416	30.948643	-10.966827	121.935547	30.458105	36.692547	116.213799	30.703374	12.86286	119.074673	-80.696752	14.759062	119.494159
-24.212969	-12.671343	120.423302	-24.967569	13.706904	119.436798	30.987185	-11.01516	121.757126	30.452675	36.658901	116.17334	30.71993	12.8218705	118.965233	-80.655068	14.5919375	119.908363
-25.201979	-12.464879	120.385025	-24.890051	13.618994	119.641388	31.043026	-11.027797	121.562836	30.45097	36.668324	116.239616	30.746998	12.8202635	118.901226	-80.5271	14.4177245	120.38155
-26.313282	-12.12277	120.384918	-24.844614	13.582568	119.855927	31.095278	-10.983575	121.415642	30.463991	36.745052	116.349159	30.7796345	12.8807385	118.8824005	-80.4688625	14.2843975	120.8294535
-27.310028	-11.717607	120.340599	-24.780985	13.56921	120.044899	31.174812	-10.927604	121.2854	30.474043	36.848831	116.559311	30.8244275	12.9606135	118.9223555	-80.3863975	14.1778065	121.1674425
-28.318665	-11.23008	120.24498	-24.738354	13.600698	120.216957	31.208328	-10.833534	121.197006	30.492189	36.958904	116.785767	30.8502585	13.062685	118.9913865	-80.3269665	14.138711	121.4425275
-29.822006	-10.348411	120.117783	-24.697649	13.72859	120.398506	31.266865	-10.720558	121.038902	30.553944	37.124016	117.135178	30.9104045	13.201729	119.08704	-80.3057025	14.255451	121.709972
-30.793768	-9.719447	119.967445	-24.651011	13.83331	120.467697	31.285398	-10.66196	120.896439	30.619371	37.221916	117.411514	30.9523845	13.279978	119.1539765	-80.2544065	14.386642	121.7814175
-31.696924	-9.025623	119.734001	-24.65276	13.928858	120.552994	31.298801	-10.586885	120.745613	30.680859	37.303879	117.749115	30.98983	13.358497	119.247364	-80.29535	14.499219	121.858624
-32.627113	-8.298022	119.469917	-24.573742	14.028255	120.619286	31.300932	-10.50973	120.521866	30.756716	37.424397	118.062302	31.028824	13.4573335	119.292084	-80.176308	14.5991765	121.946488
-33.555717	-7.505981	119.190918	-24.529428	14.149313	120.644012	31.309105	-10.400668	120.273994	30.801075	37.539471	118.455101	31.05509	13.5694015	119.3645475	-80.113946	14.7292245	121.9234765
-34.411163	-6.742058	118.950417	-24.519243	14.315619	120.63842	31.318834	-10.262438	120.058182	30.869358	37.682049	118.770683	31.094096	13.7098055	119.4144325	-80.132582	14.9214325	121.8624075
-35.225571	-5.93539	118.767044	-24.517042	14.500449	120.665375	31.312639	-10.122894	119.888069	30.946091	37.810612	119.06424	31.129365	13.843859	119.4761545	-80.163449	15.157039	121.8545955
-36.436249	-4.729284	118.72747	-24.436274	14.83087	120.711639	31.310282	-9.950857	119.704231	31.096115	37.982227	119.321075	31.2031985	14.015685	119.512653	-80.0757465	15.646055	121.910625
-37.20171	-3.898401	118.746857	-24.383818	15.064783	120.727066	31.299173	-9.864834	119.658958	31.186977	38.081276	119.372261	31.243075	14.108221	119.5156095	-80.010711	16.021345	121.9385225
-37.976727	-3.130873	118.829521	-24.362661	15.256426	120.736923	31.281303	-9.783153	119.62606	31.27284	38.145149	119.368408	31.2770715	14.180998	119.497234	-80.0023935	16.331854	121.976612
-38.60276	-2.36172	118.880798	-24.325344	15.440278	120.744637	31.2836	-9.742939	119.637039	31.336052	38.197449	119.333122	31.309826	14.227255	119.4850805	-79.960514	16.653301	122.0041935
-39.315922	-1.638122	119.004868	-24.313387	15.540841	120.764923	31.303003	-9.701647	119.688248	31.390932	38.231438	119.243408	31.3469675	14.2648955	119.465828	-79.9737415	16.8167865	122.064018
-39.944233	-0.910496	119.176567	-24.229181	15.598618	120.842316	31.310345	-9.673158	119.749199	31.440105	38.249939	119.164619	31.375225	14.2883905	119.456909	-79.833587	16.9088455	122.227723
-40.557518	-0.205511	119.342209	-24.190975	15.666347	120.902573	31.352892	-9.650985	119.839523	31.488987	38.291294	119.111343	31.4209395	14.3201545	119.475433	-79.8028895	17.0125395	122.329713
-41.358658	0.837031	119.623032	-24.085272	15.731326	121.077469	31.452227	-9.590533	120.009109	31.572598	38.356491	119.037163	31.5124125	14.382979	119.523136	-79.6829565	17.079673	122.631802
-41.859627	1.50968	119.808075	-24.0301	15.799602	121.142914	31.521746	-9.547524	120.128906	31.625431	38.412376	118.953751	31.5735885	14.432426	119.5413285	-79.6337885	17.166778	122.7444995
-42.358704	2.213153	119.96965	-23.990841	15.886061	121.188942	31.584661	-9.500971	120.262871	31.682125	38.455845	118.780815	31.633393	14.477437	119.521843	-79.615075	17.294685	122.856041
-42.808258	2.919948	120.07235	-23.942085	15.983523	121.149429	31.63212	-9.485159	120.435905	31.75098	38.470139	118.577049	31.69155	14.49249	119.506477	-79.57572	17.474556	122.792381
-43.246887	3.682192	120.073494	-23.860361	16.062096	121.064499	31.684355	-9.498176	120.603767	31.81949	38.463619	118.345215	31.7519225	14.4827215	119.474491	-79.4726445	17.6414705	122.654507
-43.606304	4.390787	120.042648	-23.809771	16.112022	120.934822	31.739283	-9.527843	120.774582	31.882217	38.438469	118.076981	31.81075	14.455313	119.4257815	-79.430292	17.768731	122.4438625
-43.909695	5.162054	120.006752	-23.755888	16.135042	120.83194	31.787323	-9.550131	120.898643	31.943584	38.395115	117.779495	31.8654535	14.422492	119.339069	-79.3772295	17.847592	122.324811
-44.299881	6.265411	119.943047	-23.627069	16.106106	120.66597	31.862	-9.582415	120.955887	32.039364	38.333443	117.413963	31.950682	14.375514	119.184925	-79.20482	17.836698	122.147015
-44.520905	7.096072	119.888138	-23.545502	16.079859	120.590042	31.951296	-9.609203	120.978951	32.124447	38.306492	117.218361	32.0378715	14.3486445	119.098656	-79.1288755	17.8110735	122.081428
-44.713818	7.942674	119.828156	-23.427	16.05155	120.520798	32.056938	-9.610792	121.028328	32.227631	38.284962	117.04805	32.1422845	14.337085	119.038189	-78.9962845	17.766015	122.003407
-44.826874	8.80346	119.777275	-23.283665	16.078482	120.455147	32.18642	-9.608727	121.044365	32.344784	38.280563	116.869011	32.265602	14.335918	118.956688	-78.832932	17.821046	121.953606
-44.895164	9.701417	119.723763	-23.125233	16.064754	120.397964	32.313671	-9.603079	121.093513	32.492702	38.220001	116.674133	32.4031865	14.308461	118.883823	-78.6536525	17.821047	121.912105
-44.952183	10.659536	119.716156	-23.002069	16.083891	120.349297	32.444454	-9.627913	121.189667	32.637856	38.176094	116.477539	32.541155	14.2740905	118.833603	-78.545293	17.8936915	121.864991
-44.955826	11.666352	119.670738	-22.847895	16.050997	120.341171	32.583351	-9.688876	121.256004	32.791939	38.102184	116.33139	32.687645	14.206654	118.793697	-78.383435	17.89534	121.888645
-44.878128	13.172452	119.602409	-22.658024	15.96668	120.319923	32.755764	-9.801992	121.347023	32.987602	37.975952	116.194534	32.871683	14.08698	118.7707785	-78.187731	17.84638	121.8690675
-44.80571	14.231767	119.557938	-22.528662	15.873549	120.341507	32.855957	-9.875668	121.331993	33.095612	37.894485	116.157135	32.9757845	14.0094085	118.744564	-78.0331085	17.7376895	121.93845
-44.661278	15.34874	119.546913	-22.429892	15.79397	120.33831	32.957886	-9.927986	121.26992	33.17944	37.848316	116.153023	33.068663	13.960165	118.7114715	-77.928447	17.627775	121.9651485
-44.529171	16.502319	119.49501	-22.347748	15.728564	120.33548	33.045586	-9.946242	121.196793	33.241531	37.841942	116.167023	33.1435585	13.94785	118.681908	-77.8390545	17.509278	121.989052
-44.281273	17.65731	119.427338	-22.258488	15.670769	120.322624	33.149891	-9.929096	121.107208	33.304588	37.870399	116.186211	33.2272395	13.9706515	118.6467095	-77.7442155	17.3708865	121.9985385
-44.059399	18.87097	119.38195	-22.163382	15.63149	120.320557	33.254498	-9.887145	121.026741	33.359646	37.916759	116.247513	33.307072	14.014807	118.637127	-77.633836	17.248173	122.003987
-43.774685	20.132669	119.365143	-22.075199	15.597834	120.319351	33.370316	-9.840098	120.940254	33.416256	37.994579	116.391373	33.393286	14.0772405	118.6658135	-77.543684	17.1184275	121.9728885
-43.280285	22.0012	119.260666	-21.985153	15.584251	120.28067	33.544155	-9.775341	120.788589	33.497044	38.124508	116.637444	33.5205995	14.1745835	118.7130165	-77.4909055	16.9939185	121.8483235
-42.89043	23.289072	119.206795	-21.942516	15.558681	120.225891	33.622059	-9.70644	120.645996	33.530987	38.224148	116.795525	33.576523	14.258854	118.7207605	-77.461555	16.858508	121.7310215
-42.504951	24.588808	119.166313	-21.929541	15.545339	120.155182	33.662884	-9.661069	120.451904	33.536968	38.303993	116.918991	33.599926	14.321462	118.6854475	-77.459008	16.769216	121.6249165
-42.05801	25.870726	119.102524	-21.950033	15.539859	120.053627	33.663185	-9.616088	120.181229	33.499409	38.375042	117.029427	33.581297	14.379477	118.605328	-77.481363	16.700241	121.501926
-41.629745	27.149221	119.056725	-21.991365	15.524751	119.903099	33.654099	-9.590334	119.864449	33.403812	38.451481	117.183456	33.5289555	14.4305735	118.5239525	-77.5116855	16.6189285	121.2822455
-41.188957	28.395823	119.085922	-22.091413	15.448517	119.765236	33.58942	-9.520172	119.50293	33.29565	38.50856	117.372009	33.442535	14.494194	118.4374695	-77.625361	16.40284	121.0930025
-40.698193	29.603416	119.18718	-22.159201	15.440196	119.668701	33.522972	-9.488173	119.120338	33.167561	38.556461	117.617119	33.3452665	14.534144	118.3687285	-77.6636685	16.346248	120.9686735
-39.948521	31.374397	119.468132	-22.293673	15.418768	119.601204	33.422817	-9.43399	118.637909	33.051159	38.614807	117.971718	33.236988	14.5904085	118.3048135	-77.824334	16.2471275	120.8975945
-39.390831	32.542793	119.737556	-22.335587	15.486722	119.63456	33.370964	-9.39595	118.369316	33.022118	38.658859	118.191292	33.196541	14.6314545	118.280304	-77.867715	16.3419895	120.988816
-38.815697	33.634792	119.951996	-22.355415	15.566839	119.697617	33.329964	-9.346283	118.212257	33.04427	38.713142	118.346909	33.187117	14.6834295	118.279583	-77.897947	16.4502485	121.115651
-38.202904	34.695511	120.132172	-22.325317	15.688184	119.723	33.299984	-9.31869	118.126556	33.090778	38.734322	118.476227	33.195381	14.707816	118.3013915	-77.846015	16.668552	121.1446085
-37.570469	35.692944	120.227707	-22.310953	15.800203	119.735405	33.287285	-9.315457	118.060028	33.142479	38.735344	118.558968	33.214882	14.7099435	118.309498	-77.836788	16.8904625	121.161312
-36.890732	36.607872	120.350922	-22.294634	15.875277	119.745102	33.255199	-9.324294	118.020668	33.183556	38.721157	118.559196	33.2193775	14.6984315	118.289932	-77.8086455	17.0521225	121.200272
-36.215855	37.440552	120.413742	-22.257002	15.924595	119.748482	33.238918	-9.355306	117.979874	33.211262	38.689247	118.520691	33.22509	14.6669705	118.2502825	-77.739094	17.1822195	121.2466815
-35.153118	38.504036	120.524559	-22.263041	15.945032	119.780327	33.229073	-9.371578	117.940018	33.204933	38.660042	118.414597	33.217003	14.644232	118.1773075	-77.743085	17.245832	121.3833465
-34.425621	39.129467	120.550705	-22.269493	15.925972	119.793594	33.246059	-9.379115	117.93544	33.169071	38.663586	118.310501	33.207565	14.6422355	118.1229705	-77.746551	17.2097085	121.4642175
-33.681252	39.691864	120.53392	-22.298237	15.895769	119.759918	33.262733	-9.355512	117.922211	33.107437	38.691719	118.228111	33.185085	14.6681035	118.075161	-77.781559	17.1234345	121.444675
-32.940777	40.151207	120.495049	-22.320114	15.86455	119.723877	33.287083	-9.318086	117.915253	33.023773	38.741993	118.122032	33.155428	14.7119535	118.0186425	-77.795656	17.0171465	121.4291115
-32.135548	40.563374	120.437836	-22.342884	15.834229	119.666	33.311134	-9.271425	117.895782	32.942871	38.797703	118.060425	33.1270025	14.763139	117.9781035	-77.8127705	16.905319	121.3538965
-31.376017	40.932568	120.430084	-22.364202	15.821542	119.634949	33.345589	-9.236515	117.867256	32.860638	38.856335	118.03653	33.1031135	14.80991	117.951893	-77.8315175	16.833174	121.318005
-30.589596	41.217251	120.447449	-22.392004	15.791072	119.582344	33.366367	-9.18963	117.852509	32.795467	38.916691	118.063858	33.080917	14.8635305	117.9581835	-77.864925	16.7186135	121.2065045
-29.335245	41.505745	120.494858	-22.445089	15.766394	119.555603	33.37635	-9.114049	117.801376	32.752018	38.979572	118.190025	33.064184	14.9327615	117.9957005	-77.954362	16.6000265	121.1155055
-28.534603	41.606987	120.551888	-22.450823	15.773733	119.554398	33.394711	-9.075824	117.758408	32.713844	39.069386	118.286255	33.0542775	14.996781	118.0223315	-77.9559235	16.550685	121.0864645
-27.671566	41.644783	120.623741	-22.424028	15.805152	119.559525	33.405224	-9.037541	117.717705	33.091213	38.895821	118.162666	33.2482185	14.92914	117.9401855	-78.0962745	16.681164	121.1788645
-26.78355	41.585419	120.652222	-22.448658	15.841016	119.576248	33.410599	-9.012833	117.697189	33.108459	38.980072	118.259857	33.259529	14.9836195	117.978523	-78.156845	16.6984125	121.173973
-25.975986	41.485138	120.70694	-22.498102	15.87571	119.658875	33.409435	-8.990173	117.692245	32.69651	39.161259	118.491432	33.0529725	15.085543	118.0918385	-78.0491765	16.665877	121.2259115
-25.153122	41.35244	120.682236	-22.475887	15.901819	119.651459	33.380993	-8.993266	117.722069	32.672413	39.160408	118.511948	33.026703	15.083571	118.1170085	-77.978477	16.720067	121.1859095
-24.374498	41.115742	120.662224	-22.503017	15.906334	119.726982	33.351109	-9.002462	117.823288	32.636181	39.140152	118.487915	32.993645	15.068845	118.1556015	-77.999679	16.743823	121.2983625
-23.148804	40.675522	120.542656	-22.63369	15.914081	119.878319	33.272724	-9.088889	118.105331	32.558567	39.057003	118.396553	32.9156455	14.984057	118.250942	-78.1830255	16.844105	121.505696
-22.368216	40.300804	120.386269	-22.701302	15.922342	119.96875	33.215008	-9.156364	118.379715	32.485794	38.99086	118.28775	32.850401	14.917248	118.3337325	-78.253005	16.927436	121.6037675
-21.596992	39.872581	120.204758	-22.832989	15.873348	120.098412	33.14838	-9.252312	118.641678	32.386097	38.89473	118.10881	32.7672385	14.821209	118.375244	-78.4332165	16.925487	121.82158
-20.815502	39.408203	119.9543	-22.892597	15.789236	120.06675	33.088833	-9.351127	118.891434	32.280617	38.791611	117.87709	32.684725	14.720242	118.384262	-78.469919	16.85823	121.749238
-20.065992	38.885384	119.707153	-22.982729	15.662283	120.074913	33.035503	-9.474735	119.105568	32.183811	38.672138	117.645905	32.609657	14.5987015	118.3757365	-78.575115	16.7258645	121.7740895
-19.274317	38.364895	119.478897	-23.030128	15.510458	120.06842	33.008556	-9.578226	119.282784	32.091145	38.560913	117.391121	32.5498505	14.4913435	118.3369525	-78.6101065	16.5295725	121.7998875
-18.563692	37.809929	119.227921	-23.087301	15.377824	120.034958	32.980137	-9.675427	119.435585	32.009907	38.454975	117.094162	32.495022	14.389774	118.2648735	-78.669624	16.365874	121.8050425
-17.456614	36.946274	118.79541	-23.117123	15.188135	119.972076	32.950706	-9.756507	119.632027	31.901438	38.32909	116.571831	32.426072	14.2862915	118.101929	-78.660318	16.0899785	121.842223
-16.739113	36.283108	118.528984	-23.150192	15.091258	119.938873	32.96804	-9.791697	119.772865	31.838259	38.262333	116.232147	32.4031495	14.235318	118.002506	-78.7035335	15.947198	121.87524
-16.051474	35.683399	118.335663	-23.141098	14.990541	119.91069	32.972931	-9.805328	119.887413	31.769249	38.212662	115.986061	32.37109	14.203667	117.936737	-78.653286	15.777415	121.884643
-15.350206	35.102715	118.244659	-23.162542	14.874569	119.879662	32.992714	-9.857737	119.991577	31.713703	38.162567	115.837776	32.3532085	14.152415	117.9146765	-78.6782925	15.596723	121.8446475
-14.662823	34.507465	118.211601	-23.151653	14.76157	119.879128	33.003788	-9.895517	120.05777	31.659273	38.113731	115.788063	32.3315305	14.109107	117.9229165	-78.6348365	15.414033	121.8353395
-13.948375	33.985645	118.239632	-23.181963	14.615282	119.864403	33.000145	-9.946771	120.083725	31.635517	38.072655	115.822311	32.317831	14.062942	117.953018	-78.681757	15.167622	121.775788
-13.283565	33.441509	118.295822	-23.206196	14.514663	119.848358	33.001385	-9.987638	120.05439	31.614986	38.044392	115.890228	32.3081855	14.028377	117.972309	-78.7205775	15.000949	121.724407
-12.309302	32.713272	118.440758	-23.259989	14.438105	119.779228	32.992336	-9.973224	119.928192	31.545803	38.086216	116.05275	32.2690695	14.056496	117.990471	-78.7890475	14.819714	121.567985
-11.660953	32.246525	118.53447	-23.259644	14.438937	119.730232	32.993591	-9.912183	119.825569	31.488804	38.150509	116.169044	32.2411975	14.119163	117.9973065	-78.7604855	14.758711	121.4631575
-10.959492	31.854507	118.568588	-23.292688	14.474249	119.700661	33.002094	-9.85913	119.773796	31.438425	38.220058	116.229401	32.2202595	14.180464	118.0015985	-78.8056355	14.768034	121.3997235
-10.308566	31.426117	118.59034	-23.340664	14.523011	119.661972	33.00639	-9.813284	119.742752	31.39336	38.29073	116.281822	32.199875	14.238723	118.012287	-78.881203	14.807299	121.311657
-9.679309	31.020018	118.560753	-23.363132	14.588867	119.554161	32.982109	-9.766594	119.723656	31.366331	38.356106	116.339241	32.17422	14.294756	118.0314485	-78.900484	14.882978	121.0768735
-9.022447	30.593201	118.536415	-23.413836	14.609404	119.435501	32.960899	-9.757152	119.688499	31.336884	38.389431	116.413132	32.1488915	14.3161395	118.0508155	-78.9765635	14.9026685	120.8201865
-8.406557	30.155128	118.550697	-23.438066	14.593447	119.327072	32.933739	-9.762976	119.622482	31.326532	38.392799	116.546455	32.1301355	14.3149115	118.0844685	-79.0062675	14.8719825	120.5696755
-7.496531	29.52948	118.60392	-23.474367	14.547382	119.074974	32.906975	-9.839855	119.4543	31.343307	38.34729	116.90477	32.125141	14.2537175	118.179535	-79.073875	14.8410465	119.970413
-6.8882	29.085085	118.658852	-23.481293	14.487079	118.944672	32.921364	-9.896961	119.355835	31.386229	38.302807	117.223015	32.1537965	14.202923	118.289425	-79.1163825	14.771235	119.599919
-6.336014	28.603792	118.774841	-23.459656	14.399155	118.884674	32.958309	-9.942686	119.259468	31.462557	38.26535	117.544891	32.210433	14.161332	118.4021795	-79.129745	14.636978	119.3671685
-5.773188	28.113487	118.924728	-23.414396	14.365782	118.877281	33.014618	-9.969636	119.165024	31.554556	38.246365	117.855621	32.284587	14.1383645	118.5103225	-79.113379	14.5931995	119.2442395
-5.272735	27.612394	119.129166	-23.325253	14.384855	118.93605	33.105843	-9.965354	119.086502	31.646084	38.252636	118.112411	32.3759635	14.143641	118.5994565	-79.0264695	14.626069	119.2726435
-4.782805	27.086416	119.319939	-23.243668	14.389282	119.054451	33.210693	-9.946343	119.007515	31.731028	38.26025	118.355789	32.4708605	14.1569535	118.681652	-78.9581965	14.6216105	119.42725
-4.334008	26.573648	119.478973	-23.189587	14.404784	119.20842	33.287132	-9.932816	118.966843	31.812195	38.278812	118.547485	32.5496635	14.172998	118.757164	-78.9288375	14.63657	119.659676
-3.708386	25.761816	119.694603	-23.091024	14.474444	119.427559	33.377247	-9.9003	118.972336	31.919353	38.295795	118.774902	32.6483	14.1977475	118.873619	-78.830348	14.7511405	119.981499
-3.380125	25.136557	119.839844	-23.095676	14.54151	119.588051	33.411453	-9.872633	119.008125	31.961426	38.298588	118.901718	32.6864395	14.2129775	118.9549215	-78.8777915	14.8700425	120.2211805
-3.059149	24.51643	119.953964	-23.105894	14.571309	119.726547	33.452305	-9.821429	119.081284	31.990129	38.314247	119.029594	32.721217	14.246409	119.055439	-78.933005	14.896209	120.397655
-2.760476	23.835142	120.071899	-23.12401	14.592324	119.86364	33.481644	-9.783959	119.164803	32.000561	38.345173	119.179298	32.7411025	14.280607	119.1720505	-78.9891225	14.904041	120.5552295
-2.529005	23.150175	120.179138	-23.128895	14.618848	120.00679	33.482838	-9.726121	119.249901	31.988663	38.380882	119.32093	32.7357505	14.3273805	119.2854155	-78.9935405	14.9103155	120.7281645
-2.249124	22.431469	120.266571	-23.161852	14.651052	120.165398	33.4673	-9.692705	119.366348	31.965914	38.404129	119.388771	32.716607	14.355712	119.3775595	-79.040311	14.946392	120.9532365
-2.080248	21.706177	120.37339	-23.189568	14.683538	120.316277	33.442341	-9.634727	119.476608	31.924946	38.453922	119.426849	32.6836435	14.4095975	119.4517285	-79.0627795	14.9574785	121.1808255
-1.835046	20.502424	120.482109	-23.246481	14.800851	120.556999	33.400803	-9.515227	119.667801	31.835121	38.548653	119.447777	32.617962	14.516713	119.557789	-79.110924	15.084989	121.556209
-1.710802	19.707598	120.57357	-23.277231	14.859416	120.706902	33.341759	-9.43804	119.802116	31.770506	38.636436	119.435272	32.5561325	14.599198	119.618694	-79.1105945	15.119634	121.79511
-1.619615	18.892492	120.637741	-23.338722	14.943717	120.871735	33.285355	-9.374297	119.933273	31.695457	38.707134	119.424103	32.490406	14.6664185	119.678688	-79.16785	15.2210155	122.064782
-1.545197	18.083792	120.689728	-23.403326	15.00855	120.99308	33.203701	-9.315438	120.084	31.628698	38.773773	119.390282	32.4161995	14.7291675	119.737141	-79.2228515	15.2879325	122.249019
-1.517625	17.218933	120.745872	-23.494875	15.060856	121.131454	33.115482	-9.267189	120.214439	31.550159	38.796127	119.423866	32.3328205	14.764469	119.8191525	-79.3225705	15.357243	122.4437555
-1.47652	16.342186	120.834801	-23.548477	15.082015	121.257614	33.043743	-9.247914	120.376144	31.489292	38.809811	119.439629	32.2665175	14.7809485	119.9078865	-79.3634715	15.3830815	122.6073415
-1.489754	15.445238	120.946609	-23.604595	15.108378	121.382034	32.987598	-9.23905	120.537582	31.451857	38.823441	119.471069	32.2197275	14.7921955	120.0043255	-79.4289175	15.4245605	122.7597425
-1.513958	14.130773	121.057686	-23.680725	15.148778	121.494278	32.922745	-9.22301	120.847618	31.413645	38.827751	119.514893	32.168195	14.8023705	120.1812555	-79.529645	15.4951855	122.8073005
-1.581733	13.265718	121.122322	-23.726135	15.170407	121.52047	32.905029	-9.205459	121.06649	31.372456	38.83514	119.522667	32.1387425	14.8148405	120.2945785	-79.5910125	15.5259735	122.7463615
-1.65056	12.352652	121.144577	-23.756296	15.159305	121.500847	32.883671	-9.192933	121.228455	31.340555	38.83604	119.514038	32.112113	14.8215535	120.3712465	-79.624705	15.4970565	122.6304475
-1.758663	11.478109	121.145264	-23.802263	15.109483	121.446922	32.89856	-9.209629	121.333755	31.292719	38.826588	119.477547	32.0956395	14.8084795	120.405651	-79.7001655	15.4104865	122.488193
-1.887135	10.58798	121.088966	-23.856583	15.052238	121.369919	32.926193	-9.224417	121.341614	31.246304	38.81464	119.446777	32.0862485	14.7951115	120.3941955	-79.7994145	15.3093645	122.3456425
-2.024685	9.75251	121.009804	-23.894503	14.978398	121.313309	32.949627	-9.234539	121.305595	31.19198	38.79195	119.41935	32.0708035	14.7787055	120.3624725	-79.8598095	15.1780905	122.2641455
-2.194542	8.922382	120.938301	-23.89607	14.912198	121.255135	32.968483	-9.237899	121.260559	31.133514	38.781357	119.39045	32.0509985	14.771729	120.3255045	-79.8431385	15.052667	122.1847655
-2.493571	7.686664	120.830727	-23.87009	14.849178	121.188339	33.01955	-9.207955	121.196556	31.07926	38.783611	119.346634	32.049405	14.787828	120.271595	-79.789585	14.910528	122.105083
-2.734632	6.927853	120.817009	-23.862288	14.832356	121.146416	33.067951	-9.190392	121.189209	31.054392	38.806782	119.312096	32.0611715	14.808195	120.2506525	-79.7857475	14.856517	122.0421795
-3.009379	6.166499	120.809265	-23.848911	14.785339	121.148994	33.130173	-9.193129	121.195709	31.038206	38.807903	119.316185	32.0841895	14.807387	120.255947	-79.7820115	14.763291	122.042041
-3.290822	5.450064	120.805779	-23.836756	14.75663	121.180466	33.183769	-9.228334	121.226761	31.040981	38.779373	119.351349	32.112375	14.7755195	120.289055	-79.785887	14.7377405	122.071877
-3.625636	4.72482	120.862366	-23.827837	14.715986	121.20726	33.21146	-9.289001	121.290245	31.074268	38.71867	119.422081	32.142864	14.7148345	120.356163	-79.798538	14.7171375	122.058357
-4.021736	4.009901	120.903442	-23.813843	14.651882	121.252106	33.233009	-9.365261	121.351028	31.116358	38.641697	119.544556	32.1746835	14.638218	120.447792	-79.8023695	14.665546	122.05642
-4.413665	3.325707	120.974792	-23.807499	14.617295	121.33242	33.220711	-9.443552	121.399628	31.184555	38.550533	119.716049	32.202633	14.5534905	120.5578385	-79.817631	14.6810995	122.1070015
-5.070092	2.38499	121.029617	-23.752726	14.530164	121.406303	33.232727	-9.557721	121.378479	31.282652	38.432713	120.010307	32.2576895	14.437496	120.694393	-79.7631415	14.622832	122.118213
-5.533436	1.76194	121.006332	-23.7222	14.500971	121.445045	33.241959	-9.615701	121.265533	31.349594	38.359818	120.192955	32.2957765	14.3720585	120.729244	-79.7401765	14.6298835	122.160846
-5.952606	1.148259	120.869377	-23.691711	14.464813	121.509468	33.240746	-9.674931	121.091652	31.416925	38.313393	120.327568	32.3288355	14.319231	120.70961	-79.7122575	14.610395	122.309326
-6.472034	0.634826	120.794258	-23.637638	14.454596	121.484665	33.240845	-9.678552	120.898567	31.492413	38.281979	120.428108	32.366629	14.3017135	120.6633375	-79.641905	14.6074785	122.3059925
-6.825016	-0.036407	120.523193	-23.635895	14.463284	121.427879	33.266014	-9.65716	120.736061	31.561333	38.295403	120.526459	32.4136735	14.3191215	120.63126	-79.6854635	14.6074465	122.224498
-7.47726	-0.467883	120.443855	-23.566441	14.534185	121.324989	33.287766	-9.607261	120.606956	31.623453	38.333603	120.644104	32.4556095	14.363171	120.62553	-79.5884915	14.705199	122.024448
-8.020076	-0.998168	120.230461	-23.55125	14.59503	121.232292	33.320972	-9.530499	120.445061	31.676966	38.393696	120.765266	32.498969	14.4315985	120.6051635	-79.601469	14.7584615	121.8594205
-8.635199	-1.940047	119.802406	-23.44515	14.685437	121.107414	33.421234	-9.381261	120.203911	31.759241	38.525043	120.886192	32.5902375	14.571891	120.5450515	-79.4805375	14.798983	121.6697765
-9.349808	-2.446336	119.723526	-23.431856	14.811805	121.118996	33.502926	-9.261282	120.095482	31.800032	38.642796	120.94313	32.651479	14.690757	120.519306	-79.515191	14.932853	121.718686
-9.786447	-3.146513	119.540382	-23.266216	14.818439	121.003662	33.626225	-9.171534	120.088005	31.86771	38.739567	120.977386	32.7469675	14.7840165	120.5326955	-79.2793995	14.8528615	121.4746285
-10.404391	-3.73143	119.536613	-23.180799	14.854065	120.986572	33.744366	-9.127712	120.171043	31.938293	38.804337	120.977577	32.8413295	14.8383125	120.57431	-79.2029275	14.8698175	121.398834
-11.02016	-4.415844	119.492432	-23.166363	14.864371	121.004807	33.853828	-9.13737	120.275581	32.020107	38.808235	120.924606	32.9369675	14.8354325	120.6000935	-79.2696935	14.8933095	121.4095205
-11.658772	-5.093007	119.469162	-23.024132	14.779237	120.896683	33.972347	-9.192005	120.380447	32.080376	38.774315	120.881569	33.0263615	14.791155	120.631008	-79.0746255	14.767319	121.162358
-12.318179	-5.772312	119.500816	-22.958519	14.681539	120.835426	34.095673	-9.273273	120.515335	32.160088	38.704338	120.825981	33.1278805	14.7155325	120.670658	-79.0449185	14.6475455	121.000194
-13.379412	-6.810902	119.562363	-22.84593	14.534628	120.707642	34.244453	-9.400285	120.744339	32.257423	38.585323	120.683502	33.250938	14.592519	120.7139205	-78.942798	14.476737	120.7013635
-14.118608	-7.544035	119.597221	-22.766294	14.407824	120.628189	34.332455	-9.474143	120.88665	32.328598	38.505562	120.531914	33.3305265	14.5157095	120.709282	-78.8631145	14.2999385	120.547096
-14.850408	-8.198503	119.642555	-22.678278	14.317709	120.573959	34.424168	-9.533173	121.049904	32.399429	38.436398	120.362534	33.4117985	14.4516125	120.706219	-78.7683545	14.1838055	120.441699
-15.62012	-8.864495	119.744179	-22.607906	14.236629	120.540955	34.525444	-9.565172	121.231934	32.462666	38.395752	120.240128	33.494055	14.41529	120.736031	-78.709867	14.057968	120.345879
-16.464582	-9.483778	119.891167	-22.516655	14.159753	120.506409	34.637394	-9.611053	121.465302	32.530064	38.354477	120.109474	33.583729	14.371712	120.787388	-78.617039	13.947794	120.22543
-17.283705	-10.05598	120.034325	-22.417902	14.063796	120.445145	34.74086	-9.672089	121.680275	32.609894	38.294289	119.923126	33.675377	14.3111	120.8017005	-78.511181	13.816492	120.0885895
-18.143652	-10.623671	120.093872	-22.343521	13.971265	120.40863	34.820446	-9.732426	121.830765	32.659512	38.226326	119.671844	33.739979	14.24695	120.7513045	-78.427021	13.69558	120.0659555
-19.494394	-11.420678	120.230988	-22.243721	13.839236	120.333801	34.923935	-9.835082	121.958649	32.723606	38.102207	119.287231	33.8237705	14.1335625	120.62294	-78.3112125	13.5449095	120.044662
-20.422152	-11.84113	120.276131	-22.206406	13.733514	120.238174	34.968452	-9.911256	122.085098	32.757019	38.006962	119.04248	33.8627355	14.047853	120.563789	-78.2755475	13.419175	119.912559
-21.361298	-12.232165	120.29818	-22.155275	13.618062	120.110718	34.993534	-10.00291	122.180534	32.790112	37.881828	118.780647	33.891823	13.939459	120.4805905	-78.202373	13.296665	119.7408455
-22.329569	-12.584351	120.295753	-22.118134	13.511827	120.00235	34.992744	-10.11097	122.227303	32.83131	37.748207	118.522964	33.912027	13.8186185	120.3751335	-78.148295	13.2050355	119.6295665
-23.350103	-12.867284	120.311508	-22.06535	13.376914	119.914124	35.003418	-10.207567	122.252121	32.867161	37.6208	118.246582	33.9352895	13.7066165	120.2493515	-78.0659895	13.0472115	119.5788965
-24.355928	-13.055861	120.327591	-22.022247	13.283091	119.863258	35.044502	-10.282612	122.25267	32.883556	37.529648	118.004799	33.964029	13.623518	120.1287345	-78.008523	12.942664	119.5977815
-25.342945	-13.168584	120.34359	-21.970718	13.151036	119.82843	35.085999	-10.326066	122.23233	32.905514	37.460415	117.807648	33.9957565	13.5671745	120.019989	-77.9371925	12.7348975	119.636871
-26.872671	-13.250941	120.341667	-21.895365	13.014896	119.782494	35.129444	-10.374393	122.284531	32.909561	37.389488	117.498741	34.0195025	13.5075475	119.891636	-77.8102325	12.5222445	119.673352
-27.923101	-13.205029	120.310883	-21.893801	12.918737	119.761719	35.144733	-10.396275	122.2733	32.89053	37.35643	117.33744	34.0176315	13.4800775	119.80537	-77.8052335	12.3573965	119.718068
-28.981695	-13.045685	120.297417	-21.875492	12.831643	119.747231	35.17878	-10.429396	122.234383	32.874195	37.312778	117.232582	34.0264875	13.441691	119.7334825	-77.7774715	12.221595	119.7609795
-30.006737	-12.870242	120.245979	-21.875546	12.756533	119.762444	35.202396	-10.448296	122.198128	32.844307	37.285801	117.116783	34.0233515	13.4187525	119.6574555	-77.7744435	12.0943135	119.8674325
-31.061104	-12.554972	120.21862	-21.850073	12.661259	119.791588	35.221935	-10.476329	122.140144	32.823666	37.258324	117.053375	34.0228005	13.3909975	119.5967595	-77.7229465	11.9315205	119.9864165
-32.102455	-12.227976	120.213058	-21.840679	12.568866	119.864525	35.237671	-10.520586	122.053886	32.806896	37.218292	116.976402	34.0222835	13.348853	119.515144	-77.7036415	11.788879	120.213906
-33.151764	-11.802876	120.211067	-21.8097	12.479436	119.911156	35.233467	-10.559287	121.992065	32.790081	37.165623	116.901375	34.011774	13.303168	119.44672	-77.631174	11.655704	120.375592
-34.655319	-11.028427	120.213737	-21.814075	12.359073	119.993904	35.236694	-10.610518	121.877686	32.763737	37.112473	116.82093	34.0002155	13.2509775	119.349308	-77.6283655	11.4671685	120.6385
-35.650654	-10.440971	120.235657	-21.797375	12.28692	120.045723	35.244328	-10.643556	121.822968	32.744045	37.070934	116.778038	33.9941865	13.213689	119.300503	-77.5889365	11.360151	120.790943
-36.616379	-9.780536	120.268845	-21.803453	12.228068	120.115509	35.225273	-10.668524	121.795944	32.725178	37.030663	116.766716	33.9752255	13.1810695	119.28133	-77.5821315	11.2750665	120.949688
-37.605583	-9.05424	120.318008	-21.817486	12.163641	120.201614	35.208054	-10.699438	121.752617	32.704346	37.005085	116.801537	33.9562	13.1528235	119.277077	-77.591172	11.1744585	121.126151
-38.523781	-8.289482	120.334351	-21.828785	12.070139	120.29039	35.183846	-10.70807	121.715591	32.6567	36.998707	116.847733	33.920273	13.1453185	119.281662	-77.577843	10.9949595	121.299118
-39.401772	-7.540301	120.321777	-21.837341	11.99246	120.415329	35.155788	-10.692466	121.626389	32.588848	37.020931	116.910126	33.872318	13.1642325	119.2682575	-77.547	10.8206875	121.5624005
-40.335766	-6.667881	120.309044	-21.904751	11.903418	120.504318	35.134487	-10.677912	121.504341	32.485977	37.051476	116.969025	33.810232	13.186782	119.236683	-77.619734	10.620054	121.771953
-41.623074	-5.304953	120.336601	-22.011692	11.813493	120.701805	35.088074	-10.619093	121.258911	32.283379	37.127022	116.922531	33.6857265	13.2539645	119.090721	-77.7091105	10.3730215	122.312889
-42.411263	-4.313145	120.409737	-22.033165	11.762157	120.709732	35.017467	-10.579548	121.061096	32.147991	37.172745	116.816689	33.582729	13.2965985	118.9388925	-77.649059	10.2277155	122.4805715
-43.224289	-3.319837	120.481766	-22.101088	11.730983	120.731079	34.917641	-10.506209	120.810165	31.96418	37.238365	116.525581	33.4409105	13.366078	118.667873	-77.6430865	10.095888	122.794285
-43.934711	-2.237286	120.527504	-22.176287	11.731425	120.689026	34.795311	-10.435595	120.525513	31.76586	37.306316	116.252457	33.2805855	13.4353605	118.388985	-77.6331595	10.0274895	122.989067
-44.635078	-1.147119	120.558456	-22.251818	11.712757	120.618019	34.671082	-10.37952	120.217621	31.603786	37.341705	115.932289	33.137434	13.4810925	118.074955	-77.64107	9.9444215	123.161083
-45.249847	-0.006174	120.556068	-22.333818	11.653781	120.55571	34.570621	-10.371161	119.956352	31.453144	37.327969	115.738953	33.0118825	13.478404	117.8476525	-77.6795185	9.829158	123.2637675
-45.768513	1.167462	120.483627	-22.374399	11.59665	120.530556	34.46566	-10.417542	119.670662	31.339909	37.275459	115.676674	32.9027845	13.4289585	117.673668	-77.6515825	9.7643415	123.387444
-46.503326	2.966427	120.398949	-22.493696	11.389366	120.520615	34.279224	-10.528026	119.198082	31.218624	37.168121	115.747108	32.748924	13.3200475	117.472595	-77.736316	9.4586845	123.568635
-46.888786	4.174599	120.300102	-22.56171	11.268945	120.466507	34.154388	-10.585415	118.829834	31.153759	37.117786	115.886101	32.6540735	13.2661855	117.3579675	-77.7774935	9.2717045	123.5750465
-47.219063	5.421429	120.250191	-22.650515	11.201694	120.42878	34.04665	-10.62799	118.436516	31.075817	37.10482	116.092384	32.5612335	13.238415	117.26445	-77.8622635	9.164973	123.59311
-47.525723	6.651274	120.210632	-22.720436	11.146339	120.410118	33.92786	-10.633123	118.028954	30.997431	37.107697	116.287468	32.4626455	13.237287	117.158211	-77.9035175	9.055391	123.662025
-47.709518	7.925696	120.179977	-22.862568	11.160335	120.446106	33.830715	-10.635852	117.605469	30.93186	37.109169	116.461098	32.3812875	13.2366585	117.0332835	-78.1064235	9.0840115	123.8589285
-47.808804	9.173164	120.108536	-23.000105	11.218484	120.417259	33.719028	-10.629897	117.247452	30.868158	37.127007	116.622177	32.293593	13.248555	116.9348145	-78.293803	9.188413	123.8997035
-47.835075	10.396597	120.069397	-23.005482	11.195889	120.126976	33.616688	-10.628293	116.945122	30.828032	37.131321	116.749702	32.22236	13.251514	116.847412	-78.233324	9.140264	123.40654
-47.834404	12.143946	119.930283	-22.909899	11.076848	119.872429	33.433414	-10.632716	116.659073	30.759108	37.137787	116.831314	32.096261	13.2525355	116.7451935	-77.916059	8.9011605	122.9996645
-47.708912	13.29409	119.828918	-22.996841	11.110418	119.75914	33.337193	-10.619226	116.534462	30.712246	37.132492	116.832092	32.0247195	13.256633	116.683277	-78.0184015	8.964203	122.835003
-47.482018	14.302191	119.732346	-23.08334	11.166598	119.641113	33.253643	-10.63646	116.5009	30.665409	37.126389	116.780113	31.959526	13.2449645	116.6405065	-78.126206	9.0882315	122.6417195
-47.243832	15.307029	119.702682	-23.382111	11.400023	119.635307	33.194653	-10.65891	116.497505	30.619959	37.108414	116.711021	31.907306	13.224752	116.604263	-78.671528	9.575294	122.666351
-46.8946	16.250439	119.620392	-23.684216	11.617684	119.887985	33.132614	-10.701296	116.557549	30.590078	37.076126	116.635742	31.861346	13.187415	116.5966455	-79.229778	10.047953	123.1793245
-46.510944	17.112761	119.578972	-23.562963	11.479626	119.711792	33.089577	-10.728139	116.634872	30.543015	37.04414	116.591003	31.816296	13.1580005	116.6129375	-78.942222	9.8012515	122.8106465
-46.069279	17.881025	119.495926	-23.569042	11.40524	119.638885	33.041061	-10.761328	116.763008	30.479485	37.013863	116.540161	31.760273	13.1262675	116.6515845	-78.898357	9.6842125	122.6261855
-45.282558	19.03187	119.470528	-23.728592	11.403316	119.599548	32.986198	-10.82265	116.951096	30.357243	36.955479	116.407394	31.6717205	13.0664145	116.679245	-79.1289045	9.7402175	122.519851
-44.663387	19.638235	119.37426	-23.684143	11.176014	119.500183	32.937984	-10.871829	117.100594	30.257729	36.90773	116.269829	31.5978565	13.0179505	116.6852115	-78.9661425	9.3340775	122.3151545
-44.050694	20.282732	119.236687	-23.845253	11.16812	119.547318	32.902397	-10.933745	117.263138	30.169577	36.838146	116.106438	31.535987	12.9522005	116.684788	-79.226493	9.3840395	122.409848
-43.39716	20.800997	119.010651	-23.911312	11.079005	119.436539	32.862305	-11.014301	117.481758	30.085554	36.748581	115.914406	31.4739295	12.86714	116.698082	-79.2965535	9.29087	122.174996
-42.650219	21.342091	118.765274	-23.883701	10.897602	119.288765	32.830856	-11.114158	117.74408	30.022556	36.626476	115.701035	31.426706	12.756159	116.7225575	-79.194108	9.039045	121.8549725
-41.841019	21.82155	118.488693	-23.924551	10.805958	119.18187	32.771931	-11.270464	118.004051	29.973969	36.463066	115.437302	31.37295	12.596301	116.7206765	-79.222052	9.015615	121.6430635
-41.044792	22.295414	118.194641	-24.001518	10.690796	119.055939	32.719978	-11.446047	118.246338	29.936398	36.273144	115.162552	31.328188	12.4135485	116.704445	-79.331224	8.9680435	121.407433
-39.771973	22.964632	117.797981	-24.056747	10.444994	118.896774	32.656483	-11.689674	118.560028	29.865414	35.977364	114.779533	31.2609485	12.143845	116.6697805	-79.3744425	8.746143	121.1237675
-38.844509	23.390453	117.602242	-24.076418	10.226325	118.794357	32.618652	-11.851321	118.650055	29.807238	35.783516	114.582886	31.212945	11.9660975	116.6164705	-79.365781	8.4865525	120.9722435
-37.886524	23.791058	117.471695	-24.105465	10.02774	118.725166	32.583099	-11.9875	118.683922	29.750084	35.595016	114.499901	31.1665915	11.803758	116.5919115	-79.3775215	8.251722	120.8584205
-36.942764	24.231274	117.352997	-24.13015	9.803618	118.650711	32.558323	-12.096251	118.69426	29.689016	35.463024	114.404953	31.1236695	11.6833865	116.5496065	-79.3839695	7.9238495	120.7518155
-35.933922	24.681387	117.187462	-24.132446	9.608451	118.544853	32.552891	-12.200076	118.666687	29.651293	35.348576	114.344421	31.102092	11.57425	116.505554	-79.366984	7.642652	120.584152
-34.878761	25.120827	116.992477	-24.177698	9.455709	118.40062	32.544075	-12.283718	118.661186	29.616821	35.249901	114.257225	31.080448	11.4830915	116.4592055	-79.435844	7.4283265	120.3420345
-33.834015	25.581255	116.711998	-24.137474	9.330335	118.263924	32.543015	-12.361793	118.652298	29.603968	35.160172	114.084541	31.0734915	11.3991895	116.3684195	-79.3484395	7.2614805	120.1594285
-32.203709	26.347368	116.270432	-24.159441	9.181314	118.025848	32.500793	-12.515277	118.74176	29.595116	34.96529	113.816902	31.0479545	11.2250065	116.279331	-79.3668365	7.1376215	119.772365
-31.082174	26.832777	116.049721	-24.171053	9.096943	117.935242	32.46579	-12.648142	118.799698	29.598082	34.814152	113.606583	31.031936	11.083005	116.2031405	-79.374042	7.110881	119.6673435
-29.953592	27.398188	115.905228	-24.194836	9.049269	117.871712	32.396393	-12.770198	118.81987	29.602411	34.678303	113.484512	30.999402	10.9540525	116.152191	-79.389074	7.1444855	119.591233
-28.770823	27.988731	115.87323	-24.222374	8.998979	117.834641	32.32547	-12.894197	118.803871	29.59564	34.576675	113.45459	30.960555	10.841239	116.1292305	-79.405303	7.156719	119.5400515
-27.618736	28.597466	115.946426	-24.281458	8.937633	117.823837	32.247398	-12.945716	118.681755	29.536556	34.563843	113.574471	30.891977	10.8090635	116.128113	-79.454893	7.0662025	119.519561
-26.44211	29.207474	116.125595	-24.388245	8.893908	117.781593	32.144028	-12.933825	118.452904	29.43511	34.635017	113.820694	30.789569	10.850596	116.136799	-79.566059	6.93722	119.426387
-25.26067	29.893869	116.401581	-24.531017	8.864683	117.709557	32.074581	-12.857633	118.047974	29.257101	34.798141	114.360046	30.665841	10.970254	116.20401	-79.727875	6.759112	119.215104
-23.520002	30.867554	116.95607	-24.788277	8.900488	117.432251	31.906858	-12.524727	117.518326	28.955511	35.204987	115.23452	30.4311845	11.34013	116.376423	-80.0077385	6.460846	118.488079
-22.336536	31.523626	117.25695	-25.006346	8.999843	117.183861	31.808958	-12.290643	117.104576	28.712242	35.483818	115.972351	30.2606	11.5965875	116.5384635	-80.273292	6.4030985	117.8292585
-21.159664	32.094975	117.592072	-25.209776	9.137863	116.905121	31.693014	-12.018856	116.735542	28.486311	35.731617	116.647873	30.0896625	11.8563805	116.6917075	-80.5092145	6.4193455	117.1185345
-19.970701	32.589935	117.924271	-25.335846	9.35788	116.727127	31.607416	-11.740421	116.442596	28.286749	35.984192	117.180885	29.9470825	12.1218855	116.8117405	-80.6187745	6.5938745	116.6425135
-18.928614	33.128647	118.302765	-25.475014	9.601274	116.674911	31.550381	-11.470081	116.263283	28.143888	36.226391	117.617416	29.8471345	12.378155	116.9403495	-80.7971625	6.824393	116.4094725
-17.594793	33.407341	118.549049	-25.514084	9.85599	116.683105	31.528801	-11.244977	116.172775	28.054115	36.440025	117.948135	29.791458	12.597524	117.060455	-80.819626	7.114456	116.305755
-16.509892	33.706551	118.80349	-25.589695	10.08272	116.6782	31.505226	-11.049902	116.167053	27.991318	36.619385	118.19487	29.748272	12.7847415	117.1809615	-80.927662	7.3806985	116.1754385
-14.748073	33.873859	118.933609	-25.646034	10.395587	116.668831	31.488052	-10.818584	116.195992	27.909904	36.848431	118.372467	29.698978	13.0149235	117.2842295	-80.991046	7.7762505	116.0534325
-13.611731	33.81345	118.897331	-25.709206	10.545931	116.638779	31.462917	-10.713212	116.212021	27.866005	36.959057	118.369186	29.664461	13.1229225	117.2906035	-81.082873	7.9689395	115.9869545
-12.521589	33.679901	118.797241	-25.737604	10.675182	116.582199	31.446903	-10.63347	116.223373	27.823332	37.04385	118.289505	29.6351175	13.20519	117.256439	-81.1103255	8.145174	115.907959
-11.440804	33.458145	118.694733	-25.752741	10.750287	116.552856	31.431168	-10.584341	116.230568	27.81839	37.089928	118.167244	29.624779	13.2527935	117.198906	-81.130261	8.2477805	115.906806
-10.353561	33.090202	118.556511	-25.722095	10.826103	116.55574	31.443558	-10.553644	116.2799	27.830856	37.134205	118.006622	29.637207	13.2902805	117.143261	-81.081397	8.3619255	115.968219
-9.376511	32.658459	118.410934	-25.717545	10.927633	116.596672	31.451019	-10.523117	116.358688	27.851397	37.16629	117.845741	29.651208	13.3215865	117.1022145	-81.086298	8.5336795	116.0911295
-8.431219	32.159794	118.259598	-25.685061	11.014893	116.690697	31.459311	-10.504837	116.485466	27.87779	37.199551	117.69239	29.6685505	13.347357	117.088928	-81.0386725	8.682429	116.292466
-7.048594	31.195185	118.127678	-25.682249	11.208275	116.833138	31.446678	-10.484703	116.74527	27.958849	37.22694	117.580223	29.7027635	13.3711185	117.1627465	-81.0672615	9.0454315	116.5035295
-6.193347	30.503597	118.104469	-25.664621	11.347238	116.944489	31.410166	-10.498134	116.958	28.031578	37.237919	117.551086	29.720872	13.3698925	117.254543	-81.050114	9.3245835	116.634435
-5.448751	29.720783	118.094017	-25.675863	11.446924	117.017616	31.382925	-10.498847	117.177513	28.112803	37.238514	117.563309	29.747864	13.3698335	117.370411	-81.09959	9.5240145	116.664821
-4.703448	28.964952	118.099281	-25.671333	11.604115	117.086151	31.36577	-10.491741	117.418144	28.188351	37.260071	117.641151	29.7770605	13.384165	117.5296475	-81.1197265	9.824065	116.6426545
-4.058493	28.075943	118.147362	-25.638432	11.723934	117.135094	31.358736	-10.472458	117.662346	28.254391	37.294029	117.749496	29.8065635	13.4107855	117.705921	-81.0834275	10.0370825	116.564267
-3.479613	27.208578	118.231842	-25.636942	11.869736	117.159096	31.35877	-10.430543	117.880371	28.327688	37.328224	117.845688	29.843229	13.4488405	117.8630295	-81.117113	10.2906315	116.4551625
-2.957849	26.274988	118.25634	-25.598383	12.022182	117.2677	31.367397	-10.39922	118.073402	28.41024	37.3722	117.890785	29.8888185	13.48649	117.9820935	-81.0855845	10.557874	116.5533065
-2.233582	24.867462	118.327141	-25.55389	12.261022	117.424072	31.374762	-10.361565	118.334152	28.575447	37.434528	117.903198	29.9751045	13.5364815	118.118675	-81.0828845	10.9855625	116.729469
-1.850788	23.894815	118.311905	-25.501352	12.431	117.500877	31.374315	-10.32359	118.517517	28.681295	37.492023	117.860588	30.027805	13.5842165	118.1890525	-81.030509	11.2777835	116.8127015
-1.544466	22.890354	118.289993	-25.459513	12.605624	117.536209	31.349928	-10.286573	118.670212	28.766895	37.536476	117.789543	30.0584115	13.6249515	118.2298775	-80.9774375	11.5862965	116.8425405
-1.302611	21.900019	118.241356	-25.447029	12.777695	117.545029	31.328371	-10.267279	118.78141	28.844944	37.554939	117.717743	30.0866575	13.64383	118.2495765	-80.9807155	11.91156	116.8404815
-1.112831	20.877607	118.216721	-25.422445	12.867536	117.544464	31.307009	-10.275526	118.832794	28.930157	37.550808	117.669914	30.118583	13.637641	118.251354	-80.963473	12.097431	116.837574
-0.98466	19.842379	118.198036	-25.380165	12.930566	117.548058	31.283218	-10.303469	118.869186	29.001722	37.537807	117.671837	30.14247	13.617169	118.2705115	-80.9028	12.243963	116.8256045
-0.963632	18.823687	118.187836	-25.353142	12.987301	117.522194	31.263718	-10.326472	118.824615	29.069201	37.520325	117.725372	30.1664595	13.5969265	118.2749935	-80.8727435	12.3776755	116.7693945
-0.998932	17.277386	118.158295	-25.32168	13.017779	117.462624	31.246534	-10.33843	118.647324	29.165161	37.51754	117.910622	30.2058475	13.589555	118.278973	-80.8492075	12.446003	116.646275
-1.071981	16.237354	118.124893	-25.288204	13.037705	117.455963	31.238111	-10.30902	118.454338	29.208809	37.538807	118.103111	30.22346	13.6148935	118.2787245	-80.799868	12.4605165	116.6332015
-1.209216	15.17828	118.091751	-25.222328	13.094843	117.479195	31.252584	-10.246386	118.279121	29.256456	37.605423	118.350685	30.25452	13.6795185	118.314903	-80.699176	12.5101675	116.643487
-1.469187	14.131241	118.102768	-25.195759	13.195823	117.552734	31.285032	-10.174095	118.12085	29.320019	37.66753	118.605438	30.3025255	13.7467175	118.363144	-80.6940435	12.6449285	116.742324
-1.772272	13.106808	118.109741	-25.127693	13.320069	117.678535	31.33881	-10.096819	118.037117	29.416954	37.739311	118.810631	30.377882	13.821246	118.423874	-80.633268	12.818892	116.933196
-2.117193	12.016831	118.108841	-25.054729	13.41743	117.800438	31.384663	-10.046742	118.028343	29.531387	37.794819	118.970749	30.458025	13.8740385	118.499546	-80.567483	12.9608215	117.10133
-2.522647	10.942184	118.078926	-24.980698	13.543926	117.870178	31.433191	-10.036095	118.068184	29.656033	37.824078	119.022621	30.544612	13.8939915	118.5454025	-80.506008	13.1938605	117.1949535
-3.273114	9.278505	118.002686	-24.863861	13.693789	117.931381	31.482836	-10.08847	118.208382	29.84704	37.795517	118.923935	30.664938	13.8535235	118.5661585	-80.39266	13.5340545	117.2966035
-3.826828	8.123859	117.954552	-24.790342	13.741037	117.949936	31.498844	-10.162881	118.353104	29.976753	37.722225	118.773911	30.7377985	13.779672	118.5635075	-80.3184825	13.702402	117.3363645
-4.434768	6.990234	117.902969	-24.720951	13.762845	117.962875	31.530594	-10.271661	118.502472	30.106522	37.618954	118.574776	30.818558	13.6736465	118.538624	-80.26046	13.8520435	117.387126
-5.112317	5.82729	117.880882	-24.63298	13.737255	117.965088	31.566133	-10.392153	118.651009	30.228571	37.50885	118.39135	30.897352	13.5583485	118.5211795	-80.163312	13.9161615	117.4089965
-5.844663	4.667791	117.860046	-24.553202	13.696358	117.979279	31.627771	-10.48406	118.7603	30.352571	37.421753	118.215157	30.990171	13.4688465	118.4877285	-80.096575	13.9238695	117.4708295
-6.472854	3.530768	117.742195	-24.463341	13.645345	117.985603	31.689081	-10.531876	118.807671	30.455997	37.353153	118.065025	31.072539	13.4106385	118.436348	-79.999221	13.8800515	117.534858
-7.346603	2.419234	117.748032	-24.37561	13.621582	118.001137	31.778482	-10.560637	118.863441	30.553923	37.324409	117.951981	31.1662025	13.381886	118.407711	-79.9174225	13.861278	117.594563
-8.662699	0.856595	117.738251	-24.218012	13.643985	118.023529	31.920815	-10.529013	118.975052	30.696089	37.358944	117.86425	31.308452	13.4149655	118.419651	-79.744476	13.8730045	117.627407
-9.520824	-0.241558	117.770767	-24.151173	13.756993	118.055107	32.005245	-10.476829	119.094086	30.806614	37.403851	117.791191	31.4059295	13.463511	118.4426385	-79.7082755	14.050475	117.6675755
-10.454205	-1.229729	117.827263	-24.042978	13.862888	118.074989	32.098095	-10.432409	119.230064	30.930656	37.452328	117.675415	31.5143755	13.5099595	118.4527395	-79.6003315	14.2158165	117.6972385
-11.26217	-2.331962	117.814003	-23.942095	13.972342	118.081223	32.166264	-10.401292	119.366432	31.075499	37.4725	117.526772	31.6208815	13.535604	118.446602	-79.5050715	14.40908	117.715844
-12.216681	-3.306083	117.862846	-23.827723	14.045496	118.125107	32.249638	-10.386871	119.464836	31.217951	37.466522	117.3965	31.7337945	13.5398255	118.430668	-79.3892405	14.5511665	117.819546
-13.233258	-4.269644	117.91011	-23.714222	14.102672	118.191231	32.308449	-10.396004	119.52597	31.364941	37.435757	117.294075	31.836695	13.5198765	118.4100225	-79.265139	14.6854675	117.9724395
-14.288473	-5.197822	118.028931	-23.5769	14.118375	118.311432	32.377941	-10.432386	119.553528	31.50518	37.394478	117.200974	31.9415605	13.481046	118.377251	-79.0953605	14.755704	118.245613
-15.851873	-6.496988	118.282082	-23.363976	14.132764	118.602158	32.527916	-10.462299	119.605217	31.73196	37.342583	117.071846	32.129938	13.440142	118.3385315	-78.85789	14.825386	118.8657845
-16.948484	-7.285991	118.591377	-23.212614	14.17102	118.808617	32.655609	-10.476537	119.732834	31.881157	37.323551	116.942024	32.268383	13.423507	118.337429	-78.693611	14.918533	119.279805
-18.037994	-8.07388	118.927887	-23.071655	14.204158	119.001678	32.779648	-10.490528	119.937157	32.024796	37.294991	116.767738	32.402222	13.4022315	118.3524475	-78.545532	15.0060845	119.6509085
-19.144049	-8.780831	119.2976	-22.924843	14.263873	119.139336	32.900372	-10.491136	120.204124	32.164932	37.25779	116.5326	32.532652	13.383327	118.368362	-78.382338	15.144419	119.91031
-20.282524	-9.390468	119.718079	-22.814878	14.259063	119.271622	33.006298	-10.514313	120.44735	32.29826	37.200069	116.295288	32.652279	13.342878	118.371319	-78.282035	15.175248	120.171925
-21.398893	-10.002535	120.086502	-22.687046	14.279895	119.426643	33.113586	-10.577309	120.669197	32.410805	37.108345	116.059456	32.7621955	13.265518	118.3643265	-78.1362875	15.294272	120.4889595
-22.536736	-10.496945	120.474266	-22.565407	14.225247	119.585541	33.193481	-10.668239	120.851067	32.520462	36.975105	115.831902	32.8569715	13.153433	118.3414845	-77.9877855	15.297061	120.8295975
-24.218807	-11.106765	121.044289	-22.415789	14.061554	119.807327	33.328259	-10.859594	121.127304	32.699539	36.742558	115.58522	33.013899	12.941482	118.356262	-77.845477	15.181626	121.258392
-25.350527	-11.440612	121.308914	-22.304327	13.928692	119.942711	33.41713	-10.99076	121.309898	32.831238	36.55019	115.462051	33.124184	12.779715	118.3859745	-77.732838	15.077669	121.4994475
-26.444132	-11.667105	121.503006	-22.20715	13.754943	120.032181	33.508785	-11.188997	121.419075	32.974327	36.33934	115.369888	33.241556	12.5751715	118.3944815	-77.655856	14.9347145	121.6698805
-27.504173	-11.820601	121.622292	-22.055897	13.555601	120.076927	33.59848	-11.383708	121.525551	33.126797	36.125809	115.30336	33.3626385	12.3710505	118.4144555	-77.4744325	14.7401515	121.7393985
-28.576538	-11.866227	121.675049	-21.957802	13.330236	120.136368	33.675495	-11.572272	121.573151	33.274818	35.902882	115.263535	33.4751565	12.165305	118.418343	-77.3907605	14.495167	121.854393
-29.603699	-11.833538	121.673477	-21.797836	13.124083	120.190308	33.771099	-11.752882	121.539345	33.413391	35.690556	115.272118	33.592245	11.968837	118.4057315	-77.187917	14.279329	121.9748845
-30.582413	-11.684218	121.669724	-21.661587	12.930624	120.245453	33.872028	-11.936558	121.500839	33.565582	35.508751	115.263977	33.718805	11.7860965	118.382408	-77.041979	14.0751515	122.108498
-32.012657	-11.298195	121.58754	-21.465811	12.649396	120.334961	34.040623	-12.153335	121.407532	33.80357	35.303848	115.375664	33.9220965	11.5752565	118.391598	-76.8537185	13.7235355	122.278324
-32.921535	-10.982903	121.411835	-21.324413	12.474923	120.387062	34.162128	-12.277969	121.296371	33.929722	35.201881	115.497086	34.045925	11.461956	118.3967285	-76.694751	13.48789	122.3773955
-33.782772	-10.523068	121.211708	-21.210007	12.321913	120.367432	34.277161	-12.369189	121.153137	34.024708	35.152184	115.653122	34.1509345	11.3914975	118.4031295	-76.5709485	13.2523285	122.3317345
-34.667503	-9.995118	120.992592	-21.126097	12.181583	120.356224	34.387939	-12.44998	121.006203	34.096581	35.101585	115.780678	34.24226	11.3258025	118.3934405	-76.494454	13.0373635	122.3190075
-35.472958	-9.423201	120.756699	-21.023794	12.065785	120.314285	34.468395	-12.545067	120.838585	34.196045	35.036819	115.933846	34.33222	11.245876	118.3862155	-76.379808	12.885694	122.2423545
-36.237545	-8.802406	120.530472	-20.927116	11.924747	120.270584	34.529736	-12.636725	120.683578	34.307049	34.94873	116.079773	34.4183925	11.1560025	118.3816755	-76.2726245	12.6934915	122.1594925
-37.000454	-8.086944	120.371918	-20.795708	11.797075	120.274269	34.593197	-12.759675	120.492538	34.437275	34.842533	116.162682	34.515236	11.041429	118.32761	-76.106652	12.552721	122.220928
-37.998219	-6.934646	120.271614	-20.64353	11.59175	120.31131	34.708805	-12.933138	120.168808	34.60289	34.679077	116.314064	34.6558475	10.8729695	118.241436	-75.9429075	12.3105305	122.381184
-38.604412	-6.159087	120.221436	-20.51976	11.478694	120.357559	34.776848	-13.046804	119.956017	34.720062	34.577751	116.379807	34.748455	10.7654735	118.167912	-75.787975	12.1919145	122.547206
-39.207428	-5.275472	120.135651	-20.414129	11.355671	120.378899	34.849361	-13.147049	119.764694	34.826664	34.47691	116.450562	34.8380125	10.6649305	118.107628	-75.6662705	12.0464115	122.65017
-39.769291	-4.368147	120.053375	-20.346678	11.216584	120.356796	34.919052	-13.257851	119.569817	34.904362	34.388943	116.510605	34.911707	10.565546	118.040211	-75.605063	11.867622	122.673381
-40.270809	-3.479067	119.930122	-20.26903	11.125248	120.292686	34.968014	-13.376732	119.41066	34.979927	34.300594	116.500961	34.9739705	10.461931	117.9558105	-75.5120305	11.788565	122.6295615
-40.760048	-2.545052	119.791008	-20.205351	11.041597	120.202255	35.009117	-13.458368	119.27626	35.01823	34.224491	116.430107	35.0136735	10.3830615	117.8531835	-75.4243755	11.7001325	122.5513265
-41.173252	-1.582788	119.72673	-20.148182	11.003425	120.101807	35.048443	-13.52111	119.173775	35.057594	34.152416	116.270569	35.0530185	10.315653	117.722172	-75.3493825	11.691197	122.481442
-41.748505	-0.078652	119.663475	-20.063484	10.93978	119.942299	35.140617	-13.634104	119.105789	35.130787	34.045906	115.972069	35.135702	10.205901	117.538929	-75.26267	11.673659	122.345669
-42.063229	0.888927	119.60318	-20.009396	10.839043	119.854332	35.214447	-13.750501	119.108498	35.176991	33.93158	115.794945	35.195719	10.0905395	117.4517215	-75.214511	11.5875465	122.2569425
-42.287941	1.907019	119.545341	-19.943945	10.708618	119.798553	35.312897	-13.882721	119.109642	35.221786	33.799061	115.64537	35.2673415	9.95817	117.377506	-75.1552315	11.459066	122.2196
-42.502682	2.91705	119.485344	-19.865892	10.535035	119.724045	35.407875	-14.04493	119.118134	35.288006	33.637314	115.481064	35.3479405	9.796192	117.299599	-75.0797245	11.273878	122.148491
-42.666832	3.943389	119.400002	-19.804897	10.378493	119.654892	35.480724	-14.216927	119.136597	35.347069	33.467136	115.342094	35.4138965	9.6251045	117.2393455	-75.0236905	11.1318815	122.0704385
-42.77824	4.997655	119.267784	-19.748592	10.204232	119.557236	35.568432	-14.375253	119.154953	35.420692	33.289188	115.225563	35.494562	9.4569675	117.190258	-74.991746	10.9514965	121.924214
-42.873531	6.124216	119.128784	-19.693535	10.016401	119.465805	35.628113	-14.541824	119.164673	35.497162	33.122578	115.174568	35.5626375	9.290377	117.1696205	-74.9497075	10.742425	121.7619895
-42.905987	7.807795	118.958893	-19.558863	9.791574	119.413849	35.741489	-14.733566	119.161629	35.617428	32.913551	115.12767	35.6794585	9.0899925	117.1446495	-74.7971845	10.4931555	121.6830485
-42.816879	8.977783	118.906609	-19.48534	9.620824	119.401657	35.831543	-14.848009	119.144974	35.681866	32.824196	115.123329	35.7567045	8.9880935	117.1341515	-74.7273845	10.2535545	121.6691625
-42.764988	10.207815	118.911652	-19.379564	9.50465	119.414833	35.909649	-14.925365	119.137909	35.757721	32.71804	115.122307	35.833685	8.8963375	117.130108	-74.592813	10.1129625	121.699558
-42.582024	11.483259	118.897591	-19.308044	9.358818	119.429955	35.988583	-15.003954	119.13147	35.82658	32.620392	115.107857	35.9075815	8.808219	117.1196635	-74.5236695	9.909417	121.7402465
-42.378677	12.724741	118.869194	-19.199352	9.247108	119.458344	36.056522	-15.090286	119.114212	35.881153	32.528618	115.12426	35.9688375	8.719166	117.119236	-74.3675415	9.77505	121.797452
-42.133541	13.990556	118.848228	-19.17934	9.121984	119.474495	36.103443	-15.177023	119.082832	35.930779	32.428535	115.179314	36.017111	8.625756	117.131073	-74.375791	9.618212	121.817917
-41.859653	15.271557	118.837593	-19.133402	9.004333	119.468857	36.121571	-15.291572	119.03212	35.952328	32.314621	115.2416	36.0369495	8.5115245	117.13686	-74.3037535	9.4971415	121.800854
-41.336338	17.291145	118.915512	-19.138231	8.817827	119.565895	36.09803	-15.438511	118.936691	35.933834	32.167248	115.349495	36.015932	8.3643685	117.143093	-74.292394	9.2712855	121.988697
-40.994064	18.630426	119.020149	-19.169136	8.727432	119.62162	36.062698	-15.537744	118.87841	35.884647	32.083	115.444313	35.9736725	8.272628	117.1613615	-74.3119445	9.182236	122.0818785
-40.582497	19.999361	119.147583	-19.225655	8.597072	119.706856	36.004616	-15.617004	118.79245	35.82037	32.015759	115.549171	35.912493	8.1993775	117.1708105	-74.363803	8.9947665	122.2429015
-40.079773	21.33033	119.312798	-19.298218	8.494164	119.825073	35.936001	-15.70677	118.663803	35.719131	31.94842	115.678955	35.827566	8.120825	117.171379	-74.424002	8.867503	122.478767
-39.595673	22.687813	119.587997	-19.417883	8.387176	119.933083	35.836716	-15.783305	118.480476	35.586208	31.890396	115.816132	35.711462	8.0535455	117.148304	-74.547228	8.7208065	122.717862
-39.048271	24.043106	119.850243	-19.53483	8.26746	120.0868	35.723877	-15.826316	118.313217	35.422115	31.860172	115.971016	35.572996	8.016928	117.1421165	-74.642656	8.517992	123.0314835
-38.401066	25.356098	120.155975	-19.669783	8.201627	120.207001	35.617977	-15.869257	118.147507	35.262653	31.850035	116.11866	35.440315	7.990389	117.1330835	-74.779881	8.412865	123.2809185
-37.378235	27.348715	120.510292	-19.998615	8.232575	120.473671	35.456356	-15.894238	117.96067	35.038864	31.850529	116.373459	35.24761	7.9781455	117.1670645	-75.24484	8.4870045	123.7802775
-36.598976	28.605043	120.670609	-19.76363	7.815002	120.287491	35.363594	-15.893206	117.859138	34.911316	31.853989	116.572144	35.137455	7.9803915	117.215641	-74.664715	7.6496125	123.359341
-35.757877	29.863998	120.816826	-19.845413	7.800151	120.297661	35.288628	-15.896605	117.758118	34.793804	31.857162	116.785011	35.041216	7.9802785	117.2715645	-74.732042	7.6200235	123.3237575
-34.906399	31.073431	120.937256	-20.201857	7.997718	120.359276	35.203999	-15.896339	117.65287	34.712196	31.876799	117.012917	34.9580975	7.99023	117.3328935	-75.3618115	8.005206	123.3856585
-33.941013	32.227669	121.047935	-20.293728	8.044466	120.339798	35.133766	-15.846549	117.535461	34.631763	31.943087	117.228249	34.8827645	8.048269	117.381855	-75.4702205	8.040663	123.297741
-32.905613	33.346519	121.185913	-20.366888	8.089688	120.278084	35.075275	-15.749608	117.422523	34.551594	32.03701	117.453453	34.8134345	8.143701	117.437988	-75.5472105	8.035675	123.11818
-31.895479	34.390247	121.304047	-20.453951	8.172128	120.227966	35.031437	-15.632151	117.279198	34.471668	32.142559	117.700211	34.7515525	8.255204	117.4897045	-75.6594545	8.089052	122.9662275
-30.239237	35.835629	121.563026	-20.338953	8.063071	119.996353	34.965469	-15.460114	117.047188	34.349754	32.328861	118.048653	34.6576115	8.4343735	117.5479205	-75.3355175	7.6917685	122.4447855
-29.043098	36.675922	121.726669	-20.666952	8.398795	119.992981	34.92141	-15.301302	116.888985	34.262241	32.458767	118.320801	34.5918255	8.5787325	117.604893	-75.9257295	8.2188575	122.381069
-27.83317	37.432404	121.857033	-20.731493	8.569267	119.913246	34.911858	-15.140902	116.779922	34.189911	32.639374	118.590187	34.5508845	8.749236	117.6850545	-76.0138705	8.389298	122.1414375
-26.623249	38.084183	122.00692	-20.594042	8.508514	119.720612	34.88604	-14.933846	116.694115	34.097637	32.83308	118.854546	34.4918385	8.949617	117.7743305	-75.6799225	8.067411	121.6668935
-25.350225	38.608006	122.075165	-20.893051	8.924711	119.727875	34.879093	-14.717279	116.641327	34.013157	33.044277	119.126495	34.446125	9.163499	117.883911	-76.232227	8.685923	121.571839
-24.018551	39.029961	122.065445	-21.179014	9.298223	119.804535	34.878975	-14.470932	116.621017	33.907742	33.27792	119.334373	34.3933585	9.403494	117.977695	-76.7513865	9.192952	121.631375
-22.761669	39.367584	122.076752	-21.259802	9.535438	119.756332	34.881504	-14.221546	116.631607	33.790417	33.524357	119.517456	34.3359605	9.6514055	118.0745315	-76.8555645	9.4194705	121.4381325
-20.839628	39.60326	122.017845	-21.157318	9.728089	119.606308	34.956451	-13.831351	116.790565	33.665131	33.923283	119.707298	34.310791	10.045966	118.2489315	-76.625427	9.410212	120.9636845
-19.480404	39.620346	121.99099	-21.36957	10.180229	119.887543	35.033188	-13.590239	117.044464	33.588085	34.193924	119.836929	34.3106365	10.3018425	118.4406965	-77.0497765	10.0586155	121.3343895
-18.250904	39.565601	121.997452	-21.302683	10.348611	120.058266	35.124031	-13.346426	117.366768	33.533993	34.475727	119.992462	34.329012	10.5646505	118.679615	-76.934378	10.1325715	121.436917
-16.951759	39.347187	121.968124	-21.416603	10.641182	120.247734	35.211327	-13.098502	117.759636	33.478264	34.752018	120.157455	34.3447955	10.826758	118.9585455	-77.1780015	10.455606	121.5369225
-15.735744	39.107868	121.961662	-21.333937	10.859028	120.368729	35.304771	-12.874295	118.192413	33.422146	35.022404	120.2901	34.3634585	11.0740545	119.2412565	-77.0313325	10.6440015	121.4962015
-14.220926	38.585941	121.717094	-21.355736	11.078334	120.531441	35.381882	-12.645009	118.633293	33.381489	35.286827	120.430252	34.3816855	11.320909	119.5317725	-77.0931575	10.835759	121.5311095
-13.289545	38.228725	121.822762	-21.372971	11.300474	120.68045	35.452164	-12.443974	119.078568	33.344612	35.535538	120.522346	34.398388	11.545782	119.800457	-77.14433	11.055166	121.560443
-11.629109	37.435715	121.678856	-21.376961	11.597942	120.737579	35.545914	-12.155015	119.644287	33.28154	35.877743	120.635918	34.413727	11.861364	120.1401025	-77.167649	11.33452	121.3350555
-10.499126	36.824234	121.576866	-21.477314	11.800056	120.792267	35.596767	-11.98216	119.962463	33.231079	36.095982	120.662941	34.413923	12.056911	120.312702	-77.368551	11.543201	121.271832
-9.420935	36.129642	121.340515	-21.492809	11.961544	120.642342	35.631458	-11.787115	120.209419	33.168457	36.303772	120.658432	34.3999575	12.2583285	120.4339255	-77.3855755	11.6647595	120.8507585
-8.466903	35.377567	121.154419	-21.5744	12.127503	120.531334	35.65921	-11.618173	120.406761	33.103596	36.499874	120.603157	34.381403	12.4408505	120.504959	-77.530203	11.8141555	120.557709
-7.489997	34.622059	120.951477	-21.584204	12.262084	120.396461	35.660774	-11.438652	120.556175	33.05027	36.671467	120.464073	34.355522	12.6164075	120.510124	-77.52393	11.9077605	120.282798
-6.534428	33.812012	120.737335	-21.608479	12.416253	120.305893	35.621117	-11.301657	120.641685	33.017071	36.815498	120.258675	34.319094	12.7569205	120.45018	-77.536052	12.0755855	120.161606
-5.66453	32.942192	120.634056	-21.615271	12.521167	120.283142	35.576645	-11.199643	120.645866	33.008671	36.914402	120.039558	34.292658	12.8573795	120.342712	-77.5232	12.1849545	120.223572
-4.39805	31.615978	120.597603	-21.659492	12.681108	120.287117	35.510017	-11.065638	120.640648	32.98933	37.034653	119.853127	34.2496735	12.9845075	120.2468875	-77.5686575	12.3777085	120.3273465
-3.617284	30.718702	120.581947	-21.669264	12.790772	120.281792	35.44931	-10.988737	120.618736	32.95805	37.118866	119.788803	34.20368	13.0650645	120.2037695	-77.542208	12.5164795	120.3598145
-2.924217	29.774466	120.607338	-21.733063	12.931202	120.298004	35.394077	-10.900099	120.599937	32.903297	37.220348	119.718491	34.148687	13.1601245	120.159214	-77.614813	12.7022795	120.436794
-2.229597	28.835701	120.617973	-21.787411	13.049884	120.327888	35.333733	-10.777472	120.612717	32.840054	37.342579	119.653717	34.0868935	13.2825535	120.133217	-77.6617155	12.8172145	120.522559
-1.63482	27.898384	120.637169	-21.837021	13.209137	120.343658	35.315887	-10.646733	120.630562	32.775833	37.492142	119.681908	34.04586	13.4227045	120.156235	-77.719902	12.9955695	120.531081
-1.026766	26.957542	120.629562	-21.848438	13.320049	120.317223	35.300682	-10.486403	120.670319	32.730465	37.655308	119.676186	34.0155735	13.5844525	120.1732525	-77.7124495	13.0556455	120.4611935
-0.461708	25.971704	120.57048	-21.913128	13.468552	120.215973	35.26754	-10.359852	120.714821	32.6791	37.798458	119.706596	33.97332	13.719303	120.2107085	-77.799576	13.217801	120.2212375
0.292167	24.459257	120.429337	-22.008102	13.608848	119.966911	35.181866	-10.188642	120.702934	32.615829	37.942459	119.737518	33.8988475	13.8769085	120.220226	-77.9150515	13.3407875	119.713596
0.751981	23.433853	120.316269	-22.056931	13.691741	119.799294	35.135399	-10.114731	120.630157	32.589512	38.000359	119.716057	33.8624555	13.942814	120.173107	-77.9763175	13.440668	119.425481
1.137079	22.382242	120.182655	-22.062048	13.773333	119.624344	35.068874	-10.064255	120.601997	32.581001	38.034706	119.644966	33.8249375	13.9852255	120.1234815	-77.9490335	13.5614405	119.1252065
1.486674	21.334579	120.053162	-22.0777	13.807223	119.472298	35.013096	-10.049077	120.518623	32.585957	38.038624	119.551636	33.7995265	13.9947735	120.0351295	-77.9549265	13.6196725	118.9094665
1.768213	20.251493	119.89801	-22.068176	13.81521	119.373489	34.960018	-10.06553	120.435539	32.598141	38.014481	119.443527	33.7790795	13.9744755	119.939533	-77.9154315	13.6559445	118.807445
1.997791	19.156872	119.81369	-22.086582	13.820152	119.32309	34.901577	-10.105969	120.339394	32.598297	37.965958	119.329178	33.749937	13.9299945	119.834286	-77.923101	13.7103095	118.811894
2.146764	18.076294	119.761848	-22.108725	13.831301	119.305405	34.846584	-10.143165	120.251953	32.590496	37.916668	119.287048	33.71854	13.8867515	119.7695005	-77.93599	13.7758505	118.8413095
2.276221	16.38237	119.767975	-22.162365	13.82694	119.355515	34.751724	-10.183137	120.185074	32.563477	37.86499	119.303322	33.6576005	13.8409265	119.744198	-77.9823305	13.8129535	118.966832
2.302439	15.307299	119.780289	-22.210627	13.83965	119.410301	34.657814	-10.207941	120.172295	32.540657	37.851143	119.371918	33.5992355	13.821601	119.7721065	-78.0204895	13.857699	119.0484955
2.249314	14.199202	119.826866	-22.265301	13.865028	119.476662	34.575508	-10.219194	120.157768	32.513195	37.840046	119.476028	33.5443515	13.810426	119.816898	-78.0749535	13.91963	119.136426
2.155424	13.114031	119.875145	-22.353029	13.907062	119.534813	34.486179	-10.236531	120.159027	32.484989	37.825108	119.59877	33.485584	13.7942885	119.8788985	-78.191642	14.0198355	119.1907275
2.008332	12.012444	119.903328	-22.422705	13.916399	119.615211	34.390194	-10.268903	120.128189	32.448631	37.804333	119.721054	33.4194125	13.767715	119.9246215	-78.2648225	14.065083	119.3058005
1.829376	10.926964	119.901207	-22.481628	13.961387	119.706604	34.30212	-10.303398	120.07592	32.430668	37.76292	119.841446	33.366394	13.729761	119.958683	-78.32965	14.193013	119.454525
1.548477	9.812311	119.898483	-22.528311	13.971421	119.783607	34.198975	-10.372675	120.015564	32.419895	37.703033	119.940933	33.309435	13.665179	119.9782485	-78.366057	14.277663	119.5889655
1.094833	8.164404	119.880798	-22.585976	13.996877	119.909073	34.070431	-10.463337	119.902206	32.409897	37.610939	120.079865	33.240164	13.573801	119.9910355	-78.412116	14.419953	119.8271105
0.755799	7.018386	119.838264	-22.659515	14.026978	120.01413	34.002926	-10.510025	119.822838	32.393925	37.563942	120.119965	33.1984255	13.5269585	119.9714015	-78.5174555	14.5269975	120.0568585
0.333996	5.91796	119.802902	-22.705023	14.037482	120.034729	33.957699	-10.536289	119.758812	32.366428	37.546543	120.124603	33.1620635	13.505127	119.9417075	-78.5721095	14.569837	120.1277505
-0.090374	4.790438	119.749283	-22.74408	14.054062	120.02858	33.93251	-10.520867	119.758286	32.339119	37.579369	120.04055	33.1358145	13.529251	119.899418	-78.6239745	14.578873	120.157742
-0.552926	3.658691	119.707298	-22.773079	14.087829	119.962021	33.918823	-10.46287	119.792816	32.298038	37.646427	119.897507	33.1084305	13.5917785	119.8451615	-78.6545885	14.5838795	120.0788805
-1.076502	2.556732	119.647003	-22.828196	14.134733	119.896255	33.91354	-10.379581	119.914536	32.249104	37.725662	119.700661	33.081322	13.6730405	119.8075985	-78.737714	14.5964255	119.9849115
-1.666659	1.465991	119.687691	-22.830853	14.190454	119.826057	33.919544	-10.287588	120.085892	32.212132	37.79557	119.472122	33.065838	13.753991	119.779007	-78.727544	14.626917	119.873107
-2.642211	-0.144087	119.722748	-22.810932	14.209003	119.716385	33.963188	-10.223666	120.390472	32.189686	37.863983	119.182167	33.076437	13.8201585	119.7863195	-78.698301	14.5978475	119.6464505
-3.330259	-1.204491	119.746231	-22.785477	14.180036	119.650497	34.000992	-10.213121	120.576393	32.216473	37.864506	119.004967	33.1087325	13.8256925	119.79068	-78.6796865	14.5343795	119.510314
-4.084658	-2.181448	119.781731	-22.781321	14.117702	119.611229	34.01659	-10.210559	120.747498	32.247826	37.859623	118.854431	33.132208	13.824532	119.8009645	-78.69485	14.410872	119.4214935
-4.919802	-3.101991	119.868195	-22.746132	14.053223	119.587578	34.035198	-10.211674	120.847939	32.28054	37.834389	118.734993	33.157869	13.8113575	119.791466	-78.650133	14.2950885	119.38369
-5.729949	-4.030343	119.847641	-22.720415	13.984929	119.592964	34.0802	-10.217066	120.906769	32.314838	37.815445	118.684914	33.197519	13.7991895	119.7958415	-78.638349	14.1706685	119.3900865
-6.411134	-5.017027	119.725563	-22.657408	13.925232	119.606339	34.127132	-10.210023	120.926834	32.354336	37.807629	118.692574	33.240734	13.798803	119.809704	-78.55555	14.051661	119.402974
-7.441431	-5.735654	119.786278	-22.620682	13.894437	119.607269	34.200726	-10.179859	120.975204	32.387672	37.827408	118.755684	33.294199	13.8237745	119.865444	-78.535563	13.9650995	119.349094
-8.738674	-6.961166	119.617043	-22.552067	13.90294	119.545555	34.313812	-10.096587	121.040985	32.447342	37.905659	118.844101	33.380577	13.904536	119.942543	-78.484711	13.901344	119.148567
-9.717036	-7.612583	119.535446	-22.507128	13.938247	119.491646	34.360271	-10.047325	121.077667	32.484287	37.958912	118.815552	33.422279	13.9557935	119.9466095	-78.436535	13.9207005	119.0366825
-10.721688	-8.286449	119.520805	-22.45701	13.999055	119.473434	34.393303	-10.021128	121.171967	32.543201	37.974842	118.723885	33.468252	13.976857	119.947926	-78.382272	14.021253	118.998942
-11.813732	-8.840907	119.594452	-22.401056	14.021671	119.503761	34.454865	-10.085465	121.23938	32.617981	37.912376	118.70993	33.536423	13.9134555	119.974655	-78.338535	14.1298865	119.032867
-12.891949	-9.428932	119.624458	-22.32579	13.986315	119.573654	34.497604	-10.221633	121.334457	32.709934	37.803162	118.725204	33.603769	13.7907645	120.0298305	-78.255349	14.1818655	119.1174775
-14.047164	-9.968923	119.716179	-22.283421	13.905567	119.667961	34.525501	-10.392221	121.396698	32.808762	37.622585	118.766998	33.6671315	13.615182	120.081848	-78.2339735	14.195952	119.254074
-15.158579	-10.483094	119.795479	-22.252422	13.762438	119.757256	34.535477	-10.603859	121.452034	32.91399	37.41803	118.770088	33.7247335	13.4070855	120.111061	-78.2295775	14.1177905	119.403451
-16.893103	-11.207053	119.938744	-22.144474	13.569051	119.897583	34.578876	-10.873971	121.550812	33.043312	37.148643	118.680382	33.811094	13.137336	120.115597	-78.100042	14.000766	119.679569
-18.085447	-11.585489	120.084015	-22.106194	13.409609	119.976685	34.622517	-11.013999	121.671829	33.111099	36.966331	118.640961	33.866808	12.976166	120.156395	-78.079196	13.843052	119.796975
-19.275419	-11.932619	120.220612	-22.015083	13.284859	120.064178	34.676033	-11.162163	121.798431	33.173107	36.804359	118.579948	33.92457	12.821098	120.1891895	-77.954736	13.74862	119.9391665
-20.470003	-12.186505	120.294807	-21.987141	13.120598	120.142281	34.711727	-11.304922	121.892738	33.239475	36.656509	118.53508	33.975601	12.6757935	120.213909	-77.949883	13.5654025	120.070653
-21.625877	-12.443701	120.314217	-21.91716	12.978458	120.19838	34.781738	-11.450324	121.934212	33.271339	36.524384	118.49308	34.0265385	12.53703	120.213646	-77.8608585	13.419886	120.183114
-22.876553	-12.602597	120.287956	-21.897751	12.845161	120.201828	34.803593	-11.574727	121.932587	33.290554	36.409492	118.423759	34.0470735	12.4173825	120.178173	-77.8425755	13.2729395	120.225483
-24.085218	-12.686758	120.285103	-21.88764	12.76451	120.188927	34.822998	-11.639665	121.936928	33.314365	36.326874	118.348145	34.0686815	12.3436045	120.1425365	-77.8439615	13.1854155	120.2353175
-25.971201	-12.695638	120.19751	-21.836723	12.664162	120.116104	34.871529	-11.704751	121.976707	33.341442	36.248295	118.252266	34.1064855	12.271772	120.1144865	-77.7799315	13.056552	120.1177215
-27.206615	-12.594183	120.110703	-21.824417	12.622139	120.052658	34.902294	-11.732727	121.976578	33.362396	36.220619	118.210587	34.132345	12.243946	120.0935825	-77.781179	13.000332	120.0117335
-28.444683	-12.362492	120.054543	-21.809147	12.568084	120.022133	34.919643	-11.732942	121.962311	33.37463	36.194126	118.16642	34.1471365	12.230592	120.0643655	-77.7654305	12.905576	119.9799005
-29.685345	-12.112165	119.971931	-21.75198	12.517619	120.012924	34.96088	-11.737208	121.946693	33.421055	36.174355	118.116913	34.1909675	12.2185735	120.031803	-77.6949275	12.8166645	119.994045
-30.887678	-11.745737	119.962135	-21.687599	12.499739	120.038773	35.033096	-11.716514	121.962479	33.482204	36.192657	118.109177	34.25765	12.2380715	120.035828	-77.632848	12.7614065	120.041718
-32.078068	-11.309393	119.989632	-21.603342	12.472041	120.086029	35.112411	-11.687551	122.00708	33.55965	36.224129	118.120216	34.3360305	12.268289	120.063648	-77.5427145	12.675793	120.10841
-33.337208	-10.769503	119.984016	-21.527084	12.48936	120.112144	35.197609	-11.64312	122.091187	33.649811	36.262218	118.116142	34.42371	12.309549	120.1036645	-77.477878	12.669171	120.1206235
-35.131542	-9.87627	119.929268	-21.422144	12.510644	120.158043	35.322571	-11.575017	122.142937	33.721428	36.319794	118.097046	34.5219995	12.3723885	120.1199915	-77.3662875	12.6488995	120.1960945
-36.323479	-9.164587	119.910683	-21.383768	12.495715	120.1866	35.363232	-11.536883	122.153366	33.738503	36.364487	118.051086	34.5508675	12.413802	120.102226	-77.3184035	12.577628	120.270974
-37.496094	-8.418428	119.893181	-21.353157	12.424375	120.203484	35.415291	-11.472976	122.146713	33.693256	36.412594	117.995621	34.5542735	12.469809	120.071167	-77.2605875	12.378941	120.335801
-38.647129	-7.631662	119.923843	-21.370375	12.355947	120.299652	35.450184	-11.415892	122.08828	33.627636	36.463814	117.92083	34.53891	12.523961	120.004555	-77.27966	12.187933	120.594749
-39.804684	-6.714667	120.144913	-21.362907	12.322196	120.489311	35.477547	-11.349164	122.00396	33.536957	36.539623	117.799248	34.507252	12.5952295	119.901604	-77.233066	12.0491625	121.077018
-40.951241	-5.77548	120.570984	-21.315405	12.258172	120.810555	35.492935	-11.255182	121.887054	33.431957	36.595535	117.687317	34.462446	12.6701765	119.7871855	-77.093256	11.8461675	121.8339245
-42.045815	-4.753858	121.174278	-21.335075	12.210154	121.283745	35.506058	-11.177867	121.749046	33.33466	36.673225	117.576813	34.420359	12.747679	119.6629295	-77.090509	11.672629	122.9045605
-43.388729	-3.308966	122.033478	-21.294752	12.150234	122.023354	35.504593	-11.081674	121.581184	33.168297	36.791046	117.491623	34.336445	12.854686	119.5364035	-76.925949	11.445782	124.5103045
-44.335472	-2.065289	122.61245	-21.303951	12.077871	122.440384	35.490234	-11.031937	121.473038	33.035912	36.863239	117.495811	34.263073	12.915651	119.4844245	-76.870975	11.240091	125.3963435
-45.324646	-0.932855	122.875427	-21.342951	11.979877	122.708466	35.430534	-10.989079	121.303749	32.88559	36.919239	117.510094	34.158062	12.96508	119.4069215	-76.843964	10.994674	126.0100105
-46.236057	0.2852	122.978882	-21.429296	11.877259	122.848633	35.362522	-10.95605	121.059456	32.710579	36.97979	117.581764	34.0365505	13.01187	119.32061	-76.8951425	10.742648	126.376656
-47.036972	1.573271	123.061478	-21.536163	11.800959	122.867668	35.28521	-10.912734	120.803413	32.539951	37.040348	117.657326	33.9125805	13.063807	119.2303695	-76.9849065	10.538111	126.5049665
-47.914108	2.795079	122.77018	-21.637482	11.707941	122.770218	35.182796	-10.876341	120.547783	32.391788	37.096375	117.746529	33.787292	13.110017	119.147156	-77.062256	10.305865	126.39328
-48.67453	4.143797	122.533371	-21.780807	11.695909	122.616447	35.085274	-10.826568	120.323456	32.281242	37.134842	117.809235	33.683258	13.154137	119.0663455	-77.244872	10.237681	126.1665485
-49.866856	6.434095	122.396851	-21.880768	11.731634	122.356583	34.944992	-10.731225	120.029358	32.148251	37.258472	117.676498	33.5466215	13.2636235	118.852928	-77.3081575	10.1996445	125.860238
-50.186031	7.601232	122.262848	-21.947794	11.813725	122.298065	34.864525	-10.66045	119.845688	32.070412	37.322407	117.538513	33.4674685	13.3309785	118.6921005	-77.3630565	10.2964715	125.9040295
-50.562485	9.061572	122.51239	-21.960627	11.845243	122.330734	34.822281	-10.601102	119.741837	32.017223	37.380726	117.397606	33.419752	13.389812	118.5697215	-77.341006	10.300674	126.0917465
-50.998158	10.411137	122.582733	-22.001465	11.919876	122.471596	34.811466	-10.554482	119.722076	31.972004	37.424381	117.385277	33.391735	13.4349495	118.5536765	-77.394665	10.4048025	126.3895155
-51.3223	11.82297	122.706543	-21.966366	11.91478	122.497322	34.818474	-10.522386	119.762924	31.932127	37.466064	117.371902	33.3753005	13.471839	118.567413	-77.3080325	10.357721	126.427231
-51.467957	13.256651	122.894836	-21.973961	11.896963	122.573265	34.817974	-10.524867	119.80616	31.901175	37.473492	117.343452	33.3595745	13.4743125	118.574806	-77.3074965	10.3196135	126.571724
-51.557384	14.714249	122.947487	-22.000526	11.860514	122.61306	34.772545	-10.526971	119.780853	31.859198	37.467911	117.331184	33.3158715	13.47047	118.5560185	-77.3169235	10.250558	126.6701015
-51.68755	16.803738	122.91787	-22.056135	11.788357	122.624016	34.73687	-10.559977	119.68293	31.795174	37.442665	117.373444	33.266022	13.441344	118.528187	-77.378292	10.13537	126.719845
-51.628899	18.208345	122.894119	-22.077248	11.736076	122.583496	34.709717	-10.573224	119.585869	31.786936	37.429256	117.396751	33.2483265	13.428016	118.49131	-77.4028225	10.044136	126.675682
-51.606327	19.523357	122.82338	-22.109726	11.679708	122.475418	34.666023	-10.585999	119.447243	31.778761	37.39526	117.499016	33.222392	13.4046305	118.4731295	-77.441844	9.9547855	126.4777065
-51.474426	20.900425	122.817551	-22.18741	11.674242	122.452911	34.61488	-10.580934	119.257629	31.772614	37.387463	117.563606	33.193747	13.4032645	118.4106175	-77.568567	9.9452195	126.4952045
-51.124191	22.316214	122.825958	-22.159872	11.634953	122.273018	34.572323	-10.566776	119.037804	31.765743	37.415947	117.624451	33.169033	13.4245855	118.3311275	-77.488777	9.8453205	126.2149085
-50.893688	23.652149	122.842178	-22.177673	11.634249	122.273163	34.527515	-10.526663	118.820084	31.755539	37.45359	117.754272	33.141527	13.4634635	118.287178	-77.496873	9.8050345	126.259148
-50.725925	25.083313	122.945038	-22.189007	11.641734	122.101852	34.487419	-10.46594	118.596092	31.738482	37.506615	117.894951	33.1129505	13.5203375	118.2455215	-77.4909645	9.7631305	125.9581825
-50.057022	27.005062	123.008324	-22.20624	11.643112	121.903839	34.444958	-10.372833	118.274666	31.701729	37.60397	118.132568	33.0733435	13.6155685	118.203617	-77.4858235	9.6706555	125.604061
-49.525497	28.220394	123.062531	-22.220894	11.658684	121.801056	34.417004	-10.294514	118.082932	31.657059	37.684467	118.292702	33.0370315	13.6949765	118.187817	-77.4788195	9.6223915	125.414295
-48.956455	29.379251	123.093987	-22.252821	11.675626	121.678246	34.381844	-10.207937	117.893967	31.606627	37.755318	118.450188	32.9942355	13.7736905	118.1720775	-77.4998775	9.5775615	125.1844145
-48.323494	30.481276	123.142815	-22.323288	11.716851	121.580437	34.351154	-10.12286	117.699409	31.548283	37.815544	118.620193	32.9497185	13.846342	118.159801	-77.5962945	9.58736	125.001073
-47.689217	31.493065	123.210823	-22.359968	11.719462	121.466232	34.312553	-10.035261	117.544815	31.463219	37.897419	118.791046	32.887886	13.931079	118.1679305	-77.607822	9.507845	124.7645335
-46.97686	32.444767	123.285439	-22.198446	11.526314	121.253029	34.241085	-9.937557	117.367599	31.372696	37.970695	119.008217	32.8068905	14.016569	118.187908	-77.2037825	9.036059	124.31815
-46.186562	33.293388	123.31102	-22.506184	11.787271	121.24189	34.203087	-9.848835	117.251251	31.28837	38.045399	119.136513	32.7457285	14.098282	118.193882	-77.7580965	9.47626	124.289898
-44.998295	34.480274	123.256065	-22.62834	11.833045	121.037582	34.098389	-9.755228	117.11618	31.167236	38.127892	119.294357	32.6328125	14.186332	118.2052685	-77.8894925	9.479758	123.8698955
-44.153316	35.191132	123.146835	-22.701038	11.91383	120.9048	34.027092	-9.738283	117.054901	31.086544	38.165047	119.288254	32.556818	14.213382	118.1715775	-77.958894	9.614278	123.6380225
-43.256599	35.74411	123.009254	-22.540905	11.743472	120.681335	33.952488	-9.748375	116.997597	31.028894	38.170864	119.151199	32.490691	14.2112445	118.074398	-77.572501	9.2756995	123.288272
-42.315483	36.231686	122.867249	-22.808146	11.988404	120.681343	33.894653	-9.7925	116.92144	31.002632	38.139065	118.992493	32.4486425	14.1732825	117.9569665	-78.0649345	9.8035255	123.4057195
-41.33503	36.639053	122.72757	-22.801651	11.979538	120.648552	33.860889	-9.869113	116.902412	31.0186	38.046604	118.839874	32.4397445	14.0887455	117.871143	-78.0430465	9.8703305	123.425961
-40.291042	36.965988	122.602783	-22.754795	11.916778	120.633438	33.871357	-10.020498	116.916595	31.078169	37.899288	118.761658	32.474763	13.939395	117.8391265	-77.984353	9.894161	123.4277495
-39.233711	37.187458	122.489441	-22.73509	11.842686	120.663216	33.86198	-10.188128	116.977859	31.164268	37.731495	118.67112	32.513124	13.7716835	117.8244895	-77.983304	9.9136885	123.5019425
-37.599358	37.368904	122.346428	-22.697216	11.726299	120.742393	33.817276	-10.426101	117.102097	31.281244	37.495739	118.561485	32.54926	13.534819	117.831791	-77.943692	9.917779	123.652995
-36.416477	37.415058	122.227821	-22.445572	11.479696	120.747757	33.780407	-10.556329	117.233788	31.349871	37.370838	118.473068	32.565139	13.4072545	117.853428	-77.456283	9.5521375	123.642086
-35.280624	37.406151	122.093895	-22.684462	11.689925	120.90683	33.746639	-10.666003	117.426872	31.389585	37.265392	118.35228	32.568112	13.2996945	117.889576	-77.937036	10.0801555	123.924084
-34.092777	37.336071	121.921387	-22.700809	11.682785	120.931747	33.708824	-10.765803	117.590668	31.39905	37.185108	118.235039	32.553937	13.2096525	117.9128535	-77.955555	10.1559175	123.9506405
-32.935532	37.212582	121.694687	-22.889154	11.775846	121.08226	33.707001	-10.814781	117.757759	31.352007	37.149765	118.068222	32.529504	13.167492	117.9129905	-78.307812	10.3842	124.2515295
-31.722609	36.99522	121.447884	-22.860317	11.692605	120.993408	33.708885	-10.809817	117.871536	31.261969	37.163288	117.879906	32.485427	13.1767355	117.875721	-78.206061	10.2084745	124.111095
-30.537146	36.793907	121.157074	-22.836805	11.616212	120.770767	33.707584	-10.759779	117.923561	31.163961	37.205158	117.671326	32.4357725	13.2226895	117.7974435	-78.1093825	10.0097345	123.7440905
-28.655827	36.3559	120.717514	-22.874266	11.545877	120.580711	33.712135	-10.659397	117.996346	31.022987	37.280491	117.321411	32.367561	13.310547	117.6588785	-78.116093	9.781207	123.5025435
-27.398815	36.012653	120.45462	-22.880146	11.519941	120.526245	33.72884	-10.606774	118.032562	30.961639	37.336353	117.137108	32.3452395	13.3647895	117.584835	-78.1055315	9.6750925	123.467655
-26.097574	35.682739	120.163284	-22.8944	11.532268	120.369637	33.734051	-10.557468	118.135246	30.918184	37.371998	116.976692	32.3261175	13.407265	117.555969	-78.1149175	9.657271	123.183305
-24.746899	35.291618	119.836761	-22.898561	11.512933	120.310425	33.744938	-10.547001	118.276237	30.897659	37.386345	116.811874	32.3212985	13.419672	117.5440555	-78.1184205	9.606194	123.0767945
-23.459646	34.902195	119.51432	-22.923592	11.523724	120.207634	33.753193	-10.564098	118.472778	30.895298	37.360317	116.643036	32.3242455	13.3981095	117.557907	-78.1714295	9.6493385	122.857361
-22.117599	34.516869	119.181976	-22.97374	11.53802	120.11573	33.738136	-10.622786	118.678032	30.894703	37.311279	116.480042	32.3164195	13.3442465	117.579037	-78.2638995	9.7317935	122.652423
-21.020273	34.174149	119.051788	-22.988117	11.491966	120.02684	33.701992	-10.69066	118.861771	30.911318	37.222229	116.385651	32.306655	13.2657845	117.623711	-78.282889	9.7181475	122.429969
-18.703192	33.345341	118.727707	-23.040775	11.389997	119.890785	33.676891	-10.818949	119.106339	30.941885	37.091782	116.409615	32.309388	13.1364165	117.757977	-78.390938	9.6435775	122.023593
-17.507439	32.956295	118.752792	-23.051857	11.293743	119.810448	33.686043	-10.865558	119.218536	30.953037	37.027077	116.542503	32.31954	13.0807595	117.8805195	-78.423254	9.5067265	121.7403765
-16.100468	32.517582	118.733429	-23.088547	11.215116	119.660378	33.701942	-10.88023	119.307365	30.953333	36.990372	116.803429	32.3276375	13.055071	118.055397	-78.5047315	9.375161	121.265359
-14.573511	31.934479	118.658279	-23.134232	11.162886	119.467651	33.748451	-10.851933	119.365845	30.958548	37.041027	117.057098	32.3534995	13.094547	118.2114715	-78.6219635	9.231225	120.7238305
-13.320292	31.479511	118.63443	-23.186176	11.138083	119.219223	33.774345	-10.78616	119.411674	30.930412	37.103695	117.410156	32.3523785	13.1587675	118.410915	-78.7247305	9.1173985	120.027531
-12.041024	31.072962	118.601273	-23.241474	11.099831	118.856133	33.777493	-10.722528	119.396698	30.879784	37.167065	117.651344	32.3286385	13.2222685	118.524021	-78.8115865	8.9773935	119.188245
-10.64283	30.511889	118.483261	-23.283112	11.092111	118.522194	33.780159	-10.660196	119.282021	30.816116	37.231342	117.848656	32.2981375	13.285573	118.5653385	-78.8643615	8.898649	118.4790495
-8.72021	29.730787	118.380524	-23.294819	11.1001	118.114128	33.813961	-10.577995	119.053444	30.753752	37.324409	117.949738	32.2838565	13.373207	118.501591	-78.8734945	8.826993	117.726665
-7.442309	29.187462	118.381248	-23.276096	11.120209	117.97068	33.844414	-10.54964	118.882156	30.769745	37.333847	118.035484	32.3070795	13.3921035	118.45882	-78.8592715	8.8483145	117.48254
-6.205025	28.60791	118.412468	-23.248745	11.10977	117.905174	33.900242	-10.574476	118.790802	30.818743	37.341496	118.077942	32.3594925	13.38351	118.434372	-78.8569825	8.83603	117.375976
-5.00559	27.955359	118.496559	-23.189096	11.102321	117.83551	33.946255	-10.598903	118.713417	30.86215	37.307514	118.218544	32.4042025	13.3543055	118.4659805	-78.7823945	8.8503365	117.2050395
-3.870345	27.299845	118.605675	-23.141804	11.06284	117.812881	33.995239	-10.621704	118.677055	30.885378	37.261097	118.431068	32.4403085	13.3196965	118.5540615	-78.7239165	8.8059835	117.0717005
-2.828813	26.59877	118.740486	-23.142452	11.018767	117.814545	34.055218	-10.645702	118.747665	30.910025	37.253426	118.600677	32.4826215	13.303862	118.674171	-78.7675255	8.733672	116.954919
-1.806778	25.895292	118.856064	-23.132334	10.993068	117.829369	34.099564	-10.645169	118.84893	30.927382	37.236401	118.800903	32.513473	13.295616	118.8249165	-78.778141	8.69052	116.8338215
-0.343389	24.709826	119.026115	-23.130598	10.966684	117.907806	34.189842	-10.652458	119.090477	30.929058	37.219292	119.035149	32.55945	13.283417	119.062813	-78.820646	8.649951	116.752799
0.554883	23.852768	119.135841	-23.115664	10.916714	117.934738	34.242554	-10.670037	119.230148	30.923489	37.202656	119.147957	32.5830215	13.2663095	119.1890525	-78.8143495	8.5671185	116.6804235
1.450228	23.008369	119.201729	-23.10861	10.879846	117.978058	34.282581	-10.692009	119.36293	30.91465	37.181896	119.199944	32.5986155	13.2449435	119.281437	-78.8158355	8.5147485	116.674679
2.228182	22.105433	119.235146	-23.127453	10.843027	117.982468	34.281742	-10.711614	119.444748	30.89554	37.152229	119.20565	32.588641	13.2203075	119.325199	-78.843547	8.4657465	116.639737
2.989465	21.151321	119.265198	-23.154284	10.804396	118.001869	34.278469	-10.73824	119.479195	30.864311	37.061665	119.19651	32.57139	13.1617125	119.3378525	-78.879958	8.4470795	116.6658855
3.679669	20.198027	119.297997	-23.141027	10.738518	118.015381	34.25729	-10.793661	119.502274	30.868778	36.949333	119.171333	32.563034	13.077836	119.3368035	-78.845088	8.3992	116.6939585
4.34534	19.221617	119.346916	-23.14386	10.651874	118.008865	34.228203	-10.870929	119.543373	30.889753	36.832027	119.178032	32.558978	12.980549	119.3607025	-78.846698	8.323199	116.6570275
5.203548	17.68898	119.40036	-23.157795	10.561614	117.970634	34.196171	-10.964483	119.604729	30.913857	36.71772	119.268059	32.555014	12.8766185	119.436394	-78.870604	8.2466095	116.504874
5.66424	16.688738	119.423386	-23.162275	10.545562	117.931137	34.187885	-10.995916	119.669807	30.949589	36.679516	119.319702	32.568737	12.8418	119.4947545	-78.893287	8.249324	116.3675195
6.094819	15.70073	119.452499	-23.143768	10.54448	117.890274	34.193825	-11.010985	119.759285	30.967594	36.659874	119.384552	32.5807095	12.8244445	119.5719185	-78.8682455	8.2645155	116.2086295
6.493096	14.639176	119.46685	-23.117046	10.532906	117.943336	34.221378	-11.008879	119.857155	30.996931	36.662033	119.472595	32.6091545	12.826577	119.664875	-78.8432465	8.239235	116.221797
6.79663	13.576141	119.561913	-23.075823	10.537318	118.012405	34.282433	-11.005424	119.98674	31.048435	36.684383	119.554153	32.665434	12.8394795	119.7704465	-78.81708	8.2351565	116.2543635
7.011855	12.531016	119.698891	-23.007198	10.578365	118.169693	34.370163	-10.960735	120.11322	31.088606	36.727818	119.640884	32.7293845	12.8835415	119.877052	-78.7437805	8.2731885	116.462334
7.190924	11.536375	119.83551	-22.97761	10.638964	118.385223	34.448303	-10.916862	120.258377	31.139812	36.774914	119.694542	32.7940575	12.929026	119.9764595	-78.7492775	8.348902	116.7939865
7.360596	9.898243	119.99395	-22.880421	10.71183	118.687775	34.539177	-10.878761	120.507156	31.223494	36.832638	119.711044	32.8813355	12.9769385	120.1091	-78.6421775	8.4467215	117.26645
7.39751	8.827621	120.131088	-22.858223	10.789294	118.886208	34.571793	-10.863817	120.684013	31.270214	36.863956	119.707886	32.9210035	13.0000695	120.1959495	-78.6374495	8.5785185	117.5764665
7.349216	7.811458	120.271774	-22.868073	10.837676	119.01976	34.57832	-10.866364	120.913788	31.318712	36.865726	119.680367	32.948516	12.999681	120.2970775	-78.684662	8.675671	117.7424425
7.252646	6.761775	120.377853	-22.895517	10.901629	119.053673	34.564388	-10.903368	121.163193	31.334915	36.850548	119.6726	32.9496515	12.97359	120.4178965	-78.7406855	8.829668	117.6894495
7.060652	5.686579	120.447647	-22.90436	10.906384	119.02462	34.51593	-10.955439	121.389069	31.349049	36.808701	119.643036	32.9324895	12.926631	120.5160525	-78.7412095	8.886137	117.5331875
6.803687	4.639535	120.481148	-22.952118	10.898158	118.970345	34.473858	-11.025015	121.547295	31.385592	36.729492	119.557892	32.929725	12.8522385	120.5525935	-78.833961	8.9440775	117.3880965
6.517747	3.652759	120.459793	-22.936138	10.882402	118.926407	34.443928	-11.121071	121.604408	31.433678	36.645332	119.431366	32.938803	12.7621305	120.517887	-78.811079	9.0026735	117.334927
6.00792	2.188893	120.334503	-22.850365	10.802993	118.891228	34.477978	-11.192235	121.58667	31.521734	36.550655	119.262787	32.999856	12.67921	120.4247285	-78.700586	8.926776	117.3577275
5.580682	1.237008	120.222832	-22.789509	10.765268	118.89267	34.527843	-11.2356	121.473137	31.583172	36.5191	119.175468	33.0555075	12.64175	120.3243025	-78.6345255	8.888786	117.4610375
5.130052	0.353835	120.073044	-22.701225	10.723695	118.90715	34.582191	-11.255303	121.330193	31.631533	36.510471	119.135109	33.106862	12.627584	120.232651	-78.509312	8.819806	117.581649
4.609904	-0.519613	119.922348	-22.628359	10.728156	118.93058	34.636784	-11.225792	121.143402	31.687153	36.535004	119.108734	33.1619685	12.654606	120.126068	-78.4186865	8.801706	117.735092
4.065372	-1.323559	119.747993	-22.556477	10.77104	118.950356	34.686192	-11.162558	120.998535	31.728109	36.603485	119.081032	33.2071505	12.7204635	120.0397835	-78.3201045	8.8216165	117.8609285
3.417787	-2.090379	119.616974	-22.469793	10.869493	118.934715	34.745476	-11.076459	120.865776	31.769335	36.699139	119.053246	33.2574055	12.81134	119.959511	-78.1969915	8.927646	117.909919
2.769311	-2.832494	119.466675	-22.396507	10.992842	118.827591	34.797478	-10.986049	120.756599	31.824892	36.801144	118.987259	33.311185	12.9075475	119.871929	-78.104199	9.0781365	117.783253
1.7197	-3.94566	119.237923	-22.335291	11.201288	118.630455	34.881386	-10.874231	120.685699	31.913364	36.931522	118.722298	33.397375	13.0286455	119.7039985	-78.067957	9.3739305	117.5569115
0.986715	-4.638324	119.088196	-22.264648	11.315895	118.493233	34.924156	-10.823503	120.65567	31.980347	36.974991	118.481155	33.4522515	13.075744	119.5684125	-77.9815475	9.556046	117.4180535
0.179631	-5.357106	119.032646	-22.167778	11.429005	118.386292	34.979786	-10.821686	120.636772	32.061596	36.980171	118.224907	33.520691	13.0792425	119.4308395	-77.856247	9.7787675	117.3417445
-0.673867	-6.004451	118.99501	-22.098543	11.465436	118.313393	35.047203	-10.864276	120.63205	32.176849	36.926567	118.003777	33.612026	13.0311455	119.3179135	-77.809112	9.8997265	117.3088725
-1.4888	-6.672809	118.93541	-21.990446	11.473575	118.268791	35.108288	-10.954802	120.646461	32.312923	36.838829	117.810333	33.7106055	12.9420135	119.228397	-77.6914975	10.0051365	117.309185
-2.401459	-7.236965	118.910202	-21.866093	11.438439	118.215736	35.185017	-11.072662	120.67157	32.479633	36.711018	117.644608	33.832325	12.819178	119.158089	-77.564511	10.0577	117.273383
-3.252894	-7.842175	118.821404	-21.762453	11.404951	118.145111	35.264851	-11.203938	120.691299	32.654469	36.572136	117.505356	33.95966	12.684099	119.0983275	-77.484566	10.125803	117.1918945
-4.813022	-8.532149	118.751968	-21.547361	11.30265	117.952637	35.407616	-11.395364	120.691704	32.922249	36.38168	117.321304	34.1649325	12.493158	119.006504	-77.2596545	10.112142	116.89877
-5.79127	-8.936567	118.571411	-21.405109	11.256817	117.794945	35.491867	-11.487304	120.633423	33.111538	36.280369	117.189873	34.3017025	12.3965325	118.911648	-77.1119205	10.1171015	116.678242
-6.818412	-9.323669	118.375687	-21.258034	11.225	117.601105	35.599564	-11.546487	120.583427	33.290882	36.201874	117.106804	34.445223	12.3276935	118.8451155	-76.961291	10.1223065	116.3570945
-7.804452	-9.585631	118.136368	-21.100773	11.186397	117.462494	35.714226	-11.580068	120.498917	33.474316	36.168228	117.040337	34.594271	12.29408	118.769627	-76.795817	10.078714	116.155361
-8.87099	-9.830116	117.969894	-20.91614	11.244057	117.368698	35.860859	-11.538963	120.447365	33.667778	36.187908	117.031334	34.7643185	12.3244725	118.7393495	-76.5965985	10.1636415	115.9980465
-9.958751	-9.939605	117.788948	-20.781612	11.329784	117.308235	36.030415	-11.463763	120.395348	33.838577	36.281361	117.109665	34.934496	12.408799	118.7525065	-76.49772	10.250769	115.8639635
-11.114503	-9.988966	117.501411	-20.621792	11.466606	117.234268	36.182503	-11.344554	120.284309	33.99099	36.424557	117.296623	35.0867465	12.5400015	118.790466	-76.3303305	10.3932105	115.67807
-12.851045	-9.97063	117.003456	-20.430582	11.658745	117.30838	36.374672	-11.125638	119.912186	34.174221	36.699364	117.662987	35.2744465	12.786863	118.7875865	-76.1356105	10.530627	115.8291735
-14.064715	-9.902378	116.69091	-20.312462	11.843263	117.389809	36.478344	-10.920139	119.624588	34.266205	36.901623	118.004143	35.3722745	12.990742	118.8143655	-75.9971985	10.695784	115.9652525
-15.302135	-9.775828	116.443672	-20.230112	12.0775	117.555359	36.567463	-10.716361	119.37394	34.342045	37.131855	118.402458	35.454754	13.207747	118.888199	-75.914978	10.947253	116.222519
-16.595982	-9.621136	116.305031	-20.161528	12.332717	117.742577	36.619316	-10.511929	119.202187	34.425117	37.33448	118.794075	35.5222165	13.4112755	118.998131	-75.8452725	11.2541585	116.487023
-17.910164	-9.482479	116.313103	-20.102463	12.595658	117.946228	36.65844	-10.335837	119.124557	34.534351	37.51088	119.059517	35.5963955	13.5875215	119.092037	-75.8013215	11.6037945	116.800419
-19.256254	-9.363254	116.524956	-20.027243	12.861691	118.242523	36.669571	-10.203831	119.159294	34.657349	37.641556	119.143631	35.66346	13.7188625	119.1514625	-75.717946	12.0045195	117.3335835
-20.650053	-9.201545	116.890022	-19.941	13.10143	118.64357	36.67675	-10.118652	119.177887	34.801334	37.728798	119.106964	35.739042	13.805073	119.1424255	-75.621042	12.397787	118.1447145
-22.733065	-9.04502	117.65461	-19.776587	13.287394	119.411995	36.719929	-10.062907	119.204926	34.996815	37.803032	118.998871	35.858372	13.8700625	119.1018985	-75.411546	12.7047255	119.7220915
-24.122341	-8.914789	118.244919	-19.722979	13.395968	119.937241	36.775517	-10.039317	119.301941	35.061951	37.828125	118.972885	35.918734	13.894404	119.137413	-75.364692	12.897532	120.737069
-25.511381	-8.810583	118.720268	-19.67651	13.423729	120.355438	36.822884	-10.040516	119.44072	35.094143	37.840847	118.912056	35.9585135	13.9001655	119.176388	-75.3115335	12.9472925	121.534488
-26.890882	-8.697287	119.138046	-19.62299	13.430542	120.616936	36.858551	-10.069295	119.617699	35.103653	37.820633	118.80764	35.981102	13.875669	119.2126695	-75.227082	12.985415	122.0212025
-28.289286	-8.567093	119.50264	-19.650511	13.469115	120.718727	36.85709	-10.1106	119.854881	35.090645	37.792591	118.541	35.9738675	13.8409955	119.1979405	-75.2748895	13.0972345	122.2395135
-29.633348	-8.418744	119.770088	-19.68597	13.492538	120.691612	36.822559	-10.146232	120.078957	35.049564	37.738697	118.162361	35.9360615	13.7962325	119.120659	-75.3080015	13.1888435	122.262565
-30.988247	-8.207588	119.98571	-19.741423	13.50075	120.566284	36.765656	-10.180773	120.2854	34.982025	37.667175	117.728439	35.8738405	13.743201	119.0069195	-75.3566865	13.258299	122.1256485
-32.974155	-7.834502	120.23629	-19.879475	13.492354	120.37468	36.648178	-10.223413	120.493248	34.827526	37.571507	116.81768	35.737852	13.674047	118.655464	-75.496802	13.310661	122.093896
-34.296394	-7.542046	120.317696	-19.938087	13.451944	120.244667	36.557198	-10.233663	120.452332	34.693588	37.505688	116.317383	35.625393	13.6360125	118.3848575	-75.501567	13.2678755	122.1044765
-35.492767	-7.140215	120.321259	-20.009075	13.418932	120.137978	36.475964	-10.244087	120.390747	34.577225	37.465107	115.913628	35.5265945	13.61051	118.1521875	-75.5447445	13.227354	122.1237685
-36.704205	-6.716625	120.260223	-20.053677	13.36788	120.048485	36.415306	-10.246376	120.320488	34.487278	37.458935	115.664207	35.451292	13.6062795	117.9923475	-75.558646	13.1294805	122.1046225
-37.881279	-6.148397	120.237671	-20.098467	13.341749	120.033752	36.357723	-10.219923	120.185684	34.421402	37.49419	115.552544	35.3895625	13.6371335	117.869114	-75.5864965	13.0463645	122.19839
-39.018883	-5.533512	120.294258	-20.132559	13.347708	120.104752	36.29583	-10.171742	120.057365	34.346863	37.570499	115.485847	35.3213465	13.6993785	117.771606	-75.5864645	12.9960375	122.437898
-40.081806	-4.830997	120.504227	-20.154438	13.384233	120.288643	36.240814	-10.074227	119.934532	34.26836	37.670845	115.464996	35.254587	13.798309	117.699764	-75.563463	12.970157	122.877522
-41.576637	-3.599256	120.952988	-20.202168	13.510463	120.660675	36.174595	-9.936179	119.858971	34.153076	37.826988	115.576233	35.1638355	13.9454045	117.717602	-75.5681715	13.0755215	123.603748
-42.534733	-2.742375	121.139076	-20.273636	13.571805	120.869637	36.12138	-9.874315	119.920959	34.089115	37.915318	115.664795	35.1052475	14.0205015	117.792877	-75.6525195	13.1231085	123.946397
-43.435856	-1.819383	121.279976	-20.36623	13.595097	120.980309	36.03339	-9.839741	119.965302	33.999664	37.961552	115.711555	35.016527	14.0609055	117.8384285	-75.748987	13.1292885	124.1221895
-44.267136	-0.852018	121.45723	-20.499044	13.625423	121.093163	35.899605	-9.835619	119.960167	33.870625	37.980061	115.680023	34.885115	14.072221	117.820095	-75.883203	13.178625	124.366231
-45.030533	0.174535	121.611855	-20.611988	13.614312	121.226479	35.754318	-9.827394	119.904938	33.722897	37.980438	115.600113	34.7386075	14.076522	117.7525255	-75.9625835	13.152102	124.7004325
-45.713905	1.227611	121.787643	-20.762865	13.612006	121.345917	35.617905	-9.81947	119.802216	33.559734	37.995605	115.558495	34.5888195	14.0880675	117.6803555	-76.1145495	13.1359445	125.0114785
-46.164536	2.076629	121.760475	-20.891035	13.60061	121.428146	35.459019	-9.826256	119.726624	33.415695	37.996174	115.508102	34.437357	14.084959	117.617363	-76.219427	13.116261	125.238929
-47.165554	4.049595	121.699585	-21.098663	13.56681	121.329842	35.230034	-9.844597	119.656197	33.270008	37.980072	115.400551	34.250021	14.0677375	117.528374	-76.447347	13.0658825	125.13131
-47.624775	5.254116	121.483376	-21.245148	13.62301	121.137558	35.042358	-9.842224	119.57753	33.180611	37.97559	115.238739	34.1114845	14.066683	117.4081345	-76.6017805	13.179337	124.8669815
-48.027946	6.513291	121.241333	-21.350834	13.679062	120.958412	34.834614	-9.818501	119.486496	33.086002	37.979984	115.058533	33.960308	14.0807415	117.2725145	-76.661976	13.2773825	124.6443095
-48.278275	7.813581	121.067154	-21.463104	13.761838	120.810402	34.685753	-9.78904	119.411255	33.006924	37.999962	114.904556	33.8463385	14.105461	117.1579055	-76.7725465	13.418215	124.4628985
-48.508369	9.1878	120.801758	-21.5632	13.863804	120.672501	34.552197	-9.755181	119.372749	32.947453	38.041935	114.836159	33.749825	14.143377	117.104454	-76.876225	13.584231	124.240548
-48.6563	10.554656	120.528671	-21.655346	13.982518	120.513657	34.424412	-9.7263	119.343781	32.895466	38.08176	114.797882	33.659939	14.17773	117.0708315	-76.970631	13.787306	123.9564825
-48.737186	11.949704	120.275345	-21.75857	14.080755	120.374802	34.303833	-9.693732	119.265816	32.846348	38.127357	114.769661	33.5750905	14.2168125	117.0177385	-77.0922305	13.9446975	123.7318655
-48.711056	14.146681	119.872429	-21.915085	14.242174	120.135895	34.110832	-9.626361	119.22084	32.776836	38.208382	114.75676	33.443834	14.2910105	116.9888	-77.274004	14.1933375	123.28299
-48.619629	15.606809	119.603088	-22.004431	14.3713	120.001068	33.990913	-9.570899	119.178497	32.724316	38.280312	114.805046	33.3576145	14.3547065	116.9917715	-77.3664765	14.3878935	123.0103645
-48.513939	17.088877	119.362999	-22.094368	14.493956	119.877373	33.861698	-9.500001	119.153419	32.658066	38.374069	114.894341	33.259882	14.437034	117.02388	-77.448618	14.550878	122.730866
-48.300007	18.631056	119.185913	-22.231766	14.603292	119.79567	33.736958	-9.411285	119.102562	32.583298	38.476078	114.996948	33.160128	14.5323965	117.049755	-77.62366	14.6741875	122.541585
-47.999146	20.152033	119.088257	-22.360981	14.711378	119.738495	33.611862	-9.293862	119.026222	32.479595	38.612904	115.135895	33.0457285	14.659521	117.0810585	-77.7676905	14.763235	122.3959315
-47.764668	21.660944	119.014168	-22.480408	14.867595	119.718124	33.477589	-9.182163	118.966759	32.368916	38.761642	115.327751	32.9232525	14.7897395	117.147255	-77.8840685	14.9454505	122.288993
-47.434898	23.179752	118.905724	-22.660599	14.996238	119.668579	33.326984	-9.069328	118.935951	32.232376	38.910431	115.578224	32.77968	14.9205515	117.2570875	-78.100878	15.0719245	122.0800705
-46.875046	25.442535	118.736565	-22.988926	15.191952	119.561874	33.027157	-8.874151	118.870041	31.983639	39.127808	116.097496	32.505398	15.1268285	117.4837685	-78.48325	15.2570755	121.6399795
-46.480602	26.949692	118.703712	-23.224689	15.328026	119.482956	32.817997	-8.737529	118.800247	31.793097	39.292572	116.404381	32.305547	15.2775215	117.602314	-78.754925	15.3785305	121.363598
-46.045994	28.418907	118.771851	-23.38316	15.48903	119.474091	32.605701	-8.611885	118.646431	31.640911	39.389153	116.709816	32.123306	15.388634	117.6781235	-78.889626	15.589426	121.2700585
-45.476856	29.857761	118.990776	-23.571236	15.67173	119.540443	32.426739	-8.482553	118.490585	31.523731	39.526833	116.974472	31.975235	15.52214	117.7325285	-79.117707	15.82132	121.3483575
-44.905811	31.298149	119.205894	-23.642826	15.905412	119.606606	32.256092	-8.37019	118.388199	31.460424	39.65134	117.165016	31.858258	15.640575	117.7766075	-79.14391	16.170249	121.4366045
-44.327499	32.690422	119.417366	-23.752029	16.128632	119.698402	32.072849	-8.266602	118.291458	31.409412	39.769642	117.272926	31.7411305	15.75152	117.782192	-79.2451885	16.505744	121.614612
-43.589088	34.007332	119.633163	-23.884777	16.367203	119.746468	31.872854	-8.168134	118.155983	31.325188	39.878811	117.28257	31.599021	15.8553385	117.7192765	-79.368575	16.8790675	121.7736595
-42.601151	35.907372	119.953552	-24.081793	16.678848	119.786324	31.537815	-7.98933	117.901421	31.140146	40.063152	117.26503	31.3389805	16.036911	117.5832255	-79.5025665	17.320785	121.9894225
-41.934536	37.088699	120.168777	-24.224628	16.848978	119.779839	31.33539	-7.845322	117.71032	30.966946	40.222557	117.308197	31.151168	16.1886175	117.5092585	-79.600424	17.5093385	122.0504195
-41.164795	38.121967	120.396851	-24.416925	16.964592	119.797096	31.148132	-7.667439	117.50119	30.753935	40.412746	117.37999	30.9510335	16.3726535	117.44059	-79.7848835	17.5565305	122.153602
-40.395733	39.126072	120.6633	-24.584921	17.127993	119.83535	30.970547	-7.438137	117.291283	30.544054	40.639343	117.477798	30.7573005	16.600603	117.3845405	-79.9271425	17.655383	122.2861595
-39.574543	40.103775	120.863571	-24.753338	17.318422	119.837593	30.807945	-7.2156	117.145248	30.334286	40.867722	117.584145	30.5711155	16.826061	117.3646965	-80.0777915	17.810783	122.3104895
-38.770859	40.963917	120.95401	-24.941614	17.512459	119.875839	30.665012	-6.985775	117.071739	30.174122	41.095959	117.686417	30.419567	17.055092	117.379078	-80.302795	17.969826	122.3726
-37.867176	41.773651	121.002563	-25.061237	17.716967	119.807098	30.499134	-6.791926	117.045357	30.02199	41.301155	117.781242	30.260562	17.2546145	117.4132995	-80.383036	18.1793195	122.2008965
-36.485287	42.797924	121.09053	-25.291018	18.042131	119.754532	30.263891	-6.500256	116.961166	29.832346	41.583176	117.920013	30.0481185	17.54146	117.4405895	-80.6301545	18.542802	122.0684745
-35.556328	43.407433	121.167229	-25.423393	18.245403	119.708679	30.13205	-6.293984	116.920303	29.706127	41.770714	118.036247	29.9190885	17.738365	117.478275	-80.7658745	18.752441	121.939083
-34.557476	43.835571	121.27317	-25.546291	18.387829	119.742332	30.024496	-6.102866	116.886078	29.587725	41.955814	118.193779	29.8061105	17.926474	117.5399285	-80.8986925	18.849184	121.9447355
-33.538631	44.196365	121.378151	-25.627958	18.562994	119.728912	29.934845	-5.897627	116.874222	29.482914	42.138161	118.319199	29.7088795	18.120267	117.5967105	-80.9647955	19.005721	121.8611135
-32.564659	44.437592	121.417152	-25.722445	18.709265	119.711563	29.870811	-5.723833	116.871025	29.376911	42.319717	118.406311	29.623861	18.297942	117.638668	-81.068751	19.120588	121.784458
-31.498236	44.631947	121.323051	-25.783407	18.846224	119.647324	29.804214	-5.560164	116.894783	29.284672	42.4743	118.445419	29.544443	18.457068	117.670101	-81.111257	19.23538	121.624547
-30.460361	44.650944	121.164795	-25.865156	18.956419	119.620964	29.742887	-5.430665	116.95063	29.190662	42.599689	118.407997	29.4667745	18.584512	117.6793135	-81.1970865	19.328326	121.5626145
-28.946478	44.578594	120.950363	-25.97262	19.114639	119.673172	29.622883	-5.334049	117.112503	29.082298	42.684944	118.257347	29.3525905	18.6754475	117.684925	-81.2978305	19.5538305	121.661419
-27.922832	44.429459	120.815956	-26.04788	19.194109	119.750504	29.557076	-5.33229	117.283485	29.03829	42.683174	118.135284	29.297683	18.675442	117.7093845	-81.393443	19.712776	121.7916235
-26.878202	44.177326	120.638702	-26.124508	19.265408	119.868484	29.458097	-5.371783	117.52906	28.997564	42.652138	117.983856	29.2278305	18.6401775	117.756458	-81.4768465	19.8906385	121.98051
-25.838709	43.868771	120.444916	-26.166094	19.291977	120.014145	29.370689	-5.431879	117.823586	28.978416	42.593933	117.768013	29.1745525	18.581027	117.7957995	-81.5067405	20.002927	122.2324905
-24.832376	43.544811	120.221268	-26.219395	19.345472	120.142891	29.2768	-5.518899	118.184921	28.951466	42.503159	117.506851	29.114133	18.49213	117.845886	-81.552923	20.198814	122.439896
-23.80146	43.163631	119.994507	-26.284456	19.373959	120.304825	29.187668	-5.596346	118.587624	28.899887	42.415596	117.227539	29.0437775	18.409625	117.9075815	-81.6126895	20.338293	122.7020685
-22.73736	42.741402	119.770706	-26.33736	19.396955	120.427261	29.12569	-5.664077	119.02256	28.861204	42.331577	117.01062	28.993447	18.33375	118.01659	-81.668167	20.46016	122.837932
-21.199041	42.07737	119.573555	-26.451275	19.321177	120.559731	29.080641	-5.777169	119.630989	28.723755	42.211292	116.788292	28.902198	18.2170615	118.2096405	-81.804748	20.4252925	122.9098215
-20.213533	41.593239	119.442703	-26.541412	19.231779	120.538033	29.058153	-5.846282	119.939064	28.583727	42.130165	116.73378	28.82094	18.1419415	118.336422	-81.903764	20.3216165	122.739644
-19.147657	41.127483	119.23851	-26.638678	19.125601	120.446869	29.018116	-5.915902	120.091461	28.480221	42.045406	116.636002	28.7491685	18.064752	118.3637315	-82.0265245	20.18645	122.5300065
-18.13623	40.659161	119.042671	-26.707142	19.011019	120.309875	28.975613	-6.002558	120.110939	28.388241	41.958157	116.514336	28.681927	17.9777995	118.3126375	-82.096211	20.0442385	122.3071125
-17.076759	40.207951	118.883224	-26.739586	18.886261	120.143997	28.931421	-6.086117	120.017708	28.375811	41.846031	116.391579	28.653616	17.879957	118.2046435	-82.132788	19.892565	122.0833505
-16.175928	39.827713	118.864265	-26.768726	18.792372	119.981369	28.891533	-6.239507	119.872986	28.333176	41.710518	116.401306	28.6123545	17.7355055	118.137146	-82.1498065	19.8492385	121.825592
-15.120311	39.334972	118.862602	-26.74785	18.67001	119.843864	28.86306	-6.368617	119.746552	28.37475	41.581657	116.491638	28.618905	17.60652	118.119095	-82.114605	19.7335	121.568633
-13.363424	38.574673	118.88884	-26.740396	18.494425	119.641731	28.868008	-6.564874	119.548355	28.447962	41.394051	116.832375	28.657985	17.4145885	118.190365	-82.138777	19.5742615	121.093097
-12.429578	38.086639	119.037712	-26.736652	18.414812	119.498322	28.895897	-6.685661	119.478973	28.522476	41.306324	117.092987	28.7091865	17.3103315	118.28598	-82.1824905	19.5192925	120.710664
-11.391872	37.613644	119.151459	-26.731628	18.313616	119.296982	28.932104	-6.799972	119.399605	28.573708	41.22438	117.438416	28.752906	17.212204	118.4190105	-82.216162	19.415028	120.1749535
-10.424951	37.071308	119.280304	-26.753599	18.240126	119.05117	28.997343	-6.895345	119.32222	28.589682	41.145069	117.88813	28.7935125	17.124862	118.605175	-82.3007105	19.35539	119.497165
-9.44276	36.523975	119.389763	-26.753086	18.120176	118.703735	29.061491	-6.951084	119.207802	28.588009	41.101124	118.331764	28.82475	17.07502	118.769783	-82.330922	19.165332	118.637687
-8.57514	35.933075	119.465889	-26.774363	18.042234	118.322845	29.126846	-6.996857	119.045105	28.591465	41.054024	118.719818	28.8591555	17.0285835	118.8824615	-82.4078815	19.0558845	117.7632285
-7.715858	35.408695	119.448212	-26.760212	17.966932	117.963394	29.199165	-7.025126	118.820175	28.57881	41.021465	118.98378	28.8889875	16.9981695	118.9019775	-82.4094115	18.9356945	117.0248105
-6.481944	34.338684	119.38343	-26.629375	17.874542	117.628952	29.331371	-7.081184	118.452087	28.635332	40.955032	119.157349	28.9833515	16.936924	118.804718	-82.2421015	18.81216	116.453186
-5.233506	33.428299	119.206772	-26.515848	17.804205	117.557777	29.451036	-7.144609	118.266037	28.745375	40.874989	119.187454	29.0982055	16.86519	118.7267455	-82.1299015	18.74322	116.3888085
-4.937868	32.686703	119.320389	-26.40369	17.745281	117.510895	29.561979	-7.218692	118.16584	28.856623	40.796032	119.206116	29.209301	16.78867	118.685978	-82.016681	18.701892	116.335812
-4.257936	31.838079	119.268082	-26.319662	17.657318	117.473808	29.666122	-7.311618	118.152496	28.963533	40.677528	119.24057	29.3148275	16.682955	118.696533	-81.9541515	18.631681	116.251083
-3.69268	30.89784	119.238113	-26.209822	17.577415	117.480919	29.770088	-7.406614	118.223274	29.058372	40.567692	119.276093	29.41423	16.580539	118.7496835	-81.833874	18.574291	116.2121545
-3.181936	29.911491	119.221756	-26.135757	17.50622	117.54277	29.877186	-7.505225	118.3573	29.142982	40.460293	119.333115	29.510084	16.477534	118.8452075	-81.781598	18.534906	116.2403325
-2.782811	28.93874	119.330231	-26.016369	17.41428	117.695793	29.995304	-7.60402	118.559006	29.210667	40.387405	119.41626	29.6029855	16.3916925	118.987633	-81.6357235	18.4368675	116.403953
-2.165164	27.261356	119.446114	-25.854933	17.238873	118.012527	30.216164	-7.722392	118.899872	29.352781	40.278809	119.494209	29.7844725	16.2782085	119.1970405	-81.4943385	18.1995375	116.8280135
-1.880704	26.092546	119.512703	-25.782417	17.176264	118.25972	30.339981	-7.768797	119.147171	29.413048	40.249065	119.465744	29.8765145	16.240134	119.3064575	-81.4413485	18.112394	117.2129825
-1.63454	24.963688	119.586113	-25.707069	17.107924	118.520317	30.453638	-7.771532	119.376663	29.445978	40.237709	119.335808	29.949808	16.2330885	119.3562355	-81.363946	17.9827595	117.6843985
-1.49113	23.816063	119.609726	-25.662195	17.08618	118.80201	30.536345	-7.77369	119.595543	29.450655	40.238659	119.115952	29.9935	16.2324845	119.3557475	-81.31789	17.9398755	118.2482725
-1.34365	22.652744	119.602692	-25.628958	17.06484	119.082031	30.585331	-7.763626	119.808624	29.44319	40.248264	118.809464	30.0142605	16.242319	119.309044	-81.2721765	17.887361	118.855018
-1.291806	21.458904	119.634918	-25.590485	17.029066	119.324066	30.640471	-7.775989	120.005157	29.436657	40.220032	118.521416	30.038564	16.2220215	119.2632865	-81.219534	17.8361105	119.3848455
-1.243949	20.305752	119.697418	-25.521666	16.943377	119.587601	30.697811	-7.837257	120.207573	29.447206	40.163849	118.249641	30.0725085	16.163296	119.228607	-81.1158405	17.723458	119.946595
-1.257671	18.512594	119.768013	-25.486982	16.775436	119.789719	30.767506	-8.020259	120.544609	29.461266	39.966614	117.955193	30.114386	15.9731775	119.249901	-81.08835	17.5776945	120.329537
-1.335312	17.31353	119.834259	-25.474569	16.594618	119.827881	30.794167	-8.207038	120.787109	29.472586	39.771076	117.828941	30.1333765	15.782019	119.308025	-81.0825145	17.407217	120.347737
-1.465684	16.141182	119.864258	-25.478968	16.379976	119.784996	30.805864	-8.44768	121.005806	29.495071	39.518444	117.742096	30.1504675	15.535382	119.373951	-81.1084035	17.22457	120.196041
-1.597041	15.0065	119.875252	-25.486362	16.115307	119.709572	30.788322	-8.733249	121.137764	29.52948	39.229725	117.701126	30.158901	15.248238	119.419445	-81.131625	16.982376	119.999699
-1.812855	13.905056	119.844292	-25.49276	15.841203	119.652664	30.795294	-9.048426	121.124634	29.575336	38.920406	117.701408	30.185315	14.93599	119.413021	-81.170835	16.746416	119.892307
-2.031076	12.836203	119.820976	-25.459814	15.514156	119.625725	30.792603	-9.34313	121.08812	29.632027	38.624699	117.766655	30.212315	14.6407845	119.4273875	-81.131943	16.3875275	119.8240625
-2.316625	11.833026	119.813286	-25.4181	15.253843	119.640518	30.799246	-9.612209	120.957588	29.70686	38.357487	117.896942	30.253053	14.372639	119.427265	-81.089253	16.135047	119.853771
-2.811817	10.431067	119.81324	-25.327364	14.92792	119.674133	30.85947	-9.953731	120.739273	29.836496	38.057365	118.206261	30.347983	14.051817	119.472767	-81.002711	15.804023	119.875499
-3.179257	9.553213	119.799004	-25.225073	14.776355	119.727051	30.897743	-10.113729	120.563232	29.916769	37.921238	118.399643	30.407256	13.9037545	119.4814375	-80.857402	15.6489555	119.9726645
-3.606523	8.755761	119.746521	-25.203529	14.675358	119.734787	30.949608	-10.229589	120.387993	29.986004	37.828358	118.544327	30.467806	13.7993845	119.46616	-80.874864	15.5513315	120.003414
-4.029124	7.95361	119.626442	-25.147591	14.615114	119.75679	30.98402	-10.312603	120.221497	30.037848	37.739353	118.632385	30.510934	13.713375	119.426941	-80.806116	15.516853	120.086639
-4.512689	7.196637	119.568375	-25.076878	14.54109	119.784378	31.025532	-10.401756	120.09301	30.070805	37.659264	118.698029	30.5481685	13.628754	119.3955195	-80.7019245	15.453426	120.1732365
-5.051811	6.4402	119.54789	-25.019783	14.420062	119.847717	31.053574	-10.497052	120.00177	30.100977	37.562908	118.745743	30.5772755	13.532928	119.3737565	-80.6168415	15.307196	120.3216775
-5.603454	5.687247	119.576012	-25.006025	14.317883	119.953323	31.100046	-10.580389	119.948853	30.132965	37.465122	118.834114	30.6165055	13.4423665	119.3914835	-80.6285555	15.1933995	120.5151625
-6.52698	4.654737	119.705605	-24.943485	14.076435	120.224915	31.177673	-10.744027	119.917885	30.194048	37.309761	119.016945	30.6858605	13.282867	119.467415	-80.5728305	14.870003	120.982415
-7.064501	3.869121	119.760605	-24.897539	13.941127	120.445168	31.220774	-10.869048	119.877884	30.219561	37.183735	119.304863	30.7201675	13.1573435	119.5913735	-80.5152455	14.7249105	121.2989625
-7.786878	3.229087	119.91552	-24.843391	13.73658	120.692047	31.2693	-10.987242	119.849586	30.268379	37.054451	119.587433	30.7688395	13.0336045	119.7185095	-80.4556215	14.4395555	121.6655845
-8.433964	2.467527	120.00737	-24.821251	13.532613	120.869278	31.318268	-11.127586	119.801262	30.307684	36.908699	119.91777	30.812976	12.8905565	119.859516	-80.455478	14.1746695	121.87904
-9.121774	1.791001	120.054398	-24.858177	13.359841	121.080276	31.367619	-11.262654	119.771835	30.347889	36.771225	120.189819	30.857754	12.7542855	119.980827	-80.574108	13.9653965	122.179725
-9.651728	0.966532	119.92347	-24.802885	13.187057	121.074173	31.39994	-11.365608	119.772652	30.35203	36.65876	120.420227	30.875985	12.646576	120.0964395	-80.481755	13.727538	122.0519065
-10.521575	0.324137	119.95903	-24.836496	13.062832	121.128059	31.437138	-11.430552	119.76535	30.343786	36.58297	120.595322	30.890462	12.576209	120.180336	-80.563454	13.549455	122.075782
-11.508951	-0.861943	119.792023	-24.910303	12.997937	121.202591	31.483501	-11.496087	119.728104	30.314096	36.519035	120.672951	30.8987985	12.511474	120.2005275	-80.7194045	13.4844	122.2046545
-12.272399	-1.587526	119.745193	-24.851017	12.935402	121.131325	31.501829	-11.509001	119.732857	30.280622	36.494846	120.608154	30.8912255	12.4929225	120.1705055	-80.5932595	13.3778815	122.0921445
-13.034304	-2.348984	119.68248	-24.825315	12.897287	121.123215	31.528494	-11.493323	119.717194	30.257538	36.523655	120.428383	30.893016	12.515166	120.0727885	-80.543646	13.279408	122.1736415
-13.879974	-3.065758	119.653145	-24.842566	12.835539	121.105919	31.577238	-11.439798	119.738434	30.223619	36.57196	120.267235	30.9004285	12.566081	120.0028345	-80.5855605	13.104997	122.2090035
-14.692298	-3.821139	119.672981	-24.848539	12.843132	121.075348	31.660044	-11.367388	119.82032	30.159262	36.656952	120.140244	30.909653	12.644782	119.980282	-80.606731	13.041482	122.170414
-15.533057	-4.562244	119.686035	-24.912231	12.946655	121.080864	31.743589	-11.245126	119.957603	30.077684	36.778374	119.951569	30.9106365	12.766624	119.954586	-80.7350985	13.126686	122.207142
-16.371082	-5.320845	119.691444	-24.836523	12.924096	120.954498	31.832647	-11.115246	120.139969	29.97225	36.927261	119.787193	30.9024485	12.9060075	119.963581	-80.5754945	12.9421845	121.945415
-17.690428	-6.410066	119.836365	-24.8808	12.977226	120.797455	31.933346	-10.882255	120.529068	29.810963	37.154671	119.531311	30.8721545	13.136208	120.0301895	-80.6337545	12.818244	121.5647205
-18.57765	-7.131659	119.963882	-24.911108	13.043265	120.651016	31.993977	-10.732261	120.854378	29.717964	37.29277	119.280434	30.8559705	13.2802545	120.067406	-80.6781865	12.8062755	121.234626
-19.501371	-7.815178	120.117065	-24.959539	13.093075	120.512138	32.043621	-10.596959	121.167282	29.647371	37.391872	118.989601	30.845496	13.3974565	120.0784415	-80.764574	12.7886935	120.9458345
-20.439524	-8.42204	120.278915	-24.956932	13.118638	120.369385	32.08432	-10.524874	121.46254	29.601713	37.457985	118.626106	30.8430165	13.4665555	120.044323	-80.7568805	12.7707205	120.694447
-21.406284	-9.051017	120.436012	-24.962019	13.115005	120.266594	32.104073	-10.473407	121.667084	29.573494	37.468479	118.186661	30.8387835	13.497536	119.9268725	-80.7628215	12.732474	120.6063155
-22.355247	-9.512617	120.599236	-24.948902	13.072199	120.186874	32.119301	-10.446026	121.770462	29.547873	37.430485	117.711273	30.833587	13.4922295	119.7408675	-80.731391	12.6521685	120.6328805
-23.369049	-10.027327	120.691574	-24.896589	12.96961	120.147232	32.147114	-10.433843	121.814331	29.540501	37.407257	117.256737	30.8438075	13.486707	119.535534	-80.6369855	12.452513	120.75893
-24.887157	-10.57506	120.846848	-24.824568	12.79837	120.140793	32.236835	-10.414054	121.895576	29.51506	37.35664	116.879402	30.8759475	13.471293	119.387489	-80.5250835	12.125447	120.894097
-25.863447	-10.831703	120.929634	-24.764477	12.669587	120.144104	32.299961	-10.404389	121.948326	29.504702	37.339687	116.69458	30.9023315	13.467649	119.321453	-80.4312855	11.871525	120.966755
-26.884026	-10.982767	121.022987	-24.693888	12.530793	120.183327	32.354889	-10.38047	122.01265	29.494942	37.323917	116.485809	30.9249155	13.4717235	119.2492295	-80.3126915	11.5898625	121.1174245
-27.875185	-11.062969	121.044647	-24.663492	12.390717	120.185532	32.424042	-10.348987	122.036995	29.481703	37.314457	116.322067	30.9528725	13.482735	119.179531	-80.2798565	11.298699	121.191533
-28.844103	-11.045707	121.014061	-24.607716	12.29334	120.19709	32.497356	-10.308245	122.028542	29.457069	37.331356	116.221985	30.9772125	13.5115555	119.1252635	-80.1926445	11.0751245	121.2689165
-29.816473	-10.944625	120.900726	-24.559761	12.148616	120.211792	32.567039	-10.268881	121.941185	29.420399	37.36673	116.174248	30.993719	13.5489245	119.0577165	-80.113241	10.7483075	121.3658675
-30.801815	-10.727195	120.74337	-24.526482	12.041757	120.224548	32.653694	-10.238199	121.780632	29.376507	37.427261	116.211792	31.0151005	13.594531	118.996212	-80.0680645	10.488983	121.452884
-32.189922	-10.195558	120.562492	-24.484106	11.954613	120.279121	32.747944	-10.13167	121.510292	29.324297	37.559395	116.304947	31.0361205	13.7138625	118.9076195	-80.0043325	10.1953635	121.6506225
-33.096329	-9.76029	120.453003	-24.431734	11.950822	120.306435	32.816082	-10.03142	121.38076	29.329306	37.678795	116.366623	31.072694	13.8236875	118.8736915	-79.936162	10.0779565	121.7391785
-33.964733	-9.177237	120.40255	-24.404039	12.021211	120.319519	32.85622	-9.909809	121.327385	29.360767	37.780865	116.48761	31.1084935	13.935528	118.9074975	-79.9165715	10.106894	121.7315405
-34.810272	-8.552866	120.297791	-24.363567	12.11755	120.305298	32.884087	-9.813586	121.292175	29.404613	37.895988	116.505264	31.14435	14.041201	118.8987195	-79.871484	10.193899	121.7118765
-35.658676	-7.808101	120.265221	-24.334661	12.210901	120.303978	32.905838	-9.701889	121.267677	29.427469	37.995884	116.536537	31.1666535	14.1469975	118.902107	-79.8359755	10.2748045	121.705849
-36.442646	-7.035507	120.235397	-24.319559	12.341426	120.313583	32.931274	-9.626431	121.236252	29.461708	38.082661	116.513153	31.196491	14.228115	118.8747025	-79.835609	10.454737	121.7524635
-37.169563	-6.164142	120.259346	-24.26898	12.431279	120.324013	32.941753	-9.564307	121.225189	29.528812	38.157619	116.426277	31.2352825	14.296656	118.825733	-79.7732425	10.565902	121.822293
-38.263958	-4.774413	120.265938	-24.184586	12.557389	120.376717	32.978584	-9.499667	121.255836	29.644939	38.191647	116.376839	31.3117615	14.34599	118.8163375	-79.6809335	10.768788	121.9370965
-38.905075	-3.781918	120.237579	-24.126131	12.599991	120.400215	33.028259	-9.482477	121.291641	29.736128	38.220428	116.326096	31.3821935	14.3689755	118.8088685	-79.6344555	10.8310065	121.9915615
-39.498993	-2.740726	120.164612	-24.050621	12.664272	120.338104	33.090668	-9.460022	121.315445	29.809288	38.265762	116.252243	31.449978	14.40287	118.783844	-79.55122	10.925674	121.892364
-40.0499	-1.624044	120.087685	-24.028233	12.720801	120.307648	33.143269	-9.410851	121.285179	29.862118	38.305061	116.214035	31.5026935	14.447105	118.749607	-79.5591595	10.994497	121.865689
-40.544189	-0.448204	120.007881	-23.943249	12.811138	120.275543	33.207317	-9.33617	121.225319	29.924259	38.381569	116.126106	31.565788	14.5226995	118.6757125	-79.452286	11.0995765	121.8753735
-41.013599	0.781912	119.89975	-23.882345	12.90385	120.252159	33.249832	-9.244286	121.13559	29.992136	38.471912	116.099724	31.620984	14.613813	118.617657	-79.385674	11.193887	121.886661
-41.431637	2.093148	119.739189	-23.794306	13.024386	120.192078	33.305019	-9.168633	121.000031	30.089241	38.594162	116.12558	31.69713	14.7127645	118.5628055	-79.285742	11.3360075	121.8213505
-41.981972	4.143924	119.375084	-23.716595	13.224692	120.083939	33.31633	-8.983647	120.674072	30.218136	38.846851	116.300598	31.767233	14.931602	118.487335	-79.200423	11.517782	121.680543
-42.325619	5.526955	119.103134	-23.646347	13.36872	120.010231	33.340214	-8.861012	120.311462	30.301805	39.060291	116.49157	31.8210095	15.0996395	118.401516	-79.1137035	11.6378005	121.618946
-42.568935	6.977739	118.872086	-23.600592	13.574979	119.908836	33.340221	-8.675001	119.92128	30.375042	39.289425	116.778221	31.8576315	15.307212	118.3497505	-79.0588155	11.842746	121.4679215
-42.792953	8.475229	118.68409	-23.529377	13.756661	119.840332	33.361248	-8.482468	119.53994	30.460522	39.502644	117.154778	31.910885	15.510088	118.347359	-78.969639	12.003234	121.333305
-42.999714	9.908983	118.523392	-23.476654	13.996731	119.744453	33.38171	-8.302023	119.201233	30.554703	39.715939	117.515015	31.9682065	15.706958	118.358124	-78.9215145	12.286504	121.130782
-43.183796	11.32377	118.482529	-23.403511	14.216052	119.685318	33.391171	-8.108471	118.936836	30.659416	39.941673	117.768845	32.0252935	15.916601	118.3528405	-78.8323155	12.515503	121.0177955
-43.285995	12.763119	118.554939	-23.329004	14.455025	119.692848	33.440552	-7.936151	118.693474	30.760876	40.121437	118.040512	32.100714	16.092643	118.366993	-78.758722	12.817407	121.018703
-43.405239	14.757477	118.786148	-23.218689	14.78947	119.80909	33.525455	-7.686146	118.499336	30.920128	40.372215	118.336166	32.2227915	16.3430345	118.417751	-78.6601695	13.2359055	121.200429
-43.430813	16.026409	118.924606	-23.157696	14.956981	119.975754	33.579548	-7.568007	118.483353	31.051525	40.494831	118.515694	32.3155365	16.463412	118.4995235	-78.6309285	13.45055	121.4519845
-43.401413	17.247328	119.062843	-23.050325	15.10432	119.992241	33.651546	-7.485282	118.51368	31.171761	40.588165	118.595413	32.4116535	16.5514415	118.5545465	-78.5123035	13.6571985	121.4299355
-43.382317	18.455145	119.286743	-23.010298	15.251179	120.106613	33.694618	-7.391801	118.566299	31.263023	40.669319	118.672134	32.4788205	16.638759	118.6192165	-78.4994165	13.863599	121.5940095
-43.31258	19.507727	119.526291	-22.947767	15.363069	120.224632	33.760063	-7.315327	118.58876	31.357203	40.775879	118.610916	32.558633	16.730276	118.599838	-78.454167	13.995862	121.849426
-43.215275	20.547619	119.78891	-22.849451	15.461408	120.34243	33.827629	-7.199318	118.626663	31.417843	40.887062	118.515289	32.622736	16.843872	118.570976	-78.321638	14.078944	122.113884
-43.033054	21.530157	120.045044	-22.761803	15.514989	120.465378	33.900089	-7.065468	118.667511	31.442795	41.020779	118.373444	32.671442	16.9776555	118.5204775	-78.195048	14.0523225	122.4102785
-42.698376	22.866779	120.375427	-22.697399	15.619978	120.703293	34.057293	-6.828455	118.772842	31.418493	41.252224	118.101822	32.737893	17.2118845	118.437332	-78.132691	14.0280715	122.969254
-42.439507	23.674103	120.546471	-22.623604	15.712693	120.846306	34.154308	-6.695391	118.933281	31.408512	41.390591	117.936729	32.78141	17.3476	118.435005	-78.028618	14.077786	123.257607
-42.069485	24.466398	120.64296	-22.579245	15.791042	120.944389	34.253365	-6.576387	119.148613	31.409178	41.48473	117.798874	32.8312715	17.4541715	118.4737435	-77.9897615	14.1279125	123.4150345
-41.697006	25.231159	120.589088	-22.539629	15.866513	120.989677	34.318733	-6.517128	119.38118	31.459999	41.57011	117.611107	32.889366	17.526491	118.4961435	-77.968624	14.206535	123.4832105
-41.290348	26.004753	120.496223	-22.527241	15.977669	120.991409	34.394741	-6.462444	119.581665	31.496296	41.635208	117.420753	32.9455185	17.586382	118.501209	-78.0000005	14.368956	123.481609
-40.816296	26.729053	120.334755	-22.491016	16.048214	120.918823	34.443817	-6.409343	119.72805	31.496611	41.667023	117.231346	32.970214	17.62884	118.479698	-77.952246	14.467588	123.357948
-40.359043	27.44327	120.18483	-22.473745	16.122944	120.85257	34.461205	-6.371614	119.807396	31.506109	41.682671	116.994987	32.983657	17.6555285	118.4011915	-77.931147	14.5903595	123.3039485
-39.481659	28.418831	119.886543	-22.440168	16.215029	120.687889	34.481174	-6.318597	119.900024	31.543818	41.695732	116.624664	33.012496	17.6885675	118.262344	-77.892832	14.7414905	123.113434
-38.887222	29.094273	119.696854	-22.409161	16.269571	120.581779	34.497036	-6.304154	119.92234	31.599716	41.675373	116.412422	33.048376	17.6856095	118.167381	-77.866698	14.8535325	122.996177
-38.269585	29.745726	119.514832	-22.329519	16.292839	120.471123	34.516575	-6.30686	119.970169	31.647745	41.666378	116.210999	33.08216	17.679759	118.090584	-77.741198	14.905919	122.851662
-37.602364	30.385118	119.398186	-22.288635	16.315155	120.395897	34.558998	-6.302897	119.973244	31.707102	41.662098	116.091286	33.13305	17.6796005	118.032265	-77.71032	14.9507095	122.759529
-36.894978	31.034983	119.315041	-22.209097	16.337255	120.345512	34.602768	-6.280461	119.960846	31.765902	41.661377	116.035912	33.184335	17.690458	117.998379	-77.602529	14.984052	122.692645
-36.088444	31.621479	119.307373	-22.148291	16.349831	120.339561	34.660278	-6.269963	119.961525	31.840128	41.681965	116.046837	33.250203	17.706001	118.004181	-77.546785	14.993661	122.674941
-35.27533	32.207222	119.267799	-22.112776	16.366219	120.306755	34.689865	-6.281432	119.926712	31.912725	41.686886	116.126358	33.301295	17.702727	118.026535	-77.526847	15.029711	122.586975
-33.97596	33.059784	119.273506	-22.065105	16.41452	120.199013	34.687145	-6.318441	119.817139	32.013031	41.665424	116.329704	33.350088	17.6734915	118.0734215	-77.480298	15.1555485	122.3246045
-33.105423	33.613197	119.290756	-22.070213	16.414381	120.117783	34.66153	-6.349104	119.655968	32.054321	41.672535	116.554764	33.3579255	17.6617155	118.105366	-77.4983515	15.1670465	122.1302
-32.209835	34.094608	119.332062	-22.089748	16.423454	119.97374	34.623322	-6.367459	119.431671	32.082928	41.682392	116.84874	33.353125	17.6574665	118.1402055	-77.532621	15.1894415	121.8072745
-31.294247	34.546104	119.436562	-22.125175	16.407495	119.819626	34.567341	-6.388784	119.181953	32.107857	41.693447	117.23777	33.337599	17.6523315	118.2098615	-77.587949	15.1626585	121.4293905
-30.335611	34.942356	119.599365	-22.152901	16.416191	119.67012	34.509163	-6.410639	118.868546	32.111038	41.706699	117.635429	33.3101005	17.64803	118.2519875	-77.6159025	15.184352	121.0882525
-29.415649	35.296062	119.788788	-22.174311	16.43224	119.556221	34.464653	-6.400349	118.558708	32.072903	41.720493	118.018509	33.268778	17.660072	118.2886085	-77.6174	15.204408	120.8238335
-28.482685	35.578217	119.893181	-22.205523	16.512428	119.536209	34.420818	-6.364972	118.319511	32.060986	41.75206	118.207726	33.240902	17.693544	118.2636185	-77.651948	15.331312	120.8087995
-27.019114	35.880924	119.874802	-22.245596	16.654762	119.487953	34.37952	-6.367681	118.201408	32.061733	41.758797	118.159019	33.2206265	17.695558	118.1802135	-77.7118185	15.613966	120.7956925
-26.054932	35.994194	119.698883	-22.24943	16.707438	119.405724	34.324303	-6.502991	118.225716	32.107578	41.639961	117.947708	33.2159405	17.568485	118.086712	-77.7148005	15.846391	120.724736
-25.125801	36.035954	119.511292	-22.240934	16.679945	119.36618	34.271854	-6.739383	118.303703	32.19054	41.420105	117.591522	33.231197	17.340361	117.9476125	-77.713065	16.019529	120.7847475
-24.122759	36.040676	119.250313	-22.189453	16.591955	119.349144	34.215401	-7.020451	118.427277	32.256313	41.1147	117.203758	33.235857	17.0471245	117.8155175	-77.614763	16.1367855	120.8827705
-23.177065	35.960789	118.988884	-22.158615	16.417318	119.367851	34.201485	-7.355754	118.614258	32.33099	40.75856	116.72789	33.2662375	16.701403	117.671074	-77.5834675	16.133233	121.064628
-22.204514	35.895599	118.651291	-22.108728	16.235603	119.399055	34.194778	-7.736548	118.855545	32.399284	40.358849	116.256645	33.297031	16.3111505	117.556095	-77.514487	16.1600555	121.242015
-21.203794	35.795143	118.264236	-22.08622	16.042202	119.408501	34.16769	-8.095078	119.180466	32.415936	39.967422	115.810631	33.291813	15.936172	117.4955485	-77.464253	16.148232	121.3214535
-19.788889	35.632114	117.683998	-22.145271	15.709318	119.454422	34.112976	-8.578609	119.70829	32.429287	39.388359	115.088654	33.2711315	15.404875	117.398472	-77.5616735	16.013761	121.510372
-18.81432	35.5312	117.380234	-22.183475	15.473949	119.518257	34.066925	-8.902981	120.028923	32.386444	38.984062	114.785255	33.2266845	15.0405405	117.407089	-77.5936345	15.9073575	121.629425
-17.945225	35.533512	117.281815	-22.241129	15.199399	119.589851	33.99575	-9.220524	120.377647	32.363422	38.582283	114.573288	33.179586	14.6808795	117.4754675	-77.661844	15.7179185	121.7042345
-16.798809	35.468052	117.136192	-22.301579	14.918319	119.643143	33.912201	-9.594214	120.615005	32.364334	38.168343	114.529945	33.1382675	14.2870645	117.572475	-77.7414255	15.5495735	121.713811
-15.868245	35.482273	117.206284	-22.36138	14.630688	119.663689	33.806984	-9.921758	120.736099	32.328915	37.84201	114.585175	33.0679495	13.960126	117.660637	-77.7907095	15.30125	121.666741
-14.825505	35.573696	117.30584	-22.446867	14.397216	119.684151	33.709686	-10.231302	120.707558	32.311043	37.578754	114.800705	33.0103645	13.673726	117.7541315	-77.9040985	15.120706	121.6141705
-13.782814	35.726749	117.554413	-22.516768	14.137671	119.682655	33.633194	-10.49302	120.58667	32.312016	37.366875	115.169617	32.972605	13.4369275	117.8781435	-78.006141	14.8384145	121.4871665
-12.220766	35.984135	118.158508	-22.588478	13.815067	119.573952	33.52784	-10.834629	120.246841	32.334206	37.174522	115.99704	32.931023	13.1699465	118.1219405	-78.107979	14.4601875	121.0259635
-11.170096	36.216972	118.658745	-22.642685	13.655599	119.405975	33.47319	-10.992702	119.899353	32.336384	37.086754	116.695557	32.904787	13.047026	118.297455	-78.190157	14.264172	120.514495
-10.117743	36.443501	119.201569	-22.677813	13.519432	119.224335	33.428349	-11.094793	119.456085	32.318047	37.044697	117.464935	32.873198	12.974952	118.46051	-78.228824	14.063912	119.98816
-9.041621	36.656876	119.815041	-22.722389	13.463566	119.046005	33.422424	-11.140042	119.067535	32.309578	37.037968	118.258842	32.866001	12.948963	118.6631885	-78.310779	13.978169	119.4288215
-8.098471	36.861198	120.427727	-22.746777	13.459474	118.876686	33.452747	-11.109676	118.714546	32.315567	37.06361	119.056747	32.884157	12.976967	118.8856465	-78.377711	13.941981	118.8677255
-6.716976	36.761959	120.759026	-22.755817	13.5034	118.702232	33.491631	-11.07467	118.46225	32.313717	37.093689	119.811974	32.902674	13.0095095	119.137112	-78.414308	13.9972905	118.267352
-5.611718	36.828606	121.109406	-22.795918	13.561953	118.548752	33.530052	-11.043315	118.229866	32.331448	37.099323	120.386192	32.93075	13.028004	119.308029	-78.522586	14.095902	117.789475
-4.281148	36.686848	121.499786	-22.751104	13.679889	118.397018	33.584316	-11.021255	117.939354	32.357876	37.09193	120.92836	32.971096	13.0353375	119.433857	-78.473304	14.3244405	117.360179
-3.385441	36.474213	121.562126	-22.704782	13.759649	118.323662	33.647297	-11.029246	117.859337	32.401585	37.06641	121.105453	33.024441	13.018582	119.482395	-78.434005	14.500716	117.164929
-2.512723	36.215462	121.544052	-22.654585	13.842333	118.319748	33.69302	-11.07457	117.883278	32.490234	37.008385	121.165848	33.091627	12.9669075	119.524563	-78.400797	14.7177585	117.114933
-1.71719	35.814579	121.568443	-22.556641	13.888144	118.327736	33.748291	-11.168559	117.944969	32.609058	36.903389	121.22908	33.1786745	12.867415	119.5870245	-78.2919565	14.908873	117.0684475
-1.032436	35.249023	121.575867	-22.492268	13.852866	118.440186	33.819569	-11.299834	118.086609	32.74416	36.779137	121.290054	33.2818645	12.7396515	119.6883315	-78.2664005	14.9660805	117.1920405
-0.377268	34.566902	121.645584	-22.392641	13.797244	118.581055	33.90136	-11.456342	118.269096	32.873837	36.651657	121.393799	33.3875985	12.5976575	119.8314475	-78.1728805	14.9968305	117.3306625
0.13977	33.796368	121.74894	-22.291834	13.747804	118.722534	33.983765	-11.610152	118.445229	32.952736	36.530231	121.518829	33.4682505	12.4600395	119.982029	-78.0519185	15.0355685	117.463039
0.900666	32.538437	121.751991	-22.221926	13.623373	118.931213	34.079594	-11.788926	118.684975	33.104443	36.351013	121.580032	33.5920185	12.2810435	120.1325035	-78.0358705	14.9657025	117.7299225
1.309464	31.600475	121.709267	-22.225008	13.56078	119.044998	34.128185	-11.902783	118.789413	33.158009	36.258121	121.573463	33.643097	12.177669	120.181438	-78.093113	14.943891	117.908558
1.624658	30.607935	121.605095	-22.124323	13.521452	119.13549	34.153763	-11.990362	118.906616	33.227367	36.167271	121.506859	33.690565	12.0884545	120.2067375	-77.939211	14.9544495	118.0642425
1.871846	29.532602	121.522652	-22.097836	13.484226	119.276703	34.169022	-12.085545	119.034561	33.295734	36.07782	121.388916	33.732378	11.9961375	120.2117385	-77.92805	14.9723145	118.3416675
1.745867	28.594574	121.540474	-22.072166	13.477686	119.401154	34.18087	-12.197202	119.202232	33.387142	35.985622	121.256165	33.784006	11.89421	120.2291985	-77.928338	15.061162	118.5731095
2.257254	27.259907	121.273216	-21.969584	13.469723	119.551559	34.214928	-12.295499	119.410492	33.486645	35.881851	121.160736	33.8507865	11.793176	120.285614	-77.7899545	15.14627	118.817504
1.974285	26.175308	121.379196	-21.935156	13.426937	119.703499	34.238956	-12.427997	119.63266	33.574314	35.75985	121.080421	33.906635	11.6659265	120.3565405	-77.776947	15.1879475	119.0504575
1.974275	24.322832	121.283936	-21.864063	13.362861	119.91143	34.246712	-12.641027	119.8797	33.734512	35.568764	120.891037	33.990612	11.4638685	120.3853685	-77.718738	15.2618535	119.4374915
1.953923	22.982	121.212234	-21.772909	13.329374	120.073959	34.2416	-12.769072	119.992867	33.848183	35.456623	120.726883	34.0448915	11.3437755	120.359875	-77.5907095	15.3149725	119.788043
1.831715	21.653193	121.084618	-21.714636	13.338304	120.222649	34.248047	-12.858941	120.044586	33.952488	35.38879	120.560432	34.1002675	11.2649245	120.302509	-77.5295395	15.4116835	120.142789
1.658692	20.312098	121.044716	-21.654924	13.349302	120.367729	34.24781	-12.924316	120.087227	34.048927	35.333866	120.412567	34.1483685	11.204775	120.249897	-77.4582165	15.493829	120.485561
1.482824	19.014505	120.996582	-21.585279	13.383935	120.502159	34.253006	-12.958379	120.121857	34.146168	35.301559	120.282639	34.199587	11.17159	120.202248	-77.370145	15.59628	120.80207
1.233141	17.652418	120.968559	-21.501253	13.387224	120.642853	34.283554	-12.973769	120.180847	34.225796	35.300602	120.228302	34.254675	11.1634165	120.2045745	-77.257181	15.6110315	121.0811315
0.97415	16.306946	120.95665	-21.456738	13.406507	120.687057	34.33197	-12.974376	120.237923	34.279846	35.333237	120.219849	34.305908	11.1794305	120.228886	-77.219384	15.6335835	121.145228
0.481423	14.28194	120.812317	-21.422209	13.412269	120.644913	34.401218	-12.972043	120.298004	34.325951	35.368259	120.19297	34.3635845	11.198108	120.245487	-77.2080025	15.62643	121.044339
0.104243	12.878187	120.645859	-21.403278	13.403694	120.508728	34.430065	-12.968089	120.306549	34.348152	35.401066	120.069595	34.3891085	11.2164885	120.188072	-77.1956645	15.5908995	120.829384
-0.323352	11.514608	120.472061	-21.382259	13.377665	120.371162	34.463036	-12.960863	120.291435	34.344421	35.425453	119.928169	34.4037285	11.232295	120.109802	-77.1682465	15.523035	120.632522
-0.761814	10.117519	120.25856	-21.349361	13.291903	120.21946	34.53616	-12.970103	120.249138	34.345482	35.428726	119.746002	34.440821	11.2293115	119.99757	-77.139543	15.3544945	120.44135
-1.244643	8.700451	120.070625	-21.329828	13.231327	120.078293	34.611607	-12.990438	120.196136	34.341747	35.426029	119.572342	34.476677	11.2177955	119.884239	-77.136333	15.2448585	120.272347
-1.766873	7.30864	119.882141	-21.270493	13.131456	119.881378	34.709755	-12.993814	120.136681	34.340649	35.411884	119.368088	34.525202	11.209035	119.7523845	-77.066188	15.053877	120.0103715
-2.320111	5.90363	119.661285	-21.238941	13.022809	119.703934	34.784325	-13.00447	120.069946	34.333687	35.384579	119.130348	34.559006	11.1900545	119.600147	-77.036888	14.8555635	119.807721
-3.221116	3.826615	119.417313	-21.164747	12.807043	119.506981	34.896442	-13.080374	119.983627	34.35902	35.294941	118.74279	34.627731	11.1072835	119.3632085	-76.957225	14.5068025	119.6507535
-3.888285	2.466756	119.303452	-21.107489	12.663071	119.401955	34.975842	-13.152957	120.008278	34.374599	35.203247	118.545258	34.6752205	11.025145	119.276768	-76.8901985	14.300997	119.527142
-4.600455	1.129507	119.26091	-21.05451	12.496271	119.330849	35.040287	-13.207309	120.090416	34.384533	35.138054	118.408264	34.71241	10.9653725	119.24934	-76.82143	14.0271695	119.412358
-5.324947	-0.182695	119.313263	-21.027763	12.37604	119.334015	35.101559	-13.251397	120.255577	34.377251	35.07616	118.278458	34.739405	10.9123815	119.2670175	-76.794931	13.8396985	119.4010125
-6.116673	-1.465009	119.420349	-21.015852	12.226048	119.344803	35.16214	-13.276845	120.462349	34.358265	35.031586	118.142281	34.7602025	10.8773705	119.302315	-76.7919065	13.5747255	119.387291
-6.829177	-2.693695	119.492676	-21.003113	12.125373	119.378731	35.213627	-13.288194	120.681953	34.321255	34.996231	118.024269	34.767441	10.8540185	119.353111	-76.773667	13.3967275	119.404351
-7.774683	-3.881025	119.69696	-21.005032	12.046744	119.387329	35.270721	-13.252932	120.891823	34.291664	35.013649	117.82695	34.7811925	10.8803585	119.3593865	-76.7912565	13.2131295	119.4152715
-9.042166	-5.55795	119.767548	-21.046381	11.943332	119.321526	35.352646	-13.156454	121.189751	34.157787	35.099316	117.585686	34.7552165	10.971431	119.3877185	-76.8479785	12.915233	119.2553335
-9.933868	-6.568095	119.751373	-21.066772	11.903669	119.208611	35.389061	-13.055256	121.294609	34.058334	35.169971	117.404175	34.7236975	11.0573575	119.349392	-76.8572415	12.7499805	119.06783
-10.890428	-7.528584	119.734863	-21.081285	11.826925	119.077003	35.40424	-12.972207	121.355865	33.960815	35.213596	117.18441	34.6825275	11.1206945	119.2701375	-76.8450975	12.5331555	118.8838685
-11.881867	-8.426751	119.673347	-21.103598	11.769594	118.981567	35.395306	-12.903148	121.37545	33.919544	35.249882	116.970634	34.657425	11.173367	119.173042	-76.864621	12.365821	118.790092
-12.93754	-9.186255	119.613457	-21.099979	11.70891	118.914055	35.411182	-12.842575	121.356071	33.865784	35.287571	116.893181	34.638483	11.222498	119.124626	-76.838441	12.195322	118.703484
-13.959257	-9.967752	119.521858	-21.095198	11.566401	118.906021	35.425243	-12.807661	121.28875	33.815037	35.301807	116.85659	34.62014	11.247073	119.07267	-76.810536	11.885729	118.739372
-15.023141	-10.628558	119.42717	-21.08498	11.407719	118.924988	35.467731	-12.79214	121.157669	33.75227	35.325809	116.915108	34.6100005	11.2668345	119.0363885	-76.7799605	11.5486035	118.8135875
-16.627834	-11.577373	119.111206	-21.098757	11.17591	119.023911	35.520409	-12.769249	120.898331	33.657272	35.381638	117.14563	34.5888405	11.3061945	119.0219805	-76.7863545	11.0456255	119.0258415
-17.67271	-12.165912	118.937668	-21.117786	11.055634	119.100952	35.575493	-12.735883	120.698822	33.57193	35.418873	117.43766	34.5737115	11.341495	119.068241	-76.8092835	10.769773	119.133663
-18.819817	-12.579293	118.840721	-21.143364	10.93529	119.201004	35.592754	-12.696823	120.568443	33.514446	35.477768	117.67057	34.5536	11.3904725	119.1195065	-76.840328	10.4801075	119.2825015
-19.93771	-13.039045	118.75061	-21.148222	10.896011	119.319847	35.618698	-12.639303	120.476494	33.498283	35.527622	117.93306	34.5584905	11.4441595	119.204777	-76.8549345	10.3478625	119.434917
-21.091492	-13.40128	118.706306	-21.147085	10.871191	119.401588	35.643764	-12.593968	120.422913	33.490768	35.555885	118.172134	34.567266	11.4809585	119.2975235	-76.861436	10.2614235	119.5056525
-22.269855	-13.730627	118.670189	-21.15209	10.837397	119.501305	35.663277	-12.54326	120.36805	33.512699	35.581612	118.332016	34.587988	11.519176	119.350033	-76.892168	10.155618	119.652577
-23.486153	-13.984673	118.6968	-21.146122	10.824938	119.617142	35.667236	-12.519857	120.31543	33.5313	35.595421	118.462898	34.599268	11.537782	119.389164	-76.891512	10.112094	119.84512
-25.266052	-14.34309	118.724014	-21.095158	10.812104	119.732323	35.683865	-12.516379	120.252968	33.55154	35.604263	118.523193	34.6177025	11.543942	119.3880805	-76.8080185	10.080266	120.0765655
-26.49357	-14.510763	118.763397	-21.121126	10.825708	119.763626	35.689342	-12.511991	120.26384	33.567688	35.600666	118.448616	34.628515	11.5443375	119.356228	-76.870767	10.1070785	120.171024
-27.710304	-14.618368	118.84198	-21.091526	10.850244	119.713356	35.687508	-12.514411	120.268295	33.569023	35.607304	118.280342	34.6282655	11.5464465	119.2743185	-76.8113175	10.1540415	120.1523935
-28.947426	-14.694765	118.935059	-21.109154	10.873234	119.662262	35.672348	-12.498288	120.344757	33.561897	35.610428	118.020844	34.6171225	11.55607	119.1828005	-76.8354305	10.190398	120.1417235
-30.204254	-14.708522	119.087669	-21.126089	10.89863	119.61908	35.678616	-12.463728	120.447289	33.539112	35.605625	117.739761	34.608864	11.5709485	119.093525	-76.861042	10.2263115	120.144635
-31.414955	-14.66447	119.29274	-21.1203	10.911367	119.580208	35.677818	-12.430497	120.595154	33.500061	35.596527	117.441086	34.5889395	11.583015	119.01812	-76.8295395	10.239719	120.142296
-32.689537	-14.574181	119.49588	-21.124292	10.914337	119.55484	35.690098	-12.39541	120.767937	33.464809	35.603859	117.094505	34.5774535	11.6042245	118.931221	-76.8260375	10.2244495	120.178459
-34.534534	-14.280581	119.774178	-21.157581	10.914882	119.516457	35.651436	-12.360686	121.02182	33.366348	35.566532	116.654099	34.508892	11.602923	118.8379595	-76.824054	10.226841	120.1949545
-35.729492	-14.002728	119.977448	-21.187866	10.916025	119.498741	35.618984	-12.352957	121.143105	33.31773	35.551296	116.269592	34.468357	11.5991695	118.7063485	-76.844089	10.2328805	120.2911335
-36.967384	-13.619969	120.140923	-21.236118	10.931966	119.497887	35.542206	-12.333838	121.225998	33.241783	35.508518	115.926811	34.3919945	11.58734	118.5764045	-76.8642305	10.276592	120.4193695
-38.139927	-13.129236	120.346901	-21.274223	10.923805	119.497475	35.495422	-12.351801	121.309494	33.171898	35.451283	115.570793	34.33366	11.549741	118.4401435	-76.882106	10.297869	120.5548065
-39.322792	-12.594528	120.514748	-21.321497	10.912052	119.504616	35.421722	-12.376624	121.364059	33.094891	35.37458	115.333488	34.2583065	11.498978	118.3487735	-76.9013005	10.325126	120.6604585
-40.465172	-11.910792	120.696243	-21.367176	10.869864	119.548882	35.342083	-12.421026	121.41745	33.022457	35.305492	115.026321	34.18227	11.442233	118.2218855	-76.916622	10.297495	120.8758785
-41.591404	-11.15121	120.899261	-21.433018	10.77945	119.667542	35.262264	-12.490897	121.371246	32.911678	35.23637	114.793953	34.086971	11.3727365	118.0825995	-76.953007	10.1861635	121.2524845
-43.14637	-9.862847	121.219269	-21.501513	10.594871	119.959496	35.15229	-12.592876	121.248352	32.7206	35.157776	114.597954	33.936445	11.28245	117.923153	-76.939471	9.907292	121.995839
-44.164093	-8.879995	121.303215	-21.602165	10.447184	120.194016	35.088268	-12.648723	121.13916	32.592316	35.15971	114.648773	33.840292	11.2554935	117.8939665	-77.044622	9.6388745	122.4940655
-44.886391	-8.031273	121.283653	-21.684929	10.322215	120.413254	34.995922	-12.674511	120.99942	32.437778	35.203804	114.788094	33.71685	11.2646465	117.893757	-77.086708	9.3797835	122.932751
-45.777885	-6.893629	121.401871	-21.780317	10.170997	120.681427	34.911697	-12.689961	120.723427	32.233849	35.268723	115.005409	33.572773	11.289381	117.864418	-77.133407	9.052613	123.498436
-46.601677	-5.709291	121.462372	-21.911768	10.052353	120.956596	34.811382	-12.651186	120.492645	31.99929	35.398243	115.300453	33.405336	11.3735285	117.896549	-77.228872	8.7311775	124.016643
-47.316135	-4.32072	121.572151	-22.074661	10.003305	121.208893	34.741879	-12.61141	120.312881	31.829163	35.522545	115.704941	33.285521	11.4555675	118.008911	-77.434843	8.5510425	124.408875
-48.085819	-3.002286	121.445061	-22.238428	9.995376	121.327019	34.626835	-12.550158	120.183388	31.69404	35.661804	116.072754	33.1604375	11.555823	118.128071	-77.6372935	8.434929	124.525967
-49.233444	-0.632622	121.228279	-22.437922	10.180593	121.325577	34.409092	-12.443948	120.042763	31.597359	35.835197	116.472778	33.0032255	11.6956245	118.2577705	-77.8790695	8.6655615	124.3933835
-49.818073	0.882481	121.011398	-22.667309	10.38814	121.281555	34.237396	-12.36536	119.925522	31.530741	35.931213	116.59893	32.8840685	11.7829265	118.262226	-78.2186865	8.9933535	124.300884
-50.312008	2.442622	120.868454	-22.704597	10.56519	121.129524	34.069073	-12.297229	119.814278	31.460957	36.026772	116.619385	32.765015	11.8647715	118.2168315	-78.174209	9.2656085	124.0422165
-50.719746	4.020533	120.732162	-22.8507	10.740466	121.058334	33.903362	-12.245408	119.703712	31.384161	36.10598	116.630913	32.6437615	11.930286	118.1673125	-78.3451615	9.550646	123.9493555
-51.094894	5.573808	120.656715	-23.015207	10.893215	121.089661	33.750328	-12.194636	119.609917	31.312031	36.174328	116.610565	32.5311795	11.989846	118.110241	-78.5615935	9.796584	124.069081
-51.354935	7.143889	120.650696	-23.058704	10.970224	121.01947	33.640247	-12.156228	119.539345	31.236851	36.218727	116.608276	32.438549	12.0312495	118.0738105	-78.555957	9.9091985	123.9651295
-51.586063	8.702512	120.662567	-23.136124	11.028943	121.009232	33.541264	-12.112891	119.49028	31.14963	36.273666	116.640114	32.345447	12.0803875	118.065197	-78.617695	9.9774985	123.953267
-51.787384	10.997188	120.794128	-23.229036	11.047842	121.149483	33.455364	-12.054813	119.442513	31.013924	36.345501	116.71212	32.234644	12.145344	118.0773165	-78.692716	9.95034	124.2216495
-51.780033	12.562187	120.956017	-23.336517	11.070464	121.296989	33.39333	-12.010186	119.450974	30.928036	36.390766	116.776718	32.160683	12.19029	118.113846	-78.833717	9.950638	124.480132
-51.73579	14.072114	121.057045	-23.356266	11.056078	121.324333	33.353062	-11.973856	119.521698	30.872786	36.43166	116.841904	32.112924	12.228902	118.181801	-78.825456	9.883254	124.466865
-51.639511	15.606637	121.02935	-23.458542	11.131376	121.464226	33.315411	-11.932607	119.634888	30.832064	36.478664	116.898071	32.0737375	12.2730285	118.2664795	-78.9908215	9.9897235	124.6619725
-51.499664	17.195499	120.922539	-23.480347	11.232858	121.37545	33.261162	-11.890979	119.762672	30.817902	36.520935	116.889587	32.039532	12.314978	118.3261295	-79.000226	10.150738	124.4247705
-51.255791	18.729792	120.779671	-23.510878	11.307228	121.308884	33.193321	-11.861773	119.856689	30.811131	36.552998	116.834351	32.002226	12.3456125	118.34552	-79.023982	10.2688435	124.272248
-51.02293	20.342047	120.666351	-23.561058	11.420719	121.247169	33.113297	-11.842427	119.885788	30.819353	36.565571	116.707054	31.966325	12.361572	118.296421	-79.088441	10.479866	124.197917
-50.4659	22.701723	120.590088	-23.643484	11.545366	121.198067	32.971878	-11.85244	119.821396	30.842209	36.554878	116.612396	31.9070435	12.351219	118.216896	-79.1940115	10.739513	124.179238
-50.044865	24.266918	120.664787	-23.636871	11.614375	121.204483	32.904915	-11.842404	119.724586	30.848339	36.578949	116.588036	31.876627	12.3682725	118.156311	-79.150369	10.8604775	124.252655
-49.498013	25.857729	120.793556	-23.661787	11.7052	121.242859	32.843658	-11.792558	119.583221	30.850533	36.642647	116.620377	31.8470955	12.4250445	118.101799	-79.1706695	10.9853555	124.383919
-48.949718	27.383295	120.980522	-23.666744	11.796085	121.276535	32.804886	-11.694418	119.414772	30.830961	36.755524	116.752914	31.8179235	12.530553	118.083843	-79.1514115	11.061617	124.469227
-48.360653	28.957821	121.176353	-23.665152	11.884626	121.351959	32.789394	-11.558271	119.246498	30.803114	36.907787	116.977654	31.796254	12.674758	118.112076	-79.126558	11.094494	124.591842
-47.676678	30.498005	121.368683	-23.654844	11.99982	121.410393	32.788692	-11.401066	119.091774	30.814796	37.068306	117.186714	31.801744	12.83362	118.139244	-79.111432	11.16602	124.681542
-46.935452	32.017796	121.491417	-23.661243	12.207782	121.412766	32.780544	-11.278366	118.990028	30.83325	37.224159	117.341103	31.806897	12.9728965	118.1655655	-79.129383	11.4426675	124.6599665
-45.720016	34.262791	121.606949	-23.637953	12.454453	121.384857	32.746231	-11.050372	118.792557	30.889189	37.447285	117.47776	31.81771	13.1984565	118.1351585	-79.093616	11.7104495	124.6345555
-44.859299	35.69566	121.70256	-23.632149	12.638418	121.324554	32.717533	-10.927847	118.671265	30.917633	37.591206	117.506599	31.817583	13.3316795	118.088932	-79.081881	11.9451565	124.560176
-43.879463	37.045994	121.837852	-23.638092	12.796391	121.30233	32.690048	-10.805761	118.501068	30.923418	37.697163	117.657921	31.806733	13.445701	118.0794945	-79.082917	12.147081	124.5251655
-42.912598	38.35601	122.055367	-23.635923	12.897136	121.249435	32.690914	-10.694341	118.292641	30.936008	37.811897	117.853821	31.813461	13.558778	118.073231	-79.085307	12.235494	124.425639
-41.883572	39.573483	122.367348	-23.731121	13.011132	121.362267	32.701946	-10.570009	118.072983	30.935059	37.943897	118.060478	31.8185025	13.686944	118.0667305	-79.2807445	12.33532	124.6578035
-40.803917	40.715542	122.724281	-23.364002	12.763268	121.056999	32.705055	-10.401337	117.820374	30.89802	38.075302	118.408501	31.8015375	13.8369825	118.1144375	-78.5295415	11.6895535	123.9995605
-39.702232	41.76334	123.065292	-23.641821	13.032779	121.079445	32.739895	-10.223528	117.599022	30.85807	38.241142	118.763863	31.7989825	14.008807	118.1814425	-79.0826245	12.056751	123.9774475
-37.992252	43.202816	123.468803	-23.685656	13.111065	120.91832	32.786545	-9.919629	117.313347	30.765003	38.512672	119.323479	31.775774	14.2965215	118.318413	-79.147086	11.9256085	123.518227
-36.827259	44.06308	123.618935	-23.718735	13.230464	120.793282	32.82214	-9.713556	117.18911	30.70623	38.701149	119.648361	31.764185	14.4937965	118.4187355	-79.201655	11.9671315	123.1678285
-35.599655	44.844818	123.719551	-23.762434	13.379693	120.639969	32.836292	-9.516866	117.072617	30.657202	38.858368	119.894005	31.746747	14.670751	118.483311	-79.271615	12.088635	122.796627
-34.343685	45.509972	123.718964	-23.756561	13.559765	120.536354	32.866028	-9.354014	116.996384	30.656075	39.019791	120.007309	31.7610515	14.8328885	118.5018465	-79.2741735	12.2866415	122.5708615
-32.810116	45.929901	123.624207	-23.708906	13.740887	120.479813	32.889194	-9.180578	116.960129	30.681694	39.153381	120.08593	31.785444	14.9864015	118.5230295	-79.203256	12.4953725	122.4365965
-31.36496	46.397812	123.514023	-23.676682	13.931825	120.439423	32.943119	-9.050684	116.967545	30.736462	39.267853	120.152725	31.8397905	15.1085845	118.560135	-79.1931545	12.7550655	122.318711
-30.417881	46.856888	123.598877	-23.606243	14.102862	120.42923	33.019268	-8.950417	117.052475	30.809435	39.365467	120.166801	31.9143515	15.207525	118.609638	-79.1268375	12.998199	122.248822
-28.413958	47.088783	123.536392	-23.48992	14.281443	120.519554	33.135746	-8.811607	117.172562	30.936485	39.509071	120.158806	32.0361155	15.348732	118.665684	-79.0159555	13.214154	122.373424
-27.092638	47.111984	123.549797	-23.38269	14.419374	120.611206	33.213852	-8.716159	117.307701	31.025024	39.602573	120.158745	32.119438	15.443207	118.733223	-78.884818	13.395541	122.489189
-25.764027	47.004089	123.536407	-23.478174	14.68873	121.035149	33.294048	-8.641973	117.493034	31.118536	39.701633	120.175888	32.206292	15.52983	118.834461	-79.16264	13.84763	123.235837
-24.461456	46.784332	123.463043	-23.502487	14.992243	121.186676	33.37455	-8.543381	117.751694	31.208611	39.799953	120.200958	32.2915805	15.628286	118.976326	-79.2965545	14.3562	123.397026
-23.147625	46.458088	123.357346	-23.177984	14.899208	121.142982	33.432533	-8.454512	118.052353	31.280136	39.894341	120.247292	32.3563345	15.7199145	119.1498225	-78.7123025	14.0785015	123.1361415
-21.890982	46.085529	123.249115	-23.133566	15.125893	121.313416	33.486134	-8.374718	118.331184	31.3575	39.99802	120.218315	32.421817	15.811651	119.2747495	-78.688949	14.440135	123.3520825
-20.620615	45.546921	123.137344	-23.19249	15.239944	121.47261	33.517559	-8.316259	118.575073	31.388315	40.055748	120.234367	32.452937	15.8697445	119.40472	-78.837917	14.6101435	123.5405
-18.850183	44.635864	123.007057	-23.120447	15.362455	121.55455	33.532017	-8.246543	118.860832	31.417904	40.154602	120.210419	32.4749605	15.9540295	119.5356255	-78.7158545	14.7708805	123.5734745
-17.645683	43.938774	122.870125	-23.117954	15.486604	121.590469	33.529137	-8.182182	118.998047	31.43302	40.202854	120.137444	32.4810785	16.010336	119.5677455	-78.7169865	14.962872	123.6131925
-16.477434	43.146729	122.662582	-23.194595	15.616301	121.689369	33.531895	-8.143633	119.124115	31.447693	40.253899	120.031654	32.489794	16.055133	119.5778845	-78.878984	15.177469	123.8008535
-15.383099	42.299473	122.47113	-23.168102	15.738826	121.693565	33.518826	-8.084914	119.212357	31.45751	40.311478	119.900108	32.488168	16.113282	119.5562325	-78.824372	15.36437	123.8308975
-14.250072	41.407814	122.243858	-23.083063	15.869027	121.617332	33.495338	-8.00889	119.323143	31.492033	40.393814	119.739807	32.4936855	16.192462	119.531475	-78.6598115	15.545592	123.703189
-13.091246	40.488354	122.012672	-23.094587	16.038794	121.631645	33.468693	-7.937075	119.43116	31.539557	40.478378	119.578888	32.504125	16.2706515	119.505024	-78.693299	15.8069365	123.758266
-12.047447	39.507481	121.789253	-23.075987	16.234564	121.645912	33.44899	-7.825541	119.579147	31.577793	40.591518	119.403221	32.5133915	16.3829885	119.491184	-78.6653655	16.0861395	123.80064
-10.454534	37.968643	121.450653	-23.02112	16.537107	121.603714	33.437111	-7.690023	119.83197	31.675154	40.727787	119.125427	32.5561325	16.518882	119.4786985	-78.5983725	16.555332	123.7287295
-9.38354	36.90583	121.265045	-23.023855	16.699396	121.503983	33.439522	-7.607515	120.007408	31.73605	40.812119	118.940125	32.587786	16.602302	119.4737665	-78.635496	16.79649	123.5341995
-8.417518	35.803928	120.998726	-23.01285	16.85944	121.298965	33.453266	-7.485321	120.147064	31.756622	40.927097	118.775749	32.604944	16.720888	119.4614065	-78.630644	16.997992	123.1365235
-7.489671	34.685944	120.71611	-23.006313	16.94231	120.98185	33.485168	-7.382673	120.231674	31.770472	41.036243	118.619003	32.62782	16.826785	119.4253385	-78.640446	17.057835	122.5383615
-6.570412	33.536785	120.382813	-23.018465	16.997337	120.583641	33.536087	-7.274884	120.258034	31.757795	41.137012	118.466484	32.646941	16.931064	119.362259	-78.683871	17.06361	121.805023
-5.689107	32.364082	119.995483	-23.053089	17.043436	120.111595	33.5919	-7.189634	120.291733	31.758183	41.20784	118.332993	32.6750415	17.009103	119.312363	-78.7812195	17.077769	120.910827
-4.833183	31.186193	119.542252	-23.031815	17.086226	119.503227	33.651966	-7.12782	120.410706	31.76528	41.275047	118.231628	32.708623	17.0736135	119.321167	-78.772253	17.0988385	119.685287
-3.667006	29.380062	118.848244	-22.9923	17.065338	118.550339	33.72089	-7.055733	120.507263	31.799334	41.305206	118.024483	32.760112	17.1247365	119.265873	-78.744712	17.0059395	117.834805
-3.03345	28.1632	118.539322	-22.947128	17.045277	118.116928	33.781693	-7.016529	120.405579	31.841358	41.308208	117.836655	32.8115255	17.1458395	119.121117	-78.7057815	16.9447145	117.112739
-2.384443	26.974752	118.344292	-22.81008	17.009577	117.856201	33.89035	-7.000937	120.301727	31.949213	41.312157	117.631004	32.9197815	17.15561	118.9663655	-78.5399415	16.863544	116.7460365
-1.877657	25.748201	118.282608	-22.691574	16.986517	117.769493	33.998253	-6.997083	120.22538	32.05751	41.325344	117.47699	33.0278815	17.1641305	118.851185	-78.4110295	16.8089035	116.687801
-1.426179	24.556826	118.288651	-22.550873	16.949015	117.7379	34.1245	-6.989718	120.155785	32.182056	41.332661	117.393402	33.153278	17.1714715	118.7745935	-78.255024	16.7265585	116.7012065
-1.101102	23.375368	118.289375	-22.446009	16.917341	117.722412	34.190754	-6.983124	120.122292	32.274872	41.362854	117.359207	33.232813	17.189865	118.7407495	-78.124831	16.644817	116.7040745
-0.799638	22.226818	118.343231	-22.393419	16.903984	117.742287	34.240444	-6.963484	120.088043	32.350719	41.37093	117.402588	33.2955815	17.203723	118.7453155	-78.0824195	16.604245	116.7392585
-0.557852	20.49033	118.530594	-22.315981	16.895336	117.959831	34.316486	-6.970792	120.061287	32.434471	41.357887	117.646805	33.3754785	17.1935475	118.854046	-78.0074405	16.5971245	117.065616
-0.567204	19.361025	118.756973	-22.224493	16.866776	118.205002	34.374016	-6.990849	120.060196	32.500431	41.335335	117.927208	33.4372235	17.172243	118.993702	-77.8862095	16.561309	117.416302
-0.673621	18.25029	118.975845	-22.159735	16.847572	118.483437	34.411125	-7.042946	120.024261	32.569302	41.298027	118.229446	33.4902135	17.1275405	119.1268535	-77.8096835	16.5676035	117.8400205
-0.839563	17.168203	119.172607	-22.117815	16.859203	118.753036	34.426849	-7.106877	119.943451	32.643314	41.255207	118.517776	33.5350815	17.074165	119.2306135	-77.7707115	16.644241	118.2754585
-1.037157	16.070757	119.276009	-22.080452	16.884718	118.98214	34.384228	-7.14357	119.82856	32.709812	41.200993	118.706978	33.54702	17.0287115	119.267769	-77.707924	16.7407245	118.696511
-1.355164	15.014929	119.352188	-22.064791	16.938261	119.212997	34.353966	-7.184132	119.71228	32.780293	41.163101	118.899536	33.5671295	16.9894845	119.305908	-77.6967115	16.8870375	119.120086
-1.69287	13.942456	119.413017	-22.034954	17.020784	119.387833	34.320812	-7.20744	119.638672	32.871128	41.121056	119.091835	33.59597	16.956808	119.3652535	-77.665878	17.08476	119.4104125
-2.327585	12.364646	119.426933	-22.02076	17.164446	119.470062	34.291859	-7.243024	119.66288	32.989902	41.104637	119.323982	33.6408805	16.9308065	119.493431	-77.6824005	17.3980855	119.446693
-2.83739	11.330843	119.358788	-22.012924	17.275337	119.475578	34.270237	-7.231222	119.644287	33.047066	41.126507	119.357994	33.6586515	16.9476425	119.5011405	-77.6844995	17.6030315	119.4500155
-3.375571	10.28951	119.254921	-21.976583	17.378393	119.492844	34.26757	-7.177304	119.563042	33.076256	41.185501	119.329414	33.671913	17.0040985	119.446228	-77.625079	17.7526875	119.53946
-3.96087	9.256149	119.205544	-21.931339	17.446272	119.611191	34.278156	-7.089244	119.465279	33.103622	41.26012	119.269371	33.690889	17.085438	119.367325	-77.553567	17.807106	119.855057
-4.458282	8.22624	119.168831	-21.862892	17.575346	119.82299	34.315033	-6.941227	119.415665	33.146736	41.393894	119.232391	33.7308845	17.2263335	119.324028	-77.4566685	17.9243585	120.321952
-5.177657	7.198253	119.366325	-21.761751	17.737816	120.136963	34.393044	-6.773471	119.406555	33.203403	41.587006	119.16349	33.7982235	17.4067675	119.2850225	-77.3217255	18.0688645	120.9889035
-5.856326	6.196225	119.577774	-21.65877	17.965191	120.517555	34.468048	-6.538553	119.42495	33.275204	41.822128	119.113968	33.871626	17.6417875	119.269459	-77.189166	18.2885945	121.765651
-6.917267	4.70865	119.888046	-21.511801	18.331007	121.006348	34.589748	-6.1797	119.559647	33.350769	42.205917	119.060608	33.9702585	18.0131085	119.3101275	-76.9938605	18.6489055	122.7025685
-7.666942	3.667773	120.121155	-21.441462	18.591438	121.190262	34.689007	-5.969456	119.748894	33.385117	42.429836	119.054726	34.037062	18.23019	119.40181	-76.919986	18.952686	122.978714
-8.422858	2.718013	120.242561	-21.428217	18.798443	121.244606	34.766075	-5.804092	119.977501	33.429665	42.610565	119.023308	34.09787	18.4032365	119.5004045	-76.954304	19.1936495	122.9888075
-9.19905	1.792508	120.307281	-21.42119	18.973877	121.141579	34.820957	-5.690911	120.233986	33.461231	42.714081	118.961288	34.141094	18.511585	119.597637	-76.983474	19.436169	122.685521
-9.983258	0.778659	120.320084	-21.431049	19.091908	120.975258	34.849403	-5.634719	120.492744	33.487892	42.763138	118.806564	34.1686475	18.5642095	119.649654	-77.0307455	19.6196065	122.300862
-10.651863	-0.339167	120.2976	-21.425018	19.152697	120.755074	34.894268	-5.625956	120.755554	33.544746	42.752357	118.549957	34.219507	18.5632005	119.6527555	-77.069543	19.7421935	121.8573925
-11.435899	-1.348613	120.427193	-21.408875	19.18046	120.518684	34.910366	-5.66846	121.083542	33.611469	42.686649	118.163239	34.2609175	18.5090945	119.6233905	-77.0786675	19.8518255	121.4139775
-12.681911	-2.769024	120.69162	-21.348923	19.105139	120.192764	34.948475	-5.772977	121.63987	33.720619	42.483322	117.509308	34.334547	18.3551725	119.574589	-77.032393	19.8551055	120.810939
-13.684465	-3.527744	121.011909	-21.29925	19.014805	120.016304	34.97858	-5.886487	121.910843	33.779587	42.316826	117.128563	34.3790835	18.2151695	119.519703	-76.9775835	19.8144405	120.512905
-14.38321	-4.555357	120.942322	-21.230852	18.831474	119.900337	35.029991	-6.00247	122.072899	33.8293	42.156513	116.783272	34.4296455	18.0770215	119.4280855	-76.8913495	19.5859265	120.3725885
-15.270217	-5.27814	121.040215	-21.179031	18.631414	119.822433	35.078133	-6.09846	122.154579	33.869518	42.017113	116.518494	34.4738255	17.9593265	119.3365365	-76.8318875	19.3035015	120.3083295
-16.143646	-5.968027	121.092224	-21.113068	18.444347	119.765175	35.137787	-6.197113	122.200378	33.904907	41.884304	116.305069	34.521347	17.8435955	119.2527235	-76.747483	19.0450985	120.2776265
-17.089405	-6.512891	121.167503	-21.047609	18.290142	119.718613	35.170753	-6.262244	122.191605	33.920071	41.78508	116.146889	34.545412	17.761418	119.169247	-76.64063	18.818866	120.267979
-17.920456	-7.05032	121.05999	-21.059896	18.156485	119.688156	35.197983	-6.313427	122.153763	33.922508	41.713543	116.028427	34.5602455	17.700058	119.091095	-76.6800375	18.612912	120.285217
-19.339218	-7.569612	121.032547	-21.010815	18.002533	119.693695	35.206688	-6.362274	122.079941	33.909096	41.660641	115.917542	34.557892	17.6491835	118.9987415	-76.579522	18.3558825	120.3886485
-20.266672	-7.821141	120.981964	-21.005695	17.892534	119.73629	35.205681	-6.403831	122.000626	33.885956	41.634876	115.900757	34.5458185	17.6155225	118.9506915	-76.5572085	18.1695455	120.5218885
-21.229509	-7.95411	120.858559	-21.010504	17.812582	119.790771	35.202755	-6.444438	121.894203	33.829899	41.617302	115.937408	34.516327	17.586432	118.9158055	-76.537335	18.038732	120.6657365
-22.132275	-8.048598	120.667496	-21.019642	17.673187	119.829086	35.189224	-6.474303	121.75	33.758602	41.628345	116.018364	34.473913	17.577021	118.884182	-76.513197	17.769353	120.77399
-23.10358	-8.050876	120.475677	-21.056225	17.608932	119.880882	35.177101	-6.49335	121.573891	33.674099	41.651745	116.144852	34.4256	17.5791975	118.8593715	-76.53805	17.6386665	120.9023925
-24.031813	-7.976242	120.30703	-21.107214	17.512068	119.943146	35.156639	-6.495467	121.391426	33.589886	41.709629	116.28933	34.3732625	17.607081	118.840378	-76.5876905	17.417055	121.045914
-24.949673	-7.795968	120.24511	-21.111355	17.449308	120.012917	35.12883	-6.480257	121.25177	33.51622	41.757019	116.401054	34.322525	17.638381	118.826412	-76.545235	17.260235	121.199422
-26.341236	-7.511472	120.214828	-21.183184	17.38789	120.059296	35.101883	-6.482227	121.155083	33.449551	41.783596	116.469368	34.275717	17.6506845	118.8122255	-76.642085	17.1250955	121.3063665
-27.24818	-7.236644	120.247528	-21.217518	17.3466	120.068512	35.067875	-6.521822	121.154526	33.39669	41.755016	116.479324	34.2322825	17.616597	118.816925	-76.6673185	17.076603	121.320099
-28.162283	-6.927436	120.316422	-21.28064	17.27807	120.07518	35.046379	-6.604017	121.188446	33.363571	41.676105	116.42865	34.204975	17.536044	118.808548	-76.766255	17.020096	121.341812
-29.04801	-6.562218	120.373047	-21.320061	17.180624	120.083633	34.981503	-6.709189	121.239784	33.332283	41.554852	116.371597	34.156893	17.4228315	118.8056905	-76.797015	16.9384165	121.3615755
-29.947126	-6.15572	120.36853	-21.336399	17.029636	120.135437	34.953415	-6.842575	121.24025	33.289371	41.416302	116.357193	34.121393	17.2868635	118.7987215	-76.794191	16.7724085	121.4721525
-30.775993	-5.703173	120.358673	-21.362967	16.836958	120.223305	34.92141	-6.994293	121.179474	33.266857	41.267044	116.408333	34.0941335	17.1363755	118.7939035	-76.8200675	16.5375405	121.6527065
-31.572237	-5.183909	120.396469	-21.389275	16.663269	120.387505	34.908295	-7.120074	121.082237	33.247185	41.160004	116.511986	34.07774	17.019965	118.7971115	-76.85629	16.306573	121.9778985
-32.725586	-4.308964	120.506454	-21.405533	16.475044	120.672157	34.902134	-7.202917	120.946571	33.186687	41.113583	116.779564	34.0444105	16.955333	118.8630675	-76.8554765	15.994755	122.4812465
-33.477013	-3.681589	120.519363	-21.413303	16.427017	120.832619	34.915192	-7.197988	120.925591	33.142792	41.139267	117.065582	34.028992	16.9706395	118.9955865	-76.855598	15.8833945	122.6696515
-34.158558	-2.985023	120.384109	-21.451786	16.403034	120.881859	34.937866	-7.163245	120.971169	33.121559	41.18224	117.393265	34.0297125	17.0094975	119.182217	-76.9332845	15.7965705	122.581501
-34.879204	-2.233115	120.14518	-21.489586	16.419352	120.818535	34.940987	-7.103138	121.048309	33.133072	41.23592	117.694427	34.0370295	17.066391	119.371368	-77.0162015	15.772313	122.265702
-35.548679	-1.45202	119.796288	-21.504419	16.483107	120.638718	34.930408	-7.04949	121.057144	33.136108	41.285995	118.000397	34.033258	17.1182525	119.5287705	-77.042096	15.8479615	121.7486655
-35.890869	-0.814438	119.302513	-21.540569	16.549877	120.406662	34.927883	-7.005528	120.974419	33.181118	41.330048	118.317482	34.0545005	17.16226	119.6459505	-77.1356385	15.937494	121.1673735
-36.814793	0.157841	118.69149	-21.537151	16.595558	120.176399	34.926624	-6.945372	120.842239	33.222973	41.398655	118.648132	34.0747985	17.2266415	119.7451855	-77.1491005	15.9644745	120.6076125
-37.694893	1.410843	117.951012	-21.476061	16.679607	119.871231	34.991749	-6.848816	120.475426	33.314442	41.529949	119.17453	34.1530955	17.3405665	119.824978	-77.1052175	16.0186475	119.917484
-38.05302	2.064656	117.628731	-21.149965	16.601748	119.635437	35.018482	-6.744934	120.267632	33.363941	41.637527	119.313393	34.1912115	17.4462965	119.7905125	-76.4911415	15.7571995	119.4803615
-38.629738	2.940412	117.673859	-21.124464	16.764021	119.620934	35.038727	-6.637778	120.1063	33.419067	41.733612	119.280754	34.228897	17.547917	119.693527	-76.477825	15.980125	119.548341
-39.235771	3.674407	117.694473	-21.062342	16.924263	119.638657	35.057896	-6.556609	120.043457	33.490437	41.816677	119.203712	34.2741665	17.630034	119.6235845	-76.3988505	16.218492	119.6537295
-39.978172	4.640526	117.908981	-21.009163	17.045593	119.687462	35.073307	-6.542051	120.127739	33.549938	41.835518	119.095566	34.3116225	17.6467335	119.6116525	-76.3299485	16.4444525	119.7632715
-40.599579	5.413278	118.081367	-21.275627	17.249975	119.868591	35.076694	-6.589332	120.286003	33.602417	41.793911	118.985458	34.3395555	17.6022895	119.6357305	-76.8908095	16.8976605	120.1014515
-41.138844	6.158488	118.299721	-21.249983	17.204784	119.983223	35.05653	-6.692849	120.416153	33.632374	41.682503	118.880104	34.344452	17.494827	119.6481285	-76.844418	16.914741	120.3183175
-41.96291	7.149385	118.73101	-21.26866	16.99091	120.23333	35.05246	-6.912101	120.611481	33.617229	41.461693	118.686211	34.3348445	17.274796	119.648846	-76.8721645	16.707024	120.817814
-42.479046	7.85989	119.039604	-21.27331	16.791071	120.439133	35.060863	-7.05443	120.720528	33.59087	41.31847	118.546333	34.3258665	17.13202	119.6334305	-76.8724865	16.450122	121.2448355
-43.005054	8.559572	119.342598	-21.2985	16.591963	120.627808	35.075588	-7.162037	120.830795	33.513054	41.206627	118.407692	34.294321	17.022295	119.6192435	-76.891321	16.161631	121.6363725
-43.50547	9.269053	119.644188	-21.323166	16.388374	120.794655	35.078278	-7.245382	120.897881	33.392559	41.118824	118.212425	34.2354185	16.936721	119.555153	-76.8817505	15.840027	122.034157
-43.999081	9.958212	119.953331	-21.418941	16.199148	120.970963	35.058609	-7.293808	120.90033	33.217541	41.067142	118.01889	34.138075	16.886667	119.45961	-76.975957	15.511629	122.482316
-44.407494	10.663767	120.222008	-21.479372	15.999147	121.138145	35.019855	-7.33922	120.892944	33.032097	41.00758	117.850578	34.025976	16.83418	119.371761	-76.98472	15.164114	122.904529
-44.829243	11.417782	120.490204	-21.579554	15.788467	121.300568	34.953243	-7.395607	120.901848	32.846848	40.947456	117.717659	33.9000455	16.7759245	119.3097535	-77.0591535	14.8010095	123.2913825
-45.427681	12.582861	120.85849	-21.772295	15.488564	121.558342	34.810242	-7.539264	120.840546	32.556072	40.827507	117.663216	33.683157	16.6441215	119.251881	-77.227747	14.3330065	123.864803
-45.760712	13.338897	121.137047	-21.887611	15.252027	121.738983	34.685307	-7.66693	120.71904	32.345776	40.73024	117.681572	33.5155415	16.531655	119.200306	-77.2907635	13.972399	124.27766
-46.01178	14.154342	121.475479	-22.024483	15.019208	121.96357	34.549717	-7.813876	120.573029	32.133911	40.60614	117.720161	33.341814	16.396132	119.146595	-77.39078	13.642284	124.780545
-46.274071	14.94796	121.884689	-22.185568	14.776787	122.214821	34.418835	-7.986939	120.404282	31.917801	40.466915	117.797508	33.168318	16.239988	119.100895	-77.539454	13.313586	125.328747
-46.493752	15.673086	122.262642	-22.347979	14.509676	122.458885	34.272964	-8.161512	120.272255	31.678751	40.318306	117.865181	32.9758575	16.078397	119.068718	-77.6718155	12.940955	125.849052
-46.651691	16.446274	122.618225	-22.544449	14.283416	122.686897	34.091408	-8.373886	120.103325	31.461693	40.14579	117.886581	32.7765505	15.885952	118.994953	-77.8654485	12.68088	126.378841
-46.392189	17.137821	122.763206	-22.75054	14.057196	122.868095	33.879692	-8.597868	119.957184	31.24254	39.962215	117.861198	32.561116	15.6821735	118.909191	-78.062196	12.4322185	126.826999
-46.604057	18.203974	122.89209	-23.011797	13.767263	122.874619	33.576332	-8.954091	119.786072	30.976402	39.624718	117.753395	32.276367	15.3353135	118.7697335	-78.299961	12.1992125	126.9795045
-46.745441	19.150566	122.778069	-23.185562	13.60597	122.754631	33.396755	-9.183782	119.724358	30.85815	39.405716	117.642258	32.1274525	15.110967	118.683308	-78.4985765	12.100973	126.825954
-46.331085	19.772888	122.393074	-23.366863	13.504473	122.543182	33.238209	-9.382457	119.638062	30.764687	39.192116	117.47155	32.001448	14.9048295	118.554806	-78.735174	12.1041165	126.531558
-46.431427	20.671684	122.257629	-23.429718	13.393489	122.265175	33.107365	-9.55493	119.4813	30.692583	39.008499	117.290344	31.899974	14.7267845	118.385822	-78.75941	12.0601935	126.144528
-46.166294	21.383345	122.124542	-23.490124	13.296503	122.107407	33.026157	-9.689278	119.369148	30.665741	38.859451	117.131004	31.845949	14.5850865	118.250076	-78.826197	12.0079195	125.964738
-45.827274	22.104206	122.084572	-23.519604	13.242313	122.092186	33.003525	-9.803916	119.313202	30.67193	38.747196	117.019569	31.8377275	14.47164	118.1663855	-78.8769355	12.012986	126.0179865
-45.359997	22.812159	122.013512	-23.407387	13.1555	122.012688	33.016426	-9.922517	119.337402	30.742662	38.641872	116.974915	31.879544	14.3596775	118.1561585	-78.694318	11.9513225	125.8692175
-44.680046	23.870869	121.931709	-23.321358	13.095088	121.977211	33.048023	-10.071149	119.376518	30.89492	38.483067	116.909813	31.9714715	14.205959	118.1431655	-78.6141875	11.984217	125.8112565
-44.072411	24.550419	121.819138	-23.280447	13.098164	121.938789	33.078903	-10.149038	119.400146	30.980188	38.420815	116.814598	32.0295455	14.1358885	118.107372	-78.5904395	12.0604395	125.770206
-43.496037	25.251308	121.751427	-23.195057	13.070756	121.846832	33.117565	-10.200801	119.398582	31.065384	38.370235	116.804031	32.0914745	14.084717	118.1013065	-78.4815885	12.056795	125.5923575
-42.836193	25.901531	121.641602	-23.14369	13.087121	121.788277	33.156441	-10.233968	119.357178	31.138012	38.335548	116.768791	32.1472265	14.05079	118.0629845	-78.4346065	12.123452	125.5135695
-42.060104	26.498756	121.560455	-23.093428	13.071929	121.710396	33.180397	-10.232504	119.312668	31.182682	38.348965	116.716835	32.1815395	14.0582305	118.0147515	-78.3683955	12.0856275	125.4060405
-41.348225	27.114967	121.488319	-23.081137	13.05908	121.653076	33.225479	-10.215191	119.223511	31.201931	38.367092	116.732368	32.213705	14.0759505	117.9779395	-78.375979	12.0422095	125.3282125
-40.563618	27.684319	121.383713	-23.057716	13.04055	121.551361	33.285515	-10.191442	119.16803	31.204657	38.408539	116.793999	32.245086	14.1085485	117.9810145	-78.360518	11.9725515	125.1217075
-39.303688	28.566118	121.039833	-23.061745	13.041184	121.334282	33.375595	-10.132547	119.171867	31.211079	38.473652	116.810036	32.293337	14.1705525	117.9909515	-78.416827	11.9118155	124.6776125
-38.417362	29.094198	120.633018	-23.073959	13.057576	121.052216	33.407516	-10.105846	119.203033	31.215912	38.500603	116.72673	32.311714	14.1973785	117.9648815	-78.459632	11.9177735	124.1395505
-37.551575	29.617247	120.100258	-23.093119	13.076266	120.687401	33.396549	-10.082189	119.239441	31.217337	38.511585	116.506386	32.306943	14.214698	117.8729135	-78.493181	11.937834	123.5018885
-36.585167	30.13451	119.58548	-23.102915	13.093749	120.331085	33.386383	-10.086222	119.229904	31.244364	38.479908	116.292908	32.3153735	14.196843	117.761406	-78.5212035	11.990655	122.900764
-35.603062	30.640074	119.137779	-23.082617	13.095595	120.02066	33.385105	-10.096552	119.247803	31.270075	38.45108	116.063217	32.32759	14.177264	117.65551	-78.492824	12.013926	122.38581
-34.600811	31.082237	118.813774	-23.045557	13.10082	119.744995	33.40443	-10.118874	119.251404	31.323418	38.427197	115.945686	32.363924	14.1541615	117.598545	-78.455038	12.0474785	121.891445
-33.626221	31.513033	118.584061	-22.987913	13.074205	119.50666	33.412827	-10.135589	119.227707	31.375576	38.415054	115.938461	32.3942015	14.1397325	117.583084	-78.3700275	12.0086775	121.430236
-32.082966	32.171432	118.284966	-22.984983	13.094662	119.173096	33.437313	-10.086272	119.170212	31.416603	38.458988	116.077461	32.426958	14.186358	117.6238365	-78.396924	12.002966	120.7223555
-31.05332	32.622379	117.997993	-23.017689	13.155057	118.901512	33.466778	-10.059473	119.152084	31.423775	38.519688	116.162613	32.4452765	14.2301075	117.6573485	-78.4806545	12.0800065	120.1456755
-30.066433	32.983913	117.71096	-23.045305	13.204262	118.559875	33.430992	-10.040462	119.110107	31.410873	38.55098	116.189072	32.4209325	14.255259	117.6495895	-78.5115425	12.153265	119.4701605
-29.045517	33.328159	117.516052	-23.05179	13.212692	118.309357	33.382168	-10.067471	118.948532	31.373802	38.551491	116.116737	32.377985	14.24201	117.5326345	-78.481565	12.183374	119.0860795
-28.020821	33.674198	117.571327	-23.045118	13.213299	118.230927	33.347282	-10.117702	118.70372	31.37236	38.531048	116.078018	32.359821	14.206673	117.390869	-78.450057	12.219925	119.070985
-26.993	34.016975	117.760506	-23.011784	13.210217	118.279922	33.345779	-10.158249	118.513107	31.407398	38.516415	116.081444	32.3765885	14.179083	117.2972755	-78.4001565	12.241351	119.2625685
-25.988255	34.216793	117.996597	-22.993656	13.218288	118.360031	33.355244	-10.194386	118.361298	31.447277	38.507347	116.145859	32.4012605	14.1564805	117.2535785	-78.3885725	12.2800955	119.4664835
-24.483082	34.553154	118.190346	-22.927479	13.222157	118.432747	33.35643	-10.254003	118.186279	31.497395	38.466385	116.277039	32.4269125	14.106191	117.231659	-78.2818705	12.338123	119.633835
-23.422426	34.702351	118.276321	-22.907507	13.281457	118.448929	33.355244	-10.288459	118.083481	31.497807	38.438831	116.35865	32.4265255	14.075186	117.2210655	-78.2415395	12.487728	119.6767925
-22.461697	34.884148	118.352806	-22.907454	13.302382	118.463829	33.35183	-10.32191	118.021477	31.520409	38.41338	116.428947	32.4361195	14.045735	117.225212	-78.2510275	12.559029	119.702446
-21.510084	34.957268	118.431091	-22.92881	13.323526	118.511536	33.339867	-10.366857	117.990349	31.544891	38.366199	116.497673	32.442379	13.999671	117.244011	-78.299999	12.647381	119.779061
-20.517591	34.982407	118.467621	-22.935783	13.350107	118.526291	33.315605	-10.411956	117.971596	31.560793	38.319736	116.572258	32.438199	13.95389	117.271927	-78.309765	12.746324	119.780655
-19.701612	35.066715	118.646347	-22.942444	13.357666	118.557266	33.289349	-10.460477	117.943146	31.584332	38.269676	116.641129	32.4368405	13.9045995	117.2921375	-78.3217285	12.8107325	119.8223945
-18.530922	34.892792	118.69162	-22.953102	13.340505	118.61293	33.271427	-10.497743	117.855049	31.586206	38.231159	116.755501	32.4288165	13.866708	117.305275	-78.3350205	12.814302	119.920585
-17.168924	34.673565	118.981186	-23.022062	13.316724	118.755959	33.243019	-10.554835	117.621101	31.588242	38.179058	116.999199	32.4156305	13.8121115	117.31015	-78.4597545	12.8213365	120.201768
-16.391167	34.553146	119.250763	-22.999899	13.234411	118.722069	33.233971	-10.595124	117.460785	31.592051	38.141338	117.175827	32.413011	13.773107	117.318306	-78.412809	12.695715	120.125832
-15.251255	34.212063	119.310776	-23.011324	13.218598	118.7332	33.233521	-10.616617	117.273033	31.586338	38.121288	117.354729	32.4099295	13.7523355	117.313881	-78.4325775	12.6848605	120.152519
-14.348665	33.909164	119.409836	-23.014416	13.212294	118.709503	33.216904	-10.619396	117.063782	31.571728	38.10368	117.502632	32.394316	13.742142	117.283207	-78.423148	12.682446	120.135799
-13.423361	33.528568	119.483139	-23.079016	13.250319	118.741844	33.182552	-10.600919	116.886055	31.561937	38.108833	117.584908	32.3722445	13.753957	117.2354815	-78.5302765	12.746681	120.2482065
-12.669219	33.168308	119.567017	-23.089085	13.268731	118.736336	33.165768	-10.594092	116.764709	31.566017	38.124035	117.663551	32.3658925	13.7649715	117.21413	-78.5440625	12.7724905	120.258542
-11.658501	32.623055	119.526329	-23.07782	13.296432	118.764091	33.14484	-10.58475	116.697571	31.57674	38.128395	117.748383	32.36079	13.7718225	117.222977	-78.51643	12.8210415	120.305205
-10.451735	31.749359	119.590607	-23.131035	13.400056	118.819717	33.11475	-10.587027	116.723839	31.572544	38.146786	117.877541	32.343647	13.7798795	117.30069	-78.605717	13.0202325	120.338744
-9.641621	31.056282	119.627846	-23.144009	13.423655	118.839767	33.089794	-10.552603	116.764534	31.550259	38.168896	117.989883	32.3200265	13.8081465	117.3772085	-78.6080445	13.0391635	120.3023255
-8.838522	30.342653	119.641174	-23.17852	13.442848	118.874573	33.098351	-10.51622	116.818954	31.520697	38.20681	118.116394	32.309524	13.845295	117.467674	-78.666564	13.040401	120.281472
-8.120182	29.530216	119.674957	-23.236864	13.498645	118.932899	33.10355	-10.482815	116.871895	31.497913	38.245983	118.230148	32.3007315	13.881584	117.5510215	-78.7744595	13.115706	120.3147765
-7.360122	28.657713	119.6884	-23.245768	13.504256	118.956421	33.076801	-10.464561	116.891396	31.481541	38.273163	118.308113	32.279171	13.904301	117.5997545	-78.770707	13.104211	120.3130875
-6.647092	27.699644	119.657013	-23.207165	13.474453	118.94516	33.046509	-10.455995	116.903221	31.464804	38.284355	118.334923	32.2556565	13.91418	117.619072	-78.6699865	13.034726	120.271248
-5.95645	26.715256	119.590668	-23.32909	13.588056	119.066444	33.007656	-10.46422	116.912865	31.448639	38.283981	118.33149	32.2281475	13.9098805	117.6221775	-78.8863275	13.2662315	120.5107105
-5.022999	25.089397	119.475723	-23.313135	13.604619	119.090103	32.897995	-10.516284	116.974083	31.455221	38.232872	118.300156	32.176608	13.858294	117.6371195	-78.802878	13.350944	120.5430865
-4.433599	23.903093	119.363953	-23.35215	13.675737	119.061813	32.81345	-10.599651	117.09005	31.498047	38.166759	118.277725	32.1557485	13.783554	117.6838875	-78.8600485	13.56792	120.4397385
-3.891903	22.694685	119.197166	-23.368887	13.742985	118.933273	32.730286	-10.685739	117.249931	31.54821	38.082142	118.265556	32.139248	13.6982015	117.7577435	-78.877022	13.7877685	120.1088025
-3.366553	21.447639	118.962074	-23.397713	13.793342	118.610466	32.638958	-10.792535	117.443344	31.5896	38.001251	118.231049	32.114279	13.604358	117.8371965	-78.909705	13.982326	119.3837355
-2.939848	20.169535	118.68026	-23.467386	13.875623	118.227638	32.545864	-10.865642	117.658409	31.621223	37.935661	118.138184	32.0835435	13.5350095	117.8982965	-79.0183155	14.2162365	118.5569795
-2.458818	18.793987	118.279541	-23.516539	13.933844	117.849823	32.471855	-10.939627	117.825676	31.657482	37.86935	117.957581	32.0646685	13.4648615	117.8916285	-79.0977465	14.4028265	117.8080175
-2.087083	17.439644	117.985847	-23.52434	13.961263	117.510918	32.44083	-10.996978	117.948677	31.682676	37.822948	117.728508	32.061753	13.412985	117.8385925	-79.110433	14.509541	117.1832435
-1.643735	15.323983	117.71669	-23.426455	13.914516	117.291168	32.50824	-10.99909	118.005135	31.776344	37.784023	117.436859	32.142292	13.3924665	117.720997	-78.995202	14.4365655	116.861339
-1.397422	13.843862	117.684647	-23.323084	13.877519	117.276825	32.654129	-10.943142	118.041458	31.847399	37.809467	117.418159	32.250764	13.4331625	117.7298085	-78.896932	14.3218755	116.8238415
-1.215989	12.437323	117.695129	-23.180937	13.88163	117.31279	32.827229	-10.846102	118.170311	31.938019	37.842758	117.548355	32.382624	13.498328	117.859333	-78.744498	14.264932	116.766247
-1.156978	11.002413	117.777527	-23.06102	13.905459	117.378342	32.998245	-10.751269	118.361855	32.026299	37.897427	117.789032	32.512272	13.573079	118.0754435	-78.634312	14.237839	116.6812405
-1.141079	9.549608	117.91394	-22.967279	13.947903	117.459801	33.157757	-10.654243	118.639267	32.100479	37.955727	118.070915	32.629118	13.650742	118.355091	-78.563676	14.245064	116.564511
-1.202627	8.143194	118.058334	-22.915672	13.989893	117.542397	33.271626	-10.567047	118.964729	32.18108	38.006138	118.348076	32.726353	13.7195455	118.6564025	-78.557697	14.2602405	116.4283915
-1.381962	6.680351	118.184448	-22.866501	14.047362	117.607971	33.376591	-10.500577	119.331215	32.232639	38.06678	118.557106	32.804615	13.7831015	118.9441605	-78.537617	14.3116225	116.2717815
-1.757056	4.524776	118.359436	-22.774584	14.082491	117.660316	33.545055	-10.408728	119.847809	32.310932	38.126595	118.707809	32.9279935	13.8589335	119.277809	-78.4771615	14.3060485	116.042823
-2.080812	3.072918	118.448303	-22.729788	14.07681	117.643272	33.648205	-10.371598	120.15947	32.355354	38.159569	118.694283	33.0017795	13.8939855	119.4268765	-78.4613555	14.2596345	115.8596675
-2.50423	1.637801	118.501343	-22.660892	14.063451	117.60173	33.755913	-10.338967	120.415604	32.406506	38.162155	118.557266	33.0812095	13.911594	119.486435	-78.4029935	14.215308	115.717025
-2.991297	0.249336	118.559135	-22.578794	14.026152	117.564346	33.835403	-10.333152	120.629028	32.480164	38.142021	118.339371	33.1577835	13.9044345	119.4841995	-78.3153715	14.1478695	115.6444925
-3.581459	-1.136331	118.656013	-22.507679	13.985014	117.543983	33.928246	-10.331229	120.823692	32.561485	38.125751	118.101837	33.2448655	13.897261	119.4627645	-78.2602235	14.072767	115.6252015
-4.217744	-2.463076	118.737068	-22.42062	13.932072	117.564522	34.032642	-10.326329	120.987335	32.638805	38.107075	117.901787	33.3357235	13.890373	119.444561	-78.1769635	13.973771	115.684483
-4.991163	-3.718109	118.849289	-22.321552	13.864179	117.614174	34.130417	-10.336021	121.126556	32.696602	38.089607	117.764893	33.4135095	13.876793	119.4457245	-78.0566135	13.851565	115.7826235
-6.199321	-5.556441	118.911972	-22.17312	13.731597	117.819443	34.257813	-10.356259	121.211174	32.778896	38.029488	117.626762	33.5183545	13.8366145	119.418968	-77.8645945	13.6265795	116.219918
-7.124665	-6.653799	119.058456	-22.12142	13.6564	118.046608	34.345383	-10.390556	121.218887	32.823387	38.003429	117.535484	33.584385	13.8064365	119.3771855	-77.827225	13.5063635	116.7160305
-7.935269	-7.777593	119.096863	-22.023651	13.602204	118.288826	34.404598	-10.417927	121.240891	32.888859	37.955685	117.522408	33.6467285	13.768879	119.3816495	-77.6940305	13.435529	117.1960025
-8.986925	-8.791935	119.271507	-21.96924	13.582171	118.5158	34.469231	-10.447274	121.296181	32.949959	37.945881	117.468956	33.709595	13.7493035	119.3825685	-77.648075	13.4150385	117.6490315
-10.075182	-9.682065	119.447914	-21.924227	13.596206	118.689491	34.499676	-10.441897	121.400414	33.010258	37.945568	117.415512	33.754967	13.7518355	119.407963	-77.603421	13.4405765	117.971019
-11.162269	-10.538108	119.627975	-21.881567	13.654111	118.796066	34.520638	-10.442705	121.559273	33.084217	37.924503	117.300819	33.8024275	13.740899	119.430046	-77.5655615	13.567323	118.162086
-12.368093	-11.332024	119.898392	-21.816696	13.729591	118.86319	34.544067	-10.448049	121.73407	33.167328	37.884544	117.115341	33.8556975	13.7182475	119.4247055	-77.4890895	13.7409345	118.3016745
-14.196658	-12.323592	120.307854	-21.74402	13.801603	118.949417	34.559048	-10.496441	122.025551	33.291348	37.759983	116.712822	33.925198	13.631771	119.3691865	-77.413238	13.971435	118.5296475
-15.473059	-12.865027	120.613228	-21.667488	13.82471	119.038414	34.569626	-10.576754	122.19101	33.375404	37.643661	116.405914	33.972515	13.5334535	119.298462	-77.307491	14.1159665	118.778366
-16.773643	-13.377675	120.853615	-21.627964	13.790268	119.135574	34.582294	-10.67475	122.274841	33.444157	37.518787	116.144897	34.0132255	13.4220185	119.209869	-77.2691535	14.1585175	119.061279
-18.088938	-13.761886	121.045815	-21.565897	13.71644	119.19931	34.605293	-10.765381	122.340027	33.497139	37.40136	115.965042	34.051216	13.3179895	119.1525345	-77.18301	14.1148905	119.2460855
-19.370184	-14.068582	121.141174	-21.524134	13.664326	119.234978	34.617058	-10.851875	122.386757	33.539581	37.30677	115.798317	34.0783195	13.2274475	119.092537	-77.1265875	14.1012045	119.377419
-20.738762	-14.298638	121.21637	-21.479416	13.603216	119.237411	34.609524	-10.934821	122.419266	33.578423	37.224472	115.637436	34.0939735	13.1448255	119.028351	-77.0528055	14.0616065	119.446471
-22.054567	-14.351535	121.255028	-21.446369	13.59134	119.237221	34.6124	-10.97607	122.432266	33.633564	37.157597	115.479752	34.122982	13.0907635	118.956009	-77.01572	14.0919165	119.518433
-24.067339	-14.291962	121.285606	-21.395712	13.56781	119.311073	34.610184	-11.050032	122.410988	33.70565	37.081909	115.321693	34.157917	13.0159385	118.8663405	-76.949341	14.1196815	119.7558055
-25.397774	-14.150113	121.250809	-21.31908	13.520561	119.409683	34.621399	-11.106235	122.331001	33.743771	37.036602	115.301476	34.182585	12.9651835	118.8162385	-76.820745	14.0759385	120.0031275
-26.697489	-13.884316	121.249367	-21.290388	13.477528	119.621346	34.632549	-11.185971	122.255661	33.800934	36.988998	115.352844	34.2167415	12.9015135	118.8042525	-76.7975175	14.0535425	120.4384395
-28.004923	-13.512166	121.239006	-21.203766	13.42549	119.862221	34.664665	-11.256154	122.137924	33.847263	36.968891	115.503349	34.255964	12.8563685	118.8206365	-76.663496	13.9946115	120.9038055
-29.325951	-13.059296	121.218193	-21.166683	13.375433	120.134338	34.677593	-11.306539	122.011063	33.889072	36.945038	115.721069	34.2833325	12.8192495	118.866066	-76.6166985	13.9316165	121.40261
-30.582073	-12.506643	121.206375	-21.135569	13.337113	120.420364	34.702927	-11.371675	121.839165	33.941341	36.942993	115.968636	34.322134	12.785659	118.9039005	-76.593272	13.888567	121.9368275
-31.834776	-11.863803	121.219566	-21.056561	13.286528	120.698204	34.741863	-11.425708	121.680786	33.986443	36.942463	116.263077	34.364153	12.7583775	118.9719315	-76.477275	13.8146785	122.4244765
-33.644218	-10.774845	121.195374	-20.995508	13.252009	121.03418	34.769238	-11.50555	121.449127	34.086117	36.9361	116.694984	34.4276775	12.715275	119.0720555	-76.4186935	13.788743	122.9963045
-34.810814	-9.999119	121.1287	-20.992765	13.231967	121.172058	34.760483	-11.583244	121.287598	34.139709	36.928879	116.908218	34.450096	12.6728175	119.097908	-76.435626	13.7911165	123.246208
-35.969303	-9.097613	121.061371	-20.967028	13.261251	121.26429	34.745121	-11.624619	121.139267	34.208904	36.904972	117.094597	34.4770125	12.6401765	119.116932	-76.4110685	13.8823255	123.411648
-37.064781	-8.163805	121.012901	-20.957739	13.2981	121.297989	34.715488	-11.677937	120.975998	34.246998	36.891109	117.177475	34.481243	12.606586	119.0767365	-76.396721	13.989614	123.5192415
-38.1157	-7.238016	121.026848	-20.938297	13.334775	121.354721	34.680237	-11.74499	120.770584	34.293823	36.8284	117.254272	34.48703	12.541705	119.012428	-76.363624	14.127845	123.697014
-39.144123	-6.213395	121.182251	-20.915964	13.3287	121.50843	34.637032	-11.838398	120.554413	34.333454	36.747295	117.312004	34.485243	12.4544485	118.9332085	-76.317171	14.2029515	124.0836515
-40.08709	-5.212695	121.364174	-20.884506	13.280641	121.74456	34.582573	-11.938819	120.323006	34.386192	36.652832	117.403923	34.4843825	12.3570065	118.8634645	-76.2533945	14.2042755	124.6256555
-41.435154	-3.663802	121.620476	-20.840233	13.145161	122.030136	34.572887	-12.091601	120.010963	34.465034	36.530746	117.624214	34.5189605	12.2195725	118.8175885	-76.1994265	14.0707495	125.2426835
-42.278557	-2.619151	121.694984	-20.818262	13.095644	122.12516	34.553753	-12.197952	119.804558	34.512371	36.451523	117.795097	34.533062	12.1267855	118.7998275	-76.169586	14.0645025	125.4504925
-43.03997	-1.550795	121.680893	-20.800955	13.042824	122.149811	34.504215	-12.300364	119.61821	34.564842	36.354008	117.934181	34.5345285	12.026822	118.7761955	-76.1364385	14.058826	125.5234265
-43.763027	-0.495545	121.584213	-20.812111	12.973123	122.118309	34.448227	-12.400799	119.468948	34.60754	36.254604	117.997002	34.5278835	11.9269025	118.732975	-76.1521055	14.0193435	125.503643
-44.452068	0.600481	121.528938	-20.860012	12.946651	122.037331	34.373264	-12.509303	119.306717	34.655804	36.15118	118.027748	34.514534	11.8209385	118.6672325	-76.234558	14.0723635	125.4074295
-45.094845	1.681692	121.431114	-20.884981	12.937061	121.909592	34.274658	-12.631698	119.171379	34.692627	36.034992	117.999283	34.4836425	11.701647	118.585331	-76.2536045	14.172475	125.233853
-45.618965	2.760296	121.365417	-20.878683	12.915349	121.819664	34.183987	-12.732347	119.057777	34.733315	35.937172	117.929672	34.458651	11.6024125	118.4937245	-76.216017	14.2282855	125.1456035
-46.400467	4.364489	121.288147	-20.907515	12.918624	121.696564	34.088371	-12.883626	118.936417	34.794899	35.796112	117.839287	34.441635	11.456243	118.387852	-76.256665	14.381005	125.005276
-46.836639	5.445776	121.214966	-20.920349	12.923893	121.59935	34.037624	-12.94531	118.955193	34.82621	35.763805	117.706322	34.431917	11.4092475	118.3307575	-76.272615	14.4385385	124.8679425
-47.185905	6.504373	121.106018	-20.92354	12.955131	121.454239	34.027584	-12.955527	119.024147	34.855671	35.760365	117.530647	34.4416275	11.402419	118.277397	-76.2887075	14.507843	124.631081
-47.498795	7.578483	120.963799	-20.926853	13.050614	121.281586	34.02977	-12.923061	119.104507	34.866898	35.790031	117.292992	34.448334	11.433485	118.1987495	-76.30204	14.667743	124.3644225
-47.74715	8.657475	120.791687	-20.927954	13.148646	121.081886	34.048481	-12.843334	119.243637	34.838516	35.847015	117.017433	34.4434985	11.5018405	118.130535	-76.2994065	14.7954515	124.033237
-47.951233	9.772391	120.661781	-20.932053	13.254123	120.920395	34.071205	-12.755081	119.349014	34.800518	35.90781	116.739784	34.4358615	11.5763645	118.044399	-76.2999675	14.9318815	123.796391
-48.1077	10.830674	120.536232	-20.919588	13.311003	120.814156	34.095963	-12.648003	119.476784	34.771996	35.983959	116.479179	34.4339795	11.667978	117.9779815	-76.2731555	14.954028	123.6503305
-48.20657	12.493179	120.430733	-20.919279	13.403214	120.709122	34.120838	-12.521483	119.654533	34.685062	36.088257	116.134895	34.40295	11.783387	117.894714	-76.241508	15.023041	123.52353
-48.202991	13.635017	120.402863	-20.916325	13.427873	120.701408	34.141235	-12.448945	119.8004	34.626534	36.155396	115.929665	34.3838845	11.8532255	117.8650325	-76.2165345	15.0025205	123.5377835
-48.216953	14.793169	120.356956	-20.952078	13.455282	120.708481	34.15897	-12.346334	119.923035	34.549793	36.21648	115.783119	34.3543815	11.935073	117.853077	-76.2585375	14.975491	123.563885
-48.119823	15.954786	120.344833	-20.988968	13.455365	120.726624	34.162998	-12.286583	120.018005	34.459026	36.281216	115.676033	34.311012	11.9973165	117.847019	-76.288948	14.9134135	123.606229
-47.96563	17.16346	120.437172	-21.038876	13.450254	120.819046	34.147987	-12.222104	120.0886	34.345314	36.334766	115.547623	34.2466505	12.056331	117.8181115	-76.3244025	14.844177	123.8199805
-47.772953	18.364944	120.621765	-21.093681	13.398051	120.967361	34.129669	-12.155439	120.121346	34.215866	36.395096	115.495888	34.1727675	12.1198285	117.808617	-76.3601295	14.6762735	124.126105
-47.591789	19.592154	120.777954	-21.150604	13.350615	121.143066	34.117538	-12.080422	120.162239	34.073494	36.45414	115.502632	34.095516	12.186859	117.8324355	-76.396724	14.514371	124.4536965
-47.163158	21.496407	121.049812	-21.262598	13.250317	121.419121	34.099159	-12.016597	120.195709	33.871979	36.547237	115.689346	33.985569	12.26532	117.9425275	-76.510765	14.235314	124.8957145
-46.814953	22.780954	121.158371	-21.362896	13.177512	121.538841	34.088036	-11.975069	120.184288	33.741913	36.618568	115.886139	33.9149745	12.3217495	118.0352135	-76.6407665	14.0332745	125.0424685
-46.380337	24.096581	121.157753	-21.425154	13.136147	121.603477	34.061092	-11.911804	120.176338	33.621506	36.713226	116.09256	33.841299	12.400711	118.134449	-76.691607	13.871583	125.072505
-45.946934	25.411325	121.119537	-21.503119	13.115086	121.614281	34.008358	-11.852174	120.133972	33.521542	36.780212	116.263153	33.76495	12.464019	118.1985625	-76.771188	13.766153	125.0299995
-45.460659	26.784023	121.046104	-21.637917	13.15458	121.540497	33.951294	-11.835325	120.066162	33.440502	36.843952	116.375664	33.695898	12.5043135	118.220913	-76.971732	13.8048465	124.860081
-44.874687	28.146194	120.934212	-21.732092	13.227026	121.483292	33.855309	-11.819398	119.960747	33.384403	36.867371	116.479088	33.619856	12.5239865	118.2199175	-77.08404	13.9300655	124.7466665
-44.297569	29.553509	120.925812	-21.790798	13.292855	121.384155	33.740704	-11.81118	119.819405	33.340164	36.881153	116.61335	33.540434	12.5349865	118.2163775	-77.12203	14.0507235	124.5519325
-43.235146	31.614119	121.07415	-21.935757	13.359925	121.339249	33.541611	-11.851567	119.531616	33.286316	36.863785	116.998695	33.4139635	12.506109	118.2651555	-77.2854775	14.213741	124.4133425
-42.521702	32.940727	121.323463	-22.010044	13.369165	121.33062	33.410561	-11.890973	119.296692	33.242813	36.857395	117.425667	33.326687	12.483211	118.3611795	-77.346775	14.255119	124.3000605
-41.729652	34.229774	121.665779	-22.152147	13.360453	121.317413	33.300518	-11.892	119.032074	33.179325	36.866261	117.934586	33.2399215	12.4871305	118.48333	-77.5442155	14.2337755	124.151496
-40.942074	35.438099	122.044312	-22.248663	13.337095	121.335968	33.210392	-11.891588	118.736031	33.092529	36.881058	118.515984	33.1514605	12.494735	118.6260075	-77.6487865	14.179455	124.0459285
-40.132885	36.635139	122.453514	-22.431322	13.357575	121.421349	33.12587	-11.869875	118.447922	33.001503	36.888275	119.109901	33.0636865	12.5092	118.7789115	-77.9263305	14.20595	124.0637865
-39.258514	37.716949	122.829521	-22.605251	13.335872	121.445442	33.060459	-11.85166	118.21637	32.914642	36.893517	119.667206	32.9875505	12.5209285	118.941788	-78.1980525	14.1508155	123.949096
-38.393154	38.736645	123.168861	-22.58086	13.273059	121.200623	32.994698	-11.821857	118.018852	32.855682	36.882065	120.193466	32.92519	12.530104	119.106159	-78.08691	14.016014	123.295087
-37.068123	40.156193	123.696373	-22.709236	13.357684	121.174599	32.951729	-11.760653	117.776749	32.764664	36.881481	120.874718	32.8581965	12.560414	119.3257335	-78.2766685	14.154954	123.0234645
-36.143047	40.93758	124.042892	-22.746471	13.432137	121.183289	32.935829	-11.716399	117.674088	32.726501	36.887363	121.213379	32.831165	12.585482	119.4437335	-78.324107	14.278792	122.9228445
-34.967701	41.485538	124.172745	-22.548342	13.311571	121.147629	32.932644	-11.670394	117.619957	32.689018	36.909256	121.474251	32.810831	12.619431	119.547104	-77.907515	14.003711	122.748154
-33.949509	42.045113	124.290695	-22.782486	13.565386	121.284058	32.951881	-11.617298	117.600754	32.66544	36.929409	121.70414	32.8086605	12.6560555	119.652447	-78.3736325	14.4747165	122.915669
-32.982582	42.550545	124.462059	-22.806164	13.631972	121.360794	32.984486	-11.588956	117.626122	32.636303	36.942764	121.864769	32.8103945	12.676904	119.7454455	-78.4227225	14.58704	122.9761425
-32.000233	42.861816	124.52018	-22.58938	13.382533	121.303154	33.017891	-11.565872	117.689476	32.586201	36.956562	121.976494	32.802046	12.695345	119.832985	-77.980806	14.069721	122.773323
-31.116489	43.072845	124.608803	-22.878899	13.594633	121.438042	33.0229	-11.562844	117.769455	32.508934	36.954288	122.052071	32.765917	12.695722	119.910763	-78.523715	14.493544	122.965321
-29.980448	43.386189	124.791428	-22.908716	13.572661	121.585129	33.022751	-11.601596	117.960266	32.436192	36.914509	122.078911	32.7294715	12.6564565	120.0195885	-78.5469035	14.4888655	123.1506695
-28.679197	43.150532	124.55088	-22.948568	13.556993	121.689667	33.009796	-11.638373	118.108734	32.393711	36.889465	122.078796	32.7017535	12.625546	120.093765	-78.5988895	14.48844	123.285569
-28.14011	43.121681	124.700012	-23.016361	13.502504	121.826538	32.982231	-11.682704	118.299355	32.728474	36.709164	121.860229	32.8553525	12.51323	120.079792	-78.8880745	14.491778	123.573284
-27.245569	42.882378	124.669266	-23.304653	13.638449	122.280846	32.953884	-11.710968	118.481102	32.256554	36.843346	121.984612	32.605219	12.566189	120.232857	-79.214525	14.710709	124.328835
-26.303062	42.430267	124.575638	-23.155924	13.434561	122.137787	32.903839	-11.749541	118.666718	32.547016	36.674561	121.724747	32.7254275	12.46251	120.1957325	-79.0372755	14.406612	124.0798415
-25.3783	41.925545	124.488983	-23.220909	13.407935	122.395859	32.818218	-11.785102	118.861237	32.021263	36.817242	121.839966	32.4197405	12.51607	120.3506015	-78.8615585	14.2998	124.4411165
-24.545202	41.342239	124.434509	-23.572029	13.53703	122.765778	32.722752	-11.826995	119.086159	31.907536	36.791317	121.764687	32.315144	12.482161	120.425423	-79.459202	14.591899	125.106133
-23.262419	40.405067	124.256744	-23.703911	13.472017	122.973129	32.543488	-11.883933	119.46714	31.710854	36.770138	121.647385	32.127171	12.4431025	120.5572625	-79.534993	14.5009315	125.3889955
-22.516766	39.699184	124.104584	-23.787354	13.480335	123.046097	32.411377	-11.903625	119.70562	31.951267	36.616776	121.369743	32.181322	12.3565755	120.5376815	-79.75603	14.6040945	125.5545125
-21.732689	38.89423	123.941185	-23.862545	13.44357	123.049591	32.297279	-11.890086	119.958588	31.41213	36.802914	121.443153	31.8547045	12.456414	120.7008705	-79.5797945	14.430726	125.3983115
-20.931377	38.088974	123.728928	-23.978849	13.443672	123.057594	32.202599	-11.841143	120.198441	31.269651	36.861805	121.318794	31.736125	12.510331	120.7586175	-79.693823	14.377013	125.3565705
-20.181969	37.218319	123.431564	-24.119062	13.503141	122.993759	32.10643	-11.78945	120.398247	31.133579	36.925461	121.164413	31.6200045	12.5680055	120.78133	-79.8581285	14.4382765	125.206188
-19.413401	36.294548	123.112663	-24.20406	13.532578	122.839447	32.040661	-11.713807	120.589424	31.008478	37.020988	120.924469	31.5245695	12.6535905	120.7569465	-79.9326895	14.4115655	124.9219475
-18.624731	35.367619	122.671974	-24.280579	13.579777	122.624435	32.001995	-11.617917	120.75499	30.891191	37.136379	120.640312	31.446593	12.759231	120.697651	-80.007751	14.400323	124.551219
-17.567324	33.912598	121.97126	-24.397472	13.661182	122.238159	31.970293	-11.457485	120.94693	30.724276	37.306358	120.104324	31.3472845	12.9244365	120.525627	-80.1422285	14.3979275	123.950691
-16.825848	32.911716	121.537865	-24.434435	13.671325	121.983826	31.939089	-11.385906	121.049225	30.64707	37.356247	119.703987	31.2930795	12.9851705	120.376606	-80.1619495	14.3574795	123.591046
-16.079369	31.891844	121.123161	-24.461115	13.67659	121.754799	31.912888	-11.381093	121.124283	30.590254	37.356827	119.282547	31.251571	12.987867	120.203415	-80.173801	14.365313	123.306183
-15.418064	30.864328	120.771027	-24.484411	13.63368	121.548798	31.870121	-11.409197	121.199753	30.547852	37.316521	118.897751	31.2089865	12.953662	120.048752	-80.1778085	14.313698	123.048844
-14.784373	29.841539	120.468666	-24.520939	13.573076	121.382202	31.837738	-11.458961	121.284576	30.508541	37.251942	118.536583	31.1731395	12.8964905	119.9105795	-80.2150175	14.2496615	122.8538245
-14.119537	28.823298	120.233246	-24.559374	13.54169	121.229851	31.804573	-11.50366	121.375549	30.460241	37.185246	118.182137	31.132407	12.840793	119.778843	-80.251155	14.242587	122.680859
-13.479405	27.868647	120.019554	-24.569191	13.478815	121.128502	31.74898	-11.527342	121.472504	30.392191	37.124393	117.871033	31.0705855	12.7985255	119.6717685	-80.2089675	14.1591045	122.5852355
-12.749402	26.403877	119.880829	-24.655827	13.372665	121.047783	31.697348	-11.595188	121.590355	30.308025	37.034927	117.542542	31.0026865	12.7198695	119.5664485	-80.3143405	14.0254605	122.5291175
-12.213443	25.48056	119.868958	-24.714603	13.265016	121.017601	31.657013	-11.655175	121.65432	30.239967	36.967598	117.44474	30.94849	12.6562115	119.54953	-80.377696	13.8738205	122.485672
-11.721544	24.590866	119.867088	-24.763086	13.178083	120.975182	31.614002	-11.713932	121.648514	30.162441	36.911613	117.369926	30.8882215	12.5988405	119.50922	-80.4143935	13.7573255	122.441144
-11.158332	23.764175	119.833412	-24.817886	13.037594	120.944557	31.586391	-11.752734	121.609512	30.092079	36.869896	117.331421	30.839235	12.558581	119.4704665	-80.475007	13.516607	122.4186475
-10.803998	22.961565	119.915459	-24.848661	12.949207	120.944595	31.566334	-11.776533	121.568443	30.018257	36.84827	117.337891	30.7922955	12.5358685	119.453167	-80.4896175	13.3625455	122.436023
-10.40839	22.213058	119.994202	-24.905783	12.866327	120.941185	31.571251	-11.798008	121.520058	29.963589	36.835327	117.465019	30.76742	12.5186595	119.4925385	-80.578986	13.2139945	122.3898315
-10.004899	21.479364	120.12442	-24.9137	12.793842	120.958038	31.542713	-11.800476	121.479057	29.921263	36.843552	117.609741	30.731988	12.521538	119.544399	-80.559388	13.066146	122.371677
-9.409864	20.491451	120.326698	-25.003323	12.712632	121.026764	31.506029	-11.788342	121.396812	29.878469	36.880085	117.933594	30.692249	12.5458715	119.665203	-80.698895	12.8793925	122.388325
-9.071118	19.901386	120.479431	-25.025818	12.682798	121.075844	31.499655	-11.764494	121.350243	29.861168	36.919506	118.244171	30.6804115	12.577506	119.797207	-80.7320475	12.78809	122.354481
-8.783165	19.28137	120.639908	-25.061497	12.659472	121.111748	31.49584	-11.742861	121.304794	29.849026	36.959072	118.566933	30.672433	12.6081055	119.9358635	-80.795427	12.7108385	122.2876325
-8.515196	18.654535	120.745514	-25.083843	12.661317	121.161057	31.482145	-11.68916	121.262596	29.841721	37.028946	118.852493	30.661933	12.669893	120.0575445	-80.829619	12.652741	122.2645695
-8.28446	18.095396	120.847664	-25.088512	12.717504	121.187386	31.494787	-11.605405	121.231438	29.815525	37.135128	119.048752	30.655156	12.7648615	120.140095	-80.83218	12.6701465	122.234677
-8.039776	17.550743	120.914474	-25.107252	12.76825	121.219162	31.520254	-11.48363	121.207985	29.783148	37.247372	119.17733	30.651701	12.881871	120.1926575	-80.866205	12.654629	122.2456665
-7.84521	17.035482	120.986427	-25.114113	12.831656	121.283188	31.529499	-11.378201	121.222099	29.746038	37.362041	119.240204	30.6377685	12.99192	120.2311515	-80.8659945	12.671392	122.3352245
-7.57679	16.31386	121.072937	-25.13949	12.938404	121.373329	31.543043	-11.226823	121.306313	29.716572	37.506466	119.230034	30.6298075	13.1398215	120.2681735	-80.9087875	12.7369865	122.4784845
-7.463349	15.7953	121.119347	-25.135693	12.980296	121.471634	31.545189	-11.15576	121.395874	29.699362	37.587616	119.140648	30.6222755	13.215928	120.268261	-80.8936615	12.744664	122.675007
-7.406272	15.295139	121.139923	-25.128332	13.084771	121.517227	31.545443	-11.099603	121.551132	29.699024	37.649815	118.977585	30.6222335	13.275106	120.2643585	-80.8788975	12.894436	122.7700955
-7.350965	14.813163	121.131638	-25.145107	13.174717	121.479691	31.534958	-11.004913	121.729492	29.695955	37.724979	118.783638	30.6154565	13.360033	120.256565	-80.9056705	12.989401	122.702817
-7.287783	14.398414	121.063087	-25.149954	13.311936	121.418678	31.53171	-10.899978	121.881851	29.683241	37.826714	118.541313	30.6074755	13.463368	120.211582	-80.9073835	13.160504	122.625774
-7.320951	14.029962	121.004082	-25.143871	13.410552	121.315071	31.545937	-10.743609	121.982834	29.684856	37.940102	118.338486	30.6153965	13.5982465	120.16066	-80.9031385	13.2228575	122.469482
-7.351627	13.722012	120.948174	-25.097307	13.549039	121.236359	31.56077	-10.606941	122.028908	29.68927	38.071426	118.18602	30.62502	13.7322425	120.107464	-80.819634	13.3658355	122.365254
-7.393164	13.355162	120.957031	-24.998823	13.722928	121.217224	31.690157	-10.335684	122.071793	29.752308	38.327621	118.191887	30.7212325	13.9959685	120.13184	-80.7188785	13.4498875	122.302608
-7.45251	13.183138	121.004662	-24.909363	13.841904	121.277725	31.801123	-10.139051	122.065796	29.817724	38.528149	118.37188	30.8094235	14.194549	120.218838	-80.6281495	13.489259	122.336612
-7.528621	13.022429	121.053635	-24.835623	13.981478	121.298561	31.895563	-9.93387	122.020927	29.886675	38.756493	118.622482	30.891119	14.4113115	120.3217045	-80.562365	13.5516445	122.2754175
-7.595668	12.90449	121.07946	-24.75378	14.151721	121.374763	31.955471	-9.715488	121.874512	29.948175	38.979813	118.942818	30.951823	14.6321625	120.408665	-80.459383	13.6712795	122.340861
-7.792534	12.824741	121.179703	-24.701763	14.344832	121.475029	32.023167	-9.491791	121.680809	30.00643	39.208294	119.263313	31.0147985	14.8582515	120.472061	-80.4183245	13.8314125	122.477997
-7.955172	12.78984	121.25708	-24.628386	14.554256	121.611977	32.080021	-9.262676	121.442352	30.068933	39.45005	119.648293	31.074477	15.093687	120.5453225	-80.331249	14.014825	122.6786315
-8.084902	12.779612	121.311401	-24.542297	14.756168	121.749771	32.120598	-9.053682	121.140694	30.140642	39.673134	120.083443	31.13062	15.309726	120.6120685	-80.215214	14.20261	122.8874735
-8.342418	12.784557	121.401093	-24.478609	15.083112	121.946808	32.148823	-8.777151	120.636108	30.247677	39.951122	120.712341	31.19825	15.5869855	120.6742245	-80.155468	14.5792385	123.2193915
-8.532304	12.788727	121.437714	-24.425632	15.266331	122.077522	32.152809	-8.59477	120.274963	30.31712	40.102795	121.113029	31.2349645	15.7540125	120.693996	-80.0862285	14.7786495	123.461048
-8.713012	12.760215	121.473732	-24.3659	15.498153	122.204079	32.182034	-8.40512	120.004868	30.372313	40.269695	121.462784	31.2771735	15.9322875	120.733826	-80.0089735	15.0640185	123.674332
-8.930762	12.73648	121.536507	-24.318457	15.701972	122.30899	32.190968	-8.240403	119.790993	30.828873	40.260334	121.609161	31.5099205	16.0099655	120.700077	-80.1468345	15.3939785	123.917903
-9.118607	12.637758	121.543465	-24.402758	15.966652	122.421349	32.203075	-8.104084	119.650505	30.896877	40.377079	121.862114	31.549976	16.1364975	120.7563095	-80.355492	15.7968065	124.0863885
-9.407099	12.493019	121.505951	-24.370298	16.097391	122.412857	32.207809	-8.005127	119.600334	30.948702	40.479805	121.961739	31.5782555	16.237339	120.7810365	-80.3188515	15.957443	124.0446775
-9.608856	12.279111	121.407333	-24.361891	16.275164	122.39138	32.219685	-7.888027	119.529007	30.970827	40.573387	122.002998	31.595256	16.34268	120.7660025	-80.319038	16.207648	124.0167575
-9.993168	11.84369	121.273628	-24.305149	16.411839	122.31517	32.223042	-7.783555	119.501343	30.9977	40.693748	121.913086	31.610371	16.4550965	120.7072145	-80.220669	16.3685815	123.9231255
-10.276284	11.447103	121.212624	-24.306707	16.498241	122.313438	32.226608	-7.718424	119.46167	31.019369	40.752567	121.875786	31.6229885	16.5170715	120.668728	-80.2364025	16.4794105	123.958148
-10.631657	10.965816	121.166138	-24.250919	16.558821	122.342125	32.239925	-7.626305	119.466988	31.038937	40.824585	121.854996	31.639431	16.59914	120.660992	-80.141269	16.518502	124.023258
-10.959402	10.527791	121.144211	-24.181995	16.663132	122.329819	32.251915	-7.535839	119.471825	31.068674	40.922649	121.877838	31.6602945	16.693405	120.6748315	-80.0242845	16.632859	123.9848065
-11.277226	10.056753	121.143707	-24.175594	16.795427	122.403061	32.264595	-7.426609	119.495438	31.064627	41.045307	121.940872	31.664611	16.809349	120.718155	-80.015799	16.781505	124.087967
-11.662045	9.514866	121.08606	-24.184366	16.954782	122.42614	32.25058	-7.274201	119.54216	31.061569	41.190918	121.961884	31.6560745	16.9583585	120.752022	-80.0248065	16.9512055	124.100258
-12.011272	8.942001	120.968163	-24.207237	17.153034	122.408997	32.231663	-7.107596	119.586411	31.048426	41.347389	121.944489	31.6400445	17.1198965	120.76545	-80.0545185	17.1861715	124.052544
-12.647955	7.900716	120.852051	-24.300247	17.494019	122.402443	32.189121	-6.930501	119.714714	31.054485	41.561039	121.75518	31.621803	17.315269	120.734947	-80.222297	17.672769	124.069939
-13.326718	7.439422	120.957222	-24.268892	17.686773	122.226563	32.135986	-6.826474	119.856873	31.046158	41.677361	121.550514	31.591072	17.4254435	120.7036935	-80.128856	17.9481025	123.7494325
-13.55874	6.471237	120.73761	-24.274807	17.83485	122.132889	32.09623	-6.777953	120.033455	31.049028	41.755615	121.288788	31.572629	17.488831	120.6611215	-80.122243	18.180869	123.6046565
-13.993231	5.679598	120.655975	-24.325573	17.955351	122.025452	32.047882	-6.753911	120.188461	30.649996	41.960869	121.168327	31.348939	17.603479	120.678394	-80.000085	18.307223	123.37251
-14.497827	4.746489	120.544327	-24.367474	18.033033	121.896698	31.995886	-6.759181	120.29834	30.616642	41.96233	120.857323	31.306264	17.6015745	120.5778315	-80.041212	18.4644915	123.2155645
-14.975372	3.921396	120.558807	-24.387697	18.056755	121.762505	31.936407	-6.791572	120.393478	30.587349	41.937141	120.497574	31.261878	17.5727845	120.445526	-80.037272	18.5407255	123.079484
-15.523439	3.015663	120.568657	-24.411465	18.05969	121.642792	31.896013	-6.861334	120.521965	30.551651	41.891251	120.109222	31.223832	17.5149585	120.3155935	-80.046762	18.6044215	122.9699905
-16.35178	1.667608	120.675636	-24.49753	18.029652	121.415009	31.838289	-6.966671	120.955872	30.503767	41.783787	119.504753	31.171028	17.408558	120.2303125	-80.166088	18.650746	122.5997055
-17.021513	0.725862	120.883873	-24.575159	18.015448	121.199753	31.773701	-7.057847	121.430061	30.463848	41.664272	119.048401	31.1187745	17.3032125	120.239231	-80.2690925	18.7276835	122.160275
-17.651016	-0.096202	121.126793	-24.689728	17.926174	120.967422	31.697083	-7.180094	121.922981	30.410543	41.486496	118.589462	31.053813	17.153201	120.2562215	-80.433269	18.699147	121.6786225
-18.335972	-0.865271	121.360222	-24.774147	17.814257	120.800468	31.586472	-7.345246	122.33107	30.364141	41.247116	118.16909	30.9753065	16.950935	120.25008	-80.5236005	18.677579	121.350856
-19.030369	-1.5939	121.477715	-24.841639	17.646784	120.688416	31.481174	-7.542982	122.642197	30.318338	40.998405	117.768074	30.899756	16.7277115	120.2051355	-80.583034	18.5658565	121.1716965
-19.738146	-2.255779	121.549286	-24.894917	17.435175	120.606979	31.390842	-7.754935	122.808563	30.283457	40.730904	117.551872	30.8371495	16.4879845	120.1802175	-80.6269835	18.3823655	121.0337405
-20.468409	-2.877131	121.572998	-24.971474	17.223083	120.511177	31.32135	-7.964782	122.888863	30.276129	40.499496	117.422615	30.7987395	16.267357	120.155739	-80.7416875	18.178809	120.866615
-21.562813	-3.565453	121.394753	-24.973621	16.96286	120.303551	31.251604	-8.196322	122.8946	30.263382	40.266418	117.322029	30.757493	16.035048	120.1083145	-80.704735	17.890672	120.4987875
-22.313858	-3.907761	121.227859	-25.028816	16.840605	120.170448	31.175781	-8.237213	122.844528	30.238979	40.175812	117.266068	30.70738	15.9692995	120.055298	-80.765012	17.7119105	120.285598
-23.068792	-4.151174	121.088043	-25.052202	16.76959	120.135071	31.152967	-8.310296	122.677353	30.222012	40.130821	117.282951	30.6874895	15.9102625	119.980152	-80.7918935	17.6289175	120.28999
-23.876785	-4.247896	120.944145	-25.043129	16.707537	120.150139	31.142378	-8.323099	122.569824	30.1674	40.140079	117.35804	30.654889	15.90849	119.963932	-80.741147	17.506584	120.336346
-24.693512	-4.279781	120.797325	-25.078026	16.654785	120.23349	31.120604	-8.323987	122.469353	30.12859	40.161724	117.584358	30.624597	15.9188685	120.0268555	-80.780649	17.3907015	120.4401245
-25.493849	-4.270205	120.618607	-25.106377	16.629726	120.313354	31.091516	-8.331051	122.331573	30.095308	40.19426	117.900208	30.593412	15.9316045	120.1158905	-80.806166	17.3278475	120.5108175
-26.296497	-4.153318	120.46682	-25.135031	16.624485	120.433464	31.057007	-8.318097	122.190628	30.062603	40.25671	118.23037	30.559805	15.9693065	120.210499	-80.829867	17.2796635	120.656429
-27.509802	-3.822288	120.299065	-25.204239	16.691406	120.589569	30.986858	-8.262098	121.976471	30.006828	40.347881	118.679642	30.496843	16.0428915	120.3280565	-80.905321	17.3399205	120.8510815
-28.355207	-3.551295	120.24926	-25.189131	16.764086	120.725037	30.965	-8.232333	121.879089	30.012703	40.385418	118.914642	30.4888515	16.0765425	120.3968655	-80.8671135	17.4516295	121.0532085
-29.220978	-3.208559	120.255486	-25.231901	16.820877	120.852829	30.938223	-8.210687	121.81382	30.037361	40.414856	119.125557	30.487792	16.1020845	120.4696885	-80.951594	17.5396695	121.2359695
-30.030769	-2.860274	120.285858	-25.216909	16.839371	120.990059	30.922812	-8.210773	121.757271	30.077099	40.418961	119.386627	30.4999555	16.104094	120.571949	-80.9337735	17.574648	121.408169
-30.85759	-2.448163	120.317947	-25.201967	16.856306	121.136978	30.904213	-8.208212	121.738922	30.116096	40.413483	119.584229	30.5101545	16.1026355	120.6615755	-80.9140885	17.6099765	121.6123805
-31.688236	-2.018387	120.261406	-25.204828	16.883665	121.264885	30.876177	-8.210139	121.675911	30.142027	40.417976	119.784966	30.509102	16.1039185	120.7304385	-80.918758	17.6634115	121.7993315
-32.528412	-1.542621	120.162094	-25.223202	16.891428	121.349838	30.833519	-8.203412	121.53376	30.120731	40.442787	119.986511	30.477125	16.1196875	120.7601355	-80.923529	17.6631685	121.9395405
-33.726681	-0.846298	119.932114	-25.261719	16.876143	121.437134	30.77549	-8.133449	121.199562	30.058702	40.518867	120.271873	30.417096	16.192709	120.7357175	-80.940534	17.559577	122.1385505
-34.516697	-0.351931	119.716263	-25.288996	16.889482	121.468719	30.749422	-8.05299	120.919647	29.998871	40.606739	120.557961	30.3741465	16.2768745	120.738804	-80.9521385	17.5020895	122.198634
-35.286606	0.155198	119.497391	-25.311518	16.926525	121.479271	30.725145	-7.952149	120.686127	29.952038	40.722275	120.8563	30.3385915	16.385063	120.7712135	-80.9616275	17.467987	122.1873285
-36.075027	0.667988	119.295204	-25.361443	17.000761	121.458183	30.694061	-7.817855	120.499573	29.901087	40.855644	121.093628	30.297574	16.5188945	120.7966005	-81.02046	17.4826275	122.1197655
-36.836403	1.176342	119.202682	-25.412746	17.165173	121.418091	30.655891	-7.657602	120.405869	29.858473	41.028351	121.180931	30.257182	16.6853745	120.7934	-81.082674	17.6449715	122.042782
-37.633423	1.655572	119.201721	-25.457275	17.344866	121.391037	30.608871	-7.510266	120.380081	29.820671	41.178871	121.158539	30.214771	16.8343025	120.76931	-81.129321	17.8554295	122.012764
-38.397892	2.125201	119.24865	-25.505682	17.531137	121.336189	30.550634	-7.389308	120.486748	29.783281	41.302784	121.012131	30.1669575	16.956738	120.7494395	-81.1783215	18.105536	121.9229385
-39.512875	2.757971	119.332039	-25.550396	17.677534	121.247742	30.488979	-7.300626	120.718277	29.736959	41.413914	120.68708	30.112969	17.056644	120.7026785	-81.213761	18.298424	121.7928055
-40.304703	3.098412	119.353416	-25.579306	17.672699	121.15538	30.479094	-7.296796	120.852318	29.708374	41.425247	120.46859	30.093734	17.0642255	120.660454	-81.252346	18.2811725	121.650306
-41.022968	3.467143	119.351028	-25.590315	17.610226	121.088181	30.486034	-7.324538	120.950249	29.682579	41.40089	120.256355	30.0843065	17.038176	120.603302	-81.2649365	18.182276	121.57306
-41.757244	3.748314	119.363991	-25.545406	17.468847	121.023048	30.541498	-7.375111	120.993446	29.666182	41.334538	120.05925	30.10384	16.9797135	120.526348	-81.194652	17.9579805	121.519748
-42.221157	3.901084	119.325546	-25.203695	17.20488	120.873665	30.594612	-7.412025	121.023773	29.649916	41.291763	119.807968	30.122264	16.939869	120.4158705	-80.529654	17.469891	121.3314595
-42.964382	4.237989	119.503006	-25.244755	17.00202	120.891129	30.661175	-7.421683	121.06601	29.624224	41.262688	119.540344	30.1426995	16.9205025	120.303177	-80.6322095	17.0835375	121.479081
-43.811382	4.764963	119.77919	-25.484797	17.054678	121.031128	30.738523	-7.424953	121.173653	29.580179	41.225658	119.247772	30.159351	16.9003525	120.2107125	-81.128945	17.2090035	121.8515435
-44.8447	5.336385	120.093391	-25.478098	16.861101	121.105072	30.819881	-7.419206	121.459389	29.478008	41.161667	118.788803	30.1489445	16.8712305	120.124096	-81.1051405	16.8509715	122.086048
-45.4739	5.748375	120.359947	-25.501621	16.701168	121.179138	30.829447	-7.438345	121.627876	29.355482	41.092556	118.474449	30.0924645	16.8271055	120.0511625	-81.0957065	16.5752305	122.3071135
-46.079502	6.21377	120.685028	-25.539421	16.509298	121.336685	30.822664	-7.47114	121.74559	29.213884	41.031765	118.159508	30.018274	16.7803125	119.952549	-81.097116	16.2382835	122.720821
-46.699581	6.693764	121.052696	-25.599182	16.318071	121.592056	30.815393	-7.502874	121.780251	29.056396	40.988346	117.905403	29.9358945	16.742736	119.842827	-81.1342585	15.893406	123.341285
-47.248344	7.269532	121.51284	-25.628677	16.106741	121.904518	30.836868	-7.503448	121.757904	28.917316	40.988289	117.751404	29.877092	16.7424205	119.754654	-81.134446	15.4710615	124.054382
-47.783268	7.848911	121.999023	-25.631323	15.924285	122.253693	30.889051	-7.467223	121.712852	28.713428	41.048138	117.575714	29.8012395	16.7904575	119.644283	-81.0638855	15.0581125	124.863103
-47.972836	8.364076	122.447113	-25.68173	15.768571	122.563103	30.893642	-7.391159	121.654419	28.525797	41.100735	117.546738	29.7097195	16.854788	119.6005785	-81.0731795	14.682354	125.5256275
-48.598938	9.397159	122.680817	-25.762913	15.551233	122.914886	30.939215	-7.281043	121.639107	28.254436	41.210087	117.559792	29.5968255	16.964522	119.5994495	-81.1226515	14.137944	126.2303225
-49.016777	10.174547	122.792839	-25.794516	15.449764	123.011627	30.970413	-7.207973	121.683647	28.116226	41.284725	117.666336	29.5433195	17.038376	119.6749915	-81.1323515	13.861152	126.3482625
-49.561893	11.181498	122.845947	-25.838345	15.377731	123.036919	31.001493	-7.162811	121.752289	28.022095	41.357437	117.773529	29.511794	17.097313	119.762909	-81.188484	13.658149	126.310929
-49.52681	11.866412	122.555855	-25.92737	15.376611	122.954666	30.996101	-7.116718	121.823929	27.94734	41.415874	117.78215	29.4717205	17.149578	119.8030395	-81.3264605	13.603644	126.1062925
-49.983608	13.01829	122.469307	-25.980967	15.356103	122.828354	30.971422	-7.092502	121.830963	27.872139	41.459442	117.69577	29.4217805	17.18347	119.7633665	-81.3837145	13.528736	125.8933415
-49.910343	13.806921	122.261414	-26.032425	15.376675	122.723045	30.923697	-7.06451	121.794342	27.809187	41.476231	117.52565	29.366442	17.2058605	119.659996	-81.431292	13.5474895	125.786094
-50.138569	14.907562	122.202621	-26.049053	15.393625	122.619293	30.896759	-7.047181	121.740067	27.762117	41.486816	117.355797	29.329438	17.2198175	119.547932	-81.427544	13.5674325	125.690654
-50.147755	16.419994	122.055161	-26.001415	15.42396	122.533836	30.919325	-7.040035	121.714417	27.789286	41.482998	117.178131	29.3543055	17.2214815	119.446274	-81.3571355	13.6264385	125.621398
-50.014011	17.520573	121.937416	-25.966915	15.423597	122.510696	30.951954	-7.048401	121.709953	27.830851	41.473934	117.126869	29.3914025	17.2127665	119.418411	-81.3252325	13.6344275	125.602981
-49.884697	18.58967	121.907471	-25.907993	15.420322	122.489311	31.019783	-7.067491	121.721062	27.908293	41.452988	117.077599	29.464038	17.1927485	119.3993305	-81.280024	13.6478955	125.5792915
-49.700512	19.706512	121.821152	-25.837847	15.395352	122.483681	31.076769	-7.090361	121.776558	27.978029	41.439503	117.076241	29.527399	17.174571	119.4263995	-81.203093	13.616133	125.5409625
-49.454918	20.84305	121.802094	-25.791359	15.384315	122.491203	31.153675	-7.09074	121.814621	28.048489	41.426331	117.120316	29.601082	17.1677955	119.4674685	-81.1838	13.6008345	125.5149375
-49.15139	22.045536	121.727768	-25.742207	15.361571	122.542427	31.20575	-7.11071	121.849869	28.104296	41.406338	117.18544	29.655023	17.147814	119.5176545	-81.139437	13.575328	125.5671995
-48.77116	23.223286	121.712616	-25.697624	15.343287	122.574631	31.244772	-7.127967	121.922699	28.161489	41.390846	117.231598	29.7031305	17.1314395	119.5771485	-81.0983785	13.5551345	125.5721135
-48.184582	25.093714	121.77018	-25.650898	15.318961	122.666489	31.319056	-7.12607	121.963051	28.234859	41.387066	117.297211	29.7769575	17.130498	119.630131	-81.0787535	13.507424	125.702847
-47.776077	26.34902	121.799004	-25.593105	15.31181	122.753563	31.361393	-7.121864	121.986946	28.278151	41.389153	117.28672	29.819772	17.1336445	119.636833	-81.005982	13.4899755	125.870293
-47.215168	27.625391	121.854424	-25.524319	15.2822	122.853638	31.431231	-7.133207	121.991623	28.331963	41.37685	117.272079	29.881597	17.1218215	119.631851	-80.930235	13.4425785	126.075425
-46.657528	28.945013	121.920731	-25.461498	15.26728	122.946617	31.484652	-7.156009	122.00235	28.374668	41.348412	117.260887	29.92966	17.0962015	119.6316185	-80.852656	13.4383585	126.2616155
-46.065151	30.268318	121.922318	-25.420374	15.204793	123.023987	31.546349	-7.199687	122.00705	28.41151	41.324158	117.275795	29.9789295	17.0622355	119.6414225	-80.8196775	13.3473505	126.4065515
-45.396851	31.611353	121.985481	-25.41045	15.153694	123.093475	31.565952	-7.236123	121.992874	28.413668	41.302639	117.347252	29.98981	17.033258	119.670063	-80.81071	13.27413	126.516887
-44.692245	32.965622	122.082344	-25.409042	15.032141	123.130058	31.583714	-7.274344	121.903297	28.388292	41.288605	117.490807	29.986003	17.0071305	119.697052	-80.804087	13.0571515	126.563064
-43.606667	35.025517	122.413513	-25.446632	14.877478	123.239197	31.561527	-7.333521	121.655952	28.298468	41.280071	117.825294	29.9299975	16.973275	119.740623	-80.8232615	12.781681	126.737771
-42.765091	36.405193	122.713409	-25.492147	14.781054	123.279366	31.540808	-7.342129	121.418846	28.21911	41.323288	118.155991	29.879959	16.9905795	119.7874185	-80.864253	12.5715285	126.7713135
-41.942619	37.780262	123.05616	-25.545523	14.699308	123.323021	31.525421	-7.311369	121.172043	28.138479	41.397892	118.618202	29.83195	17.0432615	119.8951225	-80.922996	12.3553545	126.7509195
-41.018612	39.104183	123.391571	-25.643253	14.639992	123.270073	31.490465	-7.261271	120.893776	28.052067	41.464802	119.193558	29.771266	17.1017655	120.043667	-81.057772	12.1782185	126.496479
-40.081795	40.435394	123.736343	-25.735125	14.625875	123.132339	31.455452	-7.194866	120.558701	27.973942	41.530167	119.850945	29.714697	17.1676505	120.204823	-81.184947	12.0840995	126.059855
-39.078541	41.747032	124.170975	-25.959332	14.745146	123.044571	31.400078	-7.105597	120.22525	27.895842	41.594654	120.562004	29.64796	17.2445285	120.393627	-81.566624	12.2457635	125.695515
-38.029675	42.937035	124.594704	-25.939259	14.67065	122.658173	31.367987	-6.994042	119.868134	28.201971	41.517456	121.169128	29.784979	17.261707	120.518631	-81.663497	12.079593	124.797715
-36.427139	44.592182	125.261818	-26.036501	14.827487	122.354385	31.353897	-6.80383	119.40316	28.078949	41.640652	122.208153	29.716423	17.418411	120.8056565	-81.789425	12.236563	123.9031135
-35.084328	45.394848	125.652061	-26.118351	15.020087	122.298523	31.324499	-6.623721	119.142029	28.025293	41.760056	122.713676	29.674896	17.5681675	120.9278525	-81.911598	12.4720065	123.6691935
-33.990005	46.251991	126.050186	-26.148657	15.237562	122.355247	31.295439	-6.471401	119.001595	28.002363	41.868446	123.07254	29.648901	17.6985225	121.0370675	-81.946215	12.7766015	123.6734265
-32.800327	47.077217	126.398178	-26.178909	15.413065	122.423302	31.293308	-6.355258	118.986679	28.026237	41.958153	123.348846	29.6597725	17.8014475	121.1677625	-82.0175905	13.0246825	123.6788415
-31.673002	47.696705	126.453552	-26.23156	15.555923	122.460426	31.295696	-6.300615	119.044456	28.043148	42.00769	123.558105	29.669422	17.8535375	121.3012805	-82.132542	13.2583085	123.6195715
-30.872917	48.331619	126.625168	-26.233601	15.677807	122.454178	31.303211	-6.288015	119.135574	28.039795	42.028271	123.673393	29.671503	17.870128	121.4044835	-82.138705	13.485486	123.5038725
-29.685364	48.69519	126.483025	-26.236456	15.76816	122.471199	31.306219	-6.302948	119.264915	28.031677	42.031319	123.646225	29.668948	17.8641855	121.45557	-82.14186	13.6721345	123.486828
-28.008247	49.003792	126.206291	-26.264635	15.807544	122.440163	31.281301	-6.394157	119.527817	28.050053	41.977074	123.492813	29.665677	17.7914585	121.510315	-82.194947	13.8236295	123.370011
-26.950895	49.023293	125.99379	-26.557505	15.970908	122.740402	31.250196	-6.488119	119.78257	28.053137	41.92659	123.343788	29.6516665	17.7192355	121.563179	-82.7666765	14.2225805	123.917625
-25.883177	48.981407	125.708817	-26.502878	15.890123	122.728394	31.205507	-6.606315	120.018539	28.028084	41.847195	123.150681	29.6167955	17.62044	121.58461	-82.6225515	14.159806	123.872178
-24.765863	48.780663	125.364601	-26.528126	15.8868	122.775734	31.140671	-6.712915	120.236847	28.010056	41.76609	122.886299	29.5753635	17.5265875	121.561573	-82.6316155	14.2470125	123.989895
-23.695261	48.541035	125.011154	-26.535679	15.866147	122.790085	31.046347	-6.838488	120.444229	27.963781	41.681992	122.58606	29.505064	17.421752	121.5151445	-82.576422	14.310542	124.0650255
-22.791189	48.182819	124.745262	-26.555521	15.784554	122.732857	30.950277	-6.966728	120.612885	27.533892	41.723049	122.471634	29.2420845	17.3781605	121.5422595	-82.3531265	14.1909475	123.9234545
-21.858347	47.825634	124.494675	-26.614943	15.732534	122.729431	30.832165	-7.113307	120.798256	27.871138	41.453606	122.046616	29.3516515	17.1701495	121.422436	-82.5815375	14.2949185	124.036426
-20.403934	46.969158	124.133789	-26.737022	15.639894	122.644516	30.668715	-7.342578	120.998619	27.815203	41.244736	121.804276	29.241959	16.951079	121.4014475	-82.716003	14.328709	123.8875845
-19.110012	46.1604	123.702713	-26.788544	15.596494	122.550476	30.578979	-7.494235	121.067581	27.78503	41.099953	121.707512	29.1820045	16.802859	121.3875465	-82.7590925	14.390129	123.7134055
-18.585468	45.633327	123.779106	-26.847685	15.49253	122.465469	30.504725	-7.607304	121.075119	27.758289	40.996288	121.664703	29.131507	16.694492	121.369911	-82.826877	14.290568	123.561027
-17.381355	44.685684	123.5103	-26.836855	15.422762	122.404053	30.484694	-7.71328	121.076408	27.733955	40.880768	121.652809	29.1093245	16.583744	121.3646085	-82.7830345	14.26178	123.4434975
-16.859936	44.041679	123.600479	-26.854828	15.361103	122.387482	30.460531	-7.819636	121.13427	27.776611	40.784019	121.66275	29.118571	16.4821915	121.39851	-82.828227	14.2400145	123.376454
-15.742569	43.042091	123.349106	-26.883518	15.333716	122.351395	30.445168	-7.936442	121.217178	27.785364	40.674503	121.708008	29.115266	16.3690305	121.462593	-82.882302	14.2984015	123.240197
-14.968594	42.186684	123.268341	-26.907576	15.325841	122.324577	30.396002	-8.058839	121.325096	27.831463	40.566906	121.723495	29.1137325	16.2540335	121.5242955	-82.9288845	14.3976485	123.1248585
-13.871713	40.724346	123.107681	-26.927879	15.292023	122.234573	30.302536	-8.274455	121.45076	27.869848	40.359962	121.735214	29.086192	16.0427535	121.592987	-82.94195	14.5412925	122.876159
-13.21166	39.726334	123.039032	-26.948866	15.205097	122.177254	30.242121	-8.449058	121.515259	27.903011	40.186863	121.773926	29.072566	15.8689025	121.6445925	-82.970298	14.5412915	122.7099155
-12.591228	38.669636	122.955444	-26.989824	15.108935	122.045425	30.185137	-8.63475	121.557327	27.939579	40.023495	121.833946	29.062358	15.6943725	121.6956365	-83.042006	14.5234975	122.3952135
-12.088181	37.543968	122.886955	-26.980186	14.986125	121.891426	30.165192	-8.811698	121.532181	27.962816	39.835201	121.903885	29.064004	15.5117515	121.718033	-83.024376	14.4604985	122.064819
-11.529273	36.401764	122.734741	-26.987753	14.90096	121.692154	30.145111	-8.979442	121.498512	27.994644	39.666523	121.907333	29.0698775	15.3435405	121.7029225	-83.0453835	14.4583795	121.6813855
-11.087477	35.245701	122.556641	-26.955498	14.82022	121.516708	30.135664	-9.12932	121.428703	28.035461	39.531586	121.828331	29.0855625	15.201133	121.628517	-82.9965585	14.439307	121.404899
-10.668656	34.05048	122.341469	-26.934513	14.762165	121.377968	30.134815	-9.245646	121.328697	28.082806	39.397694	121.732697	29.1088105	15.076024	121.530697	-82.9778365	14.448306	121.225239
-10.515435	32.365543	122.310661	-26.869551	14.674801	121.271858	30.116167	-9.443501	121.254089	28.18017	39.192467	121.558205	29.1481685	14.874483	121.406147	-82.8872705	14.475119	121.137569
