# Supplementary material for: How to jointly control a ball trajectory on a moving board: Methodological insights into Motor Learning and Rehabilitation
Source: PLoS One. 2025 Oct 15;20(10):e0334588. doi: 10.1371/journal.pone.0334588 (PMC12527165; doi:10.1371/journal.pone.0334588)
Supplement: S2 Data — (ZIP) [file pone.0334588.s002.zip › D4_015.csv]

Ball_X	Ball_Y	Ball_Z	BoardCentre_X	BoardCentre_Y	BoardCentre_Z	P1LeftHand_X	P1LeftHand_Y	P1LeftHand_Z	P1RightHand_X	P1RightHand_Y	P1RightHand_Z	P1MidHands_X	P1MidHands_Y	P1MidHands_Z	P2MidHands_X	P2MidHands_Y	P2MidHands_Z
-3.342477	20.161011	106.614014	-26.636538	9.687651	105.936195	29.906586	-13.855621	109.652237	29.334883	35.695637	112.600624	29.6207345	10.920008	111.1264305	-82.8938105	8.455294	100.7459595
-2.843631	19.073683	106.644356	-26.532179	9.752521	106.04435	30.102411	-13.670376	109.74369	29.376135	35.886734	112.65155	29.739273	11.108179	111.19762	-82.803631	8.396863	100.89108
-2.377142	17.935221	106.719231	-26.41432	9.849049	106.117058	30.290678	-13.489328	109.869133	29.404398	36.061115	112.684486	29.847538	11.2858935	111.2768095	-82.676178	8.4122045	100.9573065
-1.966514	16.80448	106.753075	-26.304869	9.923143	106.151535	30.457386	-13.347836	110.022606	29.464514	36.202385	112.697556	29.96095	11.4272745	111.360081	-82.570688	8.4190115	100.942989
-1.59732	15.669894	106.747314	-26.226885	9.97893	106.167564	30.593452	-13.263618	110.202423	29.516542	36.320557	112.704361	30.054997	11.5284695	111.453392	-82.508767	8.4293905	100.881736
-1.284102	14.491165	106.756973	-26.146585	10.026333	106.130173	30.717644	-13.230196	110.37384	29.603136	36.370556	112.675095	30.16039	11.57018	111.5244675	-82.45356	8.482486	100.7358785
-0.906081	12.756984	106.763611	-26.026743	10.004065	106.067314	30.86878	-13.276628	110.553299	29.769066	36.341202	112.591568	30.318923	11.532287	111.5724335	-82.372409	8.475843	100.5621945
-0.755369	11.631508	106.731125	-25.914654	9.937707	106.062973	30.956558	-13.336121	110.605324	29.91246	36.275124	112.521103	30.434509	11.4695015	111.5632135	-82.263817	8.4059125	100.5627325
-0.651112	10.38775	106.70031	-25.783878	9.872273	106.106018	31.069729	-13.396236	110.615562	30.055635	36.204723	112.493729	30.562682	11.4042435	111.5546455	-82.130438	8.3403025	100.6573905
-0.588985	9.235357	106.764938	-25.650608	9.788062	106.196091	31.19767	-13.424465	110.618294	30.191088	36.176601	112.496925	30.694379	11.376068	111.5576095	-81.995595	8.200056	100.8345725
-0.558847	8.090126	106.784416	-25.518974	9.739782	106.291496	31.345486	-13.427446	110.630928	30.344864	36.148026	112.532196	30.845175	11.36029	111.581562	-81.883123	8.119274	101.00143
-0.613054	7.021008	106.814804	-25.405125	9.707358	106.348541	31.496759	-13.402608	110.69043	30.443405	36.18029	112.518547	30.970082	11.388841	111.6044885	-81.780332	8.025875	101.0925935
-0.706623	5.865372	106.843185	-25.290373	9.726788	106.422295	31.661549	-13.365756	110.771202	30.504078	36.24052	112.459358	31.0828135	11.437382	111.61528	-81.6635595	8.016194	101.22931
-0.957901	4.282136	106.940224	-25.153217	9.810782	106.460831	31.897285	-13.312899	110.951233	30.619627	36.292797	112.301186	31.258456	11.489949	111.6262095	-81.56489	8.131615	101.2954525
-1.160531	3.278101	106.969498	-25.030699	9.880507	106.481949	32.0229	-13.334812	111.084114	30.698675	36.280445	112.16478	31.3607875	11.4728165	111.624447	-81.4221855	8.2881975	101.339451
-1.432372	2.199505	107.011177	-24.915892	9.911622	106.536804	32.125408	-13.401276	111.190308	30.82383	36.223839	112.05925	31.474619	11.4112815	111.624779	-81.306403	8.4119625	101.448829
-1.721657	1.154341	107.090996	-24.852165	9.914454	106.639076	32.177094	-13.486356	111.219299	31.007797	36.119648	112.044182	31.5924455	11.316646	111.6317405	-81.2967755	8.512262	101.6464115
-2.073919	0.190592	107.130142	-24.753609	9.911434	106.742546	32.209579	-13.5717	111.169472	31.121185	36.062115	112.128387	31.665382	11.2452075	111.6489295	-81.1726	8.5776605	101.8361625
-2.404495	-0.723117	107.11908	-24.653421	9.903559	106.845116	32.248196	-13.614959	111.074577	31.265253	36.020073	112.240089	31.7567245	11.202557	111.657333	-81.0635665	8.604561	102.032899
-2.827439	-1.621618	107.059753	-24.554071	9.920646	106.930222	32.2673	-13.624523	110.948372	31.399286	36.002682	112.364868	31.833293	11.1890795	111.65662	-80.941435	8.6522125	102.203824
-3.568698	-2.909194	107.026962	-24.463135	10.011399	107.083153	32.323505	-13.584641	110.73246	31.548872	36.051971	112.555244	31.9361885	11.233665	111.643852	-80.8624585	8.789133	102.522454
-4.125159	-3.678037	106.99984	-24.430279	10.13808	107.167603	32.360603	-13.494328	110.634521	31.611332	36.140537	112.552277	31.9859675	11.3231045	111.593399	-80.8465255	8.9530555	102.741807
-4.721559	-4.422324	107.020592	-24.373831	10.29365	107.272209	32.40134	-13.410788	110.573814	31.627598	36.211967	112.549698	32.014469	11.4005895	111.561756	-80.762131	9.1867105	102.982662
-5.325446	-5.227455	107.048866	-24.311659	10.462184	107.385513	32.441193	-13.34925	110.565903	31.692371	36.254517	112.455132	32.066782	11.4526335	111.5105175	-80.6901	9.4717345	103.2605085
-5.948602	-5.962811	107.132706	-24.234516	10.568472	107.477631	32.470215	-13.311863	110.59449	31.727835	36.272274	112.450172	32.099025	11.4802055	111.522331	-80.568057	9.6567385	103.432931
-6.592132	-6.700807	107.151207	-24.195932	10.683866	107.519135	32.489948	-13.318493	110.645203	31.798071	36.255386	112.452927	32.1440095	11.4684465	111.549065	-80.5358735	9.8992855	103.489205
-7.267573	-7.392956	107.132217	-24.148979	10.723672	107.547867	32.512634	-13.341152	110.65229	31.872389	36.256138	112.471649	32.1925115	11.457493	111.5619695	-80.4904695	9.989851	103.5337645
-8.270003	-8.516471	106.966309	-24.081795	10.762965	107.479797	32.542294	-13.346852	110.571884	31.966681	36.253609	112.472328	32.2544875	11.4533785	111.522106	-80.4180775	10.0725515	103.437488
-8.991522	-9.197336	106.850014	-24.026703	10.778048	107.393883	32.577606	-13.332643	110.504738	31.992764	36.265335	112.392487	32.285185	11.466346	111.4486125	-80.338591	10.08975	103.3391535
-9.670155	-9.840725	106.807915	-24.002245	10.774634	107.324623	32.613457	-13.331922	110.469093	31.991053	36.267853	112.293228	32.302255	11.4679655	111.3811605	-80.306745	10.0813025	103.2680855
-10.419304	-10.490147	106.811012	-23.966118	10.764359	107.270393	32.65448	-13.35112	110.503448	31.973166	36.218758	112.145599	32.313823	11.433819	111.3245235	-80.246059	10.094899	103.2162625
-11.143761	-11.154332	106.905342	-23.941523	10.702612	107.228127	32.687222	-13.4042	110.625092	31.956097	36.152336	111.955872	32.3216595	11.374068	111.290482	-80.2047055	10.031156	103.165772
-11.910213	-11.804897	107.044197	-23.948597	10.648739	107.185234	32.713856	-13.485198	110.803894	31.933577	36.068707	111.766342	32.3237165	11.2917545	111.285118	-80.2209105	10.0057235	103.08535
-12.712815	-12.346318	107.19062	-23.941029	10.581388	107.137772	32.744625	-13.592154	110.990761	31.916782	35.963196	111.586021	32.3307035	11.185521	111.288391	-80.2127615	9.977255	102.987153
-13.893704	-13.096103	107.324341	-23.924776	10.413301	107.094513	32.756554	-13.706909	111.241135	31.894455	35.8228	111.328598	32.3255045	11.0579455	111.2848665	-80.1750565	9.7686565	102.9041595
-14.649783	-13.555683	107.382095	-23.888014	10.285526	107.084862	32.773094	-13.779306	111.342262	31.869381	35.736443	111.192177	32.3212375	10.9785685	111.2672195	-80.0972655	9.5924835	102.9025045
-15.56508	-13.984735	107.519684	-23.879463	10.149437	107.119583	32.808659	-13.84143	111.4216	31.848043	35.68055	111.064102	32.328351	10.91956	111.242851	-80.087277	9.379314	102.996315
-16.389429	-14.323547	107.621857	-23.860615	10.037971	107.164848	32.847195	-13.851136	111.504707	31.833788	35.655178	110.962105	32.3404915	10.902021	111.233406	-80.0617215	9.173921	103.09629
-17.118206	-14.555654	107.724449	-23.833128	9.961588	107.204834	32.901115	-13.831308	111.588821	31.81686	35.650806	110.894157	32.3589875	10.909749	111.241489	-80.0252435	9.013427	103.168179
-17.900753	-14.695833	107.794739	-23.819416	9.854961	107.257462	32.959206	-13.811919	111.671936	31.799109	35.691608	110.845909	32.3791575	10.9398445	111.2589225	-80.0179895	8.7700775	103.2560015
-18.730021	-14.790942	107.769409	-23.815405	9.809085	107.272865	33.010113	-13.800089	111.730728	31.796852	35.713528	110.838593	32.4034825	10.9567195	111.2846605	-80.0342925	8.6614505	103.2610695
-20.006207	-14.828741	107.644066	-23.78323	9.720123	107.282166	33.053429	-13.765526	111.700081	31.805197	35.745941	110.940979	32.429313	10.9902075	111.32053	-79.995773	8.4500385	103.243802
-20.77906	-14.783108	107.478249	-23.77952	9.65138	107.297264	33.087494	-13.733768	111.607239	31.813761	35.799725	111.063675	32.4506275	11.0329785	111.335457	-80.0096675	8.2697815	103.259071
-21.567366	-14.636328	107.329193	-23.779531	9.616753	107.305252	33.100677	-13.667265	111.475395	31.825235	35.874985	111.218712	32.462956	11.10386	111.3470535	-80.022018	8.129646	103.2634505
-22.326397	-14.478885	107.127586	-23.766607	9.614524	107.335556	33.123062	-13.574423	111.330154	31.841091	35.989365	111.420631	32.4820765	11.207471	111.3753925	-80.0152905	8.021577	103.2957195
-23.136415	-14.247884	106.985649	-23.71763	9.659362	107.398155	33.170994	-13.443281	111.190308	31.856998	36.137966	111.633423	32.513996	11.3473425	111.4118655	-79.949256	7.9713815	103.3844445
-23.9541	-13.992821	106.865059	-23.687485	9.727427	107.441124	33.21463	-13.28657	111.055038	31.863462	36.297009	111.828903	32.539046	11.5052195	111.4419705	-79.914016	7.9496345	103.4402775
-24.702307	-13.669315	106.77993	-23.656269	9.821587	107.487488	33.260811	-13.142593	110.974083	31.876696	36.45158	111.967575	32.5687535	11.6544935	111.470829	-79.8812915	7.9886805	103.504147
-25.852739	-13.126733	106.763855	-23.636349	9.992894	107.523216	33.313961	-12.964334	110.894058	31.897821	36.639053	112.034622	32.605891	11.8373595	111.46434	-79.878589	8.1484285	103.582092
-26.631588	-12.732512	106.773712	-23.646168	10.117318	107.585182	33.319958	-12.863784	110.889603	31.908512	36.72644	112.00061	32.614235	11.931328	111.4451065	-79.906571	8.303308	103.7252575
-27.443918	-12.341024	106.825592	-23.601768	10.193989	107.623016	33.320282	-12.789002	110.876617	31.909815	36.789539	111.956116	32.6150485	12.0002685	111.4163665	-79.8185845	8.3877095	103.8296655
-28.205351	-11.944305	106.8601	-23.565054	10.238611	107.692841	33.324699	-12.737057	110.860527	31.896534	36.850883	111.914696	32.6106165	12.056913	111.3876115	-79.7407245	8.420309	103.9980705
-28.929218	-11.495657	106.905769	-23.581028	10.2416	107.746681	33.335606	-12.689114	110.84272	31.86883	36.895462	111.883904	32.602218	12.103174	111.363312	-79.764274	8.380026	104.13005
-29.626453	-11.085599	106.925354	-23.569241	10.218182	107.776955	33.355755	-12.639503	110.804924	31.784636	36.970131	111.842682	32.5701955	12.165314	111.323803	-79.7086775	8.27105	104.230107
-30.343801	-10.634121	106.912354	-23.5877	10.17667	107.77774	33.371094	-12.605863	110.774216	31.72963	36.999241	111.8162	32.550362	12.196689	111.295208	-79.725762	8.156651	104.260272
-31.397867	-9.914382	106.906281	-23.593285	10.080258	107.754776	33.389698	-12.579222	110.751602	31.642633	37.009048	111.76696	32.5161655	12.214913	111.259281	-79.7027355	7.945603	104.250271
-32.038086	-9.430134	106.839661	-23.586555	10.020853	107.674072	33.403034	-12.593688	110.781792	31.602404	36.982681	111.724594	32.502719	12.1944965	111.253193	-79.675829	7.8472095	104.094951
-32.656082	-8.921596	106.711723	-23.609623	9.976283	107.540932	33.404411	-12.627204	110.838043	31.583485	36.939873	111.698318	32.493948	12.1563345	111.2681805	-79.713194	7.7962315	103.8136835
-33.276291	-8.362111	106.478561	-23.612713	9.934291	107.392288	33.402744	-12.690093	110.865524	31.571621	36.903358	111.679008	32.4871825	12.1066325	111.272266	-79.7126085	7.7619495	103.51231
-33.82354	-7.771186	106.237885	-23.586542	9.878184	107.193771	33.403755	-12.775828	110.855614	31.610664	36.818565	111.650482	32.5072095	12.0213685	111.253048	-79.6802935	7.7349995	103.134494
-34.42226	-7.164798	105.952789	-23.555387	9.825626	107.00705	33.39584	-12.861535	110.800781	31.664974	36.738457	111.651825	32.530407	11.938461	111.226303	-79.641181	7.712791	102.787797
-34.982445	-6.553177	105.647644	-23.501434	9.799632	106.779778	33.399269	-12.980832	110.713409	31.759926	36.630478	111.665489	32.5795975	11.824823	111.189449	-79.5824655	7.774441	102.370107
-35.736187	-5.580776	105.204201	-23.391542	9.713401	106.448029	33.426239	-13.168647	110.56826	31.944584	36.419907	111.691048	32.6854115	11.62563	111.129654	-79.4684955	7.801172	101.766404
-36.237843	-4.898631	104.904556	-23.293056	9.669099	106.261002	33.439255	-13.320788	110.417465	32.13187	36.24955	111.74247	32.7855625	11.464381	111.0799675	-79.3716745	7.873817	101.4420365
-36.708088	-4.172681	104.744629	-23.164822	9.671389	106.147636	33.46991	-13.459343	110.2342	32.286476	36.127296	111.762154	32.878193	11.3339765	110.998177	-79.207837	8.0088015	101.297095
-37.260174	-3.485544	104.621193	-23.048897	9.656992	106.060806	33.494003	-13.623826	110.070099	32.439999	35.969368	111.751556	32.967001	11.172771	110.9108275	-79.064795	8.141213	101.2107845
-37.702625	-2.767827	104.579712	-22.957829	9.658812	106.042053	33.509129	-13.778697	109.950684	32.59848	35.802616	111.741341	33.0538045	11.0119595	110.8460125	-78.9694625	8.3056645	101.2380935
-38.176201	-2.01151	104.53756	-22.876734	9.681929	106.026337	33.525093	-13.935844	109.85688	32.758831	35.635796	111.779083	33.141962	10.849976	110.8179815	-78.89543	8.513882	101.2346925
-38.654095	-1.244218	104.460213	-22.805748	9.702771	106.007645	33.531193	-14.07661	109.807495	32.912956	35.489868	111.832306	33.2220745	10.706629	110.8199005	-78.8335705	8.698913	101.1953895
-39.336067	-0.107441	104.431114	-22.744802	9.756349	106.007065	33.50404	-14.250628	109.725296	33.117573	35.333393	111.909737	33.3108065	10.5413825	110.8175165	-78.8004105	8.9713155	101.1966135
-39.813755	0.652112	104.533051	-22.707623	9.7911	106.074844	33.494392	-14.337371	109.64444	33.220795	35.248363	111.871185	33.3575935	10.455496	110.7578125	-78.7728395	9.126704	101.3918755
-40.229057	1.391835	104.74987	-22.650166	9.833514	106.228844	33.486797	-14.413982	109.571144	33.293667	35.163582	111.766418	33.390232	10.3748	110.668781	-78.690564	9.292228	101.788907
-40.655918	2.151531	104.98407	-22.608839	9.906385	106.374702	33.480061	-14.462371	109.537865	33.351471	35.095619	111.638237	33.415766	10.316624	110.588051	-78.633444	9.496146	102.161353
-41.075264	2.951435	105.238235	-22.616077	9.945479	106.535233	33.47316	-14.49669	109.527519	33.356194	35.040188	111.510979	33.414677	10.271749	110.519249	-78.646831	9.619209	102.551217
-41.464149	3.711622	105.607391	-22.619318	9.970285	106.740486	33.46497	-14.533181	109.556114	33.327267	35.000252	111.361732	33.3961185	10.2335355	110.458923	-78.6347545	9.7070345	103.022049
-41.913467	4.453252	105.920074	-22.679834	10.009836	106.975296	33.449345	-14.573275	109.61647	33.301311	34.945385	111.250732	33.375328	10.186055	110.433601	-78.734996	9.833617	103.516991
-42.378922	5.558385	106.393852	-22.735088	9.956512	107.327629	33.413227	-14.659127	109.8106	33.240963	34.877048	111.193039	33.327095	10.1089605	110.5018195	-78.797271	9.8040635	104.1534385
-42.725563	6.322042	106.583229	-22.799339	9.940497	107.495415	33.399982	-14.714331	109.944046	33.199726	34.858887	111.199402	33.299854	10.072278	110.571724	-78.898532	9.808716	104.419106
-42.968784	7.113449	106.63092	-22.900282	9.866482	107.572723	33.403847	-14.755271	110.078224	33.154449	34.848328	111.231102	33.279148	10.0465285	110.654663	-79.079712	9.6864355	104.490783
-43.223389	7.85896	106.6185	-22.937517	9.819485	107.582382	33.398315	-14.795491	110.189232	33.102032	34.843842	111.229309	33.2501735	10.0241755	110.7092705	-79.1252075	9.6147945	104.4554935
-43.505001	8.624941	106.508049	-22.989973	9.766491	107.510971	33.378098	-14.814487	110.270218	33.031754	34.850956	111.158386	33.204926	10.0182345	110.714302	-79.184872	9.5147475	104.30764
-43.677502	9.413987	106.4422	-23.059727	9.730483	107.435501	33.35516	-14.823411	110.296967	32.974987	34.818115	111.003174	33.1650735	9.997352	110.6500705	-79.2845275	9.463614	104.2209315
-43.81562	10.246118	106.449799	-23.049398	9.711556	107.403061	33.335571	-14.815195	110.277939	32.916023	34.804623	110.849777	33.125797	9.994714	110.563858	-79.224593	9.428398	104.242264
-43.964619	11.519934	106.464935	-23.03775	9.701108	107.412872	33.355896	-14.76766	110.205482	32.934959	34.871937	110.708534	33.1454275	10.0521385	110.457008	-79.2209275	9.3500775	104.368736
-44.047546	12.385644	106.5588	-23.04015	9.715741	107.44796	33.391006	-14.69488	110.134216	32.964993	35.007538	110.677254	33.1779995	10.156329	110.405735	-79.2582995	9.275153	104.490185
-44.073956	13.19817	106.667877	-22.974239	9.758407	107.524361	33.436203	-14.55413	110.046089	32.949203	35.17028	110.702011	33.192703	10.308075	110.37405	-79.141181	9.208739	104.674672
-44.030869	14.094347	106.911064	-22.947104	9.822153	107.65152	33.482403	-14.380325	109.934525	32.884129	35.333088	110.723289	33.183266	10.4763815	110.328907	-79.077474	9.1679245	104.974133
-43.941353	15.027494	107.213737	-22.946167	9.888048	107.850861	33.512199	-14.170271	109.856323	32.797577	35.504189	110.80191	33.154888	10.666959	110.3291165	-79.047222	9.109137	105.3726055
-43.847649	15.900744	107.623329	-22.929863	9.956372	108.090004	33.532352	-13.941768	109.808884	32.695541	35.722542	110.947624	33.1139465	10.890387	110.378254	-78.9736725	9.022357	105.801754
-43.715652	16.781351	107.960831	-22.952543	10.042713	108.374786	33.548328	-13.701523	109.778	32.598217	35.955715	111.159859	33.0732725	11.127096	110.4689295	-78.9783585	8.95833	106.2806425
-43.465038	18.072201	108.332756	-23.076738	10.158396	108.612808	33.52803	-13.349232	109.69384	32.404072	36.326427	111.527161	32.966051	11.4885975	110.6105005	-79.119527	8.8281945	106.6151155
-43.208458	18.949314	108.410393	-23.204691	10.243015	108.685211	33.477432	-13.148705	109.577179	32.269142	36.546715	111.670158	32.873287	11.699005	110.6236685	-79.282669	8.787025	106.7467535
-43.012474	19.786983	108.359459	-23.304411	10.31214	108.582863	33.374767	-12.969553	109.44635	32.10743	36.723587	111.710762	32.7410985	11.877017	110.578556	-79.3499205	8.747263	106.58717
-42.671391	20.616604	108.186508	-23.446205	10.410402	108.493927	33.246262	-12.812695	109.353516	31.936935	36.864372	111.621216	32.5915985	12.0258385	110.487366	-79.4840085	8.7949655	106.500488
-42.341934	21.415468	107.987511	-23.569607	10.524024	108.317589	33.08979	-12.69754	109.261475	31.777376	36.954605	111.458817	32.433583	12.1285325	110.360146	-79.572797	8.9195155	106.275032
-41.917946	22.153118	107.792068	-23.703493	10.622199	108.128532	32.936634	-12.634552	109.21199	31.617376	36.996613	111.289093	32.277005	12.1810305	110.2505415	-79.683991	9.0633675	106.0065225
-41.463837	22.931137	107.576439	-23.805555	10.651237	107.988396	32.806625	-12.615339	109.229134	31.505978	36.996071	111.119804	32.1563015	12.190366	110.174469	-79.7674115	9.112108	105.802323
-40.746517	23.964563	107.157639	-23.92325	10.624574	107.755325	32.674915	-12.647444	109.316612	31.4098	36.965107	110.95076	32.0423575	12.1588315	110.133686	-79.8888575	9.0903165	105.376964
-40.19363	24.648252	106.938744	-23.996716	10.578635	107.57415	32.614422	-12.712924	109.35006	31.336746	36.965103	110.821869	31.975584	12.1260895	110.0859645	-79.969016	9.0311805	105.0623355
-39.618416	25.269785	106.804276	-24.0902	10.491311	107.446838	32.541336	-12.777371	109.298088	31.270487	36.926014	110.723404	31.9059115	12.0743215	110.010746	-80.0863115	8.9083005	104.88293
-38.954388	25.879156	106.787277	-24.108147	10.413822	107.380501	32.485683	-12.795833	109.139183	31.208389	36.900352	110.629036	31.847036	12.0522595	109.8841095	-80.06333	8.7753845	104.8768925
-38.304985	26.460365	106.83744	-24.133001	10.290435	107.360733	32.451275	-12.758301	108.938644	31.121536	36.929111	110.582306	31.7864055	12.085405	109.760475	-80.0524075	8.495465	104.960991
-37.610336	27.081961	106.892799	-24.200117	10.215807	107.32663	32.425331	-12.691444	108.72583	31.021345	36.983849	110.630707	31.723338	12.1462025	109.6782685	-80.123572	8.2854115	104.9749915
-36.898926	27.623135	106.942574	-24.246323	10.164227	107.323631	32.398335	-12.61823	108.586082	30.928701	37.03257	110.64521	31.663518	12.20717	109.615646	-80.156164	8.121284	105.031616
-35.734783	28.438509	106.840408	-24.310892	10.164837	107.221512	32.328419	-12.607002	108.497093	30.813566	37.032909	110.631142	31.5709925	12.2129535	109.5641175	-80.1927765	8.1167205	104.8789065
-34.850052	28.958935	106.74646	-24.382183	10.20385	107.189072	32.271187	-12.66453	108.528885	30.756992	36.975304	110.576721	31.5140895	12.155387	109.552803	-80.2784555	8.252313	104.825341
-34.064545	29.484776	106.633362	-24.4592	10.235523	107.10775	32.20583	-12.762722	108.569977	30.728781	36.91003	110.508499	31.4673055	12.073654	109.539238	-80.3857055	8.397392	104.676262
-33.198654	29.920763	106.534698	-24.480911	10.225914	107.04129	32.127235	-12.880718	108.586952	30.713303	36.820717	110.443985	31.420269	11.9699995	109.5154685	-80.382091	8.4818285	104.5671115
-32.312279	30.322222	106.425179	-24.597147	10.195835	106.947914	32.033409	-12.964503	108.57962	30.704576	36.74242	110.418716	31.3689925	11.8889585	109.499168	-80.5632865	8.5027115	104.39666
-31.376604	30.726713	106.293854	-24.708763	10.197995	106.764397	31.928703	-13.042812	108.528503	30.695747	36.673325	110.415245	31.312225	11.8152565	109.471874	-80.729751	8.5807335	104.05692
-30.47263	31.130541	106.170784	-24.804485	10.130638	106.543159	31.845671	-13.074556	108.411392	30.682819	36.611248	110.503281	31.264245	11.768346	109.4573365	-80.873215	8.49293	103.6289815
-29.092758	31.592655	105.919159	-24.960588	10.105913	106.10849	31.696886	-13.065364	108.150826	30.503147	36.636005	110.678757	31.1000165	11.7853205	109.4147915	-81.0211925	8.4265055	102.8021885
-28.189028	31.88368	105.786346	-25.015507	10.096656	105.862984	31.604641	-13.020145	107.981262	30.373583	36.655891	110.762497	30.989112	11.817873	109.3718795	-81.020126	8.375439	102.3540885
-27.165436	32.13134	105.787018	-25.114742	10.112093	105.701279	31.53853	-12.978162	107.817093	30.280399	36.665516	110.872826	30.9094645	11.843677	109.3449595	-81.1389485	8.380509	102.0575985
-26.267546	32.322254	105.838753	-25.134798	10.140636	105.686989	31.498018	-12.949552	107.701149	30.233934	36.713791	111.028	30.865976	11.8821195	109.3645745	-81.135572	8.3991525	102.0094035
-25.28322	32.441376	105.998337	-25.145363	10.205177	105.711029	31.468498	-12.927757	107.640411	30.22109	36.746307	111.20945	30.844794	11.909275	109.4249305	-81.13552	8.501079	101.9971275
-24.329849	32.517479	106.121239	-25.206699	10.303881	105.807793	31.427422	-12.946584	107.650269	30.270248	36.735607	111.404228	30.848835	11.8945115	109.5272485	-81.262233	8.7132505	102.0883375
-23.26845	32.574192	106.282616	-25.270308	10.406254	105.894424	31.377729	-12.99865	107.711937	30.351717	36.693859	111.5746	30.864723	11.8476045	109.6432685	-81.405339	8.9649035	102.1455795
-21.938835	32.549309	106.497849	-25.348207	10.597613	106.040344	31.257607	-13.090552	107.837936	30.44874	36.623173	111.770294	30.8531735	11.7663105	109.804115	-81.5495875	9.4289155	102.276573
-21.015162	32.411446	106.604507	-25.38459	10.700877	106.168365	31.15811	-13.138813	107.90583	30.481716	36.594242	111.831245	30.819913	11.7277145	109.8685375	-81.589093	9.6740395	102.4681925
-20.054827	32.270058	106.640854	-25.452475	10.800151	106.294273	31.049294	-13.166761	107.964386	30.49062	36.577526	111.850296	30.769957	11.7053825	109.907341	-81.674907	9.8949195	102.681205
-19.065128	32.079514	106.675232	-25.529936	10.933137	106.325111	30.952076	-13.155347	108.003212	30.474981	36.562733	111.852516	30.7135285	11.703693	109.927864	-81.7734005	10.162581	102.722358
-18.176947	31.832045	106.674103	-25.623911	11.044422	106.320641	30.875847	-13.135139	108.032227	30.436069	36.546455	111.857513	30.655958	11.705658	109.94487	-81.90378	10.383186	102.696412
-17.286409	31.536707	106.607498	-25.659582	11.112266	106.296478	30.809895	-13.108225	108.049141	30.362167	36.571766	111.846146	30.586031	11.7317705	109.9476435	-81.905195	10.4927615	102.6453125
-16.423418	31.161531	106.470276	-25.755653	11.185488	106.190315	30.761307	-13.063051	108.038918	30.287991	36.636551	111.819458	30.524649	11.78675	109.929188	-82.035955	10.584226	102.451442
-15.088333	30.58556	106.292664	-25.854265	11.263107	106.015144	30.684578	-12.945851	107.969368	30.157402	36.730511	111.732758	30.42099	11.89233	109.851063	-82.12952	10.633884	102.179225
-14.255817	30.089478	106.17025	-25.8622	11.305531	105.914703	30.639883	-12.885062	107.893356	30.059492	36.76907	111.611748	30.3496875	11.942004	109.752552	-82.0740875	10.669058	102.076854
-13.433291	29.585325	106.057014	-25.885986	11.319876	105.88298	30.612585	-12.8326	107.830284	29.98592	36.793736	111.432037	30.2992525	11.980568	109.6311605	-82.0712245	10.659184	102.1347995
-12.612976	29.041599	105.949783	-25.890902	11.330425	105.873016	30.598227	-12.81395	107.804596	29.940388	36.8134	111.267868	30.2693075	11.999725	109.536232	-82.0511115	10.661125	102.2098
-11.831376	28.472221	105.8367	-25.899401	11.339215	105.843246	30.601585	-12.808427	107.836678	29.919756	36.814392	111.112473	30.2606705	12.0029825	109.4745755	-82.0594725	10.6754475	102.2119165
-11.047861	27.861633	105.731834	-25.88413	11.353992	105.753883	30.607912	-12.815419	107.892593	29.918236	36.823105	111.002495	30.263074	12.003843	109.447544	-82.031334	10.704141	102.060222
-10.303003	27.212122	105.573189	-25.890585	11.33242	105.621552	30.609528	-12.862356	107.942833	29.936621	36.812828	110.935249	30.2730745	11.975236	109.439041	-82.0542445	10.689604	101.804063
-9.177103	26.152733	105.342934	-25.92038	11.281361	105.362511	30.593819	-12.91217	107.952896	29.963108	36.752373	110.845078	30.2784635	11.9201015	109.398987	-82.1192235	10.6426205	101.326035
-8.504391	25.449165	105.243126	-25.844753	11.245017	105.30423	30.581591	-12.934062	107.929848	29.98082	36.724987	110.766075	30.2812055	11.8954625	109.3479615	-81.9707115	10.5945715	101.2604985
-7.795645	24.69346	105.251335	-25.783518	11.226973	105.33239	30.588427	-12.940621	107.901527	30.014879	36.709652	110.684395	30.301653	11.8845155	109.292961	-81.868689	10.5694305	101.371819
-7.17088	23.942444	105.273315	-25.733656	11.204859	105.416428	30.626678	-12.937353	107.9049	30.070427	36.71917	110.651756	30.3485525	11.8909085	109.278328	-81.8158645	10.5188095	101.554528
-6.505805	23.162081	105.322609	-25.685444	11.239734	105.525276	30.683867	-12.925881	107.959541	30.118694	36.740639	110.655998	30.4012805	11.907379	109.3077695	-81.7721685	10.572089	101.7427825
-5.903167	22.365118	105.374756	-25.64407	11.262072	105.617775	30.738604	-12.892344	108.043671	30.181255	36.771423	110.686707	30.4599295	11.9395395	109.365189	-81.7480695	10.5846045	101.870361
-5.314135	21.569193	105.470207	-25.598877	11.301551	105.747818	30.790266	-12.863278	108.158791	30.259565	36.817078	110.778557	30.5249155	11.9769	109.468674	-81.7226695	10.626202	102.026962
-4.485136	20.384277	105.613708	-25.523767	11.385243	105.783905	30.854998	-12.817785	108.339966	30.400797	36.876324	110.970322	30.6278975	12.0292695	109.655144	-81.6754315	10.7412165	101.912666
-3.940395	19.574972	105.655563	-25.492386	11.417833	105.760704	30.907396	-12.777184	108.42292	30.513149	36.95945	111.12516	30.7102725	12.091133	109.77404	-81.6950445	10.744533	101.747368
-3.439128	18.7267	105.642548	-25.411135	11.488902	105.668808	30.970108	-12.698093	108.47435	30.622095	37.038803	111.267868	30.7961015	12.170355	109.871109	-81.6183715	10.807449	101.466507
-2.962262	17.885277	105.619095	-25.345411	11.570245	105.518295	31.04291	-12.609919	108.472351	30.723	37.136505	111.403061	30.882955	12.263293	109.937706	-81.573777	10.877197	101.098884
-2.519578	17.06436	105.524971	-25.25486	11.658599	105.341637	31.127476	-12.486489	108.456444	30.821762	37.24556	111.494133	30.974619	12.3795355	109.9752885	-81.484339	10.9376625	100.7079855
-2.09547	16.248299	105.407928	-25.148884	11.763842	105.18705	31.227198	-12.368394	108.429382	30.920124	37.365124	111.494209	31.073661	12.498365	109.9617955	-81.371429	11.029319	100.4123045
-1.7037	15.363683	105.289795	-25.012308	11.885505	105.089058	31.332073	-12.238256	108.395508	31.014324	37.48682	111.436806	31.1731985	12.624282	109.916157	-81.1978145	11.146728	100.261959
-1.174677	14.033411	105.222557	-24.784794	12.052076	105.067787	31.531979	-12.063035	108.38958	31.160181	37.648903	111.327866	31.34608	12.792934	109.858723	-80.915668	11.311218	100.276851
-0.916579	13.183552	105.228165	-24.628933	12.15326	105.119583	31.666924	-12.001282	108.440277	31.268969	37.734898	111.2883	31.4679465	12.866808	109.8642885	-80.7258125	11.439712	100.3748775
-0.669475	12.299735	105.236145	-24.537848	12.22928	105.170784	31.786188	-11.943679	108.519707	31.385283	37.817467	111.298218	31.5857355	12.936894	109.9089625	-80.6614315	11.521666	100.4326055
-0.457418	11.363732	105.307098	-24.454319	12.292508	105.210968	31.896275	-11.931127	108.636116	31.497997	37.864159	111.341774	31.697136	12.966516	109.988945	-80.605774	11.6185	100.432991
-0.34271	10.403631	105.370102	-24.345867	12.330531	105.260956	31.994343	-11.919065	108.740341	31.602234	37.90538	111.38446	31.7982885	12.9931575	110.0624005	-80.4900225	11.6679045	100.4595115
-0.210497	9.514647	105.397942	-24.281265	12.369999	105.304291	32.081394	-11.877108	108.807632	31.689102	37.965153	111.454346	31.885248	13.0440225	110.130989	-80.447778	11.6959755	100.477593
-0.193035	8.616285	105.413506	-24.220581	12.407585	105.294945	32.169632	-11.83132	108.850395	31.759075	38.009792	111.493645	31.9643535	13.089236	110.17202	-80.4055155	11.725934	100.41787
-0.163401	7.239522	105.387924	-24.151628	12.456509	105.293999	32.278	-11.712479	108.867767	31.794313	38.151241	111.519913	32.0361565	13.219381	110.19384	-80.3394125	11.693637	100.394158
-0.224032	6.335335	105.376396	-24.106249	12.498361	105.308784	32.339302	-11.600115	108.874336	31.793903	38.243729	111.49707	32.0666025	13.321807	110.185703	-80.2791005	11.674915	100.431865
-0.302202	5.486168	105.366753	-24.05349	12.566066	105.30735	32.411377	-11.47661	108.898415	31.784164	38.347771	111.478569	32.0977705	13.4355805	110.188492	-80.2047505	11.6965515	100.426208
-0.453184	4.621426	105.395035	-24.034973	12.607065	105.357529	32.493599	-11.367709	108.973946	31.777868	38.45031	111.446854	32.1357335	13.5413005	110.2104	-80.2056795	11.6728295	100.504658
-0.611425	3.734612	105.445885	-23.941748	12.668159	105.434296	32.584034	-11.257389	109.087708	31.795931	38.53688	111.43309	32.1899825	13.6397455	110.260399	-80.0734785	11.6965725	100.608193
-0.801235	2.859382	105.546997	-23.894232	12.726885	105.467987	32.678654	-11.184257	109.241249	31.807602	38.625645	111.414894	32.243128	13.720694	110.3280715	-80.031592	11.733076	100.6079025
-1.02472	2.015992	105.668152	-23.834164	12.756666	105.49675	32.787922	-11.128236	109.446487	31.842236	38.695068	111.377274	32.315079	13.783416	110.4118805	-79.983407	11.729916	100.5816195
-1.464939	0.804176	105.871895	-23.717913	12.790695	105.514481	32.951199	-11.089336	109.868477	31.951242	38.768314	111.320625	32.4512205	13.839489	110.594551	-79.8870465	11.741901	100.434411
-1.806885	-0.006385	105.95919	-23.6408	12.754759	105.498711	33.069901	-11.101264	110.135651	32.025925	38.802631	111.281715	32.547913	13.8506835	110.708683	-79.829513	11.6588345	100.288739
-2.18693	-0.776469	106.053635	-23.570461	12.694952	105.50721	33.177773	-11.100121	110.310768	32.108181	38.822578	111.197685	32.642977	13.8612285	110.7542265	-79.783899	11.5286755	100.2601935
-2.617289	-1.460311	106.120407	-23.447697	12.597651	105.54879	33.285423	-11.107206	110.369049	32.210468	38.835384	111.170639	32.7479455	13.864089	110.769844	-79.6433395	11.331213	100.327736
-3.060545	-2.128165	106.117737	-23.325619	12.480756	105.673859	33.423813	-11.10058	110.342575	32.329395	38.828957	111.183548	32.876604	13.8641885	110.7630615	-79.527842	11.0973235	100.5846565
-3.565908	-2.745066	106.098961	-23.16217	12.385468	105.800667	33.571304	-11.07935	110.270416	32.456787	38.861622	111.277946	33.0140455	13.891136	110.774181	-79.3383855	10.8798	100.827153
-4.107534	-3.303677	106.06015	-23.012854	12.308491	105.947258	33.740513	-11.029947	110.179726	32.586895	38.914856	111.414635	33.163704	13.9424545	110.7971805	-79.189412	10.6745275	101.0973355
-4.970936	-4.031362	106.025375	-22.813128	12.26798	106.135834	33.961285	-10.961664	110.035751	32.775986	38.989445	111.687302	33.3686355	14.0138905	110.8615265	-78.9948915	10.5220695	101.4101415
-5.58085	-4.482053	105.957581	-22.687178	12.306566	106.274963	34.093235	-10.901013	109.918358	32.905533	39.028885	111.840912	33.499384	14.063936	110.879635	-78.87374	10.549196	101.670291
-6.193344	-4.888247	105.922493	-22.585409	12.346576	106.356415	34.223484	-10.842998	109.795082	33.01199	39.096085	112.015533	33.617737	14.1265435	110.9053075	-78.788555	10.5666085	101.8075225
-6.846775	-5.300914	105.845131	-22.471678	12.417303	106.489861	34.337708	-10.769716	109.692337	33.130222	39.16666	112.135246	33.733965	14.198472	110.9137915	-78.677321	10.636134	102.0659305
-7.522343	-5.669191	105.811501	-22.342302	12.48426	106.582436	34.429485	-10.696684	109.603012	33.269665	39.226131	112.204727	33.849575	14.2647235	110.9038695	-78.534179	10.7037965	102.2610025
-8.22274	-6.023152	105.804893	-22.265764	12.571891	106.665146	34.5313	-10.619698	109.513474	33.359734	39.293324	112.257858	33.945517	14.336813	110.885666	-78.477045	10.806969	102.444626
-8.950372	-6.369282	105.771027	-22.195179	12.627658	106.741905	34.617569	-10.553191	109.434784	33.426903	39.350338	112.306892	34.022236	14.3985735	110.870838	-78.412594	10.8567425	102.612972
-10.051048	-6.900496	105.713829	-22.101812	12.703176	106.879974	34.70343	-10.488546	109.333275	33.475002	39.411156	112.391876	34.089216	14.461305	110.8625755	-78.29284	10.945047	102.8973725
-10.800202	-7.254055	105.726303	-22.063438	12.710029	106.999245	34.752026	-10.450855	109.294823	33.506516	39.421566	112.452782	34.129271	14.4853555	110.8738025	-78.256147	10.9347025	103.1246875
-11.557425	-7.600885	105.790352	-22.004362	12.693024	107.055595	34.817863	-10.44696	109.32016	33.537682	39.421852	112.477875	34.1777725	14.487446	110.8990175	-78.1864965	10.898602	103.2121725
-12.317954	-7.972155	105.891907	-21.992975	12.679508	107.131126	34.867065	-10.480986	109.418472	33.592518	39.389275	112.420723	34.2297915	14.4541445	110.9195975	-78.2157415	10.9048715	103.3426545
-13.059952	-8.32282	106.049965	-21.946329	12.666347	107.167725	34.924149	-10.562222	109.580864	33.603577	39.324631	112.34584	34.263863	14.3812045	110.963352	-78.156521	10.9514895	103.372098
-13.834911	-8.681309	106.184372	-21.914454	12.651732	107.155869	34.975479	-10.669249	109.790924	33.637573	39.228199	112.155212	34.306526	14.279475	110.973068	-78.135434	11.023989	103.33867
-14.627435	-9.011948	106.283478	-21.87533	12.62687	107.078812	35.019714	-10.788333	109.9599	33.695229	39.110859	111.926826	34.3574715	14.161263	110.943363	-78.1081315	11.092477	103.214261
-15.796347	-9.526415	106.337822	-21.782257	12.480438	106.970932	35.114269	-10.981348	110.054466	33.717312	38.944496	111.74929	34.4157905	13.981574	110.901878	-77.9803045	10.979302	103.039986
-16.543106	-9.816072	106.247772	-21.741417	12.328848	106.891785	35.16272	-11.081355	110.052826	33.785446	38.834866	111.653481	34.474083	13.8767555	110.8531535	-77.956917	10.7809405	102.9304165
-17.205942	-10.106543	106.14312	-21.670303	12.166545	106.840118	35.217716	-11.133429	109.995316	33.81324	38.782631	111.686722	34.515478	13.824601	110.841019	-77.856084	10.508489	102.839217
-17.94529	-10.322102	106.00808	-21.577902	12.042665	106.815788	35.268005	-11.117846	109.958412	33.866875	38.782894	111.745605	34.56744	13.832524	110.8520085	-77.723244	10.252806	102.7795675
-18.693573	-10.541524	105.911926	-21.497322	11.963529	106.793747	35.345608	-11.090705	109.91626	33.925499	38.808147	111.819092	34.6355535	13.858721	110.867676	-77.6301975	10.068337	102.719818
-19.456184	-10.638774	105.825043	-21.436361	11.936216	106.762337	35.444267	-11.029896	109.888649	33.933685	38.889156	111.96228	34.688976	13.92963	110.9254645	-77.561698	9.942802	102.5992095
-20.2104	-10.750927	105.742714	-21.395031	11.94013	106.739639	35.519585	-10.952072	109.88369	33.96814	38.955677	112.046371	34.7438625	14.0018025	110.9650305	-77.5339245	9.8784575	102.5142475
-21.310169	-10.800764	105.651329	-21.346817	11.991903	106.748734	35.596882	-10.845018	109.850372	34.003101	39.055893	112.112602	34.7999915	14.1054375	110.981487	-77.4936255	9.8783685	102.515981
-22.107307	-10.809132	105.61116	-21.301857	12.049683	106.80069	35.601189	-10.77597	109.835777	34.005405	39.134197	112.197411	34.803297	14.1791135	111.016594	-77.407011	9.9202525	102.584786
-22.930969	-10.817938	105.603096	-21.325691	12.133314	106.846764	35.585403	-10.709938	109.846985	34.047447	39.204372	112.216972	34.816425	14.247217	111.0319785	-77.467807	10.019411	102.6615495
-23.722641	-10.746757	105.661789	-21.333454	12.273101	106.899727	35.545479	-10.646137	109.883369	34.057796	39.278408	112.243996	34.8016375	14.3161355	111.0636825	-77.4685455	10.2300665	102.7357715
-24.533365	-10.652366	105.7686	-21.387251	12.435107	106.963837	35.476456	-10.575798	109.945465	34.029243	39.341789	112.232628	34.7528495	14.3829955	111.0890465	-77.5273515	10.4872185	102.8386275
-25.359798	-10.524656	105.932808	-21.43565	12.606862	107.061005	35.412426	-10.519412	110.02877	34.026897	39.383167	112.108971	34.7196615	14.4318775	111.0688705	-77.5909615	10.7818465	103.0531395
-26.142078	-10.380635	106.128647	-21.476484	12.744473	107.136238	35.348263	-10.464172	110.12571	34.000961	39.422047	111.97747	34.674612	14.4789375	111.05159	-77.62758	11.0100085	103.220886
-27.417616	-10.161252	106.463921	-21.561855	12.863075	107.339386	35.272503	-10.445335	110.248169	33.90004	39.453117	111.810982	34.5862715	14.503891	111.0295755	-77.7099815	11.222259	103.6491965
-28.257877	-9.989321	106.751862	-21.623295	12.88013	107.478775	35.221809	-10.438887	110.341942	33.804203	39.462273	111.698845	34.513006	14.511693	111.0203935	-77.759596	11.248567	103.9371565
-29.042984	-9.762551	107.023643	-21.683043	12.844099	107.652573	35.137936	-10.438665	110.439514	33.733997	39.46426	111.565483	34.4359665	14.5127975	111.0024985	-77.8020525	11.1754005	104.3026475
-29.822058	-9.572421	107.223633	-21.779854	12.802027	107.776054	35.05954	-10.455057	110.549294	33.605888	39.441017	111.537079	34.332714	14.49298	111.0431865	-77.892422	11.111074	104.5089215
-30.53558	-9.319794	107.409653	-21.845112	12.755669	107.909561	34.963455	-10.454648	110.674706	33.542923	39.410927	111.39566	34.253189	14.4781395	111.035183	-77.943413	11.0331985	104.783939
-31.296516	-9.029192	107.506691	-21.927334	12.673751	107.966904	34.90329	-10.468556	110.738327	33.448677	39.380722	111.362885	34.1759835	14.456083	111.050606	-78.0306515	10.891419	104.883202
-32.022633	-8.731994	107.506538	-22.001413	12.596343	107.969917	34.871162	-10.488095	110.771408	33.341797	39.379726	111.341873	34.1064795	14.4458155	111.0566405	-78.1093055	10.7468705	104.8831935
-33.023308	-8.185506	107.383011	-22.107086	12.473384	107.858398	34.865059	-10.518561	110.731735	33.189907	39.372017	111.287605	34.027483	14.426728	111.00967	-78.241655	10.52004	104.707126
-33.652763	-7.793361	107.27507	-22.155336	12.423928	107.783218	34.780796	-10.470958	110.744202	33.103096	39.361855	111.265396	33.941946	14.4454485	111.004799	-78.252618	10.4024075	104.561637
-34.211872	-7.353758	107.201088	-22.218857	12.342428	107.750526	34.76408	-10.45856	110.701538	33.054295	39.375198	111.189011	33.9091875	14.458319	110.9452745	-78.3469015	10.226537	104.5557775
-34.773285	-6.867472	107.122925	-22.182083	12.303242	107.709503	34.774452	-10.436578	110.664276	33.01828	39.405201	111.219765	33.896366	14.4843115	110.9420205	-78.260532	10.1221725	104.4769855
-35.328335	-6.307592	107.024643	-22.168758	12.291283	107.681274	34.848289	-10.449179	110.605537	33.022495	39.44471	111.291824	33.935392	14.4977655	110.9486805	-78.272908	10.0848005	104.4138675
-35.845104	-5.727437	106.907181	-22.163572	12.293248	107.641045	34.844913	-10.412607	110.581841	33.050907	39.487	111.387444	33.94791	14.5371965	110.9846425	-78.275054	10.0492995	104.2974475
-36.302406	-5.128249	106.774605	-22.185089	12.370039	107.579483	34.823975	-10.360626	110.540436	33.096447	39.53186	111.491035	33.960211	14.585617	111.0157355	-78.330389	10.154461	104.1432305
-36.959152	-4.203046	106.574837	-22.153055	12.487001	107.504311	34.766228	-10.297352	110.477913	33.177242	39.587341	111.647675	33.971735	14.6449945	111.062794	-78.277845	10.3290075	103.945828
-37.348232	-3.508859	106.421791	-22.189035	12.606044	107.437347	34.719284	-10.244802	110.437714	33.208488	39.646519	111.743011	33.963886	14.7008585	111.0903625	-78.341956	10.5112295	103.7843315
-37.774323	-2.769769	106.291115	-22.185137	12.728012	107.382378	34.613708	-10.135349	110.420631	33.216759	39.71191	111.827026	33.9152335	14.7882805	111.1238285	-78.2855075	10.6677435	103.6409275
-38.129391	-2.042814	106.170609	-22.227552	12.8434	107.327568	34.546814	-10.070252	110.347435	33.216534	39.788258	111.863838	33.881674	14.859003	111.1056365	-78.336778	10.827797	103.5494995
-38.537861	-1.335064	106.056633	-22.286148	12.959449	107.277092	34.461994	-9.992758	110.262024	33.178799	39.859859	111.886536	33.8203965	14.9335505	111.07428	-78.3926925	10.9853475	103.479904
-38.864803	-0.63014	105.909874	-22.321297	13.033483	107.202209	34.388634	-9.909861	110.157631	33.133308	39.936443	111.912369	33.760971	15.013291	111.035	-78.403565	11.053675	103.369418
-39.184277	0.047346	105.693123	-22.401918	13.108685	107.090172	34.352268	-9.832588	110.02047	33.087879	40.010094	111.926285	33.7200735	15.088753	110.9733775	-78.5239095	11.128617	103.2069665
-39.59219	1.094446	105.343948	-22.450724	13.191824	106.854309	34.275375	-9.698562	109.774849	32.998505	40.12244	111.996391	33.63694	15.211939	110.88562	-78.538388	11.171709	102.822998
-39.828705	1.820485	105.1259	-22.479933	13.271384	106.708321	34.23698	-9.60911	109.626938	32.928131	40.196804	112.01844	33.5825555	15.293847	110.822689	-78.5424215	11.248921	102.593953
-40.066296	2.536677	104.944489	-22.486536	13.365261	106.525078	34.211685	-9.539841	109.500656	32.881252	40.249107	112.06794	33.5464685	15.354633	110.784298	-78.5195405	11.375889	102.265858
-40.286072	3.185152	104.824615	-22.47592	13.420478	106.414986	34.196522	-9.522704	109.424805	32.864876	40.265617	112.101402	33.530699	15.3714565	110.7631035	-78.482539	11.4694995	102.0668685
-40.502419	3.805448	104.734543	-22.529194	13.47588	106.33876	34.169041	-9.556044	109.395554	32.895287	40.223431	112.092972	33.532164	15.3336935	110.744263	-78.590552	11.6180665	101.933257
-40.673862	4.413856	104.686424	-22.497629	13.495345	106.276405	34.123123	-9.656785	109.405876	32.942677	40.12286	112.079689	33.5329	15.2330375	110.7427825	-78.528158	11.7576525	101.8100275
-40.838001	4.97713	104.561493	-22.491001	13.465974	106.195915	34.068695	-9.789533	109.434959	33.015152	39.98431	112.062286	33.5419235	15.0973885	110.7486225	-78.5239255	11.8345595	101.6432075
-41.010048	5.866823	104.290604	-22.477222	13.366726	105.960083	33.993565	-10.019428	109.492538	33.088104	39.76218	112.05883	33.5408345	14.871376	110.775684	-78.4952785	11.862076	101.144482
-41.148552	6.470748	104.064285	-22.511187	13.26432	105.782654	33.948318	-10.174876	109.495125	33.132259	39.625816	112.035896	33.5402885	14.72547	110.7655105	-78.5626625	11.80317	100.7997975
-41.279716	6.999932	103.873375	-22.494829	13.194892	105.594704	33.908775	-10.289049	109.473038	33.163418	39.49971	111.973335	33.5360965	14.6053305	110.7231865	-78.5257545	11.7844535	100.4662215
-41.444038	7.52364	103.68531	-22.472462	13.132541	105.465576	33.879936	-10.362106	109.467339	33.165276	39.402416	111.85218	33.522606	14.520155	110.6597595	-78.46753	11.744927	100.2713925
-41.5588	8.019078	103.595505	-22.461145	13.114076	105.345573	33.88937	-10.401625	109.464981	33.145676	39.335884	111.740448	33.517523	14.4671295	110.6027145	-78.439813	11.7610225	100.0884315
-41.655151	8.524678	103.551933	-22.429214	13.116628	105.312134	33.92791	-10.42393	109.477219	33.133785	39.305817	111.656746	33.5308475	14.4409435	110.5669825	-78.3892755	11.7923125	100.0572855
-41.741302	9.051785	103.493523	-22.403656	13.158716	105.250694	33.975071	-10.431116	109.544121	33.139431	39.304733	111.614487	33.557251	14.4368085	110.579304	-78.364563	11.8806235	99.922084
-41.900684	9.850692	103.227524	-22.428089	13.207279	105.092346	33.999073	-10.451039	109.69323	33.144169	39.31739	111.659447	33.571621	14.4331755	110.6763385	-78.427799	11.9813825	99.5083535
-42.058235	10.434266	103.071526	-22.471485	13.224028	104.99157	33.975483	-10.482295	109.768105	33.12994	39.298748	111.677361	33.5527115	14.4082265	110.722733	-78.4956815	12.0398295	99.260407
-42.183632	10.97633	103.093063	-22.534128	13.251549	104.973007	33.901657	-10.529455	109.748611	33.099506	39.244167	111.660492	33.5005815	14.357356	110.7045515	-78.5688375	12.145742	99.2414625
-42.384659	11.486986	103.292969	-22.538544	13.250727	105.078033	33.820606	-10.609491	109.666908	33.082695	39.157352	111.57621	33.4516505	14.2739305	110.621559	-78.5287385	12.2275235	99.534507
-42.583187	12.003268	103.53714	-22.603985	13.248251	105.271065	33.739822	-10.685114	109.601593	33.065105	39.051491	111.481392	33.4024635	14.1831885	110.5414925	-78.6104335	12.3133135	100.0006375
-42.809669	12.471483	103.875008	-22.672934	13.262378	105.471977	33.631344	-10.770524	109.577431	33.013283	38.951069	111.386894	33.3223135	14.0902725	110.4821625	-78.6681815	12.4344835	100.4617915
-42.971249	12.946675	104.26532	-22.813633	13.273081	105.770836	33.493935	-10.846248	109.569229	32.923275	38.863529	111.290596	33.208605	14.0086405	110.4299125	-78.835871	12.5375215	101.1117595
-43.226879	13.687262	105.082428	-23.026114	13.296302	106.288719	33.264465	-10.919858	109.535347	32.715233	38.763706	111.082352	32.989849	13.921924	110.3088495	-79.042077	12.67068	102.2685885
-43.373116	14.199389	105.615341	-23.155975	13.270429	106.709908	33.124557	-10.955988	109.553505	32.522633	38.714375	110.967613	32.823595	13.8791935	110.260559	-79.135545	12.6616645	103.159257
-43.475067	14.719802	106.117035	-23.325867	13.235567	107.081726	32.983036	-10.998571	109.647774	32.344246	38.653694	110.863541	32.663641	13.8275615	110.2556575	-79.315375	12.6435725	103.9077945
-43.621426	15.217216	106.532585	-23.508814	13.165867	107.36055	32.846909	-11.064205	109.765388	32.14082	38.612366	110.780022	32.4938645	13.7740805	110.272705	-79.5114925	12.5576535	104.448395
-43.730324	15.739048	106.733932	-23.694304	13.064822	107.54454	32.711819	-11.130795	109.904877	31.907139	38.560154	110.694946	32.309479	13.7146795	110.2999115	-79.698087	12.4149645	104.7891685
-43.788509	16.199396	106.793976	-23.925896	12.964352	107.6157	32.569599	-11.215109	110.045609	31.686634	38.496113	110.571526	32.1281165	13.640502	110.3085675	-79.9799085	12.288202	104.9228325
-43.837162	16.683701	106.733429	-24.087282	12.835288	107.617973	32.441158	-11.318464	110.173973	31.489424	38.416065	110.387756	31.965291	13.5488005	110.2808645	-80.139855	12.1217755	104.9550815
-43.785805	17.44965	106.497452	-24.317205	12.671063	107.454239	32.234688	-11.483951	110.359215	31.219917	38.208504	110.066093	31.7273025	13.3622765	110.212654	-80.3617125	11.9798495	104.695824
-43.684059	17.994316	106.283058	-24.420694	12.501004	107.326759	32.136318	-11.612686	110.413673	31.095293	38.067661	109.862808	31.6158055	13.2274875	110.1382405	-80.4571935	11.7745205	104.5152775
-43.573288	18.560266	106.204163	-24.49925	12.324162	107.256142	32.066162	-11.722195	110.387756	31.014484	37.951637	109.740318	31.540323	13.114721	110.064037	-80.538823	11.533603	104.448247
-43.416687	19.176659	106.167412	-24.502996	12.146583	107.249001	32.053528	-11.797341	110.346237	30.946377	37.864632	109.645966	31.4999525	13.0336455	109.9961015	-80.5059445	11.2595205	104.5019005
-43.224518	19.773243	106.280518	-24.490566	11.980052	107.314339	32.066624	-11.832989	110.279915	30.913052	37.812485	109.656357	31.489838	12.989748	109.968136	-80.47097	10.970356	104.660542
-42.958012	20.397556	106.482864	-24.43187	11.84806	107.474533	32.108273	-11.840918	110.20842	30.861097	37.836666	109.700867	31.484685	12.997874	109.9546435	-80.348425	10.698246	104.9944225
-42.624084	21.082766	106.727455	-24.431444	11.734681	107.661369	32.171078	-11.823037	110.133949	30.831306	37.855194	109.810051	31.501192	13.0160785	109.972	-80.36408	10.4532835	105.350738
-42.134632	22.178522	107.11911	-24.403601	11.602487	107.94873	32.247868	-11.779681	110.060104	30.794563	37.93531	110.047684	31.5212155	13.0778145	110.053894	-80.3284175	10.1271595	105.843566
-41.747974	22.906479	107.258987	-24.429222	11.570697	108.027374	32.26915	-11.759625	110.003922	30.77231	37.975395	110.190491	31.52073	13.107885	110.0972065	-80.379174	10.033509	105.9575415
-41.336662	23.637026	107.272911	-24.484032	11.543528	108.011948	32.241943	-11.752693	109.949028	30.758884	38.014481	110.301399	31.5004135	13.130894	110.1252135	-80.4684775	9.956162	105.8986825
-40.888844	24.439335	107.226158	-24.568449	11.563139	107.970322	32.172371	-11.777015	109.84861	30.710415	38.037949	110.35199	31.441393	13.130467	110.1003	-80.578291	9.995811	105.840344
-40.427704	25.175652	107.196426	-24.660383	11.521923	107.891426	32.063354	-11.815254	109.696564	30.646849	38.001694	110.366486	31.3551015	13.09322	110.031525	-80.6758675	9.950626	105.751327
-39.920296	25.981293	107.239685	-24.717426	11.521266	107.825874	31.943325	-11.850825	109.497429	30.562723	37.951557	110.400299	31.253024	13.050366	109.948864	-80.687876	9.992166	105.702884
-39.378799	26.678791	107.320961	-24.824936	11.477345	107.769684	31.820488	-11.881345	109.268234	30.488995	37.915756	110.476959	31.1547415	13.0172055	109.8725965	-80.8046135	9.9374845	105.6667715
-38.486809	27.738962	107.487915	-24.952993	11.407909	107.72879	31.6616	-11.89671	108.898094	30.352303	37.90115	110.759842	31.0069515	13.00222	109.828968	-80.9129375	9.813598	105.628612
-37.882412	28.424829	107.5467	-25.105726	11.398191	107.628944	31.55304	-11.889839	108.691391	30.273109	37.909363	110.955658	30.9130745	13.009762	109.8235245	-81.1245265	9.78662	105.4343635
-37.221001	29.095606	107.556702	-25.192318	11.368543	107.550621	31.445784	-11.913038	108.514748	30.191162	37.922222	111.143768	30.818473	13.004592	109.829258	-81.203109	9.732494	105.271984
-36.495689	29.699881	107.482849	-25.307476	11.408282	107.433632	31.313292	-11.955814	108.375778	30.111811	37.869843	111.21476	30.7125515	12.9570145	109.795269	-81.3275035	9.8595495	105.071995
-35.766514	30.29199	107.444298	-25.404362	11.462426	107.352936	31.179625	-12.056345	108.280243	30.032009	37.787704	111.195839	30.605817	12.8656795	109.738041	-81.414541	10.0591725	104.967831
-35.000393	30.819134	107.340477	-25.479195	11.493108	107.304741	31.033989	-12.181	108.227837	29.99124	37.630146	111.119698	30.5126145	12.724573	109.6737675	-81.4710045	10.261643	104.9357145
-34.153931	31.335445	107.28006	-25.542101	11.505038	107.297066	30.900177	-12.349417	108.200363	29.986759	37.461845	111.00898	30.443468	12.556214	109.6046715	-81.52767	10.453862	104.9894605
-32.930477	31.983274	107.124069	-25.636181	11.443144	107.167908	30.696207	-12.620668	108.224174	30.045053	37.191048	110.784866	30.37063	12.28519	109.50452	-81.642992	10.601098	104.831296
-32.083599	32.346512	107.030823	-25.66876	11.403708	107.11335	30.594597	-12.784964	108.209244	30.058416	37.017422	110.651802	30.3265065	12.116229	109.430523	-81.6640265	10.691187	104.796177
-31.199148	32.687866	106.920601	-25.651026	11.274718	107.036987	30.516407	-12.917431	108.155785	30.034933	36.895504	110.588074	30.27567	11.9890365	109.3719295	-81.577722	10.5603995	104.7020445
-30.260151	32.988178	106.858864	-25.730419	11.170778	106.886063	30.463058	-12.99484	108.064926	29.989424	36.81424	110.568275	30.226241	11.9097	109.3166005	-81.687079	10.431856	104.4555255
-29.411453	33.259529	106.756714	-25.754318	11.01825	106.812653	30.407005	-13.053565	107.953201	29.911179	36.762325	110.591888	30.159092	11.85438	109.2725445	-81.667728	10.18212	104.3527615
-28.447315	33.42392	106.73008	-25.775143	10.928499	106.720398	30.356222	-13.094062	107.883247	29.836359	36.713432	110.630394	30.0962905	11.809685	109.2568205	-81.6465765	10.047313	104.1839755
-27.654728	33.698952	106.691185	-25.841648	10.873475	106.621002	30.316437	-13.104503	107.838165	29.748634	36.696655	110.670891	30.0325355	11.796076	109.254528	-81.7158315	9.950874	103.987476
-26.04154	33.865265	106.536171	-25.965113	10.847225	106.4674	30.254856	-13.069283	107.839714	29.657093	36.717388	110.747818	29.9559745	11.8240525	109.293766	-81.8862005	9.8703975	103.641034
-25.068464	33.969379	106.474098	-26.002022	10.83471	106.389786	30.215109	-13.018354	107.825401	29.591858	36.787514	110.867119	29.9034835	11.88458	109.34626	-81.9075275	9.78484	103.433312
-24.180408	34.00486	106.479027	-26.120073	10.86426	106.300377	30.182371	-12.960709	107.81411	29.525862	36.842815	111.01651	29.8541165	11.941053	109.41531	-82.0942625	9.787467	103.185444
-23.022833	34.042137	106.489311	-26.157686	10.865036	106.295273	30.173805	-12.906522	107.835625	29.504208	36.902905	111.171387	29.8390065	11.9981915	109.503506	-82.1543785	9.7318805	103.08704
-22.121185	33.986423	106.666733	-26.144466	10.846508	106.368019	30.179422	-12.843801	107.865273	29.49506	36.974979	111.384392	29.837241	12.065589	109.6248325	-82.126173	9.627427	103.1112055
-21.111628	33.891773	106.787575	-26.193466	10.836382	106.476318	30.197659	-12.770226	107.955421	29.495583	37.053585	111.556183	29.846621	12.1416795	109.755802	-82.233553	9.5310845	103.196834
-20.123322	33.720192	106.87175	-26.213297	10.838187	106.568825	30.249205	-12.683182	108.087799	29.48769	37.140221	111.66452	29.8684475	12.2285195	109.8761595	-82.2950415	9.4478545	103.2614905
-18.542416	33.446625	106.904922	-26.219976	10.878779	106.717918	30.331444	-12.550196	108.330765	29.414104	37.2906	111.709938	29.872774	12.370202	110.0203515	-82.312726	9.387356	103.4154845
-17.56498	33.200485	106.827423	-26.270634	10.909717	106.76944	30.408377	-12.452498	108.504524	29.338173	37.390789	111.675835	29.873275	12.4691455	110.0901795	-82.414543	9.3502885	103.4487005
-16.581961	32.867821	106.760834	-26.267075	10.935438	106.752823	30.470362	-12.354292	108.648262	29.255863	37.508533	111.640289	29.8631125	12.5771205	110.1442755	-82.3972625	9.2937555	103.3613705
-15.553493	32.521294	106.603729	-26.284784	10.903965	106.652344	30.554825	-12.247072	108.757446	29.179317	37.607449	111.600914	29.867071	12.6801885	110.17918	-82.436639	9.1277415	103.125508
-14.587557	32.156761	106.50219	-26.302662	10.857584	106.477966	30.619648	-12.132117	108.815781	29.102406	37.729626	111.605072	29.861027	12.7987545	110.2104265	-82.466351	8.9164135	102.7455055
-13.648912	31.73889	106.375923	-26.292843	10.826368	106.244469	30.700647	-11.99327	108.817055	29.027971	37.862362	111.651703	29.864309	12.934546	110.234379	-82.449995	8.71819	102.254559
-12.739131	31.269848	106.214073	-26.284739	10.785865	105.976784	30.802866	-11.852424	108.799698	28.978062	37.999706	111.705269	29.890464	13.073641	110.2524835	-82.459942	8.498089	101.7010845
-11.337873	30.538961	105.936256	-26.246824	10.814903	105.545296	30.967117	-11.627304	108.752975	28.947487	38.223232	111.752342	29.957302	13.297964	110.2526585	-82.45095	8.331842	100.8379335
-10.45676	29.983362	105.835068	-26.164993	10.826011	105.420708	31.085316	-11.480042	108.708405	28.961823	38.350174	111.693123	30.0235695	13.435066	110.200764	-82.3535555	8.216956	100.640652
-9.590461	29.451921	105.823219	-26.007397	10.839542	105.42482	31.245014	-11.352676	108.668396	29.034245	38.455086	111.637138	30.1396295	13.551205	110.152767	-82.1544235	8.127879	100.696873
-8.763262	28.817398	105.894348	-25.856236	10.877774	105.489014	31.408876	-11.246022	108.649673	29.136843	38.549278	111.707977	30.2728595	13.651628	110.178825	-81.9853315	8.10392	100.799203
-7.989007	28.193417	106.021294	-25.752771	10.862149	105.600647	31.57131	-11.174616	108.672668	29.247692	38.655128	111.828148	30.409501	13.740256	110.250408	-81.915043	7.984042	100.950886
-7.241653	27.509144	106.185165	-25.665266	10.858076	105.721748	31.685825	-11.102702	108.756172	29.329735	38.732235	111.979591	30.50778	13.8147665	110.3678815	-81.838312	7.9013855	101.0756145
-6.571743	26.778646	106.350243	-25.575279	10.866955	105.878853	31.784773	-11.057878	108.875275	29.416483	38.792271	112.148117	30.600628	13.8671965	110.511696	-81.751186	7.8667135	101.24601
-5.608943	25.667801	106.57505	-25.523237	10.923827	106.096634	31.902058	-10.99907	109.116707	29.525549	38.882652	112.403534	30.7138035	13.941791	110.7601205	-81.7602775	7.905863	101.4331475
-5.002009	24.889477	106.689301	-25.522512	10.974775	106.242058	31.969435	-10.93775	109.268166	29.583216	38.960033	112.534264	30.7763255	14.0111415	110.901215	-81.8213495	7.9384085	101.582901
-4.432519	24.107204	106.864342	-25.459162	11.06653	106.405655	32.016132	-10.851514	109.387779	29.63401	39.026043	112.636864	30.825071	14.0872645	111.0123215	-81.743395	8.0457955	101.7989885
-3.925674	23.313934	106.958282	-25.468584	11.134459	106.555069	32.080452	-10.763933	109.478287	29.682848	39.133083	112.652222	30.88165	14.184575	111.0652545	-81.818818	8.084343	102.0448835
-3.439495	22.494362	106.997856	-25.411459	11.194226	106.642174	32.136814	-10.709849	109.576225	29.72019	39.198502	112.684692	30.928502	14.2443265	111.1304585	-81.75142	8.1441255	102.1538895
-3.018295	21.598055	106.991669	-25.392542	11.257298	106.672707	32.161732	-10.678798	109.689903	29.751715	39.239857	112.663635	30.9567235	14.2805295	111.176769	-81.7418075	8.2340665	102.168645
-2.605931	20.709814	106.986282	-25.377495	11.297161	106.650368	32.186703	-10.673326	109.833565	29.784122	39.26054	112.634705	30.9854125	14.293607	111.234135	-81.7404025	8.300715	102.066601
-2.102742	19.376657	106.893959	-25.371435	11.342135	106.466354	32.21616	-10.682284	110.067581	29.853027	39.266132	112.622986	31.0345935	14.291924	111.3452835	-81.7774635	8.392346	101.5874245
-1.818023	18.468391	106.81459	-25.357426	11.355632	106.313873	32.238628	-10.675104	110.178772	29.887232	39.288773	112.606941	31.06293	14.3068345	111.3928565	-81.777782	8.4044295	101.2348895
-1.57843	17.489559	106.680969	-25.307774	11.377893	106.188454	32.281052	-10.653621	110.231003	29.930977	39.306252	112.552467	31.1060145	14.3263155	111.391735	-81.7215625	8.4294705	100.985173
-1.363568	16.571333	106.619957	-25.23078	11.388302	106.140533	32.333801	-10.603545	110.222626	30.004623	39.330097	112.45974	31.169212	14.363276	111.341183	-81.630772	8.413328	100.939883
-1.175207	15.682983	106.584038	-25.105268	11.43502	106.144737	32.434109	-10.546408	110.152519	30.097584	39.406639	112.408539	31.2658465	14.4301155	111.280529	-81.4763825	8.4399245	101.008945
-1.042846	14.806501	106.571022	-24.927145	11.470868	106.194809	32.561844	-10.439083	110.108543	30.216799	39.500584	112.405609	31.3893215	14.5307505	111.257076	-81.2436115	8.4109855	101.132542
-0.944338	13.922132	106.58094	-24.805347	11.5506	106.231598	32.700977	-10.312681	110.096672	30.338707	39.625885	112.442123	31.519842	14.656602	111.2693975	-81.130536	8.444598	101.1937985
-0.885139	12.546332	106.638039	-24.635099	11.725084	106.310463	32.905708	-10.09447	110.157753	30.489964	39.839748	112.522491	31.697836	14.872639	111.340122	-80.968034	8.577529	101.280804
-0.886521	11.723573	106.663261	-24.529345	11.879808	106.386063	33.018459	-9.95608	110.224937	30.584711	39.959934	112.54184	31.801585	15.001927	111.3833885	-80.860275	8.757689	101.3887375
-0.995134	10.884712	106.712486	-24.448849	12.025447	106.475723	33.120258	-9.832548	110.303375	30.657158	40.086685	112.558403	31.888708	15.1270685	111.430889	-80.786406	8.9238255	101.520557
-1.094744	9.997606	106.757774	-24.366344	12.188114	106.583427	33.220051	-9.739755	110.34864	30.730919	40.189434	112.575821	31.975485	15.2248395	111.4622305	-80.708173	9.1513885	101.7046235
-1.257025	9.124872	106.843613	-24.294014	12.305735	106.730118	33.264786	-9.648033	110.423409	30.815018	40.278873	112.59465	32.039902	15.31542	111.5090295	-80.62793	9.29605	101.9512065
-1.485865	8.287411	106.943062	-24.230953	12.408698	106.882813	33.294521	-9.587044	110.471878	30.891853	40.345882	112.614441	32.093187	15.379419	111.5431595	-80.555093	9.437977	102.2224665
-1.744225	7.475304	107.023956	-24.193819	12.517309	107.054459	33.324726	-9.54385	110.511551	30.985018	40.411331	112.623299	32.154872	15.4337405	111.567425	-80.54251	9.6008775	102.541493
-2.175063	6.22928	107.144943	-24.166601	12.608075	107.224808	33.327789	-9.531873	110.579727	31.104473	40.424301	112.604485	32.216131	15.446214	111.592106	-80.549333	9.769936	102.85751
-2.524671	5.411381	107.186386	-24.147064	12.706115	107.265053	33.332184	-9.552066	110.624908	31.157452	40.413937	112.551392	32.244818	15.4309355	111.58815	-80.538946	9.9812945	102.941956
-2.902714	4.628891	107.212494	-24.116465	12.754504	107.231071	33.326523	-9.597572	110.69313	31.221209	40.379265	112.467285	32.273866	15.3908465	111.5802075	-80.506796	10.1181615	102.8819345
-3.345116	3.904448	107.167641	-24.127022	12.808954	107.156097	33.328056	-9.664	110.765755	31.267128	40.328266	112.410118	32.297592	15.332133	111.5879365	-80.551636	10.285775	102.7242575
-3.818617	3.179744	107.080208	-24.074219	12.798233	107.027527	33.330269	-9.709538	110.792923	31.333689	40.273453	112.372932	32.331979	15.2819575	111.5829275	-80.480417	10.3145085	102.4721265
-4.265472	2.450351	106.972717	-24.037453	12.801522	106.953384	33.344624	-9.745092	110.734665	31.38279	40.256538	112.387726	32.363707	15.255723	111.5611955	-80.438613	10.347321	102.3455725
-4.815372	1.790305	106.842422	-23.975212	12.792076	106.881157	33.34594	-9.742882	110.638382	31.446835	40.263783	112.398804	32.3963875	15.2604505	111.518593	-80.3468115	10.3237015	102.243721
-5.667296	0.879565	106.680107	-23.913555	12.827139	106.88974	33.367081	-9.628533	110.383049	31.485315	40.346775	112.456146	32.426198	15.359121	111.4195975	-80.253308	10.295157	102.3598825
-6.2378	0.278886	106.540977	-23.873741	12.891166	106.899811	33.386189	-9.510722	110.225739	31.488749	40.415459	112.501297	32.437469	15.4523685	111.363518	-80.184951	10.3299635	102.436104
-6.851447	-0.272118	106.465744	-23.829639	12.981481	106.977295	33.419109	-9.394797	110.107506	31.483055	40.52227	112.55233	32.451082	15.5637365	111.329918	-80.11036	10.3992255	102.624672
-7.495653	-0.81263	106.473564	-23.78941	13.126272	107.064354	33.461838	-9.297492	110.026634	31.493076	40.581367	112.586639	32.477457	15.6419375	111.3066365	-80.056277	10.6106065	102.8220715
-8.193689	-1.317486	106.524109	-23.7348	13.256953	107.170952	33.49144	-9.230118	109.978577	31.51182	40.626385	112.650513	32.50163	15.6981335	111.314545	-79.97123	10.8157725	103.027359
-8.889039	-1.803676	106.578552	-23.712978	13.390991	107.29203	33.509468	-9.192677	109.93502	31.583782	40.672581	112.735054	32.546625	15.739952	111.335037	-79.972581	11.04203	103.249023
-9.573627	-2.355071	106.516685	-23.693998	13.48544	107.382622	33.493298	-9.190374	109.897041	31.655884	40.697556	112.818802	32.574591	15.753591	111.3579215	-79.962587	11.217289	103.4073225
-10.676948	-3.108624	106.450203	-23.693596	13.659483	107.468224	33.417042	-9.213818	109.792984	31.797304	40.680725	112.939964	32.607173	15.7334535	111.366474	-79.994365	11.5855125	103.569974
-11.436382	-3.642371	106.379082	-23.681728	13.736237	107.487701	33.334476	-9.210651	109.733047	31.825808	40.680588	113.002014	32.580142	15.7349685	111.3675305	-79.943598	11.7375055	103.6078715
-12.19843	-4.099597	106.333878	-23.714867	13.836986	107.537994	33.275745	-9.19533	109.661423	31.835327	40.676506	113.040016	32.555536	15.740588	111.3507195	-79.98527	11.933384	103.7252685
-12.972095	-4.585202	106.29187	-23.721272	13.938323	107.533905	33.225994	-9.180792	109.644333	31.844595	40.679188	113.022141	32.5352945	15.749198	111.333237	-79.9778385	12.127448	103.734573
-13.713752	-5.093291	106.275581	-23.742359	14.01869	107.536987	33.199425	-9.186722	109.671829	31.860865	40.673901	112.949928	32.530145	15.7435895	111.3108785	-80.014863	12.2937905	103.7630955
-14.576146	-5.5754	106.358017	-23.714315	14.094658	107.520866	33.195549	-9.220479	109.763481	31.878307	40.652729	112.829842	32.536928	15.716125	111.2966615	-79.965558	12.473191	103.7450705
-15.408463	-6.049203	106.446144	-23.714207	14.15582	107.410255	33.211044	-9.272137	109.879135	31.889561	40.640251	112.666214	32.5503025	15.684057	111.2726745	-79.9787165	12.627583	103.5478355
-16.508846	-6.777922	106.506439	-23.694382	14.177346	107.247627	33.271297	-9.316772	110.153984	31.880363	40.596085	112.382256	32.57583	15.6396565	111.26812	-79.964594	12.7150355	103.227134
-17.301611	-7.233161	106.567657	-23.651152	14.167939	107.122757	33.336388	-9.355111	110.339973	31.850533	40.566605	112.126556	32.5934605	15.605747	111.2332645	-79.8957645	12.730131	103.0122495
-18.176788	-7.65982	106.680809	-23.621605	14.123985	107.051826	33.418076	-9.371384	110.538422	31.827883	40.534504	111.940048	32.6229795	15.58156	111.239235	-79.8661895	12.66641	102.864417
-18.962133	-8.069099	106.711731	-23.55032	14.018832	106.976257	33.441471	-9.358801	110.754333	31.816614	40.492607	111.802742	32.6290425	15.566903	111.2785375	-79.7296825	12.470761	102.6739765
-19.784863	-8.384451	106.734512	-23.498489	13.884121	106.891457	33.534344	-9.384099	110.88533	31.828667	40.453106	111.740288	32.6815055	15.5345035	111.312809	-79.6784835	12.2337385	102.470105
-20.605263	-8.688398	106.70015	-23.459949	13.787599	106.826782	33.621185	-9.397537	110.993866	31.842283	40.443783	111.732361	32.731734	15.523123	111.3631135	-79.651632	12.052075	102.2904505
-21.449286	-8.960011	106.662659	-23.381443	13.646809	106.748535	33.717228	-9.408724	111.079254	31.899288	40.434765	111.633514	32.808258	15.5130205	111.356384	-79.571144	11.7805975	102.140686
-22.673864	-9.2736	106.583717	-23.266706	13.535298	106.67511	33.852966	-9.403205	111.164619	31.968208	40.429722	111.531021	32.910587	15.5132585	111.34782	-79.443999	11.5573375	102.0024
-23.540224	-9.336733	106.525017	-23.162207	13.493587	106.607925	33.933941	-9.37153	111.195503	32.032314	40.453556	111.471161	32.9831275	15.541013	111.333332	-79.3075415	11.446161	101.882518
-24.375011	-9.341024	106.484459	-23.108862	13.486947	106.573936	34.009991	-9.31611	111.221001	32.081406	40.479523	111.414658	33.0456985	15.5817065	111.3178295	-79.2634225	11.3921875	101.8300425
-25.279118	-9.345306	106.442009	-23.035259	13.520861	106.550575	34.082794	-9.275819	111.232864	32.116211	40.524963	111.38797	33.0995025	15.624572	111.310417	-79.1700205	11.41715	101.790733
-26.219814	-9.238746	106.458351	-22.98225	13.558219	106.56295	34.125393	-9.245138	111.250137	32.183559	40.553715	111.293945	33.154476	15.6542885	111.272041	-79.118976	11.4621495	101.853859
-27.131111	-9.112405	106.481491	-22.938046	13.58227	106.62973	34.146454	-9.229205	111.264572	32.225891	40.566193	111.228142	33.1861725	15.668494	111.246357	-79.0622645	11.496046	102.013103
-28.030924	-8.869629	106.585075	-22.922005	13.592029	106.738403	34.154163	-9.228483	111.278046	32.272224	40.561058	111.207176	33.2131935	15.6662875	111.242611	-79.0572035	11.5177705	102.234195
-29.452641	-8.471375	106.77993	-22.891031	13.610588	106.947815	34.140984	-9.240436	111.312172	32.312984	40.548077	111.243439	33.226984	15.6538205	111.2778055	-79.009046	11.5673555	102.6178245
-30.392117	-8.126639	106.953087	-22.908306	13.596335	107.120392	34.117889	-9.251856	111.3564	32.347134	40.514381	111.293877	33.2325115	15.6312625	111.3251385	-79.0491235	11.5614075	102.9156455
-31.311581	-7.733439	107.095352	-22.923634	13.57864	107.29747	34.084137	-9.270278	111.398422	32.29797	40.512558	111.300171	33.1910535	15.62114	111.3492965	-79.0383215	11.53614	103.2456435
-32.216091	-7.277067	107.324516	-22.947577	13.552904	107.523621	34.0294	-9.276555	111.411438	32.262741	40.480942	111.292671	33.1460705	15.6021935	111.3520545	-79.0412245	11.5036145	103.6951875
-33.145493	-6.761608	107.539711	-23.005056	13.530532	107.772133	33.992989	-9.270575	111.415909	32.218651	40.471806	111.266136	33.10582	15.6006155	111.3410225	-79.115932	11.4604485	104.2032435
-34.058525	-6.178429	107.724823	-23.065365	13.539645	107.965591	33.962582	-9.234962	111.454353	32.181011	40.505962	111.305115	33.0717965	15.6355	111.379734	-79.2025265	11.44379	104.551448
-34.931244	-5.553352	107.822372	-23.126871	13.590349	108.089218	33.92041	-9.176311	111.51545	32.10424	40.580357	111.402153	33.012325	15.702023	111.4588015	-79.266067	11.478675	104.7196345
-36.150845	-4.53152	107.739365	-23.195278	13.663348	108.097633	33.889637	-9.089502	111.594482	32.003639	40.686813	111.421822	32.946638	15.7986555	111.508152	-79.337194	11.5280405	104.687114
-36.994839	-3.806313	107.604836	-23.255219	13.729443	107.987656	33.881184	-9.041821	111.634529	31.965225	40.729149	111.391701	32.9232045	15.843664	111.513115	-79.4336425	11.615222	104.462197
-37.784706	-2.975919	107.457588	-23.276695	13.783671	107.858185	33.875732	-9.022213	111.645615	31.969156	40.738712	111.304352	32.922444	15.8582495	111.4749835	-79.475834	11.7090925	104.2413865
-38.533962	-2.159919	107.202148	-23.228746	13.851719	107.713852	33.871658	-9.015508	111.61879	31.980034	40.757191	111.257111	32.925846	15.8708415	111.4379505	-79.383338	11.8325965	103.9897535
-39.224461	-1.29209	106.8825	-23.190159	13.888425	107.531021	33.877544	-9.014101	111.553596	32.064262	40.766663	111.244034	32.970903	15.876281	111.398815	-79.351221	11.900569	103.663227
-39.92292	-0.376028	106.530128	-23.142958	13.926845	107.328842	33.890472	-9.022262	111.420547	32.185398	40.755215	111.21521	33.037935	15.8664765	111.3178785	-79.323851	11.9872135	103.3398055
-40.619373	0.627608	106.238495	-23.052235	14.007089	107.120659	33.920864	-9.012942	111.27005	32.266609	40.771469	111.232964	33.0937365	15.8792635	111.251507	-79.1982065	12.1349145	102.989811
-41.580238	2.152121	105.917168	-22.892048	14.150117	106.885704	33.969128	-9.013986	111.091698	32.442112	40.756378	111.185608	33.20562	15.871196	111.138653	-78.989716	12.429038	102.632755
-42.21632	3.232438	105.871475	-22.79097	14.247992	106.857826	33.99847	-9.044189	111.048462	32.565224	40.722385	111.104675	33.281847	15.839098	111.0765685	-78.863787	12.656886	102.6390835
-42.843987	4.397562	105.958511	-22.691124	14.301878	106.917099	34.024734	-9.137033	111.046265	32.701675	40.642422	111.009109	33.3632045	15.7526945	111.027687	-78.7454525	12.8510615	102.806511
-43.472378	5.531746	106.07531	-22.627214	14.343577	107.027611	34.034081	-9.263644	111.088631	32.83445	40.511772	110.889832	33.4342655	15.624064	110.9892315	-78.6886935	13.06309	103.0659905
-44.041164	6.700653	106.331726	-22.61776	14.30731	107.215454	33.996544	-9.420323	111.127579	32.900623	40.371346	110.826324	33.4485835	15.4755115	110.9769515	-78.6841035	13.1391085	103.4539565
-44.631248	7.923844	106.670395	-22.629377	14.23171	107.456612	33.917461	-9.546649	111.126282	32.886368	40.220852	110.741386	33.4019145	15.3371015	110.933834	-78.6606685	13.1263185	103.97939
-45.235802	9.137397	107.218155	-22.707167	14.136079	107.87886	33.80505	-9.650695	111.056992	32.818066	40.091141	110.684311	33.311558	15.220223	110.8706515	-78.725892	13.051935	104.8870685
-45.945366	11.032375	108.368027	-22.870985	13.914235	108.740341	33.608757	-9.681325	110.869446	32.561058	39.999615	110.755287	33.0849075	15.159145	110.8123665	-78.8268775	12.669325	106.6683155
-46.438892	12.323691	109.239326	-23.067739	13.759431	109.367134	33.499367	-9.639977	110.751816	32.292107	40.033287	110.976532	32.895737	15.196655	110.864174	-79.031215	12.322207	107.870094
-46.863827	13.599607	110.002312	-23.267082	13.643418	109.961426	33.384132	-9.560915	110.665024	32.005253	40.100906	111.243546	32.6946925	15.2699955	110.954285	-79.2288565	12.0168405	108.968567
-47.179108	14.944598	110.472313	-23.512207	13.520648	110.343994	33.255997	-9.496473	110.616592	31.736704	40.183075	111.526886	32.4963505	15.343301	111.071739	-79.5207645	11.697995	109.616249
-47.500099	16.211933	110.735909	-23.730618	13.444633	110.577515	33.114647	-9.475185	110.570236	31.505859	40.233837	111.770523	32.310253	15.379326	111.1703795	-79.771489	11.50994	109.9846505
-47.745594	17.537233	110.777702	-23.947847	13.395369	110.589836	32.973213	-9.495746	110.486534	31.267891	40.28389	111.915054	32.120552	15.394072	111.200794	-80.016246	11.396666	109.978878
-47.890064	18.927313	110.614655	-24.174034	13.345872	110.486542	32.812916	-9.532198	110.414566	31.092081	40.280373	111.967552	31.9524985	15.3740875	111.191059	-80.3005665	11.3176565	109.782025
-48.052464	20.953468	110.137955	-24.465494	13.359906	110.10022	32.559731	-9.657741	110.336914	30.878595	40.197937	111.875999	31.719163	15.270098	111.1064565	-80.650151	11.449714	109.0939835
-47.987503	22.330587	109.855927	-24.529226	13.382533	109.892845	32.348095	-9.736281	110.310272	30.775681	40.083046	111.686066	31.561888	15.1733825	110.998169	-80.62034	11.5916835	108.787521
-47.865875	23.720362	109.685722	-24.65984	13.438895	109.69278	32.171093	-9.838999	110.236946	30.698904	39.952148	111.478081	31.4349985	15.0565745	110.8575135	-80.7546785	11.8212155	108.5280465
-47.686287	25.049734	109.65242	-24.728405	13.406293	109.626404	32.019604	-9.927987	110.117065	30.621361	39.828041	111.327538	31.3204825	14.950027	110.7223015	-80.7772925	11.862559	108.5305065
-47.440441	26.367565	109.673546	-24.765814	13.403583	109.624229	31.899143	-9.995537	109.970093	30.564451	39.766308	111.327652	31.231797	14.8853855	110.6488725	-80.763425	11.9217805	108.5995855
-47.084167	27.708515	109.747086	-24.83658	13.35006	109.605873	31.808884	-10.039668	109.810272	30.532764	39.729408	111.408142	31.170824	14.84487	110.609207	-80.843984	11.85525	108.602539
-46.704254	28.973854	109.84478	-24.894356	13.31079	109.608307	31.728161	-10.063838	109.603485	30.525965	39.67252	111.558823	31.127063	14.804341	110.581154	-80.915775	11.817239	108.63546
-46.024349	30.916538	110.007408	-25.006676	13.294628	109.520699	31.557741	-10.040768	109.257294	30.439917	39.704277	111.82486	30.998829	14.8317545	110.541077	-81.012181	11.7575015	108.500321
-45.534248	32.163326	110.093582	-25.147959	13.293815	109.429131	31.447565	-9.985801	109.038269	30.381557	39.749672	112.011627	30.914561	14.8819355	110.524948	-81.210479	11.7056945	108.333314
-44.950779	33.374969	110.082535	-25.228735	13.344765	109.27932	31.363333	-9.94341	108.833672	30.328365	39.799667	112.21489	30.845849	14.9281285	110.524281	-81.303319	11.7614015	108.034359
-44.275059	34.577595	109.988274	-25.342169	13.446778	109.122322	31.258678	-9.887893	108.631477	30.279373	39.839951	112.393951	30.7690255	14.976029	110.512714	-81.4533635	11.917527	107.73193
-43.618404	35.697079	109.921646	-25.45051	13.537733	108.897491	31.135458	-9.85216	108.460739	30.21751	39.871876	112.47673	30.676484	15.009858	110.4687345	-81.577504	12.065608	107.3262475
-42.841045	36.810242	109.828033	-25.507906	13.678485	108.721008	31.001156	-9.832328	108.291481	30.163797	39.862614	112.523949	30.5824765	15.015143	110.407715	-81.5982885	12.341827	107.034301
-42.045807	37.859718	109.718117	-25.576963	13.769044	108.574379	30.901428	-9.834688	108.162544	30.141947	39.837734	112.539948	30.5216875	15.001523	110.351246	-81.6756135	12.536565	106.797512
-40.773029	39.299362	109.388397	-25.700626	13.936935	108.350075	30.760849	-9.92332	108.087578	30.134239	39.774658	112.556946	30.447544	14.925669	110.322262	-81.848796	12.948201	106.377888
-39.883244	40.232609	109.067596	-25.762119	13.991974	108.000824	30.657196	-10.021585	108.096275	30.174971	39.687885	112.55262	30.4160835	14.83315	110.3244475	-81.9403215	13.150798	105.6772005
-38.946865	41.020638	108.739494	-25.848467	14.040448	107.685684	30.521753	-10.153572	108.110809	30.194265	39.58157	112.58149	30.358009	14.713999	110.3461495	-82.054943	13.366897	105.0252185
-38.010845	41.763912	108.367859	-25.943037	14.057827	107.390579	30.370459	-10.284039	108.100822	30.177044	39.484715	112.647331	30.2737515	14.600338	110.3740765	-82.1598255	13.515316	104.4070815
-37.078606	42.476059	108.082054	-26.095173	14.095646	107.152069	30.225145	-10.387817	108.084763	30.137262	39.381512	112.751373	30.1812035	14.4968475	110.418068	-82.3715495	13.6944445	103.88607
-36.097561	43.084801	107.854477	-26.210897	14.111546	106.821838	30.079607	-10.487756	108.084465	30.127134	39.281433	112.759003	30.1033705	14.3968385	110.421734	-82.5251645	13.8262535	103.221942
-35.104519	43.551109	107.76783	-26.278423	14.11354	106.666336	29.952621	-10.570562	108.06115	30.086794	39.191849	112.806129	30.0197075	14.3106435	110.4336395	-82.5765535	13.9164365	102.8990325
-33.671795	44.165115	107.811584	-26.399017	14.140393	106.522301	29.802397	-10.641499	107.952812	30.015457	39.114006	112.934433	29.908927	14.2362535	110.4436225	-82.706961	14.0445325	102.6009795
-32.887959	44.596764	108.111153	-26.444548	14.163953	106.505981	29.722382	-10.63324	107.820236	29.955282	39.100693	113.03302	29.838832	14.2337265	110.426628	-82.727928	14.0941795	102.585334
-31.70945	44.677006	108.188095	-26.503681	14.189647	106.546844	29.665401	-10.587027	107.68721	29.910936	39.122574	113.107285	29.7881685	14.2677735	110.3972475	-82.7955305	14.1115205	102.6964405
-30.74955	44.785725	108.379791	-26.51676	14.279459	106.605507	29.618258	-10.505596	107.575844	29.874907	39.182808	113.215897	29.7465825	14.338606	110.3958705	-82.7801025	14.220312	102.8151435
-29.956001	44.958035	108.620346	-26.602041	14.378567	106.728157	29.588818	-10.429322	107.519768	29.832539	39.26033	113.30249	29.7106785	14.415504	110.411129	-82.9147605	14.34163	103.045185
-28.736364	44.875763	108.50499	-26.555487	14.514997	106.747986	29.557217	-10.363128	107.531036	29.809868	39.320553	113.300064	29.6835425	14.4787125	110.41555	-82.7945165	14.5512815	103.080422
-27.796516	44.845821	108.426498	-26.594296	14.648817	106.826759	29.518732	-10.375836	107.607391	29.797735	39.340801	113.20047	29.6582335	14.4824825	110.4039305	-82.8468255	14.8151515	103.2495875
-26.540735	44.718369	108.311691	-26.622524	14.812881	106.894447	29.425591	-10.496375	107.776306	29.797977	39.24828	112.975624	29.611784	14.3759525	110.375965	-82.856832	15.2498095	103.412929
-25.607365	44.504826	108.153412	-26.641851	14.816295	107.005623	29.326525	-10.642009	107.900299	29.819674	39.138416	112.840149	29.5730995	14.2482035	110.370224	-82.8568015	15.3843865	103.641022
-24.483461	44.103085	107.91787	-26.673805	14.808986	107.075027	29.208302	-10.786323	108.035194	29.851553	39.014198	112.700294	29.5299275	14.1139375	110.367744	-82.8775375	15.5040345	103.78231
-23.651594	43.749706	107.887222	-26.757637	14.769876	107.159492	29.074415	-10.940758	108.162781	29.864525	38.882332	112.57206	29.46947	13.970787	110.3674205	-82.984744	15.568965	103.9515635
-22.769836	43.324615	107.786247	-26.841637	14.759281	107.264618	28.952417	-11.09837	108.319786	29.84618	38.748642	112.432137	29.3992985	13.825136	110.3759615	-83.0825725	15.693426	104.1532745
-21.791687	42.86869	107.596497	-26.935482	14.73667	107.349609	28.816807	-11.225591	108.478226	29.788622	38.642963	112.324905	29.3027145	13.708686	110.4015655	-83.1736785	15.764654	104.2976525
-21.024809	42.369583	107.511581	-27.056555	14.704757	107.387505	28.70565	-11.314094	108.664337	29.741829	38.555504	112.202431	29.2237395	13.620705	110.433384	-83.3368495	15.788809	104.341626
-19.755245	41.569698	107.282486	-27.191925	14.669399	107.276985	28.578371	-11.402991	108.90744	29.65045	38.503315	112.136169	29.1144105	13.550162	110.5218045	-83.4982605	15.788636	104.0321655
-18.953245	40.97897	107.154778	-27.294907	14.62817	107.121513	28.530186	-11.408409	108.968971	29.583368	38.51413	112.159798	29.056777	13.5528605	110.5643845	-83.646591	15.7034795	103.6786415
-18.041897	40.393715	106.987633	-27.351376	14.596931	106.945633	28.504044	-11.370522	108.936867	29.499832	38.545982	112.239197	29.001938	13.58773	110.588032	-83.70469	15.606132	103.303234
-17.369825	39.750366	106.930771	-27.369165	14.567405	106.74765	28.50742	-11.287889	108.873604	29.466755	38.599213	112.226357	28.9870875	13.655662	110.5499805	-83.7254175	15.479148	102.9453195
-16.56212	39.079609	106.89006	-27.366686	14.564614	106.573082	28.536819	-11.182824	108.782867	29.451433	38.687523	112.276924	28.994126	13.7523495	110.5298955	-83.727498	15.3768785	102.6162685
-15.80845	38.399323	106.828392	-27.295368	14.574404	106.462074	28.633795	-11.050389	108.703865	29.465221	38.821129	112.368729	29.049508	13.88537	110.536297	-83.640244	15.263438	102.387851
-15.060856	37.726913	106.81472	-27.213692	14.642829	106.365395	28.771969	-10.891444	108.660713	29.523617	38.983795	112.428787	29.147793	14.0461755	110.54475	-83.575177	15.2394825	102.18604
-14.032954	36.609287	106.824287	-27.063257	14.763901	106.29451	29.014441	-10.653534	108.60199	29.664904	39.207588	112.487137	29.3396725	14.277027	110.5445635	-83.4661865	15.250775	102.0444565
-13.360015	35.794197	106.835732	-26.931927	14.857732	106.260002	29.174412	-10.493716	108.594719	29.751635	39.368118	112.527191	29.4630235	14.437201	110.560955	-83.3268775	15.278263	101.959049
-12.739044	34.991814	106.783142	-26.776249	14.931238	106.217659	29.316378	-10.357494	108.572983	29.816475	39.516384	112.576698	29.5664265	14.579445	110.5748405	-83.1189245	15.283031	101.8604775
-12.175701	34.155739	106.711044	-26.69692	15.026	106.191322	29.440748	-10.216413	108.545135	29.877836	39.666313	112.528778	29.659292	14.72495	110.5369565	-83.053132	15.32705	101.8456875
-11.659162	33.277824	106.63681	-26.614601	15.129728	106.182083	29.538012	-10.065629	108.531723	29.90695	39.816319	112.470604	29.722481	14.875345	110.5011635	-82.951683	15.384111	101.8630025
-11.167357	32.355015	106.575027	-26.55896	15.204727	106.169365	29.598326	-9.935908	108.514038	29.901024	39.927593	112.368515	29.749675	14.9958425	110.4412765	-82.867595	15.4136115	101.8974535
-10.735855	31.417734	106.461571	-26.536476	15.275998	106.196999	29.642048	-9.81752	108.50663	29.854912	40.041508	112.253845	29.74848	15.111994	110.3802375	-82.821432	15.440002	102.0137605
-10.181883	29.975536	106.348015	-26.577394	15.392402	106.262497	29.626835	-9.702471	108.495567	29.757107	40.171047	111.947441	29.691971	15.234288	110.221504	-82.846759	15.550516	102.30349
-9.821685	28.968311	106.251572	-26.594135	15.436305	106.386909	29.569515	-9.665627	108.522949	29.672018	40.208878	111.651634	29.6207665	15.2716255	110.0872915	-82.8090365	15.6009845	102.6865265
-9.537521	27.911177	106.208549	-26.671309	15.468189	106.599281	29.520767	-9.669072	108.609795	29.572174	40.200115	111.245049	29.5464705	15.2655215	109.927422	-82.8890885	15.6708565	103.27114
-9.248817	26.874247	106.151138	-26.708031	15.515234	106.847725	29.447512	-9.700159	108.759048	29.479759	40.178463	110.812546	29.4636355	15.239152	109.785797	-82.8796975	15.791316	103.909653
-9.031973	25.815189	106.157303	-26.756863	15.553467	107.144142	29.365803	-9.772935	108.96524	29.395407	40.098358	110.418785	29.380605	15.1627115	109.6920125	-82.894331	15.9442225	104.5962715
-8.740319	24.801098	106.241608	-26.798157	15.536545	107.45034	29.295599	-9.90305	109.257439	29.339722	39.983219	110.081192	29.3176605	15.0400845	109.6693155	-82.9139745	16.0330055	105.2313645
-8.509259	23.7644	106.361458	-26.868725	15.492955	107.720078	29.210594	-10.080241	109.579643	29.314072	39.827488	109.841934	29.262333	14.8736235	109.7107885	-82.999783	16.1122865	105.7293675
-8.187961	22.275072	106.551208	-26.907011	15.30814	108.036278	29.084641	-10.366468	109.98452	29.328039	39.551105	109.684708	29.20634	14.5923185	109.834614	-83.020362	16.0239615	106.237942
-7.978792	21.312668	106.687256	-26.920286	15.187187	108.132553	29.030577	-10.52234	110.133934	29.353493	39.39735	109.685364	29.192035	14.437505	109.909649	-83.032607	15.936869	106.355457
-7.717326	20.42627	106.78463	-26.945724	15.00921	108.184204	28.987963	-10.632023	110.205376	29.389185	39.287251	109.740425	29.188574	14.327614	109.9729005	-83.080022	15.690806	106.3955075
-7.45161	19.612282	106.839096	-26.938492	14.873947	108.181671	28.99367	-10.699018	110.214928	29.436991	39.238125	109.831238	29.2153305	14.2695535	110.023083	-83.0923145	15.4783405	106.340259
-7.235378	18.873688	106.912926	-26.931705	14.807597	108.10627	29.024073	-10.710206	110.172676	29.519806	39.221653	109.973053	29.2719395	14.2557235	110.0728645	-83.1353495	15.3594705	106.1396755
-6.957922	18.114159	106.890556	-26.899221	14.769613	108.058228	29.067453	-10.659992	110.076691	29.562838	39.28854	110.159149	29.3151455	14.314274	110.11792	-83.1135875	15.224952	105.998536
-6.733509	17.402893	106.94548	-26.847305	14.767515	108.086052	29.131868	-10.550503	109.967613	29.603258	39.348965	110.338547	29.367563	14.399231	110.15308	-83.062173	15.135799	106.019024
-6.443219	16.419012	107.111977	-26.728443	14.898581	108.174896	29.263329	-10.395406	109.917686	29.696611	39.494026	110.613075	29.47997	14.54931	110.2653805	-82.936856	15.247852	106.0844115
-6.230507	15.83995	107.230057	-26.665977	14.977808	108.217857	29.365566	-10.290346	109.953987	29.790411	39.601711	110.892532	29.5779885	14.6556825	110.4232595	-82.9099425	15.2999335	106.0124545
-6.072903	15.296652	107.309067	-26.604551	15.09738	108.120087	29.477592	-10.194746	110.016754	29.927465	39.726887	111.217606	29.7025285	14.7660705	110.61718	-82.9116305	15.4286895	105.622994
-5.934865	14.750984	107.289902	-26.594057	15.21204	107.980904	29.553869	-10.091555	110.022614	30.038557	39.874352	111.554672	29.796213	14.8913985	110.788643	-82.984327	15.5326815	105.173165
-5.800581	14.218217	107.228973	-26.565763	15.315434	107.796272	29.592079	-9.975161	109.952843	30.10611	40.02647	111.899719	29.8490945	15.0256545	110.926281	-82.9806205	15.6052135	104.666263
-5.683581	13.663837	107.181313	-26.562967	15.361423	107.641068	29.648209	-9.852283	109.866592	30.162117	40.124386	112.179634	29.905163	15.1360515	111.023113	-83.031097	15.5867945	104.259023
-5.621085	13.11329	107.125175	-26.507572	15.419022	107.558456	29.703545	-9.742229	109.791695	30.21842	40.214252	112.359749	29.9609825	15.2360115	111.075722	-82.9761265	15.6020325	104.04119
-5.540965	12.296879	107.044281	-26.430502	15.45825	107.448853	29.836691	-9.62522	109.727837	30.267179	40.283321	112.542763	30.051935	15.3290505	111.1353	-82.912939	15.5874495	103.762406
-5.523659	11.750001	107.048836	-26.33935	15.491639	107.430939	29.950874	-9.598747	109.754768	30.321413	40.285305	112.600662	30.1361435	15.343279	111.177715	-82.8148435	15.639999	103.684163
-5.572229	11.185951	107.079803	-26.252497	15.49787	107.464348	30.064249	-9.604288	109.86087	30.389318	40.265751	112.659966	30.2267835	15.3307315	111.260418	-82.7317775	15.6650085	103.668278
-5.621122	10.603523	107.145035	-26.141914	15.458594	107.509232	30.252222	-9.719591	109.955643	30.509365	40.228142	112.768982	30.3807935	15.2542755	111.3623125	-82.6646215	15.6629125	103.6561515
-5.730172	10.028808	107.213928	-26.040035	15.369967	107.54422	30.29517	-9.78389	110.133087	30.658457	40.153358	112.92083	30.4768135	15.184734	111.5269585	-82.5568835	15.5552	103.5614815
-5.854196	9.442847	107.296501	-25.984955	15.277531	107.570198	30.399475	-9.913177	110.245667	30.801428	40.054234	113.075745	30.6004515	15.0705285	111.660706	-82.5703615	15.4845335	103.47969
-6.044605	8.889489	107.329163	-25.858566	15.161785	107.613525	30.483156	-10.037336	110.270058	30.914423	39.963673	113.205353	30.6987895	14.9631685	111.7377055	-82.4159215	15.3604015	103.4893445
-6.382662	8.093499	107.339005	-25.788031	14.976856	107.68	30.562449	-10.18535	110.156342	31.005833	39.844498	113.322449	30.784141	14.829574	111.7393955	-82.360203	15.124138	103.6206045
-6.613565	7.593398	107.299889	-25.740904	14.890379	107.75515	30.59626	-10.217432	109.999146	31.014612	39.788147	113.398125	30.805436	14.7853575	111.6986355	-82.287244	14.9954005	103.8116645
-6.872793	7.059362	107.231796	-25.721315	14.845803	107.829521	30.599869	-10.20029	109.819519	30.993881	39.779007	113.493172	30.796875	14.7893585	111.6563455	-82.239505	14.9022475	104.0026965
-7.192561	6.554964	107.170486	-25.743788	14.83073	107.934906	30.592342	-10.152914	109.627869	30.949062	39.779179	113.6063	30.770702	14.8131325	111.6170845	-82.258278	14.8483275	104.2527275
-7.53701	6.030509	107.132042	-25.721762	14.8193	108.110741	30.561462	-10.073926	109.445869	30.894869	39.806072	113.703087	30.7281655	14.866073	111.574478	-82.1716895	14.772527	104.647004
-7.904323	5.565784	107.177757	-25.758671	14.873794	108.345398	30.528414	-9.995726	109.320068	30.835638	39.858662	113.793945	30.682026	14.931468	111.5570065	-82.199368	14.81612	105.1337895
-8.35045	5.077938	107.286034	-25.779444	14.985781	108.580765	30.501476	-9.906381	109.243324	30.785046	39.94651	113.889465	30.643261	15.0200645	111.5663945	-82.202149	14.9514975	105.5951355
-9.015908	4.340422	107.474327	-25.808477	15.157419	108.871056	30.495533	-9.770239	109.231415	30.714077	40.102791	114.022217	30.604805	15.166276	111.626816	-82.221759	15.148562	106.115296
-9.451973	3.739354	107.520805	-25.853781	15.227554	108.959671	30.487991	-9.710717	109.288765	30.670443	40.168861	114.050056	30.579217	15.229072	111.6694105	-82.286779	15.226036	106.2499315
-9.876157	3.167598	107.510437	-25.895809	15.31035	108.963326	30.478144	-9.70328	109.381104	30.619913	40.202255	114.039886	30.5490285	15.2494875	111.710495	-82.3406465	15.3712125	106.216157
-10.341884	2.565977	107.510445	-25.944498	15.350923	108.845032	30.47872	-9.751584	109.518448	30.576822	40.181419	113.931145	30.527771	15.2149175	111.7247965	-82.416767	15.4869285	105.9652675
-10.811975	1.923059	107.459366	-25.962097	15.30988	108.727249	30.462629	-9.867643	109.673431	30.517712	40.084957	113.782013	30.4901705	15.108657	111.727722	-82.4143645	15.511103	105.726776
-11.276404	1.219762	107.381676	-26.019049	15.210526	108.549667	30.446747	-10.027555	109.750999	30.483875	39.942265	113.65757	30.465311	14.957355	111.7042845	-82.503409	15.463697	105.3950495
-11.791649	0.57401	107.293236	-26.023561	15.061895	108.385323	30.429077	-10.220048	109.765556	30.4519	39.761612	113.543526	30.4404885	14.770782	111.654541	-82.4876105	15.353008	105.116105
-12.525244	-0.477359	106.934479	-26.028744	14.695292	108.167908	30.412813	-10.440647	109.586082	30.432283	39.513432	113.545036	30.422548	14.5363925	111.565559	-82.480036	14.8541915	104.770257
-13.006133	-1.204235	106.571831	-26.03771	14.475878	107.937004	30.418783	-10.501689	109.391472	30.429169	39.423782	113.644043	30.423976	14.4610465	111.5177575	-82.499396	14.4907095	104.3562505
-13.419983	-1.878072	106.258011	-25.972361	14.310839	107.805084	30.475262	-10.513677	109.204605	30.409939	39.374336	113.697052	30.4426005	14.4303295	111.4508285	-82.3873225	14.1913485	104.1593395
-14.008639	-2.536966	106.086967	-25.89378	14.187651	107.696747	30.57091	-10.478612	109.092094	30.369333	39.357143	113.696495	30.4701215	14.4392655	111.3942945	-82.2576815	13.9360365	103.9991995
-14.536399	-3.19622	105.941879	-25.839535	14.145713	107.573494	30.701273	-10.424878	109.05397	30.341248	39.389534	113.669205	30.5212605	14.482328	111.3615875	-82.2003305	13.809098	103.7854005
-15.046094	-3.854649	105.868675	-25.787882	14.121357	107.494308	30.831957	-10.400757	109.084465	30.321041	39.411102	113.600838	30.576499	14.5051725	111.3426515	-82.152263	13.7375415	103.6459645
-15.640532	-4.571446	105.775368	-25.700087	14.073652	107.426285	30.962933	-10.429752	109.138321	30.342478	39.385204	113.499557	30.6527055	14.477726	111.318939	-82.0528795	13.669578	103.533631
-16.59273	-5.607797	105.81366	-25.604237	13.939407	107.411804	31.101068	-10.575305	109.245934	30.428934	39.26762	113.336716	30.765001	14.3461575	111.291325	-81.973475	13.5326565	103.532283
-17.225122	-6.31279	105.850899	-25.529245	13.883345	107.424118	31.15645	-10.727327	109.284401	30.486145	39.129509	113.286713	30.8212975	14.201091	111.285557	-81.8797875	13.565599	103.562679
-17.93671	-7.027549	105.85778	-25.431118	13.763365	107.432648	31.192625	-10.873234	109.306763	30.583488	38.965248	113.203812	30.8880565	14.046007	111.2552875	-81.7502925	13.480723	103.6100085
-18.578653	-7.762252	105.813896	-25.366858	13.633534	107.367035	31.223541	-11.034859	109.302986	30.679285	38.814659	113.13311	30.951413	13.8899	111.218048	-81.685129	13.377168	103.516022
-19.310179	-8.475167	105.785515	-25.30098	13.485064	107.296204	31.283585	-11.194154	109.341156	30.759167	38.649033	113.003983	31.021376	13.7274395	111.1725695	-81.623336	13.2426885	103.4198385
-20.051756	-9.179296	105.881485	-25.234375	13.343329	107.197273	31.340405	-11.381176	109.452148	30.81036	38.473675	112.785805	31.0753825	13.5462495	111.1189765	-81.5441325	13.1404085	103.2755695
-20.773014	-9.886339	106.095123	-25.129759	13.21172	107.094864	31.410954	-11.569214	109.663841	30.909039	38.283585	112.433792	31.1599965	13.3571855	111.0488165	-81.4195145	13.0662545	103.1409115
-21.882069	-10.876637	106.412819	-25.002962	12.972185	106.971565	31.532854	-11.900711	110.041512	31.019398	37.946293	111.930969	31.276126	13.022791	110.9862405	-81.28205	12.921579	102.9568895
-22.661314	-11.530371	106.56842	-24.87114	12.771713	106.928864	31.632816	-12.102456	110.224785	31.097517	37.735172	111.663902	31.3651665	12.816358	110.9443435	-81.1074465	12.727068	102.9133845
-23.420576	-12.09075	106.757355	-24.770699	12.585336	106.928741	31.735764	-12.249207	110.368622	31.158573	37.553165	111.436722	31.4471685	12.651979	110.902672	-80.9885665	12.518693	102.95481
-24.137325	-12.617863	106.946007	-24.643406	12.347648	106.983116	31.859674	-12.370309	110.474754	31.2264	37.449589	111.220863	31.543037	12.53964	110.8478085	-80.829849	12.155656	103.1184235
-24.898207	-13.046986	107.219551	-24.527479	12.149048	107.075737	31.994062	-12.440592	110.596001	31.290794	37.351578	110.981262	31.642428	12.455493	110.7886315	-80.697386	11.842603	103.3628425
-25.698191	-13.437118	107.493591	-24.422016	11.99669	107.168533	32.156445	-12.488871	110.772095	31.322294	37.292763	110.808815	31.7393695	12.401946	110.790455	-80.5834015	11.591434	103.546611
-26.487995	-13.718371	107.841507	-24.315844	11.878359	107.275024	32.32045	-12.521711	111.022552	31.351912	37.256401	110.624077	31.836181	12.367345	110.8233145	-80.467869	11.389373	103.7267335
-27.619202	-13.974425	108.252502	-24.189796	11.734623	107.406029	32.539063	-12.547469	111.360619	31.404999	37.220276	110.359512	31.972031	12.3364035	110.8600655	-80.351623	11.1328425	103.9519925
-28.356365	-14.009781	108.446548	-24.107502	11.647675	107.454529	32.643642	-12.551886	111.494934	31.457764	37.182869	110.244133	32.050703	12.3154915	110.8695335	-80.265707	10.9798585	104.0395245
-29.140118	-14.008574	108.517014	-24.030296	11.563734	107.513954	32.734276	-12.572694	111.584045	31.516006	37.172733	110.210861	32.125141	12.3000195	110.897453	-80.185733	10.8274485	104.130455
-29.925579	-13.897851	108.502838	-23.944141	11.479892	107.547256	32.813324	-12.582467	111.615883	31.62117	37.14809	110.145119	32.217247	12.2828115	110.880501	-80.105529	10.6769725	104.214011
-30.5949	-13.705286	108.415138	-23.831871	11.408661	107.572784	32.880272	-12.574521	111.574646	31.711233	37.152466	110.169563	32.2957525	12.2889725	110.8721045	-79.9594945	10.5283495	104.2734635
-31.277735	-13.456149	108.266983	-23.742638	11.381945	107.610634	32.97517	-12.526266	111.465164	31.797318	37.214706	110.278618	32.386244	12.34422	110.871891	-79.87152	10.41967	104.349377
-31.93248	-13.066607	108.107697	-23.61084	11.398081	107.631508	33.065117	-12.411034	111.319603	31.914642	37.328346	110.345421	32.4898795	12.458656	110.832512	-79.7115595	10.337506	104.430504
-32.903694	-12.329235	107.861176	-23.462383	11.515301	107.696411	33.199482	-12.162655	111.039352	32.011028	37.612301	110.522995	32.605255	12.724823	110.7811735	-79.530021	10.305779	104.6116485
-33.504223	-11.744941	107.780777	-23.431583	11.633729	107.778946	33.269737	-11.964475	110.855293	32.069851	37.803452	110.567558	32.669794	12.9194885	110.7114255	-79.53296	10.3479695	104.8464665
-34.072868	-11.137753	107.762466	-23.357027	11.734386	107.853378	33.322872	-11.772611	110.68972	32.053391	37.994381	110.594345	32.6881315	13.110885	110.6420325	-79.4021855	10.357887	105.0647235
-34.589748	-10.473894	107.8554	-23.2801	11.854697	107.958794	33.371471	-11.624144	110.562683	32.077858	38.118248	110.502754	32.7246645	13.247052	110.5327185	-79.2848645	10.462342	105.3848695
-35.078491	-9.757636	108.055756	-23.247992	11.994388	108.083046	33.399643	-11.526242	110.500336	32.04491	38.209095	110.415993	32.7222765	13.3414265	110.4581645	-79.2182605	10.6473495	105.7079275
-35.583847	-8.925951	108.288788	-23.231108	12.066033	108.240799	33.390984	-11.498993	110.493935	31.998917	38.234016	110.285904	32.6949505	13.3675115	110.3899195	-79.1571665	10.7645545	106.0916785
-35.964031	-8.109707	108.573936	-23.235903	12.095726	108.437309	33.347569	-11.501638	110.511353	31.956593	38.219208	110.167221	32.652081	13.358785	110.339287	-79.123887	10.832667	106.535331
-36.485672	-6.876454	108.87841	-23.315161	12.12431	108.706726	33.287888	-11.55173	110.581017	31.87969	38.174732	110.164894	32.583789	13.311501	110.3729555	-79.214111	10.937119	107.0404965
-36.759521	-6.042102	108.972527	-23.373491	12.069087	108.789955	33.253029	-11.597271	110.660995	31.853979	38.133884	110.229515	32.553504	13.2683065	110.445255	-79.300486	10.8698675	107.134655
-36.932415	-5.141979	108.874153	-23.423838	11.996383	108.800316	33.219948	-11.645552	110.69902	31.82593	38.090469	110.329628	32.522939	13.2224585	110.514324	-79.370615	10.7703075	107.086308
-37.086155	-4.229332	108.592438	-23.49095	11.9121	108.661591	33.197105	-11.716847	110.683716	31.830294	38.041351	110.500671	32.5136995	13.162252	110.5921935	-79.4955995	10.661948	106.7309885
-37.209122	-3.319951	108.139404	-23.520184	11.840529	108.419456	33.165653	-11.780042	110.632912	31.885199	37.996471	110.687187	32.525426	13.1082145	110.6600495	-79.565794	10.5728435	106.1788625
-37.284966	-2.379034	107.526802	-23.542646	11.836223	108.063248	33.13847	-11.810246	110.534966	31.969961	37.979229	110.940262	32.5542155	13.0844915	110.737614	-79.6395075	10.5879545	105.388882
-37.259903	-1.385256	106.815041	-23.557602	11.896928	107.602051	33.109917	-11.824072	110.387817	32.094894	37.979431	111.213242	32.6024055	13.0776795	110.8005295	-79.7176095	10.7161765	104.4035725
-37.149418	0.216631	105.704964	-23.54357	12.056922	106.833122	33.031864	-11.798003	110.145172	32.324379	37.987309	111.584198	32.6781215	13.094653	110.864685	-79.7652615	11.019191	102.801559
-37.047035	1.226913	105.056442	-23.497393	12.226733	106.418373	32.990345	-11.764197	109.939827	32.437153	37.998455	111.830589	32.713749	13.117129	110.885208	-79.708535	11.336337	101.951538
-36.925175	2.228198	104.527557	-23.420721	12.367172	106.105759	32.964226	-11.70574	109.696869	32.589848	38.020741	112.094284	32.777037	13.1575005	110.8955765	-79.618479	11.5768435	101.3159415
-36.756138	3.214398	104.196892	-23.147455	12.365853	105.777382	32.962711	-11.622633	109.448074	32.707478	38.077785	112.360107	32.8350945	13.227576	110.9040905	-79.1300045	11.50413	100.6506735
-36.576344	4.21917	104.019569	-23.295679	12.73628	105.766388	32.984871	-11.53454	109.219482	32.840412	38.140686	112.550644	32.9126415	13.303073	110.885063	-79.5039995	12.169487	100.647713
-36.386852	5.200459	103.91066	-23.244213	12.923433	105.720749	32.98354	-11.429002	109.044662	32.949425	38.231083	112.763992	32.9664825	13.4010405	110.904327	-79.4549085	12.4458255	100.537171
-36.2183	6.090896	103.840019	-23.227888	13.11937	105.666061	32.973255	-11.353872	108.917915	33.028839	38.311447	112.948143	33.001047	13.4787875	110.933029	-79.456823	12.7599525	100.399093
-35.876957	7.281714	103.740799	-23.23502	13.378093	105.555191	32.925327	-11.205363	108.770683	33.09877	38.42812	113.157288	33.0120485	13.6113785	110.9639855	-79.4820885	13.1448075	100.1463965
-35.733788	8.025522	103.715179	-23.2729	13.561871	105.505943	32.866158	-11.100009	108.707001	33.065601	38.510048	113.261833	32.9658795	13.7050195	110.984417	-79.5116795	13.4187225	100.027469
-35.507145	8.686362	103.73838	-23.289173	13.672127	105.502655	32.837189	-11.001176	108.670601	33.019257	38.595459	113.284828	32.928223	13.7971415	110.9777145	-79.506569	13.5471125	100.0275955
-35.301815	9.288568	103.817703	-23.323587	13.792615	105.552567	32.817406	-10.915623	108.699928	32.998077	38.648254	113.234917	32.9077415	13.8663155	110.9674225	-79.5549155	13.7189145	100.1377115
-35.12365	9.790982	103.888069	-23.372252	13.910384	105.566872	32.798756	-10.842357	108.808517	32.954361	38.722588	113.192093	32.8765585	13.9401155	111.000305	-79.6210625	13.8806525	100.133439
-34.947865	10.259532	103.934502	-23.419617	13.970482	105.571236	32.766075	-10.802838	108.952713	32.888145	38.795658	113.184761	32.82711	13.99641	111.068737	-79.666344	13.944554	100.073735
-34.744961	10.665408	103.986786	-23.469164	14.042212	105.585793	32.747383	-10.796271	109.103104	32.858292	38.839344	113.084663	32.8028375	14.0215365	111.0938835	-79.7411655	14.0628875	100.0777025
-34.412815	11.109138	103.983398	-23.535902	14.105225	105.550087	32.677788	-10.801573	109.263756	32.758068	38.883492	112.966644	32.717928	14.0409595	111.1152	-79.789732	14.1694905	99.984974
-34.207531	11.298407	103.989861	-23.605228	14.141364	105.514183	32.637756	-10.79775	109.327026	32.711147	38.884735	112.924194	32.6744515	14.0434925	111.12561	-79.8849075	14.2392355	99.902756
-33.993011	11.38406	103.932693	-23.62587	14.157147	105.468239	32.607586	-10.774355	109.365913	32.684452	38.90461	112.92379	32.646019	14.0651275	111.1448515	-79.897759	14.2491665	99.7916265
-33.790936	11.442177	103.883675	-23.635761	14.175594	105.408943	32.570065	-10.731305	109.412491	32.645718	38.94669	113.004623	32.6078915	14.1076925	111.208557	-79.8794135	14.2434955	99.609329
-33.606602	11.432441	103.768883	-23.683048	14.218201	105.329788	32.556484	-10.681954	109.485092	32.642998	38.972614	113.0625	32.599741	14.14533	111.273796	-79.965837	14.291072	99.38578
-33.465767	11.367469	103.672256	-23.687048	14.228749	105.267548	32.564522	-10.637738	109.598099	32.614262	38.995636	113.191269	32.589392	14.178949	111.394684	-79.963488	14.278549	99.140412
-33.357578	11.260137	103.633408	-23.659323	14.258486	105.226227	32.589931	-10.616855	109.730698	32.579742	39.013992	113.313232	32.5848365	14.1985685	111.521965	-79.9034825	14.3184035	98.930489
-33.259613	11.019742	103.551605	-23.689346	14.318334	105.186249	32.652878	-10.586992	109.92659	32.572121	39.083336	113.390144	32.6124995	14.248172	111.658367	-79.9911915	14.388496	98.714131
-33.25322	10.800363	103.526428	-23.685583	14.344293	105.170906	32.683842	-10.541019	110.063782	32.5881	39.120972	113.259102	32.635971	14.2899765	111.661442	-80.007137	14.3986095	98.68037
-33.274906	10.529873	103.500114	-23.667414	14.340155	105.130722	32.719704	-10.490036	110.195244	32.553741	39.154831	113.110909	32.6367225	14.3323975	111.6530765	-79.9715505	14.3479125	98.6083675
-33.346157	10.290612	103.452644	-23.66827	14.357485	105.0746	32.74358	-10.43015	110.326508	32.491707	39.212948	112.940491	32.6176435	14.391399	111.6334995	-79.9541835	14.323571	98.5157005
-33.452728	10.046144	103.403618	-23.691023	14.361997	105.020264	32.763741	-10.372199	110.487976	32.417423	39.250961	112.781357	32.590582	14.439381	111.6346665	-79.972628	14.284613	98.4058615
-33.567093	9.821948	103.360222	-23.698765	14.339458	104.962959	32.778664	-10.333927	110.654465	32.328224	39.286469	112.63356	32.553444	14.476271	111.6440125	-79.950974	14.202645	98.2819055
-33.771057	9.666623	103.337372	-23.730568	14.338185	104.933403	32.782993	-10.30323	110.825409	32.28355	39.297665	112.473007	32.5332715	14.4972175	111.649208	-79.9944075	14.1791525	98.217598
-34.104832	9.509899	103.273308	-23.75625	14.310594	104.886154	32.787907	-10.253351	111.043457	32.235683	39.36636	112.240196	32.511795	14.5565045	111.6418265	-80.024295	14.0646835	98.1304815
-34.374039	9.420102	103.235329	-23.80411	14.305714	104.859138	32.780586	-10.218479	111.159645	32.195278	39.410641	112.10582	32.487932	14.596081	111.6327325	-80.096152	14.015347	98.0855435
-34.699261	9.39218	103.187111	-23.846003	14.3195	104.814926	32.755604	-10.174607	111.254646	32.148209	39.450882	111.98468	32.4519065	14.6381375	111.619663	-80.1439125	14.0008625	98.010189
-35.054214	9.376442	103.133133	-23.879835	14.332273	104.775154	32.729877	-10.123588	111.298347	32.075111	39.493694	111.920166	32.402494	14.685053	111.6092565	-80.162164	13.979493	97.9410515
-35.504551	9.413895	103.080879	-23.928568	14.375025	104.749512	32.691311	-10.076094	111.303711	32.01059	39.532543	111.842438	32.3509505	14.7282245	111.5730745	-80.2080865	14.0218255	97.9259495
-35.966965	9.49731	103.043327	-23.95635	14.439435	104.74279	32.649033	-10.016208	111.284065	31.942749	39.577915	111.819496	32.295891	14.7808535	111.5517805	-80.208591	14.0980165	97.9337995
-36.488342	9.594496	102.994728	-23.994001	14.511101	104.762291	32.603424	-9.967376	111.244202	31.8978	39.620529	111.824715	32.250612	14.8265765	111.5344585	-80.238614	14.1956255	97.9901235
-37.406834	9.833834	102.922508	-24.055239	14.596616	104.755524	32.524185	-9.911956	111.202499	31.859016	39.693287	111.873993	32.1916005	14.8906655	111.538246	-80.3020785	14.3025665	97.972802
-38.069458	10.033493	102.823029	-24.130592	14.695384	104.713058	32.449894	-9.900412	111.180649	31.845367	39.727859	111.871002	32.1476305	14.9137235	111.5258255	-80.4088145	14.4770445	97.9002905
-38.683563	10.274012	102.67482	-24.162683	14.772219	104.627251	32.352551	-9.924391	111.132965	31.810102	39.708603	111.788048	32.0813265	14.892106	111.4605065	-80.4066925	14.652332	97.7939955
-39.362125	10.573887	102.575745	-24.247124	14.848871	104.542519	32.236374	-9.980011	111.064209	31.758509	39.658085	111.614021	31.9974415	14.839037	111.339115	-80.4916895	14.858705	97.745923
-40.04792	10.916186	102.535034	-24.330467	14.912027	104.481819	32.108418	-10.050909	110.957382	31.713196	39.536469	111.307617	31.910807	14.74278	111.1324995	-80.571741	15.081274	97.8311385
-40.79044	11.29316	102.569214	-24.38274	14.951507	104.455719	31.955421	-10.162773	110.802551	31.654736	39.38615	110.872757	31.8050785	14.6116885	110.837654	-80.5705585	15.2913255	98.073784
-41.674095	11.659982	102.808846	-24.401436	14.970819	104.528061	31.78204	-10.298765	110.620163	31.580627	39.201427	110.350952	31.6813335	14.451331	110.4855575	-80.4842055	15.490307	98.5705645
-42.939999	12.341957	103.591858	-24.459377	14.941166	104.96125	31.546099	-10.513076	110.302673	31.429541	38.884624	109.413063	31.48782	14.185774	109.857868	-80.406574	15.696558	100.064632
-43.708591	12.853739	104.427681	-24.491842	14.845694	105.502701	31.412012	-10.64407	110.035934	31.281488	38.696651	108.939514	31.34675	14.0262905	109.487724	-80.330434	15.6650975	101.517678
-44.496964	13.401988	105.454468	-24.582941	14.721404	106.193077	31.289541	-10.708137	109.792152	31.086046	38.556736	108.688911	31.1877935	13.9242995	109.2405315	-80.3536755	15.5185085	103.1456225
-45.283501	14.026472	106.420341	-24.681475	14.632904	106.909966	31.190105	-10.729571	109.61338	30.870596	38.511974	108.723083	31.0303505	13.8912015	109.1682315	-80.3933005	15.3746065	104.6517005
-46.024208	14.682219	107.163605	-24.840492	14.504258	107.492126	31.094118	-10.691781	109.547295	30.698505	38.577972	108.97435	30.8963115	13.9430955	109.2608225	-80.5772955	15.0654205	105.7234295
-46.739182	15.367905	107.599167	-24.992043	14.435127	107.868698	31.012177	-10.662973	109.529556	30.54038	38.696686	109.281471	30.7762785	14.0168565	109.4055135	-80.7603645	14.8533975	106.3318825
-47.372391	16.058926	107.774818	-25.210106	14.417979	108.025322	30.921545	-10.643538	109.514771	30.387121	38.782455	109.533607	30.654333	14.0694585	109.524189	-81.074545	14.7664995	106.526455
-48.250263	17.244886	107.779404	-25.428465	14.473702	108.043381	30.69512	-10.617271	109.471893	30.151415	38.855141	109.736824	30.4232675	14.118935	109.6043585	-81.2801975	14.828469	106.4824035
-48.734558	18.08814	107.78006	-25.581333	14.512734	108.022713	30.547031	-10.606536	109.431969	30.028162	38.852879	109.773552	30.2875965	14.1231715	109.6027605	-81.4502625	14.9022965	106.4426655
-49.205032	18.911327	107.889053	-25.675047	14.551024	108.068481	30.377075	-10.618587	109.356186	29.899614	38.842205	109.738205	30.1383445	14.111809	109.5471955	-81.4884385	14.990239	106.5897665
-49.513432	19.734688	108.246445	-25.787014	14.593061	108.278694	30.224695	-10.609735	109.269905	30.127462	38.706074	109.464989	30.1760785	14.0481695	109.367447	-81.7501065	15.1379525	107.189941
-49.808735	20.58922	108.784721	-25.860781	14.60547	108.626381	30.057072	-10.596232	109.232887	29.621674	38.849174	109.668884	29.839373	14.126471	109.4508855	-81.560935	15.084469	107.8018765
-49.946697	21.491182	109.315346	-25.984659	14.63477	109.019836	29.934704	-10.591536	109.256317	29.493692	38.845665	109.74984	29.714198	14.1270645	109.5030785	-81.683516	15.1424755	108.5365935
-50.083256	22.355198	109.840012	-26.097673	14.661982	109.413017	29.839092	-10.60156	109.309616	29.416508	38.839466	109.861031	29.6278	14.118953	109.5853235	-81.823146	15.205011	109.2407105
-50.164986	23.660975	110.269142	-26.29463	14.617755	109.752998	29.691273	-10.62171	109.421471	29.284922	38.888966	110.132263	29.4880975	14.133628	109.776867	-82.0773575	15.101882	109.729129
-50.091911	24.512159	110.251305	-26.406059	14.579712	109.779907	29.628319	-10.642946	109.475731	29.207727	38.894886	110.275337	29.418023	14.12597	109.875534	-82.230141	15.033454	109.68428
-49.954929	25.36718	110.001266	-26.561964	14.545218	109.671715	29.547878	-10.667892	109.536552	29.120153	38.917809	110.368439	29.3340155	14.1249585	109.9524955	-82.4579435	14.9654775	109.3909345
-49.820671	26.20339	109.634193	-26.658041	14.459167	109.445549	29.485983	-10.721176	109.561859	29.055286	38.901566	110.384689	29.2706345	14.090195	109.973274	-82.5867165	14.828139	108.917824
-49.543831	27.047932	109.284439	-26.744518	14.406608	109.167076	29.400459	-10.757216	109.529755	28.952173	38.863194	110.305855	29.176316	14.052989	109.917805	-82.665352	14.760227	108.416347
-49.224831	27.862322	108.955826	-26.841143	14.34313	108.951996	29.346409	-10.780449	109.434784	28.861629	38.829445	110.234131	29.104019	14.024498	109.8344575	-82.786305	14.661762	108.0695345
-48.781918	28.702721	108.734802	-26.872297	14.275615	108.746185	29.316456	-10.779152	109.327194	28.789223	38.807426	110.158752	29.0528395	14.014137	109.742973	-82.7974335	14.537093	107.749397
-48.09552	29.89049	108.585312	-26.930683	14.176946	108.609756	29.304277	-10.743471	109.172234	28.667307	38.856171	110.13665	28.985792	14.05635	109.654442	-82.847158	14.297542	107.56507
-47.553143	30.70435	108.653984	-26.939604	14.148895	108.615242	29.299683	-10.698193	109.082428	28.589907	38.877747	110.134872	28.944795	14.089777	109.60865	-82.824003	14.208013	107.621834
-46.887169	31.4568	108.79464	-26.972242	14.11838	108.706711	29.29014	-10.653178	109.014526	28.492142	38.960091	110.200134	28.891141	14.1534565	109.60733	-82.835625	14.0833035	107.806092
-46.227123	32.224457	108.991325	-27.021526	14.086194	108.816383	29.288105	-10.613811	108.970764	28.419266	39.016006	110.276077	28.8536855	14.2010975	109.6234205	-82.8967375	13.9712905	108.0093455
-45.527168	32.957493	109.131798	-27.040083	14.070356	108.94796	29.286089	-10.56973	108.99366	28.355217	39.073284	110.352982	28.820653	14.251777	109.673321	-82.900819	13.888935	108.222599
-44.757111	33.733143	109.150101	-27.085117	14.048674	109.029366	29.278151	-10.562853	109.054092	28.285858	39.106197	110.404572	28.7820045	14.271672	109.729332	-82.9522385	13.825676	108.3294
-43.897949	34.400406	109.026947	-27.146021	13.978799	109.043182	29.249842	-10.582389	109.132751	28.229555	39.10096	110.41777	28.7396985	14.2592855	109.7752605	-83.0317405	13.6983125	108.3111035
-42.638268	35.447128	108.662071	-27.250322	13.929401	108.839226	29.185019	-10.656027	109.245155	28.140863	39.051548	110.408081	28.662941	14.1977605	109.826618	-83.163585	13.6610415	107.851834
-41.700455	36.150013	108.379105	-27.325726	13.860162	108.661736	29.128408	-10.690821	109.299721	28.078873	39.012615	110.432625	28.6036405	14.160897	109.866173	-83.2550925	13.559427	107.457299
-40.699589	36.756012	108.084343	-27.430782	13.824222	108.431587	29.07342	-10.69582	109.31926	28.029064	39.013817	110.501717	28.551242	14.1589985	109.9104885	-83.412806	13.4894455	106.9526855
-39.748703	37.405098	107.793213	-27.544985	13.766244	108.207634	29.03508	-10.661175	109.294304	27.969603	39.05479	110.643829	28.5023415	14.1968075	109.9690665	-83.5923115	13.3356805	106.4462015
-38.684814	38.051708	107.472733	-27.676752	13.786077	107.880196	29.013466	-10.588433	109.285522	27.909807	39.151989	110.797562	28.4616365	14.281778	110.041542	-83.8151405	13.290376	105.71885
-37.645153	38.643055	107.225891	-27.741184	13.807885	107.587898	28.989405	-10.504493	109.224678	27.821493	39.285435	110.91819	28.405449	14.390471	110.071434	-83.887817	13.225299	105.104362
-36.582024	39.212208	106.986221	-27.799612	13.832792	107.268356	28.975409	-10.391563	109.111694	27.737564	39.389572	111.030708	28.3564865	14.4990045	110.071201	-83.9557105	13.1665795	104.465511
-34.891174	40.060745	106.747307	-27.879498	13.894389	106.815895	29.011154	-10.243862	108.867668	27.641922	39.566029	111.143768	28.326538	14.6610835	110.005718	-84.085534	13.1276945	103.626072
-33.761459	40.548176	106.679665	-27.866709	13.943648	106.588997	29.034678	-10.112806	108.625366	27.607023	39.689426	111.196007	28.3208505	14.78831	109.9106865	-84.0542685	13.098986	103.2673075
-32.656349	40.99506	106.728027	-27.790012	13.979614	106.451653	29.091564	-9.991341	108.385239	27.591991	39.785889	111.230431	28.3417775	14.897274	109.807835	-83.9218015	13.061954	103.095471
-31.423059	41.399757	106.849144	-27.730518	14.015182	106.414711	29.172829	-9.895791	108.182381	27.610292	39.846523	111.245056	28.3915605	14.975366	109.7137185	-83.8525965	13.054998	103.1157035
-30.451033	41.827999	107.071114	-27.641312	14.02555	106.431213	29.271755	-9.861894	108.006248	27.671169	39.893658	111.289963	28.471462	15.015882	109.6481055	-83.754086	13.035218	103.2143205
-29.248138	42.048149	107.219292	-27.550148	14.027117	106.457352	29.363256	-9.881872	107.891037	27.755577	39.886261	111.316086	28.5594165	15.0021945	109.6035615	-83.6597125	13.0520395	103.3111425
-28.073353	42.298546	107.215729	-27.507162	14.013651	106.476295	29.430984	-9.962622	107.791832	27.832001	39.851299	111.304047	28.6314925	14.9443385	109.5479395	-83.6458165	13.0829635	103.4046505
-26.080564	42.489494	107.137749	-27.449381	13.947673	106.523918	29.414684	-10.140809	107.678665	27.894175	39.69136	111.176109	28.6544295	14.7752755	109.427387	-83.5531915	13.1200705	103.620449
-24.966307	42.574265	107.168137	-27.428192	13.897994	106.54982	29.386265	-10.268906	107.598831	27.903753	39.54948	111.053482	28.645009	14.640287	109.3261565	-83.501393	13.155701	103.7734835
-23.777832	42.598888	107.103279	-27.499119	13.816078	106.578766	29.330528	-10.409847	107.569611	27.918911	39.396252	110.949203	28.6247195	14.4932025	109.259407	-83.6229575	13.1389535	103.898125
-22.404572	42.587654	107.036888	-27.488317	13.745687	106.619331	29.282555	-10.554108	107.571289	27.928162	39.248775	110.925446	28.6053585	14.3473335	109.2483675	-83.5819925	13.1440405	103.9902945
-21.343107	42.521553	107.124756	-27.550829	13.628383	106.666306	29.256704	-10.677296	107.57531	27.951357	39.116074	111.002495	28.6040305	14.219389	109.2889025	-83.7056885	13.037377	104.0437095
-20.138147	42.361813	107.215485	-27.580093	13.522041	106.524185	29.234686	-10.778777	107.540573	27.987755	39.032631	111.187996	28.6112205	14.126927	109.3642845	-83.7714065	12.917155	103.6840855
-18.892649	42.18623	107.383743	-27.582588	13.395533	106.476509	29.228815	-10.833564	107.467888	28.029057	39.004753	111.440529	28.628936	14.0855945	109.4542085	-83.794112	12.7054715	103.4988095
-17.104046	41.808353	107.770584	-27.581585	13.258226	106.359436	29.27322	-10.812561	107.281624	28.094582	39.00415	111.934509	28.683901	14.0957945	109.6080665	-83.847071	12.4206575	103.1108055
-15.896897	41.442871	107.987381	-27.55225	13.223984	106.212952	29.352453	-10.745833	107.126999	28.163546	39.025818	112.272659	28.7579995	14.1399925	109.699829	-83.8624995	12.3079755	102.726075
-14.641422	41.075802	108.122047	-27.48608	13.241431	106.120979	29.462429	-10.699372	106.985435	28.268444	39.050121	112.599075	28.8654365	14.1753745	109.792255	-83.8375965	12.3074875	102.449703
-13.432984	40.605091	108.177628	-27.437588	13.280913	105.925079	29.555586	-10.68075	106.842545	28.367176	39.077942	112.893501	28.961381	14.198596	109.868023	-83.836557	12.36323	101.982135
-12.222962	40.073727	108.070984	-27.331594	13.362844	105.711189	29.617935	-10.683185	106.735214	28.51108	39.05331	112.99894	29.0645075	14.1850625	109.867077	-83.7276955	12.5406255	101.555301
-10.993822	39.437389	107.875458	-27.20303	13.426906	105.514183	29.69692	-10.71785	106.656578	28.637733	39.009457	113.000893	29.1673265	14.1458035	109.8287355	-83.5733865	12.7080085	101.1996305
-9.826841	38.763542	107.626083	-27.047003	13.496984	105.342903	29.77075	-10.777063	106.631485	28.772949	38.941875	112.940773	29.2718495	14.082406	109.786129	-83.3658555	12.911562	100.899677
-8.088591	37.571079	107.190392	-26.902979	13.566229	105.115196	29.909779	-10.919601	106.707428	28.990681	38.802299	112.776581	29.45023	13.941349	109.7420045	-83.256188	13.191109	100.4883875
-7.015522	36.661919	106.922699	-26.733095	13.588812	104.991844	29.990303	-11.045233	106.77227	29.117914	38.696186	112.618759	29.5541085	13.8254765	109.6955145	-83.0202985	13.3521475	100.2881735
-5.981213	35.656677	106.702187	-26.631283	13.553929	104.892258	30.067694	-11.188321	106.77977	29.236546	38.604458	112.466606	29.65212	13.7080685	109.623188	-82.914686	13.3997895	100.161328
-5.021804	34.578716	106.506454	-26.563528	13.518485	104.748192	30.116657	-11.297955	106.781372	29.336761	38.486866	112.32238	29.726709	13.5944555	109.551876	-82.853765	13.4425145	99.944508
-4.053653	33.482231	106.264603	-26.443041	13.431478	104.660881	30.152821	-11.397979	106.773651	29.418701	38.369457	112.163399	29.785761	13.485739	109.468525	-82.671843	13.377217	99.853237
-3.152056	32.294064	106.116959	-26.411474	13.352592	104.58168	30.199411	-11.492541	106.756577	29.480431	38.251678	112.072144	29.839921	13.3795685	109.4143605	-82.662869	13.3256155	99.7489995
-2.303494	31.029261	106.022644	-26.334778	13.26433	104.511765	30.238762	-11.574527	106.785751	29.543304	38.163219	112.039612	29.891033	13.294346	109.4126815	-82.560589	13.234314	99.6108485
-1.131534	29.073603	105.868294	-26.279243	13.179295	104.476257	30.323769	-11.657472	106.900063	29.62986	38.084843	112.073517	29.9768145	13.2136855	109.48679	-82.5353005	13.1449045	99.465724
-0.390091	27.71472	105.802727	-26.211399	13.146591	104.434982	30.389748	-11.684073	107.040237	29.668791	38.059502	112.129196	30.0292695	13.1877145	109.5847165	-82.4520675	13.1054675	99.2852475
0.246283	26.304699	105.751266	-26.171038	13.132917	104.435493	30.440145	-11.692331	107.254204	29.72661	38.048248	112.16394	30.0833775	13.1779585	109.709072	-82.4254535	13.0878755	99.161914
0.872932	24.869482	105.680344	-26.13352	13.153905	104.426971	30.503809	-11.715317	107.526138	29.779362	38.034767	112.192261	30.1415855	13.159725	109.8591995	-82.4086255	13.148085	98.9947425
1.469477	23.362204	105.683624	-26.109413	13.151391	104.431221	30.579451	-11.759542	107.905235	29.866844	38.013245	112.201813	30.2231475	13.1268515	110.053524	-82.4419735	13.1759305	98.808918
1.931127	21.87258	105.721786	-26.087925	13.13443	104.44249	30.652666	-11.833626	108.381798	29.956228	37.975758	112.236893	30.304447	13.071066	110.3093455	-82.480297	13.197794	98.5756345
2.387877	20.298582	105.831802	-26.028351	13.057674	104.480042	30.719826	-11.932657	108.918884	30.059412	37.911221	112.282539	30.389619	12.989282	110.6007115	-82.446321	13.126066	98.3593725
2.879674	17.981768	106.109703	-25.978085	12.90547	104.507957	30.828125	-12.064329	109.73288	30.203619	37.813179	112.402023	30.515872	12.874425	111.0674515	-82.472042	12.936515	97.9484625
3.17043	16.414429	106.224297	-25.921356	12.804462	104.592812	30.912882	-12.153205	110.217415	30.292141	37.757637	112.475899	30.6025115	12.802216	111.346657	-82.4452235	12.806708	97.838967
3.356523	14.857182	106.368294	-25.833502	12.646162	104.671219	31.021219	-12.229458	110.563049	30.395725	37.699165	112.469933	30.708472	12.7348535	111.516491	-82.375476	12.5574705	97.825947
3.427168	13.388413	106.537376	-25.745937	12.482758	104.807213	31.151062	-12.283865	110.754105	30.510357	37.648109	112.484291	30.8307095	12.682122	111.619198	-82.3225835	12.283394	97.995228
3.485081	11.911533	106.60981	-25.609434	12.31973	104.93631	31.292412	-12.33164	110.835922	30.60503	37.611778	112.507751	30.948721	12.640069	111.6718365	-82.167589	11.999391	98.2007835
3.454655	10.44826	106.690063	-25.547955	12.203174	105.094589	31.414789	-12.350654	110.853561	30.665367	37.606316	112.558319	31.040078	12.627831	111.70594	-82.135988	11.778517	98.483238
3.336104	9.04336	106.771065	-25.450426	12.100862	105.2369	31.512714	-12.348447	110.860809	30.722857	37.606968	112.618423	31.1177855	12.6292605	111.739616	-82.0186375	11.5724635	98.734184
3.042851	6.944196	106.879654	-25.378653	12.027445	105.460594	31.625599	-12.290962	110.8675	30.79224	37.650257	112.724564	31.2089195	12.6796475	111.796032	-81.9662255	11.3752425	99.125156
2.7531	5.591679	106.93885	-25.332541	12.038157	105.627525	31.68602	-12.255356	110.898064	30.823193	37.684479	112.78566	31.2546065	12.7145615	111.841862	-81.9196885	11.3617525	99.413188
2.347691	4.315927	107.055344	-25.336582	12.069407	105.751907	31.716597	-12.219268	110.974121	30.847826	37.7229	112.826797	31.2822115	12.751816	111.900459	-81.9553755	11.386998	99.603355
1.921268	3.023026	107.098984	-25.344954	12.113123	105.872284	31.723225	-12.181092	111.06588	30.874262	37.773331	112.838219	31.2987435	12.7961195	111.9520495	-81.9886515	11.4301265	99.7925185
1.437076	1.77698	107.126328	-25.313536	12.198565	105.966255	31.720158	-12.13611	111.130394	30.891222	37.822567	112.813171	31.30569	12.8432285	111.9717825	-81.932762	11.5539015	99.9607275
0.848224	0.570124	107.193169	-25.269001	12.260544	106.108833	31.721365	-12.075171	111.168793	30.91588	37.860413	112.781883	31.3186225	12.892621	111.975338	-81.8566245	11.628467	100.242328
0.234876	-0.603168	107.24057	-25.241322	12.355038	106.242767	31.747364	-11.996357	111.216141	30.939556	37.949718	112.743256	31.34346	12.9766805	111.9796985	-81.826104	11.7333955	100.5058355
-0.78922	-2.259868	107.416031	-25.233232	12.48542	106.451889	31.826569	-11.824286	111.393044	30.929979	38.135597	112.576233	31.378274	13.1556555	111.9846385	-81.844738	11.8151845	100.9191395
-1.564982	-3.34284	107.57328	-25.197025	12.60949	106.52536	31.899771	-11.728247	111.584747	30.906088	38.23785	112.415955	31.4029295	13.2548015	112.000351	-81.7969795	11.9641785	101.050369
-2.374984	-4.353646	107.73777	-25.155792	12.683914	106.556335	31.95458	-11.643003	111.832359	30.864149	38.319252	112.220062	31.4093645	13.3381245	112.0262105	-81.7209485	12.0297035	101.0864595
-3.230198	-5.332686	107.927658	-25.147593	12.739493	106.614769	31.996464	-11.612301	112.048683	30.855211	38.341839	112.03566	31.4258375	13.364769	112.0421715	-81.7210235	12.114217	101.1873665
-4.14748	-6.257778	108.037056	-25.10314	12.72094	106.684563	32.042503	-11.613677	112.185165	30.854464	38.319927	111.881546	31.4484835	13.353125	112.0333555	-81.6547635	12.088755	101.3357705
-5.057758	-7.129946	108.08625	-25.050358	12.60784	106.804596	32.100098	-11.641963	112.264885	30.887075	38.299057	111.780479	31.4935865	13.328547	112.022682	-81.5943025	11.887133	101.58651
-6.035458	-7.945756	108.187798	-24.957956	12.518096	106.948212	32.149681	-11.688779	112.289238	30.954531	38.261204	111.729965	31.552106	13.2862125	112.0096015	-81.468018	11.7499795	101.8868225
-7.579797	-8.993967	108.349037	-24.871244	12.369372	107.246605	32.246235	-11.744423	112.315414	31.032738	38.227222	111.799332	31.6394865	13.2413995	112.057373	-81.3819745	11.4973445	102.435837
-8.628792	-9.587212	108.487549	-24.804102	12.308964	107.471275	32.300201	-11.752941	112.380669	31.093641	38.230507	111.839783	31.696921	13.238783	112.110226	-81.305125	11.379145	102.832324
-9.713885	-10.109417	108.659569	-24.735971	12.247749	107.706345	32.351295	-11.753675	112.452209	31.138048	38.241344	111.903397	31.7446715	13.2438345	112.177803	-81.2166135	11.2516635	103.234887
-10.817739	-10.5109	108.787712	-24.689308	12.232899	107.936714	32.407215	-11.718704	112.501617	31.18524	38.274426	112.003029	31.7962275	13.277861	112.252323	-81.1748435	11.187937	103.621105
-11.961057	-10.828449	108.82988	-24.661922	12.232478	108.142456	32.450207	-11.654656	112.493202	31.244881	38.344147	112.145782	31.847544	13.3447455	112.319492	-81.171388	11.1202105	103.96542
-13.046275	-11.107651	108.765373	-24.622925	12.263698	108.254204	32.511986	-11.561014	112.436089	31.295284	38.460449	112.314072	31.903635	13.4497175	112.3750805	-81.149485	11.0776785	104.1333275
-14.263214	-11.28142	108.652557	-24.565147	12.339195	108.356323	32.567932	-11.414665	112.311867	31.337967	38.618908	112.42701	31.9529495	13.6021215	112.3694385	-81.0832435	11.0762685	104.3432075
-16.011797	-11.446454	108.345703	-24.507135	12.495529	108.406891	32.648354	-11.142241	112.019768	31.3979	38.868221	112.556099	32.023127	13.86299	112.2879335	-81.037397	11.128068	104.5258485
-17.087234	-11.422496	108.153641	-24.441212	12.620896	108.467865	32.706612	-10.929787	111.766518	31.407557	39.077805	112.566246	32.0570845	14.074009	112.166382	-80.9395085	11.167783	104.769348
-18.221088	-11.355892	108.035614	-24.350435	12.755548	108.541016	32.77145	-10.720392	111.546921	31.40377	39.265835	112.542198	32.08761	14.2727215	112.0445595	-80.78848	11.2383745	105.0374725
-19.384531	-11.214335	108.028374	-24.317415	12.909649	108.632683	32.878746	-10.579727	111.35405	31.375622	39.426235	112.482193	32.127184	14.423254	111.9181215	-80.762014	11.396044	105.3472445
-20.537386	-11.055132	108.064232	-24.271013	13.037081	108.665642	32.917763	-10.441423	111.28582	31.367737	39.538719	112.366447	32.14275	14.548648	111.8261335	-80.684776	11.525514	105.5051505
-21.663734	-10.851801	108.149445	-24.265232	13.154554	108.706009	32.953365	-10.386865	111.290001	31.362263	39.590572	112.348267	32.157814	14.6018535	111.819134	-80.688278	11.7072545	105.592884
-22.760468	-10.58583	108.268906	-24.242491	13.208729	108.7388	32.958202	-10.385123	111.330399	31.377367	39.571205	112.248627	32.1677845	14.593041	111.789513	-80.6527665	11.824417	105.688087
-24.431738	-10.139247	108.29097	-24.199892	13.15878	108.817444	32.926197	-10.435584	111.386993	31.43371	39.470551	112.30645	32.1799535	14.5174835	111.8467215	-80.5797375	11.8000765	105.7881665
-25.258249	-9.981802	108.258453	-24.18928	13.105047	108.866623	32.923813	-10.497421	111.363777	31.497341	39.410038	112.484238	32.210577	14.4563085	111.9240075	-80.589137	11.7537855	105.8092385
-26.459518	-9.391156	108.188858	-24.189678	13.010323	108.930138	32.944611	-10.577177	111.263062	31.566793	39.350258	112.642731	32.255702	14.3865405	111.9528965	-80.635058	11.6341055	105.9073795
-27.483454	-8.925921	108.11068	-24.18083	12.94832	109.001434	32.946877	-10.605735	111.17054	31.635374	39.32077	112.823868	32.2911255	14.3575175	111.997204	-80.6527855	11.5391225	106.005664
-28.472555	-8.479817	107.999397	-24.142048	12.917998	109.028374	32.933617	-10.58489	111.112526	31.69688	39.310627	112.98362	32.3152485	14.3628685	112.048073	-80.5993445	11.4731275	106.008675
-29.34717	-7.936872	107.897797	-24.16161	12.945138	109.046188	32.929871	-10.566334	111.036423	31.735018	39.325504	113.092209	32.3324445	14.379585	112.064316	-80.6556645	11.510691	106.02806
-30.279211	-7.395584	107.80442	-24.150089	12.985991	109.03257	32.931591	-10.537359	110.9506	31.746075	39.355217	113.176689	32.338833	14.408929	112.0636445	-80.639011	11.563053	106.0014955
-31.602795	-6.4927	107.654701	-24.135668	13.089178	109.020592	32.929161	-10.507747	110.812881	31.736656	39.395412	113.252029	32.3329085	14.4438325	112.032455	-80.6042445	11.7345235	106.008729
-32.446369	-5.873346	107.543564	-24.116674	13.129372	108.978806	32.938557	-10.482718	110.704529	31.737709	39.415829	113.303635	32.338133	14.4665555	112.004082	-80.571481	11.7921885	105.95353
-33.191196	-5.237161	107.426468	-24.163454	13.198389	108.935524	32.938091	-10.464973	110.602501	31.740808	39.442665	113.366364	32.3394495	14.488846	111.9844325	-80.6663575	11.907932	105.8866155
-33.934464	-4.637062	107.2808	-24.159412	13.230637	108.917549	32.926949	-10.458665	110.471954	31.73851	39.44648	113.465355	32.3327295	14.4939075	111.9686545	-80.6515535	11.9673665	105.8664435
-34.66177	-3.998388	107.207085	-24.156904	13.261001	108.870079	32.896538	-10.459811	110.325897	31.734711	39.437412	113.569107	32.3156245	14.4888005	111.947502	-80.6294325	12.0332015	105.792656
-35.391121	-3.36496	107.15139	-24.174572	13.314613	108.802643	32.866631	-10.495976	110.24015	31.73488	39.411888	113.595726	32.3007555	14.457956	111.917938	-80.6498995	12.17127	105.687348
-36.043667	-2.740087	107.16629	-24.205553	13.362821	108.824097	32.818039	-10.534598	110.185013	31.744305	39.340271	113.614845	32.281172	14.4028365	111.899929	-80.692278	12.3228055	105.748265
-36.926525	-1.824153	107.208046	-24.198515	13.41894	108.833817	32.744686	-10.645711	110.133156	31.784803	39.222603	113.709488	32.2647445	14.288446	111.921322	-80.6617745	12.549434	105.746312
-37.48608	-1.244055	107.204865	-24.210041	13.433178	108.833946	32.692017	-10.742404	110.119225	31.808435	39.13847	113.809822	32.250226	14.198033	111.9645235	-80.670308	12.668323	105.7033685
-38.016457	-0.647691	107.192841	-24.226627	13.433191	108.833923	32.63015	-10.829439	110.091042	31.843859	39.032463	113.935173	32.2370045	14.101512	112.0131075	-80.6902585	12.76487	105.6547385
-38.550865	-0.058615	107.15197	-24.260136	13.404112	108.82589	32.573986	-10.939796	110.015831	31.896898	38.910324	114.080986	32.235442	13.985264	112.0484085	-80.755714	12.82296	105.6033715
-39.019375	0.496506	107.055222	-24.271408	13.382021	108.818886	32.487579	-11.018703	109.933487	31.913868	38.800667	114.270035	32.2007235	13.890982	112.101761	-80.7435395	12.87306	105.536011
-39.381702	1.01665	107.018402	-24.285084	13.370614	108.812202	32.408829	-11.10336	109.815849	31.947624	38.694458	114.451622	32.1782265	13.795549	112.1337355	-80.7483945	12.945679	105.4906685
-39.478256	1.379204	106.963158	-24.025274	13.202496	108.715797	32.338108	-11.152207	109.732735	31.981976	38.600487	114.640808	32.160042	13.72414	112.1867715	-80.21059	12.680852	105.2448225
-40.260361	2.214336	106.818924	-24.331703	13.401612	108.782402	32.274429	-11.176188	109.708809	32.038654	38.500465	114.90258	32.1565415	13.6621385	112.3056945	-80.8199475	13.1410855	105.2591095
-40.56905	2.648444	106.810738	-24.379923	13.481909	108.761856	32.258926	-11.200478	109.841309	32.071312	38.481789	114.930931	32.165119	13.6406555	112.38612	-80.924965	13.3231625	105.137592
-40.848877	3.0453	106.829369	-24.367214	13.539953	108.743858	32.273586	-11.212503	110.104248	32.078247	38.473083	114.923027	32.1759165	13.63029	112.5136375	-80.9103445	13.449616	104.9740785
-41.136189	3.438039	106.800819	-24.351784	13.635579	108.705101	32.314445	-11.205157	110.441422	32.070206	38.489132	114.875877	32.1923255	13.6419875	112.6586495	-80.8958935	13.6291705	104.7515525
-41.382935	3.788025	106.68985	-24.377552	13.710475	108.582344	32.376389	-11.221516	110.842934	32.057751	38.511444	114.765671	32.21707	13.644964	112.8043025	-80.972174	13.775986	104.3603855
-41.637726	4.142437	106.44426	-24.397465	13.722097	108.37014	32.432701	-11.247548	111.275009	32.029976	38.524067	114.641312	32.2313385	13.6382595	112.9581605	-81.0262685	13.8059345	103.7821195
-41.836411	4.468414	106.140472	-24.396517	13.659662	108.097221	32.516689	-11.350688	111.585083	31.999599	38.470467	114.50499	32.258144	13.5598895	113.0450365	-81.051178	13.7594345	103.1494055
-42.079544	4.89988	105.70369	-24.387049	13.405864	107.651772	32.597191	-11.576482	111.961296	31.969906	38.306671	114.230476	32.2835485	13.3650945	113.095886	-81.0576465	13.4466335	102.207658
-42.280113	5.171443	105.49173	-24.328882	13.17535	107.420837	32.628853	-11.773496	112.110306	32.002525	38.082794	113.971161	32.315689	13.154649	113.0407335	-80.973453	13.196051	101.8009405
-42.477753	5.43618	105.388344	-24.290619	12.923363	107.28347	32.671024	-12.023041	112.159096	32.04454	37.854721	113.655731	32.357782	12.91584	112.9074135	-80.93902	12.930886	101.6595265
-42.619087	5.716528	105.404922	-24.189997	12.653521	107.202744	32.693233	-12.257956	112.211121	32.10495	37.598083	113.3461	32.3990915	12.6700635	112.7786105	-80.7790855	12.6369785	101.6268775
-42.808933	6.044375	105.501282	-24.130526	12.442277	107.23127	32.709724	-12.485887	112.214066	32.144325	37.360836	113.100067	32.4270245	12.4374745	112.6570665	-80.6880765	12.4470795	101.8054735
-43.037216	6.398088	105.56884	-24.099747	12.23704	107.295441	32.729961	-12.662715	112.214348	32.21386	37.174503	112.866745	32.4719105	12.255894	112.5405465	-80.6714045	12.218186	102.0503355
-43.223026	6.80716	105.621246	-24.088013	12.069284	107.351997	32.747818	-12.808296	112.229599	32.241882	37.061672	112.796257	32.49485	12.126688	112.512928	-80.670876	12.01188	102.191066
-43.48539	7.51482	105.628845	-24.111408	11.966226	107.401573	32.762867	-12.894508	112.228249	32.227322	36.971157	112.840332	32.4950945	12.0383245	112.5342905	-80.7179105	11.8941275	102.2688555
-43.709682	8.020709	105.471542	-24.148542	11.922903	107.322502	32.773453	-12.893836	112.227142	32.205124	36.986687	112.909424	32.4892885	12.0464255	112.568283	-80.7863725	11.7993805	102.076721
-43.905216	8.533547	105.286087	-24.18503	11.944749	107.214188	32.775658	-12.879707	112.202644	32.153408	37.017666	112.971367	32.464533	12.0689795	112.5870055	-80.834593	11.8205185	101.8413705
-44.105015	9.097911	105.085007	-24.219185	11.959505	107.059357	32.760471	-12.866533	112.136246	32.0882	37.063286	112.952652	32.4243355	12.0983765	112.544449	-80.8627055	11.8206335	101.574265
-44.290112	9.656942	105.056992	-24.227346	11.954704	106.992485	32.739048	-12.849016	111.994865	32.037647	37.079205	112.850021	32.3883475	12.1150945	112.422443	-80.8430395	11.7943135	101.562527
-44.490562	10.233564	105.177071	-24.218216	11.945955	107.028999	32.736641	-12.844898	111.829231	31.935968	37.05069	112.778488	32.3363045	12.102896	112.3038595	-80.7727365	11.789014	101.7541385
-44.661434	10.862864	105.481911	-24.194637	11.927235	107.218124	32.745697	-12.850492	111.67363	31.884935	37.01202	112.641777	32.315316	12.080764	112.1577035	-80.70459	11.773706	102.2785445
-44.966217	11.774682	106.317772	-24.180859	11.801249	107.742081	32.737297	-12.889674	111.523781	31.790442	36.943043	112.520096	32.2638695	12.0266845	112.0219385	-80.6255875	11.5758135	103.4622235
-45.19231	12.3655	106.9841	-24.219604	11.660481	108.240143	32.710163	-12.93299	111.440041	31.68833	36.899261	112.556267	32.1992465	11.9831355	111.998154	-80.6384545	11.3378265	104.482132
-45.358829	12.94549	107.651115	-24.278751	11.51885	108.740593	32.673923	-12.990095	111.45166	31.603653	36.850353	112.614021	32.138788	11.930129	112.0328405	-80.69629	11.107571	105.4483455
-45.508678	13.560392	108.196571	-24.381998	11.357098	109.154602	32.640533	-13.055664	111.504601	31.465134	36.81234	112.773064	32.0528335	11.878338	112.1388325	-80.8168295	10.835858	106.1703715
-45.607376	14.168406	108.474709	-24.53223	11.18094	109.442818	32.581963	-13.140771	111.605629	31.327396	36.762302	112.921234	31.9546795	11.8107655	112.2634315	-81.0191395	10.5511145	106.6222045
-45.694664	14.764413	108.657944	-24.729881	11.014761	109.571434	32.499969	-13.245302	111.655952	31.166283	36.738243	112.92955	31.833126	11.7464705	112.292751	-81.292888	10.2830515	106.850117
-45.790272	15.357759	108.658836	-24.883717	10.855389	109.56266	32.376106	-13.318743	111.67141	30.988831	36.696739	112.893486	31.6824685	11.688998	112.282448	-81.4499025	10.02178	106.842872
-45.818336	16.245239	108.510765	-25.113319	10.604366	109.41011	32.186787	-13.379286	111.566879	30.668943	36.643059	112.679123	31.427865	11.6318865	112.123001	-81.654503	9.5768455	106.697219
-45.779766	16.872076	108.491028	-25.24584	10.453109	109.350075	32.067966	-13.37168	111.429512	30.429893	36.607433	112.508011	31.2489295	11.6178765	111.9687615	-81.7406095	9.2883415	106.7313885
-45.63406	17.452185	108.496002	-25.323524	10.313746	109.344589	31.961723	-13.326647	111.30024	30.251715	36.074661	112.385902	31.106719	11.374007	111.843071	-81.753767	9.253485	106.846107
-45.449947	18.058523	108.589088	-25.450356	10.231533	109.363663	31.902584	-13.277393	111.24437	29.993299	36.63031	112.198952	30.9479415	11.6764585	111.721661	-81.8486535	8.7866075	107.005665
-45.303329	18.693035	108.628555	-25.55509	10.152446	109.392632	31.842581	-13.225919	111.264359	29.8286	36.694962	112.083771	30.8355905	11.7345215	111.674065	-81.9457705	8.5703705	107.111199
-45.059658	19.321768	108.617188	-25.63496	10.128684	109.4403	31.792519	-13.17754	111.328079	29.68819	36.701115	111.961212	30.7403545	11.7617875	111.6446455	-82.0102745	8.4955805	107.2359545
-44.761234	19.965004	108.623444	-25.706852	10.072696	109.472	31.744671	-13.128508	111.373123	29.58588	36.613701	111.872467	30.6652755	11.7425965	111.622795	-82.0789795	8.4027955	107.321205
-44.248356	20.891472	108.587662	-25.777817	10.029861	109.459427	31.70326	-13.063875	111.371574	29.440615	36.89558	111.700272	30.5719375	11.9158525	111.535923	-82.1275715	8.1438695	107.382931
-43.828506	21.545942	108.585403	-25.815252	9.986088	109.432243	31.678646	-13.018896	111.285889	29.364759	36.969963	111.625328	30.5217025	11.9755335	111.4556085	-82.1522065	7.9966425	107.4088775
-43.372581	22.147577	108.546707	-25.852644	9.945306	109.349609	31.647167	-12.954819	111.133942	29.276678	37.028809	111.592468	30.4619225	12.036995	111.363205	-82.1672105	7.853617	107.336013
-42.843628	22.787298	108.564392	-25.886074	9.911178	109.295609	31.623831	-12.882751	110.942543	29.195707	37.093971	111.588539	30.409769	12.10561	111.265541	-82.181917	7.716746	107.325677
-42.296509	23.432673	108.598984	-25.955368	9.866986	109.250237	31.587362	-12.780272	110.710487	29.105833	37.185665	111.656975	30.3465975	12.2026965	111.183731	-82.2573335	7.5312755	107.316743
-41.702545	24.032377	108.605827	-26.012253	9.871119	109.198105	31.540403	-12.675312	110.515091	29.015047	37.297314	111.758598	30.277725	12.311001	111.1368445	-82.302231	7.431237	107.2593655
-41.057117	24.677013	108.570824	-26.107115	9.905286	109.114883	31.502247	-12.568816	110.414436	28.923235	37.395348	111.835846	30.212741	12.413266	111.125141	-82.426971	7.397306	107.104625
-40.017433	25.515751	108.419205	-26.245222	9.9975	108.945381	31.420282	-12.491777	110.31147	28.792023	37.493851	111.875412	30.1061525	12.501037	111.093441	-82.5965965	7.493963	106.797321
-39.293125	26.082176	108.340767	-26.282173	10.055142	108.884171	31.334934	-12.463171	110.239433	28.713217	37.514954	111.825218	30.0240755	12.5258915	111.0323255	-82.5884215	7.5843925	106.7360165
-38.532215	26.600975	108.283844	-26.344624	10.092733	108.792877	31.267843	-12.432747	110.117065	28.639027	37.541794	111.80574	29.953435	12.5545235	110.9614025	-82.642683	7.6309425	106.6243515
-37.726231	27.092039	108.281281	-26.421564	10.122952	108.738182	31.168356	-12.357503	110.026512	28.563908	37.577229	111.861671	29.866132	12.609863	110.9440915	-82.70926	7.636041	106.5322725
-36.893921	27.522499	108.2929	-26.505672	10.094107	108.680603	31.112122	-12.28801	109.888077	28.479195	37.634232	111.969505	29.7956585	12.673111	110.928791	-82.8070025	7.515103	106.432415
-36.029999	27.876902	108.247734	-26.59676	10.101268	108.545914	31.06102	-12.23044	109.780037	28.379559	37.728577	112.061836	29.7202895	12.7490685	110.9209365	-82.9138095	7.4534675	106.1708915
-35.219025	28.261164	108.121964	-26.666611	10.12944	108.509491	31.006277	-12.166217	109.724472	28.26742	37.783298	112.080894	29.6368485	12.8085405	110.902683	-82.9700705	7.4503395	106.116299
-33.815342	28.768959	107.887901	-26.747408	10.173229	108.36483	30.930662	-12.195361	109.757355	28.133047	37.781139	111.910561	29.5318545	12.792889	110.833958	-83.0266705	7.553569	105.895702
-32.893337	29.041021	107.698975	-26.823378	10.220396	108.313049	30.858894	-12.27423	109.824844	28.077475	37.719738	111.724602	29.4681845	12.722754	110.774723	-83.1149405	7.718038	105.851375
-31.931347	29.237234	107.495346	-26.848427	10.230768	108.213661	30.797935	-12.401159	109.883736	28.054354	37.624947	111.527229	29.4261445	12.611894	110.7054825	-83.1229985	7.849642	105.7218395
-30.9387	29.431143	107.297958	-26.882759	10.203727	108.168221	30.731333	-12.569566	109.969414	28.070652	37.498913	111.393524	29.4009925	12.4646735	110.681469	-83.1665105	7.9427805	105.654973
-29.896984	29.574602	107.14257	-26.916323	10.113426	108.082512	30.649021	-12.714436	110.084442	28.111502	37.351254	111.314072	29.3802615	12.318409	110.699257	-83.2129075	7.908443	105.465767
-28.927845	29.700201	107.056702	-26.936985	10.025489	108.027695	30.56929	-12.833468	110.161949	28.142666	37.228085	111.313286	29.355978	12.1973085	110.7376175	-83.229948	7.8536695	105.3177725
-27.889904	29.735111	107.01828	-27.010721	9.93718	107.877327	30.521891	-12.898519	110.146988	28.150585	37.179871	111.397758	29.336238	12.140676	110.772373	-83.35768	7.733684	104.982281
-26.288641	29.818314	106.856773	-27.058205	9.874507	107.597458	30.495729	-12.856719	110.008583	28.080091	37.264217	111.543869	29.28791	12.203749	110.776226	-83.40432	7.545265	104.41869
-25.31024	29.849438	106.688622	-27.131132	9.902496	107.363106	30.465157	-12.741107	109.904007	27.954861	37.400208	111.606918	29.210009	12.3295505	110.7554625	-83.472273	7.4754415	103.9707495
-24.301702	29.884451	106.490097	-27.207863	9.968817	107.101357	30.430141	-12.623636	109.844795	27.794186	37.501949	111.590324	29.1121635	12.4391565	110.7175595	-83.5278895	7.4984775	103.4851545
-23.408291	29.906324	106.333076	-27.304558	10.02789	106.859055	30.391136	-12.522779	109.802628	27.662363	37.577129	111.576653	29.0267495	12.527175	110.6896405	-83.6358655	7.528605	103.0284695
-22.229317	29.810133	106.150581	-27.404476	10.116627	106.653038	30.290115	-12.466102	109.764626	27.567986	37.624905	111.663696	28.9290505	12.5794015	110.714161	-83.7380025	7.6538525	102.591915
-21.350828	29.705387	106.168533	-27.51778	10.187266	106.511223	30.168354	-12.446799	109.699463	27.512609	37.658943	111.835518	28.8404815	12.606072	110.7674905	-83.8760415	7.76846	102.2549555
-20.399292	29.567039	106.308731	-27.623404	10.2459	106.453178	30.012829	-12.446963	109.647789	27.477901	37.707344	112.107384	28.745365	12.6301905	110.8775865	-83.992173	7.8616095	102.0287695
-18.976645	29.229185	106.645454	-27.790186	10.383612	106.531952	29.774666	-12.41038	109.549965	27.512762	37.738609	112.508812	28.643714	12.6641145	111.0293885	-84.224086	8.1031095	102.0345155
-18.101597	28.978846	106.952988	-27.911966	10.505301	106.668472	29.625502	-12.390496	109.516052	27.503773	37.76162	112.824463	28.5646375	12.685562	111.1702575	-84.3885695	8.32504	102.1666865
-17.254999	28.681845	107.194153	-28.030787	10.669517	106.836021	29.485178	-12.347955	109.504524	27.487946	37.791821	113.066269	28.486562	12.721933	111.2853965	-84.548136	8.617101	102.3866455
-16.415512	28.333378	107.382156	-28.164976	10.834679	106.955864	29.348356	-12.298409	109.5075	27.446457	37.861038	113.234734	28.3974065	12.7813145	111.371117	-84.7273585	8.8880435	102.540611
-15.630025	27.958075	107.477806	-28.278292	11.04301	107.048309	29.210424	-12.235153	109.508324	27.39489	37.907982	113.289795	28.302657	12.8364145	111.3990595	-84.859241	9.2496055	102.6975585
-14.865726	27.536377	107.480492	-28.380484	11.255172	107.084045	29.059101	-12.185917	109.501228	27.301836	37.955162	113.25399	28.1804685	12.8846225	111.377609	-84.9414365	9.6257215	102.790481
-14.147774	27.037716	107.425323	-28.498224	11.419268	107.052849	28.895685	-12.146541	109.470413	27.181139	37.991383	113.1194	28.038412	12.922421	111.2949065	-85.03486	9.916115	102.8107915
-13.101275	26.229626	107.205818	-28.729252	11.659219	106.985474	28.638605	-12.097488	109.375443	26.98945	37.988289	112.770065	27.8140275	12.9454005	111.072754	-85.2725315	10.3730375	102.898194
-12.47127	25.628017	107.035385	-28.851383	11.730274	106.928551	28.461521	-12.089009	109.281731	26.842726	37.995949	112.481964	27.6521235	12.95347	110.8818475	-85.3548895	10.507078	102.9752545
-11.890492	24.996731	106.86821	-28.987345	11.807446	106.83165	28.294245	-12.120134	109.178253	26.674377	37.985809	112.209045	27.484311	12.9328375	110.693649	-85.459001	10.6820545	102.969651
-11.3372	24.274855	106.679581	-29.146341	11.831488	106.760193	28.1299	-12.155233	109.090279	26.514345	37.934406	111.981796	27.3221225	12.8895865	110.5360375	-85.6148045	10.7733895	102.9843485
-10.755171	23.538088	106.569466	-29.271793	11.846128	106.697189	27.967613	-12.237368	109.039948	26.388105	37.871956	111.851776	27.177859	12.817294	110.445862	-85.721445	10.874962	102.948516
-10.264728	22.745264	106.529823	-29.405912	11.797767	106.694778	27.822733	-12.327072	109.02504	26.294744	37.756599	111.8032	27.0587385	12.7147635	110.41412	-85.8705625	10.8807705	102.975436
-9.798199	21.963381	106.521248	-29.511198	11.753341	106.66304	27.684486	-12.454672	109.039391	26.258066	37.631947	111.818275	26.971276	12.5886375	110.428833	-85.993672	10.9180445	102.897247
-9.1775	20.687525	106.573463	-29.597527	11.672871	106.631592	27.502594	-12.641384	109.099045	26.30212	37.453209	111.952065	26.902357	12.4059125	110.525555	-86.097411	10.9398295	102.737629
-8.74271	19.85342	106.59127	-29.623396	11.630016	106.564163	27.445961	-12.738334	109.145752	26.385372	37.36631	112.097	26.9156665	12.313988	110.621376	-86.1624585	10.946044	102.50695
-8.358658	18.952896	106.64064	-29.613935	11.597505	106.526276	27.423805	-12.785501	109.187424	26.491222	37.333099	112.273071	26.9575135	12.273799	110.7302475	-86.1853835	10.921211	102.3223045
-8.005473	18.0798	106.660126	-29.564241	11.600792	106.469765	27.442015	-12.78251	109.160706	26.586046	37.341805	112.510857	27.0140305	12.2796475	110.8357815	-86.1425125	10.9219365	102.1037485
-7.695176	17.196291	106.66555	-29.466652	11.627851	106.404175	27.504747	-12.731071	109.081055	26.71172	37.376122	112.690056	27.1082335	12.3225255	110.8855555	-86.0415375	10.9331765	101.9227945
-7.427425	16.304005	106.631706	-29.361408	11.703983	106.310966	27.603832	-12.653114	109.005928	26.856073	37.444206	112.873779	27.2299525	12.395546	110.9398535	-85.9527685	11.01242	101.6820785
-7.167519	15.406339	106.577644	-29.222086	11.829896	106.246773	27.723488	-12.543243	108.98439	27.023077	37.523842	113.011276	27.3732825	12.4902995	110.997833	-85.8174545	11.1694925	101.495713
-6.856986	14.017284	106.50399	-28.956053	12.048971	106.242096	27.938307	-12.340956	108.967506	27.292156	37.691944	113.139702	27.6152315	12.675494	111.053604	-85.5273375	11.422448	101.430588
-6.714343	13.06836	106.507813	-28.729687	12.259002	106.309868	28.09409	-12.190713	108.993927	27.465557	37.850822	113.242134	27.7798235	12.8300545	111.1180305	-85.2391975	11.6879495	101.5017055
-6.646766	12.11148	106.523766	-28.589783	12.4513	106.451118	28.253456	-12.043661	109.059654	27.678543	37.983955	113.31234	27.9659995	12.970147	111.185997	-85.1455655	11.932453	101.716239
-6.582694	11.099296	106.594177	-28.417503	12.648151	106.606171	28.389317	-11.928417	109.133926	27.868153	38.119606	113.403084	28.128735	13.0955945	111.268505	-84.963741	12.2007075	101.943837
-6.606418	10.081341	106.657997	-28.297121	12.796495	106.733467	28.490999	-11.817286	109.21891	28.033955	38.246155	113.510498	28.262477	13.2144345	111.364704	-84.856719	12.3785555	102.10223
-6.677253	9.057146	106.687721	-28.213545	12.96044	106.831154	28.546572	-11.70886	109.274483	28.177399	38.367107	113.603676	28.3619855	13.3291235	111.4390795	-84.7890755	12.5917565	102.2232285
-6.814256	8.036078	106.699005	-28.140884	13.110718	106.931862	28.583157	-11.580122	109.313461	28.30002	38.4809	113.671204	28.4415885	13.450389	111.4923325	-84.7233565	12.771047	102.3713915
-7.064215	6.383573	106.67939	-28.061121	13.353923	107.06102	28.633781	-11.373399	109.327713	28.393677	38.666424	113.71328	28.513729	13.6465125	111.5204965	-84.635971	13.0613335	102.6015435
-7.292597	5.298272	106.685135	-28.009499	13.534263	107.18615	28.676697	-11.231948	109.377327	28.434362	38.799168	113.680199	28.5555295	13.78361	111.528763	-84.5745275	13.284916	102.843537
-7.574979	4.222748	106.734154	-27.926571	13.702151	107.290329	28.73263	-11.100975	109.508301	28.467354	38.939659	113.584312	28.599992	13.919342	111.5463065	-84.453134	13.48496	103.0343515
-7.927942	3.092708	106.838539	-27.871557	13.881089	107.404747	28.796431	-11.008768	109.723984	28.520042	39.044704	113.470505	28.6582365	14.017968	111.5972445	-84.4013505	13.74421	103.2122495
-8.269036	1.93921	106.991432	-27.800516	14.02879	107.4487	28.887003	-10.941189	110.012627	28.591669	39.136314	113.323547	28.739336	14.0975625	111.668087	-84.340368	13.9600175	103.229313
-8.685645	0.783183	107.160759	-27.734978	14.175786	107.458519	28.981522	-10.914845	110.397766	28.689322	39.191448	113.144814	28.835422	14.1383015	111.77129	-84.305378	14.2132705	103.145748
-9.113181	-0.339339	107.363602	-27.6625	14.286009	107.398972	29.090536	-10.924843	110.827049	28.804817	39.219463	112.95903	28.9476765	14.14731	111.8930395	-84.2726765	14.424708	102.9049045
-9.836515	-1.997409	107.573021	-27.494522	14.377909	107.282623	29.230141	-10.956264	111.402092	29.024719	39.201374	112.695923	29.12743	14.122555	112.0490075	-84.116474	14.633263	102.5162385
-10.359467	-3.068048	107.626274	-27.345789	14.336628	107.237267	29.357264	-10.98487	111.623978	29.177851	39.171131	112.556091	29.2675575	14.0931305	112.0900345	-83.9591355	14.5801255	102.3844995
-10.906919	-4.095684	107.646355	-27.178032	14.256133	107.214127	29.502949	-10.992165	111.731682	29.320484	39.175579	112.459229	29.4117165	14.091707	112.0954555	-83.7677805	14.420559	102.3327985
-11.434148	-5.093778	107.63092	-27.018877	14.178421	107.218155	29.661318	-10.979052	111.785805	29.464617	39.212269	112.410904	29.5629675	14.1166085	112.0983545	-83.6007215	14.2402335	102.3379555
-12.048598	-6.014319	107.613136	-26.851013	14.124909	107.223	29.852613	-10.914585	111.781105	29.613981	39.264523	112.370979	29.733297	14.174969	112.076042	-83.435323	14.074849	102.369958
-12.679068	-6.88258	107.572495	-26.65951	14.127651	107.266449	30.041271	-10.831994	111.786507	29.751778	39.324509	112.378677	29.8965245	14.2462575	112.082592	-83.2155445	14.0090445	102.450306
-13.292103	-7.697112	107.568375	-26.498339	14.135829	107.271782	30.228794	-10.757737	111.810936	29.88835	39.416687	112.42157	30.058572	14.329475	112.116253	-83.05525	13.942183	102.427311
-14.478846	-8.742086	107.646622	-26.29413	14.244443	107.306084	30.471098	-10.609995	111.916496	30.104324	39.569229	112.487686	30.287711	14.479617	112.202091	-82.875971	14.009269	102.410077
-15.219032	-9.401998	107.648849	-26.163694	14.311749	107.339371	30.603127	-10.512611	112.044418	30.243973	39.693996	112.518097	30.42355	14.5906925	112.2812575	-82.750938	14.0328055	102.3974845
-16.044407	-9.993951	107.738045	-26.047512	14.403604	107.407883	30.689245	-10.41659	112.17598	30.385489	39.82148	112.510956	30.537367	14.702445	112.343468	-82.632391	14.104763	102.472298
-16.903128	-10.54358	107.80722	-25.912575	14.519511	107.503601	30.744362	-10.276223	112.29023	30.542332	39.939884	112.526955	30.643347	14.8318305	112.4085925	-82.468497	14.2071915	102.5986095
-17.798967	-11.002341	107.916832	-25.805777	14.629215	107.638908	30.798447	-10.144258	112.36515	30.692116	40.066418	112.577545	30.7452815	14.96108	112.4713475	-82.3568355	14.29735	102.8064685
-18.652967	-11.447444	107.971085	-25.705061	14.706151	107.804787	30.870638	-10.020979	112.416885	30.808825	40.164776	112.66745	30.8397315	15.0718985	112.5421675	-82.2498535	14.3404035	103.0674065
-19.66428	-11.810621	108.10746	-25.631777	14.772795	107.988152	30.965084	-9.923219	112.467812	30.884045	40.255337	112.770592	30.9245645	15.166059	112.619202	-82.1881185	14.379531	103.357102
-21.067497	-12.289541	108.393059	-25.515402	14.864108	108.255531	31.088743	-9.820765	112.687073	30.990118	40.378185	112.739441	31.0394305	15.27871	112.713257	-82.0702345	14.449506	103.797805
-22.047831	-12.523055	108.681343	-25.449774	14.933578	108.413506	31.180096	-9.762201	112.863029	31.021149	40.423134	112.614357	31.1006225	15.3304665	112.738693	-82.0001705	14.5366895	104.088319
-23.011023	-12.720688	109.005234	-25.378174	14.975321	108.53038	31.292093	-9.744833	113.041855	31.009315	40.449032	112.436745	31.150704	15.3520995	112.7393	-81.907052	14.5985425	104.32146
-24.046608	-12.849468	109.312698	-25.355846	14.989943	108.574936	31.381109	-9.743021	113.249298	30.977478	40.434555	112.184669	31.1792935	15.345767	112.7169835	-81.8909855	14.634119	104.4328885
-25.03717	-12.924604	109.529289	-25.315105	14.969751	108.548546	31.474352	-9.772201	113.456963	30.929533	40.365322	111.942551	31.2019425	15.2965605	112.699757	-81.8321525	14.6429415	104.397335
-26.06312	-12.930984	109.70739	-25.277042	14.892123	108.513596	31.544308	-9.82548	113.637756	30.897331	40.273941	111.691978	31.2208195	15.2242305	112.664867	-81.7749035	14.5600155	104.362325
-27.039299	-12.922907	109.767769	-25.269518	14.716643	108.475647	31.62533	-9.912013	113.75103	30.876312	40.165012	111.5168	31.250821	15.1264995	112.633915	-81.789857	14.3067865	104.317379
-28.525776	-12.725856	109.755875	-25.172419	14.421025	108.441399	31.725958	-10.030814	113.797417	30.86088	39.994457	111.343323	31.293419	14.9818215	112.57037	-81.638257	13.8602285	104.312428
-29.484766	-12.499812	109.713455	-25.106493	14.210895	108.445778	31.820314	-10.115746	113.783554	30.874657	39.91478	111.271393	31.3474855	14.899517	112.5274735	-81.5604715	13.522273	104.3640825
-30.458328	-12.211672	109.625137	-25.066059	14.04145	108.482788	31.910294	-10.198147	113.734856	30.884907	39.846985	111.225304	31.3976005	14.824419	112.48008	-81.5297185	13.258481	104.485496
-31.396257	-11.796196	109.527168	-25.024515	13.853483	108.508591	31.993235	-10.262005	113.635399	30.893406	39.792397	111.221741	31.4433205	14.765196	112.42857	-81.4923505	12.94177	104.588612
-32.342495	-11.349921	109.321426	-24.947014	13.700708	108.557938	32.061539	-10.303768	113.48587	30.90246	39.745052	111.267944	31.4819995	14.720642	112.376907	-81.3760275	12.680774	104.738969
-33.27993	-10.791163	109.098724	-24.903103	13.575639	108.58532	32.1236	-10.337509	113.300407	30.914194	39.737988	111.388412	31.518897	14.7002395	112.3444095	-81.325103	12.4510385	104.8262305
-34.191158	-10.150294	108.891769	-24.89797	13.499289	108.639717	32.187946	-10.353503	113.111542	30.939383	39.730721	111.553551	31.5636645	14.688609	112.3325465	-81.3596045	12.309969	104.9468875
-35.599148	-9.079637	108.598038	-24.807392	13.469946	108.679604	32.240219	-10.34696	112.867294	31.001451	39.782021	111.8368	31.620835	14.7175305	112.352047	-81.235619	12.2223615	105.007161
-36.257809	-8.489096	108.369911	-24.766163	13.500382	108.687248	32.269733	-10.35407	112.708786	31.046263	39.788052	112.008034	31.657998	14.716991	112.35841	-81.190324	12.283773	105.016086
-37.358257	-7.441094	108.258736	-24.736046	13.532834	108.696434	32.283184	-10.389491	112.563614	31.115103	39.759048	112.204422	31.6991435	14.6847785	112.384018	-81.1712355	12.3808895	105.00885
-38.233452	-6.518656	108.147934	-24.697718	13.578508	108.704735	32.271408	-10.450377	112.425827	31.205103	39.692574	112.350449	31.7382555	14.6210985	112.388138	-81.1336915	12.5359175	105.021332
-39.086231	-5.630678	108.007446	-24.636642	13.606696	108.702454	32.244213	-10.557654	112.269363	31.315037	39.606518	112.451363	31.779625	14.524432	112.360363	-81.052909	12.68896	105.044545
-39.925655	-4.682524	107.946793	-24.598356	13.622001	108.717934	32.197334	-10.688871	112.135269	31.413408	39.469345	112.507721	31.805371	14.390237	112.321495	-81.002083	12.853765	105.114373
-40.745781	-3.707151	107.950676	-24.551811	13.62283	108.738861	32.160889	-10.81803	111.998413	31.504839	39.326538	112.477448	31.832864	14.254254	112.2379305	-80.936486	12.991406	105.2397915
-41.918995	-2.229172	108.021057	-24.479656	13.629635	108.763313	32.129128	-10.952386	111.883713	31.545395	39.165764	112.343338	31.8372615	14.106689	112.1135255	-80.7965735	13.152581	105.4131005
-42.67997	-1.189431	108.12236	-24.421387	13.66076	108.780815	32.124695	-11.007456	111.864723	31.530357	39.09322	112.189575	31.827526	14.042882	112.027149	-80.6703	13.278638	105.534481
-43.398521	-0.16415	108.286629	-24.398079	13.673064	108.805237	32.134315	-11.046576	111.899414	31.489069	39.027435	112.009796	31.811692	13.9904295	111.954605	-80.60785	13.3556985	105.655869
-44.100231	0.918074	108.462463	-24.402023	13.648757	108.906044	32.169285	-11.062816	111.964539	31.418919	38.977421	111.828804	31.794102	13.9573025	111.8966715	-80.598148	13.3402115	105.9154165
-44.749878	1.997769	108.635201	-24.374031	13.557225	109.014572	32.216587	-11.097548	112.023033	31.377701	38.894852	111.687469	31.797144	13.898652	111.855251	-80.545206	13.215798	106.173893
-45.400105	3.09434	108.740143	-24.378054	13.457844	109.115204	32.258438	-11.164708	112.070969	31.328138	38.834824	111.652161	31.793288	13.835058	111.861565	-80.549396	13.08063	106.368843
-46.012379	4.212477	108.79686	-24.377228	13.297121	109.208275	32.291695	-11.239288	112.101074	31.29059	38.796597	111.678375	31.7911425	13.7786545	111.8897245	-80.5455985	12.8155875	106.5268255
-46.845058	5.935896	108.864273	-24.380369	13.054368	109.303116	32.320316	-11.333303	111.996117	31.251997	38.730534	111.658371	31.7861565	13.6986155	111.827244	-80.5468945	12.4101205	106.778988
-47.352238	7.126472	108.917274	-24.355272	12.92551	109.335205	32.353798	-11.369795	111.891762	31.192421	38.700233	111.612617	31.7731095	13.665219	111.7521895	-80.4836535	12.185801	106.9182205
-47.847645	8.340374	108.98111	-24.379972	12.79389	109.378792	32.364628	-11.415369	111.780212	31.141693	38.658775	111.522339	31.7531605	13.621703	111.6512755	-80.5131045	11.966077	107.1063085
-48.284199	9.601169	109.100761	-24.345932	12.65482	109.454514	32.375084	-11.457955	111.6521	31.066847	38.59808	111.409927	31.7209655	13.5700625	111.5310135	-80.4128295	11.7395775	107.3780145
-48.668949	10.896245	109.339096	-24.352943	12.507601	109.553925	32.378746	-11.505203	111.476723	30.975708	38.529213	111.312462	31.677227	13.512005	111.3945925	-80.383113	11.503197	107.7132575
-49.00914	12.191003	109.584724	-24.34795	12.366364	109.712341	32.385544	-11.536552	111.282967	30.868683	38.511765	111.246872	31.6271135	13.4876065	111.2649195	-80.3230135	11.2451215	108.1597625
-49.249344	13.5515	109.93441	-24.407465	12.236258	109.911575	32.370613	-11.56486	111.109291	30.74966	38.505955	111.23806	31.5601365	13.4705475	111.1736755	-80.3750665	11.0019685	108.6494745
-49.663696	15.549186	110.505768	-24.494001	12.051307	110.254601	32.278416	-11.588252	110.869049	30.505758	38.491455	111.24041	31.392087	13.4516015	111.0547295	-80.380089	10.6510125	109.4544725
-49.780121	16.904774	110.941147	-24.632391	11.902865	110.517189	32.169815	-11.575324	110.69075	30.311445	38.483391	111.273659	31.24063	13.4540335	110.9822045	-80.505412	10.3516965	110.0521735
-49.851063	18.231802	111.314026	-24.726572	11.757555	110.727333	32.046993	-11.556437	110.514389	30.072754	38.493378	111.385605	31.0598735	13.4684705	110.949997	-80.5130175	10.0466395	110.504669
-49.903522	19.548582	111.644829	-24.927679	11.671991	110.933914	31.914299	-11.528735	110.366226	29.865828	38.522549	111.540619	30.8900635	13.496907	110.9534225	-80.7454215	9.847075	110.9144055
-49.798843	20.92127	111.813568	-25.108761	11.551182	110.992455	31.785902	-11.496625	110.212555	29.67078	38.581581	111.729721	30.728341	13.542478	110.971138	-80.945863	9.559886	111.013772
-49.744625	22.210913	111.853745	-25.277328	11.475204	110.987244	31.641773	-11.478377	110.023392	29.502573	38.623394	111.916695	30.572173	13.5725085	110.9700435	-81.126829	9.3778995	111.0044445
-49.604076	23.588284	111.712578	-25.4575	11.41035	110.830704	31.510979	-11.477467	109.803711	29.374569	38.667847	112.076775	30.442774	13.59519	110.940243	-81.357774	9.22551	110.721165
-49.156151	25.587692	111.288284	-25.662792	11.419655	110.385132	31.304281	-11.46807	109.442535	29.215452	38.699535	112.156677	30.2598665	13.6157325	110.799606	-81.5854505	9.2235775	109.970658
-48.738705	26.891127	111.016861	-25.878778	11.521313	110.155167	31.157913	-11.452797	109.172836	29.148548	38.693394	112.087753	30.1532305	13.6202985	110.6302945	-81.9107865	9.4223275	109.6800395
-48.272381	28.16976	110.78093	-25.762331	11.451197	109.695778	31.060997	-11.41535	108.876289	29.112507	38.688339	111.971962	30.086752	13.6364945	110.4241255	-81.611414	9.2658995	108.9674305
-47.736767	29.384119	110.600662	-25.780937	11.494475	109.414085	31.029997	-11.355679	108.549774	29.080534	38.699051	111.851295	30.0552655	13.671686	110.2005345	-81.6171395	9.317264	108.6276355
-47.10844	30.553087	110.492447	-25.758204	11.514675	109.172012	31.034433	-11.281735	108.268463	29.06172	38.731594	111.762009	30.0480765	13.7249295	110.015236	-81.5644845	9.3044205	108.328788
-46.437634	31.66729	110.437981	-25.709581	11.552611	108.990982	31.043407	-11.210564	108.01989	29.054474	38.791634	111.70163	30.0489405	13.790535	109.86076	-81.4681025	9.314687	108.121204
-45.66394	32.700771	110.38858	-25.694721	11.552018	108.841385	31.054996	-11.137321	107.808197	29.045767	38.83094	111.683777	30.0503815	13.8468095	109.745987	-81.4398235	9.2572265	107.936783
-44.417736	34.14521	110.308838	-25.64374	11.507198	108.673882	31.083643	-11.072042	107.609428	29.021767	38.894497	111.653435	30.052705	13.9112275	109.6314315	-81.340185	9.1031685	107.7163325
-43.51099	35.052475	110.182343	-25.655142	11.503893	108.56382	31.100306	-11.073537	107.557571	29.000898	38.913246	111.599182	30.050602	13.9198545	109.5783765	-81.360886	9.0879315	107.5492635
-42.533451	35.878967	109.947815	-25.669006	11.498624	108.418907	31.101822	-11.093385	107.549644	28.982998	38.905651	111.505722	30.04241	13.906133	109.527683	-81.380422	9.091115	107.310131
-41.540375	36.707745	109.693573	-25.674858	11.496928	108.287338	31.086138	-11.122973	107.539894	28.950354	38.901672	111.388184	30.018246	13.8893495	109.464039	-81.367962	9.1045065	107.110637
-40.454422	37.455791	109.407997	-25.835804	11.643296	108.296463	31.045059	-11.153362	107.557381	28.913593	38.895573	111.256943	29.979326	13.8711055	109.407162	-81.650934	9.4154865	107.185764
-39.354572	38.128082	109.088669	-25.77602	11.576406	108.1008	31.005219	-11.202056	107.589401	28.873306	38.868675	111.142097	29.9392625	13.8333095	109.365749	-81.4913025	9.3195025	106.835851
-38.205402	38.783005	108.910927	-25.804203	11.541649	108.023941	30.957123	-11.258975	107.620605	28.858471	38.791145	111.066711	29.907797	13.766085	109.343658	-81.516203	9.317213	106.704224
-36.368454	39.62989	108.783188	-25.942465	11.50897	107.970856	30.857727	-11.348756	107.69931	28.880947	38.719204	111.111046	29.869337	13.685224	109.405178	-81.754267	9.332716	106.536534
-35.108887	40.1078	108.782867	-25.996473	11.51176	107.943054	30.79987	-11.351656	107.698692	28.910118	38.730396	111.252853	29.854994	13.68937	109.4757725	-81.84794	9.33415	106.4103355
-33.80558	40.57988	108.854202	-26.077032	11.537447	107.850494	30.777527	-11.303024	107.676712	28.930939	38.80481	111.469719	29.854233	13.750893	109.5732155	-82.008297	9.324001	106.1277725
-32.511528	40.953617	108.868202	-26.147301	11.557135	107.691132	30.775192	-11.164677	107.643166	28.910437	38.897896	111.749199	29.8428145	13.8666095	109.6961825	-82.1374165	9.2476605	105.6860815
-31.170809	41.286831	108.782303	-26.212376	11.667527	107.464455	30.791103	-10.980468	107.615425	28.872904	39.084846	112.042198	29.8320035	14.052189	109.8288115	-82.2567555	9.282865	105.1000985
-29.776335	41.616074	108.539429	-26.298344	11.810352	107.190193	30.813868	-10.761888	107.605827	28.820452	39.296089	112.228714	29.81716	14.2671005	109.9172705	-82.413848	9.3536035	104.4631155
-28.421333	41.883015	108.198059	-26.367563	11.998491	106.845917	30.836424	-10.54255	107.639328	28.74601	39.506348	112.285767	29.791217	14.481899	109.9625475	-82.526343	9.515083	103.7292865
-26.460781	42.207962	107.725586	-26.366308	12.341828	106.40361	30.870119	-10.235301	107.630608	28.606419	39.772324	112.180351	29.738269	14.7685115	109.9054795	-82.470885	9.9151445	102.9017405
-24.875038	42.268555	107.374359	-26.3223	12.519355	106.22168	30.903435	-10.074569	107.59951	28.572994	39.906483	112.030777	29.7382145	14.915957	109.8151435	-82.3828145	10.122753	102.6282165
-23.535357	42.256615	107.247391	-26.246849	12.648328	106.171753	30.972612	-9.980738	107.593468	28.597229	40.005268	111.890648	29.7849205	15.012265	109.742058	-82.2786185	10.284391	102.601448
-21.978367	42.129471	107.100906	-26.185316	12.753558	106.185532	31.045965	-9.931312	107.614838	28.678747	40.066658	111.815811	29.862356	15.067673	109.7153245	-82.232988	10.439443	102.6557395
-20.651342	42.001667	107.117287	-26.068819	12.790764	106.194649	31.143402	-9.948916	107.656242	28.801081	40.075596	111.793541	29.9722415	15.06334	109.7248915	-82.1098795	10.518188	102.6644065
-19.256081	41.71825	107.085266	-25.991154	12.822618	106.220161	31.208164	-9.979411	107.719612	28.89967	40.062653	111.806534	30.053917	15.041621	109.763073	-82.036225	10.603615	102.677249
-17.725109	41.376225	106.99469	-25.928364	12.845765	106.211578	31.282135	-10.017278	107.792892	29.000526	40.020645	111.83577	30.1413305	15.0016835	109.814331	-81.9980585	10.6898465	102.608825
-15.762329	40.7831	107.083191	-25.762636	12.807072	106.281532	31.39447	-10.087985	107.9077	29.189781	39.93869	111.944046	30.2921255	14.9253525	109.925873	-81.8173975	10.6887915	102.637191
-14.365932	40.253372	107.112144	-25.72831	12.799722	106.331528	31.473589	-10.161814	108.011292	29.317696	39.88932	112.128052	30.3956425	14.863753	110.069672	-81.8522625	10.735691	102.593384
-13.028544	39.727844	107.183281	-25.649488	12.787242	106.377304	31.552687	-10.226229	108.10009	29.487293	39.842278	112.271591	30.51999	14.8080245	110.1858405	-81.818966	10.7664595	102.5687675
-11.656777	39.147346	107.23407	-25.57745	12.820273	106.38839	31.624073	-10.28948	108.178917	29.667627	39.786636	112.354004	30.64585	14.748578	110.2664605	-81.80075	10.891968	102.5103195
-10.337067	38.509106	107.255363	-25.478458	12.879501	106.413948	31.708496	-10.353042	108.233818	29.824274	39.744537	112.440132	30.766385	14.6957475	110.336975	-81.723301	11.0632545	102.490921
-9.029336	37.841263	107.247414	-25.382523	12.965584	106.377098	31.776825	-10.387966	108.321785	29.995451	39.711853	112.508835	30.886138	14.6619435	110.41531	-81.651184	11.2692245	102.338886
-7.720039	37.118504	107.226791	-25.268772	13.052185	106.326141	31.859116	-10.42545	108.386948	30.15295	39.703079	112.593201	31.006033	14.6388145	110.4900745	-81.543577	11.4655555	102.1622075
-5.874379	35.949032	107.111702	-25.171703	13.201469	106.127457	31.984642	-10.437648	108.464554	30.346292	39.697094	112.720383	31.165467	14.629723	110.5924685	-81.508873	11.773215	101.6624455
-4.728275	35.110683	107.039215	-25.114182	13.313082	105.915329	32.044426	-10.427939	108.465302	30.450953	39.716698	112.755394	31.2476895	14.6443795	110.610348	-81.4760535	11.9817845	101.22031
-3.548107	34.234703	106.900108	-25.024021	13.410376	105.770477	32.103531	-10.398345	108.420334	30.537069	39.757271	112.736488	31.3203	14.679463	110.578411	-81.368342	12.141289	100.962543
-2.422035	33.318443	106.744705	-24.951357	13.53049	105.622696	32.170261	-10.347593	108.387993	30.639189	39.791679	112.678192	31.404725	14.722043	110.5330925	-81.307439	12.338937	100.7122995
-1.375067	32.330952	106.658325	-24.832893	13.631649	105.524948	32.269493	-10.300396	108.383385	30.766777	39.819946	112.631096	31.518135	14.759775	110.5072405	-81.183921	12.503523	100.5426555
-0.324229	31.327972	106.603584	-24.697512	13.717368	105.440186	32.411747	-10.2627	108.428108	30.921898	39.863567	112.604118	31.6668225	14.8004335	110.516113	-81.0618465	12.6343025	100.364259
0.637832	30.244026	106.529411	-24.553446	13.779213	105.358109	32.559273	-10.249763	108.542503	31.075233	39.922001	112.661339	31.817253	14.836119	110.601921	-80.924145	12.722307	100.114297
2.017485	28.561337	106.504021	-24.344973	13.886317	105.321976	32.809578	-10.2449	108.835243	31.339464	39.986519	112.652138	32.074521	14.8708095	110.7436905	-80.764467	12.9018245	99.9002615
2.881349	27.381002	106.51989	-24.208523	13.923729	105.384148	32.98053	-10.268668	109.056351	31.514484	40.01088	112.657944	32.247507	14.871106	110.8571475	-80.664553	12.976352	99.9111485
3.683176	26.210451	106.565788	-24.04335	13.970407	105.423988	33.15126	-10.282059	109.328484	31.697073	40.015656	112.669113	32.4241665	14.8667985	110.9987985	-80.5108665	13.0740155	99.8491775
4.37905	24.94665	106.667984	-23.928829	13.972428	105.507042	33.300407	-10.301932	109.669472	31.839779	40.001694	112.765205	32.570093	14.849881	111.2173385	-80.427751	13.094975	99.7967455
4.99896	23.682877	106.822037	-23.84334	13.95959	105.614296	33.440018	-10.358829	110.031303	31.998449	39.964722	112.863304	32.7192335	14.8029465	111.4473035	-80.4059135	13.1162335	99.7812885
5.537813	22.403624	106.974457	-23.71139	13.916477	105.724075	33.567226	-10.437756	110.407127	32.165981	39.908695	112.965668	32.8666035	14.7354695	111.6863975	-80.2893835	13.0974845	99.7617525
6.004924	21.103218	107.176437	-23.643883	13.890091	105.861603	33.697556	-10.510078	110.786903	32.328053	39.857887	113.048553	33.0128045	14.6739045	111.917728	-80.3005705	13.1062775	99.805478
6.54543	19.186911	107.479683	-23.495752	13.838217	106.055496	33.870037	-10.603647	111.322296	32.535313	39.808624	113.194336	33.202675	14.6024885	112.258316	-80.194179	13.0739455	99.852676
6.788704	17.913063	107.646683	-23.445992	13.804284	106.186501	33.981602	-10.647997	111.628304	32.644077	39.815174	113.305115	33.3128395	14.5835885	112.4667095	-80.2048235	13.0249795	99.9062925
6.957562	16.644093	107.836639	-23.37187	13.774675	106.276878	34.109859	-10.671833	111.854683	32.719044	39.820213	113.390411	33.4144515	14.57419	112.622547	-80.1581915	12.97516	99.931209
7.054717	15.430135	108.007202	-23.330711	13.759832	106.425072	34.20927	-10.668242	112.012909	32.783527	39.843025	113.483475	33.4963985	14.5873915	112.748192	-80.1578205	12.9322725	100.101952
7.064752	14.267673	108.212494	-23.284193	13.739692	106.580063	34.263699	-10.633902	112.144897	32.865353	39.853714	113.578178	33.564526	14.609906	112.8615375	-80.132912	12.869478	100.2985885
7.008354	13.131711	108.295532	-23.209339	13.710162	106.719116	34.337925	-10.647887	112.179314	32.956741	39.875492	113.735268	33.647333	14.6138025	112.957291	-80.066011	12.8065215	100.480941
6.864491	12.013035	108.368477	-23.158663	13.686456	106.863297	34.38176	-10.642254	112.189468	33.052399	39.899422	113.880005	33.7170795	14.628584	113.0347365	-80.0344055	12.744328	100.6918575
6.555253	10.426857	108.488953	-23.092606	13.698584	107.042442	34.451778	-10.646409	112.140999	33.219074	39.931908	114.104759	33.835426	14.6427495	113.122879	-80.020638	12.7544185	100.962005
6.231287	9.37571	108.496025	-23.012583	13.756639	107.141129	34.464584	-10.636645	112.105537	33.292809	39.961536	114.218544	33.8786965	14.6624455	113.1620405	-79.9038625	12.8508325	101.1202175
5.887955	8.334026	108.488121	-22.977396	13.826399	107.233391	34.476673	-10.606668	112.060593	33.380936	39.964527	114.294556	33.9288045	14.6789295	113.1775745	-79.8835965	12.9738685	101.2892075
5.454391	7.348992	108.444908	-22.930208	13.903875	107.286537	34.487823	-10.578582	112.030136	33.445862	39.984718	114.342415	33.9668425	14.703068	113.1862755	-79.8272585	13.104682	101.3867985
4.964836	6.40889	108.446541	-22.874687	14.011966	107.405983	34.499893	-10.537591	112.000992	33.494667	40.021671	114.409409	33.99728	14.74204	113.2052005	-79.746654	13.281892	101.6067655
4.407109	5.44482	108.413635	-22.84811	14.079617	107.566582	34.530739	-10.494898	111.934921	33.562408	40.06036	114.447998	34.0465735	14.782731	113.1914595	-79.7427935	13.376503	101.9417045
3.764048	4.56026	108.412727	-22.775755	14.174392	107.79245	34.579842	-10.440367	111.835464	33.636318	40.111835	114.51445	34.10808	14.835734	113.174957	-79.65959	13.51305	102.409943
2.712954	3.2567	108.46032	-22.687037	14.301339	108.157494	34.615685	-10.346318	111.732506	33.734135	40.212048	114.648117	34.17491	14.932865	113.1903115	-79.548984	13.669813	103.1246765
1.96279	2.384455	108.489838	-22.710144	14.385682	108.397415	34.621651	-10.275801	111.685692	33.775352	40.284096	114.727875	34.1985015	15.0041475	113.2067835	-79.6187895	13.7672165	103.5880465
1.129053	1.595105	108.517662	-22.684509	14.487836	108.557678	34.62215	-10.224522	111.696449	33.791309	40.328285	114.781143	34.2067295	15.0518815	113.238796	-79.5757475	13.9237905	103.87656
0.270674	0.775335	108.540413	-22.727083	14.579974	108.618179	34.615093	-10.202873	111.753807	33.781582	40.3442	114.797882	34.1983375	15.0706635	113.2758445	-79.6525035	14.0892845	103.9605135
-0.625905	-0.031185	108.561035	-22.798965	14.66821	108.579765	34.586639	-10.189834	111.871956	33.752758	40.349609	114.767815	34.1696985	15.0798875	113.3198855	-79.7676285	14.2565325	103.8396445
-1.564129	-0.815158	108.543739	-22.821117	14.728639	108.499313	34.527473	-10.20145	112.057671	33.711197	40.33881	114.675247	34.119335	15.06868	113.366459	-79.761569	14.388598	103.632167
-2.572252	-1.582283	108.522865	-22.868587	14.752759	108.354965	34.500916	-10.251863	112.17569	33.668888	40.319191	114.53698	34.084902	15.033664	113.356335	-79.822076	14.471854	103.353595
-4.086385	-2.774593	108.459938	-22.92819	14.708698	108.14167	34.451778	-10.295966	112.369087	33.582451	40.275269	114.253746	34.0171145	14.9896515	113.3114165	-79.8734945	14.4277445	102.9719235
-5.185359	-3.476413	108.396111	-22.950912	14.652427	108.042336	34.464897	-10.345263	112.420563	33.514423	40.224678	114.061424	33.98966	14.9397075	113.2409935	-79.891484	14.3651465	102.8436785
-6.269392	-4.176859	108.352425	-22.930897	14.520174	107.961746	34.47998	-10.367528	112.456009	33.456203	40.18742	113.922462	33.9680915	14.909946	113.1892355	-79.8298855	14.130402	102.7342565
-7.380394	-4.815904	108.295677	-22.943598	14.403301	107.967819	34.514137	-10.396748	112.420204	33.420189	40.18396	113.846298	33.967163	14.893606	113.133251	-79.854359	13.912996	102.802387
-8.575113	-5.349562	108.229378	-22.91334	14.275998	108.009865	34.49839	-10.343228	112.435402	33.388691	40.22147	113.8937	33.9435405	14.939121	113.164551	-79.7702205	13.612875	102.855179
-9.761271	-5.909234	108.13974	-22.951807	14.191238	108.087097	34.539692	-10.31039	112.344505	33.359478	40.266537	113.985893	33.949585	14.9780735	113.165199	-79.853199	13.4044025	103.008995
-10.995451	-6.350052	108.020676	-22.950748	14.168313	108.199379	34.546604	-10.217402	112.286285	33.310474	40.352474	114.115486	33.928539	15.067536	113.2008855	-79.830035	13.26909	103.1978725
-12.93962	-6.82603	107.984543	-23.00037	14.187649	108.432648	34.527981	-10.044857	112.17524	33.195419	40.487171	114.286949	33.8617	15.221157	113.2310945	-79.86244	13.154141	103.6342015
-14.273097	-7.164797	107.992996	-23.051371	14.257855	108.660904	34.499752	-9.893821	112.098	33.115536	40.594906	114.324821	33.807644	15.3505425	113.2114105	-79.910386	13.1651675	104.1103975
-15.557869	-7.416127	108.077599	-23.089577	14.322893	108.926331	34.474419	-9.741278	112.025574	33.02137	40.736565	114.358154	33.7478945	15.4976435	113.191864	-79.9270485	13.1481425	104.660798
-16.937048	-7.622877	108.281921	-23.141972	14.452346	109.231293	34.459625	-9.591916	112.005928	32.926483	40.868427	114.360306	33.693054	15.6382555	113.183117	-79.976998	13.2664365	105.279469
-18.316122	-7.779312	108.518669	-23.252735	14.55121	109.547356	34.417439	-9.470429	112.061928	32.814304	40.983383	114.376472	33.6158715	15.756477	113.2192	-80.1213415	13.345943	105.875512
-19.697702	-7.972743	108.754051	-23.338636	14.632016	109.789124	34.375576	-9.405871	112.17511	32.695545	41.07019	114.404572	33.5355605	15.8321595	113.289841	-80.2128325	13.4318725	106.288407
-21.101528	-8.108973	109.02169	-23.445793	14.671241	109.981834	34.301418	-9.368279	112.367371	32.584354	41.108295	114.419647	33.442886	15.870008	113.393509	-80.334472	13.472474	106.570159
-23.201433	-8.300032	109.28006	-23.625324	14.679556	110.140053	34.197514	-9.362887	112.58873	32.398052	41.138859	114.385246	33.297783	15.887986	113.486988	-80.548431	13.471126	106.793118
-24.505909	-8.404456	109.446976	-23.696085	14.651918	110.217216	34.094826	-9.342835	112.694489	32.255947	41.083584	114.319702	33.1753865	15.8703745	113.5070955	-80.5675565	13.4334615	106.9273365
-25.87748	-8.459367	109.646927	-23.759312	14.553589	110.371552	34.06773	-9.443665	112.706566	32.162727	41.024979	114.233101	33.1152285	15.790657	113.4698335	-80.6338525	13.316521	107.2732705
-27.280277	-8.463506	109.847198	-23.833755	14.454053	110.587135	34.033115	-9.536939	112.704536	32.071411	40.943409	114.181587	33.052263	15.703235	113.4430615	-80.719773	13.204871	107.7312085
-28.371	-8.639658	110.042847	-23.875629	14.307965	110.796776	33.942333	-9.587784	112.809586	31.997187	40.859539	114.138794	32.96976	15.6358775	113.47419	-80.721018	12.9800525	108.119362
-29.864359	-8.393799	110.387802	-23.961863	14.164318	111.039337	33.888329	-9.681183	112.854744	31.912533	40.778324	114.10482	32.900431	15.5485705	113.479782	-80.824157	12.7800655	108.598892
-31.186119	-8.275803	110.632027	-23.989504	14.021937	111.251602	33.836166	-9.782757	112.918152	31.818836	40.689251	114.088188	32.827501	15.453247	113.50317	-80.806509	12.590627	109.000034
-32.999004	-7.979794	110.958435	-24.130783	13.795166	111.527618	33.76569	-9.935043	113.023392	31.639576	40.526806	114.092934	32.702633	15.2958815	113.558163	-80.964199	12.2944505	109.497073
-34.22876	-7.775427	111.147476	-24.213169	13.61201	111.672127	33.687176	-9.986501	113.10363	31.497639	40.427052	114.085579	32.5924075	15.2202755	113.5946045	-81.0187455	12.0037445	109.7496495
-35.383926	-7.498085	111.311325	-24.320255	13.470098	111.750282	33.641815	-10.116382	113.142822	31.354633	40.333683	114.054825	32.498224	15.1086505	113.5988235	-81.138734	11.8315455	109.9017405
-36.504433	-7.132473	111.500595	-24.430532	13.297659	111.886909	33.583626	-10.211018	113.192413	31.199783	40.224358	114.001068	32.3917045	15.00667	113.5967405	-81.2527685	11.588648	110.1770775
-37.531551	-6.762979	111.665703	-24.51741	13.130516	111.997047	33.520824	-10.299144	113.24649	31.05694	40.129612	113.959084	32.288882	14.915234	113.602787	-81.323702	11.345798	110.391307
-38.554234	-6.315939	111.8106	-24.607233	12.978447	112.106346	33.446281	-10.392316	113.292801	30.936563	40.04393	113.975357	32.191422	14.825807	113.634079	-81.405888	11.131087	110.578613
-39.522591	-5.854057	111.8937	-24.719547	12.849799	112.1688	33.383289	-10.484394	113.348701	30.803432	39.972542	114.020203	32.0933605	14.744074	113.684452	-81.5324545	10.955524	110.653148
-40.835293	-4.980361	111.803795	-24.870766	12.66367	112.145737	33.290958	-10.664693	113.378479	30.672323	39.857044	114.121399	31.9816405	14.5961755	113.749939	-81.7231725	10.7311645	110.541535
-41.611179	-4.353065	111.655006	-24.967999	12.577838	112.058136	33.173992	-10.759439	113.42466	30.573406	39.752602	114.188065	31.873699	14.4965815	113.8063625	-81.809697	10.6590945	110.3099095
-42.344402	-3.638052	111.498131	-25.1001	12.492329	111.955734	33.056629	-10.879568	113.429657	30.482176	39.647202	114.230362	31.7694025	14.383817	113.8300095	-81.9696025	10.600841	110.0814585
-43.06395	-2.936934	111.339508	-25.225401	12.397946	111.854279	32.914906	-11.003099	113.403557	30.42675	39.530087	114.239868	31.670828	14.263494	113.8217125	-82.12163	10.532398	109.8868455
-43.631973	-2.169852	111.209801	-25.333632	12.312956	111.793793	32.782135	-11.136222	113.359489	30.357828	39.402714	114.247131	31.5699815	14.133246	113.80331	-82.2372455	10.492666	109.784276
-44.209358	-1.364466	111.099556	-25.408375	12.261865	111.66465	32.622211	-11.250923	113.372169	30.311775	39.253014	114.201653	31.466993	14.0010455	113.786911	-82.283743	10.5226845	109.542389
-44.693462	-0.54542	110.997185	-25.486288	12.198995	111.591469	32.535728	-11.437984	113.327217	30.271774	39.085068	114.144043	31.403751	13.823542	113.73563	-82.376327	10.574448	109.447308
-45.412006	0.7259	110.697281	-25.554258	12.07885	111.338875	32.406612	-11.694612	113.321899	30.233999	38.839611	114.057945	31.3203055	13.5724995	113.689922	-82.4288215	10.5852005	108.987828
-45.807083	1.57681	110.431412	-25.610071	12.003993	111.155998	32.31805	-11.856588	113.312828	30.24094	38.676167	114.010223	31.279495	13.4097895	113.6615255	-82.499637	10.5981965	108.6504705
-46.160049	2.474812	110.207985	-25.646952	11.90124	110.958115	32.262833	-11.991418	113.284424	30.172863	38.562828	113.9142	31.217848	13.285705	113.599312	-82.511752	10.516775	108.316918
-46.488209	3.378378	110.016464	-25.682074	11.802087	110.822342	32.204517	-12.091092	113.239349	30.144802	38.438969	113.839951	31.1746595	13.1739385	113.53965	-82.5388075	10.4302355	108.105034
-46.782787	4.315874	109.849213	-25.703091	11.708176	110.691666	32.189342	-12.162585	113.198196	30.110506	38.375973	113.786438	31.149924	13.106694	113.492317	-82.556106	10.309658	107.891015
-47.038647	5.238634	109.662903	-25.696644	11.580404	110.594131	32.185585	-12.205198	113.187622	30.073441	38.325378	113.735786	31.129513	13.06009	113.461704	-82.522801	10.100718	107.726558
-47.227131	6.233483	109.523987	-25.717306	11.534636	110.477615	32.181541	-12.231355	113.17511	30.033974	38.282902	113.691673	31.1077575	13.0257735	113.4333915	-82.5423695	10.0434985	107.5218385
-47.492737	7.754734	109.367813	-25.678099	11.422802	110.349335	32.189007	-12.294689	113.189842	29.973328	38.226871	113.577614	31.0811675	12.966091	113.383728	-82.4373655	9.879513	107.314942
-47.656746	8.790825	109.279701	-25.714926	11.342094	110.303238	32.194374	-12.333389	113.199928	29.941994	38.188046	113.500092	31.068184	12.9273285	113.35001	-82.498036	9.7568595	107.256466
-47.727219	9.859598	109.238396	-25.723188	11.300244	110.26828	32.206963	-12.386727	113.220512	29.925266	38.121765	113.405464	31.0661145	12.867519	113.312988	-82.5124905	9.732969	107.223572
-47.824196	10.9414	109.213089	-25.699762	11.214223	110.272072	32.202114	-12.45257	113.232925	29.923321	38.053658	113.300201	31.0627175	12.800544	113.266563	-82.4622415	9.627902	107.277581
-47.871193	12.040548	109.157585	-25.726622	11.120661	110.259232	32.182091	-12.522151	113.233482	29.89806	37.988655	113.202881	31.0400755	12.733252	113.2181815	-82.4933195	9.50807	107.3002825
-47.914295	13.158237	109.121918	-25.742159	11.04587	110.213791	32.172604	-12.594443	113.18306	29.862881	37.926247	113.111809	31.0177425	12.665902	113.1474345	-82.5020605	9.425838	107.2801475
-47.843754	14.306988	109.047554	-25.756762	10.912086	110.164787	32.139442	-12.63509	113.123795	29.817013	37.888367	113.039604	30.9782275	12.6266385	113.0816995	-82.4917515	9.1975335	107.2478745
-47.805481	16.045309	108.968506	-25.789312	10.778241	110.078094	32.105366	-12.6441	112.925674	29.710081	37.866207	112.912331	30.9077235	12.6110535	112.9190025	-82.4863475	8.9454285	107.2371855
-47.698921	17.247477	108.940002	-25.845263	10.674253	110.025696	32.060635	-12.609129	112.72683	29.573271	37.874634	112.801361	30.816953	12.6327525	112.7640955	-82.507479	8.7157535	107.2872965
-47.55999	18.420588	108.999619	-25.926001	10.580736	110.009262	31.984476	-12.548532	112.432816	29.406748	37.894016	112.715744	30.695612	12.672742	112.57428	-82.547614	8.48873	107.444244
-47.43248	19.631836	109.129837	-26.026804	10.484986	109.974861	31.898979	-12.495639	112.038826	29.232655	37.939606	112.659904	30.565817	12.7219835	112.349365	-82.619425	8.2479885	107.600357
-47.238712	20.88142	109.296837	-26.148848	10.413687	109.935127	31.777439	-12.430203	111.569023	29.052603	37.994923	112.678406	30.415021	12.78236	112.1237145	-82.712717	8.045014	107.7465395
-46.974037	22.045902	109.490837	-26.271662	10.324937	109.934029	31.635815	-12.368622	111.038902	28.873215	38.072678	112.731194	30.254515	12.852028	111.885048	-82.797839	7.797846	107.98301
-46.734119	23.284866	109.718597	-26.422277	10.256712	109.859596	31.43285	-12.305387	110.548332	28.710096	38.128773	112.835327	30.071473	12.911693	111.6918295	-82.916027	7.601731	108.0273625
-46.244156	25.077061	109.893814	-26.642879	10.236265	109.730995	31.146809	-12.243548	109.825493	28.500948	38.142204	112.958527	29.8238785	12.949328	111.39201	-83.1096365	7.523202	108.06998
-45.825813	26.214895	109.93512	-26.782776	10.282748	109.546303	30.971182	-12.237129	109.432541	28.400459	38.159294	112.971413	29.6858205	12.9610825	111.201977	-83.2513725	7.6044135	107.890629
-45.362072	27.393414	109.825111	-26.943741	10.428328	109.413467	30.787245	-12.256626	109.147179	28.319708	38.149727	112.86055	29.5534765	12.9465505	111.0038645	-83.4409585	7.9101055	107.8230695
-44.841309	28.50983	109.68721	-26.952053	10.445415	109.160271	30.62723	-12.277843	108.886124	28.250616	38.112907	112.684868	29.438923	12.917532	110.785496	-83.343029	7.973298	107.535046
-44.233025	29.527231	109.528091	-27.03174	10.531922	108.957413	30.497581	-12.323466	108.64357	28.198736	38.046814	112.42231	29.3481585	12.861674	110.53294	-83.4116385	8.20217	107.381886
-43.568268	30.514797	109.452545	-27.058167	10.546966	108.784805	30.391714	-12.362148	108.440651	28.159481	37.966545	112.171936	29.2755975	12.8021985	110.3062935	-83.3919315	8.2917335	107.2633165
-42.812553	31.376776	109.385452	-27.068058	10.511553	108.653931	30.326801	-12.406657	108.224594	28.147579	37.90324	111.971901	29.23719	12.7482915	110.0982475	-83.373306	8.2748145	107.2096145
-41.600826	32.55632	109.327019	-27.013245	10.408094	108.443726	30.285969	-12.494647	107.939781	28.106117	37.842392	111.810471	29.196043	12.6738725	109.875126	-83.222533	8.1423155	107.012326
-40.728489	33.246117	109.369743	-26.996241	10.341625	108.379471	30.285151	-12.525063	107.759796	28.073486	37.798115	111.773956	29.1793185	12.636526	109.766876	-83.1718005	8.046724	106.992066
-39.802166	33.853943	109.418144	-27.009827	10.222919	108.286896	30.274895	-12.524621	107.605316	28.030714	37.805565	111.808052	29.1528045	12.640472	109.706684	-83.1724585	7.805366	106.867108
-38.865021	34.423046	109.430435	-27.03228	10.114971	108.136261	30.263186	-12.51321	107.449707	27.97892	37.809879	111.881973	29.121053	12.6483345	109.66584	-83.185613	7.5816075	106.606682
-37.831532	34.906006	109.383949	-27.096403	10.149239	108.099243	30.217398	-12.499895	107.287285	27.925774	37.836777	111.95713	29.071586	12.668441	109.6222075	-83.264392	7.630037	106.5762785
-36.7584	35.374649	109.321884	-27.150583	10.211235	107.97316	30.155254	-12.484909	107.094826	27.879206	37.85936	112.006866	29.01723	12.6872255	109.550846	-83.318396	7.7352445	106.395474
-35.648605	35.720123	109.281433	-27.220669	10.269625	107.884689	30.07757	-12.461375	106.901207	27.838009	37.863316	112.029205	28.9577895	12.7009705	109.465206	-83.3991275	7.8382795	106.304172
-33.860279	36.10033	109.198341	-27.310831	10.399623	107.774231	29.918659	-12.396483	106.707512	27.83761	37.872749	112.055824	28.8781345	12.738133	109.381668	-83.4997965	8.061113	106.166794
-32.673355	36.256741	109.173874	-27.356853	10.547549	107.755867	29.857353	-12.359781	106.674873	27.881006	37.909897	112.097969	28.8691795	12.775058	109.386421	-83.5828855	8.32004	106.125313
-31.427935	36.340027	109.069313	-27.40274	10.73222	107.72464	29.830624	-12.312151	106.70137	27.918545	37.973602	112.139145	28.8745845	12.8307255	109.4202575	-83.6800645	8.6337145	106.0290225
-30.200413	36.324017	108.853111	-27.447966	10.926936	107.641342	29.804781	-12.251689	106.781471	27.91674	38.06646	112.130333	28.8607605	12.9073855	109.455902	-83.7566925	8.9464865	105.826782
-28.944933	36.260651	108.543137	-27.512192	11.106103	107.464554	29.761774	-12.165012	106.873962	27.881283	38.179497	112.047852	28.8215285	13.0072425	109.460907	-83.8459125	9.2049635	105.468201
-27.704815	36.117195	108.067932	-27.555445	11.27935	107.179604	29.7152	-12.057672	106.959511	27.813202	38.276279	111.887123	28.764201	13.1093035	109.423317	-83.875091	9.4493965	104.935891
-26.62343	35.954533	107.617859	-27.621279	11.411489	106.887566	29.65881	-11.96275	107.043098	27.71208	38.368938	111.683907	28.685445	13.203094	109.3635025	-83.928003	9.619884	104.4116295
-24.551151	35.385418	106.772873	-27.699709	11.604958	106.462372	29.587729	-11.885543	107.184265	27.571001	38.463139	111.202477	28.579365	13.288798	109.193371	-83.978783	9.921118	103.731373
-23.283981	34.95121	106.283249	-27.707268	11.668047	106.176773	29.521774	-11.868274	107.254814	27.51086	38.489502	110.855698	28.516317	13.310614	109.055256	-83.930853	10.02548	103.29829
-22.180017	34.528076	105.931816	-27.703539	11.703848	106.008804	29.493666	-11.900137	107.333481	27.477869	38.463242	110.535034	28.4857675	13.2815525	108.9342575	-83.8928455	10.1261435	103.0833505
-20.72702	33.896698	105.540291	-27.727434	11.697758	105.847168	29.466089	-11.956541	107.431053	27.458673	38.414249	110.270515	28.462381	13.228854	108.850784	-83.917249	10.166662	102.843552
-19.565456	33.264866	105.339684	-27.737919	11.632919	105.72171	29.432467	-12.043344	107.479057	27.461899	38.329731	110.137619	28.447183	13.1431935	108.808338	-83.923021	10.1226445	102.635082
-18.330139	32.594402	105.24894	-27.726151	11.53376	105.657791	29.424316	-12.1349	107.522202	27.494373	38.243736	110.076813	28.4593445	13.054418	108.7995075	-83.9116465	10.013102	102.5160745
-17.101744	31.925892	105.245331	-27.666569	11.45148	105.604424	29.446856	-12.223158	107.562004	27.557623	38.148003	110.117378	28.5022395	12.9624225	108.839691	-83.8353775	9.9405375	102.369157
-15.253147	30.797735	105.320396	-27.565134	11.325308	105.647003	29.544083	-12.338915	107.697189	27.744698	38.053879	110.315666	28.6443905	12.857482	109.0064275	-83.7746585	9.793134	102.2875785
-14.085073	30.029896	105.398201	-27.510134	11.317057	105.728271	29.658648	-12.394883	107.831131	27.904203	38.008381	110.492195	28.7814255	12.806749	109.161663	-83.8016935	9.827365	102.294879
-12.879376	29.250044	105.521118	-27.382792	11.313356	105.772804	29.785761	-12.449858	107.977699	28.066286	37.987396	110.667358	28.9260235	12.768769	109.3225285	-83.6916075	9.857943	102.2230795
-11.705828	28.412727	105.579964	-27.280396	11.339375	105.787537	29.889797	-12.512672	108.120216	28.23543	37.940147	110.834648	29.0626135	12.7137375	109.477432	-83.6234055	9.9650125	102.097642
-10.565666	27.568201	105.630493	-27.179102	11.375351	105.768845	29.985392	-12.565754	108.280334	28.393879	37.892342	111.000893	29.1896355	12.663294	109.6406135	-83.5478395	10.087408	101.8970765
-9.452135	26.741589	105.639305	-27.045658	11.396065	105.678703	30.067619	-12.617167	108.421829	28.588778	37.867317	111.136139	29.3281985	12.625075	109.778984	-83.4195145	10.167055	101.578422
-8.419505	25.810818	105.645157	-27.010405	11.43221	105.48761	30.144093	-12.656419	108.509895	28.766724	37.84901	111.308357	29.4554085	12.5962955	109.909126	-83.4762185	10.2681245	101.066094
-6.966358	24.447666	105.550697	-26.938242	11.474819	105.102303	30.21673	-12.651976	108.541344	28.948847	37.859707	111.5373	29.5827885	12.6038655	110.039322	-83.4592725	10.3457725	100.165284
-5.995667	23.513775	105.458725	-26.829418	11.540134	104.895103	30.264927	-12.611169	108.438347	29.045803	37.899494	111.59259	29.655365	12.6441625	110.0154685	-83.314201	10.4361055	99.7747375
-5.124438	22.504818	105.367027	-26.721672	11.610142	104.767563	30.315765	-12.557239	108.293533	29.13014	37.935253	111.621498	29.7229525	12.689007	109.9575155	-83.1662965	10.531277	99.5776105
-4.251904	21.507341	105.348564	-26.583027	11.657907	104.756775	30.417639	-12.48204	108.184555	29.244596	37.996223	111.616013	29.8311175	12.7570915	109.900284	-82.9971715	10.5587225	99.613266
-3.466042	20.462626	105.346085	-26.463524	11.731967	104.783691	30.540545	-12.411896	108.13414	29.345098	38.08667	111.65242	29.9428215	12.837387	109.89328	-82.8698695	10.626547	99.674102
-2.783265	19.366573	105.353951	-26.336552	11.849017	104.814705	30.675894	-12.320959	108.155357	29.423622	38.206158	111.731049	30.049758	12.9425995	109.943203	-82.722862	10.7554345	99.686207
-2.140962	18.255699	105.381035	-26.214991	11.943192	104.848122	30.808491	-12.235641	108.251808	29.513422	38.304867	111.807953	30.1609565	13.034613	110.0298805	-82.5909385	10.851771	99.6663635
-1.298335	16.526331	105.497322	-26.089987	12.0769	104.954819	30.966434	-12.133797	108.549011	29.699295	38.397896	111.905495	30.3328645	13.1320495	110.227253	-82.5128385	11.0217505	99.682385
-0.843984	15.341168	105.624298	-25.986628	12.163446	105.03479	31.060535	-12.115271	108.795319	29.836044	38.427116	112.0345	30.4482895	13.1559225	110.4149095	-82.4215455	11.1709695	99.6546705
-0.425	14.149104	105.784622	-25.897507	12.176347	105.1772	31.146729	-12.136326	109.027733	30.020803	38.416199	112.160088	30.583766	13.1399365	110.5939105	-82.37878	11.2127575	99.7604895
-0.072418	12.911474	105.916786	-25.790533	12.21028	105.342056	31.215433	-12.194706	109.214005	30.182674	38.369381	112.302971	30.6990535	13.0873375	110.758488	-82.2801195	11.3332225	99.925624
0.165915	11.667863	106.071266	-25.686228	12.191466	105.49778	31.290001	-12.267033	109.371635	30.353346	38.307384	112.430191	30.8216735	13.0201755	110.900913	-82.1941295	11.3627565	100.094647
0.361768	10.435052	106.187889	-25.597624	12.171598	105.677544	31.361862	-12.317099	109.486237	30.520073	38.234402	112.540283	30.9409675	12.9586515	111.01326	-82.1362155	11.3845445	100.341828
0.51755	9.18319	106.321541	-25.47776	12.136642	105.856277	31.468668	-12.352998	109.580681	30.677166	38.199997	112.656746	31.072917	12.9234995	111.1187135	-82.028437	11.3497845	100.5938405
0.616492	7.315856	106.527946	-25.253901	12.162125	106.126251	31.67663	-12.347379	109.811401	30.891603	38.194378	112.813255	31.2841165	12.9234995	111.312328	-81.7919185	11.4007505	100.940174
0.543916	6.105328	106.676483	-25.121256	12.168244	106.336189	31.873268	-12.339744	110.00737	31.056599	38.217007	112.904427	31.4649335	12.9386315	111.4558985	-81.7074455	11.3978565	101.2164795
0.4363	4.888239	106.87355	-24.964993	12.217933	106.472755	32.072819	-12.333441	110.292175	31.198259	38.25967	113.028786	31.635539	12.9631145	111.6604805	-81.565525	11.4727515	101.2850295
0.274477	3.68881	107.046677	-24.847395	12.240848	106.579376	32.256451	-12.313971	110.644028	31.35582	38.292294	113.135124	31.8061355	12.9891615	111.889576	-81.5009255	11.4925345	101.269176
0.031603	2.515419	107.227135	-24.719364	12.276764	106.609573	32.419247	-12.323984	111.019028	31.491241	38.322002	113.235519	31.955244	12.999009	112.1272735	-81.393972	11.554519	101.0918725
-0.293145	1.3624	107.358826	-24.62664	12.2947	106.582413	32.555767	-12.343923	111.397232	31.635002	38.323994	113.233696	32.0953845	12.9900355	112.315464	-81.3486645	11.5993645	100.849362
-0.685954	0.219595	107.430885	-24.472023	12.268442	106.558716	32.648602	-12.300942	111.742958	31.750086	38.317215	113.175369	32.199344	13.0081365	112.4591635	-81.14339	11.5287475	100.6582685
-1.368868	-1.397783	107.438171	-24.256369	12.197032	106.605698	32.807102	-12.241376	112.017509	31.887835	38.328629	112.986794	32.3474685	13.0436265	112.5021515	-80.8602065	11.3504375	100.7092445
-1.903262	-2.400651	107.426285	-24.160139	12.154959	106.715439	32.946018	-12.182394	112.026306	31.95015	38.321548	112.880859	32.448084	13.069577	112.4535825	-80.768362	11.240341	100.9772955
-2.518177	-3.383423	107.4272	-24.03857	12.104093	106.837448	33.08596	-12.141154	111.988327	32.008308	38.357388	112.845337	32.547134	13.108117	112.416832	-80.624274	11.100069	101.258064
-3.156869	-4.326616	107.420639	-23.943684	12.074127	106.947472	33.230297	-12.092431	111.991096	32.066479	38.404606	112.860596	32.648388	13.1560875	112.425846	-80.535756	10.9921665	101.469098
-3.869472	-5.222754	107.470642	-23.85881	12.040437	107.075264	33.344242	-12.044468	112.032272	32.127483	38.44574	112.912819	32.7358625	13.200636	112.4725455	-80.4534825	10.880238	101.6779825
-4.631863	-6.086188	107.553307	-23.796104	12.054967	107.187996	33.489845	-12.047623	112.060867	32.174171	38.463203	112.999664	32.832008	13.20779	112.5302655	-80.424216	10.902144	101.8457265
-5.45938	-6.917204	107.638504	-23.728113	12.061644	107.315323	33.59483	-12.035378	112.131645	32.234722	38.462013	113.093887	32.914776	13.2133175	112.612766	-80.371002	10.9099705	102.01788
-6.756073	-8.056767	107.751015	-23.606857	12.053204	107.559731	33.73724	-12.01011	112.201797	32.341442	38.474209	113.24308	33.039341	13.2320495	112.7224385	-80.253055	10.8743585	102.3970235
-7.640003	-8.763783	107.803001	-23.520418	12.063684	107.780792	33.800705	-11.991646	112.164688	32.440331	38.484043	113.38459	33.120518	13.2461985	112.774639	-80.161354	10.8811695	102.786945
-8.596504	-9.46543	107.838654	-23.411955	12.066207	108.068123	33.882469	-11.938364	112.088646	32.55925	38.514996	113.527802	33.2208595	13.288316	112.808224	-80.0447695	10.844098	103.328022
-9.520602	-10.089811	107.904144	-23.295324	12.036077	108.343086	33.983757	-11.893898	112.001625	32.66758	38.543198	113.66172	33.3256685	13.32465	112.8316725	-79.9163165	10.747504	103.8544995
-10.526719	-10.659706	108.031609	-23.20402	12.026707	108.622017	34.097473	-11.871958	111.96003	32.728039	38.569035	113.698853	33.412756	13.3485385	112.8294415	-79.820796	10.7048755	104.4145925
-11.557056	-11.297139	108.203598	-23.148083	12.020179	108.81308	34.192936	-11.854586	111.988899	32.762062	38.580696	113.628746	33.477499	13.363055	112.8088225	-79.773665	10.677303	104.8173375
-12.595849	-11.872181	108.369736	-23.100866	12.000422	108.908638	34.276764	-11.847058	112.105156	32.728096	38.585354	113.509193	33.50243	13.369148	112.8071745	-79.704162	10.631696	105.0101015
-14.19774	-12.669966	108.675644	-23.080935	11.990412	108.919655	34.392975	-11.895254	112.345016	32.662231	38.527996	113.254105	33.527603	13.316371	112.7995605	-79.689473	10.664453	105.0397495
-15.223696	-13.17926	108.780685	-23.078352	11.942684	108.887192	34.435715	-11.938432	112.516739	32.638222	38.452019	113.071404	33.5369685	13.2567935	112.7940715	-79.6936725	10.6285745	104.9803125
-16.283588	-13.661775	108.854843	-23.071444	11.797621	108.847496	34.464008	-12.00925	112.604202	32.59404	38.373692	112.90715	33.529024	13.182221	112.755676	-79.671912	10.413021	104.939316
-17.351486	-14.066221	108.89505	-23.050797	11.651726	108.857193	34.498802	-12.091534	112.598633	32.546913	38.296165	112.711868	33.5228575	13.1023155	112.6552505	-79.6244515	10.2011365	105.0591355
-18.403023	-14.483749	108.934258	-23.039373	11.454133	108.866524	34.549183	-12.161233	112.578789	32.539108	38.214306	112.55455	33.5441455	13.0265365	112.5666695	-79.6228915	9.8817295	105.1663785
-19.469135	-14.798967	109.027161	-23.019192	11.251879	108.891907	34.601967	-12.213801	112.616905	32.440826	38.14463	112.505814	33.5213965	12.9654145	112.5613595	-79.5597805	9.5383435	105.2224545
-20.537039	-15.086701	109.089241	-23.01741	11.077374	108.893875	34.644695	-12.252843	112.706947	32.409321	38.094498	112.406311	33.527008	12.9208275	112.556629	-79.561828	9.2339205	105.231121
-22.082563	-15.395779	109.269592	-23.027126	10.893185	108.876892	34.703384	-12.322219	112.90361	32.273235	38.016541	112.339088	33.4883095	12.847161	112.621349	-79.5425615	8.939209	105.132435
-23.182644	-15.523057	109.405922	-23.057823	10.767333	108.944153	34.721428	-12.378668	113.043152	32.251171	37.935169	112.223991	33.4862995	12.7782505	112.6335715	-79.6019455	8.7564155	105.2547345
-24.198711	-15.581756	109.564629	-23.040209	10.611343	109.082642	34.739201	-12.446461	113.113358	32.219379	37.856274	112.23494	33.47929	12.7049065	112.674149	-79.559708	8.5177795	105.491135
-25.261784	-15.598923	109.681763	-23.009449	10.496291	109.231972	34.767963	-12.50816	113.19281	32.231945	37.81675	112.270645	33.499954	12.654295	112.7317275	-79.518852	8.338287	105.7322165
-26.127731	-15.649979	109.682739	-23.012905	10.392029	109.408043	34.775986	-12.542301	113.248596	32.287254	37.794518	112.365341	33.53162	12.6261085	112.8069685	-79.55743	8.1579495	106.0091175
-27.334448	-15.401217	109.753784	-23.018948	10.278646	109.543785	34.795391	-12.566493	113.261841	32.30196	37.798271	112.61219	33.5486755	12.615889	112.9370155	-79.5865715	7.941403	106.1505545
-28.374523	-15.179701	109.695007	-23.028648	10.237492	109.647202	34.802143	-12.56335	113.256203	32.303585	37.840302	112.830116	33.552864	12.638476	113.0431595	-79.61016	7.836508	106.2512445
-29.885281	-14.824856	109.51358	-23.054235	10.20781	109.769379	34.788578	-12.506413	113.162376	32.289402	37.901749	113.109818	33.53899	12.697668	113.136097	-79.64746	7.717952	106.402661
-30.903799	-14.500295	109.369102	-23.090086	10.22354	109.822739	34.762608	-12.44649	113.06356	32.255329	37.975456	113.317505	33.5089685	12.764483	113.1905325	-79.6891405	7.682597	106.4549455
-31.879198	-14.181171	109.266258	-23.15662	10.272507	109.853111	34.731789	-12.380137	112.968781	32.245522	38.045193	113.444641	33.4886555	12.832528	113.206711	-79.8018955	7.712486	106.499511
-32.853226	-13.770313	109.208893	-23.222469	10.328257	109.819221	34.684471	-12.324904	112.904037	32.17799	38.092148	113.477257	33.4312305	12.883622	113.190647	-79.8761685	7.772892	106.447795
-33.891914	-13.365351	109.150253	-23.289827	10.395391	109.784714	34.625881	-12.302713	112.8731	32.099545	38.093079	113.416626	33.362713	12.895183	113.144863	-79.942367	7.895599	106.424565
-34.845509	-12.893063	109.165276	-23.346834	10.438938	109.750923	34.563305	-12.305774	112.861908	31.972483	38.08828	113.285919	33.267894	12.891253	113.0739135	-79.961562	7.986623	106.4279325
-35.826977	-12.432876	109.213959	-23.412952	10.46785	109.74572	34.485538	-12.318556	112.854721	31.890539	38.0439	113.126465	33.1880385	12.862672	112.990593	-80.0139425	8.073028	106.500847
-37.203865	-11.651348	109.364494	-23.465157	10.413852	109.792839	34.366631	-12.393355	112.795731	31.770287	37.954308	112.960495	33.068459	12.7804765	112.878113	-79.998773	8.0472275	106.707565
-38.080784	-11.1428	109.454811	-23.517271	10.30786	109.875854	34.316624	-12.459144	112.765732	31.708599	37.873447	112.81974	33.0126115	12.7071515	112.792736	-80.0471535	7.9085685	106.958972
-38.925503	-10.564877	109.567245	-23.573034	10.222013	109.979332	34.259182	-12.538643	112.718437	31.589684	37.812801	112.795319	32.924433	12.637079	112.756878	-80.070501	7.806947	107.201786
-39.773804	-9.99709	109.667244	-23.649862	10.084401	110.066345	34.192593	-12.616487	112.66259	31.499191	37.723782	112.772705	32.845892	12.5536475	112.7176475	-80.145616	7.6151545	107.4150425
-40.567719	-9.34749	109.787834	-23.738283	9.995291	110.179771	34.101261	-12.685797	112.618027	31.413116	37.656597	112.725983	32.7571885	12.4854	112.672005	-80.2337545	7.505182	107.687537
-41.359669	-8.685895	109.902145	-23.822025	9.896215	110.269722	34.021057	-12.754874	112.575615	31.304909	37.597462	112.732384	32.662983	12.421294	112.6539995	-80.307033	7.371136	107.8854445
-42.031116	-7.978866	110.005341	-23.9088	9.833109	110.381279	33.926525	-12.815246	112.545631	31.163046	37.531315	112.782501	32.5447855	12.3580345	112.664066	-80.3623855	7.3081835	108.098492
-43.090809	-6.866767	110.098122	-24.029371	9.757668	110.486809	33.805229	-12.872306	112.536217	31.033104	37.475075	112.85424	32.4191665	12.3013845	112.6952285	-80.4779085	7.2139515	108.2783895
-43.71907	-6.044999	110.064659	-24.095354	9.764338	110.494186	33.73708	-12.896063	112.52298	30.964417	37.453018	112.915718	32.3507485	12.2784775	112.719349	-80.5414565	7.2501985	108.269023
-44.331017	-5.241453	109.959579	-24.158754	9.794849	110.427925	33.651989	-12.904772	112.495628	30.903875	37.468128	112.965248	32.277932	12.281678	112.730438	-80.59544	7.30802	108.125412
-44.880623	-4.386578	109.842094	-24.216873	9.861478	110.348083	33.566036	-12.906734	112.446999	30.874575	37.485825	112.968002	32.2203055	12.2895455	112.7075005	-80.6540515	7.4334105	107.9886655
-45.383575	-3.478475	109.79451	-24.236259	9.935245	110.296509	33.492306	-12.896832	112.361862	30.865612	37.489998	112.934937	32.178959	12.296583	112.6483995	-80.651477	7.573907	107.9446185
-45.854279	-2.541962	109.831009	-24.238585	10.059896	110.29528	33.405602	-12.878333	112.23172	30.875853	37.487461	112.875069	32.1407275	12.304564	112.5533945	-80.6178975	7.815228	108.0371655
-46.248199	-1.581047	109.985062	-24.231779	10.131599	110.396973	33.32777	-12.838934	112.098228	30.88221	37.49802	112.850334	32.10499	12.329543	112.474281	-80.568548	7.933655	108.319665
-46.78336	-0.158251	110.268997	-24.2038	10.271012	110.607681	33.236629	-12.734406	111.956665	30.92012	37.571941	112.886902	32.0783745	12.4187675	112.4217835	-80.4859745	8.1232565	108.7935785
-47.028992	0.839012	110.400345	-24.185766	10.370059	110.737419	33.192616	-12.665853	111.90612	30.93903	37.650501	112.969231	32.065823	12.492324	112.4376755	-80.437355	8.247794	109.0371625
-47.26796	1.834914	110.465813	-24.22533	10.439595	110.794159	33.150692	-12.587545	111.881569	30.944433	37.732498	113.071716	32.0475625	12.5724765	112.4766425	-80.4982225	8.3067135	109.1116755
-47.4422	2.823348	110.500122	-24.250908	10.523397	110.821404	33.091675	-12.51318	111.869049	30.917025	37.825947	113.173103	32.00435	12.6563835	112.521076	-80.506166	8.3904105	109.121732
-47.600304	3.807503	110.526024	-24.267202	10.575399	110.836922	33.036308	-12.440404	111.841499	30.880779	37.906189	113.17366	31.9585435	12.7328925	112.5075795	-80.4929475	8.4179055	109.1662645
-47.66671	4.810247	110.609497	-24.297604	10.644439	110.883392	32.966225	-12.368738	111.812866	30.818249	37.975929	113.095535	31.892237	12.8035955	112.4542005	-80.487445	8.4852825	109.3125835
-47.662735	5.809183	110.659874	-24.361591	10.720644	110.914864	32.916691	-12.306003	111.852394	30.724016	38.050003	113.030121	31.8203535	12.872	112.4412575	-80.5435355	8.569288	109.3884705
-47.592335	7.317343	110.634926	-24.481071	10.840269	110.850334	32.827686	-12.236715	112.045547	30.593962	38.103767	112.839905	31.710824	12.933526	112.442726	-80.672966	8.747012	109.257942
-47.517525	8.322041	110.528358	-24.567812	10.9181	110.796021	32.759865	-12.196001	112.238777	30.49238	38.106518	112.664261	31.6261225	12.9552585	112.451519	-80.7617465	8.8809415	109.140523
-47.332165	9.305856	110.439682	-24.621782	10.953183	110.745621	32.711941	-12.186159	112.389397	30.392324	38.094498	112.502945	31.5521325	12.9541695	112.446171	-80.7956965	8.9521965	109.045071
-47.032337	10.358828	110.333702	-24.666645	10.977092	110.662651	32.696983	-12.201356	112.551903	30.314186	38.075169	112.348732	31.5055845	12.9369065	112.4503175	-80.8388745	9.0172775	108.8749845
-46.773964	11.357763	110.188484	-24.686653	10.979004	110.599121	32.691566	-12.223344	112.701653	30.290455	38.06665	112.236908	31.4910105	12.921653	112.4692805	-80.8643165	9.036355	108.7289615
-46.466507	12.388153	110.040489	-24.667849	10.961763	110.514221	32.671257	-12.248306	112.801468	30.308125	38.066467	112.180801	31.489691	12.9090805	112.4911345	-80.825389	9.0144455	108.5373075
-46.055397	13.451578	109.857903	-24.701237	10.979992	110.427269	32.636528	-12.260987	112.851585	30.330149	38.076427	112.153801	31.4833385	12.90772	112.502693	-80.8858125	9.052264	108.351845
-45.400021	15.110692	109.574554	-24.729124	11.029919	110.260857	32.576145	-12.222194	112.827744	30.362764	38.136993	112.155174	31.4694545	12.9573995	112.491459	-80.9277025	9.1024385	108.030255
-44.880058	16.259426	109.381378	-24.729267	11.102688	110.14888	32.515301	-12.155762	112.773453	30.374897	38.223114	112.148354	31.445099	13.033676	112.4609035	-80.903633	9.1717	107.8368565
-44.394054	17.451153	109.200478	-24.769495	11.252232	110.039429	32.449196	-12.053518	112.703049	30.367422	38.316769	112.149391	31.408309	13.1316255	112.42622	-80.947299	9.3728385	107.652638
-43.79792	18.651421	109.022118	-24.842161	11.392705	109.933388	32.391685	-11.928558	112.622414	30.350473	38.429672	112.129768	31.371079	13.250557	112.376091	-81.055401	9.534853	107.490685
-43.187405	19.876396	108.958176	-24.854458	11.582911	109.848145	32.325615	-11.790117	112.530579	30.336025	38.559643	112.117233	31.33082	13.384763	112.323906	-81.039736	9.781059	107.372384
-42.569565	21.136055	108.860863	-24.901129	11.782529	109.793053	32.283295	-11.641895	112.462654	30.328262	38.684456	112.103653	31.3057785	13.5212805	112.2831535	-81.1080365	10.0437775	107.3029525
-41.890747	22.410496	108.746933	-24.920563	11.927568	109.751511	32.241699	-11.528592	112.442268	30.377287	38.792652	112.105354	31.309493	13.63203	112.273811	-81.150619	10.223106	107.229211
-40.805115	24.319975	108.581451	-24.963873	12.200581	109.697784	32.217503	-11.357465	112.494751	30.362713	39.0019	112.124657	31.290108	13.8222175	112.309704	-81.217854	10.5789445	107.085864
-40.0508	25.587019	108.412933	-24.970413	12.35956	109.623734	32.223095	-11.295672	112.574577	30.406219	39.06823	112.113823	31.314657	13.886279	112.3442	-81.255483	10.832841	106.903268
-39.217697	26.880735	108.20179	-24.972134	12.444001	109.54509	32.226604	-11.245337	112.622452	30.429092	39.123554	112.076424	31.327848	13.9391085	112.349438	-81.272116	10.9488935	106.740742
-38.400799	28.165594	108.077156	-24.941175	12.508988	109.483978	32.240704	-11.20889	112.628487	30.44014	39.16391	112.010666	31.340422	13.97751	112.3195765	-81.222772	11.040466	106.6483795
-37.530766	29.445711	108.062782	-24.902361	12.526252	109.427177	32.253117	-11.152516	112.534019	30.445259	39.241207	111.966576	31.349188	14.0443455	112.2502975	-81.15391	11.0081585	106.6040565
-36.605297	30.718153	108.099365	-24.874384	12.540958	109.410751	32.254265	-11.055582	112.336639	30.462933	39.333023	112.020638	31.358599	14.1387205	112.1786385	-81.107367	10.9431955	106.6428635
-35.721622	32.033009	108.387184	-24.902533	12.564109	109.431389	32.246445	-10.937997	112.023071	30.476803	39.482288	112.230827	31.361624	14.2721455	112.126949	-81.16669	10.8560725	106.735829
-34.293671	33.970184	109.003296	-24.995937	12.623464	109.483109	32.206528	-10.610691	111.385345	30.439243	39.836384	112.851974	31.3228855	14.6128465	112.1186595	-81.3147595	10.6340815	106.8475585
-33.364052	35.273762	109.509811	-25.114771	12.738386	109.454285	32.145123	-10.303364	110.893692	30.401457	40.130089	113.395943	31.27329	14.9133625	112.1448175	-81.502832	10.5634095	106.7637525
-32.368858	36.532192	110.041176	-25.311964	12.953012	109.366272	32.062702	-9.928252	110.388268	30.310457	40.482651	113.951721	31.1865795	15.2771995	112.1699945	-81.8105075	10.6288245	106.5625495
-31.429218	37.749187	110.455193	-25.417465	13.19361	109.248398	31.941393	-9.508591	109.903908	30.173162	40.845848	114.481628	31.0572775	15.6686285	112.192768	-81.8922075	10.7185915	106.304028
-30.399624	39.001781	110.829674	-25.625154	13.576895	109.164772	31.831764	-9.058749	109.474739	30.025778	41.207508	114.919189	30.928771	16.0743795	112.196964	-82.179079	11.0794105	106.13258
-29.389286	40.091324	111.020531	-25.720804	13.980733	108.916054	31.720852	-8.640625	109.155762	29.893044	41.550217	115.206001	30.806948	16.454796	112.1808815	-82.248556	11.50667	105.6512265
-28.286556	41.159283	111.066833	-25.802214	14.418283	108.760902	31.631618	-8.267194	108.90139	29.782959	41.872826	115.29554	30.7072885	16.802816	112.098465	-82.3117165	12.03375	105.423339
-26.607	42.590607	111.113152	-25.884666	15.041391	108.637794	31.499565	-7.800224	108.670296	29.733435	42.29969	115.262779	30.6165	17.249733	111.9665375	-82.385832	12.833049	105.3090505
-25.463974	43.347198	111.157349	-25.878876	15.416649	108.595154	31.443602	-7.545172	108.576675	29.757532	42.497551	115.229034	30.600567	17.4761895	111.9028545	-82.358319	13.3571085	105.2874535
-24.384863	44.001099	111.188461	-25.84042	15.712822	108.594719	31.424305	-7.360294	108.516541	29.832214	42.666676	115.206955	30.6282595	17.653191	111.861748	-82.3090995	13.772453	105.32769
-23.273035	44.616501	111.247444	-25.794783	15.972765	108.58387	31.434547	-7.238025	108.486366	29.921553	42.800636	115.19574	30.67805	17.7813055	111.841053	-82.267616	14.1642245	105.326687
-22.078314	45.046413	111.22438	-25.72057	16.157133	108.58474	31.477461	-7.156579	108.494774	30.020327	42.886219	115.187691	30.748894	17.86482	111.8412325	-82.190034	14.449446	105.3282475
-20.817146	45.261086	111.097893	-25.683817	16.307739	108.647659	31.524643	-7.117342	108.556923	30.119301	42.949753	115.169052	30.821972	17.9162055	111.8629875	-82.189606	14.6992725	105.4323305
-19.610888	45.436745	110.967125	-25.620806	16.417339	108.620262	31.572121	-7.106322	108.646881	30.203831	42.99659	115.131508	30.887976	17.945134	111.8891945	-82.129588	14.889544	105.3513295
-17.775043	45.549431	110.707649	-25.532446	16.537788	108.473816	31.647814	-7.13292	108.815125	30.309217	43.024567	115.039932	30.9785155	17.9458235	111.9275285	-82.0434075	15.1297525	105.0201035
-16.636158	45.512405	110.521446	-25.55452	16.607611	108.442284	31.68058	-7.16084	108.970703	30.355799	43.023361	114.975586	31.0181895	17.9312605	111.9731445	-82.1272295	15.2839615	104.9114235
-15.463048	45.388462	110.261856	-25.528032	16.682117	108.380867	31.704048	-7.1999	109.142563	30.394062	42.991501	114.916817	31.049055	17.8958005	112.02969	-82.105119	15.4684335	104.732044
-14.2959	45.151009	110.04406	-25.538258	16.741846	108.274445	31.711849	-7.274918	109.334648	30.449057	42.943504	114.873901	31.080453	17.834293	112.1042745	-82.156969	15.649399	104.4446155
-13.141525	44.850903	109.862473	-25.546364	16.765356	108.154869	31.699974	-7.364105	109.514809	30.50671	42.894222	114.86496	31.103342	17.7650585	112.1898845	-82.19607	15.7656535	104.1198535
-12.05664	44.488564	109.707344	-25.578642	16.77916	107.990898	31.680479	-7.452622	109.688393	30.567888	42.835033	114.905533	31.1241835	17.6912055	112.296963	-82.2814675	15.8671145	103.684833
-10.945417	44.039707	109.543022	-25.611778	16.805176	107.852783	31.671026	-7.523885	109.817146	30.626696	42.777874	114.929901	31.148861	17.6269945	112.3735235	-82.372417	15.9833575	103.3320425
-9.405005	43.250214	109.475006	-25.589943	16.865774	107.799934	31.712214	-7.599879	109.9758	30.758793	42.712379	114.915848	31.2355035	17.55625	112.445824	-82.4153895	16.175298	103.154044
-8.394375	42.650909	109.506783	-25.494728	16.902094	107.852432	31.779068	-7.640845	110.079872	30.908806	42.697498	114.91246	31.343937	17.5283265	112.496166	-82.333393	16.2758615	103.208698
-7.427954	41.999321	109.542	-25.441927	16.951027	107.952675	31.866661	-7.663824	110.205414	31.039444	42.705372	114.949944	31.4530525	17.520774	112.577679	-82.3369065	16.38128	103.327671
-6.527657	41.299889	109.611771	-25.344736	17.017193	108.007729	31.980362	-7.691626	110.360085	31.177715	42.684547	115.012024	31.5790385	17.4964605	112.6860545	-82.2685105	16.5379255	103.3294035
-5.650816	40.543919	109.665169	-25.285116	17.007648	108.103706	32.085056	-7.721077	110.52594	31.234404	42.679508	115.080345	31.65973	17.4792155	112.8031425	-82.229962	16.5360805	103.4042695
-4.810663	39.719955	109.718643	-25.214746	17.019835	108.18634	32.18235	-7.747358	110.70179	31.309744	42.652702	115.140999	31.746047	17.452672	112.9213945	-82.175539	16.586998	103.4512855
-4.034925	38.851814	109.706154	-25.185415	17.00103	108.265686	32.275806	-7.779881	110.890175	31.348919	42.650795	115.204727	31.8123625	17.435457	113.047451	-82.1831925	16.566603	103.483921
-3.065651	37.434223	109.765198	-25.165867	16.962091	108.33374	32.398788	-7.832477	111.230553	31.392351	42.641716	115.312431	31.8955695	17.4046195	113.271492	-82.2273035	16.5195625	103.395988
-2.43077	36.455265	109.780609	-25.167358	16.926374	108.342453	32.469891	-7.873394	111.441147	31.410275	42.617264	115.369774	31.940083	17.371935	113.4054605	-82.274799	16.480813	103.2794455
-1.901363	35.403599	109.747375	-25.16692	16.853138	108.317879	32.520004	-7.935626	111.631683	31.420332	42.581772	115.393723	31.970168	17.323073	113.512703	-82.304008	16.383203	103.123055
-1.412116	34.362076	109.654907	-25.189728	16.763386	108.220436	32.548706	-8.021365	111.787239	31.415098	42.539413	115.373566	31.981902	17.259024	113.5804025	-82.361358	16.267748	102.8604695
-0.977974	33.253822	109.544693	-25.187624	16.654469	108.144936	32.532822	-8.125175	111.857811	31.406984	42.418705	115.284325	31.969903	17.146765	113.571068	-82.345151	16.162173	102.718804
-0.57593	32.133045	109.410034	-25.197346	16.54318	108.061745	32.513138	-8.267082	111.857246	31.390938	42.313389	115.169479	31.952038	17.0231535	113.5133625	-82.34673	16.0632065	102.6101275
-0.298363	30.950377	109.290848	-25.161585	16.410225	108.040405	32.484898	-8.388315	111.794456	31.382708	42.167191	115.064705	31.933803	16.889438	113.4295805	-82.256973	15.931012	102.6512295
0.040269	29.175341	109.210884	-25.121557	16.174021	108.091995	32.451054	-8.582454	111.596344	31.37435	41.980938	114.96701	31.912702	16.699242	113.281677	-82.155816	15.6488	102.902313
0.172229	27.973389	109.182419	-25.113064	16.003328	108.140305	32.422382	-8.707602	111.3974	31.368876	41.870647	114.955856	31.895629	16.5815225	113.176628	-82.121757	15.4251335	103.103982
0.217853	26.773251	109.187386	-25.137585	15.882037	108.242569	32.356529	-8.793196	111.159492	31.306801	41.786026	114.972015	31.831665	16.496415	113.0657535	-82.106835	15.267659	103.4193845
0.216917	25.556293	109.112427	-25.155323	15.784372	108.295166	32.280357	-8.868004	110.934471	31.257788	41.726234	114.977684	31.7690725	16.429115	112.9560775	-82.0797185	15.139629	103.6342545
0.136815	24.301119	109.077393	-25.186958	15.752749	108.422066	32.196976	-8.875934	110.716103	31.181049	41.670029	114.983856	31.6890125	16.3970475	112.8499795	-82.0629285	15.1084505	103.9941525
0.057467	23.057915	109.043228	-25.218931	15.75809	108.566345	32.121555	-8.887582	110.534111	31.131395	41.638161	114.979424	31.626475	16.3752895	112.7567675	-82.064337	15.1408905	104.3759225
-0.108846	21.815153	109.042267	-25.26379	15.794145	108.739983	32.029171	-8.905623	110.438011	31.107569	41.610397	114.966476	31.56837	16.352387	112.7022435	-82.09595	15.235903	104.7777225
-0.404555	19.883326	108.998573	-25.358252	15.875621	109.009087	31.869873	-8.953337	110.340546	31.09454	41.548752	114.955711	31.4822065	16.2977075	112.6481285	-82.1987105	15.4535345	105.3700455
-0.657945	18.573896	108.94529	-25.368404	15.922928	109.038338	31.753906	-8.994182	110.286781	31.119698	41.501644	114.946953	31.436802	16.253731	112.616867	-82.17361	15.592125	105.459809
-0.984828	17.247646	108.845055	-25.381512	15.952722	109.045708	31.671152	-9.042745	110.224152	31.141953	41.463367	114.929413	31.4065525	16.210311	112.5767825	-82.1695765	15.695133	105.5146335
-1.316431	15.877469	108.751717	-25.425396	15.946677	109.043411	31.597181	-9.100633	110.17749	31.15538	41.393616	114.932739	31.3762805	16.1464915	112.5551145	-82.2270725	15.7468625	105.5317075
-1.701804	14.483137	108.62957	-25.463068	15.923693	109.027122	31.555313	-9.141335	110.127106	31.137335	41.330959	114.97406	31.346324	16.094812	112.550583	-82.27246	15.752574	105.503661
-2.149066	13.086377	108.513702	-25.499565	15.865193	108.981956	31.539833	-9.178736	110.098419	31.125954	41.287987	114.980576	31.3328935	16.0546255	112.5394975	-82.3320235	15.6757605	105.4244145
-2.603106	11.625661	108.410156	-25.504606	15.830252	108.960594	31.548573	-9.228006	110.14534	31.106419	41.234734	114.936615	31.327496	16.003364	112.5409775	-82.336708	15.65714	105.3802105
-3.34731	9.459365	108.36599	-25.516235	15.72126	108.951523	31.591284	-9.383424	110.319016	31.078609	41.096607	114.823746	31.3349465	15.8565915	112.571381	-82.3674165	15.5859285	105.331665
-3.92255	7.957957	108.347191	-25.529638	15.626801	108.914459	31.619877	-9.521282	110.543869	31.056648	41.007286	114.692688	31.3382625	15.743002	112.6182785	-82.3975385	15.5106	105.2106395
-4.534046	6.459571	108.371941	-25.546917	15.503994	108.848511	31.626881	-9.701591	110.824585	31.032511	40.862839	114.522591	31.329696	15.580624	112.673588	-82.42353	15.427364	105.023434
-5.175278	4.949895	108.396675	-25.561422	15.371174	108.836784	31.626448	-9.878291	111.083557	30.997648	40.699055	114.32058	31.312048	15.410382	112.7020685	-82.434892	15.331966	104.9714995
-5.855262	3.429423	108.468903	-25.57547	15.207044	108.786331	31.628994	-10.060945	111.359283	30.938015	40.548977	114.123306	31.2835045	15.244016	112.7412945	-82.4344445	15.170072	104.8313675
-6.605775	2.012092	108.59494	-25.602531	14.99197	108.782104	31.623236	-10.250787	111.658463	30.879662	40.373222	113.937912	31.251449	15.0612175	112.7981875	-82.456511	14.9227225	104.7660205
-7.341168	0.478757	108.716156	-25.637297	14.790316	108.806351	31.646183	-10.419676	111.932945	30.813234	40.207211	113.769112	31.2297085	14.8937675	112.8510285	-82.5043025	14.6868645	104.7616735
-8.557829	-1.631129	108.976997	-25.704008	14.480593	108.812859	31.703503	-10.709333	112.370613	30.706743	39.941902	113.481834	31.205123	14.6162845	112.9262235	-82.613139	14.3449015	104.6994945
-9.417259	-2.988486	109.174347	-25.710413	14.282328	108.823166	31.714245	-10.86396	112.694824	30.63942	39.765144	113.298943	31.1768325	14.450592	112.9968835	-82.5976585	14.114064	104.6494485
-10.321483	-4.267467	109.402313	-25.71533	14.075833	108.878242	31.709751	-11.005849	113.00193	30.594578	39.578159	113.126167	31.1521645	14.286155	113.0640485	-82.5828245	13.865511	104.6924355
-11.215417	-5.446508	109.60833	-25.720839	13.851859	108.944992	31.725821	-11.167666	113.241425	30.569458	39.387558	112.986053	31.1476395	14.109946	113.113739	-82.5893175	13.593772	104.776245
-12.175109	-6.615596	109.726265	-25.717434	13.615136	109.043541	31.734404	-11.331911	113.410782	30.551535	39.213478	112.905411	31.1429695	13.9407835	113.1580965	-82.5778375	13.2894885	104.9289855
-13.115534	-7.715143	109.823288	-25.729286	13.385571	109.13298	31.756063	-11.489211	113.493576	30.525196	39.070354	112.900688	31.1406295	13.7905715	113.197132	-82.5992015	12.9805705	105.068828
-14.172501	-8.713639	109.843079	-25.723917	13.160902	109.206642	31.773746	-11.618922	113.532295	30.502623	38.953251	112.950729	31.1381845	13.6671645	113.241512	-82.5860185	12.6546395	105.171772
-15.76079	-9.994212	109.853638	-25.776428	12.859024	109.324898	31.772533	-11.756766	113.536919	30.445	38.820564	113.050987	31.1087665	13.531899	113.293953	-82.6616225	12.186149	105.355843
-16.859165	-10.780834	109.88855	-25.790346	12.714085	109.419678	31.763454	-11.829497	113.486778	30.389553	38.729488	113.109299	31.0765035	13.4499955	113.2980385	-82.6571955	11.9781745	105.5413175
-17.966087	-11.538916	109.998848	-25.840658	12.573983	109.54673	31.762659	-11.884494	113.479126	30.327568	38.642323	113.133286	31.0451135	13.3789145	113.306206	-82.7264295	11.7690515	105.787254
-19.099989	-12.154681	110.117638	-25.848108	12.475277	109.669746	31.761292	-11.949386	113.500938	30.29524	38.550938	113.154922	31.028266	13.300776	113.32793	-82.724482	11.649778	106.011562
-20.166603	-12.711686	110.218788	-25.846321	12.340198	109.791252	31.76417	-12.033388	113.522957	30.287815	38.461983	113.182327	31.0259925	13.2142975	113.352642	-82.7186345	11.4660985	106.229862
-21.313856	-13.197142	110.309662	-25.806892	12.241062	109.917847	31.771889	-12.138408	113.53344	30.298727	38.399921	113.208298	31.035308	13.1307565	113.370869	-82.649092	11.3513675	106.464825
-22.424107	-13.645516	110.305008	-25.838509	12.09281	110.024307	31.778154	-12.19968	113.519608	30.267979	38.322826	113.242149	31.0230665	13.061573	113.3808785	-82.7000845	11.124047	106.6677355
-24.123516	-14.123018	110.309448	-25.817425	11.885539	110.184464	31.810984	-12.247599	113.436867	30.21763	38.283592	113.302467	31.014307	13.0179965	113.369667	-82.649157	10.7530815	106.999261
-25.2293	-14.353598	110.354187	-25.771269	11.773531	110.292229	31.858248	-12.243245	113.400337	30.170176	38.279564	113.352844	31.014212	13.0181595	113.3765905	-82.55675	10.5289025	107.2078675
-26.334467	-14.545912	110.419044	-25.782028	11.686361	110.384773	31.935278	-12.252009	113.37291	30.091089	38.288803	113.365768	31.0131835	13.018397	113.369339	-82.5772395	10.354325	107.400207
-27.422663	-14.614927	110.505585	-25.767448	11.597233	110.455284	32.00602	-12.239931	113.396927	30.037767	38.302902	113.330582	31.0218935	13.0314855	113.3637545	-82.5567895	10.1629805	107.5468135
-28.477371	-14.664316	110.580948	-25.75317	11.549963	110.4823	32.036064	-12.241415	113.428177	29.974815	38.272896	113.264671	31.0054395	13.0157405	113.346424	-82.5117795	10.0841855	107.618176
-29.583698	-14.614164	110.608971	-25.738174	11.490719	110.491684	32.064144	-12.266443	113.424347	29.931631	38.232021	113.172676	30.9978875	12.982789	113.2985115	-82.4742355	9.998649	107.6848565
-30.667761	-14.524036	110.567963	-25.710148	11.377027	110.507156	32.098137	-12.312615	113.386383	29.910627	38.177101	113.111862	31.004382	12.932243	113.2491225	-82.424678	9.821811	107.7651895
-32.140564	-14.279442	110.36763	-25.673273	11.222382	110.450447	32.139145	-12.376083	113.269279	29.92992	38.086044	113.094604	31.0345325	12.8549805	113.1819415	-82.3810785	9.5897835	107.7189525
-33.130577	-14.041497	110.176491	-25.605812	11.128963	110.399963	32.171425	-12.386827	113.130234	29.957411	38.076511	113.147308	31.064418	12.844842	113.138771	-82.276042	9.413084	107.661155
-34.119545	-13.727973	109.956802	-25.57246	11.054175	110.343323	32.229389	-12.386242	112.965729	29.981157	38.086678	113.24202	31.105273	12.850218	113.1038745	-82.250193	9.258132	107.5827715
-35.023808	-13.336222	109.828911	-25.532499	11.028744	110.319069	32.277103	-12.357716	112.849487	30.022043	38.109268	113.303925	31.149573	12.875776	113.076706	-82.214571	9.181712	107.561432
-35.892162	-12.917529	109.710777	-25.474182	11.027906	110.319328	32.341915	-12.323405	112.754143	30.057299	38.135754	113.382103	31.199607	12.9061745	113.068123	-82.147971	9.1496375	107.570533
-36.761986	-12.430991	109.69664	-25.400723	11.005182	110.3256	32.431976	-12.308827	112.67054	30.107439	38.160576	113.402267	31.2697075	12.9258745	113.0364035	-82.0711535	9.0844895	107.6147965
-37.418098	-12.088625	109.681488	-25.335037	10.992508	110.359177	32.483112	-12.305294	112.62944	30.183146	38.137112	113.396713	31.333129	12.915909	113.0130765	-82.003203	9.069107	107.7052775
-38.700577	-10.943181	109.825935	-25.244162	10.989716	110.403465	32.56789	-12.333664	112.604736	30.25597	38.123833	113.359894	31.41193	12.8950845	112.982315	-81.900254	9.0843475	107.824615
-39.398949	-10.2758	109.895088	-25.180773	10.950441	110.455299	32.610043	-12.356631	112.618217	30.325806	38.088387	113.325417	31.4679245	12.865878	112.971817	-81.8294705	9.035004	107.938781
-40.020821	-9.544331	110.018028	-25.137245	10.915111	110.531487	32.642685	-12.376057	112.657715	30.363363	38.065067	113.308632	31.503024	12.844505	112.9831735	-81.777514	8.985717	108.0798005
-40.624222	-8.793254	110.072327	-25.101624	10.893517	110.573753	32.671684	-12.408363	112.722412	30.455553	38.044022	113.264191	31.5636185	12.8178295	112.9933015	-81.7668665	8.9692045	108.1542045
-41.105896	-8.011018	110.122314	-25.0413	10.861987	110.626495	32.736713	-12.445277	112.790512	30.491001	38.02367	113.3069	31.613857	12.7891965	113.048706	-81.696457	8.9347775	108.204284
-41.553196	-7.184365	110.114464	-24.999702	10.837912	110.65432	32.76701	-12.444383	112.855423	30.592649	38.011257	113.326202	31.6798295	12.783437	113.0908125	-81.6792335	8.892387	108.2178275
-41.971622	-6.338863	110.084869	-24.967024	10.825247	110.659363	32.805595	-12.438519	112.910591	30.639988	38.031731	113.406242	31.7227915	12.796606	113.1584165	-81.6568395	8.853888	108.1603095
-42.519726	-4.956984	109.990753	-24.894793	10.859184	110.614204	32.878719	-12.395844	112.963066	30.75349	38.095078	113.48349	31.8161045	12.849617	113.223278	-81.6056905	8.868751	108.00513
-42.768143	-4.022771	109.81636	-24.815767	10.903255	110.542999	32.934349	-12.347215	112.981857	30.847105	38.147442	113.551414	31.890727	12.9001135	113.2666355	-81.522261	8.9063965	107.8193625
-42.998161	-3.033684	109.544991	-24.735931	11.007621	110.404221	33.021336	-12.276034	112.97612	31.011047	38.217983	113.657471	32.0161915	12.9709745	113.3167955	-81.4880535	9.0442675	107.4916465
-43.200089	-2.015589	109.136665	-24.623806	11.105842	110.154053	33.123291	-12.213641	112.944733	31.16856	38.329113	113.716354	32.1459255	13.057736	113.3305435	-81.3935375	9.153948	106.9775625
-43.361153	-0.978018	108.623573	-24.542526	11.232156	109.798851	33.190849	-12.116495	112.890709	31.358242	38.439838	113.821518	32.2745455	13.1616715	113.3561135	-81.3595975	9.3026405	106.2415885
-43.504501	0.081501	108.104729	-24.385733	11.381083	109.433899	33.283989	-12.042249	112.790596	31.519711	38.529751	113.795242	32.40185	13.243751	113.292919	-81.173316	9.518415	105.574879
-43.50536	1.148115	107.649651	-24.244585	11.527425	109.074738	33.387455	-11.977088	112.68425	31.710411	38.590969	113.78775	32.548933	13.3069405	113.236	-81.038103	9.7479095	104.913476
-43.548473	2.749254	107.237076	-23.956364	11.731644	108.712219	33.564072	-11.904388	112.520157	31.995699	38.620831	113.636742	32.7798855	13.3582215	113.0784495	-80.6926135	10.1050665	104.3459885
-43.525555	3.846146	107.163025	-23.750608	11.836165	108.630516	33.713272	-11.895628	112.39225	32.195473	38.607323	113.498093	32.9543725	13.3558475	112.9451715	-80.4555885	10.3164825	104.3158605
-43.546207	4.913391	107.191132	-23.513027	11.935334	108.59549	33.876629	-11.916483	112.333488	32.423199	38.583092	113.366081	33.149914	13.3333045	112.8497845	-80.175968	10.5373635	104.3411955
-43.534904	5.954119	107.203331	-23.313643	11.976964	108.600739	34.0163	-11.951159	112.365196	32.647495	38.534683	113.289604	33.3318975	13.291762	112.8274	-79.9591835	10.662166	104.374078
-43.517757	7.051129	107.184425	-23.130333	11.967648	108.594261	34.151829	-12.0501	112.411674	32.847301	38.461067	113.218903	33.499565	13.2054835	112.8152885	-79.760231	10.7298125	104.3732335
-43.483604	8.112521	107.137344	-23.016129	11.937001	108.560547	34.249802	-12.152601	112.461128	33.008678	38.381969	113.146759	33.62924	13.114684	112.8039435	-79.661498	10.759318	104.3171505
-43.485607	9.184218	107.036697	-22.927277	11.887753	108.475563	34.321232	-12.237915	112.515785	33.138073	38.292126	113.047638	33.7296525	13.0271055	112.7817115	-79.5842065	10.7484005	104.1694145
-43.387146	10.814596	106.904472	-22.807442	11.887743	108.342575	34.396698	-12.333243	112.567032	33.28904	38.207649	112.684616	33.842869	12.937203	112.625824	-79.457753	10.838283	104.059326
-43.243851	11.940326	106.84594	-22.722807	11.864057	108.268532	34.431847	-12.361315	112.594559	33.303867	38.129368	112.415611	33.867857	12.8840265	112.505085	-79.313471	10.8440875	104.031979
-43.111927	13.064318	106.856453	-22.670729	11.863998	108.263382	34.42664	-12.362187	112.651016	33.357487	38.053368	112.087631	33.8920635	12.8455905	112.3693235	-79.2335215	10.8824055	104.1574405
-43.022217	14.195418	106.962715	-22.622772	11.831677	108.337715	34.46196	-12.388107	112.659409	33.336372	37.987255	111.900162	33.899166	12.799574	112.2797855	-79.14471	10.86378	104.3956445
-42.813503	15.354763	107.199631	-22.540676	11.772928	108.484032	34.510632	-12.417059	112.622452	33.32909	37.942333	111.726067	33.919861	12.762637	112.1742595	-79.001213	10.783219	104.7938045
-42.608265	16.538139	107.53878	-22.530106	11.702431	108.726776	34.524807	-12.429188	112.54557	33.356155	37.926109	111.630096	33.940481	12.7484605	112.087833	-79.000693	10.6564015	105.365719
-42.406036	17.731514	107.963943	-22.511576	11.631679	109.043823	34.515026	-12.419125	112.390198	33.290565	37.942772	111.738922	33.9027955	12.7618235	112.06456	-78.9259475	10.5015345	106.023086
-42.030998	19.540712	108.687798	-22.59586	11.456878	109.494781	34.464912	-12.342803	112.063431	33.192261	38.046387	112.015007	33.8285865	12.851792	112.039219	-79.0203065	10.061964	106.950343
-41.807617	20.757704	109.120049	-22.698965	11.390107	109.770966	34.412567	-12.279428	111.774734	33.064709	38.127407	112.268791	33.738638	12.9239895	112.0217625	-79.136568	9.8562245	107.5201695
-41.520775	22.004679	109.440277	-22.870125	11.352406	109.927132	34.316502	-12.191393	111.534271	32.913689	38.212875	112.506721	33.6150955	13.010741	112.020496	-79.3553455	9.694071	107.833768
-41.183949	23.238426	109.604263	-23.030781	11.384782	109.981773	34.160229	-12.088683	111.36261	32.731606	38.289845	112.722481	33.4459175	13.100581	112.0425455	-79.5074795	9.668983	107.9210005
-40.84856	24.493376	109.642578	-23.184441	11.476841	109.959427	34.000484	-12.016789	111.202469	32.574772	38.348476	112.810448	33.287628	13.1658435	112.0064585	-79.65651	9.7878385	107.9123955
-40.459625	25.748077	109.53009	-23.364798	11.603478	109.846619	33.831699	-12.002758	111.081764	32.435062	38.390942	112.807869	33.1333805	13.194092	111.9448165	-79.8629765	10.012864	107.7484215
-40.014725	26.975246	109.362206	-23.489525	11.723844	109.700058	33.640949	-11.992023	110.991737	32.295059	38.383846	112.713745	32.968004	13.1959115	111.852741	-79.947054	10.2517765	107.547375
-39.272217	28.765741	109.232155	-23.646416	11.863509	109.476158	33.405502	-12.007096	110.760941	32.115623	38.32848	112.554916	32.7605625	13.160692	111.6579285	-80.0533945	10.566326	107.2943875
-38.70676	29.911242	109.258095	-23.76796	11.872277	109.44973	33.278606	-11.978597	110.550484	31.986883	38.336674	112.57386	32.6327445	13.1790385	111.562172	-80.1686645	10.5655155	107.337288
-38.13287	31.002098	109.340927	-23.806955	11.821861	109.325729	33.169243	-11.913928	110.346367	31.856728	38.38979	112.685081	32.5129855	13.237931	111.515724	-80.1268955	10.405791	107.135734
-37.540245	32.052227	109.557365	-23.892685	11.810838	109.273735	33.085476	-11.817848	110.115662	31.765629	38.491829	112.816261	32.4255525	13.3369905	111.4659615	-80.2109225	10.2846855	107.0815085
-36.862232	33.050426	109.790489	-23.998911	11.76747	109.289253	33.00391	-11.706677	109.884262	31.623613	38.579636	113.053253	32.3137615	13.4364795	111.4687575	-80.3115835	10.0984605	107.1097485
-36.192047	34.026806	109.95784	-24.093842	11.783346	109.233521	32.950077	-11.596651	109.69191	31.467232	38.7047	113.28511	32.2086545	13.5540245	111.48851	-80.3963385	10.0126675	106.978532
-35.498108	34.936363	109.987679	-24.219055	11.852794	109.168037	32.873924	-11.467819	109.560547	31.339745	38.816986	113.404022	32.1068345	13.6745835	111.4822845	-80.5449445	10.0310045	106.8537895
-34.357368	36.300564	109.950745	-24.383949	11.983944	109.036003	32.733849	-11.312925	109.464325	31.124485	38.965469	113.514313	31.929167	13.826272	111.489319	-80.697065	10.141616	106.582687
-33.552639	37.109493	109.932068	-24.496826	12.12343	108.954933	32.625641	-11.222798	109.429863	31.005985	39.030197	113.522102	31.815813	13.9036995	111.4759825	-80.809465	10.3431605	106.4338835
-32.749146	37.835541	109.90921	-24.675753	12.245538	108.966652	32.514893	-11.128115	109.426704	30.888515	39.127094	113.624123	31.701704	13.9994895	111.5254135	-81.05321	10.4915865	106.4078905
-31.891731	38.500099	110.00528	-24.78846	12.336178	108.829536	32.41283	-10.996032	109.411278	30.789618	39.228512	113.801514	31.601224	14.11624	111.606396	-81.178144	10.556116	106.052676
-31.029915	39.047615	110.126457	-24.928389	12.374524	108.786011	32.308544	-10.868805	109.34584	30.651817	39.375954	114.054176	31.4801805	14.2535745	111.700008	-81.3369585	10.4954735	105.872014
-30.19199	39.521503	110.252251	-25.088823	12.486177	108.734024	32.22105	-10.729325	109.279701	30.517662	39.486038	114.243004	31.369356	14.3783565	111.7613525	-81.547002	10.5939975	105.7066955
-29.2794	39.931713	110.320877	-25.254789	12.578567	108.667328	32.118019	-10.561255	109.200859	30.35684	39.62542	114.36496	31.2374295	14.5320825	111.7829095	-81.7470075	10.6250515	105.5517465
-27.897999	40.473289	110.287239	-25.418087	12.785954	108.622101	31.994963	-10.355958	109.121429	30.109236	39.804623	114.417175	31.0520995	14.7243325	111.769302	-81.8882735	10.8475755	105.4749
-26.989614	40.70644	110.18058	-25.588602	13.014336	108.613113	31.911976	-10.24536	109.118675	29.952263	39.920242	114.333115	30.9321195	14.837441	111.725895	-82.1093235	11.191231	105.500331
-26.04504	40.855972	109.982254	-25.678555	13.116865	108.57785	31.816339	-10.170846	109.151436	29.805532	40.010204	114.213242	30.8109355	14.919679	111.682339	-82.1680455	11.314051	105.473361
-25.28746	40.99622	109.88485	-25.826603	13.221756	108.531998	31.706381	-10.147122	109.190285	29.681084	40.064629	114.083969	30.6937325	14.9587535	111.637127	-82.3469385	11.4847585	105.426869
-24.315676	40.967106	109.699646	-25.907824	13.252099	108.474556	31.584465	-10.165504	109.247612	29.572178	40.084934	113.915428	30.5783215	14.959715	111.58152	-82.3939695	11.544483	105.367592
-23.318233	40.793076	109.509384	-26.033724	13.296686	108.522018	31.46809	-10.20782	109.288147	29.465586	40.070595	113.724754	30.466838	14.9313875	111.5064505	-82.534286	11.6619845	105.5375855
-22.439276	40.692486	109.385811	-26.10391	13.309518	108.446075	31.338839	-10.289236	109.304176	29.357788	40.035782	113.531021	30.3483135	14.873273	111.4175985	-82.5561335	11.745763	105.4745515
-20.932371	40.234928	109.013878	-26.28125	13.284209	108.37928	31.145472	-10.424115	109.346199	29.181623	39.954159	113.235031	30.1635475	14.765022	111.290615	-82.7260475	11.803396	105.467945
-19.905045	39.921127	108.747604	-26.382425	13.274585	108.260597	31.018665	-10.49871	109.357361	29.066389	39.854355	113.044083	30.042527	14.6778225	111.200722	-82.807377	11.8713475	105.320472
-19.061747	39.530121	108.592415	-26.520973	13.225224	108.1045	30.902943	-10.578194	109.337463	28.974195	39.791851	112.934151	29.938569	14.6068285	111.135807	-82.980515	11.8436195	105.073193
-18.111609	39.080654	108.447578	-26.55867	13.182709	108.004974	30.799034	-10.635098	109.264183	28.882397	39.723835	112.860695	29.8407155	14.5443685	111.062439	-82.9580555	11.8210495	104.947509
-17.194254	38.571091	108.380486	-26.639357	13.145095	107.893707	30.717745	-10.664902	109.190498	28.819365	39.695339	112.790665	29.768555	14.5152185	110.9905815	-83.047269	11.7749715	104.7968325
-16.248379	38.04879	108.332108	-26.673061	13.111232	107.814407	30.6689	-10.668967	109.074989	28.7572	39.687424	112.764977	29.71305	14.5092285	110.919983	-83.059172	11.7132355	104.708831
-15.315998	37.455772	108.250298	-26.743725	13.14048	107.788025	30.65761	-10.650012	108.989967	28.694115	39.702469	112.762238	29.6758625	14.5262285	110.8761025	-83.1633125	11.7547315	104.6999475
-13.94082	36.526066	108.055435	-26.715988	13.184455	107.595718	30.665653	-10.631565	108.857086	28.646412	39.728409	112.619888	29.6560325	14.548422	110.738487	-83.0880085	11.820488	104.452949
-13.018896	35.856167	107.909981	-26.73291	13.221991	107.482147	30.670094	-10.639918	108.767143	28.634571	39.715733	112.524986	29.6523325	14.5379075	110.6460645	-83.1181525	11.9060745	104.3182295
-12.106389	35.088791	107.791672	-26.691452	13.230512	107.430122	30.663704	-10.693027	108.690201	28.640261	39.6549	112.489853	29.6519825	14.4809365	110.590027	-83.0348865	11.9800875	104.270217
-11.183431	34.302368	107.665443	-26.67495	13.236755	107.352242	30.648634	-10.775302	108.643066	28.706795	39.55452	112.417015	29.6777145	14.389609	110.5300405	-83.0276145	12.083901	104.1744435
-10.314534	33.447887	107.544304	-26.630234	13.200193	107.218575	30.635298	-10.862455	108.605957	28.765688	39.463284	112.447426	29.700493	14.3004145	110.5266915	-82.960961	12.0999715	103.9104585
-9.433489	32.564049	107.388832	-26.614899	13.170173	107.056915	30.620537	-10.98138	108.582436	28.849693	39.357174	112.459946	29.735115	14.187897	110.521191	-82.964913	12.152449	103.592639
-8.60743	31.616856	107.172737	-26.63571	13.128201	106.827103	30.586163	-11.098067	108.592262	28.948338	39.261932	112.416771	29.7672505	14.0819325	110.5045165	-83.0386705	12.1744695	103.1496895
-7.408528	30.153814	106.841888	-26.585501	13.082458	106.55265	30.557335	-11.265199	108.57798	29.033846	39.116623	112.292587	29.7955905	13.925712	110.4352835	-82.9665925	12.239204	102.6700165
-6.586244	29.106913	106.65873	-26.529551	13.03629	106.426834	30.556778	-11.343018	108.566811	29.101435	39.033405	112.159348	29.8291065	13.8451935	110.3630795	-82.8882085	12.2273865	102.4905885
-5.891775	28.042551	106.550087	-26.482313	13.025983	106.363609	30.58103	-11.38648	108.576355	29.153242	38.981247	112.06881	29.867136	13.7973835	110.3225825	-82.831762	12.2545825	102.4046355
-5.164702	26.970636	106.478035	-26.39422	12.966763	106.369766	30.632305	-11.413688	108.632782	29.223104	38.948856	112.030235	29.9277045	13.767584	110.3315085	-82.7161445	12.165942	102.4080235
-4.531494	25.828892	106.465805	-26.329819	12.948717	106.349602	30.719604	-11.429502	108.748543	29.296932	38.949039	112.064972	30.008268	13.7597685	110.4067575	-82.667906	12.1376655	102.2924465
-3.901045	24.661264	106.47963	-26.293432	12.93025	106.327774	30.795204	-11.437959	108.905281	29.389668	38.949566	112.148689	30.092436	13.7558035	110.526985	-82.6793	12.1046965	102.128563
-3.354664	23.47241	106.448112	-26.242033	12.901076	106.272018	30.878426	-11.467463	109.079483	29.489698	38.946239	112.242699	30.184062	13.739388	110.661091	-82.668128	12.062764	101.882945
-2.581931	21.621141	106.472565	-26.121702	12.858866	106.221626	30.963892	-11.558324	109.310547	29.649357	38.883186	112.355217	30.3066245	13.662431	110.832882	-82.5500285	12.055301	101.61037
-2.1401	20.383739	106.507835	-26.037699	12.814869	106.226906	31.030125	-11.635557	109.400734	29.748335	38.852646	112.419212	30.38923	13.6085445	110.909973	-82.464628	12.0211935	101.543839
-1.732196	19.124504	106.490601	-25.986294	12.769026	106.217621	31.087736	-11.705983	109.444786	29.872141	38.799461	112.455536	30.4799385	13.546739	110.950161	-82.4525265	11.991313	101.485081
-1.32747	17.842516	106.494034	-25.919394	12.712423	106.191719	31.145674	-11.768954	109.433151	29.973063	38.729679	112.462593	30.5593685	13.4803625	110.947872	-82.3981565	11.9444835	101.435566
-0.98665	16.593176	106.432655	-25.867641	12.651207	106.140205	31.178656	-11.835834	109.397469	30.028597	38.676231	112.479088	30.6036265	13.4201985	110.9382785	-82.3389085	11.8822155	101.3421315
-0.728756	15.278551	106.369041	-25.833971	12.59885	106.109489	31.196934	-11.88171	109.367905	30.072868	38.608173	112.485909	30.634901	13.3632315	110.926907	-82.302843	11.8344685	101.292071
-0.501773	13.977283	106.306114	-25.7855	12.54064	106.104256	31.232483	-11.931607	109.35701	30.11714	38.552162	112.502968	30.6748115	13.3102775	110.929989	-82.2458115	11.7710025	101.278523
-0.317609	11.994802	106.334221	-25.705481	12.501614	106.144951	31.348473	-12.005869	109.418854	30.183517	38.506802	112.619759	30.765995	13.2504665	111.0193065	-82.176957	11.7527615	101.2705955
-0.297931	10.657316	106.373505	-25.60169	12.462125	106.193398	31.466881	-12.046619	109.527878	30.256495	38.479012	112.645638	30.861688	13.2161965	111.086758	-82.065068	11.7080535	101.300038
-0.311232	9.322992	106.431183	-25.553534	12.418807	106.207367	31.604153	-12.10735	109.690201	30.328032	38.459026	112.701073	30.9660925	13.175838	111.195637	-82.0731605	11.661776	101.219097
-0.377987	7.989904	106.474777	-25.48543	12.36108	106.195938	31.732073	-12.185078	109.910515	30.372211	38.425419	112.759712	31.052142	13.1201705	111.3351135	-82.023002	11.6019895	101.0567625
-0.531557	6.678227	106.553421	-25.424683	12.298062	106.197723	31.840685	-12.2615	110.165833	30.439781	38.332233	112.708939	31.140233	13.0353665	111.437386	-81.989599	11.5607575	100.95806
-0.734657	5.279006	106.606758	-25.360853	12.190572	106.199585	31.95636	-12.346773	110.44928	30.439182	38.256691	112.640312	31.197771	12.954959	111.544796	-81.919477	11.426185	100.854374
-1.02057	4.008503	106.743576	-25.269279	12.05293	106.235794	32.08342	-12.435503	110.753128	30.438354	38.163574	112.581871	31.260887	12.8640355	111.6674995	-81.799445	11.2418245	100.8040885
-1.538492	2.093247	106.938599	-25.173647	11.813897	106.385994	32.235748	-12.600432	111.187508	30.509138	37.96048	112.384155	31.372443	12.680024	111.7858315	-81.719737	10.94777	100.9861565
-1.954334	0.798369	107.075104	-25.077291	11.597198	106.517731	32.347565	-12.729801	111.380974	30.573839	37.822788	112.300446	31.460702	12.5464935	111.84071	-81.615284	10.6479025	101.194752
-2.411515	-0.403903	107.256714	-25.004593	11.382683	106.68364	32.475601	-12.882297	111.497856	30.584904	37.718121	112.317253	31.5302525	12.417912	111.9075545	-81.5394385	10.347454	101.4597255
-2.913262	-1.575755	107.360527	-24.962872	11.175773	106.829193	32.572865	-12.987195	111.66935	30.63308	37.605934	112.310623	31.6029725	12.3093695	111.9899865	-81.5287165	10.0421765	101.6683995
-3.491043	-2.665247	107.501427	-24.917273	11.012232	106.92662	32.659927	-13.076563	111.802658	30.686184	37.499466	112.309334	31.6730555	12.2114515	112.055996	-81.5076015	9.8130125	101.797244
-4.120003	-3.738904	107.583031	-24.903564	10.870068	107.034088	32.753422	-13.182108	111.894562	30.722544	37.405552	112.363602	31.737983	12.111722	112.129082	-81.545111	9.628414	101.939094
-4.817106	-4.706941	107.644562	-24.864738	10.754958	107.110275	32.799294	-13.274017	111.970116	30.791124	37.299137	112.412354	31.795209	12.01256	112.191235	-81.524685	9.497356	102.029315
-5.915143	-6.138504	107.668518	-24.809275	10.598878	107.260963	32.841728	-13.396297	111.960541	30.863289	37.184795	112.570869	31.8525085	11.894249	112.265705	-81.4710585	9.303507	102.256221
-6.692837	-7.023792	107.645264	-24.782936	10.524417	107.386436	32.875439	-13.452148	111.907425	30.903635	37.12035	112.758934	31.889537	11.834101	112.3331795	-81.455409	9.214733	102.4396925
-7.462385	-7.887568	107.643036	-24.735889	10.473943	107.520164	32.899792	-13.489384	111.813644	31.027538	37.072884	112.945702	31.963665	11.79175	112.379673	-81.435443	9.156136	102.660655
-8.260129	-8.722895	107.590233	-24.702539	10.465239	107.637276	32.916458	-13.508267	111.749504	31.115499	37.067089	113.117325	32.0159785	11.779411	112.4334145	-81.4210565	9.151067	102.8411375
-9.076962	-9.524252	107.587746	-24.668612	10.477926	107.780861	32.941475	-13.482258	111.71521	31.176332	37.105362	113.237869	32.0589035	11.811552	112.4765395	-81.3961275	9.1443	103.0851825
-9.929253	-10.26344	107.594299	-24.618219	10.537898	107.89077	33.006252	-13.440521	111.698898	31.230673	37.157639	113.320351	32.1184625	11.858559	112.5096245	-81.3549005	9.217237	103.2719155
-10.844267	-10.899281	107.690071	-24.577467	10.61927	107.990356	33.075157	-13.349655	111.755196	31.275293	37.234051	113.3069	32.175225	11.942198	112.531048	-81.330159	9.296342	103.449664
-12.276052	-11.809017	107.85804	-24.490068	10.763382	108.112701	33.221809	-13.243169	111.894798	31.320175	37.356609	113.277267	32.270992	12.05672	112.5860325	-81.251128	9.470044	103.6393695
-13.286291	-12.32739	107.998512	-24.428009	10.806903	108.222435	33.309559	-13.168987	112.021507	31.347851	37.399803	113.202156	32.328705	12.115408	112.6118315	-81.184723	9.498398	103.8330385
-14.315245	-12.876482	108.121635	-24.352407	10.799363	108.325027	33.377911	-13.117035	112.159859	31.374151	37.446136	113.067223	32.376031	12.1645505	112.613541	-81.080845	9.4341755	104.036513
-15.35591	-13.423957	108.285866	-24.282112	10.804247	108.424294	33.469444	-13.115313	112.248108	31.434679	37.47403	112.954178	32.4520615	12.1793585	112.601143	-81.0162855	9.4291355	104.247445
-16.35815	-13.865126	108.451881	-24.220282	10.77142	108.500481	33.539207	-13.096809	112.388275	31.483534	37.473148	112.837616	32.5113705	12.1881695	112.6129455	-80.9519345	9.3546705	104.3880165
-17.430943	-14.321168	108.625519	-24.161644	10.708718	108.539375	33.629978	-13.115083	112.583031	31.56414	37.43692	112.706085	32.597059	12.1609185	112.644558	-80.920347	9.2565175	104.434192
-18.509718	-14.626124	108.82119	-24.142099	10.63818	108.555412	33.698975	-13.14922	112.80899	31.646603	37.406601	112.573898	32.672789	12.1286905	112.691444	-80.956987	9.1476695	104.41938
-20.111225	-15.069875	109.051201	-24.041454	10.519745	108.554283	33.801723	-13.222335	113.182724	31.758129	37.334106	112.428391	32.779926	12.0558855	112.8055575	-80.862834	8.9836045	104.3030085
-21.237251	-15.287028	109.155739	-23.981085	10.387239	108.587242	33.856045	-13.281279	113.371834	31.811005	37.29689	112.382713	32.833525	12.0078055	112.8772735	-80.795695	8.7666725	104.2972105
-22.305855	-15.4144	109.24102	-23.964746	10.280481	108.638405	33.90554	-13.325932	113.485596	31.882656	37.263771	112.302994	32.894098	11.9689195	112.894295	-80.82359	8.5920425	104.382515
-23.399282	-15.461286	109.319901	-23.92185	10.169161	108.770416	33.9547	-13.326786	113.574127	31.912079	37.240189	112.293159	32.9333895	11.9567015	112.933643	-80.7770895	8.3816205	104.607189
-24.499735	-15.397237	109.445557	-23.908028	10.085502	108.897003	34.022892	-13.316037	113.609695	31.940857	37.244186	112.293182	32.9818745	11.9640745	112.9514385	-80.7979305	8.2069295	104.8425675
-25.658628	-15.278904	109.541763	-23.874884	10.015743	109.057556	34.050751	-13.291873	113.679413	31.966251	37.265877	112.321762	33.008501	11.987002	113.0005875	-80.758269	8.044484	105.1145245
-26.730871	-15.081154	109.628128	-23.87982	9.983683	109.19899	34.083973	-13.271922	113.741508	31.962854	37.285072	112.383804	33.0234135	12.006575	113.062656	-80.7830535	7.960791	105.335324
-28.393768	-14.682622	109.689804	-23.85791	9.952195	109.373283	34.129086	-13.229375	113.813339	31.976345	37.32893	112.498299	33.0527155	12.0497775	113.155819	-80.7685355	7.8546125	105.590747
-29.551188	-14.277246	109.639725	-23.8468	9.943882	109.465721	34.157906	-13.186678	113.836624	31.99321	37.355892	112.609772	33.075558	12.084607	113.223198	-80.769158	7.803157	105.708244
-30.597776	-13.862595	109.525253	-23.829988	9.939003	109.537415	34.173672	-13.155588	113.800667	32.009403	37.40863	112.788139	33.0915375	12.126521	113.294403	-80.7515135	7.751485	105.780427
-31.696997	-13.381309	109.359131	-23.832693	9.948128	109.588608	34.186516	-13.140328	113.706161	32.029011	37.435833	112.965607	33.1077635	12.1477525	113.335884	-80.7731495	7.7485035	105.841332
-32.74675	-12.823793	109.186745	-23.812855	9.958648	109.616447	34.180134	-13.125926	113.540443	32.048405	37.461296	113.139999	33.1142695	12.167685	113.340221	-80.7399795	7.749611	105.892673
-33.872791	-12.240641	109.005142	-23.782747	9.995174	109.624146	34.160725	-13.118717	113.330772	32.086449	37.480133	113.2938	33.123587	12.180708	113.312286	-80.689081	7.80964	105.936006
-34.892994	-11.567174	108.859619	-23.749094	10.08602	109.617126	34.13121	-13.105143	113.111473	32.104275	37.479065	113.397598	33.1177425	12.186961	113.2545355	-80.6159305	7.985079	105.9797165
-36.477657	-10.489316	108.772621	-23.713308	10.232776	109.617874	34.098373	-13.074194	112.833908	32.133923	37.50827	113.376198	33.116148	12.217038	113.105053	-80.542764	8.248514	106.130695
-37.486015	-9.738132	108.761963	-23.691301	10.334388	109.594688	34.09095	-13.024524	112.720039	32.114037	37.558094	113.256073	33.1024935	12.266785	112.988056	-80.4850955	8.401991	106.20132
-38.434006	-8.928362	108.854843	-23.660517	10.42576	109.612167	34.118618	-12.939611	112.6343	32.052742	37.607914	113.108482	33.08568	12.3341515	112.871391	-80.406714	8.5173685	106.352943
-39.407841	-8.153531	109.018036	-23.66011	10.529696	109.658646	34.159077	-12.821343	112.616302	31.987137	37.662514	112.957039	33.073107	12.4205855	112.7866705	-80.393327	8.6388065	106.5306215
-40.360321	-7.280964	109.269142	-23.633102	10.558865	109.785484	34.196083	-12.727119	112.624107	31.907267	37.724289	112.825569	33.051675	12.498585	112.724838	-80.317879	8.619145	106.84613
-41.208767	-6.43328	109.504906	-23.633293	10.58056	109.992073	34.237717	-12.649364	112.654236	31.841064	37.769814	112.808632	33.0393905	12.560225	112.731434	-80.3059765	8.600895	107.252712
-42.088173	-5.552466	109.755981	-23.627615	10.549953	110.211159	34.272949	-12.603338	112.72271	31.829929	37.781467	112.834671	33.051439	12.5890645	112.7786905	-80.306669	8.5108415	107.6436275
-43.313904	-4.167032	110.064606	-23.601492	10.459565	110.568909	34.299519	-12.578191	112.760605	31.820059	37.843739	113.139107	33.059789	12.632774	112.949856	-80.262773	8.286356	108.187962
-44.089718	-3.223516	110.199265	-23.642908	10.396688	110.805717	34.301327	-12.563461	112.774612	31.778122	37.923939	113.411591	33.0397245	12.680239	113.0931015	-80.3255405	8.113137	108.5183325
-44.832859	-2.241317	110.263809	-23.69388	10.369573	110.961845	34.260456	-12.515526	112.805046	31.77718	37.99239	113.666878	33.018818	12.738432	113.235962	-80.406578	8.000714	108.687728
-45.539455	-1.237414	110.309662	-23.784975	10.40774	111.105873	34.21294	-12.470926	112.797691	31.763142	38.057354	113.878036	32.988041	12.793214	113.3378635	-80.557991	8.022266	108.8738825
-46.235023	-0.163548	110.294167	-23.802216	10.438172	111.088989	34.151207	-12.421675	112.776054	31.742182	38.106133	114.012695	32.9466945	12.842229	113.3943745	-80.5511265	8.034115	108.7836035
-46.853741	0.880201	110.23558	-23.871689	10.554276	111.056007	34.068527	-12.363045	112.745155	31.71949	38.152199	114.083458	32.8940085	12.894577	113.4143065	-80.6373865	8.213975	108.6977075
-47.460266	1.959766	110.188118	-23.927387	10.62969	111.011574	34.014046	-12.33679	112.641823	31.688932	38.173615	114.109268	32.851489	12.9184125	113.3755455	-80.706263	8.3409675	108.6476025
-48.270252	3.625819	110.329475	-23.937716	10.784879	111.053535	33.858395	-12.211975	112.479958	31.626499	38.204475	114.101898	32.742447	12.99625	113.290928	-80.617879	8.573508	108.816142
-48.778095	4.710667	110.501099	-23.994726	10.883858	111.173233	33.778965	-12.142152	112.344574	31.599417	38.261612	114.097282	32.689191	13.05973	113.220928	-80.678643	8.707986	109.125538
-49.206539	5.794798	110.785294	-24.012724	10.976522	111.3302	33.70409	-12.071684	112.257996	31.556787	38.338058	114.115677	32.6304385	13.133187	113.1868365	-80.6558865	8.819857	109.4735635
-49.580254	6.889884	111.107323	-24.089754	11.063863	111.5	33.622246	-11.98967	112.180923	31.511562	38.397141	114.130974	32.566904	13.2037355	113.1559485	-80.746412	8.9239905	109.8440515
-49.915634	7.990285	111.439728	-24.178419	11.145477	111.726234	33.537712	-11.932995	112.168594	31.437954	38.466202	114.134514	32.487833	13.2666035	113.151554	-80.844671	9.0243505	110.300914
-50.245331	9.069288	111.741295	-24.210054	11.198078	111.935425	33.431549	-11.887752	112.185272	31.348143	38.495289	114.143669	32.389846	13.3037685	113.1644705	-80.809954	9.0923875	110.7063795
-50.439728	10.109734	112.011925	-24.376139	11.292468	112.180885	33.314159	-11.842713	112.243965	31.229851	38.489105	114.124886	32.272005	13.323196	113.1844255	-81.024283	9.26174	111.1773445
-50.650894	11.702406	112.333466	-24.505209	11.329554	112.30249	33.07576	-11.817222	112.348198	31.025999	38.449352	113.998199	32.0508795	13.316065	113.1731985	-81.0612975	9.343043	111.4317815
-50.710075	12.736651	112.48748	-24.597424	11.321785	112.342346	32.944366	-11.832949	112.375366	30.870701	38.42247	113.899803	31.9075335	13.2947605	113.1375845	-81.1023815	9.3488095	111.5471075
-50.777107	13.758024	112.496254	-24.757671	11.356393	112.323357	32.808094	-11.827686	112.44857	30.693378	38.387733	113.831726	31.750736	13.2800235	113.140148	-81.266078	9.4327625	111.506566
-50.70364	14.744599	112.426414	-24.835829	11.342196	112.317154	32.668919	-11.847658	112.532082	30.539257	38.353371	113.713921	31.604088	13.2528565	113.1230015	-81.275746	9.4315355	111.5113065
-50.612217	15.706484	112.314316	-24.97068	11.377268	112.247429	32.557594	-11.884022	112.579521	30.402142	38.32938	113.628914	31.479868	13.222679	113.1042175	-81.421228	9.531857	111.3906405
-50.424362	16.699844	112.184227	-25.0711	11.37254	112.129829	32.475121	-11.936212	112.621536	30.257854	38.281902	113.527321	31.3664875	13.172845	113.0744285	-81.5086875	9.572235	111.1852295
-50.204407	17.684246	112.043854	-25.184843	11.397982	112.053764	32.417255	-11.991296	112.656876	30.160124	38.245377	113.363411	31.2886895	13.1270405	113.0101435	-81.6583755	9.6689235	111.0973845
-49.735416	19.148968	111.688446	-25.23871	11.421641	111.842468	32.349716	-12.091622	112.724411	30.024549	38.182404	113.166824	31.1871325	13.045391	112.9456175	-81.6645525	9.797891	110.7393185
-49.325283	20.155876	111.47081	-25.277401	11.42759	111.702347	32.318222	-12.179357	112.732742	29.992727	38.112492	112.998924	31.1554745	12.9665675	112.865833	-81.7102765	9.8886125	110.538861
-48.819839	21.106997	111.260017	-25.277472	11.436353	111.555542	32.21439	-12.243872	112.702095	29.969851	38.051311	112.817802	31.0921205	12.9037195	112.7599485	-81.6470645	9.9689865	110.3511355
-48.307957	22.086706	111.093781	-25.290903	11.412621	111.413399	32.151443	-12.307154	112.61338	29.943136	37.952339	112.659668	31.0472895	12.8225925	112.636524	-81.6290955	10.0026495	110.190274
-47.734646	23.072145	110.870445	-25.315411	11.407142	111.252937	32.075951	-12.374878	112.50547	29.922331	37.892208	112.556992	30.999141	12.758665	112.531231	-81.629963	10.055619	109.974643
-47.182575	24.07943	110.639404	-25.358498	11.410512	111.074112	32.000126	-12.441871	112.419724	29.90222	37.850193	112.464752	30.951173	12.704161	112.442238	-81.668169	10.116863	109.705986
-46.507881	25.06905	110.356819	-25.429579	11.455446	110.867081	31.90955	-12.486168	112.349594	29.862694	37.81781	112.371811	30.886122	12.665821	112.3607025	-81.74528	10.245071	109.3734595
-45.423283	26.595284	109.856247	-25.533421	11.542697	110.562157	31.743946	-12.476734	112.264336	29.790874	37.806862	112.226059	30.76741	12.665064	112.2451975	-81.834252	10.42033	108.8791165
-44.700928	27.630312	109.526169	-25.654715	11.642274	110.315956	31.646866	-12.422582	112.229858	29.71715	37.869057	112.16375	30.682008	12.7232375	112.196804	-81.991438	10.5613105	108.435108
-43.896191	28.650496	109.202232	-25.782412	11.739831	110.093132	31.537012	-12.316916	112.182487	29.637701	37.964882	112.139442	30.5873565	12.823983	112.1609645	-82.1521805	10.655679	108.0252995
-43.053513	29.654011	108.969559	-25.916126	11.836637	109.879425	31.441835	-12.192707	112.095001	29.515556	38.108231	112.185493	30.4786955	12.957762	112.140247	-82.3109475	10.715512	107.618603
-42.207306	30.661306	108.722153	-26.041761	11.941929	109.632874	31.351149	-12.019127	111.985413	29.397329	38.262264	112.287285	30.374239	13.1215685	112.136349	-82.457761	10.7622895	107.129399
-41.375805	31.684711	108.512833	-26.180162	12.057888	109.393402	31.248621	-11.852313	111.846283	29.281452	38.450279	112.40966	30.2650365	13.298983	112.1279715	-82.6253605	10.816793	106.6588325
-40.472382	32.712795	108.347321	-26.357422	12.167276	109.148453	31.143459	-11.667499	111.674538	29.145666	38.676128	112.558769	30.1445625	13.5043145	112.1166535	-82.8594065	10.8302375	106.1802525
-39.109673	34.172794	107.981369	-26.577541	12.452846	108.728027	30.97369	-11.378035	111.490669	28.928074	38.970917	112.712906	29.950882	13.796441	112.1017875	-83.105964	11.109251	105.3542665
-38.139023	35.157593	107.765961	-26.737734	12.618916	108.470932	30.836857	-11.225386	111.37822	28.802719	39.146904	112.756882	29.819788	13.960759	112.067551	-83.295256	11.277073	104.874313
-37.212189	36.077026	107.602905	-26.874554	12.825666	108.241821	30.696249	-11.098969	111.220024	28.662659	39.279812	112.795959	29.679454	14.0904215	112.0079915	-83.428562	11.5609105	104.4756505
-36.227848	36.978386	107.564308	-27.016071	12.969939	108.048485	30.548737	-11.00632	111.025002	28.555737	39.355232	112.844635	29.552237	14.174456	111.9348185	-83.584379	11.765422	104.1621515
-35.253551	37.857384	107.62886	-27.108673	13.100357	107.929337	30.392574	-10.926994	110.822716	28.483639	39.432232	112.916588	29.4381065	14.252619	111.869652	-83.6554525	11.948095	103.989022
-34.28112	38.649326	107.753479	-27.162003	13.187358	107.902351	30.279806	-10.857642	110.638199	28.455406	39.50008	113.023232	29.367606	14.321219	111.8307155	-83.691612	12.053497	103.9739865
-33.260899	39.391212	107.875999	-27.255699	13.307543	107.838646	30.198816	-10.808719	110.481003	28.422087	39.517181	113.135162	29.3104515	14.354231	111.8080825	-83.8218495	12.260855	103.8692095
-31.798277	40.471119	108.066261	-27.351671	13.414745	107.76889	30.112604	-10.763751	110.28746	28.366951	39.563828	113.346397	29.2397775	14.4000385	111.8169285	-83.9431195	12.4294515	103.7208515
-30.798843	41.098385	108.226692	-27.35976	13.48666	107.721123	30.051529	-10.719886	110.130165	28.372742	39.580475	113.441933	29.2121355	14.4302945	111.786049	-83.9316555	12.5430255	103.656197
-29.812637	41.630505	108.444916	-27.387466	13.542542	107.68927	30.0019	-10.668284	109.942818	28.351788	39.599907	113.621521	29.176844	14.4658115	111.7821695	-83.951776	12.6192725	103.5963705
-28.827179	42.134594	108.669662	-27.407909	13.594392	107.709541	29.963993	-10.616148	109.781181	28.339672	39.639584	113.765015	29.1518325	14.511718	111.773098	-83.9676505	12.677066	103.645984
-27.986727	42.677902	109.05883	-27.448746	13.649159	107.744774	29.932741	-10.558501	109.667397	28.354948	39.666981	113.945862	29.1438445	14.55424	111.8066295	-84.0413365	12.744078	103.6829185
-26.806345	42.966167	109.159592	-27.449789	13.734476	107.812904	29.917336	-10.512362	109.578232	28.387583	39.707558	114.12973	29.1524595	14.597598	111.853981	-84.0520375	12.871354	103.771827
-25.981241	43.330368	109.469292	-27.445099	13.827075	107.83242	29.895908	-10.47277	109.554482	28.427118	39.763206	114.278305	29.161513	14.645218	111.9163935	-84.051711	13.008932	103.7484465
-24.419527	43.62228	109.568199	-27.478781	13.992413	107.907333	29.866501	-10.44191	109.544685	28.457678	39.812885	114.428123	29.1620895	14.6854875	111.986404	-84.1196515	13.2993385	103.828262
-23.486965	43.83083	109.685883	-27.493752	14.08875	107.947792	29.840561	-10.455872	109.551895	28.466064	39.805325	114.479599	29.1533125	14.6747265	112.015747	-84.1408165	13.5027735	103.879837
-22.356115	43.781963	109.5979	-27.498114	14.155672	107.996078	29.841492	-10.547207	109.570709	28.479567	39.760223	114.536156	29.1605295	14.606508	112.0534325	-84.1567575	13.704836	103.9387235
-21.512905	43.783688	109.628822	-27.516069	14.178091	108.016289	29.775745	-10.655133	109.604515	28.506687	39.675068	114.531471	29.141216	14.5099675	112.067993	-84.173354	13.8462145	103.964585
-20.580551	43.634884	109.587265	-27.539631	14.181302	108.022247	29.687086	-10.770504	109.634163	28.537643	39.573967	114.507904	29.1123645	14.4017315	112.0710335	-84.1916265	13.9608725	103.9734605
-19.686958	43.487297	109.557472	-27.588888	14.139997	108.019516	29.581627	-10.913216	109.647789	28.561943	39.441895	114.421669	29.071785	14.2643395	112.034729	-84.249561	14.0156545	104.004303
-18.693506	43.118969	109.437027	-27.636015	14.120144	108.02774	29.468002	-11.060733	109.668221	28.523026	39.335983	114.369438	28.995514	14.137625	112.0188295	-84.267544	14.102663	104.0366505
-17.419867	42.514889	109.309174	-27.714869	14.081332	108.047554	29.313957	-11.253924	109.665146	28.494659	39.142689	114.228249	28.904308	13.9443825	111.9466975	-84.334046	14.2182815	104.1484105
-16.566525	42.068504	109.219147	-27.77907	14.022038	108.133057	29.225424	-11.391813	109.688805	28.466297	39.016235	114.172318	28.8458605	13.812211	111.9305615	-84.4040005	14.231865	104.3355525
-15.750816	41.581001	109.141075	-27.823935	13.99525	108.186745	29.120838	-11.540135	109.75528	28.478224	38.896893	114.081482	28.799531	13.678379	111.918381	-84.447401	14.312121	104.455109
-14.923908	41.02636	109.097168	-27.901459	13.989869	108.22171	29.0093	-11.699353	109.82753	28.471609	38.775768	114.0336	28.7404545	13.5382075	111.930565	-84.5433725	14.4415305	104.512855
-14.167351	40.40374	109.051216	-27.964407	13.971684	108.228127	28.904856	-11.84374	109.875427	28.479546	38.651993	114.011551	28.692201	13.4041265	111.943489	-84.621015	14.5392415	104.512765
-13.356876	39.761215	109.009323	-28.027773	13.936098	108.197929	28.791418	-11.979872	109.913231	28.500971	38.546146	113.99852	28.6461945	13.283137	111.9558755	-84.7017405	14.589059	104.4399825
-12.629737	39.055252	108.988098	-28.103134	13.881519	108.144608	28.701078	-12.108829	109.874771	28.488251	38.424877	114.050331	28.5946645	13.158024	111.962551	-84.8009325	14.605014	104.326665
-11.609459	37.913685	108.999802	-28.185484	13.812503	107.968735	28.573101	-12.241587	109.738327	28.461855	38.246159	114.136528	28.517478	13.002286	111.9374275	-84.888446	14.62272	104.0000425
-10.990405	37.070473	108.968079	-28.240152	13.746357	107.811691	28.500608	-12.299301	109.594406	28.454649	38.166779	114.218971	28.4776285	12.933739	111.9066885	-84.9579325	14.558975	103.7166935
-10.323197	36.23592	108.861755	-28.289513	13.726047	107.629517	28.453529	-12.321805	109.43364	28.413767	38.130447	114.272797	28.433648	12.904321	111.8532185	-85.012674	14.547773	103.4058155
-9.758279	35.318657	108.715836	-28.301712	13.720211	107.473587	28.418055	-12.333337	109.308731	28.370359	38.09874	114.274582	28.394207	12.8827015	111.7916565	-84.997631	14.5577205	103.1555175
-9.175455	34.394321	108.573845	-28.299751	13.74299	107.365501	28.386667	-12.3428	109.221771	28.328651	38.078106	114.191017	28.357659	12.867653	111.706394	-84.957161	14.618327	103.024608
-8.65824	33.39283	108.427689	-28.313864	13.759475	107.296959	28.371561	-12.355392	109.196648	28.299702	38.046036	114.12175	28.3356315	12.845322	111.659199	-84.9633595	14.673628	102.934719
-8.126436	32.389427	108.271301	-28.266235	13.812223	107.210693	28.379641	-12.381481	109.229156	28.291204	38.017242	114.106461	28.3354225	12.8178805	111.6678085	-84.8678925	14.8065655	102.7535775
-7.458216	30.758804	108.07357	-28.267469	13.827044	107.155624	28.383398	-12.453646	109.333595	28.323151	37.994308	114.017044	28.3532745	12.770331	111.6753195	-84.8882125	14.883757	102.6359285
-7.073127	29.614105	107.954117	-28.250488	13.787861	107.122612	28.386869	-12.501197	109.369148	28.346802	37.949482	113.913597	28.3668355	12.7241425	111.6413725	-84.8678115	14.8515795	102.6038515
-6.672465	28.42412	107.811287	-28.207716	13.698196	107.075737	28.389648	-12.55154	109.366478	28.348627	37.88641	113.870895	28.3691375	12.667435	111.6186865	-84.7845695	14.728957	102.5327875
-6.391616	27.212801	107.752823	-28.201469	13.592868	107.049393	28.399145	-12.601841	109.333015	28.355778	37.841553	113.837013	28.3774615	12.619856	111.585014	-84.7803995	14.56588	102.513772
-6.088657	25.94643	107.704781	-28.159792	13.471046	107.090805	28.422174	-12.642681	109.322273	28.363684	37.813965	113.833878	28.392929	12.585642	111.5780755	-84.712513	14.35645	102.6035345
-5.850512	24.66993	107.694611	-28.178867	13.364121	107.125023	28.450235	-12.67372	109.366928	28.367197	37.80547	113.831772	28.408716	12.565875	111.59935	-84.76645	14.162367	102.650696
-5.635967	23.39312	107.641388	-28.157627	13.301333	107.231209	28.474976	-12.696868	109.463867	28.362846	37.809151	113.792679	28.418911	12.5561415	111.628273	-84.734165	14.0465245	102.834145
-5.368783	21.361511	107.600929	-28.153927	13.221331	107.402161	28.499704	-12.769079	109.660271	28.337669	37.79007	113.644554	28.4186865	12.5104955	111.6524125	-84.7265405	13.9321665	103.1519095
-5.256078	20.036415	107.581947	-28.198866	13.161357	107.467438	28.492039	-12.854053	109.838394	28.299458	37.726791	113.506065	28.3957485	12.436369	111.6722295	-84.7934805	13.886345	103.2626465
-5.166251	18.693325	107.531464	-28.237503	13.119489	107.558647	28.46949	-12.935617	110.055946	28.275204	37.676258	113.309654	28.372347	12.3703205	111.6828	-84.847353	13.8686575	103.434494
-5.100737	17.2754	107.532692	-28.246233	13.03373	107.619751	28.446674	-13.032686	110.288826	28.235748	37.596718	113.223564	28.341211	12.282016	111.756195	-84.833677	13.785444	103.483307
-5.076178	15.917545	107.573029	-28.313334	12.959109	107.656311	28.419605	-13.149386	110.529182	28.180473	37.52203	113.115402	28.300039	12.186322	111.822292	-84.926707	13.731896	103.49033
-5.12613	14.561753	107.608078	-28.372749	12.835982	107.684013	28.399776	-13.268122	110.757172	28.144485	37.432392	113.054672	28.2721305	12.082135	111.905922	-85.0176285	13.589829	103.462104
-5.168466	13.195027	107.623138	-28.424824	12.666872	107.686127	28.364325	-13.389872	110.940933	28.123798	37.31382	112.956322	28.2440615	11.961974	111.9486275	-85.0937095	13.37177	103.4236265
-5.325432	11.190529	107.677078	-28.498301	12.378745	107.683884	28.320131	-13.525409	111.077774	28.054237	37.170296	112.898445	28.187184	11.8224435	111.9881095	-85.183786	12.9350465	103.3796585
-5.487142	9.891621	107.648811	-28.494251	12.167792	107.671967	28.340113	-13.5838	111.125336	28.022728	37.091789	112.866364	28.1814205	11.7539945	111.99585	-85.1699225	12.5815895	103.348084
-5.615781	8.611029	107.666908	-28.474232	12.039777	107.706154	28.416744	-13.592813	111.172867	27.986591	37.034389	112.847946	28.2016675	11.720788	112.0104065	-85.1501315	12.358766	103.4019015
-5.836001	7.374837	107.719292	-28.444773	11.89693	107.737587	28.556362	-13.573305	111.267365	27.936693	37.055962	112.824722	28.2465275	11.7413285	112.0460435	-85.1360735	12.0525315	103.4291305
-6.044355	6.235844	107.823456	-28.335348	11.824988	107.785378	28.727966	-13.546631	111.429619	27.946499	37.0858	112.821815	28.3372325	11.7695845	112.125717	-85.0079285	11.8803915	103.445039
-6.31422	5.10865	107.942841	-28.252823	11.801228	107.832359	28.919094	-13.510502	111.656311	28.027052	37.131222	112.74955	28.473073	11.81036	112.2029305	-84.978719	11.792096	103.4617875
-6.631901	4.028787	108.08445	-28.143198	11.775032	107.886063	29.091251	-13.495876	111.953354	28.046707	37.156784	112.743652	28.568979	11.830454	112.348503	-84.855375	11.71961	103.423623
-7.148377	2.490065	108.345207	-28.004021	11.724	107.941078	29.355129	-13.500823	112.375465	28.12981	37.135735	112.62326	28.7424695	11.817456	112.4993625	-84.7505115	11.630544	103.3827935
-7.54141	1.538924	108.452034	-27.93301	11.639326	107.939423	29.510319	-13.512156	112.602821	28.173548	37.123947	112.525894	28.8419335	11.8058955	112.5643575	-84.7079535	11.4727565	103.3144885
-7.980478	0.629003	108.523048	-27.877998	11.509982	107.955948	29.627541	-13.52852	112.753525	28.223526	37.087353	112.506996	28.9255335	11.7794165	112.6302605	-84.6815295	11.2405475	103.2816355
-8.44347	-0.246984	108.555946	-27.791687	11.349189	108.00251	29.72385	-13.540504	112.808052	28.248018	37.051033	112.619003	28.985934	11.7552645	112.7135275	-84.569308	10.9431135	103.2914925
-8.962286	-1.073152	108.538315	-27.727074	11.187661	108.064125	29.83353	-13.54465	112.767372	28.31459	37.06966	112.661125	29.07406	11.762505	112.7142485	-84.528208	10.612817	103.4140015
-9.510284	-1.808497	108.529663	-27.668173	11.022814	108.148407	29.948446	-13.502425	112.652718	28.339493	37.126972	112.813362	29.1439695	11.8122735	112.73304	-84.4803155	10.2333545	103.563774
-10.074559	-2.449769	108.466866	-27.598515	10.954996	108.253822	30.071119	-13.408926	112.535072	28.321304	37.218758	112.989555	29.1962115	11.904916	112.7623135	-84.3932415	10.005076	103.7453305
-10.965949	-3.322479	108.376244	-27.512512	10.955467	108.449432	30.239668	-13.131966	112.345634	28.310123	37.442478	113.189865	29.2748955	12.155256	112.7677495	-84.2999195	9.755678	104.1311145
-11.643878	-3.777742	108.417084	-27.466055	11.08603	108.540894	30.37191	-12.903549	112.222275	28.282967	37.667328	113.32251	29.3274385	12.3818895	112.7723925	-84.2595485	9.7901705	104.3093955
-12.259645	-4.252947	108.413765	-27.411873	11.248856	108.691048	30.487991	-12.65264	112.130753	28.241381	37.896439	113.484421	29.364686	12.6218995	112.807587	-84.188432	9.8758125	104.574509
-12.967092	-4.675517	108.412231	-27.407393	11.415468	108.851288	30.572037	-12.420471	112.034317	28.215725	38.091503	113.704025	29.393881	12.835516	112.869171	-84.208667	9.99542	104.833405
-13.667319	-5.076506	108.425232	-27.385092	11.573606	109.056702	30.628834	-12.20326	111.9683	28.212961	38.261772	113.992348	29.4208975	13.029256	112.980324	-84.1910815	10.117956	105.13308
-14.387755	-5.499337	108.337616	-27.358755	11.696754	109.219482	30.673706	-12.043115	111.865639	28.250547	38.433952	114.315399	29.4621265	13.1954185	113.090519	-84.1796365	10.1980895	105.348445
-15.225603	-5.822678	108.329033	-27.351961	11.770372	109.376312	30.691259	-11.884544	111.730278	28.296303	38.591038	114.671875	29.493781	13.353247	113.2010765	-84.197703	10.187497	105.5515475
-16.334091	-6.41572	108.139954	-27.342813	11.879667	109.557983	30.748016	-11.675234	111.546326	28.336397	38.779942	115.093842	29.5422065	13.552354	113.320084	-84.2278325	10.20698	105.795882
-17.073357	-6.808284	108.035187	-27.339878	11.973386	109.669815	30.793385	-11.518562	111.486885	28.328007	38.917618	115.260872	29.560696	13.699528	113.3738785	-84.240452	10.247244	105.9657515
-17.923464	-7.173486	108.076164	-27.29595	12.060028	109.720337	30.87731	-11.358197	111.502121	28.27816	39.041439	115.333488	29.577735	13.841621	113.4178045	-84.169635	10.278435	106.0228695
-18.713846	-7.565741	108.197334	-27.296146	12.139347	109.765984	30.98843	-11.250957	111.625732	28.220341	39.137161	115.247261	29.6043855	13.943102	113.4364965	-84.1966775	10.335592	106.0954715
-19.550785	-7.933024	108.391228	-27.230083	12.200755	109.750153	31.084982	-11.194246	111.830627	28.170353	39.208748	115.077614	29.6276675	14.007251	113.4541205	-84.0878335	10.394259	106.0461855
-20.38331	-8.363584	108.546616	-27.18854	12.222349	109.715202	31.193888	-11.203545	112.092949	28.142315	39.201576	114.87101	29.6681015	13.9990155	113.4819795	-84.0451815	10.4456825	105.9484245
-21.240606	-8.724476	108.730949	-27.148979	12.152943	109.690239	31.294397	-11.283284	112.394569	28.159472	39.132538	114.609085	29.7269345	13.924627	113.501827	-84.0248925	10.381259	105.878651
-22.548082	-9.338999	108.952667	-27.01256	11.918796	109.628586	31.435925	-11.517067	112.747589	28.249746	38.908611	114.241386	29.8428355	13.695772	113.4944875	-83.8679555	10.14182	105.7626845
-23.404484	-9.647272	109.016022	-26.936535	11.684266	109.634575	31.514791	-11.723376	112.850021	28.319656	38.709335	114.114845	29.9172235	13.4929795	113.482433	-83.7902935	9.8755525	105.786717
-24.225666	-9.989841	108.989861	-26.829306	11.413988	109.665871	31.592035	-11.891134	112.867401	28.416412	38.546516	114.058746	30.0042235	13.327691	113.4630735	-83.6628355	9.500285	105.8686685
-25.067616	-10.256667	108.983398	-26.727957	11.213944	109.676682	31.686974	-12.047022	112.852707	28.53554	38.401901	114.042236	30.111257	13.1774395	113.4474715	-83.567171	9.2504485	105.9058925
-25.95447	-10.475801	109.036812	-26.616863	11.069019	109.747719	31.778938	-12.168361	112.851311	28.645929	38.302219	114.064323	30.2124335	13.066929	113.457817	-83.4461595	9.071109	106.037621
-26.792801	-10.635128	109.138939	-26.520889	10.953753	109.835266	31.865143	-12.270422	112.902489	28.770617	38.206757	114.119431	30.31788	12.9681675	113.51096	-83.359658	8.9393385	106.159572
-27.672323	-10.694756	109.261284	-26.454819	10.913508	109.937599	31.94083	-12.371798	113.00473	28.929319	38.085152	114.179085	30.4350745	12.856677	113.5919075	-83.3447125	8.970339	106.2832905
-28.997004	-10.705098	109.293625	-26.298153	10.877672	110.072922	31.989697	-12.546171	113.047043	29.178831	37.935192	114.316849	30.584264	12.6945105	113.681946	-83.18057	9.0608335	106.463898
-29.851162	-10.658848	109.315407	-26.232216	10.905291	110.164818	31.982296	-12.649613	112.986847	29.343489	37.850155	114.380943	30.6628925	12.600271	113.683895	-83.1273245	9.210311	106.645741
-30.764759	-10.576248	109.264206	-26.135408	10.979271	110.243378	31.985395	-12.715178	112.873505	29.51952	37.787357	114.437271	30.7524575	12.5360895	113.655388	-83.0232735	9.4224525	106.831368
-31.621452	-10.394392	109.240555	-26.06391	11.049429	110.289764	31.990427	-12.734097	112.723694	29.666132	37.776993	114.467308	30.8282795	12.521448	113.595501	-82.9560995	9.57741	106.984027
-32.493679	-10.240184	109.182037	-25.955772	11.154164	110.350609	32.020031	-12.711784	112.576691	29.780869	37.772705	114.451874	30.90045	12.5304605	113.5142825	-82.811994	9.7778675	107.1869355
-33.320827	-10.013969	109.211861	-25.885237	11.274036	110.403252	32.055389	-12.647856	112.47287	29.881287	37.814079	114.34066	30.968338	12.5831115	113.406765	-82.738812	9.9649605	107.399739
-34.159496	-9.760479	109.248695	-25.831682	11.422153	110.436752	32.116173	-12.596139	112.454353	29.912809	37.8722	114.273514	31.014491	12.6380305	113.3639335	-82.677855	10.2062755	107.5095705
-35.359688	-9.317417	109.419846	-25.714537	11.557132	110.318985	32.216145	-12.583878	112.53598	29.982481	37.877792	113.979019	31.099313	12.646957	113.2574995	-82.528387	10.467307	107.3804705
-36.137722	-9.018504	109.504997	-25.606421	11.613356	110.274376	32.290443	-12.608417	112.653351	30.001709	37.846081	113.763359	31.146076	12.618832	113.208355	-82.358918	10.60788	107.340397
-36.914997	-8.67876	109.593369	-25.572443	11.633643	110.229492	32.349743	-12.662242	112.77256	30.042839	37.790577	113.525925	31.196291	12.5641675	113.1492425	-82.341177	10.7031185	107.3097415
-37.637051	-8.28791	109.675194	-25.482338	11.57923	110.161171	32.413368	-12.773307	112.855469	30.105877	37.691334	113.254295	31.2596225	12.4590135	113.054882	-82.2242985	10.6994465	107.26746
-38.368271	-7.88776	109.740593	-25.400082	11.511209	110.093979	32.446491	-12.91173	112.938675	30.175812	37.565128	112.940109	31.3111515	12.326699	112.939392	-82.1113155	10.695719	107.248566
-39.01709	-7.409821	109.856689	-25.321918	11.414307	110.018982	32.489777	-13.063058	112.998474	30.257147	37.404961	112.595406	31.373462	12.1709515	112.79694	-82.017298	10.6576625	107.241024
-39.642735	-6.875797	109.961723	-25.198948	11.327891	109.932175	32.53688	-13.201262	113.097343	30.327374	37.213726	112.223961	31.432127	12.006232	112.660652	-81.830023	10.64955	107.203698
-40.51804	-5.935649	110.075104	-25.022856	11.211442	109.84037	32.641293	-13.385415	113.324181	30.476009	36.930828	111.718277	31.558651	11.7727065	112.521229	-81.604363	10.6501775	107.159511
-41.015453	-5.24079	110.066391	-24.903152	11.122927	109.772339	32.705723	-13.492857	113.45639	30.563429	36.810295	111.508453	31.634576	11.658719	112.4824215	-81.44088	10.587135	107.0622565
-41.452587	-4.455984	110.034515	-24.779684	11.046233	109.7285	32.785725	-13.595592	113.566116	30.68803	36.720772	111.372208	31.7368775	11.56259	112.469162	-81.2962455	10.529876	106.987838
-41.916676	-3.61302	109.933784	-24.712997	10.988418	109.703766	32.843208	-13.665411	113.637329	30.803255	36.670628	111.341881	31.8232315	11.5026085	112.489605	-81.2492255	10.4742275	106.917927
-42.290134	-2.688768	109.81134	-24.63303	10.933615	109.700668	32.911648	-13.738118	113.625656	30.902189	36.641441	111.387016	31.9069185	11.4516615	112.506336	-81.1729785	10.4155685	106.895
-42.633911	-1.684376	109.686295	-24.591	10.924449	109.7052	32.936798	-13.719061	113.63176	31.01626	36.664597	111.524292	31.976529	11.472768	112.578026	-81.158529	10.37613	106.832374
-42.904331	-0.608158	109.53447	-24.508774	10.96103	109.692635	32.972176	-13.660501	113.602676	31.130018	36.730537	111.679718	32.051097	11.535018	112.641197	-81.068645	10.387042	106.744073
-43.209236	1.173868	109.268417	-24.456604	11.107385	109.681343	33.039108	-13.520171	113.49572	31.276575	36.906834	111.922646	32.1578415	11.6933315	112.709183	-81.0710495	10.5214385	106.653503
-43.374519	2.398499	109.123085	-24.438717	11.220345	109.681152	33.071255	-13.381316	113.348351	31.372217	37.061657	112.028671	32.221736	11.8401705	112.688511	-81.09917	10.6005195	106.673793
-43.506969	3.683446	109.07589	-24.371477	11.362196	109.699272	33.099995	-13.261234	113.162636	31.442564	37.229912	112.132622	32.2712795	11.984339	112.647629	-81.0142335	10.740053	106.750915
-43.571339	5.047021	109.110725	-24.329199	11.534739	109.75	33.133163	-13.124818	112.945305	31.48896	37.391178	112.184814	32.3110615	12.13318	112.5650595	-80.9694595	10.936298	106.9349405
-43.580307	6.456468	109.140137	-24.294926	11.667592	109.830284	33.157738	-13.005084	112.750648	31.499079	37.52618	112.196777	32.3284085	12.260548	112.4737125	-80.9182605	11.074636	107.1868555
-43.597729	7.829804	109.192894	-24.289864	11.811831	109.876678	33.159668	-12.847524	112.607788	31.491989	37.667336	112.166145	32.3258285	12.409906	112.3869665	-80.9055565	11.213756	107.3663895
-43.497131	9.222033	109.192726	-24.298035	11.949129	109.866737	33.165653	-12.709628	112.531876	31.456024	37.777016	112.082016	32.3108385	12.533694	112.306946	-80.9069085	11.364564	107.426528
-43.319927	11.36345	109.115028	-24.316511	12.017265	109.799683	33.195896	-12.510332	112.433754	31.319082	37.930733	111.958679	32.257489	12.7102005	112.1962165	-80.890511	11.3243295	107.4031495
-43.176636	12.771547	108.979462	-24.322659	12.034916	109.72905	33.227291	-12.415405	112.393585	31.229776	38.033043	111.893379	32.2285335	12.808819	112.143482	-80.8738515	11.261013	107.314618
-42.90868	14.214295	108.844391	-24.357533	12.025802	109.640038	33.242737	-12.322794	112.389244	31.1329	38.113777	111.814079	32.1878185	12.8954915	112.1016615	-80.9028845	11.1561125	107.1784145
-42.642681	15.618287	108.740807	-24.366812	12.003455	109.578178	33.250206	-12.257585	112.38266	31.061272	38.167641	111.736717	32.155739	12.955028	112.0596885	-80.889363	11.051882	107.0966675
-42.351971	17.056046	108.640884	-24.423548	11.929046	109.535965	33.247673	-12.187112	112.356476	30.962389	38.223713	111.663422	32.105031	13.0183005	112.009949	-80.952127	10.8397915	107.061981
-41.985336	18.534927	108.591866	-24.46207	11.879758	109.51358	33.24321	-12.114561	112.328911	30.855989	38.28677	111.60833	32.0495995	13.0861045	111.9686205	-80.9737395	10.6734115	107.0585395
-41.564907	19.951193	108.538689	-24.524384	11.824385	109.508423	33.217506	-12.04242	112.298561	30.734152	38.342804	111.577583	31.975829	13.150192	111.938072	-81.024597	10.498578	107.078774
-40.940361	22.208828	108.574615	-24.618792	11.73869	109.536659	33.145393	-11.941206	112.219383	30.548645	38.457928	111.645172	31.847019	13.258361	111.9322775	-81.084603	10.219019	107.1410405
-40.431591	23.658598	108.661545	-24.71398	11.660777	109.599831	33.086205	-11.872357	112.124062	30.435223	38.532482	111.792908	31.760714	13.3300625	111.958485	-81.188674	9.9914915	107.241177
-39.92918	25.1854	108.790718	-24.861282	11.611265	109.632446	32.990326	-11.795216	111.972893	30.303997	38.623081	112.059639	31.6471615	13.4139325	112.016266	-81.3697255	9.8085975	107.248626
-39.353436	26.688114	108.971359	-24.952435	11.590271	109.664444	32.900543	-11.704435	111.764946	30.18791	38.741722	112.340042	31.5442265	13.5186435	112.052494	-81.4490965	9.6618985	107.276394
-38.768742	28.172949	109.15139	-25.137568	11.613755	109.665001	32.778553	-11.560314	111.538788	30.06053	38.899986	112.66552	31.4195415	13.669836	112.102154	-81.6946775	9.557674	107.227848
-38.138737	29.66823	109.354462	-25.324041	11.668401	109.695076	32.615524	-11.368036	111.281738	29.912495	39.09724	113.033821	31.2640095	13.864602	112.1577795	-81.9120915	9.4722	107.2323725
-37.474785	31.167412	109.584724	-25.454128	11.777191	109.561264	32.488808	-11.196833	110.96405	29.800659	39.30397	113.303635	31.1447335	14.0535685	112.1338425	-82.0529895	9.5008135	106.9886855
-36.428776	33.350899	109.763016	-25.716663	12.099586	109.457565	32.243305	-10.897114	110.535416	29.593325	39.601055	113.707138	30.918315	14.3519705	112.121277	-82.351641	9.8472015	106.793853
-35.715256	34.766785	109.879555	-25.846975	12.326524	109.256149	32.080242	-10.713531	110.267273	29.499704	39.763527	113.838997	30.789973	14.524998	112.053135	-82.483923	10.12805	106.459163
-34.868507	36.093666	109.969818	-25.996696	12.585357	109.206833	31.908651	-10.552267	109.964371	29.434065	39.923664	113.93573	30.671358	14.6856985	111.9500505	-82.66475	10.4850155	106.4636155
-34.064259	37.373699	110.15432	-26.062103	12.82445	108.9972	31.719234	-10.362333	109.694252	29.355045	40.086926	114.09317	30.5371395	14.8622965	111.893711	-82.6613455	10.7866035	106.100689
-33.248375	38.569202	110.360596	-26.220905	13.090983	108.997818	31.56074	-10.15703	109.393394	29.30682	40.257172	114.224648	30.43378	15.050071	111.809021	-82.87559	11.131895	106.186615
-32.342739	39.648212	110.585381	-26.324615	13.352245	108.926811	31.447611	-9.910666	109.119019	29.246368	40.46175	114.415039	30.3469895	15.275542	111.767029	-82.9962195	11.428948	106.086593
-31.438324	40.631775	110.847542	-26.307341	13.565774	108.743332	31.369984	-9.669639	108.880424	29.183882	40.653458	114.630379	30.276933	15.4919095	111.7554015	-82.891615	11.6396385	105.7312625
-30.097988	41.961998	111.145523	-26.377499	13.924265	108.682098	31.290293	-9.288936	108.637764	29.109827	40.963394	114.899063	30.20006	15.837229	111.7684135	-82.955058	12.011301	105.5957825
-29.109278	42.733147	111.278198	-26.391235	14.143698	108.690933	31.271399	-9.084	108.53772	29.076296	41.153	115.031387	30.1738475	16.0345	111.7845535	-82.9563175	12.252896	105.5973125
-28.126324	43.350334	111.393288	-26.473907	14.40107	108.807693	31.251642	-8.906601	108.510101	29.043133	41.332333	115.181396	30.1473875	16.212866	111.8457485	-83.0952015	12.589274	105.7696375
-27.175039	43.892208	111.45871	-26.426973	14.553806	108.764984	31.237331	-8.780825	108.542656	29.035202	41.476994	115.22168	30.1362665	16.3480845	111.882168	-82.9902125	12.7595275	105.6478
-26.347118	44.402035	111.522583	-26.466782	14.686805	108.79805	31.223736	-8.694113	108.604607	29.019415	41.578476	115.252876	30.1215755	16.4421815	111.9287415	-83.0551395	12.9314285	105.6673585
-25.32559	44.746773	111.425484	-26.511917	14.798374	108.842636	31.16836	-8.653894	108.682014	28.978798	41.630997	115.219879	30.073579	16.4885515	111.9509465	-83.097413	13.1081965	105.7343255
-24.150183	44.851566	111.221481	-26.532051	14.873035	108.881546	31.110483	-8.64443	108.750687	28.946117	41.653545	115.13176	30.0283	16.5045575	111.9412235	-83.092402	13.2415125	105.8218685
-22.717213	44.951664	111.058655	-26.667336	14.947274	108.903465	30.963989	-8.667589	108.867416	28.889524	41.67894	114.951683	29.9267565	16.5056755	111.9095495	-83.2614285	13.3888725	105.8973805
-21.78484	44.973289	110.938622	-26.747509	14.96018	108.889091	30.890957	-8.724254	108.951973	28.83592	41.669201	114.8563	29.8634385	16.4724735	111.9041365	-83.3584565	13.4478865	105.8740455
-20.686033	44.757378	110.685371	-26.766087	14.934742	108.729706	30.806585	-8.792867	109.012581	28.772688	41.636837	114.726952	29.7896365	16.421985	111.8697665	-83.3218105	13.447499	105.5896455
-19.723356	44.479794	110.527504	-26.908943	14.865293	108.708023	30.704079	-8.863357	109.026161	28.713533	41.585724	114.651764	29.708806	16.3611835	111.8389625	-83.526692	13.3694025	105.5770835
-18.70018	44.10891	110.427429	-26.92601	14.809743	108.530685	30.622425	-8.918407	108.985115	28.623421	41.524281	114.603004	29.622923	16.302937	111.7940595	-83.474943	13.316549	105.2673105
-17.735861	43.669441	110.339333	-27.047697	14.729691	108.540749	30.539877	-8.945354	108.942772	28.56558	41.482719	114.530731	29.5527285	16.2686825	111.7367515	-83.6481225	13.1906995	105.3447465
-16.737055	43.166977	110.238861	-27.071321	14.705552	108.538727	30.497271	-8.963449	108.940674	28.520971	41.462818	114.513397	29.509121	16.2496845	111.7270355	-83.651763	13.1614195	105.3504185
-15.289002	42.241287	110.086777	-27.045778	14.687911	108.545158	30.463112	-9.007675	109.077324	28.512218	41.465847	114.519035	29.487665	16.229086	111.7981795	-83.579221	13.146736	105.2921365
-14.316646	41.569977	110.002541	-27.090633	14.736986	108.63018	30.464634	-9.051106	109.259674	28.527746	41.464371	114.562057	29.49619	16.2066325	111.9108655	-83.677456	13.2673395	105.3494945
-13.363141	40.839149	109.907082	-27.123482	14.817137	108.692421	30.457747	-9.114592	109.485031	28.578794	41.452297	114.528511	29.5182705	16.1688525	112.006771	-83.7652345	13.4654215	105.378071
-12.421715	40.033813	109.799812	-27.159533	14.85006	108.775558	30.444891	-9.181792	109.733047	28.618467	41.427284	114.556107	29.531679	16.122746	112.144577	-83.850745	13.577374	105.406539
-11.49162	39.193134	109.696404	-27.223841	14.905995	108.789268	30.39572	-9.23913	110.017487	28.664034	41.391853	114.563766	29.529877	16.0763615	112.2906265	-83.977559	13.7356285	105.2879095
-10.633736	38.265362	109.610329	-27.262058	14.928285	108.710823	30.431431	-9.362484	110.241493	28.711998	41.360275	114.618286	29.5717145	15.9988955	112.4298895	-84.0958305	13.8576745	104.9917565
-9.775233	37.331005	109.486031	-27.352875	14.968107	108.611717	30.340448	-9.361831	110.534836	28.727505	41.313095	114.672913	29.5339765	15.975632	112.6038745	-84.2397265	13.960582	104.6195595
-8.545022	35.81255	109.268227	-27.442837	14.990041	108.413147	30.286127	-9.453889	110.789001	28.71545	41.25388	114.685204	29.5007885	15.8999955	112.7371025	-84.3864625	14.0800865	104.0891915
-7.802726	34.733295	109.140762	-27.459461	14.986144	108.272728	30.248949	-9.484443	110.839096	28.710785	41.236885	114.624344	29.479867	15.876221	112.73172	-84.398789	14.096067	103.813736
-7.037799	33.674751	108.990166	-27.410995	14.9684	108.179901	30.236012	-9.491714	110.822174	28.704891	41.2313	114.515831	29.4704515	15.869793	112.6690025	-84.2924415	14.067007	103.6907995
-6.336661	32.554211	108.820877	-27.400103	14.954792	108.08519	30.241623	-9.494391	110.781075	28.707897	41.230377	114.400879	29.47476	15.867993	112.590977	-84.274966	14.041591	103.579403
-5.696697	31.405874	108.727394	-27.371126	14.953773	108.005051	30.261343	-9.510284	110.740837	28.726822	41.219009	114.322174	29.4940825	15.8543625	112.5315055	-84.2363345	14.0531835	103.4785965
-5.093388	30.244749	108.618774	-27.330023	14.932249	107.917007	30.272516	-9.557989	110.680519	28.733932	41.199234	114.256844	29.503224	15.8206225	112.4686815	-84.16327	14.0438755	103.3653325
-4.533226	29.036184	108.504341	-27.310318	14.893532	107.864021	30.246452	-9.613332	110.636536	28.764872	41.135048	114.180931	29.505662	15.760858	112.4087335	-84.126298	14.026206	103.3193085
-3.72492	27.155241	108.41188	-27.264563	14.810261	107.821022	30.187576	-9.750886	110.5345	28.818535	40.978176	114.100899	29.5030555	15.613645	112.3176995	-84.0321815	14.006877	103.3243445
-3.248474	25.877234	108.362267	-27.253454	14.747612	107.824745	30.143717	-9.861907	110.466454	28.869873	40.865597	114.101624	29.506795	15.501845	112.284039	-84.013703	13.993379	103.365451
-2.814572	24.566689	108.338806	-27.246103	14.66092	107.840263	30.107897	-9.976783	110.424721	28.95228	40.718971	114.131454	29.5300885	15.371094	112.2780875	-84.0222945	13.950746	103.4024385
-2.384487	23.255939	108.354279	-27.21796	14.598754	107.874344	30.075043	-10.104979	110.390518	29.026154	40.606487	114.186684	29.5505985	15.250754	112.288601	-83.9865185	13.946754	103.460087
-2.046972	21.871399	108.339378	-27.205471	14.566631	107.891991	30.048725	-10.229146	110.380981	29.093143	40.501129	114.231194	29.570934	15.1359915	112.3060875	-83.981876	13.9972705	103.4778945
-1.720743	20.505363	108.296051	-27.209261	14.532759	107.889435	30.045744	-10.342262	110.409904	29.140112	40.380714	114.237404	29.592928	15.019226	112.323654	-84.01145	14.046292	103.455216
-1.430181	19.131161	108.244942	-27.171022	14.476164	107.915077	30.056206	-10.421373	110.462593	29.18545	40.309021	114.209473	29.620828	14.943824	112.336033	-83.962872	14.008504	103.494121
-1.091962	17.011032	108.212639	-27.123037	14.461705	107.924561	30.13168	-10.529733	110.626137	29.225359	40.235893	114.095055	29.6785195	14.85308	112.360596	-83.9245935	14.07033	103.488526
-0.923461	15.580106	108.15197	-27.107576	14.438577	107.89431	30.191023	-10.583264	110.810684	29.262897	40.203835	113.973709	29.72696	14.8102855	112.3921965	-83.942112	14.0668685	103.3964235
-0.799739	14.162226	108.143494	-27.052351	14.450282	107.814064	30.277205	-10.625427	111.03772	29.27264	40.176094	113.810692	29.7749225	14.7753335	112.424206	-83.8796245	14.1252305	103.203922
-0.732024	12.75575	108.138588	-27.006355	14.422695	107.758072	30.356247	-10.686255	111.299149	29.289839	40.134697	113.621605	29.823043	14.724221	112.460377	-83.835753	14.121169	103.055767
-0.72229	11.36759	108.13205	-26.960146	14.371803	107.696877	30.448305	-10.747901	111.555115	29.320818	40.054234	113.411316	29.8845615	14.6531665	112.4832155	-83.8048535	14.0904395	102.9105385
-0.724463	9.962915	108.143661	-26.882124	14.295898	107.663094	30.542522	-10.857778	111.786293	29.341129	39.958107	113.172493	29.9418255	14.5501645	112.479393	-83.7060735	14.0416315	102.846795
-0.780471	8.591736	108.185539	-26.779285	14.183789	107.627609	30.641392	-10.956031	112.00824	29.42231	39.848133	112.94928	30.031851	14.446051	112.47876	-83.590421	13.921527	102.776458
-0.941633	6.633719	108.240891	-26.615742	13.974449	107.638596	30.843342	-11.085702	112.275192	29.494411	39.708298	112.773148	30.1688765	14.311298	112.52417	-83.4003605	13.6376	102.753022
-1.129912	5.342164	108.341171	-26.486115	13.839518	107.663666	30.986286	-11.154996	112.428596	29.581982	39.647316	112.701271	30.284134	14.24616	112.5649335	-83.256364	13.432876	102.7623985
-1.373818	4.139455	108.483521	-26.416361	13.691284	107.741798	31.128693	-11.206403	112.571289	29.62929	39.610611	112.673744	30.3789915	14.202104	112.6225165	-83.2117135	13.180464	102.8610795
-1.611244	2.992053	108.597839	-26.303244	13.602045	107.815659	31.262091	-11.24251	112.688187	29.713444	39.560829	112.651764	30.4877675	14.1591595	112.6699755	-83.0942555	13.0449305	102.9613425
-1.926816	1.877719	108.750786	-26.221487	13.510585	107.94709	31.388935	-11.273352	112.795982	29.790548	39.528103	112.674164	30.5897415	14.1273755	112.735073	-83.0327155	12.8937945	103.159107
-2.262168	0.817504	108.864929	-26.144981	13.447936	108.089134	31.498491	-11.291816	112.871361	29.888552	39.511292	112.722954	30.6935215	14.109738	112.7971575	-82.9834835	12.786134	103.3811105
-2.655944	-0.167142	109.006165	-26.045567	13.403095	108.23703	31.617754	-11.34422	112.864944	30.000883	39.485596	112.861191	30.8093185	14.070688	112.8630675	-82.9004525	12.735502	103.6109925
-3.271834	-1.531865	109.043793	-25.960556	13.366169	108.42067	31.718264	-11.357679	112.843742	30.175119	39.480068	113.167152	30.9466915	14.0611945	113.005447	-82.8678035	12.6711435	103.835893
-3.747719	-2.414253	109.004593	-25.920259	13.354916	108.532402	31.752476	-11.37898	112.746849	30.301371	39.486774	113.449036	31.0269235	14.053897	113.0979425	-82.8674415	12.655935	103.9668615
-4.248648	-3.244127	108.906876	-25.845469	13.343745	108.647224	31.781921	-11.408127	112.5867	30.439547	39.459137	113.754654	31.110734	14.025505	113.170677	-82.801672	12.661985	104.123771
-4.812701	-4.034648	108.808098	-25.768208	13.371099	108.790413	31.783953	-11.401723	112.435852	30.558378	39.4515	114.039757	31.1711655	14.0248885	113.2378045	-82.7075815	12.7173095	104.3430215
-5.357636	-4.81359	108.711853	-25.711975	13.430614	108.929268	31.819901	-11.414925	112.272324	30.653358	39.414932	114.310585	31.2366295	14.0000035	113.2914545	-82.6605795	12.8612245	104.5670815
-5.975465	-5.536976	108.665146	-25.654455	13.519009	109.121857	31.881649	-11.444018	112.165222	30.751144	39.383549	114.557114	31.3163965	13.9697655	113.361168	-82.6253065	13.0682525	104.882546
-6.613777	-6.278756	108.725044	-25.560978	13.616422	109.275009	31.948111	-11.486661	112.150421	30.875134	39.333088	114.731804	31.4116225	13.9232135	113.4411125	-82.5335785	13.3096305	105.1089055
-7.678379	-7.335628	108.928154	-25.424078	13.747458	109.454689	32.052097	-11.602983	112.283035	31.101816	39.253651	114.883781	31.5769565	13.825334	113.583408	-82.4251125	13.669582	105.32597
-8.385075	-8.039041	109.006882	-25.336691	13.7952	109.481239	32.129742	-11.72004	112.424812	31.255308	39.162724	114.928162	31.692525	13.721342	113.676487	-82.365907	13.869058	105.285991
-9.137774	-8.723598	109.078407	-25.231754	13.831939	109.414658	32.196964	-11.867609	112.581215	31.41851	39.02692	114.927376	31.807737	13.5796555	113.7542955	-82.271245	14.0842225	105.0750205
-9.887582	-9.425406	109.092178	-25.141161	13.790306	109.343544	32.244411	-12.033475	112.725174	31.567631	38.867836	114.866661	31.906021	13.4171805	113.7959175	-82.188343	14.1634315	104.8911705
-10.721626	-10.069491	109.09774	-25.00104	13.732344	109.260071	32.308475	-12.19596	112.827919	31.713512	38.683868	114.767548	32.0109935	13.243954	113.7977335	-82.0130735	14.220734	104.7224085
-11.493223	-10.738211	109.091843	-24.856985	13.650028	109.186676	32.37883	-12.36866	112.902771	31.83403	38.506699	114.622856	32.10643	13.0690195	113.7628135	-81.8204	14.2310365	104.6105385
-12.310424	-11.331921	109.102859	-24.73399	13.532837	109.149445	32.475506	-12.508118	113.009979	31.969633	38.364773	114.471054	32.2225695	12.9283275	113.7405165	-81.6905495	14.1373465	104.5583735
-13.635232	-12.173419	109.264992	-24.557409	13.349265	109.093033	32.667194	-12.71245	113.186707	32.113571	38.157291	114.223335	32.3903825	12.7224205	113.705021	-81.5052005	13.9761095	104.481045
-14.610168	-12.627712	109.450935	-24.442287	13.235789	109.082924	32.786201	-12.858176	113.352707	32.202396	38.005207	114.006081	32.4942985	12.5735155	113.679394	-81.3788725	13.8980625	104.486454
-15.461164	-13.102102	109.611145	-24.343412	13.059799	109.081802	32.887436	-13.026214	113.555801	32.292324	37.818993	113.851837	32.58988	12.3963895	113.703819	-81.276704	13.7232085	104.459785
-16.466818	-13.497207	109.777451	-24.246382	12.927749	109.061226	32.958942	-13.217409	113.791809	32.398144	37.623325	113.731514	32.678543	12.202958	113.7616615	-81.171307	13.65254	104.3607905
-17.464701	-13.853955	109.896942	-24.174408	12.73963	109.098625	33.001076	-13.394894	113.98336	32.52594	37.447556	113.677551	32.763508	12.026331	113.8304555	-81.112324	13.452929	104.3667945
-18.417065	-14.111551	109.955582	-24.104332	12.576779	109.179596	33.042725	-13.562324	114.087524	32.675274	37.289497	113.673698	32.8589995	11.8635865	113.880611	-81.0676635	13.2899715	104.478581
-19.403185	-14.353877	109.91713	-24.024437	12.409004	109.288322	33.083935	-13.672278	114.061096	32.805038	37.180756	113.773872	32.9444865	11.754239	113.917484	-80.9933605	13.063769	104.65916
-20.944532	-14.566784	109.792923	-23.893665	12.236684	109.521378	33.160275	-13.771632	113.889183	32.969131	37.092358	113.984474	33.064703	11.660363	113.9368285	-80.852033	12.813005	105.1059275
-21.968218	-14.580538	109.810188	-23.859892	12.189931	109.710518	33.254902	-13.776727	113.727859	33.017094	37.089123	114.17881	33.135998	11.656198	113.9533345	-80.855782	12.723664	105.4677015
-22.985643	-14.535931	109.852982	-23.811558	12.205875	109.891953	33.302853	-13.698955	113.697037	33.03854	37.147373	114.35717	33.1706965	11.724209	114.0271035	-80.7938125	12.687541	105.7568025
-24.007168	-14.424954	109.942856	-23.811926	12.264314	110.038986	33.32172	-13.546059	113.778351	33.051735	37.27005	114.483284	33.1867275	11.8619955	114.1308175	-80.8105795	12.6666325	105.9471545
-25.107082	-14.266351	110.031128	-23.831493	12.408836	110.11689	33.335114	-13.431515	113.882553	33.07782	37.391579	114.495232	33.206467	11.980032	114.1888925	-80.869453	12.83764	106.0448875
-26.163668	-14.064583	110.079865	-23.879381	12.535135	110.102776	33.310417	-13.322763	114.016197	33.047092	37.490444	114.507935	33.1787545	12.0838405	114.262066	-80.9375165	12.9864295	105.943486
-27.2701	-13.769852	110.040817	-23.881313	12.671248	110.028587	33.281483	-13.220104	114.103165	32.993454	37.586189	114.408669	33.1374685	12.1830425	114.255917	-80.9000945	13.1594535	105.801257
-28.849703	-13.297793	109.853065	-23.912506	12.806288	109.847321	33.278694	-13.121055	114.067368	32.895275	37.698853	114.172676	33.0869845	12.288899	114.120022	-80.9119965	13.323677	105.57462
-29.951387	-12.935358	109.726845	-23.925245	12.838468	109.70327	33.22094	-12.998387	114.045372	32.832508	37.770477	113.920235	33.026724	12.386045	113.9828035	-80.877214	13.290891	105.4237365
-31.013371	-12.489028	109.652153	-23.923162	12.836586	109.59642	33.213654	-12.925856	113.964172	32.741714	37.812744	113.682068	32.977684	12.443444	113.82312	-80.824008	13.229728	105.36972
-32.111816	-12.02214	109.596512	-23.922356	12.830968	109.457085	33.212044	-12.879272	113.92865	32.660393	37.826416	113.374054	32.9362185	12.473572	113.651352	-80.7809305	13.188364	105.262818
-33.149994	-11.444053	109.651207	-23.908121	12.815978	109.367455	33.218681	-12.863943	113.948402	32.58868	37.794781	113.008858	32.9036805	12.465419	113.47863	-80.7199225	13.166537	105.25628
-34.218285	-10.825731	109.745117	-23.903788	12.774977	109.297356	33.234516	-12.889864	114.051735	32.461159	37.744793	112.674667	32.8478375	12.4274645	113.363201	-80.6554135	13.1224895	105.231511
-35.253197	-10.171105	109.832703	-23.915421	12.708179	109.246147	33.242695	-12.91993	114.139771	32.367931	37.67783	112.347702	32.805313	12.37895	113.2437365	-80.636155	13.037408	105.2485575
-36.839188	-9.018287	109.806992	-23.921579	12.504612	109.245743	33.25544	-13.028814	114.179504	32.254112	37.536774	112.034164	32.754776	12.25398	113.106834	-80.597934	12.755244	105.384652
-37.852306	-8.17348	109.752151	-23.950449	12.32409	109.268936	33.229614	-13.10778	114.157761	32.202797	37.4688	111.897621	32.7162055	12.18051	113.027691	-80.6171035	12.46767	105.510181
-38.836884	-7.292347	109.707748	-23.979506	12.130892	109.352531	33.195538	-13.157953	114.021553	32.133316	37.413559	111.894081	32.664427	12.127803	112.957817	-80.623439	12.133981	105.747245
-39.795315	-6.318952	109.705055	-24.026674	11.97611	109.531311	33.166477	-13.181104	113.833473	32.058205	37.370544	111.971268	32.612341	12.09472	112.9023705	-80.665689	11.8575	106.1602515
-40.715523	-5.275037	109.753487	-24.056339	11.868502	109.741463	33.143738	-13.168022	113.656555	32.000763	37.389206	112.151588	32.5722505	12.110592	112.9040715	-80.6849285	11.626412	106.5788545
-41.653507	-4.16224	109.715988	-24.087477	11.804401	109.919273	33.137569	-13.148813	113.507568	31.961622	37.458153	112.415161	32.5495955	12.15467	112.9613645	-80.7245495	11.454132	106.8771815
-42.557671	-2.977664	109.601189	-24.220417	11.789959	110.021721	33.104939	-13.120316	113.385406	31.971836	37.520409	112.635315	32.5383875	12.2000465	113.0103605	-80.9792215	11.3798715	107.0330815
-43.820789	-1.08272	109.466209	-24.273144	11.853724	110.076355	33.012547	-13.069685	113.202095	31.953392	37.594257	112.923088	32.4829695	12.262286	113.0625915	-81.0292575	11.445162	107.0901185
-44.628212	0.258086	109.384827	-24.318218	11.972853	110.086777	32.917091	-13.036612	113.098206	31.902674	37.623413	113.139786	32.4098825	12.2934005	113.118996	-81.0463185	11.6523055	107.054558
-45.430481	1.61318	109.377014	-24.337173	12.044065	110.109886	32.851505	-13.012394	112.969803	31.898476	37.630768	113.187943	32.3749905	12.309187	113.078873	-81.0493365	11.778943	107.140899
-46.144707	3.009239	109.467529	-24.317785	12.133445	110.195839	32.81403	-12.991023	112.789154	31.94169	37.65937	113.107979	32.37786	12.3341735	112.9485665	-81.01343	11.9327165	107.4431115
-46.818481	4.431899	109.645676	-24.326696	12.211369	110.318909	32.767864	-12.928534	112.631622	31.896378	37.721275	113.170151	32.332121	12.3963705	112.9008865	-80.985513	12.0263675	107.7369315
-47.448711	5.845412	109.881149	-24.312632	12.25785	110.480186	32.752499	-12.828692	112.479721	31.880749	37.780525	113.062462	32.316624	12.4759165	112.7710915	-80.941888	12.0397835	108.1892805
-48.056015	7.301357	110.147987	-24.308558	12.310931	110.668388	32.770016	-12.729952	112.342239	31.778505	37.862843	113.104294	32.2742605	12.5664455	112.7232665	-80.8913765	12.0554165	108.6135095
-48.836422	9.485659	110.514626	-24.336943	12.341784	110.892555	32.801811	-12.606153	112.161514	31.624075	37.984077	113.073715	32.212943	12.688962	112.6176145	-80.886829	11.994606	109.1674955
-49.258236	10.950604	110.742378	-24.407867	12.314744	111.030434	32.780231	-12.537842	112.026825	31.488281	38.062996	113.098694	32.134256	12.762577	112.5627595	-80.94999	11.866911	109.4981085
-49.62991	12.424328	110.836792	-24.482389	12.297897	111.067871	32.714161	-12.472543	111.894974	31.352425	38.122662	113.160576	32.033293	12.8250595	112.527775	-80.998071	11.7707345	109.607967
-49.989529	13.885503	110.918259	-24.58453	12.22523	111.086884	32.616215	-12.452071	111.691597	31.212347	38.143982	113.211754	31.914281	12.8459555	112.4516755	-81.083341	11.6045045	109.7220925
-50.284214	15.377495	111.009804	-24.734077	12.172943	111.073509	32.458488	-12.454651	111.400757	31.066668	38.152023	113.281166	31.762578	12.848686	112.3409615	-81.230732	11.4972	109.8060565
-50.445663	16.819794	111.135796	-24.886259	12.115259	111.075279	32.253654	-12.495332	111.032928	30.924129	38.117104	113.39576	31.5888915	12.810886	112.214344	-81.3614095	11.419632	109.936214
-50.629204	18.269222	111.360611	-25.08954	12.019565	111.135101	31.977581	-12.507153	110.643639	30.785513	38.084393	113.530983	31.381547	12.78862	112.087311	-81.560627	11.25051	110.182891
-50.707508	20.391893	111.767052	-25.135895	11.722366	111.015686	31.542	-12.488651	110.020699	30.631908	38.02169	113.764442	31.086954	12.7665195	111.8925705	-81.358744	10.6782125	110.1388015
-50.654327	21.781	111.992714	-25.545193	11.917639	111.086342	31.281788	-12.488694	109.648666	30.516157	38.030548	113.94886	30.8989725	12.770927	111.798763	-81.9893585	11.064351	110.373921
-50.506824	23.149204	112.044777	-25.721437	12.005806	111.012665	31.037369	-12.445868	109.380432	30.441622	38.041733	114.08342	30.7394955	12.7979325	111.731926	-82.1823695	11.2136795	110.293404
-50.327492	24.469513	111.96685	-25.875986	12.127316	110.864212	30.80724	-12.402872	109.184662	30.360851	38.076317	114.19265	30.5840455	12.8367225	111.688656	-82.3360175	11.4179095	110.039768
-50.004124	25.719646	111.855141	-26.048243	12.29797	110.692261	30.598249	-12.387343	109.033379	30.287807	38.068043	114.203522	30.443028	12.84035	111.6184505	-82.539514	11.75559	109.7660715
-49.641033	26.928562	111.738625	-26.153902	12.432316	110.54158	30.40168	-12.366863	108.938026	30.227726	38.058697	114.135719	30.314703	12.845917	111.5368725	-82.622507	12.018715	109.5462875
-49.162258	28.052462	111.664391	-26.220556	12.520957	110.422424	30.245859	-12.386542	108.841286	30.194859	37.990196	114.100281	30.220359	12.801827	111.4707835	-82.661471	12.240087	109.3740645
-48.318283	29.580652	111.500122	-26.416386	12.767514	110.40136	30.051765	-12.486336	108.730782	30.216793	37.930477	114.061584	30.134279	12.7220705	111.396183	-82.967051	12.8129575	109.406537
-47.636246	30.473249	111.348686	-26.499039	12.850618	110.291504	29.932976	-12.543954	108.682785	30.248087	37.84869	114.010201	30.0905315	12.652368	111.346493	-83.0886095	13.048868	109.236515
-46.932201	31.299709	111.209892	-26.469847	12.783846	110.081009	29.860374	-12.646649	108.567902	30.282104	37.777718	113.949036	30.071239	12.5655345	111.258469	-83.010933	13.0021575	108.903549
-46.129986	32.024258	111.063156	-26.534033	12.780231	109.96106	29.775747	-12.721322	108.452835	30.291935	37.681988	113.904465	30.033841	12.480333	111.17865	-83.101907	13.080129	108.74347
-45.299828	32.688084	110.877213	-26.493898	12.781972	109.768936	29.695221	-12.809798	108.380043	30.317093	37.621284	113.771042	30.006157	12.405743	111.0755425	-82.993953	13.158201	108.4623295
-44.378265	33.255733	110.627113	-26.463144	12.858542	109.650291	29.642817	-12.874794	108.397964	30.324722	37.547241	113.656364	29.9837695	12.3362235	111.027164	-82.9100575	13.3808605	108.273418
-43.462738	33.765587	110.324181	-26.357729	12.803025	109.42997	29.627264	-12.949683	108.486031	30.34001	37.495457	113.436958	29.983637	12.272887	110.9614945	-82.699095	13.333163	107.8984455
-41.99297	34.424629	109.804153	-26.341761	12.831921	109.258202	29.633736	-13.076447	108.671333	30.314598	37.444202	113.11985	29.974167	12.1838775	110.8955915	-82.657689	13.4799645	107.6208125
-40.953812	34.777878	109.451126	-26.33794	12.900583	109.094414	29.630289	-13.13421	108.80587	30.297735	37.443382	112.938187	29.964012	12.154586	110.8720285	-82.639892	13.64658	107.3167995
-39.899471	35.065357	109.123947	-26.3172	12.891777	108.987091	29.625454	-13.205006	108.922325	30.310949	37.376278	112.643692	29.9682015	12.085636	110.7830085	-82.6026015	13.697918	107.1911735
-38.844528	35.301815	108.881187	-26.329899	12.855522	108.827843	29.595747	-13.243644	108.980499	30.320898	37.314011	112.370743	29.9583225	12.0351835	110.675621	-82.6181205	13.6758605	106.980065
-37.735512	35.488117	108.636024	-26.308313	12.845743	108.676239	29.595951	-13.25874	108.972656	30.298094	37.354717	112.096046	29.9470225	12.0479885	110.534351	-82.5636485	13.6434975	106.818127
-36.609344	35.686634	108.450844	-26.263231	12.772182	108.548569	29.624519	-13.215083	108.938255	30.259359	37.390308	111.909912	29.941939	12.0876125	110.4240835	-82.468401	13.4567515	106.6730545
-35.435413	35.778969	108.22612	-26.239889	12.767792	108.393845	29.672956	-13.137142	108.905701	30.255556	37.457428	111.721275	29.964256	12.160143	110.313488	-82.444034	13.375441	106.474202
-33.688602	35.885807	107.878021	-26.155684	12.76564	108.26992	29.801304	-12.999431	108.964088	30.200682	37.609093	111.569214	30.000993	12.304831	110.266651	-82.312361	13.226449	106.273189
-32.427509	35.939365	107.593414	-26.110163	12.837733	108.206009	29.901558	-12.935689	109.094551	30.198732	37.716404	111.440445	30.050145	12.3903575	110.267498	-82.270471	13.2851085	106.14452
-31.189394	35.909504	107.375404	-26.05088	12.911947	108.114769	29.981789	-12.858396	109.270844	30.217445	37.799477	111.256218	30.099617	12.4705405	110.263531	-82.201377	13.3533535	105.966007
-29.946783	35.89687	107.168785	-26.024719	12.958658	108.044708	30.043486	-12.78121	109.386192	30.234722	37.908291	111.130234	30.139104	12.5635405	110.258213	-82.188542	13.3537755	105.831203
-28.679636	35.817616	106.97403	-25.998926	13.077211	107.937561	30.103842	-12.669929	109.446838	30.252913	38.031601	111.047302	30.1783775	12.680836	110.24707	-82.1762295	13.473586	105.628052
-27.406538	35.723961	106.818916	-25.988499	13.150608	107.769669	30.140671	-12.536089	109.437347	30.26947	38.165855	111.004639	30.2050705	12.814883	110.220993	-82.1820685	13.486333	105.318345
-26.167149	35.585491	106.709686	-25.993696	13.206901	107.576302	30.156178	-12.364151	109.37426	30.242249	38.315521	111.025642	30.1992135	12.975685	110.199951	-82.1866055	13.438117	104.952653
-24.468325	35.384377	106.610611	-25.994761	13.335297	107.268288	30.185202	-12.077108	109.172165	30.193785	38.597576	111.070251	30.1894935	13.260234	110.121208	-82.1790155	13.41036	104.415368
-23.042219	35.081299	106.384384	-26.023027	13.425383	107.053467	30.215719	-11.877522	109.034576	30.15214	38.770088	111.039017	30.1839295	13.446283	110.0367965	-82.2299835	13.404483	104.0701375
-21.868191	34.807499	106.254768	-26.0257	13.547868	106.863609	30.249723	-11.709276	108.939537	30.120558	38.917103	111.018394	30.1851405	13.6039135	109.9789655	-82.2365405	13.4918225	103.7482525
-20.523064	34.464539	106.087181	-26.000378	13.675848	106.72374	30.286673	-11.616249	108.894218	30.121735	39.007328	110.993103	30.204204	13.6955395	109.9436605	-82.20496	13.6561565	103.5038195
-19.357672	34.123863	106.052849	-25.928131	13.751139	106.66069	30.30611	-11.584692	108.872009	30.179861	39.042656	111.018959	30.2429855	13.728982	109.945484	-82.0992475	13.773296	103.375896
-18.142809	33.612942	106.100739	-25.870668	13.805616	106.659447	30.32951	-11.614429	108.858154	30.286074	39.025223	111.113037	30.307792	13.705397	109.9855955	-82.049128	13.905835	103.3332985
-16.923861	33.102272	106.194878	-25.807814	13.834951	106.673958	30.356226	-11.671161	108.845459	30.436533	38.985207	111.229668	30.3963795	13.657023	110.0375635	-82.0120075	14.012879	103.3103525
-15.144169	32.217903	106.32608	-25.727949	13.842543	106.729736	30.425411	-11.76354	108.794952	30.706581	38.921646	111.374893	30.565996	13.579053	110.0849225	-82.021894	14.106033	103.3745495
-14.041203	31.575983	106.385574	-25.625961	13.858517	106.763748	30.473036	-11.796708	108.75248	30.844223	38.914131	111.398056	30.6586295	13.5587115	110.075268	-81.9105515	14.1583225	103.452228
-12.900675	30.891911	106.354942	-25.561571	13.875425	106.769775	30.528572	-11.795219	108.682343	30.944038	38.929928	111.305908	30.736305	13.5673545	109.9941255	-81.859447	14.1834955	103.5454245
-11.852525	30.186537	106.27861	-25.486946	13.932462	106.712852	30.604345	-11.747265	108.601189	30.990093	38.976021	111.134109	30.797219	13.614378	109.867649	-81.771111	14.250546	103.558055
-10.808865	29.446274	106.133057	-25.453484	14.008832	106.665932	30.693993	-11.684559	108.523628	31.006886	39.008488	110.935425	30.8504395	13.6619645	109.7295265	-81.7574075	14.3556995	103.6023375
-9.826577	28.629723	106.011841	-25.432756	14.074889	106.597374	30.756319	-11.605237	108.477737	30.982283	39.073238	110.758446	30.869301	13.7340005	109.6180915	-81.734813	14.4157775	103.5766565
-8.883749	27.780365	105.92202	-25.414362	14.105656	106.50811	30.82089	-11.53051	108.408066	30.988062	39.165737	110.562668	30.904476	13.8176135	109.485367	-81.7332	14.3936985	103.530853
-7.555094	26.482645	105.708336	-25.508144	14.177619	106.281174	30.856531	-11.444598	108.318329	30.945175	39.304039	110.37487	30.900853	13.9297205	109.3465995	-81.917141	14.4255175	103.2157485
-6.752959	25.552658	105.591751	-25.554058	14.194091	106.078949	30.852804	-11.407592	108.297119	30.89624	39.367359	110.328934	30.874522	13.9798835	109.3130265	-81.982638	14.4082985	102.8448715
-5.950513	24.604986	105.467621	-25.58312	14.20559	105.844818	30.832056	-11.379998	108.305611	30.87241	39.382778	110.379913	30.852233	14.00139	109.342762	-82.018473	14.40979	102.346874
-5.167544	23.643759	105.364677	-25.60091	14.190024	105.672668	30.814463	-11.366814	108.32338	30.892796	39.39257	110.438446	30.8536295	14.012878	109.380913	-82.0554495	14.36717	101.964423
-4.432797	22.630989	105.337456	-25.57103	14.197305	105.550873	30.814774	-11.354623	108.356476	30.976316	39.40617	110.459427	30.895545	14.0257735	109.4079515	-82.037605	14.3688365	101.6937945
-3.705538	21.632143	105.343018	-25.505516	14.19363	105.537056	30.895393	-11.328283	108.388031	31.062746	39.454727	110.522476	30.9790695	14.063222	109.4552535	-81.9901015	14.324038	101.6188585
-3.029715	20.614197	105.403267	-25.364117	14.207352	105.541595	31.02212	-11.279302	108.440247	31.168324	39.496761	110.589066	31.095222	14.1087295	109.5146565	-81.823456	14.3059745	101.5685335
-2.073186	19.114862	105.478203	-25.153765	14.269201	105.600891	31.27685	-11.168063	108.514908	31.324127	39.612759	110.75354	31.3004885	14.222348	109.634224	-81.6080185	14.316054	101.567558
-1.489873	18.104155	105.556129	-25.038927	14.264305	105.619965	31.453796	-11.082578	108.578133	31.448723	39.691654	110.871803	31.4512595	14.304538	109.724968	-81.5291135	14.224072	101.514962
-0.937198	17.06436	105.662468	-24.892248	14.285321	105.668411	31.605392	-11.009007	108.663261	31.587543	39.772179	111.038002	31.5964675	14.381586	109.8506315	-81.3809635	14.189056	101.4861905
-0.4245	16.064016	105.762329	-24.8074	14.294817	105.733429	31.766642	-10.955613	108.748283	31.7283	39.832993	111.24823	31.747471	14.43869	109.9982565	-81.362271	14.150944	101.4686015
0.045853	15.036684	105.916084	-24.659203	14.275683	105.810341	31.926186	-10.883871	108.84938	31.858662	39.918823	111.479057	31.892424	14.517476	110.1642185	-81.21083	14.03389	101.4564635
0.492595	14.024491	106.059334	-24.574371	14.285113	105.855499	32.080872	-10.794352	108.961952	31.979168	40.011806	111.742691	32.03002	14.608727	110.3523215	-81.178762	13.961499	101.3586765
0.854676	13.011792	106.181168	-24.476213	14.304158	105.909134	32.222115	-10.698445	109.096062	32.098286	40.106541	111.9879	32.1602005	14.704048	110.541981	-81.1126265	13.904268	101.276287
1.378292	11.512998	106.323158	-24.329737	14.340732	105.94677	32.44688	-10.559925	109.291519	32.277443	40.22752	112.35051	32.3621615	14.8337975	110.8210145	-81.0216355	13.8476665	101.0725255
1.636067	10.486957	106.416908	-24.234522	14.364552	105.964912	32.599724	-10.478505	109.455528	32.378941	40.294514	112.552246	32.4893325	14.9080045	111.003887	-80.9583765	13.8210995	100.925937
1.892417	9.47752	106.532814	-24.114426	14.414887	106.001984	32.739864	-10.408152	109.657379	32.505314	40.349213	112.712082	32.622589	14.9705305	111.1847305	-80.851441	13.8592435	100.8192375
2.064509	8.467444	106.640289	-23.95145	14.40721	106.072166	32.906349	-10.372932	109.897255	32.639294	40.385826	112.875877	32.7728215	15.006447	111.386566	-80.6757215	13.807973	100.757766
2.213604	7.450538	106.776901	-23.83255	14.407592	106.146553	33.081852	-10.385638	110.17662	32.797577	40.399723	113.04525	32.9397145	15.0070425	111.610935	-80.6048145	13.8081415	100.682171
2.280576	6.414876	106.966194	-23.644156	14.395754	106.292572	33.265491	-10.423479	110.489189	32.976681	40.406876	113.212624	33.121086	14.9916985	111.8509065	-80.409398	13.7998095	100.7342375
2.300033	5.370818	107.207886	-23.503532	14.334765	106.45536	33.45583	-10.452958	110.838608	33.143665	40.394836	113.402542	33.2997475	14.970939	112.120575	-80.3068115	13.698591	100.790145
2.190422	3.846842	107.596077	-23.318127	14.204831	106.775726	33.720177	-10.516419	111.323074	33.343895	40.359283	113.692268	33.532036	14.921432	112.507671	-80.16829	13.48823	101.043781
2.090866	2.821675	107.873894	-23.211542	14.088565	107.014206	33.88599	-10.530402	111.616219	33.460075	40.351616	113.901054	33.6730325	14.910607	112.7586365	-80.0961165	13.266523	101.2697755
1.867338	1.82809	108.154785	-23.159431	14.009561	107.240402	34.025867	-10.544834	111.914124	33.531612	40.37561	114.103745	33.7787395	14.915388	113.0089345	-80.0976015	13.103734	101.4718695
1.611286	0.883221	108.416237	-23.12332	13.909716	107.476959	34.140739	-10.516181	112.195038	33.577156	40.398804	114.272461	33.8589475	14.9413115	113.2337495	-80.1055875	12.8781205	101.7201685
1.300085	-0.045558	108.700729	-23.094091	13.866313	107.710854	34.258034	-10.500917	112.455345	33.60067	40.445366	114.447716	33.929352	14.9722245	113.4515305	-80.117534	12.7604015	101.9701775
0.923339	-0.951396	108.934151	-23.100033	13.836072	107.945404	34.362534	-10.485604	112.716629	33.614296	40.494549	114.594078	33.988415	15.0044725	113.6553535	-80.188481	12.6676715	102.2354545
0.465218	-1.820068	109.177109	-23.113178	13.79808	108.139084	34.443428	-10.455533	112.974739	33.620701	40.521587	114.705833	34.0320645	15.033027	113.840286	-80.2584205	12.563133	102.437882
-0.308599	-3.065448	109.506836	-23.098963	13.723065	108.353508	34.547295	-10.487451	113.330223	33.645264	40.540756	114.861145	34.0962795	15.0266525	114.095684	-80.2942055	12.4194775	102.611332
-0.894485	-3.859542	109.697807	-23.121208	13.665467	108.452347	34.577084	-10.531753	113.541618	33.681114	40.538822	114.947342	34.129099	15.0035345	114.24448	-80.371515	12.3273995	102.660214
-1.528165	-4.663032	109.798218	-23.100199	13.593343	108.527466	34.630138	-10.614573	113.709274	33.697086	40.522987	115.004364	34.163612	14.954207	114.356819	-80.36401	12.232479	102.698113
-2.173289	-5.369344	109.825989	-23.088663	13.507088	108.602455	34.644409	-10.669806	113.810326	33.719406	40.469563	115.047058	34.1819075	14.8998785	114.428692	-80.3592335	12.1142975	102.776218
-2.911016	-6.074821	109.82267	-23.062271	13.399571	108.718506	34.658707	-10.71347	113.830757	33.736565	40.419662	115.104065	34.197636	14.853096	114.467411	-80.322178	11.946046	102.969601
-3.699392	-6.67331	109.805283	-22.996151	13.309429	108.864723	34.703045	-10.743134	113.783409	33.780964	40.390488	115.137398	34.2420045	14.823677	114.4604035	-80.2343065	11.795181	103.2690425
-4.518286	-7.247189	109.757591	-22.965963	13.227476	109.021606	34.755711	-10.730751	113.711845	33.76915	40.405117	115.228233	34.2624305	14.837183	114.470039	-80.1943565	11.617769	103.573173
-5.810866	-7.986102	109.738411	-22.915817	13.152824	109.293068	34.826118	-10.618295	113.648132	33.76046	40.471256	115.301659	34.293289	14.9264805	114.4748955	-80.124923	11.3791675	104.1112405
-6.751467	-8.455259	109.762703	-22.872854	13.15486	109.447884	34.920082	-10.558937	113.586845	33.735157	40.557903	115.31575	34.3276195	14.999483	114.4512975	-80.0733275	11.310237	104.4444705
-7.750954	-8.809534	109.834923	-22.855713	13.172709	109.587517	34.996979	-10.47776	113.560776	33.707787	40.623871	115.289604	34.352383	15.0730555	114.42519	-80.063809	11.2723625	104.749844
-8.747699	-9.146597	109.869957	-22.813087	13.21248	109.702446	35.035839	-10.421819	113.567207	33.672192	40.676914	115.209457	34.3540155	15.1275475	114.388332	-79.9801895	11.2974125	105.01656
-9.779724	-9.409379	109.928719	-22.790922	13.243479	109.834053	35.047394	-10.383492	113.554146	33.679367	40.69088	115.119911	34.3633805	15.153694	114.3370285	-79.9452245	11.333264	105.3310775
-10.821143	-9.688846	109.970306	-22.745552	13.267792	110.006699	35.027504	-10.344055	113.544739	33.689648	40.692055	115.088531	34.358576	15.174	114.316635	-79.84968	11.361584	105.696763
-11.944752	-9.841689	110.016808	-22.725178	13.246668	110.208771	35.030453	-10.355193	113.470207	33.706966	40.688961	115.088844	34.3687095	15.166884	114.2795255	-79.8190655	11.326452	106.1380165
-13.574346	-10.129327	109.976669	-22.6719	13.148653	110.478462	35.034107	-10.356219	113.336357	33.749821	40.685925	115.167381	34.391964	15.164853	114.251869	-79.735764	11.132453	106.705055
-14.696385	-10.26445	109.984413	-22.690928	13.096783	110.58371	35.022079	-10.356646	113.26474	33.747246	40.664215	115.212456	34.3846625	15.1537845	114.238598	-79.7665185	11.0397815	106.928822
-15.787229	-10.396276	109.950653	-22.703926	13.05222	110.634315	35.005371	-10.342021	113.19413	33.710976	40.661526	115.231369	34.3581735	15.1597525	114.2127495	-79.7660255	10.9446875	107.0558805
-16.941305	-10.426435	109.921173	-22.72224	13.035804	110.639511	34.987362	-10.321604	113.150383	33.655811	40.671776	115.192619	34.3215865	15.175086	114.171501	-79.7660665	10.896522	107.107521
-18.072948	-10.441179	109.911621	-22.776722	13.025491	110.604263	34.977097	-10.299334	113.147102	33.59576	40.667042	115.15641	34.2864285	15.183854	114.151756	-79.8398725	10.867128	107.05677
-19.151943	-10.416246	109.866463	-22.80971	13.031825	110.553047	34.96619	-10.307633	113.183998	33.521629	40.66555	115.082146	34.2439095	15.1789585	114.133072	-79.8633295	10.8846915	106.973022
-20.290604	-10.31566	109.830856	-22.836174	13.022013	110.455467	34.956417	-10.342171	113.231728	33.485058	40.603497	115.028511	34.2207375	15.130663	114.1301195	-79.8930855	10.913363	106.7808145
-22.006519	-10.095743	109.675514	-22.881409	12.948926	110.33889	34.905479	-10.437711	113.266548	33.455826	40.495632	115.044235	34.1806525	15.0289605	114.1553915	-79.9434705	10.8688915	106.5223885
-23.1103	-9.909289	109.54789	-22.908823	12.893094	110.26828	34.864983	-10.520521	113.264	33.471592	40.424477	115.088295	34.1682875	14.951978	114.1761475	-79.9859335	10.83421	106.3604125
-24.177084	-9.739132	109.351494	-22.908768	12.86477	110.183548	34.842171	-10.594494	113.236824	33.49094	40.350273	115.130424	34.1665555	14.8778895	114.183624	-79.9840915	10.8516505	106.183472
-25.29281	-9.42814	109.147644	-22.927067	12.815994	110.07254	34.809399	-10.632849	113.201752	33.488415	40.311214	115.133835	34.148907	14.8391825	114.1677935	-80.003041	10.7928055	105.9772865
-26.416897	-9.161532	108.866974	-22.930672	12.824382	109.870003	34.774746	-10.643133	113.174454	33.466087	40.297565	115.072838	34.1204165	14.827216	114.123646	-79.9817605	10.821548	105.61636
-27.466843	-8.798287	108.632721	-22.953602	12.838936	109.627983	34.755074	-10.634418	113.136696	33.420792	40.271954	114.945732	34.087933	14.818768	114.041214	-79.995137	10.859104	105.214752
-28.603315	-8.442428	108.400391	-22.970209	12.869385	109.378517	34.734283	-10.634432	113.136688	33.323715	40.23489	114.745209	34.028999	14.800229	113.9409485	-79.969417	10.938541	104.8160855
-30.279905	-7.80686	108.171997	-22.985216	12.864451	109.077095	34.712234	-10.690166	113.133301	33.200603	40.17823	114.381096	33.9564185	14.744032	113.7571985	-79.9268505	10.98487	104.3969915
