# Supplementary material for: How to jointly control a ball trajectory on a moving board: Methodological insights into Motor Learning and Rehabilitation
Source: PLoS One. 2025 Oct 15;20(10):e0334588. doi: 10.1371/journal.pone.0334588 (PMC12527165; doi:10.1371/journal.pone.0334588)
Supplement: S2 Data — (ZIP) [file pone.0334588.s002.zip › D4_016.csv]

Ball_X	Ball_Y	Ball_Z	BoardCentre_X	BoardCentre_Y	BoardCentre_Z	P1LeftHand_X	P1LeftHand_Y	P1LeftHand_Z	P1RightHand_X	P1RightHand_Y	P1RightHand_Z	P1MidHands_X	P1MidHands_Y	P1MidHands_Z	P2MidHands_X	P2MidHands_Y	P2MidHands_Z
-20.192982	32.002342	108.364395	-28.204901	10.064317	107.887825	30.028175	-11.460492	109.319977	27.9147	37.790512	112.705757	28.9714375	13.16501	111.012867	-85.3812395	6.963624	104.762783
-18.869524	31.794474	108.512772	-28.207073	9.923245	107.841385	30.058878	-11.550649	109.484566	27.980131	37.676998	112.986778	29.0195045	13.0631745	111.235672	-85.4336505	6.7833155	104.447098
-17.624491	31.541019	108.732452	-28.140472	9.801723	107.915558	30.136412	-11.631589	109.596992	28.072241	37.596832	113.281631	29.1043265	12.9826215	111.4393115	-85.3852705	6.6208245	104.3918045
-16.403166	31.184652	108.959946	-28.08753	9.736978	108.038948	30.217133	-11.649487	109.736946	28.175005	37.569366	113.54377	29.196069	12.9599395	111.640358	-85.371129	6.5140165	104.437538
-15.147984	30.801741	109.170006	-28.02807	9.63835	108.187843	30.320475	-11.645952	109.860847	28.242216	37.566139	113.816879	29.2813455	12.9600935	111.838863	-85.3374855	6.3166065	104.536823
-13.99401	30.40106	109.371254	-27.978155	9.593072	108.294525	30.386194	-11.620008	109.951614	28.305574	37.566498	113.965652	29.345884	12.973245	111.958633	-85.302194	6.212899	104.630417
-12.320895	29.617939	109.566269	-28.031132	9.533209	108.365356	30.434544	-11.596119	110.006538	28.303337	37.585136	114.180878	29.3689405	12.9945085	112.093708	-85.4312045	6.0719095	104.637004
-11.23934	29.044125	109.591583	-28.044868	9.484315	108.311203	30.416254	-11.571446	109.999229	28.294558	37.585976	114.206436	29.355406	13.007265	112.1028325	-85.445142	5.961365	104.5195735
-10.208506	28.422674	109.548531	-28.115076	9.469516	108.23085	30.379381	-11.54568	109.948471	28.219202	37.590115	114.230202	29.2992915	13.0222175	112.0893365	-85.5294435	5.9168145	104.3723635
-9.24268	27.739334	109.487617	-28.155962	9.441384	108.0989	30.358679	-11.512218	109.892319	28.129906	37.59581	114.257156	29.2442925	13.041796	112.0747375	-85.5562165	5.840972	104.1230625
-8.258136	27.001106	109.367668	-28.223476	9.44789	107.999695	30.333838	-11.476385	109.868874	28.084576	37.606411	114.187027	29.209207	13.065013	112.0279505	-85.656159	5.830767	103.9714395
-7.376818	26.211178	109.293053	-28.238729	9.469421	107.918694	30.351797	-11.448689	109.865593	28.046492	37.633629	114.181946	29.1991445	13.09247	112.0237695	-85.6766025	5.846372	103.8136185
-6.491028	25.3836	109.198448	-28.230213	9.488257	107.856628	30.37047	-11.426126	109.980537	28.053745	37.650787	114.157692	29.2121075	13.1123305	112.0691145	-85.6725335	5.8641835	103.6441415
-5.251286	24.013189	109.074127	-28.181431	9.516462	107.769539	30.458641	-11.441671	110.202347	28.152758	37.673836	114.063538	29.3056995	13.1160825	112.1329425	-85.6685615	5.9168415	103.4061355
-4.489128	23.000566	109.02964	-28.111145	9.526575	107.723389	30.526791	-11.467389	110.362259	28.230515	37.664818	114.061356	29.378653	13.0987145	112.2118075	-85.600943	5.9544355	103.2349705
-3.741912	22.003971	109.008011	-28.035515	9.518435	107.74218	30.619358	-11.500443	110.506653	28.346903	37.628139	114.017662	29.4831305	13.063848	112.2621575	-85.5541605	5.973022	103.2222025
-3.097861	20.95364	109.016838	-27.874857	9.48686	107.817032	30.721279	-11.518116	110.656868	28.473436	37.615158	113.978447	29.5973575	13.048521	112.3176575	-85.3470715	5.925199	103.3164065
-2.482745	19.849924	109.066032	-27.777502	9.482	107.981255	30.845499	-11.508655	110.830322	28.583294	37.631927	113.981232	29.7143965	13.061636	112.405777	-85.2694005	5.902364	103.556733
-1.961537	18.738716	109.221718	-27.617025	9.502864	108.173416	31.012735	-11.469688	111.034119	28.705528	37.654991	114.05513	29.8591315	13.0926515	112.5446245	-85.0931815	5.9130765	103.8022075
-1.495485	17.641201	109.431145	-27.502874	9.502691	108.38311	31.179846	-11.421679	111.29464	28.816769	37.731335	114.197945	29.9983075	13.154828	112.7462925	-85.0040555	5.850554	104.0199275
-0.918542	15.906172	109.777161	-27.38335	9.548278	108.760056	31.430382	-11.286647	111.785866	28.961748	37.849304	114.494873	30.196065	13.2813285	113.1403695	-84.962765	5.8152275	104.3797425
-0.626543	14.75271	110.096375	-27.32765	9.59082	108.992874	31.582325	-11.201356	112.182808	29.044998	37.929405	114.730247	30.3136615	13.3640245	113.4565275	-84.9689615	5.8176155	104.5292205
-0.405044	13.627963	110.376945	-27.304968	9.627998	109.227982	31.695684	-11.134541	112.591087	29.107788	37.986282	114.923882	30.401736	13.4258705	113.7574845	-85.011672	5.8301255	104.6984795
-0.272082	12.418246	110.610817	-27.24498	9.686607	109.452614	31.787756	-11.102628	112.994003	29.174223	38.045895	115.035721	30.4809895	13.4716335	114.014862	-84.9709495	5.9015805	104.890366
-0.198554	11.214487	110.85762	-27.225182	9.713189	109.643486	31.845648	-11.100383	113.343826	29.236607	38.04813	115.114883	30.5411275	13.4738735	114.2293545	-84.9914915	5.9525045	105.0576175
-0.18292	10.056231	111.066696	-27.243572	9.763581	109.78466	31.888571	-11.132569	113.647926	29.308504	38.026585	115.19519	30.5985375	13.447008	114.421558	-85.0856815	6.080154	105.147762
-0.284379	8.8776	111.257324	-27.240055	9.779202	109.899651	31.921133	-11.200066	113.882896	29.362831	37.988167	115.244926	30.641982	13.3940505	114.563911	-85.122092	6.1643535	105.235391
-0.536602	7.106766	111.375786	-27.236656	9.796818	110.004082	31.938225	-11.322067	114.140686	29.493719	37.890118	115.246185	30.715972	13.2840255	114.6934355	-85.189284	6.3096105	105.3147285
-0.791911	5.955079	111.42794	-27.195744	9.799227	110.069672	31.924694	-11.413734	114.266884	29.570261	37.829891	115.219604	30.7474775	13.2080785	114.743244	-85.1389655	6.3903755	105.3961
-1.139909	4.873949	111.48745	-27.146738	9.80763	110.124374	31.921324	-11.503361	114.355217	29.675726	37.749367	115.161118	30.798525	13.123003	114.7581675	-85.092001	6.492257	105.4905805
-1.544104	3.759258	111.497589	-27.103767	9.812244	110.19651	31.918934	-11.580305	114.439789	29.781183	37.684666	115.093483	30.8500585	13.0521805	114.766636	-85.0575925	6.5723075	105.626384
-2.000947	2.740784	111.515167	-27.034563	9.865562	110.297096	31.959053	-11.697977	114.456558	29.8769	37.629478	114.999161	30.9179765	12.9657505	114.7278595	-84.9871025	6.7653735	105.8663325
-2.543545	1.780638	111.566696	-26.982922	9.903683	110.484222	31.982761	-11.751135	114.473091	29.982725	37.581402	114.89904	30.982743	12.9151335	114.6860655	-84.948587	6.8922325	106.2823785
-3.120696	0.833274	111.59269	-26.878038	9.972992	110.706757	31.998524	-11.743602	114.470505	30.087873	37.554817	114.819	31.0431985	12.9056075	114.6447525	-84.7992745	7.0403765	106.7687615
-4.065101	-0.50006	111.617188	-26.686298	10.061412	111.112473	32.123409	-11.700665	114.334778	30.201366	37.598122	114.834084	31.1623875	12.9487285	114.584431	-84.5349835	7.1740955	107.640515
-4.770201	-1.289035	111.65258	-26.616442	10.137	111.398422	32.204594	-11.602148	114.225258	30.266985	37.677223	114.927673	31.2357895	13.0375375	114.5764655	-84.4686735	7.2364625	108.2203785
-5.528326	-2.057016	111.675964	-26.499477	10.211973	111.674294	32.307796	-11.493519	114.119888	30.295832	37.803036	115.080833	31.301814	13.1547585	114.6003605	-84.300768	7.2691875	108.7482275
-6.329774	-2.767459	111.671707	-26.476994	10.334827	111.901222	32.403652	-11.354056	113.971291	30.315351	37.926521	115.24733	31.3595015	13.2862325	114.6093105	-84.3134895	7.3834215	109.1931335
-7.153231	-3.424266	111.676453	-26.436266	10.451897	112.066483	32.461967	-11.200953	113.877953	30.322376	38.062958	115.436104	31.3921715	13.4310025	114.6570285	-84.2647035	7.4727915	109.4759375
-8.027849	-4.08848	111.65419	-26.367542	10.581777	112.219826	32.52858	-11.075155	113.750053	30.360306	38.164772	115.63485	31.444443	13.5448085	114.6924515	-84.179527	7.6187455	109.7472005
-8.942613	-4.768027	111.589279	-26.318836	10.675643	112.317207	32.576546	-10.949093	113.613152	30.394951	38.260765	115.826859	31.4857485	13.655836	114.7200055	-84.1234205	7.69545	109.9144085
-10.319359	-5.680136	111.448692	-26.248295	10.805136	112.423538	32.63876	-10.834293	113.419846	30.482143	38.390545	116.023018	31.5604515	13.778126	114.721432	-84.0570415	7.832146	110.125644
-11.245218	-6.301774	111.345909	-26.176468	10.890887	112.440659	32.675438	-10.760152	113.311729	30.560637	38.445667	116.09272	31.6180375	13.8427575	114.7022245	-83.9709735	7.9390165	110.1790935
-12.148872	-6.930263	111.234489	-26.135796	10.968566	112.415955	32.716377	-10.715138	113.24469	30.629284	38.504108	116.105392	31.6728305	13.894485	114.675041	-83.9444225	8.042647	110.156869
-13.226691	-7.528801	111.150299	-26.094639	11.104004	112.337746	32.749451	-10.662549	113.237503	30.675406	38.553997	116.040977	31.7124285	13.945724	114.63924	-83.9017065	8.262284	110.036252
-14.201585	-8.132085	111.099792	-26.035536	11.220296	112.269783	32.764866	-10.61069	113.293289	30.695978	38.589893	115.909019	31.730422	13.9896015	114.601154	-83.801494	8.4509905	109.938412
-15.278363	-8.719411	111.206909	-26.025778	11.305395	112.168411	32.786999	-10.545938	113.408684	30.696812	38.633617	115.675591	31.7419055	14.0438395	114.5421375	-83.7934615	8.5669505	109.7946845
-16.22406	-9.305679	111.283943	-26.020819	11.40503	112.101616	32.831039	-10.510833	113.592804	30.6775	38.686539	115.396439	31.7542695	14.087853	114.4946215	-83.7959075	8.722207	109.7086105
-17.870518	-10.177794	111.535919	-25.983667	11.447015	111.999107	32.944778	-10.509207	113.918686	30.604956	38.711246	114.967369	31.774867	14.1010195	114.4430275	-83.742201	8.7930105	109.5551865
-18.912619	-10.738187	111.748314	-25.973585	11.398487	111.91571	33.012539	-10.534343	114.189133	30.561161	38.658707	114.690315	31.78685	14.062182	114.439724	-83.73402	8.734792	109.391696
-20.034264	-11.235644	111.979164	-25.932848	11.325659	111.885406	33.058712	-10.58587	114.460777	30.557898	38.605892	114.355377	31.808305	14.010011	114.408077	-83.674001	8.641307	109.362735
-21.125994	-11.74208	112.22123	-25.913242	11.206831	111.894264	33.097076	-10.680768	114.718498	30.540476	38.495548	114.077255	31.818776	13.90739	114.3978765	-83.64526	8.506272	109.3906515
-22.203531	-12.136558	112.458275	-25.904655	11.059664	111.945152	33.158855	-10.80387	114.906761	30.533234	38.387348	113.832306	31.8460445	13.791739	114.3695335	-83.6553545	8.327589	109.5207705
-23.303127	-12.481175	112.664375	-25.878376	10.863705	111.99617	33.182262	-10.933918	115.07225	30.528391	38.258629	113.642097	31.8553265	13.6623555	114.3571735	-83.6120785	8.0650545	109.6351665
-24.442568	-12.791467	112.850037	-25.855244	10.696059	112.067589	33.206196	-11.05896	115.19928	30.508194	38.127346	113.444946	31.857195	13.534193	114.322113	-83.567683	7.857925	109.813065
-26.08749	-13.036728	112.966362	-25.839653	10.451222	112.095177	33.230251	-11.228425	115.323875	30.506462	37.924473	113.201378	31.8683565	13.348024	114.2626265	-83.5476625	7.55442	109.9277275
-27.192461	-13.083228	112.998306	-25.823957	10.329015	112.097847	33.258884	-11.322947	115.363441	30.506197	37.83815	113.08638	31.8825405	13.2576015	114.2249105	-83.5304545	7.4004285	109.9707835
-28.291882	-13.042702	112.999031	-25.817097	10.227327	112.13224	33.24765	-11.343426	115.423462	30.509048	37.775249	113.044998	31.878349	13.2159115	114.23423	-83.512543	7.2387425	110.03025
-29.419657	-12.898154	112.943245	-25.792099	10.147612	112.154182	33.257732	-11.355452	115.399635	30.531931	37.769493	113.060722	31.8948315	13.2070205	114.2301785	-83.4790295	7.0882035	110.0781855
-30.471733	-12.677171	112.865761	-25.774368	10.110464	112.214996	33.286446	-11.318974	115.325569	30.545944	37.820759	113.11364	31.916195	13.2508925	114.2196045	-83.464931	6.9700355	110.2103875
-31.53071	-12.356658	112.750816	-25.717836	10.087863	112.301575	33.352871	-11.289648	115.168396	30.564329	37.895878	113.209709	31.9586	13.303115	114.1890525	-83.394272	6.872611	110.4140975
-32.608093	-11.917145	112.601349	-25.692091	10.085342	112.376236	33.384983	-11.158541	115.046104	30.576241	38.022503	113.379433	31.980612	13.431981	114.2127685	-83.364794	6.738703	110.5397035
-34.133129	-11.162931	112.307297	-25.617882	10.194613	112.474907	33.430225	-10.916006	114.834343	30.570742	38.266678	113.631989	32.0004835	13.675336	114.233166	-83.2362475	6.71389	110.716648
-35.13953	-10.609359	112.10965	-25.626759	10.293514	112.532425	33.482697	-10.78426	114.618126	30.586168	38.438076	113.727341	32.0344325	13.826908	114.1727335	-83.2879505	6.76012	110.8921165
-35.973965	-10.11796	111.891296	-25.632217	10.452456	112.49012	33.476631	-10.61906	114.432053	30.56826	38.621922	113.824989	32.0224455	14.001431	114.128521	-83.2868795	6.903481	110.851719
-37.185635	-9.162321	111.838638	-25.616243	10.628448	112.465263	33.46434	-10.498575	114.24633	30.518822	38.777889	113.878166	31.991581	14.139657	114.062248	-83.224067	7.117239	110.868278
-38.089127	-8.436416	111.781456	-25.57379	10.772799	112.413132	33.410854	-10.367752	114.111176	30.516365	38.893448	113.744827	31.9636095	14.262848	113.9280015	-83.1111895	7.28275	110.8982625
-38.992161	-7.694756	111.772881	-25.593969	10.884202	112.366615	33.410545	-10.326317	113.905426	30.476788	38.940109	113.602898	31.9436665	14.306896	113.754162	-83.1316045	7.461508	110.979068
-39.920242	-6.862909	111.880363	-25.57762	10.954957	112.385704	33.340107	-10.302423	113.774338	30.413076	38.947815	113.418114	31.8765915	14.322696	113.596226	-83.0318315	7.587218	111.175182
-41.18475	-5.634061	112.131798	-25.552723	10.944164	112.559448	33.288944	-10.327838	113.508537	30.317139	38.903149	113.156715	31.8030415	14.2876555	113.332626	-82.9084875	7.6006725	111.78627
-41.928223	-4.846951	112.386345	-25.540361	10.870341	112.756134	33.277756	-10.334858	113.28437	30.241224	38.872726	113.142395	31.75949	14.268934	113.2133825	-82.840212	7.471748	112.2988855
-42.629807	-4.012715	112.643005	-25.522614	10.76333	112.967804	33.285309	-10.341744	113.122871	30.164024	38.846405	113.194588	31.7246665	14.2523305	113.1587295	-82.7698945	7.2743295	112.7768785
-43.318428	-3.148035	112.755844	-25.501394	10.651759	113.123131	33.330311	-10.390851	112.952896	30.123636	38.841335	113.324905	31.7269735	14.225242	113.1389005	-82.7297615	7.078276	113.1073615
-43.902203	-2.29526	112.799263	-25.526438	10.504135	113.178467	33.305916	-10.411899	112.844719	30.107105	38.796116	113.506462	31.7065105	14.1921085	113.1755905	-82.7593865	6.8161615	113.1813435
-44.428013	-1.465408	112.696014	-25.528681	10.35319	113.148155	33.287395	-10.501376	112.686172	30.117924	38.744812	113.661873	31.7026595	14.121718	113.1740225	-82.7600215	6.584662	113.1222875
-44.937153	-0.543548	112.47126	-25.591976	10.258696	113.057289	33.240112	-10.591943	112.473129	30.157801	38.677528	113.841606	31.6989565	14.0427925	113.1573675	-82.8829085	6.4745995	112.9572105
-45.55904	0.835005	112.0065	-25.544865	10.114064	112.680557	33.144405	-10.730432	112.131989	30.261183	38.543049	114.093742	31.702794	13.9063085	113.1128655	-82.792524	6.3218195	112.2482485
-45.86507	1.741083	111.748329	-25.627481	10.187372	112.518784	33.083977	-10.787281	111.845802	30.355055	38.477249	114.226173	31.719516	13.844984	113.0359875	-82.974478	6.52976	112.0015805
-46.158207	2.646715	111.546219	-25.550234	10.127814	112.391754	33.026878	-10.788261	111.563049	30.426046	38.456963	114.349617	31.726462	13.834351	112.956333	-82.82693	6.421277	111.827175
-46.336483	3.560354	111.464584	-25.484716	10.141912	112.30159	33.026188	-10.738785	111.33548	30.528843	38.47924	114.485123	31.7775155	13.8702275	112.9103015	-82.7469475	6.4135965	111.6928785
-46.477203	4.461793	111.422554	-25.354311	10.224862	112.149277	33.038876	-10.645355	111.183838	30.626471	38.554924	114.620735	31.8326735	13.9547845	112.9022865	-82.5412955	6.4949395	111.3962675
-46.520611	5.290877	111.446526	-25.246105	10.305786	112.121071	33.073875	-10.551208	111.087509	30.725584	38.6213	114.693275	31.8997295	14.035046	112.890392	-82.3919395	6.576526	111.35175
-46.507462	6.073945	111.525391	-25.130924	10.430645	112.158356	33.132851	-10.473105	111.047783	30.847481	38.676773	114.645111	31.990166	14.101834	112.846447	-82.252014	6.759456	111.470265
-46.436356	7.215843	111.639168	-24.994663	10.5463	112.175659	33.202011	-10.392684	111.015686	30.957361	38.776184	114.627853	32.079686	14.19175	112.8217695	-82.069012	6.90085	111.5295485
-46.281929	7.935902	111.64241	-24.946436	10.539288	112.126961	33.226498	-10.372159	111.050224	31.03886	38.7869	114.547409	32.132679	14.2073705	112.7988165	-82.025551	6.8712055	111.4551055
-46.125374	8.59129	111.614868	-24.927235	10.558928	112.070038	33.241264	-10.406354	111.081352	31.059101	38.773582	114.515236	32.1501825	14.183614	112.798294	-82.0046525	6.934242	111.341782
-45.912457	9.199327	111.531677	-24.92457	10.494858	111.96302	33.218281	-10.452355	111.096764	31.074127	38.726715	114.378273	32.146204	14.13718	112.7375185	-81.995344	6.852536	111.1885215
-45.615906	9.683811	111.469971	-25.028706	10.549768	111.944817	33.184105	-10.494287	111.135658	31.043715	38.668175	114.198601	32.11391	14.086944	112.6671295	-82.171322	7.012592	111.2225045
-45.271908	10.131953	111.341354	-24.924534	10.384711	111.767044	33.172245	-10.544041	111.260429	30.994066	38.59306	113.946678	32.0831555	14.0245095	112.6035535	-81.9322235	6.7449125	110.9305345
-44.936451	10.587689	111.222389	-24.978872	10.317909	111.746994	33.186321	-10.571622	111.504494	30.922115	38.517796	113.717529	32.054218	13.973087	112.6110115	-82.011962	6.662731	110.8829765
-44.344135	11.206267	110.947693	-24.944187	10.20878	111.557686	33.209652	-10.601802	112.139595	30.839283	38.396152	113.23259	32.0244675	13.897175	112.6860925	-81.9128415	6.520385	110.4292795
-43.890816	11.55446	110.716782	-24.964575	10.156134	111.448219	33.292622	-10.775016	112.560181	30.815536	38.283779	112.9226	32.054079	13.7543815	112.7413905	-81.983229	6.5578865	110.1550475
-43.382618	11.942916	110.499466	-24.981829	10.060071	111.364067	33.338779	-10.920195	113.0644	30.808588	38.135464	112.601768	32.0736835	13.6076345	112.833084	-82.0373415	6.5125075	109.89505
-42.812241	12.302993	110.265884	-24.977703	9.958587	111.260925	33.378349	-11.069344	113.537361	30.79995	37.952469	112.277672	32.0891495	13.4415625	112.9075165	-82.0445555	6.4756115	109.6143335
-42.239418	12.638469	110.078918	-24.941277	9.8523	111.198257	33.39769	-11.217228	113.898132	30.79668	37.764854	112.028244	32.097185	13.273813	112.963188	-81.979739	6.430787	109.433326
-41.691872	13.061233	109.984299	-24.915812	9.711185	111.161758	33.409409	-11.332932	114.191437	30.852873	37.607235	111.738075	32.131141	13.1371515	112.964756	-81.962765	6.2852185	109.35876
-41.073399	13.525078	109.845306	-24.854837	9.57553	111.1287	33.469959	-11.477264	114.347946	30.91021	37.469833	111.539116	32.1900845	12.9962845	112.943531	-81.8997585	6.1547755	109.313869
-40.152504	14.331916	109.663704	-24.800678	9.378459	111.049805	33.506718	-11.626903	114.460579	30.963099	37.306644	111.32444	32.2349085	12.8398705	112.8925095	-81.8362645	5.9170475	109.2071005
-39.462387	14.885764	109.523483	-24.737896	9.284283	110.976494	33.534195	-11.688044	114.42585	30.985201	37.2724	111.212959	32.259698	12.792178	112.8194045	-81.73549	5.776388	109.1335835
-38.773224	15.533145	109.403976	-24.722849	9.218928	110.90815	33.525257	-11.696862	114.346764	30.989065	37.263611	111.110626	32.257161	12.7833745	112.728695	-81.702859	5.6544815	109.087605
-38.101044	16.299006	109.300507	-24.72337	9.212706	110.847214	33.515064	-11.696493	114.237167	30.982361	37.27713	111.019493	32.2487125	12.7903185	112.62833	-81.6954525	5.6350935	109.066098
-37.417233	17.060682	109.164253	-24.740032	9.227239	110.737564	33.483608	-11.667282	114.121498	30.95532	37.305153	110.934029	32.219464	12.8189355	112.5277635	-81.699528	5.6355425	108.9473645
-36.686909	17.949066	109.056282	-24.763462	9.260571	110.659767	33.425186	-11.650259	113.968468	30.919985	37.343731	110.868195	32.1725855	12.846736	112.4183315	-81.6995095	5.674406	108.9012025
-35.944237	18.818569	108.963371	-24.844542	9.298717	110.55558	33.374088	-11.625353	113.767944	30.852383	37.384682	110.817162	32.1132355	12.8796645	112.292553	-81.8023195	5.7177695	108.818607
-34.849442	20.266811	108.872307	-24.924919	9.316326	110.41893	33.282696	-11.570289	113.351845	30.695087	37.490124	110.848427	31.9888915	12.9599175	112.100136	-81.8387295	5.6727345	108.737724
-34.044315	21.282335	108.831696	-25.006193	9.32315	110.373093	33.231052	-11.522402	113.078354	30.578793	37.552364	110.919395	31.9049225	13.014981	111.9988745	-81.9173085	5.631319	108.7473115
-33.182915	22.31443	108.764473	-25.099541	9.354731	110.319885	33.168961	-11.487076	112.838531	30.474106	37.607689	111.022903	31.8215335	13.0603065	111.930717	-82.0206155	5.6491555	108.709053
-32.39397	23.395046	108.651291	-25.192547	9.376869	110.227493	33.090778	-11.498495	112.650955	30.386961	37.635368	111.148163	31.7388695	13.0684365	111.899559	-82.1239635	5.6853015	108.555427
-31.514259	24.514132	108.513054	-25.304756	9.428735	110.124352	32.979324	-11.556533	112.545433	30.313959	37.617516	111.216042	31.6466415	13.0304915	111.8807375	-82.2561535	5.8269785	108.3679665
-30.579912	25.613129	108.404747	-25.382051	9.434155	110.050835	32.843964	-11.630217	112.446236	30.264812	37.572235	111.258385	31.554388	12.971009	111.8523105	-82.31849	5.897301	108.2493595
-29.717203	26.786985	108.469116	-25.505226	9.441478	110.036049	32.67165	-11.701455	112.25885	30.254513	37.536251	111.297058	31.4630815	12.917398	111.777954	-82.4735335	5.965558	108.294144
-28.259579	28.520615	109.007133	-25.66987	9.381552	110.059677	32.430958	-11.688724	111.724945	30.190403	37.602821	111.684784	31.3106805	12.9570485	111.7048645	-82.6504205	5.8060555	108.4144895
-27.385977	29.720053	109.652618	-25.818562	9.329571	110.094452	32.331066	-11.533409	111.15844	30.065262	37.79615	112.245918	31.198164	13.1313705	111.702179	-82.835288	5.5277715	108.486725
-26.478205	30.87903	110.398056	-26.031334	9.30348	110.072746	32.218124	-11.208246	110.535934	29.859606	38.075096	113.113083	31.038865	13.433425	111.8245085	-83.101533	5.173535	108.3209835
-25.495443	31.936689	111.189148	-26.25503	9.327097	109.997162	32.133446	-10.796029	109.907677	29.625526	38.408485	113.963081	30.879486	13.806228	111.935379	-83.389546	4.847966	108.058945
-24.635597	33.028511	111.911026	-26.512548	9.475536	109.939766	32.009644	-10.350596	109.402016	29.359432	38.784241	114.869568	30.684538	14.2168225	112.135792	-83.709634	4.7342495	107.74374
-23.616899	34.051811	112.452614	-26.720989	9.745498	109.90062	31.880051	-9.896107	109.083809	29.168636	39.103531	115.584167	30.5243435	14.603712	112.333988	-83.9663215	4.887284	107.467252
-22.620966	34.979649	112.839172	-26.890099	10.134369	109.883842	31.768148	-9.53285	108.90834	29.058764	39.377758	116.02684	30.413456	14.922454	112.46759	-84.193654	5.346284	107.300094
-21.0847	36.240646	113.194893	-27.134502	10.676909	109.743973	31.566399	-9.125911	108.807961	28.962765	39.707153	116.478691	30.264582	15.290621	112.643326	-84.533586	6.063197	106.84462
-20.130421	36.907543	113.393822	-27.22621	11.020394	109.607025	31.500101	-8.942115	108.73085	28.892792	39.85754	116.701088	30.1964465	15.4577125	112.715969	-84.6488665	6.5830755	106.498081
-19.142294	37.421646	113.507141	-27.293985	11.301887	109.487366	31.447584	-8.762133	108.658279	28.817345	40.00663	116.896797	30.1324645	15.6222485	112.777538	-84.7204345	6.9815255	106.197194
-18.104273	37.817997	113.549713	-27.361179	11.528823	109.404396	31.417524	-8.599254	108.591011	28.761574	40.120087	116.989479	30.089549	15.7604165	112.790245	-84.811907	7.2972295	106.018547
-17.067209	38.026814	113.533989	-27.371046	11.710301	109.336105	31.404459	-8.435173	108.535339	28.713625	40.23288	117.022797	30.059042	15.8988535	112.779068	-84.801134	7.5217485	105.893142
-16.067341	38.128044	113.451111	-27.36656	11.827124	109.30941	31.418562	-8.328969	108.53299	28.703827	40.321316	117.047791	30.0611945	15.9961735	112.7903905	-84.7943145	7.6580745	105.8284295
-15.081692	38.056259	113.316582	-27.352936	11.961411	109.302162	31.471994	-8.293268	108.61145	28.695145	40.371922	116.998116	30.0835695	16.039327	112.804783	-84.7894415	7.883495	105.799541
-13.566746	37.665039	113.121284	-27.31638	12.041686	109.380386	31.524033	-8.349664	108.804878	28.701963	40.360695	116.950607	30.112998	16.0055155	112.8777425	-84.745758	8.0778565	105.8830295
-12.614952	37.190681	112.991951	-27.326906	12.061187	109.441124	31.535812	-8.438984	109.038582	28.756905	40.307533	116.913078	30.1463585	15.9342745	112.97583	-84.8001705	8.1880995	105.906418
-11.703112	36.665108	112.809669	-27.312603	12.044524	109.542419	31.534225	-8.598907	109.333611	28.814474	40.229172	116.858505	30.1743495	15.8151325	113.096058	-84.7995555	8.2739155	105.98878
-10.838723	35.986252	112.640274	-27.349672	12.04897	109.585587	31.505442	-8.767612	109.663216	28.868235	40.104637	116.766022	30.1868385	15.6685125	113.214619	-84.8861825	8.4294275	105.956555
-9.979753	35.194729	112.36647	-27.396858	12.037888	109.603706	31.487432	-8.963192	109.987572	28.902069	39.999588	116.662338	30.1947505	15.518198	113.324955	-84.9884665	8.557578	105.882457
-9.176085	34.269009	112.140167	-27.487457	12.021806	109.569084	31.425274	-9.131047	110.297096	28.916649	39.872963	116.529655	30.1709615	15.370958	113.4133755	-85.1458755	8.672654	105.7247925
-8.445053	33.340092	111.873581	-27.529739	12.000824	109.541878	31.349304	-9.284733	110.55249	28.920273	39.757664	116.388786	30.1347885	15.2364655	113.470638	-85.1942665	8.7651825	105.613118
-7.461281	31.785997	111.558769	-27.578106	11.946122	109.524788	31.268805	-9.491369	110.781982	28.935036	39.606033	116.170868	30.1019205	15.057332	113.476425	-85.2581325	8.834912	105.573151
-6.846008	30.618021	111.462036	-27.588459	11.919003	109.513351	31.232187	-9.593029	110.855911	28.950617	39.509441	116.046486	30.091402	14.958206	113.4511985	-85.26832	8.8798	105.5755035
-6.284691	29.396132	111.296974	-27.626047	11.879689	109.471634	31.194111	-9.683147	110.92495	28.957298	39.457771	115.944336	30.0757045	14.887312	113.434643	-85.3277985	8.872066	105.508625
-5.832871	28.187613	111.148071	-27.609339	11.87436	109.4105	31.159683	-9.75152	110.946365	28.976143	39.411442	115.864197	30.067913	14.829961	113.405281	-85.286591	8.918759	105.415719
-5.398382	26.891485	110.99366	-27.630823	11.888332	109.347473	31.129566	-9.802367	110.979843	28.991503	39.341721	115.795471	30.0605345	14.769677	113.387657	-85.3221805	9.006987	105.307289
-4.992586	25.571346	110.811996	-27.590879	11.918812	109.254745	31.094452	-9.857763	111.026741	29.008076	39.289486	115.716148	30.051264	14.7158615	113.3714445	-85.233022	9.1217625	105.1380455
-4.649549	24.214359	110.625793	-27.592096	11.9645	109.186127	31.091585	-9.896049	111.072937	29.054197	39.245537	115.634621	30.072891	14.674744	113.353779	-85.257083	9.254256	105.018475
-4.222205	22.051407	110.403107	-27.523937	11.995041	109.126472	31.114948	-9.995031	111.198364	29.133514	39.203072	115.496155	30.124231	14.6040205	113.3472595	-85.172105	9.3860615	104.9056845
-4.024358	20.584415	110.27832	-27.462679	11.99959	109.130188	31.162447	-10.054248	111.313568	29.201702	39.159954	115.395699	30.1820745	14.552853	113.3546335	-85.1074325	9.446327	104.9057425
-3.871616	19.073166	110.178986	-27.390072	11.981487	109.172943	31.248301	-10.121779	111.482285	29.248631	39.127209	115.277351	30.248466	14.502715	113.379818	-85.02861	9.460259	104.966068
-3.744728	17.526373	110.166344	-27.290174	11.966201	109.266068	31.338423	-10.163643	111.699448	29.315372	39.066921	115.127983	30.3268975	14.451639	113.4137155	-84.9072455	9.480763	105.1184205
-3.708985	15.987651	110.133759	-27.212498	11.91665	109.381058	31.457579	-10.240169	111.930344	29.368607	38.99865	114.967323	30.413093	14.3792405	113.4488335	-84.838089	9.4540595	105.3132825
-3.713111	14.39627	110.165634	-27.122746	11.864061	109.539185	31.578571	-10.320286	112.181107	29.398701	38.92992	114.807938	30.488636	14.304817	113.4945225	-84.734128	9.423305	105.5838475
-3.746783	12.820618	110.228745	-27.046949	11.794864	109.720551	31.678646	-10.407661	112.450562	29.44169	38.841923	114.596405	30.560168	14.217131	113.5234835	-84.654066	9.372597	105.9176185
-3.908063	10.427105	110.433945	-26.956781	11.676912	110.03978	31.805882	-10.590095	112.914803	29.503632	38.675793	114.320564	30.654757	14.042849	113.6176835	-84.568319	9.310975	106.4618765
-4.078819	8.822412	110.638336	-26.8971	11.615951	110.254326	31.851404	-10.742759	113.235786	29.555311	38.533199	114.1399	30.7033575	13.89522	113.687843	-84.4975575	9.336682	106.820809
-4.326054	7.307108	110.858284	-26.872782	11.533421	110.456764	31.883392	-10.928765	113.532532	29.649576	38.350842	113.920471	30.766484	13.7110385	113.7265015	-84.512048	9.3558035	107.1870265
-4.577609	5.791372	111.07148	-26.842876	11.412566	110.700592	31.908127	-11.15585	113.739792	29.718096	38.176353	113.772705	30.8131115	13.5102515	113.7562485	-84.4988635	9.3148805	107.6449355
-4.914056	4.315755	111.273613	-26.816809	11.325029	110.942612	31.840948	-11.300244	113.900688	29.768858	38.02816	113.734146	30.804903	13.363958	113.817417	-84.438521	9.2861	108.067807
-5.257591	2.900572	111.424278	-26.791498	11.207436	111.11525	31.835714	-11.424084	113.979828	29.848116	37.892887	113.665756	30.841915	13.2344015	113.822792	-84.424911	9.1804705	108.407708
-5.638236	1.544607	111.521004	-26.813667	11.118939	111.224274	31.819349	-11.491549	114.021851	29.863167	37.814064	113.735474	30.841258	13.1612575	113.8786625	-84.468592	9.0766205	108.5698855
-6.299297	-0.379113	111.596786	-26.814413	11.080361	111.273697	31.845984	-11.506556	114.060799	29.89415	37.790604	113.790154	30.870067	13.142024	113.9254765	-84.498893	9.018698	108.6219175
-6.784822	-1.593951	111.644218	-26.792032	11.105397	111.262535	31.880695	-11.460337	114.152359	29.895473	37.80706	113.759399	30.888084	13.1733615	113.955879	-84.472148	9.0374325	108.569191
-7.268063	-2.763039	111.699547	-26.742134	11.143131	111.238953	31.961668	-11.431005	114.23764	29.892359	37.843681	113.656166	30.9270135	13.206338	113.946903	-84.4112815	9.079924	108.531003
-7.810883	-3.858584	111.774849	-26.688477	11.248633	111.206261	32.002052	-11.334805	114.397011	29.903742	37.878628	113.50621	30.952897	13.2719115	113.9516105	-84.329851	9.2253545	108.4609115
-8.408369	-4.874379	111.89743	-26.624384	11.317433	111.208	32.099865	-11.290274	114.489761	29.949028	37.913925	113.348648	31.0244465	13.3118255	113.9192045	-84.2732145	9.3230405	108.4967955
-8.989918	-5.853523	111.971222	-26.532602	11.367834	111.228813	32.200356	-11.239776	114.582512	29.984051	37.971287	113.219467	31.0922035	13.3657555	113.9009895	-84.1574075	9.3699125	108.5566365
-9.611271	-6.77536	111.998878	-26.451748	11.352333	111.27137	32.298317	-11.195627	114.601791	30.040083	38.0121	113.1912	31.1692	13.4082365	113.8964955	-84.072696	9.2964295	108.6462445
-10.518324	-8.076288	111.915314	-26.343649	11.287975	111.319389	32.466171	-11.177453	114.506218	30.125566	38.109417	113.246468	31.2958685	13.465982	113.876343	-83.9831665	9.109968	108.762435
-11.245354	-8.892048	111.834869	-26.272696	11.247914	111.374069	32.520985	-11.122978	114.455887	30.184668	38.198036	113.364258	31.3528265	13.537529	113.9100725	-83.8982185	8.958299	108.8380655
-11.916945	-9.601019	111.700348	-26.215086	11.220336	111.427284	32.615845	-11.040315	114.381302	30.214361	38.281429	113.474098	31.415103	13.620557	113.9277	-83.845275	8.820115	108.926868
-12.699455	-10.262501	111.720444	-26.132185	11.270956	111.507187	32.699703	-10.935202	114.299896	30.242044	38.385441	113.550308	31.4708735	13.7251195	113.925102	-83.7352435	8.8167925	109.089272
-13.42112	-10.823684	111.776222	-26.079699	11.336236	111.58403	32.812111	-10.806114	114.286758	30.25304	38.494701	113.54451	31.5325755	13.8442935	113.915634	-83.6919735	8.8281785	109.252426
-14.229872	-11.33977	111.814186	-26.037184	11.443262	111.603256	32.936386	-10.708997	114.307938	30.249533	38.616913	113.470367	31.5929595	13.953958	113.8891525	-83.6673275	8.932566	109.3173595
-15.109934	-11.732377	111.905647	-25.960367	11.564976	111.601784	33.034878	-10.595089	114.349701	30.215719	38.695019	113.309479	31.6252985	14.049965	113.82959	-83.5460325	9.079987	109.373978
-16.389347	-12.317419	112.074211	-25.860527	11.697661	111.626945	33.13715	-10.425995	114.50164	30.15575	38.748817	113.027634	31.64645	14.161411	113.764637	-83.367504	9.233911	109.489253
-17.276665	-12.584928	112.269989	-25.800762	11.723726	111.680199	33.237911	-10.346925	114.552399	30.130676	38.799225	112.844421	31.6842935	14.22615	113.69841	-83.2858175	9.221302	109.661988
-18.138399	-12.840218	112.333588	-25.732052	11.707639	111.733696	33.369568	-10.272248	114.576218	30.105799	38.819389	112.728729	31.7376835	14.2735705	113.6524735	-83.2017875	9.1417075	109.8149185
-19.008598	-13.005827	112.401901	-25.669294	11.643073	111.803177	33.479916	-10.226967	114.598068	30.06489	38.855804	112.622856	31.772403	14.3144185	113.610462	-83.110991	8.9717275	109.995892
-19.877981	-13.152206	112.383888	-25.605476	11.580192	111.852577	33.586727	-10.165482	114.572777	30.008698	38.902077	112.52005	31.7977125	14.3682975	113.5464135	-83.0086645	8.7920865	110.1587405
-20.719233	-13.153641	112.388023	-25.505999	11.455844	111.916718	33.660679	-10.09654	114.493904	29.953539	38.92865	112.48156	31.807109	14.416055	113.487732	-82.819107	8.495633	110.345704
-21.542076	-13.127268	112.306976	-25.456444	11.346731	112.019409	33.772007	-10.04618	114.290466	29.905399	38.972019	112.49868	31.838703	14.4629195	113.394573	-82.751591	8.2305425	110.644245
-22.736736	-12.921979	112.238144	-25.381466	11.274517	112.197174	33.830219	-9.876076	114.127647	29.868084	39.075939	112.613823	31.8491515	14.5999315	113.370735	-82.6120835	7.9491025	111.023613
-23.546825	-12.716404	112.243507	-25.359762	11.266335	112.32737	33.913326	-9.845189	113.996902	29.878557	39.141335	112.786011	31.8959415	14.648073	113.3914565	-82.6154655	7.884597	111.2632835
-24.297291	-12.426254	112.243828	-25.335684	11.280457	112.465462	33.894657	-9.748052	113.990273	29.914373	39.222866	112.94458	31.904515	14.737407	113.4674265	-82.575883	7.823507	111.4634975
-25.046747	-12.073112	112.246147	-25.326452	11.326151	112.671516	33.901974	-9.677994	113.906792	29.963871	39.279408	113.197136	31.9329225	14.800707	113.551964	-82.5858265	7.851595	111.791068
-25.839993	-11.66348	112.187111	-25.285515	11.395385	112.757065	33.936283	-9.646721	113.793922	30.018187	39.329685	113.452995	31.977235	14.841482	113.6234585	-82.548265	7.949288	111.8906715
-26.503393	-11.192003	112.111664	-25.249533	11.44432	112.875999	33.897488	-9.541896	113.747475	30.078688	39.381794	113.727501	31.988088	14.919949	113.737488	-82.487154	7.968691	112.01451
-27.184067	-10.739366	111.956978	-25.223232	11.48625	112.965752	33.895306	-9.462516	113.641953	30.130842	39.42741	114.007889	32.013074	14.982447	113.824921	-82.459538	7.990053	112.106583
-28.071312	-10.024975	111.623978	-25.231907	11.578533	112.95153	33.932369	-9.32882	113.456276	30.208084	39.507042	114.389511	32.0702265	15.089111	113.9228935	-82.5340405	8.067955	111.9801665
-28.658813	-9.490733	111.320305	-25.243259	11.594729	112.823418	33.957527	-9.249903	113.316772	30.229706	39.57346	114.577698	32.0936165	15.1617785	113.947235	-82.5801345	8.0276795	111.699601
-29.254904	-8.976636	110.961296	-25.264439	11.65166	112.62442	33.93343	-9.122891	113.247917	30.21735	39.666214	114.725891	32.07539	15.2716615	113.986904	-82.604268	8.0316585	111.261936
-29.73642	-8.40739	110.698936	-25.317154	11.784657	112.411644	33.904579	-9.018756	113.145996	30.166647	39.742329	114.73671	32.035613	15.3617865	113.941353	-82.669921	8.2075275	110.881935
-30.224758	-7.850842	110.552322	-25.331694	11.892356	112.161888	33.878143	-8.917342	113.128342	30.054871	39.809227	114.677391	31.966507	15.4459425	113.9028665	-82.629895	8.3387695	110.4209095
-30.715975	-7.325562	110.471382	-25.387127	11.998186	111.976479	33.853012	-8.812634	113.185631	29.96386	39.819328	114.621483	31.908436	15.503347	113.903557	-82.68269	8.493025	110.049401
-31.120157	-6.84239	110.396385	-25.382597	12.070221	111.854004	33.846436	-8.779446	113.321457	29.9324	39.78693	114.511513	31.889418	15.503742	113.916485	-82.654612	8.6367	109.791523
-31.743076	-6.005442	110.154198	-25.458855	12.092057	111.64901	33.827461	-8.773697	113.567368	29.962692	39.667366	114.568565	31.8950765	15.4468345	114.0679665	-82.8127865	8.7372795	109.2300535
-32.113003	-5.497781	109.80275	-25.485416	12.073071	111.454819	33.811764	-8.790811	113.675247	29.99037	39.627769	114.688789	31.901067	15.418479	114.182018	-82.871899	8.727663	108.72762
-32.493107	-4.960982	109.373283	-25.519545	12.036161	111.186256	33.759422	-8.781574	113.786171	30.027771	39.631641	114.8386	31.8935965	15.4250335	114.3123855	-82.9326865	8.6472885	108.0601265
-32.847298	-4.452627	108.979286	-25.52923	12.043515	110.929489	33.726189	-8.729233	113.807968	30.033802	39.680767	114.960861	31.8799955	15.475767	114.3844145	-82.9384555	8.611263	107.4745635
-33.159996	-3.947723	108.723114	-25.51277	12.073547	110.743561	33.72187	-8.656905	113.753334	30.014053	39.721832	114.939522	31.8679615	15.5324635	114.346428	-82.8935015	8.6146305	107.140694
-33.467934	-3.461866	108.659889	-25.473967	12.103454	110.687897	33.759914	-8.549498	113.720741	30.009409	39.791897	114.872932	31.8846615	15.6211995	114.2968365	-82.8325955	8.5857085	107.0789575
-33.773739	-2.976427	108.721947	-25.39419	12.174134	110.707199	33.830597	-8.450076	113.758301	29.999441	39.865566	114.83152	31.915019	15.707745	114.2949105	-82.703399	8.640523	107.1194875
-34.278606	-2.238173	108.96151	-25.365108	12.236358	110.830238	33.934013	-8.385406	113.994362	29.985342	39.885956	114.744202	31.9596775	15.750275	114.369282	-82.6898935	8.722441	107.291194
-34.678787	-1.765486	109.062958	-25.34524	12.238632	110.918518	33.986465	-8.427881	114.190414	30.4088	39.650364	114.504311	32.1976325	15.6112415	114.3473625	-82.8881125	8.8660225	107.4896735
-35.027817	-1.323649	109.115288	-25.350782	12.210569	110.987	33.997623	-8.515429	114.36908	30.449299	39.522884	114.506187	32.223461	15.5037275	114.4376335	-82.925025	8.9174105	107.5363665
-35.375809	-0.863738	109.105682	-25.324839	12.138262	111.017776	33.991066	-8.614044	114.527153	30.46019	39.392235	114.531616	32.225628	15.3890955	114.5293845	-82.875306	8.8874285	107.5061675
-35.756565	-0.423511	108.941612	-25.358841	12.102282	110.924324	33.962982	-8.688587	114.653671	30.084389	39.472275	114.781342	32.0236855	15.391844	114.7175065	-82.7413675	8.81272	107.1311415
-36.132145	-0.005394	108.660194	-25.38261	12.084134	110.749413	33.946587	-8.767967	114.70871	30.092108	39.393364	114.89447	32.0193475	15.3126985	114.80159	-82.7845675	8.8555695	106.697236
-36.48304	0.437067	108.343826	-25.391891	12.06951	110.540642	33.898266	-8.808346	114.68074	30.508324	39.156631	114.771317	32.203295	15.1741425	114.7260285	-82.987077	8.9648775	106.3552555
-36.88884	0.93524	107.81665	-25.364981	12.095712	110.326973	33.873634	-8.834357	114.412216	30.177481	39.211742	115.101372	32.0255575	15.1886925	114.756794	-82.7555195	9.0027315	105.897152
-37.318657	1.369167	107.665405	-25.251043	12.160486	110.293259	33.890198	-8.822556	114.191757	30.64712	39.026978	114.952293	32.268659	15.102211	114.572025	-82.770745	9.218761	106.014493
-37.690128	1.845509	107.767761	-25.107315	12.192483	110.356476	33.930164	-8.790628	114.000336	30.747271	39.021183	115.022614	32.3387175	15.1152775	114.511475	-82.5533475	9.2696885	106.201477
-38.167923	2.312511	107.828018	-25.121174	12.398479	110.46907	33.956009	-8.740131	113.877342	30.859289	39.053917	115.117775	32.407649	15.156893	114.4975585	-82.649997	9.640065	106.4405815
-38.727398	2.784991	107.893028	-24.935604	12.481137	110.550964	33.955589	-8.682661	113.828552	30.936646	39.102715	115.163376	32.4461175	15.210027	114.495964	-82.3173255	9.752247	106.605964
-39.258446	3.204864	108.074593	-24.918097	12.667706	110.691132	33.939808	-8.636749	113.79715	31.007116	39.142979	115.147232	32.473462	15.253115	114.472191	-82.309656	10.082297	106.910073
-39.958782	3.748881	108.391747	-24.860353	12.818162	110.871422	33.903236	-8.62961	113.833656	31.066057	39.162407	115.022697	32.4846465	15.2663985	114.4281765	-82.2053525	10.3699255	107.3146675
-40.887447	4.34232	108.934891	-24.858723	13.065258	111.146141	33.817055	-8.669851	113.999489	31.145033	39.125748	114.584625	32.481044	15.2279485	114.292057	-82.19849	10.9025675	108.000225
-41.522362	4.685537	109.373619	-24.840555	13.14164	111.343857	33.755772	-8.735469	114.174034	31.198189	39.066536	114.183044	32.4769805	15.1655335	114.178539	-82.1580905	11.1177465	108.509175
-42.156116	5.067656	109.837875	-24.826944	13.158232	111.571815	33.735645	-8.829987	114.326302	31.192478	38.987419	113.784775	32.4640615	15.078716	114.0555385	-82.1179495	11.237748	109.0880915
-42.739429	5.411062	110.268845	-24.834827	13.114662	111.798309	33.77916	-8.970599	114.407471	31.151585	38.849182	113.418259	32.4653725	14.9392915	113.912865	-82.1350265	11.2900325	109.683753
-43.340294	5.746243	110.586838	-24.838976	13.023877	111.962875	33.792641	-9.106788	114.590515	30.712387	38.897789	113.267372	32.252514	14.8955005	113.9289435	-81.930466	11.1522535	109.9968065
-43.910217	6.129127	110.730431	-24.843273	12.857884	111.999168	33.758469	-9.254124	114.784958	30.682272	38.7281	112.988022	32.2203705	14.736988	113.88649	-81.9069165	10.97878	110.111846
-44.502155	6.55334	110.647346	-24.848019	12.691236	111.916885	33.7607	-9.427253	114.932884	30.664877	38.531815	112.786743	32.2127885	14.552281	113.8598135	-81.9088265	10.830191	109.9739565
-45.294388	7.253991	110.356606	-24.840681	12.482825	111.695496	33.764748	-9.687236	114.999008	30.703508	38.274403	112.506081	32.234128	14.2935835	113.7525445	-81.91549	10.6720665	109.6384475
-45.775692	7.836805	110.23848	-24.787682	12.401903	111.568916	33.742512	-9.807977	115.005089	30.780495	38.127495	112.29966	32.2615035	14.159759	113.6523745	-81.8368675	10.644047	109.4854575
-46.21899	8.451796	110.28463	-24.657648	12.377724	111.542892	33.771252	-9.919877	114.978386	30.891106	37.982094	112.022522	32.331179	14.0311085	113.500454	-81.646475	10.7243395	109.58533
-46.625034	9.221341	110.510841	-24.510607	12.418082	111.624825	33.839802	-10.018914	114.944839	31.040642	37.873299	111.736725	32.440222	13.9271925	113.340782	-81.461436	10.9089715	109.908868
-46.996628	10.078032	110.872673	-24.310083	12.454965	111.850594	33.944527	-10.108919	114.886215	31.179232	37.767071	111.453781	32.5618795	13.829076	113.169998	-81.1820455	11.080854	110.53119
-47.301208	10.987123	111.442245	-24.153475	12.523249	112.209961	34.002785	-10.159967	114.802025	31.291243	37.667389	111.225632	32.647014	13.753711	113.0138285	-80.953964	11.292787	111.4060935
-47.588619	11.939171	112.140823	-24.017857	12.567841	112.679245	34.066853	-10.169714	114.656998	31.368717	37.633709	111.159172	32.717785	13.7319975	112.908085	-80.753499	11.4036845	112.450405
-47.877155	13.47118	113.244888	-23.912172	12.578632	113.474609	34.095428	-10.111738	114.549622	31.386316	37.692467	111.293045	32.740872	13.7903645	112.9213335	-80.565216	11.3668995	114.0278845
-48.029484	14.571877	113.814415	-23.934238	12.566636	113.953003	34.088261	-10.073009	114.452049	31.361309	37.80011	111.454544	32.724785	13.8635505	112.9532965	-80.593261	11.2697215	114.9527095
-48.132507	15.633803	114.26709	-24.002892	12.558621	114.278137	34.077843	-10.067792	114.317215	31.252438	37.888821	111.678299	32.6651405	13.9105145	112.997757	-80.6709245	11.2067275	115.558517
-48.223835	16.748814	114.506401	-24.135441	12.511545	114.490021	33.941006	-10.023226	114.176353	31.09692	37.949718	111.886681	32.518963	13.963246	113.031517	-80.789845	11.059844	115.948525
-48.17989	17.883968	114.643082	-24.342875	12.470509	114.532265	33.788223	-9.999751	113.912155	30.906191	38.021721	112.022255	32.347207	14.010985	112.967205	-81.032957	10.930033	116.097325
-48.138687	18.960037	114.575539	-24.533964	12.433135	114.434792	33.617096	-9.982033	113.634964	30.723864	38.092201	112.099541	32.17048	14.055084	112.8672525	-81.238408	10.811186	116.0023315
-47.992092	20.041954	114.338341	-24.747019	12.440594	114.211205	33.460251	-10.007019	113.303482	30.55645	38.137253	112.144699	32.0083505	14.065117	112.7240905	-81.5023885	10.816071	115.6983195
-47.669453	21.748428	113.694679	-25.015917	12.460242	113.720764	33.157806	-10.060566	113.045975	30.413187	38.183815	112.038788	31.7854965	14.0616245	112.5423815	-81.8173305	10.8588595	114.8991465
-47.362183	22.866062	113.264488	-25.184774	12.492261	113.35157	33.009052	-10.182037	112.808418	30.379864	38.211292	111.870941	31.694458	14.0146275	112.3396795	-82.064006	10.9698945	114.3634605
-46.901638	23.91855	112.766685	-25.268713	12.50337	112.98542	32.838051	-10.28281	112.680756	30.407152	37.639309	111.69313	31.6226015	13.6782495	112.186943	-82.1600275	11.3284905	113.783897
-46.470787	25.009037	112.246178	-25.308865	12.469692	112.591362	32.734398	-10.421067	112.581673	30.414694	37.562943	111.455627	31.574546	13.570938	112.01865	-82.192276	11.368446	113.164074
-45.873291	26.07803	111.771355	-25.361889	12.431785	112.250877	32.675011	-10.594329	112.42511	30.431524	37.517475	111.242416	31.5532675	13.461573	111.833763	-82.2770455	11.401997	112.667991
-45.274055	27.138201	111.397507	-25.41069	12.370429	111.961807	32.605972	-10.725594	112.282166	30.451473	37.469231	111.0662	31.5287225	13.3718185	111.674183	-82.3501025	11.3690395	112.249431
-44.575176	28.162102	111.082756	-25.428307	12.344494	111.694504	32.570301	-10.824495	112.094566	30.464691	37.399876	110.919487	31.517496	13.2876905	111.5070265	-82.37411	11.4012975	111.8819815
-43.44257	29.742559	110.798668	-25.471983	12.278964	111.404465	32.491985	-10.952392	111.787865	30.443747	37.376331	110.806694	31.467866	13.2119695	111.2972795	-82.411832	11.3459585	111.5116505
-42.636955	30.791552	110.6595	-25.511381	12.204177	111.255302	32.461105	-10.986172	111.590942	30.421057	37.387051	110.815849	31.441081	13.2004395	111.2033955	-82.463843	11.2079145	111.3072085
-41.778053	31.78764	110.514961	-25.576126	12.157215	111.112366	32.402153	-10.992516	111.480057	30.388075	37.383259	110.856224	31.395114	13.1953715	111.1681405	-82.547366	11.1190585	111.0565915
-40.897049	32.82238	110.3451	-25.615305	12.127555	110.913559	32.36034	-11.018783	111.366425	30.353931	37.38364	110.942551	31.3571355	13.1824285	111.154488	-82.5877455	11.0726815	110.67263
-40.003277	33.859711	110.194191	-25.704346	12.07056	110.744652	32.317688	-11.051104	111.248764	30.320021	37.372421	111.072884	31.3188545	13.1606585	111.160824	-82.7275465	10.9804615	110.32848
-39.025013	34.83094	110.004745	-25.813255	12.054441	110.523773	32.267021	-11.101353	111.107002	30.283335	37.355949	111.220825	31.275178	13.127298	111.1639135	-82.901688	10.981584	109.8836325
-38.073475	35.82045	109.804298	-25.89476	12.022683	110.251617	32.217682	-11.137303	111.016739	30.248938	37.342644	111.371979	31.23331	13.1026705	111.194359	-83.02283	10.9426955	109.308875
-36.547909	37.233353	109.506157	-26.047686	12.02795	109.829079	32.114506	-11.151418	110.847916	30.207151	37.3675	111.692551	31.1608285	13.108041	111.2702335	-83.2562005	10.947859	108.3879245
-35.498714	38.13488	109.406021	-26.136515	12.048505	109.542099	32.075237	-11.143455	110.735085	30.202602	37.407494	111.924072	31.1389195	13.1320195	111.3295785	-83.4119495	10.9649905	107.7546195
-34.512413	39.003979	109.375237	-26.188969	12.080147	109.288826	32.065224	-11.123766	110.654579	30.202732	37.434078	112.155746	31.133978	13.155156	111.4051625	-83.511916	11.005138	107.1724895
-33.40176	39.807217	109.331345	-26.266607	12.098762	109.039017	32.057964	-11.092395	110.590363	30.202473	37.483215	112.479614	31.1302185	13.19541	111.5349885	-83.6634325	11.002114	106.5430455
-32.355602	40.554874	109.310783	-26.340405	12.140079	108.761421	32.070919	-11.063153	110.562447	30.15868	38.080936	112.782738	31.1147995	13.5088915	111.6725925	-83.7956095	10.7712665	105.8502495
-31.340313	41.244545	109.355011	-26.376348	12.143664	108.48333	32.060677	-11.028075	110.518417	30.155176	38.154732	113.109146	31.1079265	13.5633285	111.8137815	-83.8606225	10.7239995	105.1528785
-30.317629	41.894043	109.502174	-26.401407	12.171134	108.277809	32.076359	-10.985668	110.376488	30.152304	38.231945	113.42424	31.1143315	13.6231385	111.900364	-83.9171455	10.7191295	104.655254
-28.854778	42.646294	109.868065	-26.388403	12.231195	108.190155	32.109119	-10.852898	110.206863	30.166323	38.346203	113.730453	31.137721	13.7466525	111.968658	-83.914527	10.7157375	104.411652
-28.035143	43.140285	110.144127	-26.300398	12.336662	108.239899	32.168762	-10.778162	110.135506	30.229469	38.42823	113.837921	31.1991155	13.825034	111.9867135	-83.7999115	10.84829	104.4930845
-27.082781	43.570518	110.253693	-26.227173	12.478086	108.319786	32.230404	-10.704914	110.146477	30.307585	38.526699	113.893272	31.2689945	13.9108925	112.0198745	-83.7233405	11.0452795	104.6196975
-26.128174	43.852703	110.288284	-26.196522	12.591269	108.419678	32.285759	-10.649793	110.221252	30.391127	38.59586	113.908066	31.338443	13.9730335	112.064659	-83.731487	11.2095045	104.774697
-25.071726	43.985992	110.214447	-26.164364	12.70632	108.548012	32.309418	-10.618155	110.317955	30.440777	38.660519	113.907639	31.3750975	14.021182	112.112797	-83.7038255	11.391458	104.983227
-24.393286	44.121937	110.404549	-26.142952	12.762414	108.687553	32.329376	-10.615077	110.379616	30.482821	38.694153	113.917076	31.4060985	14.039538	112.148346	-83.6920025	11.48529	105.22676
-23.510342	44.073589	110.478912	-26.130671	12.778335	108.868233	32.329998	-10.625792	110.477432	30.527269	38.714157	113.912926	31.4286335	14.0441825	112.195179	-83.6899755	11.5124875	105.541287
-22.445158	44.022259	110.729836	-26.141914	12.775917	109.143593	32.297066	-10.63778	110.67765	30.529026	38.716595	113.909317	31.413046	14.0394075	112.2934835	-83.696874	11.5124265	105.9937025
-21.541546	43.739761	110.712265	-26.204124	12.771234	109.317291	32.261936	-10.653547	110.799561	30.509577	38.725971	113.930428	31.3857565	14.036212	112.3649945	-83.7940045	11.506256	106.2695875
-20.912031	43.484211	110.850868	-26.296913	12.772618	109.449471	32.232059	-10.658387	110.853638	30.453453	38.753719	113.973846	31.342756	14.047666	112.413742	-83.936582	11.49757	106.4852
-20.519564	43.236248	111.051857	-26.349882	12.793088	109.56813	32.166084	-10.626986	110.919426	30.381155	38.772743	114.015579	31.2736195	14.0728785	112.4675025	-83.9733835	11.5132975	106.6687575
-19.948639	42.889656	111.105766	-26.401722	12.814206	109.653854	32.129704	-10.585676	110.928894	30.304995	38.807198	114.032982	31.2173495	14.110761	112.480938	-84.0207935	11.517651	106.82677
-19.198982	42.407616	111.031929	-26.467831	12.854397	109.773163	32.072075	-10.527132	110.994461	30.253433	38.852379	114.017105	31.162754	14.1626235	112.505783	-84.098416	11.5461705	107.040543
-18.818716	41.970516	111.063446	-26.510212	12.933501	109.905663	32.022873	-10.488499	111.045372	30.217854	38.891048	113.987541	31.1203635	14.2012745	112.5164565	-84.1407875	11.6657275	107.2948695
-18.129652	41.220821	111.093437	-26.543976	13.08597	110.18586	31.958727	-10.477591	111.113335	30.190298	38.925819	113.861801	31.0745125	14.224114	112.487568	-84.1624645	11.947826	107.884152
-17.806866	40.603504	111.176315	-26.526854	13.169219	110.438171	31.886309	-10.480456	111.142906	30.204651	38.94714	113.748848	31.04548	14.233342	112.445877	-84.099188	12.105096	108.430465
-17.500854	39.964577	111.238434	-26.553675	13.252987	110.643074	31.832621	-10.517598	111.116669	30.203629	38.96212	113.642792	31.018125	14.222261	112.3797305	-84.125475	12.283713	108.9064175
-17.213696	39.305939	111.280457	-26.565287	13.312803	110.794464	31.768158	-10.557234	111.090874	30.189503	38.983681	113.488678	30.9788305	14.2132235	112.289776	-84.1094045	12.4123825	109.299152
-16.961735	38.584743	111.213852	-26.599529	13.409204	110.899605	31.686665	-10.567812	111.0327	30.165022	39.010426	113.295174	30.9258435	14.221307	112.163937	-84.1249015	12.597101	109.635273
-16.701244	37.898197	110.993515	-26.591784	13.501353	110.881248	31.607426	-10.572197	110.928711	30.136595	38.983456	113.044334	30.8720105	14.2056295	111.9865225	-84.0555785	12.7970765	109.7759735
-16.445137	37.202789	110.694839	-26.579725	13.603968	110.829338	31.548792	-10.572374	110.799408	30.106514	38.947384	112.689987	30.827653	14.187505	111.7446975	-83.987103	13.020431	109.9139785
-16.193243	36.094753	110.19603	-26.503254	13.709482	110.72979	31.481552	-10.592803	110.586182	30.038256	38.935276	112.041618	30.759904	14.1712365	111.3139	-83.766412	13.2477275	110.14568
-15.991545	35.342869	109.903358	-26.405325	13.774659	110.72657	31.474701	-10.621172	110.433769	29.99402	38.889477	111.600204	30.7343605	14.1341525	111.0169865	-83.5450105	13.4151655	110.4361535
-15.788177	34.568417	109.704628	-26.305359	13.751274	110.770622	31.480402	-10.672257	110.312607	29.972454	38.8624	111.162605	30.726428	14.0950715	110.737606	-83.337146	13.4074765	110.803638
-15.587955	33.831451	109.569778	-26.199678	13.721144	110.858246	31.49445	-10.740901	110.208008	29.940414	38.826725	110.800591	30.717432	14.042912	110.5042995	-83.116788	13.399376	111.2121925
-15.314857	33.116112	109.506393	-26.123205	13.658857	110.946098	31.535408	-10.82613	110.07103	29.915073	38.742558	110.533501	30.7252405	13.958214	110.3022655	-82.9716505	13.3595	111.5899305
-15.07535	32.387932	109.532288	-26.050325	13.594135	111.04007	31.513983	-10.879696	110.009109	29.905869	38.722931	110.329201	30.709926	13.9216175	110.169155	-82.810576	13.2666525	111.910985
-14.850041	31.684759	109.588577	-26.013189	13.494487	111.128662	31.467983	-10.878144	109.958412	29.869301	38.722404	110.234901	30.668642	13.92213	110.0966565	-82.69502	13.066844	112.1606675
-14.430089	30.676437	109.706352	-26.021132	13.435631	111.145546	31.448841	-10.834065	109.664597	29.78093	38.793739	110.284248	30.6148855	13.979837	109.9744225	-82.6571495	12.891425	112.3166695
-14.112438	30.012836	109.818695	-26.066156	13.36284	111.176086	31.383461	-10.718122	109.525505	29.719883	38.913528	110.386421	30.551672	14.097703	109.955963	-82.683984	12.627977	112.396209
-13.802343	29.420671	109.89872	-26.132723	13.367345	111.143257	31.322765	-10.584754	109.371635	29.631689	39.033131	110.586319	30.477227	14.2241885	109.978977	-82.742673	12.5105015	112.307537
-13.449852	28.814507	110.030533	-26.184416	13.402791	111.15757	31.282923	-10.418956	109.225342	29.571802	39.180138	110.803413	30.4273625	14.380591	110.0143775	-82.7961945	12.424991	112.3007625
-13.100327	28.156778	110.145737	-26.292622	13.458525	111.194267	31.211191	-10.268627	109.128738	29.530415	39.324902	111.0811	30.370803	14.5281375	110.104919	-82.956047	12.3889125	112.283615
-12.689579	27.522108	110.248352	-26.388908	13.541119	111.247421	31.143036	-10.137384	109.051476	29.489914	39.448502	111.327675	30.316475	14.655559	110.1895755	-83.094291	12.426679	112.3052665
-12.269802	26.832861	110.368835	-26.444193	13.650474	111.331917	31.065014	-10.040481	109.053734	29.478836	39.527855	111.538002	30.271925	14.743687	110.295868	-83.160311	12.557261	112.367966
-11.538213	25.838661	110.473862	-26.603678	13.811472	111.459099	30.949953	-9.943794	109.16481	29.469828	39.613407	111.79615	30.2098905	14.8348065	110.48048	-83.4172465	12.7881375	112.437718
-11.085847	25.088829	110.501541	-26.702074	13.878986	111.443756	30.887703	-9.910233	109.295151	29.457367	39.627354	111.99279	30.172535	14.8585605	110.6439705	-83.576683	12.8994115	112.2435415
-10.588123	24.308352	110.491203	-26.841604	13.929081	111.415985	30.791559	-9.877064	109.426453	29.437304	39.665783	112.141098	30.1144315	14.8943595	110.7837755	-83.7976395	12.9638025	112.0481945
-10.085465	23.498425	110.446129	-26.965296	13.978401	111.314651	30.691439	-9.827431	109.529541	29.374105	39.684711	112.312737	30.032772	14.92864	110.921139	-83.963364	13.028162	111.708163
-9.564994	22.688368	110.384476	-27.058115	13.930403	111.304924	30.615198	-9.784586	109.672615	29.294945	39.709988	112.395645	29.9550715	14.962701	111.03413	-84.0713015	12.898105	111.575718
-9.035621	21.803545	110.370049	-27.154333	13.908796	111.312317	30.570095	-9.756593	109.858704	29.242601	39.713879	112.483871	29.906348	14.978643	111.1712875	-84.215014	12.838949	111.4533465
-8.482314	20.903086	110.433258	-27.243784	13.869368	111.390495	30.540821	-9.746451	110.089561	29.215218	39.691216	112.62381	29.8780195	14.9723825	111.3566855	-84.3655875	12.7663535	111.4243045
-7.648077	19.490866	110.708191	-27.300245	13.731053	111.603317	30.561777	-9.795414	110.606636	29.19908	39.61985	112.886429	29.8804285	14.912218	111.7465325	-84.4809185	12.549888	111.4601015
-7.058931	18.539223	110.946976	-27.374989	13.646841	111.747787	30.593437	-9.849871	111.046112	29.233074	39.560219	113.139725	29.9132555	14.855174	112.0929185	-84.6632335	12.438508	111.4026555
-6.507495	17.51898	111.194229	-27.458921	13.546356	111.854996	30.647129	-9.885136	111.539772	29.28743	39.50238	113.514122	29.9672795	14.808622	112.526947	-84.8851215	12.28409	111.183045
-5.930662	16.521368	111.45092	-27.559025	13.428486	111.762955	30.695004	-9.911277	112.141418	29.338104	39.471069	113.972389	30.016554	14.779896	113.0569035	-85.134604	12.077076	110.4690065
-5.429782	15.466301	111.672821	-27.752029	13.337247	111.503578	30.731222	-9.926608	112.730431	29.348778	39.488602	114.518654	30.04	14.780997	113.6245425	-85.544058	11.893497	109.3826135
-4.933348	14.439355	111.754395	-27.937063	13.241696	111.106514	30.724981	-9.912609	113.264343	29.277124	39.500904	114.982201	30.0010525	14.7941475	114.123272	-85.8751785	11.6892445	108.089756
-4.516085	13.354439	111.73645	-28.109539	13.139528	110.729553	30.686245	-9.864285	113.680794	29.156818	39.492188	115.274368	29.9215315	14.8139515	114.477581	-86.1406095	11.4651045	106.981525
-3.890693	11.731092	111.672447	-28.191721	12.991138	110.345718	30.670967	-9.756513	113.963905	29.000652	39.523983	115.398552	29.8358095	14.883735	114.6812285	-86.2192515	11.098541	106.0102075
-3.573094	10.651896	111.59948	-28.174486	12.924205	110.241745	30.743847	-9.721097	114.075577	28.954268	39.57156	115.321991	29.8490575	14.9252315	114.698784	-86.1980295	10.9231785	105.784706
-3.312052	9.541392	111.590508	-28.086927	12.846936	110.205482	30.830448	-9.654314	114.186188	28.932631	39.596886	115.217148	29.8815395	14.971286	114.701668	-86.0553935	10.722586	105.709296
-3.144762	8.419776	111.655128	-28.033569	12.768137	110.285736	30.960396	-9.619381	114.316925	28.941023	39.613586	115.140465	29.9507095	14.9971025	114.728695	-86.0178475	10.5391715	105.842777
-3.081203	7.284891	111.7836	-27.92672	12.708296	110.398636	31.090515	-9.614371	114.510498	28.957468	39.643772	115.093613	30.0239915	15.0147005	114.8020555	-85.8774315	10.4018915	105.9952165
-3.137456	6.193908	111.926361	-27.852552	12.661335	110.55983	31.205591	-9.591309	114.739479	28.983038	39.664852	115.061554	30.0943145	15.0367715	114.9005165	-85.7994185	10.2858985	106.2191435
-3.247506	5.086809	112.088394	-27.820496	12.608425	110.760757	31.288456	-9.578137	114.964294	29.008739	39.686737	115.054703	30.1485975	15.0543	115.0094985	-85.7895895	10.16255	106.5120155
-3.595093	3.480298	112.406227	-27.744621	12.535933	111.047874	31.407314	-9.555995	115.285889	29.036167	39.751659	115.086075	30.2217405	15.097832	115.185982	-85.7109825	9.974034	106.909766
-3.940325	2.418783	112.570641	-27.753777	12.494316	111.267349	31.464207	-9.507983	115.498283	29.038116	39.796535	115.095016	30.2511615	15.144276	115.2966495	-85.7587155	9.844356	107.2380485
-4.311631	1.408429	112.719765	-27.706173	12.443766	111.456856	31.532249	-9.468662	115.671448	29.012199	39.825527	115.123581	30.272224	15.1784325	115.3975145	-85.68457	9.7090995	107.5161975
-4.777384	0.411965	112.840202	-27.66819	12.414181	111.62944	31.598394	-9.402964	115.809082	28.999897	39.856991	115.026474	30.2991455	15.2270135	115.417778	-85.6355255	9.6013485	107.841102
-5.289818	-0.531673	112.958778	-27.624983	12.386549	111.786179	31.70121	-9.341117	115.886414	28.97464	39.9151	114.913605	30.337925	15.2869915	115.4000095	-85.587891	9.4861065	108.1723485
-5.869282	-1.44551	113.042831	-27.542063	12.364836	111.935516	31.813908	-9.274059	115.955643	28.962061	39.959908	114.756668	30.3879845	15.3429245	115.3561555	-85.4721105	9.3867475	108.5148765
-6.480639	-2.317949	113.116432	-27.458075	12.362567	112.12262	31.931198	-9.198977	115.989067	28.976124	40.020573	114.548508	30.453661	15.410798	115.2687875	-85.369811	9.314336	108.9764525
-7.525113	-3.543493	113.282097	-27.273502	12.378588	112.479057	32.139473	-9.112767	115.929916	29.018827	40.100964	114.346542	30.57915	15.4940985	115.138229	-85.126154	9.2630775	109.819885
-8.330696	-4.178778	113.441917	-27.155125	12.379775	112.766907	32.267265	-9.042608	115.841743	29.049345	40.154617	114.31826	30.658305	15.5560045	115.0800015	-84.968555	9.2035455	110.4538125
-9.048759	-4.969646	113.425491	-27.013662	12.392884	113.146278	32.349735	-8.948292	115.735123	29.114977	40.22023	114.350891	30.732356	15.635969	115.043007	-84.75968	9.149799	111.249549
-9.837929	-5.597814	113.458992	-26.8776	12.365499	113.543762	32.461365	-8.867121	115.521942	29.21933	40.314575	114.441933	30.8403475	15.723727	114.9819375	-84.5955475	9.007271	112.1055865
-10.610103	-6.234185	113.406883	-26.760429	12.350183	113.948013	32.560986	-8.763866	115.271172	29.286394	40.428337	114.64782	30.92369	15.8322355	114.959496	-84.444548	8.8681305	112.93653
-11.439507	-6.825057	113.368393	-26.607204	12.34114	114.361214	32.650368	-8.622093	114.998718	29.340977	40.542458	114.91256	30.9956725	15.9601825	114.955639	-84.2100805	8.7220975	113.766789
-12.26788	-7.377999	113.263229	-26.503086	12.37274	114.686714	32.743759	-8.488993	114.700211	29.392866	40.675194	115.219368	31.0683125	16.0931005	114.9597895	-84.0744845	8.6523795	114.4136385
-13.560698	-8.223174	113.151863	-26.394314	12.464406	115.095184	32.874985	-8.246376	114.354874	29.444895	40.863426	115.652153	31.15994	16.308525	115.0035135	-83.948568	8.620287	115.1868545
-14.445604	-8.788393	113.153061	-26.318237	12.546296	115.191063	32.931881	-8.108208	114.203979	29.501476	40.97356	115.809334	31.2166785	16.432676	115.0066565	-83.8531525	8.659916	115.3754695
-15.310793	-9.351974	113.159439	-26.286993	12.656434	115.349136	32.989769	-8.021268	114.123466	29.551119	41.035339	115.885101	31.270444	16.5070355	115.0042835	-83.84443	8.8058325	115.6939885
-16.213423	-9.922538	113.204636	-26.254734	12.773111	115.367058	33.042953	-8.005669	114.123489	29.622341	41.04348	115.807487	31.332647	16.5189055	114.965488	-83.842115	9.0273165	115.768628
-17.080536	-10.551036	113.333427	-26.186949	12.793377	115.348793	33.083496	-8.055346	114.167847	29.667107	41.001938	115.654587	31.3753015	16.473296	114.911217	-83.7491995	9.113458	115.786369
-17.948147	-11.183083	113.489296	-26.128546	12.779197	115.320114	33.115505	-8.134142	114.222672	29.710075	40.886383	115.452934	31.41279	16.3761205	114.837803	-83.669882	9.1822735	115.802425
-18.725197	-11.863676	113.622299	-26.024107	12.666898	115.243149	33.149948	-8.249266	114.318832	29.750088	40.716972	115.199867	31.450018	16.233853	114.7593495	-83.498232	9.099943	115.7269485
-19.992519	-12.861858	113.88279	-25.966661	12.432187	115.238846	33.224384	-8.492755	114.516655	29.808971	40.43103	114.887772	31.5166775	15.9691375	114.7022135	-83.4499995	8.8952365	115.7754785
-20.790352	-13.519174	114.09478	-25.915501	12.209274	115.2145	33.283886	-8.663246	114.684082	29.850874	40.259804	114.68512	31.56738	15.798279	114.684601	-83.398382	8.620269	115.744399
-21.51664	-14.123932	114.276108	-25.858599	11.974873	115.178337	33.346905	-8.842572	114.860085	29.879948	40.057556	114.482903	31.6134265	15.607492	114.671494	-83.3306245	8.342254	115.68518
-22.297571	-14.729233	114.444473	-25.806566	11.724264	115.143776	33.426842	-9.044992	115.04557	29.88677	39.8326	114.268639	31.656806	15.393804	114.6571045	-83.269938	8.054724	115.6304475
-23.020569	-15.305317	114.67588	-25.751396	11.458681	115.101608	33.506115	-9.251933	115.22319	29.900507	39.631618	114.011658	31.703311	15.1898425	114.617424	-83.206103	7.7275195	115.585792
-23.773064	-15.823152	114.9328	-25.699543	11.178782	115.080055	33.618771	-9.477539	115.403725	29.923456	39.396992	113.757561	31.7711135	14.9597265	114.580643	-83.1701995	7.3978375	115.579467
-24.482979	-16.260876	115.221855	-25.666136	10.937056	115.067123	33.669899	-9.658829	115.653679	29.935619	39.136108	113.580452	31.802759	14.7386395	114.6170655	-83.135031	7.1354725	115.5171805
-25.546551	-16.814976	115.566429	-25.570879	10.508383	115.085892	33.841648	-10.039052	115.950775	30.032841	38.775379	113.285492	31.9372445	14.3681635	114.6181335	-83.0790025	6.6486025	115.5536505
-26.191813	-17.173193	115.679001	-25.505253	10.209569	115.127098	33.90823	-10.255304	116.143227	30.116013	38.543453	113.16153	32.0121215	14.1440745	114.6523785	-83.0226275	6.2750635	115.6018175
-26.814434	-17.381887	115.712524	-25.413853	9.912632	115.143501	34.026829	-10.487312	116.164482	30.200628	38.346626	113.098572	32.1137285	13.929657	114.631527	-82.9414345	5.895607	115.655475
-27.439377	-17.539503	115.646729	-25.310022	9.601498	115.185593	34.122585	-10.690684	116.198219	30.281645	38.181759	113.066849	32.202115	13.7455375	114.632534	-82.822159	5.4574585	115.738652
-28.015957	-17.673319	115.487549	-25.227737	9.336185	115.17482	34.222622	-10.85439	116.138206	30.345037	38.0452	113.061729	32.2838295	13.595405	114.5999675	-82.7393035	5.076965	115.7496725
-28.552277	-17.684174	115.27494	-25.149822	9.095255	115.147339	34.289543	-10.956965	116.028717	30.38829	37.954826	113.103355	32.3389165	13.4989305	114.566036	-82.6385605	4.6915795	115.728642
-29.12175	-17.642986	115.008308	-25.061142	8.864725	115.134644	34.398048	-11.045803	115.835037	30.410618	37.885849	113.1492	32.404333	13.420023	114.4921185	-82.526617	4.309427	115.7771695
-29.821974	-17.455124	114.629623	-24.980978	8.664468	115.067841	34.467571	-11.056689	115.599594	30.404373	37.851505	113.19165	32.435972	13.397408	114.395622	-82.397928	3.931528	115.74006
-30.279949	-17.207117	114.51815	-24.906202	8.599058	115.028702	34.532318	-11.082318	115.448776	30.386305	37.808411	113.149689	32.4593115	13.3630465	114.2992325	-82.2717155	3.8350695	115.7581715
-30.710257	-16.929699	114.487671	-24.917177	8.595877	115.034615	34.577637	-11.132018	115.361534	30.387169	37.766674	113.06752	32.482403	13.317328	114.214527	-82.316757	3.874426	115.854703
-31.090664	-16.611835	114.528831	-24.782675	8.531997	114.920616	34.670147	-11.265244	115.271568	30.392292	37.689411	112.926552	32.5312195	13.2120835	114.09906	-82.0965695	3.8519105	115.742172
-31.436337	-16.303593	114.599541	-24.74988	8.51739	114.854881	34.694664	-11.413673	115.271782	30.403578	37.520306	112.699852	32.549121	13.0533165	113.985817	-82.048881	3.9814635	115.723945
-31.763521	-15.926395	114.604858	-24.719671	8.448006	114.740311	34.707539	-11.575029	115.285515	30.436832	37.303112	112.507286	32.5721855	12.8640415	113.8964005	-82.0115275	4.0319705	115.5842215
-32.034988	-15.539953	114.520409	-24.668724	8.309372	114.574745	34.687073	-11.742749	115.299522	30.440924	37.048485	112.341286	32.5639985	12.652868	113.820404	-81.9014465	3.965876	115.329086
-32.36293	-14.926534	114.257599	-24.583544	7.996706	114.36869	34.71312	-12.061253	115.167427	30.466587	36.659782	112.186958	32.5898535	12.2992645	113.6771925	-81.7569415	3.6941475	115.0601875
-32.439438	-14.494896	114.062584	-24.541092	7.775122	114.291092	34.675358	-12.213383	115.112617	30.491833	36.407841	112.256012	32.5835955	12.097229	113.6843145	-81.6657795	3.453015	114.8978695
-32.59322	-14.028162	113.912796	-24.562857	7.629042	114.398918	34.676682	-12.357165	115.031433	30.537579	36.188313	112.381744	32.6071305	11.915574	113.7065885	-81.7328445	3.34251	115.0912475
-32.69775	-13.526112	113.832977	-24.472279	7.435148	114.469589	34.690113	-12.500833	114.930687	30.580435	36.047142	112.657547	32.635274	11.7731545	113.794117	-81.579832	3.0971415	115.145061
-32.649433	-13.019922	113.799271	-24.493317	7.382738	114.753639	34.628632	-12.528114	114.929794	30.625263	35.950714	113.046646	32.6269475	11.7113	113.98822	-81.6135815	3.054176	115.519058
-32.632401	-12.432159	113.6987	-24.438179	7.344364	114.900032	34.566002	-12.518929	114.957359	31.091965	35.722187	113.26696	32.8289835	11.601629	114.1121595	-81.7053415	3.087099	115.6879045
-32.507645	-11.858377	113.527695	-24.4991	7.381288	115.053467	34.503777	-12.498581	114.953163	30.757374	35.886314	113.900818	32.6305755	11.6938665	114.4269905	-81.6287755	3.0687095	115.6799435
-32.396038	-11.030986	113.164207	-24.56497	7.501837	115.235016	34.395752	-12.386254	114.950882	31.208303	35.760269	114.454826	32.8020275	11.6870075	114.702854	-81.9319675	3.3166665	115.767178
-32.219826	-10.548219	112.848785	-24.627916	7.644249	115.31134	34.343674	-12.227028	114.95031	30.816191	36.053093	115.169571	32.5799325	11.9130325	115.0599405	-81.8357645	3.3754655	115.5627395
-32.043846	-10.157591	112.51049	-24.712234	7.788345	115.328827	34.328312	-12.064261	114.978027	30.781731	36.208843	115.721848	32.5550215	12.072291	115.3499375	-81.9794895	3.504399	115.3077165
-31.856981	-9.822345	112.169563	-24.755039	7.973893	115.293823	34.34671	-11.874973	115.049568	30.73341	36.396328	116.171249	32.54006	12.2606775	115.6104085	-82.050138	3.6871085	114.9772375
-31.640858	-9.591537	111.83075	-24.817255	8.139615	115.1744	34.378513	-11.72157	115.165939	30.670536	36.61351	116.440331	32.5245245	12.44597	115.803135	-82.1590345	3.83326	114.545665
-31.505075	-9.517109	111.491867	-24.836803	8.325955	114.997925	34.437515	-11.586633	115.268196	31.008833	36.600891	116.462555	32.723174	12.507129	115.8653755	-82.39678	4.144781	114.1304745
-31.354586	-9.568987	111.210823	-24.834013	8.484379	114.773323	34.50547	-11.50175	115.422226	30.611927	36.881256	116.729652	32.5586985	12.689753	116.075939	-82.2267245	4.279005	113.470707
-31.152895	-9.906821	111.041817	-24.813272	8.632666	114.426338	34.567703	-11.45671	115.769173	31.058704	36.744698	116.338577	32.8132035	12.643994	116.053875	-82.4397475	4.621338	112.798801
-31.131918	-10.24574	111.077835	-24.748924	8.700506	114.269325	34.616913	-11.473237	115.990402	30.714083	36.813824	116.248955	32.665498	12.6702935	116.1196785	-82.163346	4.7307185	112.4189715
-31.152258	-10.682428	111.21254	-24.688349	8.703206	114.153908	34.698723	-11.550043	116.263153	30.790159	36.681538	115.903595	32.744441	12.5657475	116.083374	-82.121139	4.8406645	112.224442
-31.176817	-11.180671	111.428436	-24.605158	8.6553	114.084244	34.764805	-11.659403	116.570068	30.874264	36.511726	115.571091	32.8195345	12.4261615	116.0705795	-82.0298505	4.8844385	112.0979085
-31.304533	-11.673466	111.621346	-24.55492	8.575172	114.045631	34.82745	-11.803799	116.892601	31.339109	36.155666	115.037605	33.0832795	12.1759335	115.965103	-82.1931195	4.9744105	112.126159
-31.424967	-12.158384	111.856636	-24.481403	8.462421	113.965073	34.884895	-11.932968	117.254601	31.42178	35.956001	114.650406	33.1533375	12.0115165	115.9525035	-82.1161435	4.9133255	111.9776425
-31.677732	-12.608899	112.049713	-24.466333	8.419096	113.881683	34.940479	-12.035495	117.591431	31.093788	35.957737	114.462486	33.0171335	11.961121	116.0269585	-81.9497995	4.877071	111.7364075
-32.191154	-13.304384	112.253273	-24.389257	8.356692	113.721336	34.985901	-12.122162	117.963455	31.188562	35.767529	113.924347	33.0872315	11.8226835	115.943901	-81.8657455	4.8907005	111.498771
-32.529099	-13.776409	112.334969	-24.360985	8.345757	113.604149	34.997257	-12.124701	118.1455	31.226561	35.722919	113.580414	33.111909	11.799109	115.862957	-81.833879	4.892405	111.345341
-33.01445	-14.198056	112.450645	-24.342369	8.362275	113.51899	35.018784	-12.10923	118.243446	31.264639	35.699715	113.26265	33.1417115	11.7952425	115.753048	-81.8264495	4.9293075	111.284932
-33.565701	-14.572577	112.516769	-24.308859	8.388826	113.448189	35.032505	-12.056812	118.309387	31.276724	35.711159	113.012222	33.1546145	11.8271735	115.6608045	-81.7723325	4.9504785	111.2355735
-34.073139	-14.929446	112.577942	-24.264093	8.44443	113.40374	35.051708	-11.994687	118.343689	31.287134	35.739639	112.799301	33.169421	11.872476	115.571495	-81.697607	5.016384	111.235985
-34.610672	-15.156263	112.671028	-24.222105	8.505434	113.409248	35.073765	-11.876012	118.366386	31.294447	35.797428	112.651047	33.184106	11.960708	115.5087165	-81.628316	5.05016	111.3097795
-35.238586	-15.305449	112.809814	-24.191969	8.559889	113.503731	35.104801	-11.752942	118.368042	31.293329	35.878166	112.527695	33.199065	12.062612	115.4478685	-81.583003	5.057166	111.5595935
-36.272121	-15.453212	113.138794	-24.138664	8.680429	113.735817	35.158947	-11.55302	118.401405	31.267405	36.029106	112.373589	33.213176	12.238043	115.387497	-81.490504	5.122815	112.084137
-37.083851	-15.472322	113.453339	-24.128859	8.736424	113.922585	35.22089	-11.428361	118.443665	31.239319	36.127548	112.218567	33.2301045	12.3495935	115.331116	-81.4878225	5.1232545	112.514054
-37.86507	-15.439285	113.826454	-24.084265	8.797773	114.070419	35.203602	-11.274206	118.607437	31.189653	36.17804	112.028679	33.1966275	12.451917	115.318058	-81.3651575	5.143629	112.82278
-38.618263	-15.348903	114.221428	-24.092079	8.879557	114.203156	35.171803	-11.073751	118.788658	31.108274	36.187214	111.770966	33.1400385	12.5567315	115.279812	-81.3241965	5.2023825	113.1265
-39.396271	-15.101616	114.586914	-24.126295	8.945671	114.286934	35.170681	-10.973562	118.940414	31.042656	36.22271	111.532608	33.1066685	12.624574	115.236511	-81.3592585	5.266768	113.337357
-40.218945	-14.82897	114.895157	-24.153297	8.967333	114.327118	35.154491	-10.851136	119.083443	30.960884	36.220802	111.298462	33.0576875	12.684833	115.1909525	-81.3642815	5.249833	113.4632835
-41.077839	-14.45806	115.124931	-24.170334	8.961722	114.358749	35.096813	-10.740936	119.16288	30.876484	36.221123	110.951576	32.9866485	12.7400935	115.057228	-81.3273165	5.1833505	113.66027
-42.362247	-13.748196	115.502335	-24.202772	8.879919	114.450768	35.082001	-10.633435	119.090439	30.692381	36.263149	110.488487	32.887191	12.814857	114.789463	-81.292735	4.944981	114.112073
-43.108047	-13.187629	115.713898	-24.19985	8.77837	114.548065	35.087822	-10.544957	118.937073	30.552536	36.291134	110.142097	32.820179	12.8730885	114.539585	-81.219879	4.6836515	114.556545
-43.886642	-12.525346	115.976311	-24.206062	8.689161	114.711693	35.170425	-10.543453	118.629005	30.35096	36.370911	109.874329	32.7606925	12.913729	114.251667	-81.1728165	4.464593	115.171719
-44.645206	-11.719943	116.18338	-24.234476	8.636885	114.902435	35.157604	-10.388172	118.390694	30.149973	35.968037	109.761368	32.6537885	12.7899325	114.076031	-81.1227405	4.4838375	115.728839
-45.412861	-10.865611	116.312302	-24.313791	8.560969	115.10965	35.172256	-10.298265	118.043266	29.894384	36.085922	109.704819	32.53332	12.8938285	113.8740425	-81.160902	4.2281095	116.3452575
-46.112995	-9.950552	116.35392	-24.385513	8.522281	115.278503	35.126144	-10.18519	117.725456	29.6612	36.306076	109.651497	32.393672	13.060443	113.6884765	-81.164698	3.984119	116.8685295
-46.780682	-8.899107	116.297279	-24.503799	8.530926	115.368828	35.027988	-10.036224	117.434952	29.441776	36.523827	109.706436	32.234882	13.2438015	113.570694	-81.24248	3.8180505	117.166962
-47.804573	-7.19249	116.150047	-24.714062	8.629631	115.396324	34.801754	-9.757207	117.085037	29.128664	36.864178	109.887146	31.965209	13.5534855	113.4860915	-81.393333	3.7057765	117.3065565
-48.371876	-5.974789	115.98822	-24.856953	8.693434	115.369675	34.721954	-9.666773	116.818298	28.984371	37.069878	109.935669	31.8531625	13.7015525	113.3769835	-81.5670685	3.6853155	117.3623665
-48.887642	-4.595505	115.821434	-25.004848	8.792426	115.324532	34.585068	-9.568836	116.641403	28.872049	37.253841	109.989693	31.7285585	13.8425025	113.315548	-81.7382545	3.7423495	117.333516
-49.446579	-3.239106	115.746643	-25.152155	8.886974	115.277649	34.41853	-9.460329	116.496254	28.786192	37.3946	109.998878	31.602361	13.9671355	113.247566	-81.906671	3.8068125	117.307732
-49.831142	-1.811481	115.768097	-25.238478	8.976277	115.302048	34.231819	-9.338514	116.387344	28.701475	37.496319	109.960648	31.466647	14.0789025	113.173996	-81.943603	3.8736515	117.4301
-50.188454	-0.28625	115.840408	-25.325241	9.043727	115.392242	34.1208	-9.24565	116.237022	28.600874	37.622677	109.976105	31.360837	14.1885135	113.1065635	-82.011319	3.8989405	117.6779205
-50.553425	1.257417	115.951241	-25.336939	9.080059	115.549507	34.065842	-9.166099	116.125763	28.509781	37.714203	110.069443	31.2878115	14.274052	113.097603	-81.9616895	3.886066	118.001411
-50.853031	3.617335	115.930489	-25.369066	9.122073	115.696732	34.109692	-9.093856	115.973724	28.409103	37.847889	110.294662	31.2593975	14.3770165	113.134193	-81.9975295	3.8671295	118.259271
-51.044506	5.272533	115.73671	-25.415543	9.162845	115.675186	34.114285	-9.039542	115.935776	28.360104	37.940819	110.495804	31.2371945	14.4506385	113.21579	-82.0682805	3.8750515	118.134582
-51.161541	6.912345	115.365112	-25.458345	9.202153	115.493866	34.112064	-8.992808	115.856461	28.34729	38.035969	110.659302	31.229677	14.5215805	113.2578815	-82.146367	3.8827255	117.7298505
-51.216377	8.664807	114.946594	-25.478416	9.292598	115.200653	34.042446	-8.968023	115.716843	28.356997	38.12225	110.734924	31.1997215	14.5771135	113.2258835	-82.1565535	4.0080825	117.1754225
-51.272224	10.426	114.581085	-25.5483	9.385622	114.877403	33.928032	-8.944434	115.473328	28.365458	38.196033	110.744736	31.146745	14.6257995	113.109032	-82.243345	4.1454445	116.645774
-51.228535	12.226165	114.248398	-25.57283	9.504377	114.633736	33.802765	-8.943482	115.143524	28.376583	38.233994	110.647621	31.089674	14.645256	112.8955725	-82.235334	4.363498	116.3718995
-51.139534	14.037953	113.966003	-25.582901	9.640623	114.283356	33.682911	-8.939946	114.799461	28.404299	38.292358	110.485878	31.043605	14.676206	112.6426695	-82.209407	4.60504	115.9240425
-50.915848	16.813061	113.499054	-25.615921	9.819163	113.867249	33.489578	-8.933617	114.247345	28.458818	38.388138	110.388222	30.974198	14.7272605	112.3177835	-82.20604	4.9110655	115.4167145
-50.706585	18.719677	113.258377	-25.699186	9.878297	113.654556	33.342884	-8.957168	113.832428	28.474897	38.447708	110.375404	30.9088905	14.74527	112.103916	-82.3072625	5.011324	115.205196
-50.464214	20.628452	113.0271	-25.750538	9.94973	113.333908	33.169426	-8.955281	113.404823	28.473303	38.517303	110.433784	30.8213645	14.781011	111.9193035	-82.3224405	5.118449	114.7485125
-50.140602	22.545378	112.913109	-25.907684	10.038575	113.149437	33.000149	-8.954557	112.890961	28.448769	38.622276	110.649452	30.724459	14.8338595	111.7702065	-82.539827	5.2432905	114.5286675
-49.784489	24.413797	112.903275	-26.003143	10.104546	112.837303	32.80616	-8.904419	112.38015	28.414778	38.75103	110.928658	30.610469	14.9233055	111.654404	-82.616755	5.2857865	114.020202
-49.334011	26.29339	112.945343	-26.145571	10.171823	112.608551	32.502327	-8.720083	111.898994	28.37501	38.89724	111.312775	30.4386685	15.0885785	111.6058845	-82.7298105	5.2550675	113.6112175
-48.91032	28.128878	113.088371	-26.292423	10.248407	112.281883	32.332054	-8.723966	111.176025	28.292496	39.044498	111.834785	30.312275	15.160266	111.505405	-82.897121	5.336548	113.058361
-48.108089	30.83288	113.291946	-26.532703	10.51636	111.850037	31.966061	-8.507253	110.266785	28.203371	39.803337	112.374588	30.084716	15.648042	111.3206865	-83.150122	5.384678	112.3793875
-47.527668	32.551304	113.484482	-26.695219	10.695366	111.548088	31.72229	-8.411248	109.606125	28.199526	39.963837	112.747337	29.960908	15.7762945	111.176731	-83.351346	5.6144375	111.919445
-46.889957	34.172756	113.679436	-26.770735	10.939088	111.267555	31.477743	-8.282061	108.992615	28.218382	40.10635	113.01297	29.8480625	15.9121445	111.0027925	-83.3895325	5.9660315	111.5323175
-46.110905	35.721855	113.844177	-26.826658	11.224738	111.004425	31.291475	-8.145082	108.51033	28.287489	40.224552	113.024078	29.789482	16.039735	110.767204	-83.442798	6.409741	111.241646
-45.378761	37.196053	113.915077	-26.83	11.521345	110.810028	31.176931	-8.058751	108.084663	28.334558	40.31179	113.028419	29.7557445	16.1265195	110.556541	-83.4157445	6.9161705	111.063515
-44.529076	38.543533	113.860237	-26.81365	11.850328	110.658936	31.091148	-8.017769	107.863632	28.394854	40.378063	113.040863	29.743001	16.180147	110.4522475	-83.370301	7.520509	110.8656245
-43.623848	39.76997	113.77227	-26.811203	12.025064	110.474968	31.042694	-8.012698	107.731499	28.46479	40.406631	112.967728	29.753742	16.1969665	110.3496135	-83.376148	7.8531615	110.6003225
-42.235729	41.395969	113.737144	-26.779852	12.242946	110.355011	30.972445	-8.103784	107.602654	28.552294	40.350075	112.862183	29.7623695	16.1231455	110.2324185	-83.3220735	8.3627465	110.4776035
-41.270664	42.273308	113.718178	-26.769197	12.304306	110.331322	30.932749	-8.193968	107.606148	28.582222	40.316528	112.756874	29.7574855	16.06128	110.181511	-83.2958795	8.547332	110.481133
-40.208542	43.058941	113.594414	-26.765125	12.397915	110.2911	30.923727	-8.332026	107.618141	28.600554	40.242294	112.678436	29.7621405	15.955134	110.1482885	-83.2923905	8.840696	110.4339115
-39.194435	43.774899	113.43058	-26.77747	12.42182	110.269608	30.900665	-8.462431	107.684181	28.597836	40.137566	112.602325	29.7492505	15.8375675	110.143253	-83.3041905	9.0060725	110.395963
-38.110058	44.364712	113.237366	-26.93063	12.617657	110.413574	30.854836	-8.626278	107.763565	28.584545	40.016365	112.465988	29.7196905	15.6950435	110.1147765	-83.5809505	9.5402705	110.7123715
-37.012249	44.823471	113.05809	-26.994678	12.661234	110.410248	30.806244	-8.802642	107.813873	28.586075	39.886765	112.369942	29.6961595	15.5420615	110.0919075	-83.6855155	9.7804065	110.7285885
-35.883915	45.18502	112.861214	-27.057182	12.649897	110.385681	30.751614	-8.965842	107.88044	28.607189	39.748009	112.293663	29.6794015	15.3910835	110.0870515	-83.7937655	9.9087105	110.6843105
-34.025856	45.60194	112.698212	-26.929327	12.398354	110.179184	30.684021	-9.217226	107.962715	28.707474	39.048367	112.143349	29.6957475	14.9155705	110.053032	-83.5544015	9.8811375	110.305336
-32.859856	45.759621	112.617729	-26.944897	12.391737	110.12056	30.660454	-9.372993	107.958481	28.756735	38.915249	112.147728	29.7085945	14.771128	110.0531045	-83.5983885	10.012346	110.1880155
-31.623272	45.76955	112.517441	-27.128389	12.585336	110.183929	30.625191	-9.468782	107.927643	28.81109	38.82962	112.12542	29.7181405	14.680419	110.0265315	-83.9749185	10.490253	110.3413265
-30.288282	45.772343	112.425354	-26.741228	12.199745	109.806168	30.6063	-9.535606	107.847908	28.851366	39.258141	112.103798	29.728833	14.8612675	109.975853	-83.211289	9.5382225	109.636483
-28.999599	45.677261	112.319695	-26.882977	12.466852	109.806892	30.623484	-9.57157	107.743958	28.923639	39.207577	112.039169	29.7735615	14.8180035	109.8915635	-83.5395155	10.1157005	109.7222205
-27.908907	45.583298	112.227394	-26.957359	12.749249	109.915939	30.671841	-9.607859	107.691917	29.028543	39.182804	111.886086	29.850192	14.7874725	109.7890015	-83.76491	10.7110255	110.0428765
-26.55324	45.348274	111.908493	-26.692114	12.636449	109.703529	30.740139	-9.67771	107.668732	29.167589	39.152744	111.673996	29.953864	14.737517	109.671364	-83.338092	10.535381	109.735694
-24.242188	44.790859	111.227646	-26.494411	12.834822	109.64209	30.849548	-9.889935	107.723709	29.424345	39.009998	111.355888	30.1369465	14.5600315	109.5397985	-83.1257685	11.1096125	109.7443815
-22.953978	44.370701	110.859642	-26.34584	12.929047	109.673294	30.89134	-10.078899	107.865906	29.622591	38.852043	111.137459	30.2569655	14.386572	109.5016825	-82.9486455	11.471522	109.8449055
-21.410419	43.837036	110.46698	-26.262152	12.926647	109.69075	30.942266	-10.317799	108.082428	29.831079	38.619385	111.011902	30.3866725	14.150793	109.547165	-82.9109765	11.702501	109.834335
-20.06563	43.253178	110.306259	-26.148499	12.848522	109.748909	31.01832	-10.590463	108.39019	30.047173	38.321476	110.986435	30.5327465	13.8655065	109.6883125	-82.8297445	11.8315375	109.8095055
-18.682055	42.599663	110.237328	-26.064264	12.684317	109.826126	31.135365	-10.841698	108.78788	30.242378	38.029133	111.09446	30.6888715	13.5937175	109.94117	-82.8173995	11.7749165	109.711082
-17.27759	41.834621	110.223221	-25.997353	12.461452	109.941948	31.272682	-11.108182	109.208168	30.423239	37.766418	111.236588	30.8479605	13.329118	110.222378	-82.8426665	11.593786	109.661518
-15.842059	41.074024	110.224091	-25.938749	12.216879	110.008789	31.436497	-11.328604	109.676788	30.586332	37.491253	111.473335	31.0114145	13.0813245	110.5750615	-82.8889125	11.3524335	109.4425165
-13.787085	39.837128	110.282639	-25.851143	11.843874	110.070038	31.682369	-11.650363	110.400223	30.878798	36.595703	111.855042	31.2805835	12.47267	111.1276325	-82.9828695	11.215078	109.0124435
-12.371845	38.989628	110.357941	-25.771391	11.593561	110.120537	31.857422	-11.805688	110.868874	31.020748	36.374092	112.118317	31.439085	12.284202	111.4935955	-82.981867	10.90292	108.7474785
-10.998203	38.13961	110.514221	-25.674585	11.403307	110.166206	32.036205	-11.951736	111.314262	NaN	NaN	NaN	NaN	NaN	NaN	NaN	NaN	NaN
-9.69333	37.221321	110.739449	-25.623535	11.217072	110.180725	32.215714	-12.050146	111.708389	NaN	NaN	NaN	NaN	NaN	NaN	NaN	NaN	NaN
-8.392537	36.316284	111.005989	-25.561546	11.030223	110.19117	32.375481	-12.125814	112.074127	31.354174	36.548683	113.063408	31.8648275	12.2114345	112.5687675	-82.9879195	9.8490115	107.8135725
-7.163419	35.398678	111.385406	-25.523304	10.867617	110.170219	32.558197	-12.16066	112.368332	31.45035	36.510471	113.492393	32.0042735	12.1749055	112.9303625	-83.0508815	9.5603285	107.4100755
-6.04271	34.448273	111.687721	-25.456753	10.754587	110.103897	32.724148	-12.154741	112.665977	31.509581	36.510704	113.930115	32.1168645	12.1779815	113.298046	-83.0303705	9.3311925	106.909748
-4.359243	32.981091	112.049782	-25.364679	10.653425	110.08786	32.992855	-12.091482	113.085831	31.620968	36.535805	114.421272	32.3069115	12.2221615	113.7535515	-83.0362695	9.0846885	106.4221685
-3.353168	31.960817	112.276199	-25.251743	10.59911	110.1035	33.188137	-12.027381	113.362885	31.719425	36.601364	114.640411	32.453781	12.2869915	114.001648	-82.957267	8.9112285	106.205352
-2.376521	30.893616	112.385918	-25.098743	10.561301	110.171005	33.402843	-11.977527	113.620987	31.81295	36.67392	114.819839	32.6078965	12.3481965	114.220413	-82.8053825	8.7744055	106.121597
-1.509948	29.789919	112.514046	-24.981369	10.537765	110.253227	33.605473	-11.950992	113.905807	31.904772	36.704426	114.934204	32.7551225	12.376717	114.4200055	-82.7178605	8.698813	106.0864485
-0.690396	28.656521	112.620094	-24.865442	10.499908	110.345947	33.787216	-11.955509	114.217224	31.990185	36.696262	114.979759	32.8887005	12.3703765	114.5984915	-82.6195845	8.6294395	106.0934025
0.00121	27.502796	112.641731	-24.783285	10.487065	110.440338	33.947842	-11.997483	114.562561	32.07896	36.657345	114.981712	33.013401	12.329931	114.7721365	-82.579971	8.644199	106.1085395
0.640454	26.298985	112.712753	-24.687424	10.436683	110.546387	34.069752	-12.059177	114.889778	32.172859	36.600136	114.943672	33.1213055	12.2704795	114.916725	-82.4961535	8.6028865	106.176049
1.411104	24.506702	112.879601	-24.571358	10.343627	110.754921	34.184513	-12.158366	115.281418	32.305447	36.47781	114.956856	33.24498	12.159722	115.119137	-82.387696	8.527532	106.390705
1.756478	23.321598	112.986336	-24.52383	10.274001	110.920975	34.254776	-12.240205	115.43045	32.366829	36.428139	114.9132	33.3108025	12.093967	115.171825	-82.3584625	8.454035	106.670125
2.09694	22.078632	113.122498	-24.486599	10.209368	111.0868	34.284	-12.286474	115.476814	32.423645	36.386318	114.944221	33.3538225	12.049922	115.2105175	-82.3270205	8.368814	106.9630825
2.289674	20.889374	113.249825	-24.442738	10.127347	111.257767	34.312183	-12.298919	115.373741	32.42408	36.386265	114.938484	33.3681315	12.043673	115.1561125	-82.2536075	8.211021	107.3594215
2.383625	19.728735	113.339722	-24.417788	10.080007	111.433853	34.339752	-12.269721	115.148628	32.400333	36.399593	114.961716	33.3700425	12.064936	115.055172	-82.2056185	8.095078	107.812534
2.42177	18.564568	113.353172	-24.42477	10.053702	111.645103	34.354862	-12.177876	114.810654	32.328754	36.463093	114.994217	33.341808	12.1426085	114.9024355	-82.191348	7.9647955	108.3877705
2.398579	17.362146	113.374863	-24.403593	10.079661	111.859337	34.378143	-12.068299	114.479698	32.269791	36.553856	115.080261	33.323967	12.2427785	114.7799795	-82.131153	7.9165435	108.9386945
2.258067	15.646198	113.478745	-24.368128	10.183973	112.228966	34.381905	-11.793876	114.089165	32.194553	36.780598	115.257584	33.288229	12.493361	114.6733745	-82.024485	7.874585	109.7845575
2.100612	14.457576	113.476112	-24.392086	10.30022	112.426445	34.395824	-11.601302	113.997063	32.167156	36.947929	115.351547	33.28149	12.6733135	114.674305	-82.065662	7.9271265	110.178585
1.85716	13.26419	113.520836	-24.3517	10.453628	112.60508	34.413651	-11.44754	114.016701	32.145508	37.130337	115.409279	33.2795795	12.8413985	114.71299	-81.9829795	8.0658575	110.49717
1.606958	12.080596	113.510429	-24.387297	10.593861	112.697014	34.414948	-11.302261	114.161263	32.120979	37.274048	115.383125	33.2679635	12.9858935	114.772194	-82.0425575	8.2018285	110.621834
1.257759	10.813262	113.444588	-24.425371	10.73594	112.747299	34.407623	-11.211707	114.354935	32.098869	37.381012	115.271988	33.253246	13.0846525	114.8134615	-82.103988	8.3872275	110.6811365
0.870423	9.55187	113.432083	-24.454691	10.816579	112.782631	34.384052	-11.147081	114.558617	32.055584	37.423615	115.134773	33.219818	13.138267	114.846695	-82.1292	8.494891	110.718567
0.421739	8.293991	113.40358	-24.490463	10.856984	112.817825	34.372272	-11.106936	114.725555	32.005714	37.441002	114.938202	33.188993	13.167033	114.8318785	-82.169919	8.546935	110.8037715
-0.376832	6.365295	113.331696	-24.462267	10.803534	112.88253	34.371082	-11.109658	114.904152	31.934834	37.446102	114.651024	33.152958	13.168222	114.777588	-82.077492	8.438846	110.987472
-0.967466	5.117613	113.320633	-24.448782	10.730684	112.906204	34.371147	-11.140731	114.947678	31.918779	37.41843	114.525902	33.144963	13.1388495	114.73679	-82.042527	8.3225185	111.075618
-1.5769	3.865889	113.210938	-24.443268	10.598648	112.880722	34.368462	-11.183045	114.946709	31.908009	37.423061	114.367104	33.1382355	13.120008	114.6569065	-82.0247715	8.077288	111.1045375
-2.242981	2.570163	113.029602	-24.423786	10.495787	112.835457	34.367741	-11.204247	114.91172	31.889179	37.453941	114.176216	33.12846	13.124847	114.543968	-81.976032	7.866727	111.126946
-2.962685	1.353945	112.923073	-24.364176	10.392265	112.772057	34.383141	-11.184588	114.853813	31.879326	37.464767	114.090576	33.1312335	13.1400895	114.4721945	-81.8595855	7.6444405	111.0719195
-3.699544	0.186094	112.82325	-24.376991	10.323587	112.745079	34.423958	-11.139176	114.834579	31.860703	37.515053	114.023376	33.1423305	13.1879385	114.4289775	-81.8963125	7.4592355	111.0611805
-4.519454	-1.016069	112.766144	-24.324186	10.340785	112.747955	34.467396	-11.072704	114.899681	31.855362	37.543594	113.978828	33.161379	13.235445	114.4392545	-81.809751	7.446125	111.0566555
-5.825263	-2.663718	112.821793	-24.274817	10.424582	112.707497	34.522709	-10.991255	115.118385	31.869432	37.593006	113.886093	33.1960705	13.3008755	114.502239	-81.7457045	7.5482885	110.912755
-6.75143	-3.759213	112.832535	-24.243811	10.508011	112.685417	34.533211	-10.961587	115.25338	31.92515	37.591316	113.80899	33.2291805	13.3148645	114.531185	-81.7168025	7.7011575	110.839649
-7.726256	-4.880654	112.779686	-24.220459	10.578222	112.671173	34.532513	-10.952975	115.36937	31.99918	37.579651	113.673378	33.2658465	13.313338	114.521374	-81.7067645	7.843106	110.820972
-8.765111	-5.883122	112.786415	-24.192043	10.611696	112.676224	34.532589	-10.947235	115.403069	32.075859	37.581276	113.535965	33.304224	13.3170205	114.469517	-81.68831	7.9063715	110.882931
-9.766754	-6.926873	112.711212	-24.14459	10.678671	112.693092	34.590672	-10.947558	115.375427	32.139389	37.588787	113.427963	33.3650305	13.3206145	114.401695	-81.6542105	8.0367275	110.984489
-10.82166	-7.925515	112.665535	-24.099211	10.737562	112.706963	34.588108	-10.867518	115.506294	32.178192	37.638237	113.309013	33.38315	13.3853595	114.4076535	-81.581572	8.0897645	111.0062725
-12.008569	-8.832902	112.795929	-24.024817	10.812149	112.72979	34.713509	-10.843092	115.5578	32.227074	37.685886	113.166962	33.4702915	13.421397	114.362381	-81.5199255	8.202901	111.097199
-13.788329	-10.184729	113.091469	-23.927189	10.964397	112.758087	34.828178	-10.75621	115.904175	32.296734	37.707767	112.856743	33.562456	13.4757785	114.380459	-81.416834	8.4530155	111.135715
-15.011093	-10.95011	113.432518	-23.870413	11.02282	112.781372	34.885174	-10.746951	116.231667	32.371029	37.6563	112.589157	33.6281015	13.4546745	114.410412	-81.3689275	8.5909655	111.152332
-16.27039	-11.710308	113.772408	-23.795822	11.057546	112.881676	34.947449	-10.803263	116.541161	32.440456	37.53355	112.278557	33.6939525	13.3651435	114.409859	-81.2855965	8.7499485	111.353493
-17.653831	-12.416101	114.110008	-23.731405	11.014419	113.030479	35.008751	-10.887643	116.772316	32.521431	37.375908	112.001595	33.765091	13.2441325	114.3869555	-81.227901	8.7847055	111.6740025
-18.937149	-13.010973	114.428268	-23.66774	10.867709	113.212708	35.08778	-11.01949	116.94162	32.587467	37.195034	111.795792	33.8376235	13.087772	114.368706	-81.1731035	8.647646	112.05671
-20.257042	-13.538148	114.682838	-23.55759	10.714583	113.456085	35.142422	-11.144457	117.038033	32.632492	37.00631	111.606041	33.887457	12.9309265	114.322037	-81.002637	8.4982395	112.590133
-21.629091	-14.038804	114.940933	-23.490025	10.526122	113.736084	35.207603	-11.274397	117.039856	32.655758	36.841022	111.467812	33.9316805	12.7833125	114.253834	-80.9117305	8.2689315	113.218334
-23.63649	-14.50353	115.303589	-23.384916	10.221758	114.247772	35.269585	-11.42903	116.906776	32.613556	36.657982	111.305199	33.9415705	12.614476	114.1059875	-80.7114025	7.82904	114.3895565
-25.028124	-14.744902	115.527473	-23.316404	10.067328	114.609024	35.323257	-11.468855	116.773186	32.544479	36.620373	111.301361	33.933868	12.575759	114.0372735	-80.566676	7.558897	115.1807745
-26.343533	-14.874967	115.734543	-23.320396	9.90331	114.940178	35.369568	-11.486044	116.672768	32.452076	36.609875	111.403084	33.910822	12.5619155	114.037926	-80.551614	7.2447045	115.84243
-27.647179	-14.888451	115.908386	-23.324305	9.802357	115.229942	35.39687	-11.488836	116.639534	32.359417	36.635899	111.512756	33.8781435	12.5735315	114.076145	-80.5267535	7.0311825	116.383739
-28.998804	-14.843151	116.024078	-23.365446	9.720938	115.428398	35.399021	-11.494154	116.637459	32.276497	36.65139	111.624573	33.837759	12.578618	114.131016	-80.568651	6.863258	116.72578
-30.312555	-14.729945	116.084694	-23.426605	9.675302	115.518394	35.380783	-11.513664	116.639153	32.201626	36.635944	111.723389	33.7912045	12.56114	114.181271	-80.6444145	6.789464	116.855517
-31.570698	-14.518825	116.102196	-23.46751	9.647254	115.56382	35.348877	-11.546838	116.624413	32.157757	36.631649	111.766693	33.753317	12.5424055	114.195553	-80.688337	6.7521025	116.932087
-33.478348	-14.06321	116.154686	-23.527996	9.62737	115.596901	35.269604	-11.620886	116.524376	32.112202	36.586716	111.798096	33.690903	12.482915	114.161236	-80.746895	6.771825	117.032566
-34.678089	-13.675653	116.264107	-23.523106	9.597964	115.709396	35.210289	-11.691994	116.374031	32.110363	36.526142	111.731194	33.660326	12.417074	114.0526125	-80.706538	6.778854	117.3661795
-35.783421	-13.200639	116.445206	-23.537708	9.576936	115.911827	35.151855	-11.751698	116.212173	32.118462	36.470627	111.654076	33.6351585	12.3594645	113.9331245	-80.7105745	6.7944075	117.8905295
-36.867111	-12.647454	116.696762	-23.457182	9.527462	116.055969	35.067039	-11.774691	116.122459	32.144989	36.427525	111.608337	33.606014	12.326417	113.865398	-80.520378	6.728507	118.24654
-37.944046	-12.000055	116.927162	-23.438267	9.512508	116.232071	35.07164	-11.823716	116.036224	32.163017	36.420231	111.599266	33.6173285	12.2982575	113.817745	-80.4938625	6.7267585	118.646397
-38.873039	-11.340611	117.098572	-23.412973	9.498316	116.365707	35.077595	-11.795882	116.035019	32.153301	36.432453	111.608444	33.615448	12.3182855	113.8217315	-80.441394	6.6783465	118.9096825
-39.778339	-10.631412	117.100761	-23.408997	9.499339	116.387268	35.120411	-11.774606	116.059349	32.129856	36.465401	111.641418	33.6251335	12.3453975	113.8503835	-80.4431275	6.6532805	118.9241525
-41.075943	-9.355216	116.961884	-23.447531	9.527643	116.263664	35.141716	-11.717455	116.182777	32.124668	36.534302	111.693451	33.633192	12.4084235	113.938114	-80.528254	6.6468625	118.589214
-41.837059	-8.455248	116.765404	-23.513668	9.574428	116.117607	35.134323	-11.691742	116.252945	32.112076	36.563877	111.68898	33.6231995	12.4360675	113.9709625	-80.6505355	6.7127885	118.2642515
-42.553284	-7.524652	116.477036	-23.56521	9.625082	115.940224	35.055107	-11.62839	116.346451	32.089363	36.604599	111.710991	33.572235	12.4881045	114.028721	-80.702655	6.7620595	117.851727
-43.221676	-6.482168	116.2416	-23.620132	9.682862	115.79068	35.05381	-11.604192	116.357361	32.067959	36.649418	111.765503	33.5608845	12.522613	114.061432	-80.8011485	6.843111	117.519928
-43.863503	-5.359948	115.98568	-23.670494	9.778744	115.66478	35.035385	-11.560424	116.410423	32.067371	36.689445	111.808144	33.551378	12.5645105	114.1092835	-80.892366	6.9929775	117.2202765
-44.39761	-4.214425	115.726677	-23.716463	9.85935	115.553284	34.964989	-11.474795	116.516159	32.090916	36.727314	111.863419	33.5279525	12.6262595	114.189789	-80.9608785	7.0924405	116.916779
-44.886269	-3.048912	115.493546	-23.696693	9.964404	115.458107	34.942963	-11.455819	116.524269	32.143581	36.764881	111.890747	33.543272	12.654531	114.207508	-80.936658	7.274277	116.708706
-45.52177	-1.114372	115.313019	-23.646198	10.056988	115.402115	34.943066	-11.484189	116.334106	32.24086	36.791317	111.938896	33.591963	12.653564	114.136501	-80.884359	7.460412	116.667729
-45.897575	0.197222	115.230942	-23.586628	10.123723	115.41452	34.94212	-11.492564	116.177734	32.313606	36.812687	112.028442	33.627863	12.6600615	114.103088	-80.801119	7.5873845	116.725952
-46.182514	1.523285	115.129837	-23.527332	10.168048	115.424706	34.939991	-11.483115	115.993103	32.372017	36.870735	112.184586	33.656004	12.69381	114.0888445	-80.710668	7.642286	116.7605675
-46.435661	2.926571	115.017929	-23.518906	10.19402	115.407501	34.933903	-11.449151	115.838577	32.440628	36.918907	112.388763	33.6872655	12.734878	114.11367	-80.7250775	7.653162	116.701332
-46.688766	4.320195	114.78038	-23.550358	10.227888	115.360092	34.889519	-11.424225	115.636375	32.484322	36.991566	112.642265	33.6869205	12.7836705	114.13932	-80.7876365	7.6721055	116.580864
-46.890965	5.711254	114.547302	-23.576902	10.243251	115.221336	34.832436	-11.42081	115.369522	32.512085	37.051369	112.881111	33.6722605	12.8152795	114.1253165	-80.8260645	7.6712225	116.3173555
-47.032463	7.121228	114.305092	-23.617775	10.258058	115.050003	34.792847	-11.459288	115.023735	32.527775	37.086674	113.057243	33.660311	12.813693	114.040489	-80.895861	7.702423	116.059517
-47.220985	9.226182	113.844742	-23.655193	10.288695	114.671837	34.604599	-11.435728	114.6157	32.536655	37.127228	113.239304	33.570627	12.84575	113.927502	-80.881013	7.73164	115.416172
-47.28476	10.611314	113.449692	-23.725262	10.346783	114.336357	34.506859	-11.498668	114.318466	32.561283	37.11367	113.326691	33.534071	12.807501	113.8225785	-80.984595	7.886065	114.8501355
-47.283745	12.018738	113.131119	-23.76614	10.379241	113.986908	34.394009	-11.584311	114.022186	32.582844	37.075672	113.279427	33.4884265	12.7456805	113.6508065	-81.0207065	8.0128015	114.3230095
-47.309711	13.369089	112.920227	-23.778231	10.403493	113.700256	34.258293	-11.681244	113.674835	32.626945	36.994637	113.110695	33.442619	12.6566965	113.392765	-80.999081	8.1502895	114.007747
-47.228348	14.693943	112.79557	-23.787096	10.450396	113.48735	34.128933	-11.747913	113.344513	32.677174	36.909962	112.959229	33.4030535	12.5810245	113.151871	-80.9772455	8.3197675	113.822829
-47.107384	16.011723	112.726425	-23.759727	10.484303	113.32766	34.042381	-11.830601	113.107941	32.719975	36.845734	112.783958	33.381178	12.5075665	112.9459495	-80.900632	8.4610395	113.7093705
-46.937897	17.241621	112.676964	-23.770506	10.477883	113.186729	34.008423	-11.895283	112.954201	32.76432	36.798668	112.657074	33.3863715	12.4516925	112.8056375	-80.9273835	8.5040735	113.5678205
-46.655804	19.002825	112.569771	-23.745178	10.43691	112.995102	34.002312	-11.919178	112.814423	32.759495	36.75618	112.596008	33.3809035	12.418501	112.7052155	-80.8712595	8.455319	113.2849885
-46.418552	20.158815	112.581619	-23.742968	10.40262	112.94384	34.019096	-11.913845	112.740417	32.730415	36.773911	112.565468	33.3747555	12.430033	112.6529425	-80.8606915	8.375207	113.2347375
-46.116928	21.217558	112.665817	-23.788376	10.402554	112.971184	34.042675	-11.908065	112.628174	32.670883	36.825268	112.573364	33.356779	12.4586015	112.600769	-80.933531	8.3465065	113.341599
-45.817108	22.27006	112.723099	-23.806208	10.357502	112.962364	34.032887	-11.864575	112.542931	32.595818	36.873528	112.591278	33.3143525	12.5044765	112.5671045	-80.9267685	8.2105275	113.3576235
-45.449768	23.314304	112.800301	-23.867195	10.337487	112.966049	34.01355	-11.854185	112.464096	32.512402	36.903633	112.56353	33.262976	12.524724	112.513813	-80.997366	8.15025	113.418285
-45.082054	24.263729	112.830009	-23.91391	10.274728	112.951935	33.967617	-11.877767	112.383636	32.451248	36.3801	112.569962	33.2094325	12.2511665	112.476799	-81.0372525	8.2982895	113.427071
-44.669575	25.218809	112.857368	-24.030312	10.237172	112.949631	33.837807	-11.89485	112.384499	32.315723	36.373066	112.508347	33.076765	12.239108	112.446423	-81.137389	8.235236	113.452839
-43.957226	26.574966	112.78746	-24.23632	10.173285	112.875961	33.605824	-11.980017	112.43219	32.105904	36.334728	112.352631	32.855864	12.1773555	112.3924105	-81.328504	8.1692145	113.3595115
-43.462521	27.456783	112.658669	-24.381086	10.152147	112.877182	33.424515	-12.07792	112.533066	31.974968	36.310421	112.256912	32.6997415	12.1162505	112.394989	-81.4619135	8.1880435	113.359375
-42.896957	28.281471	112.480698	-24.564468	10.15063	112.842819	33.23262	-12.188719	112.674156	31.879612	36.240639	112.143967	32.556116	12.02596	112.4090615	-81.685052	8.2753	113.2765765
-42.294235	29.091963	112.323936	-24.707047	10.087482	112.820801	33.088673	-12.361136	112.723267	31.811544	36.208961	111.972549	32.4501085	11.9239125	112.347908	-81.8642025	8.2510515	113.293694
-41.622955	29.84973	112.204506	-24.84938	10.007938	112.789413	32.89019	-12.465547	112.769302	31.718895	36.166336	111.847755	32.3045425	11.8503945	112.3085285	-82.0033025	8.1654815	113.2702975
-40.976105	30.640135	112.160316	-24.949751	9.96453	112.781891	32.704193	-12.509842	112.762451	32.052231	36.498585	111.487282	32.378212	11.9943715	112.1248665	-82.277714	7.9346885	113.4389155
-40.246784	31.367741	112.228859	-25.069702	9.906007	112.774185	32.581341	-12.516296	112.689865	31.891739	36.578625	111.464775	32.23654	12.0311645	112.07732	-82.375944	7.7808495	113.47105
-39.038322	32.437634	112.430489	-25.297472	9.859932	112.752792	32.405163	-12.40522	112.40789	31.62072	36.730682	111.613098	32.0129415	12.162731	112.010494	-82.6078855	7.557133	113.49509
-38.263885	33.136608	112.586639	-25.48024	9.830013	112.745308	32.304405	-12.277023	112.158669	31.386337	36.836868	111.748764	31.845371	12.2799225	111.9537165	-82.805851	7.3801035	113.5368995
-37.407555	33.830879	112.716522	-25.677526	9.878306	112.751923	32.226627	-12.11062	111.877441	31.131718	37.034004	111.927887	31.6791725	12.461692	111.902664	-83.0342245	7.29492	113.601182
-36.516773	34.453941	112.757095	-25.790939	9.908147	112.534691	32.155575	-11.96165	111.578247	30.442047	37.314774	112.309601	31.298811	12.676562	111.943924	-82.880689	7.139732	113.125458
-35.563847	35.020386	112.753746	-25.939342	9.975358	112.373611	32.072468	-11.843454	111.306152	30.267817	37.453476	112.469673	31.1701425	12.805011	111.8879125	-83.0488265	7.145705	112.8593095
-34.607296	35.603706	112.723434	-26.099783	10.043489	112.197235	31.978539	-11.704989	111.015442	30.124628	37.599762	112.626442	31.0515835	12.9473865	111.820942	-83.2511495	7.1395915	112.573528
-33.562214	36.124401	112.702408	-26.218924	10.123482	112.005127	31.879801	-11.585643	110.72979	30.008579	37.744961	112.743309	30.94419	13.079659	111.7365495	-83.382038	7.167305	112.2737045
-31.993124	36.77441	112.698601	-26.354202	10.354543	111.830902	31.738905	-11.356768	110.361137	29.871929	38.023869	112.865326	30.805417	13.3335505	111.6132315	-83.513821	7.3755355	112.0485725
-30.909044	37.176792	112.658943	-26.583963	10.599762	111.77491	31.681633	-11.18707	110.172966	29.795269	38.187103	112.920547	30.738451	13.5000165	111.5467565	-83.906377	7.6995075	112.0030635
-29.784077	37.506657	112.573395	-26.544857	10.704979	111.58757	31.630295	-11.040521	110.083641	29.714172	38.346684	112.923775	30.6722335	13.6530815	111.503708	-83.7619475	7.7568765	111.671432
-28.693508	37.778618	112.398819	-26.689539	10.878305	111.594643	31.592482	-10.889818	110.057297	29.626633	38.492958	112.852226	30.6095575	13.80157	111.4547615	-83.9886355	7.95504	111.7345245
-27.573729	37.975315	112.231133	-26.675468	10.957612	111.425591	31.553354	-10.793179	110.043457	29.558199	38.582207	112.793312	30.5557765	13.894514	111.4183845	-83.9067125	8.02071	111.4327975
-26.320902	38.094501	112.026466	-26.742739	11.098215	111.433281	31.535175	-10.760107	110.029663	29.490301	38.708408	112.63974	30.512738	13.9741505	111.3347015	-83.998216	8.2222795	111.5318605
-25.197094	38.163712	111.821259	-26.747993	11.16293	111.31852	31.496868	-10.730226	110.064949	29.444483	38.765736	112.472748	30.4706755	14.017755	111.2688485	-83.9666615	8.308105	111.3681915
-23.533842	38.182098	111.565224	-26.793163	11.209398	111.282265	31.440237	-10.737473	110.091034	29.452566	38.278866	112.273094	30.4464015	13.7706965	111.182064	-84.0327275	8.6480995	111.382466
-22.088669	38.04253	111.293709	-26.847576	11.245831	111.235718	31.400562	-10.750922	110.097359	29.434977	38.319134	112.097679	30.4177695	13.784106	111.097519	-84.1129215	8.707556	111.373917
-21.045019	37.981716	111.175728	-26.82473	11.231786	111.080238	31.35817	-10.750508	110.070129	29.421516	38.3209	112.000824	30.389843	13.785196	111.0354765	-84.039303	8.678376	111.1249995
-19.735603	37.726978	111.004364	-26.92123	11.272354	111.051201	31.313139	-10.730022	110.056351	29.41647	38.347672	112.00267	30.3648045	13.808825	111.0295105	-84.2072645	8.735883	111.0728915
-18.517597	37.528873	111.026131	-26.908556	11.252609	110.865273	31.286018	-10.70329	110.053612	29.421448	38.357971	112.094604	30.353733	13.8273405	111.074108	-84.170845	8.6778775	110.656438
-17.177395	37.1595	111.09314	-26.96015	11.260351	110.743805	31.271427	-10.670138	110.043243	29.414909	38.359238	112.295685	30.343168	13.84455	111.169464	-84.263468	8.676152	110.318146
-15.906864	36.812344	111.218605	-26.990908	11.273511	110.698143	31.253946	-10.614032	110.101891	29.369959	38.886967	112.520691	30.3119525	14.1364675	111.311291	-84.2937685	8.4105545	110.084995
-13.96428	36.168133	111.612389	-27.096037	11.299376	110.648743	31.285202	-10.544066	110.207077	29.409283	38.894924	113.148438	30.3472425	14.175429	111.6777575	-84.5393165	8.423323	109.6197285
-12.716244	35.624893	111.911179	-27.060226	11.334458	110.629631	31.332966	-10.460041	110.379684	29.461586	38.899815	113.580109	30.397276	14.219887	111.9798965	-84.517728	8.449029	109.2793655
-11.45266	35.064842	112.125587	-27.061838	11.380328	110.606789	31.428688	-10.4014	110.619415	29.533131	38.953556	113.983498	30.4809095	14.276078	112.3014565	-84.6045855	8.484578	108.9121215
-10.219049	34.448338	112.363098	-27.063704	11.441269	110.45433	31.526371	-10.342832	110.934853	29.616087	38.962955	114.417198	30.571229	14.3100615	112.6760255	-84.698637	8.5724765	108.2326345
-9.06558	33.731564	112.507378	-27.101124	11.500554	110.276077	31.643024	-10.326002	111.248795	29.719311	38.960308	114.819847	30.6811675	14.317153	113.034321	-84.8834155	8.683955	107.517833
-7.914928	33.035149	112.465874	-27.080265	11.542776	110.082329	31.72419	-10.300056	111.546074	29.788511	38.961342	115.126816	30.7563505	14.330643	113.336445	-84.9168805	8.754909	106.828213
-6.785063	32.167732	112.425209	-27.030682	11.598333	109.92485	31.829988	-10.271289	111.813942	29.871231	38.934822	115.275703	30.8506095	14.3317665	113.5448225	-84.9119735	8.8648995	106.3048775
-5.218556	30.780157	112.301102	-26.891333	11.703162	109.838631	31.997772	-10.239428	112.130035	30.023346	38.942966	115.269806	31.010559	14.351769	113.6999205	-84.793225	9.054555	105.9773415
-4.25572	29.80619	112.191223	-26.767969	11.784492	109.902397	32.123245	-10.19745	112.325142	30.138069	38.976273	115.163399	31.130657	14.3894115	113.7442705	-84.666595	9.1795725	106.0605235
-3.335775	28.737164	112.099014	-26.636993	11.81353	109.971321	32.266457	-10.178926	112.525162	30.228344	38.982391	115.025414	31.2474005	14.4017325	113.775288	-84.5213865	9.2253275	106.167354
-2.536268	27.590326	112.000694	-26.520529	11.836686	110.032341	32.377518	-10.171735	112.745537	30.297098	38.984161	114.857414	31.337308	14.406213	113.8014755	-84.378366	9.267159	106.2632065
-1.730729	26.462492	111.871635	-26.449272	11.82607	110.060349	32.486729	-10.200693	112.971458	30.343098	38.961391	114.69146	31.4149135	14.380349	113.831459	-84.3134575	9.271791	106.289239
-1.052415	25.226297	111.782539	-26.408047	11.736062	110.109314	32.577312	-10.262275	113.169968	30.38282	38.915207	114.536308	31.480066	14.326466	113.853138	-84.29616	9.145658	106.36549
-0.440323	23.962881	111.741783	-26.35541	11.637525	110.170273	32.641582	-10.329436	113.328377	30.386183	38.823513	114.387474	31.5138825	14.2470385	113.8579255	-84.2247025	9.0280115	106.4826205
0.361465	22.053314	111.712242	-26.275805	11.40626	110.381767	32.725338	-10.444533	113.492332	30.395666	38.701691	114.255287	31.560502	14.128579	113.8738095	-84.112112	8.683941	106.8897245
0.794357	20.720484	111.824951	-26.228485	11.284007	110.636116	32.807625	-10.518483	113.578545	30.406431	38.606979	114.238266	31.607028	14.044248	113.9084055	-84.063998	8.523766	107.3638265
1.162632	19.442602	112.015549	-26.141449	11.161762	110.976768	32.857025	-10.561049	113.757111	30.433992	38.539696	114.252365	31.6455085	13.9893235	114.004738	-83.9284065	8.3342005	107.948798
1.463152	18.15962	112.241272	-26.052925	11.098992	111.378036	32.941471	-10.608692	113.956726	30.496872	38.483723	114.276329	31.7191715	13.9375155	114.1165275	-83.8250215	8.2604685	108.6395445
1.711176	16.8529	112.515686	-25.989044	11.06478	111.774864	33.017002	-10.65299	114.220551	30.596277	38.439594	114.326355	31.8066395	13.893302	114.273453	-83.7847275	8.236258	109.276275
1.882626	15.612449	112.823318	-25.913748	11.046529	112.113419	33.08017	-10.699544	114.529991	30.705225	38.390244	114.376595	31.8926975	13.84535	114.453293	-83.7201935	8.247708	109.773545
1.990568	14.351935	113.083199	-25.846857	11.016229	112.306091	33.144585	-10.769382	114.869499	30.804783	38.331089	114.461449	31.974684	13.7808535	114.665474	-83.668398	8.2516045	109.946708
2.053444	12.478714	113.356972	-25.829203	10.940444	112.366173	33.202888	-10.913633	115.407242	30.956005	38.216248	114.501419	32.0794465	13.6513075	114.9543305	-83.7378525	8.2295805	109.7780155
2.036173	11.257887	113.427261	-25.800913	10.841259	112.31636	33.225719	-11.031343	115.704201	31.051928	38.065491	114.467346	32.1388235	13.517074	115.0857735	-83.7406495	8.165444	109.5469465
1.942528	10.088439	113.445213	-25.719854	10.694812	112.301376	33.274086	-11.177584	115.86776	31.138605	37.892582	114.362404	32.2063455	13.357499	115.115082	-83.6460535	8.032125	109.48767
1.804534	8.921189	113.412628	-25.586077	10.490067	112.359764	33.356621	-11.315146	115.896454	31.226276	37.733784	114.180359	32.2914485	13.209319	115.0384065	-83.4636025	7.770815	109.6811215
1.601203	7.834569	113.369003	-25.447357	10.311435	112.46965	33.52417	-11.468851	115.790047	31.317217	37.571186	114.048134	32.4206935	13.0511675	114.9190905	-83.3154075	7.5717025	110.0202095
1.376757	6.760784	113.35553	-25.289906	10.071473	112.583038	33.684494	-11.567788	115.69915	31.373692	37.457363	113.987755	32.529093	12.9447875	114.8434525	-83.108905	7.1981585	110.3226235
1.07722	5.766658	113.324806	-25.145092	9.883679	112.684593	33.854248	-11.651256	115.574394	31.452353	37.350227	113.920677	32.6533005	12.8494855	114.7475355	-82.9434845	6.9178725	110.6216505
0.559961	4.345907	113.226616	-24.932714	9.630054	112.899635	34.044155	-11.758185	115.34568	31.547144	37.190933	113.924934	32.7956495	12.716374	114.635307	-82.6610775	6.543734	111.163963
0.158672	3.438156	113.190712	-24.772749	9.496513	113.115204	34.200649	-11.885303	115.092728	31.62916	37.070976	113.937393	32.9149045	12.5928365	114.5150605	-82.4604025	6.4001895	111.7153475
-0.302149	2.558328	113.241066	-24.608295	9.380723	113.406517	34.282131	-11.96179	114.918884	31.733597	36.942333	114.016602	33.007864	12.4902715	114.467743	-82.224454	6.2711745	112.345291
-0.751139	1.698214	113.35714	-24.440428	9.2592	113.762703	34.400646	-12.058628	114.708496	31.856241	36.833988	114.198975	33.1284435	12.38768	114.4537355	-82.0092995	6.13072	113.0716705
-1.256701	0.880843	113.471672	-24.306353	9.138129	114.083244	34.531296	-12.162248	114.521919	32.004936	36.739277	114.420151	33.268116	12.2885145	114.471035	-81.880822	5.9877435	113.695453
-1.739492	-0.018737	113.523888	-24.213224	9.063695	114.324188	34.658394	-12.299557	114.384933	32.162971	36.615421	114.727531	33.4106825	12.157932	114.556232	-81.8371305	5.969458	114.092144
-2.247713	-0.742366	113.52124	-24.100548	8.954741	114.441452	34.761532	-12.478344	114.274147	32.318081	36.459995	115.013458	33.5398065	11.9908255	114.6438025	-81.7409025	5.9186565	114.2391015
-3.051693	-1.919352	113.435188	-23.957912	8.814758	114.446175	34.909424	-12.717898	114.144791	32.555859	36.247341	115.327896	33.7326415	11.7647215	114.7363435	-81.6484655	5.8647945	114.1560065
-3.668123	-2.744767	113.340698	-23.894943	8.781717	114.392487	34.977821	-12.861098	114.08564	32.673088	36.12117	115.39006	33.8254545	11.630036	114.73785	-81.6153405	5.933398	114.047124
-4.246694	-3.547553	113.19989	-23.841887	8.75349	114.366928	35.043774	-12.952158	113.986565	32.764141	35.987202	115.389107	33.9039575	11.517522	114.687836	-81.5877315	5.989458	114.04602
-4.857341	-4.302046	113.138138	-23.741302	8.685309	114.335342	35.120522	-13.045329	113.92598	32.853203	35.871658	115.335831	33.9868625	11.4131645	114.6309055	-81.4694665	5.9574535	114.0397785
-5.504863	-5.144648	113.098289	-23.674723	8.651916	114.295135	35.216583	-13.167508	113.941132	32.930836	35.735634	115.291771	34.0737095	11.284063	114.6164515	-81.4231555	6.019769	113.9738185
-6.154685	-5.973456	113.125763	-23.57193	8.580337	114.305328	35.305138	-13.30134	114.024689	33.013584	35.590778	115.242401	34.159361	11.144719	114.633545	-81.303221	6.015955	113.977111
-6.839056	-6.840241	113.093796	-23.557293	8.549407	114.32328	35.389576	-13.429027	114.10437	33.094494	35.448956	115.27182	34.242035	11.0099645	114.688095	-81.356621	6.0888495	113.958465
-7.902334	-8.06239	113.065506	-23.462797	8.372745	114.189697	35.495583	-13.632371	114.288864	33.201359	35.275505	115.280899	34.348471	10.821567	114.7848815	-81.274065	5.923923	113.5945125
-8.609665	-8.924092	113.060638	-23.39801	8.291221	114.118744	35.525253	-13.737762	114.427101	33.251984	35.176437	115.2509	34.3886185	10.7193375	114.8390005	-81.1846385	5.8631045	113.3984875
-9.350027	-9.768971	113.044884	-23.392946	8.230773	114.051056	35.548233	-13.843504	114.596733	33.268269	35.067966	115.14846	34.408251	10.612231	114.8725965	-81.194143	5.849315	113.2295155
-10.148397	-10.576845	113.030556	-23.391182	8.1465	113.905624	35.564346	-13.94257	114.816406	33.269936	34.946995	114.957771	34.417141	10.5022125	114.8870885	-81.199505	5.7907875	112.9241595
-11.012227	-11.359543	113.041534	-23.384787	8.117943	113.780724	35.588696	-14.035595	115.034103	33.270618	34.819942	114.7537	34.429657	10.3921735	114.8939015	-81.199231	5.8437125	112.6675465
-11.892096	-12.147595	113.091896	-23.367517	8.099551	113.636688	35.62558	-14.116557	115.244118	33.256668	34.661655	114.481209	34.441124	10.272549	114.8626635	-81.176158	5.926553	112.4107125
-12.793443	-12.886475	113.154839	-23.338594	8.082778	113.51564	35.648399	-14.158276	115.413925	33.239681	34.546822	114.213577	34.44404	10.194273	114.813751	-81.121228	5.971283	112.217529
-14.235465	-13.880606	113.224754	-23.287228	8.056574	113.369537	35.706989	-14.186115	115.597198	33.231071	34.417908	113.814651	34.46903	10.1158965	114.7059245	-81.043486	5.9972515	112.0331495
-15.160068	-14.51424	113.312088	-23.216434	8.016762	113.326157	35.753216	-14.232214	115.716934	33.26017	34.343193	113.53054	34.506693	10.0554895	114.623737	-80.939561	5.9780345	112.028577
-16.153322	-15.093307	113.449654	-23.138369	7.982544	113.286194	35.784782	-14.252952	115.851067	33.302746	34.283192	113.283623	34.543764	10.01512	114.567345	-80.820502	5.949968	112.005043
-17.202278	-15.616616	113.585579	-23.073898	7.95382	113.302612	35.817535	-14.277702	116.014465	33.357044	34.212902	113.066353	34.5872895	9.9676	114.540409	-80.7350855	5.94004	112.064815
-18.287155	-16.019297	113.798965	-23.007975	7.920612	113.386414	35.859108	-14.311312	116.17141	33.419285	34.119606	112.894524	34.6391965	9.904147	114.532967	-80.6551465	5.937077	112.239861
-19.301519	-16.362364	113.981544	-22.933142	7.870204	113.468887	35.893879	-14.344223	116.288231	33.473633	34.02573	112.734581	34.683756	9.8407535	114.511406	-80.55004	5.8996545	112.426368
-20.394445	-16.61657	114.177147	-22.879414	7.807637	113.617264	35.918003	-14.395155	116.404434	33.529915	33.966732	112.568619	34.723959	9.7857885	114.4865265	-80.482787	5.8294855	112.7480015
-22.020609	-16.893539	114.428558	-22.771456	7.692502	113.905106	35.964439	-14.443909	116.515015	33.591183	33.894463	112.511322	34.777811	9.725277	114.5131685	-80.320723	5.659727	113.2970435
-23.116539	-16.974186	114.635635	-22.739681	7.610598	114.175537	35.997662	-14.462053	116.55748	33.604591	33.888947	112.43856	34.8011265	9.713447	114.49802	-80.2804885	5.507749	113.853054
-24.18886	-16.899063	114.918938	-22.679958	7.516338	114.454224	36.02422	-14.424363	116.597832	33.607849	33.902981	112.392853	34.8160345	9.739309	114.4953425	-80.1759505	5.293367	114.4131055
-25.262606	-16.824902	115.153419	-22.615301	7.430646	114.725372	36.10384	-14.396183	116.646027	33.588413	33.978844	112.36615	34.8461265	9.7913305	114.5060885	-80.0767285	5.0699615	114.9446555
-26.303398	-16.620274	115.389549	-22.583952	7.354957	114.964104	36.173615	-14.332435	116.674461	33.57148	34.066586	112.383842	34.8725475	9.8670755	114.5291515	-80.0404515	4.8428385	115.3990565
-27.337009	-16.372208	115.510712	-22.539675	7.301376	115.152588	36.269852	-14.277835	116.68705	33.555073	34.133579	112.31234	34.9124625	9.927872	114.499695	-79.9918125	4.67488	115.805481
-28.321308	-16.013237	115.573792	-22.506956	7.200967	115.274307	36.3493	-14.228116	116.654732	33.545261	34.182087	112.283897	34.9472805	9.9769855	114.4693145	-79.9611925	4.4249485	116.0792995
-29.791618	-15.361812	115.486214	-22.406876	7.125633	115.331459	36.482468	-14.130433	116.565216	33.547668	34.251484	112.345909	35.015068	10.0605255	114.4555625	-79.82882	4.1907405	116.2073555
-30.700645	-14.883125	115.363243	-22.35305	7.110886	115.330872	36.586559	-14.081639	116.47776	33.597965	34.330311	112.409225	35.092262	10.124336	114.4434925	-79.798362	4.097436	116.2182515
-31.568102	-14.264838	115.233215	-22.272436	7.166296	115.296494	36.647377	-13.97465	116.47197	33.671066	34.423111	112.482437	35.1592215	10.2242305	114.4772035	-79.7040935	4.1083615	116.1157845
-32.471554	-13.554473	115.058327	-22.177223	7.228205	115.22422	36.742794	-13.910039	116.400314	33.769135	34.508442	112.581459	35.2559645	10.2992015	114.4908865	-79.6104105	4.1572085	115.9575535
-33.211586	-12.813592	114.894547	-22.083422	7.321239	115.174675	36.812271	-13.821551	116.341087	33.874538	34.621952	112.642143	35.3434045	10.4002005	114.491615	-79.5102485	4.2422775	115.857735
-33.984737	-12.048239	114.776054	-21.953207	7.41909	115.136467	36.872757	-13.693267	116.278168	33.974121	34.745495	112.69857	35.423439	10.526114	114.488369	-79.329853	4.312066	115.784565
-34.695892	-11.129167	114.693794	-21.830135	7.546096	115.119888	36.950031	-13.585406	116.170441	34.071793	34.841827	112.761543	35.510912	10.6282105	114.465992	-79.171182	4.4639815	115.773784
-35.700222	-9.733325	114.620041	-21.672869	7.694263	115.182831	37.098488	-13.419683	116.034462	34.239391	34.94458	112.899307	35.6689395	10.7624485	114.4668845	-79.0146775	4.6260775	115.8987775
-36.280071	-8.762007	114.588013	-21.522602	7.788143	115.260757	37.161247	-13.299576	115.967789	34.344757	35.021931	112.995377	35.753002	10.8611775	114.481583	-78.798206	4.7151085	116.039931
-36.804493	-7.752983	114.587952	-21.471674	7.900392	115.404152	37.271198	-13.225572	115.854118	34.430172	35.08604	113.15197	35.850685	10.930234	114.503044	-78.794033	4.87055	116.30526
-37.314072	-6.699912	114.567604	-21.3374	7.923096	115.437187	37.313972	-13.065638	115.86248	34.488724	35.169758	113.316513	35.901348	11.05206	114.5894965	-78.576148	4.794132	116.2848775
-37.771988	-5.657489	114.581787	-21.312679	8.032333	115.582825	37.367878	-12.947453	115.850891	34.529087	35.278065	113.445412	35.9484825	11.165306	114.6481515	-78.5738405	4.89936	116.5174985
-38.2118	-4.610046	114.612869	-21.231747	8.103154	115.576302	37.422966	-12.804371	115.855087	34.541668	35.37817	113.557053	35.982317	11.2868995	114.70607	-78.445811	4.9194085	116.446534
-38.595848	-3.542577	114.68483	-21.207323	8.223438	115.640617	37.455441	-12.675118	115.881134	34.557163	35.514698	113.577927	36.006302	11.41979	114.7295305	-78.420948	5.027086	116.5517035
-39.104523	-1.883575	114.658417	-21.137272	8.400995	115.584007	37.491657	-12.46966	115.899445	34.571751	35.721397	113.484482	36.031704	11.6258685	114.6919635	-78.306248	5.1761215	116.4760505
-39.358883	-0.790477	114.519646	-21.158661	8.548379	115.444504	37.499737	-12.34425	115.886398	34.584728	35.85046	113.39991	36.0422325	11.753105	114.643154	-78.3595545	5.343653	116.245854
-39.615925	0.305625	114.219437	-21.173029	8.675182	115.238785	37.491997	-12.218162	115.859818	34.609776	35.979836	113.263855	36.0508865	11.880837	114.5618365	-78.3969445	5.469527	115.9157335
-39.79829	1.426335	113.850403	-21.165615	8.807545	114.911568	37.46059	-12.08644	115.805878	34.637897	36.132984	113.150146	36.0492435	12.023272	114.478012	-78.3804735	5.591818	115.345124
-39.94606	2.576289	113.401749	-21.175926	8.952512	114.578903	37.446339	-11.938116	115.703842	34.63562	36.281105	113.066231	36.0409795	12.1714945	114.3850365	-78.3928315	5.7335295	114.7727695
-40.10078	3.702505	112.951492	-21.195545	9.098592	114.180527	37.447529	-11.788395	115.615967	34.624809	36.421223	112.969353	36.036169	12.316414	114.29266	-78.427259	5.88077	114.068394
-40.183712	4.822513	112.517441	-21.216892	9.300452	113.839996	37.48568	-11.636565	115.526497	34.591805	36.568443	112.907829	36.0387425	12.465939	114.217163	-78.4725265	6.134965	113.462829
-40.242798	6.510483	112.01767	-21.193548	9.609803	113.424171	37.504444	-11.385241	115.546417	34.578835	36.73407	112.799767	36.0416395	12.6744145	114.173092	-78.4287355	6.5451915	112.67525
-40.242416	7.700205	111.800217	-21.161314	9.825993	113.232635	37.479149	-11.186138	115.65564	34.566265	36.83226	112.748611	36.022707	12.823061	114.2021255	-78.345335	6.828925	112.2631445
-40.250969	8.844316	111.687675	-21.139141	10.036181	113.169991	37.523849	-11.048612	115.770256	34.562706	36.880997	112.715698	36.0432775	12.9161925	114.242977	-78.3215595	7.1561695	112.097005
-40.18079	9.988834	111.707176	-21.078455	10.223418	113.195709	37.576092	-10.896126	115.930222	34.591076	36.950474	112.61438	36.083584	13.027174	114.272301	-78.240494	7.419662	112.119117
-40.161674	11.140759	111.800179	-21.023365	10.438367	113.308243	37.612007	-10.751774	116.181091	34.617359	37.013065	112.508942	36.114683	13.1306455	114.3450165	-78.161413	7.7460885	112.2714695
-40.119892	12.345693	111.973824	-20.983089	10.638304	113.481667	37.635277	-10.619665	116.43261	34.640362	37.052532	112.41713	36.1378195	13.2164335	114.42487	-78.1039975	8.0601745	112.538464
-40.019627	13.554547	112.137207	-20.953753	10.837581	113.657997	37.665878	-10.499095	116.699684	34.655071	37.108818	112.280205	36.1604745	13.3048615	114.4899445	-78.0679805	8.3703005	112.8260495
-39.863811	15.397774	112.26548	-20.933363	11.087478	113.889923	37.662601	-10.330195	117.071167	34.680496	37.237152	112.08007	36.1715485	13.4534785	114.5756185	-78.0382745	8.7214775	113.2042275
-39.774632	16.683317	112.34903	-20.972673	11.23733	114.033821	37.624672	-10.189231	117.255226	34.664249	37.332634	111.910141	36.1444605	13.5717015	114.5826835	-78.0898065	8.9029585	113.4849585
-39.638634	18.018393	112.4161	-20.996181	11.365529	114.143005	37.536171	-10.031443	117.415794	34.637852	37.443428	111.733482	36.0870115	13.7059925	114.574638	-78.0793735	9.0250655	113.711372
-39.479454	19.371202	112.426254	-21.060848	11.487962	114.220047	37.50008	-9.907677	117.450928	34.588097	37.578617	111.546913	36.0440885	13.83547	114.4989205	-78.1657845	9.140454	113.9411735
-39.322762	20.787519	112.372993	-21.148815	11.571031	114.263512	37.419216	-9.830292	117.391563	34.506752	37.70689	111.341003	35.962984	13.938299	114.366283	-78.260614	9.203763	114.160741
-39.100334	22.227148	112.286339	-21.215048	11.594578	114.241646	37.307255	-9.750795	117.223564	34.403751	37.788139	111.169014	35.855503	14.018672	114.196289	-78.285599	9.170484	114.287003
-38.895027	23.72567	112.215195	-21.37812	11.583557	114.188919	37.194256	-9.701094	116.902435	34.266266	37.908424	111.04126	35.730261	14.103665	113.9718475	-78.486501	9.063449	114.4059905
-38.525406	26.08259	112.189842	-21.523577	11.53878	114.046249	37.010746	-9.567154	116.209518	34.034721	38.188103	110.954155	35.5227335	14.3104745	113.5818365	-78.5698875	8.7670855	114.5106615
-38.205032	27.692429	112.368706	-21.627975	11.514455	113.935074	36.962139	-9.527753	115.4655	33.846909	38.466949	110.967979	35.404524	14.469598	113.2167395	-78.660474	8.559312	114.6534085
-37.836838	29.398838	112.58007	-21.75699	11.54631	113.82618	36.826439	-9.360781	114.758286	33.64846	38.77161	111.016846	35.2374495	14.7054145	112.887566	-78.7514295	8.3872055	114.764794
-37.430687	31.113615	112.832245	-21.870611	11.617986	113.683258	36.701618	-9.155067	114.015221	33.444805	39.105572	111.088623	35.0732115	14.9752525	112.551922	-78.8144335	8.2607195	114.814594
-36.962097	32.833397	112.960686	-21.962549	11.773311	113.465263	36.572491	-8.914415	113.291512	33.271091	39.435875	111.19986	34.921791	15.26073	112.245686	-78.846889	8.285892	114.68484
-36.470268	34.605179	112.934921	-22.114666	11.966335	113.176453	36.392441	-8.631258	112.640533	33.117065	39.765057	111.355194	34.754753	15.5668995	111.9978635	-78.984085	8.3657705	114.3550425
-35.907669	36.330597	112.866257	-22.234417	12.251518	112.867226	36.218792	-8.345983	112.102959	33.009605	40.114914	111.390045	34.6141985	15.8844655	111.746502	-79.0830325	8.6185705	113.98795
-34.949799	38.93338	112.761963	-22.456137	12.710299	112.457893	35.955708	-7.961493	111.299622	32.874882	40.639923	111.476898	34.415295	16.339215	111.38826	-79.327569	9.081383	113.527526
-34.245796	40.574444	112.878014	-22.566463	12.969412	112.255455	35.788479	-7.707302	110.842323	32.771053	41.010448	111.525131	34.279766	16.651573	111.183727	-79.412692	9.287251	113.327183
-33.463444	42.192078	113.031052	-22.705267	13.230848	112.079048	35.666786	-7.429351	110.427162	32.644768	41.316299	111.625313	34.155777	16.943474	111.0262375	-79.566311	9.518222	113.1318585
-32.722847	43.739395	113.24308	-22.855797	13.424356	111.95549	35.558193	-7.140808	110.088028	32.4683	41.639278	111.866425	34.0132465	17.249235	110.9772265	-79.7248405	9.599477	112.9337535
-31.855518	45.203941	113.489616	-23.045555	13.637354	111.671661	35.452175	-6.856607	109.794167	32.282524	41.969761	112.15966	33.8673495	17.556577	110.9769135	-79.9584595	9.718131	112.3664085
-30.995182	46.559551	113.749062	-23.272444	13.807261	111.461678	35.334332	-6.559165	109.480904	32.064297	42.312466	112.382782	33.6993145	17.8766505	110.931843	-80.2442025	9.7378715	111.991513
-30.149252	47.867008	114.003609	-23.583597	14.117846	111.366272	35.188026	-6.243507	109.169266	31.818727	42.636021	112.580574	33.5033765	18.196257	110.87492	-80.6705705	10.039435	111.857624
-28.714535	49.626911	114.274895	-23.651781	14.243679	110.963699	35.007618	-5.77624	108.721771	31.436855	43.067844	112.779129	33.2222365	18.645802	110.75045	-80.5257985	9.841556	111.176948
-28.074287	50.85458	114.473259	-23.849672	14.453957	110.859123	34.897743	-5.507834	108.497894	31.214088	43.307632	112.900291	33.0559155	18.899899	110.6990925	-80.7552595	10.008015	111.0191535
-27.017324	51.858246	114.547218	-24.220854	14.739018	110.989037	34.81308	-5.302093	108.352409	31.015726	43.478905	112.982262	32.914403	19.088406	110.6673355	-81.356111	10.38963	111.3107385
-25.559309	52.443748	114.546654	-24.326435	14.826902	110.970604	34.713242	-5.187205	108.277908	30.830114	43.588421	113.000778	32.771678	19.200608	110.639343	-81.424548	10.453196	111.301865
-24.688719	53.037506	114.777817	-24.280817	14.853037	110.770096	34.60384	-5.149626	108.259453	30.706009	43.660603	113.03331	32.6549245	19.2554885	110.6463815	-81.2165585	10.4505855	110.8938105
-23.718632	53.573643	114.648201	-24.574692	15.001122	110.987785	34.495823	-5.178988	108.32412	30.590593	43.664833	113.069427	32.543208	19.2429225	110.6967735	-81.692592	10.7593215	111.2787965
-22.415257	53.34837	114.598618	-24.696907	15.056825	110.996422	34.382057	-5.260777	108.450188	30.473923	43.6399	113.085678	32.42799	19.1895615	110.767933	-81.821804	10.9240885	111.224911
-21.172419	53.354073	114.302063	-24.81142	14.884223	110.849342	34.18869	-5.388927	108.704887	30.293932	43.520588	113.100693	32.241311	19.0658305	110.90279	-81.864151	10.7026155	110.795894
-20.226402	53.186787	114.071724	-25.010256	14.886865	110.95153	34.063255	-5.522473	108.916939	30.161762	43.411919	113.113106	32.1125085	18.944723	111.0150225	-82.1330205	10.829007	110.8880375
-19.208227	52.828163	113.807846	-25.154203	14.847514	111.052155	33.946667	-5.675344	109.148216	30.051159	43.292339	113.120247	31.998913	18.8084975	111.1342315	-82.307319	10.8865305	110.9700785
-18.203106	52.273075	113.608292	-25.33367	14.841252	111.135887	33.83411	-5.827155	109.42086	29.948706	43.129574	113.165955	31.891408	18.6512095	111.2934075	-82.558748	11.0312945	110.9783665
-17.125528	51.611858	113.474747	-25.430939	14.753098	111.125053	33.732056	-5.992744	109.699417	29.869678	42.978672	113.228012	31.800867	18.492964	111.4637145	-82.662745	11.013232	110.7863915
-16.077387	50.865662	113.372215	-25.574097	14.705987	111.219193	33.624733	-6.157044	109.945129	29.805777	42.843494	113.315582	31.715255	18.343225	111.6303555	-82.863449	11.068749	110.8080305
-15.133861	50.11515	113.392815	-25.671438	14.65546	111.293472	33.517944	-6.307729	110.159515	29.742857	42.691849	113.395599	31.6304005	18.19206	111.777557	-82.9732765	11.11886	110.809387
-13.68071	48.791309	113.436798	-25.852833	14.57189	111.390175	33.354496	-6.558881	110.486183	29.681105	42.449608	113.564095	31.5178005	17.9453635	112.025139	-83.2234665	11.1984165	110.755211
-12.792166	47.843597	113.464844	-25.94256	14.50313	111.40181	33.263535	-6.736986	110.711563	29.645582	42.269695	113.710464	31.4545585	17.7663545	112.2110135	-83.3396785	11.2399055	110.5926065
-11.901259	46.78986	113.485909	-26.104513	14.446798	111.365089	33.168255	-6.911361	110.914268	29.601856	42.099854	113.886307	31.3850555	17.5942465	112.4002875	-83.5940815	11.2993495	110.3298905
-11.051511	45.685688	113.439453	-26.187382	14.428841	111.191162	33.062569	-7.068565	111.099007	29.556271	41.905521	114.049019	31.30942	17.418478	112.574013	-83.684184	11.439204	109.808311
-10.268329	44.491821	113.372406	-26.301702	14.35888	111.01561	32.96209	-7.226118	111.225784	29.526207	41.736629	114.160797	31.2441485	17.2552555	112.6932905	-83.8475525	11.4625045	109.3379295
-9.503141	43.251926	113.21151	-26.366245	14.325931	110.803864	32.858269	-7.401882	111.295021	29.492691	41.542507	114.217339	31.17548	17.0703125	112.75618	-83.90797	11.5815495	108.851548
-8.809427	41.960476	112.975632	-26.438251	14.238724	110.590302	32.779072	-7.61112	111.350082	29.483334	41.305496	114.220932	31.131203	16.847188	112.785507	-84.007705	11.63026	108.395097
-7.838504	39.875607	112.571129	-26.449495	14.113684	110.363899	32.691181	-7.952428	111.434387	29.521608	40.976242	114.100327	31.1063945	16.511907	112.767357	-84.0053845	11.715461	107.960441
-7.271196	38.413036	112.331184	-26.421425	14.010365	110.278854	32.668251	-8.185745	111.483856	29.573053	40.735973	113.960175	31.120652	16.275114	112.7220155	-83.963502	11.745616	107.8356925
-6.765257	36.916931	112.156235	-26.368597	13.915725	110.294617	32.663464	-8.436808	111.501381	29.639179	40.489178	113.77903	31.1513215	16.026185	112.6402055	-83.8885155	11.805265	107.9490285
-6.378599	35.350471	112.018906	-26.286661	13.766461	110.392067	32.676495	-8.687832	111.482407	29.69734	40.239624	113.63298	31.1869175	15.775896	112.5576935	-83.7602395	11.757026	108.2264405
-6.038983	33.750732	111.97081	-26.246807	13.627694	110.505585	32.694523	-8.915801	111.490311	29.746607	40.00267	113.526711	31.220565	15.5434345	112.508511	-83.714179	11.7119535	108.502659
-5.762961	32.137646	111.91835	-26.210442	13.517189	110.677429	32.692776	-9.111988	111.493935	29.777166	39.786751	113.470749	31.234971	15.3373815	112.482342	-83.655855	11.6969965	108.872516
-5.587153	30.455715	111.855316	-26.166374	13.398547	110.837555	32.681648	-9.291937	111.480438	30.195389	39.41925	113.244438	31.4385185	15.0636565	112.362438	-83.7712665	11.7334375	109.312672
-5.405711	27.953587	111.840439	-26.094379	13.277388	111.251762	32.614635	-9.557993	111.452194	29.848253	39.310692	113.327637	31.231444	14.8763495	112.3899155	-83.420202	11.6784265	110.1136085
-5.325573	26.214165	111.864182	-26.047283	13.205873	111.625267	32.557007	-9.694101	111.39814	29.898539	39.137558	113.167831	31.227773	14.7217285	112.2829855	-83.322339	11.6900175	110.9675485
-5.285434	24.495762	111.929024	-26.058964	13.216013	112.08699	32.504677	-9.827101	111.342155	29.930374	39.014389	112.984337	31.2175255	14.593644	112.163246	-83.3354535	11.838382	112.010734
-5.269284	22.771553	111.978279	-25.92259	13.174542	112.46743	32.457085	-9.909807	111.302826	29.931141	38.898869	112.824265	31.194113	14.494531	112.0635455	-83.039293	11.854553	112.8713145
-5.304381	21.002357	112.00956	-25.912926	13.181978	112.765839	32.399605	-9.974984	111.288498	29.879211	38.812237	112.705734	31.139408	14.4186265	111.997116	-82.96526	11.9453295	113.534562
-5.33651	19.289196	112.003349	-25.937399	13.198487	112.969383	32.30315	-10.030078	111.316284	29.816214	38.740616	112.524757	31.059682	14.355269	111.9205205	-82.93448	12.041705	114.0182455
-5.401637	17.504675	111.987434	-26.012182	13.245305	113.03846	32.181652	-10.073087	111.378181	29.729065	38.632992	112.391052	30.9553585	14.2799525	111.8846165	-82.9797225	12.2106575	114.1923035
-5.530311	14.887632	111.970047	-26.134476	13.296763	113.188019	31.982677	-10.141867	111.594452	29.991957	38.345856	112.03244	30.987317	14.1019945	111.813446	-83.256269	12.4915315	114.562592
-5.618771	13.085424	111.995018	-26.236872	13.306205	113.216354	31.878031	-10.181824	111.798775	29.521566	38.433804	112.161339	30.6997985	14.12599	111.980057	-83.1735425	12.48642	114.452651
-5.714562	11.294856	112.086174	-26.382944	13.30467	113.249138	31.812229	-10.223789	112.02375	29.463472	38.358898	112.230011	30.6378505	14.0675545	112.1268805	-83.4037385	12.5417855	114.3713955
-5.825512	9.546747	112.170197	-26.465235	13.254778	113.259796	31.766861	-10.264188	112.366524	29.429317	38.298214	112.336472	30.598089	14.017013	112.351498	-83.528559	12.492543	114.168094
-5.955204	7.755975	112.337494	-26.55283	13.185602	113.257805	31.738091	-10.301126	112.721313	29.421783	38.21323	112.550583	30.579937	13.956052	112.635948	-83.685597	12.415152	113.879662
-6.103598	6.011668	112.529648	-26.643053	13.087106	113.266266	31.736988	-10.363835	113.120483	29.445436	38.145607	112.83902	30.591212	13.890886	112.9797515	-83.877318	12.283326	113.5527805
-6.274004	4.269362	112.732971	-26.756725	13.004875	113.172516	31.72422	-10.419161	113.650871	29.506948	38.06213	113.133812	30.615584	13.8214845	113.3923415	-84.129034	12.1882655	112.9526905
-6.583673	1.675618	112.952377	-26.884663	12.826318	112.938057	31.739849	-10.527332	114.443031	29.577047	37.915878	113.6222	30.658448	13.694273	114.0326155	-84.427774	11.958363	111.8434985
-6.853746	-0.009135	113.091766	-26.960131	12.700356	112.71299	31.754086	-10.608644	114.992073	29.614321	37.80917	113.879822	30.6842035	13.600263	114.4359475	-84.6044655	11.800449	110.9900325
-7.183496	-1.719624	113.230171	-27.000731	12.573624	112.519012	31.773094	-10.701537	115.498566	29.672321	37.689621	114.000381	30.7227075	13.494042	114.7494735	-84.7241695	11.653206	110.2885505
-7.52746	-3.338598	113.393867	-26.952911	12.466536	112.397072	31.849134	-10.768071	115.933319	29.74205	37.590164	113.97802	30.795592	13.4110465	114.9556695	-84.701414	11.5220255	109.8384745
-7.917973	-4.941486	113.660789	-26.858225	12.336458	112.345032	31.949715	-10.830687	116.397415	29.814556	37.461922	113.797173	30.8821355	13.3156175	115.097294	-84.5985855	11.3572985	109.59277
-8.270846	-6.502313	113.963768	-26.742447	12.228447	112.399467	32.085106	-10.900268	116.812431	29.92683	37.310047	113.524261	31.005968	13.2048895	115.168346	-84.490862	11.2520045	109.630588
-8.880457	-7.922029	114.411285	-26.57477	12.091946	112.533798	32.242413	-10.976889	117.186928	30.049267	37.126617	113.299492	31.14584	13.074864	115.24321	-84.29538	11.109028	109.824386
-9.788313	-10.004001	115.129913	-26.341713	11.869303	112.893188	32.458282	-11.115361	117.685959	30.185684	36.849953	112.995613	31.321983	12.867296	115.340786	-84.005409	10.87131	110.44559
-10.353004	-11.255673	115.50592	-26.267883	11.681408	113.149414	32.576477	-11.218094	117.961014	30.258268	36.704304	112.871208	31.4173725	12.743105	115.416111	-83.9531385	10.619711	110.882717
-11.114285	-12.406405	115.885338	-26.199636	11.509068	113.411453	32.6418	-11.298312	118.152	30.293924	36.606758	112.776474	31.467862	12.654223	115.464237	-83.867134	10.363913	111.358669
-11.865519	-13.500539	116.117027	-26.176321	11.329915	113.685158	32.65654	-11.358539	118.225136	30.29233	36.545773	112.755859	31.474435	12.593617	115.4904975	-83.827077	10.066213	111.8798185
-12.65982	-14.509278	116.257263	-26.186647	11.162041	113.96109	32.670696	-11.391857	118.195831	30.249674	36.503277	112.766243	31.460185	12.55571	115.481037	-83.833479	9.768372	112.441143
-13.484539	-15.339518	116.419815	-26.211468	11.039882	114.254593	32.67115	-11.388262	118.156258	30.170383	36.492779	112.756088	31.4207665	12.5522585	115.456173	-83.8437025	9.5275055	113.053013
-14.393364	-16.090265	116.64283	-26.241039	10.943432	114.47451	32.655922	-11.366071	118.171631	30.095613	36.500271	112.70919	31.3757675	12.5671	115.4404105	-83.8578455	9.319764	113.5086095
-15.81354	-17.005793	117.016327	-26.305618	10.897359	114.713921	32.619198	-11.359516	118.266212	29.998743	36.486473	112.547394	31.3089705	12.5634785	115.406803	-83.9202065	9.2312395	114.021039
-16.736654	-17.441057	117.249367	-26.315413	10.885873	114.833939	32.583805	-11.375122	118.356705	29.974184	36.434727	112.330673	31.2789945	12.5298025	115.343689	-83.9098205	9.2419435	114.324189
-17.709772	-17.780663	117.42469	-26.287035	10.838043	114.971649	32.562527	-11.416435	118.387695	29.971695	36.335033	112.139549	31.267111	12.459299	115.263622	-83.841181	9.216787	114.679676
-18.666899	-18.041622	117.50811	-26.211065	10.770849	115.144348	32.589867	-11.498048	118.322136	29.964729	36.240707	112.074615	31.277298	12.3713295	115.1983755	-83.699428	9.1703685	115.0903205
-19.610203	-18.194933	117.61396	-26.139742	10.671875	115.348961	32.651459	-11.562216	118.267044	29.964157	36.149231	112.062096	31.307808	12.2935075	115.16457	-83.587292	9.0502425	115.533352
-20.52907	-18.223511	117.658165	-26.088596	10.526432	115.540634	32.699192	-11.645404	118.185028	29.987053	36.076962	112.128365	31.3431225	12.215779	115.1566965	-83.5203145	8.837085	115.9245715
-21.407881	-18.174883	117.64518	-26.014158	10.356704	115.714287	32.759624	-11.697581	118.160439	30.01458	36.035202	112.292542	31.387102	12.1688105	115.2264905	-83.415418	8.5445975	116.2020835
-22.740936	-17.938026	117.379509	-25.997126	10.094861	115.838394	32.811405	-11.768604	118.081749	30.047394	36.014565	112.574364	31.4293995	12.1229805	115.3280565	-83.4236515	8.0667415	116.3487315
-23.582048	-17.686584	117.052666	-25.995695	9.958354	115.863251	32.830013	-11.794326	117.949547	30.028763	36.010914	112.860214	31.429388	12.108294	115.4048805	-83.420778	7.808414	116.3216215
-24.423574	-17.352289	116.629196	-26.007927	9.835045	115.915024	32.818378	-11.794618	117.717651	30.002522	36.026962	113.118195	31.41045	12.116172	115.417923	-83.426304	7.553918	116.412125
-25.216654	-16.920038	116.151474	-26.042414	9.803085	115.939285	32.792259	-11.757502	117.434242	29.972761	36.083515	113.439545	31.38251	12.1630065	115.4368935	-83.467338	7.4431635	116.4416765
-26.038975	-16.429836	115.688301	-26.076035	9.803971	115.973068	32.767113	-11.686971	117.093948	29.933176	36.185581	113.852081	31.3501445	12.249305	115.4730145	-83.5022145	7.358637	116.4731215
-26.811636	-15.852129	115.21627	-26.103357	9.837683	115.978729	32.768208	-11.60647	116.758171	29.901897	36.29459	114.279305	31.3350525	12.34406	115.518738	-83.5417665	7.331306	116.43872
-27.552977	-15.280951	114.765656	-26.117092	9.936043	115.906586	32.695049	-11.478535	116.524979	29.897884	36.407211	114.693764	31.2964665	12.464338	115.6093715	-83.5306505	7.407748	116.2038005
-28.633759	-14.343861	114.079628	-26.150816	10.130795	115.660561	32.652622	-11.372126	116.213013	29.996717	36.541142	115.14032	31.3246695	12.584508	115.6766665	-83.6263015	7.677082	115.6444555
-29.318905	-13.6884	113.587166	-26.100578	10.284197	115.368759	32.633072	-11.325841	116.029228	30.111137	36.595352	115.358414	31.3721045	12.6347555	115.693821	-83.5732605	7.9336385	115.043697
-29.999165	-13.022536	113.134155	-26.078045	10.447818	115.029671	32.641582	-11.305542	115.874062	30.229395	36.632862	115.471497	31.4354885	12.66366	115.6727795	-83.5915785	8.231976	114.3865625
-30.634987	-12.367585	112.695732	-26.019829	10.59474	114.635765	32.656219	-11.283734	115.757576	30.364531	36.672836	115.464005	31.510375	12.694551	115.6107905	-83.550033	8.494929	113.6607395
-31.273668	-11.732036	112.268517	-25.938427	10.763395	114.291916	32.680912	-11.265424	115.624222	30.506538	36.686165	115.439178	31.593725	12.7103705	115.5317	-83.470579	8.8164195	113.052132
-31.847105	-11.116485	111.933388	-25.834471	10.89529	113.987122	32.735558	-11.231257	115.558243	30.642723	36.664291	115.365341	31.6891405	12.716517	115.461792	-83.3580825	9.074063	112.512452
-32.455311	-10.485113	111.67688	-25.690374	10.995255	113.774811	32.789097	-11.19327	115.542648	30.791225	36.674263	115.271439	31.790161	12.7404965	115.4070435	-83.170909	9.2500135	112.1425785
-33.369629	-9.549966	111.514984	-25.488012	11.184677	113.585258	32.959496	-11.130357	115.621078	30.996403	36.708771	115.198227	31.9779495	12.789207	115.4096525	-82.9539735	9.580147	111.7608635
-33.976372	-8.935987	111.511734	-25.35943	11.290334	113.549133	33.078403	-11.071961	115.81929	31.133402	36.74638	115.095078	32.1059025	12.8372095	115.457184	-82.8247625	9.7434585	111.641082
-34.590328	-8.360744	111.521706	-25.229946	11.375567	113.500359	33.216904	-11.036851	116.030228	31.250494	36.762325	115.013268	32.233699	12.862737	115.521748	-82.693591	9.888397	111.47897
-35.202141	-7.753514	111.599823	-25.099827	11.495752	113.492409	33.346577	-10.998795	116.245819	31.357933	36.763954	114.885948	32.352255	12.8825795	115.5658835	-82.551909	10.1089245	111.4189345
-35.854294	-7.16815	111.711761	-24.999205	11.561611	113.507843	33.458405	-10.953544	116.447891	31.459764	36.767044	114.717888	32.4590845	12.90675	115.5828895	-82.4574945	10.216472	111.4327965
-36.479607	-6.533393	111.79805	-24.886774	11.647569	113.510742	33.569736	-10.906374	116.625717	31.555054	36.780655	114.541611	32.562395	12.9371405	115.583664	-82.335943	10.3579975	111.43782
-37.154179	-5.922155	111.835434	-24.819035	11.679495	113.486954	33.682251	-10.844179	116.772041	31.647795	36.81242	114.353241	32.665023	12.9841205	115.562641	-82.303093	10.3748695	111.411267
-38.160088	-4.948179	111.682854	-24.691465	11.787295	113.319466	33.824596	-10.695414	116.913177	31.74972	36.89677	114.121918	32.787158	13.100678	115.5175475	-82.170088	10.473912	111.1213845
-38.870937	-4.250325	111.451088	-24.593983	11.868286	113.124451	33.925766	-10.589461	116.91893	31.80962	37.009247	113.980553	32.867693	13.209893	115.4497415	-82.055659	10.526679	110.7991605
-39.561291	-3.523673	111.220047	-24.504671	11.951153	112.911537	33.991867	-10.474873	116.832176	31.853168	37.11731	113.803398	32.9225175	13.3212185	115.317787	-81.9318595	10.5810875	110.505287
-40.278664	-2.792367	110.955299	-24.436644	12.008925	112.684509	34.018391	-10.386932	116.619453	31.893682	37.211189	113.603416	32.9560365	13.4121285	115.1114345	-81.8293245	10.6057215	110.2575835
-41.005573	-2.024487	110.750351	-24.352982	12.111153	112.460793	34.005653	-10.293839	116.346619	31.937281	37.316456	113.296722	32.971467	13.5113085	114.8216705	-81.677431	10.7109975	110.0999155
-41.753654	-1.212494	110.597404	-24.313396	12.183533	112.261139	33.992416	-10.225012	115.962921	31.975523	37.429276	112.88176	32.9839695	13.602132	114.4223405	-81.6107615	10.764934	110.0999375
-42.530518	-0.350002	110.543777	-24.263807	12.286207	112.036041	33.881004	-10.11758	115.569519	31.980812	37.512054	112.424896	32.930908	13.697237	113.9972075	-81.458522	10.875177	110.0748745
-43.721008	0.995391	110.549377	-24.296608	12.390214	111.780441	33.723743	-10.057236	114.896179	31.896931	37.624798	111.684128	32.810337	13.783781	113.2901535	-81.403553	10.996647	110.2707285
-44.452648	1.916618	110.711945	-24.327173	12.410826	111.693169	33.573277	-10.033937	114.3284	31.776672	37.687923	111.194313	32.6749745	13.826993	112.7613565	-81.3293205	10.994659	110.6249815
-45.254005	2.860103	110.96405	-24.407131	12.3755	111.705505	33.341034	-9.995936	113.711838	31.6075	37.736729	110.818497	32.474267	13.8703965	112.2651675	-81.288529	10.8806035	111.1458425
-45.97382	3.852291	111.305763	-24.532988	12.275209	111.794853	33.157181	-10.073306	112.901703	31.414631	37.839138	110.362198	32.285906	13.882916	111.6319505	-81.351882	10.667502	111.9577555
-46.664131	4.836378	111.651405	-24.639563	12.149274	111.930046	32.922249	-10.111602	112.142433	31.225744	37.431587	110.013565	32.0739965	13.6599925	111.077999	-81.3531225	10.6385555	112.782093
-47.326283	5.857566	111.924637	-24.796312	12.050733	112.019691	32.672165	-10.029372	111.483574	30.929607	37.53022	109.92659	31.800886	13.750424	110.705082	-81.39351	10.351042	113.3343
-47.916023	6.888716	112.149391	-24.987299	11.989135	112.066315	32.438675	-9.963043	110.889946	30.666626	37.686359	109.867874	31.5526505	13.861658	110.37891	-81.5272485	10.116612	113.75372
-48.72337	8.499893	112.309471	-25.249025	11.950754	112.032555	32.074089	-9.844828	110.321518	30.373308	37.951874	109.694382	31.2236985	14.053523	110.00795	-81.7217485	9.847985	114.05716
-49.143089	9.582239	112.277397	-25.418545	11.998156	111.942276	31.897795	-9.848831	109.949127	30.205986	38.041653	109.668419	31.0518905	14.096411	109.808773	-81.8889805	9.899901	114.075779
-49.489349	10.698298	112.118851	-25.575918	12.053243	111.757317	31.664938	-9.801269	109.830788	30.097965	38.11499	109.518219	30.8814515	14.1568605	109.6745035	-82.0332875	9.9496255	113.8401305
-49.778389	11.833117	111.853668	-25.7003	12.140063	111.476227	31.516352	-9.870182	109.702682	30.048635	38.127316	109.280083	30.7824935	14.128567	109.4913825	-82.1830935	10.151559	113.4610715
-50.002457	12.95451	111.550125	-25.732481	12.24925	111.17395	31.360552	-9.934096	109.596825	30.021595	38.10762	109.031822	30.6910735	14.086762	109.3143235	-82.1560355	10.411738	113.0335765
-50.07814	14.070292	111.245979	-25.788826	12.314588	110.910355	31.217188	-9.990539	109.53804	29.983738	38.60413	108.643234	30.600463	14.3067955	109.090637	-82.178115	10.3223805	112.730073
-50.088005	15.226944	110.957184	-25.772453	12.37934	110.63887	31.14234	-10.036868	109.539207	30.391472	38.384193	108.15126	30.766906	14.1736625	108.8452335	-82.311812	10.5850175	112.4325065
-49.975994	16.95994	110.45945	-25.71913	12.428663	110.315048	31.14222	-10.111317	109.672592	30.454517	38.315491	107.82505	30.7983685	14.102087	108.748821	-82.2366285	10.755239	111.881275
-49.862347	18.075497	110.079193	-25.672665	12.465891	110.086716	31.154865	-10.195765	109.765282	30.50769	38.281792	107.587387	30.8312775	14.0430135	108.6763345	-82.1766075	10.8887685	111.4970975
-49.618717	19.207413	109.754852	-25.693199	12.463145	109.843048	31.117365	-10.223501	109.801865	30.507608	38.187428	107.384285	30.8124865	13.9819635	108.593075	-82.1988845	10.9443265	111.093021
-49.34697	20.365616	109.541023	-25.699425	12.465069	109.642349	31.067842	-10.264411	109.697021	30.478928	38.270348	107.261551	30.773385	14.0029685	108.479286	-82.172235	10.9271695	110.805412
-48.990231	21.564547	109.474075	-25.776533	12.451776	109.553352	30.956104	-10.261568	109.466934	30.332581	38.345387	107.153893	30.6443425	14.0419095	108.3104135	-82.1974085	10.8616425	110.7962905
-48.60564	22.768616	109.526215	-25.879011	12.465761	109.538635	30.826357	-10.221582	109.228004	29.832098	38.508163	107.242188	30.3292275	14.1432905	108.235096	-82.0872495	10.7882315	110.842174
-48.167015	23.961792	109.59848	-26.013294	12.489985	109.538078	30.679178	-10.162908	109.02916	29.640543	38.583622	107.247009	30.1598605	14.210357	108.1380845	-82.1864485	10.769613	110.9380715
-47.353561	25.76622	109.69738	-26.293516	12.588751	109.569153	30.445686	-10.085999	108.78894	29.37162	38.721897	107.36232	29.908653	14.317949	108.07563	-82.495685	10.859553	111.062676
-46.736221	26.967937	109.656166	-26.491047	12.627022	109.566841	30.247419	-10.037668	108.69355	29.212601	38.814842	107.467232	29.73001	14.388587	108.080391	-82.712104	10.865457	111.053291
-46.062572	28.210657	109.539268	-26.688095	12.71836	109.458099	30.070473	-10.024994	108.589386	29.449289	38.755245	107.441559	29.759881	14.3651255	108.0154725	-83.136071	11.0715945	110.9007255
-45.357666	29.440746	109.285339	-26.91996	12.782674	109.256767	29.905874	-10.026403	108.538589	29.306942	38.848068	107.625435	29.606408	14.4108325	108.082012	-83.446328	11.1545155	110.431522
-44.573734	30.616089	108.776497	-27.184322	12.830661	108.886253	29.720024	-10.018967	108.529732	29.201368	38.918037	107.822372	29.460696	14.449535	108.176052	-83.82934	11.211787	109.596454
-43.818836	31.805435	107.999527	-27.46714	12.875051	108.351135	29.544949	-10.005172	108.556129	29.053936	38.978024	108.122383	29.2994425	14.486426	108.339256	-84.2337225	11.263676	108.363014
-43.011536	32.968178	107.080032	-27.859747	12.943646	107.606491	29.314968	-9.988932	108.632324	28.906887	39.01936	108.443031	29.1109275	14.515214	108.5376775	-84.8304215	11.372078	106.6753045
-41.795414	34.663319	106.049324	-28.323042	13.022624	106.598045	28.905901	-9.974189	108.488678	28.292185	39.178623	108.924271	28.599043	14.602217	108.7064745	-85.245127	11.443031	104.4896155
-40.90633	35.726147	105.795502	-28.510254	13.080356	106.148819	28.68289	-9.932782	108.224571	28.472767	39.089504	108.87207	28.5778285	14.578361	108.5483205	-85.5983365	11.582351	103.7493175
-40.013741	36.745548	105.814659	-28.644049	13.147262	105.929611	28.548128	-9.871634	107.97036	28.33197	39.161091	108.920204	28.440049	14.6447285	108.445282	-85.728147	11.6497955	103.41394
-39.172165	37.740822	106.002335	-28.708214	13.255487	105.862724	28.495275	-9.774377	107.700745	28.26367	39.274002	108.992493	28.3794725	14.7498125	108.346619	-85.7959005	11.7611615	103.378829
-38.258774	38.682686	106.247154	-28.735777	13.334423	105.870262	28.489347	-9.683052	107.492111	28.176243	39.400978	109.14006	28.332795	14.858963	108.3160855	-85.804349	11.809883	103.4244385
-37.378956	39.522118	106.517181	-28.755558	13.400986	105.881668	28.476637	-9.57984	107.344498	27.739025	39.611126	109.430931	28.107831	15.015643	108.3877145	-85.618947	11.786329	103.3756215
-36.496517	40.306683	106.687523	-28.764603	13.460429	105.8759	28.456604	-9.512931	107.213196	27.672789	39.703075	109.548294	28.0646965	15.095072	108.380745	-85.5939025	11.825786	103.371055
-35.160156	41.437508	106.89341	-28.866016	13.536194	105.870644	28.378094	-9.491	107.064674	27.589449	39.850075	109.677124	27.9837715	15.1795375	108.370899	-85.7158035	11.8928505	103.370389
-34.28804	42.067005	107.016991	-28.943312	13.591891	105.833366	28.290352	-9.494156	106.951538	27.52055	39.927433	109.790543	27.905451	15.2166385	108.3710405	-85.792075	11.9671435	103.2956915
-33.447369	42.628212	107.118698	-29.048771	13.658478	105.835114	28.189445	-9.493884	106.795952	27.456676	39.96769	109.867371	27.8230605	15.236903	108.3316615	-85.9206025	12.080053	103.3385665
-32.611477	43.177097	107.291924	-29.167339	13.698263	105.858231	28.073502	-9.478827	106.644142	27.415148	39.947449	109.956909	27.744325	15.234311	108.3005255	-86.079003	12.162215	103.4159365
-31.715981	43.631588	107.44796	-29.25654	13.74189	105.851761	27.962688	-9.476008	106.527863	27.396837	39.915806	110.055717	27.6797625	15.219899	108.29179	-86.1928425	12.263881	103.411732
-30.905447	43.990841	107.649765	-29.300043	13.829949	105.889175	27.87689	-9.476952	106.444916	27.415642	39.894722	110.131004	27.646266	15.208885	108.28796	-86.246352	12.451013	103.49039
-30.065966	44.28653	107.849297	-29.343943	13.913898	105.914833	27.811293	-9.493478	106.404556	27.434635	39.861725	110.28521	27.622964	15.1841235	108.344883	-86.31085	12.6436725	103.484783
-28.9848	44.704174	108.230423	-29.306961	14.03521	106.149277	27.748123	-9.524334	106.443832	27.557077	39.834805	110.457352	27.6526	15.1552355	108.450592	-86.266522	12.9151845	103.847962
-28.105869	44.826134	108.383118	-29.264174	14.160043	106.346298	27.730469	-9.550877	106.552696	27.655537	39.809479	110.55722	27.693003	15.129301	108.554958	-86.221351	13.190785	104.137638
-27.027311	44.747929	108.372154	-29.209316	14.265757	106.555199	27.715141	-9.581894	106.743095	27.78163	39.770844	110.626587	27.7483855	15.094475	108.684841	-86.1670175	13.437039	104.425557
-26.232838	44.703819	108.467995	-29.174328	14.388399	106.813347	27.727467	-9.627761	106.988525	27.904432	39.724106	110.704338	27.8159495	15.0481725	108.8464315	-86.1646055	13.7286255	104.7802625
-25.605333	44.640331	108.687248	-29.131529	14.45495	107.030701	27.761633	-9.697037	107.270096	28.037987	39.656624	110.795128	27.89981	14.9797935	109.032612	-86.162868	13.9301065	105.02879
-24.841057	44.449799	108.834015	-29.113029	14.4652	107.257103	27.799479	-9.750763	107.556953	28.156757	39.594547	110.934212	27.978118	14.921892	109.2455825	-86.204176	14.008508	105.2686235
-24.097969	44.124249	109.040115	-29.083248	14.48147	107.445374	27.851423	-9.795625	107.81337	28.256226	39.55051	111.121902	28.0538245	14.8774425	109.467636	-86.2203205	14.0854975	105.423112
-22.950312	43.41103	109.452965	-29.027727	14.38686	107.670448	27.964842	-9.827197	108.074738	28.366127	39.485111	111.553719	28.1654845	14.828957	109.8142285	-86.2209385	13.944763	105.5266675
-22.32119	42.867989	109.783348	-29.01417	14.333025	107.803192	28.051897	-9.816628	108.193733	28.366467	39.4958	111.932182	28.209182	14.839586	110.0629575	-86.237522	13.826464	105.5434265
-21.607681	42.264484	109.973236	-29.00857	14.296309	107.926109	28.129196	-9.796635	108.301964	28.391409	39.474308	112.320244	28.2603025	14.8388365	110.311104	-86.2774425	13.7537815	105.541114
-21.090776	41.671249	110.200882	-28.9877	14.298355	108.107758	28.195137	-9.759415	108.409592	28.445976	39.473743	112.571671	28.3205565	14.857164	110.4906315	-86.2959565	13.739546	105.7248845
-20.541725	40.962055	110.314201	-28.968287	14.331414	108.316124	28.236332	-9.765732	108.590164	28.521629	39.500553	112.652901	28.3789805	14.8674105	110.6215325	-86.3155545	13.7954175	106.0107155
-20.014343	40.209259	110.31678	-28.965244	14.392633	108.515892	28.267044	-9.80225	108.784744	28.569416	39.493183	112.655067	28.41823	14.8454665	110.7199055	-86.348718	13.9397995	106.3118785
-19.527721	39.375843	110.210892	-28.971514	14.450187	108.716515	28.262627	-9.889169	108.984734	28.585287	39.448341	112.535492	28.423957	14.779586	110.760113	-86.366985	14.120788	106.672917
-18.834658	38.065372	109.75515	-29.013773	14.469892	108.891144	28.180027	-10.030799	109.250473	28.51553	39.375893	112.023018	28.3477785	14.672547	110.6367455	-86.3753245	14.267237	107.1455425
-18.473085	37.103901	109.367218	-29.105755	14.437464	108.983566	28.084236	-10.169917	109.367599	28.816154	39.128788	111.261833	28.450195	14.4794355	110.314716	-86.661705	14.3954925	107.652416
-18.127996	36.137768	108.933617	-29.168085	14.409755	109.03553	27.984211	-10.328969	109.459778	28.661119	39.001419	110.608582	28.322665	14.336225	110.03418	-86.658835	14.483285	108.03688
-17.803541	35.097092	108.578087	-29.224884	14.311594	109.113434	27.908443	-10.493659	109.516869	28.468021	38.789352	109.987473	28.188232	14.1478465	109.752171	-86.638	14.4753415	108.474697
-17.468014	34.067741	108.304825	-29.261593	14.134286	109.249374	27.859816	-10.697994	109.5662	27.919027	38.782391	109.602379	27.8894215	14.0421985	109.5842895	-86.4126075	14.2263735	108.9144585
-17.159943	33.046635	108.158195	-29.289738	13.89222	109.412231	27.826393	-10.914651	109.597816	27.763865	38.636005	109.094307	27.795129	13.860677	109.3460615	-86.374605	13.923763	109.4784005
-16.886765	31.983295	108.137657	-29.269615	13.638437	109.581032	27.809698	-11.129497	109.60321	27.644032	38.434792	108.818771	27.726865	13.6526475	109.2109905	-86.266095	13.6242265	109.9510735
-16.423445	30.477629	108.279762	-29.227587	13.192776	109.83136	27.794584	-11.429653	109.574524	27.583811	38.192074	108.571068	27.6891975	13.3812105	109.072796	-86.1443715	13.0043415	110.589924
-16.101984	29.47995	108.447922	-29.17977	12.953794	109.981789	27.816561	-11.586495	109.499313	27.586075	38.043152	108.556839	27.701318	13.2283285	109.028076	-86.060858	12.6792595	110.935502
-15.762422	28.597689	108.575249	-29.078421	12.745312	110.07048	27.871096	-11.693669	109.418091	27.612989	37.981785	108.596268	27.7420425	13.144058	109.0071795	-85.8988845	12.346566	111.1337805
-15.410129	27.682798	108.705948	-29.046419	12.613145	110.145126	27.932268	-11.722651	109.335861	27.638248	37.979477	108.695473	27.785258	13.128413	109.015667	-85.878096	12.097877	111.274585
-15.115229	26.798847	108.80294	-28.997025	12.521233	110.149681	28.009632	-11.710369	109.231651	27.682808	37.995289	108.892654	27.84622	13.14246	109.0621525	-85.84027	11.900006	111.2372095
-14.763464	25.991545	108.877884	-28.956127	12.506549	110.100349	28.098553	-11.68241	109.153114	27.757236	38.045849	109.044708	27.9278945	13.1817195	109.098911	-85.8401485	11.8313785	111.101787
-14.401158	25.151386	108.886673	-28.960667	12.499471	110.061371	28.134674	-11.637481	109.051834	27.802113	38.075592	109.205666	27.9683935	13.2190555	109.12875	-85.8897275	11.7798865	110.993992
-13.830061	23.980137	108.736954	-28.905359	12.56854	109.847366	28.137434	-11.603444	108.830345	27.891449	38.10318	109.221581	28.0144415	13.249868	109.025963	-85.8251595	11.887212	110.668769
-13.498059	23.145618	108.60965	-28.891399	12.608094	109.724655	28.10162	-11.59458	108.675812	27.945137	38.108315	109.146606	28.0233785	13.2568675	108.911209	-85.8061765	11.9593205	110.538101
-13.108102	22.343987	108.511292	-28.85038	12.705474	109.676514	28.06123	-11.591319	108.487976	27.988472	38.071388	109.098747	28.024851	13.2400345	108.7933615	-85.725611	12.1709135	110.5596665
-12.702759	21.541271	108.469757	-28.860687	12.762131	109.688858	28.023502	-11.607723	108.390984	28.023073	38.036343	109.027565	28.0232875	13.21431	108.7092745	-85.7446615	12.309952	110.6684415
-12.285109	20.770243	108.477699	-28.82419	12.818499	109.753418	27.975378	-11.625558	108.362793	28.064425	37.980072	109.049698	28.0199015	13.177257	108.7062455	-85.6682815	12.459741	110.8005905
-11.85567	19.946558	108.588837	-28.787609	12.891555	109.958923	27.959377	-11.645074	108.396255	28.123049	37.9599	109.121666	28.041213	13.157413	108.7589605	-85.616431	12.625697	111.1588855
-11.466958	19.087284	108.791565	-28.792486	12.943988	110.185326	27.949348	-11.662018	108.52417	28.199842	37.968964	109.22744	28.074595	13.153473	108.875805	-85.659567	12.734503	111.494847
-10.788158	17.875759	109.119545	-28.830921	12.990467	110.622383	27.921671	-11.66944	108.773598	28.298641	37.986038	109.502625	28.110156	13.158299	109.1381115	-85.771998	12.822635	112.1066545
-10.321207	17.056194	109.367165	-28.785355	13.068926	110.846565	27.892473	-11.674945	109.029182	28.384239	37.993156	109.687149	28.138356	13.1591055	109.3581655	-85.709066	12.9787465	112.3349645
-9.823864	16.2603	109.597778	-28.775805	13.094193	111.113777	27.875986	-11.687687	109.347519	28.497366	37.978043	109.881462	28.186676	13.145178	109.6144905	-85.738286	13.043208	112.6130635
-9.378331	15.391665	109.849464	-28.776217	13.129634	111.300804	27.870808	-11.714177	109.702347	28.642889	37.940414	110.097656	28.2568485	13.1131185	109.9000015	-85.8092825	13.1461495	112.7016065
-8.846273	14.597477	110.065552	-28.768454	13.126276	111.425865	27.907526	-11.711986	110.095718	28.779945	37.899796	110.409866	28.3437355	13.093905	110.252792	-85.8806435	13.158647	112.598938
-8.300337	13.747588	110.284958	-28.750526	13.107989	111.452629	27.993431	-11.7069	110.451843	28.951729	37.870834	110.767159	28.47258	13.081967	110.609501	-85.973632	13.134011	112.295757
-7.760482	12.931271	110.431961	-28.724722	13.067892	111.4179	28.098137	-11.707576	110.76976	29.120975	37.862164	111.200569	28.609556	13.077294	110.9851645	-86.059	13.05849	111.8506355
-6.972155	11.629713	110.554123	-28.678951	12.929672	111.107674	28.289185	-11.69481	111.127831	29.383862	37.899696	111.947716	28.8365235	13.102443	111.5377735	-86.1944255	12.756901	110.6775745
-6.466097	10.788438	110.520264	-28.616449	12.829298	110.747322	28.414791	-11.641744	111.387421	29.541046	37.900249	112.42334	28.9779185	13.1292525	111.9053805	-86.2108165	12.5293435	109.5892635
-5.977322	9.909839	110.446426	-28.594213	12.759241	110.363297	28.551394	-11.581491	111.588203	29.687113	37.924747	112.812614	29.1192535	13.171628	112.2004085	-86.3076795	12.346854	108.5261855
-5.551649	9.068545	110.304932	-28.476143	12.681347	109.983147	28.741894	-11.507702	111.722137	29.823759	37.940151	113.115204	29.2828265	13.2162245	112.4186705	-86.2351125	12.1464695	107.5476235
-5.078839	8.126942	110.145721	-28.283537	12.618979	109.761665	28.991377	-11.420456	111.79789	29.954041	37.976959	113.31147	29.472709	13.2782515	112.55468	-86.039783	11.9597065	106.96865
-4.706543	7.141632	110.088394	-28.026024	12.565483	109.664726	29.288357	-11.346594	111.899857	30.124346	38.027786	113.426605	29.7063515	13.340596	112.663231	-85.7583995	11.79037	106.666221
-4.366704	6.205133	110.126671	-27.770763	12.569777	109.669807	29.599726	-11.271806	112.089935	30.347031	38.103798	113.450539	29.9733785	13.415996	112.770237	-85.5149045	11.723558	106.569377
-4.053616	4.782516	110.371613	-27.36792	12.588613	109.853958	30.072256	-11.187654	112.620667	30.701607	38.172256	113.421715	30.3869315	13.492301	113.021191	-85.1227715	11.684925	106.686725
-3.901011	3.811528	110.609581	-27.10186	12.608263	110.049294	30.387846	-11.185722	113.074982	30.92264	38.21603	113.387665	30.655243	13.515154	113.2313235	-84.858963	11.701372	106.8672645
-3.848065	2.836627	110.956345	-26.885996	12.591446	110.268929	30.667782	-11.173723	113.571503	31.121704	38.217892	113.365517	30.894743	13.5220845	113.46851	-84.666735	11.6608075	107.069348
-3.833832	1.861311	111.31517	-26.658504	12.539029	110.514557	30.943644	-11.18858	114.05687	31.322861	38.173874	113.381126	31.1332525	13.492647	113.718998	-84.4502605	11.585411	107.310116
-3.941988	0.907571	111.661041	-26.461372	12.478295	110.728584	31.213671	-11.233089	114.528656	31.507799	38.133354	113.374649	31.360735	13.4501325	113.9516525	-84.283479	11.5064575	107.5055155
-4.079338	-0.012004	111.953529	-26.289373	12.398163	110.959625	31.461266	-11.30409	114.90506	31.664345	38.07085	113.372124	31.5628055	13.38338	114.138592	-84.1415515	11.412946	107.780658
-4.281234	-0.936613	112.210503	-26.125759	12.299158	111.191086	31.672192	-11.360602	115.178131	31.80526	38.005524	113.339615	31.738726	13.322461	114.258873	-83.990244	11.275855	108.123299
-4.667245	-2.259129	112.4617	-25.860357	12.146605	111.49939	31.950798	-11.384454	115.426216	31.978977	37.95496	113.228226	31.9648875	13.285253	114.327221	-83.6856015	11.007957	108.671559
-5.012644	-3.043561	112.600075	-25.737358	12.074203	111.650017	32.129826	-11.374186	115.501366	32.069267	37.935078	113.258675	32.0995465	13.280446	114.3800205	-83.5742625	10.86796	108.9200135
-5.408743	-3.831243	112.631821	-25.618383	11.999722	111.77179	32.293095	-11.369823	115.553093	32.157997	37.937702	113.341202	32.225546	13.2839395	114.4471475	-83.462312	10.7155045	109.0964325
-5.853516	-4.535406	112.671867	-25.496286	11.95608	111.861107	32.421799	-11.355156	115.606155	32.263359	37.946587	113.418961	32.342579	13.2957155	114.512558	-83.335151	10.6164445	109.209656
-6.390254	-5.20411	112.731232	-25.370144	11.960294	111.936913	32.550915	-11.347161	115.636528	32.401024	37.946136	113.517654	32.4759695	13.2994875	114.577091	-83.2162575	10.6211005	109.296735
-6.982903	-5.790914	112.771629	-25.245949	11.947859	111.969147	32.670868	-11.381086	115.674149	32.584293	37.906925	113.518646	32.6275805	13.2629195	114.5963975	-83.1194785	10.6327985	109.3418965
-7.594482	-6.417043	112.766899	-25.097073	12.004338	111.974777	32.769901	-11.42612	115.719948	32.756901	37.85173	113.486755	32.763401	13.212805	114.6033515	-82.957547	10.795871	109.3462025
-8.575125	-7.214767	112.648865	-24.891748	12.05174	112.003624	32.900913	-11.510117	115.730774	33.008652	37.708805	113.39328	32.9547825	13.099344	114.562027	-82.7382785	11.004136	109.445221
-9.287602	-7.690074	112.612579	-24.726034	12.066128	112.033859	32.996975	-11.565175	115.718422	33.173283	37.607773	113.259613	33.085129	13.021299	114.4890175	-82.537197	11.110957	109.5787005
-10.074784	-8.101729	112.598549	-24.553112	12.066032	112.126328	33.098789	-11.607128	115.674675	33.307163	37.501621	113.13546	33.202976	12.9472465	114.4050675	-82.3092	11.1848175	109.8475885
-10.838169	-8.436506	112.614822	-24.396021	12.083671	112.302437	33.196415	-11.648205	115.587067	33.418697	37.384289	113.05957	33.307556	12.868042	114.3233185	-82.099598	11.2993	110.2815555
-11.683586	-8.779201	112.614929	-24.244156	12.074262	112.545517	33.298786	-11.661301	115.459183	33.538292	37.323933	112.972107	33.418539	12.831316	114.215645	-81.906851	11.317208	110.875389
-12.574371	-9.054295	112.741409	-24.075279	12.090837	112.843307	33.413116	-11.633589	115.393066	33.61462	37.290852	113.041176	33.513868	12.8286315	114.217121	-81.664426	11.3530425	111.469493
-13.473995	-9.262602	112.870857	-23.972672	12.119255	113.128372	33.564075	-11.629985	115.329933	33.698723	37.299683	113.15477	33.631399	12.834849	114.2423515	-81.576743	11.403661	112.0143925
-14.813163	-9.407257	113.118721	-23.812735	12.128587	113.487137	33.701431	-11.571543	115.461662	33.82349	37.293713	113.362297	33.7624605	12.861085	114.4119795	-81.3879305	11.396089	112.5622945
-15.764334	-9.488495	113.170181	-23.738962	12.154577	113.650497	33.788956	-11.578914	115.542114	33.911724	37.263256	113.478485	33.85034	12.842171	114.5102995	-81.328264	11.466983	112.7906945
-16.722933	-9.511509	113.204323	-23.676577	12.17767	113.72802	33.861988	-11.629667	115.598282	34.002914	37.190601	113.601898	33.932451	12.780467	114.60009	-81.285605	11.574873	112.85595
-17.691082	-9.515138	113.11998	-23.605377	12.162366	113.791397	33.897614	-11.683568	115.589645	34.078949	37.123714	113.719055	33.9882815	12.720073	114.65435	-81.1990355	11.604659	112.928444
-18.618681	-9.436144	113.027718	-23.539665	12.129005	113.815033	33.937408	-11.749651	115.496536	34.164448	37.025921	113.83036	34.050928	12.638135	114.663448	-81.130258	11.619875	112.966618
-19.60594	-9.426541	112.837662	-23.496038	12.104034	113.860909	33.983086	-11.8262	115.372337	34.252682	36.935448	113.964211	34.117884	12.554624	114.668274	-81.10996	11.653444	113.053544
-20.524733	-9.36064	112.694077	-23.390591	12.049353	113.918472	34.018158	-11.897296	115.227219	34.353348	36.842411	114.110634	34.185753	12.4725575	114.6689265	-80.966935	11.6261485	113.1680175
-21.936165	-9.234348	112.507805	-23.329124	12.033131	114.09594	34.112621	-11.978251	114.995102	34.514259	36.711864	114.35759	34.31344	12.3668065	114.676346	-80.971688	11.6994555	113.515534
-22.872608	-9.089186	112.453773	-23.166763	11.989847	114.11554	34.187393	-12.002215	114.848694	34.612293	36.679432	114.523575	34.399843	12.3386085	114.6861345	-80.733369	11.6410855	113.5449455
-23.86994	-8.98529	112.342812	-23.075403	12.032855	114.163933	34.269379	-12.000494	114.758919	34.698277	36.655239	114.654221	34.483828	12.3273725	114.70657	-80.634634	11.7383375	113.621296
-24.813519	-8.833553	112.28714	-23.015371	12.085012	114.162804	34.334846	-11.981189	114.737297	34.775143	36.676083	114.682159	34.5549945	12.347447	114.709728	-80.5857365	11.822577	113.61588
-25.757477	-8.699378	112.277832	-22.98439	12.229216	114.124741	34.386978	-11.913628	114.759743	34.830105	36.698841	114.610565	34.6085415	12.3926065	114.685154	-80.5773215	12.0658255	113.564328
-26.734697	-8.502645	112.344025	-22.932253	12.332744	114.059021	34.447243	-11.86507	114.831924	34.868446	36.701393	114.486061	34.6578445	12.4181615	114.6589925	-80.5223505	12.2473265	113.4590495
-27.747948	-8.363297	112.390312	-22.840645	12.443035	113.997055	34.509174	-11.833237	114.94651	34.885674	36.700649	114.280846	34.697424	12.433706	114.613678	-80.378714	12.452364	113.380432
-29.192656	-8.121377	112.549484	-22.769815	12.48351	113.927666	34.622402	-11.835894	115.173317	34.917351	36.625957	113.910995	34.7698765	12.3950315	114.542156	-80.3095065	12.5719885	113.313176
-30.160309	-7.987049	112.695145	-22.706203	12.460703	113.909874	34.670776	-11.887212	115.284714	34.936527	36.539345	113.612114	34.8036515	12.3260665	114.448414	-80.2160575	12.5953395	113.371334
-31.124744	-7.763116	112.83107	-22.628393	12.37694	113.910698	34.712215	-11.953563	115.336815	34.9575	36.447613	113.334312	34.8348575	12.247025	114.3355635	-80.0916435	12.506855	113.4858325
-32.121941	-7.559497	112.888313	-22.599066	12.266773	113.886284	34.771976	-12.018604	115.347984	34.957775	36.367165	113.097145	34.8648755	12.1742805	114.2225645	-80.0630075	12.3592655	113.5500035
-33.048687	-7.292804	112.928154	-22.585545	12.180243	113.804588	34.802105	-12.064388	115.372505	34.930576	36.31752	112.849808	34.8663405	12.126566	114.1111565	-80.0374305	12.23392	113.4980195
-34.016533	-7.027439	112.952042	-22.600685	12.095611	113.71875	34.800705	-12.09062	115.402153	34.879227	36.284611	112.568436	34.839966	12.0969955	113.9852945	-80.041336	12.0942265	113.4522055
-34.957634	-6.668083	113.036934	-22.610655	12.023309	113.58844	34.81987	-12.098787	115.420738	34.816494	36.25573	112.289406	34.818182	12.0784715	113.855072	-80.039492	11.9681465	113.321808
-36.32769	-6.037745	113.114906	-22.665062	11.988747	113.438324	34.754467	-12.04791	115.57267	34.685822	36.220516	111.758339	34.7201445	12.086303	113.6655045	-80.0502685	11.891191	113.2111435
-37.198578	-5.541173	113.16259	-22.705221	11.968452	113.340469	34.712017	-12.030954	115.668999	34.584633	36.1926	111.532257	34.648325	12.080823	113.600628	-80.058767	11.856081	113.08031
-38.076027	-4.990531	113.178398	-22.761513	11.93646	113.298225	34.690086	-12.031359	115.755043	34.487942	36.17474	111.317299	34.589014	12.0716905	113.536171	-80.11204	11.8012295	113.060279
-38.900127	-4.330932	113.199188	-22.840527	11.916754	113.26413	34.647381	-12.038014	115.849236	34.404087	36.171215	111.079285	34.525734	12.0666005	113.4642605	-80.206788	11.7669075	113.0639995
-39.722454	-3.627567	113.190857	-22.864628	11.904463	113.220993	34.612965	-12.040806	115.906075	34.306137	36.112881	110.91864	34.459551	12.0360375	113.4123575	-80.188807	11.7728885	113.0296285
-40.477249	-2.832648	113.190819	-22.885605	11.902262	113.160362	34.568012	-12.059443	115.954117	34.248127	36.085514	110.696968	34.4080695	12.0130355	113.3255425	-80.1792795	11.7914885	112.9951815
-41.195278	-1.984098	113.166702	-22.922112	11.901097	113.121071	34.53093	-12.079832	115.993622	34.205914	36.002724	110.440681	34.368422	11.961446	113.2171515	-80.212646	11.840748	113.0249905
-42.22086	-0.484004	113.169952	-22.91556	11.925935	113.090065	34.477989	-12.153875	115.984512	34.135025	35.851387	110.208473	34.306507	11.848756	113.0964925	-80.137627	12.003114	113.0836375
-42.828495	0.568655	113.271225	-22.900204	11.908904	113.152466	34.424038	-12.191999	115.959679	34.125729	35.753986	110.075989	34.2748835	11.7809935	113.017834	-80.0752915	12.0368145	113.287098
-43.407471	1.693923	113.397743	-22.892418	11.865285	113.32148	34.389851	-12.259462	115.908936	34.092247	35.624432	110.05542	34.241049	11.682485	112.982178	-80.025885	12.048085	113.660782
-43.922611	2.914281	113.606979	-22.885765	11.782147	113.538612	34.369843	-12.315629	115.825012	34.030502	35.558735	110.086319	34.2001725	11.621553	112.9556655	-79.9717025	11.942741	114.1215585
-44.394531	4.182337	113.773621	-22.91461	11.691394	113.776909	34.353222	-12.326856	115.735352	33.966473	35.56934	110.156075	34.1598475	11.621242	112.9457135	-79.9890675	11.761546	114.6081045
-44.853607	5.462218	113.89489	-22.981421	11.600551	113.999786	34.333	-12.320582	115.62561	33.853321	35.602779	110.276268	34.0931605	11.6410985	112.950939	-80.0560025	11.5600035	115.048633
-45.245853	6.873602	113.960243	-23.047838	11.522646	114.162483	34.315689	-12.300286	115.479645	33.695473	35.655048	110.470978	34.005581	11.677381	112.9753115	-80.101257	11.367911	115.3496545
-45.756565	8.988134	113.891174	-23.217022	11.426917	114.228317	34.260406	-12.297487	115.196739	33.439137	35.722099	110.690979	33.8497715	11.712306	112.943859	-80.2838155	11.141528	115.512775
-46.041489	10.465578	113.84977	-23.332716	11.364695	114.197395	34.114567	-12.260885	115.017403	33.270618	35.73455	110.876175	33.6925925	11.7368325	112.946789	-80.3580245	10.9925575	115.448001
-46.255741	12.03828	113.718689	-23.46945	11.349624	114.117874	33.968102	-12.250446	114.732895	33.124931	35.795704	110.994217	33.5465165	11.772629	112.863556	-80.4854165	10.926619	115.372192
-46.493931	13.570654	113.53923	-23.619541	11.344877	113.983849	33.779148	-12.261485	114.409927	33.002621	35.841648	111.050201	33.3908845	11.7900815	112.730064	-80.6299665	10.8996725	115.237634
-46.569454	15.184517	113.358452	-23.771235	11.346244	113.773491	33.524498	-12.27611	114.043633	32.866489	35.872856	111.043808	33.1954935	11.798373	112.5437205	-80.7379635	10.894115	115.0032615
-46.625633	16.804577	113.131523	-23.963428	11.343839	113.516876	33.230698	-12.337408	113.636742	32.718845	35.897953	111.015175	32.9747715	11.7802725	112.3259585	-80.9016275	10.9074055	114.7077935
-46.709969	18.394043	112.824318	-24.204905	11.353556	113.177238	32.941525	-12.404074	113.144218	32.589455	35.428768	110.998116	32.76549	11.512347	112.071167	-81.1753	11.194765	114.283309
-46.662266	20.847061	112.415138	-24.575996	11.380382	112.699715	32.435844	-12.411622	112.476768	32.312885	35.778316	111.080566	32.3743645	11.683347	111.778667	-81.5263565	11.077417	113.620763
-46.575432	22.415983	112.232353	-24.853891	11.369759	112.411026	32.111908	-12.376645	111.931862	32.15567	36.005913	111.271408	32.133789	11.814634	111.601635	-81.841571	10.924884	113.220417
-46.380127	24.024117	112.243202	-25.160397	11.445312	112.248947	31.782501	-12.311692	111.431946	31.971109	36.134243	111.568573	31.876805	11.9112755	111.5002595	-82.197599	10.9793485	112.9976345
-46.198002	25.527931	112.340752	-25.431648	11.46166	111.960365	31.488943	-12.18642	110.903374	31.797424	36.298771	111.949173	31.6431835	12.0561755	111.4262735	-82.5064795	10.8671445	112.4944565
-45.919201	27.020704	112.383858	-25.656239	11.551093	111.760925	31.25222	-11.996044	110.469017	31.580826	36.598541	112.49572	31.416523	12.3012485	111.4823685	-82.729001	10.8009375	112.0394815
-45.564724	28.464085	112.462639	-25.997738	11.72587	111.616661	31.027174	-11.74194	110.132813	31.390369	36.480522	113.077179	31.2087715	12.369291	111.604996	-83.2042475	11.082449	111.628326
-45.210983	29.81978	112.63765	-26.097246	11.926517	111.421585	30.82453	-11.484928	109.833611	31.246706	36.56456	113.479385	31.035618	12.539816	111.656498	-83.23011	11.313218	111.186672
-44.63414	31.73514	112.94558	-26.406626	12.43465	111.489128	30.539438	-11.017208	109.577385	30.996115	37.554943	113.720238	30.7677765	13.2688675	111.6488115	-83.5810285	11.6004325	111.3294445
-44.169674	32.942738	113.100258	-26.489649	12.759508	111.421455	30.417505	-10.727087	109.548744	30.878094	37.845638	113.736794	30.6477995	13.5592755	111.642769	-83.6270975	11.9597405	111.200141
-43.693062	34.022552	113.103928	-26.575518	13.142451	111.489975	30.32733	-10.475305	109.62011	30.747396	38.114491	113.770676	30.537363	13.819593	111.695393	-83.688399	12.465309	111.284557
-43.144234	35.02269	113.005615	-26.688681	13.365643	111.408875	30.251747	-10.299085	109.768463	30.616104	38.337811	113.716866	30.4339255	14.019363	111.7426645	-83.8112875	12.711923	111.0750855
-42.618938	35.831474	112.8685	-26.7726	13.597422	111.462471	30.180321	-10.190461	109.928001	30.47814	38.498528	113.567772	30.3292305	14.1540335	111.7478865	-83.8744305	13.0408105	111.1770555
-42.001892	36.595421	112.745621	-27.003998	13.802952	111.573769	30.087296	-10.134326	110.112442	30.32934	38.583019	113.388237	30.208318	14.2243465	111.7503395	-84.216314	13.3815575	111.3971985
-41.413231	37.227772	112.575897	-27.011225	13.769449	111.650833	30.005959	-10.128228	110.333275	30.190128	38.622269	113.157822	30.0980435	14.2470205	111.7455485	-84.1204935	13.2918775	111.5561175
-40.410255	38.038864	112.319565	-27.145994	13.689282	111.713455	29.891708	-10.174451	110.766518	29.978334	38.680222	112.730766	29.935021	14.2528855	111.748642	-84.227009	13.1256785	111.678268
-39.7523	38.456379	112.076393	-27.29348	13.653941	111.80024	29.821268	-10.20976	111.045303	29.84687	38.164639	112.45195	29.834069	13.9774395	111.7486265	-84.421029	13.3304425	111.8518535
-39.065811	38.835567	111.79184	-27.390406	13.610776	111.749138	29.747641	-10.246498	111.268021	29.635902	38.195824	112.063965	29.6917715	13.974663	111.665993	-84.4725835	13.246889	111.832283
-38.404865	39.192493	111.445221	-27.517561	13.558139	111.719933	29.67754	-10.259658	111.404144	29.421171	38.230469	111.681793	29.5493555	13.9854055	111.5429685	-84.5844775	13.1308725	111.8968975
-37.620701	39.518501	111.155853	-27.667253	13.483016	111.641777	29.594534	-10.280408	111.475014	29.619976	38.625317	111.072853	29.607255	14.1724545	111.2739335	-84.941761	12.7935775	112.0096205
-36.856884	39.807171	110.900856	-27.76873	13.40749	111.559746	29.515045	-10.289333	111.519196	28.952868	38.752003	110.946335	29.2339565	14.231335	111.2327655	-84.7714165	12.583645	111.8867265
-36.050884	40.027885	110.716782	-27.844885	13.347504	111.467873	29.463673	-10.289579	111.504974	28.793175	38.775177	110.718658	29.128424	14.242799	111.111816	-84.818194	12.452209	111.82393
-34.763462	40.37265	110.549011	-27.936394	13.255145	111.343422	29.409643	-10.249052	111.407921	28.578568	38.834122	110.553635	28.9941055	14.292535	110.980778	-84.8668935	12.217755	111.706066
-33.832047	40.610847	110.542107	-27.964926	13.250555	111.231087	29.375494	-10.190833	111.308907	28.481812	38.892754	110.551453	28.928653	14.3509605	110.93018	-84.858505	12.1501495	111.531994
-32.906635	40.832207	110.506142	-27.984364	13.231514	111.171089	29.376358	-10.116076	111.20118	28.423199	38.974972	110.6325	28.8997785	14.429448	110.91684	-84.8685065	12.03358	111.425338
-31.99929	40.977936	110.526978	-28.022348	13.296673	111.046341	29.362408	-10.04585	111.095978	28.403265	39.075054	110.793053	28.8828365	14.514602	110.9445155	-84.9275325	12.078744	111.1481665
-30.999889	41.163616	110.593056	-28.057337	13.376562	110.977783	29.356792	-9.972042	110.991982	28.407377	39.145382	110.985039	28.8820845	14.58667	110.9885105	-84.9967585	12.166454	110.9670555
-29.934284	41.306477	110.750687	-28.108686	13.508245	110.994629	29.336458	-9.909879	110.879448	28.428408	39.238384	111.179939	28.882433	14.6642525	111.0296935	-85.099805	12.3522375	110.9595645
-28.918842	41.43935	110.945198	-28.083748	13.647829	110.954666	29.298534	-9.801602	110.773849	28.488899	39.319603	111.419121	28.8937165	14.7590005	111.096485	-85.0612125	12.5366575	110.812847
-27.430439	41.565414	111.378181	-28.039232	13.902925	111.041595	29.292301	-9.632329	110.642838	28.578012	39.500652	111.866737	28.9351565	14.9341615	111.2547875	-85.0136205	12.8716885	110.8284025
-26.524481	41.642467	111.755981	-28.058678	14.105077	111.193047	29.327669	-9.470386	110.600807	28.625202	39.638298	112.218666	28.9764355	15.083956	111.4097365	-85.0937915	13.126198	110.9763575
-25.501617	41.598362	112.045204	-28.044304	14.30949	111.24691	29.369244	-9.291366	110.575012	28.652828	39.823788	112.532898	29.011036	15.266211	111.553955	-85.099644	13.352769	110.939865
-24.262657	41.490658	112.155365	-28.057512	14.522076	111.272255	29.402149	-9.091237	110.541	28.676006	40.032673	112.808228	29.0390775	15.470718	111.674614	-85.1541015	13.573434	110.869896
-23.439125	41.434879	112.400581	-28.067545	14.741743	111.254288	29.416203	-8.909693	110.480034	28.66774	40.239902	113.026031	29.0419715	15.6651045	111.7530325	-85.1770615	13.8183815	110.7555435
-22.372202	41.240177	112.429634	-28.111616	14.91184	111.199913	29.408255	-8.720928	110.392868	28.642761	40.412666	113.139961	29.025508	15.845869	111.7664145	-85.24874	13.977811	110.6334115
-21.167757	40.896458	112.240234	-28.222311	15.140849	111.174309	29.376675	-8.601095	110.294876	28.61681	40.551342	113.138603	28.9967425	15.9751235	111.7167395	-85.4413645	14.3065745	110.6318785
-19.595127	40.414848	111.944221	-28.189117	15.34228	110.992691	29.286522	-8.501033	110.168518	28.588924	40.67271	112.923004	28.937723	16.0858385	111.545761	-85.315957	14.5987215	110.439621
-18.731047	40.047695	111.782906	-28.20104	15.499335	110.92527	29.221416	-8.505335	110.118416	28.572014	40.738678	112.674347	28.896715	16.1166715	111.3963815	-85.298795	14.8819985	110.4541585
-17.62772	39.461647	111.417725	-28.255278	15.56819	110.823975	29.141729	-8.533282	110.078522	28.552771	40.75589	112.443901	28.84725	16.111304	111.2612115	-85.357806	15.025076	110.3867385
-16.617313	38.903839	111.130867	-28.276869	15.618292	110.719749	29.072279	-8.602652	110.050369	28.52655	40.711521	112.220932	28.7994145	16.0544345	111.1356505	-85.3531525	15.1821495	110.3038475
-15.613119	38.270718	110.838959	-28.355021	15.615749	110.633423	28.987377	-8.702156	110.024132	28.500673	40.65464	112.017891	28.744025	15.976242	111.0210115	-85.454067	15.255256	110.2458345
-14.60269	37.59549	110.594467	-28.407505	15.605584	110.562981	28.916803	-8.797591	110.002647	28.43779	40.606056	111.793793	28.6772965	15.9042325	110.89822	-85.4923065	15.3069355	110.227742
-13.64877	36.857136	110.351051	-28.433912	15.598075	110.489464	28.84804	-8.835683	110.014091	28.375839	40.574455	111.605408	28.6119395	15.869386	110.8097495	-85.4797635	15.326764	110.1691785
-12.160712	35.72559	110.002754	-28.487352	15.548876	110.370018	28.789738	-8.830381	110.087753	28.291676	40.627064	111.356819	28.540707	15.8983415	110.722286	-85.515411	15.1994105	110.01775
-11.188331	34.939983	109.838173	-28.517643	15.527113	110.331436	28.787159	-8.793614	110.135094	28.226999	40.659683	111.257698	28.507079	15.9330345	110.696396	-85.542365	15.1211915	109.966476
-10.241328	34.117783	109.75193	-28.534519	15.501276	110.282623	28.796747	-8.777326	110.194489	28.212271	40.651291	111.260544	28.504509	15.9369825	110.7275165	-85.573547	15.0655695	109.8377295
-9.269263	33.295422	109.758759	-28.524998	15.461416	110.261749	28.814924	-8.788928	110.299042	28.272423	40.61404	111.335609	28.5436735	15.912556	110.8173255	-85.5936695	15.010276	109.7061725
-8.293483	32.397057	109.869232	-28.475517	15.407509	110.284363	28.845867	-8.838346	110.44265	28.795746	40.386463	111.330833	28.8208065	15.7740585	110.8867415	-85.7718405	15.0409595	109.6819845
-7.327429	31.49539	110.092529	-28.447363	15.292217	110.308769	28.911547	-8.916034	110.61721	28.573626	40.479557	111.793724	28.7425865	15.7817615	111.205467	-85.6373125	14.8026725	109.412071
-6.415599	30.576525	110.35218	-28.363419	15.203521	110.311958	29.005808	-8.970068	110.819626	28.721575	40.410172	112.179771	28.8636915	15.720052	111.4996985	-85.5905295	14.68699	109.1242175
-5.064207	29.12944	110.732094	-28.248539	15.066544	110.320328	29.2328	-8.967394	111.151062	28.894615	40.381538	112.844376	29.0637075	15.707072	111.997719	-85.5607855	14.426016	108.642937
-4.203129	28.120964	111.017075	-28.14349	14.932932	110.328636	29.388451	-8.950452	111.407562	29.069857	40.333878	113.259995	29.229154	15.691713	112.3337785	-85.516134	14.174151	108.3234935
-3.370459	27.049875	111.288239	-28.074238	14.80003	110.300591	29.5751	-8.949398	111.682556	29.17976	40.301601	113.690437	29.37743	15.6761015	112.6864965	-85.525906	13.9239585	107.9146855
-2.581338	25.963888	111.536194	-27.993202	14.63782	110.295197	29.776466	-8.962302	111.982407	29.285738	40.270332	114.086212	29.531102	15.654015	113.0343095	-85.517506	13.621625	107.5560845
-1.824921	24.890715	111.706879	-27.885088	14.474813	110.245384	29.960934	-8.986254	112.340843	29.40383	40.212078	114.413467	29.682382	15.612912	113.377155	-85.452558	13.336714	107.113613
-1.103352	23.685778	111.857643	-27.740488	14.328946	110.22451	30.167404	-9.031863	112.695358	29.519394	40.150158	114.648399	29.843399	15.5591475	113.6718785	-85.324375	13.0987445	106.7771415
-0.419927	22.490211	111.936996	-27.585798	14.161857	110.254433	30.384373	-9.108108	113.043007	29.653913	40.086891	114.758972	30.019143	15.4893915	113.9009895	-85.190739	12.8343225	106.6078765
0.457212	20.634533	112.048653	-27.296999	13.881018	110.363426	30.713177	-9.259157	113.579117	29.878664	39.907635	114.759781	30.2959205	15.324239	114.169449	-84.8899185	12.437797	106.557403
0.956061	19.340584	112.142967	-27.170218	13.673655	110.478149	30.912491	-9.400633	113.938904	30.021235	39.77504	114.701317	30.466863	15.1872035	114.3201105	-84.807299	12.1601065	106.6361875
1.395118	18.023834	112.232147	-27.022257	13.491459	110.559143	31.091526	-9.558141	114.260124	30.145519	39.610535	114.703796	30.6185225	15.026197	114.48196	-84.6630365	11.956721	106.636326
1.703932	16.737123	112.313499	-26.89307	13.269192	110.618629	31.239403	-9.751406	114.543411	30.273264	39.439671	114.657761	30.7563335	14.8441325	114.600586	-84.5424735	11.6942515	106.636672
1.974242	15.399297	112.375702	-26.809072	13.071381	110.673416	31.3543	-9.933218	114.778946	30.371353	39.276199	114.614914	30.8628265	14.6714905	114.69693	-84.4809705	11.4712715	106.649902
2.151447	14.064835	112.454201	-26.725315	12.895152	110.728775	31.430361	-10.109652	114.932541	30.465683	39.095333	114.564117	30.948022	14.4928405	114.748329	-84.398652	11.2974635	106.709221
2.212279	12.827015	112.497078	-26.665836	12.709146	110.821999	31.512203	-10.267118	114.984688	30.540674	38.921089	114.569962	31.0264385	14.3269855	114.777325	-84.3581105	11.0913065	106.866673
2.228806	10.878504	112.527832	-26.535389	12.435975	110.98101	31.583727	-10.449132	114.986229	30.683283	38.725929	114.654007	31.133505	14.1383985	114.820118	-84.204283	10.7335515	107.141902
2.139896	9.62344	112.577866	-26.43368	12.306804	111.095467	31.653652	-10.554663	114.965149	30.786362	38.624378	114.745506	31.220007	14.0348575	114.8553275	-84.087367	10.5787505	107.3356065
1.960184	8.36376	112.607803	-26.325651	12.216806	111.21199	31.718849	-10.664216	114.976906	30.903164	38.519238	114.828026	31.3110065	13.927511	114.902466	-83.9623085	10.506101	107.521514
1.734795	7.18965	112.626717	-26.233232	12.157149	111.303078	31.789511	-10.779628	115.000549	31.042593	38.419403	114.882698	31.416052	13.8198875	114.9416235	-83.882516	10.4944105	107.6645325
1.420473	5.998925	112.620094	-26.104351	12.122874	111.421951	31.851295	-10.880182	115.043091	31.189045	38.337662	114.92939	31.52017	13.72874	114.9862405	-83.728872	10.517008	107.8576615
1.06561	4.803478	112.638832	-26.00699	12.091174	111.527588	31.934172	-10.997032	115.141144	31.318954	38.275845	114.887917	31.626563	13.6394065	115.0145305	-83.640543	10.5429415	108.0406455
0.651177	3.648754	112.614655	-25.89533	12.060842	111.588097	32.053833	-11.096911	115.219971	31.43099	38.223862	114.823746	31.7424115	13.5634755	115.0218585	-83.5330715	10.5582085	108.1543355
-0.096722	1.94867	112.637985	-25.723618	12.073505	111.692596	32.239246	-11.196305	115.380753	31.55798	38.123993	114.73439	31.898613	13.463844	115.0575715	-83.345849	10.683166	108.3276205
-0.673454	0.835826	112.672493	-25.607473	12.041989	111.737534	32.354332	-11.258498	115.520943	31.641302	38.069603	114.640236	31.997817	13.4055525	115.0805895	-83.212763	10.6784255	108.3944785
-1.279418	-0.269206	112.725494	-25.524	12.013264	111.785759	32.47673	-11.30611	115.650581	31.729244	38.020206	114.528427	32.102987	13.357048	115.089504	-83.150987	10.66948	108.482014
-1.977186	-1.312407	112.778244	-25.389402	11.966953	111.848434	32.599403	-11.337504	115.771912	31.798597	38.005116	114.519119	32.199	13.333806	115.1455155	-82.977804	10.6001	108.5513525
-2.697413	-2.35772	112.896957	-25.299606	11.914128	111.96035	32.722729	-11.307777	115.883087	31.891077	38.022087	114.454208	32.306903	13.357155	115.1686475	-82.906115	10.471101	108.7520525
-3.530524	-3.332336	113.031815	-25.205606	11.873833	112.078644	32.857262	-11.264924	115.976318	31.961552	38.073238	114.500519	32.409407	13.404157	115.2384185	-82.820619	10.343509	108.9188695
-4.289738	-4.272736	113.048027	-25.131807	11.785325	112.176346	32.983982	-11.240204	116.057709	32.03355	38.132755	114.628723	32.508766	13.4462755	115.343216	-82.77238	10.1243745	109.009476
-5.743672	-5.654188	113.163864	-24.992128	11.651308	112.293541	33.162086	-11.337889	116.181816	32.169495	38.063389	114.695847	32.6657905	13.36275	115.4388315	-82.6500465	9.939866	109.1482505
-6.735801	-6.486047	113.16098	-24.944017	11.506131	112.334648	33.225098	-11.425068	116.195847	32.273979	37.977654	114.684883	32.7495385	13.276293	115.440365	-82.6375725	9.735969	109.228931
-7.715044	-7.342153	113.026237	-24.820097	11.395485	112.337387	33.295319	-11.519029	116.157486	32.403217	37.924725	114.662956	32.849268	13.202848	115.410221	-82.489462	9.588122	109.264553
-8.761052	-8.133255	112.897583	-24.717743	11.300014	112.344131	33.342304	-11.554826	116.08577	32.527279	37.871662	114.632309	32.9347915	13.158418	115.3590395	-82.3702775	9.44161	109.3292225
-9.853233	-8.835393	112.819756	-24.625357	11.208989	112.372795	33.435017	-11.5709	116.039169	32.628315	37.845894	114.603401	33.031666	13.137497	115.321285	-82.28238	9.280481	109.424305
-10.877048	-9.525553	112.713203	-24.512213	11.187637	112.419487	33.549648	-11.553394	116.049812	32.715408	37.839409	114.583565	33.132528	13.1430075	115.3166885	-82.156954	9.2322665	109.5222855
-12.088979	-10.107321	112.761292	-24.415897	11.171041	112.458542	33.70787	-11.544195	116.098343	32.806496	37.881367	114.561256	33.257183	13.168586	115.3297995	-82.088977	9.173496	109.5872845
-13.973351	-10.848957	112.921822	-24.23946	11.150435	112.532249	33.8839	-11.426215	116.336288	32.940788	37.982361	114.457413	33.412344	13.278073	115.3968505	-81.891264	9.022797	109.6676475
-15.186584	-11.328624	112.904442	-24.139622	11.183498	112.574997	34.044556	-11.352376	116.490517	33.027599	38.054363	114.369225	33.5360775	13.3509935	115.429871	-81.8153215	9.0160025	109.720123
-16.514067	-11.787406	112.986603	-23.99988	11.191047	112.645088	34.226089	-11.295278	116.601585	33.094383	38.119637	114.259041	33.660236	13.4121795	115.430313	-81.659996	8.9699145	109.859863
-17.818556	-12.108347	113.008156	-23.894777	11.202915	112.688171	34.401615	-11.248612	116.692123	33.164276	38.153263	114.139984	33.7829455	13.4523255	115.4160535	-81.5724995	8.9535045	109.9602885
-19.175045	-12.426741	113.007523	-23.778997	11.182554	112.742737	34.576992	-11.208781	116.692795	33.263199	38.195194	114.039589	33.9200955	13.4932065	115.366192	-81.4780895	8.8719015	110.119282
-20.557777	-12.707207	112.981667	-23.628496	11.151782	112.765564	34.749874	-11.20507	116.676674	33.370914	38.250118	113.952888	34.060394	13.522524	115.314781	-81.317386	8.78104	110.216347
-21.926071	-12.894482	112.925133	-23.469614	11.123749	112.795105	34.920532	-11.18876	116.622795	33.500854	38.247261	113.832352	34.210693	13.5292505	115.2275735	-81.149921	8.7182475	110.3626365
-24.041182	-13.093718	112.86322	-23.197466	11.094598	112.864647	35.17065	-11.21238	116.510139	33.695759	38.200058	113.688766	34.4332045	13.493839	115.0994525	-80.8281365	8.695357	110.6298415
-25.489933	-13.113554	112.88903	-23.018698	11.052426	112.950157	35.315502	-11.236031	116.444397	33.835228	38.16774	113.559616	34.575365	13.4658545	115.0020065	-80.612761	8.6389975	110.8983075
-26.938883	-13.106948	112.912354	-22.848186	11.06127	113.060013	35.464691	-11.262699	116.35363	33.968201	38.127441	113.438545	34.716446	13.432371	114.8960875	-80.412818	8.690169	111.2239385
-28.409264	-13.041353	113.10743	-22.676666	11.028888	113.217857	35.604282	-11.299997	116.260681	34.072216	38.074589	113.295853	34.838249	13.387296	114.778267	-80.191581	8.67048	111.657447
-29.868975	-12.861429	113.399277	-22.520947	10.988114	113.449654	35.718369	-11.308277	116.172531	34.14082	38.05077	113.096573	34.9295945	13.3712465	114.634552	-79.9714885	8.6049815	112.264756
-31.387022	-12.618491	113.835823	-22.378967	10.968706	113.772247	35.824493	-11.30626	116.108047	34.15633	38.020809	112.884819	34.9904115	13.3572745	114.496433	-79.7483455	8.5801375	113.048061
-32.804245	-12.368445	114.359726	-22.283175	10.880507	114.165138	35.946392	-11.302749	116.068138	34.120373	37.997581	112.707817	35.0333825	13.347416	114.3879775	-79.5997325	8.413598	113.9422985
-34.986938	-11.862217	115.210365	-22.197741	10.690013	114.827278	36.068451	-11.339326	116.037926	33.991905	37.930115	112.489868	35.030178	13.2953945	114.263897	-79.42566	8.0846315	115.390659
-36.377144	-11.502886	115.763489	-22.196285	10.495423	115.268532	36.140034	-11.400918	116.050255	33.856106	37.842613	112.500763	34.99807	13.2208475	114.275509	-79.39064	7.7699985	116.261555
-37.76506	-11.077659	116.299347	-22.216263	10.259548	115.726517	36.149628	-11.484699	116.066849	33.705334	37.745537	112.55336	34.927481	13.130419	114.3101045	-79.360007	7.388677	117.1429295
-39.095428	-10.571417	116.797089	-22.26544	10.00324	116.17453	36.174789	-11.590498	116.102791	33.586445	37.666927	112.570526	34.880617	13.0382145	114.3366585	-79.411497	6.9682655	118.0124015
-40.36758	-10.041181	117.198769	-22.313038	9.780546	116.480545	36.171677	-11.687584	116.157677	33.450138	37.561298	112.674713	34.8109075	12.936857	114.416195	-79.4369835	6.624235	118.544895
-41.600281	-9.463044	117.437401	-22.381773	9.53827	116.70166	36.166553	-11.8306	116.216949	33.337322	37.477989	112.835205	34.7519375	12.8236945	114.526077	-79.5154835	6.2528455	118.877243
-42.775547	-8.796136	117.564568	-22.441793	9.347509	116.820038	36.158199	-11.964216	116.279266	33.297554	37.392113	112.843643	34.7278765	12.7139485	114.5614545	-79.6114625	5.9810695	119.0786215
-44.379364	-7.684354	117.630783	-22.500284	9.118366	116.824852	36.112724	-12.169305	116.271576	33.265583	37.222305	112.890312	34.6891535	12.5265	114.580944	-79.6897215	5.710232	119.06876
-45.401375	-6.841184	117.599068	-22.469524	9.012317	116.794456	36.070026	-12.312304	116.218475	33.2672	37.10144	112.829552	34.668613	12.394568	114.5240135	-79.607661	5.630066	119.0648985
-46.301712	-5.927702	117.657043	-22.482452	8.946567	116.76915	36.043327	-12.421266	116.110352	33.276596	37.005615	112.69014	34.6599615	12.2921745	114.400246	-79.6248655	5.6009595	119.138054
-47.114162	-4.910106	117.790794	-22.43359	8.934359	116.749725	36.006077	-12.486154	115.988312	33.307686	36.906704	112.616119	34.6568815	12.210275	114.3022155	-79.5240615	5.658443	119.1972345
-47.883656	-3.884207	117.867867	-22.348824	8.945084	116.782715	35.984413	-12.529728	115.855698	33.362717	36.847244	112.566711	34.673565	12.158758	114.2112045	-79.371213	5.73141	119.3542255
-48.514519	-2.753916	117.877411	-22.288162	8.981573	116.753426	36.031071	-12.567738	115.769958	33.455132	36.847881	112.511757	34.7431015	12.1400715	114.1408575	-79.3194255	5.8230745	119.3659945
-49.100689	-1.601343	117.793633	-22.225071	9.0452	116.709152	36.034931	-12.50657	115.763115	33.534256	36.895115	112.534248	34.7845935	12.1942725	114.1486815	-79.2347355	5.8961275	119.2696225
-49.828499	0.295119	117.590904	-22.1814	9.213308	116.572105	36.058617	-12.410719	115.655121	33.591389	37.001221	112.526749	34.825003	12.295251	114.090935	-79.187803	6.131365	119.053275
-50.13274	1.589225	117.481468	-22.192299	9.343116	116.557243	36.032959	-12.276802	115.578888	33.564262	37.092411	112.495216	34.7986105	12.4078045	114.037052	-79.1832085	6.2784275	119.077434
-50.452488	2.919341	117.370857	-22.186781	9.464898	116.406776	36.034851	-12.120916	115.520302	33.518055	37.217285	112.449181	34.776453	12.5481845	113.9847415	-79.150015	6.3816115	118.8288105
-50.617218	4.321493	117.241814	-22.221184	9.588586	116.3563	36.0107	-11.953533	115.493263	33.441589	37.375038	112.406921	34.7261445	12.7107525	113.950092	-79.1685125	6.4664195	118.762508
-50.669704	5.717941	117.088188	-22.275747	9.700828	116.268196	35.984795	-11.771299	115.456512	33.339264	37.528889	112.337128	34.6620295	12.878795	113.89682	-79.2135235	6.522861	118.639572
-50.703186	7.129668	116.879585	-22.320328	9.774323	116.169334	35.974648	-11.600749	115.389442	33.21328	37.64003	112.278542	34.593964	13.0196405	113.833992	-79.23462	6.5290055	118.504676
-50.599171	8.58007	116.592529	-22.420683	9.846642	115.998161	35.949089	-11.453261	115.299393	33.079208	37.771339	112.227524	34.5141485	13.159039	113.7634585	-79.3555145	6.534245	118.2328635
-50.296329	10.773298	116.092743	-22.586292	9.943986	115.667786	35.858345	-11.228232	115.119949	32.866535	37.99955	112.124321	34.36244	13.385659	113.622135	-79.535024	6.502313	117.713437
-50.056004	12.269367	115.739594	-22.681847	9.988599	115.439095	35.781113	-11.081848	114.96315	32.7127	38.152332	112.14547	34.2469065	13.535242	113.55431	-79.6106005	6.441956	117.32388
-49.698822	13.771553	115.321182	-22.875496	10.050225	115.202644	35.700508	-10.944901	114.834869	32.55463	38.304581	112.21347	34.127569	13.67984	113.5241695	-79.878561	6.42061	116.8811185
-49.275719	15.275702	114.898064	-23.094385	10.122983	115.025505	35.600525	-10.80553	114.735184	32.406456	38.498169	112.289787	34.0034905	13.8463195	113.5124855	-80.1922605	6.3996465	116.5385245
-48.788895	16.798588	114.473328	-23.254467	10.180648	114.698708	35.462624	-10.672162	114.64418	32.240936	38.633865	112.442039	33.85178	13.9808515	113.5431095	-80.360714	6.3804445	115.8543065
-48.29171	18.277979	113.959015	-23.468273	10.311001	114.382263	35.314087	-10.559479	114.587128	32.078629	38.762444	112.519409	33.696358	14.1014825	113.5532685	-80.632904	6.5205195	115.2112575
-47.748013	19.86726	113.46656	-23.645233	10.469554	114.030243	35.116299	-10.445515	114.528183	31.947815	38.921867	112.514641	33.532057	14.238176	113.521412	-80.822523	6.700932	114.539074
-46.83062	22.21035	112.751282	-23.923399	10.772263	113.4935	34.808258	-10.306354	114.369843	31.749016	39.08466	112.498558	33.278637	14.389153	113.4342005	-81.125435	7.155373	113.5527995
-46.120731	23.739723	112.401558	-24.067862	10.989212	113.221001	34.6166	-10.247715	114.208099	31.663549	39.140053	112.453636	33.1400745	14.446169	113.3308675	-81.2757985	7.532255	113.1111345
-45.402264	25.294464	112.139496	-24.235739	11.147637	113.008049	34.393768	-10.158516	114.123009	31.589231	39.215996	112.392761	32.9914995	14.52874	113.257885	-81.4629775	7.766534	112.758213
-44.661381	26.830589	111.966194	-24.324585	11.315365	112.892769	34.242126	-10.073378	114.027557	31.53348	39.314346	112.362762	32.887803	14.620484	113.1951595	-81.536973	8.010246	112.5903785
-43.846806	28.324846	111.795929	-24.42063	11.4498	112.733055	34.152664	-10.006881	113.888023	31.473106	39.396034	112.380585	32.812885	14.6945765	113.134304	-81.654145	8.2050235	112.331806
-43.017677	29.814306	111.646797	-24.510223	11.533731	112.603989	34.028824	-9.896979	113.831886	31.37685	39.489441	112.430634	32.702837	14.796231	113.13126	-81.723283	8.271231	112.076718
-42.141567	31.246325	111.531662	-24.612799	11.619559	112.487747	33.970036	-9.84953	113.704391	31.285917	39.606998	112.469414	32.6279765	14.878734	113.0869025	-81.8535745	8.360384	111.8885915
-40.744251	33.413433	111.447952	-24.705324	11.700324	112.391472	33.832024	-9.714361	113.571701	31.129623	39.760788	112.570656	32.4808235	15.0232135	113.0711785	-81.8914715	8.3774345	111.7117655
-39.797791	34.811913	111.479698	-24.791162	11.783439	112.371429	33.752026	-9.615125	113.492668	31.041098	39.903702	112.665115	32.396562	15.1442885	113.0788915	-81.978886	8.4225895	111.6639665
-38.82478	36.181087	111.631119	-24.911222	11.826084	112.386581	33.683662	-9.505619	113.395798	30.942509	40.049324	112.821671	32.3130855	15.2718525	113.1087345	-82.1355295	8.3803155	111.6644275
-37.840519	37.537163	111.833046	-25.046707	11.857734	112.359062	33.552708	-9.357192	113.282486	30.810261	40.221478	113.03389	32.1814845	15.432143	113.158188	-82.2748985	8.283325	111.559936
-36.820366	38.808079	112.164665	-25.20093	11.887307	112.305084	33.458172	-9.1688	113.05571	30.63895	40.428143	113.332024	32.048561	15.6296715	113.193867	-82.450421	8.1449425	111.416301
-35.801899	40.071056	112.556801	-25.384594	11.927979	112.174416	33.357574	-8.952998	112.69323	30.426449	40.686939	113.721359	31.8920115	15.8669705	113.2072945	-82.6611995	7.9889875	111.1415375
-34.78323	41.298233	113.015808	-25.624912	12.016096	112.096771	33.27121	-8.68672	112.271881	30.18845	40.961437	114.190948	31.72983	16.1373585	113.2314145	-82.979654	7.8948335	110.9621275
-33.162949	42.93515	113.804962	-25.79361	12.145061	111.779976	33.125282	-8.180685	111.620247	29.865387	41.402348	114.902786	31.4953345	16.6108315	113.2615165	-83.0825545	7.6792905	110.2984355
-32.086155	43.970604	114.267052	-25.99501	12.378528	111.710754	33.055538	-7.813385	111.304108	29.711687	41.700829	115.308762	31.3836125	16.943722	113.306435	-83.3736325	7.813334	110.115073
-30.969551	44.891136	114.639214	-26.05949	12.565798	111.542854	32.974785	-7.451975	111.0476	29.54767	42.015972	115.696465	31.2612275	17.2819985	113.3720325	-83.3802075	7.8495975	109.7136755
-29.842964	45.733864	114.908424	-26.194567	12.854995	111.48336	32.904427	-7.125055	110.869339	29.418823	42.356899	115.895203	31.161625	17.615922	113.382271	-83.550759	8.094068	109.584449
-28.685555	46.503456	115.104271	-26.263165	13.109045	111.483978	32.856159	-6.829545	110.787605	29.31213	42.638317	116.000893	31.0841445	17.904386	113.394249	-83.6104745	8.313704	109.573707
-27.547983	47.115467	115.205719	-26.385086	13.4743	111.586449	32.828243	-6.565049	110.76342	29.216692	42.89175	116.137459	31.0224675	18.1633505	113.4504395	-83.7926395	8.7852495	109.7224585
-26.424984	47.630398	115.268311	-26.396093	13.694869	111.551262	32.831306	-6.336608	110.830536	29.157383	43.117599	116.276489	30.9943445	18.3904955	113.5535125	-83.7865305	8.9992425	109.5490115
-24.695953	48.182198	115.221237	-26.474535	14.049524	111.611107	32.861332	-6.103733	111.098732	29.131115	43.366989	116.420296	30.9962235	18.631628	113.759514	-83.9452935	9.46742	109.4627
-23.588186	48.382256	115.214478	-26.485479	14.230946	111.65712	32.86628	-5.99608	111.31308	29.12578	43.456245	116.588341	30.99603	18.7300825	113.9507105	-83.966988	9.7318095	109.3635295
-22.471277	48.447201	115.240112	-26.498726	14.354271	111.776688	32.877068	-5.916985	111.512039	29.157579	43.566246	116.606613	31.0173235	18.8246305	114.059326	-84.0147755	9.8839115	109.49405
-21.490658	48.457077	115.372589	-26.49996	14.493582	111.926163	32.883186	-5.854498	111.680946	29.174637	43.657043	116.759323	31.0289115	18.9012725	114.2201345	-84.0288315	10.0858915	109.6321915
-20.440758	48.318657	115.49971	-26.489302	14.608024	112.087097	32.91238	-5.802164	111.865387	29.217297	43.695236	116.849693	31.0648385	18.946536	114.35754	-84.0434425	10.269512	109.816654
-19.415064	48.077351	115.601898	-26.559301	14.751087	112.374199	32.930016	-5.766854	112.086639	29.260284	43.742573	116.88343	31.09515	18.9878595	114.4850345	-84.213752	10.5143145	110.2633635
-18.392216	47.702469	115.664909	-26.548559	14.882003	112.569138	32.945	-5.734097	112.339172	29.33284	43.775742	117.051674	31.13892	19.0208225	114.695423	-84.236038	10.7431835	110.442853
-16.936565	46.972641	115.752068	-26.568205	15.042463	112.694908	32.95903	-5.711432	112.75544	29.39378	43.811977	117.230293	31.176405	19.0502725	114.9928665	-84.312815	11.0346535	110.3969495
-15.99824	46.39595	115.737602	-26.599228	15.140602	112.712166	32.964588	-5.708213	113.018288	29.422327	43.805523	117.378319	31.1934575	19.048655	115.1983035	-84.3919135	11.232549	110.2260285
-15.154341	45.687328	115.689575	-26.686298	15.207081	112.603699	32.94524	-5.725841	113.245453	29.428682	43.824589	117.511459	31.186961	19.049374	115.378456	-84.559557	11.364788	109.828942
-14.306977	44.935886	115.567696	-26.686235	15.28755	112.449478	32.93327	-5.746353	113.38929	29.423735	43.822128	117.58609	31.1785025	19.0378875	115.48769	-84.5509725	11.5372125	109.411266
-13.537828	44.084766	115.411392	-26.690865	15.35102	112.330093	32.89159	-5.747017	113.40612	29.419622	43.789288	117.600395	31.155606	19.0211355	115.5032575	-84.537336	11.6809045	109.1569285
-12.792201	43.191528	115.223671	-26.688522	15.426737	112.325333	32.863338	-5.753981	113.286385	29.440842	43.800983	117.431976	31.15209	19.023501	115.3591805	-84.529134	11.829973	109.2914855
-12.1483	42.20787	115.028778	-26.639223	15.494251	112.359917	32.822346	-5.757452	113.108398	29.484499	43.778679	117.208778	31.1534225	19.0106135	115.158588	-84.4318685	11.9778885	109.561246
-11.215219	40.569508	114.728271	-26.575214	15.587165	112.516335	32.769539	-5.801481	112.90226	29.536608	43.725292	116.764816	31.1530735	18.9619055	114.833538	-84.3035015	12.2124245	110.199132
-10.633423	39.399025	114.416588	-26.538664	15.666643	112.650337	32.730026	-5.904646	112.840126	29.584789	43.68288	116.433731	31.1574075	18.889117	114.6369285	-84.2347355	12.444169	110.6637455
-10.110322	38.211189	113.969444	-26.493124	15.772608	112.785995	32.670822	-6.014551	112.822678	29.629084	43.589039	115.970482	31.149953	18.787244	114.39658	-84.136201	12.757972	111.17541
-9.632473	36.956131	113.528267	-26.464018	15.897651	112.895271	32.600277	-6.18564	112.841759	29.682917	43.552273	115.337166	31.141597	18.6833165	114.0894625	-84.069633	13.1119855	111.7010795
-9.168487	35.708691	112.999847	-26.411196	16.060286	112.962173	32.505501	-6.355126	112.852737	29.738489	43.435188	114.6791	31.121995	18.540031	113.7659185	-83.944387	13.580541	112.1584275
-8.754143	34.415981	112.514458	-26.398909	16.144075	113.060547	32.392998	-6.550427	112.886795	29.770533	43.267006	113.998398	31.0817655	18.3582895	113.4425965	-83.8795835	13.9298605	112.6784975
-8.325705	33.12318	112.119438	-26.33765	16.237415	113.107468	32.324593	-6.80973	112.897194	29.80024	43.08662	113.306831	31.0624165	18.138445	113.1020125	-83.7377165	14.336385	113.1129235
-7.749652	31.172901	111.666336	-26.333961	16.236864	113.198708	32.143581	-7.193083	113.024345	29.813433	42.62101	112.480713	30.978507	17.7139635	112.752529	-83.646429	14.7597645	113.644887
-7.408831	29.878498	111.478546	-26.358334	16.162867	113.214981	32.031265	-7.499609	113.084946	29.839069	42.325691	112.043045	30.935167	17.413041	112.5639955	-83.651835	14.912693	113.8659665
-7.019025	28.633139	111.330116	-26.33585	16.061909	113.180717	31.960073	-7.809351	113.107063	29.823795	42.036896	111.806778	30.891934	17.1137725	112.4569205	-83.563634	15.0100455	113.9045135
-6.679194	27.4156	111.257843	-26.31728	15.91111	113.119087	31.891829	-8.082806	113.112274	29.899126	41.709309	111.653374	30.8954775	16.8132515	112.382824	-83.5300375	15.0089685	113.85535
-6.300742	26.26668	111.250534	-26.289743	15.749414	113.048027	31.800144	-8.315725	113.119377	29.998901	41.464958	111.64576	30.8995225	16.5746165	112.3825685	-83.4790085	14.9242115	113.7134855
-5.981866	25.163996	111.354843	-26.276171	15.54855	113.040161	31.750151	-8.543609	113.030602	30.158985	41.259132	111.732994	30.954568	16.3577615	112.381798	-83.50691	14.7393385	113.698524
-5.613119	24.122942	111.509491	-26.249886	15.326138	113.13385	31.729763	-8.747628	112.925018	30.286268	41.062782	111.952568	31.0080155	16.157577	112.438793	-83.5077875	14.494699	113.828907
-5.066123	22.597061	111.93644	-26.157194	15.046568	113.31823	31.765343	-8.968737	112.880501	30.513821	40.85667	112.456741	31.139582	15.9439665	112.668621	-83.45397	14.1491695	113.967839
-4.705922	21.633123	112.199272	-26.114664	14.905492	113.377716	31.865955	-9.109345	112.868797	30.659719	40.765114	112.920799	31.262837	15.8278845	112.894798	-83.492165	13.9830995	113.860634
-4.362179	20.755491	112.43055	-26.143393	14.793194	113.367996	31.871435	-9.132329	112.968826	30.771538	40.702465	113.374878	31.3214865	15.785068	113.171852	-83.6082725	13.80132	113.56414
-4.019214	19.845797	112.547913	-26.122791	14.739481	113.240921	31.928467	-9.183228	113.095833	30.906647	40.646675	113.782867	31.417557	15.7317235	113.43935	-83.663139	13.7472385	113.042492
-3.69191	18.959036	112.57045	-26.205334	14.631242	112.889862	31.979349	-9.255816	113.223412	31.034119	40.60487	114.214233	31.506734	15.674527	113.7188225	-83.917402	13.587957	112.0609015
-3.40302	18.035688	112.475113	-26.268059	14.555097	112.410561	31.995729	-9.327225	113.290581	31.082975	40.559834	114.654839	31.539352	15.6163045	113.97271	-84.07547	13.4938895	110.848412
-3.146421	17.156202	112.259209	-26.328152	14.439082	111.871628	31.986486	-9.396769	113.287964	31.09285	40.478844	114.944138	31.539668	15.5410375	114.116051	-84.195972	13.3371265	109.627205
-2.789172	15.776825	111.854996	-26.284412	14.281015	111.232529	32.03046	-9.429737	113.098618	31.129936	40.381737	115.054359	31.580198	15.476	114.0764885	-84.149022	13.08603	108.3885695
-2.596305	14.839433	111.601547	-26.137823	14.218913	111.038933	32.148235	-9.425684	112.933266	31.212049	40.332458	114.918312	31.680142	15.453387	113.925789	-83.955788	12.984439	108.152077
-2.457727	13.915302	111.455681	-25.941816	14.173415	110.997894	32.320343	-9.429743	112.776566	31.317701	40.294003	114.741112	31.819022	15.43213	113.758839	-83.702654	12.9147	108.236949
-2.357441	12.97577	111.366486	-25.707022	14.182782	111.037735	32.512711	-9.47453	112.707542	31.4576	40.209126	114.620079	31.9851555	15.367298	113.6638105	-83.3991995	12.998266	108.4116595
-2.299456	12.045273	111.361275	-25.503462	14.141287	111.128929	32.709728	-9.552884	112.714859	31.638044	40.101124	114.582275	32.173886	15.27412	113.648567	-83.18081	13.008454	108.609291
-2.322326	11.091316	111.413918	-25.297928	14.101325	111.213158	32.888172	-9.647584	112.800148	31.854025	39.971184	114.658974	32.3710985	15.1618	113.729561	-82.9669545	13.04085	108.696755
-2.402982	10.125369	111.511139	-25.144049	14.074601	111.335823	33.040752	-9.739123	112.956154	32.067036	39.860184	114.840874	32.553894	15.0605305	113.898514	-82.841992	13.0886715	108.773132
-2.623396	8.663351	111.730301	-24.899042	13.970782	111.540588	33.255672	-9.862664	113.253609	32.383995	39.711742	115.245071	32.8198335	14.924539	114.24934	-82.6179175	13.017025	108.831836
-2.821727	7.714845	111.888138	-24.782394	13.914268	111.734566	33.390011	-9.930749	113.467171	32.571949	39.644753	115.54451	32.98098	14.857002	114.5058405	-82.545768	12.971534	108.9632915
-3.09648	6.756611	112.068138	-24.633688	13.846815	111.951553	33.514141	-9.972076	113.649628	32.754875	39.590553	115.733803	33.134508	14.8092385	114.6917155	-82.401884	12.8843915	109.2113905
-3.424258	5.788649	112.248978	-24.540171	13.783455	112.159744	33.622478	-10.015559	113.831032	32.893108	39.542408	115.933586	33.257793	14.7634245	114.882309	-82.338135	12.8034855	109.437179
-3.822485	4.829924	112.401665	-24.494814	13.699394	112.344513	33.712551	-10.064506	113.98288	33.001648	39.492756	116.12809	33.3570995	14.714125	115.055485	-82.3467275	12.684663	109.633541
-4.273677	3.868279	112.498535	-24.446733	13.645488	112.465096	33.757721	-10.135448	114.136711	33.078377	39.413677	116.242149	33.418049	14.6391145	115.18943	-82.311515	12.6518615	109.740762
-4.771986	2.923861	112.540886	-24.431202	13.610374	112.507919	33.772701	-10.220439	114.284042	33.152672	39.312454	116.347565	33.4626865	14.5460075	115.3158035	-82.3250905	12.6747405	109.7000345
-5.641191	1.48521	112.536278	-24.407152	13.575147	112.488235	33.749767	-10.382507	114.481369	33.25444	39.146603	116.330048	33.5021035	14.382048	115.4057085	-82.3164075	12.768246	109.5707615
-6.30927	0.554319	112.554535	-24.408596	13.56354	112.425232	33.71949	-10.481444	114.617554	33.321083	39.045231	116.232727	33.5202865	14.2818935	115.4251405	-82.3374785	12.8451865	109.4253235
-6.997658	-0.391291	112.477699	-24.381104	13.563451	112.323471	33.706264	-10.583617	114.757774	33.382336	38.981827	116.078445	33.5443	14.199105	115.4181095	-82.306508	12.927797	109.2288325
-7.731691	-1.278928	112.421432	-24.357071	13.600945	112.207588	33.694004	-10.638387	114.877853	33.446487	38.935085	115.822281	33.5702455	14.148349	115.350067	-82.2843875	13.053541	109.065109
-8.518401	-2.143281	112.342087	-24.293081	13.645326	112.136169	33.702888	-10.643456	114.975357	33.473957	38.925354	115.543625	33.5884225	14.140949	115.259491	-82.1745845	13.149703	109.012847
-9.388844	-2.958554	112.335442	-24.226936	13.670906	112.093719	33.752388	-10.595431	115.03315	33.491409	38.940983	115.269402	33.6218985	14.172776	115.151276	-82.0757705	13.169036	109.036162
-10.169751	-3.761058	112.225365	-24.126577	13.684264	112.058067	33.861744	-10.51569	115.0746	33.483311	38.993309	115.070305	33.6725275	14.2388095	115.0724525	-81.9256815	13.1297185	109.0436815
-11.506202	-4.897663	112.153603	-24.019156	13.766198	111.9823	34.021702	-10.369841	115.179565	33.478485	39.109806	114.832199	33.7500935	14.3699825	115.005882	-81.7884055	13.1624135	108.958718
-12.532292	-5.587457	112.160667	-23.956036	13.804094	111.900375	34.131054	-10.287172	115.263367	33.470203	39.199844	114.64679	33.8006285	14.456336	114.9550785	-81.7127005	13.151852	108.8456715
-13.469974	-6.267787	112.095688	-23.907864	13.832911	111.851463	34.203644	-10.198532	115.358963	33.468861	39.291107	114.407051	33.8362525	14.5462875	114.883007	-81.6519805	13.1195345	108.819919
-14.532812	-6.890051	112.11512	-23.858252	13.849415	111.797607	34.254398	-10.138493	115.416733	33.435997	39.312405	114.202499	33.8451975	14.586956	114.809616	-81.5617015	13.111874	108.785598
-15.673147	-7.465347	112.182724	-23.826258	13.84113	111.766838	34.302052	-10.124067	115.517853	33.418877	39.302574	113.92981	33.8604645	14.5892535	114.7238315	-81.5129805	13.0930065	108.8098445
-16.772289	-8.013869	112.249825	-23.798319	13.799018	111.74054	34.346397	-10.150073	115.641594	33.434715	39.24411	113.641594	33.890556	14.5470185	114.641594	-81.487194	13.0510175	108.839486
-17.955353	-8.490134	112.359009	-23.743402	13.718578	111.724541	34.404835	-10.223667	115.776932	33.415775	39.13802	113.456009	33.910305	14.4571765	114.6164705	-81.397109	12.9799795	108.8326115
-19.737247	-9.124195	112.536606	-23.679625	13.507146	111.708664	34.454498	-10.345048	115.995636	33.45298	38.976757	113.176414	33.953739	14.3158545	114.586025	-81.312989	12.6984375	108.831303
-20.933357	-9.478788	112.610626	-23.642241	13.3518	111.719276	34.501713	-10.4343	116.134178	33.486366	38.885128	112.96624	33.9940395	14.225414	114.550209	-81.2785215	12.478186	108.888343
-22.191719	-9.742326	112.70369	-23.577309	13.181893	111.751305	34.551373	-10.504751	116.220558	33.486767	38.766972	112.820923	34.01907	14.1311105	114.5207405	-81.173688	12.2326755	108.9818695
-23.440582	-9.940765	112.780632	-23.511497	13.055709	111.781059	34.620232	-10.572293	116.289505	33.489384	38.63776	112.623596	34.054808	14.0327335	114.4565505	-81.077802	12.0786845	109.1055675
-24.679422	-10.052264	112.918365	-23.482115	12.900034	111.838364	34.693897	-10.63257	116.395927	33.485786	38.522949	112.454224	34.0898415	13.9451895	114.4250755	-81.0540715	11.8548785	109.2516525
-25.940857	-10.063373	112.997948	-23.427404	12.773407	111.915802	34.776966	-10.699794	116.467476	33.478439	38.395672	112.28968	34.1277025	13.847939	114.378578	-80.9825105	11.698875	109.453026
-27.259121	-10.032934	113.054047	-23.368935	12.577033	111.988739	34.830181	-10.773445	116.534554	33.463253	38.282387	112.158272	34.146717	13.754471	114.346413	-80.884587	11.399595	109.631065
-29.193842	-9.797056	113.077965	-23.30463	12.275105	112.224792	34.932446	-10.91379	116.453949	33.465557	38.116955	112.067543	34.1990015	13.6015825	114.260746	-80.8082615	10.9486275	110.188838
-30.48884	-9.502077	113.09668	-23.217995	11.999968	112.479935	35.021225	-11.025162	116.291893	33.443729	38.025711	112.110069	34.232477	13.5002745	114.200981	-80.668467	10.4996615	110.758889
-31.755432	-9.15926	113.239456	-23.153868	11.745046	112.819267	35.096169	-11.118049	116.1091	33.407288	37.955769	112.205795	34.2517285	13.41886	114.1574475	-80.5594645	10.071232	111.4810865
-33.037041	-8.740231	113.461182	-23.118948	11.48098	113.256409	35.16692	-11.185595	115.908684	33.368919	37.912624	112.331009	34.2679195	13.3635145	114.1198465	-80.5058155	9.5984455	112.3929715
-34.321133	-8.207292	113.830688	-23.062321	11.251283	113.709236	35.230633	-11.229097	115.723572	33.29068	37.896004	112.483261	34.2606565	13.3334535	114.1034165	-80.3852985	9.1691125	113.3150555
-35.52467	-7.627803	114.275848	-23.063234	11.099766	114.186005	35.246975	-11.255221	115.610573	33.172138	37.902962	112.63475	34.2095565	13.3238705	114.1226615	-80.3360245	8.8756615	114.2493485
-36.749962	-6.964115	114.764168	-23.082949	10.93316	114.646507	35.226585	-11.280195	115.553406	33.037479	37.887539	112.743362	34.132032	13.303672	114.148384	-80.29793	8.562648	115.14463
-38.525486	-5.888739	115.486824	-23.159338	10.700357	115.184608	35.196896	-11.379244	115.575005	32.788918	37.811241	112.81617	33.992907	13.2159985	114.1955875	-80.311583	8.1847155	116.1736285
-39.649845	-5.138367	115.801048	-23.278545	10.482274	115.440727	35.167439	-11.499319	115.61692	32.634762	37.687263	112.825371	33.9011005	13.093972	114.2211455	-80.4581905	7.870576	116.6603085
-40.722546	-4.316415	115.942421	-23.33168	10.219419	115.576935	35.115265	-11.673339	115.620338	32.493477	37.515804	112.791481	33.804371	12.9212325	114.2059095	-80.467731	7.5176055	116.9479605
-41.745003	-3.498605	115.899948	-23.438414	9.894145	115.550407	35.073822	-11.890066	115.550934	32.386406	37.313488	112.763916	33.730114	12.711711	114.157425	-80.606942	7.076579	116.943389
-42.7258	-2.643655	115.667931	-23.430437	9.543594	115.402206	35.043522	-12.123492	115.440834	32.305111	37.083061	112.739349	33.6743165	12.4797845	114.0900915	-80.5351905	6.6074035	116.7143205
-43.603012	-1.74663	115.389038	-23.495621	9.219464	115.192451	34.986217	-12.337925	115.298904	32.254612	36.868416	112.661491	33.6204145	12.2652455	113.9801975	-80.6116565	6.1736825	116.4047045
-44.418747	-0.768284	115.213821	-23.460505	8.924642	115.059372	34.953884	-12.506991	115.123657	32.229549	36.663021	112.629105	33.5917165	12.078015	113.876381	-80.5127265	5.771269	116.242363
-45.491062	0.832072	115.200409	-23.409283	8.61459	115.058884	34.94199	-12.700915	114.942024	32.261528	36.45364	112.591728	33.601759	11.8763625	113.766876	-80.420325	5.3528175	116.350892
-46.129356	1.96242	115.335693	-23.305685	8.466866	115.147224	34.991734	-12.797385	114.87796	32.330574	36.392723	112.641968	33.661154	11.797669	113.759964	-80.272524	5.136063	116.534484
-46.678467	3.171949	115.459297	-23.273621	8.342261	115.265312	35.063244	-12.901488	114.910149	32.39312	36.343246	112.72496	33.728182	11.720879	113.8175545	-80.275424	4.963643	116.7130695
-47.160091	4.414155	115.478539	-23.218287	8.224829	115.359459	35.138527	-12.971319	114.96875	32.462528	36.315056	112.800308	33.8005275	11.6718685	113.884529	-80.2371015	4.7777895	116.834389
-47.641026	5.657716	115.508667	-23.177158	8.122758	115.424728	35.187042	-13.018435	114.98053	32.509544	36.311863	112.887779	33.848293	11.646714	113.9341545	-80.202609	4.598802	116.9153015
-47.991119	6.962141	115.605927	-23.132572	7.999095	115.498329	35.221062	-13.014012	114.900482	32.491535	36.307053	112.980843	33.8562985	11.6465205	113.9406625	-80.1214425	4.3516695	117.0559955
-48.238636	8.264769	115.757622	-23.099951	7.899347	115.601372	35.260986	-12.979561	114.77494	32.420315	36.332581	113.094879	33.8406505	11.67651	113.9349095	-80.0405525	4.122184	117.2678345
-48.518715	10.286433	116.059135	-23.177032	7.749888	115.90284	35.300507	-12.833616	114.59639	32.276405	36.457836	113.335564	33.788456	11.81211	113.965977	-80.14252	3.687666	117.839703
-48.646267	11.604307	116.179451	-23.348415	7.680506	116.000191	35.355339	-12.737743	114.461769	32.151581	36.58651	113.59124	33.75346	11.9243835	114.0265045	-80.45029	3.4366285	117.9738775
-48.717144	12.894469	116.291275	-23.332817	7.411463	115.980682	35.347984	-12.610382	114.28862	31.991758	36.732559	113.917717	33.669871	12.0610885	114.1031685	-80.335505	2.7618375	117.8581955
-48.702576	14.191071	116.360321	-23.233105	7.035969	115.837906	35.318233	-12.508329	114.049995	31.810749	36.877281	114.265907	33.564491	12.184476	114.157951	-80.030701	1.887462	117.517861
-48.583855	15.513781	116.395737	-23.601847	7.124272	115.854095	35.258102	-12.422679	113.734909	31.626532	36.99049	114.635704	33.442317	12.2839055	114.1853065	-80.646011	1.9646385	117.5228835
-48.423363	16.799467	116.417274	-23.732141	7.015762	115.726387	35.159885	-12.336843	113.453934	31.484356	37.058594	114.975464	33.3221205	12.3608755	114.214699	-80.7864025	1.6706485	117.238075
-48.182602	18.037842	116.371086	-23.854548	7.029325	115.65741	35.079365	-12.271328	113.211784	31.381977	37.140285	115.216599	33.230671	12.4344785	114.2141915	-80.939767	1.6241715	117.1006285
-47.587101	19.820892	116.284813	-24.017885	7.075882	115.388855	34.942322	-12.142028	112.961784	31.270599	37.303833	115.515755	33.1064605	12.5809025	114.2387695	-81.1422305	1.5708615	116.5389405
-47.178783	20.985689	116.212547	-24.097782	7.266095	115.311707	34.855659	-11.996562	112.865814	31.198803	37.432365	115.592178	33.027231	12.7179015	114.228996	-81.222795	1.8142885	116.394418
-46.623371	22.095295	116.117775	-24.168047	7.425595	115.198814	34.808174	-11.871394	112.822792	31.139484	37.588409	115.649948	32.973829	12.8585075	114.23637	-81.309923	1.9926825	116.161258
-46.075436	23.110161	116.033401	-24.240625	7.615201	115.120613	34.786087	-11.732928	112.837708	31.082884	37.708157	115.69223	32.9344855	12.9876145	114.264969	-81.4157355	2.2427875	115.976257
-45.423466	24.024834	115.954208	-24.293161	7.769332	115.033531	34.773968	-11.611349	112.883698	31.014685	37.840126	115.714958	32.8943265	13.1143885	114.299328	-81.4806485	2.4242755	115.767734
-44.726555	24.881439	115.884041	-24.432539	7.965454	115.117661	34.751259	-11.498752	112.914932	30.961689	37.953701	115.725708	32.856474	13.2274745	114.32032	-81.721552	2.7034335	115.915002
-43.941299	25.631317	115.891251	-24.479536	8.123079	115.085457	34.721596	-11.369658	112.950409	30.90914	38.060596	115.70797	32.815368	13.345469	114.3291895	-81.77444	2.900689	115.8417245
-42.82468	26.643669	115.769157	-24.537273	8.254352	114.995323	34.708466	-11.225501	113.011002	30.815359	38.217999	115.550301	32.7619125	13.496249	114.2806515	-81.8364585	3.012455	115.7099945
-41.952534	27.187201	115.569077	-24.543697	8.313506	114.947784	34.703419	-11.128049	113.096741	30.745855	38.310894	115.374062	32.724637	13.5914225	114.2354015	-81.812031	3.0355895	115.6601665
-41.095093	27.680891	115.195587	-24.565102	8.388415	114.816833	34.72242	-11.086374	113.285149	30.672438	38.362267	115.050041	32.697429	13.6379465	114.167595	-81.827633	3.1388835	115.466071
-40.175102	28.128124	114.647949	-24.607647	8.497128	114.659904	34.750961	-11.093931	113.543106	30.600674	38.374454	114.624786	32.6758175	13.6402615	114.083946	-81.8911115	3.3539945	115.235862
-39.261646	28.551075	113.946678	-24.541201	8.511236	114.416924	34.763439	-11.157871	113.841606	30.538422	38.331764	114.079376	32.6509305	13.5869465	113.960491	-81.7333325	3.4355255	114.873357
-38.25861	28.926897	113.225533	-24.503498	8.540936	114.233253	34.77776	-11.325232	114.147141	30.523699	38.173409	113.398994	32.6507295	13.4240885	113.7730675	-81.6577255	3.6577835	114.6934385
-37.244808	29.25725	112.603119	-24.476036	8.514367	114.078163	34.764759	-11.528041	114.46199	30.522394	37.882862	112.847092	32.6435765	13.1774105	113.654541	-81.5956485	3.8513235	114.501785
-35.619209	29.681763	112.034584	-24.351927	8.288095	113.98661	34.802483	-11.962659	114.781334	30.634037	37.402454	112.051476	32.71826	12.7198975	113.416405	-81.422114	3.8562925	114.556815
-34.572296	30.015526	111.905762	-24.231628	8.053703	113.995041	34.863228	-12.248155	114.809357	30.702988	37.091675	111.858452	32.783108	12.42176	113.3339045	-81.246364	3.685646	114.6561775
-33.442001	30.369591	111.940193	-24.150618	7.806382	114.004807	34.903862	-12.462948	114.725433	30.795177	36.844398	111.84156	32.8495195	12.190725	113.2834965	-81.1507555	3.422039	114.7261175
-32.2775	30.78731	112.121498	-24.06263	7.546844	113.996216	34.95401	-12.616287	114.527084	30.850815	36.746765	111.959496	32.9024125	12.065239	113.24329	-81.0276725	3.028449	114.749142
-31.10404	31.220133	112.348236	-23.995398	7.385475	113.960625	35.026134	-12.687419	114.253525	30.893814	36.716675	112.289284	32.959974	12.014628	113.2714045	-80.95077	2.756322	114.6498455
-29.924553	31.724613	112.629425	-24.020185	7.299516	113.894821	35.065502	-12.656784	114.01886	30.919516	36.799595	112.645767	32.992509	12.0714055	113.3323135	-81.032879	2.5276265	114.4573285
-28.764912	32.261391	112.98468	-24.063251	7.31793	113.833115	35.038452	-12.490676	113.842079	30.942381	36.986488	113.203407	32.9904165	12.247906	113.522743	-81.1169185	2.387954	114.143487
-26.967066	33.070904	113.541969	-24.155846	7.532398	113.682899	35.057129	-12.137994	113.554527	30.919624	37.341301	114.135422	32.9883765	12.6016535	113.8449745	-81.3000685	2.4631425	113.5208235
-25.727049	33.575325	113.913033	-24.247606	7.790695	113.507172	35.0868	-11.845958	113.392899	30.899191	37.636028	114.796852	32.9929955	12.895035	114.0948755	-81.4882075	2.686355	112.9194685
-24.526855	34.023994	114.257561	-24.346457	8.034908	113.307663	35.090591	-11.535556	113.222	30.860218	37.931606	115.47654	32.9754045	13.198025	114.34927	-81.6683185	2.871791	112.266056
-23.47061	34.476929	114.540359	-24.497614	8.333332	112.993446	35.062504	-11.226336	113.057861	30.795866	38.194252	116.045059	32.929185	13.483958	114.55146	-81.924413	3.182706	111.435432
-22.223349	34.801182	114.599968	-24.609982	8.701597	112.659744	34.988949	-10.929862	112.885475	30.732185	38.492558	116.489769	32.860567	13.781348	114.687622	-82.080531	3.621846	110.631866
-20.84811	34.932262	114.50074	-24.701466	9.078308	112.387672	34.910652	-10.664178	112.69146	30.686707	38.761459	116.767815	32.7986795	14.0486405	114.7296375	-82.2016115	4.1079755	110.0457065
-19.648916	35.052151	114.403473	-24.789854	9.486568	112.223053	34.813698	-10.414515	112.523628	30.675146	39.007832	116.856613	32.744422	14.2966585	114.6901205	-82.32413	4.6764775	109.7559855
-17.855196	35.04134	114.282272	-24.769407	10.058076	112.221062	34.743279	-10.126129	112.329659	30.763657	39.274097	116.780792	32.753468	14.573984	114.5552255	-82.292282	5.542168	109.8868985
-16.780676	34.834232	114.206146	-24.733622	10.366063	112.329018	34.72715	-10.037516	112.323418	30.8797	39.40234	116.715172	32.803425	14.682412	114.519295	-82.270669	6.049714	110.138741
-15.639603	34.520042	114.131882	-24.696045	10.589855	112.385704	34.690746	-10.032857	112.407043	31.032005	39.438747	116.705772	32.8613755	14.702945	114.5564075	-82.2534655	6.476765	110.2150005
-14.740194	34.15081	114.116844	-24.67429	10.763931	112.431015	34.653198	-10.097951	112.504539	31.170887	39.425392	116.637108	32.9120425	14.6637205	114.5708235	-82.2606225	6.8641415	110.2912065
-13.649964	33.565659	113.950706	-24.625835	10.864419	112.366501	34.623833	-10.183913	112.551033	31.305832	39.415527	116.501999	32.9648325	14.615807	114.526516	-82.2165025	7.113031	110.206486
-12.74969	32.878933	113.826546	-24.597382	10.896291	112.308708	34.599518	-10.247679	112.544693	31.387234	39.38533	116.466728	32.993376	14.5688255	114.5057105	-82.18814	7.2237565	110.1117055
-11.844875	32.146954	113.631287	-24.520191	10.954058	112.223267	34.587715	-10.292838	112.483803	31.457415	39.378773	116.309273	33.022565	14.5429675	114.396538	-82.062947	7.3651485	110.049996
-10.612353	30.915707	113.221535	-24.453514	11.050437	112.070061	34.595554	-10.266143	112.376472	31.532446	39.439137	115.861549	33.064	14.586497	114.1190105	-81.971028	7.514377	110.0211115
-9.869509	30.046684	112.887421	-24.419189	11.154265	112.010765	34.601357	-10.228022	112.310448	31.562773	39.469574	115.516434	33.082065	14.620776	113.913441	-81.920443	7.687754	110.108089
-9.109087	29.136021	112.510536	-24.357605	11.280623	111.937454	34.598572	-10.211838	112.314896	31.581921	39.502087	115.108299	33.0902465	14.6451245	113.7115975	-81.8054565	7.9161215	110.1633105
-8.402121	28.153324	112.162163	-24.297995	11.4007	111.910629	34.57645	-10.218663	112.406029	31.601429	39.507191	114.699791	33.0889395	14.644264	113.55291	-81.6849295	8.157136	110.268348
-7.764807	27.158092	111.831436	-24.281961	11.492565	111.900726	34.530075	-10.288772	112.561951	31.647528	39.472626	114.29142	33.0888015	14.591927	113.4266855	-81.6527235	8.393203	110.3747665
-7.168028	26.123636	111.551941	-24.258085	11.549192	111.912086	34.469536	-10.390947	112.760544	31.675995	39.402313	113.808609	33.0727655	14.505683	113.2845765	-81.5889355	8.592701	110.5395955
-6.561257	25.069805	111.30146	-24.247555	11.602308	111.902443	34.409054	-10.578222	112.888252	31.700617	39.284851	113.327286	33.0548355	14.3533145	113.107769	-81.5499455	8.8513015	110.697117
-5.775245	23.532654	110.984001	-24.278402	11.634487	111.891411	34.206791	-10.767692	113.078773	31.683285	39.097755	112.554375	32.945038	14.1650315	112.816574	-81.501842	9.1039425	110.966248
-5.286182	22.499849	110.804688	-24.339661	11.659914	111.85392	34.082764	-10.848878	113.11042	31.625992	38.997505	112.17247	32.854378	14.0743135	112.641445	-81.5337	9.2455145	111.066395
-4.830485	21.531462	110.698448	-24.382156	11.669522	111.839691	34.000923	-10.890081	113.109413	31.539799	38.906792	111.846222	32.770361	14.0083555	112.4778175	-81.534673	9.3306885	111.2015645
-4.415623	20.607159	110.661629	-24.412985	11.691327	111.823021	33.933292	-10.873135	113.137627	31.473043	38.893257	111.545837	32.7031675	14.010061	112.341732	-81.5291375	9.372593	111.30431
-4.021207	19.696522	110.56871	-24.441715	11.726116	111.747086	33.886086	-10.831591	113.134407	31.39028	38.94088	111.362862	32.638183	14.0546445	112.2486345	-81.521613	9.3975875	111.2455375
-3.660939	18.801695	110.488853	-24.474539	11.785976	111.635612	33.877697	-10.770323	113.050034	31.254869	38.996582	111.275391	32.566283	14.1131295	112.1627125	-81.515361	9.4588225	111.1085115
-3.317816	17.998869	110.406151	-24.506639	11.817063	111.510025	33.824356	-10.66132	112.980286	31.165388	39.094395	111.190971	32.494872	14.2165375	112.0856285	-81.50815	9.4175885	110.9344215
-2.774304	16.846458	110.402679	-24.52293	11.82682	111.341347	33.815701	-10.526443	112.808502	31.093525	39.184383	111.377594	32.454613	14.32897	112.093048	-81.500473	9.32467	110.589646
-2.439007	16.110697	110.454109	-24.543531	11.823701	111.206795	33.851521	-10.447873	112.741997	31.110645	39.287792	111.675095	32.481083	14.4199595	112.208546	-81.568145	9.2274425	110.205044
-2.128418	15.434872	110.555717	-24.567904	11.812224	111.05127	33.872585	-10.366215	112.724007	31.183142	39.351219	112.125816	32.5278635	14.492502	112.4249115	-81.6636715	9.131946	109.6776285
-1.880884	14.680065	110.685852	-24.611187	11.801526	110.863281	33.908169	-10.303087	112.73494	31.277931	39.431782	112.747749	32.59305	14.5643475	112.7413445	-81.815424	9.0387045	108.9852175
-1.649967	13.999293	110.838722	-24.654194	11.793652	110.679588	33.933762	-10.225897	112.781456	31.407616	39.527451	113.447548	32.670689	14.650777	113.114502	-81.979077	8.936527	108.244674
-1.433219	13.31805	110.961952	-24.679031	11.82912	110.558525	33.955647	-10.177552	112.83773	31.522072	39.574413	114.061867	32.7388595	14.6984305	113.4497985	-82.0969215	8.9598095	107.6672515
-1.229312	12.601691	111.075974	-24.653193	11.894762	110.535728	33.974121	-10.153219	112.874733	31.645891	39.556625	114.518776	32.810006	14.701703	113.6967545	-82.116392	9.087821	107.3747015
-1.018398	11.504891	111.259033	-24.504877	12.030494	110.766479	34.048775	-10.146594	112.898949	31.948238	39.554863	114.950562	32.9985065	14.7041345	113.9247555	-82.0082605	9.3568535	107.6082025
-0.985111	10.762148	111.443794	-24.401825	12.117286	110.999504	34.098919	-10.169021	113.008545	32.160175	39.54422	115.103241	33.129547	14.6875995	114.055893	-81.933197	9.5469725	107.943115
-0.984091	9.989604	111.582588	-24.330812	12.193854	111.162773	34.127117	-10.21981	113.15451	32.336452	39.50272	115.235374	33.2317845	14.641455	114.194942	-81.8934085	9.746253	108.130604
-1.048106	9.221408	111.693954	-24.307007	12.225569	111.287567	34.130634	-10.278699	113.262199	32.468044	39.434414	115.368057	33.299339	14.5778575	114.315128	-81.913353	9.8732805	108.260006
-1.207801	8.432201	111.74958	-24.212952	12.233523	111.403084	34.121426	-10.356084	113.322464	32.56274	39.391155	115.513931	33.342083	14.5175355	114.4181975	-81.767987	9.9495105	108.3879705
-1.389612	7.625259	111.731445	-24.211159	12.2054	111.532089	34.120171	-10.418273	113.336243	32.643665	39.340103	115.609383	33.381918	14.460915	114.472813	-81.804236	9.949885	108.591365
-1.659313	6.803949	111.76004	-24.231396	12.180377	111.618935	34.124268	-10.448598	113.341888	32.691666	39.292164	115.700546	33.407967	14.421783	114.521217	-81.870759	9.938971	108.716653
-2.20314	5.541184	111.798416	-24.20323	12.11689	111.679222	34.164818	-10.508117	113.403336	32.702942	39.231274	115.992401	33.43388	14.3615785	114.6978685	-81.84034	9.8722015	108.6605755
-2.626878	4.707797	111.779716	-24.245987	12.077554	111.672867	34.150326	-10.544738	113.474968	32.71101	39.186378	116.162193	33.430668	14.32082	114.8185805	-81.922642	9.834288	108.5271535
-3.142507	3.856787	111.712563	-24.313757	12.041571	111.631439	34.115295	-10.606421	113.51268	32.683098	39.122929	116.380867	33.3991965	14.258254	114.9467735	-82.0267105	9.824888	108.3161045
-3.686352	2.988904	111.555565	-24.411768	12.008222	111.501457	34.060738	-10.696411	113.513481	32.663933	39.054714	116.49543	33.3623355	14.1791515	115.0044555	-82.1858715	9.8372925	107.9984585
-4.392562	2.129977	111.37941	-24.492029	11.997479	111.309143	33.935329	-10.735704	113.529625	32.611549	38.977833	116.617813	33.273439	14.1210645	115.073719	-82.257497	9.8738935	107.544567
-5.084021	1.249134	111.09449	-24.576101	11.973672	111.119209	33.80835	-10.782546	113.451729	32.554646	38.924698	116.690575	33.181498	14.071076	115.071152	-82.3337	9.876268	107.167266
-5.885266	0.335793	110.813843	-24.617949	11.954976	110.924767	33.70726	-10.816991	113.353142	32.491581	38.885708	116.677788	33.0994205	14.0343585	115.015465	-82.3353185	9.8755935	106.834069
-7.16805	-1.004308	110.389694	-24.65514	11.964602	110.771248	33.58828	-10.827456	113.166237	32.416473	38.85281	116.567017	33.0023765	14.012677	114.866627	-82.3126565	9.916527	106.675869
-8.124799	-1.960952	110.209763	-24.653275	11.964681	110.737701	33.557213	-10.825317	113.087669	32.359116	38.866882	116.414932	32.9581645	14.0207825	114.7513005	-82.2647145	9.9085795	106.7241015
-9.154931	-2.902238	110.066368	-24.65868	11.961968	110.724152	33.557503	-10.820921	113.0867	32.317883	38.890545	116.168991	32.937693	14.034812	114.6278455	-82.255053	9.889124	106.8204585
-10.230816	-3.826209	110.003304	-24.68038	11.949762	110.694275	33.54501	-10.82336	113.225266	32.203964	38.873688	115.965141	32.874487	14.025164	114.5952035	-82.235247	9.87436	106.7933465
-11.369545	-4.80788	110.05069	-24.706278	11.89902	110.66861	33.562466	-10.854979	113.420235	32.077892	38.850471	115.718414	32.820179	13.997746	114.5693245	-82.232735	9.800294	106.7678955
-12.604486	-5.789411	110.142624	-24.752029	11.79954	110.623047	33.561783	-10.897596	113.687263	31.98317	38.802444	115.355255	32.7724765	13.952424	114.521259	-82.2765345	9.646656	106.724835
-13.810155	-6.74581	110.26461	-24.765779	11.683649	110.581757	33.555302	-10.99022	114.029022	31.877686	38.697414	114.992332	32.716494	13.853597	114.510677	-82.248052	9.513701	106.652837
-15.800795	-8.151896	110.566696	-24.838522	11.436019	110.560669	33.525276	-11.166784	114.522911	31.712025	38.527687	114.334808	32.6186505	13.6804515	114.4288595	-82.2956945	9.1915865	106.6924785
-17.226292	-9.057817	110.736938	-24.886284	11.246305	110.591721	33.496037	-11.288232	114.7117	31.585789	38.345547	113.995377	32.540913	13.5286575	114.3535385	-82.313481	8.9639525	106.8299035
-18.651932	-9.877121	110.90435	-24.912041	11.006364	110.71962	33.486473	-11.415211	114.817978	31.492243	38.188618	113.69442	32.489358	13.3867035	114.256199	-82.31344	8.6260245	107.183041
-20.057783	-10.621349	111.045326	-24.915039	10.775604	110.894379	33.489902	-11.505755	114.895454	31.411732	38.054398	113.527336	32.450817	13.2743215	114.211395	-82.280895	8.2768865	107.577363
-21.585884	-11.357418	111.159958	-24.939337	10.544148	111.093697	33.502121	-11.597186	114.964905	31.347025	37.949692	113.485466	32.424573	13.176253	114.2251855	-82.303247	7.912043	107.9622085
-23.049364	-11.968543	111.293282	-24.973843	10.375294	111.340424	33.506996	-11.665023	115.006874	31.283669	37.870785	113.514961	32.3953325	13.102881	114.2609175	-82.3430185	7.647707	108.4199305
-24.596668	-12.488506	111.417534	-24.998955	10.244007	111.620987	33.501503	-11.686701	115.024445	31.23576	37.81538	113.55957	32.3686315	13.0643395	114.2920075	-82.3665415	7.4236745	108.9499665
-26.96727	-13.206313	111.62796	-25.005177	10.12249	112.027016	33.492615	-11.689319	115.02758	31.185896	37.736736	113.613007	32.3392555	13.0237085	114.3202935	-82.3496095	7.2212715	109.7337385
-28.539885	-13.525075	111.801003	-25.021767	10.122638	112.296356	33.47826	-11.664011	115.027954	31.145319	37.740643	113.576736	32.3117895	13.038316	114.302345	-82.3553235	7.20696	110.290367
-30.178749	-13.85783	112.061165	-25.01499	10.155996	112.56044	33.493065	-11.624052	114.976501	31.088947	37.761864	113.481758	32.291006	13.068906	114.2291295	-82.320986	7.243086	110.8917505
-31.761345	-14.05539	112.424026	-25.015684	10.242323	112.838516	33.44738	-11.521364	114.99646	31.026253	37.823433	113.338112	32.2368165	13.1510345	114.167286	-82.2681845	7.3336115	111.509746
-33.402641	-14.179191	112.877968	-25.00975	10.33136	113.126251	33.422291	-11.422919	114.96537	30.9555	37.913086	113.185333	32.1888955	13.2450835	114.0753515	-82.2083955	7.4176365	112.1771505
-35.031174	-14.248448	113.398102	-25.012932	10.36902	113.491287	33.414349	-11.342697	114.96627	30.877663	37.967468	112.999138	32.146006	13.3123855	113.982704	-82.17187	7.4256545	112.99987
-36.580936	-14.246699	114.02317	-25.00498	10.415374	113.898849	33.422203	-11.273171	114.992798	30.782621	38.000221	112.830772	32.102412	13.363525	113.911785	-82.112372	7.467223	113.885913
-38.961868	-14.166752	115.012718	-25.045181	10.371376	114.577316	33.401825	-11.185222	115.090897	30.578405	38.046139	112.629829	31.990115	13.4304585	113.860363	-82.080477	7.3122935	115.294269
-40.431911	-14.024758	115.681061	-25.079441	10.272983	115.033401	33.391117	-11.126854	115.143524	30.399746	38.044132	112.552902	31.8954315	13.458639	113.848213	-82.0543135	7.087327	116.218589
-41.9277	-13.833253	116.353699	-25.148415	10.167194	115.490219	33.389992	-11.098033	115.186035	30.181372	38.059597	112.594688	31.785682	13.480782	113.8903615	-82.082512	6.853606	117.0900765
-43.340298	-13.60893	116.862427	-25.231787	10.053558	115.872208	33.370445	-11.060776	115.295959	29.996113	38.10001	112.637291	31.683279	13.519617	113.966625	-82.146853	6.587499	117.777791
-44.689308	-13.336168	117.245148	-25.349787	9.920866	116.17981	33.348831	-11.032297	115.404915	29.828987	38.149132	112.713013	31.588909	13.5584175	114.058964	-82.288483	6.2833145	118.300656
-46.002209	-12.967218	117.556526	-25.453005	9.786895	116.414047	33.316978	-11.021893	115.497589	29.68187	38.175743	112.812874	31.499424	13.576925	114.1552315	-82.405434	5.996865	118.6728625
-47.259739	-12.577055	117.710579	-25.570982	9.681591	116.529633	33.272488	-11.021678	115.578857	29.558552	38.187634	112.868156	31.41552	13.582978	114.2235065	-82.557484	5.780204	118.8357595
-48.995441	-11.833547	117.858398	-25.658379	9.606631	116.581085	33.214859	-11.012573	115.666641	29.428486	38.230686	112.851677	31.3216725	13.6090565	114.259159	-82.6384305	5.6042055	118.903011
-50.089413	-11.191422	117.978333	-25.723394	9.584967	116.588829	33.188095	-11.025352	115.650879	29.390553	37.726559	112.793755	31.289324	13.3506035	114.222317	-82.736112	5.8193305	118.955341
-51.139347	-10.517243	118.096069	-25.782049	9.610586	116.624657	33.114662	-10.989954	115.692154	29.310349	38.234852	112.694611	31.2125055	13.622449	114.1933825	-82.7766035	5.598723	119.0559315
-52.039127	-9.7679	118.202888	-25.805197	9.649068	116.645561	33.06638	-10.955462	115.700829	29.269114	38.300465	112.602524	31.167747	13.6725015	114.1516765	-82.778141	5.6256345	119.1394455
-52.898712	-8.951074	118.363907	-25.834841	9.706388	116.686676	33.049835	-10.916936	115.657188	29.212004	38.350021	112.557816	31.1309195	13.7165425	114.107502	-82.8006015	5.6962335	119.26585
-53.674782	-8.090938	118.568932	-25.850597	9.74706	116.81459	33.021175	-10.875216	115.616272	29.133739	38.408447	112.515198	31.077457	13.7666155	114.065735	-82.778651	5.7275045	119.563445
-54.408489	-7.129373	118.787422	-25.883707	9.78828	116.976402	32.98035	-10.800773	115.579285	29.058691	38.483486	112.506691	31.0195205	13.8413565	114.042988	-82.7869345	5.7352035	119.909816
-55.276085	-5.619454	119.137466	-25.949139	9.879189	117.236801	32.940498	-10.715411	115.524658	28.948112	38.580311	112.619659	30.944305	13.93245	114.0721585	-82.842583	5.825928	120.4014435
-55.757679	-4.522288	119.339119	-25.985596	9.917327	117.416145	32.907436	-10.674046	115.52198	28.892166	38.665707	112.710609	30.899801	13.9958305	114.1162945	-82.870993	5.8388235	120.7159955
-56.195522	-3.354516	119.445206	-26.048283	9.958571	117.546463	32.83337	-10.613123	115.557335	28.846827	38.727463	112.815872	30.8400985	14.05717	114.1866035	-82.9366645	5.859972	120.9063225
-56.45792	-2.23238	119.42997	-26.114136	9.98926	117.61689	32.783112	-10.583074	115.575554	28.804577	38.785706	112.926758	30.7938445	14.101316	114.251156	-83.0221165	5.877204	120.982624
-56.731468	-1.046842	119.285332	-26.208977	10.032015	117.602112	32.742695	-10.565957	115.589546	28.765219	38.85458	113.023903	30.753957	14.1443115	114.3067245	-83.171911	5.9197185	120.8974995
-56.852879	0.22126	119.150589	-26.260025	10.044642	117.545738	32.648083	-10.538857	115.550171	28.732214	38.912239	113.068832	30.6901485	14.186691	114.3095015	-83.2101985	5.902593	120.7819745
-56.915741	1.502396	119.044792	-26.369152	10.116551	117.498039	32.570015	-10.526597	115.449097	28.665102	38.956009	113.100143	30.6175585	14.214706	114.27462	-83.3558625	6.018396	120.721458
-56.822323	3.481524	118.941246	-26.435339	10.285394	117.49897	32.392185	-10.38944	115.362488	28.582302	39.029987	113.127113	30.4872435	14.3202735	114.2448005	-83.3579215	6.2505145	120.7531395
-56.584911	4.879924	118.884506	-26.505217	10.444112	117.485031	32.353764	-10.330185	115.290199	28.565315	39.11145	113.180672	30.4595395	14.3906325	114.2354355	-83.4699735	6.4975915	120.7346265
-56.311302	6.305715	118.769165	-26.544233	10.597591	117.469109	32.28373	-10.215119	115.326485	28.574116	39.233833	113.241722	30.428923	14.509357	114.2841035	-83.517389	6.685825	120.6541145
-55.952835	7.718933	118.475403	-26.579714	10.764712	117.436684	32.262367	-10.151489	115.347351	28.619495	39.34948	113.297188	30.440931	14.5989955	114.3222695	-83.600359	6.9304285	120.5510985
-55.528473	9.196065	118.104813	-26.622019	10.933913	117.21743	32.186657	-10.076209	115.412964	28.669436	39.438248	113.349533	30.4280465	14.6810195	114.3812485	-83.6720845	7.1868065	120.0536115
-55.035263	10.681136	117.621384	-26.67379	11.111668	116.955009	32.128498	-10.01365	115.436531	28.728857	39.548283	113.386063	30.4286775	14.7673165	114.411297	-83.7762575	7.4560195	119.498721
-54.498028	12.124934	116.877068	-26.811928	11.310553	116.564308	32.078629	-9.950361	115.467537	28.788651	39.636223	113.404083	30.43364	14.842931	114.43581	-84.057496	7.778175	118.692806
-53.588902	14.428952	115.428413	-26.985365	11.632691	115.738831	31.934839	-9.85752	115.55233	28.847286	39.78857	113.431099	30.3910625	14.965525	114.4917145	-84.3617925	8.299857	116.9859475
-52.963852	15.973536	114.334404	-27.102779	11.861601	115.044487	31.785341	-9.772823	115.595207	28.887928	39.865295	113.382675	30.3366345	15.046236	114.488941	-84.5421925	8.676966	115.600033
-52.249359	17.533289	113.302597	-27.259695	12.110229	114.353058	31.616863	-9.682775	115.513885	28.921461	40.003391	113.304413	30.269162	15.160308	114.409149	-84.788552	9.06015	114.296967
-51.46088	19.177082	112.625191	-27.277437	12.408567	113.771057	31.430637	-9.534691	115.250275	28.961723	40.132229	113.199173	30.19618	15.298769	114.224724	-84.751054	9.518365	113.31739
-50.666515	20.742582	112.211143	-27.221909	12.712508	113.375221	31.367254	-9.355661	114.87883	29.051426	40.305771	113.091515	30.20934	15.475055	113.9851725	-84.653158	9.949961	112.7652695
-49.780792	22.361124	112.035118	-27.107313	13.023912	113.107727	31.361679	-9.111799	114.489189	29.22064	40.536716	112.989273	30.2911595	15.7124585	113.739231	-84.5057855	10.3353655	112.476223
-48.880531	23.960325	112.0728	-26.946072	13.343196	113.000381	31.435123	-8.842211	114.075745	29.366571	40.829571	113.075233	30.400847	15.99368	113.575489	-84.292991	10.692712	112.425273
-47.485996	26.322845	112.265083	-26.711071	13.76192	112.903084	31.610802	-8.417939	113.556084	29.554811	41.303181	113.32412	30.5828065	16.442621	113.440102	-84.0049485	11.081219	112.366066
-46.578754	27.922398	112.42067	-26.60043	14.069271	112.879196	31.706657	-8.0847	113.299301	29.657656	41.672676	113.488045	30.6821565	16.793988	113.393673	-83.8830165	11.344554	112.364719
-45.59301	29.439634	112.58683	-26.490072	14.369246	112.893913	31.766272	-7.756673	113.166901	29.730463	41.978626	113.624252	30.7483675	17.1109765	113.3955765	-83.7285115	11.6275155	112.3922495
-44.591808	30.940701	112.660347	-26.412252	14.69503	112.893387	31.835159	-7.483035	113.087753	29.746052	42.264107	113.687386	30.7906055	17.390536	113.3875695	-83.6151095	11.999524	112.3992045
-43.609566	32.435547	112.630806	-26.374229	14.931326	112.878273	31.88343	-7.262191	113.068924	29.757631	42.499207	113.673462	30.8205305	17.618508	113.371193	-83.5689885	12.244144	112.385353
-42.59433	33.869026	112.494148	-26.363785	15.150708	112.806915	31.908871	-7.151874	113.066696	29.765654	42.654419	113.606201	30.8372625	17.7512725	113.3364485	-83.5648325	12.5501435	112.2773815
-41.545986	35.224945	112.331451	-26.337662	15.274249	112.707451	31.906473	-7.081328	113.061676	29.764349	42.733879	113.496254	30.835411	17.8262755	113.278965	-83.510735	12.7222225	112.135937
-39.958794	37.227165	112.24054	-26.33617	15.314393	112.593887	31.901669	-7.092534	112.909111	29.72197	42.737808	113.304947	30.8118195	17.822637	113.107029	-83.4841595	12.806149	112.080745
-38.825005	38.483299	112.300644	-26.330147	15.287479	112.566711	31.867844	-7.045686	112.842491	29.712015	42.715015	113.201752	30.7899295	17.8346645	113.0221215	-83.4502235	12.7402935	112.1113005
-37.7551	39.722378	112.471581	-26.321899	15.253202	112.581573	31.934488	-6.999008	112.681198	29.665136	42.820335	113.260124	30.799812	17.9106635	112.970661	-83.44361	12.5957405	112.192485
-36.622734	40.926956	112.724564	-26.390705	15.219082	112.638618	31.938934	-6.864578	112.61702	29.599785	42.948219	113.414238	30.7693595	18.0418205	113.015629	-83.5507695	12.3963435	112.261607
-35.463737	42.077248	112.982643	-26.42967	15.200899	112.62764	31.976923	-6.720835	112.450096	29.507023	43.128666	113.615707	30.741973	18.2039155	113.0329015	-83.601313	12.1978825	112.2223785
-34.277233	43.234489	113.182816	-26.441992	15.21599	112.559784	31.989332	-6.583523	112.290253	29.396816	43.297302	113.83625	30.693074	18.3568895	113.0632515	-83.577058	12.0750905	112.0563165
-33.054317	44.332825	113.274742	-26.529655	15.260328	112.435951	31.970219	-6.428115	112.141464	29.305151	43.467064	114.04847	30.637685	18.5194745	113.094967	-83.696995	12.0011815	111.776935
-31.254009	45.934601	113.400116	-26.624718	15.407789	112.138832	31.913122	-6.237676	111.903236	29.197227	43.706886	114.556946	30.5551745	18.734605	113.230091	-83.8046105	12.080973	111.047573
-29.989443	46.914093	113.625587	-26.713774	15.514199	111.95015	31.893454	-6.139066	111.754845	29.157919	43.86517	114.96595	30.5256865	18.863052	113.3603975	-83.9532345	12.165346	110.5399025
-28.739933	47.808685	113.980804	-26.771282	15.625556	111.821426	31.888243	-6.065043	111.598335	29.150349	43.96983	115.449226	30.519296	18.9523935	113.5237805	-84.06186	12.2987185	110.1190715
-27.48378	48.623798	114.517036	-26.780907	15.726248	111.818169	31.906116	-5.958677	111.440063	29.135832	44.012577	116.002777	30.520974	19.02695	113.72142	-84.082788	12.425546	109.914918
-26.207891	49.286388	115.150688	-26.849455	15.89782	111.941353	31.951609	-5.859866	111.300743	29.180775	44.080273	116.493629	30.566192	19.1102035	113.897186	-84.265102	12.6854365	109.98552
-24.947981	49.855289	115.758362	-26.768967	15.955112	111.934196	32.019268	-5.77816	111.182716	29.226633	44.106525	116.969467	30.6229505	19.1641825	114.0760915	-84.1608845	12.7460415	109.7923005
-23.831038	50.445492	116.28392	-26.767258	16.037045	112.088837	32.071381	-5.704391	111.114883	29.285353	44.105347	117.372742	30.678367	19.200478	114.2438125	-84.212883	12.873612	109.9338615
-21.695345	50.323341	116.730186	-26.704758	16.151056	112.086693	32.111404	-5.683331	111.112907	29.349236	44.121315	117.763069	30.73032	19.218992	114.437988	-84.139836	13.08312	109.735398
-20.62907	51.177841	116.824219	-26.697708	16.232136	112.139153	32.136925	-5.716837	111.132072	29.42239	44.055061	117.930031	30.7796575	19.169112	114.5310515	-84.1750735	13.29516	109.7472545
-19.33075	51.288486	116.917595	-26.711697	16.32889	112.19194	32.159145	-5.780663	111.223969	29.508722	44.017765	117.993881	30.8339335	19.118551	114.608925	-84.2573275	13.539229	109.774955
-18.063549	51.263954	116.912369	-26.780828	16.423048	112.373802	32.172737	-5.84882	111.348511	29.561306	43.987038	118.040894	30.8670215	19.069109	114.6947025	-84.4286775	13.776987	110.0529015
-16.847612	51.15844	116.830971	-26.689684	16.451124	112.385437	32.202183	-5.903165	111.514282	29.603048	43.945621	118.073669	30.9026155	19.021228	114.7939755	-84.2819835	13.88102	109.9768985
-15.604774	50.92292	116.696526	-26.762136	16.57296	112.51049	32.238628	-5.934816	111.681618	29.622671	43.921684	118.056557	30.9306495	18.993434	114.8690875	-84.4549215	14.152486	110.1518925
-14.430191	50.566788	116.522659	-26.718811	16.58079	112.558067	32.28373	-5.956579	111.844292	29.636663	43.922699	117.983177	30.9601965	18.98306	114.9137345	-84.3978185	14.17852	110.2023995
-12.719125	49.944439	116.05114	-26.634344	16.648684	112.524811	32.361671	-5.97574	112.142075	29.628532	43.949734	117.824364	30.9951015	18.986997	114.9832195	-84.2637895	14.310371	110.0664025
-11.597588	49.357174	115.71431	-26.607916	16.673054	112.502625	32.420689	-5.986551	112.324356	29.624462	43.935879	117.702507	31.0225755	18.974664	115.0134315	-84.2384075	14.371444	109.9918185
-10.494523	48.665493	115.405991	-26.586203	16.67522	112.488876	32.484295	-6.011647	112.522209	29.620642	43.936546	117.556107	31.0524685	18.9624495	115.039158	-84.2248745	14.3879905	109.938594
-9.449651	47.936623	115.092972	-26.544294	16.657879	112.451019	32.551559	-6.051432	112.72464	29.602894	43.887241	117.444023	31.0772265	18.9179045	115.0843315	-84.1658145	14.3978535	109.8177065
-8.470366	47.118603	114.847275	-26.53046	16.598202	112.416138	32.611622	-6.107034	112.898125	29.603212	43.853333	117.316986	31.107417	18.8731495	115.1075555	-84.168337	14.3232545	109.7247205
-7.510184	46.210457	114.588097	-26.49967	16.500233	112.363197	32.672329	-6.166221	113.051651	29.633718	43.809158	117.218872	31.1530235	18.8214685	115.1352615	-84.1523635	14.1789975	109.5911325
-6.628462	45.232586	114.342026	-26.467556	16.387533	112.253212	32.720242	-6.219226	113.171371	29.620317	43.784904	117.081512	31.1702795	18.782839	115.1264415	-84.1053915	13.992227	109.3799825
-5.359751	43.695526	114.007172	-26.37249	16.230207	112.182739	32.792778	-6.300237	113.336708	29.678467	43.686695	116.847321	31.2356225	18.693229	115.0920145	-83.9806025	13.767185	109.2734635
-4.571997	42.656162	113.878403	-26.315737	16.130301	112.163116	32.862122	-6.362013	113.449898	29.73575	43.612278	116.790077	31.298936	18.6251325	115.1199875	-83.93041	13.6354695	109.2062445
-3.830005	41.514881	113.858307	-26.226267	16.028343	112.212158	32.952091	-6.434848	113.633751	29.815296	43.546349	116.757874	31.3836935	18.5557505	115.1958125	-83.8362275	13.5009355	109.2285035
-3.11877	40.398327	113.85434	-26.162449	15.911837	112.219452	33.058823	-6.529883	113.881615	29.929909	43.443947	116.801872	31.494366	18.457032	115.3417435	-83.819264	13.366642	109.0971605
-2.505024	39.179028	113.885666	-26.116875	15.769632	112.19339	33.146511	-6.63107	114.197327	30.025063	43.334869	116.833557	31.585787	18.3518995	115.515442	-83.819537	13.1873645	108.871338
-1.933014	37.99123	113.946487	-26.053041	15.679604	112.134361	33.233261	-6.752091	114.48407	30.110544	43.192268	116.940666	31.6719025	18.2200885	115.712368	-83.7779845	13.1391195	108.556354
-1.435251	36.749664	113.952301	-26.031178	15.528983	112.099091	33.297523	-6.87268	114.731216	30.196753	43.058052	116.995049	31.747138	18.092686	115.8631325	-83.809494	12.96528	108.3350495
-0.74345	34.833923	113.943184	-25.905975	15.318976	112.087509	33.385033	-7.095777	114.947578	30.37664	42.818726	116.969872	31.8808365	17.8614745	115.958725	-83.6927865	12.7764775	108.216293
-0.353612	33.541428	113.96537	-25.801733	15.192593	112.10849	33.465134	-7.267413	114.986267	30.521002	42.637489	116.96476	31.993068	17.685038	115.9755135	-83.596534	12.700148	108.2414665
-0.05815	32.195469	113.97084	-25.71109	15.096374	112.123955	33.547001	-7.444654	115.024963	30.6472	42.46294	116.970421	32.0971005	17.509143	115.997692	-83.5192805	12.683605	108.250218
0.208535	30.889553	113.932159	-25.630833	14.982581	112.122032	33.600822	-7.627863	115.040627	30.807814	42.291931	117.009369	32.204318	17.332034	116.024998	-83.465984	12.633128	108.219066
0.380911	29.474762	113.898918	-25.525349	14.840172	112.164322	33.64743	-7.828306	115.027145	30.961864	42.088257	117.013458	32.304647	17.1299755	116.0203015	-83.355345	12.5503685	108.3083425
0.5377	28.130022	113.910416	-25.43832	14.732967	112.249496	33.690514	-8.03856	114.959129	31.128582	41.902714	116.987106	32.409548	16.932077	115.9731175	-83.286188	12.533857	108.5258745
0.589561	26.759588	113.890221	-25.323217	14.615026	112.387024	33.722244	-8.25106	114.850746	31.285816	41.687134	116.987968	32.50403	16.718037	115.919357	-83.150464	12.512015	108.854691
0.615775	24.674826	113.925026	-25.152285	14.394459	112.661758	33.779533	-8.545966	114.624809	31.504116	41.39323	117.0457	32.6418245	16.423632	115.8352545	-82.9463945	12.365286	109.4882615
0.558548	23.269707	113.966385	-25.088215	14.272809	112.898865	33.80291	-8.715825	114.433578	31.612316	41.22744	117.106796	32.707613	16.2558075	115.770187	-82.884043	12.2898105	110.027543
0.443794	21.8241	113.96463	-24.992565	14.133779	113.148293	33.809341	-8.867544	114.214111	31.716419	41.079502	117.142868	32.76288	16.105979	115.6784895	-82.74801	12.161579	110.6180965
0.286394	20.378525	113.974884	-24.926489	14.009079	113.394966	33.792854	-9.002716	113.985756	31.776165	40.943432	117.176147	32.7845095	15.970358	115.5809515	-82.6374875	12.0478	111.2089805
0.097306	18.909082	113.976135	-24.867014	13.875742	113.653221	33.768959	-9.109941	113.726952	31.841072	40.833813	117.152466	32.8050155	15.861936	115.439709	-82.5390435	11.889548	111.866733
-0.137301	17.445667	113.909569	-24.855913	13.774422	113.862061	33.740814	-9.225373	113.498199	31.883919	40.741932	117.135796	32.8123665	15.7582795	115.3169975	-82.5241925	11.7905645	112.4071245
-0.383802	15.924564	113.789795	-24.81138	13.663027	113.941597	33.695007	-9.350575	113.312256	31.891069	40.673004	117.075058	32.793038	15.6612145	115.193657	-82.415798	11.6648395	112.689537
-0.81459	13.610498	113.536957	-24.813551	13.554102	113.966896	33.637993	-9.517024	113.170708	31.90456	40.568958	116.786552	32.7712765	15.525967	114.97863	-82.3983785	11.582237	112.955162
-1.158747	12.069229	113.308464	-24.882713	13.547589	113.933228	33.605484	-9.642534	113.175858	31.873638	40.474892	116.447792	32.739561	15.416179	114.811825	-82.504987	11.678999	113.054631
-1.548328	10.451983	113.081215	-24.852081	13.427885	113.687042	33.578827	-9.7731	113.276588	31.82357	40.304813	116.074326	32.7011985	15.2658565	114.675457	-82.4053605	11.5899135	112.698627
-1.906799	8.842142	112.90847	-24.841482	13.284494	113.492455	33.594028	-9.946464	113.439247	31.785774	40.134525	115.637802	32.689901	15.0940305	114.5385245	-82.372865	11.4749575	112.4463855
-2.274321	7.23687	112.755798	-24.815983	13.113825	113.322571	33.639252	-10.140915	113.630913	31.738726	39.880447	115.273956	32.688989	14.869766	114.4524345	-82.320955	11.357884	112.1927075
-2.695846	5.563428	112.752258	-24.763765	12.86249	113.201752	33.722542	-10.381042	113.882339	31.739136	39.622334	114.915848	32.730839	14.620646	114.3990935	-82.258369	11.104334	112.0044105
-3.124883	3.963343	112.836601	-24.681458	12.526705	113.156471	33.828175	-10.648082	114.131058	31.768673	39.343132	114.72229	32.798424	14.347525	114.426674	-82.16134	10.705885	111.886268
-3.81531	1.566229	112.978592	-24.537455	11.948286	113.247009	33.98682	-11.05352	114.483025	31.86549	38.927807	114.584396	32.926155	13.9371435	114.5337105	-82.001065	9.9594285	111.9603075
-4.296887	0.000718	113.129829	-24.448156	11.559529	113.35704	34.106628	-11.306231	114.646362	31.931221	38.666714	114.606567	33.0189245	13.6802415	114.6264645	-81.9152365	9.4388165	112.0876155
-4.792732	-1.498087	113.21328	-24.359703	11.200665	113.418266	34.194355	-11.510193	114.734283	32.013485	38.43404	114.703278	33.10392	13.4619235	114.7187805	-81.823326	8.9394065	112.1177515
-5.33131	-2.925833	113.233482	-24.302467	10.924256	113.438644	34.247997	-11.699848	114.784851	32.073029	38.25565	114.832779	33.160513	13.277901	114.808815	-81.765447	8.570611	112.068473
-5.911529	-4.304984	113.203751	-24.283892	10.671559	113.442276	34.283344	-11.846952	114.824203	32.146271	38.074577	114.962234	33.2148075	13.1138125	114.8932185	-81.7825915	8.2293055	111.9913335
-6.517567	-5.638098	113.181602	-24.231369	10.522986	113.403641	34.275089	-11.950655	114.84343	32.210171	37.944645	115.112114	33.24263	12.996995	114.977772	-81.705368	8.048977	111.82951
-7.117438	-6.944808	113.084389	-24.227694	10.413696	113.368546	34.304043	-12.040784	114.819931	32.285202	37.843685	115.214264	33.2946225	12.9014505	115.0170975	-81.7500105	7.9259415	111.7199945
-8.087798	-8.833954	113.025024	-24.187256	10.305514	113.304939	34.347801	-12.143382	114.896988	32.365345	37.72089	115.349327	33.356573	12.788754	115.1231575	-81.731085	7.822274	111.4867205
-8.767491	-10.032059	113.020691	-24.141106	10.259513	113.261749	34.392365	-12.219853	114.995087	32.427334	37.618809	115.277672	33.4098495	12.699478	115.1363795	-81.6920615	7.819548	111.3871185
-9.509628	-11.207932	113.038193	-24.07666	10.198973	113.178185	34.460213	-12.294415	115.135513	32.471603	37.499996	115.143394	33.465908	12.6027905	115.1394535	-81.619228	7.7951555	111.2169165
-10.320271	-12.327735	113.131859	-24.019234	10.140306	113.053467	34.549465	-12.324979	115.320328	32.49646	37.43494	114.953873	33.5229625	12.5549805	115.1371005	-81.5614305	7.7256315	110.9698335
-11.109511	-13.427135	113.260803	-23.958801	10.088886	112.900269	34.672276	-12.345673	115.523018	32.50816	37.360592	114.694809	33.590218	12.5074595	115.1089135	-81.50782	7.6703125	110.6916245
-11.913124	-14.484808	113.356018	-23.875883	10.016902	112.738762	34.799393	-12.377167	115.759514	32.491127	37.22617	114.371384	33.64526	12.4245015	115.065449	-81.397026	7.6093025	110.412075
-12.818069	-15.441164	113.552071	-23.816227	9.874051	112.59478	34.913082	-12.448774	116.00808	32.455181	37.081303	114.015518	33.6841315	12.3162645	115.011799	-81.3165855	7.4318375	110.177761
-14.188894	-16.762724	113.973328	-23.694	9.579523	112.478432	35.050034	-12.648368	116.344368	32.453182	36.779583	113.331017	33.751608	12.0656075	114.8376925	-81.139608	7.0934385	110.1191715
-15.238948	-17.572329	114.222504	-23.644239	9.343932	112.466904	35.117661	-12.829007	116.536316	32.450813	36.537888	112.970268	33.784237	11.8544405	114.753292	-81.072715	6.8334235	110.180516
-16.244225	-18.258265	114.481232	-23.591309	9.04014	112.492775	35.160709	-13.036752	116.757607	32.475044	36.263996	112.627838	33.8178765	11.613622	114.6927225	-81.0004945	6.466658	110.2928275
-17.285913	-18.872656	114.66333	-23.563629	8.768976	112.496902	35.189716	-13.255914	116.895638	32.487061	36.005066	112.466179	33.8383885	11.374576	114.6809085	-80.9656465	6.163376	110.3128955
-18.364958	-19.288103	114.824928	-23.515385	8.470765	112.526154	35.202965	-13.469943	117.008957	32.505917	35.778156	112.327087	33.854441	11.1541065	114.668022	-80.885211	5.7874235	110.384286
-19.456276	-19.646252	114.932312	-23.509169	8.213025	112.558212	35.216515	-13.662723	117.094231	32.528278	35.569218	112.147438	33.8723965	10.9532475	114.6208345	-80.8907345	5.4728025	110.4955895
-20.5236	-19.841722	115.019669	-23.50016	7.999955	112.611237	35.202484	-13.802296	117.113899	32.524403	35.398327	111.999336	33.8634435	10.7980155	114.5566175	-80.8637635	5.2018945	110.6658565
-22.148645	-19.883545	115.024902	-23.481077	7.733093	112.751068	35.190071	-13.99743	117.027344	32.506512	35.17662	111.839233	33.8482915	10.589595	114.4332885	-80.8104455	4.876591	111.0688475
-23.266615	-19.751595	114.978302	-23.471138	7.557813	112.893448	35.197739	-14.055138	116.910515	32.491596	35.097324	111.829292	33.8446675	10.521093	114.3699035	-80.7869435	4.594533	111.4169925
-24.271635	-19.52103	114.848564	-23.442801	7.420769	113.058128	35.209949	-14.074537	116.740181	32.446987	35.091133	111.929955	33.828468	10.508298	114.335068	-80.71407	4.33324	111.781188
-25.334892	-19.191875	114.674553	-23.455885	7.27863	113.249992	35.22752	-14.070407	116.519821	32.394634	35.121613	112.115166	33.811077	10.525603	114.3174935	-80.722847	4.031657	112.1824905
-26.313961	-18.707033	114.523682	-23.427767	7.16704	113.460876	35.239418	-14.046243	116.244461	32.331821	35.181572	112.336525	33.7856195	10.5676645	114.290493	-80.6411535	3.7664155	112.631259
-27.33312	-18.144678	114.324295	-23.472578	7.061562	113.695435	35.250515	-13.976219	115.999901	32.269852	35.256462	112.60849	33.7601835	10.6401215	114.3041955	-80.7053395	3.4830025	113.0866745
-28.275764	-17.509083	114.139915	-23.4767	7.022443	113.877472	35.244286	-13.899038	115.774559	32.212654	35.367256	112.939774	33.72847	10.734109	114.3571665	-80.68187	3.310777	113.3977775
-29.645437	-16.407864	113.82135	-23.536758	7.007927	114.078346	35.226212	-13.776764	115.473045	32.159637	35.535233	113.437378	33.6929245	10.8792345	114.4552115	-80.7664405	3.1366195	113.7014805
-30.595354	-15.582199	113.653099	-23.534279	7.000502	114.143822	35.216972	-13.737435	115.290939	32.147171	35.62582	113.714447	33.6820715	10.9441925	114.502693	-80.7506295	3.0568115	113.784951
-31.389093	-14.738486	113.531044	-23.566437	7.020626	114.231537	35.174862	-13.730933	115.108345	32.152794	35.673923	113.949379	33.663828	10.971495	114.528862	-80.796702	3.069757	113.934212
-32.205269	-13.888474	113.404892	-23.579224	7.025732	114.242828	35.127342	-13.770793	114.946388	32.163326	35.618252	114.130295	33.645334	10.9237295	114.5383415	-80.803782	3.1277345	113.9473145
-32.621574	-13.121986	113.317871	-23.599722	7.016255	114.224709	35.059536	-13.823138	114.786743	32.187393	35.514164	114.250076	33.6234645	10.845513	114.5184095	-80.8229085	3.186997	113.9310085
-33.727837	-12.033818	113.067413	-23.597019	7.0094	114.180527	34.988712	-13.878589	114.601349	32.213932	35.401909	114.438644	33.601322	10.76166	114.5199965	-80.79536	3.25714	113.8410575
-34.372669	-11.094156	112.902306	-23.609905	7.023044	114.195808	34.902458	-13.904799	114.455009	32.239906	35.294464	114.636192	33.571182	10.6948325	114.5456005	-80.790992	3.3512555	113.8460155
-35.326496	-9.68856	112.679924	-23.649599	7.044616	114.223053	34.812843	-13.909186	114.245316	32.289265	35.187176	115.049316	33.551054	10.638995	114.647316	-80.850252	3.450237	113.79879
-35.899891	-8.73835	112.530304	-23.714973	7.106674	114.223633	34.730125	-13.884926	114.131989	32.309734	35.133335	115.358734	33.5199295	10.6242045	114.7453615	-80.9498755	3.5891435	113.7019045
-36.453793	-7.800868	112.351433	-23.756374	7.170013	114.239548	34.646461	-13.861066	114.063385	32.309757	35.110157	115.640053	33.478109	10.6245455	114.851719	-80.990857	3.7154805	113.627377
-36.943352	-6.906124	112.179985	-23.845505	7.247954	114.240707	34.555546	-13.806206	113.97921	32.299416	35.091179	115.930664	33.427481	10.6424865	114.954937	-81.118491	3.8534215	113.526477
-37.408138	-6.069641	112.043854	-23.927189	7.379873	114.221703	34.472206	-13.752265	113.929497	32.245251	35.086746	116.195145	33.3587285	10.6672405	115.062321	-81.2131065	4.0925055	113.381085
-37.666649	-5.423106	111.85479	-23.799505	7.322313	114.061966	34.400074	-13.687548	113.927094	32.181431	35.073303	116.374435	33.2907525	10.6928775	115.1507645	-80.8897625	3.9517485	112.9731675
-38.0854	-4.682324	111.728012	-24.137531	7.709883	114.165771	34.338181	-13.615142	113.942635	32.125248	35.064758	116.4776	33.2317145	10.724808	115.2101175	-81.5067765	4.694958	113.1214245
-38.570564	-3.541225	111.546944	-24.266987	7.957613	114.063347	34.270088	-13.511796	113.953766	32.078762	35.067749	116.602913	33.174425	10.7779765	115.2783395	-81.708399	5.1372495	112.8483545
-38.962399	-2.959345	111.229393	-24.228386	8.046567	113.828209	34.234222	-13.440256	113.959465	32.463326	34.908539	116.435013	33.348774	10.7341415	115.197239	-81.805546	5.3589925	112.459179
-39.217834	-2.336135	110.982452	-23.944569	7.965288	113.482513	34.226589	-13.365586	113.961884	32.030643	35.175682	116.591324	33.128616	10.905048	115.276604	-81.017754	5.025528	111.688422
-39.66568	-1.612489	110.854103	-24.278563	8.275721	113.369774	34.234386	-13.275853	113.945129	32.006199	35.291862	116.536423	33.1202925	11.0080045	115.240776	-81.6774185	5.5434375	111.498772
-39.893559	-1.144759	110.709152	-24.22476	8.354204	113.129463	34.262638	-13.171354	113.946274	31.987104	35.418156	116.346397	33.124871	11.123401	115.1463355	-81.574391	5.585007	111.1125905
-40.108646	-0.768041	110.750328	-24.229372	8.464952	113.044716	34.287712	-13.105455	113.970612	31.985525	35.541782	116.00174	33.1366185	11.2181635	114.986176	-81.5953625	5.7117405	111.103256
-40.314995	-0.409909	110.82531	-24.185875	8.50383	112.850342	34.319817	-13.086011	114.093437	31.975142	35.61375	115.538368	33.1474795	11.2638695	114.8159025	-81.5192295	5.7437905	110.8847815
-40.583004	0.066119	110.887611	-24.170744	8.525179	112.630592	34.342113	-13.152683	114.43837	31.934626	35.593159	114.760498	33.1383695	11.220238	114.599434	-81.4798575	5.83012	110.66175
-40.788284	0.370564	110.860588	-24.169706	8.443636	112.514809	34.342003	-13.24648	114.658043	32.305138	35.315285	114.073059	33.3235705	11.0344025	114.365551	-81.6629825	5.8528695	110.664067
-40.913193	0.688592	110.837341	-24.193615	8.332222	112.394608	34.33952	-13.380533	114.82502	31.850178	35.372593	113.834404	33.094849	10.99603	114.329712	-81.482079	5.668414	110.459504
-41.013203	0.989614	110.786507	-24.160698	8.200968	112.300362	34.370354	-13.49012	114.919899	31.817797	35.252525	113.467133	33.0940755	10.8812025	114.193516	-81.4154715	5.5207335	110.407208
-41.086967	1.312479	110.69175	-24.170422	8.100924	112.175179	34.36068	-13.528636	114.995049	31.825851	34.595871	113.328239	33.0932655	10.5336175	114.161644	-81.4341095	5.6682305	110.188714
-41.18367	1.64143	110.527145	-24.1471	8.055071	112.039474	34.378632	-13.552395	115.028534	31.821135	34.518944	113.209976	33.0998835	10.4832745	114.119255	-81.3940835	5.6268675	109.959693
-41.278831	2.008631	110.278023	-24.118515	8.043262	111.853287	34.426182	-13.589886	115.02845	31.811529	35.067707	113.044502	33.1188555	10.7389105	114.036476	-81.3558855	5.3476135	109.670098
-41.382374	2.635617	109.818985	-24.103449	8.16355	111.488678	34.389282	-13.598474	115.142181	31.911608	35.02182	112.991394	33.150445	10.711673	114.0667875	-81.357343	5.615427	108.9105685
-41.435398	3.110046	109.459602	-24.10043	8.340109	111.221657	34.335846	-13.618922	115.164886	32.019573	35.009506	112.906578	33.1777095	10.695292	114.035732	-81.3785695	5.984926	108.407582
-41.465023	3.630916	109.041298	-24.083282	8.520159	110.896515	34.272724	-13.616133	115.150581	32.141804	35.066231	112.81459	33.207264	10.725049	113.9825855	-81.373828	6.315269	107.8104445
-41.55563	4.183249	108.661064	-24.07753	8.710493	110.586121	34.187855	-13.594331	115.078644	32.23756	35.06086	112.813675	33.2127075	10.7332645	113.9461595	-81.3677675	6.6877215	107.2260825
-41.654991	4.735721	108.303978	-24.070398	8.894799	110.307823	34.116352	-13.56706	114.932396	32.303898	35.076218	112.762299	33.210125	10.754579	113.8473475	-81.350921	7.035019	106.7682985
-41.785183	5.339714	107.995049	-24.078264	9.079435	110.061768	34.053539	-13.51933	114.782043	32.362194	35.158356	112.662735	33.2078665	10.819513	113.722389	-81.3643945	7.339357	106.401147
-41.918804	5.97408	107.723167	-24.092106	9.29269	109.845261	33.979122	-13.447341	114.667915	32.399834	35.192589	112.653419	33.189478	10.872624	113.660667	-81.37369	7.712756	106.029855
-42.10078	6.963908	107.375458	-24.106327	9.573973	109.588753	33.871269	-13.351017	114.586327	32.453461	35.314865	112.508835	33.162365	10.981924	113.547581	-81.375019	8.166022	105.629925
-42.243176	7.645154	107.135216	-24.133825	9.760115	109.409157	33.820896	-13.293716	114.572586	32.473785	35.354465	112.484612	33.1473405	11.0303745	113.528599	-81.4149905	8.4898555	105.289715
-42.432335	8.338695	106.92588	-24.168253	9.912796	109.248528	33.7495	-13.252658	114.569855	32.483829	35.407993	112.396873	33.1166645	11.0776675	113.483364	-81.4531705	8.7479245	105.013692
-42.615776	9.035585	106.799126	-24.183998	10.030784	109.137306	33.701057	-13.228514	114.529434	32.49691	35.462891	112.223671	33.0989835	11.1171885	113.3765525	-81.4669795	8.9443795	104.8980595
-42.7803	9.7667	106.750656	-24.174244	10.133362	109.076782	33.65712	-13.216173	114.494446	32.528427	35.430866	112.081657	33.0927735	11.1073465	113.2880515	-81.4412615	9.1593775	104.8655125
-42.979534	10.540235	106.703125	-24.167515	10.230221	109.019722	33.607475	-13.218249	114.449051	32.575951	35.423584	111.890938	33.091713	11.1026675	113.1699945	-81.426743	9.3577745	104.8694495
-43.181206	11.332919	106.677017	-24.141623	10.322761	108.980309	33.566864	-13.221361	114.406097	32.645458	34.967785	111.665573	33.106161	10.873212	113.035835	-81.389407	9.77231	104.924783
-43.515163	12.621935	106.840813	-24.105604	10.446797	109.055313	33.549015	-13.207814	114.260468	32.670792	35.000252	111.25412	33.1099035	10.896219	112.757294	-81.3211115	9.997375	105.353332
-43.783123	13.509874	107.109726	-24.060688	10.506747	109.236542	33.501987	-13.177723	114.207016	32.671402	35.027649	110.926018	33.0866945	10.924963	112.566517	-81.2080705	10.088531	105.906567
-44.015457	14.445436	107.502235	-24.03611	10.54249	109.479645	33.469631	-13.167693	114.112762	32.658588	35.11533	110.561203	33.0641095	10.9738185	112.3369825	-81.1363295	10.1111615	106.6223075
-44.234745	15.467431	107.959305	-24.037029	10.525756	109.808823	33.425938	-13.188003	113.984146	32.612446	35.121445	110.26828	33.019192	10.966721	112.126213	-81.09325	10.084791	107.491433
-44.413139	16.515583	108.454933	-24.069031	10.497129	110.163307	33.407082	-13.24033	113.746117	32.483284	35.08276	109.976173	32.945183	10.921215	111.861145	-81.083245	10.073043	108.465469
-44.625404	17.590437	109.01091	-24.143669	10.420985	110.555374	33.336578	-13.254757	113.460251	32.294239	35.114563	109.715118	32.8154085	10.929903	111.5876845	-81.1027465	9.912067	109.5230635
-44.786476	18.731848	109.598198	-24.263483	10.280108	110.927475	33.246006	-13.242587	113.131126	32.017838	35.139446	109.564484	32.631922	10.9484295	111.347805	-81.158888	9.6117865	110.507145
-44.873817	20.479185	110.430779	-24.517834	9.985705	111.46302	33.114857	-13.197281	112.515617	31.494442	35.264194	109.519814	32.3046495	11.0334565	111.0177155	-81.3403175	8.9379535	111.9083245
-44.954842	21.690506	110.979584	-24.718937	9.771441	111.769272	32.997002	-13.089307	112.083946	31.160036	35.369576	109.599091	32.078519	11.1401345	110.8415185	-81.516393	8.4027475	112.6970255
-44.933971	22.942009	111.552498	-24.93902	9.548161	112.059166	32.892735	-12.966522	111.610672	30.766281	35.584713	109.792999	31.829508	11.3090955	110.7018355	-81.707548	7.7872265	113.4164965
-44.77317	24.133245	112.078156	-25.122845	9.352875	112.27565	32.747902	-12.79508	111.136925	30.367443	35.819317	110.087875	31.5576725	11.5121185	110.6124	-81.8033625	7.1936315	113.9389
-44.657471	25.405811	112.592438	-25.365803	9.181304	112.449837	32.630833	-12.596193	110.684845	30.010874	36.068249	110.397675	31.3208535	11.736028	110.54126	-82.0524595	6.62658	114.358414
-44.374092	26.697353	112.958801	-25.578573	8.993885	112.460793	32.457306	-12.337751	110.319916	29.703293	36.31501	110.80072	31.0802995	11.9886295	110.560318	-82.2374455	5.9991405	114.361268
-44.016933	27.930338	113.152168	-25.976547	9.071827	112.659927	32.326828	-12.127609	109.965134	29.452621	36.557152	111.228096	30.8897245	12.2147715	110.596615	-82.8428185	5.9288825	114.723239
-43.362671	29.880062	113.114975	-26.240618	9.22721	112.361206	32.147388	-11.842544	109.574425	29.168695	37.462032	111.602737	30.6580415	12.809744	110.588581	-83.1392775	5.644676	114.133831
-42.790089	31.101397	112.988686	-26.289078	9.359887	112.006989	32.025021	-11.666458	109.319794	29.130299	37.30442	111.966385	30.57766	12.818981	110.6430895	-83.155816	5.900793	113.3708885
-42.140751	32.309383	112.892723	-26.182438	9.413401	111.661064	31.923548	-11.472327	109.064331	29.057753	37.504269	112.141098	30.4906505	13.015971	110.6027145	-82.8555265	5.810831	112.7194135
-41.404648	33.474403	112.971413	-26.270359	9.588334	111.404037	31.831642	-11.258765	108.831238	29.025475	37.601341	112.262474	30.4285585	13.171288	110.546856	-82.9692765	6.00538	112.261218
-40.618423	34.567513	113.021645	-26.317669	9.926531	111.327599	31.796333	-11.03372	108.623169	28.980211	38.243721	112.501526	30.388272	13.6050005	110.5623475	-83.02361	6.2480615	112.0928505
-39.746861	35.558884	113.094116	-26.311111	10.214305	111.167587	31.75943	-10.788736	108.469925	28.970152	38.458927	112.767365	30.364791	13.8350955	110.618645	-82.987013	6.5935145	111.716529
-38.843414	36.460888	113.165154	-26.410336	10.497674	110.978439	31.730625	-10.537315	108.324982	28.959099	38.68745	113.04821	30.344862	14.0750675	110.686596	-83.165534	6.9202805	111.270282
-37.470547	37.621525	113.173973	-26.536747	10.898653	110.640778	31.641525	-10.169983	108.148407	28.891405	39.029591	113.536797	30.266465	14.429804	110.842602	-83.339959	7.367502	110.438954
-36.451031	38.2822	113.057236	-26.655203	11.188882	110.374603	31.572828	-9.93222	108.031464	28.815109	39.285995	113.77578	30.1939685	14.6768875	110.903622	-83.5043745	7.7008765	109.845584
-35.498081	38.825375	112.911316	-26.741405	11.474706	110.153183	31.489805	-9.727831	107.965378	28.748417	39.499527	113.950371	30.119111	14.885848	110.9578745	-83.601921	8.063564	109.3484915
-34.486713	39.239994	112.688736	-26.850456	11.774958	109.934494	31.414371	-9.55153	107.917931	28.678909	39.635296	114.013878	30.04664	15.041883	110.9659045	-83.747552	8.508033	108.9030835
-33.460503	39.548206	112.317314	-26.917246	12.090324	109.779526	31.334322	-9.428665	107.936081	28.60932	39.812237	113.872292	29.971821	15.191786	110.9041865	-83.806313	8.988862	108.6548655
-32.364296	39.745304	111.903976	-26.986849	12.329344	109.675537	31.249252	-9.374436	108.015549	28.559212	39.909016	113.627747	29.904232	15.26729	110.821648	-83.87793	9.391398	108.529426
-31.353109	39.79668	111.512711	-27.067444	12.545344	109.691727	31.163736	-9.389837	108.112755	28.521179	39.923946	113.345406	29.8424575	15.2670545	110.7290805	-83.9773455	9.8236335	108.6543735
-29.782682	39.66531	110.946564	-27.110819	12.74605	109.692368	30.992481	-9.569702	108.34639	28.50132	39.842213	112.747017	29.7469005	15.1362555	110.5467035	-83.9685385	10.3558445	108.8380325
-28.952412	39.546104	110.611382	-27.135349	12.81967	109.641479	30.868021	-9.750699	108.549118	28.487513	39.758675	112.307564	29.677767	15.003988	110.428341	-83.948465	10.635352	108.854617
-27.692089	39.163303	110.07917	-27.169785	12.841089	109.73542	30.729628	-9.9633	108.787743	28.527472	39.099728	111.832413	29.62855	14.568214	110.310078	-83.96812	11.113964	109.160762
-26.909426	38.879898	109.745392	-27.233673	12.828457	109.754059	30.591986	-10.183689	109.03083	28.430983	39.458263	111.318947	29.5114845	14.637287	110.1748885	-83.9788305	11.019627	109.3332295
-25.873089	38.458858	109.369293	-27.323395	12.798677	109.732643	30.456274	-10.378148	109.263054	28.354717	39.296577	110.955406	29.4054955	14.4592145	110.10923	-84.0522855	11.1381395	109.356056
-24.84729	37.950871	109.032967	-27.386063	12.724432	109.686897	30.334177	-10.554434	109.452805	28.277149	39.133244	110.671402	29.305663	14.289405	110.0621035	-84.077789	11.159459	109.3116905
-23.735626	37.396015	108.714584	-27.516785	12.628552	109.56842	30.204645	-10.698514	109.607521	28.198286	39.003605	110.469688	29.2014655	14.1525455	110.0386045	-84.2350355	11.1045585	109.0982355
-22.303005	36.561611	108.465919	-27.638653	12.480792	109.387329	30.058229	-10.828587	109.635124	28.077745	38.894943	110.34317	29.067987	14.033178	109.989147	-84.345293	10.928406	108.785511
-21.323168	35.982178	108.392845	-27.687014	12.432973	109.320023	29.987961	-10.818855	109.629837	28.008595	38.89661	110.327637	28.998278	14.0388775	109.978737	-84.372306	10.8270685	108.661309
-20.388626	35.476353	108.397186	-27.728037	12.421162	109.218597	29.946726	-10.766765	109.590134	27.964043	38.933819	110.359177	28.9553845	14.083527	109.9746555	-84.4114585	10.758797	108.4625385
-19.437731	34.904488	108.384048	-27.764809	12.470717	109.12719	29.941473	-10.686978	109.544922	27.915932	39.017097	110.433006	28.9287025	14.1650595	109.988964	-84.4583205	10.7763745	108.265416
-18.45487	34.339012	108.332703	-27.789122	12.543837	108.997849	29.930799	-10.597296	109.512497	27.894882	39.097847	110.512253	28.9128405	14.2502755	110.012375	-84.4910845	10.8373985	107.983323
-17.506222	33.780258	108.315659	-27.827803	12.628227	108.869461	29.923716	-10.521331	109.466698	27.895897	39.18626	110.609901	28.9098065	14.3324645	110.0382995	-84.5654125	10.9239895	107.7006225
-16.530592	33.22303	108.26664	-27.850828	12.73905	108.766197	29.901896	-10.434489	109.431877	27.900272	39.278099	110.679855	28.901084	14.421805	110.055866	-84.60274	11.056295	107.476528
-15.088778	32.341469	108.220551	-27.864759	12.929861	108.643684	29.900133	-10.310973	109.397568	27.936367	39.387836	110.718323	28.91825	14.5384315	110.0579455	-84.647768	11.3212905	107.2294225
-14.169004	31.735302	108.241547	-27.825829	13.043517	108.633125	29.900244	-10.240927	109.417274	27.952084	39.471237	110.739174	28.926164	14.615155	110.078224	-84.577822	11.471879	107.188026
-13.283071	31.118198	108.252037	-27.853901	13.154175	108.592812	29.897236	-10.175846	109.414291	27.968678	39.539577	110.755692	28.932957	14.6818655	110.0849915	-84.640759	11.6264845	107.1006325
-12.413651	30.463463	108.26049	-27.883778	13.253561	108.559456	29.881895	-10.110812	109.403084	27.971279	39.616535	110.73732	28.926587	14.7528615	110.070202	-84.694143	11.7542605	107.04871
-11.538421	29.796946	108.204033	-27.902201	13.359599	108.431709	29.847469	-10.022612	109.364914	27.95245	39.724915	110.659256	28.8999595	14.8511515	110.012085	-84.7043615	11.8680465	106.851333
-10.739396	29.110909	108.070778	-27.972153	13.446138	108.25148	29.805735	-9.945476	109.307877	27.914583	39.820034	110.545349	28.860159	14.937279	109.926613	-84.804465	11.954997	106.576347
-9.952131	28.405279	107.819519	-28.082584	13.53046	107.980415	29.744047	-9.875126	109.254059	27.843895	39.913006	110.309921	28.793971	15.01894	109.78199	-84.959139	12.04198	106.17884
-8.806375	27.284124	107.357422	-28.109467	13.680431	107.57209	29.662872	-9.789239	109.138786	27.687355	39.979576	109.974312	28.6751135	15.0951685	109.556549	-84.8940475	12.2656935	105.587631
-8.07188	26.526918	107.139633	-28.157526	13.745981	107.388069	29.603048	-9.748985	109.052406	27.601696	39.976383	109.811745	28.602372	15.113699	109.4320755	-84.917424	12.378263	105.3440625
-7.412014	25.744051	107.048798	-28.142101	13.753351	107.335785	29.574955	-9.758289	108.992935	27.603071	39.93824	109.73008	28.589013	15.0899755	109.3615075	-84.873215	12.4167265	105.3100625
-6.750724	24.944693	107.12278	-28.098042	13.671763	107.419395	29.569954	-9.812418	108.983826	27.665884	39.853699	109.752365	28.617919	15.0206405	109.3680955	-84.814003	12.3228855	105.4706945
-6.128905	24.099386	107.307434	-28.057348	13.561556	107.607712	29.582363	-9.891797	109.047829	27.758984	39.784698	109.910477	28.6706735	14.9464505	109.479153	-84.7853695	12.1766615	105.736271
-5.50234	23.254871	107.60968	-27.991507	13.432601	107.870331	29.632244	-9.973071	109.165482	27.875212	39.708538	110.232338	28.753728	14.8677335	109.69891	-84.736742	11.9974685	106.041752
-4.940506	22.364656	108.022484	-27.911449	13.265628	108.213028	29.744308	-10.051332	109.313057	28.022676	39.642189	110.657417	28.883492	14.7954285	109.985237	-84.70639	11.7358275	106.440819
-4.145666	21.036934	108.703682	-27.816578	13.066607	108.747719	29.938148	-10.14227	109.654533	28.258259	39.565926	111.363831	29.0982035	14.711828	110.509182	-84.7313595	11.421386	106.986256
-3.680357	20.14534	109.122757	-27.74567	12.985669	109.039978	30.084679	-10.175733	109.9058	28.415241	39.508366	111.836517	29.24996	14.6663165	110.8711585	-84.7413	11.3050215	107.2087975
-3.213656	19.240677	109.446754	-27.668425	12.923223	109.212051	30.208069	-10.185495	110.164833	28.559816	39.49205	112.309204	29.3839425	14.6532775	111.2370185	-84.7207925	11.1931685	107.1870835
-2.770743	18.32057	109.703766	-27.620729	12.895849	109.292793	30.325016	-10.15141	110.374596	28.685757	39.517151	112.739143	29.5053865	14.6828705	111.5568695	-84.7468445	11.1088275	107.0287165
-2.408619	17.362593	109.856926	-27.533209	12.860568	109.319305	30.456852	-10.100028	110.510109	28.799105	39.57122	113.104568	29.6279785	14.735596	111.8073385	-84.6943965	10.98554	106.8312715
-2.083789	16.424541	109.954285	-27.472118	12.869805	109.292389	30.598072	-10.019135	110.545586	28.883053	39.63752	113.447701	29.7405625	14.8091925	111.9966435	-84.6847985	10.9304175	106.5881345
-1.798926	15.442684	109.953812	-27.38443	12.86059	109.234726	30.753534	-9.90385	110.483635	28.959864	39.718372	113.723183	29.856699	14.907261	112.103409	-84.625559	10.813919	106.366043
-1.45643	13.885328	109.805145	-27.197699	12.861077	109.10717	30.965355	-9.721728	110.313248	29.072815	39.887913	113.985405	30.019085	15.0830925	112.1493265	-84.414483	10.6390615	106.0650135
-1.273032	12.818424	109.619583	-27.067566	12.861035	109.012733	31.125364	-9.608738	110.185532	29.134571	39.973431	114.009407	30.1299675	15.1823465	112.0974695	-84.2650995	10.5397235	105.9279965
-1.177736	11.680046	109.428177	-26.909225	12.892218	108.924553	31.282705	-9.517747	110.093353	29.193771	40.053795	114.03167	30.238238	15.268024	112.0625115	-84.056688	10.516412	105.7865945
-1.110603	10.538512	109.304962	-26.795786	12.883589	108.900139	31.440125	-9.44185	110.078979	29.278219	40.091629	114.037636	30.359172	15.3248895	112.0583075	-83.950744	10.4422885	105.7419705
-1.129339	9.29816	109.247681	-26.629677	12.885822	108.935059	31.606098	-9.43502	110.168434	29.379976	40.091209	114.111008	30.493037	15.3280945	112.139721	-83.752391	10.4435495	105.730397
-1.192655	8.027319	109.249367	-26.521212	12.87765	109.043488	31.75481	-9.461338	110.330406	29.5035	40.083134	114.14502	30.629155	15.310898	112.237713	-83.671579	10.444402	105.849263
-1.336665	6.713932	109.294495	-26.389969	12.831372	109.234772	31.891233	-9.505634	110.501411	29.637524	40.047665	114.19281	30.7643785	15.2710155	112.3471105	-83.5443165	10.3917285	106.1224335
-1.660483	4.630914	109.510017	-26.207092	12.780192	109.643379	32.072853	-9.571822	110.840454	29.843342	40.003441	114.261627	30.9580975	15.2158095	112.5510405	-83.3722815	10.3445745	106.7357175
-1.945795	3.23511	109.685753	-26.117573	12.772139	109.928764	32.177181	-9.60323	111.131989	29.955578	39.983322	114.334229	31.0663795	15.190046	112.733109	-83.3015255	10.354232	107.124419
-2.284573	1.827589	109.94278	-26.052841	12.792519	110.164345	32.259876	-9.642973	111.528633	30.068678	39.954105	114.336121	31.164277	15.155566	112.932377	-83.269959	10.429472	107.396313
-2.68535	0.378877	110.227898	-26.012346	12.833415	110.393562	32.342346	-9.691663	112.004852	30.169573	39.92765	114.186768	31.2559595	15.1179935	113.09581	-83.2806515	10.5488365	107.691314
-3.130154	-1.072006	110.561325	-25.957199	12.891213	110.556534	32.420628	-9.754629	112.52037	30.256229	39.902882	113.972328	31.3384285	15.0741265	113.246349	-83.2528265	10.7082995	107.866719
-3.625902	-2.502646	110.913994	-25.928518	12.947925	110.617538	32.47961	-9.8227	113.084259	30.323536	39.844715	113.673103	31.401573	15.0110075	113.378681	-83.258609	10.8848425	107.856395
-4.201083	-3.969523	111.272049	-25.89035	12.973171	110.617996	32.525043	-9.896668	113.65168	30.375242	39.719139	113.30085	31.4501425	14.9112355	113.476265	-83.2308425	11.0351065	107.759727
-5.106139	-6.078183	111.768463	-25.847345	12.904837	110.632233	32.642559	-10.110269	114.25972	30.414177	39.476551	112.810944	31.528368	14.683141	113.535332	-83.223058	11.126533	107.729134
-5.76951	-7.430919	112.088379	-25.757736	12.763943	110.674522	32.703007	-10.21649	114.626244	30.466614	39.322235	112.512314	31.5848105	14.5528725	113.569279	-83.1002825	10.9750135	107.779765
-6.46633	-8.731679	112.375748	-25.681702	12.608063	110.736893	32.775181	-10.315658	114.905632	30.525034	39.192959	112.323586	31.6501075	14.4386505	113.614609	-83.0135115	10.7774755	107.859177
-7.140736	-9.960775	112.554756	-25.641405	12.421892	110.833359	32.86018	-10.402412	115.136803	30.561653	39.077892	112.210213	31.7109165	14.33774	113.673508	-82.9937265	10.506044	107.99321
-7.837289	-11.121715	112.733803	-25.575356	12.249113	110.964119	32.943962	-10.480425	115.286278	30.607744	39.020451	112.153992	31.775853	14.270013	113.720135	-82.926565	10.228213	108.208103
-8.700087	-12.194458	112.935928	-25.50695	12.129764	111.063873	33.030376	-10.508498	115.415588	30.634521	39.009155	112.135353	31.8324485	14.2503285	113.7754705	-82.8463485	10.0091995	108.3522755
-9.498463	-13.162523	113.067719	-25.447479	12.062031	111.162064	33.142647	-10.504574	115.569351	30.654379	39.028549	112.111679	31.898513	14.2619875	113.840515	-82.793471	9.8620745	108.483613
-10.811567	-14.423534	113.363327	-25.414249	12.035723	111.24617	33.266647	-10.466674	115.886734	30.690722	39.084427	112.023567	31.9786845	14.3088765	113.9551505	-82.8071825	9.7625695	108.5371895
-11.793833	-15.184238	113.499847	-25.356112	12.051984	111.257553	33.309769	-10.372187	116.126595	30.71714	39.106358	111.922661	32.0134545	14.3670855	114.024628	-82.7256785	9.7368825	108.490478
-12.757007	-15.834175	113.600182	-25.292343	12.05842	111.268684	33.394119	-10.370463	116.212166	30.750957	39.111855	111.787605	32.072538	14.370696	113.9998855	-82.657224	9.746144	108.5374825
-13.76697	-16.397926	113.637749	-25.221104	12.053991	111.344849	33.441349	-10.304289	116.324928	30.77668	39.148018	111.686516	32.1090145	14.4218645	114.005722	-82.5512225	9.6861175	108.683976
-14.795378	-16.815588	113.753555	-25.110828	12.017555	111.482155	33.548882	-10.247476	116.310654	30.796211	39.181709	111.62915	32.1725465	14.4671165	113.969902	-82.3942025	9.5679935	108.994408
-15.85706	-17.169863	113.837982	-25.051292	11.993176	111.679779	33.674194	-10.189566	116.321503	30.800694	39.24464	111.589218	32.237444	14.527537	113.9553605	-82.340028	9.458815	109.4041975
-16.925789	-17.403599	114.022682	-24.968933	11.961994	111.852966	33.791904	-10.117043	116.385605	30.805099	39.316475	111.544502	32.2985015	14.599716	113.9650535	-82.2363675	9.324272	109.7408785
-18.635355	-17.56144	114.33625	-24.914856	11.937966	112.008377	33.914249	-10.070292	116.585899	30.811224	39.338909	111.406647	32.3627365	14.6343085	113.996273	-82.1924485	9.2416235	110.020481
-19.777962	-17.562431	114.462105	-24.888594	11.90592	112.033928	33.964233	-10.094114	116.723427	30.821783	39.282715	111.305168	32.393008	14.5943005	114.0142975	-82.170196	9.2175395	110.0535585
-20.922098	-17.460155	114.480057	-24.819021	11.806564	112.12207	34.000393	-10.177439	116.774139	30.855873	39.166485	111.19825	32.428133	14.494523	113.9861945	-82.066175	9.118605	110.2579455
-22.081991	-17.30407	114.376572	-24.746452	11.655647	112.25399	34.034981	-10.301118	116.675636	30.913576	39.045441	111.205582	32.4742785	14.3721615	113.940609	-81.9671825	8.9391325	110.567371
-23.198963	-17.079712	114.202477	-24.657047	11.459908	112.474945	34.123878	-10.420103	116.512276	30.965387	38.955654	111.307816	32.5446325	14.2677755	113.910046	-81.8587265	8.6520405	111.039844
-24.272835	-16.778549	113.941978	-24.563597	11.270168	112.72554	34.224331	-10.50701	116.269043	31.018221	38.934505	111.540749	32.621276	14.2137475	113.904896	-81.74847	8.3265885	111.546184
-25.411335	-16.380178	113.648674	-24.495609	11.074603	112.987671	34.371357	-10.626795	115.909134	31.051672	38.955822	111.876549	32.7115145	14.1645135	113.8928415	-81.7027325	7.9846925	112.0825005
-27.050411	-15.672093	113.253532	-24.363327	10.85955	113.349464	34.513882	-10.638429	115.4758	31.081068	39.032345	112.435341	32.797475	14.196958	113.9555705	-81.524129	7.522142	112.7433575
-28.094116	-15.088768	113.059952	-24.337246	10.78535	113.565636	34.573494	-10.641456	115.192459	31.111923	39.076103	112.832344	32.8427085	14.2173235	114.0124015	-81.5172005	7.3533765	113.1188705
-29.192335	-14.46736	112.870598	-24.335033	10.728996	113.67762	34.621067	-10.687111	114.964951	31.172531	39.101406	113.166931	32.896799	14.2071475	114.065941	-81.566865	7.2508445	113.289299
-30.273205	-13.804179	112.633362	-24.36763	10.732395	113.751183	34.577744	-10.754366	114.814842	31.272455	39.051868	113.454697	32.9250995	14.148751	114.1347695	-81.6603595	7.316039	113.3675965
-31.302994	-13.14431	112.329659	-24.340405	10.721858	113.611565	34.50716	-10.845901	114.653862	31.382624	38.979668	113.681343	32.944892	14.0668835	114.1676025	-81.625702	7.3768325	113.0555275
-32.363995	-12.413078	112.009415	-24.306789	10.761887	113.488327	34.431641	-10.950005	114.444794	31.490635	38.879196	113.788712	32.961138	13.9645955	114.116753	-81.574716	7.5591785	112.859901
-33.378155	-11.700155	111.799911	-24.303476	10.802041	113.3368	34.340694	-10.988872	114.239761	31.594362	38.808113	113.87278	32.967528	13.9096205	114.0562705	-81.57448	7.6944615	112.6173295
-34.843956	-10.599073	111.451218	-24.275394	10.926969	113.10524	34.28191	-11.005287	114.069725	31.729778	38.760818	113.9272	33.005844	13.8777655	113.9984625	-81.556632	7.9761725	112.2120175
-35.681538	-10.089055	111.270233	-24.257107	11.050358	112.866867	34.255905	-10.993522	114.10186	31.809935	38.741879	113.958183	33.03292	13.8741785	114.0300215	-81.547134	8.2265375	111.7037125
-36.76141	-9.073099	111.033737	-24.268078	11.15168	112.598869	34.250038	-11.030742	114.222275	31.886431	38.687607	113.882492	33.0682345	13.8284325	114.0523835	-81.6043905	8.4749275	111.1453545
-37.682228	-8.280322	110.827599	-24.244291	11.199813	112.348732	34.221489	-11.099807	114.334557	31.965647	38.58857	113.715385	33.093568	13.7443815	114.024971	-81.58215	8.6552445	110.672493
-38.58569	-7.55709	110.618118	-24.218948	11.229231	112.118027	34.207085	-11.175948	114.372337	32.028084	38.488228	113.58358	33.1175845	13.65614	113.9779585	-81.5554805	8.802322	110.2580955
-39.498016	-6.785771	110.508797	-24.160566	11.245272	111.940292	34.223808	-11.254424	114.424728	32.095558	38.391197	113.34549	33.159683	13.5683865	113.885109	-81.480815	8.9221575	109.995475
-40.377796	-6.014681	110.470757	-24.110504	11.238894	111.82901	34.224163	-11.342797	114.458321	32.154362	38.299866	113.090256	33.1892625	13.4785345	113.7742885	-81.4102705	8.9992535	109.8837315
-41.710636	-4.80318	110.448746	-24.090357	11.185464	111.745468	34.309483	-11.463657	114.456108	32.202946	38.191227	112.802734	33.2562145	13.363785	113.629421	-81.4369285	9.007143	109.861515
-42.547943	-3.962601	110.446465	-24.04237	11.151867	111.686798	34.29541	-11.495729	114.533638	32.204956	38.144993	112.606216	33.250183	13.324632	113.569927	-81.334923	8.979102	109.803669
-43.428352	-3.122238	110.504189	-24.053415	11.128768	111.63739	34.250561	-11.5137	114.595818	32.191925	38.089161	112.422119	33.221243	13.2877305	113.5089685	-81.328073	8.9698055	109.7658115
-44.276443	-2.23379	110.67511	-24.072428	11.107504	111.661674	34.203304	-11.56688	114.598801	32.149536	38.023514	112.176773	33.17642	13.228317	113.387787	-81.321276	8.986691	109.935561
-45.140408	-1.310203	110.993668	-24.078657	11.069641	111.813339	34.157417	-11.631581	114.526367	32.079514	37.966999	111.875366	33.1184655	13.167709	113.2008665	-81.2757795	8.971573	110.4258115
-45.999638	-0.31807	111.472298	-24.118866	11.028645	112.089539	34.107189	-11.658445	114.426842	31.94606	37.91235	111.635117	33.0266245	13.1269525	113.0309795	-81.2643565	8.9303375	111.1480985
-46.803757	0.709153	112.07061	-24.187475	10.961977	112.496971	34.050678	-11.669372	114.358688	31.779518	37.881222	111.488174	32.915098	13.105925	112.923431	-81.290048	8.818029	112.070511
-47.958149	2.292495	112.954666	-24.317589	10.831208	113.173317	33.911263	-11.65209	114.245972	31.486528	37.908451	111.381271	32.6988955	13.1281805	112.8136215	-81.3340735	8.5342355	113.5330125
-48.739666	3.394179	113.411644	-24.466312	10.72181	113.558708	33.85535	-11.644779	114.093735	31.263607	37.930359	111.450043	32.5594785	13.14279	112.771889	-81.4921025	8.30083	114.345527
-49.451904	4.502262	113.7174	-24.617611	10.589722	113.825607	33.774944	-11.653426	113.913765	31.023472	37.962334	111.586693	32.399208	13.154454	112.750229	-81.63443	8.02499	114.900985
-50.117283	5.61569	113.887772	-24.767757	10.41328	113.995255	33.659458	-11.647647	113.744148	30.816381	38.022903	111.701874	32.2379195	13.187628	112.723011	-81.7734335	7.638932	115.267499
-50.78194	6.773719	113.974319	-24.943134	10.294861	114.054108	33.53294	-11.660229	113.545654	30.614094	38.056179	111.76709	32.073517	13.197975	112.656372	-81.959785	7.391747	115.451844
-51.351208	7.979087	114.035522	-25.077375	10.185346	114.04924	33.420639	-11.700209	113.290848	30.416706	38.037987	111.794838	31.9186725	13.168889	112.542843	-82.0734225	7.201803	115.555637
-51.893391	9.169578	114.050964	-25.218794	10.078384	114.003708	33.26403	-11.770498	112.995041	30.250538	37.996483	111.76815	31.757284	13.1129925	112.3815955	-82.194872	7.0437755	115.6258205
-52.519684	11.034678	114.146164	-25.390959	9.958385	113.905045	32.995922	-11.901227	112.531433	30.108284	37.334846	111.710777	31.552103	12.7168095	112.121105	-82.334021	7.1999605	115.688985
-52.842194	12.330496	114.240356	-25.451172	9.818742	113.875511	32.845898	-12.042489	112.199799	30.013374	37.210335	111.638496	31.429636	12.583923	111.9191475	-82.33198	7.053561	115.8318745
-53.080147	13.559578	114.32309	-25.487385	9.70076	113.852455	32.700626	-12.188906	111.92424	29.937229	37.057339	111.594879	31.3189275	12.4342165	111.7595595	-82.2936975	6.9673035	115.9453505
-53.290672	14.81323	114.406906	-25.569048	9.551723	113.850998	32.601814	-12.340272	111.659279	29.869947	36.923122	111.617386	31.2358805	12.291425	111.6383325	-82.3739765	6.812021	116.0636635
-53.413383	16.041437	114.464989	-25.646219	9.399787	113.808311	32.48037	-12.472471	111.432442	29.78948	36.821579	111.700668	31.134925	12.174554	111.566555	-82.427363	6.62502	116.050067
-53.405167	17.309206	114.486946	-25.760183	9.219826	113.701286	32.323879	-12.539429	111.217834	29.698103	36.761463	111.801422	31.010991	12.111017	111.509628	-82.531357	6.328635	115.892944
-53.414589	18.475746	114.51194	-25.864532	9.09014	113.59391	32.217712	-12.614844	110.869583	29.601717	36.723351	111.899338	30.9097145	12.0542535	111.3844605	-82.6387785	6.1260265	115.8033595
-53.268196	20.335091	114.380226	-26.053047	8.95639	113.306175	32.006813	-12.671602	110.329269	29.382328	36.869041	111.951172	30.6945705	12.0987195	111.1402205	-82.8006645	5.8140605	115.4721295
-53.020985	21.505661	114.237038	-26.176432	8.879482	113.039146	31.866873	-12.684457	109.890701	29.260719	36.91597	111.98838	30.563796	12.1157565	110.9395405	-82.91666	5.6432075	115.1387515
-52.776867	22.688061	114.121735	-26.283731	8.859756	112.758621	31.713375	-12.673229	109.495941	29.147976	36.974258	111.995483	30.4306755	12.1505145	110.745712	-82.9981375	5.5689975	114.77153
-52.41251	23.813543	113.955177	-26.391941	8.83162	112.478088	31.544363	-12.607953	109.149849	29.053286	37.041916	111.987564	30.2988245	12.2169815	110.5687065	-83.0827065	5.4462585	114.3874695
-51.966274	24.908768	113.748787	-26.478893	8.871046	112.192047	31.437229	-12.555016	108.753677	28.945749	37.115662	112.00502	30.191489	12.280323	110.3793485	-83.149275	5.461769	114.0047455
-51.443928	25.922541	113.625755	-26.555698	8.941621	111.94838	31.344614	-12.472238	108.474159	28.852085	37.191135	111.983849	30.0983495	12.3594485	110.229004	-83.2097455	5.5237935	113.667756
-50.856705	26.913006	113.505234	-26.587254	9.064209	111.78775	31.274546	-12.399147	108.232079	28.761017	37.259903	111.944923	30.0177815	12.430378	110.088501	-83.1922895	5.69804	113.486999
-49.835197	28.314327	113.33107	-26.665163	9.203964	111.611137	31.163942	-12.317945	107.979179	28.666473	37.326981	111.900803	29.9152075	12.504518	109.939991	-83.2455335	5.90341	113.282283
-49.06488	29.146952	113.143303	-26.71203	9.272856	111.485741	31.084644	-12.320193	107.886246	28.598469	37.666054	111.805428	29.8415565	12.6729305	109.845837	-83.2656165	5.8727815	113.125645
-48.232662	29.969463	112.903419	-26.791433	9.359768	111.380539	30.9967	-12.344012	107.866608	28.585491	37.667542	111.730179	29.7910955	12.661765	109.7983935	-83.3739615	6.057771	112.9626845
-47.320557	30.665632	112.652054	-26.876793	9.446064	111.252365	30.88496	-12.398775	107.884995	28.574938	37.624798	111.634354	29.729949	12.6130115	109.7596745	-83.483535	6.2791165	112.7450555
-46.378975	31.353006	112.31234	-27.162746	9.708545	111.315224	30.782089	-12.485019	107.942986	28.580173	37.606274	111.545387	29.681131	12.5606275	109.7441865	-84.006623	6.8564625	112.8862615
-45.373913	31.965965	111.915375	-27.189232	9.743744	111.089882	30.673149	-12.546939	108.05513	28.575125	37.057007	111.506973	29.624137	12.255034	109.7810515	-84.002601	7.232454	112.3987125
-44.32523	32.554234	111.459099	-27.211321	9.696883	110.73468	30.574408	-12.603344	108.185196	28.528627	37.024055	111.410141	29.5515175	12.2103555	109.7976685	-83.9741595	7.1834105	111.6716915
-42.732136	33.299702	110.668739	-27.419439	9.893222	110.508751	30.410975	-12.671793	108.404663	28.412224	36.99366	111.152496	29.4115995	12.1609335	109.7785795	-84.2504775	7.6255105	111.2389225
-41.568535	33.735916	110.05304	-27.493099	9.930761	110.144447	30.292347	-12.722461	108.52652	28.327188	36.946915	110.923401	29.3097675	12.112227	109.7249605	-84.2959655	7.749295	110.5639335
-40.405361	34.155579	109.508224	-27.642736	9.994925	109.826233	30.175173	-12.776661	108.631851	28.247217	36.901821	110.609612	29.211195	12.06258	109.6207315	-84.496667	7.92727	110.0317345
-39.217522	34.509869	109.085274	-27.72344	9.994598	109.627167	30.087889	-12.835243	108.667084	28.161695	36.855484	110.321274	29.124792	12.0101205	109.494179	-84.571672	7.9790755	109.760155
-37.98254	34.85965	108.688904	-27.741564	10.00506	109.301521	30.037832	-12.859781	108.648384	28.038767	37.380512	110.066757	29.0382995	12.2603655	109.3575705	-84.5214275	7.7497545	109.2454715
-36.727791	35.154022	108.435349	-27.744627	9.967454	109.064865	30.002975	-12.828168	108.599091	27.987381	37.400204	109.945358	28.995178	12.286018	109.2722245	-84.484432	7.64889	108.8575055
-35.44648	35.433254	108.232948	-27.777317	9.976772	108.859947	29.998531	-12.770666	108.513626	27.93709	37.470589	109.877464	28.9678105	12.3499615	109.195545	-84.5224445	7.6035825	108.524349
-33.47831	35.786594	108.011185	-27.78056	10.01664	108.582779	30.021837	-12.628067	108.330856	27.862049	37.577225	109.867058	28.941943	12.474579	109.098957	-84.503063	7.558701	108.066601
-32.13274	36.02512	107.958725	-27.744532	10.084191	108.419502	30.052313	-12.50194	108.227921	27.837452	37.686298	109.871017	28.9448825	12.592179	109.049469	-84.4339465	7.576203	107.789535
-30.788219	36.18148	107.991013	-27.760639	10.176065	108.337692	30.10033	-12.392437	108.11702	27.850264	37.783741	109.920357	28.975297	12.695652	109.0186885	-84.496575	7.656478	107.6566955
-29.362854	36.302521	108.046677	-27.676662	10.281201	108.335815	30.143621	-12.271413	108.022453	27.894363	37.895317	110.014702	29.018992	12.811952	109.0185775	-84.372316	7.75045	107.6530525
-27.967873	36.408466	108.150772	-27.612968	10.400949	108.324417	30.203959	-12.16179	107.997551	27.979023	37.987446	110.164391	29.091491	12.912828	109.080971	-84.317427	7.88907	107.567863
-26.591942	36.46286	108.237839	-27.582073	10.538158	108.314957	30.278435	-12.032162	108.079872	28.090218	38.098122	110.375618	29.1843265	13.03298	109.227745	-84.3484725	8.043336	107.402169
-25.189457	36.446426	108.27755	-27.566628	10.677649	108.223595	30.366028	-11.921026	108.245293	28.171122	38.201565	110.706306	29.268575	13.1402695	109.4757995	-84.401831	8.2150285	106.9713905
-23.104454	36.39402	108.244774	-27.574583	10.907652	108.069992	30.458979	-11.743876	108.559708	28.71229	38.256176	110.973633	29.5856345	13.25615	109.7666705	-84.7348005	8.559154	106.3733135
-21.822367	36.275024	108.18322	-27.580986	11.058711	107.984329	30.511925	-11.631183	108.750793	28.7563	38.351692	111.125038	29.6341125	13.3602545	109.9379155	-84.7960845	8.7571675	106.0307425
-20.416447	36.103325	108.053864	-27.581045	11.203371	107.938148	30.555582	-11.556333	108.886131	28.400782	38.026382	111.433983	29.478182	13.2350245	110.160057	-84.640272	9.1717175	105.716239
-19.078445	35.839622	108.003593	-27.497276	11.320489	107.943085	30.602634	-11.513766	108.951859	28.478569	38.077293	111.372353	29.5406015	13.2817635	110.162106	-84.5351535	9.3592145	105.724064
-17.762306	35.53014	107.983101	-27.40645	11.375279	107.988022	30.635473	-11.491654	109.017685	28.55168	38.077209	111.293076	29.5935765	13.2927775	110.1553805	-84.4064765	9.4577805	105.8206635
-16.458725	35.146736	107.943474	-27.326096	11.413496	108.050606	30.68294	-11.502764	109.093369	28.638918	38.039146	111.228035	29.660929	13.268191	110.160702	-84.313121	9.558801	105.94051
-15.183063	34.723766	107.957062	-27.280626	11.431616	108.114304	30.744911	-11.528095	109.216988	28.737768	38.048981	111.193428	29.7413395	13.260443	110.205208	-84.3025915	9.602789	106.0234
-13.378707	34.022129	108.036552	-27.157703	11.41223	108.212425	30.835005	-11.580372	109.48069	29.297823	38.468014	111.008621	30.066414	13.443821	110.2446555	-84.38182	9.380639	106.1801945
-12.17613	33.488907	108.167824	-27.103939	11.38667	108.25621	30.933834	-11.609036	109.654579	NaN	NaN	NaN	NaN	NaN	NaN	NaN	NaN	NaN
-11.056026	32.960392	108.39695	-27.009609	11.332459	108.350685	31.060955	-11.595854	109.789703	NaN	NaN	NaN	NaN	NaN	NaN	NaN	NaN	NaN
-9.944673	32.379116	108.597198	-26.916431	11.317688	108.42981	31.20657	-11.525945	109.837975	NaN	NaN	NaN	NaN	NaN	NaN	NaN	NaN	NaN
-8.859136	31.795832	108.801819	-26.782608	11.349971	108.548401	31.348833	-11.441215	109.872223	NaN	NaN	NaN	NaN	NaN	NaN	NaN	NaN	NaN
-7.821707	31.228575	108.945534	-26.698109	11.414671	108.653984	31.451828	-11.327695	109.844879	NaN	NaN	NaN	NaN	NaN	NaN	NaN	NaN	NaN
-6.843171	30.605455	109.047409	-26.615732	11.524867	108.726372	31.532314	-11.256839	109.742645	29.350113	39.075615	112.076172	30.4412135	13.909388	110.9094085	-83.6726775	9.140346	106.5433355
-5.406199	29.618729	109.086929	-26.524029	11.666183	108.721802	31.554184	-11.12578	109.593178	29.459364	39.143559	112.09787	30.506774	14.0088895	110.845524	-83.554832	9.3234765	106.59808
-4.54172	28.921354	108.981659	-26.517708	11.779291	108.551994	31.559137	-11.068108	109.438049	29.493458	39.187515	112.084755	30.5262975	14.0597035	110.761402	-83.5617135	9.4988785	106.342586
-3.691665	28.178259	108.865944	-26.498444	11.809128	108.28315	31.584019	-11.026991	109.223869	29.505581	39.213943	112.083374	30.5448	14.093476	110.6536215	-83.541688	9.52478	105.9126785
-2.89143	27.357075	108.671524	-26.520283	11.81843	107.915291	31.596596	-10.979089	109.067139	29.507219	39.236214	112.09816	30.5519075	14.1285625	110.5826495	-83.5924735	9.5082975	105.2479325
-2.109368	26.543367	108.455574	-26.451088	11.840618	107.591759	31.653717	-10.937374	108.896126	29.513432	39.25396	112.091461	30.5835745	14.158293	110.4937935	-83.4857505	9.522943	104.6897245
-1.399234	25.683456	108.25367	-26.333124	11.822513	107.38089	31.75239	-10.884782	108.783722	29.573027	39.259796	112.02359	30.6627085	14.187507	110.403656	-83.3289565	9.457519	104.358124
-0.705835	24.790428	108.187119	-26.139378	11.81269	107.36898	31.92662	-10.838202	108.731842	29.698776	39.270626	111.994446	30.812698	14.216212	110.363144	-83.091454	9.409168	104.374816
0.227734	23.328667	108.318153	-25.834173	11.727151	107.531189	32.28743	-10.823561	108.873604	29.941576	39.303761	112.074234	31.114503	14.2401	110.473919	-82.782849	9.214202	104.588459
0.765136	22.302437	108.501778	-25.651705	11.651388	107.667206	32.545368	-10.835222	109.135727	30.127338	39.280865	112.266884	31.336353	14.2228215	110.7013055	-82.639763	9.0799545	104.6331065
1.250355	21.271318	108.739449	-25.483231	11.542986	107.824898	32.812275	-10.876081	109.484818	30.312897	39.236343	112.5	31.562586	14.180131	110.992409	-82.529048	8.905841	104.657387
1.651053	20.212523	109.001961	-25.333981	11.441462	107.977333	33.058216	-10.950052	109.923843	30.512482	39.178543	112.756989	31.785349	14.1142455	111.340416	-82.453311	8.7686785	104.61425
1.978957	19.095798	109.284447	-25.184546	11.322748	108.126572	33.250931	-11.022036	110.419044	30.720493	39.092468	113.007446	31.985712	14.035216	111.713245	-82.354804	8.61028	104.539899
2.251972	18.007444	109.596184	-25.029961	11.211428	108.30777	33.465363	-11.09269	110.88179	30.921566	39.02314	113.235603	32.1934645	13.965225	112.0586965	-82.2533865	8.457631	104.5568435
2.429174	16.863897	109.874435	-24.903852	11.07337	108.489784	33.687031	-11.130488	111.284218	31.106213	38.981705	113.474609	32.396622	13.9256085	112.3794135	-82.204326	8.2211315	104.6001545
2.523129	15.218931	110.296165	-24.681715	10.906092	108.820023	34.03513	-11.178927	111.743904	31.362659	38.971565	113.838486	32.6988945	13.896319	112.791195	-82.0623245	7.915865	104.848851
2.47822	14.150539	110.522377	-24.544415	10.817367	109.020256	34.203571	-11.179849	111.999115	31.522444	38.956757	114.038658	32.8630075	13.888454	113.0188865	-81.9518375	7.74628	105.0216255
2.368824	13.028553	110.707771	-24.407658	10.722227	109.218384	34.363686	-11.187061	112.139908	31.687334	38.952492	114.232277	33.02551	13.8827155	113.1860925	-81.840826	7.5617385	105.2506755
2.161289	11.92944	110.812424	-24.299944	10.656709	109.407387	34.488617	-11.20695	112.213112	31.828257	38.948559	114.412117	33.158437	13.8708045	113.3126145	-81.758325	7.4426135	105.5021595
1.855858	10.89054	110.875893	-24.212717	10.582009	109.553108	34.587025	-11.221311	112.208267	31.957077	38.94017	114.563026	33.272051	13.8594295	113.3856465	-81.697485	7.3045885	105.7205695
1.475862	9.831433	110.857941	-24.103369	10.53576	109.699013	34.65004	-11.240865	112.111626	32.064392	38.927727	114.714607	33.357216	13.843431	113.4131165	-81.563954	7.228089	105.9849095
1.035672	8.764243	110.80645	-23.998304	10.515265	109.847404	34.696369	-11.241236	111.951912	32.123013	38.889507	114.847839	33.409691	13.8241355	113.3998755	-81.406299	7.2063945	106.2949325
0.210156	7.19564	110.660469	-23.858044	10.554258	110.192039	34.763802	-11.199908	111.576256	32.250847	38.843426	114.802933	33.5073245	13.821759	113.1895945	-81.2234125	7.286757	107.1944835
-0.393871	6.175932	110.595535	-23.757114	10.613048	110.493896	34.793709	-11.135638	111.343384	32.314144	38.835445	114.797104	33.5539265	13.8499035	113.070244	-81.0681545	7.3761925	107.917548
-1.095055	5.144662	110.614288	-23.645634	10.696418	110.855164	34.823799	-11.045762	111.161552	32.380573	38.871262	114.831367	33.602186	13.91275	112.9964595	-80.893454	7.480086	108.7138685
-1.814339	4.092039	110.657356	-23.599266	10.779522	111.204437	34.858295	-10.977302	111.023697	32.427631	38.921772	114.983322	33.642963	13.972235	113.0035095	-80.841495	7.586809	109.4053645
-2.618981	3.069048	110.736572	-23.523659	10.826385	111.537384	34.883957	-10.917542	110.948433	32.512627	38.965973	115.032089	33.698292	14.0242155	112.990261	-80.74561	7.6285545	110.084507
-3.439139	1.997313	110.806145	-23.547073	10.959846	111.865387	34.905056	-10.861441	110.953712	32.535248	39.019108	115.191437	33.720152	14.0788335	113.0725745	-80.814298	7.8408585	110.6581995
-4.31432	0.940613	110.863022	-23.499449	11.009767	111.978615	34.917797	-10.822962	111.002396	32.559917	39.05925	115.247574	33.738857	14.118144	113.124985	-80.737755	7.90139	110.832245
-5.59484	-0.733744	110.86824	-23.480913	11.108997	112.07457	34.942661	-10.792895	111.15284	32.583515	39.086754	115.22274	33.763088	14.1469295	113.18779	-80.724914	8.0710645	110.96135
-6.64607	-1.847865	110.868332	-23.480413	11.149599	112.134506	34.9505	-10.798545	111.228027	32.602516	39.116116	115.072266	33.776508	14.1587855	113.1501465	-80.737334	8.1404125	111.1188655
-7.598487	-3.035126	110.841286	-23.462404	11.151123	112.161148	34.961815	-10.809381	111.29068	32.641392	39.076786	115.001701	33.8016035	14.1337025	113.1461905	-80.7264115	8.1685435	111.1761055
-8.629145	-4.172545	110.818878	-23.417801	11.124256	112.224792	35.006111	-10.831163	111.361465	32.685173	39.023006	114.94429	33.845642	14.0959215	113.1528775	-80.681244	8.1525905	111.2967065
-9.688548	-5.313935	110.82048	-23.462162	11.146956	112.322441	35.048183	-10.852917	111.515717	32.708939	38.995033	114.900826	33.878561	14.071058	113.2082715	-80.802885	8.222854	111.4366105
-10.73976	-6.424978	110.920204	-23.440739	11.142579	112.320305	35.116039	-10.879614	111.764755	32.723721	38.970142	114.790955	33.91988	14.045264	113.277855	-80.801358	8.239894	111.362755
-11.812819	-7.572027	111.036423	-23.357689	11.114244	112.219963	35.207851	-10.928245	112.070404	32.720345	38.916061	114.629578	33.964098	13.993908	113.349991	-80.679476	8.23458	111.089935
-13.504354	-9.210559	111.344147	-23.305014	11.097125	112.15377	35.312065	-11.057589	112.642166	32.721722	38.783066	114.20591	34.0168935	13.8627385	113.424038	-80.6269215	8.3315115	110.883502
-14.717873	-10.294551	111.637878	-23.260403	11.043845	112.106155	35.367237	-11.213012	113.026474	32.775925	38.594608	113.854851	34.071581	13.690798	113.4406625	-80.592387	8.396892	110.7716475
-15.97641	-11.308683	111.922646	-23.235407	10.921969	112.036072	35.377563	-11.4042	113.369095	32.818264	38.366791	113.441277	34.0979135	13.4812955	113.405186	-80.5687275	8.3626425	110.666958
-17.222422	-12.285543	112.176323	-23.210487	10.815272	111.995247	35.365288	-11.624257	113.637161	32.857193	38.117672	113.061165	34.1112405	13.2467075	113.349163	-80.5322145	8.3838365	110.641331
-18.501141	-13.208206	112.438225	-23.189211	10.648324	111.987411	35.372467	-11.876261	113.84095	32.873108	37.878986	112.734352	34.1227875	13.0013625	113.287651	-80.5012095	8.2952855	110.687171
-19.797285	-14.027584	112.699806	-23.183229	10.467308	112.007736	35.337334	-12.046041	114.101746	32.884037	37.623173	112.508186	34.1106855	12.788566	113.304966	-80.4771435	8.14605	110.710506
-21.070955	-14.801091	112.94783	-23.197168	10.324671	112.068283	35.336292	-12.220131	114.34877	32.917984	37.392097	112.240112	34.127138	12.585983	113.294441	-80.521474	8.063359	110.842125
-23.037249	-15.768237	113.425911	-23.175159	10.109788	112.174583	35.374062	-12.473325	114.643372	32.939606	37.150288	111.929855	34.156834	12.3384815	113.2866135	-80.507152	7.8810945	111.0625525
-24.345182	-16.366287	113.751556	-23.144114	9.963337	112.356911	35.383987	-12.607871	114.771591	32.954556	36.997353	111.728073	34.1692715	12.194741	113.249832	-80.4574995	7.731933	111.46399
-25.612232	-16.801664	114.137733	-23.075928	9.799509	112.67308	35.423004	-12.738267	114.79924	32.966118	36.843674	111.522926	34.194561	12.0527035	113.161083	-80.346417	7.5463145	112.185077
-26.880466	-17.191883	114.589432	-22.97295	9.597953	113.132263	35.445671	-12.854574	114.695526	32.956783	36.741051	111.375519	34.201227	11.9432385	113.0355225	-80.147127	7.2526675	113.2290035
-28.096924	-17.483759	115.120529	-22.867184	9.414099	113.750061	35.515518	-12.929765	114.476967	32.920856	36.65984	111.347603	34.218187	11.8650375	112.912285	-79.952555	6.9631605	114.587837
-29.291689	-17.675678	115.694656	-22.788658	9.223981	114.42733	35.570736	-12.922555	114.328049	32.84042	36.653782	111.442268	34.205578	11.8656135	112.8851585	-79.782894	6.5823485	115.9695015
-30.482983	-17.794073	116.242004	-22.741013	9.09079	115.087364	35.642426	-12.901642	114.256981	32.74741	36.697819	111.618591	34.194918	11.8980885	112.937786	-79.676944	6.2834915	117.236942
-32.154278	-17.834629	116.844521	-22.822792	8.904947	115.773819	35.669708	-12.828012	114.270676	32.581207	36.825584	112.013481	34.1254575	11.998786	113.1420785	-79.7710415	5.811108	118.4055595
-33.194008	-17.777002	117.021774	-22.873528	8.838955	116.021324	35.612225	-12.779272	114.349434	32.462761	36.897247	112.231018	34.037493	12.0589875	113.290226	-79.784549	5.6189225	118.752422
-34.256725	-17.608686	117.106316	-22.987247	8.767313	116.088249	35.585915	-12.820453	114.378357	32.376606	36.92627	112.329865	33.9812605	12.0529085	113.354111	-79.9557545	5.4817175	118.822387
-35.217163	-17.369106	117.119408	-23.112274	8.735565	116.054298	35.473709	-12.830756	114.460793	32.288067	36.930111	112.368187	33.880888	12.0496775	113.41449	-80.105436	5.4214525	118.694106
-36.134666	-17.001373	117.101181	-23.242266	8.745424	115.948425	35.393742	-12.914448	114.491562	32.233746	36.857868	112.308846	33.813744	11.97171	113.400204	-80.298276	5.519138	118.496646
-36.968025	-16.615562	117.071259	-23.339399	8.752985	115.780724	35.251335	-12.990105	114.55349	32.180584	36.78117	112.164978	33.7159595	11.8955325	113.359234	-80.3947575	5.6104375	118.202214
-37.703117	-16.093796	117.07975	-23.431095	8.777807	115.667213	35.142071	-13.066208	114.600197	32.135242	36.689327	112.010551	33.6386565	11.8115595	113.305374	-80.5008465	5.7440545	118.029052
-38.65873	-15.160826	117.191025	-23.50927	8.80275	115.606392	34.9977	-13.190879	114.663269	32.088707	36.400978	111.785782	33.5432035	11.6050495	113.2245255	-80.5617435	6.0004505	117.9882585
-39.209103	-14.479939	117.295715	-23.540956	8.774456	115.632866	34.905804	-13.24483	114.726318	32.032852	36.458523	111.688026	33.469328	11.6068465	113.207172	-80.55124	5.9420655	118.05856
-39.679466	-13.714046	117.347336	-23.551971	8.741618	115.685585	34.877403	-13.342961	114.766121	32.01305	36.368557	111.684677	33.4452265	11.512798	113.225399	-80.5491685	5.970438	118.145771
-40.117836	-12.927622	117.25119	-23.609512	8.638873	115.714554	34.872227	-13.443057	114.767776	32.023655	36.161236	111.738762	33.447941	11.3590895	113.253269	-80.666965	5.9186565	118.175839
-40.436691	-12.11223	117.010895	-23.634941	8.581431	115.652557	34.825218	-13.523542	114.76593	32.04604	36.257496	111.858788	33.435629	11.366977	113.312359	-80.705511	5.795885	117.992755
-40.752228	-11.241564	116.560509	-23.699463	8.485695	115.539978	34.744003	-13.550772	114.736748	32.07375	36.243076	112.064865	33.4088765	11.346152	113.4008065	-80.8078025	5.625238	117.6791495
-40.983791	-10.316916	115.946671	-23.792402	8.457194	115.293358	34.694595	-13.582926	114.635429	32.113117	36.262356	112.315712	33.403856	11.339715	113.4755705	-80.98866	5.574673	117.1111455
-41.351433	-8.817523	114.532135	-23.98073	8.451355	114.593384	34.593113	-13.586346	114.469002	32.205269	36.359516	112.818848	33.399191	11.386585	113.643925	-81.360651	5.516125	115.542843
-41.495316	-7.804953	113.411392	-24.125151	8.493358	113.949608	34.484013	-13.60077	114.32872	32.274254	36.395569	113.18145	33.3791335	11.3973995	113.755085	-81.6294355	5.5893165	114.144131
-41.6241	-6.710443	112.262665	-24.20112	8.578732	113.226959	34.361351	-13.610198	114.161507	32.383221	36.448242	113.452888	33.372286	11.419022	113.8071975	-81.774526	5.738442	112.6467205
-41.768188	-5.604758	111.227188	-24.270096	8.712772	112.520859	34.224216	-13.619911	113.977829	32.493668	36.50771	113.549767	33.358942	11.4438995	113.763798	-81.899134	5.9816445	111.27792
-41.881439	-4.479728	110.296616	-24.269529	8.894874	111.811508	34.142834	-13.61841	113.725815	32.61515	36.528843	113.549591	33.378992	11.4552165	113.637703	-81.91805	6.3345315	109.985313
-41.965477	-3.401619	109.455894	-24.214525	9.059576	111.169434	34.097801	-13.599621	113.465942	32.739868	36.522758	113.485191	33.4188345	11.4615685	113.4755665	-81.8478845	6.6575835	108.8633015
-41.999012	-2.302262	108.755112	-24.121565	9.234705	110.622475	34.098705	-13.585864	113.21769	32.843452	36.527645	113.305244	33.4710785	11.4708905	113.261467	-81.7142085	6.9985195	107.983483
-42.085094	-0.638962	108.054665	-23.940731	9.410116	109.956062	34.154724	-13.546247	112.869408	33.002415	36.526947	112.974716	33.5785695	11.49035	112.922062	-81.4600315	7.329882	106.990062
-42.138378	0.459326	107.843735	-23.805265	9.516596	109.708199	34.222771	-13.494047	112.630585	33.076305	36.548569	112.704742	33.649538	11.527261	112.6676635	-81.260068	7.505931	106.7487345
-42.237469	1.529075	107.764671	-23.694054	9.617566	109.562241	34.310715	-13.423861	112.472046	33.126781	36.599705	112.452637	33.718748	11.587922	112.4623415	-81.106856	7.64721	106.6621405
-42.274727	2.593042	107.766937	-23.595417	9.676349	109.495071	34.402275	-13.368011	112.438477	33.129635	36.647583	112.235214	33.765955	11.639786	112.3368455	-80.956789	7.712912	106.6532965
-42.37215	3.693056	107.729233	-23.5404	9.716783	109.447823	34.512936	-13.359751	112.438217	33.108063	36.685535	112.000465	33.8104995	11.662892	112.219341	-80.8912995	7.770674	106.676305
-42.476883	4.757502	107.654427	-23.555708	9.694877	109.354111	34.551628	-13.340974	112.503418	33.052078	36.683231	111.753593	33.801853	11.6711285	112.1285055	-80.913269	7.7186255	106.5797165
-42.602764	5.821026	107.45224	-23.60746	9.64639	109.213188	34.530605	-13.331689	112.574318	32.943913	36.676758	111.588097	33.737259	11.6725345	112.0812075	-80.952179	7.6202455	106.3451685
-42.746361	7.493181	107.08313	-23.732824	9.568651	108.915176	34.452908	-13.340509	112.604271	32.738018	36.653866	111.364235	33.595463	11.6566785	111.984253	-81.061111	7.4806235	105.846099
-42.879807	8.607076	106.878555	-23.819628	9.481803	108.768356	34.410187	-13.353094	112.532745	32.60799	36.633675	111.199532	33.5090885	11.6402905	111.8661385	-81.1483445	7.3233155	105.6705735
-43.071949	9.747755	106.735886	-23.880812	9.440451	108.646858	34.335686	-13.360638	112.424347	32.493118	36.608025	111.060806	33.414402	11.6236935	111.7425765	-81.176026	7.2572085	105.5511395
-43.170773	10.938791	106.60994	-23.934742	9.386275	108.572517	34.277061	-13.364802	112.269569	32.410183	36.603558	110.953094	33.343622	11.619378	111.6113315	-81.213106	7.153172	105.5337025
-43.337894	12.210014	106.615532	-24.000582	9.369252	108.53746	34.192348	-13.379163	112.111725	32.359032	36.590748	110.865128	33.27569	11.6057925	111.4884265	-81.276854	7.1327115	105.5864935
-43.50898	13.464615	106.670235	-24.019747	9.362651	108.581223	34.125721	-13.41558	111.918472	32.312878	36.572041	110.777771	33.2192995	11.5782305	111.3481215	-81.2587935	7.1470715	105.8143245
-43.671154	14.748775	106.86364	-24.062023	9.368619	108.694817	34.054329	-13.446806	111.682487	32.33371	36.00856	110.787514	33.1940195	11.280877	111.2350005	-81.3180655	7.456361	106.1546335
-43.917934	16.789228	107.482758	-24.129148	9.364641	109.065948	33.923401	-13.445385	111.234108	32.650204	36.470646	110.574219	33.2868025	11.5126305	110.9041635	-81.5450985	7.2166515	107.2277325
