# Supplementary material for: How to jointly control a ball trajectory on a moving board: Methodological insights into Motor Learning and Rehabilitation
Source: PLoS One. 2025 Oct 15;20(10):e0334588. doi: 10.1371/journal.pone.0334588 (PMC12527165; doi:10.1371/journal.pone.0334588)
Supplement: S2 Data — (ZIP) [file pone.0334588.s002.zip › D4_017.csv]

Ball_X	Ball_Y	Ball_Z	BoardCentre_X	BoardCentre_Y	BoardCentre_Z	P1LeftHand_X	P1LeftHand_Y	P1LeftHand_Z	P1RightHand_X	P1RightHand_Y	P1RightHand_Z	P1MidHands_X	P1MidHands_Y	P1MidHands_Z	P2MidHands_X	P2MidHands_Y	P2MidHands_Z
-10.931874	25.64323	112.38694	-31.0655	9.633394	111.602081	27.102694	-11.348312	113.018486	26.43478	35.891056	115.028465	26.768737	12.271372	114.0234755	-88.899737	6.995416	109.1806865
-10.213135	24.817499	112.322166	-31.14119	9.631012	111.586929	27.026665	-11.38973	113.081848	26.407629	35.843742	115.048996	26.717147	12.227006	114.065422	-88.999527	7.035018	109.108436
-9.618476	23.959017	112.368813	-31.189228	9.633115	111.652145	26.993517	-11.430654	113.202072	26.416073	35.804909	115.112259	26.704795	12.1871275	114.1571655	-89.083251	7.0791025	109.1471245
-9.01751	23.139702	112.448868	-31.190914	9.623513	111.812988	26.963985	-11.435041	113.384567	26.429209	35.778862	115.188622	26.696597	12.1719105	114.2865945	-89.078425	7.0751155	109.3393815
-8.560489	22.270765	112.651314	-31.192768	9.639242	112.018875	26.964458	-11.43462	113.654312	26.456245	35.754524	115.320412	26.7103515	12.159952	114.487362	-89.0958875	7.118532	109.550388
-8.003553	21.322874	112.837791	-31.185696	9.673587	112.260185	26.985577	-11.418662	113.96489	26.494667	35.729237	115.478027	26.740122	12.1552875	114.7214585	-89.111514	7.1918865	109.7989115
-7.358169	19.959991	113.137566	-31.208622	9.755647	112.506187	27.009033	-11.385303	114.544128	26.584536	35.750565	115.758728	26.7967845	12.182631	115.151428	-89.2140285	7.328663	109.860946
-6.944087	19.026937	113.29039	-31.245354	9.790405	112.609932	27.017572	-11.364643	114.941772	26.63711	35.779873	115.953789	26.827341	12.207615	115.4477805	-89.318049	7.373195	109.7720835
-6.673542	18.087614	113.42292	-31.250271	9.814816	112.623299	27.030363	-11.330473	115.335754	26.676867	35.829502	116.12468	26.853615	12.2495145	115.730217	-89.354157	7.3801175	109.516381
-6.371059	17.118378	113.518188	-31.248936	9.858593	112.596634	27.04336	-11.312281	115.675224	26.721445	35.853447	116.228462	26.8824025	12.270583	115.951843	-89.3802745	7.446603	109.241425
-6.147869	16.211929	113.564644	-31.204685	9.894423	112.597443	27.073761	-11.300065	115.915466	26.758825	35.866962	116.310165	26.916293	12.2834485	116.1128155	-89.325663	7.5053975	109.0820705
-5.942698	15.303532	113.587654	-31.164614	9.897765	112.617897	27.122419	-11.270841	116.056427	26.81394	35.895981	116.338028	26.9681795	12.31257	116.1972275	-89.2974075	7.48296	109.0385665
-5.847456	14.40236	113.645805	-31.09491	9.896205	112.668137	27.185711	-11.219929	116.151299	26.873568	35.936722	116.363693	27.0296395	12.3583965	116.257496	-89.2194595	7.4340135	109.078778
-5.777416	12.991222	113.759079	-31.029636	9.885199	112.786079	27.288883	-11.126088	116.204979	26.94569	36.035114	116.457924	27.1172865	12.454513	116.3314515	-89.1765585	7.315885	109.2407065
-5.811721	12.131175	113.849655	-30.947062	9.845254	112.863861	27.364286	-11.070779	116.223526	26.989578	36.085377	116.55558	27.176932	12.507299	116.389553	-89.071056	7.183209	109.338169
-5.896408	11.288182	113.918892	-30.89534	9.831907	112.994049	27.431604	-10.998234	116.191223	27.030844	36.141975	116.731438	27.231224	12.5718705	116.4613305	-89.021904	7.0919435	109.5267675
-6.071807	10.453362	113.999733	-30.842468	9.809114	113.161911	27.512869	-10.936725	116.127457	27.0809	36.207767	116.934158	27.2968845	12.635521	116.5308075	-88.9818205	6.982707	109.7930145
-6.287512	9.562243	114.090363	-30.764023	9.776781	113.330795	27.601549	-10.863745	116.073944	27.158272	36.302711	117.113327	27.3799105	12.719483	116.5936355	-88.9079565	6.834079	110.0679545
-6.536807	8.718655	114.187134	-30.690851	9.805506	113.512016	27.681143	-10.765409	116.034721	27.240753	36.421127	117.337036	27.460948	12.827859	116.6858785	-88.84265	6.783153	110.3381535
-6.847139	7.893993	114.250336	-30.613146	9.885235	113.695694	27.770403	-10.660837	115.995155	27.303701	36.545891	117.521622	27.537052	12.942527	116.7583885	-88.763344	6.827943	110.6329995
-7.413151	6.689011	114.298973	-30.471716	10.051583	113.974152	27.896914	-10.478136	115.958717	27.448639	36.714142	117.694321	27.6727765	13.118003	116.826519	-88.6162085	6.985163	111.121785
-7.877393	5.922807	114.349052	-30.38275	10.185318	114.124992	27.975813	-10.368835	115.949059	27.550156	36.804375	117.774353	27.7629845	13.21777	116.861706	-88.5284845	7.152866	111.388278
-8.312049	4.978677	114.374474	-30.285576	10.291814	114.299377	28.041622	-10.295289	115.925682	27.641048	36.875343	117.838814	27.841335	13.290027	116.882248	-88.412487	7.293601	111.716506
-8.797823	4.139172	114.385841	-30.217604	10.379642	114.430824	28.097406	-10.26745	115.901375	27.761349	36.897186	117.87468	27.9293775	13.314868	116.8880275	-88.3645855	7.444416	111.9736205
-9.335814	3.275661	114.358856	-30.137053	10.446504	114.567253	28.145594	-10.274705	115.873718	27.86978	36.908852	117.900536	28.007687	13.3170735	116.887127	-88.281793	7.5759345	112.247379
-9.888368	2.363585	114.357162	-30.092161	10.468696	114.647041	28.174274	-10.314441	115.858116	27.98386	36.875973	117.917694	28.079067	13.280766	116.887905	-88.263389	7.656626	112.406177
-10.526948	1.497075	114.391922	-30.030155	10.493328	114.683914	28.211918	-10.356045	115.846909	28.093225	36.834812	117.906509	28.1525715	13.2393835	116.876709	-88.2128815	7.7472725	112.491119
-11.454784	0.058146	114.267311	-29.913681	10.516043	114.713882	28.303879	-10.402141	115.902008	28.229931	36.801151	117.809036	28.266905	13.199505	116.855522	-88.094267	7.832581	112.572242
-12.013743	-0.887168	114.170547	-29.851833	10.572116	114.679352	28.396666	-10.409782	115.987244	28.309473	36.819633	117.710983	28.3530695	13.2049255	116.8491135	-88.0567355	7.9393065	112.5095905
-12.728256	-1.848913	114.177681	-29.752079	10.61149	114.63356	28.482046	-10.379723	116.143417	28.378681	36.864914	117.556572	28.4303635	13.2425955	116.8499945	-87.9345215	7.9803845	112.4171255
-13.452497	-2.723252	114.215759	-29.642609	10.706657	114.613045	28.596264	-10.306932	116.319252	28.449926	36.916489	117.375626	28.523095	13.3047785	116.847439	-87.808313	8.1085355	112.378651
-14.173409	-3.642906	114.247284	-29.510796	10.73243	114.613831	28.730711	-10.257033	116.521515	28.53392	36.945896	117.221413	28.6323155	13.3444315	116.871464	-87.6539075	8.1204285	112.356198
-14.939282	-4.57573	114.376572	-29.387342	10.797884	114.651848	28.896544	-10.214688	116.728806	28.642145	36.947536	117.065834	28.7693445	13.366424	116.89732	-87.5440285	8.229344	112.406376
-15.776666	-5.44043	114.551758	-29.247145	10.815973	114.734039	29.052235	-10.206653	116.941437	28.779619	36.931332	116.947853	28.915927	13.3623395	116.944645	-87.410217	8.2696065	112.523433
-16.987999	-6.695289	114.773071	-28.985071	10.842797	114.926575	29.291784	-10.23289	117.24601	29.024319	36.934452	116.862869	29.1580515	13.350781	117.0544395	-87.1281935	8.334813	112.7987105
-17.881289	-7.549513	114.966988	-28.822151	10.877248	115.067543	29.459455	-10.237737	117.412292	29.218637	36.917038	116.814629	29.339046	13.3396505	117.1134605	-86.983348	8.4148455	113.0216255
-18.777473	-8.266025	115.175995	-28.639263	10.906568	115.204811	29.630835	-10.264525	117.594589	29.425196	36.906891	116.781708	29.5280155	13.321183	117.1881485	-86.8065415	8.491953	113.2214735
-19.652193	-8.974891	115.355217	-28.469818	10.940406	115.353188	29.797092	-10.305047	117.737755	29.669479	36.870251	116.741852	29.7332855	13.282602	117.2398035	-86.6729215	8.59821	113.4665725
-20.634752	-9.657095	115.565086	-28.261847	10.950743	115.48909	29.977863	-10.345704	117.897331	29.921045	36.840515	116.669014	29.949454	13.2474055	117.2831725	-86.473148	8.6540805	113.6950075
-21.566347	-10.260527	115.797356	-28.026482	10.981995	115.639183	30.172825	-10.396189	118.031288	30.190643	36.779308	116.566422	30.181734	13.1915595	117.298855	-86.234698	8.7724305	113.979511
-22.531191	-10.791566	116.00174	-27.775484	10.97337	115.801575	30.368164	-10.44809	118.131577	30.463377	36.699989	116.459015	30.4157705	13.1259495	117.295296	-85.9667385	8.8207905	114.307854
-24.001097	-11.538057	116.299095	-27.419588	10.930083	116.064751	30.713003	-10.571638	118.199409	30.845684	36.564613	116.30529	30.7793435	12.9964875	117.2523495	-85.6185195	8.8636785	114.8771525
-24.981012	-11.945086	116.485092	-27.147093	10.886853	116.28212	30.919828	-10.637755	118.188583	31.070316	36.496387	116.247871	30.995072	12.929316	117.218227	-85.289258	8.84439	115.346013
-25.921673	-12.291943	116.630005	-26.908497	10.832898	116.488197	31.130352	-10.697551	118.142723	31.30731	36.426075	116.196785	31.218831	12.864262	117.169754	-85.035825	8.801534	115.80664
-26.904375	-12.599116	116.77092	-26.713776	10.751054	116.693321	31.330151	-10.748979	118.092178	31.523159	36.395622	116.206467	31.426655	12.8233215	117.1493225	-84.854207	8.6787865	116.2373195
-27.874331	-12.845453	116.923859	-26.501127	10.657139	116.937187	31.546831	-10.761067	118.059753	31.718277	36.389572	116.253838	31.632554	12.8142525	117.1567955	-84.634808	8.5000255	116.7175785
-28.826624	-12.977783	117.078362	-26.30485	10.585821	117.127823	31.759686	-10.761835	118.031265	31.90987	36.40279	116.30278	31.834778	12.8204775	117.1670225	-84.444478	8.3511645	117.0886235
-29.737329	-13.112986	117.160286	-26.099983	10.530906	117.305908	31.983089	-10.746904	118.024681	32.075111	36.423023	116.349968	32.0291	12.8380595	117.1873245	-84.229066	8.2237525	117.4244915
-31.130472	-13.198201	117.307877	-25.86405	10.509577	117.511475	32.331379	-10.704084	117.985451	32.283489	36.47821	116.350647	32.307434	12.887063	117.168049	-84.035534	8.132091	117.854901
-32.015457	-13.1458	117.433289	-25.633493	10.465426	117.525421	32.539814	-10.660151	117.96701	32.40918	36.53027	116.296303	32.474497	12.9350595	117.1316565	-83.741483	7.9957925	117.9191855
-32.878597	-13.049366	117.582977	-25.427574	10.464979	117.584518	32.7514	-10.636969	117.952576	32.538136	36.532158	116.208862	32.644768	12.9475945	117.080719	-83.499916	7.9823635	118.088317
-33.778149	-12.91958	117.699516	-25.269899	10.434155	117.621231	32.940208	-10.616563	117.97496	32.660374	36.537304	116.107033	32.800291	12.9603705	117.0409965	-83.340089	7.9079395	118.2014655
-34.572689	-12.76249	117.809364	-25.154516	10.388728	117.744209	33.107349	-10.6316	118.01033	32.762417	36.526619	116.021004	32.934883	12.9475095	117.015667	-83.243915	7.8299465	118.472751
-35.341248	-12.551067	117.926048	-24.965599	10.301515	117.74794	33.266232	-10.643089	118.023155	32.883816	36.491455	115.954926	33.075024	12.924183	116.9890405	-83.006222	7.678847	118.5068395
-36.078583	-12.240346	117.976669	-24.844976	10.240527	117.801079	33.416374	-10.677708	118.04557	32.999195	36.465683	115.942619	33.2077845	12.8939875	116.9940945	-82.8977365	7.5870665	118.6080635
-37.171501	-11.693069	117.986061	-24.669996	10.135486	117.824265	33.626888	-10.7354	118.079521	33.166386	36.431484	115.941452	33.396637	12.848042	117.0104865	-82.736629	7.42293	118.6380435
-37.855087	-11.291197	117.958786	-24.531157	10.05381	117.828712	33.755558	-10.77284	118.104599	33.289753	36.393761	115.952667	33.5226555	12.8104605	117.028633	-82.5849695	7.2971595	118.628791
-38.432392	-10.851721	117.874214	-24.405912	9.957219	117.755722	33.886082	-10.821989	118.142509	33.392712	36.374249	115.995476	33.639397	12.77613	117.0689925	-82.451221	7.138308	118.4424515
-38.995872	-10.318476	117.727341	-24.313541	9.873102	117.693497	34.000477	-10.860911	118.16198	33.505787	36.323921	116.044174	33.753132	12.731505	117.103077	-82.380214	7.014699	118.283917
-39.565872	-9.737597	117.535004	-24.246628	9.767203	117.580643	34.08659	-10.93508	118.183052	33.615799	36.275707	116.097984	33.8511945	12.6703135	117.140518	-82.3444505	6.8640925	118.020768
-40.02264	-9.119623	117.33271	-24.168261	9.699665	117.495667	34.184761	-11.024076	118.175674	33.718407	36.218185	116.151474	33.951584	12.5970545	117.163574	-82.288106	6.8022755	117.82776
-40.522694	-8.47365	117.119232	-24.05785	9.623318	117.378235	34.283669	-11.103844	118.181137	33.838501	36.139278	116.204926	34.061085	12.517717	117.1930315	-82.176785	6.728919	117.5634385
-41.106461	-7.427476	116.604362	-23.911097	9.484592	117.097977	34.422024	-11.253	118.166267	34.058144	36.022182	116.324089	34.240084	12.384591	117.245178	-82.062278	6.584593	116.950776
-41.490826	-6.656214	116.11171	-23.797203	9.379475	116.814735	34.542461	-11.36261	118.102753	34.22171	35.922737	116.404846	34.3820855	12.2800635	117.2537995	-81.9764915	6.4788865	116.3756705
-41.79121	-5.869498	115.590378	-23.675426	9.291782	116.504166	34.663113	-11.499474	117.988708	34.376736	35.819347	116.468491	34.5199245	12.1599365	117.2285995	-81.8707765	6.4236275	115.7797325
-42.140381	-5.064141	115.079163	-23.563816	9.249933	116.152992	34.749542	-11.640936	117.859688	34.55592	35.698406	116.473511	34.652731	12.028735	117.1665995	-81.780363	6.471131	115.1393845
-42.418045	-4.234165	114.608528	-23.461206	9.237979	115.792374	34.804333	-11.760662	117.724335	34.743153	35.590881	116.409996	34.773743	11.9151095	117.0671655	-81.696155	6.5608485	114.5175825
-42.692009	-3.287665	114.224258	-23.329153	9.314694	115.479866	34.870956	-11.846118	117.511009	34.921055	35.512318	116.301659	34.8960055	11.8331	116.906334	-81.5543115	6.796288	114.053398
-42.976402	-2.331843	114.007553	-23.170008	9.374562	115.277565	34.949745	-11.879593	117.279015	35.067963	35.456985	116.147522	35.008854	11.788696	116.7132685	-81.34887	6.960428	113.8418615
-43.332939	-0.910117	113.911819	-22.995058	9.466849	115.140366	35.065941	-11.890052	116.99395	35.220181	35.408947	115.912582	35.143061	11.7594475	116.453266	-81.133177	7.1742505	113.827466
-43.526253	0.008454	113.824806	-22.889971	9.474134	115.070427	35.145599	-11.949512	116.890907	35.328609	35.337276	115.801712	35.237104	11.693882	116.3463095	-81.017046	7.254386	113.7945445
-43.717728	0.985671	113.605453	-22.799013	9.410092	114.915512	35.222782	-12.08282	116.871704	35.438004	35.237473	115.755997	35.330393	11.5773265	116.3138505	-80.928419	7.2428575	113.5171735
-43.882225	1.984411	113.21862	-22.741608	9.299083	114.660858	35.271538	-12.280265	116.888832	35.532845	35.088749	115.699516	35.4021915	11.404242	116.294174	-80.8854075	7.193924	113.027542
-44.072227	2.907982	113.006058	-22.706345	9.157659	114.431892	35.273647	-12.458279	116.803932	35.602997	34.884926	115.527412	35.438322	11.2133235	116.165672	-80.851012	7.1019945	112.698112
-44.23439	3.846124	112.918022	-22.603903	8.969762	114.324318	35.304829	-12.654908	116.671333	35.636925	34.691463	115.318047	35.470877	11.0182775	115.99469	-80.678683	6.9212465	112.653946
-44.367653	4.83614	112.921814	-22.534845	8.793082	114.272331	35.338135	-12.82603	116.574776	35.666363	34.50779	115.116653	35.502249	10.84088	115.8457145	-80.571939	6.745284	112.6989475
-44.517822	6.35604	112.804184	-22.500059	8.530101	114.180222	35.385429	-13.072094	116.558472	35.671875	34.247936	114.845085	35.528652	10.587921	115.7017785	-80.52877	6.472281	112.6586655
-44.678051	7.365003	112.771858	-22.543154	8.328546	114.140579	35.377789	-13.236467	116.537323	35.641171	34.09679	114.620651	35.50948	10.4301615	115.578987	-80.595788	6.2269305	112.702171
-44.734783	8.447298	112.978767	-22.558752	8.138171	114.221191	35.339249	-13.363248	116.471375	35.538303	33.961868	114.410088	35.438776	10.29931	115.4407315	-80.55628	5.977032	113.0016505
-44.80315	9.5545	113.302658	-22.616976	7.970734	114.459785	35.328503	-13.478377	116.420189	35.404362	33.829575	114.243828	35.3664325	10.175599	115.3320085	-80.6003845	5.765869	113.5875615
-44.859215	10.649124	113.759026	-22.643354	7.806153	114.82769	35.289635	-13.543187	116.42057	35.252876	33.741749	114.193474	35.2712555	10.099281	115.307022	-80.5579635	5.513025	114.348358
-44.837547	11.795658	114.357498	-22.75844	7.6594	115.277527	35.210205	-13.592728	116.427162	35.095905	33.718319	114.230705	35.153055	10.0627955	115.3289335	-80.669935	5.2560045	115.2261205
-44.789009	13.04178	115.001282	-22.918268	7.521875	115.772835	35.09523	-13.598369	116.36528	34.912827	33.744411	114.368729	35.0040285	10.073021	115.3670045	-80.8405645	4.970729	116.1786655
-44.755562	14.789075	115.850746	-23.181067	7.335206	116.382477	34.887409	-13.518171	116.179863	34.516788	33.869846	114.740524	34.7020985	10.1758375	115.4601935	-81.0642325	4.4945745	117.3047605
-44.596516	16.044386	116.286026	-23.512978	7.249707	116.697952	34.754227	-13.452214	115.973053	34.234627	33.965286	115.03447	34.494427	10.256536	115.5037615	-81.520383	4.242878	117.8921425
-44.46809	17.19939	116.50399	-23.712502	7.112063	116.833008	34.529842	-13.323442	115.864883	33.932487	34.075253	115.378098	34.2311645	10.3759055	115.6214905	-81.6561685	3.8482205	118.0445255
-44.330147	18.371983	116.513733	-24.02936	7.021993	116.757408	34.344681	-13.257549	115.719376	33.626949	34.202721	115.708565	33.985815	10.472586	115.7139705	-82.044535	3.5714	117.8008455
-44.045033	19.565268	116.362091	-24.278337	6.944528	116.572556	34.140587	-13.1921	115.584091	33.34417	34.328468	115.921959	33.7423785	10.568184	115.753025	-82.2990525	3.320872	117.392087
-43.773819	20.715649	116.061714	-24.496042	6.876891	116.240707	33.933804	-13.135986	115.476906	33.05891	34.416183	115.99865	33.496357	10.6400985	115.737778	-82.488441	3.1136835	116.743636
-43.475334	21.8389	115.746902	-24.740231	6.95318	115.941917	33.699276	-13.099806	115.435898	32.775391	34.473637	115.856911	33.2373335	10.6869155	115.6464045	-82.7177955	3.2194445	116.2374295
-42.876167	23.545759	115.436363	-25.058699	7.099818	115.768227	33.381683	-12.9863	115.325333	32.372959	34.559631	115.471817	32.877321	10.7866655	115.398575	-82.994719	3.4129705	116.137879
-42.464111	24.599655	115.312302	-25.158363	7.102884	115.589081	33.218952	-12.919757	115.256966	32.105343	34.605938	115.238365	32.6621475	10.8430905	115.2476655	-82.9788735	3.3626775	115.9304965
-41.94804	25.587654	115.169121	-25.388882	7.098106	115.546669	33.080017	-12.864653	115.245377	31.869093	34.631561	115.087936	32.474555	10.883454	115.1666565	-83.252319	3.312758	115.9266815
-41.424633	26.541475	115.070427	-25.46909	6.979578	115.372421	32.96759	-12.836434	115.250275	31.639587	34.659039	115.056976	32.3035885	10.9113025	115.1536255	-83.2417685	3.0478535	115.5912165
-40.87904	27.477104	114.988205	-25.615839	6.858511	115.243744	32.852009	-12.805973	115.257431	31.443432	34.690948	115.082657	32.1477205	10.9424875	115.170044	-83.3793985	2.7745345	115.317444
-40.242615	28.360653	114.905426	-25.755924	6.753563	115.114655	32.73679	-12.754539	115.275017	31.23576	34.749458	115.18972	31.986275	10.9974595	115.2323685	-83.498123	2.5096665	114.9969415
-39.684807	29.21711	114.854919	-25.918406	6.644251	114.943802	32.620735	-12.686817	115.27346	31.025162	34.845833	115.409065	31.8229485	11.079508	115.3412625	-83.6597605	2.208994	114.5463415
-38.738789	30.48786	114.737274	-26.276245	6.599684	114.734558	32.41114	-12.571086	115.217087	30.719843	34.988674	115.75959	31.5654915	11.208794	115.4883385	-84.1179815	1.990574	113.9807775
-38.03788	31.272369	114.772545	-26.442701	6.577604	114.534508	32.233124	-12.486468	115.093842	30.513105	35.10133	115.943741	31.3731145	11.307431	115.5187915	-84.2585165	1.847777	113.5502245
-37.344543	31.992868	114.875969	-26.658594	6.660655	114.421692	32.034	-12.376857	114.934853	30.291489	35.214088	116.106018	31.1627445	11.4186155	115.5204355	-84.4799325	1.9026945	113.3229485
-36.711418	32.734921	114.93087	-26.847855	6.776501	114.340973	31.836948	-12.251704	114.802872	30.1117	35.32111	116.223976	30.974324	11.534703	115.513424	-84.670034	2.018299	113.168522
-35.99733	33.415569	114.99678	-27.053154	6.939985	114.271904	31.641024	-12.137922	114.695808	29.920027	35.459209	116.304649	30.7805255	11.6606435	115.5002285	-84.8868335	2.2193265	113.0435795
-35.224991	34.055527	115.03756	-27.243393	7.160896	114.167236	31.441238	-12.024417	114.601967	29.753456	35.551891	116.387199	30.597347	11.763737	115.494583	-85.084133	2.558055	112.839889
-34.534344	34.524132	115.135345	-27.484074	7.367954	114.045586	31.242382	-11.921139	114.46624	29.579895	35.650055	116.514671	30.4111385	11.864458	115.4904555	-85.3792865	2.87145	112.6007165
-33.491699	35.177135	115.303246	-27.757788	7.655108	113.896141	30.946562	-11.752852	114.219048	29.311674	35.835606	116.729286	30.129118	12.041377	115.474167	-85.644694	3.268839	112.318115
-32.709969	35.490974	115.397263	-27.983385	7.862068	113.808838	30.754349	-11.634403	114.032158	29.153934	35.954079	116.821968	29.9541415	12.159838	115.427063	-85.9209115	3.564298	112.190613
-31.9865	35.75386	115.399445	-28.167435	8.049621	113.756165	30.571007	-11.523717	113.846947	28.990936	36.075066	116.812325	29.7809715	12.2756745	115.329636	-86.1158415	3.8235675	112.182694
-31.326756	35.938583	115.276314	-28.361984	8.261762	113.68158	30.374203	-11.420402	113.691986	28.81741	36.209442	116.668068	29.5958065	12.39452	115.180027	-86.3197745	4.129004	112.183133
-30.665958	36.024605	115.032516	-28.534655	8.494228	113.587379	30.17247	-11.334703	113.526215	28.626009	36.283295	116.40905	29.3992395	12.474296	114.9676325	-86.4685495	4.51416	112.2071255
-29.975519	36.052048	114.657845	-28.672865	8.694882	113.525391	29.976517	-11.29606	113.423988	28.431017	36.319031	116.015961	29.203767	12.5114855	114.7199745	-86.549497	4.8782785	112.3308075
-29.219543	35.982658	114.198837	-28.793579	8.882026	113.53183	29.795095	-11.282828	113.38475	28.252489	36.341755	115.477982	29.023792	12.5294635	114.431366	-86.61095	5.2345885	112.632294
-28.189125	35.797821	113.49987	-28.97349	9.067936	113.516441	29.580173	-11.371181	113.385178	28.020712	36.275978	114.566277	28.8004425	12.4523985	113.9757275	-86.7474225	5.6834735	113.0571545
-27.528933	35.581722	113.092949	-29.046959	9.112687	113.504318	29.458874	-11.450763	113.414169	27.887079	36.180737	113.991035	28.6729765	12.364987	113.702602	-86.7668945	5.860387	113.306034
-26.859966	35.36314	112.775055	-29.111254	9.106687	113.479492	29.349392	-11.560379	113.430786	27.749887	36.068733	113.49424	28.5496395	12.254177	113.462513	-86.7721475	5.959197	113.496471
-26.190659	35.06823	112.588524	-29.156139	9.054779	113.418945	29.262728	-11.667481	113.349106	27.670225	35.971046	113.181366	28.4664765	12.1517825	113.265236	-86.7787545	5.9577755	113.572654
-25.430864	34.741085	112.417694	-29.224087	8.968617	113.331009	29.178009	-11.740687	113.243279	27.576382	35.903423	112.951767	28.3771955	12.081368	113.097523	-86.8253695	5.855866	113.564495
-24.72184	34.429127	112.312935	-29.314058	8.874674	113.251701	29.101971	-11.777879	113.127151	27.503332	35.857697	112.845421	28.3026515	12.039909	112.986286	-86.9307675	5.709439	113.517116
-23.98768	34.074707	112.215683	-29.288853	8.769824	113.037094	29.052189	-11.761177	112.998199	27.46216	35.871613	112.82798	28.2571745	12.055218	112.9130895	-86.8348805	5.48443	113.1610985
-23.097395	33.602776	112.207916	-29.259678	8.750551	112.791359	29.026184	-11.663786	112.740364	27.454313	35.986271	112.828827	28.2402485	12.1612425	112.7845955	-86.7596045	5.3398595	112.7981225
-22.336912	33.262009	112.174927	-29.181561	8.848722	112.674561	29.053757	-11.54993	112.563095	27.458195	36.091507	112.818146	28.255976	12.2707885	112.6906205	-86.619098	5.4266555	112.6585015
-21.409048	32.77771	112.073708	-29.152164	8.968188	112.598244	29.121525	-11.405077	112.398865	27.526833	36.237942	112.773384	28.324179	12.4164325	112.5861245	-86.628507	5.5199435	112.6103635
-20.736977	32.411968	112.088181	-29.042377	9.100307	112.557838	29.191929	-11.226411	112.260925	27.560669	36.380714	112.80619	28.376299	12.5771515	112.5335575	-86.461053	5.6234625	112.5821185
-19.985973	31.982643	112.112869	-28.930939	9.230118	112.519073	29.289898	-11.086926	112.153755	27.633202	36.513718	112.841125	28.46155	12.713396	112.49744	-86.323428	5.74684	112.540706
-19.1637	31.50309	112.105583	-28.833231	9.345932	112.492897	29.387707	-10.951841	112.085678	27.686411	36.644997	112.965408	28.537059	12.846578	112.525543	-86.203521	5.845286	112.460251
-18.513174	31.097157	112.168503	-28.799009	9.423157	112.497292	29.490494	-10.853602	112.039162	27.767605	36.736061	113.033058	28.6290495	12.9412295	112.53611	-86.2270675	5.9050845	112.458474
-17.312534	30.247789	112.065063	-28.602583	9.503223	112.333588	29.616148	-10.741153	111.961067	27.918974	36.859547	113.101364	28.767561	13.059197	112.5312155	-85.972727	5.947249	112.1359605
-16.54607	29.684528	112.001297	-28.522491	9.578682	112.205269	29.689163	-10.667079	111.914207	28.006771	36.956257	113.115952	28.847967	13.144589	112.5150795	-85.892949	6.012775	111.8954585
-15.802659	29.065853	111.916367	-28.513523	9.705628	112.197685	29.757738	-10.596636	111.81414	28.11054	37.04261	113.026115	28.934139	13.222987	112.4201275	-85.961185	6.188269	111.9752425
-15.060989	28.454924	111.806854	-28.387249	9.750998	112.051308	29.814541	-10.509873	111.729225	28.12792	37.107979	113.028954	28.9712305	13.299053	112.3790895	-85.7457285	6.202943	111.7235265
-14.34795	27.768812	111.680473	-28.340799	9.845607	112.013039	29.858027	-10.403313	111.675171	28.170008	37.238266	112.803146	29.0140175	13.4174765	112.2391585	-85.6956155	6.2737375	111.7869195
-13.671306	27.081722	111.532524	-28.305424	9.91744	111.992355	29.902163	-10.322637	111.654533	28.17325	37.309692	112.667992	29.0377065	13.4935275	112.1612625	-85.6485545	6.3413525	111.8234475
-12.957114	26.381367	111.422348	-28.256834	9.994672	111.999062	29.974184	-10.248472	111.689964	28.173807	37.364155	112.543381	29.0739955	13.5578415	112.1166725	-85.5876635	6.4315025	111.8814515
-11.894216	25.257433	111.325821	-28.209517	10.049511	112.113892	30.070147	-10.199843	111.856613	28.212959	37.409096	112.437477	29.141553	13.6046265	112.147045	-85.560587	6.4943955	112.080739
-11.20733	24.422117	111.315903	-28.180679	10.079989	112.145721	30.123255	-10.205888	112.010262	28.264576	37.405106	112.435768	29.1939155	13.599609	112.223015	-85.5552735	6.560369	112.068427
-10.51525	23.632591	111.328491	-28.112587	10.085168	112.257217	30.169815	-10.241329	112.204208	28.391781	37.396862	112.328789	29.280798	13.5777665	112.2664985	-85.505972	6.5925695	112.2479355
-9.826172	22.80925	111.37941	-28.059504	10.109535	112.374542	30.222527	-10.284762	112.431442	28.484234	37.369888	112.342545	29.3533805	13.542563	112.3869935	-85.4723885	6.676507	112.3620905
-9.131699	22.002998	111.392883	-27.976995	10.136137	112.490082	30.2764	-10.330389	112.654518	28.603014	37.329475	112.328972	29.439707	13.499543	112.491745	-85.393697	6.772731	112.488419
-8.466521	21.182762	111.443832	-27.919622	10.195551	112.541603	30.359531	-10.351857	112.894127	28.761234	37.292351	112.332169	29.5603825	13.470247	112.613148	-85.3996265	6.920855	112.470058
-7.830298	20.403437	111.533226	-27.821863	10.2517	112.586975	30.43828	-10.373894	113.115433	28.938147	37.272503	112.398705	29.6882135	13.4493045	112.757069	-85.3319395	7.0540955	112.416881
-6.834126	19.220919	111.64122	-27.693892	10.347389	112.45462	30.583454	-10.383416	113.538994	29.281706	37.245617	112.664009	29.93258	13.4311005	113.1015015	-85.320364	7.2636775	111.8077385
-6.163452	18.47768	111.675133	-27.593309	10.380565	112.25296	30.720774	-10.390579	113.851234	29.550591	37.237144	112.961365	30.1356825	13.4232825	113.4062995	-85.3223005	7.3378475	111.0996205
-5.551629	17.7274	111.720886	-27.489477	10.395554	111.974373	30.807405	-10.389204	114.143158	29.796499	37.214828	113.296616	30.301952	13.412812	113.719887	-85.280906	7.378296	110.228859
-4.965449	16.947798	111.798584	-27.369087	10.364752	111.797478	30.908548	-10.397569	114.211067	30.019417	37.212227	113.679848	30.4639825	13.407329	113.9454575	-85.2021565	7.322175	109.6494985
-4.401017	16.225199	111.86985	-27.215895	10.313132	111.667923	31.081432	-10.396792	114.145508	30.2439	37.190029	114.039742	30.662666	13.3966185	114.092625	-85.094456	7.2296455	109.243221
-3.892554	15.487993	111.997452	-27.009264	10.271459	111.606125	31.198612	-10.32005	114.093163	30.484659	37.211617	114.405617	30.8416355	13.4457835	114.24939	-84.8601635	7.0971345	108.96286
-3.453216	14.776518	112.095573	-26.817188	10.277324	111.675705	31.368742	-10.281758	113.955734	30.690315	37.233856	114.795288	31.0295285	13.476049	114.375511	-84.6639045	7.078599	108.975899
-2.833519	13.661692	112.297096	-26.59753	10.359787	111.805054	31.574255	-10.233665	113.858665	31.006824	37.280102	115.231659	31.2905395	13.5232185	114.545162	-84.4855995	7.1963555	109.064946
-2.535939	12.866431	112.380096	-26.480303	10.463914	111.853531	31.661549	-10.257423	113.855423	31.202454	37.275826	115.481125	31.4320015	13.5092015	114.668274	-84.3926075	7.4186265	109.038788
-2.251776	12.098522	112.423233	-26.404423	10.574974	111.939262	31.716749	-10.313054	113.885864	31.371817	37.208591	115.68203	31.544283	13.4477685	114.783947	-84.353129	7.7021795	109.094577
-2.065182	11.31394	112.502075	-26.335546	10.658082	112.003693	31.734928	-10.385006	113.956795	31.51918	37.116154	115.820709	31.627054	13.365574	114.888752	-84.298146	7.95059	109.118634
-1.90749	10.478226	112.547913	-26.316839	10.75628	112.078323	31.740278	-10.477441	114.038483	31.632706	37.0256	115.932343	31.686492	13.2740795	114.985413	-84.32017	8.2384805	109.171233
-1.820551	9.586583	112.598679	-26.30448	10.791718	112.13578	31.724926	-10.575661	114.143753	31.712637	36.922337	116.041061	31.7187815	13.173338	115.092407	-84.3277415	8.410098	109.179153
-1.81569	8.677079	112.674095	-26.289082	10.777531	112.218246	31.694973	-10.700735	114.247215	31.800091	36.82127	116.098251	31.747532	13.0602675	115.172733	-84.325696	8.4947945	109.263759
-1.885232	7.33628	112.727776	-26.259407	10.725388	112.296021	31.684212	-10.871906	114.416138	31.888882	36.658604	116.147911	31.786547	12.893349	115.2820245	-84.305361	8.557427	109.3100175
-2.003103	6.423586	112.773064	-26.300383	10.624755	112.434494	31.700233	-10.989806	114.506683	31.919268	36.553291	116.162453	31.8097505	12.7817425	115.334568	-84.4105165	8.4677675	109.53442
-2.153433	5.461148	112.797882	-26.2402	10.536106	112.457863	31.737736	-11.073203	114.562096	31.943172	36.455254	116.190781	31.840454	12.6910255	115.3764385	-84.320854	8.3811865	109.5392875
-2.35044	4.541389	112.842834	-26.20536	10.423277	112.567017	31.765715	-11.143173	114.639198	31.965303	36.34774	116.23999	31.865509	12.6022835	115.439594	-84.276229	8.2442705	109.69444
-2.66549	3.618912	112.952446	-26.134556	10.344544	112.684074	31.826466	-11.202912	114.701042	32.008518	36.274151	116.307785	31.917492	12.5356195	115.5044135	-84.186604	8.1534685	109.8637345
-2.938893	2.717939	113.02993	-26.073477	10.312523	112.838089	31.882727	-11.249695	114.797951	32.095963	36.228745	116.339745	31.989345	12.489525	115.568848	-84.136299	8.135521	110.10733
-3.326703	1.826361	113.114799	-25.988665	10.311428	112.961647	31.930424	-11.286645	114.937721	32.201134	36.198948	116.365662	32.065779	12.4561515	115.6516915	-84.043109	8.1667045	110.2716025
-3.933236	0.553151	113.235771	-25.896273	10.368284	113.090385	32.003708	-11.335521	115.124443	32.366932	36.175091	116.379425	32.18532	12.419785	115.751934	-83.977866	8.316783	110.428836
-4.435339	-0.311077	113.263367	-25.821173	10.43956	113.12368	32.027512	-11.355653	115.237274	32.478432	36.172318	116.350998	32.252972	12.4083325	115.794136	-83.895318	8.4707875	110.453224
-4.991282	-1.055137	113.252571	-25.736794	10.491473	113.182953	32.044594	-11.366405	115.257584	32.589535	36.164513	116.298698	32.3170645	12.399054	115.778141	-83.7906525	8.583892	110.587765
-5.530605	-1.909524	113.214043	-25.63892	10.503988	113.308479	32.067589	-11.375481	115.198921	32.685722	36.151115	116.28096	32.3766555	12.387817	115.7399405	-83.6544955	8.620159	110.8770175
-6.114745	-2.702971	113.183578	-25.560852	10.53944	113.438522	32.109566	-11.377171	115.132477	32.772224	36.146397	116.309608	32.440895	12.384613	115.7210425	-83.562599	8.694267	111.1560015
-6.773116	-3.487348	113.205757	-25.496298	10.537486	113.557198	32.162796	-11.361002	115.105652	32.847805	36.184547	116.386017	32.5053005	12.4117725	115.7458345	-83.4978965	8.6631995	111.3685615
-7.458158	-4.178566	113.26194	-25.418564	10.583334	113.67849	32.215153	-11.319343	115.111961	32.922611	36.234867	116.420494	32.568882	12.457762	115.7662275	-83.40601	8.708906	111.5907525
-8.440309	-5.308092	113.331581	-25.273975	10.772899	113.886322	32.308823	-11.202989	115.178001	33.05732	36.337555	116.349808	32.6830715	12.567283	115.7639045	-83.2310215	8.978515	112.0087395
-9.175953	-5.979199	113.568893	-25.169426	10.953122	114.061211	32.389381	-11.127687	115.269325	33.164364	36.397034	116.184189	32.7768725	12.6346735	115.726757	-83.1157245	9.2715705	112.395665
-9.925869	-6.658235	113.828423	-25.030386	11.13579	114.227333	32.486893	-11.09132	115.425964	33.301151	36.420986	116.005913	32.894022	12.664833	115.7159385	-82.954794	9.606747	112.7387275
-10.668837	-7.271176	114.12252	-24.898333	11.337744	114.386162	32.569084	-11.099566	115.633987	33.476048	36.397892	115.814384	33.022566	12.649163	115.7241855	-82.819232	10.026325	113.0481385
-11.372274	-7.902174	114.41436	-24.768848	11.465703	114.54319	32.618286	-11.156056	115.836929	33.665836	36.340393	115.654388	33.142061	12.5921685	115.7456585	-82.679757	10.3392375	113.3407215
-12.211656	-8.465903	114.701271	-24.668751	11.497981	114.679886	32.660984	-11.252052	116.046463	33.865879	36.259716	115.48793	33.2634315	12.503832	115.7671965	-82.6009335	10.49213	113.5925755
-13.044808	-9.035161	114.919571	-24.542231	11.500112	114.710983	32.712303	-11.343684	116.248825	34.050953	36.160393	115.32782	33.381628	12.4083545	115.7883225	-82.46609	10.5918695	113.6336435
-14.192435	-9.732805	115.120842	-24.391705	11.3955	114.721046	32.844116	-11.473795	116.51825	34.258705	36.020527	115.094948	33.5514105	12.273366	115.806599	-82.3348205	10.517634	113.635493
-15.014641	-10.152287	115.229126	-24.287853	11.285887	114.692772	32.956039	-11.522693	116.685738	34.327774	35.959797	114.946495	33.6419065	12.218552	115.8161165	-82.2176125	10.353222	113.5694275
-15.828654	-10.486114	115.29776	-24.194366	11.159806	114.644814	33.063282	-11.535231	116.800179	34.360916	35.915543	114.762833	33.712099	12.190156	115.781506	-82.100831	10.129456	113.508122
-16.593966	-10.758654	115.352821	-24.107264	10.989535	114.627609	33.19136	-11.530894	116.854858	34.377983	35.888683	114.622589	33.7846715	12.1788945	115.7387235	-81.9991995	9.8001755	113.5164945
-17.341604	-10.902975	115.385376	-24.009462	10.868176	114.620659	33.355053	-11.517849	116.885468	34.410572	35.861328	114.507629	33.8828125	12.1717395	115.6965485	-81.9017365	9.5646125	113.5447695
-18.092676	-10.975821	115.394577	-23.917181	10.705229	114.711296	33.531918	-11.521266	116.849854	34.439934	35.895393	114.493752	33.985926	12.1870635	115.671803	-81.820288	9.2233945	113.750789
-18.861666	-11.017033	115.347801	-23.813175	10.554478	114.852348	33.677952	-11.486162	116.763977	34.480873	35.92902	114.637627	34.0794125	12.221429	115.700802	-81.7057625	8.887527	114.003894
-19.892893	-10.925965	115.15583	-23.671301	10.294519	115.060677	33.886986	-11.408489	116.586327	34.575279	36.029957	114.97171	34.2311325	12.310734	115.7790185	-81.5737345	8.278304	114.3423355
-20.641352	-10.776036	114.930489	-23.56439	10.177687	115.202095	34.010235	-11.329916	116.425011	34.63826	36.118935	115.307701	34.3242475	12.3945095	115.866356	-81.4530275	7.9608645	114.537834
-21.298651	-10.576553	114.663826	-23.459269	10.101688	115.298462	34.098171	-11.207896	116.263672	34.720139	36.214699	115.708649	34.409155	12.5034015	115.9861605	-81.327693	7.6999745	114.6107635
-21.967258	-10.318206	114.357147	-23.399975	10.08042	115.385521	34.189724	-11.085768	116.028107	34.816696	36.33149	116.151443	34.50321	12.622861	116.089775	-81.30316	7.537979	114.681267
-22.654476	-10.011331	114.044044	-23.326359	10.099037	115.439438	34.263454	-10.955311	115.804802	34.939709	36.458961	116.571167	34.6015815	12.751825	116.1879845	-81.2542995	7.446249	114.6908915
-23.299305	-9.6725	113.763664	-23.325966	10.263538	115.565811	34.307663	-10.823044	115.577904	35.064205	36.562489	117.044052	34.685934	12.8697225	116.310978	-81.337866	7.6573535	114.820644
-23.929705	-9.359552	113.492111	-23.279589	10.403469	115.611588	34.35714	-10.718657	115.395988	35.19249	36.644604	117.42984	34.774815	12.9629735	116.412914	-81.333993	7.8439645	114.810262
-24.859819	-8.86293	113.274536	-23.142162	10.606041	115.612778	34.381073	-10.553955	115.224648	35.361843	36.753132	117.926964	34.871458	13.0995885	116.575806	-81.155782	8.1124935	114.64975
-25.498417	-8.580524	113.191666	-23.123714	10.802917	115.646515	34.394287	-10.492417	115.182266	35.445137	36.811356	118.151299	34.919712	13.1594695	116.6667825	-81.16714	8.4463645	114.6262475
-26.142305	-8.352468	113.198532	-23.166298	11.001701	115.725258	34.389641	-10.445941	115.204086	35.524239	36.86301	118.199478	34.95694	13.2085345	116.701782	-81.289536	8.7948675	114.748734
-26.80422	-8.121679	113.296333	-23.076984	11.122087	115.666962	34.380524	-10.421912	115.249229	35.592525	36.881706	118.15596	34.9865245	13.229897	116.7025945	-81.1404925	9.014277	114.6313295
-27.460026	-7.905065	113.460007	-23.093462	11.269186	115.747627	34.361069	-10.438072	115.348373	35.643467	36.863415	118.005219	35.002268	13.2126715	116.676796	-81.189192	9.3257005	114.818458
-28.047848	-7.758293	113.638283	-23.044981	11.33229	115.698685	34.348549	-10.485065	115.490028	35.684891	36.820152	117.821335	35.01672	13.1675435	116.6556815	-81.106682	9.4970365	114.7416885
-28.637072	-7.632536	113.745209	-23.039835	11.342431	115.685059	34.34502	-10.566487	115.643188	35.716248	36.743298	117.661011	35.030634	13.0884055	116.6520995	-81.110304	9.5964565	114.7180185
-29.510494	-7.465216	113.766647	-23.006756	11.282036	115.599075	34.357452	-10.719642	115.802261	35.735626	36.613747	117.455841	35.046539	12.9470525	116.629051	-81.060051	9.6170195	114.569099
-30.043694	-7.381414	113.704391	-23.029675	11.15805	115.535675	34.371071	-10.80814	115.827629	35.73996	36.523666	117.371582	35.0555155	12.857763	116.5996055	-81.1148655	9.458337	114.4717445
-30.63707	-7.260482	113.620087	-22.989407	11.047482	115.448906	34.39603	-10.874088	115.764275	35.730442	36.45726	117.326942	35.063236	12.791586	116.5456085	-81.04205	9.303378	114.3522035
-31.156984	-7.15021	113.505852	-23.05476	10.953793	115.46714	34.422726	-10.90669	115.691948	35.709465	36.418266	117.342438	35.0660955	12.755788	116.517193	-81.1756155	9.151798	114.417087
-31.661886	-7.033642	113.40287	-22.983994	10.85272	115.356529	34.467102	-10.89432	115.634827	35.685528	36.410271	117.369972	35.076315	12.7579755	116.5023995	-81.044303	8.9474645	114.2106585
-32.170128	-6.921008	113.264374	-22.960283	10.824897	115.279793	34.515484	-10.862372	115.608383	35.662773	36.436497	117.410484	35.0891285	12.7870625	116.5094335	-81.0096945	8.8627315	114.0501525
-32.668274	-6.83203	113.131714	-22.969124	10.823974	115.162277	34.552128	-10.826572	115.606918	35.650177	36.480667	117.439247	35.1011525	12.8270475	116.5230825	-81.0394005	8.8209005	113.8014715
-33.381481	-6.651151	112.947212	-23.042629	10.884385	115.132652	34.595005	-10.720069	115.581253	35.621983	36.59425	117.479263	35.108494	12.9370905	116.530258	-81.193752	8.8316795	113.735046
-33.892651	-6.56888	112.765121	-22.971666	10.843982	114.99221	34.641205	-10.643004	115.53997	35.617188	36.674175	117.508888	35.1291965	13.0155855	116.524429	-81.0725285	8.6723785	113.459991
-34.405464	-6.49213	112.581741	-22.958874	10.882276	114.911674	34.669449	-10.548794	115.475464	35.607929	36.770027	117.569061	35.138689	13.1106165	116.5222625	-81.056437	8.6539355	113.3010855
-34.92001	-6.386209	112.405205	-22.9708	10.915469	114.844917	34.699501	-10.434261	115.395012	35.574593	36.886997	117.646896	35.137047	13.226368	116.520954	-81.078647	8.60457	113.16888
-35.426891	-6.323383	112.346985	-23.014439	11.007616	114.83107	34.741386	-10.337079	115.368507	35.554276	36.985226	117.627502	35.147831	13.3240735	116.4980045	-81.176709	8.6911585	113.1641355
-35.941433	-6.2729	112.327866	-22.93059	10.987629	114.712059	34.786835	-10.264533	115.395882	35.55402	37.04953	117.590439	35.1704275	13.3924985	116.4931605	-81.0316075	8.5827595	112.9309575
-36.458488	-6.290651	112.343201	-22.976171	11.017275	114.69072	34.839024	-10.245724	115.526558	35.556068	37.089355	117.467438	35.197546	13.4218155	116.496998	-81.149888	8.6127345	112.884442
-37.264297	-6.320302	112.408211	-22.907478	10.9252	114.473389	34.879257	-10.319669	115.823318	35.553204	37.045197	117.16156	35.2162305	13.362764	116.492439	-81.0311865	8.487636	112.454339
-37.770836	-6.350711	112.420204	-22.901415	10.851434	114.362373	34.892334	-10.413819	116.037476	35.551331	36.974792	116.927933	35.2218325	13.2804865	116.4827045	-81.0246625	8.4223815	112.2420415
-38.393475	-6.383563	112.473717	-22.914768	10.757745	114.257141	34.887772	-10.494714	116.249229	35.516953	36.906494	116.64193	35.2023625	13.20589	116.4455795	-81.0318985	8.3096	112.0687025
-38.992348	-6.418736	112.557915	-22.904896	10.633714	114.16539	34.896889	-10.56053	116.388641	35.461231	36.850391	116.369843	35.17906	13.1449305	116.379242	-80.988852	8.1224975	111.951538
-39.581436	-6.415166	112.698601	-22.952778	10.508701	114.120163	34.906517	-10.604727	116.563866	35.390656	36.818031	116.093674	35.1485865	13.106652	116.32877	-81.0541425	7.91075	111.911556
-40.141464	-6.388325	112.856781	-22.949833	10.390784	114.084457	34.928684	-10.613829	116.774986	35.280998	36.819813	115.755714	35.104841	13.102992	116.26535	-81.004507	7.678576	111.903564
-40.753098	-6.34891	113.039085	-23.004814	10.248963	114.080254	34.980087	-10.63361	116.917969	35.146801	36.77599	115.477097	35.063444	13.07119	116.197533	-81.073072	7.426736	111.962975
-41.572784	-6.163109	113.435951	-23.015446	9.956303	114.153137	35.019817	-10.680699	117.233566	34.924786	36.700989	115.010368	34.9723015	13.010145	116.121967	-81.0031935	6.902461	112.184307
-42.198853	-5.959086	113.792038	-23.076012	9.737772	114.30793	35.018818	-10.700025	117.444626	34.758221	36.632259	114.74398	34.8885195	12.966117	116.094303	-81.0405435	6.509427	112.521557
-42.808121	-5.697243	114.11216	-23.137024	9.4807	114.500298	35.067902	-10.814686	117.58345	34.572308	36.531178	114.548729	34.820105	12.858246	116.0660895	-81.094153	6.103154	112.9345065
-43.397282	-5.386014	114.455078	-23.21554	9.197779	114.72551	35.054176	-10.864035	117.791603	34.386627	36.441212	114.314857	34.7204015	12.7885885	116.05323	-81.1514815	5.6069695	113.39779
-43.985298	-5.017882	114.728188	-23.31422	8.939478	114.91909	35.072052	-10.959126	117.8918	34.176517	36.369011	114.112198	34.6242845	12.7049425	116.001999	-81.2527245	5.1740135	113.836181
-44.518723	-4.591857	114.966393	-23.397434	8.700199	115.085938	34.999187	-10.970317	118.026443	33.945457	36.300308	113.9683	34.472322	12.6649955	115.9973715	-81.26719	4.7354025	114.1745045
-45.064262	-4.036778	115.153358	-23.51358	8.498498	115.24556	34.953819	-10.98275	118.068924	33.702103	36.254986	113.812912	34.327961	12.636118	115.940918	-81.355121	4.360878	114.550202
-45.850822	-3.084946	115.311813	-23.682812	8.17794	115.456047	34.889732	-10.964777	118.061867	33.352871	36.267746	113.711723	34.1213015	12.6514845	115.886795	-81.4869255	3.7043955	115.025299
-46.367039	-2.373727	115.34066	-23.783094	7.980807	115.563881	34.851875	-10.899658	117.986214	33.105633	36.304039	113.744667	33.978754	12.7021905	115.8654405	-81.544942	3.2594235	115.2623215
-46.787617	-1.601997	115.295456	-23.931467	7.784964	115.660027	34.835354	-10.906784	117.865776	32.87331	36.379547	113.828514	33.854332	12.7363815	115.847145	-81.717266	2.8335465	115.472909
-47.233898	-0.710593	115.182877	-24.063141	7.624973	115.698502	34.779053	-10.86664	117.700127	32.64053	36.472599	113.986015	33.7097915	12.8029795	115.843071	-81.8360735	2.4469665	115.553933
-47.702469	0.177966	115.09166	-24.170395	7.458856	115.707649	34.7701	-10.87413	117.417999	32.424927	36.548676	114.156128	33.5975135	12.837273	115.7870635	-81.9383035	2.080439	115.6282345
-48.074123	1.125731	115.065681	-24.327608	7.308771	115.768005	34.718735	-10.853589	117.169662	32.208729	36.640949	114.310539	33.463732	12.89368	115.7401005	-82.118948	1.723862	115.7959095
-48.428829	2.152874	115.151611	-24.408293	7.164451	115.854286	34.645142	-10.823343	116.881409	32.002605	36.706451	114.488533	33.3238735	12.941554	115.684971	-82.1404595	1.387348	116.023601
-48.85796	3.718765	115.507034	-24.596786	6.997888	116.127014	34.547588	-10.753708	116.480003	31.674744	36.775002	114.728561	33.111166	13.010647	115.604282	-82.304738	0.985128999999999	116.649746
-49.114166	4.754997	115.806641	-24.771387	6.902627	116.400444	34.491096	-10.740085	116.290436	31.484886	36.819431	114.867989	32.987991	13.039673	115.5792125	-82.530765	0.765580999999999	117.2216755
-49.246361	5.858377	116.087982	-24.775848	6.722084	116.533508	34.438732	-10.754444	116.168571	31.326284	36.820038	114.970543	32.882508	13.032797	115.569557	-82.434204	0.411371000000001	117.497459
-49.355434	6.931586	116.359665	-24.854845	6.585274	116.679726	34.411613	-10.821756	116.079941	31.192106	36.773464	114.977821	32.8018595	12.975854	115.528881	-82.5115495	0.194694000000002	117.830571
-49.444939	8.013167	116.480469	-24.917166	6.401527	116.792007	34.362221	-10.916514	116.040756	31.065756	36.694096	114.967796	32.7139885	12.888791	115.504276	-82.5483205	-0.0857370000000017	118.079738
-49.452072	9.104635	116.472366	-25.02379	6.302132	116.868088	34.334557	-11.068317	116.050171	30.945761	36.574528	114.939735	32.640159	12.7531055	115.494953	-82.687739	-0.1488415	118.241223
-49.383698	10.231441	116.333237	-25.070164	6.129509	116.742996	34.281673	-11.190737	116.065773	30.88203	36.461185	114.845444	32.5818515	12.635224	115.4556085	-82.7221795	-0.376206000000002	118.0303835
-49.266087	11.864958	116.006149	-25.132788	5.865466	116.407303	34.235405	-11.366144	115.919113	30.769863	36.280788	114.675247	32.502634	12.457322	115.29718	-82.76821	-0.726390000000002	117.517426
-49.081249	12.987548	115.854431	-25.209055	5.741652	116.297913	34.191154	-11.433196	115.704323	30.638117	36.225067	114.561653	32.4146355	12.3959355	115.132988	-82.8327455	-0.9126315	117.462838
-48.868549	14.101378	115.810204	-25.253519	5.63647	116.14872	34.150826	-11.411948	115.463234	30.503862	36.237461	114.505005	32.327344	12.4127565	114.9841195	-82.834382	-1.1398165	117.3133205
-48.615986	15.234071	115.757858	-25.253334	5.541542	115.983459	34.114532	-11.314262	115.268288	30.352173	36.296593	114.520409	32.2333525	12.4911655	114.8943485	-82.7400205	-1.4080815	117.0725695
-48.287975	16.381559	115.698936	-25.387913	5.563324	115.937103	34.093937	-11.205357	115.090134	30.210146	36.383362	114.629532	32.1520415	12.5890025	114.859833	-82.9278675	-1.4623545	117.014373
-47.922012	17.499319	115.576828	-25.476175	5.56354	115.791496	34.07753	-11.106164	114.921059	30.081123	36.480392	114.77327	32.0793265	12.687114	114.8471645	-83.0316765	-1.560034	116.7358275
-47.575966	18.626993	115.438225	-25.540787	5.531666	115.616188	34.046398	-11.040994	114.782227	29.974314	36.56831	114.92305	32.010356	12.763658	114.8526385	-83.09193	-1.700326	116.3797375
-46.955223	20.306999	115.051338	-25.632042	5.550786	115.180984	33.929779	-10.954113	114.63755	29.86492	36.671532	115.066742	31.8973495	12.8587095	114.852146	-83.1614335	-1.7571375	115.509822
-46.531849	21.40765	114.783791	-25.738897	5.633283	114.883507	33.822819	-10.926303	114.552895	29.793526	36.727486	115.070198	31.8081725	12.9005915	114.8115465	-83.2859665	-1.6340255	114.9554675
-46.099907	22.488924	114.547813	-25.837523	5.687691	114.660751	33.718735	-10.909191	114.437775	29.697979	36.763737	115.055481	31.708357	12.927273	114.746628	-83.383403	-1.551891	114.574874
-45.585464	23.501778	114.346542	-25.929457	5.736238	114.434578	33.629574	-10.888414	114.308014	29.613716	36.764538	115.015915	31.621645	12.938062	114.6619645	-83.480559	-1.465586	114.2071915
-45.073444	24.480742	114.203346	-26.024052	5.766336	114.232445	33.533905	-10.862563	114.148201	29.502291	36.777859	114.972755	31.518098	12.957648	114.560478	-83.566202	-1.424976	113.904412
-44.515247	25.370539	114.111778	-26.143253	5.779204	114.032188	33.462067	-10.87492	113.952385	29.405626	36.757092	114.951324	31.4338465	12.941086	114.4518545	-83.7203525	-1.382678	113.6125215
-43.955326	26.255131	114.02948	-26.250896	5.755514	113.856148	33.343636	-10.888872	113.79583	29.291794	36.744545	114.918793	31.317715	12.9278365	114.3573115	-83.819507	-1.4168085	113.3549845
-43.025467	27.412039	114.04985	-26.482222	5.73858	113.690567	33.199463	-10.925056	113.461792	29.07336	36.707489	114.884628	31.1364115	12.8912165	114.17321	-84.1008555	-1.4140565	113.207924
-42.403961	28.124132	114.040375	-26.564138	5.699919	113.527214	33.105392	-10.944011	113.227753	28.899246	36.653786	114.883636	31.002319	12.8548875	114.0556945	-84.130595	-1.4550495	112.9987335
-41.741295	28.792875	114.093735	-26.721119	5.659236	113.46711	32.993462	-10.974494	112.989738	28.70565	36.63332	114.845367	30.849556	12.829413	113.9175525	-84.291794	-1.510941	113.0166675
-41.056267	29.396852	114.043869	-26.871983	5.636104	113.382896	32.87524	-11.01143	112.787964	28.498291	36.615601	114.784935	30.6867655	12.8020855	113.7864495	-84.4307315	-1.5298775	112.9793425
-40.32959	29.923279	114.078819	-27.054075	5.591046	113.325813	32.734154	-11.065039	112.547325	28.308817	36.574856	114.69976	30.5214855	12.7549085	113.6235425	-84.6296355	-1.5728165	113.0280835
-39.632587	30.391344	114.112732	-27.223679	5.59581	113.258385	32.588871	-11.113896	112.254944	28.112026	36.548683	114.576973	30.3504485	12.7173935	113.4159585	-84.7978065	-1.5257735	113.1008115
-38.843777	30.788776	114.25573	-27.377949	5.509749	113.189735	32.415878	-11.146799	111.920036	27.87882	36.519783	114.445351	30.147349	12.686492	113.1826935	-84.903247	-1.666994	113.1967765
-37.660347	31.250378	114.443253	-27.617151	5.465146	113.034439	32.198627	-11.119624	111.344162	27.51964	36.53278	114.289665	29.8591335	12.706578	112.8169135	-85.0934355	-1.776286	113.2519645
-36.886387	31.471643	114.443062	-27.782982	5.460893	112.891319	32.053711	-11.062921	110.978027	27.283903	36.56987	114.209511	29.668807	12.7534745	112.593769	-85.234771	-1.8316885	113.188869
-35.998623	31.671804	114.276039	-27.896332	5.503399	112.659164	31.928417	-11.000386	110.67897	27.098816	36.638683	114.05114	29.5136165	12.8191485	112.365055	-85.3062805	-1.8123505	112.953273
-35.074978	31.789238	113.985214	-28.023682	5.632341	112.47686	31.802702	-10.957743	110.440079	26.929272	36.686661	113.847496	29.365987	12.864459	112.1437875	-85.413351	-1.599777	112.8099325
-34.171139	31.876633	113.65107	-28.07658	5.768307	112.320419	31.673435	-10.904958	110.2659	26.814402	36.743687	113.581993	29.2439185	12.9193645	111.9239465	-85.3970785	-1.3827505	112.7168915
-33.238586	31.83667	113.352013	-28.118443	5.869666	112.195313	31.583727	-10.883936	110.129097	26.730991	36.765614	113.326385	29.157359	12.940839	111.727741	-85.394245	-1.201507	112.662885
-32.24966	31.774378	113.062798	-28.101528	6.016083	112.135712	31.539595	-10.913883	110.061028	26.716703	36.745399	113.127708	29.128149	12.915758	111.594368	-85.331205	-0.883592	112.677056
-30.689156	31.499958	112.782433	-28.070742	6.0957	112.045441	31.51046	-11.017375	110.039589	26.795515	36.65406	112.901154	29.1529875	12.8183425	111.4703715	-85.2944715	-0.6269425	112.6205105
-29.652702	31.248211	112.647232	-28.057102	6.110607	111.971542	31.500206	-11.089675	110.025658	26.865152	36.581879	112.809013	29.182679	12.746102	111.4173355	-85.296883	-0.524888000000001	112.5257485
-28.614122	30.86524	112.536911	-28.019625	6.130705	111.834312	31.502089	-11.158048	109.967957	26.947645	36.550884	112.708939	29.224867	12.696418	111.338448	-85.264117	-0.435008000000002	112.330176
-27.484045	30.482182	112.301208	-27.977961	6.166725	111.669579	31.507158	-11.17381	109.876373	26.975292	36.552437	112.655273	29.241225	12.6893135	111.265823	-85.197147	-0.3558635	112.073335
-26.449701	30.049849	112.057701	-27.9713	6.202588	111.487831	31.508896	-11.137504	109.797546	26.978184	36.566212	112.587616	29.24354	12.714354	111.192581	-85.18614	-0.309177999999999	111.783081
-25.321484	29.56809	111.746063	-27.943048	6.287659	111.307487	31.516874	-11.110146	109.781525	26.992262	36.58519	112.451958	29.254568	12.737522	111.1167415	-85.140664	-0.162203999999999	111.4982325
-24.394053	29.114931	111.474319	-27.937401	6.41238	111.141518	31.533236	-11.105773	109.814301	27.032543	36.603962	112.246452	29.2828895	12.7490945	111.0303765	-85.1576915	0.0756654999999977	111.2526595
-22.537357	28.152729	110.896446	-27.870855	6.534407	110.910416	31.602457	-11.118302	109.850761	27.06509	36.607471	111.904099	29.3337735	12.7445845	110.87743	-85.0754835	0.324229500000001	110.943402
-21.345026	27.538422	110.597481	-27.779135	6.633863	110.815536	31.627449	-11.092348	109.924362	27.103292	36.62347	111.662689	29.3653705	12.765561	110.7935255	-84.9236405	0.502165000000002	110.8375465
-20.327377	26.895895	110.351875	-27.713737	6.682082	110.670723	31.698639	-11.070277	109.988762	27.156284	36.641399	111.436722	29.4274615	12.785561	110.712742	-84.8549355	0.578603000000001	110.628704
-19.062572	26.12392	109.942856	-27.622116	6.731233	110.442314	31.805977	-11.060928	110.102486	27.207008	36.650921	111.203789	29.5064925	12.7949965	110.6531375	-84.7507245	0.667469500000001	110.2314905
-17.955982	25.382492	109.544586	-27.570196	6.761879	110.268379	31.910015	-11.073843	110.241547	27.276182	36.647205	110.965988	29.5930985	12.786681	110.6037675	-84.7334905	0.737077000000001	109.9329905
-16.776794	24.554892	109.076523	-27.505852	6.749254	109.847046	31.997793	-11.134781	110.371078	27.349955	36.591728	110.756516	29.673874	12.7284735	110.563797	-84.685578	0.770034499999998	109.130295
-15.699487	23.748857	108.662857	-27.374903	6.704977	109.485207	32.06403	-11.214258	110.40213	27.43404	36.536854	110.6082	29.749035	12.661298	110.505165	-84.498841	0.748656000000002	108.465249
-14.063911	22.497313	108.257439	-27.212095	6.666275	109.158966	32.179554	-11.36292	110.463524	27.665728	36.404564	110.35508	29.922641	12.520822	110.409302	-84.346831	0.811728	107.90863
-12.957816	21.623098	108.228432	-27.018747	6.624917	109.173538	32.263882	-11.45511	110.507881	27.916473	36.309261	110.226784	30.0901775	12.4270755	110.3673325	-84.1276715	0.822758499999999	107.9797435
-11.858999	20.785028	108.289787	-26.825682	6.601076	109.335434	32.41507	-11.588928	110.602394	28.211784	36.197777	110.106766	30.313427	12.3044245	110.35458	-83.964791	0.897727499999998	108.316288
-10.83075	19.929256	108.421013	-26.594893	6.618489	109.531212	32.56411	-11.70994	110.740578	28.46319	36.103855	110.059288	30.51365	12.1969575	110.399933	-83.703436	1.0400205	108.662491
-9.771888	19.142845	108.533226	-26.416515	6.655055	109.717957	32.685329	-11.810752	110.884438	28.719288	36.02597	110.03009	30.7023085	12.107609	110.457264	-83.5353385	1.202501	108.97865
-8.792012	18.325418	108.643639	-26.274923	6.685515	109.777176	32.802345	-11.89369	111.006798	28.947922	35.989841	110.042801	30.8751335	12.0480755	110.5247995	-83.4249795	1.3229545	109.0295525
-7.856826	17.552801	108.704781	-26.213825	6.71188	109.722519	32.883591	-11.907988	111.062531	29.097057	35.994781	110.110703	30.990324	12.0433965	110.586617	-83.417974	1.3803635	108.858421
-6.470078	16.40707	108.629036	-26.157152	6.697545	109.30027	32.999252	-11.859518	110.959198	29.236752	36.105431	110.210587	31.118002	12.1229565	110.5848925	-83.432306	1.2721335	108.0156475
-5.593636	15.612391	108.4347	-26.178745	6.696607	108.835243	33.050175	-11.78921	110.804893	29.249006	36.199615	110.272774	31.1495905	12.2052025	110.5388335	-83.5070805	1.1880115	107.1316525
-4.742477	14.865756	108.10791	-26.194805	6.706725	108.261932	33.062271	-11.70542	110.591934	29.177845	36.271591	110.327789	31.120058	12.2830855	110.4598615	-83.509668	1.1303645	106.0640025
-3.946481	14.078797	107.786919	-26.190779	6.735024	107.715584	33.067329	-11.609469	110.389015	29.109436	36.308449	110.362709	31.0883825	12.34949	110.375862	-83.4699405	1.120558	105.055306
-3.150045	13.317229	107.480797	-26.142349	6.783974	107.230362	33.144222	-11.566185	110.224342	29.122595	36.332901	110.340775	31.1334085	12.383358	110.2825585	-83.4181065	1.18459	104.1781655
-2.394158	12.508413	107.262589	-26.041302	6.871751	106.949593	33.203308	-11.557059	110.09549	29.23177	36.308178	110.256042	31.217539	12.3755595	110.175766	-83.300143	1.3679425	103.72342
-1.690018	11.683731	107.197556	-25.861927	6.875265	106.895363	33.297062	-11.572032	109.956787	29.396767	36.249535	110.242287	31.3469145	12.3387515	110.099537	-83.0707685	1.4117785	103.691189
-0.731135	10.448025	107.406548	-25.545362	6.90482	107.115814	33.561989	-11.657815	109.717072	29.740089	36.157246	110.601807	31.651039	12.2497155	110.1594395	-82.741763	1.5599245	104.0721885
-0.177273	9.619217	107.652351	-25.340418	6.94997	107.364723	33.734184	-11.729849	109.620621	30.032148	36.086803	111.00309	31.883166	12.178477	110.3118555	-82.564002	1.721463	104.4175905
0.331052	8.724514	107.893219	-25.170303	6.976493	107.591476	33.877731	-11.811399	109.606209	30.350136	36.001148	111.473419	32.1139335	12.0948745	110.539814	-82.4545395	1.8581115	104.643138
0.794642	7.816534	108.103386	-25.025087	7.051242	107.795547	33.98719	-11.90389	109.643898	30.676016	35.926647	111.915077	32.331603	12.0113785	110.7794875	-82.381777	2.0911055	104.8116065
1.189709	6.884356	108.272568	-24.878326	7.166194	107.974335	34.099903	-11.991138	109.671677	30.983669	35.842072	112.354683	32.541786	11.925467	111.01318	-82.298438	2.406921	104.93549
1.513959	5.959796	108.386734	-24.697495	7.258506	108.161911	34.221222	-12.057948	109.628342	31.2717	35.770065	112.693634	32.746461	11.8560585	111.160988	-82.141451	2.6609535	105.162834
1.782259	4.997093	108.45507	-24.517418	7.387949	108.270264	34.363373	-12.097858	109.588799	31.576475	35.720657	112.978485	32.969924	11.8113995	111.283642	-82.00476	2.9644985	105.256886
2.088101	3.428545	108.481537	-24.227396	7.533715	108.413422	34.573647	-12.172837	109.612831	31.986023	35.629333	113.278374	33.279835	11.728248	111.4456025	-81.734627	3.339182	105.3812415
2.207887	2.380274	108.46109	-24.072392	7.624367	108.429932	34.687939	-12.254554	109.694183	32.219658	35.535313	113.388268	33.4537985	11.6403795	111.5412255	-81.5985825	3.6083545	105.3186385
2.273056	1.293269	108.416458	-23.974262	7.743829	108.372925	34.762226	-12.356039	109.862961	32.444607	35.425842	113.4151	33.6034165	11.5349015	111.6390305	-81.5519405	3.9527565	105.1068195
2.264338	0.166855	108.390877	-23.838903	7.872242	108.307693	34.841129	-12.494978	110.043587	32.642834	35.29982	113.401627	33.7419815	11.402421	111.722607	-81.4197875	4.342063	104.892779
2.184062	-1.054834	108.363091	-23.716805	7.965761	108.269989	34.894859	-12.611717	110.285507	32.845203	35.186314	113.36203	33.870031	11.2872985	111.8237685	-81.303641	4.6442235	104.7162095
2.040831	-2.246602	108.38443	-23.585804	8.006302	108.260963	34.962193	-12.716688	110.510994	33.034882	35.080193	113.329636	33.9985375	11.1817525	111.920315	-81.1701455	4.8308515	104.601611
1.853441	-3.498874	108.420631	-23.460766	7.999738	108.298004	35.068424	-12.840569	110.711098	33.227955	34.958782	113.288788	34.1481895	11.0591065	111.999943	-81.0697215	4.9403695	104.596065
1.431234	-5.384611	108.498367	-23.245544	8.000689	108.330856	35.248569	-13.029414	111.007133	33.493866	34.808319	113.143333	34.3712175	10.8894525	112.075233	-80.8623055	5.1119255	104.586479
1.063388	-6.611632	108.617722	-23.123312	7.963873	108.363487	35.332558	-13.134182	111.278549	33.648689	34.705612	113.037338	34.4906235	10.785715	112.1579435	-80.7372475	5.142031	104.5690305
0.628172	-7.840942	108.774582	-22.998856	7.936188	108.403839	35.441895	-13.252242	111.541664	33.802872	34.581585	112.91246	34.6223835	10.6646715	112.227062	-80.6200955	5.2077045	104.580616
0.144497	-9.096743	108.964066	-22.876505	7.903299	108.470787	35.525833	-13.366901	111.851814	33.964436	34.434666	112.781273	34.7451345	10.5338825	112.3165435	-80.4981445	5.2727155	104.6250305
-0.386286	-10.295378	109.207062	-22.759184	7.836135	108.577194	35.609665	-13.523756	112.150955	34.123173	34.271957	112.667015	34.866419	10.3741005	112.408985	-80.384787	5.2981695	104.745403
-1.000722	-11.502231	109.475494	-22.637167	7.772753	108.686195	35.758331	-13.745597	112.394806	34.27956	34.103088	112.521217	35.0189455	10.1787455	112.4580115	-80.2932795	5.3667605	104.9143785
-1.654815	-12.671229	109.760094	-22.499189	7.657357	108.799866	35.834183	-13.931484	112.700287	34.439747	33.904076	112.366081	35.136965	9.986296	112.533184	-80.135343	5.328418	105.066548
-2.730242	-14.326577	110.117043	-22.315676	7.46593	108.979927	35.941498	-14.216858	113.024246	34.652332	33.59726	112.11866	35.296915	9.690201	112.571453	-79.928267	5.241659	105.388401
-3.518165	-15.373899	110.323586	-22.203905	7.327861	109.078888	36.016731	-14.402491	113.172997	34.772671	33.403347	111.972061	35.394701	9.500428	112.572529	-79.802511	5.155294	105.585247
-4.346817	-16.307533	110.627701	-22.151011	7.216578	109.178452	36.065407	-14.559926	113.357246	34.875912	33.228653	111.82058	35.4706595	9.3343635	112.588913	-79.7726815	5.0987925	105.767991
-5.244658	-17.194595	110.903107	-22.09016	7.124036	109.260246	36.06778	-14.683673	113.595184	34.967346	33.060432	111.668457	35.517563	9.1883795	112.6318205	-79.697883	5.0596925	105.8886715
-6.175185	-17.949612	111.180092	-22.051884	7.000708	109.341347	36.074001	-14.812161	113.810959	35.056721	32.892666	111.53315	35.565361	9.0402525	112.6720545	-79.669129	4.9611635	106.0106395
-7.114851	-18.658276	111.391045	-21.992838	6.888611	109.456108	36.090443	-14.943745	113.976357	35.128151	32.752148	111.436081	35.609297	8.9042015	112.706219	-79.594973	4.8730205	106.205997
-8.099251	-19.269224	111.580383	-21.939116	6.773233	109.608063	36.106709	-15.052417	114.078865	35.194927	32.638268	111.347458	35.650818	8.7929255	112.7131615	-79.52905	4.7535405	106.5029645
-9.640273	-20.005468	111.809334	-21.885656	6.605105	109.885918	36.199131	-15.167211	114.154747	35.258263	32.52066	111.304962	35.728697	8.6767245	112.7298545	-79.500009	4.5334855	107.0419815
-10.655783	-20.328121	111.952316	-21.833408	6.517973	110.063347	36.231499	-15.195473	114.204216	35.296745	32.499763	111.309639	35.764122	8.652145	112.7569275	-79.430938	4.383801	107.3697665
-11.677522	-20.546965	112.025558	-21.796247	6.491478	110.22699	36.255436	-15.194307	114.285789	35.338108	32.505253	111.306442	35.796772	8.655473	112.7961155	-79.389266	4.327483	107.6578645
-12.782068	-20.711376	112.099609	-21.755899	6.490494	110.393509	36.277069	-15.162121	114.344063	35.380013	32.5541	111.273865	35.828541	8.6959895	112.808964	-79.340339	4.2849985	107.978054
-13.840039	-20.732765	112.09742	-21.708826	6.530563	110.571877	36.29525	-15.052855	114.32663	35.413528	32.631699	111.262535	35.854389	8.789422	112.7945825	-79.272041	4.271704	108.3491715
-14.864635	-20.640238	112.050774	-21.65546	6.589206	110.809814	36.355793	-14.90148	114.228973	35.418106	32.795486	111.302795	35.8869495	8.947003	112.765884	-79.1978695	4.231409	108.853744
-15.96579	-20.468678	112.028328	-21.599834	6.661741	111.036385	36.435284	-14.698133	114.116692	35.408928	33.01683	111.387672	35.922106	9.1593485	112.752182	-79.121774	4.1641335	109.320588
-17.590937	-20.032259	112.028488	-21.610613	6.833534	111.408112	36.490978	-14.313366	113.977684	35.320557	33.423363	111.597481	35.9057675	9.5549985	112.7875825	-79.1269935	4.1120695	110.0286415
-18.578867	-19.652977	112.09874	-21.613997	6.915732	111.627914	36.530945	-14.03941	113.939201	35.235466	33.704742	111.745285	35.8832055	9.832666	112.842243	-79.1111995	3.998798	110.413585
-19.64345	-19.188416	112.203346	-21.66728	7.042995	111.858521	36.545059	-13.75315	113.952362	35.115658	33.98534	111.870178	35.8303585	10.116095	112.91127	-79.1649185	3.969895	110.805772
-20.675091	-18.648939	112.348	-21.725348	7.147756	112.082336	36.556019	-13.487293	114.008041	34.985317	34.25119	112.012085	35.770668	10.3819485	113.010063	-79.221364	3.9135635	111.154609
-21.652103	-18.11207	112.478745	-21.80582	7.226488	112.26461	36.563484	-13.231886	114.10228	34.870689	34.507866	112.163139	35.7170865	10.63799	113.1327095	-79.3287265	3.814986	111.3965105
-22.60166	-17.487558	112.580017	-21.86911	7.318209	112.449608	36.554951	-13.009934	114.226509	34.754639	34.754826	112.342133	35.654795	10.872446	113.284321	-79.393015	3.763972	111.614895
-23.582636	-16.794725	112.607422	-21.971249	7.390594	112.572121	36.559017	-12.797974	114.350822	34.656326	34.99247	112.592445	35.6076715	11.097248	113.4716335	-79.5501695	3.68394	111.6726085
-24.92548	-15.690202	112.496391	-22.019695	7.452665	112.732552	36.545803	-12.482881	114.47773	34.59272	35.314648	113.010963	35.5692615	11.4158835	113.7443465	-79.6086515	3.4894465	111.7207575
-25.746096	-14.928277	112.315918	-22.059776	7.518853	112.816528	36.560623	-12.278632	114.443375	34.601906	35.526466	113.363853	35.5812645	11.623917	113.903614	-79.7008165	3.413789	111.729442
-26.625284	-14.088075	112.116447	-22.118092	7.630042	113.01873	36.561794	-12.054767	114.380287	34.627457	35.758835	113.735176	35.5946255	11.852034	114.0577315	-79.8308095	3.40805	111.9797285
-27.431128	-13.20304	111.923859	-22.053619	7.683595	113.044693	36.573063	-11.824646	114.236305	34.661522	35.992893	114.166893	35.6172925	12.0841235	114.201599	-79.7245305	3.2830665	111.887787
-28.274912	-12.318187	111.656174	-22.050295	7.791624	113.108482	36.544128	-11.536596	114.17128	34.681671	36.227524	114.641609	35.6128995	12.345464	114.4064445	-79.7134895	3.237784	111.8105195
-28.993017	-11.412517	111.303986	-22.119623	7.965354	113.082054	36.583942	-11.291853	114.033745	34.695744	36.452129	115.138008	35.639843	12.580138	114.5858765	-79.879089	3.35057	111.5782315
-29.80497	-10.510082	110.883316	-22.145662	8.169517	112.948402	36.553928	-11.047211	113.970207	34.718937	36.64505	115.682755	35.6364325	12.7989195	114.826481	-79.9277565	3.5401145	111.070323
-30.947416	-9.13181	110.105873	-22.28211	8.521225	112.577805	36.507317	-10.72101	113.855507	34.729866	36.896248	116.357841	35.6185915	13.087619	115.106674	-80.1828115	3.954831	110.048936
-31.707636	-8.246985	109.525322	-22.34498	8.785256	112.237846	36.40873	-10.50988	113.83696	34.736103	37.04393	116.774055	35.5724165	13.267025	115.3055075	-80.2623765	4.303487	109.1701845
-32.379711	-7.447465	109.034637	-22.429186	9.043989	111.928352	36.308105	-10.343207	113.722649	34.707966	37.17675	117.046692	35.5080355	13.4167715	115.3846705	-80.3664075	4.6712065	108.4720335
-33.203487	-6.628177	108.724869	-22.478291	9.271051	111.721848	36.22599	-10.186472	113.611115	34.714176	37.284019	117.091225	35.470083	13.5487735	115.35117	-80.426665	4.9933285	108.092526
-33.990078	-5.894614	108.598137	-22.495649	9.515575	111.584473	36.138176	-10.075583	113.512421	34.714058	37.366848	117.033073	35.426117	13.6456325	115.272747	-80.417415	5.3855175	107.896199
-34.821426	-5.195033	108.688499	-22.520821	9.711082	111.56002	36.075165	-10.011612	113.457191	34.709129	37.423828	116.853905	35.392147	13.706108	115.155548	-80.433789	5.716056	107.964492
-35.613232	-4.587422	108.866592	-22.560806	9.891562	111.608818	35.995586	-9.976797	113.558563	34.696285	37.434921	116.602776	35.3459355	13.729062	115.0806695	-80.4675475	6.054062	108.1369665
-36.781212	-3.702946	109.372162	-22.595825	10.027383	111.768761	35.899715	-10.017438	113.853729	34.645046	37.417419	116.227104	35.2723805	13.6999905	115.0404165	-80.4640305	6.3547755	108.4971055
-37.406734	-3.349063	109.716866	-22.680677	10.061889	111.9599	35.843483	-10.126206	114.158737	34.606537	37.349316	115.855957	35.22501	13.611555	115.007347	-80.586364	6.512223	108.912453
-38.202141	-2.786554	110.119987	-22.461246	9.833702	111.94072	35.752975	-10.233523	114.468849	34.548748	37.24485	115.498985	35.1508615	13.5056635	114.983917	-80.0733535	6.1617405	108.897523
-39.210815	-2.057027	110.516777	-22.792124	9.940531	112.211487	35.714275	-10.423842	114.709381	34.447235	37.11972	115.192863	35.080755	13.347939	114.951122	-80.665003	6.533123	109.471852
-40.008553	-1.539319	110.652504	-22.9104	9.808023	112.258163	35.641571	-10.556522	114.968063	34.309429	37.000587	114.842484	34.9755	13.2220325	114.9052735	-80.7963	6.3940135	109.6110525
-40.799599	-0.995478	110.656288	-23.074547	9.657066	112.246475	35.511642	-10.658264	115.135666	34.121696	36.912411	114.574181	34.816669	13.1270735	114.8549235	-80.965763	6.1870585	109.6380265
-41.624775	-0.447933	110.52774	-23.270527	9.515488	112.142944	35.358006	-10.722885	115.144257	33.878059	36.834267	114.4189	34.6180325	13.055691	114.7815785	-81.1590865	5.975285	109.5043095
-42.796333	0.460023	110.158798	-23.567955	9.363338	111.900726	35.089794	-10.76686	115.039825	33.489223	36.769585	114.229858	34.2895085	13.0013625	114.6348415	-81.4254185	5.7253135	109.1666105
-43.612602	1.10704	109.869972	-23.776508	9.330242	111.713387	34.906525	-10.735209	114.892403	33.239876	36.774876	114.272713	34.0732005	13.0198335	114.582558	-81.6262165	5.6406505	108.844216
-44.405876	1.790299	109.648643	-23.985641	9.353051	111.593544	34.72657	-10.713147	114.749214	33.023186	36.805561	114.299156	33.874878	13.046207	114.524185	-81.84616	5.659895	108.662903
-45.248806	2.499434	109.637054	-24.134794	9.426147	111.57695	34.544598	-10.680145	114.592766	32.832504	36.868141	114.264999	33.688551	13.093998	114.4288825	-81.958139	5.758296	108.7250175
-46.056755	3.267648	109.917328	-24.271267	9.522811	111.69751	34.369686	-10.649676	114.401817	32.669563	36.929775	114.166603	33.5196245	13.1400495	114.28421	-82.0621585	5.9055725	109.11081
-46.879616	4.018827	110.363617	-24.401814	9.62149	111.974678	34.202656	-10.620088	114.203812	32.512238	36.975941	113.986954	33.357447	13.1779265	114.095383	-82.161075	6.0650535	109.853973
-47.689457	4.782119	111.068985	-24.522039	9.689342	112.379814	34.026649	-10.61095	113.976494	32.324158	37.000965	113.813629	33.1754035	13.1950075	113.8950615	-82.2194815	6.1836765	110.8645665
-48.909969	5.947276	112.365318	-24.743629	9.77858	113.200211	33.705837	-10.567863	113.608482	31.95895	37.001129	113.624512	32.8323935	13.216633	113.616497	-82.3196515	6.340527	112.783925
-49.671646	6.754979	113.204765	-24.955795	9.764819	113.719345	33.56076	-10.633772	113.258018	31.675226	36.996479	113.531021	32.617993	13.1813535	113.3945195	-82.529583	6.3482845	114.0441705
-50.423981	7.515099	113.879822	-25.179365	9.679527	114.162872	33.329762	-10.715107	112.999573	31.387472	36.964855	113.500572	32.358617	13.124874	113.2500725	-82.717347	6.23418	115.0756715
-51.091312	8.248975	114.375153	-25.456381	9.537574	114.468613	33.021255	-10.794434	112.861214	31.074406	36.894753	113.440811	32.0478305	13.0501595	113.1510125	-82.9605925	6.0249885	115.7862135
-51.714428	8.99394	114.729645	-25.795263	9.408735	114.739731	32.75576	-10.938592	112.670471	30.74497	36.819515	113.358948	31.750365	12.9404615	113.0147095	-83.340891	5.8770085	116.4647525
-52.311157	9.739627	114.947723	-26.09343	9.234638	114.826569	32.472961	-11.112041	112.451805	30.413347	36.713009	113.263916	31.443154	12.800484	112.8578605	-83.630014	5.668792	116.7952775
-52.789116	10.496659	115.048965	-26.376938	9.086054	114.812363	32.158428	-11.261163	112.336281	30.107876	36.585571	113.082596	31.133152	12.662204	112.7094385	-83.887028	5.509904	116.9152875
-53.463047	11.603439	114.99939	-26.778484	8.842734	114.716949	31.758499	-11.536427	112.138321	29.719603	36.35358	112.736488	30.739051	12.4085765	112.4374045	-84.296019	5.2768915	116.9964935
-53.763992	12.354103	114.957092	-26.944584	8.681016	114.492455	31.511158	-11.719091	111.985504	29.457716	36.179955	112.513115	30.484437	12.230432	112.2493095	-84.373605	5.1316	116.7356005
-53.977108	13.142191	114.963791	-27.223778	8.593017	114.515831	31.277826	-11.858532	111.839485	29.227093	36.034245	112.317062	30.2524595	12.0878565	112.0782735	-84.7000155	5.0981775	116.9533885
-54.122986	13.907811	115.000626	-27.26922	8.428324	114.304993	31.096632	-11.969673	111.682907	29.034966	35.941189	112.140823	30.065799	11.985758	111.911865	-84.604239	4.87089	116.698121
-54.20636	14.69928	115.012703	-27.402058	8.359012	114.279984	30.939314	-12.027716	111.542107	28.867622	35.877602	112.055656	29.903468	11.924943	111.7988815	-84.707584	4.793081	116.7610865
-54.138618	15.542226	115.038506	-27.493462	8.34238	114.271507	30.743587	-12.040634	111.477371	28.724688	35.811981	111.999275	29.7341375	11.8856735	111.738323	-84.7210615	4.7990865	116.804691
-54.026276	16.30731	115.072464	-27.631706	8.33503	114.249565	30.610767	-12.082598	111.378464	28.627583	35.788242	111.947884	29.619175	11.852822	111.663174	-84.882587	4.817238	116.835956
-53.775513	17.434179	114.941963	-27.721231	8.329347	114.113358	30.469952	-12.146936	111.189735	28.534264	35.752548	111.945557	29.502108	11.802806	111.567646	-84.94457	4.855888	116.65907
-53.447067	18.222013	114.755272	-27.976454	8.454597	114.146278	30.423815	-12.203534	111.046997	28.501591	35.717876	111.95446	29.462703	11.757171	111.5007285	-85.415611	5.152023	116.7918275
-53.104179	18.973797	114.470993	-28.018957	8.477002	113.897835	30.325499	-12.220254	110.918045	28.48543	35.709633	111.962959	29.4054645	11.7446895	111.440502	-85.4433785	5.2093145	116.355168
-52.664101	19.652996	114.135872	-28.009621	8.429593	113.565338	30.246243	-12.246948	110.736763	28.455437	35.677673	111.978851	29.35084	11.7153625	111.357807	-85.370082	5.1438235	115.772869
-52.110691	20.331455	113.854561	-28.133303	8.477754	113.342903	30.162657	-12.282268	110.517761	28.417841	35.657795	111.972855	29.290249	11.6877635	111.245308	-85.556855	5.2677445	115.440498
-51.606369	20.978394	113.705406	-28.19422	8.49101	113.177681	30.037853	-12.282524	110.331436	28.363916	35.641068	111.965576	29.2008845	11.679272	111.148506	-85.5893245	5.302748	115.206856
-50.870384	21.589352	113.608192	-28.099522	8.322445	112.909225	29.943737	-12.301595	110.164619	28.272146	35.567997	111.928223	29.1079415	11.633201	111.046421	-85.3069855	5.011689	114.772029
-49.777618	22.420763	113.476944	-28.315193	8.537406	113.006081	29.792776	-12.434598	110.047623	28.218109	35.447449	111.802658	29.0054425	11.5064255	110.9251405	-85.6358285	5.5683865	115.0870215
-48.989773	22.924091	113.366592	-28.36113	8.541548	112.988129	29.689184	-12.575911	110.016701	28.178484	35.336231	111.667	28.933834	11.38016	110.8418505	-85.656094	5.702936	115.1344075
-48.168968	23.412687	113.303886	-28.430063	8.51419	112.988472	29.61161	-12.75422	109.984085	28.153473	35.196556	111.487732	28.8825415	11.221168	110.7359085	-85.7426675	5.807212	115.2410355
-47.233364	23.833599	113.214256	-28.268375	8.245065	112.852013	29.534718	-12.930857	109.974113	28.094822	35.028839	111.329308	28.81477	11.048991	110.6517105	-85.35152	5.441139	115.0523155
-46.246658	24.225565	113.036522	-28.3009	8.125363	112.828018	29.500532	-13.119862	109.990295	28.067844	34.836613	111.168304	28.784188	10.8583755	110.5792995	-85.385988	5.3923505	115.0767365
-45.209427	24.557482	112.752213	-28.308815	7.933802	112.749878	29.488182	-13.370501	110.036682	28.057135	34.627525	110.986816	28.7726585	10.628512	110.511749	-85.3902885	5.239092	114.988007
-44.117634	24.960501	112.258934	-28.367678	7.825731	112.683609	29.434809	-13.621582	110.2108	28.11622	33.863617	110.789963	28.7755145	10.1210175	110.5003815	-85.5108705	5.5304445	114.8668365
-42.389732	25.556887	111.24015	-28.315527	7.720861	112.244606	29.386374	-14.060752	110.580429	NaN	NaN	NaN	NaN	NaN	NaN	NaN	NaN	NaN
-41.160175	25.915453	110.672226	-28.3389	7.58294	112.083687	29.333941	-14.352521	110.766258	NaN	NaN	NaN	NaN	NaN	NaN	NaN	NaN	NaN
-39.919571	26.344076	110.323944	-28.274935	7.417518	111.828148	29.286905	-14.606563	110.777321	28.15831	33.353378	109.297432	28.7226075	9.3734075	110.0373765	-85.2724775	5.4616285	113.6189195
-38.59745	26.774401	110.225822	-28.201256	7.165805	111.723312	29.306776	-14.793859	110.662369	NaN	NaN	NaN	NaN	NaN	NaN	NaN	NaN	NaN
-37.191872	27.171888	110.253288	-28.132879	6.919427	111.682663	29.382446	-14.8684	110.414886	NaN	NaN	NaN	NaN	NaN	NaN	NaN	NaN	NaN
-35.786308	27.660721	110.304108	-28.105598	6.722991	111.518417	29.4949	-14.816642	110.153221	NaN	NaN	NaN	NaN	NaN	NaN	NaN	NaN	NaN
-34.333126	28.164307	110.398338	-28.074879	6.519657	111.33773	29.586945	-14.608356	109.936462	28.214424	33.398724	109.844673	28.9006845	9.395184	109.8905675	-85.0504425	3.64413	112.7848925
-32.124825	28.904516	110.51725	-28.22554	6.391107	110.795662	29.76424	-14.17418	109.617409	28.168034	33.846203	110.851601	28.966137	9.8360115	110.234505	-85.417217	2.9462025	111.356819
-30.675484	29.399563	110.574356	-28.341835	6.36315	110.288704	29.856869	-13.8294	109.431862	28.090706	34.188858	111.685051	28.9737875	10.179729	110.5584565	-85.6574575	2.546571	110.0189515
-29.171907	29.847818	110.653473	-28.510422	6.466039	109.738663	29.872032	-13.446251	109.204651	27.906713	34.500397	112.504089	28.8893725	10.527073	110.85437	-85.9102165	2.405005	108.622956
-27.660461	30.306005	110.717285	-28.675472	6.715729	109.304634	29.854362	-13.007795	108.976471	27.755541	34.865528	113.193069	28.8049515	10.9288665	111.08477	-86.1558955	2.5025915	107.524498
-26.189651	30.707321	110.819588	-28.752554	7.022198	109.000191	29.86075	-12.570332	108.756874	27.606752	35.242653	113.733162	28.733751	11.3361605	111.245018	-86.238859	2.7082355	106.755364
-24.81012	31.120365	111.015938	-28.801132	7.381622	108.902039	29.884777	-12.139564	108.640327	27.525612	35.585884	114.003838	28.7051945	11.72316	111.3220825	-86.3074585	3.040084	106.4819955
-23.119192	31.239628	111.052132	-28.774792	7.782487	108.93248	29.966539	-11.782294	108.566536	27.514067	35.907684	114.133766	28.740303	12.062695	111.350151	-86.289887	3.502279	106.514809
-20.975613	31.45583	111.201439	-28.654305	8.290704	109.078003	30.143717	-11.396374	108.629051	27.585272	36.290054	114.237915	28.8644945	12.44684	111.433483	-86.1731045	4.134568	106.722523
-19.283249	31.334677	111.17498	-28.513027	8.560287	109.211311	30.285713	-11.217843	108.752182	27.683031	36.455196	114.283844	28.984372	12.6186765	111.518013	-86.010426	4.5018975	106.904609
-17.861811	31.152493	111.241272	-28.386063	8.768185	109.36496	30.443958	-11.082851	108.925308	27.805351	36.567101	114.32724	29.1246545	12.742125	111.626274	-85.8967805	4.794245	107.103646
-16.45274	30.897156	111.336205	-28.233755	8.889242	109.553001	30.610073	-11.02659	109.129311	27.938091	36.62994	114.412498	29.274082	12.801675	111.7709045	-85.741592	4.976809	107.3350975
-14.927094	30.458355	111.428925	-28.077782	8.938462	109.765182	30.804014	-11.006504	109.35643	28.062634	36.65303	114.504623	29.433324	12.823263	111.9305265	-85.588888	5.053661	107.5998375
-13.531931	29.9349	111.526848	-27.983358	8.935356	109.965134	30.981812	-11.038759	109.637917	28.199429	36.664738	114.583733	29.5906205	12.8129895	112.110825	-85.5573365	5.0577225	107.819443
-12.131619	29.32671	111.536026	-27.91445	8.890763	110.084984	31.12792	-11.076361	109.93441	28.303656	36.673592	114.605804	29.715788	12.7986155	112.270107	-85.544688	4.9829105	107.899861
-10.162689	28.309938	111.403671	-27.890348	8.805122	110.063385	31.266657	-11.191786	110.443687	28.346645	36.642654	114.589203	29.806651	12.725434	112.516445	-85.587347	4.88481	107.610325
-8.877565	27.531498	111.159706	-27.933804	8.735375	109.889511	31.292435	-11.256135	110.760834	28.309912	36.592518	114.506165	29.8011735	12.6681915	112.6334995	-85.6687815	4.8025585	107.1455225
-7.698637	26.707224	110.885384	-28.002775	8.66497	109.674835	31.30652	-11.321525	111.015976	28.240824	36.529522	114.34053	29.773672	12.6039985	112.678253	-85.779222	4.7259415	106.671417
-6.517042	25.84968	110.589966	-28.027592	8.581926	109.448151	31.326971	-11.383555	111.237206	28.181135	36.461681	114.1577	29.754053	12.539063	112.697453	-85.809237	4.624789	106.198849
-5.418386	24.988102	110.387268	-27.975727	8.480294	109.319237	31.388012	-11.454441	111.41642	28.177288	36.378769	113.993538	29.78265	12.462164	112.704979	-85.734104	4.498424	105.933495
-4.313519	23.977612	110.32473	-27.877422	8.340142	109.333183	31.489313	-11.532905	111.600388	28.254875	36.308853	113.872078	29.872094	12.387974	112.736233	-85.626938	4.29231	105.930133
-3.255479	23.020386	110.461319	-27.773729	8.197627	109.425117	31.629171	-11.592754	111.817528	28.38965	36.246853	113.899384	30.0094105	12.3270495	112.858456	-85.5568685	4.0682045	105.991778
-1.822993	21.53277	110.887131	-27.53475	8.064644	109.664711	31.929184	-11.582858	112.175285	28.636969	36.243786	114.258072	30.2830765	12.330464	113.2166785	-85.3525765	3.798824	106.1127435
-0.970177	20.51963	111.247002	-27.385929	8.021682	109.871002	32.139881	-11.487056	112.499771	28.790955	36.302292	114.614342	30.465418	12.407618	113.5570565	-85.237276	3.635746	106.1849475
-0.159409	19.540222	111.632683	-27.269182	8.057078	110.098145	32.337601	-11.357312	112.835571	28.954914	36.392059	114.993111	30.6462575	12.5173735	113.914341	-85.1846215	3.5967825	106.281949
0.550428	18.543634	112.01844	-27.154556	8.140642	110.331856	32.514069	-11.201379	113.224754	29.106495	36.528191	115.407623	30.810282	12.663406	114.3161885	-85.119394	3.617878	106.3475235
1.213686	17.537489	112.336624	-27.052441	8.269699	110.526512	32.662144	-11.012032	113.634048	29.244781	36.680302	115.774559	30.9534625	12.834135	114.7043035	-85.0583445	3.705263	106.3487205
1.787209	16.483572	112.672981	-26.976665	8.431489	110.712311	32.803532	-10.82271	114.058899	29.376406	36.85527	116.096832	31.089969	13.01628	115.0778655	-85.043299	3.846698	106.3467565
2.279512	15.47233	112.981079	-26.899797	8.598885	110.854195	32.916122	-10.647498	114.523315	29.510656	37.001331	116.345085	31.213389	13.1769165	115.4342	-85.012983	4.0208535	106.27419
2.890589	13.859674	113.273987	-26.80265	8.841626	110.969284	33.068024	-10.445729	115.125954	29.6973	37.185841	116.63253	31.382662	13.370056	115.879242	-84.987962	4.313196	106.059326
3.176852	12.793617	113.41124	-26.697081	8.972392	111.002754	33.161823	-10.363493	115.439903	29.815641	37.287148	116.729485	31.488732	13.4618275	116.084694	-84.882894	4.4829565	105.920814
3.407273	11.767488	113.543495	-26.572519	9.083429	111.044121	33.260509	-10.308477	115.705002	29.956835	37.342701	116.733215	31.608672	13.517112	116.2191085	-84.75371	4.649746	105.8691335
3.585038	10.716844	113.590111	-26.479879	9.1669	111.127701	33.333675	-10.276881	115.851509	30.112209	37.388535	116.693352	31.722942	13.555827	116.2724305	-84.6827	4.777973	105.9829715
3.722207	9.686334	113.601051	-26.352194	9.201656	111.233917	33.426441	-10.284842	115.940491	30.280775	37.404411	116.627014	31.853608	13.5597845	116.2837525	-84.557996	4.8435275	106.1840815
3.769807	8.65556	113.667313	-26.228159	9.220571	111.365463	33.50959	-10.317995	116.022263	30.436594	37.395061	116.582634	31.973092	13.538533	116.3024485	-84.42941	4.902609	106.4284775
3.770261	7.649133	113.742363	-26.120897	9.242599	111.557755	33.578014	-10.370304	116.032471	30.589655	37.357567	116.595268	32.0838345	13.4936315	116.3138695	-84.3256285	4.9915665	106.8016405
3.565962	6.156611	113.823723	-25.989658	9.243666	111.884476	33.671741	-10.482141	115.979942	30.82338	37.261078	116.667465	32.2475605	13.3894685	116.3237035	-84.2268765	5.0978635	107.4452485
3.302599	5.20085	113.876915	-25.911951	9.233624	112.124542	33.690334	-10.545714	115.900955	30.983055	37.199406	116.710388	32.3366945	13.326846	116.3056715	-84.1605965	5.140402	107.9434125
3.007594	4.281691	113.896301	-25.837835	9.297958	112.40255	33.716564	-10.597773	115.781876	31.107309	37.181133	116.770889	32.4119365	13.29168	116.2763825	-84.0876065	5.304236	108.5287175
2.663592	3.384682	113.942947	-25.790232	9.36595	112.661125	33.741161	-10.622568	115.661606	31.203552	37.176792	116.849426	32.4723565	13.277112	116.255516	-84.0528205	5.454788	109.066734
2.223999	2.51023	113.966331	-25.743702	9.468748	112.925484	33.74575	-10.603315	115.534554	31.286753	37.164398	116.957283	32.5162515	13.2805415	116.2459185	-84.0036555	5.6569545	109.6050495
1.725732	1.647652	113.947632	-25.698492	9.548306	113.149811	33.741611	-10.582503	115.413979	31.371475	37.172935	117.114517	32.556543	13.295216	116.264248	-83.953527	5.801396	110.035374
1.166909	0.802794	113.936172	-25.662378	9.634496	113.352669	33.726765	-10.562336	115.293571	31.452782	37.196999	117.280342	32.5897735	13.3173315	116.2869565	-83.9145295	5.9516605	110.4183815
0.245617	-0.431965	113.883568	-25.635683	9.770602	113.598404	33.697845	-10.507135	115.094231	31.558556	37.259571	117.568085	32.6282005	13.376218	116.331158	-83.8995665	6.164986	110.86565
-0.437809	-1.293595	113.826134	-25.645632	9.912585	113.697067	33.675518	-10.449448	115.037987	31.622618	37.324757	117.71022	32.649068	13.4376545	116.3741035	-83.940332	6.3875155	111.0200305
-1.167469	-2.078539	113.781044	-25.615322	10.01255	113.805481	33.655407	-10.375381	115.005051	31.679525	37.400719	117.803612	32.667466	13.512669	116.4043315	-83.89811	6.512431	111.2066305
-1.966256	-2.90814	113.770592	-25.652643	10.157939	113.777794	33.646717	-10.315069	115.024628	31.719456	37.467335	117.839073	32.6830865	13.576133	116.4318505	-83.9883725	6.739745	111.1237375
-2.790172	-3.766532	113.692383	-25.62711	10.278449	113.744484	33.643513	-10.258179	115.080772	31.725628	37.537212	117.789963	32.6845705	13.6395165	116.4353675	-83.9387905	6.9173815	111.0536005
-3.633508	-4.604913	113.576317	-25.670063	10.389618	113.629082	33.630512	-10.210006	115.158997	31.709055	37.608799	117.691063	32.6697835	13.6993965	116.42503	-84.0099095	7.0798395	110.833134
-4.568528	-5.408434	113.533493	-25.652376	10.454221	113.514801	33.616657	-10.175863	115.239418	31.691624	37.658318	117.553009	32.6541405	13.7412275	116.3962135	-83.9588925	7.1672145	110.6333885
-6.098857	-6.652697	113.493408	-25.658152	10.559268	113.335167	33.605812	-10.188949	115.448555	31.7068	37.702499	117.290047	32.656306	13.756775	116.369301	-83.97261	7.361761	110.301033
-7.122527	-7.436999	113.434998	-25.631321	10.584581	113.17749	33.582016	-10.223005	115.66069	31.726656	37.725784	117.113541	32.654336	13.7513895	116.3871155	-83.916978	7.4177725	109.9678645
-8.279028	-8.155457	113.455544	-25.610828	10.595078	113.034477	33.583561	-10.272243	115.841721	31.779877	37.727402	116.902611	32.681719	13.7275795	116.372166	-83.903375	7.4625765	109.696788
-9.329403	-8.927474	113.372734	-25.583607	10.574612	112.876282	33.577698	-10.334787	116.007401	31.819513	37.69862	116.668045	32.6986055	13.6819165	116.337723	-83.8658195	7.4673075	109.414841
-10.543962	-9.611176	113.302872	-25.535366	10.549469	112.739227	33.588211	-10.38741	116.133926	31.860018	37.648087	116.387161	32.7241145	13.6303385	116.2605435	-83.7948465	7.4685995	109.2179105
-11.799921	-10.218841	113.25531	-25.504923	10.505274	112.650894	33.611328	-10.472476	116.226387	31.906971	37.55542	116.077148	32.7591495	13.541472	116.1517675	-83.7689955	7.469076	109.1500205
-13.126199	-10.731443	113.263443	-25.426731	10.39853	112.615097	33.630604	-10.56151	116.281418	31.9624	37.441486	115.775703	32.796502	13.439988	116.0285605	-83.649964	7.357072	109.2016335
-15.176508	-11.434377	113.327148	-25.304403	10.254948	112.691605	33.6992	-10.735773	116.346085	32.071049	37.246666	115.392891	32.8851245	13.2554465	115.869488	-83.4939305	7.2544495	109.513722
-16.56591	-11.783614	113.387856	-25.189018	10.156178	112.804672	33.750118	-10.845535	116.397812	32.147419	37.098309	115.18998	32.9487685	13.126387	115.793896	-83.3268045	7.185969	109.815448
-18.031685	-12.015227	113.513542	-25.095665	10.063139	112.970528	33.82925	-10.986935	116.411934	32.219437	36.971741	115.090164	33.0243435	12.992403	115.751049	-83.2156735	7.133875	110.190007
-19.507277	-12.197394	113.656403	-25.020134	9.979772	113.176666	33.866749	-11.061738	116.457596	32.294861	36.876038	115.016602	33.080805	12.90715	115.737099	-83.121073	7.052394	110.616233
-20.990847	-12.280638	113.830063	-24.925943	9.898447	113.467468	33.905884	-11.113585	116.406944	32.36478	36.817638	115.011444	33.135332	12.8520265	115.709194	-82.987218	6.9448675	111.225742
-22.472666	-12.295667	113.964226	-24.848579	9.810315	113.856735	33.947243	-11.13938	116.281067	32.422237	36.791847	115.08342	33.18474	12.8262335	115.6822435	-82.881898	6.7943965	112.0312265
-23.918135	-12.208583	114.086464	-24.788847	9.766034	114.253426	33.985828	-11.143607	116.12085	32.469589	36.782658	115.286423	33.2277085	12.8195255	115.7036365	-82.8054025	6.7125425	112.8032155
-26.151678	-11.959732	114.160789	-24.764488	9.651595	114.788162	34.029842	-11.158699	115.890251	32.516872	36.757324	115.778412	33.273357	12.7993125	115.8343315	-82.802333	6.5038775	113.7419925
-27.641928	-11.730227	114.110115	-24.750801	9.61637	115.019844	33.976387	-11.165035	115.771011	32.557072	36.718342	116.160843	33.2667295	12.7766535	115.965927	-82.7683315	6.4560865	114.073761
-29.11644	-11.472184	114.03788	-24.77676	9.609975	115.185081	33.91433	-11.229574	115.617813	32.588467	36.66301	116.529099	33.2513985	12.716718	116.073456	-82.8049185	6.503232	114.296706
-30.601002	-11.112226	113.963768	-24.849962	9.615903	115.322861	33.809216	-11.295746	115.488037	32.631046	36.567455	116.828384	33.220131	12.6358545	116.1582105	-82.920055	6.5959515	114.4875115
-32.067471	-10.777092	113.980804	-24.888735	9.660118	115.455391	33.690071	-11.361027	115.370476	32.670162	36.479641	116.967377	33.1801165	12.559307	116.1689265	-82.9575865	6.760929	114.7418555
-33.515495	-10.395965	114.150558	-25.005127	9.730935	115.704323	33.586803	-11.441612	115.283134	32.695282	36.423714	116.961494	33.1410425	12.491051	116.122314	-83.1512965	6.970819	115.286332
-34.903301	-9.976452	114.464653	-24.961418	9.748495	115.838852	33.487858	-11.473557	115.21299	32.666573	36.353989	116.878799	33.0772155	12.440216	116.0458945	-83.0000515	7.056774	115.6318095
-36.960773	-9.374996	115.066681	-25.015821	9.803089	116.315125	33.387981	-11.542611	115.138771	32.557793	36.270584	116.589668	32.972887	12.3639865	115.8642195	-83.004529	7.2421915	116.7660305
-38.292717	-8.987986	115.573921	-25.027994	9.803486	116.590134	33.342216	-11.588734	115.116592	32.447803	36.199238	116.339706	32.8950095	12.305252	115.728149	-82.9509975	7.30172	117.452119
-39.602379	-8.545465	116.091896	-25.065523	9.690819	116.867867	33.29652	-11.645617	115.126335	32.288921	36.137146	116.131844	32.7927205	12.2457645	115.6290895	-82.9237665	7.1358735	118.1066445
-40.773102	-8.126318	116.539848	-25.034046	9.557688	117.017792	33.241302	-11.700338	115.15062	32.126377	36.072601	115.912582	32.6838395	12.1861315	115.531601	-82.7519315	6.9292445	118.503983
-41.955257	-7.691432	116.956627	-25.099472	9.429708	117.220947	33.19051	-11.79469	115.167526	31.962267	36.028748	115.646889	32.5763885	12.117029	115.4072075	-82.7753325	6.742387	119.0346865
-43.086369	-7.188646	117.328766	-25.200644	9.378292	117.411301	33.087822	-11.860538	115.250061	31.775221	35.953842	115.448593	32.4315215	12.046652	115.349327	-82.8328095	6.709932	119.473275
-44.154995	-6.682792	117.583832	-25.326845	9.276933	117.488953	33.042255	-11.984804	115.257416	31.587128	35.848724	115.258575	32.3146915	11.93196	115.2579955	-82.9683815	6.621906	119.7199105
-45.602989	-5.871161	117.780029	-25.471273	9.069647	117.501305	32.942711	-12.127037	115.3713	31.342066	35.722847	114.894257	32.1423885	11.797905	115.1327785	-83.0849345	6.341389	119.8698315
-46.493317	-5.285171	117.822769	-25.512794	8.891011	117.406586	32.819515	-12.216249	115.461861	31.176802	35.636848	114.764336	31.9981585	11.7102995	115.1130985	-83.0237465	6.0717225	119.7000735
-47.365822	-4.609127	117.804947	-25.633892	8.767304	117.286095	32.740849	-12.32795	115.5485	31.053928	35.538292	114.572609	31.8973885	11.605171	115.0605545	-83.1651725	5.929437	119.5116355
-48.102806	-3.942774	117.773247	-25.736824	8.643533	117.214516	32.647266	-12.420496	115.630081	30.93952	35.440533	114.412376	31.793393	11.5100185	115.0212285	-83.267041	5.7770475	119.4078035
-48.726345	-3.186089	117.805222	-25.798634	8.547642	117.206017	32.549709	-12.499164	115.637375	30.840015	35.347137	114.336548	31.694862	11.4239865	114.9869615	-83.29213	5.6712975	119.4250725
-49.311771	-2.380625	117.85675	-25.91362	8.507964	117.282593	32.480175	-12.561987	115.656174	30.777117	35.283325	114.230331	31.628646	11.360669	114.9432525	-83.455886	5.655259	119.6219335
-49.80724	-1.504135	117.940376	-25.985613	8.479532	117.324768	32.43063	-12.613795	115.663399	30.745306	35.259865	114.169373	31.587968	11.323035	114.916386	-83.559194	5.636029	119.73315
-50.344841	-0.125656	117.939117	-25.937569	8.427496	117.300797	32.355808	-12.600012	115.721527	30.704617	35.252052	114.184059	31.5302125	11.32602	114.952793	-83.4053505	5.528972	119.648801
-50.623936	0.838684	117.839668	-26.02346	8.473817	117.324364	32.377052	-12.595153	115.761986	30.685261	35.271507	114.174271	31.5311565	11.338177	114.9681285	-83.5780765	5.609457	119.6805995
-50.834839	1.867632	117.622551	-26.026794	8.478741	117.202057	32.36409	-12.558113	115.876724	30.648655	35.319046	114.190781	31.5063725	11.3804665	115.0337525	-83.5599605	5.5770155	119.3703615
-50.934357	2.93353	117.238319	-26.033438	8.49537	116.897667	32.366169	-12.538592	115.971436	30.63726	35.338314	114.16967	31.5017145	11.399861	115.070553	-83.5685905	5.590879	118.724781
-50.992001	4.027778	116.762138	-26.071115	8.530518	116.585526	32.349625	-12.526342	116.074463	30.648809	35.339561	114.026817	31.499217	11.4066095	115.05064	-83.641447	5.6544265	118.120412
-50.96909	5.136807	116.239296	-26.122898	8.601029	116.220558	32.339951	-12.566435	116.104446	30.65587	35.329544	113.854027	31.4979105	11.3815545	114.9792365	-83.7437065	5.8205035	117.4618795
-50.898258	6.320809	115.783928	-26.112461	8.636636	115.902138	32.289818	-12.564384	116.103508	30.66399	35.267593	113.611069	31.476904	11.3516045	114.8572885	-83.701826	5.9216675	116.9469875
-50.61388	8.170913	115.289879	-26.038599	8.599438	115.510368	32.301849	-12.624036	115.965736	30.695974	35.181038	113.209412	31.4989115	11.278501	114.587574	-83.5761095	5.920375	116.433162
-50.316017	9.411898	115.030518	-25.985941	8.5576	115.349007	32.291775	-12.615993	115.891792	30.73678	35.132313	112.998856	31.5142775	11.25816	114.445324	-83.4861595	5.85704	116.25269
-49.993664	10.716954	114.837608	-25.872696	8.52628	115.220436	32.347404	-12.625747	115.760361	30.759722	35.107201	112.833176	31.553563	11.240727	114.2967685	-83.298955	5.811833	116.1441035
-49.560577	12.085245	114.614342	-25.797806	8.496494	115.102852	32.384853	-12.607321	115.702461	30.80196	35.115089	112.724098	31.5934065	11.253884	114.2132795	-83.1890185	5.739104	115.9924245
-49.108181	13.432048	114.343277	-25.721111	8.451921	114.954269	32.461399	-12.577947	115.624344	30.831551	35.153988	112.669083	31.646475	11.2880205	114.1467135	-83.088697	5.6158215	115.7618245
-48.5728	14.873585	113.977745	-25.681267	8.419505	114.753029	32.516472	-12.519543	115.513718	30.872002	35.228928	112.698349	31.694237	11.3546925	114.1060335	-83.056771	5.4843175	115.4000245
-48.021099	16.317272	113.465706	-25.631815	8.382529	114.434685	32.588352	-12.44241	115.385773	30.90637	35.344841	112.784195	31.747361	11.4512155	114.084984	-83.010991	5.3138425	114.784386
-47.111397	18.563	112.235001	-25.647163	8.384638	113.58374	32.697384	-12.349264	115.104553	30.930122	35.544827	112.914703	31.813753	11.5977815	114.009628	-83.108079	5.1714945	113.157852
-46.434887	20.084267	111.468063	-25.675306	8.380784	112.895111	32.662621	-12.242347	114.785049	30.899912	35.661888	112.915207	31.7812665	11.7097705	113.850128	-83.1318785	5.0517975	111.940094
-45.728905	21.61867	110.940781	-25.677711	8.387679	112.275146	32.601185	-12.133627	114.142143	30.814575	35.815262	112.90493	31.70788	11.8408175	113.5235365	-83.063302	4.9345405	111.0267555
-45.008587	23.179779	110.66272	-25.654442	8.43787	111.759743	32.532829	-11.958672	113.378586	30.743786	35.984245	112.851784	31.6383075	12.0127865	113.115185	-82.9471915	4.8629535	110.404301
-44.238735	24.727087	110.517776	-25.593201	8.491799	111.304131	32.470684	-11.748101	112.544357	30.66865	36.203403	112.829124	31.569667	12.227651	112.6867405	-82.756069	4.755947	109.9215215
-43.449829	26.274088	110.415756	-25.563759	8.611673	110.847603	32.37088	-11.492418	111.784782	30.628916	36.418812	112.874008	31.499898	12.463197	112.329395	-82.627416	4.760149	109.365811
-42.599579	27.77693	110.382988	-25.531271	8.756748	110.450378	32.322578	-11.249728	111.047195	30.607403	36.593636	112.922493	31.4649905	12.671954	111.984844	-82.5275325	4.841542	108.915912
-41.258648	29.910828	110.631645	-25.486887	9.054683	110.069588	32.287743	-10.897993	110.090446	30.582878	36.871746	113.145103	31.4353105	12.9868765	111.6177745	-82.4090845	5.1224895	108.5214015
-40.336674	31.327429	110.910713	-25.466183	9.307911	110.043442	32.272507	-10.655517	109.634987	30.627419	37.081516	113.310661	31.449963	13.2129995	111.472824	-82.382329	5.4028225	108.61406
-39.404049	32.636173	111.260605	-25.390478	9.57695	109.985031	32.293919	-10.469641	109.323334	30.742205	37.269176	113.502762	31.518062	13.3997675	111.413048	-82.299018	5.7541325	108.557014
-38.358826	33.830437	111.509132	-25.315514	9.839126	109.972763	32.31076	-10.300876	109.093811	30.847794	37.447468	113.692162	31.579277	13.573296	111.3929865	-82.210305	6.104956	108.5525395
-37.370327	34.97961	111.711372	-25.325043	10.100177	109.885582	32.295074	-10.174025	108.91935	30.933699	37.574364	113.814651	31.6143865	13.7001695	111.3670005	-82.2644725	6.5001845	108.4041635
-36.328976	35.989182	111.848686	-25.285641	10.318502	109.84919	32.277817	-10.048332	108.757416	30.987581	37.669735	113.859627	31.632699	13.8107015	111.3085215	-82.203981	6.8263025	108.3898585
-35.273487	36.911335	111.922096	-25.310219	10.539591	109.791908	32.227798	-9.934477	108.614159	30.998495	37.782364	113.847458	31.6131465	13.9239435	111.2308085	-82.2335845	7.1552385	108.3530075
-33.64072	38.093903	111.98465	-25.301971	10.822805	109.789169	32.195683	-9.784877	108.499779	30.990633	37.902557	113.732826	31.593158	14.05884	111.1163025	-82.1971	7.58677	108.4620355
-32.53537	38.752312	111.928131	-25.327856	10.97935	109.847878	32.189415	-9.749412	108.513321	30.978689	37.960503	113.619576	31.584052	14.1055455	111.0664485	-82.239764	7.8531545	108.6293075
-31.383457	39.304253	111.792984	-25.319666	11.036301	109.84594	32.189335	-9.744885	108.61161	30.971539	37.997242	113.464012	31.580437	14.1261785	111.037811	-82.219769	7.9464235	108.654069
-30.256065	39.751423	111.643158	-25.387106	11.21903	110.064903	32.169655	-9.777741	108.760323	30.946842	38.005085	113.270271	31.5582485	14.113672	111.015297	-82.3324605	8.324388	109.114509
-29.123917	40.120274	111.484932	-25.365852	11.214196	110.003029	32.1642	-9.824991	108.919525	30.912518	38.009003	113.056564	31.538359	14.092006	110.9880445	-82.270063	8.336386	109.0180135
-27.94253	40.374584	111.306953	-25.38192	11.218355	110.011497	32.170353	-9.882565	109.048172	30.876425	37.990459	112.86982	31.523389	14.053947	110.958996	-82.287229	8.382763	109.063998
-26.763859	40.54884	111.166069	-25.422625	11.16451	109.977219	32.186378	-9.924444	109.122398	30.837654	37.972565	112.733932	31.512016	14.0240605	110.928165	-82.357266	8.3049595	109.026273
-25.022718	40.654587	111.003067	-25.515854	11.124701	109.882713	32.218918	-9.936607	109.067009	30.735874	37.989857	112.602249	31.477396	14.026625	110.834629	-82.509104	8.222777	108.930797
-23.98423	40.711578	110.894409	-25.473925	11.111827	109.718513	32.216713	-9.89881	108.96093	30.683174	38.0033	112.493111	31.4499435	14.052245	110.7270205	-82.3977935	8.171409	108.7100055
-22.562796	40.5471	110.529755	-25.424471	11.141094	109.511993	32.230961	-9.848821	108.891968	30.682835	38.053074	112.272179	31.456898	14.1021265	110.5820735	-82.30584	8.1800615	108.4419125
-21.368486	40.380745	110.172485	-25.318193	11.245532	109.425674	32.291161	-9.800332	108.870842	30.700836	38.126705	112.045776	31.4959985	14.1631865	110.458309	-82.1323845	8.3278775	108.393039
-20.08629	40.145412	109.803665	-25.218719	11.367767	109.387901	32.363945	-9.773851	108.921173	30.767593	38.18248	111.831818	31.565769	14.2043145	110.3764955	-82.003207	8.5312195	108.3993065
-18.935452	39.806221	109.597435	-25.130426	11.429303	109.375168	32.462307	-9.786148	109.036423	30.885605	38.176258	111.673882	31.673956	14.195055	110.3551525	-81.934808	8.663551	108.3951835
-17.715267	39.394726	109.432877	-25.028002	11.441614	109.392082	32.58112	-9.821267	109.183289	31.044161	38.155449	111.542236	31.8126405	14.167091	110.3627625	-81.8686445	8.716137	108.4214015
-15.947805	38.532524	109.373985	-24.86867	11.422462	109.383484	32.738049	-9.907781	109.48616	31.273865	38.079075	111.646225	32.005957	14.085647	110.5661925	-81.743297	8.759277	108.2007755
-14.814335	37.882374	109.39872	-24.823006	11.380807	109.386238	32.844921	-9.952698	109.691467	31.422094	38.010685	111.84523	32.1335075	14.0289935	110.7683485	-81.7795195	8.7326205	108.0041275
-13.69232	37.194054	109.432518	-24.700296	11.345721	109.376129	32.955849	-9.965632	109.893593	31.568474	37.974697	112.030472	32.2621615	14.0045325	110.9620325	-81.6627535	8.6869095	107.7902255
-12.657301	36.372746	109.511223	-24.604733	11.302021	109.39093	33.099682	-9.936613	110.073891	31.701942	37.964039	112.270523	32.400812	14.013713	111.172207	-81.610278	8.590329	107.609653
-11.621492	35.552151	109.599159	-24.516197	11.311822	109.417725	33.25959	-9.923876	110.247215	31.857077	37.994671	112.488953	32.5583335	14.0353975	111.368084	-81.5907275	8.5882465	107.467366
-10.638397	34.689228	109.694817	-24.387091	11.330422	109.518394	33.41267	-9.910545	110.44043	32.010315	37.997414	112.673187	32.7114925	14.0434345	111.5568085	-81.4856745	8.6174095	107.4799795
-9.682295	33.766647	109.76757	-24.256004	11.345989	109.612427	33.55167	-9.888945	110.640625	32.176468	38.017471	112.7435	32.864069	14.064263	111.6920625	-81.376077	8.627715	107.5327915
-8.35189	32.336201	109.87326	-24.101986	11.392329	109.764099	33.717106	-9.895041	110.941734	32.384674	38.029312	112.909889	33.05089	14.0671355	111.9258115	-81.254862	8.7175225	107.6023865
-7.517245	31.343735	109.961853	-24.050297	11.414046	109.865715	33.812122	-9.913044	111.133018	32.483013	38.028057	113.019958	33.1475675	14.0575065	112.076488	-81.2481615	8.7705855	107.654942
-6.706652	30.336765	110.055092	-24.00054	11.39516	109.9534	33.855	-9.92117	111.313538	32.558224	38.028324	113.10537	33.206612	14.053577	112.209454	-81.207692	8.736743	107.697346
-5.993257	29.29694	110.184845	-23.987741	11.37266	110.063362	33.903847	-9.941802	111.378113	32.592659	38.020451	113.193344	33.248253	14.0393245	112.2857285	-81.223735	8.7059955	107.8409955
-5.307563	28.221151	110.348961	-23.970663	11.327421	110.163094	33.906059	-9.929594	111.432182	32.595001	38.030685	113.278984	33.25053	14.0505455	112.355583	-81.191856	8.6042965	107.970605
-4.649054	27.144156	110.463318	-23.990271	11.288774	110.278908	33.912983	-9.897756	111.440254	32.58144	38.074615	113.365402	33.2472115	14.0884295	112.402828	-81.2277535	8.4891185	108.154988
-4.050485	26.039358	110.578766	-24.008987	11.291325	110.410522	33.930908	-9.839277	111.431137	32.531063	38.135235	113.471535	33.2309855	14.147979	112.451336	-81.2489595	8.434671	108.369708
-3.163251	24.389132	110.757065	-24.057589	11.355535	110.659424	33.90406	-9.696935	111.496994	32.430016	38.259335	113.6726	33.167038	14.2812	112.584797	-81.282216	8.42987	108.734051
-2.604178	23.258478	110.856522	-24.101738	11.428799	110.878288	33.891102	-9.626575	111.569962	32.404774	38.336353	113.712929	33.147938	14.354889	112.6414455	-81.351414	8.502709	109.1151305
-2.099676	22.072754	111.002609	-24.129047	11.518539	111.103889	33.868237	-9.561525	111.668907	32.379257	38.386375	113.78051	33.123747	14.412425	112.7247085	-81.381841	8.624653	109.4830695
-1.599272	20.913597	111.177742	-24.175394	11.601242	111.398087	33.843864	-9.527402	111.850525	32.372993	38.422562	113.848282	33.1084285	14.44758	112.8494035	-81.4592165	8.754904	109.9467705
-1.116879	19.715939	111.364899	-24.203712	11.646348	111.61058	33.841576	-9.508391	112.049271	32.391647	38.451706	113.932671	33.1166115	14.4716575	112.990971	-81.5240355	8.8210385	110.230189
-0.676956	18.491377	111.514923	-24.266205	11.709996	111.767403	33.817734	-9.473932	112.352348	32.411686	38.474014	114.052391	33.11471	14.500041	113.2023695	-81.64712	8.919951	110.3324365
-0.247552	17.266489	111.654709	-24.311962	11.732338	111.850204	33.818333	-9.45727	112.658157	32.438313	38.489307	114.191376	33.128323	14.5160185	113.4247665	-81.752247	8.9486575	110.2756415
0.362591	15.4247	111.768471	-24.315323	11.75157	111.847916	33.853355	-9.443715	113.089302	32.523109	38.462833	114.338768	33.188232	14.509559	113.714035	-81.818878	8.993581	109.981797
0.702344	14.149782	111.817108	-24.306721	11.784795	111.850166	33.898746	-9.421406	113.396713	32.603096	38.42905	114.388992	33.250921	14.503822	113.8928525	-81.864363	9.065768	109.8074795
1.086552	12.903418	111.833405	-24.166824	11.808407	111.699318	33.935215	-9.392758	113.724792	32.700176	38.395718	114.397255	33.3176955	14.50148	114.0610235	-81.6513435	9.115334	109.3376125
1.387359	11.661232	111.838844	-24.052616	11.801122	111.629951	34.023933	-9.41884	113.99894	32.848316	38.355579	114.343277	33.4361245	14.4683695	114.1711085	-81.5413565	9.1338745	109.0887935
1.690259	10.449394	111.885902	-23.89682	11.79483	111.621025	34.071232	-9.383387	114.354828	33.036266	38.301697	114.305328	33.553749	14.459155	114.330078	-81.347389	9.130505	108.911972
1.922186	9.290983	112.032959	-23.681753	11.779933	111.692177	34.241398	-9.394306	114.587173	33.264721	38.259708	114.280334	33.7530595	14.432701	114.4337535	-81.1165655	9.127165	108.9506005
2.136717	8.140782	112.228813	-23.518787	11.724292	111.809456	34.397354	-9.383718	114.908218	33.493534	38.221092	114.279922	33.945444	14.418687	114.59407	-80.983018	9.029897	109.024842
2.369267	6.506859	112.50248	-23.217173	11.698255	112.053238	34.736996	-9.34273	115.231384	33.770077	38.274799	114.301979	34.2535365	14.4660345	114.7666815	-80.6878825	8.9304755	109.3397945
2.440393	5.494394	112.623772	-23.028791	11.700969	112.170517	34.961285	-9.276007	115.321121	33.899555	38.344288	114.291718	34.43042	14.5341405	114.8064195	-80.488002	8.8677975	109.5346145
2.477335	4.521586	112.66745	-22.895916	11.752992	112.198792	35.157959	-9.13453	115.371452	33.955597	38.477753	114.195633	34.556778	14.6716115	114.7835425	-80.34861	8.8343725	109.6140415
2.451385	3.60208	112.640526	-22.797575	11.848944	112.161575	35.33152	-8.951003	115.324112	33.958794	38.64555	114.051903	34.645157	14.8472735	114.6880075	-80.240307	8.8506145	109.6351425
2.417875	2.746383	112.542816	-22.704699	11.974493	112.025322	35.45789	-8.720747	115.284096	33.929504	38.824245	113.892273	34.693697	15.051749	114.5881845	-80.103095	8.897237	109.4624595
2.303711	1.896789	112.45575	-22.635763	12.10063	111.900864	35.593777	-8.543105	115.234734	33.916729	38.955376	113.6912	34.755253	15.2061355	114.462967	-80.026779	8.9951245	109.338761
2.149741	1.10465	112.44323	-22.543831	12.232483	111.781715	35.708042	-8.423873	115.235725	33.961369	39.055328	113.529671	34.8347055	15.3157275	114.382698	-79.9223675	9.1492385	109.180732
1.895818	-0.027165	112.462387	-22.390673	12.320064	111.802673	35.893261	-8.401075	115.173042	34.082195	39.101681	113.485573	34.987728	15.350303	114.3293075	-79.769074	9.289825	109.2760385
1.68858	-0.750116	112.504372	-22.297276	12.304985	111.925674	35.95256	-8.391744	115.21019	34.212399	39.123463	113.667511	35.0824795	15.3658595	114.4388505	-79.6770315	9.2441105	109.4124975
1.453767	-1.407139	112.559151	-22.198633	12.297625	112.098869	36.074905	-8.41126	115.198242	34.386761	39.172874	113.968063	35.230833	15.380807	114.5831525	-79.628099	9.214443	109.6145855
1.143887	-2.001322	112.623489	-22.107433	12.303288	112.282539	36.145725	-8.379297	115.250656	34.541531	39.23312	114.419708	35.343628	15.4269115	114.835182	-79.558494	9.1796645	109.729896
0.814464	-2.569023	112.660011	-22.010147	12.321777	112.459633	36.257141	-8.36456	115.235863	34.701775	39.318741	114.949394	35.479458	15.4770905	115.0926285	-79.499752	9.1664635	109.8266375
0.453526	-3.093871	112.701904	-21.93046	12.385549	112.621918	36.337498	-8.279866	115.309456	34.832195	39.408432	115.488899	35.5848465	15.564283	115.3991775	-79.4457665	9.206815	109.8446585
0.053558	-3.607159	112.775459	-21.883005	12.486195	112.807129	36.398956	-8.114275	115.429947	34.966763	39.511375	116.019531	35.6828595	15.69855	115.724739	-79.4488695	9.27384	109.889519
-0.589381	-4.346455	112.863831	-21.769339	12.621265	113.022888	36.632759	-8.104877	115.590431	35.172798	39.617012	116.658722	35.9027785	15.7560675	116.1245765	-79.4414565	9.4864625	109.9211995
-1.091049	-4.813622	112.956383	-21.670053	12.708558	113.108147	36.748508	-8.055418	115.798119	35.295273	39.652885	116.954567	36.0218905	15.7987335	116.376343	-79.3619965	9.6183825	109.839951
-1.643268	-5.288671	113.017464	-21.559505	12.780118	113.231049	36.861031	-8.0642	115.935852	35.44495	39.632481	117.15593	36.1529905	15.7841405	116.545891	-79.2720005	9.7760955	109.916207
-2.227388	-5.758393	113.057518	-21.503323	12.787436	113.33654	36.967014	-8.105619	116.01329	35.569252	39.589935	117.349388	36.268133	15.742158	116.681339	-79.274779	9.832714	109.991741
-2.852596	-6.236551	113.076225	-21.395761	12.733137	113.425255	37.07539	-8.174076	116.067062	35.680256	39.516659	117.526688	36.377823	15.6712915	116.796875	-79.169345	9.7949825	110.053635
-3.472383	-6.748014	113.035675	-21.298065	12.657215	113.462769	37.171146	-8.237582	116.127762	35.766602	39.449776	117.647102	36.468874	15.606097	116.887432	-79.065004	9.708333	110.038106
-4.181485	-7.241788	112.981438	-21.250957	12.573393	113.484726	37.262325	-8.299665	116.169464	35.814148	39.370174	117.758026	36.5382365	15.5352545	116.963745	-79.0401505	9.6115315	110.005707
-5.299663	-7.989906	112.958397	-21.200865	12.38388	113.441635	37.373417	-8.427703	116.243469	35.86665	39.266247	117.764496	36.6200335	15.419272	117.0039825	-79.0217635	9.348488	109.8792875
-6.107224	-8.446989	112.971649	-21.160477	12.219862	113.423454	37.427868	-8.517358	116.318825	35.874157	39.19709	117.687881	36.6510125	15.339866	117.003353	-78.9719665	9.099858	109.843555
-6.955592	-8.877279	112.951912	-21.116056	12.073814	113.397392	37.470032	-8.612866	116.353973	35.886662	39.091614	117.628838	36.678347	15.239374	116.9914055	-78.910459	8.908254	109.8033785
-7.8519	-9.313362	112.948929	-21.099085	11.894095	113.381638	37.535793	-8.742173	116.415009	35.89447	38.966904	117.528931	36.7151315	15.1123655	116.97197	-78.9133015	8.6758245	109.791306
-8.709904	-9.759441	112.866333	-21.098385	11.715982	113.36541	37.569336	-8.863305	116.439423	35.876526	38.857193	117.493355	36.722931	14.996944	116.966389	-78.919701	8.43502	109.764431
-9.661445	-10.20106	112.789444	-21.108494	11.576293	113.363503	37.58313	-8.96837	116.44323	35.860397	38.723537	117.494156	36.7217635	14.8775835	116.968693	-78.9387515	8.2750025	109.758313
-10.687736	-10.52727	112.715706	-21.105101	11.426754	113.354782	37.588013	-9.057013	116.437103	35.844238	38.631004	117.518875	36.7161255	14.7869955	116.977989	-78.9263275	8.0665125	109.731575
-12.154173	-11.049314	112.492958	-21.096237	11.282918	113.398933	37.575436	-9.151734	116.37442	35.830669	38.521011	117.603752	36.7030525	14.6846385	116.989086	-78.8955265	7.8811975	109.80878
-13.258336	-11.421818	112.473206	-21.110472	11.239983	113.530823	37.548084	-9.165285	116.332748	35.827873	38.493694	117.606163	36.6879785	14.6642045	116.9694555	-78.9089225	7.8157615	110.0921905
-14.344698	-11.734015	112.576881	-21.098793	11.230453	113.806496	37.539631	-9.147345	116.248474	35.829315	38.444183	117.586174	36.684473	14.648419	116.917324	-78.882059	7.812487	110.695668
-15.460721	-12.083631	112.767448	-21.065201	11.219057	114.173973	37.534161	-9.126481	116.185379	35.848587	38.405159	117.540932	36.691374	14.639339	116.8631555	-78.821776	7.798775	111.4847905
-16.593704	-12.412387	113.143242	-20.999508	11.208178	114.677238	37.548866	-9.104774	116.145477	35.849804	38.376633	117.495049	36.699335	14.6359295	116.820263	-78.698351	7.7804265	112.534213
-17.771944	-12.757869	113.63002	-20.98308	11.190216	115.235672	37.54924	-9.121999	116.184868	35.849728	38.343231	117.394241	36.699484	14.610616	116.7895545	-78.665644	7.769816	113.6817895
-18.929655	-13.037298	114.16185	-21.016186	11.148682	115.684799	37.552818	-9.195364	116.26178	35.83522	38.305408	117.237366	36.694019	14.555022	116.749573	-78.726391	7.742342	114.620025
-20.689148	-13.500136	114.749397	-20.992899	11.0328	115.984978	37.479736	-9.361801	116.442444	35.751659	38.167606	116.915367	36.6156975	14.4029025	116.6789055	-78.6014955	7.6626975	115.2910505
-21.85737	-13.798464	115.054466	-21.047651	10.939934	116.020874	37.432266	-9.511111	116.577637	35.670025	38.002949	116.601631	36.5511455	14.245919	116.589634	-78.6464475	7.633949	115.452114
-23.023365	-14.051808	115.262688	-21.152155	10.815101	115.910049	37.338394	-9.677918	116.726051	35.552605	37.825264	116.265121	36.4454995	14.073673	116.495586	-78.7498095	7.556529	115.324512
-24.219418	-14.260825	115.397202	-21.258881	10.628381	115.77076	37.253132	-9.87613	116.869667	35.403763	37.638157	115.85376	36.3284475	13.8810135	116.3617135	-78.8462095	7.3757485	115.1798065
-25.353796	-14.462376	115.489403	-21.327303	10.393133	115.590195	37.157585	-10.058668	116.934166	35.253796	37.416382	115.410355	36.2056905	13.678857	116.1722605	-78.8602965	7.107409	115.0081295
-26.473587	-14.597156	115.562843	-21.43	10.116146	115.499367	37.067455	-10.23979	116.913078	35.085526	37.225857	115.091232	36.0764905	13.4930335	116.002155	-78.9364905	6.7392585	114.996579
-27.525183	-14.702599	115.65136	-21.469967	9.852707	115.462753	37.023205	-10.417153	116.897499	34.944798	37.030037	114.760246	35.9840015	13.306442	115.8288725	-78.9239355	6.398972	115.0966335
-29.124376	-14.68786	115.758224	-21.544142	9.475062	115.469215	36.988956	-10.63704	116.855659	34.772373	36.796741	114.541862	35.8806645	13.0798505	115.6987605	-78.9689485	5.8702735	115.2396695
-30.105751	-14.556657	115.756287	-21.583704	9.259744	115.482887	36.962585	-10.747465	116.831032	34.68692	36.69241	114.488914	35.8247525	12.9724725	115.659973	-78.9921605	5.5470155	115.305801
-31.079391	-14.41398	115.706429	-21.59481	9.095548	115.483948	36.923893	-10.832892	116.822922	34.658836	36.605408	114.440666	35.7913645	12.886258	115.631794	-78.9809845	5.304838	115.336102
-31.992691	-14.125193	115.666199	-21.607988	8.991753	115.462448	36.903999	-10.888279	116.770981	34.609032	36.547028	114.474297	35.7565155	12.8293745	115.622639	-78.9724915	5.1541315	115.302257
-32.875114	-13.813242	115.62278	-21.571129	8.857877	115.494789	36.913795	-10.926515	116.710411	34.583061	36.500942	114.515244	35.748428	12.7872135	115.6128275	-78.890686	4.9285405	115.3767505
-33.713837	-13.3868	115.596481	-21.559303	8.782566	115.510216	36.934593	-10.946555	116.705215	34.579338	36.492046	114.601959	35.7569655	12.7727455	115.653587	-78.8755715	4.7923865	115.366845
-34.5182	-12.939082	115.565872	-21.525129	8.694631	115.575722	36.976025	-10.972286	116.694054	34.583622	36.469368	114.780701	35.7798235	12.748541	115.7373775	-78.8300815	4.640721	115.4140665
-35.590343	-12.106662	115.620529	-21.51321	8.631151	115.764091	37.027161	-11.008054	116.687775	34.594326	36.415558	115.024033	35.8107435	12.703752	115.855904	-78.8371635	4.55855	115.672278
-36.335342	-11.458593	115.661278	-21.451633	8.57518	115.80423	37.031658	-11.019251	116.686798	34.611164	36.34399	115.186562	35.821411	12.6623695	115.93668	-78.724677	4.4879905	115.67178
-36.937149	-10.783715	115.742477	-21.441719	8.536892	115.942291	37.043865	-11.040875	116.690208	34.643532	36.285408	115.311813	35.8436985	12.6222665	116.0010105	-78.7271365	4.4515175	115.8835715
-37.506969	-10.068357	115.769485	-21.499182	8.530435	116.084137	37.051155	-11.060765	116.695168	34.671314	36.242737	115.436005	35.8612345	12.590986	116.0655865	-78.8595985	4.469884	116.1026875
-38.028584	-9.288785	115.729774	-21.418337	8.459512	116.07798	37.060757	-11.075657	116.672882	34.658859	36.162079	115.638519	35.859808	12.543211	116.1557005	-78.696482	4.375813	116.0002595
-38.496525	-8.480217	115.590218	-21.474663	8.45658	116.105209	37.084957	-11.098492	116.643158	34.61216	36.070744	115.802452	35.8485585	12.486126	116.222805	-78.7978845	4.427034	115.987613
-38.924007	-7.647993	115.26976	-21.46838	8.378763	115.919746	37.093742	-11.08576	116.60247	34.544212	36.005238	115.957939	35.818977	12.459739	116.2802045	-78.755737	4.297787	115.5592875
-39.486732	-6.379017	114.45768	-21.578299	8.381536	115.519295	37.074669	-11.010982	116.496834	34.433834	36.003307	116.176865	35.7542515	12.4961625	116.3368495	-78.9108495	4.2669095	114.7017405
-39.825077	-5.503272	113.746735	-21.595089	8.404434	114.97419	37.064224	-10.933682	116.382584	34.377235	36.06992	116.288147	35.7207295	12.568119	116.3353655	-78.9109075	4.240749	113.6130145
-40.082932	-4.610953	113.08017	-21.653942	8.44084	114.455391	37.003704	-10.839478	116.21904	34.326672	36.195061	116.31459	35.665188	12.6777915	116.266815	-78.973072	4.2038885	112.643967
-40.342342	-3.668127	112.556313	-21.709528	8.536804	114.083572	36.957706	-10.714129	116.00795	34.258221	36.34129	116.257462	35.6079635	12.8135805	116.132706	-79.0270195	4.2600275	112.034438
-40.537407	-2.754629	112.213837	-21.744858	8.661062	113.778984	36.928551	-10.597435	115.818283	34.193134	36.455162	116.138504	35.5608425	12.9288635	115.9783935	-79.0505585	4.3932605	111.5795745
-40.718277	-1.835067	111.957397	-21.709391	8.740606	113.540207	36.934681	-10.515547	115.705826	34.139069	36.536415	116.008461	35.536875	13.010434	115.8571435	-78.955657	4.470778	111.2232705
-40.85429	-0.951118	111.711868	-21.694542	8.821971	113.340378	37.00127	-10.487054	115.616585	34.120064	36.597591	115.944199	35.560667	13.0552685	115.780392	-78.949751	4.5886735	110.900364
-40.993931	0.397966	111.29451	-21.689163	8.868208	112.955032	36.976494	-10.476007	115.689209	34.118351	36.611767	115.897331	35.5474225	13.06788	115.79327	-78.9257485	4.668536	110.116794
-41.034271	1.297988	111.005821	-21.706974	8.833559	112.727997	36.951935	-10.517981	115.770126	34.1213	36.564873	115.879974	35.5366175	13.023446	115.82505	-78.9505655	4.643672	109.630944
-41.098461	2.138022	110.838974	-21.709282	8.769085	112.610069	36.935043	-10.581316	115.798866	34.141014	36.472019	115.869232	35.5380285	12.9453515	115.834049	-78.9565925	4.5928185	109.386089
-41.166119	2.97837	110.731194	-21.67314	8.686347	112.517319	36.957199	-10.63256	115.840889	34.160976	36.391541	115.868164	35.5590875	12.8794905	115.8545265	-78.9053675	4.4932035	109.1801115
-41.16193	3.81841	110.626236	-21.668495	8.609986	112.481178	37.011818	-10.68018	115.899368	34.191662	36.338367	115.899704	35.60174	12.8290935	115.899536	-78.93873	4.3908785	109.06282
-41.184406	4.695885	110.463264	-21.65061	8.535618	112.389084	37.034424	-10.697358	116.001495	34.207474	36.320724	115.935387	35.620949	12.811683	115.968441	-78.922169	4.259553	108.809727
-41.182674	5.567033	110.282349	-21.650036	8.482431	112.278351	37.039661	-10.690262	116.067848	34.214001	36.325436	115.936066	35.626831	12.817587	116.001957	-78.926903	4.147275	108.554745
-41.212845	6.84898	110.056374	-21.5994	8.430486	112.105057	37.09473	-10.678206	116.097298	34.196037	36.321049	115.938889	35.6453835	12.8214215	116.0180935	-78.8441835	4.0395505	108.1920205
-41.196793	7.706056	109.933868	-21.613331	8.395142	112.012718	37.095467	-10.621895	116.156723	34.171822	36.312634	115.933929	35.6336445	12.8453695	116.045326	-78.8603065	3.9449145	107.98011
-41.215126	8.606478	109.827721	-21.570297	8.394189	111.937393	37.122055	-10.575476	116.166214	34.140842	36.338623	115.941795	35.6314485	12.8815735	116.0540045	-78.7720425	3.9068045	107.8207815
-41.236259	9.507188	109.757927	-21.544436	8.391015	111.886177	37.161037	-10.523583	116.171158	34.125919	36.389168	115.919136	35.643478	12.9327925	116.045147	-78.73235	3.8492375	107.727207
-41.233082	10.381795	109.70224	-21.532923	8.409097	111.831924	37.155537	-10.475338	116.150352	34.110516	36.427834	115.863434	35.6330265	12.976248	116.006893	-78.6988725	3.841946	107.656955
-41.283741	11.285509	109.671806	-21.553061	8.439873	111.786224	37.102638	-10.445219	116.119812	34.064247	36.464588	115.755966	35.5834425	13.0096845	115.937889	-78.6895645	3.8700615	107.634559
-41.355152	12.171118	109.706711	-21.567188	8.455986	111.776482	37.022923	-10.41573	116.009048	34.031998	36.466484	115.550163	35.5274605	13.025377	115.7796055	-78.6618365	3.886595	107.7733585
-41.45079	13.544504	109.913109	-21.627829	8.445645	111.843658	36.814224	-10.412593	115.645996	33.934547	36.428936	115.117683	35.3743855	13.0081715	115.3818395	-78.6300435	3.8831185	108.3054765
-41.507645	14.419641	110.191032	-21.712132	8.374893	111.92453	36.631023	-10.409203	115.251366	33.831371	36.458035	114.730286	35.231197	13.024416	114.990826	-78.655461	3.72537	108.858234
-41.612659	15.305114	110.526505	-21.821863	8.333207	112.020157	36.464405	-10.464534	114.73172	33.696064	36.512203	114.317551	35.0802345	13.0238345	114.5246355	-78.7239605	3.6425795	109.5156785
-41.647766	16.192835	110.846138	-21.986784	8.260539	112.135315	36.256668	-10.501342	114.236244	33.50071	36.551235	113.866615	34.878689	13.0249465	114.0514295	-78.852257	3.4961315	110.2192005
-41.718475	17.09576	111.250366	-22.135788	8.191923	112.255013	36.040714	-10.581817	113.698723	33.264267	36.585899	113.484131	34.6524905	13.002041	113.591427	-78.9240665	3.381805	110.918599
-41.700344	17.953829	111.611435	-22.319544	8.094262	112.36203	35.794338	-10.654586	113.184868	32.967369	36.608269	113.127876	34.3808535	12.9768415	113.156372	-79.0199415	3.2116825	111.567688
-41.635921	18.806845	111.953102	-22.502882	7.943043	112.44738	35.552658	-10.691845	112.627724	32.673943	36.583992	112.807777	34.1133005	12.9460735	112.7177505	-79.1190645	2.9400125	112.1770095
-41.507191	20.077789	112.386383	-22.836504	7.791322	112.546539	35.160591	-10.806841	111.830856	32.270016	36.543583	112.502907	33.7153035	12.868371	112.1668815	-79.3883115	2.714273	112.9261965
-41.298626	20.918829	112.58094	-22.943157	7.664263	112.38942	34.854431	-10.78486	111.371101	32.07375	36.530197	112.307152	33.4640905	12.8726685	111.8391265	-79.3504045	2.4558575	112.9397135
-40.995911	21.62529	112.652145	-23.083612	7.551061	112.262772	34.673943	-10.923989	110.801781	31.870001	36.472656	112.247398	33.271972	12.7743335	111.5245895	-79.439196	2.3277885	113.0009545
-40.64864	22.401688	112.637482	-23.23395	7.402235	112.010422	34.48476	-11.014719	110.288712	31.716555	36.418732	112.211945	33.1006575	12.7020065	111.2503285	-79.5685575	2.1024635	112.7705155
-40.242897	23.138145	112.499283	-23.482878	7.563582	111.938622	34.312893	-11.135331	109.846558	31.620052	36.364906	112.118874	32.9664725	12.6147875	110.982716	-79.9322285	2.5123765	112.894528
-39.745522	23.844564	112.2668	-23.430248	7.356343	111.49987	34.153286	-11.292792	109.514854	31.591902	36.264427	111.974625	32.872594	12.4858175	110.7447395	-79.73309	2.2268685	112.2550005
-39.158321	24.529655	111.910416	-23.479187	7.367423	111.188423	34.004066	-11.472177	109.255562	31.596624	36.135113	111.741348	32.800345	12.331468	110.498455	-79.758719	2.403378	111.878391
-38.168221	25.356016	111.466515	-23.671347	7.575363	110.997559	33.803726	-11.82528	108.93383	31.611019	35.847622	111.312798	32.7073725	12.011171	110.123314	-80.0500665	3.139555	111.871804
-37.414852	25.82976	111.219833	-23.668081	7.525051	110.827972	33.681984	-12.081173	108.783066	31.649786	35.605587	111.088821	32.665885	11.762207	109.9359435	-80.002047	3.287895	111.7200005
-36.598808	26.234707	110.950325	-23.500998	7.294956	110.517952	33.602749	-12.397524	108.713005	31.71212	35.321106	110.913757	32.6574345	11.461791	109.813381	-79.6594305	3.128121	111.222523
-35.727062	26.624929	110.55957	-23.483109	7.271472	110.391739	33.519829	-12.73448	108.752892	31.816238	35.02272	110.731911	32.6680335	11.14412	109.7424015	-79.6342515	3.398824	111.0410765
-34.854946	26.950508	110.22599	-23.511803	7.124371	110.169029	33.409588	-13.088627	108.81913	31.888754	34.714466	110.520935	32.649171	10.8129195	109.6700325	-79.672777	3.4358225	110.6680255
-33.871342	27.184656	109.905121	-23.538994	7.067617	110.057579	33.281132	-13.452822	108.827911	31.933081	34.383511	110.335907	32.6071065	10.4653445	109.581909	-79.6850945	3.6698895	110.533249
-32.895462	27.388186	109.572495	-23.567831	6.963073	109.909798	33.175312	-13.782108	108.866463	31.969976	34.066963	110.172653	32.572644	10.1424275	109.519558	-79.708306	3.7837185	110.300038
-31.36808	27.595741	109.218666	-23.666855	6.730793	109.636055	33.021851	-14.204634	108.901962	32.019615	33.678967	109.927925	32.520733	9.7371665	109.4149435	-79.854443	3.7244195	109.8571665
-30.296362	27.706528	109.038559	-23.730623	6.613239	109.427734	32.938461	-14.405529	108.840576	32.032387	32.944118	109.9244	32.485424	9.2692945	109.382488	-79.94667	3.9571835	109.47298
-29.199642	27.768972	108.881927	-23.827822	6.499619	109.24128	32.862686	-14.5161	108.764908	31.98435	32.838737	109.861351	32.423518	9.1613185	109.3131295	-80.079162	3.8379195	109.1694305
-28.113138	27.852144	108.699181	-23.903639	6.438805	109.004333	32.807686	-14.566533	108.651756	31.890232	32.795536	109.893059	32.348959	9.1145015	109.2724075	-80.156237	3.7631085	108.7362585
-26.998976	27.89152	108.398056	-24.088697	6.445592	108.748901	32.743027	-14.57146	108.522438	31.727934	33.311687	109.91745	32.2354805	9.3701135	109.219944	-80.4128745	3.5210705	108.277858
-25.831873	27.916183	107.939598	-24.1891	6.401494	108.214699	32.67688	-14.578416	108.454582	31.611706	33.306335	109.961441	32.144293	9.3639595	109.2080115	-80.522493	3.4390285	107.2213865
-24.734819	27.901005	107.447746	-24.379349	6.415052	107.701385	32.556961	-14.621011	108.422218	31.530088	32.745407	110.058998	32.0435245	9.062198	109.240608	-80.8022225	3.767906	106.162162
-23.182201	27.856592	106.887505	-24.660995	6.349354	106.898941	32.320015	-14.780574	108.28186	31.339317	33.123653	110.088036	31.829666	9.1715395	109.184948	-81.151656	3.5271685	104.612934
-21.889963	27.651859	106.457947	-24.853117	6.279856	106.398376	32.154552	-14.929986	108.173775	31.263838	32.476788	110.2379	31.709195	8.773401	109.2058375	-81.415429	3.786311	103.5909145
-20.77239	27.444965	106.215919	-24.998972	6.192361	105.987572	32.000198	-15.083604	108.074478	31.188202	32.374004	110.316132	31.5942	8.6452	109.195305	-81.592144	3.739522	102.779839
-19.783598	27.227154	106.127884	-25.142235	6.089484	105.701599	31.869745	-15.217276	107.944824	31.151321	32.282265	110.401833	31.510533	8.5324945	109.1733285	-81.795003	3.6464735	102.2298695
-18.720791	26.935795	106.134331	-25.190445	6.033194	105.570808	31.782324	-15.294441	107.791115	31.112766	32.159912	110.570526	31.447545	8.4327355	109.1808205	-81.828435	3.6336525	101.9607955
-17.737562	26.614491	106.274399	-25.228664	6.020193	105.588615	31.710052	-15.330124	107.654556	31.037638	32.625107	110.616371	31.373845	8.6474915	109.1354635	-81.831173	3.3928945	102.0417665
-16.671383	26.182121	106.407562	-25.248236	5.996852	105.664978	31.67082	-15.362708	107.564339	31.021505	32.594551	110.701004	31.3461625	8.6159215	109.1326715	-81.8426345	3.3777825	102.1972845
-15.241832	25.455868	106.690689	-25.309101	6.017822	105.837837	31.62582	-15.362732	107.524132	31.002724	32.444592	110.970917	31.314272	8.54093	109.2475245	-81.932474	3.494714	102.4281495
-14.320032	24.969534	106.810341	-25.382275	6.070261	105.924728	31.612242	-15.345003	107.61937	30.965752	32.622757	111.17643	31.288997	8.638877	109.3979	-82.053547	3.501645	102.451556
-13.491874	24.39814	106.989418	-25.449568	6.114161	106.00779	31.602293	-15.290694	107.786583	30.932192	32.669022	111.43718	31.2672425	8.689164	109.6118815	-82.1663785	3.539158	102.4036985
-12.653769	23.768248	107.156464	-25.517952	6.206035	106.096138	31.59675	-15.223275	107.958839	30.886862	32.719677	111.674095	31.241806	8.748201	109.816467	-82.27771	3.663869	102.375809
-11.874837	23.063835	107.286903	-25.537937	6.257834	106.215118	31.585587	-15.171955	108.10424	30.831364	32.784634	111.810814	31.2084755	8.8063395	109.957527	-82.2843495	3.7093285	102.472709
-11.124095	22.358566	107.336632	-25.587336	6.328652	106.346764	31.548807	-15.133905	108.185303	30.781185	32.852047	111.772095	31.164996	8.859071	109.978699	-82.339668	3.798233	102.714829
-10.421693	21.52969	107.305756	-25.589275	6.402963	106.482208	31.487333	-15.091993	108.210182	30.701059	32.911346	111.588669	31.094196	8.9096765	109.8994255	-82.272746	3.8962495	103.0649905
-9.429439	20.276625	107.09407	-25.658768	6.50141	106.615021	31.371355	-15.065569	108.169243	30.525845	32.971962	111.153946	30.9486	8.9531965	109.6615945	-82.266136	4.0496235	103.5684475
-8.841507	19.404657	106.906876	-25.715294	6.543023	106.696358	31.29142	-15.094783	108.185913	30.398945	32.779217	110.797295	30.8451825	8.842217	109.491604	-82.2757705	4.243829	103.901112
-8.29637	18.444773	106.760284	-25.820759	6.585807	106.819824	31.178682	-15.168131	108.239235	30.267105	32.890556	110.392509	30.7228935	8.8612125	109.315872	-82.3644115	4.3104015	104.323776
-7.765924	17.498531	106.616295	-25.931158	6.587145	106.942078	31.036499	-15.258612	108.314873	30.11809	32.869526	109.899368	30.5772945	8.805457	109.1071205	-82.4396105	4.368833	104.7770355
-7.26652	16.513245	106.523193	-26.040215	6.62218	107.114174	30.871662	-15.364775	108.367744	29.952604	32.775993	109.386948	30.412133	8.705609	108.877346	-82.492563	4.538751	105.351002
-6.788713	15.561433	106.428421	-26.126734	6.627695	107.30201	30.690516	-15.435507	108.423676	29.770023	32.757801	108.860222	30.2302695	8.661147	108.641949	-82.4837375	4.594243	105.962071
-6.358379	14.574705	106.406342	-26.251823	6.674536	107.506409	30.529383	-15.504705	108.487335	29.567638	32.693748	108.48024	30.0485105	8.5945215	108.4837875	-82.5521565	4.7545505	106.5290305
-5.696639	13.186821	106.511261	-26.430788	6.641533	107.721725	30.309275	-15.545527	108.689629	29.320549	32.640049	108.203865	29.814912	8.547261	108.446747	-82.676488	4.735805	106.996703
-5.276915	12.266322	106.624031	-26.619602	6.618217	107.781998	30.179655	-15.558316	108.872726	29.233276	32.593082	108.30278	29.7064655	8.517383	108.587753	-82.9456695	4.719051	106.976243
-4.866986	11.388047	106.774452	-26.718967	6.554136	107.806038	30.058891	-15.556352	109.152351	29.192198	32.595177	108.565697	29.6255445	8.5194125	108.859024	-83.0634785	4.5888595	106.753052
-4.471612	10.481295	107.007324	-26.854879	6.512858	107.801781	29.968933	-15.533445	109.475365	29.254114	32.592384	108.994331	29.6115235	8.5294695	109.234848	-83.3212815	4.4962465	106.368714
-4.070858	9.682222	107.284836	-26.994452	6.513578	107.792839	29.925394	-15.505385	109.864952	29.330999	32.59483	109.553467	29.6281965	8.5447225	109.7092095	-83.6171005	4.4824335	105.8764685
-3.674749	8.847126	107.628967	-27.059931	6.516717	107.842125	29.93128	-15.438722	110.323563	29.457361	32.614803	110.143829	29.6943205	8.5880405	110.233696	-83.8141825	4.4453935	105.450554
-3.314697	8.083621	107.98262	-27.058363	6.575608	107.885834	30.002388	-15.366612	110.792732	29.608902	32.692406	110.823586	29.805645	8.662897	110.808159	-83.922371	4.488319	104.963509
-2.843776	6.898472	108.477127	-27.066118	6.687123	107.898438	30.110428	-15.160634	111.517883	29.907518	32.843746	111.808731	30.008973	8.841556	111.663307	-84.141209	4.53269	104.133569
-2.578049	6.175769	108.762299	-27.019968	6.758101	107.894539	30.222574	-15.036178	111.867889	30.078911	32.960949	112.434402	30.1507425	8.9623855	112.1511455	-84.1906785	4.5538165	103.6379325
-2.348917	5.456409	108.986855	-26.900915	6.860367	107.920921	30.34453	-14.908959	112.165001	30.268087	33.069366	112.960503	30.3063085	9.0802035	112.562752	-84.1081385	4.6405305	103.27909
-2.224345	4.754878	109.144989	-26.774523	6.952238	108.005714	30.484598	-14.772302	112.344276	30.429081	33.211788	113.441147	30.4568395	9.219743	112.8927115	-84.0058855	4.684733	103.1187165
-2.12284	3.989653	109.269096	-26.621649	7.100181	108.102379	30.625608	-14.61512	112.493774	30.632168	33.362492	113.855484	30.628888	9.373686	113.174629	-83.872186	4.826676	103.030129
-2.149422	3.273849	109.425201	-26.458649	7.250726	108.267906	30.778584	-14.430311	112.623871	30.800697	33.526894	114.137505	30.7896405	9.5482915	113.380688	-83.7069385	4.9531605	103.155124
-2.219332	2.582751	109.581413	-26.366863	7.452124	108.459404	30.929201	-14.233062	112.777054	30.983089	33.706715	114.382553	30.956145	9.7368265	113.5798035	-83.689871	5.1674215	103.3390045
-2.53633	1.557	109.837128	-26.223522	7.782365	108.788155	31.105774	-13.938504	113.074341	31.189627	33.97588	114.694321	31.1477005	10.018688	113.884331	-83.5947445	5.546042	103.691979
-2.837554	0.850973	109.983841	-26.118813	8.000409	109.001839	31.203751	-13.74505	113.300301	31.293791	34.173836	114.870087	31.248771	10.214393	114.085194	-83.486397	5.786425	103.918484
-3.265357	0.197292	110.166214	-26.07176	8.198606	109.252914	31.274391	-13.550244	113.522491	31.401497	34.363338	115.028893	31.337944	10.406547	114.275692	-83.481464	5.990665	104.230136
-3.739784	-0.490967	110.355736	-26.020947	8.398334	109.56205	31.329489	-13.367017	113.709236	31.472952	34.55653	115.15387	31.4012205	10.5947565	114.431553	-83.4431145	6.2019115	104.692547
-4.278142	-1.145949	110.551941	-25.943914	8.594618	109.884201	31.379768	-13.177636	113.831757	31.557993	34.753269	115.267303	31.4688805	10.7878165	114.54953	-83.3567085	6.4014195	105.218872
-4.904832	-1.793165	110.700439	-25.874428	8.773357	110.227188	31.417768	-12.97797	113.936684	31.631935	34.962097	115.380188	31.5248515	10.9920635	114.658436	-83.2737075	6.5546505	105.79594
-5.607555	-2.418767	110.88604	-25.854671	8.969434	110.614136	31.455929	-12.783649	114.026512	31.688742	35.193733	115.519737	31.5723355	11.205042	114.7731245	-83.2816775	6.733826	106.4551475
-6.752553	-3.351089	111.15966	-25.828243	9.239975	111.111816	31.528503	-12.464448	114.136978	31.746405	35.562855	115.740524	31.637454	11.5492035	114.938751	-83.29394	6.9307465	107.284881
-7.615057	-3.956063	111.270988	-25.831921	9.4182	111.365044	31.585239	-12.244644	114.194176	31.746689	35.830776	115.839317	31.665964	11.793066	115.0167465	-83.329806	7.043334	107.7133415
-8.484494	-4.494924	111.317917	-25.818998	9.63487	111.548615	31.658852	-11.999755	114.213203	31.726044	36.099392	115.895187	31.692448	12.0498185	115.054195	-83.330444	7.2199215	108.043035
-9.445247	-5.044647	111.372993	-25.820183	9.878436	111.652924	31.737228	-11.768087	114.262947	31.675419	36.364262	115.846046	31.7063235	12.2980875	115.0544965	-83.3466895	7.4587845	108.2513515
-10.411429	-5.541591	111.452744	-25.805971	10.10817	111.751915	31.827179	-11.521591	114.31514	31.629858	36.614033	115.733597	31.7285185	12.546221	115.0243685	-83.3404605	7.670119	108.4794615
-11.446546	-5.983593	111.541626	-25.762398	10.362898	111.921867	31.879961	-11.270365	114.365875	31.615311	36.839249	115.56076	31.747636	12.784442	114.9633175	-83.272432	7.941354	108.8804165
-12.453449	-6.495883	111.726585	-25.685549	10.585566	112.207619	31.948433	-11.041101	114.424393	31.628933	37.055389	115.428413	31.788683	13.007144	114.926403	-83.159781	8.163988	109.488835
-14.103458	-7.091118	112.14061	-25.591913	10.899391	112.774643	32.06337	-10.715694	114.524521	31.687923	37.397041	115.391945	31.8756465	13.3406735	114.958233	-83.0594725	8.4581085	110.591053
-15.261509	-7.467312	112.41008	-25.501993	11.076424	113.166115	32.143097	-10.478816	114.619804	31.716419	37.635422	115.490257	31.929758	13.578303	115.0550305	-82.933744	8.574545	111.2771995
-16.379307	-7.765799	112.680458	-25.492119	11.263859	113.501335	32.216488	-10.235727	114.74688	31.733597	37.902344	115.648773	31.9750425	13.8333085	115.1978265	-82.9592805	8.6944095	111.8048435
-17.570463	-8.061456	112.852585	-25.471413	11.444478	113.740921	32.272675	-9.991521	114.85643	31.738672	38.150246	115.806725	32.0056735	14.0793625	115.3315775	-82.9484995	8.8095935	112.1502645
-18.769711	-8.323938	112.920311	-25.462601	11.608912	113.934921	32.293098	-9.764861	114.96788	31.743521	38.329895	115.986488	32.0183095	14.282517	115.477184	-82.9435115	8.935307	112.392658
-19.938807	-8.565969	112.920334	-25.449139	11.72032	114.026085	32.313721	-9.594407	115.030113	31.754272	38.478806	116.246674	32.0339965	14.4421995	115.6383935	-82.9322745	8.9984405	112.4137765
-21.107943	-8.771887	112.853218	-25.458128	11.849152	114.125351	32.326199	-9.467269	115.112076	31.824532	38.609444	116.463814	32.0753655	14.5710875	115.787945	-82.9916215	9.1272165	112.462757
-22.949108	-9.074867	112.759438	-25.440731	12.008735	114.258865	32.349049	-9.350207	115.174225	31.945463	38.73082	116.780296	32.147256	14.6903065	115.9772605	-83.028718	9.3271635	112.5404695
-24.121384	-9.255093	112.690735	-25.405609	12.093794	114.296364	32.370258	-9.354477	115.159927	32.056557	38.740582	116.962685	32.2134075	14.6930525	116.061306	-83.0246255	9.4945355	112.531422
-25.296318	-9.424641	112.635925	-25.379673	12.191377	114.432358	32.383614	-9.386411	115.133904	32.165997	38.705463	117.034363	32.2748055	14.659526	116.0841335	-83.0341515	9.723228	112.7805825
-26.515453	-9.583536	112.600578	-25.284338	12.208893	114.396416	32.408493	-9.442142	115.114128	32.280262	38.633701	117.085632	32.3443775	14.5957795	116.09988	-82.9130535	9.8220065	112.692952
-27.742142	-9.793303	112.630753	-25.217932	12.231086	114.421806	32.438931	-9.491309	115.154198	32.377266	38.570381	117.064621	32.4080985	14.539536	116.1094095	-82.8439625	9.922636	112.7342025
-28.941164	-9.915595	112.758728	-25.12969	12.284393	114.443359	32.476402	-9.551829	115.26593	32.45533	38.533535	116.982506	32.465866	14.490853	116.124218	-82.725246	10.077933	112.7625
-30.142727	-10.076179	112.94886	-25.103252	12.324043	114.467033	32.505238	-9.641353	115.423676	32.549751	38.4515	116.814354	32.5274945	14.4050735	116.119015	-82.7339985	10.2430125	112.815051
-32.005184	-10.297047	113.313141	-25.011864	12.276233	114.580521	32.528553	-9.86704	115.673431	32.648079	38.261253	116.465935	32.588316	14.1971065	116.069683	-82.612044	10.3553595	113.091359
-33.228077	-10.379421	113.604912	-24.969357	12.197218	114.669121	32.551311	-10.046225	115.834953	32.663361	38.095047	116.202675	32.607336	14.024411	116.018814	-82.54605	10.370025	113.319428
-34.464447	-10.481678	113.926544	-24.949421	12.078732	114.757362	32.552074	-10.221488	115.9534	32.650452	37.903233	115.921333	32.601263	13.8408725	115.9373665	-82.500105	10.3165915	113.5773575
-35.684311	-10.537385	114.244804	-24.972666	11.922906	114.898613	32.541328	-10.378757	116.00518	32.599373	37.706982	115.683044	32.5703505	13.6641125	115.844112	-82.5156825	10.1816995	113.953114
-36.889809	-10.556121	114.530121	-25.002533	11.749192	115.113785	32.521042	-10.521652	116.035652	32.525826	37.529598	115.437164	32.523434	13.503973	115.736408	-82.5285	9.994411	114.491162
-38.030739	-10.54538	114.839409	-24.978437	11.494359	115.284119	32.493858	-10.659135	116.014778	32.427479	37.381012	115.321419	32.4606685	13.3609385	115.6680985	-82.4175425	9.6277795	114.9001395
-39.177887	-10.483385	115.202164	-24.996918	11.265559	115.562752	32.456787	-10.772466	115.990616	32.31321	37.246429	115.317345	32.3849985	13.2369815	115.6539805	-82.3788345	9.2941365	115.4715235
-40.855583	-10.299004	115.71994	-25.056726	10.88792	116.048637	32.421375	-10.95005	116.003143	32.171604	37.099873	115.359726	32.2964895	13.0749115	115.6814345	-82.4099415	8.7009285	116.4158395
-41.87537	-10.121207	116.042503	-25.147945	10.671108	116.355049	32.402458	-11.054032	116.030357	32.090595	37.031551	115.469444	32.2465265	12.9887595	115.7499005	-82.5424165	8.3534565	116.9601975
-42.880386	-9.914376	116.336884	-25.202734	10.481685	116.632416	32.36705	-11.138316	116.056824	32.018627	36.973305	115.594711	32.1928385	12.9174945	115.8257675	-82.5983065	8.0458755	117.4390645
-43.845844	-9.589664	116.576874	-25.281382	10.361197	116.888931	32.328438	-11.20659	116.11158	31.945574	36.915417	115.69178	32.137006	12.8544135	115.90168	-82.69977	7.8679805	117.876182
-44.751526	-9.241009	116.800049	-25.274759	10.258117	116.981567	32.296555	-11.273177	116.150261	31.880322	36.84737	115.732849	32.0884385	12.7870965	115.941555	-82.6379565	7.7291375	118.021579
-45.537392	-8.806676	117.044052	-25.354544	10.210178	117.16938	32.245335	-11.335613	116.183151	31.840858	36.759922	115.676346	32.0430965	12.7121545	115.9297485	-82.7521845	7.7082015	118.4090115
-46.303246	-8.351436	117.28022	-25.404549	10.207625	117.271935	32.200802	-11.406571	116.23275	31.798256	36.672474	115.60302	31.999529	12.6329515	115.917885	-82.808627	7.7822985	118.625985
-47.327538	-7.561035	117.70488	-25.320148	10.066936	117.345825	32.158325	-11.535896	116.397606	31.771463	36.499405	115.40184	31.964894	12.4817545	115.899723	-82.60519	7.6521175	118.791927
-47.93766	-7.020205	117.8666	-25.331011	9.950361	117.419647	32.164612	-11.642497	116.548134	31.718605	36.409603	115.30603	31.9416085	12.383553	115.927082	-82.6036305	7.517169	118.912212
-48.446861	-6.427804	117.948593	-25.374817	9.863872	117.459785	32.173996	-11.752757	116.682419	31.667063	36.297138	115.163628	31.9205295	12.2721905	115.9230235	-82.6701635	7.4555535	118.9965465
-48.867558	-5.787887	117.950378	-25.364056	9.706354	117.358231	32.149258	-11.860021	116.765907	31.587019	36.139297	114.998177	31.8681385	12.139638	115.882042	-82.5962505	7.27307	118.83442
-49.257614	-5.133375	117.91555	-25.428741	9.543638	117.302025	32.113678	-11.983819	116.801247	31.486515	36.001087	114.855423	31.8000965	12.008634	115.828335	-82.6575785	7.078642	118.775715
-49.322319	-4.631144	117.759193	-25.506479	9.354161	117.186882	32.09428	-12.125545	116.797913	31.387653	35.873829	114.734177	31.7409665	11.874142	115.766045	-82.7539245	6.83418	118.607719
-49.751205	-3.613592	117.455223	-25.610594	9.204616	117.016792	32.007099	-12.207021	116.797623	31.305487	35.770004	114.678978	31.656293	11.7814915	115.7383005	-82.877481	6.6277405	118.2952835
-49.81179	-2.422058	116.834152	-25.753853	9.031375	116.650322	31.913427	-12.317428	116.725708	31.197649	35.686264	114.64901	31.555538	11.684418	115.687359	-83.063244	6.378332	117.613285
-49.78566	-1.539045	116.316483	-25.848658	8.955133	116.313087	31.848345	-12.371386	116.665497	31.130999	35.644299	114.652321	31.489672	11.6364565	115.658909	-83.186988	6.2738095	116.967265
-49.633484	-0.660395	115.642593	-25.960524	8.931676	115.910233	31.772179	-12.375898	116.656029	31.093365	35.630245	114.697388	31.432772	11.6271735	115.6767085	-83.35382	6.2361785	116.1437575
-49.455631	0.255657	114.875862	-26.023787	8.907387	115.36747	31.723558	-12.420431	116.658661	31.116831	35.618904	114.700363	31.4201945	11.5992365	115.679512	-83.4677685	6.2155375	115.055428
-49.157394	1.182255	114.035461	-26.04981	8.90121	114.829887	31.687883	-12.484127	116.617203	31.184566	35.580601	114.671181	31.4362245	11.548237	115.644192	-83.5358445	6.254183	114.015582
-48.813568	2.138998	113.235367	-26.057928	8.91529	114.251663	31.661638	-12.53038	116.536034	31.246731	35.558949	114.624367	31.4541845	11.5142845	115.5802005	-83.5700405	6.3162955	112.9231255
-48.438339	3.117008	112.39711	-26.004501	8.963755	113.637306	31.665691	-12.548071	116.486015	31.361336	35.553341	114.479134	31.5135135	11.502635	115.4825745	-83.5225155	6.424875	111.7920375
-47.773148	4.591602	111.171516	-25.886641	8.995375	112.698433	31.711357	-12.564784	116.324875	31.526375	35.566376	114.247551	31.618866	11.500796	115.286213	-83.392148	6.489954	110.110653
-47.284412	5.554883	110.31414	-25.780487	8.977772	112.079468	31.747828	-12.514739	116.220345	31.616148	35.579029	114.048233	31.681988	11.532145	115.134289	-83.242962	6.423399	109.024647
-46.780209	6.570279	109.54866	-25.636297	8.958192	111.46389	31.83374	-12.445257	116.0802	31.684553	35.625519	113.862076	31.7591465	11.590131	114.971138	-83.0317405	6.326253	107.956642
-46.285419	7.581936	108.877769	-25.493088	8.936584	110.945419	31.978855	-12.412275	115.854729	31.736792	35.675686	113.714127	31.8578235	11.6317055	114.784428	-82.8439995	6.2414625	107.10641
-45.820053	8.638172	108.329643	-25.352972	8.933231	110.506653	32.074184	-12.301917	115.782501	31.790247	35.749191	113.54216	31.9322155	11.723637	114.6623305	-82.6381595	6.142825	106.3509755
-45.287834	9.695398	107.85154	-25.221432	8.910992	110.154915	32.20192	-12.205487	115.658447	31.828892	35.83847	113.349854	32.015406	11.8164915	114.5041505	-82.45827	6.0054925	105.8056795
-44.841774	10.810305	107.555458	-25.084835	8.90623	109.881714	32.315315	-12.112568	115.52565	31.848236	35.946835	113.14325	32.0817755	11.9171335	114.33445	-82.2514455	5.8953265	105.428978
-44.201202	12.525577	107.328522	-24.950891	8.854287	109.644363	32.451996	-11.967937	115.21714	31.856173	36.068836	112.748589	32.1540845	12.0504495	113.9828645	-82.0558665	5.6581245	105.3058615
-43.754013	13.677361	107.20079	-24.838287	8.816147	109.53952	32.544079	-11.886939	114.953949	31.823174	36.125912	112.506721	32.1836265	12.1194865	113.730335	-81.8602005	5.5128075	105.348705
-43.38044	14.888188	107.180153	-24.793573	8.795018	109.455742	32.606518	-11.790813	114.717827	31.764948	36.1982	112.228859	32.185733	12.2036935	113.473343	-81.772879	5.3863425	105.438141
-42.986603	16.116772	107.078529	-24.773016	8.740873	109.331551	32.621952	-11.709381	114.448021	31.691397	36.28405	111.938568	32.1566745	12.2873345	113.1932945	-81.7027065	5.1944115	105.4698075
-42.606239	17.370045	107.00399	-24.77833	8.629418	109.214851	32.640247	-11.639673	114.031937	31.546158	36.354778	111.710617	32.0932025	12.3575525	112.871277	-81.6498625	4.9012835	105.558425
-42.281654	18.635426	107.038246	-24.795195	8.557382	109.088181	32.628502	-11.56817	113.565514	31.403532	36.431347	111.432037	32.016017	12.4315885	112.4987755	-81.606407	4.6831755	105.6775865
-41.95406	19.953413	107.113007	-24.827585	8.491238	109.013855	32.617886	-11.474191	113.041199	30.608154	36.751057	111.469688	31.61302	12.638433	112.2554435	-81.26819	4.344043	105.7722665
-41.425369	21.921005	107.330063	-24.927053	8.429023	108.951782	32.570751	-11.252872	112.214066	30.957054	36.794357	111.173225	31.7639025	12.7707425	111.6936455	-81.6180085	4.0873035	106.2099185
-41.080589	23.273308	107.588486	-24.988852	8.444228	108.918213	32.522293	-11.085278	111.689293	30.820316	37.006195	111.212799	31.6713045	12.9604585	111.451046	-81.6490085	3.9279975	106.38538
-40.755943	24.651627	107.820824	-25.077492	8.506926	108.922073	32.476578	-10.935588	111.187622	30.670464	37.206833	111.339203	31.573521	13.1356225	111.2634125	-81.728505	3.8782295	106.5807335
-40.373714	25.992371	108.097137	-25.177074	8.56355	108.917152	32.35833	-10.738915	110.786209	30.531437	37.423714	111.499092	31.4448835	13.3423995	111.1426505	-81.7990315	3.7847005	106.6916535
-40.050625	27.34001	108.549652	-25.274345	8.68163	108.990967	32.225319	-10.549335	110.384987	30.356915	37.630962	111.735008	31.291117	13.5408135	111.0599975	-81.839807	3.8224465	106.9219365
-39.670631	28.656775	109.051262	-25.399467	8.787354	109.058907	32.081783	-10.348127	109.982597	30.225138	37.816647	112.03096	31.1534605	13.73426	111.0067785	-81.9523945	3.840448	107.1110355
-39.308681	29.929852	109.605255	-25.588993	8.963773	109.177605	31.934464	-10.114979	109.63353	30.074492	38.008522	112.35479	31.004478	13.9467715	110.99416	-82.182464	3.9807745	107.36105
-38.714554	31.748489	110.372162	-25.841908	9.255622	109.307655	31.68684	-9.755667	109.189735	29.831728	38.338676	112.796593	30.759284	14.2915045	110.993164	-82.4431	4.2197395	107.622146
-38.264339	32.866676	110.712387	-26.021538	9.49913	109.300659	31.511793	-9.553785	108.934227	29.678148	38.529343	113.047073	30.5949705	14.487779	110.99065	-82.6380465	4.510481	107.610668
-37.826607	33.942173	110.873558	-26.1989	9.716751	109.189476	31.306234	-9.347403	108.704498	29.519451	38.715256	113.224884	30.4128425	14.6839265	110.964691	-82.8106425	4.7495755	107.414261
-37.3209	34.906326	110.882935	-26.365297	9.971724	109.071671	31.120548	-9.184239	108.489777	29.366657	38.869781	113.291023	30.2436025	14.842771	110.8904	-82.9741965	5.100677	107.252942
-36.782475	35.81958	110.868774	-26.465998	10.223762	108.949615	30.948526	-9.057929	108.314751	29.268127	38.981144	113.273476	30.1083265	14.9616075	110.7941135	-83.0403225	5.4859165	107.1051165
-36.184017	36.575314	110.872711	-26.559023	10.457925	108.877853	30.81418	-8.984002	108.17453	29.213465	39.066956	113.170731	30.0138225	15.041477	110.6726305	-83.1318685	5.874373	107.0830755
-35.591171	37.223518	110.873367	-26.583973	10.607854	108.901848	30.718231	-8.932334	108.078072	29.199394	39.119606	113.057434	29.9588125	15.093636	110.567753	-83.1267585	6.122072	107.235943
-34.670719	38.034634	110.791016	-26.630941	10.803562	108.956993	30.643648	-8.948369	108.067978	29.216564	39.162376	112.86235	29.930106	15.1070035	110.465164	-83.191988	6.5001205	107.448822
-34.017452	38.432529	110.711418	-26.649263	10.866795	109.054649	30.572458	-9.005906	108.123436	29.208735	39.111874	112.682999	29.8905965	15.052984	110.4032175	-83.1891225	6.680606	107.7060805
-33.331764	38.729424	110.611618	-26.66947	10.87728	109.119415	30.4932	-9.084215	108.215591	29.217506	39.061401	112.505913	29.855353	14.988593	110.360752	-83.194293	6.765967	107.878078
-32.640034	38.98444	110.528603	-26.706972	10.885401	109.214104	30.429146	-9.213805	108.291916	29.188215	38.95858	112.361504	29.8086805	14.8723875	110.32671	-83.2226245	6.8984145	108.101498
-31.964958	39.090843	110.482407	-26.770741	10.899155	109.250847	30.345917	-9.300783	108.388535	29.162863	38.902328	112.219833	29.75439	14.8007725	110.304184	-83.295872	6.9975375	108.19751
-31.330956	39.116051	110.45488	-26.869505	10.844062	109.385071	30.281919	-9.39314	108.472824	29.109837	38.825455	112.12767	29.695878	14.7161575	110.300247	-83.434888	6.9719665	108.469895
-30.636267	39.113438	110.368607	-26.855772	10.763828	109.274544	30.222729	-9.453692	108.523872	29.045427	38.780586	112.057533	29.634078	14.663447	110.2907025	-83.345622	6.864209	108.2583855
-29.556847	38.938473	110.228012	-26.982843	10.720567	109.202026	30.171385	-9.48319	108.51741	28.962234	38.746502	111.969627	29.5668095	14.631656	110.2435185	-83.5324955	6.809478	108.1605335
-28.829247	38.749859	110.066071	-26.978039	10.748359	109.090385	30.150124	-9.486784	108.481194	28.916344	38.741402	111.893211	29.533234	14.627309	110.1872025	-83.489312	6.869409	107.9935675
-28.146669	38.545628	109.940567	-26.96892	10.760275	109.068489	30.125082	-9.494463	108.44928	28.911427	38.719261	111.761307	29.5182545	14.612399	110.1052935	-83.4560945	6.908151	108.0316845
-27.433661	38.239159	109.793839	-26.940346	10.780727	109.016541	30.116199	-9.536083	108.427032	28.939516	38.680984	111.610435	29.5278575	14.5724505	110.0187335	-83.4085495	6.9890035	108.0143485
-26.865471	38.011055	109.678314	-26.893515	10.878909	109.029541	30.103767	-9.61297	108.416237	28.988922	38.623844	111.458191	29.5463445	14.505437	109.937214	-83.3333745	7.252381	108.121868
-25.948435	37.575714	109.405312	-26.872837	10.911586	109.031067	30.083401	-9.720944	108.445168	29.054436	38.515957	111.292175	29.5689185	14.3975065	109.8686715	-83.3145925	7.4256655	108.1934625
-25.243723	37.122543	109.270271	-26.814587	10.953767	109.078232	30.057659	-9.880095	108.512222	29.163387	38.380276	111.146889	29.610523	14.2500905	109.8295555	-83.239697	7.6574435	108.3269085
-24.178253	36.438618	109.209846	-26.793026	10.98652	109.227097	30.001875	-10.115014	108.690132	29.308748	38.151394	111.044189	29.6553115	14.01819	109.8671605	-83.2413635	7.95485	108.5870335
-23.459009	35.875668	109.206482	-26.810959	11.001238	109.399246	29.966187	-10.240355	108.791801	29.361418	38.062283	110.953972	29.6638025	13.910964	109.8728865	-83.2857205	8.091512	108.9256055
-22.893126	35.400993	109.25621	-26.784451	11.007594	109.432945	29.93751	-10.325954	108.866264	29.375458	38.018246	110.887444	29.656484	13.846146	109.876854	-83.225386	8.169042	108.989036
-22.056684	34.792721	109.12397	-26.806259	11.043722	109.489677	29.873335	-10.357565	108.932343	29.359016	37.993301	110.795502	29.6161755	13.817868	109.8639225	-83.2286935	8.269576	109.1154315
-21.474918	34.21769	109.066727	-26.864645	11.097441	109.506836	29.836205	-10.340562	108.982491	29.324324	38.027527	110.577736	29.5802645	13.8434825	109.7801135	-83.3095545	8.3513995	109.2335585
-20.690521	33.620655	108.916405	-26.908794	11.147105	109.490395	29.785284	-10.276587	109.019867	29.199848	38.041706	110.465302	29.492566	13.8825595	109.7425845	-83.310154	8.4116505	109.2382055
-20.024988	32.99102	108.778091	-27.005043	11.222507	109.412064	29.758007	-10.221953	109.022568	29.103357	38.065369	110.328087	29.430682	13.921708	109.6753275	-83.440768	8.523306	109.1488005
-18.986979	32.080727	108.615479	-27.02413	11.22332	109.327629	29.704376	-10.162975	108.977806	28.988314	38.126163	110.194374	29.346345	13.981594	109.58609	-83.394605	8.465046	109.069168
-18.380438	31.391209	108.587387	-27.036655	11.226572	109.312096	29.678709	-10.137984	108.938728	28.951206	38.155582	110.087929	29.3149575	14.008799	109.5133285	-83.3882675	8.444345	109.1108635
-17.635368	30.726421	108.501686	-27.038446	11.229979	109.310707	29.673466	-10.12297	108.920433	28.901451	38.21603	109.945511	29.2874585	14.04653	109.432972	-83.3643505	8.413428	109.188442
-16.919626	30.015516	108.407951	-27.052694	11.271754	109.285927	29.650864	-10.087996	108.914886	28.899511	38.261108	109.703377	29.2751875	14.086556	109.3091315	-83.3805755	8.456952	109.2627225
-16.132227	29.337194	108.175598	-27.065607	11.295736	109.259293	29.62929	-10.059419	108.921089	28.81863	38.323212	109.384903	29.22396	14.1318965	109.152996	-83.355174	8.4595755	109.36559
-15.531333	28.610785	107.987724	-27.083504	11.337808	109.207687	29.591312	-10.029527	108.901001	28.686106	38.305302	109.118965	29.138709	14.1378875	109.009983	-83.305717	8.5377285	109.405391
-14.825047	27.928574	107.832924	-27.119659	11.333416	109.21022	29.544867	-10.014372	108.925072	28.551039	38.293091	108.851433	29.047953	14.1393595	108.8882525	-83.287271	8.5274725	109.5321875
-13.750863	26.825111	107.752228	-27.184195	11.287899	109.197464	29.480022	-10.041069	109.051643	28.406641	38.225067	108.688774	28.9433315	14.091999	108.8702085	-83.3117215	8.483799	109.5247195
-13.036485	26.114035	107.702599	-27.285116	11.198035	109.127106	29.436291	-10.076607	109.155563	28.326065	38.228329	108.699326	28.881178	14.075861	108.9274445	-83.45141	8.320209	109.3267675
-12.359519	25.382128	107.68541	-27.396181	11.111737	109.004845	29.383533	-10.092206	109.202766	28.260063	38.235302	108.82251	28.821798	14.071548	109.012638	-83.61416	8.151926	108.997052
-11.57988	24.696239	107.640854	-27.465137	11.022908	108.841087	29.33807	-10.066011	109.193161	28.183254	38.265293	109.044312	28.760662	14.099641	109.1187365	-83.690936	7.946175	108.5634375
-10.886999	24.013065	107.693794	-27.533949	10.967648	108.712303	29.319731	-10.007688	109.231659	28.18396	38.314144	109.317947	28.7518455	14.153228	109.274803	-83.8197435	7.782068	108.149803
-10.141173	23.372019	107.737373	-27.610144	10.949478	108.62249	29.320019	-9.929989	109.323929	28.219131	38.391148	109.67263	28.769575	14.2305795	109.4982795	-83.989863	7.6683765	107.7467005
-9.430712	22.651014	107.906464	-27.624502	10.981047	108.589043	29.367369	-9.849875	109.51487	28.29014	38.451805	110.110283	28.8287545	14.300965	109.8125765	-84.0777585	7.661129	107.3655095
-8.320962	21.676622	108.255829	-27.578899	11.049434	108.616409	29.47514	-9.753386	109.897682	28.523344	38.549416	110.763893	28.999242	14.398015	110.3307875	-84.15704	7.700853	106.9020305
-7.635848	20.978714	108.546341	-27.549803	11.096582	108.595383	29.545969	-9.660582	110.217476	28.706577	38.619595	111.313416	29.126273	14.4795065	110.765446	-84.225879	7.7136575	106.42532
-6.960196	20.290882	108.7901	-27.517754	11.119431	108.584579	29.607639	-9.542395	110.522751	28.874144	38.699699	111.909447	29.2408915	14.578652	111.216099	-84.2763995	7.66021	105.953059
-6.336222	19.527655	109.022377	-27.445248	11.176353	108.58017	29.675447	-9.384315	110.854248	29.029411	38.790112	112.519821	29.352429	14.7028985	111.6870345	-84.242925	7.6498075	105.4733055
-5.710767	18.795498	109.270584	-27.364237	11.218787	108.612335	29.772434	-9.223782	111.121986	29.168478	38.904991	113.071274	29.470456	14.8406045	112.09663	-84.19893	7.5969695	105.12804
-5.177944	18.002171	109.541977	-27.238274	11.288461	108.708176	29.922373	-9.090023	111.364868	29.296261	39.010685	113.523636	29.609317	14.960331	112.444252	-84.085865	7.616591	104.9721
-4.677294	17.159336	109.739922	-27.118183	11.352389	108.876396	30.091158	-8.975422	111.587738	29.416544	39.110596	113.918373	29.753851	15.067587	112.7530555	-83.990217	7.637191	104.9997365
-4.030458	15.820202	110.058723	-26.942188	11.42513	109.206451	30.358091	-8.846531	111.90287	29.608143	39.205257	114.361038	29.983117	15.179363	113.131954	-83.867493	7.670897	105.280948
-3.665327	14.906232	110.249374	-26.829115	11.452863	109.432838	30.509365	-8.793533	112.137482	29.727476	39.236538	114.520332	30.1184205	15.2215025	113.328907	-83.7766505	7.6842235	105.536769
-3.414887	13.925719	110.420517	-26.725813	11.464211	109.66674	30.625853	-8.781303	112.409149	29.835012	39.245804	114.644669	30.2304325	15.2322505	113.526909	-83.6820585	7.6961715	105.806571
-3.171583	12.934917	110.55777	-26.652697	11.487105	109.87986	30.765005	-8.801659	112.664047	29.940876	39.217728	114.741852	30.3529405	15.2080345	113.7029495	-83.6583345	7.7661755	106.0567705
-3.01498	11.889328	110.746887	-26.59919	11.470746	110.115982	30.894985	-8.841249	112.930389	30.049881	39.184696	114.791641	30.472433	15.1717235	113.861015	-83.670813	7.7697685	106.370949
-2.923776	10.829771	110.944153	-26.506907	11.449684	110.34185	30.990377	-8.898779	113.207336	30.160343	39.132366	114.872787	30.57536	15.1167935	114.0400615	-83.589174	7.7825745	106.6436385
-2.939357	9.764634	111.146637	-26.451841	11.413503	110.541092	31.077951	-8.971009	113.480713	30.263132	39.069721	114.961121	30.6705415	15.049356	114.220917	-83.5742235	7.77765	106.861267
-3.050534	8.107043	111.400642	-26.401159	11.33569	110.831238	31.163147	-9.055538	113.888321	30.390442	39.000259	115.108727	30.7767945	14.9723605	114.498524	-83.5791125	7.6990195	107.163952
-3.227628	7.026045	111.581825	-26.36525	11.284007	110.998413	31.216694	-9.0896	114.147011	30.450779	38.999298	115.204498	30.8337365	14.954849	114.6757545	-83.5642365	7.613165	107.3210715
-3.448892	5.962717	111.714684	-26.345539	11.256359	111.108383	31.258476	-9.083024	114.400032	30.492861	39.021919	115.238014	30.8756685	14.9694475	114.819023	-83.5667465	7.5432705	107.397743
-3.766799	4.955798	111.85508	-26.294018	11.244373	111.226761	31.340704	-9.074908	114.607155	30.529007	39.055271	115.216171	30.9348555	14.9901815	114.911663	-83.5228915	7.4985645	107.541859
-4.143648	3.944772	111.930763	-26.264977	11.236443	111.322723	31.38876	-9.034446	114.832054	30.551151	39.093037	115.199921	30.9699555	15.0292955	115.0159875	-83.4999095	7.4435905	107.6294585
-4.612597	3.021389	112.047974	-26.206074	11.214442	111.388184	31.458923	-8.997029	115.02063	30.582077	39.149521	115.140617	31.0205	15.076246	115.0806235	-83.432648	7.352638	107.6957445
-5.097827	2.075028	112.084892	-26.17886	11.192847	111.442352	31.5718	-8.974178	115.095566	30.603212	39.19767	115.094849	31.087506	15.111746	115.0952075	-83.445226	7.273948	107.7894965
-5.987355	0.773691	112.055954	-26.082027	11.158247	111.547745	31.697283	-8.882122	115.111732	30.613646	39.259979	115.123138	31.1554645	15.1889285	115.117435	-83.3195185	7.1275655	107.978055
-6.597638	-0.020257	112.01329	-26.012573	11.09557	111.634239	31.774212	-8.803644	115.06369	30.630749	39.307316	115.211143	31.2024805	15.251836	115.1374165	-83.2276265	6.939304	108.1310615
-7.333447	-0.8042	111.981094	-25.9781	11.057081	111.774956	31.802633	-8.703887	114.996681	30.637764	39.37933	115.406418	31.2201985	15.3377215	115.2015495	-83.1763985	6.7764405	108.3483625
-8.088762	-1.537119	111.912003	-25.937679	11.039506	111.948265	31.826921	-8.665022	114.841911	30.668917	39.416492	115.653336	31.247919	15.375735	115.2476235	-83.123277	6.703277	108.6489065
-8.898763	-2.23953	111.851082	-25.859827	11.045385	112.170578	31.852451	-8.636681	114.653778	30.72006	39.476768	115.890266	31.2862555	15.4200435	115.272022	-83.0059095	6.6707265	109.069134
-9.753946	-2.897802	111.808762	-25.831867	11.121482	112.46225	31.856697	-8.559934	114.430237	30.802383	39.560787	116.179291	31.32954	15.5004265	115.304764	-82.993274	6.7425375	109.619736
-10.707799	-3.491877	111.845955	-25.787497	11.178079	112.748169	31.861507	-8.477092	114.261566	30.866983	39.632458	116.482689	31.364245	15.577683	115.3721275	-82.939239	6.778475	110.1242105
-12.087417	-4.493184	111.864975	-25.762638	11.39424	113.119041	31.867924	-8.389709	114.137184	31.00231	39.696068	116.798111	31.435117	15.6531795	115.4676475	-82.960393	7.1353005	110.7704345
-13.080965	-5.136182	111.92733	-25.723049	11.50207	113.326157	31.863478	-8.403194	114.143303	31.079733	39.674736	116.970612	31.4716055	15.635771	115.5569575	-82.9177035	7.368369	111.0953565
-14.172215	-5.771443	112.009323	-25.755955	11.587891	113.443611	31.859251	-8.500506	114.241776	31.15333	39.590843	117.044197	31.5062905	15.5451685	115.6429865	-83.0182005	7.6306135	111.2442355
-15.110439	-6.535819	112.017143	-25.762197	11.615777	113.53701	31.832966	-8.668926	114.336967	31.234777	39.45575	117.084801	31.5338715	15.393412	115.710884	-83.0582655	7.838142	111.363136
-16.212017	-7.23083	112.058662	-25.777683	11.582243	113.604546	31.783407	-8.87842	114.426102	31.302362	39.253601	117.119217	31.5428845	15.1875905	115.7726595	-83.0982505	7.9768955	111.4364325
-17.304483	-7.966508	112.10936	-25.79188	11.464005	113.670387	31.744934	-9.114367	114.538803	31.364056	39.058456	117.071571	31.554495	14.9720445	115.805187	-83.138255	7.9559655	111.535587
-18.415106	-8.71329	112.174843	-25.799492	11.373145	113.690163	31.705708	-9.323363	114.666679	31.437132	38.88472	116.966835	31.57142	14.7806785	115.816757	-83.170404	7.9656115	111.563569
-20.1544	-9.769976	112.333313	-25.840986	11.156959	113.66774	31.685301	-9.636005	114.884293	31.408014	38.592255	116.726364	31.5466575	14.478125	115.8053285	-83.2286295	7.835793	111.5301515
-21.331879	-10.44903	112.539673	-25.848755	10.978829	113.664185	31.691149	-9.862596	115.08049	31.373692	38.359447	116.463348	31.5324205	14.2484255	115.771919	-83.2299305	7.7092325	111.556451
-22.478336	-11.14885	112.799362	-25.853771	10.784669	113.696098	31.716951	-10.115709	115.278709	31.339991	38.080589	116.195007	31.528471	13.98244	115.736858	-83.236013	7.586898	111.655338
-23.678902	-11.785353	113.14489	-25.820633	10.550041	113.817429	31.760761	-10.395211	115.49617	31.311401	37.802513	115.917763	31.536081	13.703651	115.7069665	-83.177347	7.396431	111.9278915
-24.881626	-12.426565	113.496841	-25.799349	10.27289	114.018013	31.797733	-10.683656	115.654861	31.293179	37.518265	115.686775	31.545456	13.4173045	115.670818	-83.144154	7.1284755	112.365208
-26.082226	-12.98579	113.872932	-25.729715	9.956514	114.278999	31.834427	-10.955885	115.771439	31.248287	37.24221	115.469063	31.541357	13.1431625	115.620251	-83.000787	6.7698655	112.937747
-27.256954	-13.50096	114.248398	-25.740034	9.628584	114.579987	31.842428	-11.232879	115.790329	31.18792	36.964737	115.322617	31.515174	12.865929	115.556473	-82.995242	6.391239	113.603501
-29.080517	-14.198279	114.741066	-25.78474	9.142605	115.139137	31.781128	-11.603203	115.757309	31.044352	36.598309	115.212234	31.41274	12.497553	115.4847715	-82.98222	5.787657	114.7935025
-30.237347	-14.530012	115.032516	-25.868967	8.842378	115.446243	31.732405	-11.836998	115.712402	30.937847	36.387806	115.182243	31.335126	12.275404	115.4473225	-83.07306	5.409352	115.4451635
-31.359922	-14.842789	115.203156	-26.009155	8.609265	115.684471	31.6313	-12.033901	115.693626	30.801237	36.203114	115.184662	31.2162685	12.0846065	115.439144	-83.2345785	5.1339235	115.929798
-32.529037	-15.096988	115.253242	-26.061131	8.3697	115.680679	31.514572	-12.223259	115.678581	30.68972	36.018147	115.21534	31.102146	11.897444	115.4469605	-83.224408	4.841956	115.9143975
-33.710144	-15.298724	115.163528	-26.229853	8.20545	115.603615	31.409851	-12.420827	115.6912	30.564018	35.854988	115.270485	30.9869345	11.7170805	115.4808425	-83.4466405	4.6938195	115.7263875
-34.776669	-15.380142	114.967094	-26.360035	8.084846	115.399323	31.277985	-12.622701	115.7379	30.46945	35.683067	115.33828	30.8737175	11.530183	115.53809	-83.5937875	4.639509	115.260556
-35.89315	-15.444716	114.751114	-26.47933	7.978068	115.156197	31.147238	-12.826809	115.806183	30.43535	35.482277	115.34642	30.791294	11.327734	115.5763015	-83.749954	4.628402	114.7360925
-37.496944	-15.407812	114.485016	-26.634098	7.81677	114.917465	30.956417	-13.165071	115.867462	30.392796	35.157089	115.3489	30.6746065	10.996009	115.608181	-83.9428025	4.637531	114.226749
-38.524521	-15.346782	114.414444	-26.664669	7.642374	114.859627	30.876387	-13.402811	115.918564	30.427042	34.915264	115.397873	30.6517145	10.7562265	115.6582185	-83.9810525	4.5285215	114.0610355
-39.447929	-15.214069	114.415695	-26.659599	7.480811	114.896484	30.827063	-13.621322	116.018204	30.483049	34.696445	115.537621	30.655056	10.5375615	115.7779125	-83.974254	4.4240605	114.0150555
-40.393017	-15.040454	114.504883	-26.654064	7.333334	115.035774	30.814589	-13.85666	116.158188	30.593983	34.495308	115.735039	30.704286	10.319324	115.9466135	-84.012414	4.347344	114.1249345
-41.296818	-14.795353	114.689194	-26.60578	7.127271	115.267685	30.820501	-14.081648	116.30851	30.711197	34.28487	115.9804	30.765849	10.101611	116.144455	-83.977409	4.152931	114.390915
-42.186089	-14.518859	114.912735	-26.564056	6.972081	115.577606	30.821362	-14.260628	116.490646	30.823029	34.108025	116.262054	30.8221955	9.9236985	116.37635	-83.9503075	4.0204635	114.778862
-43.065323	-14.169051	115.141846	-26.558178	6.830015	115.907837	30.816359	-14.404443	116.671822	30.945024	33.945332	116.585335	30.8806915	9.7704445	116.6285785	-83.9970475	3.8895855	115.1870955
-44.225311	-13.610998	115.437843	-26.53158	6.643882	116.433624	30.841087	-14.608565	116.903351	31.094456	33.765179	117.12294	30.9677715	9.578307	117.0131455	-84.0309315	3.709457	115.8541025
-44.983284	-13.203022	115.57119	-26.516264	6.522275	116.682205	30.864943	-14.714082	117.054321	31.16926	33.685204	117.435196	31.0171015	9.485561	117.2447585	-84.0496295	3.558989	116.1196515
-45.71558	-12.747166	115.636444	-26.544704	6.409269	116.883278	30.875046	-14.79919	117.162529	31.222252	33.607838	117.7043	31.048649	9.404324	117.4334145	-84.138057	3.414214	116.3331415
-46.432762	-12.294632	115.649834	-26.553371	6.325389	116.974663	30.903057	-14.868376	117.229355	31.230286	33.562023	117.859627	31.0666715	9.3468235	117.544491	-84.1734135	3.3039545	116.404835
-47.061081	-11.794039	115.678574	-26.570597	6.289382	117.012833	30.901024	-14.89665	117.262459	31.216284	33.556812	117.89888	31.058654	9.330081	117.5806695	-84.199848	3.248683	116.4449965
-47.727795	-11.248155	115.687584	-26.580694	6.29567	116.971931	30.901125	-14.89891	117.294159	31.190092	33.556198	117.803978	31.0456085	9.328644	117.5490685	-84.2069965	3.262696	116.3947935
-48.321472	-10.719051	115.776276	-26.594103	6.322838	116.924881	30.904093	-14.89283	117.311165	31.149302	33.533989	117.577385	31.0266975	9.3205795	117.444275	-84.2149035	3.3250965	116.405487
-49.149929	-9.859497	115.984306	-26.605188	6.378855	116.791878	30.908733	-14.915236	117.331139	31.031406	33.500298	117.115227	30.9700695	9.292531	117.223183	-84.1804455	3.465179	116.360573
-49.673206	-9.282469	116.154503	-26.610926	6.375914	116.759361	30.911055	-14.971649	117.360184	30.956554	33.433418	116.741386	30.9338045	9.2308845	117.050785	-84.1556565	3.5209435	116.467937
-50.088413	-8.651544	116.365143	-26.625097	6.323377	116.76017	30.905926	-15.006566	117.432167	30.875391	33.341946	116.386749	30.8906585	9.16769	116.909458	-84.1408525	3.479064	116.610882
-50.438023	-7.971598	116.617538	-26.629103	6.246411	116.832542	30.904806	-15.075302	117.528061	30.791607	33.259373	116.105698	30.8482065	9.0920355	116.8168795	-84.1064125	3.4007865	116.8482045
-50.722355	-7.269197	116.87471	-26.631413	6.105782	116.929863	30.921587	-15.158148	117.665901	30.717403	33.171749	115.906403	30.819495	9.0068005	116.786152	-84.082321	3.2047635	117.073574
-50.934147	-6.523772	117.085228	-26.666513	5.949709	117.06823	30.943771	-15.258604	117.80864	30.666578	33.090405	115.754402	30.8051745	8.9159005	116.781521	-84.1382005	2.9835175	117.354939
-51.099277	-5.752579	117.154861	-26.657516	5.781322	117.131744	30.937799	-15.33045	117.994812	30.63213	33.024563	115.684654	30.7849645	8.8470565	116.839733	-84.0999965	2.7155875	117.423755
-51.201832	-4.50223	117.079094	-26.712448	5.604691	117.158272	30.946341	-15.405326	118.174553	30.62122	32.959217	115.680527	30.7837805	8.7769455	116.92754	-84.2086765	2.4324365	117.389004
-51.193256	-3.573988	116.96582	-26.732641	5.525981	117.129791	30.93808	-15.421325	118.250748	30.615118	32.959133	115.654861	30.776599	8.768904	116.9528045	-84.241881	2.283058	117.3067775
-51.119404	-2.619028	116.805794	-26.742168	5.516071	117.061852	30.94643	-15.423272	118.285767	30.609713	33.005188	115.628304	30.7780715	8.790958	116.9570355	-84.2624075	2.241184	117.1666685
-51.028091	-1.573395	116.487595	-26.743874	5.53159	116.897736	30.959541	-15.392431	118.283844	30.629465	33.055344	115.587868	30.794503	8.8314565	116.935856	-84.282251	2.2317235	116.859616
-50.862896	-0.529675	115.957138	-26.73415	5.581376	116.600182	30.990305	-15.338537	118.249336	30.656227	33.119785	115.570847	30.823266	8.890624	116.9100915	-84.291566	2.272128	116.2902725
-50.689758	0.592928	115.287544	-26.754036	5.673209	116.169098	30.995836	-15.29551	118.167816	30.691999	33.154285	115.571678	30.8439175	8.9293875	116.869747	-84.3519895	2.4170305	115.468449
-50.468372	1.721937	114.666702	-26.753357	5.732821	115.714455	30.946503	-15.246253	117.991768	30.734842	33.182869	115.477989	30.8406725	8.968308	116.7348785	-84.3473865	2.497334	114.6940315
-50.139122	3.524094	113.979424	-26.705383	5.831466	115.15094	30.886883	-15.179125	117.569855	30.786583	33.230358	115.28273	30.836733	9.0256165	116.4262925	-84.247499	2.6373155	113.8755875
-49.834301	4.734202	113.699402	-26.616053	5.922395	114.920998	30.91399	-15.098294	117.218689	30.825912	33.309711	115.202499	30.869951	9.1057085	116.210594	-84.102057	2.7390815	113.631402
-49.548111	6.002413	113.595177	-26.571516	5.958681	114.811943	30.963861	-15.023088	116.865334	30.841011	33.3955	115.1866	30.902436	9.186206	116.025967	-84.045468	2.731156	113.597919
-49.217247	7.270431	113.546265	-26.476046	6.05704	114.712158	31.018547	-14.923915	116.524826	30.870352	33.483036	115.242599	30.9444495	9.2795605	115.8837125	-83.8965415	2.8345195	113.5406035
-48.871841	8.538506	113.517082	-26.405447	6.117101	114.673248	31.07976	-14.81159	116.226898	30.8983	33.572968	115.291809	30.98903	9.380689	115.7593535	-83.799924	2.853513	113.5871425
-48.467678	9.827967	113.562737	-26.341549	6.168265	114.64064	31.108904	-14.713412	115.981628	30.905331	33.684425	115.366745	31.0071175	9.4855065	115.6741865	-83.6902155	2.8510235	113.6070935
-48.103188	11.088415	113.585831	-26.315134	6.2499	114.607407	31.139799	-14.650686	115.765701	30.911121	33.761219	115.389297	31.02546	9.5552665	115.577499	-83.655728	2.9445335	113.637315
-47.518562	12.956794	113.587868	-26.315779	6.291399	114.522102	31.141823	-14.578732	115.501656	30.863499	33.855556	115.292145	31.002661	9.638412	115.3969005	-83.634219	2.944386	113.6473035
-47.121078	14.209029	113.603119	-26.310713	6.308369	114.469925	31.125456	-14.565732	115.31398	30.784168	33.876209	115.170944	30.954812	9.6552385	115.242462	-83.576238	2.9614995	113.697388
-46.669914	15.390566	113.634659	-26.321671	6.289004	114.437424	31.098324	-14.560078	115.126167	30.717766	33.866199	114.990952	30.908045	9.6530605	115.0585595	-83.551387	2.9249475	113.8162885
-46.185268	16.605797	113.63723	-26.334661	6.264787	114.414444	31.044155	-14.568652	114.963364	30.641211	33.847527	114.78466	30.842683	9.6394375	114.874012	-83.512005	2.8901365	113.954876
-45.720238	17.772312	113.590073	-26.401749	6.232911	114.435768	30.976475	-14.579465	114.803444	30.528105	33.821896	114.602516	30.75229	9.6212155	114.70298	-83.555788	2.8446065	114.168556
-45.164948	18.952551	113.513527	-26.371012	6.15048	114.276039	30.915409	-14.644833	114.645218	30.46203	33.775261	114.384903	30.6887195	9.565214	114.5150605	-83.4307435	2.735746	114.0370175
-44.639175	20.163303	113.414017	-26.394373	6.110735	114.161087	30.894398	-14.723023	114.423073	30.386997	33.724846	114.15522	30.6406975	9.5009115	114.2891465	-83.4294435	2.7205585	114.0330275
-43.767963	21.957851	113.311447	-26.432812	6.069174	113.989571	30.724951	-14.708378	114.03643	30.24008	33.715858	113.924362	30.4825155	9.50374	113.980396	-83.3481395	2.634608	113.998746
-43.151005	23.149492	113.423386	-26.507837	6.059844	113.897095	30.620113	-14.674126	113.629173	30.111698	33.747921	113.869881	30.3659055	9.5368975	113.749527	-83.3815795	2.5827905	114.044663
-42.521416	24.353916	113.541885	-26.634724	6.078018	113.835648	30.521219	-14.58708	113.183998	29.991924	33.828899	113.949654	30.2565715	9.6209095	113.566826	-83.5260195	2.5351265	114.10447
-41.888653	25.535959	113.650978	-26.675615	6.120301	113.62516	30.381477	-14.438836	112.8144	29.884741	33.978855	114.137817	30.133109	9.7700095	113.4761085	-83.484339	2.4705925	113.7742115
-41.180878	26.697725	113.71125	-26.80195	6.213727	113.375839	30.269581	-14.248344	112.398781	29.778236	34.16774	114.41687	30.0239085	9.959698	113.4078255	-83.6278085	2.467756	113.3438525
-40.494076	27.872253	113.735947	-26.957649	6.416582	113.120255	30.119171	-14.029587	112.06057	29.684105	34.37254	114.683868	29.901638	10.1714765	113.372219	-83.816936	2.6616875	112.868291
-39.693901	28.994274	113.694656	-27.057434	6.659459	112.855789	29.990461	-13.781185	111.768517	29.592796	34.580864	114.895615	29.7916285	10.3998395	113.332066	-83.9064965	2.9190785	112.379512
-38.4991	30.602846	113.73291	-27.191612	7.167316	112.555984	29.819063	-13.384363	111.405777	29.509834	34.908829	115.182564	29.6644485	10.762233	113.2941705	-84.0476725	3.572399	111.8177975
-37.658932	31.567854	113.818062	-27.261194	7.459873	112.388847	29.743809	-13.125105	111.205925	29.490524	35.106323	115.375504	29.6171665	10.990609	113.2907145	-84.1395545	3.929137	111.4869795
-36.800964	32.424057	113.967308	-27.329687	7.769752	112.235489	29.66621	-12.90293	111.018059	29.461988	35.321495	115.591599	29.564099	11.2092825	113.304829	-84.223473	4.3302215	111.166149
-35.931522	33.212086	114.087509	-27.409081	8.056795	112.148605	29.581379	-12.685114	110.828529	29.450256	35.505768	115.760406	29.5158175	11.410327	113.2944675	-84.3339795	4.703263	111.0027425
-34.998489	33.910233	114.202103	-27.467123	8.359445	112.092903	29.497185	-12.492416	110.627838	29.416613	35.67588	115.816643	29.456899	11.591732	113.2222405	-84.391145	5.127158	110.9635655
-34.113781	34.543304	114.224541	-27.533764	8.658226	112.013412	29.375055	-12.290104	110.509254	29.354546	35.834129	115.733322	29.3648005	11.7720125	113.121288	-84.4323285	5.5444395	110.905536
-33.236832	35.051327	114.080742	-27.616003	8.920652	111.910942	29.281429	-12.121446	110.390327	29.252777	36.01881	115.563095	29.267103	11.948682	112.976711	-84.499109	5.892622	110.845173
-31.850401	35.66066	113.658203	-27.709642	9.31595	111.847321	29.147142	-11.881657	110.313652	29.055721	36.234077	115.083542	29.1014315	12.17621	112.698597	-84.5207155	6.45569	110.996045
-30.902948	35.987198	113.290451	-27.790451	9.540998	111.776436	29.069317	-11.775294	110.333359	28.896444	36.387901	114.627686	28.9828805	12.3063035	112.4805225	-84.5637825	6.7756925	111.0723495
-29.995451	36.208202	112.800598	-27.917248	9.745415	111.801819	28.988251	-11.719539	110.403534	28.741083	36.464283	114.138885	28.864667	12.372372	112.2712095	-84.699163	7.118458	111.3324285
-29.046764	36.39547	112.275444	-27.894985	9.871037	111.667908	28.892391	-11.723917	110.526764	28.603363	36.519669	113.587273	28.747877	12.397876	112.0570185	-84.537847	7.344198	111.2787975
-28.084776	36.428112	111.81147	-27.975677	9.917444	111.644234	28.774986	-11.786787	110.623405	28.466446	36.500183	113.053574	28.620716	12.356698	111.8384895	-84.57207	7.47819	111.4499785
-27.10656	36.461151	111.408043	-28.026363	9.920589	111.619339	28.640938	-11.898274	110.701477	28.345263	36.386757	112.60656	28.4931005	12.2442415	111.6540185	-84.5458265	7.5969365	111.5846595
-26.30106	36.51125	111.153152	-28.131809	9.878222	111.551201	28.519201	-12.023585	110.775253	28.192362	36.24715	112.166679	28.3557815	12.1117825	111.470966	-84.6193995	7.6446615	111.631436
-24.773512	36.397289	110.793892	-28.283051	9.784849	111.460838	28.360983	-12.186335	110.866486	28.053185	36.07626	111.841705	28.207084	11.9449625	111.3540955	-84.773186	7.6247355	111.5675805
-23.73698	36.308582	110.645607	-28.331429	9.697497	111.286018	28.275078	-12.282293	110.861908	27.991825	36.00248	111.786209	28.1334515	11.8600935	111.3240585	-84.7963095	7.5349005	111.2479775
-22.605042	36.204052	110.599777	-28.454611	9.691145	111.272072	28.199017	-12.336956	110.840118	27.964762	35.913857	111.788345	28.0818895	11.7884505	111.3142315	-84.9911115	7.5938395	111.2299125
-21.520515	36.080849	110.583588	-28.429455	9.65608	111.11982	28.155506	-12.379257	110.825661	27.959684	35.846485	111.847328	28.057595	11.733614	111.3364945	-84.916505	7.578546	110.9031455
-20.32608	35.898323	110.542824	-28.459879	9.682786	111.019501	28.129959	-12.380065	110.780312	27.988249	35.862259	112.002686	28.059104	11.741097	111.391499	-84.978862	7.624475	110.647503
-19.185858	35.732674	110.588875	-28.510675	9.715665	110.857048	28.091026	-12.355068	110.705582	28.006693	35.880749	112.199821	28.0488595	11.7628405	111.4527015	-85.0702095	7.6684895	110.2613945
-17.9506	35.565872	110.640671	-28.533577	9.745197	110.675201	28.068218	-12.307213	110.583733	28.005463	35.90094	112.410583	28.0368405	11.7968635	111.497158	-85.1039945	7.6935305	109.853244
-16.368271	35.231895	110.851578	-28.617706	9.764257	110.400391	28.043825	-12.245354	110.408821	28.011223	35.924194	112.854347	28.027524	11.83942	111.631584	-85.262936	7.689094	109.169198
-15.229138	34.912205	110.975876	-28.637127	9.767	110.182846	28.037687	-12.211124	110.314034	28.035414	35.957695	113.229431	28.0365505	11.8732855	111.7717325	-85.3108045	7.6607145	108.5939595
-14.116337	34.588909	111.1064	-28.692072	9.79598	110.007713	28.063759	-12.173411	110.278091	28.078222	36.015587	113.619316	28.0709905	11.921088	111.9487035	-85.4551345	7.670872	108.0667225
-13.009644	34.153271	111.228355	-28.71143	9.816603	109.845291	28.087116	-12.140402	110.306953	28.126287	36.042763	114.02047	28.1067015	11.9511805	112.1637115	-85.5295615	7.6820255	107.5268705
-11.912831	33.683975	111.349701	-28.707344	9.850279	109.72377	28.142351	-12.11818	110.409401	28.183857	36.04353	114.400604	28.163104	11.962675	112.4050025	-85.577792	7.737883	107.0425375
-10.88859	33.147938	111.474922	-28.671736	9.889752	109.626831	28.187912	-12.095189	110.565781	28.256172	36.03257	114.768158	28.222042	11.9686905	112.6669695	-85.565514	7.8108135	106.5866925
-9.87274	32.537971	111.585411	-28.660063	9.984352	109.538826	28.228643	-12.094955	110.773209	28.333832	36.009724	115.059639	28.2812375	11.9573845	112.916424	-85.6013635	8.0113195	106.161228
-8.387653	31.566286	111.538422	-28.627167	10.105188	109.473892	28.287724	-12.135114	111.161438	28.49037	35.999886	115.368057	28.389047	11.932386	113.2647475	-85.643381	8.27799	105.6830365
-7.483936	30.765434	111.481323	-28.601065	10.180602	109.482193	28.308704	-12.169577	111.443344	28.591299	35.98048	115.464035	28.4500015	11.9054515	113.4536895	-85.6521315	8.4557525	105.5106965
-6.587748	29.928852	111.456932	-28.539234	10.235873	109.543335	28.338211	-12.211733	111.740852	28.69544	35.939022	115.484344	28.5168255	11.8636445	113.612598	-85.5952935	8.6081015	105.474072
-5.799129	29.060068	111.472847	-28.476465	10.259048	109.666618	28.387255	-12.265244	112.022652	28.790939	35.911613	115.523994	28.589097	11.8231845	113.773323	-85.542027	8.6949115	105.559913
-5.037893	28.137568	111.524406	-28.444109	10.237041	109.78215	28.453012	-12.322963	112.31662	28.878036	35.878677	115.575027	28.665524	11.777857	113.9458235	-85.553742	8.696225	105.6184765
-4.364546	27.126261	111.579788	-28.374228	10.149802	109.854317	28.506958	-12.381576	112.605789	28.962305	35.83189	115.640068	28.7346315	11.725157	114.1229285	-85.4830875	8.574447	105.5857055
-3.732046	26.06608	111.65593	-28.374901	10.06637	109.973671	28.563643	-12.473704	112.844872	29.009073	35.788063	115.663544	28.786358	11.6571795	114.254208	-85.53616	8.4755605	105.693134
-2.933002	24.438066	111.682976	-28.303314	9.888114	110.092781	28.600079	-12.620666	113.044205	29.081285	35.654259	115.684105	28.840682	11.5167965	114.364155	-85.44731	8.2594315	105.821407
-2.488045	23.30122	111.694099	-28.257746	9.750187	110.212746	28.596306	-12.743737	113.124825	29.154528	35.567036	115.703407	28.875417	11.4116495	114.414116	-85.390909	8.0887245	106.011376
-2.078449	22.159472	111.801361	-28.219551	9.657781	110.350815	28.589272	-12.855965	113.178337	29.220581	35.450638	115.732315	28.9049265	11.2973365	114.455326	-85.3440285	8.0182255	106.246304
-1.752976	20.958481	111.880005	-28.19418	9.551733	110.52047	28.577682	-12.986435	113.246071	29.307068	35.324211	115.784546	28.942375	11.168888	114.5153085	-85.330735	7.934578	106.5256315
-1.456777	19.756916	111.943069	-28.172913	9.530158	110.719093	28.562815	-13.108203	113.310478	29.384953	35.230167	115.816238	28.973884	11.060982	114.563358	-85.31971	7.999334	106.874828
-1.23402	18.553522	111.993896	-28.126467	9.498491	110.893158	28.528139	-13.213255	113.408897	29.47444	35.121536	115.841949	29.0012895	10.9541405	114.625423	-85.2542235	8.0428415	107.160893
-1.066425	17.35548	112.054756	-28.117599	9.489636	111.050774	28.491137	-13.327379	113.559486	29.541454	35.027832	115.85746	29.0162955	10.8502265	114.708473	-85.2514935	8.1290455	107.393075
-0.890417	15.533381	112.094055	-28.147018	9.493045	111.141052	28.450775	-13.474181	113.779953	29.626825	34.896355	115.867104	29.0388	10.711087	114.8235285	-85.332836	8.275003	107.4585755
-0.829387	14.329104	112.051903	-28.149002	9.479172	111.135887	28.40661	-13.592048	113.915123	29.649872	34.810696	115.813812	29.028241	10.609324	114.8644675	-85.326245	8.34902	107.4073065
-0.811612	13.078427	111.985031	-28.123417	9.437631	111.076508	28.382067	-13.711543	114.011063	29.69043	34.694309	115.725731	29.0362485	10.491383	114.868397	-85.2830825	8.383879	107.284619
-0.84993	11.882662	111.915604	-28.095467	9.362424	111.026588	28.386143	-13.830805	114.057556	29.779812	34.595078	115.622581	29.0829775	10.3821365	114.8400685	-85.2739115	8.3427115	107.2131075
-0.940341	10.665905	111.845848	-27.998564	9.260454	110.993805	28.419653	-13.912121	114.067734	29.837746	34.500565	115.542686	29.1286995	10.294222	114.80521	-85.1258275	8.226686	107.1824
-1.069002	9.484635	111.787247	-27.908171	9.138409	110.98851	28.499969	-13.971766	114.056488	29.887972	34.435688	115.475372	29.1939705	10.231961	114.76593	-85.0103125	8.044857	107.21109
-1.266199	8.313766	111.759544	-27.831688	9.041158	111.054314	28.594181	-14.015646	114.074776	29.960663	34.400341	115.38018	29.277422	10.1923475	114.727478	-84.940798	7.8899685	107.38115
-1.615985	6.580628	111.745323	-27.674448	8.927358	111.122726	28.766199	-14.060058	114.077271	30.062073	34.355263	115.274605	29.414136	10.1476025	114.675938	-84.763032	7.7071135	107.569514
-1.916441	5.481857	111.702797	-27.580103	8.869581	111.170853	28.875225	-14.083849	114.092949	30.108019	34.343006	115.209747	29.491622	10.1295785	114.651348	-84.651828	7.6095835	107.690358
-2.280573	4.378425	111.703957	-27.489233	8.802687	111.161461	28.9751	-14.117156	114.114868	30.179346	34.304928	115.147423	29.577223	10.093886	114.6311455	-84.555689	7.511488	107.6917765
-2.682801	3.319551	111.667946	-27.388096	8.69748	111.134087	29.058847	-14.173031	114.135674	30.232489	34.259003	115.0877	29.645668	10.042986	114.611687	-84.42186	7.351974	107.656487
-3.178519	2.29158	111.628937	-27.308104	8.603413	111.097527	29.14356	-14.253203	114.174248	30.323303	34.172462	115.015945	29.7334315	9.9596295	114.5950965	-84.3496395	7.2471965	107.5999575
-3.672738	1.269802	111.576035	-27.221367	8.499936	111.090767	29.233433	-14.363588	114.200172	30.431948	34.075474	114.944252	29.8326905	9.855943	114.572212	-84.2754245	7.143929	107.609322
-4.231371	0.30507	111.586357	-27.100777	8.33988	111.123405	29.337484	-14.481157	114.240471	30.538582	33.971409	114.880577	29.938033	9.745126	114.560524	-84.139587	6.934634	107.686286
-5.149221	-1.076993	111.594116	-26.932362	8.10388	111.133865	29.508749	-14.683795	114.282394	30.698088	33.81773	114.70388	30.1034185	9.5669675	114.493137	-83.9681425	6.6407925	107.774593
-5.804546	-1.950656	111.552383	-26.81996	7.962539	111.157097	29.606024	-14.790872	114.298187	30.781221	33.716145	114.52475	30.1936225	9.4626365	114.4114685	-83.8335425	6.4624415	107.9027255
-6.476495	-2.739473	111.506546	-26.724207	7.821761	111.161301	29.715555	-14.873812	114.29216	30.860603	33.619698	114.32769	30.288079	9.372943	114.309925	-83.736493	6.270579	108.012677
-7.192013	-3.489836	111.49411	-26.587879	7.709355	111.201645	29.840786	-14.934987	114.269196	30.924078	33.545788	114.169762	30.382432	9.3054005	114.219479	-83.55819	6.1133095	108.183811
-7.9415	-4.184462	111.470505	-26.466459	7.599203	111.240318	29.97179	-14.952471	114.222969	30.963671	33.51833	114.042786	30.4677305	9.2829295	114.1328775	-83.4006485	5.9154765	108.3477585
-8.700505	-4.837773	111.383209	-26.357075	7.480195	111.344589	30.095997	-14.951622	114.072441	31.011927	33.522045	114.041901	30.553962	9.2852115	114.057171	-83.268112	5.6751785	108.632007
-9.477417	-5.426	111.25634	-26.261881	7.376212	111.448822	30.214733	-14.898843	113.862839	31.047043	33.571621	114.097275	30.630888	9.336389	113.980057	-83.15465	5.416035	108.917587
-10.636546	-6.256403	111.071205	-26.096239	7.31395	111.654022	30.409792	-14.771102	113.396217	31.095547	33.691917	114.424721	30.7526695	9.4604075	113.910469	-82.9451475	5.1674925	109.397575
-11.519575	-6.698831	111.021233	-25.964415	7.344443	111.799065	30.515089	-14.629049	113.124229	31.125378	33.823544	114.738609	30.8202335	9.5972475	113.931419	-82.7490635	5.0916385	109.666711
-12.310844	-7.156896	110.883453	-25.887171	7.376324	111.974991	30.631388	-14.479083	112.874969	31.213835	33.957344	115.049568	30.9226115	9.7391305	113.9622685	-82.6969535	5.0135175	109.9877135
-13.190399	-7.545143	110.81691	-25.791439	7.487199	112.131271	30.740791	-14.352899	112.665047	31.324717	34.064327	115.391411	31.032754	9.855714	114.028229	-82.615632	5.118684	110.234313
-14.033373	-7.992974	110.7286	-25.668785	7.578463	112.318123	30.851168	-14.228604	112.480629	31.448164	34.183197	115.757751	31.149666	9.9772965	114.11919	-82.487236	5.1796295	110.517056
-14.924759	-8.351003	110.628952	-25.617668	7.667366	112.466034	30.947149	-14.111343	112.291183	31.606775	34.264572	116.141663	31.276962	10.0766145	114.216423	-82.512298	5.2581175	110.715645
-15.804066	-8.804701	110.485779	-25.522406	7.808739	112.622765	31.032112	-13.977468	112.14682	31.736261	34.369843	116.485382	31.3841865	10.1961875	114.316101	-82.4289985	5.4212905	110.929429
-17.181654	-9.514491	110.369728	-25.398905	8.028391	112.757751	31.156721	-13.775727	112.023422	31.898943	34.512245	116.938377	31.527832	10.368259	114.4808995	-82.325642	5.688523	111.0346025
-18.034843	-10.075632	110.307693	-25.352362	8.164482	112.818192	31.222132	-13.67275	112.009811	31.986004	34.587738	117.15686	31.604068	10.457494	114.5833355	-82.308792	5.87147	111.0530485
-18.961006	-10.66256	110.201599	-25.296694	8.306243	112.835228	31.30695	-13.586476	112.07019	32.057934	34.650742	117.254189	31.682442	10.532133	114.6621895	-82.27583	6.080353	111.0082665
-19.902164	-11.269932	110.165878	-25.267735	8.427844	112.820099	31.368891	-13.525468	112.167915	32.114117	34.703964	117.265572	31.741504	10.589248	114.7167435	-82.276974	6.26644	110.9234545
-20.841499	-11.946307	110.208359	-25.240353	8.547161	112.792908	31.434298	-13.487455	112.354431	32.162235	34.743359	117.147278	31.7982665	10.627952	114.7508545	-82.2789725	6.46637	110.8349615
-21.790974	-12.6473	110.381378	-25.179239	8.610596	112.771133	31.500992	-13.505048	112.621437	32.208584	34.716988	116.922318	31.854788	10.60597	114.7718775	-82.213266	6.615222	110.7703885
-22.750521	-13.403339	110.625519	-25.105867	8.670944	112.777451	31.566694	-13.600938	112.971519	32.272968	34.660549	116.601654	31.919831	10.5298055	114.7865865	-82.131565	6.8120825	110.7683155
-24.276859	-14.589106	111.265579	-25.013966	8.686541	112.750183	31.658352	-13.813866	113.634644	32.359219	34.463657	115.924751	32.0087855	10.3248955	114.7796975	-82.0367175	7.0481865	110.7206685
-25.306156	-15.332108	111.794304	-24.93578	8.626875	112.761841	31.692883	-14.013779	114.086113	32.437672	34.258007	115.418793	32.0652775	10.122114	114.752453	-81.9368375	7.131636	110.771229
-26.383003	-16.089645	112.3256	-24.883287	8.477356	112.782776	31.731075	-14.257002	114.574051	32.497612	33.990974	114.881645	32.1143435	9.866986	114.727848	-81.8809175	7.087726	110.837704
-27.488306	-16.794857	112.87986	-24.825029	8.285861	112.828384	31.74971	-14.552541	115.014481	32.554623	33.7024	114.44014	32.1521665	9.5749295	114.7273105	-81.8022245	6.9967925	110.9294575
-28.542789	-17.419506	113.38974	-24.780148	8.04172	112.924751	31.756025	-14.866371	115.378716	32.61953	33.369183	114.035835	32.1877775	9.251406	114.7072755	-81.7480735	6.832034	111.1422265
-29.638554	-17.962729	113.831238	-24.750278	7.746769	113.065193	31.776279	-15.179343	115.639435	32.674927	33.03252	113.69239	32.225603	8.9265885	114.6659125	-81.726159	6.5669495	111.4644735
-30.722651	-18.461052	114.176216	-24.684076	7.446605	113.246201	31.77306	-15.453537	115.769661	32.696857	32.732296	113.476059	32.2349585	8.6393795	114.62286	-81.6031105	6.2538305	111.869542
-32.315029	-18.997358	114.563583	-24.615938	7.038753	113.545082	31.783709	-15.810842	115.843079	32.756119	32.370903	113.267853	32.269914	8.2800305	114.555466	-81.50179	5.7974755	112.534698
-33.362682	-19.186262	114.77494	-24.585297	6.796948	113.742378	31.797031	-15.971165	115.828621	32.775898	32.228287	113.262901	32.2864645	8.128561	114.545761	-81.4570585	5.465335	112.938995
-34.408241	-19.324837	114.897331	-24.527473	6.644183	113.93042	31.826601	-16.052986	115.800842	32.777664	32.134583	113.297585	32.3021325	8.0407985	114.5492135	-81.3570785	5.2475675	113.3116265
-35.368053	-19.330559	114.992012	-24.518221	6.540462	114.133522	31.862799	-16.082748	115.770447	32.784782	32.124691	113.364288	32.3237905	8.0209715	114.5673675	-81.3602325	5.0599525	113.6996765
-36.336067	-19.251825	115.028618	-24.47719	6.502162	114.247063	31.908005	-16.061602	115.730492	32.799679	32.16172	113.430168	32.353842	8.050059	114.58033	-81.308222	4.954265	113.913796
-37.261166	-19.046492	115.007675	-24.474932	6.497593	114.302734	31.935867	-16.016474	115.694557	32.796638	32.207726	113.503769	32.3662525	8.095626	114.599163	-81.3161165	4.89956	114.006305
-38.215153	-18.762867	114.92524	-24.488382	6.523484	114.287758	31.958092	-15.983291	115.647125	32.800083	32.250854	113.579407	32.3790875	8.1337815	114.613266	-81.3558515	4.9131865	113.96225
-39.511936	-18.153528	114.729538	-24.486742	6.581436	114.16143	31.974039	-15.926798	115.625801	32.833267	32.309879	113.602554	32.403653	8.1915405	114.6141775	-81.377137	4.9713315	113.7086825
-40.315308	-17.66003	114.631905	-24.452835	6.65332	114.090744	31.983217	-15.922122	115.612946	32.869118	32.319641	113.578453	32.4261675	8.1987595	114.5956995	-81.3318375	5.1078805	113.5857885
-41.050373	-17.093328	114.610115	-24.43359	6.69421	114.039322	31.993849	-15.932433	115.61068	32.914066	32.30481	113.4972	32.4539575	8.1861885	114.55394	-81.3211375	5.2022315	113.524704
-41.817154	-16.410856	114.588203	-24.428381	6.72866	114.034973	32.009151	-15.959967	115.597572	32.955734	32.277855	113.406685	32.4824425	8.158944	114.5021285	-81.3392045	5.298376	113.5678175
-42.463676	-15.709689	114.538864	-24.34148	6.688592	113.924324	32.031151	-16.005648	115.561279	32.986195	32.224113	113.367973	32.508673	8.1092325	114.464626	-81.191633	5.2679515	113.384022
-43.022541	-14.953482	114.398262	-24.321596	6.663623	113.882515	32.033531	-16.049326	115.532722	33.010807	32.181671	113.356987	32.522169	8.0661725	114.4448545	-81.165361	5.2610735	113.3201755
-43.62709	-14.141003	114.217293	-24.303295	6.629484	113.797592	32.022453	-16.098536	115.521713	33.053085	32.143887	113.366043	32.537769	8.0226755	114.443878	-81.144359	5.2362925	113.151306
-44.432972	-12.787029	113.794518	-24.349005	6.581737	113.624641	32.010727	-16.164845	115.531815	33.092396	32.124119	113.458992	32.5515615	7.979637	114.4954035	-81.2495715	5.183837	112.7538785
-44.858814	-11.851549	113.447166	-24.398752	6.571768	113.445213	31.993362	-16.163343	115.53949	33.112247	32.147224	113.513313	32.5528045	7.9919405	114.5264015	-81.3503085	5.1515955	112.3640245
-45.287781	-10.837064	113.141441	-24.414011	6.574486	113.275734	31.977638	-16.136261	115.519821	33.119793	32.202477	113.555351	32.5487155	8.033108	114.537586	-81.3767375	5.115864	112.013882
-45.682915	-9.746057	112.841072	-24.409313	6.625749	113.119164	31.973202	-16.094536	115.496101	33.132317	32.264751	113.54612	32.5527595	8.0851075	114.5211105	-81.3713855	5.1663905	111.7172175
-45.889282	-8.967531	112.427116	-24.426907	6.721523	112.843834	31.991386	-16.059122	115.493347	33.186939	32.28167	113.513802	32.5891625	8.111274	114.5035745	-81.4429765	5.331772	111.1840935
-46.320187	-7.429735	111.754951	-24.412428	6.757335	112.463486	31.993092	-16.050776	115.484146	33.237442	32.29686	113.516724	32.615267	8.123042	114.500435	-81.440123	5.391628	110.426537
-46.646191	-6.243993	110.961044	-24.413984	6.792442	111.960518	31.981686	-16.058769	115.391922	33.296715	32.315094	113.520256	32.6392005	8.1281625	114.456089	-81.4671685	5.4567215	109.464947
-47.007656	-4.366953	110.081718	-24.404945	6.796402	111.361816	31.97076	-16.045839	114.992104	33.337708	32.37101	113.447968	32.654234	8.1625855	114.220036	-81.464124	5.4302185	108.503596
-47.245827	-3.073921	109.831535	-24.326996	6.797182	111.168694	32.012661	-16.02137	114.67601	33.350273	32.400066	113.252831	32.681467	8.189348	113.9644205	-81.335459	5.405016	108.3729675
-47.443447	-1.771543	109.815491	-24.188297	6.778125	111.086212	32.077538	-16.008959	114.344254	33.375038	32.420559	113.01149	32.726288	8.2058	113.677872	-81.102882	5.35045	108.494552
-47.58815	-0.393445	109.894585	-24.099993	6.762567	111.075768	32.15947	-15.992394	114.06488	33.399708	32.424149	112.740074	32.779589	8.2158775	113.402477	-80.979575	5.3092565	108.749059
-47.754105	0.996327	109.991287	-23.964462	6.749624	111.091248	32.238297	-15.986469	113.844643	33.403175	32.4221	112.507645	32.820736	8.2178155	113.176144	-80.74966	5.2814325	109.006352
-47.869846	2.407175	110.218773	-23.863012	6.755873	111.185112	32.286518	-15.94623	113.646927	33.393345	32.451416	112.249733	32.8399315	8.252593	112.94833	-80.5659555	5.259153	109.421894
-47.956474	3.913296	110.65667	-23.781603	6.752162	111.417091	32.352905	-15.891396	113.451241	33.358044	32.508583	111.974014	32.8554745	8.3085935	112.7126275	-80.4186805	5.1957305	110.1215545
-48.004005	6.130226	111.642792	-23.693737	6.685836	112.053856	32.436375	-15.755977	113.084885	33.230484	32.62458	111.627007	32.8334295	8.4343015	112.355946	-80.2209035	4.9373705	111.751766
-47.946762	7.635975	112.491417	-23.65563	6.620299	112.608894	32.470619	-15.612753	112.732552	33.048096	32.749321	111.483856	32.7593575	8.568284	112.108204	-80.0706175	4.672314	113.109584
-47.845856	9.163471	113.246223	-23.710169	6.522835	113.095451	32.496555	-15.468097	112.347504	32.84314	32.896183	111.471626	32.6698475	8.714043	111.909565	-80.0901855	4.331627	114.281337
-47.72411	10.680795	113.758766	-23.826435	6.430218	113.461853	32.435299	-15.294669	112.066879	32.595871	33.061874	111.536026	32.515585	8.8836025	111.8014525	-80.168455	3.9768335	115.1222535
-47.49995	12.252193	114.144279	-23.975506	6.369975	113.629364	32.353992	-15.166601	111.81662	32.364025	33.245285	111.581741	32.3590085	9.039342	111.6991805	-80.3100205	3.700608	115.5595475
-47.204151	13.797969	114.357033	-24.260633	6.377196	113.895248	32.245659	-15.037327	111.572609	32.150002	33.422108	111.65905	32.1978305	9.1923905	111.6158295	-80.7190965	3.5620015	116.1746665
-46.852135	15.34329	114.410721	-24.271921	6.362492	113.732483	32.126663	-14.911926	111.322273	31.937916	33.586098	111.749718	32.0322895	9.337086	111.5359955	-80.5761315	3.387898	115.9289705
-46.183643	17.684813	114.321877	-24.45792	6.348482	113.542	31.927935	-14.741331	110.947121	31.73708	33.800659	111.873878	31.8325075	9.529664	111.4104995	-80.7483475	3.1673	115.6735005
-45.633858	19.214413	114.141861	-24.577297	6.412351	113.30143	31.806288	-14.641687	110.654198	31.640736	33.926003	111.992767	31.723512	9.642158	111.3234825	-80.878106	3.182544	115.2793775
-45.043762	20.706768	113.951752	-24.661837	6.501037	113.03215	31.681681	-14.528203	110.330292	31.6033	34.039906	112.110222	31.6424905	9.7558515	111.220257	-80.9661645	3.2462225	114.844043
-44.240486	22.187761	113.839409	-24.691854	6.597123	112.794373	31.575882	-14.386967	110.037552	31.551334	34.184498	112.318626	31.563608	9.8987655	111.178089	-80.947316	3.2954805	114.410657
-43.4897	23.652912	113.883698	-24.726656	6.739956	112.647942	31.526257	-14.199459	109.747406	31.560612	34.309757	112.521652	31.5434345	10.055149	111.134529	-80.9967465	3.424763	114.161355
-42.584873	25.029081	113.979492	-24.730341	6.924045	112.54734	31.530109	-14.006092	109.521164	31.599962	34.482376	112.774658	31.5650355	10.238142	111.147911	-81.0257175	3.609948	113.946769
-41.57106	26.331066	114.082039	-24.730618	7.125783	112.492081	31.534122	-13.778086	109.33992	31.641096	34.708569	113.065125	31.587609	10.4652415	111.2025225	-81.048845	3.7863245	113.7816395
-39.982159	28.212103	114.163055	-24.748905	7.493765	112.374832	31.532251	-13.458583	109.143539	31.68432	35.029922	113.438797	31.6082855	10.7856695	111.291168	-81.1060955	4.2018605	113.458496
-38.856331	29.37443	114.0457	-24.787649	7.68933	112.19001	31.499603	-13.267303	109.084366	31.684864	35.209156	113.597061	31.5922335	10.9709265	111.3407135	-81.1675315	4.4077335	113.0393065
-37.716846	30.486626	113.890099	-24.849525	7.958034	112.061478	31.451941	-13.120122	109.077332	31.664843	35.369091	113.675606	31.558392	11.1244845	111.376469	-81.257442	4.7915835	112.746487
-36.526188	31.475983	113.713142	-24.893791	8.183453	111.947906	31.413734	-12.972972	109.119652	31.613636	35.487652	113.693153	31.513685	11.25734	111.4064025	-81.301267	5.109566	112.4894095
-35.236683	32.402927	113.451294	-24.96855	8.445232	111.925873	31.36824	-12.87796	109.242867	31.560982	35.53442	113.714615	31.464611	11.32823	111.478741	-81.401711	5.562234	112.373005
-33.966324	33.266243	113.145485	-25.051373	8.582717	111.79409	31.330091	-12.844746	109.520638	31.536022	35.526947	113.737915	31.4330565	11.3411005	111.6292765	-81.5358025	5.8243335	111.9589035
-32.606293	34.039494	112.882843	-25.1602	8.715693	111.763588	31.284327	-12.887629	109.854828	31.529018	35.484997	113.744225	31.4066725	11.298684	111.7995265	-81.7270725	6.132702	111.7276495
-30.565533	35.009567	112.616943	-25.268433	8.819475	111.824211	31.203794	-13.012642	110.406746	31.55036	35.367924	113.901031	31.377077	11.177641	112.1538885	-81.913943	6.461309	111.4945335
-29.158009	35.622559	112.443016	-25.365417	8.89034	111.813614	31.174622	-13.08345	110.852798	31.5749	35.336323	114.088753	31.374761	11.1264365	112.4707755	-82.105595	6.6542435	111.1564525
-27.76333	36.149082	112.228668	-25.496834	8.869575	111.712158	31.170309	-13.126116	111.305908	31.611732	35.333557	114.343117	31.3910205	11.1037205	112.8245125	-82.3846885	6.6354295	110.5998035
-26.429125	36.574444	112.01841	-25.635958	8.871819	111.429451	31.183424	-13.120747	111.714622	31.598005	35.370834	114.711952	31.3907145	11.1250435	113.213287	-82.6626305	6.6185945	109.645615
-25.189505	37.090828	111.970772	-25.748873	8.822382	111.153618	31.193787	-13.066654	111.985909	31.524986	35.430958	115.074898	31.3593865	11.182152	113.5304035	-82.8571325	6.462612	108.7768325
-23.685207	37.376137	111.891769	-25.853777	8.799562	110.909721	31.196457	-12.943326	112.121292	31.446749	35.510616	115.41703	31.321603	11.283645	113.769161	-83.029157	6.315479	108.050281
-22.489176	37.725071	112.099442	-25.890192	8.822678	110.776756	31.235746	-12.795276	112.165489	31.384531	35.610527	115.677574	31.3101385	11.4076255	113.9215315	-83.0905225	6.2377305	107.6319805
-20.303699	38.023342	112.290451	-25.867971	8.907532	110.726967	31.376925	-12.529506	112.259926	31.396288	35.859451	116.055168	31.3866065	11.6649725	114.157547	-83.1225485	6.1500915	107.296387
-19.191076	38.276775	112.63279	-25.812355	9.014795	110.721443	31.508982	-12.336009	112.373077	31.433817	36.026707	116.356567	31.4713995	11.845349	114.364822	-83.0961095	6.184241	107.078064
-17.827644	38.338356	112.771309	-25.757906	9.151765	110.769012	31.662926	-12.14732	112.544724	31.459511	36.182137	116.643814	31.5612185	12.0174085	114.594269	-83.0770305	6.2861215	106.943755
-16.595993	38.3783	113.014732	-25.709108	9.315972	110.866333	31.818527	-11.961448	112.748573	31.496058	36.32608	116.886734	31.6572925	12.182316	114.8176535	-83.0755085	6.449628	106.9150125
-15.415475	38.388931	113.210426	-25.673557	9.443061	111.032806	31.975702	-11.810944	112.988815	31.542603	36.45686	117.104233	31.7591525	12.322958	115.046524	-83.1062665	6.563164	107.019088
-14.346097	38.309528	113.473656	-25.617611	9.57918	111.201393	32.117359	-11.707627	113.234604	31.580952	36.552395	117.356873	31.8491555	12.422384	115.2957385	-83.0843775	6.735976	107.1070475
-13.228771	38.130676	113.763428	-25.603012	9.672589	111.411034	32.252811	-11.631909	113.516022	31.605721	36.61203	117.648315	31.929266	12.4900605	115.5821685	-83.13529	6.8551175	107.2398995
-11.697835	37.68956	114.147224	-25.586617	9.781461	111.714661	32.40522	-11.582056	114.010765	31.657854	36.627888	118.067757	32.031537	12.522916	116.039261	-83.204771	7.040006	107.390061
-10.760443	37.341965	114.359222	-25.604242	9.808382	111.920929	32.474701	-11.593379	114.358543	31.688332	36.625111	118.33577	32.0815165	12.515866	116.3471565	-83.2900005	7.100898	107.4947015
-9.864513	36.876549	114.552559	-25.624163	9.843149	112.142357	32.521416	-11.623677	114.709641	31.733212	36.624725	118.556953	32.127314	12.500524	116.633297	-83.37564	7.185774	107.651417
-9.010016	36.36256	114.733719	-25.6241	9.860411	112.385963	32.566528	-11.653953	115.024757	31.790188	36.602772	118.702255	32.178358	12.4744095	116.863506	-83.426558	7.2464125	107.90842
-8.264213	35.772125	114.902115	-25.608624	9.890293	112.636314	32.617138	-11.717365	115.348305	31.842846	36.57457	118.84272	32.229992	12.4286025	117.0955125	-83.44724	7.3519835	108.1771155
-7.534911	35.147881	115.045418	-25.596853	9.9033	112.904526	32.676788	-11.768164	115.638443	31.897942	36.544518	118.93325	32.287365	12.388177	117.2858465	-83.481071	7.418423	108.5232055
-6.923121	34.478489	115.191925	-25.574095	9.917354	113.180183	32.751057	-11.836214	115.937195	32.021072	36.485405	118.961205	32.3860645	12.3245955	117.4492	-83.5342545	7.5101125	108.911166
-6.107831	33.387226	115.320442	-25.505634	9.963661	113.609947	32.835773	-11.923838	116.343048	32.129673	36.444527	118.982933	32.482723	12.2603445	117.6629905	-83.493991	7.6669775	109.5569035
-5.648611	32.614239	115.426933	-25.432714	10.012614	113.870689	32.90807	-11.931967	116.57795	32.209988	36.443176	118.957031	32.559029	12.2556045	117.7674905	-83.424457	7.7696235	109.9738875
-5.255072	31.846708	115.5028	-25.355772	10.0383	114.147987	32.971111	-11.953328	116.790375	32.305595	36.47559	118.934372	32.638353	12.261131	117.8623735	-83.349897	7.815469	110.4336005
-4.944389	31.072634	115.561485	-25.298523	10.045766	114.357056	33.027435	-11.960306	116.965591	32.379448	36.492306	118.915794	32.7034415	12.266	117.9406925	-83.3004875	7.825532	110.7734195
-4.726077	30.251846	115.676842	-25.254801	10.074983	114.492371	33.067177	-11.977834	117.086853	32.441036	36.503365	118.873177	32.7541065	12.2627655	117.980015	-83.2637085	7.8872005	111.004727
-4.568217	29.443163	115.639755	-25.235489	10.088715	114.591637	33.088768	-11.995372	117.115891	32.464512	36.499931	118.797768	32.77664	12.2522795	117.9568295	-83.247618	7.9251505	111.2264445
-4.443708	28.61434	115.58046	-25.176712	10.136355	114.65638	33.064079	-11.995328	117.038223	32.457153	36.502972	118.629707	32.760616	12.253822	117.833965	-83.11404	8.018888	111.478795
-4.408346	27.434626	115.416565	-25.147772	10.270329	114.870384	33.028828	-11.96784	116.718758	32.427082	36.531181	118.189201	32.727955	12.2816705	117.4539795	-83.023499	8.2589875	112.2867885
-4.424009	26.67425	115.333267	-25.114632	10.348792	115.025177	32.989044	-11.912546	116.41362	32.373447	36.564106	117.831467	32.6812455	12.32578	117.1225435	-82.9105095	8.371804	112.9278105
-4.517485	25.894928	115.239525	-25.08992	10.469625	115.157082	32.952206	-11.828496	116.092232	32.268566	36.627941	117.473816	32.610386	12.3997225	116.783024	-82.790226	8.5395275	113.53114
-4.64351	25.107485	115.120613	-25.063696	10.580456	115.222061	32.906143	-11.740713	115.6996	32.124634	36.694962	117.200043	32.5153885	12.4771245	116.4498215	-82.6427805	8.6837875	113.9943005
-4.796533	24.351231	114.983788	-25.072327	10.628695	115.222862	32.839695	-11.681524	115.322327	31.969362	36.751305	116.885315	32.4045285	12.5348905	116.103821	-82.5491825	8.7224995	114.341903
-4.977662	23.595636	114.752617	-25.096977	10.657414	115.182732	32.722958	-11.619985	114.944229	31.829491	36.821823	116.569885	32.2762245	12.600919	115.757057	-82.4701785	8.713909	114.608407
-5.136673	22.82262	114.531586	-25.173691	10.702972	115.178345	32.607044	-11.582987	114.496292	31.723244	36.85033	116.332779	32.165144	12.6336715	115.4145355	-82.512526	8.7722725	114.9421545
-5.445813	21.685047	114.293076	-25.119431	10.656321	115.026642	32.440685	-11.58863	113.847672	31.56201	36.890942	115.989639	32.0013475	12.651156	114.9186555	-82.2402095	8.661486	115.1346285
-5.655766	20.885794	114.188698	-25.126883	10.637508	114.981422	32.359997	-11.603319	113.412331	31.489655	36.873306	115.881897	31.924826	12.6349935	114.647114	-82.178592	8.6400225	115.31573
-5.864626	20.107082	114.133659	-25.188917	10.662052	114.999947	32.274605	-11.622564	113.026772	31.468237	36.848476	115.873459	31.871421	12.612956	114.4501155	-82.249255	8.711148	115.5497785
-6.056114	19.337807	114.091682	-25.154898	10.503507	114.787743	32.196316	-11.661383	112.736641	31.485506	36.814487	115.940544	31.840911	12.576552	114.3385925	-82.150707	8.430462	115.2368935
-6.230618	18.551319	114.034126	-25.143068	10.46215	114.731094	32.11982	-11.690592	112.448418	31.521568	36.790924	116.050827	31.820694	12.550166	114.2496225	-82.10683	8.374134	115.2125655
-6.429334	17.741364	113.96508	-25.120024	10.489057	114.771843	32.040161	-11.710858	112.183105	31.561602	36.777885	116.152641	31.8008815	12.5335135	114.167873	-82.0409295	8.4446005	115.375813
-6.617826	16.910877	113.919937	-25.276644	10.595104	114.893761	31.972261	-11.707434	111.998711	31.607473	36.774712	116.198586	31.789867	12.533639	114.0986485	-82.343155	8.656569	115.6888735
-6.911218	15.682946	113.891777	-25.304228	10.753963	114.985619	31.888454	-11.703917	111.802437	31.651533	36.784588	116.260887	31.7699935	12.5403355	114.031662	-82.3784495	8.9675905	115.939576
-7.051828	14.774855	113.807121	-25.081289	10.583073	114.766335	31.853941	-11.713803	111.778915	31.711143	36.778473	116.286362	31.782542	12.532335	114.0326385	-81.94512	8.633811	115.5000315
-7.225818	13.839969	113.757149	-25.09478	10.598582	114.778793	31.812296	-11.749669	111.759964	31.737236	36.78796	116.336807	31.774766	12.5191455	114.0483855	-81.964326	8.6780185	115.5092005
-7.370292	12.900777	113.72287	-25.114792	10.603062	114.803101	31.748623	-11.7797	111.813644	31.74588	36.775684	116.349075	31.7472515	12.497992	114.0813595	-81.9768355	8.708132	115.5248425
-7.537021	11.908386	113.715759	-25.138485	10.595766	114.829468	31.699553	-11.804982	111.916008	31.759571	36.755432	116.358604	31.729562	12.475225	114.137306	-82.006532	8.716307	115.52163
-7.703973	10.867978	113.710228	-25.443586	10.83166	115.078972	31.686539	-11.836895	112.077263	31.76231	36.743618	116.394302	31.7244245	12.4533615	114.2357825	-82.6115965	9.2099585	115.9221615
-7.809348	9.79768	113.638626	-25.219938	10.549745	114.786232	31.707699	-11.845151	112.313583	31.779913	36.747231	116.430115	31.743806	12.45104	114.371849	-82.183682	8.64845	115.200615
-8.007976	8.182148	113.517868	-25.284767	10.618482	114.757385	31.774462	-11.829767	112.741043	31.777132	36.762596	116.470406	31.775797	12.4664145	114.6057245	-82.345331	8.7705495	114.9090455
-8.121815	7.063509	113.473618	-25.316916	10.59687	114.582191	31.823767	-11.8032	113.107635	31.75629	36.767097	116.517044	31.7900285	12.4819485	114.8123395	-82.4238605	8.7117915	114.3520425
-8.27556	5.908174	113.371529	-25.298628	10.525517	114.287148	31.892925	-11.776647	113.542595	31.759033	36.762566	116.593994	31.825979	12.4929595	115.0682945	-82.423235	8.5580745	113.5060015
-8.442543	4.762136	113.289093	-25.371605	10.490053	113.974724	31.961723	-11.767336	114.024391	31.755701	36.748638	116.682732	31.858712	12.490651	115.3535615	-82.601922	8.489455	112.5958865
-8.607395	3.588481	113.201691	-25.422787	10.462186	113.656876	32.034355	-11.749209	114.503113	31.731901	36.73032	116.733467	31.883128	12.4905555	115.61829	-82.728702	8.4338165	111.695462
-8.854729	2.452703	113.140404	-25.499144	10.380756	113.358391	32.093533	-11.73182	114.942444	31.726805	36.720947	116.711899	31.910169	12.4945635	115.8271715	-82.908457	8.2669485	110.8896105
-9.074788	1.268704	113.06163	-25.544432	10.299399	113.147377	32.137428	-11.695522	115.313927	31.70956	36.71283	116.675209	31.923494	12.508654	115.994568	-83.012358	8.090144	110.300186
-9.528276	-0.541157	113.092384	-25.530296	10.11811	113.033928	32.221478	-11.694363	115.706169	31.733128	36.668755	116.596329	31.977303	12.487196	116.151249	-83.037895	7.749024	109.916607
-9.897925	-1.66158	113.199806	-25.469864	9.950765	113.103661	32.283421	-11.732534	115.867447	31.779301	36.633659	116.569794	32.031361	12.4505625	116.2186205	-82.971089	7.4509675	109.9887015
-10.269932	-2.810121	113.285019	-25.400866	9.799691	113.257393	32.369759	-11.797094	115.925659	31.825096	36.601635	116.591278	32.0974275	12.4022705	116.2584685	-82.8991595	7.1971115	110.2563175
-10.669853	-3.909885	113.324608	-25.362646	9.652122	113.424339	32.452656	-11.819921	115.938019	31.858753	36.608868	116.629288	32.1557045	12.3944735	116.2836535	-82.8809965	6.9097705	110.5650245
-11.060835	-4.993561	113.336166	-25.32169	9.588846	113.547577	32.529156	-11.801047	115.951797	31.858311	36.667107	116.646194	32.1937335	12.43303	116.2989955	-82.8371135	6.744662	110.7961585
-11.554037	-6.006207	113.380524	-25.285807	9.586837	113.610283	32.609997	-11.69689	116.020988	31.842148	36.777222	116.642967	32.2260725	12.540166	116.3319775	-82.7976865	6.633508	110.8885885
-12.184555	-6.960686	113.42746	-25.257963	9.681376	113.593826	32.698524	-11.531731	116.141403	31.771378	36.940975	116.654678	32.234951	12.704622	116.3980405	-82.750877	6.65813	110.7896115
-13.033654	-8.381075	113.383781	-25.309435	9.860734	113.380203	32.821602	-11.230644	116.393997	31.644001	37.212688	116.504501	32.2328015	12.991022	116.449249	-82.8516715	6.730446	110.311157
-13.725814	-9.255013	113.413345	-25.333994	10.012869	113.174927	32.885166	-11.031561	116.612694	31.564129	37.371346	116.318192	32.2246475	13.1698925	116.465443	-82.8926355	6.8558455	109.884411
-14.456405	-10.119994	113.49173	-25.338381	10.129643	112.979233	32.94072	-10.880622	116.878418	31.47945	37.490047	116.087189	32.210085	13.3047125	116.4828035	-82.886847	6.9545735	109.4756625
-15.158208	-10.946641	113.595619	-25.320566	10.195555	112.861946	33.012943	-10.769424	117.104424	31.458851	37.554718	115.844215	32.235897	13.392647	116.4743195	-82.877029	6.998463	109.2495725
-15.960048	-11.732043	113.727913	-25.239403	10.178391	112.808823	33.098267	-10.727489	117.290833	31.45577	37.577774	115.665527	32.2770185	13.4251425	116.47818	-82.7558245	6.9316395	109.139466
-16.801065	-12.479694	113.803482	-25.188334	10.089516	112.880157	33.18195	-10.723837	117.401443	31.470697	37.559734	115.556465	32.3263235	13.4179485	116.478954	-82.7029915	6.7610835	109.28136
-17.664995	-13.186063	113.902618	-25.109936	9.961429	113.002052	33.260868	-10.737506	117.439842	31.511349	37.551517	115.507874	32.3861085	13.4070055	116.473858	-82.6059805	6.5158525	109.530246
-18.994507	-14.13024	114.042091	-25.046612	9.801302	113.252342	33.367081	-10.713442	117.495636	31.49876	37.599087	115.516113	32.4329205	13.4428225	116.5058745	-82.5261445	6.1597815	109.9988095
-19.954269	-14.669877	114.197861	-25.016943	9.764213	113.379501	33.434376	-10.673949	117.599556	31.484049	37.658501	115.490677	32.4592125	13.492276	116.5451165	-82.4930985	6.03615	110.2138855
-20.959429	-15.017076	114.412628	-25.025839	9.790286	113.437614	33.466808	-10.620473	117.740097	31.451992	37.708492	115.403763	32.4594	13.5440095	116.57193	-82.511078	6.0365625	110.303298
-21.954996	-15.350906	114.540039	-25.027422	9.84066	113.460114	33.48621	-10.542716	117.89212	31.430092	37.730919	115.250435	32.458151	13.5941015	116.5712775	-82.512995	6.0872185	110.3489505
-23.081367	-15.588331	114.673615	-25.015636	9.884578	113.484993	33.478237	-10.494213	117.992928	31.393841	37.748837	115.092972	32.436039	13.627312	116.54295	-82.467311	6.141844	110.427036
-24.179855	-15.766889	114.717438	-25.022161	9.901588	113.598907	33.474045	-10.462369	117.967896	31.354645	37.771263	114.940987	32.414345	13.654447	116.4544415	-82.458667	6.148729	110.7433725
-25.269062	-15.846761	114.684761	-25.034636	9.884684	113.717651	33.473419	-10.417176	117.889236	31.301615	37.795212	114.909454	32.387517	13.689018	116.399345	-82.456789	6.08035	111.035957
-26.921371	-15.852453	114.471901	-25.078594	9.829993	113.91127	33.447205	-10.357926	117.616531	31.148827	37.905273	115.007423	32.298016	13.7736735	116.311977	-82.455204	5.8863125	111.510563
-28.082645	-15.784882	114.305946	-25.155998	9.761854	114.072548	33.408607	-10.282985	117.371414	31.040606	38.004364	115.145851	32.2246065	13.8606895	116.2586325	-82.5366025	5.6630185	111.8864635
-29.220188	-15.574187	114.169868	-25.238529	9.725041	114.218246	33.343971	-10.198774	117.124008	30.923223	38.118858	115.330124	32.133597	13.960042	116.227066	-82.610655	5.49004	112.209426
-30.364397	-15.327252	114.032219	-25.351208	9.718926	114.40078	33.292294	-10.100272	116.912506	30.761564	38.219349	115.568207	32.026929	14.0595385	116.2403565	-82.729345	5.3783135	112.5612035
-31.501621	-15.002322	113.909126	-25.423695	9.698085	114.551567	33.228794	-10.025237	116.7668	30.619493	38.31477	115.808594	31.9241435	14.1447665	116.287697	-82.7715335	5.2514035	112.815437
-32.663651	-14.679993	113.831375	-25.534573	9.661308	114.649139	33.157055	-9.982195	116.639221	30.489115	38.385895	116.019714	31.823085	14.20185	116.3294675	-82.892231	5.120766	112.9688105
-33.785816	-14.318373	113.789001	-25.641853	9.659674	114.740036	33.077969	-9.97999	116.50351	30.36961	38.385971	116.178307	31.7237895	14.2029905	116.3409085	-83.0074955	5.1163575	113.1391635
-35.482323	-13.741151	113.705612	-25.775471	9.565917	114.859161	32.928814	-10.049955	116.286469	30.221313	38.346252	116.385178	31.5750635	14.1481485	116.3358235	-83.1260055	4.9836855	113.3824985
-36.642078	-13.331725	113.624588	-25.819695	9.462534	114.897797	32.832096	-10.130517	116.125725	30.161911	38.278709	116.586449	31.4970035	14.074096	116.356087	-83.1363935	4.850972	113.439507
-37.701122	-12.904633	113.468376	-25.895247	9.332676	114.911331	32.742863	-10.262099	115.911079	30.141909	38.194881	116.816422	31.442386	13.966391	116.3637505	-83.23288	4.698961	113.4589115
-38.785172	-12.492949	113.253258	-25.973549	9.174049	114.908852	32.597626	-10.381185	115.696404	30.131468	38.058956	117.057266	31.364547	13.8388855	116.376835	-83.311645	4.5092125	113.440869
-39.820786	-12.021802	112.983894	-26.008976	9.015713	114.924583	32.4547	-10.509183	115.380493	30.142012	37.94791	117.316689	31.298356	13.7193635	116.348591	-83.316308	4.3120625	113.500575
-40.88348	-11.57727	112.770912	-26.116074	8.908873	114.942863	32.294216	-10.616809	115.018509	30.118837	37.840202	117.635582	31.2065265	13.6116965	116.3270455	-83.4386745	4.2060495	113.5586805
-41.86834	-11.135696	112.602295	-26.242382	8.864921	115.002396	32.12986	-10.720757	114.706978	30.119738	37.753887	117.852081	31.124799	13.516565	116.2795295	-83.609563	4.213277	113.7252625
-43.374123	-10.503946	112.473083	-26.333984	8.823597	114.866959	31.843863	-10.850356	114.456688	30.147066	37.629757	118.037819	30.9954645	13.3897005	116.2472535	-83.6634325	4.2574935	113.4866645
-44.355057	-10.055894	112.482956	-26.445738	8.895876	114.834404	31.644773	-10.960506	114.419746	30.13545	37.542152	117.996254	30.8901115	13.290823	116.208	-83.7815875	4.500929	113.460808
-45.320244	-9.669657	112.576485	-26.562695	8.959817	114.80117	31.470955	-11.087215	114.475945	30.106991	37.429722	117.833076	30.788973	13.1712535	116.1545105	-83.914363	4.7483805	113.4478295
-46.277355	-9.287885	112.685989	-26.653841	8.978746	114.744522	31.317636	-11.25046	114.598831	30.054729	37.322563	117.56456	30.6861825	13.0360515	116.0816955	-83.9938645	4.9214405	113.4073485
-47.167355	-8.949694	112.847397	-26.748684	8.93765	114.682755	31.190529	-11.401595	114.78038	29.9631	37.184834	117.20929	30.5768145	12.8916195	115.994835	-84.0741825	4.9836805	113.370675
-48.07267	-8.660277	113.025711	-26.863226	8.86951	114.610802	31.073385	-11.564378	115.01368	29.861307	36.998291	116.757736	30.467346	12.7169565	115.885708	-84.193798	5.0220635	113.335896
-48.923809	-8.330398	113.223526	-26.94495	8.79714	114.523087	30.969816	-11.710141	115.286049	29.729839	36.846027	116.297638	30.3498275	12.567943	115.7918435	-84.2397275	5.026337	113.2543305
-50.223202	-7.797557	113.639618	-27.135246	8.589243	114.406326	30.821732	-12.006632	115.734398	29.522245	36.529755	115.420975	30.1719885	12.2615615	115.5776865	-84.4424805	4.9169245	113.2349655
-50.987114	-7.398081	113.983368	-27.228542	8.439355	114.348366	30.721737	-12.214642	116.005852	29.33395	36.273705	114.775932	30.0278435	12.0295315	115.390892	-84.4849275	4.8491785	113.30584
-51.76844	-6.980196	114.348045	-27.301893	8.208637	114.34169	30.643038	-12.468544	116.225708	29.135851	35.958817	114.236359	29.8894445	11.7451365	115.2310335	-84.4932305	4.6721375	113.4523465
-52.517052	-6.524445	114.601982	-27.352795	7.93511	114.374634	30.502691	-12.69007	116.551544	28.970692	35.639572	113.668266	29.7366915	11.474751	115.109905	-84.4422815	4.395469	113.639363
-53.202377	-5.951433	114.867149	-27.479912	7.605198	114.466286	30.396929	-12.955528	116.763962	28.792562	35.328678	113.238228	29.5947455	11.186575	115.001095	-84.5545695	4.023821	113.931477
-53.88636	-5.392821	115.021492	-27.580097	7.274526	114.570473	30.288549	-13.209693	116.847275	28.593945	35.015244	113.003113	29.441247	10.9027755	114.925194	-84.601441	3.6462765	114.215752
-54.479645	-4.694264	115.149033	-27.727905	6.925226	114.683578	30.172628	-13.435541	116.867699	28.39954	34.772675	112.854385	29.286084	10.668567	114.861042	-84.741894	3.181885	114.506114
-55.297493	-3.517919	115.216614	-27.927065	6.457342	114.861313	29.994896	-13.660629	116.807793	28.12517	34.559307	112.829529	29.060033	10.449339	114.818661	-84.914163	2.465345	114.903965
-55.856045	-2.592333	115.249214	-28.0837	6.238421	115.005638	29.865568	-13.752758	116.7444	27.932119	34.480114	112.950432	28.8988435	10.363678	114.847416	-85.0662435	2.113164	115.16386
-56.294548	-1.571272	115.298355	-28.226316	6.083136	115.10788	29.740393	-13.788608	116.686378	27.750599	34.464657	113.062225	28.745496	10.3380245	114.8743015	-85.198128	1.8282475	115.3414585
-56.65107	-0.47059	115.270683	-28.379753	5.969153	115.216469	29.623899	-13.791185	116.63636	27.571339	34.472473	113.194778	28.597619	10.340644	114.915569	-85.357125	1.597662	115.517369
-57.006794	0.714692	115.198875	-28.496748	5.948478	115.26371	29.508423	-13.771171	116.558304	27.404243	34.51479	113.350166	28.456333	10.3718095	114.954235	-85.449829	1.5251465	115.573185
-57.292046	1.988404	115.08831	-28.657337	5.924212	115.257072	29.412382	-13.742219	116.465721	27.264933	34.560608	113.471901	28.3386575	10.4091945	114.968811	-85.6533315	1.4392295	115.545333
-57.548641	3.314163	114.860512	-28.765327	5.90059	115.177826	29.298397	-13.705034	116.319359	27.164957	34.621914	113.611046	28.231677	10.45844	114.9652025	-85.762331	1.34274	115.3904495
-57.79327	5.390446	114.504837	-28.917032	5.954212	115.004288	29.125484	-13.665814	115.945076	27.083817	34.73727	113.853279	28.1046505	10.535728	114.8991775	-85.9387145	1.372696	115.1093985
-57.869415	6.811425	114.354752	-29.009974	6.000947	114.892128	29.009333	-13.58469	115.580002	27.029661	34.87537	114.045845	28.019497	10.64534	114.8129235	-86.039445	1.356554	114.9713325
-57.874893	8.302264	114.289055	-29.055443	6.082422	114.831314	28.904327	-13.444957	115.12973	26.983932	35.064274	114.280174	27.9441295	10.8096585	114.704952	-86.0550155	1.3551855	114.957676
-57.890404	9.767625	114.300095	-29.179266	6.216274	114.821877	28.820005	-13.24536	114.654747	26.907978	35.285736	114.558983	27.8639915	11.020188	114.606865	-86.2225235	1.41236	115.036889
-57.807137	11.256195	114.349701	-29.194412	6.324431	114.672806	28.748837	-12.9931	114.188362	26.821236	35.542301	114.868103	27.7850365	11.2746005	114.5282325	-86.1738605	1.3742615	114.8173795
-57.621048	12.773985	114.367699	-29.282356	6.54661	114.635757	28.66362	-12.728792	113.689819	26.749729	35.804241	115.169907	27.7066745	11.5377245	114.429863	-86.2713865	1.5554955	114.841651
-57.407482	14.19745	114.482735	-29.291138	6.766726	114.496468	28.58404	-12.459828	113.270081	26.664902	36.07782	115.317238	27.624471	11.808996	114.2936595	-86.206747	1.724456	114.6992765
-56.936188	16.288971	114.830444	-29.381556	7.144402	114.468803	28.436161	-12.010553	112.697746	26.514376	36.50008	115.393616	27.4752685	12.2447635	114.045681	-86.2383805	2.0440405	114.891925
-56.53727	17.583319	115.17955	-29.4063	7.384537	114.543091	28.330656	-11.740299	112.383499	26.375908	36.738029	115.393188	27.353282	12.498865	113.8883435	-86.165882	2.270209	115.1978385
-56.039829	18.768063	115.536545	-29.513878	7.611895	114.736763	28.228563	-11.492	112.144699	26.234909	36.946934	115.369629	27.231736	12.727467	113.757164	-86.259492	2.496323	115.716362
-55.533813	19.955254	115.810379	-29.54146	7.749643	114.826118	28.135378	-11.294065	111.9907	26.093784	37.109814	115.348091	27.114581	12.9078745	113.6693955	-86.197501	2.5914115	115.9828405
-54.911667	21.026941	115.992165	-29.62682	7.875982	114.908707	28.053947	-11.15825	111.929871	25.94882	37.254097	115.27095	27.0013835	13.0479235	113.6004105	-86.2550235	2.7040405	116.2170035
-54.281372	22.028971	115.980766	-29.700125	7.968705	114.906204	27.964445	-11.091397	111.940742	25.837812	37.355194	115.135254	26.9011285	13.1318985	113.537998	-86.3013785	2.8055115	116.27441
-53.551418	23.015139	115.739777	-29.843637	8.062809	114.813316	27.891768	-11.079746	111.968269	25.723585	37.399902	114.901352	26.8076765	13.160078	113.4348105	-86.4949505	2.96554	116.1918215
-52.37534	24.325953	115.041946	-29.977236	8.160308	114.457741	27.788588	-11.148985	112.009689	25.585142	37.36145	114.409386	26.686865	13.1062325	113.2095375	-86.641337	3.2143835	115.7059445
-51.509403	25.19565	114.47908	-30.044333	8.116838	114.105103	27.713675	-11.237494	111.980949	25.505587	37.26609	114.068222	26.609631	13.014298	113.0245855	-86.698297	3.219378	115.1856205
-50.597321	25.989437	113.843391	-30.025696	8.062644	113.705078	27.66082	-11.353542	111.9347	25.480915	37.180309	113.669121	26.5708675	12.9133835	112.8019105	-86.6222595	3.2119045	114.6082455
-49.626209	26.698017	113.128532	-30.038305	8.062857	113.163139	27.622473	-11.483665	111.88269	25.446463	37.027966	113.339195	26.534468	12.7721505	112.6109425	-86.611078	3.3535635	113.7153355
-48.592602	27.412302	112.449112	-30.065453	7.999105	112.633255	27.567497	-11.557363	111.813446	25.418058	36.918034	113.100395	26.4927775	12.6803355	112.4569205	-86.6236835	3.3178745	112.8095895
-47.525448	28.043488	111.930977	-30.084076	7.929324	112.133583	27.553848	-11.60738	111.605247	25.403812	36.886833	112.983894	26.47883	12.6397265	112.2945705	-86.646982	3.2189215	111.9725955
-46.414951	28.616602	111.642365	-30.085394	7.892008	111.670731	27.537197	-11.576887	111.263863	25.392246	36.8941	113.059654	26.4647215	12.6586065	112.1617585	-86.6355095	3.1254095	111.1797035
-44.6446	29.420244	111.458038	-29.979511	7.937654	111.170975	27.593061	-11.410375	110.664925	25.461245	36.99342	113.278564	26.527153	12.7915225	111.9717445	-86.486175	3.0837855	110.3702055
-43.386139	29.895294	111.343933	-29.897135	8.062287	110.906563	27.662415	-11.28439	110.325493	25.544844	37.098457	113.442932	26.6036295	12.9070335	111.8842125	-86.3978995	3.2175405	109.9289135
-42.150269	30.338543	111.276306	-29.779839	8.286522	110.787369	27.728971	-11.162041	110.117172	25.660948	37.227028	113.516487	26.6949595	13.0324935	111.8168295	-86.2546375	3.5405505	109.7579085
-40.892635	30.689081	111.235855	-29.675726	8.511065	110.73687	27.753538	-11.041232	110.044769	25.795021	37.32209	113.489166	26.7742795	13.140429	111.7669675	-86.1257315	3.881701	109.7067725
-39.587158	31.045595	111.268509	-29.559893	8.764021	110.735786	27.836332	-10.979744	109.980774	25.914526	37.402187	113.44957	26.875429	13.2112215	111.715172	-85.995215	4.3168205	109.7564
-38.289883	31.279867	111.190834	-29.507061	8.977221	110.773705	27.858198	-10.925753	110.04628	26.015675	37.436844	113.362823	26.9369365	13.2555455	111.7045515	-85.9510585	4.6988965	109.8428585
-37.011066	31.433443	111.137878	-29.492256	9.105663	110.826965	27.880579	-10.933387	110.111526	26.093897	37.426437	113.247154	26.987238	13.246525	111.67934	-85.97175	4.964801	109.97459
-35.042614	31.49505	110.9328	-29.477301	9.217561	110.805023	27.868652	-11.015872	110.179779	26.116013	37.376637	112.975296	26.9923325	13.1803825	111.5775375	-85.9469345	5.2547395	110.0325085
-33.743855	31.506571	110.720482	-29.496374	9.213807	110.748932	27.844656	-11.101614	110.195648	26.06625	37.30949	112.663857	26.955453	13.103938	111.4297525	-85.948201	5.323676	110.0681115
-32.47345	31.420799	110.42305	-29.509941	9.199711	110.713318	27.820471	-11.201165	110.207558	26.005516	37.250427	112.301491	26.9129935	13.024631	111.2545245	-85.9328755	5.374791	110.1721115
-31.150623	31.282286	110.069931	-29.551273	9.146409	110.71006	27.807671	-11.302215	110.266365	25.92267	37.16095	111.872772	26.8651705	12.9293675	111.0695685	-85.9677165	5.3634505	110.3505515
-29.767925	31.133371	109.646049	-29.561874	9.122629	110.622856	27.789072	-11.424941	110.38768	25.884581	37.039539	111.424889	26.8368265	12.807299	110.9062845	-85.9605745	5.437959	110.3394275
-28.457573	30.942322	109.264816	-29.544991	9.032916	110.451332	27.792608	-11.555511	110.530449	25.82089	36.900341	111.076012	26.806749	12.672415	110.8032305	-85.896731	5.393417	110.0994335
-27.083805	30.7328	108.987335	-29.543968	8.953259	110.39122	27.768219	-11.724222	110.63768	25.822172	36.731953	110.81678	26.7951955	12.5038655	110.72723	-85.8831315	5.4026525	110.05521
-24.965864	30.394762	108.803726	-29.507198	8.793652	110.310448	27.727148	-11.955413	110.787453	25.953854	36.484539	110.699669	26.840501	12.264563	110.743561	-85.854897	5.322741	109.877335
-23.60067	30.16564	108.78923	-29.431778	8.729571	110.264252	27.773762	-12.104706	110.868118	26.121899	36.337814	110.785316	26.9478305	12.116554	110.826717	-85.8113865	5.342588	109.701787
-22.106346	29.912645	108.754158	-29.389534	8.674939	110.164917	27.821005	-12.222694	110.997009	26.330185	36.235271	110.979759	27.075595	12.0062885	110.988384	-85.854663	5.3435895	109.34145
-20.642139	29.727909	108.702515	-29.333529	8.686576	109.984413	27.841324	-12.29627	111.137787	26.550484	36.159386	111.223282	27.195904	11.931558	111.1805345	-85.862962	5.441594	108.7882915
-19.277496	29.497946	108.730827	-29.267784	8.737542	109.801903	27.906635	-12.374729	111.186745	26.793591	36.08572	111.422226	27.350113	11.8554955	111.3044855	-85.885681	5.6195885	108.2993205
-17.733494	29.269609	108.770439	-29.143047	8.806684	109.640289	27.961863	-12.406397	111.195961	27.023052	36.060719	111.650063	27.4924575	11.827161	111.423012	-85.7785515	5.786207	107.857566
-16.388128	29.044926	108.943893	-29.038143	8.886024	109.451889	28.020599	-12.395038	111.188019	27.253923	36.049515	111.993752	27.637261	11.8272385	111.5908855	-85.713547	5.9448095	107.3128925
-14.322922	28.624105	109.254875	-28.921589	9.046798	109.270927	28.156101	-12.334721	111.176178	27.593365	36.073349	112.61525	27.874733	11.869314	111.895714	-85.717911	6.224282	106.64614
-12.975858	28.343412	109.580933	-28.841608	9.178157	109.210548	28.221182	-12.284435	111.210045	27.798578	36.120773	113.12989	28.00988	11.918169	112.1699675	-85.693096	6.438145	106.2511285
-11.654689	27.996391	109.915733	-28.758617	9.339091	109.215332	28.308519	-12.209536	111.217987	27.993223	36.16222	113.605415	28.150871	11.976342	112.411701	-85.668105	6.70184	106.018963
-10.391711	27.62571	110.264946	-28.650824	9.517699	109.299133	28.410995	-12.127795	111.269547	28.187428	36.233131	114.067329	28.2992115	12.052668	112.668438	-85.6008595	6.98273	105.929828
-9.125103	27.224165	110.629829	-28.528992	9.734759	109.507431	28.531551	-12.008145	111.385559	28.397482	36.304726	114.47065	28.4645165	12.1482905	112.9281045	-85.5225005	7.3212275	106.0867575
-7.955237	26.753885	111.001953	-28.392517	9.926638	109.733093	28.662167	-11.903307	111.552521	28.634544	36.3965	114.844391	28.6483555	12.2465965	113.198456	-85.4333895	7.6066795	106.26773
-6.814487	26.234058	111.322151	-28.272327	10.144841	109.989212	28.796911	-11.816587	111.782097	28.83893	36.50259	115.216759	28.8179205	12.3430015	113.499428	-85.3625745	7.9466805	106.478996
-5.250561	25.296593	111.829315	-28.08518	10.390668	110.334885	28.992563	-11.758041	112.192932	29.118618	36.578007	115.697266	29.0555905	12.409983	113.945099	-85.2259505	8.371353	106.724671
-4.284144	24.595444	112.080109	-28.032803	10.520421	110.538589	29.085079	-11.735738	112.448074	29.285118	36.622486	115.973351	29.1850985	12.443374	114.2107125	-85.2507045	8.597468	106.8664655
-3.354851	23.85182	112.254715	-27.978304	10.599483	110.644638	29.138269	-11.754906	112.674164	29.410549	36.616062	116.172577	29.274409	12.430578	114.4233705	-85.231017	8.768388	106.8659055
-2.516803	22.992443	112.349411	-27.956884	10.651428	110.708488	29.158184	-11.785808	112.852989	29.487583	36.595551	116.315079	29.3228835	12.4048715	114.584034	-85.2366515	8.8979845	106.832942
-1.672191	22.052727	112.37944	-27.940855	10.705688	110.746323	29.146805	-11.831657	113.011276	29.557571	36.566662	116.393135	29.352188	12.3675025	114.7022055	-85.233898	9.0438735	106.7904405
-0.950864	21.103277	112.404396	-27.912998	10.727096	110.778687	29.142036	-11.876877	113.133217	29.591148	36.518169	116.415474	29.366592	12.320646	114.7743455	-85.192588	9.133546	106.7830285
-0.287378	20.088184	112.391678	-27.903828	10.744368	110.823822	29.138809	-11.925395	113.243988	29.646975	36.460098	116.426971	29.392892	12.2673515	114.8354795	-85.200548	9.2213845	106.8121645
0.550411	18.490389	112.437119	-27.857378	10.719427	110.879829	29.157576	-12.030848	113.445473	29.748833	36.357552	116.473602	29.4532045	12.163352	114.9595375	-85.1679605	9.275502	106.8001205
1.046071	17.346317	112.528	-27.78854	10.656283	110.963608	29.201294	-12.117316	113.605209	29.851728	36.282295	116.572784	29.526511	12.0824895	115.0889965	-85.103591	9.2300765	106.8382195
1.473783	16.179386	112.609985	-27.724117	10.587358	111.033485	29.251591	-12.228494	113.833382	29.945984	36.201202	116.717842	29.5987875	11.986354	115.275612	-85.0470215	9.188362	106.791358
1.72158	15.002355	112.757202	-27.667004	10.527626	111.124626	29.297014	-12.335304	114.118515	30.058527	36.117886	116.901764	29.6777705	11.891291	115.5101395	-85.0117785	9.163961	106.7391125
1.883148	13.776533	112.932602	-27.581617	10.473335	111.224678	29.335981	-12.413861	114.460243	30.187744	36.023392	117.104553	29.7618625	11.8047655	115.782398	-84.9250965	9.1419045	106.666958
1.992479	12.537919	113.152603	-27.545429	10.445485	111.358414	29.375053	-12.482198	114.827621	30.30566	35.955204	117.327904	29.8403565	11.736503	116.0777625	-84.9312145	9.154467	106.6390655
2.067149	11.326888	113.336876	-27.473492	10.416253	111.516098	29.440323	-12.551941	115.193848	30.48667	35.912399	117.525459	29.9634965	11.680229	116.3596535	-84.9104805	9.152277	106.6725425
1.912162	9.487545	113.585854	-27.398539	10.413874	111.803833	29.527124	-12.597446	115.688965	30.67914	35.880856	117.746101	30.103132	11.641705	116.717533	-84.90021	9.186043	106.890133
1.711472	8.286948	113.779579	-27.339161	10.426792	112.018188	29.601782	-12.636714	115.949966	30.796021	35.873665	117.848495	30.1989015	11.6184755	116.8992305	-84.8772235	9.2351085	107.1371455
1.462931	7.068972	113.890244	-27.247751	10.42576	112.241173	29.68992	-12.660488	116.128754	30.908289	35.869556	117.918716	30.2991045	11.604534	117.023735	-84.7946065	9.246986	107.458611
1.121452	5.868324	113.977028	-27.171513	10.415044	112.456963	29.756901	-12.679522	116.221558	31.021467	35.847427	117.975555	30.389184	11.5839525	117.0985565	-84.73221	9.2461355	107.8153695
0.686081	4.667293	114.019653	-27.098412	10.377508	112.620613	29.822334	-12.713602	116.257271	31.092533	35.830524	118.043556	30.4574335	11.558461	117.1504135	-84.6542575	9.196555	108.0908125
0.2212	3.475153	114.025864	-27.067242	10.355691	112.750519	29.866442	-12.746121	116.255165	31.175911	35.79829	118.092438	30.5211765	11.5260845	117.1738015	-84.6556605	9.1852975	108.3272365
-0.307275	2.296098	113.977089	-26.987261	10.32236	112.866333	29.885696	-12.765792	116.224686	31.244623	35.772915	118.128525	30.5651595	11.5035615	117.1766055	-84.5396815	9.1411585	108.5560605
-1.254228	0.560071	113.862907	-26.92071	10.301988	113.034866	29.918274	-12.791276	116.133095	31.334539	35.756866	118.158508	30.6264065	11.482795	117.1458015	-84.4678265	9.121181	108.9239305
-1.965547	-0.611521	113.790001	-26.879219	10.271921	113.137802	29.926157	-12.809372	116.06134	31.403452	35.759041	118.135811	30.6648045	11.4748345	117.0985755	-84.4232425	9.0690075	109.1770285
-2.717927	-1.746979	113.662544	-26.828894	10.235219	113.259933	29.912275	-12.825582	115.941086	31.437143	35.738766	118.139328	30.674709	11.456592	117.040207	-84.332497	9.013846	109.479659
-3.506648	-2.891817	113.549171	-26.787796	10.214554	113.384033	29.907412	-12.838155	115.809509	31.450821	35.728176	118.151619	30.6791165	11.4450105	116.980564	-84.2547085	8.9840975	109.787502
-4.387652	-4.023745	113.480125	-26.757771	10.181129	113.553726	29.917744	-12.823328	115.692413	31.462753	35.739643	118.129471	30.6902485	11.4581575	116.910942	-84.2057905	8.9041005	110.19651
-5.289632	-5.163718	113.457344	-26.750256	10.186289	113.725235	29.928619	-12.800919	115.637756	31.467825	35.744438	118.125999	30.698222	11.4717595	116.8818775	-84.198734	8.9008185	110.5685925
-6.229672	-6.299418	113.540718	-26.717258	10.191357	113.90834	29.964157	-12.798887	115.665604	31.494474	35.755283	118.042328	30.7293155	11.478198	116.853966	-84.1638315	8.904516	110.962714
-7.775028	-7.958139	113.756523	-26.669962	10.192472	114.103722	30.027777	-12.831039	115.85289	31.531528	35.724663	117.914917	30.7796525	11.446812	116.8839035	-84.1195765	8.938132	111.3235405
-8.756867	-9.131754	113.872971	-26.601759	10.155403	114.176163	30.066692	-12.906498	116.06752	31.577578	35.654491	117.774307	30.822135	11.3739965	116.9209135	-84.025653	8.9368095	111.4314125
-9.776033	-10.266037	114.000992	-26.559793	10.082628	114.164223	30.112427	-13.03299	116.314957	31.647652	35.558205	117.5737	30.8800395	11.2626075	116.9443285	-83.9996255	8.9026485	111.3841175
-10.878373	-11.419354	114.133301	-26.53237	9.947868	114.120163	30.162222	-13.188031	116.565582	31.691574	35.430847	117.346367	30.926898	11.121408	116.9559745	-83.991638	8.774328	111.2843515
-12.009314	-12.488873	114.281258	-26.479906	9.808301	114.044632	30.246988	-13.331909	116.779694	31.717798	35.278179	117.013023	30.982393	10.973135	116.8963585	-83.942205	8.643467	111.1929055
-13.203966	-13.522591	114.498863	-26.424471	9.629929	113.917366	30.326605	-13.46288	116.992989	31.739891	35.110268	116.58934	31.033248	10.823694	116.7911645	-83.88219	8.436164	111.0435675
-14.341572	-14.554912	114.742043	-26.338005	9.425295	113.797508	30.417009	-13.603733	117.215958	31.729103	34.941376	116.151848	31.073056	10.6688215	116.683903	-83.749066	8.1817685	110.911113
-16.152174	-15.931148	115.22081	-26.237223	9.097135	113.693382	30.572182	-13.813027	117.609047	31.737724	34.622864	115.407623	31.154953	10.4049185	116.508335	-83.629399	7.7893515	110.878429
-17.4014	-16.719017	115.559807	-26.172049	8.823468	113.648895	30.680445	-13.96917	117.914963	31.747025	34.394989	114.996735	31.213735	10.2129095	116.455849	-83.557833	7.4340265	110.841941
-18.654802	-17.440289	115.823425	-26.06518	8.517692	113.598061	30.791813	-14.15063	118.179977	31.755581	34.16581	114.634148	31.273697	10.00759	116.4070625	-83.404057	7.027794	110.7890595
-19.956041	-18.045597	115.998863	-26.009956	8.168928	113.608788	30.884186	-14.35146	118.374931	31.775808	33.951221	114.346191	31.329997	9.7998805	116.360561	-83.349909	6.5379755	110.857015
-21.244759	-18.553373	116.004852	-25.943083	7.786293	113.607941	30.972889	-14.564183	118.386032	31.791862	33.740417	114.178383	31.3823755	9.588117	116.2822075	-83.2685415	5.984469	110.9336745
-22.504688	-18.965883	115.886948	-25.860743	7.440077	113.644203	31.047779	-14.71781	118.343033	31.808907	33.58527	114.103493	31.428343	9.43373	116.223263	-83.149829	5.446424	111.065143
-23.775467	-19.315161	115.694489	-25.795519	7.156824	113.714539	31.125853	-14.821896	118.200768	31.823645	33.481945	114.128326	31.474749	9.3300245	116.164547	-83.065787	4.9836235	111.264531
-25.734612	-19.510502	115.330872	-25.713085	6.842669	113.857773	31.232208	-14.857289	117.878853	31.823046	33.499771	114.295021	31.527627	9.321241	116.086937	-82.953797	4.364097	111.628609
-27.037907	-19.484529	115.100334	-25.670683	6.748175	113.967262	31.2845	-14.783843	117.636322	31.82896	33.611343	114.493835	31.55673	9.41375	116.0650785	-82.898096	4.0826	111.8694455
-28.333441	-19.360449	114.873955	-25.617167	6.742697	114.079239	31.335009	-14.652411	117.401627	31.828999	33.763309	114.701698	31.582004	9.555449	116.0516625	-82.816338	3.929945	112.1068155
-29.638624	-19.15321	114.611435	-25.60199	6.819442	114.219307	31.383705	-14.47685	117.139076	31.826862	33.961555	114.939728	31.6052835	9.7423525	116.039402	-82.8092635	3.8965315	112.399212
-30.918371	-18.868137	114.419151	-25.548359	6.90905	114.330963	31.422461	-14.282699	116.84996	31.80472	34.156826	115.166161	31.6135905	9.9370635	116.0080605	-82.7103085	3.8810365	112.6538655
-32.244541	-18.532934	114.343033	-25.493252	7.033548	114.490067	31.462782	-14.093116	116.565086	31.796402	34.336128	115.32341	31.629592	10.121506	115.944248	-82.616096	3.94559	113.035886
-33.572857	-18.109945	114.398468	-25.436872	7.195462	114.692986	31.479755	-13.924742	116.315674	31.810495	34.507595	115.393463	31.645125	10.2914265	115.8545685	-82.518869	4.0994975	113.5314035
-35.430058	-17.438446	114.565552	-25.417068	7.354479	115.063156	31.472	-13.703007	115.977493	31.799618	34.723518	115.396988	31.635809	10.5102555	115.6872405	-82.469945	4.1987025	114.4390715
-36.675152	-16.955008	114.776817	-25.320595	7.366019	115.217194	31.476337	-13.560688	115.755524	31.737333	34.848907	115.357567	31.606835	10.6441095	115.5565455	-82.248025	4.0879285	114.8778425
-37.897511	-16.487616	115.043449	-25.311098	7.377961	115.48082	31.472689	-13.425885	115.585945	31.637032	34.961742	115.257179	31.5548605	10.7679285	115.421562	-82.1770565	3.9879935	115.540078
-39.032196	-15.978393	115.396751	-25.367516	7.447342	115.799652	31.486481	-13.28417	115.496674	31.485569	35.113071	115.12619	31.486025	10.9144505	115.311432	-82.221057	3.9802335	116.287872
-40.185692	-15.430885	115.800407	-25.320534	7.395081	115.964417	31.492842	-13.148315	115.47567	31.296106	35.252388	114.979919	31.394474	11.0520365	115.2277945	-82.035542	3.7381255	116.7010395
-41.242962	-14.872842	116.196617	-25.411106	7.39883	116.118965	31.499598	-13.021658	115.49823	31.096823	35.360142	114.830147	31.2982105	11.169242	115.1641885	-82.1204225	3.628418	117.0737415
-42.24514	-14.281511	116.566978	-25.495562	7.389311	116.27066	31.481489	-12.918581	115.56517	30.874693	35.451065	114.612183	31.178091	11.266242	115.0886765	-82.169215	3.51238	117.4526435
-43.698658	-13.31271	117.106804	-25.590992	7.344211	116.52449	31.431358	-12.783718	115.602264	30.563602	35.548939	114.304802	30.99748	11.3826105	114.953533	-82.179464	3.3058115	118.095447
-44.550865	-12.625694	117.385757	-25.66869	7.296875	116.65831	31.378242	-12.738781	115.584587	30.33515	35.600395	114.138451	30.856696	11.430807	114.861519	-82.194076	3.162943	118.455101
-45.36018	-11.919982	117.568245	-25.745832	7.234456	116.791519	31.317451	-12.680216	115.542282	30.165812	35.640278	113.937508	30.7416315	11.480031	114.739895	-82.2332955	2.988881	118.843143
-46.110008	-11.146595	117.613304	-25.876093	7.22191	116.855255	31.255024	-12.622155	115.459694	30.010275	35.677288	113.85704	30.6326495	11.5275665	114.658367	-82.3848355	2.9162535	119.052143
-46.781494	-10.362414	117.510986	-25.970537	7.251499	116.795372	31.19076	-12.567127	115.370926	29.879677	35.727444	113.773094	30.5352185	11.5801585	114.57201	-82.4762925	2.9228395	119.018734
-47.253738	-9.78933	117.376709	-25.988966	7.226706	116.48394	31.12933	-12.496973	115.278137	29.777754	35.810169	113.614464	30.453542	11.656598	114.4463005	-82.431474	2.796814	118.5215795
-47.972382	-8.589398	117.031052	-26.123747	7.33694	116.356728	31.041533	-12.424013	115.149437	29.682386	35.886566	113.466896	30.3619595	11.7312765	114.3081665	-82.6094535	2.9426035	118.4052895
-48.625729	-7.159758	116.674652	-26.173704	7.511547	115.899727	30.937874	-12.307824	114.925453	29.518482	36.001568	113.231346	30.228178	11.846872	114.0783995	-82.575586	3.176222	117.7210545
-48.99123	-6.151742	116.464767	-26.190742	7.580453	115.710701	30.86348	-12.198318	114.847694	29.461754	36.056995	113.095543	30.162617	11.9293385	113.9716185	-82.544101	3.2315675	117.4497835
-49.270027	-5.109519	116.27401	-26.22543	7.688006	115.596756	30.829126	-12.138471	114.753273	29.432631	36.113743	112.981842	30.1308785	11.987636	113.8675575	-82.5817385	3.388376	117.3259545
-49.467358	-4.037777	116.123558	-26.213211	7.778589	115.406059	30.801952	-12.079115	114.705215	29.44339	36.177883	112.836388	30.122671	12.049384	113.7708015	-82.549093	3.507794	117.0413165
-49.554981	-2.955659	116.010872	-26.181034	7.909433	115.287781	30.783236	-12.045545	114.661804	29.477211	36.223938	112.660454	30.1302235	12.0891965	113.661129	-82.4922915	3.7296695	116.914433
-49.579689	-1.808669	115.937828	-26.197758	7.984974	115.253914	30.783411	-12.012963	114.622459	29.495234	36.253063	112.478493	30.1393225	12.12005	113.550476	-82.5348385	3.849898	116.957352
-49.505989	-0.658438	115.847649	-26.09796	8.041176	115.109184	30.792391	-11.997626	114.606056	29.51251	36.275455	112.335159	30.1524505	12.1389145	113.4706075	-82.3483705	3.9434375	116.7477605
-49.348038	1.115014	115.47506	-26.120419	8.099258	114.948151	30.839926	-12.005796	114.640305	29.52615	36.253613	112.141861	30.183038	12.1239085	113.391083	-82.423876	4.0746075	116.505219
-49.151978	2.330202	114.97879	-26.078934	8.08193	114.594734	30.867035	-12.013856	114.688835	29.534765	36.230232	112.043297	30.2009	12.108188	113.366066	-82.358768	4.055672	115.823402
-48.933468	3.61106	114.216484	-26.159719	8.137571	114.110146	30.878023	-12.036409	114.760506	29.567402	36.227825	111.96244	30.2227125	12.095708	113.361473	-82.5421505	4.179434	114.858819
-48.69978	4.896717	113.264908	-26.246849	8.214735	113.493637	30.806429	-12.029707	114.896988	29.590828	36.254333	111.827637	30.1986285	12.112313	113.3623125	-82.6923265	4.317157	113.6249615
-48.425983	6.25957	112.285683	-26.311716	8.332106	112.830612	30.699999	-12.008727	114.872849	29.603779	36.305515	111.685623	30.151889	12.148394	113.279236	-82.775321	4.515818	112.381988
-48.045746	7.695627	111.340759	-26.385206	8.492591	112.161232	30.620798	-11.964002	114.770683	29.608402	36.339222	111.442795	30.1146	12.18761	113.106739	-82.885012	4.797572	111.215725
-47.675976	9.147053	110.507034	-26.412693	8.612951	111.561264	30.533478	-11.893052	114.65126	29.601547	36.401894	111.21347	30.0675125	12.254421	112.932365	-82.8928985	4.971481	110.190163
-47.010456	11.432207	109.548523	-26.384434	8.798551	110.869614	30.451715	-11.777051	114.330933	29.605675	36.499195	110.854996	30.028695	12.361072	112.5929645	-82.797563	5.23603	109.1462635
-46.512554	13.027112	109.217896	-26.344637	8.918528	110.603569	30.428514	-11.669471	114.065483	29.604853	36.567623	110.583054	30.0166835	12.449076	112.3242685	-82.7059575	5.38798	108.8828695
-46.012096	14.654409	109.021439	-26.308697	9.041348	110.431694	30.433174	-11.568393	113.800896	29.601208	36.654709	110.406731	30.017191	12.543158	112.1038135	-82.634585	5.539538	108.7595745
-45.446392	16.30312	108.861748	-26.251524	9.104557	110.372353	30.453945	-11.46419	113.613617	29.58577	36.751579	110.300087	30.0198575	12.6436945	111.956852	-82.5229055	5.5654195	108.787854
-44.878567	18.008724	108.807388	-26.23958	9.169654	110.347343	30.465368	-11.35022	113.453827	29.539398	36.88768	110.265472	30.002383	12.76873	111.8596495	-82.481543	5.570578	108.8350365
-44.311966	19.747389	108.854424	-26.257498	9.185755	110.365295	30.464649	-11.2434	113.248756	29.451042	37.020023	110.346436	29.9578455	12.8883115	111.797596	-82.4728415	5.4831985	108.932994
-43.708698	21.48188	108.994102	-26.318991	9.208224	110.416916	30.438169	-11.118203	112.977722	29.323092	37.181782	110.561081	29.8806305	13.0317895	111.7694015	-82.5186125	5.3846585	109.0644305
-42.757	24.17251	109.266106	-26.470524	9.24607	110.538651	30.363369	-10.851799	112.577965	29.088139	37.519653	110.997597	29.725754	13.333927	111.787781	-82.666802	5.158213	109.289521
-42.136227	25.996014	109.480537	-26.62627	9.34874	110.590111	30.296288	-10.650757	112.274704	28.906996	37.755928	111.316071	29.601642	13.5525855	111.7953875	-82.854182	5.1448945	109.3848345
-41.467854	27.82906	109.67308	-26.780468	9.462244	110.592484	30.169767	-10.450933	111.994621	28.722868	37.991512	111.604309	29.4463175	13.7702895	111.799465	-83.0072535	5.1541985	109.385503
-40.809612	29.673111	109.967506	-26.939663	9.647608	110.588387	30.011097	-10.213966	111.620644	28.595919	38.265297	111.860489	29.303508	14.0256655	111.7405665	-83.182834	5.2695505	109.4362075
-40.098442	31.545708	110.33651	-27.072323	9.831866	110.558792	29.83238	-9.969134	111.225662	28.412876	38.527725	112.175095	29.122628	14.2792955	111.7003785	-83.267274	5.3844365	109.4172055
-39.346073	33.355801	110.729156	-27.293739	10.113539	110.619263	29.672644	-9.65671	110.875992	28.285425	38.81913	112.503448	28.9790345	14.58121	111.68972	-83.5665125	5.645868	109.548806
-38.564877	35.147842	111.159225	-27.431873	10.409295	110.604897	29.549664	-9.298054	110.577454	28.17112	39.165535	112.878372	28.860392	14.9337405	111.727913	-83.724138	5.8848495	109.481881
-37.390953	37.742168	111.884705	-27.594843	10.886769	110.40757	29.374472	-8.681642	110.130295	27.961149	39.691109	113.674637	28.6678105	15.5047335	111.902466	-83.8574965	6.2688045	108.912674
-36.558212	39.387005	112.401512	-27.744097	11.265008	110.327675	29.258997	-8.243294	109.843842	27.842457	40.065533	114.248184	28.550727	15.9111195	112.046013	-84.038921	6.6188965	108.609337
-35.68552	40.961212	112.96946	-27.864471	11.692069	110.295273	29.177231	-7.770544	109.569191	27.766487	40.433952	114.849434	28.471859	16.331704	112.2093125	-84.200801	7.052434	108.3812335
-34.784241	42.4133	113.561653	-27.939943	12.159033	110.400703	29.106226	-7.319224	109.404968	27.742682	40.789288	115.378448	28.424454	16.735032	112.391708	-84.30434	7.583034	108.409698
-33.811111	43.773548	114.052177	-27.955448	12.618762	110.502914	29.093058	-6.920936	109.35041	27.767776	41.104687	115.812752	28.430417	17.0918755	112.581581	-84.341313	8.1456485	108.424247
-32.843391	45.006706	114.46347	-27.986458	13.035858	110.583794	29.095215	-6.626157	109.392525	27.814564	41.364906	116.195511	28.4548895	17.3693745	112.794018	-84.4278055	8.7023415	108.37357
-31.820959	46.087479	114.708603	-27.974262	13.428998	110.640266	29.100859	-6.405449	109.513748	27.87546	41.547516	116.487518	28.4881595	17.5710335	113.000633	-84.4366835	9.2869625	108.279899
-30.262983	47.525562	114.813103	-27.988131	13.878446	110.727081	29.106035	-6.248329	109.788223	27.964067	41.714577	116.646919	28.535051	17.733124	113.217571	-84.511313	10.023768	108.236591
-29.42354	48.329021	114.977661	-27.9811	14.065763	110.837769	29.108828	-6.215271	109.973038	28.032532	41.757816	116.674789	28.57068	17.7712725	113.3239135	-84.53288	10.3602535	108.3516245
-28.406092	48.964172	114.964691	-27.96608	14.141151	110.983749	29.124304	-6.268316	110.197899	28.103697	41.744892	116.65007	28.6140005	17.738288	113.4239845	-84.5461605	10.544014	108.5435135
-27.341276	49.465706	114.909431	-27.926594	14.218451	111.169449	29.14925	-6.355739	110.480515	28.164551	41.69136	116.600822	28.6569005	17.6678105	113.5406685	-84.5100885	10.7690915	108.7982295
-26.275789	49.835457	114.797852	-28.010828	14.276707	111.439491	29.154959	-6.486637	110.837807	28.211742	41.597538	116.549873	28.6833505	17.5554505	113.69384	-84.7050065	10.9979635	109.185142
-25.245806	50.085361	114.672409	-27.984079	14.254984	111.550354	29.158779	-6.653033	111.195503	28.273073	41.497059	116.497215	28.715926	17.422013	113.846359	-84.684084	11.087955	109.254349
-24.237854	50.234581	114.595627	-28.070986	14.202724	111.74321	29.154604	-6.819946	111.539444	28.312799	41.392265	116.470398	28.7337015	17.2861595	114.004921	-84.8756735	11.1192885	109.481499
-22.757835	50.251419	114.698936	-28.13574	14.102318	111.906708	29.151625	-7.012839	111.90567	28.333633	41.240959	116.619263	28.742629	17.11406	114.2624665	-85.014109	11.090576	109.5509495
-21.81356	50.148098	114.935219	-28.151655	14.013265	111.870171	29.135046	-7.095578	112.005936	28.336576	41.168392	116.816391	28.735811	17.036407	114.4111635	-85.039121	10.990123	109.3291785
-20.87336	49.924507	115.240494	-28.186556	13.963482	111.888252	29.12977	-7.123989	112.000313	28.335857	41.098152	117.035469	28.7328135	16.9870815	114.517891	-85.1059255	10.9398825	109.258613
-19.946165	49.667862	115.53302	-28.203609	13.998831	111.894463	29.12113	-7.099834	111.93187	28.360737	41.079731	117.271935	28.7409335	16.9899485	114.6019025	-85.1481515	11.0077135	109.1870235
-19.058695	49.312435	115.763054	-28.164566	14.106119	111.95903	29.123093	-7.028569	111.85334	28.424109	41.101761	117.463135	28.773601	17.036596	114.6582375	-85.102733	11.175642	109.2598225
-18.161879	48.91478	115.927467	-28.136599	14.211761	112.041382	29.163345	-6.958767	111.796799	28.501474	41.154541	117.63208	28.8324095	17.097887	114.7144395	-85.1056075	11.325635	109.3683245
-17.283724	48.388351	116.011513	-28.088289	14.395393	112.140045	29.224337	-6.887277	111.810127	28.603693	41.196941	117.728722	28.914015	17.154832	114.7694245	-85.090593	11.635954	109.5106655
-15.985298	47.567867	115.86776	-28.010622	14.573425	112.292671	29.330149	-6.859992	111.930405	28.73311	41.204277	117.766586	29.0316295	17.1721425	114.8484955	-85.0528735	11.9747075	109.7368465
-15.169584	46.811279	115.684677	-27.935469	14.700665	112.372765	29.380152	-6.892992	112.098587	28.823805	41.201427	117.75383	29.1019785	17.1542175	114.9262085	-84.9729165	12.2471125	109.8193215
-14.373483	46.038101	115.502884	-27.934441	14.750044	112.432137	29.431747	-6.958474	112.304939	28.887674	41.170269	117.721191	29.1597105	17.1058975	115.013065	-85.0285925	12.3941905	109.851209
-13.657279	45.100914	115.336525	-27.881483	14.710543	112.499329	29.504875	-7.046689	112.505341	28.936741	41.098984	117.673996	29.220808	17.0261475	115.0896685	-84.983774	12.3949385	109.9089895
-12.92248	44.160351	115.19619	-27.823036	14.656692	112.548637	29.580143	-7.134298	112.68145	28.971514	41.031494	117.658997	29.2758285	16.948598	115.1702235	-84.9219005	12.364786	109.9270505
-12.261961	43.074982	115.070641	-27.784428	14.553928	112.580536	29.651779	-7.217558	112.819115	29.002422	40.975727	117.650093	29.3271005	16.8790845	115.234604	-84.8959565	12.2287715	109.926468
-11.606617	41.982841	114.897156	-27.730957	14.436163	112.602592	29.71619	-7.268398	112.966537	29.026545	40.950924	117.591034	29.3713675	16.841263	115.2787855	-84.8332815	12.031063	109.9263985
-10.670016	40.191792	114.567734	-27.65572	14.34456	112.714874	29.823092	-7.331525	113.1875	29.070572	40.93198	117.351685	29.446832	16.8002275	115.2695925	-84.758272	11.8888925	110.1601555
-10.140262	38.965233	114.279648	-27.57666	14.327574	112.831879	29.878075	-7.348554	113.338783	29.078135	40.933914	117.100487	29.478105	16.79268	115.219635	-84.631425	11.862468	110.444123
-9.588471	37.702671	113.992729	-27.488571	14.295382	112.946213	29.922503	-7.358506	113.503357	29.084822	40.929787	116.788902	29.5036625	16.7856405	115.1461295	-84.4808045	11.8051235	110.7462965
-9.090646	36.372581	113.729523	-27.461639	14.232336	113.10183	29.981339	-7.37578	113.670158	29.060373	40.909367	116.45211	29.520856	16.7667935	115.061134	-84.444134	11.6978785	111.142526
-8.649351	35.037697	113.491646	-27.427834	14.184381	113.220558	30.049709	-7.389115	113.85833	29.033449	40.882744	116.122673	29.541579	16.7468145	114.9905015	-84.397247	11.6219475	111.4506145
-8.228914	33.695923	113.248215	-27.379713	14.130829	113.260475	30.110458	-7.433815	114.080009	29.003048	40.880562	115.765205	29.556753	16.7233735	114.922607	-84.316179	11.5382845	111.598343
-7.847616	32.299076	112.982834	-27.388197	14.039469	113.221832	30.177658	-7.487627	114.270744	28.955973	40.804398	115.415154	29.5668155	16.6583855	114.842949	-84.3432095	11.4205525	111.600715
-7.3498	30.243698	112.584045	-27.29809	13.881516	113.117348	30.254702	-7.614413	114.461433	28.899462	40.676266	114.885757	29.577082	16.5309265	114.673595	-84.173262	11.2321055	111.561101
-7.003265	28.897146	112.366615	-27.263515	13.735159	113.02787	30.289066	-7.721576	114.543175	28.89949	40.580429	114.526138	29.594278	16.4294265	114.5346565	-84.121308	11.0408915	111.5210835
-6.683909	27.543358	112.177124	-27.204388	13.576555	112.969498	30.358601	-7.850048	114.601219	28.891388	40.445251	114.193573	29.6249945	16.2976015	114.397396	-84.0337705	10.8555085	111.5416
-6.398665	26.242178	111.995987	-27.131536	13.443038	112.870918	30.403666	-7.994344	114.664879	28.899305	40.292313	113.894989	29.6514855	16.1489845	114.279934	-83.9145575	10.7370915	111.461902
-6.152789	24.935492	111.881638	-27.082365	13.303351	112.782249	30.455542	-8.142222	114.680267	28.936199	40.103168	113.664368	29.6958705	15.980473	114.1723175	-83.8606005	10.626229	111.3921805
-5.905736	23.67478	111.803101	-27.006426	13.161569	112.715553	30.513948	-8.320828	114.619812	28.966326	39.946465	113.479248	29.740137	15.8128185	114.04953	-83.752989	10.5103195	111.381576
-5.6906	22.508192	111.76635	-26.945709	13.042694	112.717628	30.527174	-8.451245	114.584557	29.044777	39.806412	113.377441	29.7859755	15.6775835	113.980999	-83.6773935	10.4078045	111.454257
-5.375549	20.784594	111.86705	-26.829859	12.827884	112.757065	30.614159	-8.653377	114.49572	29.229588	39.646935	113.425842	29.9218735	15.496779	113.960781	-83.5815915	10.158989	111.553349
-5.202587	19.695967	111.990784	-26.719887	12.697678	112.797592	30.698606	-8.792992	114.394531	29.366795	39.563114	113.598045	30.0327005	15.385061	113.996288	-83.4724745	10.010295	111.598896
-5.046163	18.652292	112.086929	-26.653561	12.578919	112.753021	30.746841	-8.91592	114.269218	29.510536	39.489223	113.856567	30.1286885	15.2866515	114.0628925	-83.4358105	9.8711865	111.4431495
-4.926089	17.65946	112.163208	-26.58672	12.514231	112.734314	30.802792	-8.999569	114.099358	29.6588	39.4529	114.118286	30.230796	15.2266655	114.108822	-83.404236	9.8017965	111.359806
-4.788979	16.706022	112.209145	-26.492849	12.451674	112.737785	30.851614	-9.040716	113.947548	29.819489	39.445858	114.37812	30.3355515	15.202571	114.162834	-83.3212495	9.700777	111.312736
-4.695353	15.729836	112.287781	-26.418877	12.413721	112.772301	30.914793	-9.054179	113.80159	29.962132	39.452408	114.669708	30.4384625	15.1991145	114.235649	-83.2762165	9.6283275	111.308953
-4.635611	14.812019	112.406715	-26.356655	12.436052	112.844673	30.998302	-9.044275	113.694313	30.098566	39.469959	115.002907	30.548434	15.212842	114.34861	-83.261744	9.659262	111.340736
-4.620459	13.442615	112.548149	-26.223528	12.437956	112.905289	31.111044	-9.015941	113.607849	30.28886	39.505585	115.512337	30.699952	15.244822	114.560093	-83.147008	9.63109	111.250485
-4.606462	12.509784	112.553535	-26.176443	12.435836	112.91938	31.173462	-8.983496	113.577904	30.3888	39.508526	115.784241	30.781131	15.262515	114.6810725	-83.134017	9.609157	111.1576875
-4.634562	11.541917	112.566879	-26.129431	12.42525	112.92025	31.225964	-8.963774	113.620056	30.48243	39.527359	116.041519	30.854197	15.2817925	114.8307875	-83.113059	9.5687075	111.0097125
-4.707495	10.593547	112.584473	-26.095072	12.408779	112.906494	31.286201	-8.951222	113.741516	30.577538	39.536739	116.242111	30.9318695	15.2927585	114.9918135	-83.1220135	9.5247995	110.8211745
-4.8014	9.603251	112.640739	-26.009766	12.37344	112.906624	31.376341	-8.969485	113.895584	30.649218	39.523277	116.447937	31.0127795	15.276896	115.1717605	-83.0323115	9.469984	110.6414875
-4.946505	8.600682	112.680069	-26.057106	12.362297	113.00354	31.457027	-8.998652	114.103661	30.730745	39.488346	116.609749	31.093886	15.244847	115.356705	-83.208098	9.479747	110.650375
-5.094037	7.590118	112.75618	-25.921043	12.187922	112.961563	31.564173	-9.055738	114.317535	30.830166	39.448448	116.768814	31.1971695	15.196355	115.5431745	-83.0392555	9.179489	110.3799515
-5.42895	6.013331	112.866417	-25.798923	12.035475	113.057152	31.701649	-9.160336	114.628967	30.943485	39.348621	116.935287	31.322567	15.0941425	115.782127	-82.920413	8.9768075	110.332177
-5.698892	5.018372	112.959358	-25.779259	11.928961	113.087036	31.780724	-9.21876	114.801453	30.96476	39.260803	117.043663	31.372742	15.0210215	115.922558	-82.93126	8.8369005	110.251514
-6.031354	3.973737	112.944778	-25.734238	11.827707	113.139549	31.840801	-9.267492	114.944008	30.991899	39.169773	117.115868	31.41635	14.9511405	116.029938	-82.884826	8.7042735	110.24916
-6.366094	2.935151	112.961281	-25.696266	11.743639	113.161003	31.899611	-9.30912	115.085289	31.023294	39.113407	117.129539	31.4614525	14.9021435	116.107414	-82.8539845	8.5851345	110.214592
-6.80984	1.953768	112.988983	-25.690533	11.669143	113.146385	31.936295	-9.319859	115.210815	31.042206	39.06332	117.133835	31.4892505	14.8717305	116.172325	-82.8703165	8.4665555	110.120445
-7.241395	0.967377	113.007698	-25.666517	11.654751	113.151314	31.998371	-9.322209	115.358307	31.046871	39.062546	117.091682	31.522621	14.8701685	116.2249945	-82.855655	8.4393335	110.0776335
-7.742395	-0.067107	113.012161	-25.613991	11.663921	113.182068	32.067566	-9.299169	115.492119	31.063921	39.08395	116.998878	31.5657435	14.8923905	116.2454985	-82.7937255	8.4354515	110.1186375
-8.55111	-1.48108	113.053444	-25.551844	11.689228	113.191521	32.177048	-9.237859	115.656235	31.086212	39.122208	116.759872	31.63163	14.9421745	116.2080535	-82.735318	8.4362815	110.1749885
-9.204546	-2.34	113.083885	-25.47776	11.71421	113.183258	32.243076	-9.199816	115.72052	31.08956	39.129768	116.627121	31.666318	14.964976	116.1738205	-82.621838	8.463444	110.1926955
-9.839438	-3.301893	113.046898	-25.422405	11.688384	113.157356	32.31229	-9.174978	115.73571	31.092661	39.134457	116.499641	31.7024755	14.9797395	116.1176755	-82.5472855	8.3970285	110.1970365
-10.485644	-4.190741	112.968826	-25.37764	11.660249	113.110367	32.37458	-9.170135	115.742615	31.098145	39.095581	116.427025	31.7363625	14.962723	116.08482	-82.4916425	8.357775	110.135914
-11.209317	-5.016937	112.941383	-25.308546	11.575023	113.108101	32.423897	-9.197234	115.749695	31.124588	39.040623	116.360832	31.7742425	14.9216945	116.0552635	-82.3913345	8.2283515	110.1609385
-11.907927	-5.875469	112.896713	-25.217327	11.479161	113.128639	32.456898	-9.285538	115.744614	31.180239	38.966015	116.312454	31.8185685	14.8402385	116.028534	-82.2532225	8.1180835	110.228744
-12.699075	-6.660871	112.928215	-25.173866	11.399136	113.144745	32.496559	-9.399925	115.732086	31.251678	38.856892	116.315773	31.8741185	14.7284835	116.0239295	-82.2218505	8.0697885	110.2655605
-13.985258	-7.77934	112.89431	-25.092384	11.24532	113.214073	32.543163	-9.622632	115.752472	31.352797	38.650475	116.296181	31.94798	14.5139215	116.0243265	-82.132748	7.9767185	110.4038195
-14.865674	-8.484588	112.86615	-25.055477	11.114568	113.200928	32.544537	-9.762779	115.724655	31.42749	38.523518	116.348732	31.9860135	14.3803695	116.0366935	-82.0969675	7.8487665	110.3651625
-15.785522	-9.125225	112.81868	-25.040627	10.999477	113.200745	32.529114	-9.91609	115.674187	31.472895	38.39558	116.344818	32.0010045	14.239745	116.0095025	-82.0822585	7.759209	110.3919875
-16.724028	-9.728127	112.735832	-25.009346	10.914101	113.218269	32.530689	-10.043285	115.634087	31.5065	38.305958	116.298843	32.0185945	14.1313365	115.966465	-82.0372865	7.6968655	110.470073
-17.729641	-10.26463	112.732002	-25.022646	10.860514	113.227463	32.529701	-10.109333	115.613464	31.521648	38.231117	116.210648	32.0256745	14.060892	115.912056	-82.0709665	7.660136	110.54287
-18.706821	-10.750016	112.801811	-24.987108	10.827847	113.243416	32.554989	-10.143498	115.648529	31.493742	38.201012	116.056152	32.0243655	14.028757	115.8523405	-81.9985815	7.626937	110.6344915
-19.687471	-11.170467	112.943253	-24.979918	10.825691	113.254013	32.60437	-10.134718	115.738998	31.468655	38.205032	115.847374	32.0365125	14.035157	115.793186	-81.9963485	7.616225	110.71484
-21.215918	-11.734467	113.196899	-24.959343	10.798149	113.271011	32.645897	-10.11101	115.971336	31.402298	38.164677	115.499947	32.0240975	14.0268335	115.7356415	-81.9427835	7.5694645	110.8063805
-22.275085	-12.037879	113.375916	-24.977858	10.705722	113.287064	32.65797	-10.181625	116.13475	31.365534	38.066376	115.2827	32.011752	13.9423755	115.708725	-81.967468	7.4690685	110.865403
-23.28812	-12.335742	113.442574	-24.995083	10.547119	113.33287	32.643566	-10.306555	116.238472	31.358067	37.928589	115.116272	32.0008165	13.811017	115.677372	-81.9909825	7.283221	110.988368
-24.388718	-12.492342	113.521286	-25.003784	10.357178	113.357315	32.607929	-10.472328	116.273407	31.361876	37.811653	115.026489	31.9849025	13.6696625	115.649948	-81.9924705	7.0446935	111.064682
-25.440454	-12.670689	113.495804	-25.0207	10.178586	113.393761	32.566055	-10.619364	116.322456	31.374281	37.651508	115.018486	31.970168	13.516072	115.670471	-82.011568	6.8411	111.117051
-26.481781	-12.696115	113.454674	-25.010944	10.02702	113.394753	32.554844	-10.768882	116.373169	31.398285	37.518406	115.048912	31.9765645	13.374762	115.7110405	-81.9984525	6.679278	111.0784655
-27.508059	-12.67979	113.412354	-25.009817	9.930332	113.388229	32.549232	-10.889653	116.414223	31.424877	37.39743	115.099045	31.9870545	13.2538885	115.756634	-82.0066885	6.6067755	111.019824
-29.05064	-12.423941	113.343742	-24.975023	9.859314	113.34906	32.522076	-11.036319	116.412308	31.498051	37.22171	115.073944	32.0100635	13.0926955	115.743126	-81.9601095	6.6259325	110.954994
-30.141903	-12.20062	113.221443	-24.956455	9.833881	113.309517	32.507561	-11.117773	116.382668	31.555727	37.116188	115.044724	32.031644	12.9992075	115.713696	-81.944554	6.6685545	110.905338
-31.137033	-11.878906	113.090607	-24.937332	9.814716	113.230598	32.506596	-11.193117	116.304268	31.60544	37.039898	115.005707	32.056018	12.9233905	115.6549875	-81.930682	6.7060415	110.8062085
-32.111366	-11.520224	112.884201	-24.899599	9.78969	113.115898	32.48605	-11.25504	116.201546	31.633595	36.993793	114.941803	32.0598225	12.8693765	115.5716745	-81.8590205	6.7100035	110.6601215
-33.121143	-11.049933	112.673996	-24.875078	9.771451	112.978111	32.447128	-11.266465	116.086029	31.629011	36.93256	114.84903	32.0380695	12.8330475	115.4675295	-81.7882255	6.7098545	110.4886925
-34.142719	-10.530488	112.469337	-24.850849	9.758439	112.856224	32.415451	-11.263416	115.922913	31.610394	36.890594	114.737152	32.0129225	12.813589	115.3300325	-81.7146205	6.703289	110.3824155
-35.043911	-9.965217	112.297401	-24.825689	9.771196	112.742874	32.399864	-11.241956	115.750038	31.580835	36.880966	114.611053	31.9903495	12.819505	115.1805455	-81.6417275	6.722887	110.3052025
-36.456333	-9.001611	112.12149	-24.810806	9.780862	112.611977	32.37727	-11.169973	115.549156	31.482115	36.941475	114.420547	31.9296925	12.885751	114.9848515	-81.5513045	6.675973	110.2391025
-37.21904	-8.463345	111.968056	-24.820168	9.798678	112.535225	32.367062	-11.120308	115.429329	31.425964	36.97094	114.224266	31.896513	12.925316	114.8267975	-81.536849	6.67204	110.2436525
-38.25832	-7.445478	111.987076	-24.820251	9.827373	112.480286	32.350441	-11.072265	115.330139	31.34532	37.019035	113.983894	31.8478805	12.973385	114.6570165	-81.4883825	6.681361	110.3035555
-39.150341	-6.621556	111.990395	-24.81109	9.839935	112.449356	32.335384	-11.030361	115.229546	31.244411	37.055099	113.746521	31.7898975	13.012369	114.4880335	-81.4120775	6.667501	110.4106785
-39.953117	-5.712757	112.078621	-24.835911	9.818978	112.478027	32.327942	-11.01103	115.138138	31.143295	37.036018	113.529495	31.7356185	13.012494	114.3338165	-81.4074405	6.625462	110.6222375
-40.769463	-4.788486	112.110207	-24.847034	9.769097	112.525368	32.321121	-11.005351	115.04747	31.03722	37.032146	113.398376	31.6791705	13.0133975	114.222923	-81.3732385	6.5247965	110.827813
-41.501602	-3.836973	112.142159	-24.884459	9.660072	112.611938	32.306183	-11.012206	114.924683	30.973345	37.079975	113.366592	31.639764	13.0338845	114.1456375	-81.408682	6.2862595	111.0782385
-42.537338	-2.286791	112.230209	-24.963648	9.463996	112.822052	32.271542	-11.003387	114.607033	30.851936	37.211876	113.538589	31.561739	13.1042445	114.072811	-81.489035	5.8237475	111.571293
-43.179054	-1.217352	112.280861	-25.00349	9.379375	112.981308	32.284973	-11.01942	114.290642	30.758793	37.304855	113.753006	31.521883	13.1427175	114.021824	-81.528863	5.6160325	111.940792
-43.757755	-0.138099	112.299812	-25.140747	9.303543	113.127388	32.222546	-10.98902	113.950981	30.700176	37.394993	114.010658	31.461361	13.2029865	113.9808195	-81.742855	5.4040995	112.2739565
-44.321503	1.000076	112.305939	-25.160364	9.247251	113.103363	32.201488	-10.998056	113.503937	30.624453	37.468281	114.260307	31.4129705	13.2351125	113.882122	-81.7336985	5.2593895	112.324604
-44.851761	2.146127	112.258102	-25.283108	9.236833	113.153114	32.090118	-10.948166	113.127563	30.579618	37.537617	114.490257	31.334868	13.2947255	113.80891	-81.901084	5.1789405	112.497318
-45.279976	3.285525	112.229797	-25.373375	9.281496	113.115242	31.974781	-10.918664	112.723602	30.566835	37.615799	114.650749	31.270808	13.3485675	113.6871755	-82.017558	5.2144245	112.5433085
-45.694542	4.422425	112.218475	-25.339886	9.314139	113.006294	31.84734	-10.884576	112.395798	30.545134	37.679344	114.722946	31.196237	13.397384	113.559372	-81.876009	5.230894	112.453216
-46.199196	6.145809	112.275246	-25.489395	9.492207	112.977898	31.670364	-10.80073	111.989883	30.482733	37.762447	114.612785	31.0765485	13.4808585	113.301334	-82.0553385	5.5035555	112.654462
-46.457851	7.245869	112.285271	-25.535128	9.61219	112.925209	31.584028	-10.730497	111.769272	30.406288	37.793713	114.500084	30.995158	13.531608	113.134678	-82.065414	5.692772	112.71574
-46.633133	8.287101	112.29422	-25.5315	9.654228	112.729607	31.509432	-10.700238	111.612427	30.321703	37.786789	114.345955	30.9155675	13.5432755	112.979191	-81.9785675	5.7651805	112.480023
-46.773548	9.301667	112.297951	-25.560505	9.671577	112.674202	31.431267	-10.716647	111.517426	30.265942	37.724739	114.199509	30.8486045	13.504046	112.8584675	-81.9696145	5.839108	112.4899365
-46.838383	10.299699	112.342873	-25.547525	9.64972	112.630554	31.370693	-10.802724	111.479187	30.230543	37.605209	114.081337	30.800618	13.4012425	112.780262	-81.895668	5.8981975	112.480846
-46.763027	11.265942	112.385597	-25.58271	9.542885	112.631866	31.338497	-10.954856	111.49678	30.22702	37.454948	113.97551	30.7827585	13.250046	112.736145	-81.9481785	5.835724	112.527587
-46.707352	12.092224	112.44899	-25.642569	9.482255	112.732224	31.289944	-11.106862	111.609077	30.22319	37.321648	113.893661	30.756567	13.107393	112.751369	-82.041705	5.857117	112.713079
-46.486374	13.350846	112.494278	-25.686737	9.297254	112.750626	31.221306	-11.368937	111.797539	30.211014	37.093601	113.657021	30.71616	12.862332	112.72728	-82.089634	5.732176	112.773972
-46.25124	14.157687	112.510452	-25.72068	9.175454	112.777878	31.179508	-11.557137	111.90139	30.158714	36.957462	113.476219	30.669111	12.7001625	112.6888045	-82.110471	5.6507455	112.8669515
-45.981632	14.932539	112.486099	-25.666561	8.970816	112.662254	31.10376	-11.720952	111.986877	30.105125	36.79985	113.236107	30.6044425	12.539449	112.611492	-81.9375645	5.402183	112.713016
-45.583801	15.689169	112.361084	-25.775436	8.874628	112.637817	31.035774	-11.881141	112.032295	30.029606	36.619602	112.890327	30.53269	12.3692305	112.461311	-82.083562	5.3800255	112.814323
-45.241772	16.458319	112.179375	-25.832436	8.778768	112.485847	30.975338	-12.022763	112.056526	29.948854	36.438309	112.393311	30.462096	12.207773	112.2249185	-82.126968	5.349763	112.7467755
-44.833176	17.216763	111.975708	-25.778549	8.651803	112.207077	30.935154	-12.112495	112.033043	29.814985	36.277725	111.950935	30.3750695	12.082615	111.991989	-81.9321675	5.220991	112.422165
-44.238255	17.91815	111.653267	-25.791836	8.572798	112.047127	30.918867	-12.177158	111.986664	29.694017	36.15934	111.628342	30.306442	11.991091	111.807503	-81.890114	5.154505	112.286751
-43.275051	18.921934	111.416092	-25.802649	8.397786	111.890808	30.947283	-12.230348	111.931488	29.593758	36.061905	111.214554	30.2705205	11.9157785	111.573021	-81.8758185	4.8797935	112.208595
-42.600548	19.624317	111.313522	-25.786104	8.332831	111.806664	30.959198	-12.250655	111.831894	29.585705	36.071007	111.074593	30.2724515	11.910176	111.4532435	-81.8446595	4.755486	112.1600845
-41.790443	20.318697	111.175468	-25.753284	8.259086	111.706009	30.988937	-12.271027	111.730705	29.581495	36.090214	110.97995	30.285216	11.9095935	111.3553275	-81.791784	4.6085785	112.0566905
-41.007023	21.017048	111.002411	-25.716629	8.237299	111.556496	31.007635	-12.273792	111.629639	29.591572	36.107815	110.90065	30.2996035	11.9170115	111.2651445	-81.7328615	4.5575865	111.8478475
-40.072113	21.680956	110.80217	-25.655577	8.248831	111.390808	31.030073	-12.272634	111.527824	29.600161	36.09613	110.83429	30.315117	11.911748	111.181057	-81.626271	4.585914	111.600559
-39.095383	22.356125	110.627434	-25.67322	8.294362	111.333763	31.0485	-12.266124	111.419403	29.617039	36.083179	110.809067	30.3327695	11.9085275	111.114235	-81.6792095	4.6801965	111.553291
-38.047226	22.975725	110.526215	-25.557453	8.321501	111.157356	31.089596	-12.268797	111.303032	29.682669	36.079201	110.810562	30.3861325	11.905202	111.056797	-81.5010385	4.7378	111.257915
-36.358471	23.791346	110.425476	-25.445271	8.269645	111.057938	31.153742	-12.264849	111.122009	29.825315	36.147549	110.967239	30.4895285	11.94135	111.044624	-81.3800705	4.59794	111.071252
-35.199764	24.298765	110.430733	-25.467941	8.28518	111.048317	31.192383	-12.267752	110.981239	29.899216	36.189758	111.171783	30.5457995	11.961003	111.076511	-81.4816815	4.609357	111.020123
-33.936531	24.738628	110.441063	-25.396156	8.260175	110.876289	31.207642	-12.251561	110.841194	29.987255	36.250565	111.438301	30.5974485	11.999502	111.1397475	-81.3897605	4.520848	110.6128305
-32.686207	25.115877	110.478554	-25.381607	8.288927	110.748566	31.215122	-12.195067	110.695541	30.073881	36.336224	111.783447	30.6445015	12.0705785	111.239494	-81.4077155	4.5072755	110.257638
-31.425703	25.448942	110.541107	-25.411282	8.283824	110.637512	31.204145	-12.093578	110.547867	30.131027	36.43549	112.257217	30.667586	12.170956	111.402542	-81.49015	4.396692	109.872482
-30.093496	25.696692	110.614944	-25.553194	8.354094	110.456131	31.175732	-11.959479	110.398773	30.145622	36.54668	112.802696	30.660677	12.2936005	111.6007345	-81.767065	4.4145875	109.3115275
-28.81436	25.907745	110.685715	-25.64838	8.452324	110.313522	31.127045	-11.800574	110.287735	30.112776	36.688217	113.265839	30.6199105	12.4438215	111.776787	-81.9166705	4.4608265	108.850257
-26.849037	26.089376	110.54908	-25.873545	8.628129	109.989914	31.001431	-11.588195	110.286247	29.98522	36.844376	113.666977	30.4933255	12.6280905	111.976612	-82.2404155	4.6281675	108.003216
-25.576719	26.118141	110.319206	-26.013723	8.81742	109.733093	30.89337	-11.483459	110.340202	29.833252	36.887749	113.628281	30.363311	12.702145	111.9842415	-82.390757	4.932695	107.4819445
-24.250837	26.101797	110.001266	-26.14558	8.992595	109.510292	30.780893	-11.388083	110.368309	29.651695	36.924477	113.384201	30.216294	12.768197	111.876255	-82.507454	5.216993	107.144329
-22.98583	25.991037	109.647415	-26.21241	9.119716	109.369591	30.69824	-11.309819	110.380386	29.492373	36.985634	113.01503	30.0953065	12.8379075	111.697708	-82.5201265	5.4015245	107.041474
-21.817251	25.885735	109.371552	-26.194323	9.166276	109.236488	30.674992	-11.294037	110.419525	29.374865	37.010029	112.547852	30.0249285	12.857996	111.4836885	-82.4135745	5.474556	106.9892875
-20.5084	25.634272	109.045586	-26.179882	9.168555	109.187958	30.689064	-11.323705	110.479263	29.286804	36.974796	112.157944	29.987934	12.8255455	111.3186035	-82.347698	5.5115645	107.0573125
-19.049591	25.163555	108.725883	-26.114611	9.067412	109.172966	30.753761	-11.455372	110.577835	29.277941	36.855862	111.815956	30.015851	12.700245	111.1968955	-82.245073	5.434579	107.1490365
-17.090723	24.507074	108.582642	-25.955084	8.805487	109.282837	30.874619	-11.782163	110.804871	29.389549	36.5317	111.495247	30.132084	12.3747685	111.150059	-82.042252	5.2362055	107.415615
-15.936195	24.028799	108.666054	-25.853516	8.59155	109.4179	30.976564	-12.055618	110.984146	29.547846	36.260017	111.439606	30.262205	12.1021995	111.211876	-81.969237	5.0809005	107.623924
-14.561107	23.356461	108.74263	-25.728819	8.339424	109.579529	31.083679	-12.340838	111.165962	29.740974	36.027985	111.549065	30.4123265	11.8435735	111.3575135	-81.8699645	4.8352745	107.8015445
-13.405887	22.705135	108.955002	-25.563982	8.130769	109.712616	31.181046	-12.615706	111.321213	30.014935	35.833569	111.792587	30.5979905	11.6089315	111.5569	-81.7259545	4.6526065	107.868332
-12.203399	22.010305	109.206902	-25.507515	7.938205	109.84993	31.27816	-12.822978	111.484062	30.267656	35.668179	112.103508	30.772908	11.4226005	111.793785	-81.787938	4.4538095	107.906075
-11.032661	21.30184	109.449242	-25.371	7.819275	109.998573	31.384939	-12.969298	111.657562	30.534882	35.549511	112.490616	30.9599105	11.2901065	112.074089	-81.7019105	4.3484435	107.923057
-9.950481	20.571997	109.74884	-25.231466	7.742299	110.124481	31.524071	-13.048882	111.828911	30.819023	35.492455	112.868439	31.171547	11.2217865	112.348675	-81.634479	4.2628115	107.900287
-8.337068	19.478142	110.131836	-25.063356	7.746805	110.271606	31.747055	-13.001865	112.095329	31.157061	35.545723	113.440392	31.452058	11.271929	112.7678605	-81.57877	4.221681	107.7753515
-7.36775	18.744572	110.312248	-24.947273	7.830243	110.289742	31.88686	-12.895528	112.214348	31.321419	35.653652	113.751617	31.6041395	11.379062	112.9829825	-81.4986855	4.281424	107.5965015
-6.419678	17.94199	110.421715	-24.842506	7.922168	110.318413	32.021103	-12.734228	112.284386	31.436789	35.792751	113.912224	31.728946	11.5292615	113.098305	-81.413958	4.3150745	107.538521
-5.53072	17.136944	110.396027	-24.760002	8.050797	110.287132	32.161942	-12.573761	112.293228	31.492079	35.955021	113.92981	31.8270105	11.69063	113.111519	-81.3470145	4.410964	107.462745
-4.70167	16.293112	110.330109	-24.64966	8.175416	110.244499	32.28661	-12.422843	112.225891	31.545856	36.057671	113.933968	31.916233	11.817414	113.0799295	-81.215553	4.533418	107.4090685
-3.88255	15.41993	110.253403	-24.532978	8.25112	110.166954	32.396694	-12.324004	112.223747	31.601604	36.141415	113.912163	31.999149	11.9087055	113.067955	-81.065105	4.5935345	107.265953
-3.163449	14.487052	110.171532	-24.482803	8.29175	110.063637	32.457222	-12.251635	112.298073	31.684292	36.178955	113.894295	32.070757	11.96366	113.096184	-81.036363	4.61984	107.03109
-2.148745	13.028248	110.142159	-24.337891	8.274863	109.962608	32.574783	-12.272301	112.360596	31.841064	36.161793	113.895119	32.2079235	11.944746	113.1278575	-80.8837055	4.60498	106.7973585
-1.53293	12.038902	110.153427	-24.225443	8.241236	110.002625	32.689365	-12.314318	112.443245	31.98218	36.150513	113.917625	32.3357725	11.9180975	113.180435	-80.7866585	4.5643745	106.824815
-0.985765	11.028462	110.259506	-24.067446	8.200109	110.072556	32.816338	-12.340721	112.631165	32.20322	36.138004	113.993965	32.509779	11.8986415	113.312565	-80.644671	4.5015765	106.832547
-0.503662	10.008415	110.466995	-23.888414	8.159168	110.264633	32.980011	-12.387235	112.925446	32.445889	36.153774	114.138519	32.71295	11.8832695	113.5319825	-80.489778	4.4350665	106.9972835
-0.042309	8.999642	110.732437	-23.724197	8.123133	110.437134	33.17606	-12.443742	113.249168	32.707027	36.13625	114.321014	32.9415435	11.846254	113.785091	-80.3899375	4.400012	107.089177
0.375764	7.987161	110.969437	-23.541155	8.0645	110.633293	33.392467	-12.508988	113.597366	32.984562	36.094711	114.496063	33.1885145	11.7928615	114.0467145	-80.2708245	4.3361385	107.2198715
0.776888	6.982113	111.2043	-23.396324	8.004121	110.796371	33.577881	-12.570723	113.970818	33.24229	36.04211	114.67205	33.4100855	11.7356935	114.321434	-80.2027335	4.2725485	107.271308
1.221664	5.469943	111.568428	-23.109705	7.883727	111.020088	33.926846	-12.721168	114.433304	33.62384	35.940014	115.003395	33.775343	11.609423	114.7183495	-79.994753	4.158031	107.3218265
1.451962	4.541064	111.849419	-22.94651	7.790354	111.179665	34.14423	-12.773943	114.809395	33.857048	35.906105	115.244469	34.000639	11.566081	115.026932	-79.893659	4.014627	107.332398
1.62845	3.570156	112.145401	-22.778416	7.701268	111.351944	34.383579	-12.815702	115.155899	34.099422	35.874439	115.492332	34.2415005	11.5293685	115.3241155	-79.7983325	3.8731675	107.3797725
1.787398	2.67194	112.394623	-22.611792	7.621907	111.504852	34.616188	-12.850777	115.463135	34.302158	35.857315	115.736267	34.459173	11.503269	115.599701	-79.682757	3.740545	107.410003
1.86097	1.819953	112.585762	-22.45499	7.531662	111.604538	34.839851	-12.905147	115.683594	34.489075	35.825096	115.93425	34.664463	11.4599745	115.808922	-79.574443	3.6033495	107.400154
1.877873	0.927247	112.696671	-22.327765	7.451694	111.680305	35.008724	-12.941454	115.809692	34.648331	35.790573	116.089539	34.8285275	11.4245595	115.9496155	-79.4840575	3.4788285	107.4109945
1.865066	0.100729	112.714729	-22.19404	7.369823	111.642601	35.13937	-12.980528	115.84008	34.790428	35.745148	116.216423	34.964899	11.38231	116.0282515	-79.352979	3.357336	107.2569505
1.724593	-1.094476	112.641869	-22.013601	7.278683	111.5569	35.321507	-13.024709	115.779556	34.994045	35.68877	116.323341	35.157776	11.3320305	116.0514485	-79.184978	3.2253355	107.0623515
1.564263	-1.852255	112.510834	-21.891605	7.248898	111.496712	35.419991	-13.025929	115.760147	35.128273	35.655193	116.346252	35.274132	11.314632	116.0531995	-79.057342	3.183164	106.9402245
1.350048	-2.622361	112.418762	-21.736197	7.222057	111.420464	35.545876	-13.048965	115.665642	35.26276	35.633289	116.348228	35.404318	11.292162	116.006935	-78.876712	3.151952	106.833993
1.093721	-3.323993	112.302162	-21.576782	7.222651	111.363472	35.669823	-13.060184	115.593338	35.390453	35.634377	116.325356	35.530138	11.2870965	115.959347	-78.683702	3.1582055	106.767597
0.792758	-3.991505	112.191032	-21.44647	7.232177	111.325096	35.805698	-13.06768	115.504097	35.520164	35.621147	116.30336	35.662931	11.2767335	115.9037285	-78.555871	3.1876205	106.7464635
0.384499	-4.602041	112.088753	-21.316687	7.255969	111.328018	35.976566	-13.100285	115.339973	35.649742	35.620773	116.301552	35.813154	11.260244	115.8207625	-78.446528	3.251694	106.8352735
-0.115044	-5.183585	111.982552	-21.144033	7.300077	111.367188	36.07399	-13.042848	115.251961	35.781586	35.628601	116.310524	35.927788	11.2928765	115.7812425	-78.215854	3.3072775	106.9531335
-1.008453	-5.853407	111.833916	-20.956078	7.391234	111.587646	36.211533	-12.970678	115.027832	35.970444	35.654953	116.467453	36.0909885	11.3421375	115.7476425	-78.0031445	3.4403305	107.4276495
-1.659672	-6.3096	111.780754	-20.851646	7.439394	111.780106	36.317158	-12.93456	114.848343	36.096195	35.713696	116.660545	36.2066765	11.389568	115.754444	-77.9099685	3.48922	107.805768
-2.372799	-6.726171	111.750916	-20.753973	7.54243	111.987259	36.376019	-12.846978	114.734398	36.225708	35.779358	116.909111	36.3008635	11.46619	115.8217545	-77.8088095	3.61867	108.1527635
-3.157533	-7.103071	111.699318	-20.683258	7.663502	112.211632	36.434917	-12.768992	114.612747	36.330109	35.862282	117.22628	36.382513	11.546645	115.9195135	-77.749029	3.780359	108.5037505
-3.97303	-7.483843	111.646629	-20.677462	7.825845	112.370895	36.458763	-12.692048	114.558006	36.423344	35.92662	117.500008	36.4410535	11.617286	116.029007	-77.7959775	4.034404	108.712783
-4.882127	-7.847158	111.626938	-20.657986	8.023982	112.523994	36.46701	-12.619349	114.511871	36.506287	35.986641	117.749931	36.4866485	11.683646	116.130901	-77.8026205	4.364318	108.917087
-5.788999	-8.205848	111.590981	-20.657864	8.245096	112.62146	36.460773	-12.561956	114.492165	36.596592	36.020203	117.923058	36.5286825	11.7291235	116.2076115	-77.8444105	4.7610685	109.0353085
-7.240578	-8.747168	111.489365	-20.619207	8.529195	112.769569	36.436565	-12.511653	114.415085	36.740032	36.031006	118.100563	36.5882985	11.7596765	116.257824	-77.8267125	5.2987135	109.281314
-8.223843	-9.136625	111.399475	-20.585579	8.671775	112.813843	36.418613	-12.495973	114.345947	36.836155	36.033867	118.181122	36.627384	11.768947	116.2635345	-77.798542	5.574603	109.3641515
-9.258824	-9.515796	111.33213	-20.540775	8.835568	112.901436	36.422199	-12.48377	114.275757	36.933929	36.025013	118.269897	36.678064	11.7706215	116.272827	-77.759614	5.9005145	109.530045
-10.248321	-10.005476	111.201714	-20.460728	8.986055	112.957558	36.42794	-12.474593	114.234245	37.015022	36.036045	118.313362	36.721481	11.780726	116.2738035	-77.642937	6.191384	109.6413125
-11.386237	-10.40052	111.166832	-20.414118	9.089895	112.952019	36.449421	-12.481419	114.253113	37.102875	36.029861	118.260506	36.776148	11.774221	116.2568095	-77.604384	6.405569	109.6472285
-12.488457	-10.880623	111.218491	-20.35569	9.212325	112.943245	36.476559	-12.49811	114.317726	37.163601	36.012959	118.112839	36.82008	11.7574245	116.2152825	-77.53146	6.6672255	109.6712075
-13.631598	-11.316168	111.308289	-20.273306	9.31293	112.937256	36.511253	-12.536928	114.43837	37.202419	35.972687	117.838417	36.856836	11.7178795	116.1383935	-77.403448	6.9079805	109.7361185
-15.384488	-12.015762	111.508415	-20.18364	9.411869	112.816063	36.547852	-12.625651	114.718964	37.214165	35.854156	117.294571	36.8810085	11.6142525	116.0067675	-77.2482885	7.2094855	109.6253585
-16.593428	-12.433359	111.705872	-20.159155	9.427812	112.77195	36.582096	-12.717541	114.943604	37.20686	35.721039	116.784393	36.894478	11.501749	115.8639985	-77.212788	7.353875	109.6799015
-17.804003	-12.836111	111.858047	-20.121857	9.373448	112.661385	36.60408	-12.82969	115.131226	37.150318	35.573486	116.247116	36.877199	11.371898	115.689171	-77.120913	7.374998	109.633599
-19.073755	-13.231608	111.98027	-20.098505	9.261512	112.583755	36.611336	-12.960466	115.18425	37.084484	35.372894	115.864304	36.84791	11.206214	115.524277	-77.04492	7.31681	109.643233
-20.318758	-13.61231	112.020721	-20.081333	9.071667	112.529755	36.645172	-13.141693	115.183029	36.998497	35.210506	115.46389	36.8218345	11.0344065	115.3234595	-76.9845005	7.1089275	109.7360505
-21.583363	-13.915578	112.011803	-20.077932	8.875928	112.481453	36.639484	-13.273459	115.168343	36.956387	35.037319	115.114853	36.7979355	10.88193	115.141598	-76.9537995	6.869926	109.821308
-22.861267	-14.140248	112.02066	-20.062759	8.708033	112.440887	36.608067	-13.391706	115.08387	36.890533	34.904949	114.973618	36.7493	10.7566215	115.028744	-76.874818	6.6594445	109.85303
-24.768057	-14.382768	112.013733	-20.030893	8.544728	112.446747	36.56258	-13.509445	115.079407	36.848293	34.765717	114.8088	36.7054365	10.628136	114.9441035	-76.7672225	6.46132	109.9493905
-26.038191	-14.477312	111.945221	-20.013811	8.460231	112.427124	36.581123	-13.58841	115.082214	36.860592	34.678596	114.811516	36.7208575	10.545093	114.946865	-76.7484795	6.375369	109.907383
-27.32394	-14.434767	111.891541	-20.017284	8.417129	112.417007	36.586189	-13.65989	115.080048	36.884121	34.586662	114.872017	36.735155	10.463386	114.9760325	-76.769723	6.370872	109.8579815
-28.64002	-14.383083	111.761353	-20.005243	8.405159	112.395905	36.611874	-13.729951	115.029083	36.91227	34.486904	114.870956	36.762072	10.3784765	114.9500195	-76.772558	6.4318415	109.8417905
-29.869112	-14.23449	111.629524	-19.971899	8.417775	112.330963	36.546494	-13.751716	114.973053	36.937923	34.424503	114.896286	36.7422085	10.3363935	114.9346695	-76.6860065	6.4991565	109.7272565
-31.150616	-14.039366	111.535881	-19.955648	8.429931	112.306122	36.521084	-13.781494	114.859749	36.970562	34.387135	114.894974	36.745823	10.3028205	114.8773615	-76.657119	6.5570415	109.7348825
-32.460217	-13.777135	111.465324	-19.928566	8.475185	112.287292	36.525925	-13.819465	114.780762	37.018906	34.36565	114.822128	36.7724155	10.2730925	114.801445	-76.6295475	6.6772775	109.773139
-34.310238	-13.308223	111.56633	-19.929274	8.536292	112.278137	36.503334	-13.822124	114.814468	37.02013	34.356152	114.655602	36.761732	10.267014	114.735035	-76.62028	6.80557	109.821239
-35.572224	-12.928698	111.716759	-19.957777	8.593645	112.28334	36.475529	-13.814487	114.909836	36.970909	34.347977	114.493492	36.723219	10.266745	114.701664	-76.638773	6.920545	109.865016
-36.838055	-12.492308	111.916389	-20.019066	8.576287	112.312828	36.39658	-13.809896	115.092575	36.906631	34.312012	114.250969	36.6516055	10.251058	114.671772	-76.6897375	6.901516	109.953884
-38.065712	-12.037034	112.206627	-20.063299	8.532644	112.378403	36.337833	-13.856634	115.286018	36.799839	34.253708	114.001549	36.568836	10.198537	114.6437835	-76.695434	6.866751	110.1130225
-39.270226	-11.531216	112.511932	-20.116463	8.391202	112.479279	36.28064	-13.933666	115.485474	36.679951	34.142948	113.767555	36.4802955	10.104641	114.6265145	-76.7132215	6.677763	110.3320435
-40.50156	-10.916675	112.865677	-20.213423	8.219097	112.655022	36.211723	-14.06254	115.682045	36.558613	33.991302	113.536858	36.385168	9.964381	114.6094515	-76.812014	6.473813	110.7005925
-41.625683	-10.285886	113.195229	-20.31485	8.011999	112.845627	36.127682	-14.198734	115.864624	36.431927	33.836361	113.376793	36.2798045	9.8188135	114.6207085	-76.9095045	6.2051845	111.0705455
-43.301292	-9.170237	113.646957	-20.49065	7.647893	113.204666	35.982208	-14.391891	116.070259	36.207008	33.630226	113.240005	36.094608	9.6191675	114.655132	-77.075908	5.6766185	111.7542
-44.421898	-8.311169	113.932243	-20.620707	7.427828	113.480164	35.878155	-14.489567	116.154922	36.039742	33.542549	113.196548	35.9589485	9.526491	114.675735	-77.2003625	5.329165	112.284593
-45.417103	-7.376578	114.186287	-20.787155	7.231712	113.754738	35.764416	-14.545946	116.205933	35.832821	33.491821	113.229607	35.7986185	9.4729375	114.71777	-77.3729285	4.9904865	112.791706
-46.388599	-6.384614	114.397255	-20.917389	7.075094	113.98896	35.676495	-14.562765	116.224014	35.622406	33.469658	113.230133	35.6494505	9.4534465	114.7270735	-77.4842285	4.6967415	113.2508465
-47.358601	-5.251234	114.517021	-21.109987	6.981692	114.176132	35.537407	-14.502603	116.274963	35.412445	33.503906	113.222137	35.474926	9.5006515	114.74855	-77.6949	4.4627325	113.603714
-48.25349	-4.060987	114.527847	-21.285818	6.933767	114.264526	35.399925	-14.428452	116.26886	35.180656	33.620731	113.212715	35.2902905	9.5961395	114.7407875	-77.8619265	4.2713945	113.7882645
-49.126995	-2.797297	114.465965	-21.507866	6.918131	114.276413	35.258884	-14.330941	116.226669	34.937595	33.755665	113.156273	35.0982395	9.712362	114.691471	-78.1139715	4.1239	113.861355
-50.301952	-0.729899	114.342987	-21.802689	6.964108	114.234818	35.028282	-14.133029	116.044769	34.533772	33.965168	113.041939	34.781027	9.9160695	114.543354	-78.386405	4.0121465	113.926282
-51.048531	0.726831	114.394341	-21.994951	6.999025	114.270279	34.87088	-14.006585	115.872467	34.236763	34.095539	112.901306	34.5538215	10.044477	114.3868865	-78.5437235	3.953573	114.1536715
-51.693016	2.285393	114.624695	-22.17065	7.05251	114.430664	34.718311	-13.868384	115.637909	33.953304	34.207069	112.787498	34.3358075	10.1693425	114.2127035	-78.6771075	3.9356775	114.6486245
-52.229477	3.870121	114.88073	-22.35103	7.103623	114.620651	34.542591	-13.690204	115.494812	33.632553	34.368935	112.790764	34.087572	10.3393655	114.142788	-78.789632	3.8678805	115.098514
-52.754616	5.524787	115.162743	-22.561169	7.150783	114.87101	34.381588	-13.52825	115.401367	33.379524	34.519958	112.843826	33.880556	10.495854	114.1225965	-79.002894	3.805712	115.6194235
-53.205986	7.23149	115.404091	-22.739246	7.215541	115.10955	34.217411	-13.397958	115.328934	33.135784	34.678085	112.979683	33.6765975	10.6400635	114.1543085	-79.1550895	3.7910185	116.0647915
-53.6035	8.953963	115.573433	-22.955847	7.236282	115.295151	34.085255	-13.317059	115.185257	32.933907	34.835426	113.16098	33.509581	10.7591835	114.1731185	-79.421275	3.7133805	116.4171835
-54.045876	11.630788	115.831467	-23.234116	7.280229	115.511444	33.811386	-13.15465	114.995232	32.642002	35.084583	113.502708	33.226694	10.9649665	114.24897	-79.694926	3.5954915	116.773918
-54.257572	13.433125	115.918732	-23.453627	7.351564	115.589645	33.636791	-13.022405	114.831207	32.449272	35.266495	113.778015	33.0430315	11.122045	114.304611	-79.9502855	3.581083	116.874679
-54.383904	15.271707	116.028549	-23.720543	7.43528	115.702614	33.459709	-12.876243	114.644409	32.263309	35.449348	114.044067	32.861509	11.2865525	114.344238	-80.302595	3.5840075	117.06099
-54.43145	17.098969	116.002945	-23.938627	7.496984	115.693893	33.288765	-12.729064	114.444435	32.083939	35.632103	114.300278	32.686352	11.4515195	114.3723565	-80.563606	3.5424485	117.0154295
-54.427605	18.949202	115.983604	-24.135788	7.622394	115.527679	33.120422	-12.57094	114.228752	31.893593	35.832172	114.538559	32.5070075	11.630616	114.3836555	-80.7785835	3.614172	116.6717025
-54.363899	20.81304	115.940109	-24.306662	7.795612	115.396454	32.925701	-12.352786	114.064049	31.707317	36.02433	114.748291	32.316509	11.835772	114.40617	-80.929833	3.755452	116.386738
-54.219307	22.6192	115.878487	-24.66185	8.107537	115.36013	32.739594	-12.147537	113.851822	31.533775	36.2253	114.93634	32.1366845	12.0388815	114.394081	-81.4603845	4.1761925	116.326179
-53.874577	25.301508	115.918434	-24.973452	8.396739	115.14624	32.460125	-11.805152	113.500557	31.262264	36.576427	115.356972	31.8611945	12.3856375	114.4287645	-81.8080985	4.4078405	115.8637155
-53.558231	27.037971	116.005692	-25.043722	8.428058	114.84668	32.265938	-11.543631	113.239517	31.092077	36.812805	115.689835	31.6790075	12.634587	114.464676	-81.7664515	4.221529	115.228684
-53.203171	28.734095	116.183105	-25.264585	8.746225	114.802757	32.06031	-11.23516	113.000618	30.91869	37.0686	116.078506	31.4895	12.91672	114.539562	-82.01867	4.57573	115.065952
-52.801453	30.413729	116.311005	-25.814104	9.309506	115.041687	31.88883	-10.924947	112.831879	30.770266	37.343239	116.472031	31.329548	13.209146	114.651955	-82.957756	5.409866	115.431419
-52.340626	32.008476	116.380966	-25.691778	9.371924	114.584015	31.698067	-10.624819	112.69339	30.622057	37.638477	116.824997	31.160062	13.506829	114.7591935	-82.543618	5.237019	114.4088365
-51.840748	33.540871	116.468933	-25.892513	9.765229	114.491257	31.508884	-10.330338	112.609085	30.47998	37.933258	117.084717	30.994432	13.80146	114.846901	-82.779458	5.728998	114.135613
-51.336243	34.987213	116.565414	-26.046854	10.135235	114.447311	31.347837	-10.034065	112.541542	30.355082	38.217709	117.276535	30.8514595	14.091822	114.9090385	-82.9451675	6.178648	113.9855835
-50.413204	36.963337	116.741501	-26.304255	10.586441	114.39917	31.148069	-9.623229	112.532188	30.172819	38.604622	117.558243	30.660444	14.4906965	115.0452155	-83.268954	6.6821855	113.7531245
-49.793098	38.153286	116.895439	-26.464069	10.958733	114.575027	31.050104	-9.381262	112.559296	30.061596	38.835915	117.731689	30.55585	14.7273265	115.1454925	-83.483988	7.1901395	114.0045615
-49.159008	39.252289	117.081543	-26.541382	11.181028	114.5233	30.982775	-9.168242	112.602959	29.945824	39.02821	117.890839	30.4642995	14.929984	115.246899	-83.5470635	7.432072	113.799701
-48.455994	40.187843	117.22168	-26.741478	11.448439	114.62896	30.901871	-8.949625	112.654449	29.838579	39.215183	118.091057	30.370225	15.132779	115.372753	-83.853181	7.764099	113.885167
-47.781528	41.05864	117.36792	-26.824745	11.617898	114.645538	30.824522	-8.733717	112.713173	29.722553	39.420773	118.32193	30.2735375	15.343528	115.5175515	-83.9230275	7.892268	113.7735245
-47.080311	41.85656	117.454353	-26.999563	11.867205	114.687119	30.76087	-8.530462	112.786522	29.620468	39.627666	118.474831	30.190669	15.548602	115.6306765	-84.189795	8.185808	113.7435615
-46.335899	42.535515	117.468849	-27.03141	12.047134	114.666641	30.686087	-8.324708	112.925278	29.483974	39.838062	118.559662	30.0850305	15.756677	115.74247	-84.1478505	8.337591	113.590812
-45.221672	43.36541	117.300972	-27.28705	12.423316	114.775276	30.550331	-8.029112	113.130661	29.293819	40.129379	118.514999	29.922075	16.0501335	115.82283	-84.496175	8.7964985	113.727722
-44.453949	43.821274	117.086266	-27.362701	12.621843	114.718773	30.453512	-7.871614	113.299622	29.142994	40.322533	118.372238	29.798253	16.2254595	115.83593	-84.523655	9.0182265	113.601616
-43.657185	44.183296	116.850266	-27.54283	12.869883	114.823196	30.344851	-7.726076	113.464996	28.999525	40.500626	118.17337	29.672188	16.387275	115.819183	-84.757848	9.352491	113.827209
-42.874222	44.43961	116.551224	-27.670856	13.068654	114.859268	30.241282	-7.611801	113.653328	28.875166	40.633865	117.882713	29.558224	16.511032	115.7680205	-84.899936	9.626276	113.9505155
-42.080166	44.634525	116.226074	-27.723455	13.19379	114.848946	30.125013	-7.504648	113.847206	28.735205	40.78566	117.540123	29.430109	16.640506	115.6936645	-84.877019	9.747074	114.0042275
-41.326942	44.73885	115.896698	-27.87714	13.380682	114.959824	30.024403	-7.38376	114.029503	28.560362	40.953316	117.186989	29.2923825	16.784778	115.608246	-85.0466625	9.976586	114.311402
-40.531273	44.786297	115.581062	-27.943262	13.466244	114.980103	29.924015	-7.251168	114.192604	28.379044	41.075562	116.834656	29.1515295	16.912197	115.51363	-85.0380535	10.020291	114.446576
-39.314106	44.698586	115.19735	-28.10671	13.595207	114.944496	29.821857	-7.065892	114.409615	28.09441	41.316124	116.367592	28.9581335	17.125116	115.3886035	-85.1715535	10.065298	114.5003885
-38.576107	44.593872	114.998093	-28.218407	13.645924	114.886452	29.740986	-6.949809	114.470184	27.900032	41.41021	116.188881	28.820509	17.2302005	115.3295325	-85.257323	10.0616475	114.4433715
-37.79768	44.466927	114.768585	-28.31349	13.681229	114.834427	29.688868	-6.834569	114.49411	27.706083	41.533051	115.96006	28.6974755	17.349241	115.227085	-85.3244555	10.013217	114.441769
-36.973331	44.26643	114.563881	-28.387943	13.753258	114.78437	29.626482	-6.696604	114.493713	27.553946	41.652103	115.718063	28.590214	17.4777495	115.105888	-85.3661	10.0287665	114.462852
-36.114468	44.059147	114.339302	-28.431187	13.85596	114.699768	29.58712	-6.563937	114.481888	27.444595	41.773434	115.577171	28.5158575	17.6047485	115.0295295	-85.3782315	10.1071715	114.3700065
-35.306412	43.802898	114.163956	-28.507311	13.93656	114.660965	29.600901	-6.455517	114.442039	27.374178	41.887589	115.476563	28.4875395	17.716036	114.959301	-85.5021615	10.157084	114.362629
-34.49773	43.568752	114.056709	-28.479916	13.96051	114.486885	29.590256	-6.319922	114.430412	27.342487	42.012424	115.46154	28.4663715	17.846251	114.945976	-85.4262035	10.074769	114.027794
-33.22139	43.081841	114.077339	-28.453176	14.023265	114.32476	29.642725	-6.116251	114.293945	27.33227	42.200397	115.560402	28.4874975	18.042073	114.9271735	-85.3938495	10.004457	113.7223465
-32.375412	42.748158	114.201416	-28.481398	14.145467	114.324463	29.712502	-5.96818	114.169624	27.365702	42.35902	115.689178	28.539102	18.19542	114.929401	-85.501898	10.095514	113.719525
-31.547993	42.389824	114.349075	-28.330564	14.219202	114.231285	29.783529	-5.802064	114.049194	27.451321	42.511757	115.822205	28.617425	18.3548465	114.9356995	-85.278553	10.0835575	113.5268705
-30.691343	41.99477	114.475311	-28.241062	14.35305	114.245056	29.861095	-5.63399	113.962936	27.532534	42.656044	115.951561	28.6968145	18.511027	114.9572485	-85.1789385	10.195073	113.5328635
-29.823795	41.625427	114.508698	-28.14031	14.522905	114.24646	29.938053	-5.510026	113.894775	27.646259	42.775692	116.024315	28.792156	18.632833	114.959545	-85.072776	10.412977	113.533375
-28.998095	41.161053	114.542328	-28.062561	14.692847	114.242088	30.017883	-5.390155	113.837936	27.758968	42.886292	116.088089	28.8884255	18.7480685	114.9630125	-85.0135475	10.6376255	113.5211635
-28.195549	40.718838	114.513222	-27.975924	14.826444	114.218117	30.073309	-5.313144	113.804855	27.862034	42.945107	116.066765	28.9676715	18.8159815	114.93581	-84.9195195	10.8369065	113.500424
-27.003208	39.882149	114.327454	-27.933193	14.992648	114.197098	30.154449	-5.263705	113.794205	27.983389	42.989529	115.929939	29.068919	18.862912	114.862072	-84.935305	11.122384	113.532124
-26.144913	39.31448	114.136063	-27.8346	14.997276	114.069405	30.197514	-5.261924	113.812019	28.028416	42.95686	115.800789	29.112965	18.847468	114.806404	-84.782165	11.147084	113.332406
-25.34149	38.657013	113.972198	-27.788425	14.999554	114.060249	30.240011	-5.295378	113.851234	28.068336	42.909901	115.620422	29.1541735	18.8072615	114.735828	-84.7310235	11.1918465	113.38467
-24.754889	38.073467	113.904503	-27.706188	14.963277	114.106071	30.280451	-5.374129	113.923088	28.102863	42.819099	115.394608	29.191657	18.722485	114.658848	-84.604033	11.204069	113.553294
-23.792419	37.255165	113.680473	-27.642494	14.908394	114.13031	30.31809	-5.510647	113.994957	28.148361	42.690823	115.151451	29.2332255	18.590088	114.573204	-84.5182135	11.2267	113.687416
-22.992289	36.521851	113.504089	-27.555965	14.822624	114.161697	30.370008	-5.658256	114.097443	28.202805	42.510689	114.883614	29.2864065	18.4262165	114.4905285	-84.3983365	11.2190315	113.8328655
-22.171522	35.780952	113.26915	-27.498806	14.729886	114.172707	30.394264	-5.847733	114.172363	28.232203	42.335979	114.556931	29.3132335	18.244123	114.364647	-84.3108455	11.215649	113.980767
-21.134924	34.722908	112.930969	-27.407036	14.584318	114.130295	30.461185	-6.121634	114.325081	28.299948	42.00338	114.053139	29.3805665	17.940873	114.18911	-84.1946385	11.227763	114.07148
-20.18918	33.903919	112.596741	-27.327406	14.445601	114.02713	30.534454	-6.350867	114.38459	28.346094	41.782211	113.680252	29.440274	17.715672	114.032421	-84.095086	11.17553	114.021839
-19.401697	33.141464	112.316666	-27.259592	14.295231	113.904259	30.556669	-6.540798	114.430748	28.395159	41.558144	113.357422	29.475914	17.508673	113.894085	-83.995098	11.081789	113.914433
-18.574442	32.414055	112.085617	-27.152836	14.093107	113.761032	30.62219	-6.770687	114.388702	28.416782	41.293751	113.085922	29.519486	17.261532	113.737312	-83.825158	10.924682	113.784752
-17.905027	31.729141	112.011185	-27.073341	13.869175	113.644341	30.707386	-7.025074	114.275024	28.483953	41.046772	112.903069	29.5956695	17.010849	113.5890465	-83.7423515	10.727501	113.6996355
-17.022238	31.000689	111.905876	-26.96492	13.668127	113.570786	30.730585	-7.209064	114.226807	28.606134	40.840584	112.811401	29.6683595	16.81576	113.519104	-83.5981995	10.520494	113.622468
-16.19759	30.29118	111.916862	-26.852503	13.470593	113.541504	30.837778	-7.418468	114.089844	28.74062	40.657558	112.832153	29.789199	16.619545	113.4609985	-83.494205	10.321641	113.6220095
-14.955982	29.357082	112.06163	-26.682552	13.252121	113.565826	30.962955	-7.694488	114.034271	29.058262	40.449432	113.108292	30.0106085	16.377472	113.5712815	-83.3757125	10.12677	113.5603705
-14.109657	28.758598	112.226913	-26.542303	13.149892	113.598183	31.047321	-7.821816	114.059807	29.318317	40.347458	113.418724	30.182819	16.262821	113.7392655	-83.267425	10.036963	113.4571005
-13.282832	28.173193	112.41655	-26.385412	13.078515	113.62616	31.171608	-7.952624	114.100525	29.582569	40.257488	113.779999	30.3770885	16.152432	113.940262	-83.1479125	10.004598	113.312058
-12.410598	27.617714	112.630821	-26.248732	13.016741	113.62516	31.326235	-8.036583	114.132645	29.855469	40.191853	114.155426	30.590852	16.077635	114.1440355	-83.088316	9.955847	113.1062845
-11.580364	27.0443	112.819443	-26.160749	12.990247	113.593437	31.474716	-8.084135	114.155388	30.111679	40.179554	114.561485	30.7931975	16.0477095	114.3584365	-83.1146955	9.9327845	112.8284375
-10.752667	26.52162	112.979362	-25.990099	12.977275	113.551712	31.632629	-8.102313	114.106201	30.31728	40.17067	114.965057	30.9749545	16.0341785	114.535629	-82.9551525	9.9203715	112.567795
-9.92819	25.984123	113.117348	-25.87871	12.993237	113.530899	31.757515	-8.065425	114.103912	30.511055	40.181782	115.329025	31.134285	16.0581785	114.7164685	-82.891705	9.9282955	112.3453295
-8.76404	25.097385	113.355888	-25.625214	12.97346	113.600502	31.983461	-7.983121	114.044724	30.80098	40.24094	115.807137	31.3922205	16.1289095	114.9259305	-82.6426485	9.8180105	112.2750735
-7.992392	24.474592	113.530228	-25.439087	12.967033	113.726662	32.161781	-7.922393	114.041832	30.958811	40.296463	116.104294	31.560296	16.187035	115.073063	-82.43847	9.747031	112.380261
-7.257504	23.837769	113.665619	-25.258699	12.949204	113.804588	32.360703	-7.845333	114.083038	31.139227	40.363457	116.316643	31.749965	16.259062	115.1998405	-82.267363	9.639346	112.4093355
-6.517741	23.208761	113.771889	-25.10885	12.960477	113.907776	32.571716	-7.80832	114.149727	31.287897	40.417194	116.564705	31.9298065	16.304437	115.357216	-82.1475065	9.616517	112.458336
-5.829001	22.482014	113.866547	-24.923532	12.919207	113.977196	32.763725	-7.770821	114.242813	31.467045	40.452217	116.740417	32.115385	16.340698	115.491615	-81.962449	9.497716	112.462777
-5.160326	21.731825	113.954666	-24.763119	12.90262	114.015747	32.937351	-7.760691	114.348625	31.630575	40.473003	116.876793	32.283963	16.356156	115.612709	-81.810201	9.449084	112.418785
-4.491509	20.937691	114.025558	-24.633928	12.869138	114.097771	33.098431	-7.806653	114.44558	31.815205	40.432549	116.965271	32.456818	16.312948	115.7054255	-81.724674	9.425328	112.4901165
-3.538917	19.705538	114.103851	-24.421364	12.740372	114.157234	33.273579	-7.939191	114.526024	32.066093	40.297569	117.103729	32.669836	16.179189	115.8148765	-81.512564	9.301555	112.4995915
-2.931538	18.831921	114.108864	-24.342079	12.644048	114.235855	33.36853	-8.068989	114.566483	32.244587	40.168919	117.21035	32.8065585	16.049965	115.8884165	-81.4907165	9.238131	112.5832935
-2.371959	17.878632	114.112839	-24.187037	12.52227	114.189789	33.434696	-8.20891	114.581512	32.407047	40.044537	117.358208	32.9208715	15.9178135	115.96986	-81.2949455	9.1267265	112.409718
-1.853648	16.914232	114.139053	-24.147209	12.428441	114.241859	33.480621	-8.34579	114.590775	32.571056	39.929916	117.529358	33.0258385	15.792063	116.0600665	-81.3202565	9.064819	112.4236515
-1.335808	15.906405	114.169022	-23.994806	12.337053	114.173485	33.53434	-8.466722	114.604904	32.714096	39.833385	117.709686	33.124218	15.6833315	116.157295	-81.11383	8.9907745	112.189675
-0.864967	14.91567	114.156578	-23.927599	12.262692	114.163101	33.593334	-8.576176	114.682068	32.870964	39.77774	117.877151	33.232149	15.600782	116.2796095	-81.087347	8.924602	112.0465925
-0.428163	13.877769	114.147507	-23.846422	12.251768	114.149406	33.674164	-8.642199	114.785912	33.021606	39.729931	118.040466	33.347885	15.543866	116.413189	-81.040729	8.95967	111.885623
0.222652	12.223653	114.187012	-23.710506	12.201873	114.083099	33.814339	-8.711409	115.024307	33.219872	39.681828	118.32811	33.5171055	15.4852095	116.6762085	-80.9381175	8.9185365	111.4899895
0.552048	11.105862	114.232407	-23.62373	12.178431	114.078781	33.91695	-8.739868	115.196884	33.362434	39.634304	118.560364	33.639692	15.447218	116.878624	-80.887152	8.909644	111.278938
0.868696	9.963336	114.269783	-23.50514	12.117572	114.136421	34.029026	-8.772491	115.353813	33.513447	39.578064	118.827972	33.7712365	15.4027865	117.0908925	-80.7815165	8.8323575	111.1819495
1.131439	8.734525	114.359879	-23.4342	12.081564	114.217041	34.157578	-8.806479	115.535828	33.677799	39.537159	119.145134	33.9176885	15.36534	117.340481	-80.7860885	8.797788	111.093601
1.345667	7.506478	114.48584	-23.303179	12.018536	114.350258	34.280903	-8.832533	115.709373	33.837444	39.482914	119.485512	34.0591735	15.3251905	117.5974425	-80.6655315	8.7118815	111.1030735
1.470106	6.250583	114.604248	-23.20018	11.996792	114.52935	34.410278	-8.871871	115.920769	34.004456	39.434704	119.795036	34.207367	15.2814165	117.8579025	-80.607727	8.7121675	111.2007975
1.563316	4.933355	114.729752	-23.129658	11.991642	114.743614	34.525833	-8.910174	116.154686	34.165401	39.400185	120.092026	34.345617	15.2450055	118.123356	-80.604933	8.7382785	111.363872
1.638735	2.900258	114.977242	-22.969437	11.927208	114.943359	34.715294	-8.991973	116.544281	34.387482	39.348644	120.43322	34.551388	15.1783355	118.4887505	-80.490262	8.6760805	111.3979675
1.555883	1.521531	115.111145	-22.896845	11.905085	115.09845	34.844063	-9.031332	116.837944	34.511742	39.310108	120.60759	34.6779025	15.139388	118.722767	-80.4715925	8.670782	111.474133
1.4529	0.077564	115.283112	-22.804718	11.847857	115.235542	34.990795	-9.08174	117.129158	34.615303	39.292915	120.741882	34.803049	15.1055875	118.93552	-80.412485	8.5901265	111.535564
1.316629	-1.385302	115.430405	-22.730087	11.778655	115.316368	35.142185	-9.134521	117.455063	34.696522	39.266262	120.796494	34.9193535	15.0658705	119.1257785	-80.3795275	8.4914395	111.5069575
1.070293	-2.855058	115.577354	-22.657635	11.702209	115.398064	35.288979	-9.200575	117.778587	34.819134	39.232742	120.760658	35.0540565	15.0160835	119.2696225	-80.3693265	8.3883345	111.5265055
0.776734	-4.383541	115.745308	-22.608583	11.635317	115.436028	35.432022	-9.293008	118.087936	34.897682	39.157616	120.660065	35.164852	14.932304	119.3740005	-80.382018	8.33833	111.4980555
0.433187	-5.896366	115.903427	-22.500368	11.555328	115.475189	35.542866	-9.381665	118.399307	34.954655	39.106041	120.473816	35.2487605	14.862188	119.4365615	-80.2494965	8.248468	111.5138165
-0.214582	-8.155954	116.167923	-22.364912	11.44504	115.507782	35.698212	-9.516053	118.769394	35.042278	38.978115	120.137665	35.370245	14.731031	119.4535295	-80.100069	8.159049	111.5620345
-0.727132	-9.654436	116.376945	-22.281998	11.360563	115.532211	35.799988	-9.595455	119.003853	35.098053	38.91037	119.851776	35.4490205	14.6574575	119.4278145	-80.0130165	8.0636685	111.6366075
-1.32968	-11.061575	116.611496	-22.194277	11.294473	115.566231	35.888828	-9.631638	119.207634	35.136898	38.849064	119.587364	35.512863	14.608713	119.397499	-79.901417	7.980233	111.734963
-1.961493	-12.491305	116.824615	-22.105032	11.22452	115.603897	35.984875	-9.664922	119.419334	35.146599	38.781467	119.314171	35.565737	14.5582725	119.3667525	-79.775801	7.8907675	111.8410415
-2.629345	-13.845534	117.161469	-22.0417	11.136372	115.657654	36.086216	-9.691291	119.653938	35.149158	38.723648	119.028809	35.617687	14.5161785	119.3413735	-79.701087	7.7565655	111.9739345
-3.393524	-15.125065	117.535568	-21.9872	11.089763	115.741669	36.147572	-9.705069	119.890152	35.168106	38.655895	118.761444	35.657839	14.475413	119.325798	-79.632239	7.704113	112.15754
-4.174072	-16.370306	117.943703	-21.924696	11.010769	115.857086	36.207375	-9.742076	120.161179	35.184929	38.588184	118.500671	35.696152	14.423054	119.330925	-79.545544	7.598484	112.383247
-5.3815	-18.105118	118.61689	-21.852217	10.938054	116.087723	36.299152	-9.855998	120.552826	35.237045	38.433079	118.08416	35.7680985	14.2885405	119.318493	-79.4725325	7.5875675	112.856953
-6.341281	-19.123255	119.113579	-21.806297	10.840856	116.24749	36.322903	-9.971748	120.815292	35.309029	38.261631	117.804214	35.815966	14.1449415	119.309753	-79.42856	7.5367705	113.185227
-7.33213	-20.038177	119.621254	-21.74283	10.758737	116.398537	36.356754	-10.115448	121.080948	35.379417	38.050289	117.529366	35.8680855	13.9674205	119.305157	-79.3537455	7.5500535	113.491917
-8.333029	-20.882545	120.069633	-21.69651	10.620442	116.516815	36.380821	-10.308485	121.349991	35.46011	37.830223	117.278946	35.9204655	13.760869	119.3144685	-79.3134855	7.480015	113.7191615
-9.385202	-21.582245	120.450462	-21.640535	10.460378	116.61174	36.406723	-10.473508	121.611343	35.542854	37.625553	117.089172	35.9747885	13.5760225	119.3502575	-79.2558585	7.3447335	113.8732225
-10.436529	-22.238558	120.61319	-21.600582	10.260174	116.674316	36.436123	-10.644202	121.778381	35.600765	37.424263	116.957497	36.018444	13.3900305	119.367939	-79.219608	7.1303175	113.980693
-11.362486	-22.885689	120.57872	-21.545086	10.018937	116.76059	36.458981	-10.806678	121.805275	35.630253	37.256424	116.875824	36.044617	13.224873	119.3405495	-79.134789	6.813001	114.1806305
-13.188161	-23.298065	120.545403	-21.540022	9.643503	116.929604	36.51289	-11.038666	121.683678	35.603828	37.045364	116.841438	36.058359	13.003349	119.262558	-79.138403	6.283657	114.59665
-14.139981	-23.648573	120.309792	-21.520699	9.373023	117.059624	36.535358	-11.194617	121.536911	35.578522	36.914078	116.904152	36.05694	12.8597305	119.2205315	-79.098338	5.8863155	114.8987165
-15.417285	-23.650339	120.170616	-21.520035	9.142819	117.195175	36.536205	-11.338631	121.450134	35.557102	36.779137	117.007721	36.0466535	12.720253	119.2289275	-79.0867235	5.565385	115.1614225
-16.567747	-23.639524	119.956673	-21.52334	8.927967	117.315819	36.533371	-11.509547	121.311722	35.538586	36.660912	117.141655	36.0359785	12.5756825	119.2266885	-79.0826585	5.2802515	115.4049495
-17.731747	-23.496576	119.708672	-21.570482	8.758302	117.444923	36.518715	-11.65588	121.121445	35.532494	36.545712	117.28772	36.0256045	12.444916	119.2045825	-79.1665685	5.071688	115.6852635
-18.909887	-23.212307	119.453827	-21.587046	8.590179	117.538605	36.502022	-11.780684	120.96064	35.518829	36.467381	117.487122	36.0104255	12.3433485	119.223881	-79.1845175	4.8370095	115.853329
-20.047804	-22.871359	119.135117	-21.618645	8.46062	117.586479	36.489101	-11.887106	120.817734	35.512604	36.382343	117.698143	36.0008525	12.2476185	119.2579385	-79.2381425	4.6736215	115.9150195
-21.708042	-22.166643	118.647148	-21.644825	8.269746	117.661705	36.473454	-12.051288	120.54808	35.513828	36.275639	118.052383	35.993641	12.1121755	119.3002315	-79.283291	4.4273165	116.0231785
-22.80076	-21.563854	118.330788	-21.65613	8.172731	117.688873	36.429211	-12.17981	120.366516	35.50552	36.179897	118.271019	35.9673655	12.0000435	119.3187675	-79.2796255	4.3454185	116.0589785
-23.910099	-20.931404	118.058075	-21.686499	8.062215	117.704391	36.374195	-12.31209	120.178429	35.527084	36.062122	118.444572	35.9506395	11.875016	119.3115005	-79.3236375	4.249414	116.0972815
-24.980131	-20.19994	117.776855	-21.718861	7.968643	117.702484	36.311352	-12.472383	119.973183	35.563625	35.931759	118.626915	35.9374885	11.729688	119.300049	-79.3752105	4.207598	116.104919
-26.081413	-19.423412	117.423538	-21.710453	7.851307	117.664383	36.257477	-12.672177	119.732033	35.614105	35.760204	118.789795	35.935791	11.5440135	119.260914	-79.356697	4.1586005	116.067852
-27.100027	-18.618	117.106735	-21.715023	7.739862	117.602119	36.165466	-12.870501	119.506142	35.678505	35.571808	118.967697	35.9219855	11.3506535	119.2369195	-79.3520315	4.1290705	115.9673185
-28.076843	-17.785294	116.70591	-21.722767	7.603597	117.541122	36.087967	-13.094491	119.254013	35.748699	35.37075	119.148849	35.918333	11.1381295	119.201431	-79.363867	4.0690645	115.880813
-29.592216	-16.409203	116.06002	-21.737276	7.42647	117.353264	35.959911	-13.39248	118.859695	35.863201	35.091953	119.465408	35.911556	10.8497365	119.1625515	-79.386108	4.0032035	115.5439765
-30.550285	-15.506777	115.591919	-21.77249	7.364769	117.27227	35.862301	-13.552473	118.582344	35.913544	34.931248	119.697403	35.8879225	10.6893875	119.1398735	-79.4329025	4.0401505	115.4046665
-31.45281	-14.550273	115.299271	-21.799774	7.33949	117.150604	35.748325	-13.686697	118.269363	35.94651	34.776585	119.882179	35.8474175	10.544944	119.075771	-79.4469655	4.134036	115.225437
-32.41293	-13.56052	115.064583	-21.821632	7.3473	117.100288	35.62759	-13.788575	118.014038	35.972122	34.63765	120.006523	35.799856	10.4245375	119.0102805	-79.44312	4.2700625	115.1902955
-33.267654	-12.598397	114.932465	-21.850622	7.374558	116.99202	35.535461	-13.916789	117.821205	36.001507	34.497303	120.07711	35.768484	10.290257	118.9491575	-79.469728	4.458859	115.0348825
-34.126873	-11.65257	114.851128	-21.866806	7.423457	116.91581	35.443634	-14.052391	117.70034	36.046535	34.341343	120.099663	35.7450845	10.144476	118.9000015	-79.4786965	4.702438	114.9316185
-34.971439	-10.666128	114.794518	-21.894146	7.45018	116.798004	35.34465	-14.21432	117.6092	36.096611	34.172634	120.064018	35.7206305	9.979157	118.836609	-79.5089225	4.921203	114.759399
-36.163929	-9.263596	114.767242	-21.875494	7.44111	116.685715	35.186722	-14.514878	117.486046	36.187744	33.847202	119.930412	35.687233	9.666162	118.708229	-79.438221	5.216058	114.663201
-36.92725	-8.379334	114.739861	-21.881325	7.42457	116.637817	35.086796	-14.739682	117.453941	36.278351	33.599373	119.844887	35.6825735	9.4298455	118.649414	-79.4452235	5.4192945	114.62622
-37.639557	-7.445112	114.72068	-21.849403	7.328607	116.581642	35.017967	-14.949112	117.405083	36.360085	33.392776	119.800888	35.689026	9.221832	118.6029855	-79.387832	5.435382	114.5602985
-38.164364	-6.760429	114.46804	-21.940479	7.280216	116.553513	34.967327	-15.11671	117.302322	36.418415	33.2052	119.796684	35.692871	9.044245	118.549503	-79.573829	5.516187	114.557523
-38.845356	-5.867618	114.281311	-21.906698	7.206114	116.430794	34.919178	-15.22922	117.135788	36.428852	33.037239	119.816376	35.674015	8.9040095	118.476082	-79.487411	5.5082185	114.385506
-39.690338	-4.812904	114.108253	-21.872961	7.085494	116.197983	34.875446	-15.298742	116.905342	36.392094	32.916702	119.816544	35.63377	8.80898	118.360943	-79.379692	5.362008	114.035023
-40.324577	-3.930635	113.991928	-21.907051	7.07945	116.015533	34.816425	-15.34768	116.657379	36.339848	32.836208	119.768356	35.5781365	8.744264	118.2128675	-79.3922385	5.414636	113.8181985
-41.273716	-2.679603	114.091316	-21.935421	7.202674	115.937294	34.688484	-15.371614	116.430153	36.25782	32.775539	119.41301	35.473152	8.7019625	117.9215815	-79.343994	5.7033855	113.9530065
-41.809975	-1.842044	114.34375	-21.958567	7.260638	115.983818	34.57209	-15.374888	116.351929	36.200203	32.738319	119.148766	35.3861465	8.6817155	117.7503475	-79.3032805	5.8395605	114.2172885
-42.346321	-1.0854	114.72522	-22.066528	7.320163	116.226181	34.45871	-15.396796	116.319061	36.079544	32.677654	118.900803	35.269127	8.640429	117.609932	-79.402183	5.999897	114.84243
-42.882458	-0.313527	115.18251	-22.117802	7.298494	116.44381	34.35062	-15.447399	116.320892	35.928902	32.621311	118.678894	35.139761	8.586956	117.499893	-79.375365	6.010032	115.387727
-43.388931	0.430543	115.604805	-22.241705	7.231432	116.695557	34.233917	-15.497151	116.342987	35.734089	32.585163	118.497375	34.984003	8.544006	117.420181	-79.467413	5.918858	115.970933
-43.86031	1.14143	115.956566	-22.471302	7.180395	116.970955	34.0881	-15.551895	116.380455	35.516964	32.5383	118.329536	34.802532	8.4932025	117.3549955	-79.745136	5.8675875	116.5869145
-44.259708	1.820433	116.150246	-22.58507	7.055717	117.016617	33.9384	-15.584336	116.419647	35.268642	32.505287	118.123329	34.603521	8.4604755	117.271488	-79.773661	5.6509585	116.761746
-44.821995	2.810833	116.152779	-22.889114	6.894472	116.900803	33.731754	-15.611235	116.432762	34.859993	32.470303	117.874016	34.2958735	8.429534	117.153389	-80.0741015	5.35941	116.648217
-45.121498	3.49194	115.970421	-23.079502	6.814966	116.723145	33.597462	-15.630574	116.421509	34.580917	32.470837	117.679062	34.0891895	8.4201315	117.0502855	-80.2481935	5.2098005	116.3960045
-45.431644	4.215071	115.745392	-23.332109	6.777628	116.572571	33.461254	-15.633591	116.43499	34.339512	32.460091	117.345406	33.900383	8.41325	116.890198	-80.564601	5.142006	116.254944
-45.64761	4.913574	115.523087	-23.394598	6.757146	116.270302	33.314682	-15.603323	116.398933	34.101757	32.496979	117.02565	33.7082195	8.446828	116.7122915	-80.4974155	5.067464	115.8283125
-45.725815	5.587488	115.377663	-23.521215	6.779248	116.095711	33.195911	-15.569669	116.362556	33.891998	32.499523	116.685677	33.5439545	8.464927	116.5241165	-80.5863845	5.093569	115.6673055
-45.832626	6.286625	115.279327	-23.61421	6.755816	115.967819	33.105263	-15.538319	116.35038	33.723461	32.523743	116.349663	33.414362	8.492712	116.3500215	-80.642782	5.01892	115.5856165
-45.885052	7.00499	115.180481	-23.684465	6.771416	115.866982	33.057072	-15.480624	116.35585	33.572701	32.570286	116.157295	33.3148865	8.544831	116.2565725	-80.6838165	4.998001	115.4773915
-45.80899	8.10268	114.996925	-23.785538	6.787392	115.72155	32.965427	-15.377961	116.468773	33.388531	32.672836	115.94931	33.176979	8.6474375	116.2090415	-80.748055	4.9273465	115.2340585
-45.723064	8.845382	114.854416	-23.856405	6.744054	115.639427	32.901382	-15.322588	116.570107	33.266171	32.738529	115.874992	33.0837765	8.7079705	116.2225495	-80.7965865	4.7801375	115.0563045
-45.585789	9.580958	114.687691	-24.005327	6.828284	115.607658	32.816406	-15.258387	116.689171	33.128365	32.783333	115.807686	32.9723855	8.762473	116.2484285	-80.9830395	4.894095	114.9668875
-45.380337	10.34298	114.50119	-24.071075	6.827422	115.455887	32.714218	-15.193097	116.866837	32.990498	32.852669	115.740547	32.852358	8.829786	116.303692	-80.994508	4.825058	114.608082
-45.175301	11.136234	114.320587	-24.215298	6.879128	115.37455	32.588913	-15.11573	117.025444	32.86496	32.939381	115.645966	32.7269365	8.9118255	116.335705	-81.1575325	4.8464305	114.413395
-44.873726	11.929271	114.163147	-24.36285	6.95988	115.296646	32.43465	-15.026851	117.144012	32.691483	33.027298	115.537521	32.5630665	9.0002235	116.3407665	-81.2887665	4.9195365	114.2525255
-44.577961	12.755238	114.063469	-24.506851	7.020812	115.238777	32.282143	-14.942631	117.15757	32.528488	33.094696	115.382042	32.4053155	9.0760325	116.269806	-81.4190175	4.9655915	114.207748
-43.977543	13.935754	113.839355	-24.72963	7.11435	115.054771	32.066704	-14.801325	117.016472	32.244148	33.208744	115.035721	32.155426	9.2037095	116.0260965	-81.614686	5.0249905	114.0834455
-43.517372	14.782635	113.67215	-24.88225	7.188173	114.894394	31.922132	-14.690882	116.81057	32.003792	33.28368	114.749733	31.962962	9.296399	115.7801515	-81.727462	5.079947	114.0086365
-42.997337	15.590136	113.473404	-24.988098	7.222515	114.674393	31.787735	-14.566767	116.5774	31.74448	33.366447	114.438904	31.7661075	9.39984	115.508152	-81.7423035	5.04519	113.840634
-42.466606	16.423994	113.255074	-25.120745	7.287176	114.459526	31.671715	-14.440634	116.299782	31.498337	33.46217	114.110031	31.585026	9.510768	115.2049065	-81.826516	5.063584	113.7141455
-41.794838	17.19523	112.942574	-25.2603	7.336379	114.218269	31.570398	-14.31964	116.022179	31.277122	33.579361	113.84404	31.42376	9.6298605	114.9331095	-81.94436	5.0428975	113.5034285
-41.19347	18.016603	112.638733	-25.356909	7.328912	113.937019	31.467358	-14.221628	115.783524	31.079308	33.677273	113.644707	31.273333	9.7278225	114.7141155	-81.987151	4.9300015	113.1599225
-40.428215	18.813498	112.269577	-25.481657	7.328567	113.620522	31.415138	-14.193254	115.508736	30.891375	33.76915	113.43943	31.1532565	9.787948	114.474083	-82.1165705	4.869186	112.766961
-39.263889	20.040081	111.571213	-25.645599	7.34863	113.073059	31.218285	-14.080712	115.273872	30.684635	33.845695	113.267853	30.95146	9.8824915	114.2708625	-82.242658	4.8147685	111.8752555
