# Supplementary material for: How to jointly control a ball trajectory on a moving board: Methodological insights into Motor Learning and Rehabilitation
Source: PLoS One. 2025 Oct 15;20(10):e0334588. doi: 10.1371/journal.pone.0334588 (PMC12527165; doi:10.1371/journal.pone.0334588)
Supplement: S2 Data — (ZIP) [file pone.0334588.s002.zip › D4_018.csv]

Ball_X	Ball_Y	Ball_Z	BoardCentre_X	BoardCentre_Y	BoardCentre_Z	P1LeftHand_X	P1LeftHand_Y	P1LeftHand_Z	P1RightHand_X	P1RightHand_Y	P1RightHand_Z	P1MidHands_X	P1MidHands_Y	P1MidHands_Z	P2MidHands_X	P2MidHands_Y	P2MidHands_Z
-9.447724	21.126133	113.644768	-28.363237	8.373542	113.348877	29.457474	-11.788346	115.381111	28.269011	35.222263	116.889595	28.8632425	11.7169585	116.135353	-85.5897165	5.0301255	110.562401
-8.837381	20.244883	113.588585	-28.436617	8.51947	113.270546	29.372068	-11.674502	115.42083	28.196129	35.328815	116.789337	28.7840985	11.8271565	116.1050835	-85.6573325	5.2117835	110.4360085
-8.288114	19.381907	113.427475	-28.487345	8.654916	113.138916	29.344851	-11.522486	115.374336	28.0718	35.480587	116.62545	28.7083255	11.9790505	115.999893	-85.6830155	5.3307815	110.277939
-7.802637	18.538292	113.22789	-28.476234	8.798509	112.955963	29.317707	-11.345615	115.274406	27.97496	35.630409	116.365028	28.6463335	12.142397	115.819717	-85.5988015	5.454621	110.092209
-7.291047	17.568293	112.912178	-28.418982	8.93872	112.777435	29.339611	-11.166842	115.182373	27.880985	35.773014	116.098297	28.610298	12.303086	115.640335	-85.448262	5.574354	109.914535
-6.822334	16.730247	112.749222	-28.35321	9.072135	112.609184	29.400188	-10.987845	115.136734	27.851099	35.936501	115.856636	28.6256435	12.474328	115.496685	-85.3320635	5.669942	109.721683
-6.188594	15.405753	112.613556	-28.207211	9.264135	112.52195	29.561298	-10.744196	115.206024	27.913445	36.15921	115.679932	28.7373715	12.707507	115.442978	-85.1517935	5.820763	109.600922
-5.824792	14.491017	112.652756	-28.088335	9.360437	112.56514	29.673117	-10.60072	115.347328	28.008047	36.289955	115.704689	28.840582	12.8446175	115.5260085	-85.017252	5.8762565	109.6042715
-5.491254	13.58936	112.847221	-27.994091	9.444287	112.657043	29.7903	-10.494774	115.514526	28.137758	36.423164	115.849777	28.964029	12.964195	115.6821515	-84.952211	5.924379	109.6319345
-5.199035	12.7443	113.05162	-27.892992	9.501129	112.808945	29.912519	-10.376458	115.738365	28.280922	36.561142	116.110123	29.0967205	13.092342	115.924244	-84.8827045	5.909916	109.693646
-5.022391	11.930594	113.316521	-27.825886	9.517351	112.962296	30.017694	-10.287664	115.977188	28.442282	36.679615	116.440201	29.229988	13.1959755	116.2086945	-84.88176	5.8387265	109.7158975
-4.828059	11.097692	113.525101	-27.753044	9.562824	113.117287	30.113441	-10.214449	116.10556	28.611034	36.779099	116.78997	29.3622375	13.282325	116.447765	-84.8683255	5.843323	109.786809
-4.681466	10.229335	113.698563	-27.680048	9.563007	113.247849	30.195084	-10.199208	116.144608	28.7617	36.850487	117.118874	29.478392	13.3256395	116.631741	-84.838488	5.8003745	109.863957
-4.538175	8.959836	113.893402	-27.576328	9.563627	113.448593	30.286724	-10.158163	116.039787	28.992725	36.907543	117.554451	29.6397245	13.37469	116.797119	-84.7923805	5.752564	110.100067
-4.490361	8.146965	113.966118	-27.505449	9.59543	113.602867	30.347622	-10.129801	115.952835	29.166687	36.94389	117.821487	29.7571545	13.4070445	116.887161	-84.7680525	5.7838155	110.318573
-4.520695	7.313193	114.007881	-27.399508	9.647536	113.719193	30.414295	-10.088778	115.863678	29.31439	36.977654	118.048836	29.8643425	13.444438	116.956257	-84.6633585	5.850634	110.482129
-4.560888	6.461383	114.059792	-27.327311	9.719358	113.851631	30.47122	-10.075268	115.805122	29.459366	36.996422	118.248657	29.965293	13.460577	117.0268895	-84.619915	5.978139	110.6763725
-4.656146	5.544991	114.100471	-27.246117	9.790893	113.960281	30.528879	-10.07912	115.791977	29.596785	36.978172	118.412003	30.062832	13.449526	117.10199	-84.555066	6.13226	110.818572
-4.791821	4.67539	114.132545	-27.141926	9.840041	114.091202	30.589563	-10.089729	115.803589	29.741577	36.980675	118.602814	30.16557	13.445473	117.2032015	-84.449422	6.234609	110.9792025
-4.997647	3.776177	114.160286	-27.112822	9.908975	114.175926	30.649584	-10.107774	115.848457	29.886013	36.970909	118.776306	30.2677985	13.4315675	117.3123815	-84.4934425	6.3863825	111.0394705
-5.370828	2.384368	114.16967	-26.975813	9.952351	114.285934	30.760532	-10.151994	115.966568	30.110439	36.935081	118.952904	30.4354855	13.3915435	117.459736	-84.3871115	6.5131585	111.112132
-5.6762	1.410944	114.211273	-26.932123	10.00901	114.356949	30.85247	-10.194926	116.051018	30.229721	36.903423	119.039063	30.5410955	13.3542485	117.5450405	-84.4053415	6.6637715	111.1688575
-6.041211	0.49343	114.266815	-26.831156	10.045417	114.392921	30.95299	-10.232742	116.206085	30.338249	36.868874	119.054016	30.6456195	13.318066	117.6300505	-84.3079315	6.772768	111.1557915
-6.407001	-0.561285	114.264214	-26.732573	10.052646	114.431656	31.06654	-10.253357	116.376785	30.443985	36.85001	119.022224	30.7552625	13.2983265	117.6995045	-84.2204085	6.8069655	111.1638075
-6.794785	-1.590119	114.314995	-26.626417	10.093429	114.460632	31.188965	-10.266571	116.579781	30.538225	36.849167	118.968239	30.863595	13.291298	117.77401	-84.116429	6.89556	111.147254
-7.311977	-2.647739	114.47345	-26.53805	10.10676	114.512779	31.31139	-10.276162	116.834816	30.624687	36.850906	118.883072	30.9680385	13.287372	117.858944	-84.0441385	6.926148	111.166614
-7.814431	-3.666978	114.6325	-26.473015	10.11407	114.580032	31.428013	-10.2882	117.114487	30.715517	36.827763	118.788567	31.071765	13.2697815	117.951527	-84.017795	6.9583585	111.208537
-8.694756	-5.195934	114.889435	-26.309771	10.056477	114.707771	31.576263	-10.385242	117.606499	30.883492	36.760876	118.626892	31.2298775	13.187817	118.1166955	-83.8494195	6.925137	111.2988465
-9.278803	-6.20502	115.095078	-26.214622	9.995813	114.799759	31.675793	-10.490214	117.876816	31.036356	36.676643	118.573235	31.3560745	13.0932145	118.2250255	-83.7853185	6.8984115	111.3744925
-10.033994	-7.199004	115.284599	-26.12958	9.879163	114.912498	31.766022	-10.610085	118.129311	31.18174	36.584969	118.520844	31.473881	12.987442	118.3250775	-83.733041	6.770884	111.4999185
-10.797081	-8.093803	115.383766	-26.042181	9.794092	114.99559	31.858963	-10.740524	118.285309	31.31575	36.501308	118.505981	31.5873565	12.880392	118.395645	-83.6717185	6.707792	111.595535
-11.457404	-9.047064	115.40358	-25.91716	9.699018	115.039047	31.931194	-10.819469	118.417992	31.445757	36.42181	118.457939	31.6884755	12.8011705	118.4379655	-83.5227955	6.5968655	111.6401285
-12.341557	-9.897708	115.480484	-25.812664	9.626172	115.052589	32.043034	-10.882011	118.534256	31.5555	36.345459	118.349899	31.799267	12.731724	118.4420775	-83.424595	6.52062	111.6631005
-13.153799	-10.686803	115.482666	-25.685999	9.561687	115.09111	32.151382	-10.922666	118.579147	31.654104	36.278889	118.223404	31.902743	12.6781115	118.4012755	-83.274741	6.4452625	111.7809445
-14.54955	-11.773159	115.669128	-25.539843	9.438623	115.172066	32.333702	-10.983326	118.646751	31.763374	36.161022	117.943169	32.048538	12.588848	118.29496	-83.128224	6.288398	112.049172
-15.53897	-12.460227	115.810654	-25.440451	9.355872	115.20916	32.467751	-11.044734	118.685173	31.85853	36.07761	117.749695	32.1631405	12.516438	118.217434	-83.0440425	6.195306	112.200886
-16.465736	-13.079606	115.849075	-25.284529	9.229883	115.24205	32.613342	-11.08512	118.730751	31.931744	35.995667	117.586708	32.272543	12.4552735	118.1587295	-82.841601	6.0044925	112.3253705
-17.49099	-13.609871	115.954521	-25.151487	9.086703	115.30217	32.768448	-11.146165	118.7827	32.012589	35.907795	117.449936	32.3905185	12.380815	118.116318	-82.6934925	5.792591	112.488022
-18.563499	-14.138935	115.968086	-25.010597	8.905879	115.339867	32.935398	-11.207395	118.809807	32.096748	35.823421	117.393578	32.516073	12.308013	118.1016925	-82.537267	5.503745	112.5780415
-19.590612	-14.632938	115.87516	-24.878157	8.742577	115.385345	33.087234	-11.262305	118.816231	32.190029	35.764034	117.421997	32.6386315	12.2508645	118.119114	-82.3949455	5.2342895	112.651576
-20.588779	-14.993975	115.785805	-24.738546	8.531872	115.433228	33.235985	-11.317767	118.770348	32.307453	35.71904	117.516876	32.771719	12.2006365	118.143612	-82.248811	4.8631075	112.722844
-22.265989	-15.446159	115.561806	-24.530298	8.348699	115.539017	33.47142	-11.39204	118.671326	32.518806	35.667343	117.75	32.995113	12.1376515	118.210663	-82.055709	4.5597465	112.867371
-23.37714	-15.705503	115.384842	-24.36145	8.264982	115.599319	33.617325	-11.444465	118.591568	32.700798	35.633251	117.939545	33.1590615	12.094393	118.2655565	-81.8819615	4.435571	112.9330815
-24.468315	-15.857659	115.287193	-24.214149	8.20829	115.702484	33.772938	-11.49677	118.519684	32.887238	35.598434	118.098	33.330088	12.050832	118.308842	-81.758386	4.365748	113.096126
-25.648113	-15.993444	115.209213	-24.061575	8.162991	115.775719	33.906559	-11.539517	118.467224	33.078773	35.576786	118.180191	33.492666	12.0186345	118.3237075	-81.615816	4.3073475	113.2277305
-26.848454	-16.055597	115.179169	-23.916546	8.193604	115.813492	34.020264	-11.584657	118.432426	33.243977	35.557278	118.201683	33.6321205	11.9863105	118.3170545	-81.4652125	4.4008975	113.3099295
-28.015284	-16.077776	115.198074	-23.791706	8.156196	115.835449	34.14537	-11.639108	118.40583	33.368176	35.502754	118.124298	33.756773	11.931823	118.265064	-81.340185	4.380569	113.405834
-29.251055	-16.108454	115.246559	-23.682867	8.125385	115.849792	34.239326	-11.699023	118.386055	33.442425	35.420547	117.983223	33.8408755	11.860762	118.184639	-81.2066095	4.390008	113.514945
-31.126514	-16.046852	115.354836	-23.525724	7.996733	115.824852	34.391006	-11.823826	118.376373	33.518921	35.273895	117.676903	33.9549635	11.7250345	118.026638	-81.0064115	4.2684315	113.623066
-32.319515	-15.929943	115.433838	-23.48473	7.857165	115.830254	34.470524	-11.925375	118.387344	33.540756	35.135738	117.420021	34.00564	11.6051815	117.9036825	-80.9751	4.1091485	113.7568255
-33.63158	-15.826509	115.538704	-23.389328	7.716567	115.808746	34.569843	-12.050641	118.412552	33.559021	35.006516	117.180573	34.064432	11.4779375	117.7965625	-80.843088	3.9551965	113.8209295
-34.844337	-15.6508	115.641663	-23.271612	7.52757	115.814499	34.637447	-12.158969	118.431831	33.571987	34.891193	116.925049	34.104717	11.366112	117.67844	-80.647941	3.689028	113.950558
-36.046349	-15.408937	115.786102	-23.20479	7.366859	115.82856	34.72517	-12.257478	118.452515	33.581062	34.756069	116.620865	34.153116	11.2492955	117.53669	-80.562696	3.4844225	114.12043
-37.325554	-15.082166	115.947258	-23.132015	7.206064	115.875496	34.793083	-12.336269	118.436577	33.560421	34.688065	116.357826	34.176752	11.175898	117.3972015	-80.440782	3.23623	114.3537905
-38.519634	-14.704798	116.233719	-23.038265	7.050694	115.996674	34.86821	-12.374954	118.386391	33.51318	34.604542	116.101364	34.190695	11.114794	117.2438775	-80.267225	2.986594	114.7494705
-40.248211	-14.017118	116.765846	-22.907993	6.800394	116.428818	35.033451	-12.423322	118.303787	33.458496	34.520065	115.788971	34.2459735	11.0483715	117.046379	-80.0619595	2.5524165	115.811257
-41.425308	-13.452591	117.27198	-22.77309	6.588495	116.830849	35.148724	-12.442803	118.235229	33.427425	34.476685	115.769089	34.2880745	11.016941	117.002159	-79.8342545	2.160049	116.659539
-42.511688	-12.887958	117.792152	-22.67321	6.403776	117.300438	35.288368	-12.460588	118.209419	33.398685	34.461895	115.859451	34.3435265	11.0006535	117.034435	-79.6899465	1.8068985	117.566441
-43.559479	-12.15064	118.304237	-22.647383	6.237701	117.888931	35.397923	-12.472133	118.205276	33.377087	34.456284	116.047073	34.387505	10.9920755	117.1261745	-79.682271	1.4833265	118.6516875
-44.567894	-11.410541	118.81131	-22.588942	6.038312	118.364464	35.504227	-12.493701	118.19104	33.351059	34.459175	116.286957	34.427643	10.982737	117.2389985	-79.605527	1.093887	119.4899295
-45.546448	-10.643579	119.253754	-22.514652	5.837389	118.764862	35.608059	-12.557539	118.123688	33.321304	34.436714	116.509796	34.4646815	10.9395875	117.316742	-79.4939855	0.735190499999998	120.212982
-46.437721	-9.734354	119.666504	-22.472868	5.70577	119.157494	35.605118	-12.592957	118.083	33.267204	34.398579	116.717102	34.436161	10.902811	117.400051	-79.381897	0.508729000000001	120.914937
-47.742767	-8.352364	120.209732	-22.727482	5.562074	119.803108	35.591209	-12.712415	117.896698	33.172615	34.304745	116.913078	34.381912	10.796165	117.404888	-79.836876	0.327983000000001	122.201328
-48.500546	-7.428923	120.365906	-22.586195	5.233842	119.735161	35.572826	-12.835672	117.679176	33.096386	34.178051	116.965424	34.334606	10.6711895	117.3223	-79.506996	-0.2035055	122.148022
-49.218006	-6.417999	120.37542	-22.576254	5.077845	119.73597	35.452251	-12.913068	117.51268	33.020908	34.063107	116.987144	34.2365795	10.5750195	117.249912	-79.3890875	-0.4193295	122.222028
-49.875656	-5.432994	120.247986	-22.616592	4.919714	119.562302	35.384514	-13.017871	117.230949	32.952042	33.943005	116.894196	34.168278	10.462567	117.0625725	-79.401462	-0.623139	122.0620315
-50.478436	-4.427875	120.006393	-22.668907	4.805133	119.285286	35.2855	-13.131512	116.912094	32.864994	33.836876	116.674423	34.075247	10.352682	116.7932585	-79.413061	-0.742415999999999	121.7773135
-50.936199	-3.34064	119.803329	-22.688126	4.740474	118.98037	35.203533	-13.26447	116.582832	32.770954	33.709572	116.339218	33.9872435	10.222551	116.461025	-79.3634955	-0.741603000000001	121.499715
-51.35944	-2.234951	119.706345	-22.71549	4.717472	118.751541	35.05283	-13.346402	116.306664	32.672886	33.59095	116.016937	33.862858	10.122274	116.1618005	-79.293838	-0.687330000000001	121.3412815
-51.851189	-0.598792	119.625259	-22.706491	4.615778	118.54615	34.986195	-13.550636	115.928558	32.615704	33.396999	115.624748	33.8009495	9.9231815	115.776653	-79.2139315	-0.691625500000001	121.315647
-51.990414	0.512967	119.545128	-22.729595	4.512504	118.461548	34.92318	-13.671727	115.858353	32.603687	33.259964	115.545128	33.7634335	9.7941185	115.7017405	-79.2226235	-0.769110499999998	121.2213555
-52.082539	1.638479	119.445755	-22.737473	4.429561	118.393944	34.916515	-13.827136	115.803192	32.648483	33.09425	115.521278	33.782499	9.633557	115.662235	-79.257445	-0.774435000000002	121.125653
-52.13306	2.744807	119.258102	-22.751776	4.269391	118.264786	34.905235	-14.012988	115.74379	32.705692	32.93858	115.550323	33.8054635	9.462796	115.6470565	-79.3090155	-0.924014000000001	120.8825155
-52.046837	3.837563	119.114182	-22.741163	4.142589	118.171417	34.876503	-14.176838	115.599487	32.762943	32.793034	115.595284	33.819723	9.308098	115.5973855	-79.302049	-1.02292	120.7454485
-51.847076	4.974439	118.966354	-22.78525	4.024604	118.038536	34.832264	-14.353414	115.433823	32.810898	32.658405	115.671875	33.821581	9.1524955	115.552849	-79.392081	-1.1032875	120.524223
-51.622028	6.097659	118.76062	-22.802076	3.963524	117.892715	34.755047	-14.472016	115.274155	32.869923	32.546631	115.798103	33.812485	9.0373075	115.536129	-79.416637	-1.1102595	120.249301
-51.179207	7.763923	118.249535	-22.853733	3.970985	117.611137	34.657181	-14.668978	115.007736	32.977268	32.395897	116.074753	33.8172245	8.8634595	115.5412445	-79.5246905	-0.921489499999999	119.6810295
-50.711189	8.85473	117.787659	-22.904755	3.886363	117.241051	34.585625	-14.747953	114.939095	33.059505	32.328857	116.215347	33.822565	8.790452	115.577221	-79.632075	-1.017726	118.904881
-50.262875	9.987475	117.305824	-22.925611	4.014563	116.986481	34.515781	-14.806418	114.810684	33.146812	32.295681	116.356781	33.8312965	8.7446315	115.5837325	-79.6825185	-0.715505500000001	118.3892295
-49.702316	11.011371	116.833138	-23.084839	4.149363	116.715149	34.474018	-14.849869	114.643013	33.225773	32.28561	116.408119	33.8498955	8.7178705	115.525566	-80.0195735	-0.4191445	117.904732
-49.07513	12.066871	116.393265	-22.977247	4.132679	116.161583	34.443287	-14.862752	114.452087	33.30455	32.272655	116.406075	33.8739185	8.7049515	115.429081	-79.8284125	-0.439593499999999	116.894085
-48.391106	13.056952	116.030418	-22.945602	4.241939	115.896927	34.408001	-14.860646	114.211235	33.374481	32.253078	116.385117	33.891241	8.696216	115.298176	-79.782445	-0.212338000000001	116.495678
-47.686241	14.029887	115.737823	-22.948563	4.398091	115.633842	34.397499	-14.865908	113.959587	33.471779	32.240192	116.359398	33.934639	8.687142	115.1594925	-79.831765	0.109039999999998	116.1081915
-46.444393	15.329282	115.258705	-22.867685	4.578902	115.191605	34.405361	-14.868176	113.680359	33.626659	32.232098	116.310356	34.01601	8.681961	114.9953575	-79.75138	0.475842999999999	115.3878525
-45.622925	16.135727	115.009705	-22.739935	4.649492	114.885178	34.413376	-14.866844	113.536987	33.703449	32.246666	116.209373	34.0584125	8.689911	114.87318	-79.5382825	0.609073000000002	114.897176
-44.749123	16.839054	114.882256	-22.679016	4.7625	114.783432	34.447067	-14.874321	113.41925	33.771606	32.225643	116.031418	34.1093365	8.675661	114.725334	-79.4673685	0.849339000000002	114.84153
-43.832603	17.568392	114.787804	-22.688246	4.886126	114.774727	34.476547	-14.888012	113.359688	33.823444	32.206478	115.8041	34.1499955	8.659233	114.581894	-79.5264875	1.113019	114.96756
-42.909286	18.159676	114.658119	-22.52858	4.900398	114.573524	34.519173	-14.916449	113.371277	33.872955	32.178043	115.551292	34.196064	8.630797	114.4612845	-79.253224	1.169999	114.6857635
-41.901318	18.747246	114.402214	-22.512472	4.972959	114.55191	34.556072	-14.951271	113.434128	33.891899	32.15538	115.243553	34.2239855	8.6020545	114.3388405	-79.2489295	1.3438635	114.7649795
-40.966358	19.265444	114.045143	-22.600533	5.041647	114.50486	34.594398	-14.981663	113.547989	33.88406	32.143806	114.821373	34.239229	8.5810715	114.184681	-79.440295	1.5022225	114.825039
-39.385006	20.031946	113.504395	-22.457134	4.975752	114.185165	34.650013	-14.971638	113.741051	33.764786	32.131081	114.221642	34.2073995	8.5797215	113.9813465	-79.1216675	1.3717825	114.3889835
-38.316746	20.410126	113.25679	-22.410902	4.929682	114.018211	34.732502	-14.993965	113.850449	33.652596	32.13023	113.888634	34.192549	8.5681325	113.8695415	-79.014353	1.2912315	114.1668805
-37.280376	20.860764	112.922897	-22.395302	4.915967	113.95723	34.797539	-14.967974	114.042915	33.565643	32.153168	113.6119	34.181591	8.592597	113.8274075	-78.972195	1.239337	114.0870525
-36.113781	21.317396	112.547409	-22.421419	4.905848	113.809814	34.859436	-14.911384	114.272865	33.513744	32.19323	113.356995	34.18659	8.640923	113.81493	-79.029428	1.170773	113.804698
-34.961349	21.767927	112.113129	-22.421045	4.874816	113.655975	34.88419	-14.860858	114.488693	33.469009	32.264103	113.102768	34.1765995	8.7016225	113.7957305	-79.0186895	1.0480095	113.5162195
-33.816608	22.226376	111.741341	-22.407541	4.8429	113.465759	34.893131	-14.819318	114.623856	33.454666	32.291283	112.856018	34.1738985	8.7359825	113.739937	-78.9889805	0.949817500000002	113.191581
-32.59063	22.728388	111.480667	-22.354813	4.840079	113.338135	34.914886	-14.806047	114.655449	33.453846	32.294876	112.694763	34.184366	8.7444145	113.675106	-78.893992	0.935743499999999	113.001164
-30.695143	23.494698	111.318253	-22.258568	4.784997	113.228928	34.992542	-14.766279	114.67141	33.511467	32.335358	112.613663	34.2520045	8.7845395	113.6425365	-78.7691405	0.7854545	112.8153195
-29.474693	24.053493	111.264328	-22.206234	4.756701	113.142982	35.065468	-14.737617	114.573883	33.579407	32.413261	112.685669	34.3224375	8.837822	113.629776	-78.7349055	0.67558	112.656188
-28.17333	24.65115	111.258003	-22.160894	4.712863	112.989655	35.110016	-14.684066	114.396606	33.625111	32.521847	112.768936	34.3675635	8.9188905	113.582771	-78.6893515	0.506835499999999	112.396539
-26.870426	25.239601	111.252975	-22.125299	4.701738	112.826958	35.127007	-14.600129	114.116417	33.671207	32.654144	112.856964	34.399107	9.0270075	113.4866905	-78.649705	0.3764685	112.1672255
-25.633755	25.873787	111.296822	-22.120216	4.709411	112.582489	35.136444	-14.470707	113.72448	33.654526	32.804089	113.008972	34.395485	9.166691	113.366726	-78.635917	0.252131000000002	111.798252
-24.278769	26.506271	111.402153	-22.167507	4.741148	112.33268	35.134922	-14.331882	113.289093	33.608471	32.952667	113.211182	34.3716965	9.3103925	113.2501375	-78.7067105	0.171903500000001	111.4152225
-22.955156	27.114254	111.574303	-22.215296	4.815486	112.046448	35.121105	-14.159204	112.812767	33.554558	33.115776	113.520393	34.3378315	9.478286	113.16658	-78.7684235	0.152686000000003	110.926316
-20.93297	27.941021	111.872925	-22.296021	4.949377	111.674248	35.017605	-13.810789	112.181328	33.428764	33.399235	114.119125	34.2231845	9.794223	113.1502265	-78.8152265	0.104531000000001	110.1982695
-19.651178	28.489288	112.1632	-22.376863	5.106895	111.473557	35.00935	-13.567638	111.797592	33.332886	33.628117	114.585457	34.171118	10.0302395	113.1915245	-78.924844	0.183550499999999	109.7555895
-18.368513	28.899187	112.452332	-22.428503	5.303547	111.325417	34.99321	-13.311447	111.524323	33.310261	33.860035	115.047539	34.1517355	10.274294	113.285931	-79.0087415	0.332799999999999	109.364903
-16.868925	29.256317	112.637985	-22.497629	5.508775	111.229324	34.976555	-13.067142	111.397568	33.287991	34.082108	115.47831	34.132273	10.507483	113.437939	-79.127531	0.510067000000001	109.020709
-15.64049	29.598761	112.792419	-22.539679	5.788523	111.168884	34.964554	-12.895368	111.340477	33.304863	34.239433	115.790344	34.1347085	10.6720325	113.5654105	-79.2140665	0.905013499999999	108.7723575
-14.267217	29.76709	112.876358	-22.562698	6.067413	111.190941	34.96981	-12.733952	111.344063	33.329819	34.394215	116.023102	34.1498145	10.8301315	113.6835825	-79.2752105	1.3046945	108.6982995
-12.851225	29.922441	112.983284	-22.533142	6.342872	111.29538	34.959011	-12.5844	111.500122	33.398785	34.503361	116.176651	34.178898	10.9594805	113.8383865	-79.245182	1.7262635	108.7523735
-10.888826	29.871868	113.254356	-22.499908	6.660562	111.578766	35.026932	-12.439848	111.823761	33.539093	34.624435	116.437439	34.2830125	11.0922935	114.1306	-79.2828285	2.2288305	109.026932
-9.581418	29.67942	113.45018	-22.464191	6.833241	111.779976	35.096401	-12.385343	112.112793	33.615063	34.678959	116.648247	34.355732	11.146808	114.38052	-79.284114	2.519674	109.179432
-8.284039	29.419273	113.601028	-22.459511	6.969646	111.932434	35.150806	-12.347584	112.428841	33.685032	34.720974	116.830208	34.417919	11.186695	114.6295245	-79.336941	2.752597	109.2353435
-7.080486	29.040745	113.708916	-22.498764	7.033252	112.011131	35.189434	-12.332149	112.744644	33.706585	34.752697	117.005074	34.4480095	11.210274	114.874859	-79.4455375	2.85623	109.147403
-5.896161	28.564953	113.715569	-22.552422	7.070638	111.977402	35.209759	-12.325757	113.042198	33.680283	34.790581	117.125298	34.445021	11.232412	115.083748	-79.549865	2.908864	108.871056
-4.763125	28.079132	113.634315	-22.641909	7.105239	111.826324	35.216015	-12.322499	113.302086	33.600868	34.810886	117.190376	34.4084415	11.2441935	115.246231	-79.6922595	2.9662845	108.406417
-3.702879	27.470457	113.487312	-22.699543	7.111104	111.617508	35.185238	-12.300752	113.470055	33.493591	34.827545	117.155136	34.3394145	11.2633965	115.3125955	-79.7385005	2.9588115	107.9224205
-2.148505	26.486397	113.145447	-22.779533	7.131848	111.39537	35.132477	-12.264489	113.585869	33.321346	34.849941	116.940567	34.2269115	11.292726	115.263218	-79.7859775	2.97097	107.527522
-1.176653	25.749557	112.945724	-22.826649	7.164686	111.328743	35.079483	-12.255097	113.594643	33.242954	34.838047	116.734085	34.1612185	11.291475	115.164364	-79.8145165	3.037897	107.493122
-0.267765	24.899391	112.85347	-22.83103	7.171005	111.327454	35.046741	-12.283113	113.610802	33.206276	34.810211	116.558769	34.1265085	11.263549	115.0847855	-79.7885685	3.078461	107.5701225
0.587894	24.065063	112.783501	-22.813343	7.160935	111.380814	35.019344	-12.325703	113.657417	33.201241	34.757484	116.457809	34.1102925	11.2158905	115.057613	-79.7369785	3.1059795	107.704015
1.369915	23.112558	112.811111	-22.831526	7.171658	111.478851	35.007332	-12.359424	113.769783	33.218006	34.724823	116.458717	34.112669	11.1826995	115.11425	-79.775721	3.1606165	107.843452
2.103598	22.136993	112.934898	-22.817963	7.174118	111.5942	35.015629	-12.36507	113.949669	33.222809	34.732773	116.563347	34.119219	11.1838515	115.256508	-79.755145	3.1643845	107.931892
2.740203	21.138727	113.07653	-22.826038	7.18603	111.696945	35.031883	-12.334597	114.194084	33.225967	34.800262	116.771362	34.128925	11.2328325	115.482723	-79.781001	3.1392275	107.911167
3.57024	19.563028	113.324036	-22.865578	7.218789	111.824272	35.061058	-12.223141	114.604164	33.191334	34.905376	117.158958	34.126196	11.3411175	115.881561	-79.857352	3.0964605	107.766983
4.062613	18.489496	113.47271	-22.89378	7.234297	111.844406	35.053688	-12.170662	114.821312	33.173077	34.960087	117.430435	34.1133825	11.3947125	116.1258735	-79.9009425	3.0738815	107.5629385
4.45108	17.406984	113.544067	-22.958038	7.265331	111.844872	35.019497	-12.157459	114.988503	33.164268	34.986694	117.616882	34.0918825	11.4146175	116.3026925	-80.0079585	3.1160445	107.3870515
4.808119	16.232061	113.575378	-22.981882	7.268747	111.854874	34.963764	-12.162975	115.116943	33.171638	34.997883	117.718399	34.067701	11.417454	116.417671	-80.031465	3.12004	107.292077
5.097218	15.002701	113.596687	-23.021208	7.295889	111.920372	34.919785	-12.191713	115.220871	33.201855	34.994205	117.775307	34.06082	11.401246	116.498089	-80.103236	3.190532	107.342655
5.275714	13.82332	113.674797	-23.037531	7.310542	111.979401	34.898994	-12.237467	115.327049	33.226601	34.96106	117.81086	34.0627975	11.3617965	116.5689545	-80.1378595	3.2592875	107.3898475
5.379662	12.631808	113.724991	-23.065407	7.317174	112.083885	34.859158	-12.298148	115.442451	33.257225	34.891327	117.852417	34.0581915	11.2965895	116.647434	-80.1890055	3.3377585	107.520336
5.433221	10.718702	113.842133	-23.071024	7.26929	112.29689	34.844284	-12.440358	115.602875	33.327438	34.74725	117.925453	34.085861	11.153446	116.764164	-80.227909	3.385134	107.829616
5.388112	9.455597	113.927521	-23.070078	7.210967	112.498383	34.840923	-12.563145	115.718529	33.382771	34.655041	117.973915	34.111847	11.045948	116.846222	-80.252003	3.375986	108.150544
5.22248	8.211267	114.01284	-23.038033	7.093558	112.73539	34.842918	-12.676438	115.818748	33.453045	34.551525	118.007172	34.1479815	10.9375435	116.91296	-80.2240475	3.2495725	108.55782
5.012578	6.941504	114.118256	-22.999166	7.029715	112.998199	34.87331	-12.798163	115.893646	33.513897	34.433952	118.039131	34.1936035	10.8178945	116.9663885	-80.1919355	3.2415355	109.0300095
4.730867	5.633541	114.218834	-22.933859	6.94159	113.29467	34.913754	-12.915285	115.945732	33.588165	34.327484	118.079254	34.2509595	10.7060995	117.012493	-80.1186775	3.1770805	109.576847
4.403809	4.391109	114.33532	-22.865067	6.892584	113.630341	34.95821	-13.028021	115.99482	33.678864	34.23444	118.095245	34.318537	10.6032095	117.0450325	-80.048671	3.1819585	110.2156495
3.982439	3.159303	114.460266	-22.781569	6.841438	113.955139	34.994057	-13.137234	116.062668	33.792652	34.121738	118.095673	34.3933545	10.492252	117.0791705	-79.9564925	3.190624	110.8311075
3.266985	1.257968	114.656914	-22.72934	6.798728	114.301704	35.019302	-13.320325	116.193947	33.942871	33.970997	118.153534	34.4810865	10.325336	117.1737405	-79.9397665	3.27212	111.4296675
2.711195	0.051299	114.723526	-22.711353	6.787192	114.446007	35.036835	-13.45332	116.309334	34.022556	33.862007	118.197998	34.5296955	10.2043435	117.253666	-79.9524015	3.3700405	111.638348
2.106503	-1.133941	114.786377	-22.709345	6.786854	114.47464	35.027302	-13.555916	116.448441	34.06472	33.753361	118.209412	34.546011	10.0987225	117.3289265	-79.964701	3.4749855	111.6203535
1.469126	-2.333375	114.782211	-22.722525	6.781835	114.455582	34.998558	-13.633598	116.56572	34.131432	33.686195	118.186226	34.564995	10.0262985	117.375973	-80.010045	3.5373715	111.535191
0.759878	-3.499146	114.750015	-22.74836	6.740602	114.424881	34.969147	-13.68812	116.606125	34.143017	33.625725	118.179214	34.556082	9.9688025	117.3926695	-80.052802	3.5124015	111.4570925
0.033539	-4.640316	114.656914	-22.732746	6.656203	114.405991	34.956123	-13.745033	116.643082	34.148205	33.597481	118.130257	34.552164	9.926224	117.3866695	-80.017656	3.386182	111.4253125
-0.72333	-5.751816	114.61544	-22.720449	6.577614	114.448204	34.970295	-13.707633	116.665359	34.146149	33.624474	118.127991	34.558222	9.9584205	117.396675	-79.99912	3.1968075	111.499733
-1.955403	-7.370592	114.699242	-22.664644	6.482013	114.608536	35.102932	-13.620226	116.774811	34.111084	33.715576	118.18132	34.607008	10.047675	117.4780655	-79.936296	2.916351	111.7390065
-2.842325	-8.412142	114.772644	-22.615446	6.437497	114.722618	35.19125	-13.524291	116.929482	34.079273	33.807159	118.179741	34.6352615	10.141434	117.5546115	-79.8661535	2.73356	111.8906245
-3.753379	-9.418562	114.914825	-22.607706	6.422194	114.781654	35.277615	-13.481834	117.115807	34.079811	33.839184	118.102119	34.678713	10.178675	117.608963	-79.894125	2.665713	111.954345
-4.73817	-10.416046	115.100227	-22.588734	6.379619	114.817032	35.34565	-13.479672	117.374329	34.084248	33.822422	117.958473	34.714949	10.171375	117.666401	-79.892417	2.587863	111.967663
-5.725315	-11.396582	115.245506	-22.55442	6.303126	114.848778	35.414951	-13.547633	117.62159	34.131016	33.767189	117.776787	34.7729835	10.109778	117.6991885	-79.8818235	2.496474	111.9983675
-6.689534	-12.310616	115.35627	-22.493221	6.183475	114.897301	35.45285	-13.674606	117.798294	34.188622	33.645695	117.613365	34.820736	9.9855445	117.7058295	-79.807178	2.3814055	112.0887725
-7.788123	-13.21889	115.411667	-22.426058	6.012586	114.938354	35.495728	-13.848848	117.877785	34.264446	33.490044	117.502449	34.880087	9.820598	117.690117	-79.732203	2.204574	112.186591
-9.359619	-14.458563	115.340546	-22.328024	5.717873	115.026382	35.579212	-14.105515	117.855049	34.43169	33.28455	117.438469	35.005451	9.5895175	117.646759	-79.661499	1.8462285	112.406005
-10.531139	-15.209317	115.305794	-22.254938	5.566937	115.069344	35.609322	-14.238125	117.825546	34.530151	33.197487	117.458679	35.0697365	9.479681	117.6421125	-79.5796125	1.654193	112.4965755
-11.686523	-15.893819	115.214394	-22.186867	5.462919	115.062752	35.634258	-14.341193	117.778732	34.613693	33.141304	117.480293	35.1239755	9.4000555	117.6295125	-79.4977095	1.5257825	112.4959915
-12.864404	-16.462002	115.111816	-22.145834	5.371513	115.047096	35.644878	-14.402525	117.716217	34.689926	33.08643	117.496956	35.167402	9.3419525	117.6065865	-79.45907	1.4010735	112.4876055
-14.082323	-17.026827	114.998581	-22.105536	5.327391	115.063843	35.668072	-14.442444	117.634216	34.745777	33.026134	117.511658	35.2069245	9.291845	117.572937	-79.4179965	1.362937	112.554749
-15.346143	-17.527828	114.916573	-22.053581	5.342301	115.083923	35.705292	-14.448518	117.555656	34.784393	32.974224	117.53186	35.2448425	9.262853	117.543758	-79.3520045	1.421749	112.624088
-16.605795	-17.894047	114.863396	-22.008198	5.374835	115.108231	35.716705	-14.444801	117.504868	34.843388	32.961552	117.522194	35.2800465	9.2583755	117.513531	-79.2964425	1.4912945	112.702931
-18.539604	-18.459497	114.852592	-21.980268	5.416674	115.107857	35.741516	-14.456232	117.459061	34.899799	32.929909	117.468407	35.3206575	9.2368385	117.463734	-79.2811935	1.5965095	112.75198
-19.86993	-18.747826	114.847359	-21.947269	5.469758	115.089287	35.742577	-14.462373	117.467056	34.907471	32.919113	117.341736	35.325024	9.22837	117.404396	-79.219562	1.711146	112.774178
-21.17235	-18.972897	114.9142	-21.943903	5.498935	115.078529	35.725899	-14.454571	117.502365	34.88755	32.875458	117.118263	35.3067245	9.2104435	117.310314	-79.1945305	1.7874265	112.846744
-22.52232	-19.174339	115.048744	-21.935255	5.503511	115.078941	35.716648	-14.462969	117.526176	34.833496	32.805771	116.858521	35.275072	9.171401	117.1923485	-79.145582	1.835621	112.9655335
-23.909233	-19.319275	115.215973	-21.928518	5.468255	115.09063	35.713627	-14.488491	117.575371	34.7663	32.734444	116.561485	35.2399635	9.1229765	117.068428	-79.0969995	1.8135335	113.112832
-25.27186	-19.386049	115.375229	-21.952345	5.37962	115.105057	35.709003	-14.527543	117.642738	34.685879	32.651695	116.286072	35.197441	9.062076	116.964405	-79.102131	1.697164	113.245709
-26.612928	-19.45447	115.541031	-21.944403	5.224953	115.116859	35.73428	-14.616182	117.69767	34.577469	32.538509	116.01902	35.1558745	8.9611635	116.858345	-79.0446805	1.4887425	113.375373
-28.646442	-19.423162	115.685783	-21.974596	4.966185	115.138649	35.71154	-14.694449	117.840317	34.412746	32.383656	115.727768	35.062143	8.8446035	116.7840425	-79.011335	1.0877665	113.4932555
-29.97625	-19.302313	115.802765	-22.009617	4.790179	115.227936	35.706436	-14.754717	117.890564	34.311951	32.319138	115.627136	35.0091935	8.7822105	116.75885	-79.0284275	0.798147499999999	113.697022
-31.31921	-19.084927	115.926697	-22.044205	4.656728	115.390327	35.692589	-14.773231	117.954506	34.212288	32.29071	115.568123	34.9524385	8.7587395	116.7613145	-79.0408485	0.554716500000001	114.0193395
-32.696247	-18.835123	116.049576	-22.072512	4.509459	115.605782	35.681438	-14.758524	117.932274	34.08868	32.309292	115.604042	34.885059	8.775384	116.768158	-79.030083	0.243534	114.443406
-33.966984	-18.50655	116.238739	-22.12384	4.390033	115.887276	35.676964	-14.725931	117.874184	33.967651	32.358791	115.700958	34.8223075	8.81643	116.787571	-79.0699875	-0.036363999999999	114.986981
-35.284122	-18.076784	116.436234	-22.152857	4.337023	116.171173	35.661007	-14.678691	117.814384	33.853775	32.416855	115.815926	34.757391	8.869082	116.815155	-79.063105	-0.195035999999998	115.527191
-36.562244	-17.610287	116.602661	-22.223896	4.284119	116.440025	35.648872	-14.678831	117.70163	33.750374	32.48597	115.949265	34.699623	8.9035695	116.8254475	-79.147415	-0.335331500000001	116.0546025
-38.447742	-16.751265	116.866302	-22.348471	4.234782	116.766228	35.514885	-14.636198	117.60849	33.6245	32.547653	116.086868	34.5696925	8.9557275	116.847679	-79.2666345	-0.486163499999998	116.684777
-39.636356	-16.080946	117.056381	-22.409164	4.207595	116.925636	35.425465	-14.622763	117.540237	33.529091	32.581196	116.125275	34.477278	8.9792165	116.832756	-79.295606	-0.564026499999999	117.018516
-40.803642	-15.409721	117.217491	-22.504272	4.260281	117.136131	35.301205	-14.580003	117.47847	33.423454	32.616177	116.129601	34.3623295	9.018087	116.8040355	-79.3708735	-0.497525000000001	117.4682265
-41.920807	-14.644122	117.420242	-22.604345	4.225775	117.285156	35.197071	-14.530824	117.421043	33.28503	32.652981	116.122993	34.2410505	9.0610785	116.772018	-79.4497405	-0.609528499999998	117.798294
-43.026619	-13.8391	117.669868	-22.777525	4.322526	117.549667	35.114433	-14.487158	117.324257	33.117867	32.704632	116.143715	34.11615	9.108737	116.733986	-79.6712	-0.463684999999998	118.365348
-44.051285	-12.997322	117.853485	-22.832586	4.278131	117.730103	35.033028	-14.456637	117.245438	32.957031	32.734509	116.14447	33.9950295	9.138936	116.694954	-79.6602015	-0.582674000000001	118.765252
-45.004986	-12.142181	117.981384	-22.946732	4.279159	117.819443	34.924259	-14.44144	117.187622	32.8116	32.739334	116.131523	33.8679295	9.148947	116.6595725	-79.7613935	-0.590629	118.9793135
-46.419559	-10.741245	118.022133	-23.10598	4.185052	117.832588	34.768772	-14.461631	117.045738	32.596519	32.73521	116.036964	33.6826455	9.1367895	116.541351	-79.8946055	-0.766685500000001	119.123825
-47.252502	-9.773811	117.952057	-23.272833	4.221779	117.752495	34.66486	-14.494957	116.924812	32.460606	32.712521	115.882095	33.562733	9.108782	116.4034535	-80.108399	-0.665224000000002	119.1015365
-48.027699	-8.76072	117.78344	-23.288168	4.085343	117.505753	34.548203	-14.509596	116.819847	32.29874	32.692795	115.73175	33.4234715	9.0915995	116.2757985	-79.9998075	-0.920913499999997	118.7357075
-48.791454	-7.731728	117.516899	-23.396202	4.056122	117.307678	34.448048	-14.516637	116.720284	32.152992	32.656277	115.581306	33.30052	9.06982	116.150795	-80.092924	-0.957576000000001	118.464561
-49.430817	-6.674079	117.185089	-23.553658	4.012924	117.03315	34.338779	-14.528134	116.65683	32.016766	32.623508	115.426804	33.1777725	9.047687	116.041817	-80.2850885	-1.021839	118.024483
-50.083519	-5.551871	116.661034	-23.658108	3.979069	116.702942	34.258755	-14.534679	116.616669	31.872931	32.609818	115.374062	33.065843	9.0375695	115.9953655	-80.382059	-1.0794315	117.4105185
-50.640636	-4.416183	116.038704	-23.848192	4.01444	116.281769	34.135582	-14.539249	116.61866	31.745642	32.617783	115.344856	32.940612	9.039267	115.981758	-80.636996	-1.010387	116.58178
-51.414852	-2.548622	115.368713	-24.086336	4.120235	115.811882	33.850403	-14.464792	116.573074	31.543423	32.692356	115.156082	32.696913	9.113782	115.864578	-80.869585	-0.873311999999999	115.759186
-51.905483	-1.263545	115.332497	-24.230616	4.24761	115.743164	33.662296	-14.40921	116.436325	31.387976	32.745075	114.981567	32.525136	9.1679325	115.708946	-80.986368	-0.672712499999999	115.777382
-52.262711	0.060971	115.548981	-24.306309	4.356669	115.860031	33.517239	-14.321752	116.274437	31.246052	32.82642	114.85537	32.3816455	9.252334	115.5649035	-80.9942635	-0.538995999999999	116.1551585
-52.59763	1.4255	115.925774	-24.441483	4.452409	116.165009	33.403988	-14.207532	116.11718	31.126312	32.938328	114.80323	32.26515	9.365398	115.460205	-81.148116	-0.460579999999998	116.869813
-52.877163	2.786037	116.33934	-24.508987	4.45507	116.451248	33.302555	-14.109715	115.978394	30.996782	33.049591	114.872238	32.1496685	9.469938	115.425316	-81.1676425	-0.559797999999999	117.47718
-53.014599	4.126427	116.686783	-24.539396	4.422872	116.67144	33.195435	-13.992553	115.892883	30.864445	33.142479	115.006577	32.02994	9.574963	115.44973	-81.108732	-0.729219000000001	117.89315
-53.155346	5.54529	116.926865	-24.629168	4.392092	116.83931	33.128662	-13.89948	115.830788	30.706894	33.254223	115.207962	31.917778	9.6773715	115.519375	-81.176114	-0.893187500000002	118.159245
-53.315289	7.582972	117.054008	-24.947176	4.395993	117.079903	33.001961	-13.773823	115.77375	30.480066	33.416142	115.608124	31.7410135	9.8211595	115.690937	-81.6353655	-1.0291735	118.468869
-53.243977	8.954163	117.167938	-25.025967	4.307357	117.139244	32.883247	-13.687442	115.67334	30.321472	33.523788	115.850494	31.6023595	9.918173	115.761917	-81.6542935	-1.303459	118.516571
-53.185089	10.34315	117.312836	-25.159761	4.271192	117.096817	32.747059	-13.58677	115.498901	30.140511	33.659103	116.105797	31.443785	10.0361665	115.802349	-81.763307	-1.4937825	118.391285
-53.064747	11.723063	117.454041	-25.407516	4.3841	117.197121	32.61639	-13.447666	115.282738	29.991776	33.786526	116.353264	31.304083	10.16943	115.818001	-82.119115	-1.40123	118.576241
-52.818512	13.088581	117.506088	-25.40502	4.279444	117.103401	32.526234	-13.275686	115.096817	29.868141	33.971226	116.599632	31.1971875	10.34777	115.8482245	-82.0072275	-1.788882	118.3585775
-52.54985	14.438762	117.467674	-25.568083	4.469723	117.06562	32.434715	-13.118823	114.920174	29.799725	34.136173	116.857925	31.11722	10.508675	115.8890495	-82.253386	-1.569229	118.2421905
-52.263184	15.814154	117.361404	-25.569094	4.568567	116.839073	32.341084	-12.986927	114.789604	29.761204	34.296547	117.057083	31.051144	10.65481	115.9233435	-82.189332	-1.517676	117.7548025
-51.628941	17.813084	117.24762	-25.662365	4.982242	116.694435	32.18438	-12.737939	114.65789	29.718224	34.555496	117.14637	30.951302	10.9087785	115.90213	-82.276032	-0.944294499999998	117.48674
-51.175266	19.086451	117.282936	-25.761742	5.302735	116.709244	32.10334	-12.547189	114.57766	29.711416	34.749237	117.194839	30.907378	11.101024	115.8862495	-82.430862	-0.495554	117.5322385
-50.625496	20.302795	117.309967	-25.751162	5.52545	116.628159	32.038914	-12.340979	114.548256	29.691898	34.942814	117.228111	30.865406	11.3009175	115.8881835	-82.36773	-0.250017499999998	117.3681345
-50.042881	21.476755	117.30719	-25.808084	5.764021	116.62719	31.992508	-12.147346	114.533554	29.657093	35.112469	117.254898	30.8248005	11.4825615	115.894226	-82.4409685	0.0454805	117.360154
-49.389046	22.560055	117.370926	-25.875685	5.934975	116.586044	31.940075	-11.984735	114.489388	29.573921	35.281963	117.264854	30.756998	11.648614	115.877121	-82.508368	0.221336000000001	117.294967
-48.745773	23.557098	117.407288	-25.979185	6.119681	116.595634	31.880655	-11.807321	114.413986	29.491381	35.448776	117.271194	30.686018	11.8207275	115.84259	-82.644388	0.4186345	117.348678
-47.993927	24.478031	117.391457	-26.002268	6.212109	116.432312	31.821585	-11.636003	114.322701	29.365608	35.631798	117.278984	30.5935965	11.9978975	115.8008425	-82.5981325	0.426320499999999	117.0637815
-46.840584	25.778099	117.344666	-26.155731	6.409959	116.43882	31.737337	-11.358154	114.227524	29.146284	35.902016	117.177223	30.4418105	12.271931	115.7023735	-82.7532725	0.547986999999997	117.1752665
-46.016453	26.621925	117.198853	-26.276154	6.561135	116.37101	31.685436	-11.226998	114.208427	28.99765	36.02578	117.002914	30.341543	12.399391	115.6056705	-82.893851	0.722879000000002	117.1363495
-45.096798	27.333794	116.997932	-26.271248	6.666867	116.269447	31.649172	-11.148808	114.212357	28.847452	36.091999	116.723541	30.248312	12.4715955	115.467949	-82.790808	0.8621385	117.070945
-44.169147	28.042149	116.753296	-26.407055	6.821354	116.253105	31.595547	-11.11334	114.205322	28.719961	36.121204	116.351791	30.157754	12.503932	115.2785565	-82.971864	1.138776	117.2276535
-43.21373	28.667078	116.383133	-26.401356	6.841217	116.155937	31.54262	-11.138065	114.244232	28.620556	36.105419	115.918472	30.081588	12.483677	115.081352	-82.8843	1.198757	117.230522
-42.147629	29.302061	116.007828	-26.416599	6.868337	116.061081	31.486113	-11.202464	114.313469	28.529158	36.050827	115.374283	30.0076355	12.4241815	114.843876	-82.8408335	1.3124925	117.278286
-41.049763	29.804022	115.602539	-26.458376	6.900416	115.990303	31.438118	-11.310714	114.362625	28.456507	35.94088	114.853729	29.9473125	12.315083	114.608177	-82.8640645	1.485749	117.372429
-39.340515	30.568808	115.009598	-26.420731	6.710992	115.761948	31.396801	-11.504679	114.395927	28.352774	35.721684	114.197685	29.8747875	12.1085025	114.296806	-82.7162495	1.3134815	117.22709
-38.126411	31.086174	114.758095	-26.408791	6.575195	115.640404	31.407993	-11.61987	114.327156	28.300041	35.643593	113.898811	29.854017	12.0118615	114.1129835	-82.671599	1.1385285	117.1678245
-36.853474	31.50355	114.579773	-26.339331	6.382847	115.420425	31.395023	-11.636295	114.225021	28.258047	35.610035	113.777908	29.826535	11.98687	114.0014645	-82.505197	0.778823999999998	116.8393855
-35.565037	31.945774	114.378647	-26.416111	6.361047	115.299355	31.459013	-11.620945	114.055695	28.221205	35.643074	113.783356	29.840109	12.0110645	113.9195255	-82.672331	0.7110295	116.6791845
-34.200665	32.46059	114.196289	-26.449793	6.26505	115.066208	31.533327	-11.550446	113.939796	28.193525	35.75222	113.912407	29.863426	12.100887	113.9261015	-82.763012	0.429212999999999	116.2063145
-32.844074	32.855721	114.057854	-26.39583	6.209773	114.686073	31.547318	-11.383662	113.858498	28.183386	35.893169	114.164772	29.865352	12.2547535	114.011635	-82.657012	0.164792500000001	115.360511
-31.412025	33.333241	113.796707	-26.331213	6.196441	114.112495	31.614662	-11.231036	113.72261	28.188463	36.069427	114.433578	29.9015625	12.4191955	114.078094	-82.5639885	-0.0263134999999988	114.146896
-29.283491	34.061604	113.512871	-26.426044	6.371146	113.510361	31.668249	-10.908604	113.488373	28.177071	36.404373	114.935013	29.92266	12.7478845	114.211693	-82.774748	-0.00559249999999878	112.809029
-27.8454	34.47958	113.397179	-26.388914	6.536998	113.052521	31.734627	-10.651023	113.385918	28.205046	36.673248	115.255821	29.9698365	13.0111125	114.3208695	-82.7476645	0.0628834999999999	111.7841725
-26.354507	34.892315	113.37899	-26.389196	6.747323	112.747932	31.790373	-10.363547	113.319054	28.245195	36.920059	115.623833	30.017784	13.278256	114.4714435	-82.796176	0.216389999999999	111.0244205
-24.924044	35.187866	113.467728	-26.335468	6.989617	112.540672	31.876507	-10.115252	113.297096	28.310368	37.176388	116.074242	30.0934375	13.530568	114.685669	-82.7643735	0.448665999999998	110.395675
-23.596449	35.509514	113.695976	-26.286537	7.246657	112.422035	31.997036	-9.879148	113.323105	28.391848	37.365494	116.433487	30.194442	13.743173	114.878296	-82.767516	0.750141000000001	109.965774
-22.103626	35.68853	113.940224	-26.230713	7.478763	112.470436	32.12492	-9.657652	113.37458	28.508299	37.547985	116.769501	30.3166095	13.9451665	115.0720405	-82.7780355	1.0123595	109.8688315
-20.486992	35.664471	114.113571	-26.06991	7.695564	112.58049	32.266495	-9.428877	113.470802	28.626814	37.791492	117.13195	30.4466545	14.1813075	115.301376	-82.5864745	1.2098205	109.859604
-18.244255	35.577633	114.437035	-25.880131	8.021412	112.84964	32.541801	-9.137877	113.784683	28.885099	38.104378	117.588387	30.71345	14.4832505	115.686535	-82.473712	1.5595735	110.012745
-16.86323	35.431442	114.696503	-25.722868	8.196209	113.054146	32.726635	-8.994305	114.055565	29.078049	38.273083	117.867935	30.902342	14.639389	115.96175	-82.348078	1.753029	110.146542
-15.488956	35.169403	114.938797	-25.597595	8.335905	113.304161	32.913223	-8.888447	114.351044	29.278301	38.384811	118.103661	31.095762	14.748182	116.2273525	-82.290952	1.923628	110.3809695
-14.168063	34.846275	115.182808	-25.445812	8.437855	113.537666	33.09021	-8.819906	114.667419	29.478207	38.470669	118.319878	31.2842085	14.8253815	116.4936485	-82.1758325	2.0503285	110.5816835
-12.87853	34.385361	115.443398	-25.350904	8.491001	113.780701	33.254753	-8.791781	114.987801	29.658409	38.518959	118.517563	31.456581	14.863589	116.752682	-82.158389	2.118413	110.80872
-11.606703	33.900318	115.631332	-25.248852	8.549936	113.946892	33.402073	-8.775743	115.313232	29.815414	38.554554	118.702019	31.6087435	14.8894055	117.0076255	-82.1064475	2.2104665	110.8861585
-10.405548	33.323837	115.752159	-25.177345	8.553297	114.068268	33.544113	-8.769114	115.637779	29.952547	38.584953	118.860291	31.74833	14.9079195	117.249035	-82.10302	2.1986745	110.887501
-8.686085	32.299011	115.786659	-25.097788	8.58583	114.12114	33.723404	-8.774192	116.033791	30.084156	38.615383	118.970016	31.90378	14.9205955	117.5019035	-82.099356	2.2510645	110.7403765
-7.610419	31.52186	115.764465	-25.034069	8.566587	114.109993	33.821613	-8.777823	116.169121	30.127186	38.589237	118.929306	31.9743995	14.905707	117.5492135	-82.0425375	2.227467	110.6707725
-6.560863	30.681437	115.626358	-24.980816	8.589833	114.08094	33.879646	-8.763857	116.203728	30.132692	38.575821	118.790421	32.006169	14.905982	117.4970745	-81.967801	2.273684	110.6648055
-5.593854	29.743269	115.458855	-24.915188	8.583807	114.032616	33.934387	-8.752724	116.18322	30.13702	38.565395	118.59845	32.0357035	14.9063355	117.390835	-81.8660795	2.2612785	110.674397
-4.678998	28.839441	115.263237	-24.847303	8.598833	114.017036	33.987232	-8.738922	116.111664	30.14794	38.57074	118.385361	32.067586	14.915909	117.2485125	-81.762192	2.281757	110.7855595
-3.814928	27.801075	115.071526	-24.772707	8.637396	114.02066	34.025688	-8.720574	116.033493	30.168543	38.59198	118.143082	32.0971155	14.935703	117.0882875	-81.6425295	2.339089	110.9530325
-2.987256	26.796633	114.868416	-24.64897	8.720325	114.11644	34.052963	-8.698713	115.970505	30.202034	38.605614	117.902122	32.1274985	14.9534505	116.9363135	-81.4254385	2.4871995	111.2965665
-1.879656	25.211161	114.716217	-24.493248	8.844862	114.346657	34.132267	-8.711802	115.957298	30.293432	38.622559	117.60714	32.2128495	14.9553785	116.782219	-81.1993455	2.7343455	111.911095
-1.223799	24.125257	114.75412	-24.430735	8.935184	114.605606	34.153763	-8.71261	116.078354	30.405703	38.607029	117.495705	32.279733	14.9472095	116.7870295	-81.141203	2.9231585	112.4241825
-0.590306	22.977785	114.881042	-24.366879	9.025773	114.813866	34.171734	-8.750455	116.263664	30.524212	38.590904	117.468109	32.347973	14.9202245	116.8658865	-81.081731	3.1313215	112.7618455
-0.035276	21.88674	114.977432	-24.424603	9.133533	115.07386	34.19574	-8.78883	116.491714	30.64776	38.575848	117.48465	32.42175	14.893509	116.988182	-81.270956	3.373557	113.159538
0.463468	20.740028	115.105232	-24.308071	9.151279	115.08709	34.24062	-8.843544	116.702545	30.745373	38.544662	117.551865	32.4929965	14.850559	117.127205	-81.1091385	3.451999	113.046975
0.923189	19.594353	115.176025	-24.297762	9.146237	115.074661	34.280457	-8.910281	116.946121	30.864643	38.525665	117.66095	32.57255	14.807692	117.3035355	-81.168074	3.484782	112.8457865
1.333958	18.408506	115.234146	-24.27914	9.093686	114.991653	34.32201	-8.971512	117.140976	30.971041	38.472385	117.755035	32.6465255	14.7504365	117.4480055	-81.2048055	3.4369355	112.5353005
1.851837	16.697512	115.203835	-24.211702	8.991447	114.781319	34.429047	-9.094206	117.362762	31.121218	38.3568	117.791878	32.7751325	14.631297	117.57732	-81.1985365	3.351597	111.985318
2.155638	15.53117	115.141556	-24.116819	8.932981	114.680656	34.513222	-9.170555	117.500534	31.225416	38.27697	117.738495	32.869319	14.5532075	117.6195145	-81.102957	3.3127545	111.7417975
2.408245	14.403889	115.143112	-23.992781	8.857784	114.637444	34.635059	-9.21795	117.588493	31.365862	38.225979	117.678871	33.0004605	14.5040145	117.633682	-80.9860225	3.2115535	111.641206
2.590864	13.291552	115.154861	-23.828962	8.758343	114.587425	34.802143	-9.270236	117.673149	31.503141	38.185078	117.674744	33.152642	14.457421	117.6739465	-80.810566	3.059265	111.5009035
2.72663	12.233895	115.194237	-23.692038	8.675752	114.584793	34.989014	-9.294688	117.734802	31.610521	38.176468	117.709778	33.2997675	14.44089	117.72229	-80.6838435	2.910614	111.447296
2.814176	11.169822	115.226677	-23.53879	8.603315	114.597359	35.158569	-9.300046	117.776382	31.71677	38.198814	117.703247	33.4376695	14.449384	117.7398145	-80.5152495	2.757246	111.4549035
2.852429	10.15475	115.220215	-23.408846	8.539519	114.616074	35.31628	-9.255518	117.804131	31.811146	38.242359	117.636612	33.563713	14.4934205	117.7203715	-80.381405	2.5856175	111.5117765
2.74762	8.727079	115.225777	-23.241692	8.464237	114.677116	35.543289	-9.175674	117.790314	31.880001	38.293243	117.537544	33.711645	14.5587845	117.663929	-80.195029	2.3696895	111.690303
2.596274	7.822979	115.216362	-23.164532	8.435103	114.70504	35.687603	-9.111158	117.79953	31.880962	38.357876	117.462875	33.7842825	14.623359	117.6312025	-80.1133465	2.246847	111.7788775
2.410442	6.898753	115.218269	-23.096869	8.433146	114.739738	35.796364	-9.040611	117.770317	31.878149	38.405602	117.420074	33.8372565	14.6824955	117.5951955	-80.0309945	2.1837965	111.8842805
2.1605	6.037997	115.195374	-23.033117	8.396355	114.7995	35.889526	-8.994518	117.743317	31.871628	38.429512	117.344879	33.880577	14.717497	117.544098	-79.946811	2.075213	112.054902
1.787849	5.231284	115.187645	-23.00992	8.389294	114.847015	35.956974	-8.974607	117.696632	31.863203	38.445084	117.288055	33.9100885	14.7352385	117.4923435	-79.9299285	2.0433495	112.2016865
1.416446	4.431079	115.185638	-22.981218	8.385845	114.901413	35.993755	-8.989428	117.667511	31.871943	38.431774	117.281723	33.932849	14.721173	117.474617	-79.895285	2.050517	112.328209
0.985425	3.675208	115.243233	-22.939169	8.349553	115.010368	36.021889	-9.01603	117.649376	31.919062	38.40097	117.398384	33.9704755	14.69247	117.52388	-79.8488135	2.006636	112.496856
0.273688	2.562192	115.344978	-22.875376	8.300447	115.212944	36.101334	-9.125577	117.596146	32.034279	38.382946	117.796921	34.0678065	14.6286845	117.6965335	-79.8185585	1.9722095	112.7293545
-0.245456	1.890193	115.373299	-22.827705	8.257044	115.342461	36.13789	-9.225744	117.501678	32.153439	38.316971	118.113708	34.1456645	14.5456135	117.807693	-79.8010745	1.9684745	112.877229
-0.822969	1.242528	115.362061	-22.82342	8.209933	115.44088	36.141705	-9.365104	117.395767	32.282387	38.232529	118.428444	34.212046	14.4337125	117.9121055	-79.858886	1.9861535	112.9696545
-1.397024	0.601065	115.284935	-22.765467	8.194967	115.475418	36.124046	-9.451108	117.256569	32.397205	38.157688	118.718979	34.2606255	14.35329	117.987774	-79.7915595	2.036644	112.963062
-2.07393	-0.009168	115.241852	-22.759933	8.218035	115.532181	36.12352	-9.529402	117.139664	32.498966	38.101883	118.984238	34.311243	14.2862405	118.061951	-79.831109	2.1498295	113.002411
-2.750332	-0.575351	115.156746	-22.770948	8.285947	115.597572	36.107723	-9.533734	117.033997	32.562344	38.075134	119.197067	34.3350335	14.2707	118.115532	-79.8769295	2.301194	113.079612
-3.496802	-1.071735	115.124832	-22.770876	8.390598	115.611923	36.089561	-9.519184	116.969887	32.604282	38.087276	119.326195	34.3469215	14.284046	118.148041	-79.8886735	2.49715	113.075805
-4.63964	-1.97497	114.940689	-22.771269	8.5797	115.666237	36.029671	-9.401644	116.827217	32.641682	38.150017	119.540382	34.3356765	14.3741865	118.1837995	-79.8782145	2.7852135	113.1486745
-5.477661	-2.519249	114.879776	-22.788521	8.686282	115.746483	36.015427	-9.306006	116.776169	32.642876	38.243248	119.689026	34.3291515	14.468621	118.2325975	-79.9061935	2.903943	113.2603685
-6.293359	-3.093697	114.800262	-22.837177	8.853693	115.837204	36.002628	-9.166563	116.749359	32.646351	38.353405	119.913307	34.3244895	14.593421	118.331333	-79.9988435	3.113965	113.343075
-7.216396	-3.61023	114.768387	-22.836327	8.935952	115.895889	36.009335	-9.063487	116.730431	32.63776	38.461571	120.137276	34.3235475	14.699042	118.4338535	-79.9962015	3.172862	113.3579245
-8.166169	-4.148577	114.700844	-22.851662	9.047471	115.924088	35.978714	-8.983622	116.72596	32.632393	38.568905	120.303619	34.3055535	14.7926415	118.5147895	-80.0088775	3.3023005	113.3333865
-9.118286	-4.791052	114.599571	-22.901068	9.157902	115.906013	35.939304	-8.922867	116.720558	32.622013	38.626591	120.38343	34.2806585	14.851862	118.551994	-80.0827945	3.463942	113.260032
-9.9862	-5.442054	114.435448	-22.945778	9.246449	115.88736	35.904926	-8.878832	116.759491	32.617771	38.670265	120.347977	34.2613485	14.8957165	118.553734	-80.1529045	3.5971815	113.220986
-11.512547	-6.355034	114.420975	-22.968321	9.437954	115.868523	35.830688	-8.819081	116.881165	32.602119	38.719143	120.146904	34.2164035	14.950031	118.5140345	-80.1530455	3.925877	113.2230115
-12.646319	-7.003216	114.52861	-22.975422	9.543983	115.861092	35.805	-8.817525	117.072449	32.602699	38.729031	119.871643	34.2038495	14.955753	118.472046	-80.1546935	4.132213	113.250138
-13.752167	-7.662817	114.671997	-23.0145	9.660097	115.859795	35.749134	-8.796435	117.30378	32.56398	38.754322	119.520065	34.156557	14.9789435	118.4119225	-80.185557	4.3412505	113.3076675
-14.903458	-8.260113	114.918922	-23.056364	9.736185	115.84481	35.713017	-8.778861	117.576622	32.47699	38.711853	119.117424	34.0950035	14.966496	118.347023	-80.2077315	4.505874	113.342597
-16.070292	-8.862433	115.195511	-23.102314	9.774745	115.842865	35.682125	-8.763727	117.863274	32.352444	38.708668	118.650688	34.0172845	14.9724705	118.256981	-80.2219125	4.5770195	113.428749
-17.247116	-9.449238	115.521194	-23.156504	9.770288	115.89888	35.622334	-8.727946	118.15287	32.248474	38.664433	118.171738	33.935404	14.9682435	118.162304	-80.248412	4.5723325	113.635456
-18.459862	-10.015424	115.846291	-23.203268	9.748882	115.976761	35.588169	-8.725519	118.391273	32.111839	38.619572	117.746628	33.850004	14.9470265	118.0689505	-80.25654	4.5507375	113.8845715
-20.332504	-10.713885	116.278206	-23.273121	9.602023	116.130653	35.524593	-8.741988	118.717209	31.94553	38.540249	117.209244	33.7350615	14.8991305	117.9632265	-80.2813035	4.3049155	114.2980795
-21.584841	-11.095038	116.472885	-23.285719	9.488534	116.209435	35.491234	-8.749382	118.84462	31.840488	38.483612	117.043854	33.665861	14.867115	117.944237	-80.237299	4.109953	114.474633
-22.809086	-11.432137	116.476357	-23.339956	9.350037	116.260483	35.469162	-8.775127	118.958771	31.767881	38.437649	116.966339	33.6185215	14.831261	117.962555	-80.2984335	3.868813	114.558411
-24.059807	-11.633616	116.414093	-23.401377	9.230172	116.280556	35.423595	-8.824626	118.960503	31.74803	38.433945	116.959015	33.5858125	14.8046595	117.959759	-80.3885665	3.6556845	114.601353
-25.278589	-11.739417	116.370941	-23.386147	9.166	116.295326	35.379848	-8.842412	118.882164	31.739506	38.472893	116.999229	33.559677	14.8152405	117.9406965	-80.331971	3.5167595	114.6499555
-26.537001	-11.805515	116.307556	-23.400476	9.163321	116.353592	35.351414	-8.831182	118.798447	31.74988	38.495731	117.058876	33.550647	14.8322745	117.9286615	-80.351599	3.4943675	114.7785225
-27.76359	-11.713814	116.207909	-23.377541	9.176699	116.423401	35.328423	-8.813143	118.705223	31.792334	38.53017	117.134766	33.5603785	14.8585135	117.9199945	-80.3154605	3.4948845	114.9268075
-29.628929	-11.459739	116.073227	-23.373806	9.289889	116.509331	35.284576	-8.781972	118.539795	31.902622	38.605862	117.252411	33.593599	14.911945	117.896103	-80.341211	3.667833	115.122559
-30.839306	-11.264071	115.982185	-23.349245	9.352358	116.532516	35.24403	-8.736714	118.420967	31.959797	38.66275	117.287781	33.6019135	14.963018	117.854374	-80.3004035	3.741698	115.210658
-32.069553	-10.956818	115.897545	-23.326357	9.45618	116.56115	35.218811	-8.649239	118.293205	31.997192	38.752071	117.298637	33.6080015	15.051416	117.795921	-80.2607155	3.860944	115.326379
-33.26833	-10.627924	115.884102	-23.316046	9.590917	116.543076	35.192146	-8.561138	118.184486	31.986469	38.842751	117.250359	33.5893075	15.1408065	117.7174225	-80.2213995	4.0410275	115.3687295
-34.443958	-10.214469	115.911079	-23.344076	9.728024	116.536423	35.174114	-8.465599	118.104126	31.974829	38.921539	117.130005	33.5744715	15.22797	117.6170655	-80.2626235	4.228078	115.4557805
-35.626251	-9.816317	115.915039	-23.328203	9.82806	116.528084	35.144119	-8.391322	118.027519	31.954115	38.987549	117.02298	33.549117	15.2981135	117.5252495	-80.205523	4.3580065	115.5309185
-36.774849	-9.33604	115.99958	-23.350624	9.92099	116.565636	35.121956	-8.32639	117.971596	31.924147	39.020142	116.89563	33.5230515	15.346876	117.433613	-80.2242995	4.495104	115.697659
-38.448517	-8.58135	116.271973	-23.363762	10.007639	116.676773	35.093231	-8.271658	117.945496	31.837093	39.062744	116.717056	33.465162	15.395543	117.331276	-80.192686	4.619735	116.02227
-39.562237	-8.044252	116.470757	-23.383551	10.032888	116.818283	35.058434	-8.221816	117.965553	31.777287	39.089279	116.630951	33.4178605	15.4337315	117.298252	-80.1849625	4.6320445	116.338314
-40.587036	-7.438394	116.701195	-23.398092	10.019183	116.984619	35.035069	-8.180148	117.973389	31.708569	39.127899	116.590057	33.371819	15.4738755	117.281723	-80.168003	4.5644905	116.687515
-41.600082	-6.843039	116.898468	-23.441698	9.995726	117.172989	35.024601	-8.143055	117.961037	31.640581	39.173035	116.593277	33.332591	15.51499	117.277157	-80.215987	4.476462	117.068821
-42.595707	-6.17508	117.135048	-23.45085	9.946186	117.375015	35.00499	-8.102565	117.922363	31.550476	39.252354	116.638519	33.277733	15.5748945	117.280441	-80.179433	4.3174775	117.469589
-43.511555	-5.469113	117.373466	-23.504677	9.927738	117.623627	34.958797	-8.022535	117.82653	31.47138	39.32803	116.727829	33.2150885	15.6527475	117.2771795	-80.2244425	4.2027285	117.9700745
-44.388729	-4.69146	117.734482	-23.627148	9.970241	117.959953	34.91724	-7.931303	117.742287	31.362968	39.416279	116.831078	33.140104	15.742488	117.2866825	-80.3944	4.197994	118.6332235
-45.591484	-3.454462	118.357536	-23.601683	10.042326	118.369019	34.820366	-7.767435	117.668488	31.226021	39.561104	117.029861	33.0231935	15.8968345	117.3491745	-80.2265595	4.1878175	119.3888635
-46.366581	-2.596705	118.711868	-23.66424	10.123319	118.684235	34.752361	-7.67002	117.695221	31.175104	39.672245	117.199501	32.9637325	16.0011125	117.447361	-80.2922125	4.2455255	119.921109
-47.035763	-1.692626	118.929482	-23.770584	10.241834	118.871132	34.673367	-7.575896	117.753304	31.139702	39.765091	117.320801	32.9065345	16.0945975	117.5370525	-80.4477025	4.3890705	120.2052115
-47.676792	-0.77654	118.963539	-23.838684	10.348814	118.931595	34.616405	-7.515653	117.771927	31.095814	39.862602	117.403183	32.8561095	16.1734745	117.587555	-80.5334775	4.5241535	120.275635
-48.262024	0.148523	118.825676	-23.905449	10.443898	118.796776	34.556858	-7.50933	117.747307	31.075996	39.925297	117.361679	32.816427	16.2079835	117.554493	-80.627325	4.6798125	120.039059
-48.810463	1.152221	118.569443	-23.97242	10.585252	118.584419	34.41193	-7.454942	117.721916	31.028387	39.933853	117.190613	32.7201585	16.2394555	117.4562645	-80.6649985	4.9310485	119.7125735
-49.31443	2.123837	118.279739	-24.046431	10.692115	118.322227	34.286976	-7.438824	117.588173	31.003418	39.947353	116.994026	32.645197	16.2542645	117.2910995	-80.738059	5.1299655	119.3533545
-49.833969	3.661753	117.979309	-24.063461	10.889585	118.003342	34.166977	-7.418052	117.408714	31.037054	39.932831	116.685524	32.6020155	16.2573895	117.047119	-80.7289375	5.5217805	118.959565
-50.132763	4.71474	117.84774	-23.708183	10.832939	117.871346	34.137142	-7.416054	117.328812	31.102062	39.93438	116.539742	32.619602	16.259163	116.934277	-80.035968	5.406715	118.808415
-50.330944	5.760432	117.75634	-23.925383	11.073771	117.748215	34.185005	-7.428699	117.237617	31.209618	39.964195	116.459358	32.6973115	16.267748	116.8484875	-80.5480775	5.879794	118.6479425
-50.477737	6.800113	117.634026	-23.822556	11.122596	117.657982	34.200043	-7.394888	117.231079	31.33477	40.000122	116.430153	32.7674065	16.302617	116.830616	-80.4125185	5.942575	118.485348
-50.51012	7.858001	117.511536	-23.737499	11.170105	117.573738	34.257107	-7.37033	117.178741	31.455734	40.05666	116.47493	32.8564205	16.343165	116.8268355	-80.3314185	5.997045	118.3206405
-50.536972	8.949006	117.42263	-23.67448	11.21709	117.521896	34.304764	-7.324274	117.143265	31.564913	40.106342	116.545403	32.9348385	16.391034	116.844334	-80.2837985	6.043146	118.199458
-50.48999	10.039392	117.33812	-23.587681	11.268106	117.483643	34.355022	-7.277431	117.102982	31.653585	40.181988	116.619888	33.0043035	16.4522785	116.861435	-80.1796655	6.0839335	118.105851
-50.329262	11.673759	117.234612	-23.59746	11.376358	117.412544	34.414623	-7.230462	117.00499	31.739729	40.284958	116.782379	33.077176	16.527248	116.8936845	-80.272096	6.225468	117.9314035
-50.143356	12.749754	117.149185	-23.39307	11.187799	117.308548	34.405388	-7.211174	116.926323	31.777964	40.273251	116.854729	33.091676	16.5310385	116.890526	-79.877816	5.8445595	117.72657
-49.951363	13.833104	117.034134	-23.316587	11.236946	117.300308	34.352695	-7.187082	116.893265	31.796955	40.277653	116.950989	33.074825	16.5452855	116.922127	-79.707999	5.9286065	117.678489
-49.667515	14.895253	116.907249	-23.300081	11.237125	117.195679	34.317894	-7.208758	116.859802	31.843794	40.252068	116.983559	33.080844	16.521655	116.9216805	-79.681006	5.952595	117.4696775
-49.321297	15.980561	116.75576	-23.309313	11.236904	117.107773	34.278767	-7.248016	116.846954	31.902498	40.227005	116.94574	33.0906325	16.4894945	116.896347	-79.7092585	5.9843135	117.319199
-48.91655	16.998888	116.650711	-23.274117	11.245992	117.021164	34.251217	-7.305156	116.816544	31.943502	40.181519	116.867149	33.0973595	16.4381815	116.8418465	-79.6455935	6.0538025	117.2004815
-48.499359	18.061594	116.609741	-23.23395	11.232011	116.961823	34.26194	-7.35943	116.777397	31.952957	40.141911	116.723808	33.1074485	16.3912405	116.7506025	-79.5753485	6.0727815	117.1730435
-47.73473	19.584623	116.483368	-23.195913	11.25465	116.887901	34.231693	-7.349335	116.839203	31.933376	40.120457	116.457428	33.0825345	16.385561	116.6483155	-79.4743605	6.123739	117.1274865
-47.162754	20.564657	116.300606	-23.233545	11.193407	116.83725	34.260784	-7.392249	116.820396	31.877184	40.07515	116.261734	33.068984	16.3414505	116.541065	-79.536074	6.0453635	117.133435
-46.556332	21.546865	116.105522	-23.322037	11.178671	116.58033	34.192665	-7.38897	116.884087	31.807486	40.022858	116.012703	33.0000755	16.316944	116.448395	-79.6441495	6.040398	116.712265
-45.875393	22.515711	115.836929	-23.618103	11.348248	116.541626	34.199421	-7.444788	116.850128	31.707087	39.969509	115.755676	32.953254	16.2623605	116.302902	-80.18946	6.4341355	116.78035
-45.158836	23.495943	115.570404	-23.664064	11.295214	116.388557	34.152214	-7.447068	116.874191	31.582472	39.910229	115.548691	32.867343	16.2315805	116.211441	-80.195471	6.3588475	116.565673
-44.37661	24.422029	115.359726	-23.681055	11.25716	116.269508	34.145607	-7.454414	116.854393	31.431112	39.866268	115.377785	32.7883595	16.205927	116.116089	-80.1504695	6.308393	116.422927
-43.54031	25.390276	115.150658	-23.737059	11.203528	116.174141	34.168545	-7.466888	116.770401	31.310108	39.843613	115.209518	32.7393265	16.1883625	115.9899595	-80.2134445	6.2186935	116.3583225
-42.228237	26.855827	114.907898	-23.740223	11.092274	116.044662	34.16246	-7.425028	116.668739	31.162411	39.856167	114.986847	32.6624355	16.2155695	115.827793	-80.1428815	5.9689785	116.261531
-41.281204	27.862183	114.788612	-23.747438	11.066974	115.966705	34.132912	-7.378948	116.606079	31.080038	39.879738	114.929268	32.606475	16.250395	115.7676735	-80.101351	5.883553	116.1657365
-40.248817	28.822821	114.679192	-23.809805	10.962876	115.869545	34.143379	-7.371503	116.486649	31.013807	39.914001	114.912666	32.578593	16.271249	115.6996575	-80.198203	5.654503	116.0394325
-39.229172	29.818552	114.557358	-23.823778	10.914865	115.77655	34.140568	-7.359972	116.3694	30.963165	39.95462	114.95929	32.5518665	16.297324	115.664345	-80.1994225	5.532406	115.888755
-38.16848	30.840019	114.432228	-23.9086	10.817795	115.607391	34.13158	-7.350958	116.255226	30.946768	40.004898	115.061363	32.539174	16.32697	115.6582945	-80.356374	5.30862	115.5564875
-37.053734	31.809845	114.29924	-23.955437	10.813895	115.374908	34.053089	-7.324598	116.138367	30.884058	40.076939	115.27803	32.4685735	16.3761705	115.7081985	-80.3794475	5.2516195	115.0416175
-35.88361	32.818146	114.176346	-24.101423	10.727973	115.089546	34.002048	-7.296007	115.917679	30.836073	40.166508	115.593613	32.4190605	16.4352505	115.755646	-80.6219065	5.0206955	114.423446
-34.170494	34.268562	114.263191	-24.307711	10.782264	114.651428	33.891903	-7.098571	115.62204	30.701536	40.478928	116.332268	32.2967195	16.6901785	115.977154	-80.9121415	4.8743495	113.325702
-32.992165	35.220844	114.461647	-24.423983	10.894222	114.430084	33.817333	-6.869456	115.420784	30.594721	40.739948	116.977051	32.206027	16.935246	116.1989175	-81.053993	4.853198	112.6612505
-31.821165	36.084103	114.77301	-24.579002	11.008121	114.264854	33.765141	-6.582343	115.330231	30.524715	40.964821	117.634941	32.144928	17.191239	116.482586	-81.302932	4.825003	112.047122
-30.608454	36.86866	115.140602	-24.68251	11.189348	114.112175	33.762539	-6.314821	115.255966	30.441755	41.215534	118.287003	32.102147	17.4503565	116.7714845	-81.467167	4.9283395	111.4528655
-29.376421	37.609604	115.441422	-24.738367	11.380878	113.996147	33.781246	-6.045819	115.184082	30.375416	41.456135	118.898514	32.078331	17.705158	117.041298	-81.555065	5.056598	110.950996
-28.208458	38.256065	115.789375	-24.777306	11.605864	113.965317	33.834698	-5.793954	115.156342	30.335278	41.6875	119.347832	32.084988	17.946773	117.252087	-81.6396	5.264955	110.678547
-27.024191	38.755463	116.104439	-24.78961	11.847812	114.012779	33.870998	-5.538817	115.15448	30.302582	41.912506	119.644096	32.08679	18.1868445	117.399288	-81.66601	5.5087795	110.62627
-25.172663	39.357998	116.456245	-24.781834	12.143106	114.210464	33.959946	-5.208055	115.245392	30.286827	42.188911	119.951355	32.1233865	18.490428	117.5983735	-81.6870545	5.795784	110.8225545
-24.058441	39.610931	116.671577	-24.797262	12.274786	114.321968	34.026379	-5.053317	115.396408	30.277819	42.306755	120.133781	32.152099	18.626719	117.7650945	-81.746623	5.922853	110.8788415
-22.943554	39.683331	116.887512	-24.768421	12.344794	114.490845	34.102394	-4.948832	115.552864	30.256382	42.392685	120.298424	32.179388	18.7219265	117.925644	-81.71623	5.9676615	111.056046
-21.967274	39.737396	117.123367	-24.803387	12.373363	114.618172	34.185516	-4.907357	115.714691	30.204323	42.439182	120.452133	32.1949195	18.7659125	118.083412	-81.8016935	5.9808135	111.152932
-20.928326	39.556633	117.258873	-24.824499	12.341057	114.753746	34.250229	-4.898577	115.892281	30.141455	42.448147	120.613495	32.195842	18.774785	118.252888	-81.84484	5.907329	111.254604
-19.898973	39.242901	117.36412	-24.849575	12.257305	114.811012	34.304688	-4.899363	116.068527	30.103168	42.452042	120.749413	32.203928	18.7763395	118.40897	-81.903078	5.7382705	111.213054
-18.920267	38.807968	117.464935	-24.87698	12.176885	114.906456	34.348587	-4.882262	116.217407	30.0259	42.470688	120.888046	32.1872435	18.794213	118.5527265	-81.9412035	5.559557	111.2601855
-17.524492	38.01067	117.522171	-24.958479	12.075463	114.940575	34.400562	-4.865052	116.382599	29.869431	42.484962	121.057213	32.1349965	18.809955	118.719906	-82.0519545	5.340971	111.161244
-16.735987	37.318512	117.537033	-25.031036	11.989242	114.938507	34.39756	-4.847016	116.425217	29.759922	42.493248	121.119537	32.078741	18.823116	118.772377	-82.140813	5.155368	111.104637
-15.930094	36.534218	117.499329	-25.124451	11.916186	114.8414	34.370388	-4.836947	116.414429	29.621315	42.493092	121.134102	31.9958515	18.8280725	118.7742655	-82.2447535	5.0042995	110.9085345
-15.225248	35.674519	117.365669	-25.198042	11.872416	114.766563	34.313904	-4.838725	116.329865	29.449949	42.49173	121.097794	31.8819265	18.8265025	118.7138295	-82.2780105	4.9183295	110.8192965
-14.553872	34.707302	117.151711	-25.306517	11.845638	114.634834	34.215378	-4.85336	116.228722	29.264748	42.479408	120.956757	31.740063	18.813024	118.5927395	-82.353097	4.878252	110.6769285
-13.95172	33.678688	116.85009	-25.412182	11.851792	114.591789	34.100491	-4.869541	116.120682	29.116253	42.473766	120.661697	31.608372	18.8021125	118.3911895	-82.432736	4.9014715	110.7923885
-13.387791	32.530045	116.509094	-25.497595	11.865447	114.55368	33.984051	-4.917202	116.031136	28.956232	42.403584	120.323471	31.4701415	18.743191	118.1773035	-82.4653315	4.987703	110.9300565
-12.65608	30.72204	115.915718	-25.630144	11.880348	114.569054	33.816723	-5.078293	116.011635	28.769621	42.277786	119.539581	31.293172	18.5997465	117.775608	-82.55346	5.1609495	111.3625
-12.233041	29.457644	115.430275	-25.687164	11.877316	114.583626	33.70266	-5.214532	116.025223	28.60989	42.168739	118.866096	31.156275	18.4771035	117.4456595	-82.530603	5.2775285	111.7215925
-11.894363	28.095425	114.971436	-25.807455	11.83042	114.628281	33.559937	-5.385632	116.054596	28.431532	41.942425	118.14679	30.9957345	18.2783965	117.100693	-82.6106445	5.3824435	112.155869
-11.620737	26.735479	114.600136	-25.855577	11.745457	114.709663	33.419861	-5.596383	116.082474	28.261879	41.741524	117.254089	30.84087	18.0725705	116.6682815	-82.552024	5.4183435	112.7510445
-11.383701	25.354204	114.238953	-25.951599	11.646121	114.80014	33.260395	-5.801701	116.144585	28.077633	41.496323	116.495644	30.669014	17.847311	116.3201145	-82.572212	5.444931	113.2801655
-11.138638	23.968809	114.061417	-26.003244	11.490616	114.951309	33.138664	-6.041904	116.228447	27.915808	41.173805	115.800949	30.527236	17.5659505	116.014698	-82.533724	5.4152815	113.88792
-10.993502	22.600101	113.967743	-26.056606	11.335882	115.1185	33.022282	-6.29311	116.393318	27.773264	40.932888	115.153694	30.397773	17.319889	115.773506	-82.510985	5.351875	114.463494
-10.838161	20.630684	113.884125	-26.180304	11.058222	115.212692	32.856956	-6.646736	116.528343	27.533987	40.560932	114.460281	30.1954715	16.957098	115.494312	-82.5560795	5.159346	114.931072
-10.74386	19.42762	113.793739	-26.283527	10.875475	115.193665	32.736629	-6.867622	116.588867	27.366167	40.302723	114.054939	30.051398	16.7175505	115.321903	-82.618452	5.0333995	115.065427
-10.653432	18.224205	113.707878	-26.370296	10.668182	115.111115	32.615559	-7.078344	116.577553	27.202671	40.081577	113.701614	29.909115	16.5016165	115.1395835	-82.649707	4.8347475	115.0826465
-10.625501	17.153091	113.627174	-26.487869	10.514264	114.992821	32.484383	-7.263669	116.496193	27.076969	39.85685	113.543465	29.780676	16.2965905	115.019829	-82.756414	4.7319375	114.965813
-10.606363	16.1434	113.610184	-26.559856	10.337893	114.897156	32.376186	-7.433919	116.391685	26.970247	39.694324	113.465813	29.6732165	16.1302025	114.928749	-82.7929285	4.5455835	114.865563
-10.650568	15.222804	113.629517	-26.631588	10.185546	114.862358	32.291138	-7.601512	116.268303	26.925934	39.559986	113.481224	29.608536	15.979237	114.8747635	-82.871712	4.391855	114.8499525
-10.686215	14.386561	113.68132	-26.67034	10.08179	114.867912	32.217617	-7.72675	116.112862	26.891895	39.479641	113.587738	29.554756	15.8764455	114.8503	-82.895436	4.2871345	114.885524
-10.73296	13.25261	113.780617	-26.709595	10.023022	114.883469	32.149624	-7.899044	115.861595	26.894239	39.372334	113.711395	29.5219315	15.736645	114.786495	-82.9411215	4.309399	114.980443
-10.795195	12.601021	113.801979	-26.74069	10.042694	114.866028	32.071938	-7.969275	115.726456	26.900227	39.331699	113.77919	29.4860825	15.681212	114.752823	-82.9674625	4.404176	114.979233
-10.924136	12.020052	113.760307	-26.791388	10.093067	114.792381	32.016857	-8.022757	115.579987	26.879803	39.282017	113.788963	29.44833	15.62963	114.684475	-83.031106	4.556504	114.900287
-11.099951	11.500869	113.644135	-26.846493	10.113888	114.62767	31.951309	-8.06432	115.40612	26.834921	39.249378	113.768745	29.393115	15.592529	114.5874325	-83.086101	4.635247	114.6679075
-11.261184	11.065118	113.460907	-26.942364	10.114808	114.400116	31.84654	-8.102864	115.175591	26.752449	39.206928	113.743279	29.2994945	15.552032	114.459435	-83.1842225	4.677584	114.340797
-11.538322	10.627449	113.321236	-27.048412	10.118796	114.214813	31.758541	-8.132	114.927078	26.664022	39.156445	113.758705	29.2112815	15.5122225	114.3428915	-83.3081055	4.7253695	114.0867345
-11.750526	10.279416	113.163773	-27.120697	10.099675	114.03141	31.679028	-8.150917	114.680901	26.593899	39.154144	113.867821	29.1364635	15.5016135	114.274361	-83.3778575	4.6977365	113.788459
-12.080317	9.869047	112.977432	-27.250063	10.066073	113.76152	31.52611	-8.181585	114.300499	26.497709	39.140381	114.157036	29.0119095	15.479398	114.2287675	-83.5120355	4.652748	113.2942725
-12.15896	9.504034	112.845901	-27.328154	10.035109	113.65448	31.460985	-8.196546	114.070602	26.475349	39.157459	114.468422	28.968167	15.4804565	114.269512	-83.624475	4.5897615	113.039448
-12.441381	9.291347	112.86203	-27.365965	10.020826	113.602684	31.369633	-8.208445	113.826385	26.502525	39.148121	114.916946	28.936079	15.469838	114.3716655	-83.668009	4.571814	112.8337025
-12.501997	9.0202	112.81736	-27.521229	10.070155	113.678635	31.297653	-8.213728	113.660431	26.55687	39.175072	115.388535	28.9272615	15.480672	114.524483	-83.9697195	4.659638	112.832787
-12.779156	8.807101	112.803795	-27.520308	10.096078	113.701675	31.233353	-8.212548	113.447884	26.639879	39.20158	115.873314	28.936616	15.494516	114.660599	-83.977232	4.69764	112.742751
-13.011505	8.585323	112.863861	-27.502621	10.218852	113.719917	31.160467	-8.187256	113.279869	26.707914	39.243187	116.347626	28.9341905	15.5279655	114.8137475	-83.9394325	4.9097385	112.6260865
-13.348495	8.343425	112.967918	-27.543583	10.320538	113.853622	31.110081	-8.157367	113.167427	26.776102	39.261227	116.770027	28.9430915	15.55193	114.968727	-84.0302575	5.089146	112.738517
-13.735357	7.998384	113.106361	-27.648106	10.551226	114.099754	31.020233	-8.1239	113.113403	26.876556	39.251785	117.301285	28.9483945	15.5639425	115.207344	-84.2446065	5.5385095	112.992164
-14.083394	7.699349	113.125977	-27.646002	10.635403	114.11158	30.976299	-8.157425	113.180939	26.930635	39.216137	117.540657	28.953467	15.529356	115.360798	-84.245471	5.74145	112.862362
-14.391897	7.357265	113.130119	-27.770662	10.742193	114.209244	30.895624	-8.224879	113.248108	26.964882	39.147205	117.69165	28.930253	15.461163	115.469879	-84.471577	6.023223	112.948609
-14.731137	6.989738	113.112274	-27.748531	10.816978	114.176163	30.801149	-8.341068	113.327446	26.995045	39.046741	117.719482	28.898097	15.3528365	115.523464	-84.395159	6.2811195	112.828862
-15.070587	6.578512	113.122162	-27.803436	10.864419	114.192871	30.72916	-8.477962	113.439606	27.020004	38.93071	117.64814	28.874582	15.226374	115.543873	-84.481454	6.502464	112.841869
-15.421907	6.141474	113.180923	-27.826548	10.874876	114.216576	30.642193	-8.602414	113.584389	27.048079	38.808529	117.532112	28.845136	15.1030575	115.5582505	-84.498232	6.6466945	112.8749015
-15.764292	5.635569	113.194016	-27.93362	10.889771	114.332008	30.601627	-8.72757	113.739952	27.077013	38.689259	117.422691	28.83932	14.9808445	115.5813215	-84.70656	6.7986975	113.0826945
-16.329933	4.827687	113.268677	-27.872932	10.771512	114.339134	30.571165	-8.928273	113.995483	27.083212	38.510685	117.276642	28.8271885	14.791206	115.6360625	-84.5730525	6.751818	113.0422055
-16.748085	4.289248	113.30899	-27.860693	10.652054	114.371536	30.562187	-9.07164	114.121651	27.074728	38.39603	117.238739	28.8184575	14.662195	115.680195	-84.5398435	6.641913	113.062877
-17.207596	3.70186	113.375626	-27.899599	10.558769	114.37796	30.541124	-9.200588	114.220741	27.067772	38.28677	117.221817	28.804448	14.543091	115.721279	-84.603646	6.574447	113.034641
-17.618353	3.132027	113.361069	-27.945465	10.490291	114.448441	30.497208	-9.312082	114.294479	27.067799	38.172928	117.214493	28.7825035	14.430423	115.754486	-84.6734335	6.550159	113.142396
-18.060802	2.557572	113.359261	-27.948364	10.449772	114.54866	30.44681	-9.393387	114.337746	27.074982	38.105602	117.295197	28.760896	14.3561075	115.8164715	-84.657624	6.5434365	113.2808485
-18.556122	1.997797	113.416458	-27.918827	10.408556	114.556183	30.421856	-9.461411	114.359871	27.109137	38.025082	117.415581	28.7654965	14.2818355	115.887726	-84.6031505	6.5352765	113.22464
-19.043879	1.428584	113.362846	-27.981028	10.380296	114.590752	30.388964	-9.500773	114.347687	27.163363	37.997707	117.585754	28.7761635	14.248467	115.9667205	-84.7382195	6.512125	113.2147835
-19.785269	0.598991	113.245773	-27.926313	10.423014	114.628281	30.336124	-9.543838	114.256355	27.268171	37.97942	117.884239	28.8021475	14.217791	116.070297	-84.6547735	6.628237	113.186265
-20.320736	0.017688	113.166153	-27.909595	10.468802	114.631927	30.307489	-9.528989	114.198219	27.322865	37.982208	118.025299	28.815177	14.2266095	116.111759	-84.634367	6.7109945	113.152095
-20.820623	-0.549821	113.111748	-27.901554	10.559273	114.656082	30.310621	-9.476172	114.176407	27.372753	37.999706	118.106758	28.841687	14.261767	116.1415825	-84.644795	6.856779	113.1705815
-21.416328	-1.154211	113.109352	-27.838057	10.660151	114.707817	30.306482	-9.427485	114.220444	27.405565	38.009872	118.10688	28.8560235	14.2911935	116.163662	-84.5321375	7.0291085	113.251972
-21.96785	-1.812904	113.137177	-27.820349	10.744055	114.787971	30.320942	-9.39954	114.315773	27.434698	38.021679	118.036125	28.87782	14.3110695	116.175949	-84.518518	7.1770405	113.399993
-22.594786	-2.435599	113.26786	-27.864563	10.858503	114.957085	30.340485	-9.368481	114.450752	27.452034	38.052662	117.903816	28.8962595	14.3420905	116.177284	-84.6253855	7.3749155	113.736886
-23.179422	-3.132503	113.483879	-27.75544	10.832709	115.015617	30.382648	-9.361321	114.650848	27.453932	38.049011	117.727112	28.91829	14.343845	116.18898	-84.42917	7.321573	113.842254
-24.11902	-4.174797	113.883972	-27.699804	10.809116	115.162453	30.463175	-9.417104	115.068481	27.469107	37.985748	117.359474	28.966141	14.284322	116.2139775	-84.365749	7.33391	114.1109285
-24.78157	-4.887975	114.114288	-27.674059	10.772694	115.193008	30.507225	-9.504438	115.400383	27.477997	37.895317	117.066887	28.992611	14.1954395	116.233635	-84.340729	7.3499485	114.152381
-25.456831	-5.559305	114.370979	-27.664658	10.651046	115.170464	30.557976	-9.621593	115.744385	27.499956	37.777115	116.772972	29.028966	14.077761	116.2586785	-84.358282	7.224331	114.0822495
-26.15099	-6.223939	114.58757	-27.672083	10.47002	115.157852	30.605528	-9.80318	116.083649	27.519014	37.617477	116.491829	29.062271	13.9071485	116.287739	-84.406437	7.0328915	114.027965
-26.798592	-6.844053	114.761749	-27.65184	10.274109	115.139977	30.641926	-9.958161	116.43457	27.552769	37.431526	116.249214	29.0973475	13.7366825	116.341892	-84.4010275	6.8115355	113.938062
-27.485538	-7.385248	114.966011	-27.62155	10.065889	115.111748	30.671362	-10.113523	116.774414	27.618111	37.236645	116.018501	29.1447365	13.561561	116.3964575	-84.3878365	6.570217	113.8270385
-28.172842	-7.893293	115.147308	-27.550566	9.841805	115.133942	30.710428	-10.244291	117.088661	27.647833	37.057674	115.844856	29.1791305	13.4066915	116.4667585	-84.2802625	6.2769185	113.8011255
-29.205502	-8.468582	115.410736	-27.476555	9.525401	115.213394	30.81448	-10.401413	117.516396	27.705721	36.889645	115.607117	29.2601005	13.244116	116.5617565	-84.2132105	5.806686	113.8650315
-29.866188	-8.732007	115.496948	-27.414349	9.335332	115.234306	30.920135	-10.445403	117.742142	27.745226	36.809467	115.497932	29.3326805	13.182032	116.620037	-84.1613785	5.488632	113.848575
-30.532959	-8.905508	115.534828	-27.33951	9.138623	115.202271	31.039488	-10.458035	117.901955	27.767006	36.792877	115.456184	29.403247	13.167421	116.6790695	-84.082267	5.109825	113.7254725
-31.158436	-8.96466	115.50988	-27.248774	8.994738	115.190529	31.140211	-10.452399	117.985001	27.807638	36.778877	115.45826	29.4739245	13.163239	116.7216305	-83.9714725	4.826237	113.6594275
-31.826532	-8.98566	115.428772	-27.195036	8.856276	115.216766	31.244251	-10.456912	118.030968	27.882534	36.788109	115.512062	29.5633925	13.1655985	116.771515	-83.9534645	4.5469535	113.662017
-32.512135	-8.862069	115.316498	-27.096621	8.739645	115.242111	31.358545	-10.444149	118.063484	27.982294	36.823021	115.682198	29.6704195	13.189436	116.872841	-83.8636615	4.289854	113.611381
-33.110981	-8.650297	115.18737	-27.015522	8.647275	115.279137	31.453526	-10.435726	118.054665	28.129322	36.849434	115.970734	29.791424	13.206854	117.0126995	-83.822468	4.087696	113.5455745
-33.989559	-8.20877	114.919388	-26.883802	8.565911	115.383842	31.594784	-10.427867	117.97773	28.341793	36.922253	116.539894	29.9682885	13.247193	117.258812	-83.7358925	3.884629	113.508872
-34.578468	-7.764398	114.825859	-26.780575	8.556538	115.477005	31.718525	-10.412201	117.926132	28.517553	36.963627	117.0037	30.118039	13.275713	117.464916	-83.679189	3.837363	113.489094
-35.16523	-7.285015	114.735641	-26.639479	8.569753	115.602509	31.832426	-10.38575	117.93634	28.700178	36.996277	117.481194	30.266302	13.3052635	117.708767	-83.54526	3.8342425	113.496251
-35.691059	-6.744181	114.652992	-26.493788	8.616234	115.714989	31.9583	-10.341214	117.961014	28.91008	37.046597	117.938934	30.43419	13.3526915	117.949974	-83.421766	3.8797765	113.480004
-36.195305	-6.143516	114.569069	-26.37504	8.660364	115.808533	32.079113	-10.30731	117.95417	29.125565	37.099674	118.341301	30.602339	13.396182	118.1477355	-83.352419	3.924546	113.4693305
-36.667957	-5.582547	114.441147	-26.20742	8.691571	115.861008	32.204323	-10.265939	117.900131	29.360184	37.146091	118.698883	30.7822535	13.440076	118.299507	-83.1970935	3.943066	113.422509
-37.133339	-4.954449	114.321838	-26.085789	8.681736	115.891991	32.330936	-10.224232	117.827583	29.553696	37.204674	118.983879	30.942316	13.490221	118.405731	-83.113894	3.873251	113.378251
-37.864765	-3.958275	114.013161	-25.835905	8.660815	115.826103	32.536472	-10.129368	117.651367	29.760674	37.250729	119.305542	31.148573	13.5606805	118.4784545	-82.820383	3.7609495	113.1737515
-38.066032	-3.53213	113.691185	-25.803324	8.708683	115.751373	32.668198	-10.079477	117.467918	29.880995	37.275391	119.454384	31.2745965	13.597957	118.461151	-82.8812445	3.819409	113.041595
-38.42226	-2.849436	113.62307	-25.720909	8.675045	115.685486	32.764442	-10.034228	117.279396	29.967699	37.311058	119.559921	31.3660705	13.638415	118.4196585	-82.8078885	3.711675	112.9513135
-38.831104	-2.246675	113.560501	-25.598654	8.658329	115.613686	32.843243	-9.994284	117.133698	30.06531	37.338112	119.563057	31.4542765	13.671914	118.3483775	-82.6515845	3.644744	112.8789945
-39.272327	-1.696292	113.450966	-25.505966	8.653232	115.564217	32.936718	-9.982654	117.036911	30.154488	37.344749	119.478477	31.545603	13.6810475	118.257694	-82.557535	3.6254165	112.87074
-39.671947	-1.143506	113.349602	-25.125685	8.411862	115.307915	33.011841	-10.009539	117.004059	30.214327	37.316288	119.373116	31.613084	13.6533745	118.1885875	-81.864454	3.1703495	112.4272425
-40.239037	-0.384553	113.328468	-25.286861	8.549271	115.280006	33.071102	-10.052142	117.008736	30.261219	37.242416	119.276825	31.6661605	13.595137	118.1427805	-82.2398825	3.503405	112.4172315
-40.711231	0.378658	113.112152	-25.145222	8.411538	115.094627	33.171978	-10.214102	117.016937	30.373302	37.089306	119.296791	31.77264	13.437602	118.156864	-82.063084	3.385474	112.03239
-41.062775	0.85656	112.96489	-25.081736	8.250635	115.016365	33.240524	-10.329391	117.005554	30.47517	36.970818	119.415665	31.857847	13.3207135	118.2106095	-82.021319	3.1805565	111.8221205
-41.362896	1.286374	112.834343	-25.003078	8.115089	114.944496	33.294994	-10.450855	116.938805	30.566168	36.858013	119.587341	31.930581	13.203579	118.263073	-81.936737	3.026599	111.625919
-41.683037	1.730411	112.726089	-24.948891	8.027971	114.882874	33.350155	-10.561091	116.847969	30.657509	36.762653	119.768181	32.003832	13.100781	118.308075	-81.901614	2.955161	111.457673
-42.079105	2.163786	112.598022	-24.875345	7.974538	114.808784	33.390476	-10.629492	116.771744	30.74744	36.686825	119.899078	32.068958	13.0286665	118.335411	-81.819648	2.9204095	111.282157
-42.395325	2.557716	112.544189	-24.835318	7.987943	114.762733	33.404217	-10.673757	116.678497	30.837175	36.616875	119.940292	32.120696	12.971559	118.3093945	-81.791332	3.004327	111.2160715
-42.670708	2.989293	112.607018	-24.78092	8.038312	114.756371	33.388687	-10.728938	116.610405	30.894318	36.55072	119.892052	32.1415025	12.910891	118.2512285	-81.7033425	3.165733	111.2615135
-43.122303	3.579877	112.856651	-24.661694	8.157328	114.850769	33.359951	-10.850348	116.617294	31.024685	36.403431	119.559875	32.192318	12.7765415	118.0885845	-81.515706	3.5381145	111.6129535
-43.449657	3.944483	112.968323	-24.649958	8.20438	114.917885	33.325802	-10.956911	116.699638	31.12402	36.283089	119.402527	32.224911	12.663089	118.0510825	-81.524827	3.745671	111.7846875
-43.762402	4.271431	113.063499	-24.622879	8.211487	114.961494	33.289387	-11.123928	116.828712	31.208626	36.115051	119.256508	32.2490065	12.4955615	118.04261	-81.4947645	3.9274125	111.880378
-44.111366	4.590868	113.036728	-24.610117	8.148289	114.939774	33.263161	-11.295164	116.93721	31.262566	35.926414	119.154129	32.2628635	12.315625	118.0456695	-81.4830975	3.980953	111.8338785
-44.462528	4.867735	112.932632	-24.630919	8.039526	114.853981	33.252964	-11.447598	116.964996	31.275341	35.776661	119.089111	32.2641525	12.1645315	118.0270535	-81.5259905	3.9145205	111.6809085
-44.796677	5.150104	112.855896	-24.57909	7.946257	114.776169	33.222828	-11.582891	116.919563	31.253693	35.634617	118.92775	32.2382605	12.025863	117.9236565	-81.3964405	3.866651	111.6286815
-45.164619	5.438198	112.946548	-24.574551	7.885019	114.761604	33.198391	-11.688382	116.869148	31.22234	35.47823	118.580536	32.2103655	11.894924	117.724842	-81.3594675	3.875114	111.798366
-45.577957	5.858761	113.284637	-24.512758	7.797863	114.870621	33.178173	-11.889249	116.901573	31.213171	35.316669	117.945885	32.195672	11.71371	117.423729	-81.221188	3.882016	112.317513
-45.819309	6.154547	113.597931	-24.493002	7.726805	115.021553	33.177414	-12.029644	117.024574	31.18362	35.148052	117.436722	32.180517	11.559204	117.230648	-81.166521	3.894406	112.812458
-46.059975	6.437989	113.967499	-24.453793	7.579478	115.221313	33.175625	-12.194527	117.140701	31.133282	34.956394	116.972862	32.1544535	11.3809335	117.0567815	-81.0620395	3.7780225	113.3858445
-46.33186	6.742743	114.365677	-24.445404	7.386334	115.504982	33.164581	-12.380112	117.27742	31.078091	34.745045	116.57032	32.121336	11.1824665	116.92387	-81.012144	3.5902015	114.086094
-46.549637	7.077574	114.764999	-24.459154	7.154485	115.790627	33.149918	-12.559715	117.427788	31.022903	34.512653	116.284157	32.0864105	10.976469	116.8559725	-81.0047185	3.332501	114.7252815
-46.721691	7.477196	115.165421	-24.466845	6.93017	116.084335	33.136673	-12.73041	117.535522	30.967655	34.309856	116.117683	32.052164	10.789723	116.8266025	-80.985854	3.070617	115.3420675
-46.876343	7.881877	115.525864	-24.495014	6.69058	116.363846	33.134251	-12.869287	117.590866	30.880642	34.150539	116.016434	32.0074465	10.640626	116.80365	-80.9974745	2.740534	115.924042
-46.973278	8.532547	116.082504	-24.514591	6.351598	116.784111	33.101742	-13.016905	117.614784	30.71394	33.999729	115.916107	31.907841	10.491412	116.7654455	-80.937023	2.211784	116.8027765
-47.037823	9.019572	116.426086	-24.566643	6.156569	117.05687	33.100777	-13.089458	117.638077	30.582445	33.917637	115.895805	31.841611	10.4140895	116.766941	-80.974897	1.8990485	117.346799
-46.977554	9.548166	116.662704	-24.626486	5.974584	117.289856	33.061737	-13.167339	117.6996	30.484613	33.839874	115.895996	31.773175	10.3362675	116.797798	-81.026147	1.6129005	117.781914
-46.903217	10.119641	116.730675	-24.709024	5.814404	117.352798	33.017429	-13.256123	117.752876	30.403412	33.751347	115.92981	31.7104205	10.247612	116.841343	-81.1284685	1.381196	117.864253
-46.78521	10.759714	116.618744	-24.815788	5.676185	117.322174	32.964725	-13.348902	117.788826	30.319843	33.672161	115.976418	31.642284	10.1616295	116.882622	-81.27386	1.1907405	117.761726
-46.607567	11.395576	116.379463	-24.911064	5.557243	117.180595	32.902294	-13.474242	117.763725	30.245825	33.575577	115.974594	31.5740595	10.0506675	116.8691595	-81.3961875	1.0638185	117.4920305
-46.366783	12.036642	116.152641	-25.008747	5.453959	116.999939	32.8228	-13.571638	117.681358	30.174213	33.445568	115.886009	31.4985065	9.936965	116.7836835	-81.5160005	0.970953	117.2161945
-45.944542	13.114216	115.910599	-25.100609	5.335025	116.797379	32.70908	-13.72101	117.477272	30.008415	33.262409	115.683723	31.3587475	9.7706995	116.5804975	-81.5599655	0.899350500000001	117.0142605
-45.578976	13.828562	115.726044	-25.198942	5.313644	116.746773	32.652405	-13.791788	117.339073	29.930904	33.162579	115.501572	31.2916545	9.6853955	116.4203225	-81.6895385	0.9418925	117.0732235
-45.185173	14.578259	115.566185	-25.190836	5.194718	116.498444	32.614086	-13.846363	117.199074	29.835773	33.072037	115.369499	31.2249295	9.612837	116.2842865	-81.6066015	0.776598999999999	116.7126015
-44.70435	15.33392	115.395393	-25.235054	5.184135	116.404846	32.55724	-13.891278	117.067787	29.741848	32.989185	115.214981	31.149544	9.5489535	116.141384	-81.619652	0.819316500000001	116.668308
-44.182201	16.122381	115.252625	-25.274818	5.140664	116.298058	32.508137	-13.939879	116.926132	29.643488	32.916798	115.096077	31.0758125	9.4884595	116.0111045	-81.6254485	0.792868499999999	116.5850115
-43.670612	16.943293	115.102898	-25.334242	5.108611	116.18129	32.442078	-14.005288	116.771873	29.56226	32.875015	115.019051	31.002169	9.4348635	115.895462	-81.670653	0.782358500000001	116.467118
-43.105412	17.767622	114.951775	-25.387903	5.053316	116.047264	32.379116	-14.069117	116.639038	29.503464	32.833744	115.002357	30.94129	9.3823135	115.8206975	-81.717096	0.724318499999997	116.2738305
-42.104576	19.009443	114.698837	-25.514988	4.983286	115.799973	32.236637	-14.168085	116.433716	29.428465	32.765942	115.073311	30.832551	9.2989285	115.7535135	-81.862527	0.667643499999997	115.8464325
-41.449165	19.893387	114.535118	-25.598034	4.954462	115.630569	32.137184	-14.224617	116.243935	29.37344	32.738934	115.199455	30.755312	9.2571585	115.721695	-81.95138	0.651765500000002	115.539443
-40.748547	20.755106	114.452003	-25.796907	4.975422	115.505997	32.011604	-14.25208	116.063347	29.307398	32.749798	115.414169	30.659501	9.248859	115.738758	-82.253315	0.701985000000001	115.273236
-40.023624	21.640318	114.3908	-25.872976	4.926064	115.229118	31.889305	-14.227038	115.853607	29.241076	32.82354	115.725342	30.5651905	9.298251	115.7894745	-82.3111425	0.553877	114.6687615
-39.274467	22.482813	114.338364	-26.062948	4.978861	115.006813	31.757534	-14.169953	115.665726	29.16098	32.921822	116.177238	30.459257	9.3759345	115.921482	-82.585153	0.581787500000001	114.092144
-38.550995	23.345427	114.380707	-26.242266	5.045018	114.768509	31.603817	-14.056857	115.475655	29.061487	33.046623	116.702652	30.332652	9.494883	116.0891535	-82.817184	0.595153000000002	113.4478645
-37.810333	24.164381	114.504265	-26.479715	5.148459	114.522804	31.444241	-13.887108	115.22348	28.936874	33.198769	117.25032	30.1905575	9.6558305	116.2369	-83.1499875	0.641087499999999	112.808708
-36.666939	25.262938	114.793304	-26.767206	5.370763	114.309021	31.195465	-13.547971	114.839325	28.599098	33.438946	117.919182	29.8972815	9.9454875	116.3792535	-83.4316935	0.7960385	112.2387885
-35.969582	25.915388	114.977173	-26.926809	5.622878	114.25238	31.051895	-13.273212	114.626907	28.319935	33.63092	118.218018	29.685915	10.178854	116.4224625	-83.539533	1.066902	112.0822975
-35.174091	26.532845	115.042618	-27.09001	5.864884	114.219177	30.921003	-13.015387	114.487946	28.082108	33.827324	118.306961	29.5015555	10.4059685	116.3974535	-83.6815755	1.3237995	112.0409005
-34.4025	27.067739	115.024521	-27.24025	6.090788	114.14901	30.788445	-12.83337	114.400948	27.851746	33.978401	118.245872	29.3200955	10.5725155	116.32341	-83.8005955	1.6090605	111.97461
-33.656349	27.511967	114.881042	-27.362234	6.245304	114.104996	30.632782	-12.736188	114.343117	27.64423	34.079571	118.068459	29.138506	10.6716915	116.205788	-83.862974	1.8189165	112.004204
-32.894279	27.825224	114.781883	-27.508173	6.307504	114.068016	30.488703	-12.726627	114.316917	27.459494	34.08968	117.749146	28.9740985	10.6815265	116.0330315	-83.9904445	1.9334815	112.1030005
-32.176598	28.066612	114.64138	-27.608337	6.275047	114.067444	30.355391	-12.788147	114.313004	27.291193	34.015499	117.377426	28.823292	10.613676	115.845215	-84.039966	1.936418	112.289673
-31.01218	28.271856	114.374413	-27.702955	6.167815	114.177322	30.199623	-12.94536	114.414742	27.051443	33.876793	116.815483	28.625533	10.4657165	115.6151125	-84.031443	1.8699135	112.7395315
-30.21731	28.316864	114.128517	-27.78508	6.050574	114.247452	30.134266	-13.102619	114.537956	26.912081	33.741169	116.377708	28.5231735	10.319275	115.457832	-84.0933335	1.781873	113.037072
-29.473921	28.315752	113.865646	-27.852642	5.913531	114.29274	30.055391	-13.281572	114.674248	26.787346	33.566273	115.945885	28.4213685	10.1423505	115.3100665	-84.1266525	1.6847115	113.2754135
-28.707186	28.276371	113.622749	-27.907177	5.723376	114.349953	29.979443	-13.462758	114.801216	26.681852	33.36285	115.554916	28.3306475	9.950046	115.178066	-84.1450015	1.496706	113.52184
-27.912992	28.215446	113.45768	-27.933546	5.53514	114.323212	29.908794	-13.644203	114.872192	26.595837	33.186272	115.296677	28.2523155	9.7710345	115.0844345	-84.1194075	1.2992455	113.5619895
-27.09642	28.122837	113.389709	-28.006823	5.352755	114.307365	29.853954	-13.792634	114.883888	26.523247	33.057949	115.209023	28.1886005	9.6326575	115.0464555	-84.2022465	1.0728525	113.5682745
-26.297401	28.039625	113.447014	-28.047684	5.166712	114.305458	29.811197	-13.859294	114.864243	26.44009	32.974354	115.242149	28.1256435	9.55753	115.053196	-84.2210115	0.775894000000001	113.55772
-25.152483	27.854561	113.605453	-28.159365	5.057017	114.250412	29.773035	-13.816927	114.784767	26.319078	33.024975	115.434471	28.0460565	9.604024	115.109619	-84.3647865	0.510010000000001	113.391205
-24.338875	27.774488	113.665604	-28.19412	5.051773	114.162064	29.748634	-13.702449	114.698479	26.216484	33.151333	115.571152	27.982559	9.724442	115.1348155	-84.370799	0.379104	113.1893125
-23.520988	27.688671	113.677048	-28.283972	5.162061	113.99263	29.700644	-13.511003	114.540169	26.096418	33.325077	115.660515	27.898531	9.907037	115.100342	-84.466475	0.417085	112.884918
-22.931021	27.670919	113.703629	-28.357628	5.310675	113.826286	29.622105	-13.318698	114.348816	25.948418	33.513016	115.670486	27.7852615	10.097159	115.009651	-84.5005175	0.524190999999998	112.642921
-22.144205	27.548807	113.651405	-28.452692	5.517529	113.715454	29.53903	-13.093187	114.145851	25.82996	33.699524	115.659309	27.684495	10.3031685	114.90258	-84.589879	0.731889500000001	112.528328
-21.378466	27.34392	113.684464	-28.498352	5.711431	113.637138	29.46134	-12.87211	113.969101	25.691942	33.897575	115.71534	27.576641	10.5127325	114.8422205	-84.573345	0.910129499999998	112.4320555
-20.402721	27.055836	113.705887	-28.626385	5.927688	113.654434	29.397388	-12.686862	113.867271	25.599634	34.09219	115.817917	27.498511	10.702664	114.842594	-84.751281	1.152712	112.466274
-19.302633	26.62603	113.903641	-28.754276	6.212854	113.779236	29.250559	-12.485785	113.806389	25.477713	34.270588	116.016113	27.364136	10.8924015	114.911251	-84.872688	1.5333065	112.647221
-18.550228	26.328091	113.991356	-28.843155	6.387133	113.90834	29.138357	-12.409544	113.809227	25.392998	34.337009	116.083656	27.2656775	10.9637325	114.9464415	-84.9519875	1.8105335	112.8702385
-17.995586	26.038387	114.071861	-28.965118	6.53439	114.019165	29.013916	-12.369306	113.874817	25.296709	34.376141	116.060959	27.1553125	11.0034175	114.967888	-85.0855485	2.0653625	113.070442
-17.239077	25.63938	113.999603	-29.090292	6.703451	114.068352	28.887712	-12.370038	113.986649	25.187021	34.385994	115.959343	27.0373665	11.007978	114.972996	-85.2179505	2.398924	113.163708
-16.37517	25.118002	113.80899	-29.235703	6.824169	114.049515	28.747999	-12.375463	114.083244	25.024632	34.354542	115.728065	26.8863155	10.9895395	114.9056545	-85.3577215	2.6587985	113.1933755
-15.756351	24.628881	113.597618	-29.353205	6.852032	113.967644	28.598967	-12.414094	114.153252	24.851482	34.313385	115.470718	26.7252245	10.9496455	114.811985	-85.4316345	2.7544185	113.123303
-14.979686	24.113823	113.341225	-29.541239	6.825579	113.811218	28.445065	-12.493452	114.187012	24.699167	34.228146	115.237511	26.572116	10.867347	114.7122615	-85.654594	2.783811	112.9101745
-13.946589	23.28055	113.062416	-29.700336	6.750177	113.551186	28.25515	-12.627172	114.136505	24.537008	34.097244	115.038322	26.396079	10.735036	114.5874135	-85.796751	2.765318	112.5149585
-13.33482	22.712574	112.997604	-29.756598	6.680054	113.425362	28.17078	-12.685622	114.090454	24.494736	34.043892	115.036179	26.332758	10.679135	114.5633165	-85.845954	2.680973	112.2874075
-12.647075	22.123793	112.990799	-29.774019	6.670299	113.317337	28.148144	-12.726384	114.053001	24.512615	34.013481	115.137993	26.3303795	10.6435485	114.595497	-85.8784175	2.6970495	112.039177
-11.975554	21.548409	113.020363	-29.740784	6.664224	113.279327	28.16433	-12.739915	114.025642	24.5898	33.998756	115.294693	26.377065	10.6294205	114.6601675	-85.858633	2.6990275	111.8984865
-11.335614	20.929945	113.118599	-29.696671	6.693643	113.285973	28.208881	-12.717624	114.028534	24.708553	34.043633	115.516754	26.458717	10.6630045	114.772644	-85.852059	2.7242815	111.799302
-10.700973	20.338715	113.269997	-29.596668	6.802636	113.372673	28.274029	-12.658344	114.087067	24.872213	34.131058	115.799507	26.573121	10.736357	114.943287	-85.766457	2.868915	111.802059
-10.072465	19.699871	113.510048	-29.492966	6.923694	113.487389	28.368101	-12.560601	114.193687	25.055614	34.236439	116.1008	26.7118575	10.837919	115.1472435	-85.6977895	3.009469	111.8275345
-9.209604	18.728027	113.83815	-29.384109	7.180007	113.67762	28.503424	-12.390966	114.382027	25.332012	34.44944	116.617081	26.917718	11.029237	115.499554	-85.685936	3.330777	111.855686
-8.636177	18.06308	114.062035	-29.273724	7.344189	113.823723	28.613722	-12.255156	114.496445	25.493183	34.605808	116.981186	27.0534525	11.175326	115.7388155	-85.6009005	3.513052	111.9086305
-8.132589	17.360628	114.228455	-29.189798	7.530489	113.930557	28.713072	-12.11987	114.605286	25.657419	34.763153	117.340759	27.1852455	11.3216415	115.9730225	-85.5648415	3.7393365	111.8880915
-7.616066	16.630688	114.419533	-29.07939	7.687089	114.074173	28.801329	-11.962355	114.700027	25.830206	34.920429	117.653702	27.3157675	11.479037	116.1768645	-85.4745475	3.895141	111.9714815
-7.166822	15.862785	114.573204	-28.96788	7.86078	114.17675	28.906055	-11.817816	114.770866	25.982428	35.073853	117.935577	27.4442415	11.6280185	116.3532215	-85.3800015	4.0935415	112.0002785
-6.700318	15.092649	114.681305	-28.862434	8.021431	114.308014	29.028961	-11.666523	114.854088	26.106119	35.218845	118.172607	27.56754	11.776161	116.5133475	-85.292408	4.266701	112.1026805
-6.296022	14.228466	114.751793	-28.75573	8.163528	114.373245	29.153358	-11.511091	114.941002	26.234901	35.352421	118.372223	27.6941295	11.920665	116.6566125	-85.2055895	4.406391	112.0898775
-5.6969	12.858589	114.761421	-28.581615	8.341536	114.374435	29.367184	-11.321799	115.091667	26.450745	35.548428	118.641914	27.9089645	12.1133145	116.8667905	-85.0721945	4.5697575	111.8820795
-5.342719	11.919415	114.701668	-28.44338	8.445707	114.333321	29.487492	-11.219701	115.154968	26.611271	35.650299	118.753113	28.0493815	12.215299	116.9540405	-84.9361415	4.676115	111.7126015
-5.033882	10.898788	114.624237	-28.281769	8.537713	114.300858	29.632204	-11.132453	115.157867	26.802462	35.744617	118.863235	28.217333	12.306082	117.010551	-84.780871	4.769344	111.591165
-4.757436	9.847639	114.545464	-28.129036	8.632077	114.312866	29.778961	-11.033799	115.161118	27.015759	35.844494	118.956741	28.39736	12.4053475	117.0589295	-84.655432	4.8588065	111.5668025
-4.507549	8.742635	114.574203	-27.947521	8.759331	114.397415	29.934692	-10.907945	115.221336	27.222836	35.960724	119.078613	28.578764	12.5263895	117.1499745	-84.473806	4.9922725	111.6448555
-4.301266	7.624437	114.602348	-27.773312	8.892071	114.537132	30.126297	-10.779613	115.321114	27.447723	36.085239	119.206558	28.78701	12.652813	117.263836	-84.333634	5.131329	111.810428
-4.153141	6.442911	114.663551	-27.625067	9.018576	114.657715	30.298492	-10.651484	115.478989	27.660439	36.246777	119.343567	28.9794655	12.7976465	117.411278	-84.2295995	5.2395055	111.904152
-4.02045	4.634664	114.714554	-27.374168	9.233286	114.800751	30.563534	-10.447447	115.770782	27.952749	36.48315	119.459747	29.2581415	13.0178515	117.6152645	-84.0064775	5.4487205	111.9862375
-3.973301	3.383246	114.723312	-27.221485	9.363483	114.847771	30.750456	-10.307062	115.990326	28.134706	36.655418	119.509293	29.442581	13.174178	117.7498095	-83.885551	5.552788	111.9457325
-3.977096	2.094389	114.767944	-27.072412	9.507784	114.910332	30.94025	-10.152895	116.244301	28.301069	36.824371	119.523582	29.6206595	13.335738	117.8839415	-83.7654835	5.67983	111.9367225
-4.04573	0.766752	114.898933	-26.930532	9.636768	114.987717	31.17215	-10.02364	116.53701	28.479719	36.987228	119.494263	29.8259345	13.481794	118.0156365	-83.6869985	5.791742	111.9597975
-4.13308	-0.575501	115.021431	-26.747074	9.730847	115.088058	31.387312	-9.892169	116.88781	28.647985	37.145603	119.472504	30.0176485	13.626717	118.180157	-83.5117965	5.834977	111.995959
-4.300964	-1.933786	115.235138	-26.573294	9.814226	115.230492	31.633341	-9.781907	117.308784	28.845137	37.270035	119.457695	30.239239	13.744064	118.3832395	-83.385827	5.884388	112.0777445
-4.533768	-3.310027	115.571533	-26.394854	9.825145	115.376793	31.90329	-9.674193	117.788445	29.069513	37.38126	119.444191	30.4864015	13.8535335	118.616318	-83.2761095	5.7967565	112.137268
-4.942526	-5.361617	116.112411	-26.109102	9.869177	115.603889	32.335049	-9.554787	118.591988	29.41711	37.551479	119.417824	30.8760795	13.998346	119.004906	-83.0942835	5.740008	112.202872
-5.325352	-6.734093	116.534714	-25.92009	9.892389	115.750328	32.608456	-9.499105	119.13385	29.62027	37.630333	119.353508	31.114363	14.065614	119.243679	-82.954543	5.719164	112.256977
-5.746308	-8.063993	116.985359	-25.75416	9.884121	115.897896	32.853752	-9.435387	119.659737	29.82296	37.69244	119.248978	31.338356	14.1285265	119.4543575	-82.846676	5.6397155	112.3414345
-6.138906	-9.340119	117.37999	-25.603983	9.885872	116.032585	33.100586	-9.371871	120.129929	30.032408	37.739063	119.134232	31.566497	14.183596	119.6320805	-82.774463	5.588148	112.4330895
-6.615208	-10.598948	117.714264	-25.396093	9.866688	116.140617	33.314793	-9.294921	120.522095	30.211899	37.78841	119.065331	31.763346	14.2467445	119.793713	-82.555532	5.4866315	112.487521
-7.209813	-11.775093	118.013885	-25.235207	9.811004	116.23658	33.53809	-9.257463	120.81131	30.413326	37.83128	118.978706	31.975708	14.2869085	119.895008	-82.446122	5.3350995	112.578152
-7.822403	-12.903461	118.173012	-25.009382	9.748166	116.331306	33.752487	-9.18447	121.010437	30.621758	37.878063	118.918922	32.1871225	14.3467965	119.9646795	-82.2058865	5.1495355	112.6979325
-8.803333	-14.439863	118.362495	-24.672842	9.736274	116.508209	34.13028	-9.026405	121.198097	30.907068	38.020599	118.853607	32.518674	14.497097	120.025852	-81.864358	4.975451	112.990566
-9.507995	-15.365082	118.48996	-24.420876	9.771029	116.599998	34.407104	-8.883796	121.295975	31.066179	38.164547	118.808128	32.7366415	14.6403755	120.0520515	-81.5783935	4.9016825	113.1479445
-10.301735	-16.167339	118.623985	-24.22175	9.828398	116.70784	34.669006	-8.723063	121.34243	31.22826	38.320122	118.751945	32.948633	14.7985295	120.0471875	-81.392133	4.8582665	113.3684925
-11.140917	-16.941708	118.731346	-24.013468	9.900321	116.78054	34.904835	-8.55727	121.445992	31.384209	38.456772	118.657913	33.144522	14.949751	120.0519525	-81.171458	4.850891	113.5091275
-12.039102	-17.616888	118.840454	-23.835928	9.967675	116.815933	35.11739	-8.429835	121.486008	31.554815	38.557632	118.543205	33.3361025	15.0638985	120.0146065	-81.0079585	4.8714515	113.6172595
-12.97037	-18.179928	118.858826	-23.661404	9.960506	116.857422	35.315762	-8.3321	121.519043	31.723339	38.657692	118.459145	33.5195505	15.162796	119.989094	-80.8423585	4.758216	113.72575
-13.930239	-18.73348	118.840157	-23.465124	9.977575	116.89727	35.515144	-8.293889	121.553314	31.869257	38.700752	118.410492	33.6922005	15.2034315	119.981903	-80.6224485	4.7517185	113.812637
-15.532203	-19.344542	118.824135	-23.186419	9.961272	116.957367	35.815067	-8.221012	121.582222	32.123371	38.761616	118.394127	33.969219	15.270302	119.9881745	-80.342057	4.652242	113.9265595
-16.58046	-19.645828	118.765152	-23.000717	9.974707	117.019547	36.021095	-8.152506	121.621094	32.294838	38.814907	118.400383	34.1579665	15.3312005	120.0107385	-80.1594005	4.6182135	114.0283555
-17.654909	-19.89315	118.741653	-22.785503	9.962459	117.085709	36.248528	-8.105694	121.610931	32.481087	38.879917	118.410576	34.3648075	15.3871115	120.0107535	-79.9358135	4.5378065	114.1606645
-18.786985	-20.003328	118.803551	-22.536238	9.96091	117.19297	36.487728	-8.030238	121.613968	32.664707	38.939289	118.384209	34.5762175	15.4545255	119.9990885	-79.6486935	4.4672945	114.3868515
-19.925104	-20.070019	118.932343	-22.316942	9.96361	117.355095	36.706779	-7.944201	121.669434	32.861607	39.012848	118.342545	34.784193	15.5343235	120.0059895	-79.418077	4.3928965	114.7042005
-21.099791	-20.057816	119.115425	-22.073059	9.992986	117.539024	36.920982	-7.88801	121.692261	33.060501	39.046227	118.256905	34.9907415	15.5791085	119.974583	-79.1368595	4.4068635	115.103465
-22.324389	-19.920969	119.38623	-21.864523	10.002639	117.753281	37.137325	-7.872702	121.75666	33.273781	39.055935	118.153854	35.205553	15.5916165	119.955257	-78.934599	4.4136615	115.551305
-24.163416	-19.602671	119.707886	-21.554054	9.947037	118.087708	37.415337	-7.929274	121.845055	33.564873	38.966408	118.01078	35.490105	15.518567	119.9279175	-78.598213	4.375507	116.2474985
-25.43778	-19.294443	119.917641	-21.373909	9.845763	118.315575	37.564209	-8.021531	121.926353	33.750053	38.828014	117.966064	35.657131	15.4032415	119.9462085	-78.404949	4.2882845	116.6849415
-26.681196	-18.956236	120.011673	-21.210619	9.697906	118.547401	37.710388	-8.20519	121.940025	33.941139	38.667034	117.974258	35.8257635	15.230922	119.9571415	-78.2470015	4.16489	117.1376605
-27.915461	-18.500938	120.057762	-21.03104	9.484044	118.790474	37.862591	-8.377166	121.946655	34.122829	38.498852	118.092056	35.99271	15.060843	120.0193555	-78.05479	3.907245	117.5615925
-29.178026	-17.994085	120.075439	-20.923454	9.267094	119.054626	38.014782	-8.571098	121.925034	34.274147	38.36739	118.269821	36.1444645	14.898146	120.0974275	-77.9913725	3.636042	118.0118245
-30.389971	-17.44545	119.999626	-20.757854	9.054163	119.290375	38.152462	-8.754509	121.850479	34.424812	38.223881	118.468155	36.288637	14.734686	120.159317	-77.804345	3.37364	118.421433
-31.653618	-16.769251	119.935486	-20.692865	8.851615	119.502129	38.277847	-8.931274	121.740814	34.548508	38.077255	118.675827	36.4131775	14.5729905	120.2083205	-77.7989075	3.1302395	118.7959375
-33.454498	-15.647051	119.837166	-20.549305	8.591043	119.692467	38.406258	-9.205523	121.517792	34.700397	37.848835	118.908546	36.5533275	14.321656	120.213169	-77.6519375	2.86043	119.171765
-34.626869	-14.774294	119.733765	-20.478712	8.448028	119.764839	38.435818	-9.40614	121.340179	34.80127	37.691307	118.958542	36.618544	14.1425835	120.1493605	-77.575968	2.7534725	119.3803175
-35.814392	-13.883055	119.682335	-20.447958	8.367805	119.790611	38.453091	-9.615767	121.159828	34.889774	37.493496	118.958344	36.6714325	13.9388645	120.059086	-77.5673485	2.7967455	119.522136
-36.991837	-12.923031	119.609001	-20.443626	8.239861	119.787216	38.426361	-9.837256	120.987251	34.937237	37.287609	118.880821	36.681799	13.7251765	119.934036	-77.569051	2.7545455	119.640396
-38.113247	-11.894545	119.603439	-20.433342	8.181933	119.786659	38.382435	-10.033793	120.829536	34.96146	37.064144	118.722168	36.6719475	13.5151755	119.775852	-77.5386315	2.8486905	119.797466
-39.205898	-10.818807	119.706253	-20.440092	8.124863	119.813362	38.332191	-10.19069	120.635246	34.897598	36.87904	118.565117	36.6148945	13.344175	119.6001815	-77.4950785	2.905551	120.0265425
-40.302044	-9.692541	119.928406	-20.466822	8.071975	119.900749	38.245094	-10.321244	120.432266	34.809189	36.706371	118.377563	36.5271415	13.1925635	119.4049145	-77.4607855	2.9513865	120.3965835
-41.807804	-7.928708	120.461845	-20.48304	7.978268	120.181847	38.104626	-10.471053	120.1129	34.624542	36.510941	118.074753	36.364584	13.019944	119.0938265	-77.330664	2.936592	121.2698675
-42.754059	-6.683175	120.858727	-20.536997	7.906257	120.432022	38.010887	-10.577205	119.878471	34.5107	36.388855	117.963501	36.2607935	12.905825	118.920986	-77.3347875	2.906689	121.943058
-43.614655	-5.405769	121.184013	-20.556763	7.805729	120.641075	37.893753	-10.694839	119.664589	34.400707	36.257748	117.915962	36.14723	12.7814545	118.7902755	-77.260756	2.8300035	122.4918745
-44.429592	-4.10199	121.402428	-20.577463	7.668738	120.845367	37.76009	-10.824024	119.453362	34.32988	36.141392	117.960464	36.044985	12.658684	118.706913	-77.199911	2.678792	122.983821
-45.223751	-2.7823	121.482491	-20.301325	7.345785	120.99334	37.618999	-10.947682	119.213066	34.262581	36.022633	118.113914	35.94079	12.5374755	118.66349	-76.54344	2.1540945	123.32319
-45.930382	-1.381193	121.393265	-20.479851	7.208803	121.032158	37.468872	-11.09341	118.928543	34.195374	35.941402	118.288315	35.832123	12.423996	118.608429	-76.791825	1.99361	123.455887
-46.538387	0.046003	121.256683	-21.089506	7.393026	120.960632	37.26218	-11.200835	118.596519	34.123581	35.884903	118.500969	35.6928805	12.342034	118.548744	-77.8718925	2.444018	123.37252
-47.373123	2.221249	120.91404	-21.158253	7.174441	120.593956	36.939205	-11.265073	117.996155	33.960133	35.850498	118.79406	35.449669	12.2927125	118.3951075	-77.766175	2.0561695	122.7928045
-47.848034	3.705025	120.634827	-21.336756	7.183764	120.324692	36.708939	-11.226046	117.615318	33.840694	35.874908	118.941032	35.2748165	12.324431	118.278175	-77.9483285	2.043097	122.371209
-48.215641	5.195623	120.352242	-21.495346	7.27334	120.058945	36.515106	-11.176571	117.259369	33.728619	35.925545	119.05249	35.1218625	12.374487	118.1559295	-78.1125545	2.172193	121.9619605
-48.487026	6.676305	120.062004	-21.640747	7.377508	119.776749	36.290573	-11.084015	116.967484	33.618961	35.979549	119.136742	34.954767	12.447767	118.052113	-78.236261	2.307249	121.501385
-48.708096	8.134771	119.872536	-21.791563	7.499444	119.558586	36.088337	-11.016621	116.739616	33.508621	36.039551	119.20787	34.798479	12.511465	117.973743	-78.381605	2.487423	121.143429
-48.825279	9.569172	119.734703	-21.938652	7.611031	119.39653	35.899231	-10.980248	116.557571	33.431519	36.073723	119.300797	34.665375	12.5467375	117.929184	-78.542679	2.6753245	120.863876
-48.878613	10.946919	119.564545	-22.078241	7.703084	119.245934	35.705563	-10.982667	116.444817	33.354801	36.068981	119.448486	34.530182	12.543157	117.9466515	-78.686664	2.863011	120.5452165
-48.827599	12.943514	119.293785	-22.329489	7.755428	118.993774	35.418407	-11.059897	116.360069	33.27821	36.017738	119.609558	34.3483085	12.4789205	117.9848135	-79.0072865	3.0319355	120.0027345
-48.725231	14.185513	119.067169	-22.492357	7.800364	118.758034	35.2276	-11.136146	116.278664	33.231701	35.984829	119.70388	34.2296505	12.4243415	117.991272	-79.2143645	3.1763865	119.524796
-48.6026	15.395615	118.827843	-22.469572	7.592002	118.458344	35.005791	-11.183837	116.22554	33.127655	35.967922	119.722496	34.066723	12.3920425	117.974018	-79.005867	2.7919615	118.94267
-48.3871	16.516447	118.638161	-22.892153	7.878921	118.326271	34.778957	-11.203429	116.091919	32.966164	35.962482	119.764389	33.8725605	12.3795265	117.928154	-79.6568665	3.3783155	118.724388
-48.133266	17.603645	118.451164	-23.124962	7.919621	118.104576	34.569557	-11.187963	116.002953	32.810715	35.944618	119.817734	33.690136	12.3783275	117.9103435	-79.94006	3.4609145	118.2988085
-47.856682	18.615583	118.189384	-23.369745	8.088839	118.067612	34.381577	-11.152431	115.988747	32.618935	35.988991	119.873856	33.500256	12.41828	117.9313015	-80.239746	3.759398	118.2039225
-47.584896	19.572037	117.97068	-23.589767	8.182297	117.906128	34.229881	-11.106589	116.03875	32.437672	36.017654	119.872215	33.3337765	12.4555325	117.9554825	-80.5133105	3.9090615	117.8567735
-46.997742	20.822945	117.712486	-23.813726	8.318103	117.721596	34.037823	-11.03868	116.189804	32.136459	36.07375	119.784615	33.087141	12.517535	117.9872095	-80.714593	4.118671	117.4559825
-46.598019	21.61655	117.500198	-23.850153	8.361655	117.588852	33.93821	-11.040612	116.399895	31.975533	36.065872	119.560364	32.9568715	12.51263	117.9801295	-80.6571775	4.21068	117.1975745
-46.120552	22.293779	117.312515	-24.064449	8.447834	117.57386	33.816418	-11.046276	116.595551	31.83412	36.044685	119.288078	32.825269	12.4992045	117.9418145	-80.954167	4.3964635	117.2059055
-45.662811	22.956966	117.138382	-24.169571	8.463167	117.56176	33.727718	-11.085136	116.812096	31.711908	36.028351	118.959686	32.719813	12.4716075	117.885891	-81.058955	4.4547265	117.237629
-45.149986	23.515276	116.936005	-24.227703	8.437369	117.559563	33.655266	-11.140375	117.044212	31.593197	35.972321	118.599579	32.6242315	12.415973	117.8218955	-81.0796375	4.458765	117.2972305
-44.589321	24.034641	116.818489	-24.300915	8.313125	117.559288	33.623611	-11.229348	117.213509	31.462797	35.920242	118.287369	32.543204	12.345447	117.750439	-81.145034	4.280803	117.368137
-44.043655	24.542597	116.655945	-24.312588	8.15189	117.48848	33.593189	-11.301716	117.424072	31.313196	35.837955	118.015266	32.4531925	12.2681195	117.719669	-81.0783685	4.0356605	117.257291
-43.134987	25.262138	116.246796	-24.412909	7.973258	117.396774	33.57626	-11.428648	117.755928	31.103313	35.701694	117.562164	32.3397865	12.136523	117.659046	-81.1656045	3.809993	117.134502
-42.528347	25.752323	115.913406	-24.504679	7.81565	117.322792	33.515141	-11.500029	117.94883	30.974024	35.604649	117.259445	32.2445825	12.05231	117.6041375	-81.2539405	3.57899	117.0414465
-41.861431	26.193672	115.660179	-24.5317	7.686269	117.251465	33.483257	-11.579951	118.097214	30.820667	35.511646	116.987358	32.151962	11.9658475	117.542286	-81.215362	3.4066905	116.960644
-41.195427	26.702562	115.478836	-24.640221	7.56926	117.186714	33.422211	-11.646132	118.161514	30.689377	35.406567	116.795418	32.055794	11.8802175	117.478466	-81.336236	3.2583025	116.894962
-40.476421	27.17469	115.399445	-24.707085	7.373198	117.102837	33.368313	-11.731659	118.127762	30.563614	35.335014	116.731552	31.9659635	11.8016775	117.429657	-81.3801335	2.9447185	116.776017
-39.826103	27.733261	115.449738	-24.815147	7.211779	117.045227	33.287388	-11.777078	117.971863	30.446768	35.277809	116.776955	31.867078	11.7503655	117.374409	-81.497372	2.6731925	116.716045
-39.093384	28.234016	115.639732	-24.878334	7.042108	116.992203	33.209316	-11.771684	117.708984	30.301693	35.298229	116.978821	31.7555045	11.7632725	117.3439025	-81.5121725	2.3209435	116.6405035
-37.919563	29.040426	116.091858	-25.028053	6.956939	117.007996	33.143826	-11.617452	117.330589	30.085674	35.466522	117.433571	31.61475	11.924535	117.38208	-81.670856	1.989343	116.633912
-37.122849	29.537004	116.401077	-25.124104	7.020397	116.9935	33.12183	-11.415415	117.088364	29.980087	35.665409	117.849838	31.5509585	12.124997	117.469101	-81.7991665	1.915797	116.517899
-36.278854	30.020699	116.595757	-25.197311	7.141865	116.920456	33.089211	-11.168827	116.892921	29.877748	35.89922	118.243256	31.4834795	12.3651965	117.5680885	-81.8781015	1.9185335	116.2728235
-35.403702	30.531418	116.766342	-25.290897	7.320822	116.795815	33.049973	-10.909869	116.692245	29.798164	36.139717	118.590286	31.4240685	12.614924	117.6412655	-82.0058625	2.02672	115.9503645
-34.572464	31.035435	116.832558	-25.347754	7.56776	116.64196	33.013649	-10.671622	116.519463	29.711422	36.356129	118.84642	31.3625355	12.8422535	117.6829415	-82.0580435	2.2932665	115.6009785
-33.698929	31.431501	116.853714	-25.399467	7.793672	116.470886	32.971222	-10.447153	116.336044	29.649582	36.536003	118.977295	31.310402	13.044425	117.6566695	-82.109336	2.542919	115.2851025
-32.828793	31.804049	116.852394	-25.462282	8.005308	116.322777	32.907902	-10.273715	116.134178	29.577143	36.677345	119.023361	31.2425225	13.201815	117.5787695	-82.1670865	2.808801	115.0667845
-31.445604	32.159897	116.878578	-25.503027	8.245469	116.185272	32.802914	-10.068102	115.806602	29.476824	36.798904	118.911636	31.139869	13.365401	117.359119	-82.145923	3.125537	115.011425
-30.591187	32.361908	116.866219	-25.59852	8.415648	116.196655	32.731976	-9.991411	115.6492	29.421827	36.853909	118.749046	31.0769015	13.431249	117.199123	-82.2739415	3.400047	115.194187
-29.732939	32.429783	116.781044	-25.628149	8.535145	116.201317	32.695152	-9.948987	115.54171	29.363342	36.897564	118.542793	31.029247	13.4742885	117.0422515	-82.285545	3.5960015	115.3603825
-28.896164	32.433571	116.644333	-25.645082	8.5937	116.166351	32.66851	-9.930786	115.473427	29.300451	36.902714	118.283966	30.9844805	13.485964	116.8786965	-82.2746445	3.701436	115.4540055
-27.950869	32.340984	116.441406	-25.712622	8.660709	116.183815	32.642498	-9.929438	115.389618	29.220919	36.898239	117.986191	30.9317085	13.4844005	116.6879045	-82.3569525	3.8370175	115.6797255
-27.055174	32.179317	116.217148	-25.720543	8.633237	116.120514	32.634159	-9.948809	115.298119	29.11504	36.874485	117.625	30.8745995	13.462838	116.4615595	-82.3156855	3.803636	115.7794685
-26.217875	32.006138	115.948441	-25.694504	8.571388	116.045403	32.641415	-9.986574	115.189026	29.014769	36.851204	117.20517	30.828092	13.432315	116.197098	-82.2171	3.710461	115.893708
-24.903008	31.628725	115.480232	-25.738388	8.506092	115.850464	32.662663	-10.039151	115.008972	28.873631	36.806217	116.540718	30.768147	13.383533	115.774845	-82.244923	3.628651	115.926083
-23.982994	31.337643	115.089485	-25.685141	8.4383	115.707603	32.686779	-10.065676	114.855515	28.788277	36.785198	116.079018	30.737528	13.359761	115.4672665	-82.10781	3.516839	115.9479395
-23.101501	31.003929	114.753113	-25.629917	8.409135	115.5457	32.710705	-10.070461	114.688667	28.736225	36.75285	115.633667	30.723465	13.3411945	115.161167	-81.983299	3.4770755	115.930233
-22.171007	30.668375	114.467087	-25.521284	8.325756	115.30677	32.753002	-10.077006	114.539101	28.710751	36.725933	115.24408	30.7318765	13.3244635	114.8915905	-81.7744445	3.3270485	115.7219495
-21.243658	30.298973	114.240921	-25.522169	8.348025	115.271057	32.781807	-10.07664	114.420166	28.728237	36.715431	114.935944	30.755022	13.3193955	114.678055	-81.79936	3.3766545	115.864059
-20.470894	29.996946	114.134491	-25.441895	8.317414	115.154938	32.835621	-10.07198	114.333534	28.790522	36.718678	114.666687	30.8130715	13.323349	114.5001105	-81.6968615	3.311479	115.8097655
-19.488474	29.599827	113.973526	-25.321711	8.322655	114.993118	32.872318	-10.040438	114.27047	28.848728	36.740349	114.50853	30.860523	13.3499555	114.3895	-81.503945	3.2953545	115.596736
-17.896582	28.93638	113.773262	-25.274254	8.431728	115.008095	32.973175	-9.954229	114.209389	28.886444	36.825954	114.386925	30.9298095	13.4358625	114.298157	-81.4783175	3.4275935	115.718033
-16.936714	28.514639	113.734497	-25.136766	8.431657	114.880898	33.074886	-9.870293	114.145676	28.927044	36.919037	114.352646	31.000965	13.524372	114.249161	-81.274497	3.338942	115.512635
-15.968349	28.088804	113.673805	-25.098038	8.525972	114.906403	33.120609	-9.734723	114.118149	28.971437	37.02367	114.308838	31.046023	13.6444735	114.2134935	-81.242099	3.4074705	115.5993125
-15.049115	27.680355	113.645126	-24.988653	8.548388	114.739243	33.193935	-9.60526	114.005318	28.973917	37.157085	114.258698	31.083926	13.7759125	114.132008	-81.061232	3.3208635	115.346478
-14.065816	27.233982	113.530197	-24.932508	8.620392	114.614464	33.252422	-9.489504	113.868187	28.981272	37.267166	114.193703	31.116847	13.888831	114.030945	-80.981863	3.351953	115.197983
-13.064906	26.767349	113.392517	-24.856398	8.706203	114.463409	33.334824	-9.384561	113.674271	28.996468	37.363873	114.08812	31.165646	13.989656	113.8811955	-80.878442	3.42275	115.0456225
-12.072046	26.280005	113.236153	-24.866827	8.779295	114.331375	33.340076	-9.275919	113.536957	29.033808	37.428986	113.992599	31.186942	14.0765335	113.764778	-80.920596	3.4820565	114.897972
-10.597214	25.516832	113.018456	-24.745611	8.88763	114.047409	33.413078	-9.189939	113.300446	29.134985	37.504543	113.909996	31.2740315	14.157302	113.605221	-80.7652535	3.617958	114.489597
-9.584381	25.007597	112.842957	-24.723362	8.996696	113.826218	33.455925	-9.153717	113.16835	29.237179	37.537979	113.935242	31.346552	14.192131	113.551796	-80.793276	3.801261	114.10064
-8.589638	24.42651	112.706085	-24.588589	9.036874	113.571953	33.518665	-9.129639	113.079414	29.361868	37.595253	114.033089	31.4402665	14.232807	113.5562515	-80.6174445	3.840941	113.5876545
-7.574476	23.865145	112.58136	-24.547121	9.069438	113.278404	33.601006	-9.113733	112.989235	29.509029	37.642769	114.181076	31.5550175	14.264518	113.5851555	-80.6492595	3.874358	112.9716525
-6.625112	23.230743	112.46022	-24.464869	9.12602	112.95266	33.703514	-9.110713	112.888077	29.673948	37.679298	114.373924	31.688731	14.2842925	113.6310005	-80.618469	3.9677475	112.2743195
-5.656068	22.617847	112.389244	-24.297009	9.180535	112.620544	33.772991	-9.03201	112.886177	29.85383	37.721294	114.630035	31.8134105	14.344642	113.758106	-80.4074285	4.016428	111.482982
-4.746354	21.935528	112.391876	-24.144203	9.222267	112.38662	33.913521	-8.99183	112.872459	30.057924	37.771301	114.955711	31.9857225	14.3897355	113.914085	-80.2741285	4.0547985	110.859155
-3.350995	20.81381	112.455177	-23.894667	9.323999	112.232796	34.171867	-8.88014	112.916138	30.398945	37.833588	115.494385	32.285406	14.476724	114.2052615	-80.07474	4.171274	110.2603305
-2.478631	20.008989	112.6101	-23.69746	9.38865	112.274849	34.384727	-8.800147	113.042274	30.636089	37.895466	115.857193	32.510408	14.5476595	114.4497335	-79.905328	4.2296405	110.0999645
-1.627376	19.141888	112.825668	-23.521286	9.455659	112.384201	34.600266	-8.73007	113.236473	30.881891	37.967358	116.253387	32.7410785	14.618644	114.74493	-79.7836505	4.292674	110.023472
-0.865267	18.246885	113.029396	-23.321381	9.524698	112.54628	34.831383	-8.651799	113.479599	31.128386	38.03157	116.692139	32.9798845	14.6898855	115.085869	-79.6226465	4.3595105	110.006691
-0.131401	17.272203	113.329735	-23.146538	9.603798	112.7481	35.061012	-8.582083	113.780083	31.392107	38.088455	117.100632	33.2265595	14.753186	115.4403575	-79.5196355	4.45441	110.0558425
0.520373	16.276304	113.587692	-22.974665	9.644794	112.980309	35.278736	-8.528886	114.088318	31.623856	38.172798	117.545128	33.451296	14.821956	115.816723	-79.400626	4.467632	110.143895
1.127858	15.244915	113.852921	-22.814447	9.711439	113.180206	35.463264	-8.450727	114.419533	31.82629	38.240601	117.936134	33.644777	14.894937	116.1778335	-79.273671	4.527941	110.1825785
1.957077	13.556435	114.163765	-22.64286	9.828724	113.448418	35.74242	-8.354447	114.935852	32.136898	38.38118	118.438164	33.939659	15.0133665	116.687008	-79.225379	4.6440815	110.209828
2.393321	12.429889	114.343025	-22.50742	9.90942	113.627693	35.914299	-8.30758	115.279457	32.299061	38.48064	118.705917	34.10668	15.08653	116.992687	-79.12152	4.73231	110.262699
2.777134	11.213148	114.492691	-22.424429	9.981025	113.730278	36.045666	-8.272902	115.579285	32.427624	38.539074	118.86618	34.236645	15.133086	117.2227325	-79.085503	4.828964	110.2378235
3.102392	9.928098	114.518715	-22.323051	10.023729	113.822296	36.131283	-8.271005	115.818108	32.572659	38.570065	118.876396	34.351971	15.14953	117.347252	-78.998073	4.897928	110.29734
3.316456	8.647545	114.521202	-22.263819	10.070619	113.827599	36.194389	-8.281788	115.960922	32.657818	38.573746	118.808342	34.4261035	15.145979	117.384632	-78.9537415	4.995259	110.270566
3.470559	7.363353	114.500061	-22.223043	10.07616	113.82415	36.238392	-8.312877	116.093124	32.734093	38.535549	118.667648	34.4862425	15.111336	117.380386	-78.9323285	5.040984	110.267914
3.558771	5.994593	114.443192	-22.16013	10.072103	113.805214	36.268845	-8.34278	116.197762	32.796555	38.489807	118.495941	34.5327	15.0735135	117.3468515	-78.85296	5.0706925	110.2635765
3.555077	3.987047	114.404343	-22.070711	10.04843	113.792549	36.358227	-8.394243	116.405746	32.844913	38.431049	118.19339	34.60157	15.018403	117.299568	-78.742992	5.078457	110.28553
3.447361	2.6578	114.468002	-22.006775	10.024133	113.811073	36.433846	-8.448518	116.58876	32.898441	38.388668	118.005775	34.6661435	14.970075	117.2972675	-78.6796935	5.078191	110.3248785
3.303391	1.253417	114.56002	-21.944921	10.000388	113.879715	36.502659	-8.494293	116.829453	32.961266	38.335598	117.841087	34.7319625	14.9206525	117.33527	-78.6218045	5.0801235	110.42416
3.070872	-0.078097	114.739777	-21.869682	9.934376	113.953461	36.593739	-8.564433	117.085793	33.016777	38.278606	117.727509	34.805258	14.8570865	117.406651	-78.544622	5.0116655	110.500271
2.771738	-1.354921	114.950897	-21.797295	9.845707	114.036537	36.666988	-8.656616	117.400345	33.094448	38.188591	117.64032	34.880718	14.7659875	117.5203325	-78.475308	4.9254265	110.5527415
2.381409	-2.691632	115.168892	-21.79014	9.71012	114.141556	36.715801	-8.77507	117.679512	33.149979	38.080276	117.604874	34.93289	14.652603	117.642193	-78.51317	4.767637	110.640919
1.94245	-3.976587	115.406845	-21.783583	9.567322	114.281311	36.734776	-8.92934	117.964325	33.208084	37.94558	117.610374	34.97143	14.50812	117.7873495	-78.538596	4.626524	110.7752725
1.135622	-5.772279	115.789154	-21.80723	9.320195	114.528572	36.757286	-9.187387	118.396675	33.286041	37.757351	117.714325	35.0216635	14.284982	118.0555	-78.6361235	4.355408	111.001644
0.524084	-6.93271	116.079033	-21.820868	9.170115	114.721405	36.751122	-9.340193	118.671501	33.329617	37.624973	117.810738	35.0403695	14.14239	118.2411195	-78.6821055	4.19784	111.2016905
-0.169327	-8.028332	116.352119	-21.84997	9.054105	114.936081	36.763645	-9.502924	118.933807	33.408924	37.497692	117.897568	35.0862845	13.997384	118.4156875	-78.7862245	4.110826	111.4564745
-0.921021	-9.004895	116.653809	-21.819801	8.949782	115.114594	36.790977	-9.641894	119.223083	33.484097	37.38987	117.963966	35.137537	13.873988	118.5935245	-78.777139	4.025576	111.6356635
-1.716553	-9.974	116.944183	-21.815353	8.86626	115.292015	36.807697	-9.770012	119.492325	33.579117	37.282921	118.010162	35.193407	13.7564545	118.7512435	-78.824113	3.9760655	111.8327865
-2.559382	-10.828054	117.206558	-21.785801	8.800582	115.436157	36.853115	-9.909019	119.773781	33.677296	37.185799	118.041183	35.2652055	13.63839	118.907482	-78.8368075	3.962774	111.964832
-3.451606	-11.646323	117.375038	-21.721209	8.6683	115.536903	36.884766	-10.036535	120.001999	33.793274	37.064262	118.075012	35.33902	13.5138635	119.0385055	-78.781438	3.8227365	112.0353005
-4.889677	-12.682791	117.437172	-21.671137	8.458705	115.68779	36.945236	-10.256394	120.160149	33.89262	36.854202	118.143066	35.418928	13.298904	119.1516075	-78.761202	3.618506	112.2239725
-5.795114	-13.304008	117.287354	-21.653622	8.266701	115.786911	36.98175	-10.363111	120.132324	33.94632	36.725849	118.158409	35.464035	13.181369	119.1453665	-78.771279	3.352033	112.4284555
-6.810175	-13.903896	117.141487	-21.611292	8.076017	115.92009	37.025131	-10.447824	120.004425	33.950478	36.631905	118.202042	35.4878045	13.0920405	119.1032335	-78.7103885	3.0599935	112.7369465
-7.952311	-14.274435	117.066742	-21.580605	7.887811	116.086555	37.088348	-10.529602	119.837738	33.926758	36.552494	118.230354	35.507553	13.011446	119.034046	-78.668763	2.764176	113.139064
-8.973242	-14.673945	116.904411	-21.54497	7.735311	116.285156	37.127411	-10.586598	119.623436	33.888332	36.470882	118.279861	35.5078715	12.942142	118.9516485	-78.5978115	2.52848	113.6186635
-10.090859	-14.973795	116.808342	-21.524519	7.584735	116.522957	37.15892	-10.66091	119.416473	33.864182	36.373253	118.346039	35.511551	12.8561715	118.881256	-78.560589	2.3132985	114.164658
-11.254755	-15.271108	116.784302	-21.470663	7.443941	116.762817	37.189587	-10.772239	119.275032	33.871426	36.270535	118.483772	35.5305065	12.749148	118.879402	-78.4718325	2.138734	114.646232
-13.002455	-15.603373	116.851997	-21.424387	7.23145	117.118217	37.20623	-11.019753	119.079796	33.955505	36.061783	118.791557	35.5808675	12.521015	118.9356765	-78.4296415	1.941885	115.3007575
-14.241433	-15.724848	116.903999	-21.373194	7.098845	117.355751	37.199638	-11.249393	118.944061	34.047108	35.863991	118.979393	35.623373	12.307299	118.961727	-78.369761	1.890391	115.749775
-15.429546	-15.878044	116.79274	-21.444324	6.975806	117.592529	37.150311	-11.492382	118.721535	34.164963	35.65033	119.147614	35.657637	12.078974	118.9345745	-78.546285	1.872638	116.2504835
-16.553637	-15.937567	116.646942	-21.386223	6.811569	117.756416	37.091793	-11.733189	118.464211	34.245422	35.435867	119.381844	35.6686075	11.851339	118.9230275	-78.4410535	1.771799	116.5898045
-17.701929	-16.013762	116.462265	-21.28079	6.64292	117.773926	37.033165	-11.927095	118.245483	34.356384	35.220081	119.641205	35.6947745	11.646493	118.943344	-78.2563545	1.639347	116.604508
-18.90695	-15.995811	116.30529	-21.260218	6.531834	117.927155	37.020855	-12.093584	118.043884	34.468426	35.04435	119.923309	35.7446405	11.475383	118.9835965	-78.2650765	1.588285	116.8707135
-20.049309	-16.001955	116.171028	-21.241369	6.511738	117.971542	37.00132	-12.207362	117.890762	34.564434	34.929577	120.195663	35.782877	11.3611075	119.0432125	-78.265615	1.6623685	116.8998715
-21.718998	-15.900333	116.140175	-21.25437	6.609504	118.021759	36.940041	-12.353232	117.859482	34.672024	34.799477	120.478889	35.8060325	11.2231225	119.1691855	-78.3147725	1.9958855	116.8743325
-22.913862	-15.822577	116.183258	-21.279324	6.738183	118.058929	36.886261	-12.405973	117.916405	34.739326	34.751434	120.563301	35.8127935	11.1727305	119.239853	-78.3714415	2.3036355	116.878005
-24.046356	-15.761023	116.312195	-21.289326	6.8669	118.131195	36.832821	-12.452921	118.051018	34.792961	34.70274	120.635521	35.812891	11.1249095	119.3432695	-78.391543	2.6088905	116.9191205
-25.211693	-15.683982	116.414978	-21.402796	7.035484	118.285751	36.787216	-12.509525	118.226364	34.838654	34.665455	120.709824	35.812935	11.077965	119.468094	-78.618527	2.993003	117.103408
-26.29578	-15.600152	116.578613	-21.361103	7.069554	118.308296	36.764847	-12.547678	118.426834	34.881958	34.629814	120.779312	35.8234025	11.041068	119.603073	-78.5456085	3.09804	117.013519
-27.422279	-15.571033	116.715309	-21.455227	7.1256	118.452751	36.737297	-12.591336	118.65358	34.917774	34.611225	120.821808	35.8275355	11.0099445	119.737694	-78.7379895	3.2412555	117.167808
-28.560072	-15.473151	116.897705	-21.45076	7.118305	118.498062	36.708557	-12.615883	118.856934	34.944759	34.604553	120.799446	35.826658	10.994335	119.82819	-78.728178	3.242275	117.167934
-30.224968	-15.369853	117.153481	-21.476641	7.116021	118.534195	36.688526	-12.635882	119.22522	34.918053	34.605724	120.656586	35.8032895	10.984921	119.940903	-78.7565715	3.247121	117.127487
-31.310516	-15.270209	117.319534	-21.499823	7.113865	118.528114	36.68874	-12.617583	119.448174	34.846436	34.644672	120.475304	35.767588	11.0135445	119.961739	-78.767234	3.2141855	117.094489
-32.398628	-15.143527	117.499435	-21.580477	7.095691	118.563011	36.688736	-12.556873	119.659271	34.719574	34.69965	120.243095	35.704155	11.0713885	119.951183	-78.865109	3.1199935	117.174839
-33.555439	-14.993505	117.705765	-21.611591	7.057839	118.502022	36.676247	-12.461641	119.872841	34.577492	34.759445	119.924332	35.6268695	11.148902	119.8985865	-78.8500515	2.966776	117.1054575
-34.592705	-14.800241	117.935883	-21.660885	7.057619	118.493668	36.64212	-12.359104	120.052002	34.382229	34.850201	119.561264	35.5121745	11.2455485	119.806633	-78.8339445	2.8696895	117.180703
-35.676056	-14.564575	118.160988	-21.76622	7.067191	118.480598	36.593678	-12.23005	120.217407	34.143959	34.914631	119.153038	35.3688185	11.3422905	119.6852225	-78.9012585	2.7920915	117.2759735
-36.776077	-14.222641	118.398758	-21.858398	7.074756	118.46254	36.533234	-12.119091	120.347389	33.923492	34.955048	118.730865	35.228363	11.4179785	119.539127	-78.945159	2.7315335	117.385953
-38.372532	-13.668309	118.652412	-22.002094	7.059706	118.459938	36.374027	-11.969625	120.502342	33.607086	35.047195	118.173721	34.9905565	11.538785	119.3380315	-78.9947445	2.580627	117.5818445
-39.406815	-13.180728	118.791786	-22.090076	7.006755	118.476189	36.28841	-11.919783	120.516312	33.440716	35.087646	117.838898	34.864563	11.5839315	119.177605	-79.044715	2.4295785	117.774773
-40.46505	-12.642595	118.936195	-22.182867	6.978072	118.521645	36.183399	-11.87363	120.514938	33.250984	35.091801	117.500809	34.7171915	11.6090855	119.0078735	-79.0829255	2.3470585	118.0354165
-41.490204	-12.022309	119.131157	-22.291719	6.90984	118.577591	36.085041	-11.87192	120.465157	33.056129	35.089588	117.183395	34.570585	11.608834	118.824276	-79.154023	2.210846	118.330906
-42.476574	-11.360962	119.290283	-22.388876	6.84513	118.700302	35.977562	-11.844694	120.374046	32.857506	35.065105	116.945076	34.417534	11.6102055	118.659561	-79.195286	2.0800545	118.741043
-43.408375	-10.595831	119.47113	-22.509604	6.751592	118.830513	35.88517	-11.826724	120.288406	32.643482	35.057545	116.813599	34.264326	11.6154105	118.5510025	-79.283534	1.8877735	119.1100235
-44.350807	-9.769141	119.663658	-22.545786	6.601694	119.052994	35.794071	-11.807057	120.196793	32.451092	35.064735	116.780411	34.1225815	11.628839	118.488602	-79.2141535	1.574549	119.617386
-45.673714	-8.398017	119.86393	-22.7467	6.45382	119.314369	35.627563	-11.776174	120.057083	32.168774	35.113708	116.89727	33.8981685	11.668767	118.4771765	-79.3915685	1.238873	120.1515615
-46.497902	-7.419049	119.938347	-22.858484	6.353646	119.477867	35.537834	-11.742096	119.928123	31.982576	35.159203	117.05426	33.760205	11.7085535	118.4911915	-79.477173	0.998738500000002	120.4645425
-47.067875	-6.55787	119.883385	-23.005672	6.25455	119.584946	35.44059	-11.68819	119.776749	31.781092	35.231106	117.269066	33.610841	11.771458	118.5229075	-79.622185	0.737642000000001	120.6469845
-48.03804	-5.233882	119.787704	-23.132751	6.212496	119.634315	35.34042	-11.652163	119.554344	31.591393	35.314949	117.46917	33.4659065	11.831393	118.511757	-79.7314085	0.593599000000001	120.756873
-48.73753	-4.070544	119.590714	-23.290451	6.16431	119.596191	35.209209	-11.603258	119.326958	31.444635	35.382988	117.593872	33.326922	11.889865	118.460415	-79.907824	0.438755000000002	120.731967
-49.422665	-2.83585	119.307922	-23.483669	6.237846	119.407829	35.050663	-11.549151	119.112312	31.257204	35.432056	117.664589	33.1539335	11.9414525	118.3884505	-80.1212715	0.5342395	120.4272075
-50.069046	-1.540148	118.973755	-23.741137	6.318444	119.235542	34.86277	-11.520055	118.915131	31.091721	35.458023	117.617737	32.9772455	11.968984	118.266434	-80.4595195	0.667904000000002	120.20465
-50.91132	0.445312	118.642868	-23.916275	6.411221	118.871429	34.532578	-11.468521	118.625259	30.825069	35.483471	117.35717	32.6788235	12.007475	117.9912145	-80.5113735	0.814967000000001	119.7516435
-51.421677	1.807436	118.620697	-24.120756	6.538935	118.862823	34.33606	-11.433576	118.438744	30.65583	35.487659	117.174164	32.495945	12.0270415	117.806454	-80.737457	1.0508285	119.919192
-51.870121	3.220767	118.663498	-24.26086	6.645287	118.852112	34.18457	-11.408869	118.280586	30.509615	35.493076	117.047516	32.3470925	12.0421035	117.664051	-80.8688125	1.2484705	120.040173
-52.225895	4.623755	118.740593	-24.305717	6.655388	118.818298	34.031979	-11.415474	118.19136	30.395771	35.49189	116.999176	32.213875	12.038208	117.595268	-80.825309	1.272568	120.041328
-52.583416	6.059923	118.793465	-24.475857	6.696998	118.967369	33.892189	-11.450975	118.132233	30.305164	35.484364	116.97818	32.0986765	12.0166945	117.5552065	-81.0503905	1.3773015	120.3795315
-52.861053	7.512185	118.845917	-24.544025	6.654845	118.987953	33.769436	-11.481667	118.027222	30.216492	35.458229	116.985786	31.992964	11.988281	117.506504	-81.081014	1.321409	120.469402
-53.058849	8.93656	118.855515	-24.420053	6.51279	119.036568	33.639339	-11.503277	117.895485	30.085129	35.455486	117.068611	31.862234	11.9761045	117.482048	-80.70234	1.0494755	120.591088
-53.302361	11.153914	118.902168	-24.883972	6.605178	119.013504	33.46294	-11.478064	117.613068	29.883286	35.514832	117.26403	31.673113	12.018384	117.438549	-81.441057	1.191972	120.588459
-53.382526	12.634145	118.936684	-25.035419	6.597042	119.002213	33.335724	-11.393991	117.314362	29.73646	35.60825	117.436752	31.536092	12.1071295	117.375557	-81.60693	1.0869545	120.628869
-53.362232	14.151483	119.004951	-25.143326	6.678657	118.985008	33.197536	-11.26866	116.993546	29.601994	35.717728	117.592171	31.399765	12.224534	117.2928585	-81.686417	1.13278	120.6771575
-53.30822	15.689506	119.002304	-25.285255	6.796189	118.902756	33.098755	-11.110891	116.656891	29.506582	35.872208	117.78244	31.3026685	12.3806585	117.2196655	-81.8731785	1.2117195	120.5858465
-53.203701	17.20299	118.949509	-25.193739	6.761927	118.480812	32.997948	-10.951303	116.275475	29.431416	36.034149	117.954803	31.214682	12.541423	117.115139	-81.60216	0.982431	119.846485
-52.9832	18.696413	118.846153	-25.438749	7.11391	118.432762	32.899551	-10.767891	115.897766	29.35507	36.203526	118.089569	31.1273105	12.7178175	116.9936675	-82.0048085	1.5100025	119.8718565
-52.732117	20.16691	118.731544	-25.465811	7.311881	118.14946	32.787876	-10.561458	115.481697	29.307652	36.376266	118.165901	31.047764	12.907404	116.823799	-81.979386	1.716358	119.475121
-52.293747	22.330259	118.676201	-25.395021	7.422325	117.605522	32.655117	-10.260105	114.872269	29.25959	36.670418	118.2565	30.9573535	13.2051565	116.5643845	-81.7473955	1.6394935	118.6466595
-51.916397	23.670633	118.715355	-25.412464	7.606706	117.392899	32.555847	-10.062886	114.468323	29.213747	36.841969	118.311264	30.884797	13.3895415	116.3897935	-81.709725	1.8238705	118.3960045
-51.449745	24.932369	118.840408	-25.506454	7.794436	117.234314	32.478065	-9.847808	114.052727	29.146883	36.99081	118.455139	30.812474	13.571501	116.253933	-81.825382	2.017371	118.214695
-50.984413	26.104372	118.908714	-25.528809	7.878468	116.987633	32.393471	-9.679573	113.693855	29.077118	37.11916	118.613579	30.7352945	13.7197935	116.153717	-81.7929125	2.0371425	117.821549
-50.425106	27.201853	118.886887	-25.597239	8.048781	116.826691	32.297737	-9.530313	113.391792	29.006809	37.219177	118.734016	30.652273	13.844432	116.062904	-81.846751	2.25313	117.590478
-49.875278	28.27647	118.905167	-25.709326	8.185946	116.640236	32.18639	-9.433733	113.136337	28.944811	37.286015	118.803642	30.5656005	13.926141	115.9699895	-81.9842525	2.445751	117.3104825
-49.193306	29.217253	118.837379	-25.77335	8.38437	116.521347	32.05442	-9.354262	112.97406	28.871012	37.346146	118.765068	30.462716	13.995942	115.869564	-82.009416	2.772798	117.17313
-48.138382	30.542156	118.672394	-25.859219	8.664358	116.36348	31.882168	-9.291553	112.892082	28.832508	37.387314	118.67318	30.357338	14.0478805	115.782631	-82.075776	3.2808355	116.944329
-47.345196	31.253443	118.54274	-25.928059	8.883114	116.381752	31.778578	-9.306853	112.881958	28.836367	37.405731	118.583557	30.3074725	14.049439	115.7327575	-82.1635905	3.716789	117.0307465
-46.529213	31.916174	118.479828	-25.970158	8.985794	116.35791	31.64683	-9.351042	112.901512	28.829664	37.387783	118.412292	30.238247	14.0183705	115.656902	-82.178563	3.9532175	117.058918
-45.634621	32.417187	118.383789	-25.800076	8.847303	116.283058	31.52434	-9.442028	112.905884	28.827486	37.332291	118.172417	30.175913	13.9451315	115.5391505	-81.776065	3.7494745	117.0269655
-44.761292	32.856888	118.274834	-26.090467	9.118566	116.351524	31.420353	-9.517015	112.943687	28.792423	37.276432	117.922318	30.106388	13.8797085	115.4330025	-82.287322	4.3574235	117.2700455
-43.805294	33.19973	118.075958	-26.132759	9.134978	116.338028	31.322161	-9.581776	113.027863	28.751326	37.237503	117.670807	30.0367435	13.8278635	115.349335	-82.3022615	4.4420925	117.326721
-42.883598	33.468925	117.873703	-26.170317	9.129563	116.321968	31.265583	-9.640585	113.163605	28.679831	37.19677	117.399872	29.972707	13.7780925	115.2817385	-82.313341	4.4810335	117.3621975
-41.301453	33.78524	117.367378	-26.263821	9.113699	116.253326	31.224552	-9.703099	113.452599	28.562456	37.154488	116.91967	29.893504	13.7256945	115.1861345	-82.421146	4.5017035	117.3205175
-40.230408	33.893047	116.917015	-26.28451	9.122199	116.200516	31.203705	-9.759537	113.673279	28.486479	37.117653	116.456863	29.845092	13.679058	115.065071	-82.414112	4.56534	117.335961
-39.130711	33.985172	116.388741	-26.402479	9.243554	116.274239	31.145977	-9.830456	113.901413	28.395325	37.053425	115.963066	29.770651	13.6114845	114.9322395	-82.575609	4.8756235	117.6162385
-37.971848	34.034191	115.880272	-26.361931	9.164267	116.20237	31.124929	-9.958111	114.067482	28.326057	36.976315	115.428581	29.725493	13.509102	114.7480315	-82.449355	4.819432	117.6567085
-36.777073	34.063393	115.419388	-26.322136	9.113667	116.039299	31.068548	-10.046453	114.29393	28.245083	36.8629	114.916382	29.6568155	13.4082235	114.605156	-82.3010875	4.8191105	117.473442
-35.608585	34.068329	115.046982	-26.300797	8.992972	116.007927	31.079315	-10.199683	114.381744	28.183483	36.72715	114.526451	29.631399	13.2637335	114.4540975	-82.232993	4.7222105	117.5617565
-34.353561	34.012215	114.754547	-26.286158	8.837504	115.928947	31.074715	-10.322156	114.462784	28.117535	36.593781	114.26796	29.596125	13.1358125	114.365372	-82.168441	4.5391955	117.492522
-32.363148	33.974091	114.502266	-26.314577	8.558902	115.801575	31.0448	-10.491668	114.470718	28.082865	36.414757	114.133987	29.5638325	12.9615445	114.3023525	-82.1929865	4.1562595	117.3007975
-31.044058	33.956596	114.425873	-26.391935	8.448276	115.792419	31.033669	-10.576674	114.407639	28.084806	36.360855	114.206276	29.5592375	12.8920905	114.3069575	-82.3431075	4.0044615	117.2778805
-29.603096	33.967514	114.420029	-26.332695	8.327159	115.618431	31.027449	-10.633403	114.336655	28.123423	36.328903	114.361488	29.575436	12.84775	114.3490715	-82.240826	3.806568	116.8877905
-28.160889	34.033268	114.456543	-26.325651	8.338943	115.489792	31.048349	-10.636167	114.240921	28.20858	36.343155	114.587387	29.6284645	12.853494	114.414154	-82.2797665	3.824392	116.56543
-26.710045	34.119007	114.538704	-26.402605	8.458301	115.449944	31.068233	-10.575778	114.159584	28.287909	36.417873	114.895859	29.678071	12.9210475	114.5277215	-82.483281	3.9955545	116.3721665
-25.427082	34.286369	114.744339	-26.387293	8.559618	115.281212	31.081856	-10.444543	114.150475	28.385363	36.518776	115.25695	29.7336095	13.0371165	114.7037125	-82.5081955	4.0821195	115.8587115
-23.713842	34.228184	114.778778	-26.444431	8.741979	115.11084	31.148592	-10.297403	114.060143	28.47127	36.670284	115.696678	29.809931	13.1864405	114.8784105	-82.698793	4.2975175	115.3432695
-21.440128	34.212978	114.974045	-26.37583	8.967391	114.836243	31.257439	-10.013563	113.893875	28.568272	36.927238	116.377853	29.9128555	13.4568375	115.135864	-82.6645155	4.4779445	114.536622
-19.842743	34.199921	115.113365	-26.355385	9.159919	114.671028	31.335375	-9.795115	113.83709	28.645601	37.119366	116.823616	29.990488	13.6621255	115.330353	-82.701258	4.6577125	114.011703
-18.501919	34.181541	115.406212	-26.257452	9.319494	114.492592	31.458748	-9.575816	113.796211	28.717094	37.300892	117.274567	30.087921	13.862538	115.535389	-82.602825	4.77645	113.449795
-16.941946	34.03249	115.605774	-26.195568	9.550832	114.448639	31.617523	-9.347436	113.814507	28.777567	37.496246	117.757942	30.197545	14.074405	115.7862245	-82.588681	5.027259	113.1110535
-15.233117	33.741982	115.792252	-26.128881	9.754394	114.452049	31.789511	-9.122874	113.866737	28.882149	37.684002	118.221458	30.33583	14.280564	116.0440975	-82.593592	5.228224	112.8600005
-13.759597	33.438148	116.041656	-25.99188	9.949598	114.482841	31.991726	-8.93007	113.987854	28.99954	37.861073	118.633209	30.495633	14.4655015	116.3105315	-82.479393	5.4336945	112.6551505
-12.1735	33.029182	116.193222	-25.891605	10.146119	114.528618	32.17815	-8.784847	114.152679	29.138575	38.003273	118.999245	30.6583625	14.609213	116.575962	-82.4415725	5.683025	112.481274
-10.028187	32.309456	116.437508	-25.693714	10.39231	114.609215	32.485107	-8.639221	114.550385	29.426008	38.150272	119.473862	30.9555575	14.7555255	117.0121235	-82.3429855	6.0290945	112.2063065
-8.556579	31.752762	116.447258	-25.563845	10.531782	114.571785	32.700626	-8.603836	114.895042	29.627382	38.221958	119.772049	31.164004	14.809061	117.3335455	-82.291694	6.254503	111.8100245
-7.150633	31.05872	116.461098	-25.474586	10.612761	114.44194	32.893639	-8.612136	115.257118	29.806969	38.250587	120.031021	31.350304	14.8192255	117.6440695	-82.299476	6.4062965	111.2398105
-5.783462	30.235458	116.428314	-25.389996	10.669721	114.247475	33.078163	-8.644911	115.602531	29.965445	38.236176	120.22451	31.521804	14.7956325	117.9135205	-82.301796	6.5438095	110.5814295
-4.470661	29.377375	116.303192	-25.274748	10.665521	114.091278	33.216331	-8.668934	115.865181	30.076492	38.205513	120.313309	31.6464115	14.7682895	118.089245	-82.1959075	6.5627525	110.093311
-3.228204	28.4417	116.179321	-25.174284	10.649263	114.012733	33.327908	-8.696347	116.0952	30.165819	38.180103	120.240128	31.7468635	14.741878	118.167664	-82.0954315	6.556648	109.857802
-2.019579	27.409426	116.076889	-25.090012	10.620085	114.016129	33.440674	-8.707837	116.290367	30.265205	38.144657	120.114433	31.8529395	14.71841	118.2024	-82.0329635	6.52176	109.829858
-0.399621	25.777391	116.016472	-24.932533	10.505995	114.121521	33.58989	-8.779158	116.643333	30.389294	38.071163	119.991409	31.989592	14.6460025	118.317371	-81.854658	6.3659875	109.925671
0.628343	24.574289	116.067108	-24.855371	10.429411	114.214005	33.679745	-8.842399	116.934334	30.475849	38.010128	119.97522	32.077797	14.5838645	118.454777	-81.788539	6.2749575	109.973233
1.520126	23.400064	116.147163	-24.819494	10.351806	114.363518	33.778934	-8.923145	117.23381	30.581078	37.945606	120.016205	32.180006	14.5112305	118.6250075	-81.818994	6.1923815	110.1020285
2.373833	22.073919	116.295181	-24.753443	10.23978	114.510712	33.858944	-9.009762	117.590477	30.691162	37.894997	120.080605	32.275053	14.4426175	118.835541	-81.781939	6.0369425	110.185883
3.131294	20.815805	116.512062	-24.689495	10.156824	114.690613	33.97419	-9.101589	117.975578	30.801174	37.828194	120.216713	32.387682	14.3633025	119.0961455	-81.766672	5.9503455	110.2850805
3.787409	19.550205	116.788315	-24.627121	10.107098	114.877411	34.092304	-9.186296	118.391678	30.944685	37.76582	120.377922	32.5184945	14.289762	119.3848	-81.7727365	5.924434	110.370022
4.392241	18.169962	117.070557	-24.54612	10.039448	115.080795	34.230175	-9.270307	118.797768	31.121185	37.721725	120.54007	32.67568	14.225709	119.668919	-81.76792	5.853187	110.492671
5.147457	16.204025	117.443123	-24.475918	9.945047	115.349564	34.423916	-9.441412	119.313835	31.405487	37.584843	120.776543	32.9147015	14.0717155	120.045189	-81.8665375	5.8183785	110.653939
5.531237	14.854467	117.665932	-24.368469	9.851963	115.512718	34.553944	-9.575879	119.592758	31.589279	37.466507	120.902611	33.0716115	13.945314	120.2476845	-81.8085495	5.758612	110.7777515
5.803203	13.51116	117.850327	-24.262518	9.742422	115.647377	34.679592	-9.731768	119.824219	31.77548	37.330582	121.010193	33.227536	13.799407	120.417206	-81.752572	5.685437	110.877548
6.005159	12.1688	117.986282	-24.147554	9.611205	115.758263	34.797661	-9.876939	120.019165	32.346134	37.033508	120.908234	33.5718975	13.5782845	120.4636995	-81.8670055	5.6441255	111.0528265
6.141108	10.819329	118.129349	-24.018488	9.511741	115.879036	34.941422	-10.020718	120.172691	32.536835	36.90662	120.941963	33.7391285	13.442951	120.557327	-81.7761045	5.580531	111.200745
6.215609	9.568707	118.230225	-23.874279	9.395619	115.988884	35.077709	-10.170076	120.289734	32.728535	36.781891	120.967331	33.903122	13.3059075	120.6285325	-81.65168	5.4853305	111.3492355
6.242358	8.208097	118.297043	-23.718346	9.265207	116.093735	35.247074	-10.308394	120.38208	32.918129	36.656391	121.001686	34.0826015	13.1739985	120.691883	-81.5192935	5.3564155	111.495587
6.134941	6.297958	118.363632	-23.472548	9.034007	116.247871	35.490383	-10.522105	120.487854	33.182171	36.472836	121.024193	34.336277	12.9753655	120.7560235	-81.281373	5.0926485	111.7397185
5.943543	5.029645	118.359268	-23.311407	8.886129	116.365479	35.654099	-10.654861	120.521118	32.981354	36.480576	121.185181	34.3177265	12.9128575	120.8531495	-80.9405405	4.8594005	111.8778085
5.635157	3.805018	118.392265	-23.118248	8.73087	116.510239	35.813934	-10.824388	120.543121	33.133553	36.341007	121.189377	34.4737435	12.7583095	120.866249	-80.7102395	4.7034305	112.154229
5.283396	2.627579	118.403877	-22.947058	8.561815	116.675865	35.953403	-10.977459	120.546341	33.300644	36.17384	121.194458	34.6270235	12.5981905	120.8703995	-80.5211395	4.5254395	112.4813305
4.834383	1.45425	118.436501	-22.817562	8.397765	116.921974	36.074974	-11.141671	120.486511	33.470909	36.006237	121.2407	34.7729415	12.432283	120.8636055	-80.4080655	4.363247	112.9803425
4.308038	0.330582	118.407318	-22.638779	8.206194	117.203094	36.190479	-11.308284	120.364914	34.027161	35.707108	121.221695	35.10882	12.199412	120.7933045	-80.386378	4.212976	113.6128835
3.712159	-0.730426	118.418503	-22.505072	8.011575	117.518974	36.307625	-11.441855	120.210716	34.179623	35.585869	121.439186	35.243624	12.072007	120.824951	-80.253768	3.951143	114.212997
2.692144	-2.320356	118.4142	-22.318336	7.816919	118.039825	36.482891	-11.556027	119.943909	33.975613	35.644646	122.056053	35.229252	12.0443095	120.999981	-79.865924	3.5895285	115.079669
1.957907	-3.338712	118.374992	-22.214376	7.778002	118.320099	36.581032	-11.577894	119.774399	34.104126	35.620148	122.322021	35.342579	12.021127	121.04821	-79.771331	3.534877	115.591988
1.148717	-4.320003	118.35331	-22.117783	7.753798	118.555855	36.662678	-11.56346	119.662216	34.221195	35.605957	122.569153	35.4419365	12.0212485	121.1156845	-79.6775025	3.4863475	115.9960255
0.292366	-5.285553	118.365685	-22.045834	7.849913	118.729912	36.698765	-11.562754	119.583527	34.335472	35.586937	122.762657	35.5171185	12.0120915	121.173092	-79.6087865	3.6877345	116.286732
-0.596598	-6.312122	118.29451	-22.037359	7.951609	118.822609	36.721436	-11.581109	119.586494	34.45031	35.556236	122.830872	35.585873	11.9875635	121.208683	-79.660591	3.9156545	116.436535
-1.554298	-7.309505	118.228958	-21.977415	8.05501	118.800392	36.710896	-11.614591	119.637657	34.549549	35.52383	122.832825	35.6302225	11.9546195	121.235241	-79.5850525	4.1554005	116.365543
-2.539458	-8.338365	118.162323	-21.994349	8.137226	118.749199	36.702065	-11.69229	119.684303	34.64893	35.450397	122.778046	35.6754975	11.8790535	121.2311745	-79.6641955	4.3953985	116.2672235
-4.087421	-9.913644	118.023598	-21.983648	8.1744	118.657051	36.702774	-11.851878	119.776604	34.73148	35.313362	122.541473	35.717127	11.730742	121.1590385	-79.684423	4.618058	116.1550635
-5.207122	-10.954626	117.97773	-21.932098	8.112197	118.568329	36.721062	-11.964707	119.791351	34.745823	35.216801	122.310326	35.7334425	11.626047	121.0508385	-79.5976385	4.598347	116.0858195
-6.298783	-11.974874	117.896965	-21.906256	8.046659	118.470253	36.749954	-12.078123	119.826721	34.764896	35.076519	121.999786	35.757425	11.499198	120.9132535	-79.569937	4.59412	116.0272525
-7.533268	-12.937077	117.866241	-21.890402	7.908877	118.370941	36.768787	-12.192275	119.90036	34.72327	34.955013	121.685669	35.7460285	11.381369	120.7930145	-79.5268325	4.436385	115.9488675
-8.840318	-13.88181	117.936005	-21.875988	7.787555	118.238602	36.764076	-12.314957	119.989326	34.690727	34.804642	121.37188	35.7274015	11.2448425	120.680603	-79.4793775	4.3302675	115.796601
-10.170827	-14.778328	118.006851	-21.914236	7.623006	118.103317	36.743279	-12.462774	120.148216	34.609821	34.666489	121.018028	35.67655	11.1018575	120.583122	-79.505022	4.1441545	115.623512
-11.53676	-15.650633	118.06955	-21.94882	7.453664	117.96701	36.71283	-12.601352	120.317719	34.525795	34.527763	120.647156	35.6193125	10.9632055	120.4824375	-79.5169525	3.9441225	115.4515825
-13.66094	-16.767048	118.303551	-21.990637	7.21905	117.855667	36.623573	-12.754473	120.546364	34.380104	34.346813	120.075813	35.5018385	10.79617	120.3110885	-79.4831125	3.64193	115.4002455
-15.127044	-17.41151	118.449768	-22.020163	7.029544	117.808487	36.57576	-12.87388	120.721031	34.31134	34.207912	119.73008	35.44355	10.667016	120.2255555	-79.483876	3.392072	115.3914185
-16.632994	-17.901096	118.57132	-22.048777	6.805427	117.806671	36.55407	-12.981774	120.892265	34.236656	34.054768	119.445381	35.395363	10.536497	120.168823	-79.492917	3.074357	115.444519
-18.114328	-18.315973	118.669273	-22.069101	6.566071	117.81086	36.541363	-13.10378	121.002754	34.153366	33.93782	119.249573	35.3473645	10.41702	120.1261635	-79.4855665	2.715122	115.4955565
-19.687626	-18.676271	118.714233	-22.063911	6.280028	117.85569	36.545761	-13.206008	121.068954	34.0793	33.830448	119.065498	35.3125305	10.31222	120.067226	-79.4403525	2.247836	115.644154
-21.196571	-18.904819	118.732384	-22.081884	6.019403	117.932358	36.544121	-13.314586	121.098885	34.036057	33.698978	118.902763	35.290089	10.192196	120.000824	-79.453857	1.84661	115.863892
-22.698883	-19.020533	118.770065	-22.063498	5.764376	118.039574	36.535141	-13.439919	121.076546	33.992653	33.590622	118.811592	35.263897	10.0753515	119.944069	-79.390893	1.4534005	116.135079
-25.050947	-19.019157	118.813324	-22.093517	5.416002	118.275429	36.528988	-13.641554	121.004639	33.94799	33.380352	118.754868	35.238489	9.869399	119.8797535	-79.425523	0.962604999999998	116.6711045
-26.585716	-18.891302	118.902267	-22.089785	5.21128	118.458496	36.506672	-13.767563	120.966568	33.915627	33.248127	118.781364	35.2111495	9.740282	119.873966	-79.3907195	0.682278000000004	117.043026
-28.106087	-18.684465	118.951538	-22.0954	5.049253	118.669487	36.466591	-13.894979	120.927658	33.902134	33.127098	118.85154	35.1843625	9.6160595	119.889599	-79.3751625	0.482446500000002	117.449375
-29.65554	-18.361128	118.970276	-22.115545	4.881573	118.841934	36.426666	-13.999227	120.907715	33.87479	33.033745	118.968987	35.150728	9.517259	119.938351	-79.381818	0.245886999999998	117.745517
-31.156904	-17.943869	118.968033	-22.174234	4.751655	118.990387	36.388699	-14.088268	120.877327	33.838299	32.967457	119.121048	35.113499	9.4395945	119.9991875	-79.461967	0.0637154999999989	117.9815865
-32.703094	-17.450438	118.865631	-22.220755	4.665793	119.059959	36.318771	-14.151183	120.790771	33.760704	32.919064	119.273964	35.0397375	9.3839405	120.0323675	-79.4812475	-0.0523544999999999	118.0875505
-34.191837	-16.930616	118.731705	-22.327305	4.573675	119.118904	36.253185	-14.20228	120.659721	33.648514	32.904251	119.371727	34.9508495	9.3509855	120.015724	-79.6054595	-0.203635500000001	118.222084
-36.431652	-15.997873	118.517006	-22.460451	4.52903	119.086662	36.095802	-14.210812	120.368103	33.447968	32.88427	119.399353	34.771885	9.336729	119.883728	-79.692787	-0.278669000000001	118.289596
-37.871067	-15.26331	118.450073	-22.539408	4.469594	119.050941	35.981827	-14.182075	120.15374	33.288609	32.919746	119.341614	34.635218	9.3688355	119.747677	-79.714034	-0.429647500000003	118.354205
-39.261703	-14.521525	118.430412	-22.616777	4.459279	119.037292	35.865543	-14.145629	119.952026	33.135902	32.944992	119.24987	34.5007225	9.3996815	119.600948	-79.7342765	-0.481123499999999	118.473636
-40.710163	-13.713328	118.429474	-22.699196	4.452435	119.027351	35.771976	-14.111708	119.762062	32.948936	32.953888	119.125198	34.360456	9.42109	119.44363	-79.758848	-0.516219999999999	118.611072
-42.021191	-12.87995	118.477997	-22.877651	4.519835	119.086624	35.66391	-14.080752	119.61248	32.777275	32.951168	118.949715	34.2205925	9.435208	119.2810975	-79.9758945	-0.395538000000002	118.8921505
-43.354099	-11.95923	118.615631	-22.93972	4.479904	119.119904	35.542904	-14.060062	119.482979	32.58712	32.943787	118.758728	34.065012	9.4418625	119.1208535	-79.944452	-0.482054499999998	119.1189545
-44.633194	-11.02584	118.832001	-22.9799	4.39819	119.149696	35.423374	-14.04225	119.353569	32.37529	32.929783	118.540062	33.899332	9.4437665	118.9468155	-79.859132	-0.647386500000001	119.3525765
-46.408264	-9.555435	119.427719	-23.120121	4.280464	119.509567	35.21162	-13.982341	119.09095	32.016476	32.930187	118.297325	33.614048	9.473923	118.6941375	-79.85429	-0.912994999999999	120.3249965
-47.577362	-8.51099	119.870781	-23.057636	4.093524	119.890175	35.104771	-13.893732	118.902	31.733498	32.978268	118.321655	33.4191345	9.542268	118.6118275	-79.5344065	-1.35522	121.1685225
-48.596607	-7.451744	120.297218	-23.329351	3.991901	120.201126	35.018894	-13.799278	118.762138	31.442707	33.067276	118.412102	33.2308005	9.633999	118.58712	-79.8895025	-1.650197	121.815132
-49.574524	-6.367032	120.666122	-23.578878	3.998407	120.508705	34.923115	-13.673046	118.644142	31.156612	33.189747	118.594452	33.0398635	9.7583505	118.619297	-80.1976195	-1.7615365	122.398113
-50.524551	-5.28118	120.772705	-23.444033	3.728034	120.614746	34.84584	-13.545381	118.585243	30.886995	33.318653	118.799484	32.8664175	9.886636	118.6923635	-79.7544835	-2.430568	122.5371285
-51.346428	-4.146811	120.744766	-23.608494	3.610943	120.652077	34.745811	-13.411363	118.52504	30.603996	33.466103	118.985558	32.6749035	10.02737	118.755299	-79.8918915	-2.805484	122.548855
-52.128189	-2.928331	120.643654	-24.115789	3.744867	120.563019	34.64027	-13.298258	118.423332	30.338732	33.60614	119.107079	32.489501	10.153941	118.7652055	-80.721079	-2.664207	122.3608325
-53.163155	-1.129612	120.414749	-24.347878	3.797922	120.328377	34.41795	-13.129065	118.181465	29.986519	33.786755	119.048401	32.2022345	10.328845	118.614933	-80.8979905	-2.733001	122.041821
-53.73708	0.126801	120.325409	-24.479685	3.874777	120.173988	34.235336	-12.993301	117.916214	29.774649	33.87495	118.956757	32.0049925	10.4408245	118.4364855	-80.9643625	-2.6912705	121.9114905
-54.232494	1.373619	120.23735	-24.594318	3.949214	120.007957	34.063629	-12.874061	117.71376	29.583935	33.981575	118.803192	31.823782	10.553757	118.258476	-81.012418	-2.655329	121.757438
-54.672432	2.610939	120.088264	-24.757278	4.093462	119.817413	33.939777	-12.714507	117.526611	29.395443	34.107376	118.636612	31.66761	10.6964345	118.0816115	-81.182166	-2.5095105	121.5532145
-54.983349	3.840739	119.971825	-24.883839	4.249807	119.718956	33.818745	-12.554653	117.362961	29.230749	34.236481	118.507889	31.524747	10.840914	117.935425	-81.292425	-2.3413	121.502487
-55.255638	5.05802	119.891373	-24.954559	4.307248	119.573677	33.718422	-12.39133	117.264595	29.056477	34.389141	118.358574	31.3874495	10.9989055	117.8115845	-81.2965675	-2.3844095	121.3357695
-55.450714	6.279036	119.877602	-24.987797	4.367323	119.469872	33.647083	-12.216318	117.162834	28.883383	34.549732	118.282997	31.265233	11.166707	117.7229155	-81.240827	-2.432061	121.2168285
-55.560249	8.062682	119.81076	-25.090546	4.439919	119.424728	33.537449	-12.044395	117.046715	28.706387	34.733608	118.247078	31.121918	11.3446065	117.6468965	-81.30301	-2.4647685	121.2025595
-55.596817	9.26999	119.765427	-25.216854	4.512289	119.365761	33.463634	-11.959923	116.986725	28.614777	34.861408	118.259644	31.0392055	11.4507425	117.6231845	-81.4729135	-2.4261645	121.1083375
-55.51318	10.444636	119.66481	-25.220612	4.501028	119.256149	33.379684	-11.893419	116.863441	28.557173	34.955383	118.295197	30.9684285	11.530982	117.579319	-81.4096525	-2.528926	120.932979
-55.386383	11.618017	119.538246	-25.33139	4.545377	119.116417	33.259388	-11.807512	116.703163	28.481531	35.04747	118.310318	30.8704595	11.619979	117.5067405	-81.5332395	-2.529225	120.7260935
-55.138458	12.75958	119.438103	-25.407774	4.595062	118.961884	33.14608	-11.694477	116.501083	28.395185	35.159569	118.349586	30.7706325	11.732546	117.4253345	-81.5861805	-2.542422	120.4984335
-54.912258	13.88468	119.360626	-25.369772	4.633109	118.746689	33.080013	-11.584397	116.249756	28.2796	35.266808	118.460609	30.6798065	11.8412055	117.3551825	-81.4193505	-2.5749875	120.1381955
-54.570663	14.994717	119.279182	-25.561413	4.782887	118.690788	32.950752	-11.410535	116.127327	28.158447	35.37059	118.586639	30.5545995	11.9800275	117.356983	-81.6774255	-2.4142535	120.024593
-53.975464	16.578459	119.001297	-25.624058	4.963085	118.452011	32.864349	-11.251211	115.983437	28.034481	35.516582	118.679108	30.449415	12.1326855	117.3312725	-81.697531	-2.2065155	119.5727495
-53.491455	17.639343	118.781815	-25.661528	5.103123	118.297432	32.771046	-11.167263	115.994736	27.999422	35.600502	118.626785	30.385234	12.2166195	117.3107605	-81.70829	-2.0103735	119.2841035
-52.983921	18.673662	118.55246	-25.790247	5.314403	118.160606	32.679184	-11.132	115.99852	27.973476	35.68829	118.495522	30.32633	12.278145	117.247021	-81.906824	-1.649339	119.074191
-52.410442	19.69511	118.280807	-25.844681	5.503289	117.998421	32.55983	-11.089696	116.016983	27.938429	35.731155	118.326523	30.2491295	12.3207295	117.171753	-81.9384915	-1.3141515	118.825089
-51.820736	20.658501	118.035484	-25.922787	5.627246	117.835602	32.442268	-11.040634	115.979958	27.894098	35.767025	118.107727	30.168183	12.3631955	117.0438425	-82.013757	-1.1087035	118.6273615
-51.165802	21.522661	117.867371	-25.984577	5.691837	117.673615	32.363728	-11.001074	115.878883	27.817902	35.776089	117.884537	30.090815	12.3875075	116.88171	-82.059969	-1.0038335	118.46552
-50.49424	22.379763	117.675308	-25.977129	5.708899	117.524162	32.292023	-10.944226	115.753029	27.74238	35.781532	117.623756	30.0172015	12.418653	116.6883925	-81.9714595	-1.000855	118.3599315
-49.322182	23.571196	117.481163	-26.009809	5.740855	117.317795	32.228699	-10.893609	115.526939	27.616394	35.816189	117.251137	29.9225465	12.46129	116.389038	-81.9421645	-0.979580000000002	118.246552
-48.496136	24.333714	117.317543	-26.028725	5.754752	117.177872	32.222408	-10.902828	115.336906	27.543758	35.799114	117.026245	29.883083	12.448143	116.1815755	-81.940533	-0.938639000000002	118.1741685
-47.624668	25.084826	117.239532	-26.001215	5.792118	117.097183	32.158707	-10.882969	115.257034	27.476143	35.802624	116.805359	29.817425	12.4598275	116.0311965	-81.819855	-0.875591500000001	118.1631695
-46.677322	25.814175	117.197815	-26.071867	5.884217	117.051468	32.130795	-10.919191	115.082443	27.440929	35.790668	116.605713	29.785862	12.4357385	115.844078	-81.929596	-0.6673045	118.258858
-45.677765	26.541805	117.129173	-26.066769	5.970496	117.022072	32.074108	-10.958585	114.991554	27.435383	35.750538	116.455963	29.7547455	12.3959765	115.7237585	-81.8882835	-0.4549845	118.3203855
-44.636669	27.198723	117.015671	-26.131367	6.103319	116.949753	32.021011	-10.974084	114.932335	27.452528	35.719658	116.281342	29.7367695	12.372787	115.6068385	-81.9995035	-0.166149000000003	118.2926675
-43.55265	27.895763	116.93853	-26.071777	6.152641	116.859749	32.027973	-11.007714	114.779091	27.462488	35.711376	116.183624	29.7452305	12.351831	115.4813575	-81.8887845	-0.0465490000000006	118.2381405
-41.841679	28.776815	116.737198	-26.047981	6.235434	116.601547	32.006191	-10.961702	114.519928	27.445522	35.758163	116.122665	29.7258565	12.3982305	115.3212965	-81.8218185	0.072637499999999	117.8817975
-40.632374	29.36495	116.546669	-26.074738	6.367277	116.412437	31.975115	-10.898072	114.337555	27.450069	35.818718	116.044426	29.712592	12.460323	115.1909905	-81.862068	0.274231	117.6338835
-39.368881	29.969826	116.302254	-26.024633	6.427181	116.155182	31.955564	-10.816964	114.12867	27.451244	35.877041	115.977966	29.703404	12.5300385	115.053318	-81.75267	0.3243235	117.257046
-38.085049	30.462629	115.987762	-26.032766	6.608427	115.855728	31.910307	-10.690598	114.017609	27.443291	35.975895	115.898537	29.676799	12.6426485	114.958073	-81.742331	0.5742055	116.753383
-36.752735	30.96911	115.602173	-26.001621	6.789072	115.484451	31.933281	-10.612148	113.859901	27.461233	36.074409	115.810524	29.697257	12.7311305	114.8352125	-81.700499	0.847013499999997	116.1336895
-35.383484	31.442905	115.232491	-26.077318	7.019676	115.290901	31.897032	-10.496281	113.834671	27.478022	36.185066	115.70903	29.687527	12.8443925	114.7718505	-81.842163	1.1949595	115.8099515
-34.013428	31.871754	114.907562	-26.113302	7.231308	115.079773	31.873655	-10.439595	113.720093	27.520645	36.248447	115.601326	29.69715	12.904426	114.6607095	-81.923754	1.55819	115.4988365
-31.861486	32.424782	114.620277	-26.047022	7.463011	114.842476	31.801865	-10.394939	113.643471	27.644243	36.31052	115.479195	29.723054	12.9577905	114.561333	-81.817098	1.9682315	115.123619
-30.369061	32.744114	114.583611	-25.989925	7.626704	114.814842	31.773001	-10.398498	113.609245	27.770588	36.311028	115.482841	29.7717945	12.956265	114.546043	-81.7516445	2.297143	115.083641
-28.907352	32.956116	114.603828	-25.988626	7.763424	114.806786	31.742542	-10.377943	113.656578	27.907022	36.348854	115.581619	29.824782	12.9854555	114.6190985	-81.802034	2.5413925	114.9944735
-27.321873	33.120754	114.630951	-25.921349	7.862915	114.842461	31.72681	-10.330192	113.743042	28.063482	36.395611	115.755333	29.895146	13.0327095	114.7491875	-81.737844	2.6931205	114.9357345
-25.820869	33.256149	114.698433	-25.957659	8.045687	114.861008	31.761364	-10.277956	113.869164	28.187826	36.484875	115.997223	29.974595	13.1034595	114.9331935	-81.889913	2.9879145	114.7888225
-24.316921	33.324543	114.755714	-25.919516	8.165443	114.814209	31.806526	-10.14691	113.972618	28.28615	36.615841	116.237305	30.046338	13.2344655	115.1049615	-81.88537	3.0964205	114.5234565
-22.66201	33.329865	114.758942	-25.805496	8.321424	114.723694	31.863462	-9.939184	114.065613	28.347307	36.836945	116.478943	30.1053845	13.4488805	115.272278	-81.7163765	3.1939675	114.17511
-20.426512	33.277763	114.830551	-25.72633	8.647624	114.637337	32.036667	-9.527047	114.18116	28.435785	37.270576	116.799774	30.236226	13.8717645	115.490467	-81.688886	3.4234835	113.784207
-19.003387	33.237194	114.865662	-25.702917	8.886392	114.654396	32.151405	-9.223384	114.222969	28.482613	37.560268	117.000351	30.317009	14.168442	115.61166	-81.722843	3.604342	113.697132
-17.313047	32.971878	114.822922	-25.575901	9.117608	114.47377	32.264759	-8.942132	114.269218	28.55827	37.842293	117.169144	30.4115145	14.4500805	115.719181	-81.5633165	3.7851355	113.228359
-15.940854	32.781841	114.865067	-25.500744	9.317236	114.386543	32.364838	-8.681701	114.315605	28.653761	38.104813	117.338585	30.5092995	14.711556	115.827095	-81.5107875	3.922916	112.945991
-14.263821	32.391922	114.809929	-25.406548	9.526012	114.318954	32.466255	-8.466984	114.387871	28.760824	38.35289	117.516113	30.6135395	14.942953	115.951992	-81.4266355	4.109071	112.685916
-12.784629	31.962637	114.863815	-25.341024	9.715639	114.304863	32.59034	-8.27676	114.492188	28.882275	38.555016	117.695107	30.7363075	15.139128	116.0936475	-81.4183555	4.29215	112.5160785
-11.36296	31.453606	115.009132	-25.20672	9.843221	114.368225	32.747124	-8.121675	114.62326	29.012907	38.705479	117.897903	30.8800155	15.291902	116.2605815	-81.2934555	4.39454	112.4758685
-9.222075	30.588329	115.212044	-25.043842	10.03677	114.488411	33.010761	-7.994278	114.948616	29.259136	38.841381	118.197205	31.1349485	15.4235515	116.5729105	-81.2226325	4.6499885	112.4039115
-7.782981	29.903265	115.355873	-24.975183	10.050819	114.569748	33.187668	-7.993665	115.203735	29.417551	38.860729	118.444565	31.3026095	15.433532	116.82415	-81.2529755	4.668106	112.315346
-6.424418	29.135784	115.492867	-24.88862	10.067867	114.610329	33.340626	-8.02923	115.512062	29.570854	38.84866	118.714645	31.45574	15.409715	117.1133535	-81.23298	4.726019	112.1073045
-5.099858	28.282019	115.619911	-24.836121	10.043896	114.609932	33.503838	-8.102777	115.869225	29.725262	38.818867	118.96521	31.61455	15.358045	117.4172175	-81.286792	4.729747	111.8026465
-3.882574	27.440346	115.720192	-24.779602	10.010667	114.530579	33.642002	-8.189285	116.254761	29.87229	38.769238	119.213928	31.757146	15.2899765	117.7343445	-81.31635	4.7313575	111.3268135
-2.658608	26.470718	115.796684	-24.75404	9.953059	114.502243	33.770363	-8.283495	116.622757	30.021948	38.675434	119.419952	31.8961555	15.1959695	118.0213545	-81.4042355	4.7101485	110.9831315
-1.514759	25.403599	115.897499	-24.66411	9.879767	114.502846	33.91362	-8.394649	116.96727	30.169968	38.575916	119.561592	32.041794	15.0906335	118.264431	-81.370014	4.6689005	110.741261
0.114698	23.790758	116.103188	-24.503792	9.780869	114.616058	34.138931	-8.54164	117.406525	30.415598	38.474606	119.743309	32.2772645	14.966483	118.574917	-81.2848485	4.595255	110.657199
1.122716	22.643051	116.277298	-24.382553	9.721325	114.769958	34.283016	-8.636674	117.696274	30.615435	38.381897	119.87841	32.4492255	14.8726115	118.787342	-81.2143315	4.5700385	110.752574
2.037675	21.411537	116.495346	-24.266329	9.67718	114.951431	34.46571	-8.772235	117.998299	30.848709	38.265491	120.030022	32.6572095	14.746628	119.0141605	-81.1898675	4.607732	110.8887015
2.876026	20.199188	116.781937	-24.150997	9.621595	115.191734	34.627197	-8.940392	118.330894	31.092474	38.141037	120.265625	32.8598355	14.6003225	119.2982595	-81.1618295	4.6428675	111.0852085
3.645171	18.882318	117.074226	-24.045322	9.5582	115.398384	34.762249	-9.121745	118.693863	31.343334	38.015392	120.524422	33.0527915	14.4468235	119.6091425	-81.1434355	4.6695765	111.1876255
4.268994	17.582924	117.421379	-23.967546	9.481635	115.627411	34.877518	-9.303353	119.039063	31.578457	37.879562	120.821739	33.2279875	14.2881045	119.930401	-81.1630795	4.6751655	111.324421
4.800291	16.262901	117.759689	-23.919729	9.408862	115.855682	34.971703	-9.466811	119.390488	31.799007	37.727592	121.120392	33.385355	14.1303905	120.25544	-81.224813	4.6873335	111.455924
5.495341	14.192462	118.192352	-23.839193	9.284958	116.17627	35.098675	-9.703254	119.827507	32.06443	37.518215	121.581863	33.5815525	13.9074805	120.704685	-81.2599385	4.6624355	111.647855
5.776882	12.827447	118.459641	-23.825615	9.209685	116.36068	35.213612	-9.849977	120.089165	32.212498	37.391266	121.836914	33.713055	13.7706445	120.9630395	-81.364285	4.6487255	111.7583205
5.991888	11.482486	118.670952	-23.807043	9.157011	116.539474	35.313232	-9.995497	120.313354	32.33057	37.286839	122.046043	33.821901	13.645671	121.1796985	-81.435987	4.668351	111.8992495
6.129796	10.045345	118.830826	-23.755032	9.100944	116.684296	35.402767	-10.111192	120.490692	32.445026	37.200005	122.185661	33.9238965	13.5444065	121.3381765	-81.4339605	4.6574815	112.0304155
6.128491	8.682856	118.942024	-23.712221	9.056147	116.836838	35.471569	-10.183537	120.613739	32.534687	37.11697	122.271599	34.003128	13.4667165	121.442669	-81.42757	4.6455775	112.231007
6.046492	7.29246	118.983231	-23.654976	8.966556	116.975487	35.545135	-10.263909	120.672882	32.982494	36.869549	122.157982	34.2638145	13.30282	121.415432	-81.5737665	4.630292	112.535542
5.852031	5.875767	119.042381	-23.586893	8.89269	117.112312	35.608582	-10.370482	120.717346	33.056675	36.763077	122.156677	34.3326285	13.1962975	121.4370115	-81.5064145	4.5890825	112.7876125
5.464253	3.771066	119.014427	-23.514231	8.75583	117.332443	35.686302	-10.512929	120.717178	33.140564	36.614304	122.128654	34.413433	13.0506875	121.422916	-81.441895	4.4609725	113.24197
5.141121	2.382212	118.988945	-23.445341	8.654027	117.493988	35.735531	-10.593314	120.698273	32.811028	36.669804	122.288338	34.2732795	13.038245	121.4933055	-81.1639615	4.269809	113.4946705
4.720317	0.945531	118.965317	-23.37859	8.5859	117.686737	35.767971	-10.665988	120.671204	32.867054	36.57024	122.258446	34.3175125	12.952126	121.464825	-81.0746925	4.219674	113.908649
4.210084	-0.407312	118.988052	-23.299437	8.489011	117.930473	35.795383	-10.727131	120.629654	32.929974	36.481503	122.239174	34.3626785	12.877186	121.434414	-80.9615525	4.100836	114.426532
3.659348	-1.756295	118.97554	-23.217327	8.420009	118.218864	35.820244	-10.7661	120.564713	32.97514	36.425144	122.28373	34.397692	12.829522	121.4242215	-80.832346	4.010496	115.0135065
3.006642	-3.119342	119.010246	-23.20089	8.339744	118.506729	35.822765	-10.801862	120.480476	33.035744	36.362602	122.37558	34.4292545	12.78037	121.428028	-80.8310345	3.899118	115.58543
2.279425	-4.437126	118.991493	-23.134281	8.258418	118.77401	35.840755	-10.841918	120.407745	33.060711	36.287243	122.543732	34.450733	12.7226625	121.4757385	-80.719295	3.7941735	116.0722815
1.106402	-6.408057	118.941711	-23.110128	8.198419	119.088257	35.850952	-10.901367	120.252815	33.116749	36.22065	122.764572	34.4838505	12.6596415	121.5086935	-80.7041065	3.7371965	116.6678205
0.268205	-7.731742	118.817154	-23.092508	8.174792	119.215393	35.84763	-10.929968	120.146706	33.147774	36.171547	122.854256	34.497702	12.6207895	121.500481	-80.682718	3.7287945	116.930305
-0.649871	-9.007725	118.710518	-23.094479	8.15263	119.290352	35.823608	-10.947355	120.058754	33.157314	36.141174	122.89003	34.490461	12.5969095	121.474392	-80.679419	3.7083505	117.106312
-1.596949	-10.325705	118.644859	-23.100037	8.160147	119.29361	35.811214	-10.953778	119.998108	33.162636	36.120434	122.830376	34.486925	12.583328	121.414242	-80.686999	3.736966	117.172978
-2.594394	-11.615945	118.545624	-23.129187	8.195141	119.230446	35.802479	-10.981338	120.009789	33.142696	36.112816	122.728691	34.4725875	12.565739	121.36924	-80.7309615	3.824543	117.091652
-3.62531	-12.928107	118.404152	-23.172085	8.173923	119.028427	35.788837	-10.996895	120.047852	33.07061	36.095921	122.559204	34.4297235	12.549513	121.303528	-80.7738935	3.798333	116.753326
-4.75303	-14.191039	118.244102	-23.232595	8.136162	118.785416	35.752747	-11.021257	120.058525	33.009556	36.087654	122.321175	34.3811515	12.5331985	121.18985	-80.8463415	3.7391255	116.380982
-6.355707	-16.162611	117.70266	-23.358908	8.00393	118.363106	35.65789	-11.050854	119.946419	32.76207	36.028965	121.968842	34.20998	12.4890555	120.9576305	-80.927796	3.5188045	115.7685815
-7.568676	-17.463196	117.415833	-23.433611	7.879089	118.047501	35.608242	-11.052434	119.842979	32.625065	35.982437	121.712257	34.1166535	12.4650015	120.777618	-80.9838755	3.2931765	115.317384
-8.68047	-18.751667	116.970718	-23.475721	7.732071	117.740021	35.582794	-11.056156	119.719872	32.436523	35.986691	121.508911	34.0096585	12.4652675	120.6143915	-80.9611005	2.9988745	114.8656505
-9.955554	-20.007095	116.744598	-23.54957	7.617736	117.471397	35.559456	-11.058968	119.644165	32.250465	35.956505	121.238541	33.9049605	12.4487685	120.441353	-81.0041005	2.7867035	114.501441
-11.269049	-21.2351	116.628456	-23.540686	7.50071	117.265701	35.521271	-11.049588	119.62571	32.098869	35.918556	120.896065	33.81007	12.434484	120.2608875	-80.891442	2.566936	114.2705145
-12.684795	-22.393585	116.721405	-23.57753	7.376347	117.138199	35.504597	-11.087281	119.636826	31.979006	35.900223	120.52964	33.7418015	12.406471	120.083233	-80.8968615	2.346223	114.193165
-14.12527	-23.523407	116.964401	-23.562714	7.280306	117.075706	35.511433	-11.129405	119.77774	31.881424	35.821262	120.112244	33.6964285	12.3459285	119.944992	-80.8218565	2.2146835	114.20642
-16.508432	-25.014656	117.622963	-23.574192	7.100505	116.969299	35.524128	-11.217172	120.105995	31.729416	35.686214	119.447754	33.626772	12.234521	119.7768745	-80.775156	1.966489	114.1617235
-18.126385	-26.013506	118.132935	-23.592756	6.941124	116.864098	35.537159	-11.290712	120.326187	31.611767	35.56913	118.997276	33.574463	12.139209	119.6617315	-80.759975	1.743039	114.0664645
-19.545633	-27.042231	118.198036	-23.614964	6.727159	116.827988	35.528915	-11.388696	120.530724	31.482523	35.439968	118.522736	33.505719	12.025636	119.52673	-80.735647	1.428682	114.129246
-21.162226	-27.874321	118.525482	-23.626604	6.497713	116.845642	35.480839	-11.472833	120.644333	31.34763	35.298084	118.146492	33.4142345	11.9126255	119.3954125	-80.6674425	1.0828005	114.2958715
-22.84215	-28.611952	118.783379	-23.670721	6.240201	116.912056	35.489647	-11.590922	120.695663	31.210501	35.144485	117.836655	33.350074	11.7767815	119.266159	-80.691516	0.703620499999998	114.557953
-24.488712	-29.262341	118.933868	-23.706131	5.994148	116.939415	35.476074	-11.677325	120.778618	31.076073	35.038723	117.575813	33.2760735	11.680699	119.1772155	-80.6883355	0.307597000000001	114.7016145
-26.013565	-29.90424	118.929924	-23.773939	5.758142	116.91848	35.423149	-11.696555	120.844528	30.915705	34.999737	117.429543	33.169427	11.651591	119.1370355	-80.717305	-0.135307000000001	114.6999245
-28.56842	-30.530521	118.808807	-23.924311	5.483346	116.861412	35.345562	-11.730619	120.832314	30.677048	34.932545	117.294289	33.011305	11.600963	119.0633015	-80.859927	-0.634270999999998	114.6595225
-30.508657	-30.656422	118.859291	-23.972153	5.361281	116.860329	35.279316	-11.728878	120.849121	30.557489	34.906384	117.189613	32.9184025	11.588753	119.019367	-80.8627085	-0.866191000000001	114.701291
-32.073479	-30.876415	118.858185	-24.011793	5.274414	116.953125	35.214287	-11.740093	120.8339	30.459095	34.901989	117.130699	32.836691	11.580948	118.9822995	-80.860277	-1.03212	114.9239505
-33.849781	-30.899832	119.007538	-24.022491	5.229444	117.098473	35.187347	-11.735456	120.884514	30.405846	34.869392	117.111221	32.7965965	11.566968	118.9978675	-80.8415785	-1.10808	115.1990785
-35.814518	-30.69795	119.161354	-24.039021	5.195815	117.291214	35.180313	-11.740659	120.938339	30.406227	34.875637	117.099739	32.79327	11.567489	119.019039	-80.871312	-1.175859	115.563389
-37.379978	-30.588278	119.188263	-24.04248	5.160157	117.457268	35.158787	-11.696664	120.9478	30.419853	34.899891	117.08429	32.78932	11.6016135	119.016045	-80.87428	-1.2812995	115.898491
-39.143177	-30.275042	119.309875	-24.000471	5.120646	117.611061	35.163082	-11.721088	120.856407	30.395599	34.919838	116.993156	32.7793405	11.599375	118.9247815	-80.7802825	-1.358083	116.2973405
-41.89278	-29.504147	119.647812	-23.987989	5.059332	117.865692	35.140533	-11.651371	120.628616	30.250507	34.942627	116.782043	32.69552	11.645628	118.7053295	-80.671498	-1.526964	117.0260545
-43.606945	-28.91337	119.98539	-23.996662	5.012596	118.116913	35.125511	-11.597664	120.402824	30.084398	34.945431	116.634369	32.6049545	11.6738835	118.5185965	-80.5982785	-1.6486915	117.7152295
-45.246178	-28.226757	120.411591	-23.999109	4.967917	118.482803	35.117821	-11.520859	120.210648	29.89389	34.945583	116.521774	32.5058555	11.712362	118.366211	-80.5040735	-1.776528	118.599395
-46.883465	-27.443336	120.912445	-24.018053	4.890965	118.923592	35.061123	-11.431154	120.040764	29.677746	34.963711	116.472458	32.3694345	11.7662785	118.256611	-80.4055405	-1.9843485	119.590573
-48.43235	-26.599693	121.398544	-24.055235	4.812614	119.397438	35.020054	-11.351254	119.900749	29.452736	35.027519	116.473091	32.236395	11.8381325	118.18692	-80.346865	-2.2129045	120.607956
-48.985092	-25.411118	121.748817	-24.145329	4.761755	119.766357	34.961128	-11.267036	119.784523	29.244089	35.108776	116.543839	32.1026085	11.92087	118.164181	-80.3932665	-2.39736	121.368533
-49.644871	-24.13249	121.908554	-24.224289	4.686419	120.031532	34.871239	-11.202394	119.670532	29.02816	35.185978	116.629646	31.9496995	11.991792	118.150089	-80.3982775	-2.618954	121.912975
-50.513924	-21.970768	121.943573	-24.488739	4.621677	120.166985	34.760895	-11.168853	119.434273	28.771519	35.228764	116.697296	31.766207	12.0299555	118.0657845	-80.743685	-2.7866015	122.2681855
-50.715385	-20.878174	121.516098	-24.550161	4.498598	120.095573	34.670544	-11.16613	119.218132	28.635206	35.239693	116.751518	31.652875	12.0367815	117.984825	-80.753197	-3.0395855	122.206321
-51.360085	-19.405771	121.121178	-24.652391	4.459709	120.008041	34.581089	-11.142068	118.981789	28.522041	35.279419	116.838921	31.551565	12.0686755	117.910355	-80.856347	-3.1492575	122.105727
-51.536472	-18.035469	120.554718	-24.766203	4.452882	119.872078	34.505997	-11.114683	118.738487	28.441772	35.341885	116.955292	31.4738845	12.113601	117.8468895	-81.0062905	-3.207837	121.8972665
-52.039303	-16.457911	120.273056	-24.836813	4.389359	119.712112	34.428406	-11.075921	118.499359	28.362774	35.41161	117.11174	31.39559	12.1678445	117.8055495	-81.069216	-3.3891265	121.6186745
-52.261978	-14.930187	119.798126	-24.933165	4.368536	119.579277	34.322662	-11.016997	118.247581	28.274261	35.5	117.31073	31.2984615	12.2415015	117.7791555	-81.1647915	-3.5044295	121.3793985
-52.434929	-13.391042	119.464767	-25.036818	4.398422	119.445511	34.206242	-10.91188	117.995468	28.164078	35.629223	117.539894	31.18516	12.3586715	117.767681	-81.258796	-3.5618275	121.123341
-52.579689	-11.051016	119.138779	-25.161303	4.453953	119.288826	33.999245	-10.711558	117.721268	27.932219	35.820786	117.885254	30.965732	12.554614	117.803261	-81.288338	-3.646708	120.774391
-52.611191	-9.456165	118.897537	-25.446886	4.662845	119.282318	33.894875	-10.606514	117.652092	27.811214	35.923328	118.083717	30.8530445	12.658407	117.8679045	-81.7468165	-3.332717	120.6967315
-52.701836	-7.880714	118.447647	-25.567978	4.735976	118.982277	33.761425	-10.551008	117.69751	27.718842	36.001064	118.193665	30.7401335	12.725028	117.9455875	-81.8760895	-3.253076	120.0189665
-52.636604	-6.318969	117.821289	-25.783651	4.870017	118.602669	33.585609	-10.559015	117.70533	27.63983	36.019089	118.214775	30.6127195	12.730037	117.9600525	-82.1800215	-2.990003	119.2452855
-52.58189	-4.783581	117.067673	-25.880035	4.922556	117.994896	33.410595	-10.629496	117.678368	27.583138	35.976593	118.183861	30.4968665	12.6735485	117.9311145	-82.2569365	-2.8284365	118.0586775
-52.534954	-3.267048	116.265556	-26.03668	5.009506	117.406235	33.221222	-10.692491	117.62059	27.515614	35.912777	117.998352	30.368418	12.610143	117.809471	-82.441778	-2.591131	117.002999
-52.386921	-1.721187	115.523293	-26.151571	5.103412	116.814491	33.068047	-10.750476	117.56675	27.476322	35.863083	117.730904	30.2721845	12.5563035	117.648827	-82.5753265	-2.3494795	115.980155
-52.200054	0.489378	114.580467	-26.233557	5.212758	116.048218	32.929592	-10.804798	117.415329	27.469843	35.761375	117.342949	30.1997175	12.4782885	117.379139	-82.6668315	-2.0527725	114.717297
-51.96534	1.943186	114.047455	-26.205397	5.224719	115.61824	32.900093	-10.871751	117.262161	27.497721	35.71294	117.062653	30.198907	12.4205945	117.162407	-82.609701	-1.9711565	114.074073
-51.74575	3.417328	113.690659	-26.124647	5.236658	115.273216	32.901245	-10.921542	117.046417	27.564472	35.660805	116.829857	30.2328585	12.3696315	116.938137	-82.4821525	-1.8963155	113.608295
-51.557888	4.855663	113.456299	-26.028103	5.246913	115.028175	32.90797	-10.93416	116.819588	27.628344	35.652668	116.603363	30.268157	12.359254	116.7114755	-82.324363	-1.865428	113.3448745
-51.246952	6.307289	113.392082	-25.913244	5.28477	114.896202	32.9501	-10.926749	116.565094	27.672668	35.653336	116.418457	30.311384	12.3632935	116.4917755	-82.137872	-1.7937535	113.3006285
-51.046623	7.755558	113.425568	-25.83423	5.313507	114.818466	32.98365	-10.911231	116.279816	27.714941	35.661686	116.296448	30.3492955	12.3752275	116.288132	-82.0177555	-1.7482135	113.3488
-50.907803	9.172128	113.531563	-25.785637	5.276929	114.796516	33.018768	-10.93999	115.936134	27.729374	35.670601	116.210831	30.374071	12.3653055	116.0734825	-81.945345	-1.8114475	113.5195495
-50.56023	11.321155	113.971451	-25.729534	5.243581	114.862991	32.936333	-10.910121	115.336357	27.722689	35.689728	116.221428	30.329511	12.3898035	115.7788925	-81.788579	-1.9026415	113.9470895
-50.366505	12.69901	114.381027	-25.756207	5.23787	114.970779	32.85638	-10.885426	114.887489	27.710587	35.704723	116.323784	30.2834835	12.4096485	115.6056365	-81.7958975	-1.9339085	114.3359215
-50.09132	14.06036	114.777695	-25.781288	5.20828	115.09465	32.750374	-10.83485	114.488831	27.679253	35.723347	116.48246	30.2148135	12.4442485	115.4856455	-81.7773895	-2.0276885	114.7036545
-49.819035	15.36773	115.292145	-25.822247	5.209791	115.231064	32.662395	-10.793273	114.044228	27.628494	35.756626	116.710403	30.1454445	12.4816765	115.3773155	-81.7899385	-2.0620945	115.0848125
-49.498974	16.648243	115.862724	-25.899664	5.22826	115.425148	32.538528	-10.753309	113.630508	27.577173	35.775276	116.876305	30.0578505	12.5109835	115.2534065	-81.8571785	-2.0544635	115.5968895
-49.097622	17.865736	116.329956	-25.956524	5.253869	115.518608	32.397339	-10.727805	113.255432	27.533192	35.787846	117.018303	29.9652655	12.5300205	115.1368675	-81.8783135	-2.0222825	115.9003485
-48.699516	19.031023	116.832443	-26.015135	5.355861	115.731491	32.261559	-10.72283	112.986031	27.513767	35.782589	117.11718	29.887663	12.5298795	115.0516055	-81.917933	-1.8181575	116.4113765
-47.912754	20.730806	117.208542	-26.091068	5.458288	115.870354	32.089153	-10.818361	112.792572	27.534426	35.725872	117.140518	29.8117895	12.4537555	114.966545	-81.9939255	-1.5371795	116.774163
-47.399689	21.753138	117.164703	-26.146784	5.553317	115.894676	31.989643	-10.937532	112.789116	27.574808	35.648518	117.069534	29.7822255	12.355493	114.929325	-82.0757935	-1.248859	116.860027
-46.798805	22.757595	117.102798	-26.156136	5.606586	115.875198	31.884384	-11.069542	112.837662	27.620548	35.562046	116.88147	29.752466	12.246252	114.859566	-82.064738	-1.03308	116.89083
-46.126385	23.649799	116.961548	-26.204384	5.701366	115.80899	31.812534	-11.199137	112.905899	27.654161	35.464394	116.659889	29.7333475	12.1326285	114.782894	-82.1421155	-0.729896499999999	116.835086
-45.420982	24.536224	116.806328	-26.195515	5.796675	115.860382	31.779299	-11.329217	113.002647	27.706057	35.359444	116.431023	29.742678	12.0151135	114.716835	-82.133708	-0.421763500000003	117.003929
-44.758518	25.316658	116.625069	-26.124552	5.770889	115.730453	31.784075	-11.416798	113.073685	27.760231	35.269402	116.249992	29.772153	11.926302	114.6618385	-82.021257	-0.384523999999999	116.7990675
-43.94215	26.032364	116.527542	-26.160202	5.787975	115.708099	31.802862	-11.509741	113.130341	27.818235	35.20752	116.091621	29.8105485	11.8488895	114.610981	-82.1309525	-0.272939500000001	116.805217
-42.59399	26.995066	116.455254	-26.053614	5.719154	115.593002	31.828445	-11.557004	113.036858	27.868567	35.141106	115.950356	29.848506	11.792051	114.493607	-81.955734	-0.353743000000001	116.692397
-41.730198	27.58894	116.406616	-25.974092	5.674616	115.432083	31.84832	-11.521179	112.949181	27.898088	35.164532	115.937363	29.873204	11.8216765	114.443272	-81.821388	-0.4724445	116.420894
-40.775429	28.115536	116.391136	-25.920328	5.718545	115.384743	31.879816	-11.422231	112.891602	27.924213	35.254139	115.964828	29.9020145	11.915954	114.428215	-81.7426705	-0.478864000000002	116.341271
-39.822239	28.692965	116.242348	-25.932682	5.836318	115.251732	31.881031	-11.305509	112.872528	27.922079	35.382721	115.973053	29.901555	12.038606	114.4227905	-81.766919	-0.365969999999997	116.0806735
-38.808353	29.14044	116.004242	-25.915422	5.99885	115.144646	31.861937	-11.181062	112.87426	27.916094	35.507938	115.890411	29.8890155	12.163438	114.3823355	-81.7198595	-0.165738000000001	115.9069565
-37.770676	29.637232	115.741051	-25.99535	6.262318	115.084061	31.828394	-11.101982	112.885056	27.933523	35.592113	115.766922	29.8809585	12.2450655	114.325989	-81.8716585	0.2795705	115.842133
-36.627407	30.018923	115.472076	-25.9338	6.420578	114.906166	31.780586	-11.045229	112.910629	27.965494	35.679008	115.633499	29.87304	12.3168895	114.272064	-81.74064	0.524266499999998	115.540268
-34.962975	30.532234	115.039848	-25.92625	6.696189	114.758476	31.717924	-11.035317	113.027931	28.092936	35.723587	115.40358	29.90543	12.344135	114.2157555	-81.75793	1.048243	115.3011965
-33.805199	30.836708	114.694389	-25.987724	6.931823	114.743866	31.684872	-11.061033	113.142838	28.18454	35.742249	115.253571	29.934706	12.340608	114.1982045	-81.910154	1.523038	115.2895275
-32.506191	31.089205	114.321281	-25.899223	7.086755	114.58287	31.671452	-11.117767	113.303864	28.316582	35.73069	115.036583	29.994017	12.3064615	114.1702235	-81.792463	1.8670485	114.9955165
-31.384178	31.366045	113.952827	-25.90333	7.292549	114.58007	31.668955	-11.161591	113.50013	28.419231	35.713665	114.788437	30.044093	12.276037	114.1442835	-81.850753	2.309061	115.0158565
-30.140635	31.518932	113.598442	-25.799305	7.41454	114.431572	31.697815	-11.213517	113.640533	28.534027	35.711746	114.528786	30.115921	12.2491145	114.0846595	-81.714531	2.5799655	114.7784845
-28.813955	31.703663	113.262245	-25.810671	7.571051	114.397789	31.745417	-11.20299	113.817741	28.616676	35.720219	114.301445	30.1810465	12.2586145	114.059593	-81.8023885	2.8834875	114.735985
-27.572435	31.838909	112.967278	-25.677294	7.600974	114.158569	31.799582	-11.16827	113.928474	28.678799	35.766422	114.132988	30.2391905	12.299076	114.030731	-81.5937785	2.902872	114.286407
-25.738859	31.995605	112.582489	-25.59211	7.684827	113.825348	31.871487	-11.016162	113.960136	28.724018	35.895519	113.928665	30.2977525	12.4396785	113.9444005	-81.4819725	2.9299755	113.7062955
-24.348806	32.154411	112.366798	-25.584921	7.730067	113.616875	31.948332	-10.866759	113.894188	28.72282	36.040485	113.94265	30.335576	12.586863	113.918419	-81.505418	2.873271	113.315331
-23.262892	32.352097	112.373718	-25.534756	7.809008	113.346626	32.02943	-10.653309	113.842712	28.745533	36.251392	114.045509	30.3874815	12.7990415	113.9441105	-81.4569935	2.8189745	112.7491415
-21.872633	32.371857	112.260078	-25.45993	7.890953	113.113197	32.147362	-10.411938	113.844826	28.79735	36.511688	114.291847	30.472356	13.049875	114.0683365	-81.392216	2.732031	112.1580575
-20.654621	32.578545	112.344681	-25.441837	8.007842	112.882423	32.269234	-10.164613	113.866959	28.875908	36.787479	114.624535	30.572571	13.311433	114.245747	-81.456245	2.704251	111.519099
-19.235563	32.629124	112.351357	-25.395468	8.14898	112.654152	32.390675	-9.913473	113.891327	28.938917	37.092758	115.054573	30.664796	13.5896425	114.47295	-81.455732	2.7083175	110.835354
-18.066166	32.701447	112.491867	-25.365465	8.334376	112.45507	32.480515	-9.589876	114.030205	28.99873	37.346668	115.47226	30.7396225	13.878396	114.7512325	-81.4705525	2.790356	110.1589075
-16.040771	32.812901	112.665962	-25.349716	8.725565	112.236572	32.632938	-9.194229	114.177406	29.095585	37.754913	116.113571	30.8642615	14.280342	115.1454885	-81.5636935	3.170788	109.3276555
-14.941229	32.857124	112.901413	-25.32568	8.985402	112.226418	32.747997	-8.907868	114.337051	29.1686	37.992115	116.497803	30.9582985	14.5421235	115.417427	-81.6096585	3.4286805	109.035409
-13.778016	32.812328	113.167061	-25.246149	9.295156	112.325272	32.876881	-8.636793	114.516083	29.269112	38.271133	116.844849	31.0729965	14.81717	115.680466	-81.5652945	3.773142	108.970078
-12.645188	32.782028	113.513474	-25.203541	9.554667	112.499977	33.010803	-8.36629	114.732513	29.38134	38.531559	117.203186	31.1960715	15.0826345	115.9678495	-81.6031535	4.0266995	109.0321045
-11.461108	32.632118	113.813225	-25.122118	9.824332	112.710693	33.129246	-8.107269	114.994789	29.49202	38.776741	117.556747	31.310633	15.334736	116.275768	-81.554869	4.313928	109.145618
-10.465209	32.429798	114.130829	-25.097538	10.054194	112.861206	33.255138	-7.873743	115.291008	29.575857	39.016129	117.947197	31.4154975	15.571193	116.6191025	-81.6105735	4.537195	109.1033095
-9.489972	32.143135	114.425293	-25.093699	10.229739	112.999214	33.353157	-7.66175	115.614868	29.660067	39.240707	118.30394	31.506612	15.7894785	116.959404	-81.69401	4.6699995	109.039024
-8.082349	31.685511	114.792084	-25.058979	10.507073	113.166214	33.476822	-7.377307	116.052101	29.758123	39.537045	118.742393	31.6174725	16.079869	117.397247	-81.7354305	4.934277	108.935181
-7.250204	31.293365	114.965416	-24.997765	10.644946	113.270592	33.590485	-7.196533	116.25856	29.825392	39.717476	118.929802	31.7079385	16.2604715	117.594181	-81.7034685	5.0294205	108.947003
-6.471716	30.844536	115.093376	-24.919567	10.773691	113.386604	33.709091	-7.037815	116.424599	29.899469	39.893826	119.04734	31.80428	16.4280055	117.7359695	-81.643414	5.1193765	109.0372385
-5.695454	30.297106	115.197243	-24.82247	10.898228	113.529228	33.814102	-6.891268	116.582741	29.965508	40.053211	119.094765	31.889805	16.5809715	117.838753	-81.534745	5.2154845	109.219703
-4.993056	29.752243	115.213753	-24.785147	11.025881	113.659027	33.896194	-6.742371	116.779877	30.032957	40.19828	119.081154	31.9645755	16.7279545	117.9305155	-81.5348695	5.3238075	109.3875385
-4.385255	29.180923	115.246498	-24.732954	11.125953	113.798477	33.982201	-6.597879	116.986443	30.055431	40.345177	119.009377	32.018816	16.873649	117.99791	-81.484724	5.378257	109.599044
-3.874525	28.562757	115.24398	-24.677797	11.257695	113.951958	34.041599	-6.476731	117.203926	30.07456	40.472118	118.88903	32.0580795	16.9976935	118.046478	-81.4136735	5.5176965	109.857438
-3.19953	27.579382	115.255119	-24.654045	11.417888	114.276566	34.101006	-6.308019	117.457008	30.046633	40.657738	118.669281	32.0738195	17.1748595	118.0631445	-81.3819095	5.6609165	110.4899875
-2.84988	26.886887	115.296219	-24.646988	11.492826	114.528061	34.113209	-6.205159	117.621788	30.026112	40.764362	118.512047	32.0696605	17.2796015	118.0669175	-81.3636365	5.7060505	110.9892045
-2.561169	26.202349	115.366051	-24.633303	11.605675	114.769653	34.110565	-6.119179	117.763184	29.981565	40.854313	118.355652	32.046065	17.367567	118.059418	-81.312671	5.843783	111.479888
-2.371643	25.546976	115.436577	-24.68679	11.672206	115.000275	34.074425	-6.049124	117.87571	29.925844	40.951122	118.184074	32.0001345	17.450999	118.029892	-81.3737145	5.893413	111.970658
-2.24241	24.878212	115.447807	-24.760777	11.739192	115.144577	34.022068	-6.003469	117.928108	29.863436	41.017269	117.972519	31.942752	17.5069	117.9503135	-81.464306	5.971484	112.3388405
-2.137933	24.227501	115.399567	-24.797075	11.772634	115.235794	33.959583	-5.976814	117.878304	29.758778	41.039398	117.737511	31.8591805	17.531292	117.8079075	-81.4533305	6.013976	112.6636805
-2.064224	23.510342	115.252113	-24.847187	11.811154	115.252625	33.8787	-5.954927	117.705765	29.649263	41.029915	117.401573	31.7639815	17.537494	117.553669	-81.4583555	6.084814	112.951581
-2.030098	22.536819	114.968193	-24.857262	11.88558	115.21785	33.747917	-5.922287	117.295815	29.487463	40.995358	116.895798	31.61769	17.5365355	117.0958065	-81.332214	6.2346245	113.3398935
-2.126561	21.981972	114.832237	-24.843674	11.9378	115.242683	33.688782	-5.900551	116.99482	29.408348	40.977375	116.606628	31.548565	17.538412	116.800724	-81.235913	6.337188	113.684642
-2.2695	21.474398	114.764153	-24.826124	12.016777	115.324829	33.641335	-5.909005	116.724815	29.385525	40.96627	116.425026	31.51343	17.5286325	116.5749205	-81.165678	6.5049215	114.0747375
-2.44906	20.950727	114.813293	-24.808975	12.078035	115.482964	33.629784	-5.932615	116.498398	29.398924	40.958218	116.371872	31.514354	17.5128015	116.435135	-81.132304	6.6432685	114.530793
-2.619072	20.481024	114.941879	-24.819212	12.121881	115.667603	33.603504	-5.952487	116.388	29.425123	40.964733	116.477989	31.5143135	17.506123	116.4329945	-81.1527375	6.737639	114.9022115
-2.775908	20.053259	115.153503	-24.811062	12.13434	115.873848	33.559616	-5.966215	116.30809	29.47366	40.969116	116.736328	31.516638	17.5014505	116.522209	-81.138762	6.7672295	115.225487
-3.074064	19.646135	115.426086	-24.830265	12.129245	116.080307	33.513447	-6.019475	116.232323	29.560694	40.946095	117.065956	31.5370705	17.46331	116.6491395	-81.1976005	6.79518	115.5114745
-3.461237	19.076466	115.723015	-24.900709	12.055583	116.315582	33.432926	-6.179004	116.053818	29.655916	40.847004	117.602066	31.544421	17.334	116.827942	-81.345839	6.777166	115.803222
-3.748501	18.726101	115.876747	-24.953062	12.022562	116.437996	33.316181	-6.278369	115.922127	29.689508	40.753437	117.930161	31.5028445	17.237534	116.926144	-81.4089685	6.80759	115.949848
-4.062864	18.406988	115.989288	-25.137562	12.07192	116.589569	33.198734	-6.387053	115.706459	29.68022	40.644081	118.164383	31.439477	17.128514	116.935421	-81.714601	7.015326	116.243717
-4.394174	18.071947	116.059174	-25.12517	11.99507	116.605247	33.078999	-6.486502	115.47551	29.676756	40.539886	118.377014	31.3778775	17.026692	116.926262	-81.6282175	6.963448	116.284232
-4.697203	17.708809	116.120422	-25.275438	12.057222	116.725365	32.960175	-6.552448	115.289047	29.670593	40.456356	118.568817	31.315384	16.951954	116.928932	-81.86626	7.16249	116.521798
-4.999082	17.339186	116.134407	-25.33033	12.077696	116.727654	32.86594	-6.616364	115.163216	29.658327	40.358166	118.754921	31.2621335	16.870901	116.9590685	-81.9227935	7.284491	116.4962395
-5.308051	16.956558	116.134964	-25.408009	12.116614	116.697418	32.770081	-6.686388	115.072418	29.646168	40.290977	118.911659	31.2081245	16.8022945	116.9920385	-82.0241425	7.4309335	116.4027975
-5.709392	16.373224	115.986801	-25.570932	12.189816	116.553566	32.605057	-6.803677	114.979973	29.612795	40.183517	119.023323	31.108926	16.68992	117.001648	-82.25079	7.689712	116.105484
-6.142534	15.969734	115.91848	-25.658169	12.251465	116.476563	32.483517	-6.862897	114.896942	29.557419	40.114452	119.022797	31.020468	16.6257775	116.9598695	-82.336806	7.8771525	115.9932565
-6.469731	15.515633	115.83651	-25.7178	12.26868	116.473862	32.352051	-6.933297	114.81929	29.510202	40.039017	119.002518	30.9311265	16.55286	116.910904	-82.3667265	7.9845	116.03682
-6.836717	15.035863	115.844788	-25.865824	12.305122	116.575813	32.248806	-7.001143	114.75779	29.465118	39.969807	119.033775	30.856962	16.484332	116.8957825	-82.58861	8.125912	116.2558435
-7.214079	14.494568	115.905525	-25.887003	12.205254	116.658638	32.14962	-7.083502	114.734375	29.417007	39.871643	119.114349	30.7833135	16.3940705	116.924362	-82.5573195	8.0164375	116.392914
-7.571758	13.92559	115.963509	-26.001034	12.228838	116.753914	32.052345	-7.161874	114.722672	29.37023	39.78809	119.233849	30.7112875	16.313108	116.9782605	-82.7133555	8.144568	116.5295675
-7.936441	13.328484	116.012863	-26.05584	12.226235	116.891624	31.952391	-7.228007	114.732658	29.312563	39.732193	119.318077	30.632477	16.252093	117.0253675	-82.744157	8.200377	116.7578805
-8.464271	12.428098	115.963028	-26.147076	12.226151	116.895607	31.777222	-7.308111	114.768288	29.22492	39.648327	119.363251	30.501071	16.170108	117.0657695	-82.795223	8.282194	116.7254445
-8.846475	11.762505	115.857735	-26.281113	12.305608	116.848907	31.66326	-7.343937	114.808563	29.169846	39.613033	119.369461	30.416553	16.134548	117.089012	-82.978779	8.476668	116.608802
-9.180668	11.105335	115.742317	-26.282698	12.244959	116.614914	31.558174	-7.399383	114.841827	29.108921	39.558327	119.357063	30.3335475	16.079472	117.099445	-82.8989435	8.410446	116.130383
-9.513618	10.34812	115.611053	-26.56357	12.481114	116.63269	31.451241	-7.469507	114.87957	29.070114	39.493046	119.31044	30.2606775	16.0117695	117.095005	-83.3878175	8.9504585	116.170375
-9.879784	9.589304	115.515816	-26.54207	12.361252	116.561043	31.352373	-7.548092	114.907753	29.013828	39.407204	119.262466	30.1831005	15.929556	117.0851095	-83.2672405	8.792948	116.0369765
-10.316631	8.75372	115.4711	-26.584185	12.291693	116.551147	31.278091	-7.651189	114.929237	28.966421	39.318146	119.240761	30.122256	15.8334785	117.084999	-83.290626	8.7499075	116.017295
-10.703984	7.890896	115.442551	-26.651415	12.248106	116.563263	31.201538	-7.748648	114.98214	28.927998	39.212372	119.223633	30.064768	15.731862	117.1028865	-83.367598	8.76435	116.0236395
-11.15659	6.58666	115.336975	-26.788054	12.266382	116.632584	31.097746	-7.874443	115.083549	28.863001	39.081154	119.158661	29.9803735	15.6033555	117.121105	-83.5564815	8.9294085	116.144063
-11.65116	5.597392	115.356133	-26.720465	12.143441	116.544052	31.030252	-7.944512	115.164009	28.79261	39.036102	119.087494	29.911431	15.545795	117.1257515	-83.352361	8.741087	115.9623525
-11.973336	4.697029	115.266418	-26.785454	12.129123	116.540314	30.953321	-7.986443	115.278877	28.720268	38.952202	118.965508	29.8367945	15.4828795	117.1221925	-83.4077025	8.7753665	115.9584355
-12.501325	3.747453	115.325394	-26.903927	12.148804	116.568207	30.888849	-8.040885	115.421295	28.647795	38.889458	118.853928	29.768322	15.4242865	117.1376115	-83.576176	8.8733215	115.9988025
-12.828434	2.774222	115.280762	-27.000301	12.115536	116.544472	30.835918	-8.109469	115.589729	28.563055	38.81966	118.74485	29.6994865	15.3550955	117.1672895	-83.7000885	8.8759765	115.9216545
-13.209449	1.735294	115.299583	-27.10449	12.059117	116.499886	30.784834	-8.207919	115.802513	28.501543	38.712013	118.649673	29.6431885	15.252047	117.226093	-83.8521685	8.866187	115.773679
-13.694513	0.695191	115.36692	-27.142033	11.932166	116.480804	30.754704	-8.330739	116.04071	28.451788	38.585911	118.542732	29.603246	15.127586	117.291721	-83.887312	8.736746	115.669887
-14.432467	-0.872064	115.583977	-27.20693	11.742121	116.506767	30.719433	-8.585076	116.429199	28.436285	38.350674	118.349091	29.577859	14.882799	117.389145	-83.991719	8.601443	115.624389
-14.848612	-1.91432	115.706955	-27.161425	11.557414	116.494247	30.714767	-8.783773	116.693787	28.412926	38.164566	118.191704	29.5638465	14.6903965	117.4427455	-83.8866965	8.4244315	115.5457485
-15.3318	-2.942298	115.909218	-27.247402	11.395689	116.535583	30.713665	-8.975622	116.982941	28.407646	37.983994	118.022499	29.5606555	14.504186	117.50272	-84.0554595	8.287192	115.568446
-15.838506	-3.938225	116.041061	-27.239832	11.243504	116.42878	30.718513	-9.17239	117.262337	28.399849	37.781246	117.815041	29.559181	14.304428	117.538689	-84.038845	8.18258	115.318871
-16.412434	-4.86211	116.224434	-27.232445	11.093098	116.301117	30.720879	-9.396183	117.575409	28.414413	37.581223	117.579124	29.567646	14.09252	117.5772665	-84.032536	8.093676	115.0249675
-16.934423	-5.76892	116.338982	-27.255947	10.964766	116.206253	30.741367	-9.604694	117.854225	28.455585	37.361591	117.341362	29.598476	13.8784485	117.5977935	-84.11037	8.0510835	114.8147125
-17.542049	-6.601142	116.42318	-27.241329	10.817804	116.077568	30.747807	-9.813488	118.110565	28.503529	37.146969	117.12059	29.625668	13.6667405	117.6155775	-84.108326	7.9688675	114.5395585
-18.410486	-7.740763	116.564514	-27.216452	10.610119	115.911781	30.767382	-10.077523	118.381294	28.600708	36.87854	116.888847	29.684045	13.4005085	117.6350705	-84.116949	7.8197295	114.1884915
-19.024618	-8.3826	116.609612	-27.152672	10.445804	115.881302	30.804369	-10.204084	118.501389	28.669754	36.751667	116.783188	29.7370615	13.2737915	117.6422885	-84.0424055	7.6178165	114.1203155
-19.619217	-8.956372	116.615677	-27.085766	10.303742	115.856789	30.85837	-10.28359	118.5186	28.721878	36.654087	116.755722	29.790124	13.1852485	117.637161	-83.961656	7.4222355	114.076417
-20.280291	-9.408856	116.542198	-27.00333	10.155925	115.882278	30.911081	-10.312367	118.520439	28.793161	36.595547	116.781784	29.852121	13.14159	117.6511115	-83.858781	7.17026	114.1134445
-20.954929	-9.782434	116.493179	-26.950689	10.020539	115.883652	31.001129	-10.319201	118.532219	28.845751	36.602829	116.86599	29.92344	13.141814	117.6991045	-83.824818	6.899264	114.0681995
-21.599861	-10.086529	116.408455	-26.910341	9.969799	115.876945	31.072866	-10.279459	118.525375	28.888468	36.649311	116.929863	29.980667	13.184926	117.727619	-83.801349	6.754672	114.026271
-22.264858	-10.258023	116.348282	-26.825502	9.949527	115.879753	31.158421	-10.20919	118.464661	28.926743	36.720131	117.016937	30.042582	13.2554705	117.740799	-83.693586	6.6435835	114.018707
-23.261759	-10.34867	116.204216	-26.7073	9.995802	115.965973	31.267557	-10.060191	118.35537	29.006477	36.880215	117.16571	30.137017	13.410012	117.76054	-83.551617	6.581592	114.171406
-23.985044	-10.345915	116.075813	-26.664246	10.049452	116.021561	31.315268	-9.959558	118.240486	29.07202	36.975574	117.361763	30.193644	13.508008	117.8011245	-83.522136	6.590896	114.2419975
-24.703693	-10.241612	115.919029	-26.603912	10.103118	116.076317	31.374336	-9.86443	118.133186	29.167107	37.060539	117.628288	30.2707215	13.5980545	117.880737	-83.4785455	6.6081815	114.271897
-25.405046	-10.102427	115.78791	-26.520267	10.181238	116.155075	31.408226	-9.797698	118.038773	29.268148	37.168488	117.881287	30.338187	13.685395	117.96003	-83.378721	6.677081	114.35012
-26.087042	-9.906702	115.677574	-26.498655	10.258773	116.265991	31.445766	-9.739373	117.932144	29.36179	37.256527	118.151703	30.403778	13.758577	118.0419235	-83.401088	6.758969	114.4900585
-26.795834	-9.625681	115.633797	-26.42452	10.287839	116.404472	31.477018	-9.687248	117.854599	29.46319	37.293919	118.445244	30.470104	13.8033355	118.1499215	-83.319144	6.7723425	114.6590225
-27.512794	-9.348413	115.575066	-26.360193	10.34781	116.538704	31.537407	-9.631289	117.77253	29.553621	37.353428	118.704857	30.545514	13.8610695	118.2386935	-83.2659	6.8345505	114.8387145
-28.557983	-8.836292	115.484116	-26.267302	10.332778	116.708633	31.594711	-9.54072	117.657074	29.672129	37.425034	119.135956	30.63342	13.942157	118.396515	-83.168024	6.723399	115.020751
-29.223352	-8.558234	115.378281	-26.247921	10.310249	116.813217	31.646973	-9.50101	117.547188	29.728762	37.43404	119.415627	30.6878675	13.966515	118.4814075	-83.1837095	6.653983	115.1450265
-29.88652	-8.239522	115.312279	-26.217031	10.267396	116.879951	31.668264	-9.476375	117.450264	29.740932	37.463337	119.637589	30.704598	13.993481	118.5439265	-83.13866	6.541311	115.2159755
-30.524277	-7.871264	115.28994	-26.171118	10.224009	116.967484	31.686512	-9.483704	117.386078	29.794518	37.454544	119.83197	30.740515	13.98542	118.609024	-83.082751	6.462598	115.325944
-31.221613	-7.540779	115.264687	-26.160713	10.139484	117.025169	31.710812	-9.521909	117.361389	29.866528	37.406002	119.986031	30.78867	13.9420465	118.67371	-83.110096	6.3369215	115.376628
-31.833012	-7.208042	115.222725	-26.161814	10.050734	117.054832	31.723066	-9.575571	117.355934	29.895258	37.333202	120.123993	30.809162	13.8788155	118.7399635	-83.13279	6.2226525	115.3697005
-32.497967	-6.891317	115.113434	-26.177486	9.977093	117.065559	31.745905	-9.649152	117.358292	29.924833	37.261711	120.284996	30.835369	13.8062795	118.821644	-83.190341	6.1479065	115.309474
-33.372749	-6.447955	114.692703	-26.117001	9.794271	116.808769	31.779346	-9.771657	117.317368	30.015671	37.132393	120.587135	30.8975085	13.680368	118.9522515	-83.1315105	5.908174	114.6652865
-33.930698	-6.122606	114.274666	-26.113764	9.701698	116.600739	31.784454	-9.83545	117.221619	30.068695	37.077755	120.84446	30.9265745	13.6211525	119.0330395	-83.1541025	5.7822435	114.1684385
-34.541843	-5.829649	113.847221	-26.094007	9.593476	116.352654	31.792187	-9.859437	117.065559	30.112043	37.023857	121.091286	30.952115	13.58221	119.0784225	-83.140129	5.604742	113.6268855
-35.131104	-5.548172	113.533386	-26.037355	9.542444	116.169479	31.809166	-9.854687	116.884544	30.140924	36.99596	121.265587	30.975045	13.5706365	119.0750655	-83.049755	5.5142515	113.2638925
-35.692425	-5.300077	113.346146	-26.016682	9.573105	116.096985	31.84771	-9.820313	116.762482	30.186712	37.012539	121.385704	31.017211	13.596113	119.074093	-83.050575	5.550097	113.119877
-36.201389	-5.123912	113.257942	-25.945702	9.610787	116.075966	31.871277	-9.772433	116.706757	30.225695	37.035606	121.470688	31.048486	13.6315865	119.0887225	-82.93989	5.5899875	113.0632095
-36.831844	-4.932314	113.25914	-25.922718	9.669825	116.060532	31.909435	-9.764255	116.739319	30.249781	37.048325	121.438148	31.079608	13.642035	119.0887335	-82.925044	5.697615	113.0323305
-37.769581	-4.632955	113.27549	-25.933701	9.747469	115.972939	31.945229	-9.827688	116.906204	30.283144	37.028049	121.245636	31.1141865	13.6001805	119.07592	-82.9815885	5.8947575	112.869958
-38.46677	-4.548858	113.161453	-25.912794	9.726926	115.847122	31.955671	-9.936757	117.042801	30.31078	36.95768	121.040619	31.1332255	13.5104615	119.04171	-82.9588135	5.9433905	112.652534
-39.153435	-4.520075	113.021721	-25.911966	9.633036	115.634682	31.962624	-10.074417	117.180786	30.333754	36.842922	120.820747	31.148189	13.3842525	119.0007665	-82.972121	5.8818195	112.2685975
-39.799458	-4.504132	112.812737	-25.861219	9.484596	115.370628	31.961998	-10.263539	117.269203	30.350452	36.66275	120.548836	31.156225	13.1996055	118.9090195	-82.878663	5.7695865	111.8322365
-40.27676	-4.723727	112.501694	-25.890493	9.308969	115.162453	31.997131	-10.477281	117.33091	30.376631	36.458286	120.239594	31.186881	12.9905025	118.785252	-82.967867	5.6274355	111.539654
-40.943222	-4.783282	112.324081	-25.527489	8.878625	114.771225	32.040199	-10.661024	117.344032	30.387726	36.240047	119.933228	31.2139625	12.7895115	118.63863	-82.2689405	4.9677385	110.90382
-41.657265	-4.784185	112.267616	-25.441629	8.648101	114.627548	32.121418	-10.83874	117.346024	30.411757	36.062111	119.599876	31.2665875	12.6116855	118.47295	-82.1498455	4.6845165	110.782146
-42.777718	-4.871814	112.421715	-25.252045	8.382479	114.543549	32.263809	-11.032104	117.412033	30.436363	35.877453	118.987915	31.350086	12.4226745	118.199974	-81.854176	4.3422835	110.887124
-43.717747	-4.655232	112.767731	-25.391357	8.366835	114.705956	32.363205	-11.141645	117.505241	30.443165	35.755913	118.573204	31.403185	12.307134	118.0392225	-82.185899	4.426536	111.3726895
-44.477966	-4.621783	113.139191	-25.314137	8.218178	114.833473	32.45097	-11.273414	117.644348	30.433464	35.626774	118.038605	31.442217	12.17668	117.8414765	-82.070491	4.259676	111.8254695
-45.301277	-4.495448	113.670578	-25.278103	8.045851	115.052628	32.499237	-11.357953	117.78923	30.381351	35.465164	117.449928	31.440294	12.0536055	117.619579	-81.9965	4.0380965	112.485677
-46.155338	-4.348855	114.292648	-25.259935	7.853121	115.353622	32.51717	-11.44809	117.857315	30.266773	35.308712	116.946777	31.3919715	11.930311	117.402046	-81.9118415	3.775931	113.305198
-46.99646	-4.154742	115.021095	-25.27014	7.617019	115.778038	32.546432	-11.527684	117.940498	30.091677	35.178558	116.472862	31.3190545	11.825437	117.20668	-81.8593345	3.408601	114.349396
-47.784168	-3.887946	115.82354	-25.259764	7.370811	116.276062	32.540184	-11.606647	117.989883	29.87743	35.058395	116.07534	31.208807	11.725874	117.0326115	-81.728335	3.015748	115.5195125
-48.949387	-3.424198	117.041161	-25.371372	6.995636	117.104248	32.52932	-11.686296	117.935356	29.491579	34.898003	115.825966	31.0104495	11.6058535	116.880661	-81.7531935	2.3854185	117.327835
-49.717968	-2.961372	117.757484	-25.448174	6.738506	117.638992	32.501854	-11.726759	117.931259	29.235884	34.835941	115.724251	30.868869	11.554591	116.827755	-81.765217	1.922421	118.450229
-50.423492	-2.480856	118.348373	-25.56735	6.479506	118.068268	32.444557	-11.771452	117.906662	28.978256	34.809242	115.741623	30.7114065	11.518895	116.8241425	-81.8461065	1.440117	119.3123935
-51.061386	-1.946394	118.766525	-25.702753	6.258862	118.400322	32.372967	-11.820246	117.859177	28.722269	34.754536	115.818069	30.547618	11.467145	116.838623	-81.953124	1.050579	119.962021
-51.640446	-1.339471	119.083694	-25.840467	6.04094	118.718971	32.304226	-11.880103	117.806587	28.500414	34.711391	115.85199	30.40232	11.415644	116.8292885	-82.083254	0.666236	120.6086535
-52.159954	-0.639768	119.372955	-25.991171	5.889317	118.969765	32.206223	-11.9281	117.701431	28.290861	34.667645	115.932373	30.248542	11.3697725	116.816902	-82.230884	0.4088615	121.122628
-52.592995	0.123311	119.582893	-26.040194	5.697612	119.079887	32.104473	-11.968792	117.570999	28.106916	34.654049	116.032791	30.1056945	11.3426285	116.801895	-82.1860825	0.0525955000000007	121.357879
-53.119385	1.310938	119.82373	-26.150629	5.530951	119.335938	32.003658	-12.007726	117.389641	27.879435	34.630859	116.126846	29.9415465	11.3115665	116.7582435	-82.2428045	-0.249664500000002	121.9136325
-53.371323	2.164125	119.946312	-26.469234	5.599797	119.517326	31.911676	-12.03423	117.248657	27.758621	34.594738	116.177788	29.8351485	11.280254	116.7132225	-82.7736165	-0.08066	122.3214295
-53.513466	3.09552	120.043419	-26.285952	5.360063	119.511948	31.846106	-12.060227	117.088715	27.650169	34.588238	116.20871	29.7481375	11.2640055	116.6487125	-82.3200415	-0.543879499999999	122.3751835
-53.60067	4.017763	120.046906	-26.610031	5.530893	119.615623	31.771177	-12.072882	116.960609	27.57671	34.579437	116.284348	29.6739435	11.2532775	116.6224785	-82.8940055	-0.1914915	122.6087675
-53.629398	4.92502	119.906914	-26.292969	5.242215	119.457993	31.726486	-12.111351	116.854919	27.521601	34.574444	116.360512	29.6240435	11.2315465	116.6077155	-82.2099815	-0.747116500000001	122.3082705
-53.6063	5.885648	119.657372	-26.681379	5.376086	119.314636	31.643501	-12.154717	116.800758	27.468348	34.563503	116.415276	29.5559245	11.204393	116.608017	-82.9186825	-0.452221	122.021255
-53.447704	6.880908	119.346169	-26.710358	5.314052	119.071594	31.553221	-12.217594	116.712524	27.415287	34.535202	116.45874	29.484254	11.158804	116.585632	-82.90497	-0.5307	121.557556
-53.139614	8.391856	118.816589	-26.884523	5.360323	118.714455	31.382217	-12.301603	116.568138	27.320879	34.456806	116.464302	29.351548	11.0776015	116.51622	-83.120594	-0.3569555	120.91269
-52.850677	9.34597	118.436981	-27.015137	5.3622	118.432129	31.266121	-12.356101	116.488411	27.269775	34.410225	116.436684	29.267948	11.027062	116.4625475	-83.298222	-0.302661999999998	120.4017105
-52.499725	10.334246	118.110657	-27.111969	5.35202	118.212463	31.147755	-12.399135	116.397713	27.233904	34.373493	116.386948	29.1908295	10.987179	116.3923305	-83.4147675	-0.283139	120.0325955
-52.010857	11.331567	117.851212	-27.223236	5.396284	118.021225	31.047413	-12.451775	116.307381	27.192053	34.316216	116.322075	29.119733	10.9322205	116.314728	-83.566205	-0.1396525	119.727722
-51.55381	12.296	117.621361	-27.278605	5.412814	117.848297	30.985016	-12.504205	116.218437	27.163395	34.279877	116.255936	29.0742055	10.887836	116.2371865	-83.6314155	-0.062208	119.4594075
-50.955097	13.213303	117.421463	-27.241358	5.392615	117.675507	30.941578	-12.533272	116.142906	27.172178	34.235245	116.174126	29.056878	10.8509865	116.158516	-83.539594	-0.0657564999999991	119.192498
-50.339478	14.164908	117.25972	-27.228626	5.383118	117.543724	30.918085	-12.543493	116.067299	27.155968	34.216084	116.120384	29.0370265	10.8362955	116.0938415	-83.4942785	-0.0700595000000028	118.9936065
-49.254757	15.54694	117.176689	-27.179575	5.330864	117.444901	30.951427	-12.574196	115.972588	27.162823	34.189358	116.073692	29.057125	10.807581	116.02314	-83.416275	-0.145852999999999	118.866662
-48.463074	16.407911	117.095612	-27.081432	5.29371	117.369736	30.982325	-12.586829	115.955605	27.182003	34.172707	116.088402	29.082164	10.792939	116.0220035	-83.245028	-0.205519000000001	118.7174685
-47.626831	17.275759	116.980827	-27.068338	5.224424	117.247917	31.047878	-12.632974	115.945816	27.206841	34.151947	116.114113	29.1273595	10.7594865	116.0299645	-83.2640355	-0.3106385	118.4658695
-46.775742	18.088194	116.73217	-26.991993	5.130476	117.105995	31.106339	-12.699646	115.932152	27.278111	34.087898	116.119972	29.192225	10.694126	116.026062	-83.176211	-0.433174000000001	118.185928
-45.868382	18.944477	116.364334	-26.971043	5.06	116.881599	31.191704	-12.815208	115.910431	27.353508	33.998974	116.122688	29.272606	10.591883	116.0165595	-83.214692	-0.471883	117.7466385
-44.850368	19.757782	115.739838	-26.910492	4.959281	116.406059	31.227577	-12.945954	115.902939	27.46129	33.886986	116.066635	29.3444335	10.470516	115.984787	-83.1654175	-0.551954	116.827331
-43.88596	20.588011	114.952942	-26.900906	4.901414	115.818848	31.254271	-13.119273	115.872696	27.564838	33.74519	115.963554	29.4095545	10.3129585	115.918125	-83.2113665	-0.510130500000001	115.719571
-42.349686	21.834538	113.458588	-26.93306	4.915657	114.690697	31.212109	-13.384074	115.810989	27.711334	33.512341	115.722427	29.4617215	10.0641335	115.766708	-83.3278415	-0.2328195	113.614686
-41.301159	22.588526	112.526909	-26.951174	4.893547	113.895126	31.11488	-13.559861	115.655899	27.791988	33.356411	115.494904	29.453434	9.898275	115.5754015	-83.355782	-0.111181000000002	112.2148505
-40.267365	23.362354	111.97168	-26.991404	4.839762	113.22403	30.991777	-13.685134	115.272049	27.787176	33.231647	115.348969	29.3894765	9.7732565	115.310509	-83.3722845	-0.0937325000000016	111.137551
-39.264832	24.091152	111.894951	-26.939472	4.739687	112.764618	30.896923	-13.732145	114.643631	27.781412	33.148956	115.355911	29.3391675	9.7084055	114.999771	-83.2181115	-0.2290315	110.529465
-38.215572	24.735998	112.141251	-26.913315	4.634078	112.537323	30.885077	-13.678848	113.941551	27.719831	33.157654	115.501358	29.302454	9.739403	114.7214545	-83.129084	-0.471247	110.3531915
-37.196899	25.310833	112.520042	-26.837126	4.575657	112.416367	30.914597	-13.538255	113.345512	27.687725	33.228874	115.711502	29.301161	9.8453095	114.528507	-82.975413	-0.6939955	110.304227
-36.231335	25.880123	112.828621	-26.835691	4.59129	112.321129	30.956459	-13.386043	112.868858	27.633512	33.345451	115.927956	29.2949855	9.979704	114.398407	-82.9663675	-0.797123999999998	110.243851
-34.688286	26.636934	113.089813	-26.776403	4.729195	112.226532	30.967247	-13.159786	112.337624	27.508703	33.504551	116.052803	29.237975	10.1723825	114.1952135	-82.790781	-0.7139925	110.2578505
-33.68206	27.033695	113.174355	-26.78355	4.866845	112.18853	30.935865	-13.082828	112.093498	27.459829	33.556995	115.970802	29.197847	10.2370835	114.03215	-82.764947	-0.503393500000001	110.34491
-32.687065	27.391302	113.185249	-26.797762	5.003357	112.181732	30.887905	-13.070886	111.888184	27.432554	33.555054	115.799355	29.1602295	10.242084	113.8437695	-82.7557535	-0.235369999999998	110.5196945
-31.618633	27.636232	113.143036	-26.773716	5.082517	112.182152	30.815384	-13.12888	111.681572	27.440033	33.494453	115.539459	29.1277085	10.1827865	113.6105155	-82.6751405	-0.0177524999999985	110.7537885
-30.567345	27.838459	113.040497	-26.755888	5.111082	112.143005	30.734167	-13.251533	111.518143	27.467493	33.396603	115.152611	29.10083	10.072535	113.335377	-82.612606	0.149629000000001	110.950633
-29.556313	27.891558	112.866745	-26.736963	5.116322	112.098572	30.679564	-13.379258	111.359444	27.460041	33.299057	114.741028	29.0698025	9.9598995	113.050236	-82.5437285	0.272744500000002	111.146908
-28.546003	27.899652	112.688278	-26.683918	5.089103	112.095901	30.649504	-13.513554	111.241554	27.471331	33.166534	114.347244	29.0604175	9.82649	112.794399	-82.4282535	0.351716	111.397403
-26.872095	27.748957	112.393715	-26.611826	4.961182	112.080421	30.650124	-13.738031	111.12989	27.49408	32.993347	113.779594	29.072102	9.627658	112.454742	-82.295754	0.294706	111.7061
-25.797764	27.565292	112.247993	-26.540915	4.831074	112.075027	30.675047	-13.888129	111.063835	27.490149	32.838612	113.467072	29.082598	9.4752415	112.2654535	-82.164428	0.186906500000001	111.8846005
-24.772179	27.342897	112.092384	-26.463545	4.69191	112.143066	30.703449	-14.043	111.017433	27.496464	32.69582	113.177643	29.0999565	9.32641	112.097538	-82.0270465	0.0574100000000008	112.188594
-23.826303	27.089798	112.018692	-26.373396	4.546465	112.088707	30.751387	-14.188191	110.982468	27.51709	32.568558	112.945297	29.1342385	9.1901835	111.9638825	-81.8810305	-0.0972535000000008	112.2135315
-22.682386	26.802721	111.887489	-26.284132	4.390665	112.081657	30.813253	-14.336801	110.951256	27.55006	32.430832	112.777519	29.1816565	9.0470155	111.8643875	-81.7499205	-0.2656855	112.2989265
-21.358305	26.344046	111.700752	-26.210701	4.29949	112.061501	30.844475	-14.448753	110.984825	27.608845	32.309574	112.649704	29.22666	8.9304105	111.8172645	-81.648062	-0.3314305	112.3057375
-20.257357	25.959402	111.549973	-26.197836	4.208947	112.002289	30.87138	-14.581484	110.947861	27.660769	32.192211	112.540581	29.2660745	8.8053635	111.744221	-81.6617465	-0.3874695	112.260357
-18.632557	25.355017	111.430405	-26.102512	4.112233	111.82016	30.889193	-14.737794	110.769463	27.724442	32.065029	112.471809	29.3068175	8.6636175	111.620636	-81.5118415	-0.439151500000001	112.019684
-17.339764	24.793594	111.309959	-26.080544	4.071063	111.688744	30.895763	-14.777662	110.659721	27.784681	32.03228	112.514153	29.340222	8.627309	111.586937	-81.50131	-0.485183000000001	111.790551
-16.202778	24.280005	111.287018	-26.079226	4.071293	111.533371	30.894482	-14.758924	110.573425	27.823326	32.030613	112.638512	29.358904	8.6358445	111.6059685	-81.517356	-0.493258500000001	111.4607735
-15.057008	23.744015	111.259949	-26.082758	4.098031	111.349808	30.899261	-14.722291	110.421967	27.858915	32.064472	112.850067	29.379088	8.6710905	111.636017	-81.544604	-0.475028500000002	111.063599
-13.863282	23.1665	111.249794	-26.120844	4.120323	111.123993	30.897909	-14.678507	110.284439	27.910316	32.122509	113.124123	29.4041125	8.722001	111.704281	-81.6458005	-0.481355000000001	110.543705
-12.714969	22.583696	111.177673	-26.158615	4.222733	110.833466	30.895248	-14.609385	110.14283	27.945244	32.172089	113.424644	29.420246	8.781352	111.783737	-81.737476	-0.335886	109.883195
-11.550988	21.873804	111.096001	-26.17312	4.311756	110.579002	30.901218	-14.518525	110.018669	27.961006	32.272575	113.715042	29.431112	8.877025	111.8668555	-81.777352	-0.253513000000002	109.2911485
-9.847528	20.771309	111.082115	-26.179668	4.533242	110.36013	30.919174	-14.360255	109.912346	28.040346	32.372875	114.12722	29.47976	9.00631	112.019783	-81.839096	0.0601740000000017	108.700477
-8.668413	19.968971	111.106979	-26.140318	4.707267	110.367142	30.95932	-14.27723	110.002579	28.170937	32.441685	114.499702	29.5651285	9.0822275	112.2511405	-81.8457645	0.3323065	108.4831435
-7.594203	19.121283	111.320808	-26.080502	4.865995	110.476387	31.044954	-14.23112	110.23233	28.347624	32.471867	114.950714	29.696289	9.1203735	112.591522	-81.857293	0.611616499999998	108.361252
-6.474167	18.12915	111.529778	-26.030663	5.015257	110.639336	31.145426	-14.232795	110.612465	28.56389	32.441231	115.428886	29.854658	9.104218	113.0206755	-81.915984	0.926295999999999	108.2579965
-5.366259	17.082272	111.779106	-26.01004	5.130827	110.767746	31.249725	-14.27767	111.103081	28.786793	32.435478	115.916565	30.018259	9.078904	113.509823	-82.038339	1.18275	108.025669
-4.32201	15.975688	111.981567	-25.996014	5.241631	110.854828	31.328716	-14.348915	111.658096	28.989649	32.402233	116.394218	30.1591825	9.026659	114.026157	-82.1512105	1.456603	107.683499
-3.330668	14.749958	112.220085	-26.016485	5.276221	110.921547	31.410425	-14.438464	112.2061	29.192266	32.325535	116.828011	30.3013455	8.9435355	114.5170555	-82.3343155	1.6089065	107.3260385
-1.927134	12.879019	112.411293	-26.017803	5.306807	110.892311	31.492182	-14.565039	112.974609	29.37653	32.253082	117.294052	30.434356	8.8440215	115.1343305	-82.469962	1.7695925	106.6502915
-1.046152	11.525173	112.526764	-26.040012	5.32471	110.888016	31.548477	-14.624594	113.410881	29.448996	32.198208	117.404114	30.4987365	8.786807	115.4074975	-82.5787605	1.862613	106.3685345
-0.207602	10.157975	112.532715	-26.012569	5.31389	110.8685	31.603592	-14.66315	113.777367	29.500887	32.190746	117.422592	30.5522395	8.763798	115.5999795	-82.5773775	1.863982	106.1370205
0.546891	8.754583	112.548157	-25.997526	5.300567	110.867882	31.64587	-14.701509	114.149368	29.543396	32.154987	117.362297	30.594633	8.726739	115.7558325	-82.589685	1.874395	105.9799315
1.226108	7.277671	112.634995	-25.983557	5.249851	110.89827	31.697256	-14.745639	114.477936	29.566013	32.114132	117.280838	30.6316345	8.6842465	115.879387	-82.5987485	1.8154555	105.917153
1.835603	5.853096	112.73761	-25.957579	5.183192	110.936081	31.753651	-14.806214	114.807388	29.618818	32.0569	117.197487	30.6862345	8.625343	116.0024375	-82.6013925	1.741041	105.8697245
2.379212	4.373656	112.888229	-25.930313	5.0773	111.017052	31.827271	-14.84012	115.183617	29.655413	32.037003	117.189812	30.741342	8.5984415	116.1867145	-82.601968	1.5561585	105.8473895
3.018522	2.14186	113.308403	-25.864193	4.924849	111.277435	31.962234	-14.898814	115.833366	29.755136	31.999407	117.273285	30.858685	8.5502965	116.5533255	-82.587071	1.2994015	106.0015445
3.327207	0.662832	113.647079	-25.825161	4.812503	111.492729	32.05621	-14.930123	116.325165	29.820379	31.991852	117.385437	30.9382945	8.5308645	116.855301	-82.5886165	1.0941415	106.130157
3.591366	-0.786491	114.069618	-25.821808	4.72686	111.762321	32.143307	-14.920637	116.834854	29.869513	32.001591	117.513039	31.00641	8.540477	117.1739465	-82.650026	0.913243000000001	106.3506955
3.725949	-2.20381	114.468941	-25.837055	4.642104	112.012627	32.233822	-14.879544	117.321762	29.884295	32.039001	117.641106	31.0590585	8.5797285	117.481434	-82.7331685	0.7044795	106.54382
3.777729	-3.568556	114.874924	-25.86565	4.564975	112.259209	32.311584	-14.842646	117.779541	29.879416	32.093819	117.72654	31.0955	8.6255865	117.7530405	-82.8268	0.504363499999998	106.7653775
3.766108	-4.94096	115.285019	-25.924147	4.509269	112.538383	32.360031	-14.764665	118.2286	29.829472	32.162865	117.808441	31.0947515	8.6991	118.0185205	-82.9430455	0.319438000000002	107.0582455
3.622265	-6.280418	115.70575	-25.986275	4.458553	112.786331	32.387794	-14.715552	118.648949	29.784632	32.201218	117.832588	31.086213	8.742833	118.2407685	-83.058763	0.174273000000003	107.3318935
3.229602	-8.156466	116.264877	-26.131088	4.41011	113.118889	32.387173	-14.642133	119.200111	29.670837	32.269321	117.792191	31.029005	8.813594	118.496151	-83.291181	0.00662600000000246	107.741627
2.902993	-9.355946	116.564774	-26.181683	4.385303	113.294914	32.374264	-14.580095	119.49102	29.57518	32.311432	117.739853	30.974722	8.8656685	118.6154365	-83.338088	-0.0950625000000009	107.9743915
2.433577	-10.493341	116.82122	-26.236406	4.368455	113.426193	32.352222	-14.543961	119.747543	29.506966	32.321007	117.631081	30.929594	8.888523	118.689312	-83.402406	-0.151613000000001	108.163074
1.90817	-11.553776	117.014458	-26.295891	4.311947	113.559792	32.319607	-14.523978	119.926476	29.441574	32.335258	117.558922	30.8805905	8.90564	118.742699	-83.4723725	-0.281746000000002	108.376885
1.334902	-12.620001	117.122475	-26.331892	4.216524	113.707329	32.300694	-14.539207	120.01326	29.402262	32.322044	117.545555	30.851478	8.8914185	118.7794075	-83.515262	-0.458370500000001	108.6352505
0.695394	-13.588892	117.135361	-26.310596	4.100539	113.886475	32.300583	-14.57192	120.032104	29.382572	32.299335	117.59198	30.8415775	8.8637075	118.812042	-83.4627695	-0.6626295	108.960908
-0.075876	-14.475465	117.174103	-26.297001	3.963997	114.088837	32.306641	-14.605469	119.984497	29.380816	32.300415	117.704605	30.8437285	8.847473	118.844551	-83.4377305	-0.919479000000001	109.333123
-1.272808	-15.625498	117.082176	-26.254475	3.826035	114.401268	32.329105	-14.616423	119.859589	29.405748	32.308792	117.916252	30.8674265	8.8461845	118.8879205	-83.3763765	-1.1941145	109.9146155
-2.151895	-16.349062	116.969429	-26.17684	3.737705	114.600716	32.379333	-14.602947	119.747368	29.435572	32.343918	118.057678	30.9074525	8.8704855	118.902523	-83.2611325	-1.3950755	110.298909
-3.11722	-16.951952	116.880646	-26.152763	3.688548	114.792191	32.419128	-14.56119	119.641068	29.468077	32.387684	118.192314	30.9436025	8.913247	118.916691	-83.2491285	-1.536151	110.667691
-4.029976	-17.528059	116.711426	-26.082346	3.682314	114.983162	32.476746	-14.509175	119.514954	29.485249	32.437599	118.319595	30.9809975	8.964212	118.9172745	-83.1456895	-1.599584	111.0490495
-5.165277	-17.976536	116.632355	-26.036707	3.687051	115.17234	32.512486	-14.456423	119.413612	29.498247	32.490284	118.418678	31.0053665	9.0169305	118.916145	-83.0787805	-1.6428285	111.428535
-6.215242	-18.387087	116.493355	-25.99662	3.720801	115.372231	32.559498	-14.368032	119.288841	29.509935	32.553997	118.515686	31.0347165	9.0929825	118.9022635	-83.0279565	-1.6513805	111.8421985
-7.427136	-18.740313	116.383072	-25.942957	3.767736	115.599121	32.587112	-14.277784	119.134537	29.521196	32.653568	118.608032	31.054154	9.187892	118.8712845	-82.940068	-1.65242	112.3269575
-9.207973	-19.183327	116.17215	-25.882759	3.872045	116.020569	32.642437	-14.092681	118.799973	29.550222	32.831013	118.892227	31.0963295	9.369166	118.8461	-82.8618475	-1.625076	113.195038
-10.468713	-19.426752	116.069305	-25.85673	3.927438	116.298042	32.683136	-13.939552	118.606987	29.577759	32.960636	119.117271	31.1304475	9.510542	118.862129	-82.8439075	-1.655666	113.733955
-11.692522	-19.645456	116.044113	-25.79327	4.018771	116.541794	32.702469	-13.768917	118.500427	29.597851	33.098106	119.327072	31.15016	9.6645945	118.9137495	-82.7367	-1.6270525	114.1698385
-13.053414	-19.865421	116.113403	-25.779778	4.075973	116.724884	32.740261	-13.681059	118.480255	29.623642	33.20055	119.492493	31.1819515	9.7597455	118.986374	-82.7415075	-1.6077995	114.463394
-14.404925	-20.043653	116.19059	-25.792049	4.182034	116.870331	32.75433	-13.631472	118.561081	29.690609	33.240555	119.542801	31.2224695	9.8045415	119.051941	-82.8065675	-1.4404735	114.688721
-15.774833	-20.199533	116.337524	-25.764523	4.230769	116.909134	32.770741	-13.664421	118.664238	29.737785	33.237137	119.521561	31.254263	9.786358	119.0928995	-82.783309	-1.32482	114.7253685
-17.157478	-20.346922	116.408791	-25.728613	4.251429	116.921425	32.794754	-13.715627	118.771698	29.822147	33.173656	119.4468	31.3084505	9.7290145	119.109249	-82.7656765	-1.2261565	114.733601
-19.232382	-20.548954	116.451935	-25.617249	4.15579	116.918007	32.87056	-13.823682	118.913101	29.936588	33.072395	119.289764	31.403574	9.6243565	119.1014325	-82.638072	-1.3127765	114.7345815
-20.588585	-20.664606	116.474083	-25.524849	4.041847	116.93705	32.977367	-13.911383	118.946419	30.028376	32.992599	119.215057	31.5028715	9.540608	119.080738	-82.5525695	-1.456914	114.793362
-21.979095	-20.795256	116.441452	-25.404463	3.893606	116.965851	33.086842	-13.975364	118.971169	30.102011	32.925808	119.149849	31.5944265	9.475222	119.060509	-82.4033525	-1.68801	114.871193
-23.360943	-20.83551	116.404846	-25.321711	3.770234	117.008377	33.212063	-14.016935	118.939102	30.158373	32.887909	119.099792	31.685218	9.435487	119.019447	-82.32864	-1.895019	114.997307
-24.695141	-20.872892	116.313698	-25.204922	3.659649	117.020584	33.339252	-14.028843	118.887672	30.208279	32.861862	119.04007	31.7737655	9.4165095	118.963871	-82.1836095	-2.0972115	115.077297
-26.12969	-20.853788	116.252495	-25.108162	3.565509	117.022285	33.445221	-14.025519	118.822182	30.238321	32.8493	118.954529	31.841771	9.4118905	118.8883555	-82.058095	-2.2808725	115.1562145
-27.543236	-20.783047	116.266251	-25.050159	3.488455	117.016113	33.562927	-14.026584	118.753227	30.259556	32.838326	118.843552	31.9112415	9.405871	118.7983895	-82.0115595	-2.428961	115.2338365
-29.650965	-20.64212	116.251526	-24.890491	3.46731	116.999886	33.682625	-14.024183	118.667206	30.277184	32.841309	118.542351	31.9799045	9.408563	118.6047785	-81.7608865	-2.473943	115.3949935
-31.103605	-20.470015	116.329636	-24.809132	3.468997	116.948105	33.741711	-14.006932	118.572891	30.291132	32.831619	118.232605	32.0164215	9.4123435	118.402748	-81.6346855	-2.4743495	115.493462
-32.518551	-20.267128	116.449478	-24.728806	3.487152	116.914307	33.806248	-13.999693	118.467186	30.2733	32.838707	117.893074	32.039774	9.419507	118.18013	-81.497386	-2.445203	115.648484
-33.967281	-19.977097	116.606461	-24.640717	3.502684	116.907791	33.860878	-13.974746	118.422234	30.267197	32.808182	117.466713	32.0640375	9.416718	117.9444735	-81.3454715	-2.41135	115.8711085
-35.360027	-19.680552	116.863892	-24.557022	3.541947	116.915718	33.900284	-13.966038	118.375687	30.227322	32.778164	117.047821	32.063803	9.406063	117.711754	-81.177847	-2.322169	116.119682
-36.762783	-19.320049	117.280701	-24.457497	3.552142	117.027832	33.931343	-13.977101	118.320953	30.184332	32.722939	116.577927	32.0578375	9.372919	117.44944	-80.9728315	-2.268635	116.606224
-38.170097	-18.869299	117.89225	-24.361717	3.504268	117.263374	33.961487	-14.004393	118.308792	30.128902	32.654839	116.022537	32.0451945	9.325223	117.1656645	-80.7686285	-2.316687	117.3610835
-40.18969	-18.098274	119.0961	-24.35145	3.34177	118.051651	34.021183	-14.074562	118.206444	29.959858	32.485085	115.48687	31.9905205	9.2052615	116.846657	-80.6934205	-2.5217215	119.256645
-41.423191	-17.49865	119.947983	-24.208832	3.100558	118.657509	34.031048	-14.092046	118.219589	29.807482	32.379784	115.357529	31.919265	9.143869	116.788559	-80.336929	-2.942753	120.526459
-42.663364	-16.873775	120.738892	-24.260294	2.886161	119.373535	34.045956	-14.138582	118.211746	29.63858	32.336117	115.417137	31.842268	9.0987675	116.8144415	-80.362856	-3.3264455	121.9326285
-43.860207	-16.181261	121.286705	-24.241459	2.66531	119.8517	34.030037	-14.14196	118.270348	29.482492	32.334064	115.633499	31.7562645	9.096052	116.9519235	-80.2391825	-3.765432	122.7514765
-44.974812	-15.392338	121.547554	-24.378563	2.568131	120.214294	34.006187	-14.127527	118.363045	29.319202	32.370804	115.853348	31.6626945	9.1216385	117.1081965	-80.4198205	-3.9853765	123.3203915
-45.86499	-14.679487	121.42794	-24.534843	2.481602	120.28936	33.979618	-14.117479	118.395912	29.167175	32.393566	116.035568	31.5733965	9.1380435	117.21574	-80.6430825	-4.1748395	123.36298
-46.93013	-13.727776	121.182129	-24.657614	2.420941	120.134186	33.943413	-14.121167	118.370613	29.04677	32.398602	116.104797	31.4950915	9.1387175	117.237705	-80.8103195	-4.2968355	123.030667
-48.537281	-12.003802	120.502052	-24.724119	2.44703	119.559654	33.797131	-14.089712	118.216797	28.888916	32.431351	116.001213	31.3430235	9.1708195	117.109005	-80.7912615	-4.2767595	122.010303
-49.357883	-10.825833	120.001694	-24.920862	2.620177	119.233932	33.663895	-14.057836	118.015633	28.802284	32.467632	115.8311	31.2330895	9.204898	116.9233665	-81.0748135	-3.964544	121.5444975
-50.20005	-9.591552	119.493378	-24.967331	2.787691	118.846252	33.529419	-14.009748	117.7631	28.718588	32.513927	115.599716	31.1240035	9.2520895	116.681408	-81.0586655	-3.6767075	121.011096
-50.851112	-8.286619	119.113396	-25.052786	2.989569	118.514183	33.390099	-13.957394	117.460655	28.661671	32.548489	115.349556	31.025885	9.2955475	116.4051055	-81.131457	-3.3164095	120.6232605
-51.480232	-6.921927	118.926743	-25.077953	3.099665	118.318306	33.257191	-13.897075	117.124847	28.599453	32.600983	115.139244	30.928322	9.351954	116.1320455	-81.084228	-3.152624	120.5045665
-51.992119	-5.494131	118.891251	-25.067034	3.218225	118.16243	33.128525	-13.828589	116.828239	28.540213	32.679531	115.027473	30.834369	9.425471	115.927856	-80.968437	-2.989021	120.397004
-52.411831	-4.029408	118.863342	-25.067606	3.32319	118.18454	33.031963	-13.753468	116.632416	28.507301	32.755833	115.003189	30.769632	9.5011825	115.8178025	-80.904844	-2.8548025	120.5512775
-52.923447	-1.790698	118.759766	-25.143719	3.494145	118.165115	32.927872	-13.678275	116.39801	28.477228	32.898239	115.106461	30.70255	9.609982	115.7522355	-80.989988	-2.621692	120.5779945
-53.121437	-0.245125	118.513916	-25.348619	3.647467	118.117676	32.82935	-13.642709	116.26432	28.455788	32.97842	115.192268	30.642569	9.6678555	115.728294	-81.339807	-2.3729215	120.507058
-53.257118	1.292069	118.210854	-25.449884	3.706968	117.938744	32.702568	-13.641962	116.096878	28.421772	33.026733	115.268539	30.56217	9.6923855	115.6827085	-81.461938	-2.2784495	120.1947795
-53.329582	2.86612	117.913559	-25.592661	3.788058	117.739845	32.554592	-13.625939	115.893768	28.359356	33.084625	115.310875	30.456974	9.729343	115.6023215	-81.642296	-2.153227	119.8773685
-53.282337	4.483334	117.697487	-25.642956	3.831532	117.534363	32.390682	-13.601478	115.631042	28.294643	33.145081	115.305939	30.3426625	9.7718015	115.4684905	-81.6285745	-2.1087375	119.6002355
-53.117733	6.028226	117.58828	-25.72028	3.900275	117.386414	32.242893	-13.546279	115.299133	28.214979	33.208828	115.309074	30.228936	9.8312745	115.3041035	-81.669496	-2.0307245	119.4687245
-52.893562	7.62488	117.522179	-25.837278	4.05827	117.292915	32.118752	-13.475412	115.022026	28.137133	33.284962	115.283676	30.1279425	9.904775	115.152851	-81.8024985	-1.788235	119.432979
-52.321404	9.997768	117.237923	-25.875669	4.22829	117.040131	31.998569	-13.384302	114.678154	28.088512	33.397942	115.300644	30.0435405	10.00682	114.989399	-81.7948785	-1.55024	119.090863
-51.921227	11.583372	116.940247	-25.831902	4.271059	116.714729	31.928782	-13.364695	114.489998	28.100344	33.438274	115.24192	30.014563	10.0367895	114.865959	-81.678367	-1.4946715	118.563499
-51.33387	13.150771	116.617989	-25.848946	4.392746	116.421188	31.832626	-13.367059	114.303574	28.111496	33.438103	115.130928	29.972061	10.035522	114.717251	-81.669953	-1.25003	118.125125
-50.723858	14.633215	116.21933	-25.935045	4.50751	116.152863	31.77372	-13.372478	114.134071	28.152475	33.437641	115.087524	29.9630975	10.0325815	114.6107975	-81.8331875	-1.0175615	117.6949285
-50.076103	16.120419	115.792442	-25.971746	4.589074	115.804001	31.676201	-13.388905	113.972427	28.200853	33.444141	115.085114	29.938527	10.027618	114.5287705	-81.882019	-0.84947	117.0792315
-49.300667	17.612621	115.435875	-25.95327	4.646224	115.38385	31.592161	-13.414276	113.795006	28.269243	33.443855	115.092262	29.930702	10.0147895	114.443634	-81.837242	-0.722341499999999	116.324066
-48.489563	19.034903	115.048553	-26.020283	4.801442	115.010727	31.486628	-13.392999	113.611473	28.299105	33.505119	115.178551	29.8928665	10.05606	114.395012	-81.9334325	-0.453176000000001	115.626442
-47.265415	21.134573	114.511559	-26.219645	5.047017	114.401794	31.291744	-13.229593	113.31385	28.231499	33.67775	115.353539	29.7616215	10.2240785	114.3336945	-82.2009115	-0.1300445	114.4698935
-46.380581	22.437973	114.258812	-26.345285	5.259913	114.083061	31.15547	-13.036983	113.08107	28.134525	33.833611	115.423203	29.6449975	10.398314	114.2521365	-82.3355675	0.121512000000001	113.9139855
-45.467331	23.697395	114.065826	-26.504576	5.49463	113.789749	31.003439	-12.825316	112.890831	27.983824	34.031483	115.492859	29.4936315	10.6030835	114.191845	-82.5027835	0.386176499999999	113.387653
-44.506775	24.911861	113.958466	-26.599264	5.766797	113.581001	30.87821	-12.590983	112.714554	27.848053	34.238522	115.470039	29.3631315	10.8237695	114.0922965	-82.5616595	0.7098245	113.0697055
-43.54285	26.065365	113.865593	-26.693514	6.033018	113.467743	30.766106	-12.38272	112.595436	27.736483	34.424286	115.424744	29.2512945	11.020783	114.01009	-82.6383225	1.045253	112.925396
-42.455151	27.137634	113.789711	-26.73477	6.267366	113.414612	30.693092	-12.196921	112.575592	27.661291	34.587173	115.379021	29.1771915	11.195126	113.9773065	-82.6467315	1.339606	112.8519175
-41.386395	28.106594	113.724174	-26.792473	6.458925	113.389	30.635422	-12.079028	112.640312	27.620289	34.702152	115.31469	29.1278555	11.311562	113.977501	-82.7128015	1.606288	112.800499
-39.758774	29.472324	113.576828	-26.805147	6.700931	113.379135	30.586233	-11.974309	112.817505	27.591005	34.830715	115.250137	29.088619	11.428203	114.033821	-82.698913	1.973659	112.724449
-38.60836	30.269634	113.500687	-26.847675	6.812696	113.356339	30.564457	-11.910495	112.939491	27.570829	34.900627	115.128983	29.067643	11.495066	114.034237	-82.762993	2.130326	112.678441
-37.442497	31.00411	113.416718	-26.843681	6.922122	113.375664	30.538282	-11.852464	113.007668	27.525887	34.97628	114.959808	29.0320845	11.561908	113.983738	-82.7194465	2.282336	112.76759
-36.300846	31.689304	113.315811	-26.884583	6.979137	113.347984	30.513931	-11.787978	113.034248	27.446556	35.055378	114.761627	28.9802435	11.6337	113.8979375	-82.7494095	2.324574	112.7980305
-35.088924	32.311077	113.209869	-26.915077	7.018443	113.280128	30.486256	-11.697427	113.004578	27.349049	35.134407	114.539505	28.9176525	11.71849	113.7720415	-82.7478065	2.318396	112.7882145
-33.9011	32.853745	113.057114	-26.968601	7.037596	113.183357	30.452406	-11.588904	112.933556	27.237658	35.228367	114.350174	28.845032	11.8197315	113.641865	-82.782234	2.2554605	112.724849
-32.730122	33.347847	112.905907	-27.02429	7.076383	113.056503	30.412315	-11.469816	112.858841	27.118895	35.343292	114.197136	28.765605	11.936738	113.5279885	-82.814185	2.216028	112.5850175
-30.832291	34.03231	112.702751	-27.075884	7.192572	112.86808	30.369759	-11.231397	112.738647	26.982407	35.57526	114.018845	28.676083	12.1719315	113.378746	-82.827851	2.2132125	112.357414
-29.602921	34.420692	112.650749	-27.075899	7.326107	112.765953	30.344204	-11.063393	112.646591	26.923105	35.762943	113.999031	28.6336545	12.349775	113.322811	-82.7854525	2.302439	112.209095
-28.292974	34.780319	112.64579	-27.091879	7.491558	112.686501	30.344439	-10.851524	112.567223	26.914608	35.96117	114.040588	28.6295235	12.554823	113.3039055	-82.8132815	2.428293	112.0690965
-27.209755	35.170792	112.827179	-27.128437	7.702264	112.621651	30.358284	-10.62418	112.488579	26.943939	36.201241	114.255318	28.6511115	12.7885305	113.3719485	-82.9079855	2.6159975	111.8713535
-25.676739	35.28326	112.919823	-27.091316	7.910989	112.548195	30.380604	-10.373912	112.43988	27.010902	36.440868	114.584984	28.695753	13.033478	113.512432	-82.878385	2.7885	111.583958
-24.586456	35.520096	113.268456	-27.085197	8.185575	112.451378	30.433029	-10.102795	112.374519	27.071604	36.711567	115.011765	28.7523165	13.304386	113.693142	-82.9227105	3.066764	111.209614
-23.289867	35.632874	113.585495	-27.076885	8.455909	112.336197	30.47505	-9.782007	112.298157	27.134109	36.987881	115.523705	28.8045795	13.602937	113.910931	-82.9583495	3.308881	110.761463
-21.196053	35.473232	114.10849	-27.05031	8.939662	112.355614	30.560101	-9.232224	112.177315	27.210587	37.474438	116.354492	28.885344	14.121107	114.2659035	-82.985964	3.758217	110.4453245
-20.148682	35.449604	114.543221	-27.053755	9.305748	112.415985	30.614353	-8.861776	112.18705	27.300993	37.781418	116.827759	28.957673	14.459821	114.5074045	-83.065183	4.151675	110.3245655
-18.75029	35.167141	114.71405	-27.016756	9.665092	112.511887	30.666388	-8.554769	112.229454	27.392143	38.066746	117.242607	29.0292655	14.7559885	114.7360305	-83.0627775	4.5741955	110.2877435
-17.552254	34.890892	114.88147	-26.988539	10.02666	112.582985	30.720013	-8.31156	112.320755	27.466906	38.291149	117.50808	29.0934595	14.9897945	114.9144175	-83.0705375	5.0635255	110.2515525
-16.361221	34.493896	114.938118	-27.001549	10.412167	112.699699	30.751938	-8.121729	112.446739	27.548737	38.475346	117.601692	29.1503375	15.1768085	115.0242155	-83.1534355	5.6475255	110.3751825
-15.173836	34.040897	114.897278	-26.988029	10.676602	112.774445	30.742975	-8.002368	112.516655	27.604565	38.613094	117.584824	29.17377	15.305363	115.0507395	-83.149828	6.047841	110.4981505
-14.151944	33.469372	114.809464	-26.977509	10.858283	112.830605	30.713066	-7.947591	112.528122	27.628368	38.66399	117.452942	29.170717	15.3581995	114.990532	-83.125735	6.3583665	110.670678
-12.523701	32.380741	114.542412	-27.015118	10.971803	112.882637	30.627691	-7.989741	112.507645	27.574348	38.631573	117.121613	29.1010195	15.320916	114.814629	-83.1312555	6.62269	110.950645
-11.449759	31.568394	114.294266	-27.045601	10.976347	112.900459	30.564732	-8.064257	112.502197	27.492327	38.562931	116.818329	29.0285295	15.249337	114.660263	-83.1197315	6.703357	111.140655
-10.443504	30.684048	114.048431	-27.106152	10.959467	112.949844	30.499125	-8.17018	112.51651	27.414349	38.473911	116.463646	28.956737	15.1518655	114.490078	-83.169041	6.7670685	111.40961
-9.484493	29.668907	113.845039	-27.176424	10.906549	113.0718	30.410719	-8.293171	112.583557	27.345079	38.373566	116.11335	28.877899	15.0401975	114.3484535	-83.230747	6.7729005	111.7951465
-8.495404	28.629662	113.667191	-27.188692	10.83276	113.230705	30.327562	-8.435503	112.702385	27.266193	38.273762	115.801392	28.7968775	14.9191295	114.2518885	-83.1742615	6.7463905	112.2095215
-7.561282	27.531347	113.50956	-27.267483	10.742633	113.381699	30.250839	-8.596971	112.885941	27.200407	38.137177	115.541473	28.725623	14.770103	114.213707	-83.260589	6.715163	112.549691
-6.633053	26.37406	113.413963	-27.307329	10.677817	113.539436	30.183332	-8.750233	113.125214	27.145641	38.002838	115.324188	28.6644865	14.6263025	114.224701	-83.2791445	6.7293315	112.854171
-5.315815	24.62019	113.345764	-27.40032	10.568913	113.689758	30.115652	-8.976344	113.574661	27.136871	37.80418	115.226364	28.6262615	14.413918	114.4005125	-83.4269015	6.723908	112.9790035
-4.469163	23.422798	113.413368	-27.511047	10.522114	113.803398	30.119509	-9.11626	113.901611	27.182568	37.708698	115.36647	28.6510385	14.296219	114.6340405	-83.6731325	6.748009	112.9727555
-3.64848	22.181528	113.562759	-27.450153	10.379017	113.712059	30.157652	-9.200262	114.239883	27.265236	37.634354	115.65831	28.711444	14.217046	114.9490965	-83.61175	6.540988	112.4750215
-2.78649	20.949059	113.764786	-27.458652	10.252862	113.728546	30.226889	-9.233437	114.594093	27.37661	37.567059	116.061172	28.8017495	14.166811	115.3276325	-83.7190535	6.338913	112.1294595
-2.012198	19.665083	114.037788	-27.409224	10.127046	113.711952	30.357716	-9.214301	115.033676	27.516121	37.53241	116.52961	28.9369185	14.1590545	115.781643	-83.7553665	6.0950375	111.642261
-1.282429	18.387369	114.379921	-27.408249	10.049502	113.693367	30.531687	-9.184372	115.515099	27.67942	37.564583	117.078865	29.1055535	14.1901055	116.296982	-83.9220515	5.9088985	111.089752
-0.576221	17.157513	114.680435	-27.382225	9.944571	113.603149	30.740795	-9.129274	116.038956	27.819399	37.610176	117.632698	29.280097	14.240451	116.835827	-84.044547	5.648691	110.370471
0.362091	15.248797	115.086197	-27.352285	9.844928	113.376534	31.039568	-9.068472	116.831802	27.952114	37.692291	118.401268	29.495841	14.3119095	117.616535	-84.200411	5.3779465	109.136533
0.882534	13.957216	115.326645	-27.282206	9.786788	113.189781	31.229492	-9.045555	117.292023	28.039825	37.701481	118.756317	29.6346585	14.327963	118.02417	-84.1990705	5.245613	108.355392
1.416381	12.679256	115.44046	-27.191442	9.714902	113.063919	31.427929	-9.033855	117.699303	28.149986	37.717705	118.985237	29.7889575	14.341925	118.34227	-84.1718415	5.087879	107.785568
1.845752	11.378755	115.540024	-27.051077	9.627213	112.987534	31.622622	-9.026764	118.042137	28.256283	37.717457	119.052597	29.9394525	14.3453465	118.547367	-84.0416065	4.9090795	107.427701
2.156232	10.049845	115.624306	-26.935843	9.560465	112.959122	31.823454	-9.022516	118.329407	28.380022	37.710274	119.021477	30.101738	14.343879	118.675442	-83.973424	4.777051	107.242802
2.392633	8.841854	115.716217	-26.757986	9.442552	113.043663	32.062225	-9.046686	118.512192	28.497623	37.718094	118.973091	30.279924	14.335704	118.7426415	-83.795896	4.5494	107.3446845
2.548931	7.495748	115.828308	-26.586611	9.305437	113.183235	32.256882	-9.064409	118.706558	28.63456	37.680805	118.923904	30.445721	14.308198	118.815231	-83.618943	4.302676	107.551239
2.624672	5.577205	116.089546	-26.387569	9.088766	113.498451	32.56966	-9.111916	118.946686	28.78203	37.64238	118.989731	30.675845	14.265232	118.9682085	-83.450983	3.9123	108.0286935
2.552361	4.340131	116.239716	-26.253384	8.884033	113.694084	32.748642	-9.159801	119.091125	28.870218	37.596916	119.078934	30.80943	14.2185575	119.0850295	-83.316198	3.5495085	108.3031385
2.417663	3.131217	116.369286	-26.154858	8.718426	113.874641	32.879261	-9.224316	119.20327	28.942949	37.53643	119.182076	30.911105	14.156057	119.192673	-83.220821	3.280795	108.556609
2.180418	1.925245	116.45192	-26.104191	8.53881	114.020798	32.984749	-9.308956	119.284775	28.983673	37.475643	119.248619	30.984211	14.0833435	119.266697	-83.192593	2.9942765	108.774899
1.827805	0.768278	116.47979	-26.048935	8.386581	114.122749	33.023815	-9.393161	119.298759	29.029703	37.391758	119.280922	31.026759	13.9992985	119.2898405	-83.124629	2.7738635	108.9556575
1.43708	-0.392069	116.381195	-26.042765	8.251128	114.20343	33.061977	-9.479877	119.238686	29.028124	37.315853	119.286514	31.0450505	13.917988	119.2626	-83.1305805	2.584268	109.14426
0.937261	-1.461019	116.298615	-25.987164	8.145039	114.303116	33.087738	-9.545007	119.116035	29.048893	37.244461	119.298508	31.0683155	13.849727	119.2072715	-83.0426435	2.440351	109.3989605
0.064654	-3.044315	116.135284	-25.927656	8.013135	114.512589	33.12735	-9.591878	118.883911	29.068111	37.182995	119.320358	31.0977305	13.7955585	119.1021345	-82.9530425	2.2307115	109.9230435
-0.629859	-4.100107	116.050629	-25.887506	7.975625	114.69265	33.179401	-9.589963	118.698906	29.072083	37.196724	119.401108	31.125742	13.8033805	119.050007	-82.900754	2.1478695	110.335293
-1.352414	-5.086843	116.002914	-25.846434	7.957689	114.879799	33.191509	-9.558725	118.621979	29.086611	37.19891	119.44165	31.13906	13.8200925	119.0318145	-82.831928	2.0952855	110.7277835
-2.155024	-6.066626	115.972519	-25.828203	7.961493	115.068642	33.232246	-9.544986	118.527046	29.101307	37.209457	119.458023	31.1667765	13.8322355	118.9925345	-82.8231825	2.0907505	111.1447495
-3.057061	-7.028071	116.027618	-25.798452	7.997243	115.227547	33.250343	-9.547004	118.520996	29.119038	37.20097	119.455109	31.1846905	13.826983	118.9880525	-82.7815945	2.167503	111.4670415
-3.969784	-8.015909	115.992828	-25.781313	8.010849	115.328995	33.256863	-9.607562	118.54731	29.170385	37.142883	119.437706	31.213624	13.7676605	118.992508	-82.77625	2.2540375	111.665482
-4.948566	-8.958183	115.989471	-25.785309	7.999331	115.400482	33.245121	-9.72753	118.554863	29.231956	37.063442	119.37915	31.2385385	13.667956	118.9670065	-82.8091565	2.330706	111.8339575
-6.560184	-10.356302	115.922295	-25.76392	7.935315	115.436974	33.195393	-9.926982	118.560204	29.282089	36.877487	119.23674	31.238741	13.4752525	118.898472	-82.766581	2.3953775	111.975476
-7.602818	-11.265921	115.772964	-25.773048	7.848959	115.420486	33.165119	-10.044024	118.539658	29.318836	36.750629	119.114944	31.2419775	13.3533025	118.827301	-82.7880735	2.3446155	112.013671
-8.798211	-12.126959	115.782631	-25.747404	7.793433	115.426315	33.170033	-10.152164	118.537453	29.337627	36.61467	118.94622	31.25383	13.231253	118.7418365	-82.748638	2.355613	112.1107935
-10.060532	-12.900675	115.843346	-25.683039	7.704926	115.403	33.199974	-10.23755	118.56797	29.360126	36.506264	118.746422	31.28005	13.134357	118.657196	-82.646128	2.275495	112.148804
-11.24833	-13.783336	115.787926	-25.648386	7.605855	115.341141	33.240475	-10.325423	118.607544	29.377541	36.414837	118.479744	31.309008	13.044707	118.543644	-82.60578	2.167003	112.138638
-12.438628	-14.519058	115.778198	-25.606388	7.543944	115.209839	33.283279	-10.385046	118.654633	29.358343	36.328304	118.160782	31.320811	12.971629	118.4077075	-82.533587	2.116259	112.0119705
-13.789074	-15.274724	115.728783	-25.559151	7.473065	115.068291	33.310917	-10.433583	118.669167	29.337437	36.237484	117.809593	31.324177	12.9019505	118.23938	-82.442479	2.0441795	111.897202
-15.812876	-16.26129	115.607597	-25.519878	7.353288	114.861214	33.346764	-10.52472	118.644287	29.320427	36.10828	117.295799	31.3335955	12.79178	117.970043	-82.3733515	1.914796	111.752385
-17.229408	-16.851881	115.542862	-25.446007	7.269088	114.807571	33.377045	-10.576544	118.58226	29.331768	36.03611	117.002777	31.3544065	12.729783	117.7925185	-82.2464205	1.808393	111.8226235
-18.598846	-17.363161	115.484909	-25.357655	7.175794	114.824448	33.437202	-10.634121	118.515778	29.333624	35.970367	116.78772	31.385413	12.668123	117.651749	-82.100723	1.683465	111.997147
-20.054752	-17.788424	115.474655	-25.303894	7.08662	114.919243	33.485363	-10.662738	118.40329	29.349649	35.924831	116.660667	31.417506	12.6310465	117.5319785	-82.025294	1.5421935	112.3065075
-21.535604	-18.13423	115.502571	-25.20805	7.015757	115.036057	33.542343	-10.697789	118.281349	29.382511	35.892815	116.576805	31.462427	12.597513	117.429077	-81.878527	1.434001	112.643037
-22.994886	-18.465796	115.54171	-25.159437	6.944303	115.234398	33.582047	-10.725319	118.195251	29.39443	35.870316	116.482376	31.4882385	12.5724985	117.3388135	-81.8071125	1.3161075	113.1299825
-24.501122	-18.776236	115.688004	-25.073586	6.861194	115.46003	33.616383	-10.754002	118.067513	29.422298	35.832676	116.389427	31.5193405	12.539337	117.22847	-81.6665125	1.183051	113.69159
-26.73864	-19.013905	116.032753	-24.962252	6.742732	115.902565	33.689121	-10.803116	117.902634	29.432037	35.754261	116.336403	31.560579	12.4755725	117.1195185	-81.485083	1.0098915	114.6856115
-28.268227	-19.097277	116.331932	-24.890394	6.655612	116.236794	33.731598	-10.85836	117.842735	29.43589	35.700893	116.305939	31.583744	12.4212665	117.074337	-81.364532	0.889957499999998	115.399251
-29.76125	-19.11204	116.705574	-24.851221	6.561348	116.614296	33.75769	-10.927042	117.773376	29.421783	35.620041	116.271721	31.5897365	12.3464995	117.0225485	-81.2921785	0.776196499999999	116.2060435
-31.239861	-19.122368	117.122078	-24.829678	6.413029	116.994858	33.767502	-11.013275	117.718674	29.36517	35.519699	116.200867	31.566336	12.253212	116.9597705	-81.225692	0.572845999999998	117.0299455
-32.706184	-19.060078	117.636131	-24.781183	6.283532	117.440125	33.774834	-11.095332	117.654861	29.286158	35.421951	116.11322	31.530496	12.1633095	116.8840405	-81.092862	0.4037545	117.9962095
-34.125286	-18.935207	118.273941	-24.78583	6.12079	117.896393	33.771095	-11.169497	117.642059	29.170498	35.318966	116.042183	31.4707965	12.0747345	116.842121	-81.0424565	0.166845499999999	118.950665
-35.491268	-18.801968	118.843224	-24.81529	5.976081	118.396248	33.785381	-11.240158	117.667961	29.02203	35.222672	115.977005	31.4037055	11.991257	116.822483	-81.0342855	-0.0390950000000014	119.970013
-37.533791	-18.446341	119.535767	-24.836483	5.685918	118.799637	33.777931	-11.347388	117.729225	28.756529	35.088573	115.892395	31.26723	11.8705925	116.81081	-80.940196	-0.498756499999997	120.788464
-38.794411	-18.175753	119.824219	-24.949272	5.514743	119.00222	33.757431	-11.432459	117.73465	28.585508	34.981167	115.778641	31.1714695	11.774354	116.7566455	-81.0700135	-0.744867999999999	121.2477945
-40.005886	-17.825014	119.946541	-24.991005	5.341844	119.082283	33.729725	-11.524094	117.708626	28.433249	34.853607	115.667175	31.081487	11.6647565	116.6879005	-81.063497	-0.981068499999999	121.4766655
-41.183815	-17.445656	119.968948	-24.960093	5.10899	118.963203	33.692749	-11.636109	117.684364	28.327612	34.739037	115.584694	31.0101805	11.551464	116.634529	-80.9303665	-1.333484	121.291877
-42.293991	-16.971224	119.946434	-25.041687	5.005704	118.95739	33.64333	-11.732198	117.661575	28.262918	34.65139	115.527817	30.953124	11.459596	116.594696	-81.036498	-1.448188	121.320084
-43.35957	-16.451754	119.83979	-25.082079	4.892864	118.877579	33.61245	-11.850131	117.655182	28.230112	34.54961	115.474739	30.921281	11.3497395	116.5649605	-81.085439	-1.5640115	121.1901975
-44.338619	-15.819214	119.751274	-25.118294	4.862476	118.804504	33.590885	-11.940378	117.650475	28.23444	34.443443	115.444115	30.9126625	11.2515325	116.547295	-81.1492505	-1.5265805	121.061713
-45.68782	-14.748059	119.589142	-25.084192	4.804138	118.627144	33.572777	-12.090563	117.66684	28.289	34.318241	115.450073	30.9308885	11.113839	116.5584565	-81.0992725	-1.505563	120.6958315
-46.538132	-13.988092	119.459091	-25.071346	4.810524	118.541779	33.529331	-12.159906	117.684723	28.365023	34.253895	115.442642	30.947177	11.0469945	116.5636825	-81.089869	-1.4259465	120.5198755
-47.27663	-13.096358	119.342598	-25.141325	4.894951	118.543137	33.506149	-12.224284	117.671097	28.435287	34.215076	115.423882	30.970718	10.995396	116.5474895	-81.253368	-1.205494	120.5387845
-47.976788	-12.17943	119.271454	-25.049295	4.924859	118.440369	33.487423	-12.293859	117.645874	28.509676	34.167557	115.38649	30.9985495	10.936849	116.516182	-81.0971395	-1.087131	120.364556
-48.594109	-11.172164	119.271637	-25.013575	4.973183	118.388054	33.476593	-12.328588	117.603516	28.553974	34.134777	115.350166	31.0152835	10.9030945	116.476841	-81.0424335	-0.956728500000001	120.299267
-49.178013	-10.147246	119.2341	-25.005133	5.049097	118.378677	33.466393	-12.365261	117.564835	28.617075	34.082214	115.289642	31.041734	10.8584765	116.4272385	-81.052	-0.760282500000001	120.3301155
-49.623295	-9.107946	119.181679	-24.973793	5.121426	118.427589	33.473976	-12.390414	117.523933	28.682602	34.065525	115.254059	31.078289	10.8375555	116.388996	-81.025875	-0.594703500000001	120.466182
-50.248116	-7.353013	119.146278	-24.88203	5.188228	118.357376	33.491055	-12.410714	117.474007	28.769833	34.020943	115.157082	31.130444	10.8051145	116.3155445	-80.894504	-0.428658500000003	120.3992075
-50.568176	-6.14596	119.063995	-24.846272	5.260788	118.380119	33.52087	-12.415934	117.424843	28.792685	34.02903	115.129959	31.1567775	10.806548	116.277401	-80.8493215	-0.284972	120.482837
-50.805378	-4.912774	118.929253	-24.775705	5.273946	118.244194	33.556892	-12.398883	117.368004	28.802486	34.035187	115.083565	31.179689	10.818152	116.2257845	-80.731099	-0.270260000000002	120.2626035
-50.978546	-3.605495	118.781853	-24.729998	5.326201	118.159058	33.580791	-12.382113	117.324997	28.795704	34.035538	115.011086	31.1882475	10.8267125	116.1680415	-80.6482435	-0.174310500000001	120.1500745
-51.118637	-2.288936	118.586494	-24.829947	5.414759	118.141846	33.586414	-12.362391	117.296341	28.779558	34.032227	114.939812	31.182986	10.834918	116.1180765	-80.84288	-0.00539999999999807	120.1656155
-51.221287	-0.932741	118.30555	-24.711752	5.361056	117.914536	33.585659	-12.351508	117.297173	28.754499	34.033257	114.89563	31.170079	10.8408745	116.0964015	-80.593583	-0.118762499999999	119.7326705
-51.201176	0.456947	118.031296	-24.740892	5.340548	117.758987	33.574265	-12.355254	117.302612	28.736465	34.020847	114.845528	31.155365	10.8327965	116.07407	-80.637149	-0.1517005	119.443904
-51.148808	2.622084	117.636475	-24.748554	5.308925	117.539261	33.55941	-12.41681	117.234268	28.719879	33.961712	114.743484	31.1396445	10.772451	115.988876	-80.6367525	-0.154601	119.089646
-50.953232	4.129005	117.371712	-24.817116	5.299909	117.503059	33.505859	-12.446876	117.255417	28.696779	33.908688	114.677338	31.101319	10.730906	115.9663775	-80.735551	-0.131087999999998	119.0397405
-50.784462	5.647583	117.08152	-24.761272	5.19522	117.304298	33.528767	-12.496672	117.216835	28.713358	33.854198	114.65918	31.1210625	10.678763	115.9380075	-80.6436065	-0.288322999999998	118.6705885
-50.532852	7.233802	116.747322	-24.747179	5.170686	117.154526	33.527431	-12.543694	117.177925	28.754547	33.846947	114.651573	31.140989	10.6516265	115.914749	-80.635347	-0.310254499999999	118.394303
-50.163101	8.830937	116.330078	-24.755499	5.115466	116.929802	33.532448	-12.555181	117.080948	28.784843	33.855247	114.693214	31.1586455	10.650033	115.887081	-80.6696435	-0.419101000000001	117.972523
-49.834221	10.471707	115.916504	-24.74896	5.119686	116.632042	33.519882	-12.512112	116.919617	28.795084	33.915901	114.782372	31.157483	10.7018945	115.8509945	-80.655403	-0.462522499999999	117.4130895
-49.386196	12.187299	115.486015	-24.786829	5.14734	116.341225	33.496986	-12.423427	116.701256	28.792011	34.036247	114.930435	31.1444985	10.80641	115.8158455	-80.7181565	-0.511730000000002	116.8666045
-48.662514	14.7818	115.010132	-24.851624	5.24485	115.891518	33.44677	-12.202877	116.21579	28.750151	34.300266	115.302383	31.0984605	11.0486945	115.7590865	-80.8017085	-0.558994500000001	116.0239495
-48.110867	16.509876	114.826515	-24.948074	5.42269	115.692612	33.410011	-11.993139	115.824661	28.729292	34.507362	115.600624	31.0696515	11.2571115	115.7126425	-80.9657995	-0.4117315	115.6725815
-47.544376	18.243132	114.764343	-24.915533	5.534542	115.382431	33.370052	-11.752658	115.410851	28.716404	34.747158	115.992699	31.043228	11.49725	115.701775	-80.874294	-0.428165999999999	115.063087
-46.892567	19.968208	114.803627	-24.927622	5.762909	115.183899	33.331455	-11.481066	115.056076	28.705914	35.00573	116.372856	31.0186845	11.762332	115.714466	-80.8739285	-0.236514000000001	114.653332
-46.200016	21.626741	114.851868	-24.963617	6.010496	114.975914	33.282742	-11.224259	114.679375	28.710934	35.234646	116.7006	30.996838	12.0051935	115.6899875	-80.924072	0.0157985000000007	114.2618405
-45.476131	23.302387	115.0009	-24.990721	6.28827	114.839897	33.226841	-10.966916	114.330292	28.708178	35.445255	116.905319	30.9675095	12.2391695	115.6178055	-80.9489515	0.337370499999997	114.0619885
-44.69672	24.863062	115.148804	-25.019846	6.54445	114.700844	33.170364	-10.748811	114.031433	28.701189	35.634098	116.996941	30.9357765	12.4426435	115.514187	-80.9754685	0.6462565	113.887501
-43.471039	27.059168	115.386009	-25.052479	6.903241	114.538872	33.055008	-10.521635	113.58889	28.676744	35.826851	117.100159	30.865876	12.652608	115.3445245	-80.970834	1.153874	113.7332195
-42.594536	28.383204	115.566742	-25.08403	7.066011	114.440727	32.971561	-10.408577	113.309288	28.655933	35.906239	117.077324	30.813747	12.748831	115.193306	-80.981807	1.383191	113.688148
-41.729267	29.633614	115.751122	-25.106043	7.2179	114.4048	32.891026	-10.307995	113.051918	28.616756	35.968655	117.053558	30.753891	12.83033	115.052738	-80.965977	1.60547	113.756862
-40.744774	30.764029	115.848541	-25.139444	7.29456	114.318207	32.818268	-10.249212	112.818039	28.581003	36.009918	116.974022	30.6996355	12.880353	114.8960305	-80.9785235	1.708767	113.7403835
-39.772175	31.79199	115.861061	-25.185276	7.420974	114.220917	32.747772	-10.222658	112.617493	28.544441	36.02681	116.803123	30.6461065	12.902076	114.710308	-81.0166585	1.939872	113.731526
-38.763134	32.759804	115.764214	-25.170866	7.501646	114.138199	32.666634	-10.230405	112.433853	28.489834	36.041359	116.503616	30.578234	12.905477	114.4687345	-80.919966	2.097815	113.8076635
-37.677921	33.600651	115.575348	-25.226582	7.610851	114.024689	32.594578	-10.249524	112.251747	28.443142	36.029259	116.114532	30.51886	12.8898675	114.1831395	-80.972024	2.3318345	113.8662385
-36.021217	34.707504	115.284859	-25.250725	7.762243	113.997635	32.492783	-10.295149	112.02092	28.372049	35.979115	115.532669	30.432416	12.841983	113.7767945	-80.933866	2.682503	114.2184755
-34.881321	35.327415	115.115891	-25.300568	7.812131	113.91684	32.446972	-10.361258	111.890343	28.346888	35.924591	115.26033	30.39693	12.7816665	113.5753365	-80.998066	2.8425955	114.2583435
-33.665157	35.862732	115.021667	-25.294352	7.795014	113.780594	32.399208	-10.408411	111.749352	28.333807	35.870884	115.159714	30.3665075	12.7312365	113.454533	-80.9552115	2.8587915	114.106655
-32.462578	36.308388	114.980827	-25.221699	7.657895	113.414192	32.362766	-10.445376	111.577866	28.350433	35.842052	115.229736	30.3565995	12.698338	113.403801	-80.7999975	2.617452	113.424583
-31.255112	36.664616	115.056816	-25.239185	7.70624	113.296021	32.305805	-10.421799	111.388062	28.366943	35.865055	115.376152	30.336374	12.721628	113.382107	-80.814744	2.690852	113.209935
-29.953951	36.979588	115.218803	-25.286505	7.802948	113.196655	32.268154	-10.316953	111.20446	28.375202	35.950073	115.561546	30.321678	12.81656	113.383003	-80.894688	2.789336	113.010307
-28.687052	37.184216	115.474976	-25.279877	7.907104	113.241074	32.252029	-10.136847	111.077057	28.399616	36.087677	115.793053	30.3258225	12.975415	113.435055	-80.8855765	2.838793	113.047093
-26.944069	37.465374	116.015312	-25.226391	8.224414	113.480019	32.300758	-9.824121	111.074326	28.474373	36.345501	116.188362	30.3875655	13.26069	113.631344	-80.8403475	3.188138	113.328694
-25.360744	37.351837	116.092766	-25.16979	8.418128	113.674416	32.349171	-9.662888	111.157631	28.554657	36.507542	116.461861	30.451914	13.422327	113.809746	-80.791494	3.413929	113.539086
-24.271441	37.334488	116.30162	-25.159538	8.640171	113.788841	32.407932	-9.514068	111.280251	28.624233	36.670731	116.699257	30.5160825	13.5783315	113.989754	-80.8351585	3.7020105	113.587928
-22.908453	37.067688	116.378487	-25.118546	8.802078	113.953888	32.454056	-9.387032	111.448799	28.671566	36.799477	116.893173	30.562811	13.7062225	114.170986	-80.799903	3.8979335	113.73679
-21.532804	36.755146	116.332733	-25.138239	8.92792	114.049187	32.518108	-9.29101	111.650208	28.718121	36.927094	117.049583	30.6181145	13.818042	114.3498955	-80.8945925	4.037798	113.7484785
-20.226316	36.296036	116.300545	-25.090563	9.069425	114.227257	32.582367	-9.185259	111.905334	28.766432	37.042736	117.156914	30.6743995	13.9287385	114.531124	-80.8555255	4.2101115	113.92339
-18.72188	35.635643	116.157707	-25.102367	9.19238	114.325401	32.650505	-9.10536	112.184479	28.78323	37.155968	117.233894	30.7168675	14.025304	114.7091865	-80.9216015	4.359456	113.9416155
-16.749155	34.663383	115.905167	-25.050524	9.319929	114.499489	32.746391	-8.978341	112.636604	28.823069	37.334156	117.214073	30.78473	14.1779075	114.9253385	-80.885778	4.4619505	114.0736395
-15.451525	33.878357	115.718842	-25.127993	9.449762	114.672211	32.824482	-8.902306	112.934731	28.840065	37.457272	117.157379	30.8322735	14.277483	115.046055	-81.0882595	4.622041	114.298367
-14.214608	33.020088	115.554382	-25.118557	9.477134	114.708328	32.904831	-8.840821	113.27504	28.873026	37.572014	117.113518	30.8889285	14.3655965	115.194279	-81.1260425	4.5886715	114.222377
-12.979509	32.07555	115.338936	-25.085506	9.51951	114.645676	32.966354	-8.793259	113.64621	28.894827	37.663685	117.070793	30.9305905	14.435213	115.3585015	-81.1016025	4.603807	113.9328505
-11.697463	31.081575	115.13575	-25.129009	9.564173	114.713539	33.018826	-8.771436	114.041115	28.913116	37.711681	116.999542	30.965971	14.4701225	115.5203285	-81.223989	4.6582235	113.9067495
-10.4628	30.054501	114.923286	-25.129648	9.584145	114.633057	33.041512	-8.743565	114.389328	28.904808	37.773281	116.949928	30.97316	14.514858	115.669628	-81.232456	4.653432	113.596486
-9.298191	28.92271	114.746666	-25.185022	9.646646	114.600754	33.053162	-8.70701	114.746986	28.887329	37.839127	116.819527	30.9702455	14.5660585	115.7832565	-81.3402895	4.7272335	113.4182515
-7.575089	27.22481	114.453415	-25.222879	9.716406	114.480354	33.072605	-8.599258	115.249298	28.790298	37.945686	116.572548	30.9314515	14.673214	115.910923	-81.3772095	4.759598	113.049785
-6.49527	26.031149	114.222626	-25.356392	9.774363	114.259552	33.065823	-8.512312	115.577194	28.667854	38.02734	116.348351	30.8668385	14.757514	115.9627725	-81.5796225	4.791212	112.5563315
-5.507459	24.889097	113.939262	-25.482351	9.809179	113.941574	33.046387	-8.424992	115.853897	28.507275	38.116776	116.130447	30.776831	14.845892	115.992172	-81.741533	4.772466	111.890976
-4.488968	23.720129	113.564453	-25.559341	9.82565	113.537071	32.978256	-8.34175	116.05394	28.359009	38.169868	115.84108	30.6686325	14.914059	115.94751	-81.7873145	4.737241	111.126632
-3.546414	22.500011	113.264809	-25.609404	9.78	113.115219	32.93565	-8.294257	116.14283	28.233677	38.205753	115.561844	30.5846635	14.955748	115.852337	-81.8034715	4.604252	110.378101
-2.647105	21.294497	113.054886	-25.663631	9.751664	112.822899	32.927628	-8.275492	116.153427	28.161823	38.201694	115.339531	30.5447255	14.963101	115.746479	-81.8719875	4.540227	109.899319
-1.800637	20.105536	112.977966	-25.596758	9.644619	112.65873	32.964329	-8.288731	116.169479	28.163713	38.170345	115.241386	30.564021	14.940807	115.7054325	-81.757537	4.348431	109.6120275
-0.635418	18.306892	113.151588	-25.506433	9.458082	112.625793	33.114155	-8.336341	116.233765	28.281609	38.104477	115.396156	30.697882	14.884068	115.8149605	-81.710748	4.032096	109.4366255
0.023119	17.136061	113.387062	-25.417507	9.338964	112.705254	33.215122	-8.366778	116.369606	28.396555	38.069595	115.668571	30.8058385	14.8514085	116.0190885	-81.6408525	3.8265195	109.3914195
0.62404	15.992081	113.672256	-25.399961	9.23557	112.83194	33.301113	-8.399378	116.545189	28.505188	38.054153	116.035126	30.9031505	14.8273875	116.2901575	-81.7030725	3.6437525	109.3737225
1.146455	14.828186	113.996849	-25.376087	9.140439	112.996101	33.397369	-8.445391	116.742409	28.616491	38.041271	116.439857	31.00693	14.79794	116.591133	-81.759104	3.482938	109.401069
1.616937	13.716011	114.343353	-25.364336	9.081699	113.151718	33.464291	-8.510541	116.899132	28.729788	38.007931	116.831184	31.0970395	14.748695	116.865158	-81.8257115	3.414703	109.438278
2.000867	12.622428	114.585068	-25.380241	9.031392	113.284515	33.50185	-8.600338	117.053459	28.820139	37.945076	117.178429	31.1609945	14.672369	117.115944	-81.9214765	3.390415	109.453086
2.34514	11.513921	114.771393	-25.368282	8.96499	113.353142	33.535889	-8.706048	117.193222	28.913906	37.861469	117.446014	31.2248975	14.5777105	117.319618	-81.9614615	3.3522695	109.386666
2.696173	9.893989	114.985886	-25.378057	8.910086	113.420067	33.561726	-8.866369	117.36673	29.06662	37.717125	117.73127	31.314173	14.425378	117.549	-82.070287	3.394794	109.291134
2.841471	8.810719	115.099396	-25.366589	8.83904	113.433586	33.595284	-8.986535	117.491699	29.143806	37.601112	117.857422	31.369545	14.3072885	117.6745605	-82.102723	3.3707915	109.1926115
2.941653	7.741201	115.1474	-25.337631	8.701045	113.435493	33.629604	-9.124942	117.599037	29.208979	37.456749	117.943802	31.4192915	14.1659035	117.7714195	-82.0945535	3.2361865	109.0995665
2.946742	6.677221	115.216782	-25.285938	8.573549	113.4123	33.691273	-9.278499	117.711807	29.293432	37.292843	118.004501	31.4923525	14.007172	117.858154	-82.0642285	3.139926	108.966446
2.871844	5.605817	115.260521	-25.237089	8.411052	113.418808	33.771889	-9.44412	117.841324	29.370335	37.148514	118.032646	31.571112	13.852197	117.936985	-82.04529	2.969907	108.900631
2.73167	4.58567	115.326645	-25.187	8.249005	113.429581	33.855675	-9.58776	118.004631	29.464802	37.013496	118.068588	31.6602385	13.712868	118.0366095	-82.0342385	2.785142	108.8225525
2.501299	3.596993	115.405403	-25.116066	8.073547	113.482178	33.955582	-9.68364	118.16597	29.530903	36.881241	118.104874	31.7432425	13.5988005	118.135422	-81.9753745	2.5482935	108.828934
2.037215	2.161963	115.517059	-25.018797	7.853201	113.627037	34.152622	-9.794683	118.409607	29.638559	36.756641	118.213951	31.8955905	13.480979	118.311779	-81.9331845	2.225423	108.942295
1.60237	1.285536	115.628075	-24.927246	7.749319	113.795601	34.261723	-9.814585	118.552658	29.705938	36.703529	118.328239	31.9838305	13.444472	118.4404485	-81.8383225	2.054166	109.1507535
1.087656	0.453299	115.726517	-24.857702	7.653275	114.010704	34.38237	-9.830092	118.61087	29.8053	36.669846	118.506714	32.093835	13.419877	118.558792	-81.809239	1.886673	109.462616
0.498134	-0.344345	115.77916	-24.771433	7.595846	114.262878	34.484665	-9.821692	118.594887	29.878933	36.696262	118.718651	32.181799	13.437285	118.656769	-81.724665	1.754407	109.868987
-0.107581	-1.10788	115.710617	-24.682791	7.564542	114.574516	34.588478	-9.750835	118.469872	29.979673	36.74424	118.95491	32.2840755	13.4967025	118.712391	-81.6496575	1.6323815	110.436641
-0.800487	-1.771793	115.666176	-24.541559	7.549885	114.93988	34.69133	-9.654478	118.193832	30.087978	36.834877	119.219971	32.389654	13.5901995	118.7069015	-81.472772	1.5095705	111.1728585
-1.508877	-2.462137	115.583908	-24.374407	7.607771	115.363441	34.815693	-9.492296	117.88131	30.196825	36.93927	119.508347	32.506259	13.723487	118.6948285	-81.255073	1.492055	112.0320535
-2.710514	-3.419092	115.534744	-24.147724	7.717893	115.971817	35.055393	-9.224121	117.460358	30.375751	37.178631	120.075783	32.715572	13.977255	118.7680705	-81.01102	1.458531	113.1755635
-3.635948	-3.965796	115.577377	-24.044853	7.84902	116.264977	35.189816	-9.056055	117.347527	30.482473	37.323009	120.434906	32.8361445	14.133477	118.8912165	-80.9258505	1.564563	113.6387375
-4.521752	-4.723567	115.549263	-23.961727	7.953085	116.447617	35.281574	-8.974152	117.315819	30.587656	37.39904	120.723785	32.934615	14.212444	119.019802	-80.858069	1.693726	113.875432
-5.503686	-5.469516	115.516472	-23.935196	8.007215	116.542282	35.367355	-8.99102	117.328903	30.677271	37.394882	120.873604	33.022313	14.201931	119.1012535	-80.892705	1.812499	113.9833105
-6.487527	-6.203471	115.404213	-23.913969	8.059948	116.540436	35.393917	-9.068099	117.336823	30.747494	37.336063	120.882729	33.0707055	14.133982	119.109776	-80.8986435	1.985914	113.971096
-7.56549	-6.939982	115.322914	-23.904484	8.081877	116.515984	35.395348	-9.158959	117.297783	30.811119	37.254677	120.780525	33.1032335	14.047859	119.039154	-80.9122015	2.115895	113.992814
-8.522961	-7.853355	115.184166	-23.886848	8.06771	116.509941	35.387142	-9.285865	117.259346	30.848385	37.145451	120.613052	33.1177635	13.929793	118.936199	-80.8914595	2.205627	114.083683
-10.150158	-9.122543	115.112076	-23.85416	8.001308	116.511551	35.406544	-9.400151	117.264572	30.861118	37.034084	120.298508	33.133831	13.8169665	118.78154	-80.842151	2.1856495	114.241562
-11.2603	-10.04125	115.154289	-23.823116	7.916561	116.452423	35.44857	-9.476359	117.363907	30.818771	36.953724	120.060837	33.1336705	13.7386825	118.712372	-80.7799025	2.0944395	114.192474
-12.403537	-10.95775	115.271286	-23.855383	7.817773	116.407188	35.487888	-9.554598	117.564819	30.755047	36.875622	119.755318	33.1214675	13.660512	118.6600685	-80.8322335	1.975034	114.1543075
-13.600151	-11.858172	115.434006	-23.84045	7.696105	116.323402	35.534081	-9.659572	117.84996	30.668358	36.786526	119.38913	33.1012195	13.563477	118.619545	-80.7821195	1.828733	114.027259
-14.827085	-12.742864	115.727936	-23.897005	7.55759	116.240883	35.568336	-9.786256	118.184746	30.56933	36.667595	118.972275	33.068833	13.4406695	118.5785105	-80.862843	1.6745105	113.9032555
-16.069532	-13.681285	116.064499	-23.901079	7.365037	116.126511	35.594036	-9.953155	118.582642	30.479759	36.463085	118.478569	33.0368975	13.254965	118.5306055	-80.8390555	1.475109	113.7224165
-17.390842	-14.529443	116.400505	-23.921719	7.148089	116.031158	35.578709	-10.180278	118.980644	30.415894	36.230423	117.953941	32.9973015	13.0250725	118.4672925	-80.8407395	1.2711055	113.5950235
-19.380598	-15.728502	116.784546	-23.929873	6.721783	115.905525	35.55146	-10.608337	119.335342	30.369959	35.733208	117.188492	32.9607095	12.5624355	118.261917	-80.8204555	0.881130500000001	113.549133
-20.746675	-16.424551	116.944	-23.93432	6.372098	115.880562	35.501148	-10.931434	119.455612	30.347601	35.376366	116.732704	32.9243745	12.222466	118.094158	-80.7930145	0.521730000000002	113.666966
-22.119034	-17.049938	117.002014	-23.933867	5.980227	115.884735	35.455368	-11.241283	119.451454	30.299047	35.028427	116.392532	32.8772075	11.893572	117.921993	-80.7449415	0.0668819999999997	113.847477
-23.490376	-17.581425	117.033455	-23.910364	5.593865	115.958153	35.425671	-11.52254	119.382217	30.244308	34.721313	116.199532	32.8349895	11.5993865	117.7908745	-80.6557175	-0.411656500000001	114.1254315
-24.87594	-17.967621	117.073235	-23.925737	5.25983	116.073204	35.398247	-11.723258	119.383705	30.171576	34.487171	116.069473	32.7849115	11.3819565	117.726589	-80.6363855	-0.862296499999998	114.419819
-26.317921	-18.238394	117.086411	-23.965727	4.975069	116.171181	35.377579	-11.917504	119.350555	30.08959	34.330868	115.968834	32.7335845	11.206682	117.6596945	-80.6650385	-1.256544	114.6826675
-27.742353	-18.420734	117.097351	-24.025885	4.782388	116.280434	35.332855	-12.036111	119.286522	29.981327	34.234779	115.956024	32.657091	11.099334	117.621273	-80.708861	-1.534558	114.939595
-29.924526	-18.414598	117.087616	-24.104959	4.582475	116.370728	35.235176	-12.128471	119.238495	29.779144	34.115807	115.899979	32.50716	10.993668	117.569237	-80.717078	-1.828718	115.172219
-31.356781	-18.260721	117.049171	-24.182739	4.499736	116.417191	35.197376	-12.18067	119.159531	29.662313	34.050117	115.878937	32.4298445	10.9347235	117.519234	-80.7953225	-1.9352515	115.315148
-32.784515	-18.006363	117.027451	-24.242208	4.445371	116.433731	35.14732	-12.216526	119.115532	29.549223	34.01889	115.886673	32.3482715	10.901182	117.5011025	-80.8326875	-2.01044	115.3663595
-34.260342	-17.666456	116.97496	-24.278086	4.392538	116.455353	35.061558	-12.253483	119.104324	29.465607	33.955688	115.869759	32.2635825	10.8511025	117.4870415	-80.8197545	-2.0660265	115.4236645
-35.635704	-17.218256	116.949097	-24.342083	4.313965	116.51194	35.021446	-12.334126	119.007919	29.414923	33.888828	115.88842	32.2181845	10.777351	117.4481695	-80.9023505	-2.149421	115.5757105
-37.019753	-16.701517	117.00592	-24.350332	4.1976	116.66449	34.955654	-12.37907	118.927071	29.361721	33.826565	115.949806	32.1586875	10.7237475	117.4384385	-80.8593515	-2.3285475	115.8905415
-38.419937	-16.098555	117.113258	-24.365486	4.03599	116.914917	34.963219	-12.47652	118.76178	29.302662	33.783836	116.043533	32.1329405	10.653658	117.4026565	-80.8639125	-2.581678	116.4271775
-40.350849	-15.091485	117.557106	-24.339376	3.737745	117.514267	34.912518	-12.561586	118.418411	29.172552	33.738079	116.308304	32.042535	10.5882465	117.3633575	-80.721287	-3.1127565	117.6651765
-41.652672	-14.29213	118.022682	-24.357647	3.516828	118.071701	34.881351	-12.564643	118.162476	29.02416	33.750526	116.55809	31.9527555	10.5929415	117.360283	-80.6680495	-3.5592855	118.783119
-42.670067	-13.638574	118.441345	-24.375349	3.359931	118.59832	34.83923	-12.534557	117.961693	28.849277	33.791779	116.8815	31.8442535	10.628611	117.4215965	-80.5949515	-3.908749	119.7750435
-44.01445	-12.562821	118.931213	-24.449352	3.23753	119.015274	34.774117	-12.467907	117.85997	28.667879	33.8634	117.221085	31.720998	10.6977465	117.5405275	-80.619702	-4.2226865	120.4900205
-45.202755	-11.625604	119.128922	-24.610107	3.139444	119.319687	34.674271	-12.421474	117.805984	28.478167	33.941544	117.479584	31.576219	10.760035	117.642784	-80.796433	-4.481147	120.99659
-46.288261	-10.642102	119.177963	-24.735889	3.083138	119.363464	34.557991	-12.381429	117.741455	28.271351	33.978729	117.632629	31.414671	10.79865	117.687042	-80.886449	-4.632374	121.039886
-47.342373	-9.63666	119.151161	-24.922033	3.06139	119.280693	34.406933	-12.371209	117.675995	28.055658	33.998795	117.631973	31.2312955	10.813793	117.653984	-81.0753615	-4.691013	120.907402
-48.84539	-8.029214	118.958649	-25.173864	3.125495	119.063713	34.144848	-12.361291	117.569771	27.747536	34.0009	117.368744	30.946192	10.8198045	117.4692575	-81.29392	-4.5688145	120.6581685
-49.721489	-6.917926	118.853333	-25.286114	3.175327	118.894829	33.978291	-12.328436	117.503403	27.572042	34.000908	117.095245	30.7751665	10.836236	117.299324	-81.3473945	-4.485582	120.490334
-50.518944	-5.765282	118.864098	-25.462564	3.28429	118.858086	33.838795	-12.29029	117.403305	27.407833	34.00613	116.813126	30.623314	10.85792	117.1082155	-81.548442	-4.28934	120.6079565
-51.279133	-4.601903	118.880676	-25.468878	3.265603	118.752266	33.723778	-12.229232	117.348389	27.246056	34.039162	116.610443	30.484917	10.904965	116.979416	-81.422673	-4.373759	120.525116
-51.902424	-3.40799	118.94455	-25.633186	3.324515	118.839905	33.634865	-12.152265	117.288795	27.100777	34.090633	116.519096	30.367821	10.969184	116.9039455	-81.634193	-4.320154	120.7758645
-52.481014	-2.210307	119.118156	-25.694338	3.304454	118.956993	33.570747	-12.073682	117.24633	26.950798	34.165756	116.546104	30.2607725	11.046037	116.896217	-81.6494485	-4.437129	121.017769
-52.967949	-0.949933	119.329239	-25.65276	3.19097	119.022964	33.511082	-11.975007	117.136086	26.824438	34.251308	116.691017	30.16776	11.1381505	116.9135515	-81.47328	-4.7562105	121.1323765
-53.48246	0.919849	119.587151	-25.76605	3.157538	119.268654	33.370918	-11.82381	116.944778	26.686945	34.434311	117.120384	30.0289315	11.3052505	117.032581	-81.5610315	-4.9901745	121.504727
-53.771626	2.20582	119.722198	-25.832441	3.184776	119.328072	33.292107	-11.708478	116.748871	26.643732	34.560936	117.46241	29.9679195	11.426229	117.1056405	-81.6328015	-5.056677	121.5505035
-53.959023	3.515369	119.720825	-25.980722	3.263153	119.390724	33.219189	-11.578574	116.499207	26.60251	34.721176	117.789635	29.9108495	11.571301	117.144421	-81.8722935	-5.044995	121.637027
-54.030018	4.796816	119.645378	-26.018642	3.367277	119.263908	33.124298	-11.413506	116.226685	26.58172	34.87508	118.036377	29.853009	11.730787	117.131531	-81.890293	-4.996233	121.396285
-54.091709	6.086005	119.481262	-25.925192	3.477975	119.022324	33.032528	-11.287692	115.943802	26.573879	35.025723	118.153366	29.8032035	11.8690155	117.048584	-81.6535875	-4.9130655	120.996064
-53.99419	7.380152	119.289764	-26.03587	3.621441	118.746521	32.933178	-11.146784	115.663147	26.591455	35.161476	118.166374	29.7623165	12.007346	116.9147605	-81.8340565	-4.764464	120.5782815
-53.797142	8.67926	119.120811	-26.062944	3.884164	118.526932	32.843868	-11.011083	115.392532	26.606602	35.318027	118.113747	29.725235	12.153472	116.7531395	-81.851123	-4.385144	120.3007245
-53.334881	10.429881	118.82917	-26.156647	4.206363	118.260864	32.73431	-10.883188	115.101608	26.674721	35.463188	117.974533	29.7045155	12.29	116.5380705	-82.0178095	-3.877274	119.9836575
-52.961773	11.542573	118.6595	-26.168589	4.375983	118.082726	32.657047	-10.867083	114.94017	26.715582	35.500023	117.834137	29.6863145	12.31647	116.3871535	-82.0234925	-3.564504	119.7782985
-52.429604	12.581105	118.548134	-26.124365	4.3894	117.837059	32.566944	-10.881242	114.808487	26.752615	35.495575	117.649483	29.6597795	12.3071665	116.228985	-81.9085095	-3.5283665	119.445133
-51.893646	13.524896	118.441483	-26.113548	4.512722	117.758789	32.481606	-10.892407	114.733124	26.7575	35.479702	117.472092	29.619553	12.2936475	116.102608	-81.846649	-3.2682035	119.41497
-51.170902	14.324328	118.342766	-26.153446	4.55895	117.669678	32.413406	-10.895926	114.693878	26.719824	35.478043	117.344666	29.566615	12.2910585	116.019272	-81.873507	-3.1731585	119.320084
-50.429565	15.077123	118.214508	-26.209816	4.539623	117.547333	32.369366	-10.920033	114.723526	26.677608	35.478016	117.197334	29.523487	12.2789915	115.96043	-81.943119	-3.1997455	119.134236
-49.57399	15.738578	117.990181	-26.400099	4.66008	117.567741	32.29541	-10.935349	114.780441	26.614773	35.463749	117.059204	29.4550915	12.2642	115.9198225	-82.2552895	-2.94404	119.2156595
-48.215355	16.651064	117.444992	-26.404175	4.633617	117.279175	32.23288	-11.033853	114.862564	26.487467	35.438263	116.770729	29.3601735	12.202205	115.8166465	-82.1685235	-2.934971	118.7417035
-47.250137	17.26193	116.876984	-26.50939	4.772295	117.059052	32.137684	-11.061467	115.097282	26.415249	35.415459	116.459633	29.2764665	12.176996	115.7784575	-82.2952465	-2.632406	118.3396465
-46.230488	17.795763	116.081345	-26.558781	4.920302	116.631256	32.059269	-11.141145	115.426865	26.38905	35.362141	116.016945	29.2241595	12.110498	115.721905	-82.3417215	-2.269894	117.540607
-45.201729	18.365761	115.192795	-26.703218	5.153902	116.255318	31.984844	-11.285666	115.725052	26.433039	35.258339	115.485748	29.2089415	11.9863365	115.6054	-82.6153775	-1.6785325	116.905236
-44.097569	18.90358	114.281906	-26.683811	5.302341	115.718414	31.860622	-11.46435	115.996811	26.509493	35.096554	114.863693	29.1850575	11.816102	115.430252	-82.5526795	-1.21142	116.006576
-42.964012	19.366644	113.536537	-26.670679	5.337978	115.237938	31.699318	-11.596275	116.220703	26.629093	34.89101	114.25322	29.1642055	11.6473675	115.2369615	-82.5055635	-0.971411500000002	115.2389145
-41.757889	19.78476	113.06282	-26.655182	5.311795	114.891182	31.660181	-11.817169	116.150429	26.732153	34.671055	113.741364	29.196167	11.426943	114.9458965	-82.506531	-0.803353000000001	114.8364675
-39.975056	20.388765	112.668228	-26.545462	5.216996	114.616058	31.679218	-11.976625	116.014755	26.849514	34.493511	113.306221	29.264366	11.258443	114.660488	-82.35529	-0.824451	114.571628
-38.718884	20.865562	112.419151	-26.445013	5.164019	114.479538	31.743977	-11.99672	116.032112	26.924845	34.46579	113.174973	29.334411	11.234535	114.6035425	-82.224437	-0.906497	114.3555335
-37.466228	21.372606	112.050262	-26.410213	5.15028	114.262863	31.81233	-11.999453	116.105759	26.981413	34.468342	113.117241	29.3968715	11.2344445	114.6115	-82.2172975	-0.933884499999998	113.914226
-36.25531	21.911268	111.633087	-26.404968	5.14705	114.019585	31.840786	-12.034977	116.198586	27.005375	34.445187	113.019028	29.4230805	11.205105	114.608807	-82.2330165	-0.911004999999999	113.430363
-34.960915	22.475153	111.250099	-26.395958	5.125495	113.743141	31.841425	-12.115648	116.219749	27.064756	34.372108	112.918213	29.4530905	11.12823	114.568981	-82.2450065	-0.877239999999999	112.917301
-33.67926	23.072525	111.030151	-26.401213	5.082502	113.516914	31.806765	-12.234799	116.138649	27.135777	34.277431	112.87516	29.471271	11.021316	114.5069045	-82.273697	-0.856311999999999	112.5269235
-32.42453	23.692488	110.966873	-26.390583	4.999681	113.338234	31.773952	-12.364892	115.919922	27.191132	34.177666	112.921394	29.482542	10.906387	114.420658	-82.263708	-0.907025000000003	112.25581
-30.473297	24.679831	111.0961	-26.428335	4.898362	113.119423	31.739925	-12.488697	115.409889	27.210442	34.105743	113.176201	29.4751835	10.808523	114.293045	-82.3318535	-1.011799	111.945801
-29.196722	25.323116	111.332153	-26.476103	4.825904	112.932228	31.706774	-12.511325	114.922081	27.160522	34.073002	113.443039	29.433648	10.7808385	114.18256	-82.385854	-1.1290305	111.681896
-27.870937	25.9974	111.633766	-26.51853	4.798971	112.740219	31.653639	-12.49964	114.30024	27.056965	34.057449	113.781761	29.355302	10.7789045	114.0410005	-82.392362	-1.1809625	111.4394375
-26.59705	26.614151	112.078712	-26.564419	4.774218	112.514542	31.609627	-12.404623	113.511185	26.942869	34.130058	114.204742	29.276248	10.8627175	113.8579635	-82.405086	-1.3142815	111.1711205
-25.280014	27.171618	112.554726	-26.602163	4.772154	112.272957	31.509817	-12.183174	112.740036	26.815203	34.299408	114.709221	29.16251	11.058117	113.7246285	-82.366836	-1.513809	110.8212855
-23.959036	27.699093	112.989998	-26.693626	4.886427	112.030396	31.445473	-11.900124	112.012566	26.699066	34.492939	115.258156	29.0722695	11.2964075	113.635361	-82.4595215	-1.5235535	110.425431
-22.686377	28.175058	113.436104	-26.778996	5.026515	111.793938	31.382652	-11.567307	111.446869	26.584414	34.71328	115.816811	28.983533	11.5729865	113.63184	-82.541525	-1.5199565	109.956036
-20.80654	28.814198	113.926254	-26.870859	5.457636	111.533569	31.362745	-11.088205	110.824608	26.493347	35.037918	116.567123	28.928046	11.9748565	113.6958655	-82.669764	-1.0595845	109.3712725
-19.350368	29.005131	114.059326	-26.936903	5.794993	111.425522	31.298044	-10.835495	110.645035	26.455425	35.243553	116.947876	28.8767345	12.204029	113.7964555	-82.7505405	-0.614042999999999	109.0545885
-18.005394	29.17366	114.193253	-26.975304	6.117121	111.395706	31.231144	-10.647316	110.610344	26.503515	35.387089	117.177773	28.8673295	12.3698865	113.8940585	-82.8179375	-0.135644500000001	108.8973535
-16.808826	29.302832	114.322876	-27.031845	6.475377	111.466919	31.193993	-10.508509	110.678398	26.557531	35.524811	117.422913	28.875762	12.508151	114.0506555	-82.939452	0.442603	108.8831825
-15.49146	29.21451	114.468956	-27.027168	6.748572	111.634872	31.178226	-10.432443	110.887398	26.628717	35.614822	117.676018	28.9034715	12.5911895	114.281708	-82.9578075	0.905954500000002	108.988036
-14.229923	28.972712	114.661285	-27.06229	6.966668	111.850235	31.161425	-10.383852	111.170937	26.700476	35.681828	117.937813	28.9309505	12.648988	114.554375	-83.0555305	1.284348	109.146095
-12.974445	28.582018	114.84996	-27.126568	7.104255	112.065361	31.136066	-10.382895	111.487595	26.75432	35.720123	118.185928	28.945193	12.668614	114.8367615	-83.198329	1.539896	109.2939605
-11.175102	27.806377	115.06826	-27.216703	7.227515	112.371681	31.102116	-10.39756	112.028793	26.775652	35.749825	118.584381	28.938884	12.6761325	115.306587	-83.37229	1.7788975	109.436775
-10.011967	27.159899	115.157303	-27.268061	7.242105	112.541115	31.104956	-10.437721	112.417694	26.760754	35.760639	118.8311	28.932855	12.661459	115.624397	-83.468977	1.822751	109.457833
-8.945489	26.367184	115.221275	-27.380404	7.230303	112.696396	31.085577	-10.462533	112.861252	26.734749	35.789783	118.993256	28.910163	12.663625	115.927254	-83.670971	1.796981	109.465538
-7.874405	25.479994	115.238319	-27.43874	7.212695	112.760269	31.090212	-10.502089	113.276016	26.668865	35.813744	119.138611	28.8795385	12.6558275	116.2073135	-83.7570185	1.7695625	109.3132245
-6.870104	24.53997	115.199303	-27.531136	7.208036	112.792603	31.069887	-10.552107	113.693466	26.596636	35.809132	119.15538	28.8332615	12.6285125	116.424423	-83.8955335	1.7875595	109.160783
-5.927874	23.472551	115.06765	-27.638287	7.193522	112.711929	31.032553	-10.586271	114.081482	26.521069	35.800667	119.090317	28.776811	12.607198	116.5858995	-84.053385	1.779846	108.8379585
-5.085663	22.380682	114.835892	-27.759415	7.180481	112.517807	30.980566	-10.641152	114.424149	26.371262	35.806293	118.963638	28.675914	12.5825705	116.6938935	-84.194744	1.7783915	108.3417205
-3.867213	20.552477	114.341019	-27.895733	7.137856	112.174019	30.846661	-10.705611	114.790535	26.171165	35.774475	118.553078	28.508913	12.534432	116.6718065	-84.300379	1.74128	107.6762315
-3.148416	19.243496	114.055969	-27.929396	7.097183	112.037956	30.787357	-10.770148	114.950005	26.116837	35.705532	118.257019	28.452097	12.467692	116.603512	-84.310889	1.726674	107.4724
-2.511594	17.893078	113.902962	-27.931898	7.019994	111.92511	30.775558	-10.890612	115.131416	26.129726	35.58535	118.038704	28.452642	12.347369	116.58506	-84.316438	1.692619	107.26516
-1.921554	16.491709	113.858055	-27.871534	6.908306	111.935555	30.794128	-11.007389	115.357674	26.182837	35.473354	117.952309	28.4884825	12.2329825	116.6549915	-84.2315505	1.5836295	107.2161185
-1.429986	15.021679	113.883865	-27.826584	6.822752	111.961327	30.831364	-11.095818	115.584694	26.265812	35.386604	117.961029	28.548588	12.145393	116.7728615	-84.201756	1.500111	107.1497925
-1.068445	13.594386	113.967117	-27.812916	6.725673	112.042549	30.871477	-11.152672	115.821526	26.333088	35.3386	118.029785	28.6022825	12.092964	116.9256555	-84.2281145	1.358382	107.1594425
-0.778664	12.160487	114.118813	-27.791136	6.673616	112.194153	30.903461	-11.182619	116.087875	26.425388	35.291653	118.164421	28.6644245	12.054517	117.126148	-84.2466965	1.292715	107.262158
-0.5514	9.99621	114.509407	-27.785566	6.573784	112.523888	30.935522	-11.202879	116.5354	26.551184	35.225018	118.52623	28.743353	12.0110695	117.530815	-84.314485	1.1364985	107.516961
-0.531423	8.547399	114.800278	-27.777819	6.54107	112.764465	30.947676	-11.200588	116.827438	26.609615	35.213924	118.836418	28.7786455	12.006668	117.831928	-84.3342835	1.075472	107.697002
-0.581515	7.104948	115.027878	-27.874418	6.511222	113.002037	30.938049	-11.20156	117.087593	26.648966	35.201008	119.121109	28.7935075	11.999724	118.104351	-84.5423435	1.02272	107.899723
-0.715004	5.620636	115.158615	-27.950977	6.543368	113.174454	30.904495	-11.232903	117.298996	26.666382	35.191486	119.35376	28.7854385	11.9792915	118.326378	-84.6873925	1.1074445	108.02253
-0.95266	4.190511	115.269577	-27.977995	6.560119	113.33934	30.870195	-11.301659	117.463013	26.685184	35.167599	119.494034	28.7776895	11.93297	118.4785235	-84.7336795	1.187268	108.2001565
-1.253311	2.706977	115.294197	-27.989483	6.573458	113.499023	30.823549	-11.373795	117.532921	26.714405	35.097702	119.541122	28.768977	11.8619535	118.5370215	-84.747943	1.2849625	108.4610245
-1.647121	1.208846	115.24118	-27.966457	6.579132	113.645729	30.784107	-11.459748	117.537476	26.779318	35.006371	119.495224	28.7817125	11.7733115	118.51635	-84.7146265	1.3849525	108.775108
-2.355377	-0.977264	115.17054	-27.929588	6.587391	113.923874	30.754938	-11.602447	117.463638	26.859104	34.877792	119.325493	28.807021	11.6376725	118.3945655	-84.666197	1.5371095	109.4531825
-2.953302	-2.489037	115.140663	-27.882969	6.56993	114.116837	30.75279	-11.684072	117.397949	26.902178	34.797344	119.186737	28.827484	11.556636	118.292343	-84.593422	1.583224	109.941331
-3.581797	-3.940974	115.186951	-27.835274	6.544105	114.295128	30.75713	-11.765688	117.423264	26.931107	34.707047	119.016586	28.8441185	11.4706795	118.219925	-84.5146665	1.6175305	110.370331
-4.308594	-5.393042	115.282562	-27.822504	6.522635	114.423645	30.766348	-11.845597	117.536316	26.949268	34.642868	118.836716	28.857808	11.3986355	118.186516	-84.502816	1.6466345	110.660774
-5.131387	-6.84669	115.455017	-27.826992	6.512176	114.521362	30.788528	-11.905144	117.739082	26.946386	34.590824	118.642166	28.867457	11.34284	118.190624	-84.521441	1.681512	110.8521
-5.981179	-8.244343	115.536964	-27.84687	6.442657	114.530823	30.798193	-11.97875	117.958221	26.955601	34.523357	118.392776	28.876897	11.2723035	118.1754985	-84.570637	1.6130105	110.8861475
-6.886609	-9.625828	115.590706	-27.8314	6.383313	114.530243	30.814096	-12.053408	118.112885	26.967562	34.418152	118.168709	28.890829	11.182372	118.140797	-84.553629	1.584254	110.919689
-8.195675	-11.686543	115.394989	-27.76388	6.205489	114.554657	30.866331	-12.195706	118.12941	26.931318	34.274178	117.857277	28.8988245	11.039236	117.9933435	-84.4265845	1.371742	111.1159705
-9.198452	-12.992012	115.328308	-27.701294	6.051837	114.602516	30.953445	-12.243958	118.076691	26.903215	34.185535	117.653885	28.92833	10.9707885	117.865288	-84.330918	1.1328855	111.339744
-10.325118	-14.274375	115.370522	-27.605736	5.938404	114.680389	31.054991	-12.242892	118.036461	26.866318	34.171371	117.515015	28.9606545	10.9642395	117.775738	-84.1721265	0.912568499999999	111.58504
-11.469791	-15.399999	115.544739	-27.530151	5.853749	114.810684	31.1586	-12.199788	118.052719	26.827236	34.201035	117.374992	28.992918	11.0006235	117.7138555	-84.05322	0.7068745	111.9075125
-12.484219	-16.584162	115.676727	-27.470911	5.811072	114.940628	31.258627	-12.158815	118.171288	26.815588	34.197151	117.173531	29.0371075	11.019168	117.6724095	-83.9789295	0.602976000000002	112.2088465
-13.793154	-17.587086	116.104103	-27.402905	5.774284	115.012169	31.34763	-12.161839	118.352875	26.829124	34.159786	116.945282	29.088377	10.9989735	117.6490785	-83.894187	0.549594500000001	112.3752595
-15.004412	-18.58849	116.467964	-27.327267	5.730404	115.022072	31.418205	-12.214704	118.608284	26.893898	34.083565	116.651871	29.1560515	10.9344305	117.6300775	-83.8105855	0.526377499999999	112.4140665
-16.793779	-20.223772	116.791519	-27.214544	5.595731	114.95079	31.496531	-12.360619	119.041969	27.020672	33.860573	116.118881	29.2586015	10.749977	117.580425	-83.6876895	0.441484999999998	112.321155
-18.087078	-21.082794	117.030403	-27.117029	5.440749	114.869583	31.557465	-12.547304	119.232246	27.112951	33.637306	115.749847	29.335208	10.545001	117.4910465	-83.569266	0.336497	112.2481195
-19.383833	-21.940256	117.140388	-27.005581	5.192524	114.80616	31.630739	-12.754735	119.331573	27.19273	33.417568	115.433517	29.4117345	10.3314165	117.382545	-83.4228965	0.0536314999999981	112.229775
-20.700563	-22.695736	117.186165	-26.87706	4.920423	114.799454	31.719187	-12.955674	119.356964	27.273296	33.183826	115.159653	29.4962415	10.114076	117.2583085	-83.2503615	-0.27323	112.3405995
-22.036356	-23.301132	117.172897	-26.773394	4.665892	114.812744	31.810396	-13.101604	119.326447	27.314449	33.007664	114.99659	29.5624225	9.95303	117.1615185	-83.1092105	-0.621245999999998	112.4639695
-23.413376	-23.799749	117.11525	-26.671085	4.482364	114.84536	31.89028	-13.181162	119.244537	27.366453	32.913136	114.90493	29.6283665	9.865987	117.0747335	-82.9705365	-0.901259000000001	112.6159865
-24.779623	-24.20261	116.979286	-26.595936	4.33128	114.910736	31.973902	-13.211945	119.104836	27.399757	32.890343	114.86689	29.6868295	9.839199	116.985863	-82.8787015	-1.176639	112.835609
-26.857805	-24.603559	116.875748	-26.452559	4.203929	115.129913	32.101295	-13.175337	118.855774	27.433929	32.937164	114.87706	29.767612	9.8809135	116.866417	-82.67273	-1.4730555	113.393409
-28.275126	-24.716761	116.953506	-26.358465	4.199018	115.330444	32.21965	-13.092269	118.7286	27.466801	33.018639	114.911224	29.8432255	9.963185	116.819912	-82.5601555	-1.565149	113.840976
-29.666779	-24.690508	117.120468	-26.251417	4.229961	115.569016	32.334496	-12.991039	118.671776	27.505789	33.086014	114.929115	29.9201425	10.0474875	116.8004455	-82.4229765	-1.5875655	114.3375865
-31.074862	-24.619253	117.38559	-26.120754	4.268538	115.802315	32.444607	-12.929058	118.656364	27.573645	33.14093	114.941322	30.009126	10.105936	116.798843	-82.250634	-1.56886	114.805787
-32.499432	-24.443172	117.646477	-26.001787	4.292748	116.104523	32.539639	-12.903005	118.623436	27.648186	33.184074	114.938438	30.0939125	10.1405345	116.780937	-82.0974865	-1.5550385	115.428109
-33.895908	-24.159601	117.984947	-25.896915	4.33333	116.471306	32.617531	-12.878698	118.549034	27.720325	33.19379	114.938179	30.168928	10.157546	116.7436065	-81.962758	-1.490886	116.1990055
-35.237827	-23.781574	118.32515	-25.751791	4.32008	116.881088	32.704933	-12.851064	118.436264	27.777475	33.23259	114.987076	30.241204	10.190763	116.71167	-81.744786	-1.550603	117.050506
-37.262096	-23.101589	118.72274	-25.598747	4.281968	117.497696	32.84026	-12.770936	118.262733	27.82872	33.348042	115.155708	30.33449	10.288553	116.7092205	-81.531984	-1.724617	118.2861715
-38.547447	-22.576056	118.916145	-25.545246	4.23796	117.830505	32.913929	-12.68514	118.110039	27.795652	33.460262	115.291618	30.3547905	10.387561	116.7008285	-81.4452825	-1.911641	118.9601815
-39.795704	-21.981056	119.08802	-25.541342	4.20735	118.146255	32.982578	-12.600335	117.891655	27.72052	33.569633	115.389275	30.351549	10.484649	116.640465	-81.434233	-2.069949	119.652045
-40.984898	-21.298685	119.210602	-25.58474	4.242329	118.348953	33.001522	-12.49819	117.669106	27.622322	33.670517	115.434196	30.311922	10.5861635	116.551651	-81.481402	-2.1015055	120.146255
-42.157917	-20.587774	119.272972	-25.527483	4.178164	118.389427	33.028049	-12.439413	117.396378	27.540979	33.75531	115.437958	30.284514	10.6579485	116.417168	-81.33948	-2.3016205	120.361686
-43.303204	-19.818172	119.242844	-25.58235	4.209333	118.42495	33.01981	-12.412084	117.13195	27.480053	33.802517	115.408241	30.2499315	10.6952165	116.2700955	-81.4146315	-2.2765505	120.5798045
-44.36631	-18.989988	119.043503	-25.51544	4.196788	118.224701	33.005295	-12.416414	116.815117	27.465721	33.849422	115.386032	30.235508	10.716504	116.1005745	-81.266388	-2.322928	120.3488275
-45.887669	-17.624395	118.578995	-25.559368	4.303664	117.924706	32.931698	-12.458442	116.31485	27.549135	33.845806	115.265228	30.2404165	10.693682	115.790039	-81.3591525	-2.086354	120.059373
-46.843472	-16.640711	118.270279	-25.548199	4.387811	117.714188	32.87587	-12.498904	115.927292	27.643845	33.853966	115.182861	30.2598575	10.677531	115.5550765	-81.3562555	-1.901909	119.8732995
-47.663586	-15.618674	118.044624	-25.443909	4.49948	117.585243	32.86623	-12.522624	115.490807	27.749426	33.907303	115.145493	30.307828	10.6923395	115.31815	-81.195646	-1.6933795	119.852336
-48.42894	-14.533957	117.915329	-25.36754	4.653183	117.462013	32.811893	-12.478728	115.116692	27.893751	33.938904	115.117058	30.352822	10.730088	115.116875	-81.087902	-1.423722	119.807151
-49.089649	-13.387322	117.83947	-25.325478	4.888082	117.431976	32.798325	-12.42683	114.771095	28.027349	34.028496	115.144852	30.412837	10.800833	114.9579735	-81.063793	-1.024669	119.9059785
-49.703236	-12.276817	117.78904	-24.871786	4.657784	117.156937	32.805	-12.37356	114.476692	28.18062	34.112839	115.194443	30.49281	10.8696395	114.8355675	-80.236382	-1.5540715	119.4783065
-50.231182	-11.103795	117.738045	-25.005901	5.048937	117.193069	32.817883	-12.281942	114.27668	28.33502	34.208668	115.230453	30.5764515	10.963363	114.7535665	-80.5882535	-0.865489000000002	119.6325715
-50.880859	-9.35473	117.732384	-24.86907	5.243611	117.13871	32.860329	-12.205433	114.077423	28.559721	34.318127	115.146744	30.710025	11.056347	114.6120835	-80.448165	-0.569125	119.6653365
-51.213974	-8.206202	117.835464	-24.769991	5.364985	117.126106	32.887234	-12.203756	113.996399	28.680956	34.322575	115.010834	30.784095	11.0594095	114.5036165	-80.324077	-0.329439500000001	119.7485955
-51.463825	-7.074038	117.919754	-24.661346	5.469563	117.096497	32.911053	-12.230517	113.996002	28.819674	34.284092	114.809944	30.8653635	11.0267875	114.402973	-80.1880555	-0.0876615000000012	119.790021
-51.58289	-5.903709	117.987572	-24.567862	5.550191	117.078636	32.971066	-12.296264	114.102676	28.945101	34.221561	114.572701	30.9580835	10.9626485	114.3376885	-80.0938075	0.1377335	119.8195835
-51.705368	-4.75141	117.963707	-24.738222	5.749404	117.263771	33.025444	-12.378787	114.255432	29.073671	34.153934	114.373817	31.0495575	10.8875735	114.3146245	-80.5260015	0.611234500000002	120.2129175
-51.7286	-3.619562	117.813667	-24.606031	5.725527	117.075897	33.131069	-12.477427	114.438011	29.20698	34.083157	114.163742	31.1690245	10.802865	114.3008765	-80.3810865	0.648188999999999	119.8509175
-51.67997	-2.485981	117.581497	-24.429752	5.604145	116.888412	33.210121	-12.565001	114.588417	29.296494	34.003441	113.989403	31.2533075	10.71922	114.28891	-80.1128115	0.48907	119.487914
-51.422691	-0.751931	117.133011	-24.299208	5.492059	116.549408	33.377544	-12.686978	114.795067	29.431	33.877884	113.734184	31.404272	10.595453	114.2646255	-80.002688	0.388665	118.8341905
-51.219273	0.448257	116.671921	-24.221504	5.44675	116.270676	33.501156	-12.751555	114.985107	29.54792	33.821289	113.570824	31.524538	10.534867	114.2779655	-79.967546	0.358632999999999	118.2633865
-50.935616	1.671353	116.065994	-24.06259	5.417667	115.844307	33.621861	-12.823653	115.150818	29.678539	33.764721	113.395294	31.6502	10.470534	114.273056	-79.77538	0.364799999999999	117.415558
-50.542694	2.949198	115.349648	-24.005507	5.41537	115.454552	33.709526	-12.883348	115.283432	29.836178	33.717171	113.182518	31.772852	10.4169115	114.232975	-79.783866	0.413828499999999	116.676129
-50.146347	4.266174	114.680817	-23.860485	5.424304	114.961945	33.784691	-12.936251	115.264442	29.986656	33.667133	112.958946	31.8856735	10.365441	114.111694	-79.6066435	0.483167	115.812196
-49.737133	5.634162	114.128128	-23.777338	5.435948	114.5839	33.876011	-12.970159	115.112831	30.154154	33.641182	112.804375	32.0150825	10.3355115	113.958603	-79.5697585	0.5363845	115.209197
-49.139629	7.040673	113.737091	-23.626677	5.417661	114.322006	33.980553	-12.94592	114.894363	30.283749	33.688519	112.703743	32.132151	10.3712995	113.799053	-79.385505	0.4640225	114.844959
-48.313663	9.238916	113.512848	-23.357647	5.485295	114.149002	34.202419	-12.777763	114.51825	30.463482	33.853809	112.668144	32.3329505	10.538023	113.593197	-79.0482445	0.432567000000001	114.704807
-47.638424	10.760509	113.478539	-23.195709	5.558396	114.150146	34.356133	-12.59234	114.28138	30.574692	34.020164	112.715271	32.4654125	10.713912	113.4983255	-78.8568305	0.40288	114.8019665
-46.964176	12.319713	113.546883	-23.062435	5.650299	114.164589	34.540215	-12.389348	114.009415	30.644503	34.239113	112.8302	32.592359	10.9248825	113.4198075	-78.717229	0.375715499999998	114.9093705
-46.237415	13.891774	113.639854	-22.937122	5.727386	114.181259	34.682007	-12.161788	113.737259	30.674049	34.459011	112.951324	32.678028	11.1486115	113.3442915	-78.552272	0.306160500000003	115.0182265
-45.436806	15.45341	113.699951	-22.838127	5.848283	114.163765	34.804951	-11.934989	113.437401	30.70038	34.687912	113.104752	32.7526655	11.3764615	113.2710765	-78.4289195	0.320104500000003	115.0564535
-44.666061	17.049194	113.8162	-22.764673	5.9576	114.141777	34.897141	-11.706956	113.151718	30.713585	34.917999	113.278221	32.805363	11.6055215	113.2149695	-78.334709	0.309678499999999	115.0685845
-43.836967	18.638802	113.927185	-22.790508	6.066869	114.201141	34.973221	-11.485485	112.827065	30.671955	35.136738	113.524178	32.822588	11.8256265	113.1756215	-78.403604	0.308111499999999	115.2266605
-42.485558	20.981775	114.062904	-22.745216	6.293683	114.152168	35.044823	-11.156491	112.457657	30.63665	35.436062	113.900162	32.8407365	12.1397855	113.1789095	-78.3311685	0.447580500000001	115.1254265
-41.518764	22.537174	114.147018	-22.717335	6.410617	113.972435	35.024746	-10.9143	112.277649	30.621851	35.650326	114.188255	32.8232985	12.368013	113.232952	-78.2579685	0.453221000000001	114.711918
-40.508648	24.039593	114.404724	-22.77437	6.49637	113.877777	35.023205	-10.686595	112.011955	30.614901	35.889481	114.554642	32.819053	12.601443	113.2832985	-78.367793	0.391296999999998	114.4722555
-39.409508	25.460499	114.781059	-22.749443	6.623131	113.865829	34.982338	-10.413996	111.705276	30.606985	36.13797	114.97142	32.7946615	12.861987	113.338348	-78.2935475	0.384274999999997	114.39331
-38.298027	26.809593	115.153191	-22.717772	6.80641	113.887718	34.967552	-10.085843	111.434364	30.614794	36.415993	115.438377	32.791173	13.165075	113.4363705	-78.226717	0.447744999999999	114.3390655
-37.149174	28.106918	115.565742	-22.736305	6.924768	113.816414	34.986813	-9.744989	111.219559	30.644691	36.719608	116.012726	32.815752	13.4873095	113.6161425	-78.288362	0.3622265	114.0166855
-35.96661	29.341103	115.872894	-22.735096	7.118846	113.77916	35.033604	-9.397137	111.082565	30.678261	37.033249	116.638603	32.8559325	13.818056	113.860584	-78.3261245	0.419636000000001	113.697736
-34.0653	31.042433	116.123833	-22.686237	7.574394	113.74675	35.13755	-8.91826	111.140427	30.810738	37.469482	117.330811	32.974144	14.275611	114.235619	-78.346618	0.873177	113.257881
-32.766613	32.033707	116.274216	-22.665749	7.921794	113.777557	35.214272	-8.665134	111.294151	30.900845	37.729061	117.637383	33.0575585	14.5319635	114.465767	-78.3890565	1.3116245	113.089347
-31.387722	32.919292	116.412964	-22.603735	8.2778	113.895264	35.315849	-8.455451	111.472908	31.030794	37.917023	117.85997	33.1733215	14.730786	114.666439	-78.3807915	1.824814	113.124089
-29.98679	33.672318	116.587784	-22.520733	8.557341	113.988541	35.446896	-8.325191	111.703857	31.188753	38.064201	118.09951	33.3178245	14.869505	114.9016835	-78.3592905	2.245177	113.0753985
-28.561289	34.246765	116.725288	-22.426561	8.840695	114.195061	35.582844	-8.279478	111.976715	31.383801	38.103043	118.304993	33.4833225	14.9117825	115.140854	-78.3364445	2.7696075	113.249268
-27.155521	34.702347	116.792908	-22.386431	9.008747	114.314445	35.674374	-8.288214	112.294556	31.519402	38.119041	118.50985	33.596888	14.9154135	115.402203	-78.36975	3.1020805	113.226687
-25.667858	35.004261	116.816376	-22.318186	9.13993	114.468597	35.757248	-8.339107	112.58744	31.654505	38.095455	118.615402	33.7058765	14.878174	115.601421	-78.3422485	3.401686	113.335773
-23.753315	35.313694	116.953674	-22.285683	9.25126	114.71492	35.823708	-8.447389	112.977753	31.813755	38.038628	118.726227	33.8187315	14.7956195	115.85199	-78.3900975	3.7069005	113.57785
-22.113184	35.226517	116.818474	-22.358038	9.32125	114.909508	35.847305	-8.569871	113.23069	31.874916	37.959869	118.76812	33.8611105	14.694999	115.999405	-78.5771865	3.947501	113.819611
-20.903364	35.228462	116.776634	-22.308796	9.286263	114.893982	35.850327	-8.720192	113.476608	31.918436	37.853779	118.745575	33.8843815	14.5667935	116.1110915	-78.5019735	4.0057325	113.6768725
-19.498919	35.017788	116.5709	-22.361835	9.295511	114.899696	35.823353	-8.869747	113.714043	31.927399	37.727768	118.646011	33.875376	14.4290105	116.180027	-78.599046	4.1620115	113.619365
-18.072777	34.730808	116.297379	-22.42984	9.288392	114.892998	35.769089	-9.031044	113.943817	31.916327	37.619316	118.514015	33.842708	14.294136	116.228916	-78.702388	4.282648	113.55708
-16.728643	34.35751	116.05703	-22.579409	9.275518	114.876213	35.698402	-9.179649	114.132263	31.911266	37.481094	118.384697	33.804834	14.1507225	116.25848	-78.963652	4.4003135	113.493946
-15.223696	33.81065	115.819801	-22.57478	9.190329	114.77916	35.622223	-9.369385	114.319489	31.910646	37.31073	118.273758	33.7664345	13.9706725	116.2966235	-78.9159945	4.4099855	113.2616965
-13.230652	32.934547	115.643349	-22.685108	9.074704	114.701653	35.503609	-9.665869	114.556526	31.928253	37.048443	118.196503	33.715931	13.691287	116.3765145	-79.086147	4.458121	113.0267915
-12.019197	32.272987	115.601334	-22.722944	8.986325	114.633392	35.446381	-9.839393	114.649139	31.916895	36.889694	118.19651	33.681638	13.5251505	116.4228245	-79.127526	4.4474995	112.8439595
-10.693192	31.526268	115.518585	-22.807579	8.924003	114.503052	35.396584	-9.977354	114.665291	31.908512	36.764996	118.23481	33.652548	13.393821	116.4500505	-79.267706	4.454185	112.5560535
-9.547546	30.772814	115.491844	-22.799261	8.83532	114.360855	35.358196	-10.053187	114.612366	31.886673	36.66404	118.302116	33.6224345	13.3054265	116.457241	-79.2209565	4.3652135	112.264469
-8.370511	29.922121	115.431808	-22.848616	8.750607	114.142395	35.348804	-10.111296	114.553581	31.873703	36.576286	118.369461	33.6112535	13.232495	116.461521	-79.3084855	4.268719	111.823269
-7.230102	28.990591	115.35231	-22.86072	8.705529	113.930191	35.351269	-10.170323	114.476097	31.868166	36.493565	118.456734	33.6097175	13.161621	116.4664155	-79.3311575	4.249437	111.3939665
-6.117054	28.027206	115.202095	-22.859644	8.629559	113.67794	35.388874	-10.232065	114.415611	31.845114	36.434769	118.52108	33.616994	13.101352	116.4683455	-79.336282	4.157766	110.8875345
-4.624934	26.451656	115.002907	-22.7913	8.509808	113.380005	35.463783	-10.299009	114.39624	31.886652	36.326141	118.580757	33.6752175	13.013566	116.4884985	-79.2578175	4.00605	110.2715115
-3.673528	25.275316	114.879417	-22.742558	8.43958	113.241402	35.544456	-10.348905	114.447868	31.906939	36.252258	118.628487	33.7256975	12.9516765	116.5381775	-79.2108135	3.9274835	109.9446265
-2.77717	23.999023	114.821938	-22.735483	8.312949	113.143875	35.638916	-10.425184	114.566299	31.942856	36.176403	118.69577	33.790886	12.8756095	116.6310345	-79.261852	3.7502885	109.6567155
-1.94113	22.686462	114.778969	-22.662611	8.193932	113.111404	35.741772	-10.520877	114.729843	31.975525	36.086105	118.754578	33.8586485	12.782614	116.7422105	-79.1838705	3.60525	109.4805975
-1.226969	21.334202	114.658798	-22.63525	8.038454	113.085953	35.828175	-10.625501	114.984299	31.991896	35.981075	118.751541	33.9100355	12.677787	116.86792	-79.1805355	3.399121	109.303986
-0.548958	19.892307	114.578186	-22.623262	7.911317	113.096962	35.893936	-10.740261	115.291557	31.990728	35.904663	118.638611	33.942332	12.582201	116.965084	-79.188856	3.240433	109.22884
0.064375	18.451204	114.463387	-22.640991	7.767922	113.14859	35.927383	-10.864232	115.642693	31.964699	35.816238	118.417191	33.946041	12.476003	117.029942	-79.228023	3.059841	109.267238
0.808497	16.192244	114.415947	-22.690838	7.551029	113.302246	35.95475	-11.030297	116.201035	31.895325	35.645779	118.062363	33.9250375	12.307741	117.131699	-79.3067135	2.794317	109.472793
1.16735	14.652626	114.488579	-22.719366	7.315669	113.451317	35.96595	-11.154365	116.542732	31.825584	35.528362	117.897354	33.895767	12.1869985	117.220043	-79.334499	2.4443395	109.682591
1.491367	13.112055	114.626816	-22.736109	7.041069	113.617722	35.991306	-11.276939	116.817924	31.754095	35.39534	117.773941	33.8727005	12.0592005	117.2959325	-79.3449185	2.0229375	109.9395115
1.725806	11.581534	114.721893	-22.742142	6.767591	113.769577	36.019363	-11.400776	117.05191	31.686234	35.26046	117.689201	33.8527985	11.929842	117.3705555	-79.3370825	1.60534	110.1685985
1.88547	10.037366	114.839645	-22.760344	6.449718	113.835609	36.042316	-11.526131	117.19458	31.607658	35.143723	117.682861	33.824987	11.808796	117.4387205	-79.345675	1.09064	110.2324975
1.946594	8.589145	114.873482	-22.790236	6.185628	113.861015	36.040535	-11.617823	117.220268	31.506464	35.04142	117.722572	33.7734995	11.7117985	117.47142	-79.3539715	0.6594575	110.25061
1.939748	7.081514	114.85778	-22.878834	5.961414	113.841866	36.014896	-11.684837	117.147789	31.403368	34.967632	117.818787	33.709132	11.6413975	117.483288	-79.4668	0.281430500000001	110.200444
1.795621	4.910841	114.785385	-22.979805	5.690905	113.843521	35.907261	-11.794499	116.896416	31.266981	34.852077	118.037033	33.587121	11.528789	117.4667245	-79.546731	-0.146979	110.2203175
1.620939	3.481654	114.749779	-23.019365	5.590536	113.903725	35.845814	-11.813428	116.708839	31.196568	34.813095	118.199745	33.521191	11.4998335	117.454292	-79.559921	-0.318761499999997	110.353158
1.364138	2.063287	114.720932	-23.042849	5.531088	114.051125	35.79657	-11.814191	116.578255	31.158075	34.788235	118.319107	33.4773225	11.487022	117.448681	-79.5630205	-0.424846000000001	110.653569
1.023669	0.697536	114.743782	-23.054039	5.518759	114.204491	35.778137	-11.812512	116.502823	31.103691	34.774857	118.464851	33.440914	11.4811725	117.483837	-79.548992	-0.443654499999999	110.925145
0.661721	-0.681502	114.764214	-23.079243	5.509602	114.310799	35.751228	-11.839802	116.498444	31.077084	34.752213	118.511559	33.414156	11.4562055	117.5050015	-79.572642	-0.437001499999999	111.1165965
0.205183	-2.072968	114.755463	-23.145693	5.447	114.411461	35.714607	-11.891838	116.518166	31.045362	34.694637	118.481339	33.3799845	11.4013995	117.4997525	-79.6713705	-0.5073995	111.3231695
-0.313127	-3.472075	114.740791	-23.16699	5.403773	114.477249	35.667072	-11.983878	116.545609	30.992975	34.603474	118.428543	33.3300235	11.309798	117.487076	-79.6640035	-0.502251999999999	111.467422
-1.22638	-5.559642	114.766815	-23.283579	5.285774	114.549896	35.55814	-12.145143	116.671577	30.89963	34.46933	118.367447	33.228885	11.1620935	117.519512	-79.796043	-0.590545500000001	111.58028
-1.896872	-6.952708	114.762054	-23.347469	5.187841	114.581451	35.493778	-12.220243	116.776398	30.842245	34.391899	118.329857	33.1680115	11.085828	117.5531275	-79.8629495	-0.710146000000002	111.6097745
-2.70066	-8.266962	114.816078	-23.416176	5.068957	114.595856	35.460754	-12.303344	116.914574	30.737988	34.320206	118.291916	33.099371	11.008431	117.603245	-79.931723	-0.870517	111.588467
-3.511714	-9.595222	114.845024	-23.460865	4.943226	114.609001	35.436035	-12.380274	117.038391	30.643064	34.234802	118.249222	33.0395495	10.927264	117.6438065	-79.9612795	-1.040812	111.5741955
-4.396783	-10.912683	114.883896	-23.509996	4.806066	114.6091	35.405853	-12.452791	117.20401	30.572668	34.15144	118.153366	32.9892605	10.8493245	117.678688	-80.0092525	-1.2371925	111.539512
-5.364583	-12.14913	114.957703	-23.60223	4.695119	114.62133	35.365417	-12.561372	117.370094	30.515236	34.027256	118.050957	32.9403265	10.732942	117.7105255	-80.1447865	-1.342704	111.5321345
-6.306688	-13.400852	115.004883	-23.617788	4.585466	114.615334	35.321476	-12.714966	117.505371	30.479891	33.903687	117.884041	32.9006835	10.5943605	117.694706	-80.1362595	-1.4234285	111.535962
-7.914829	-15.160078	115.0867	-23.6446	4.429092	114.655304	35.25573	-12.922833	117.677513	30.483448	33.671047	117.582191	32.869589	10.374107	117.629852	-80.158789	-1.515923	111.680756
-9.072819	-16.242201	115.217438	-23.622417	4.345735	114.72715	35.21751	-13.046828	117.729187	30.499411	33.529247	117.39595	32.8584605	10.2412095	117.5625685	-80.1032945	-1.5497395	111.8917315
-10.22536	-17.298559	115.242851	-23.619164	4.233711	114.789177	35.191494	-13.16873	117.747749	30.532465	33.390724	117.272827	32.8619795	10.110997	117.510288	-80.1003075	-1.643575	112.068066
-11.438712	-18.256618	115.165863	-23.555084	4.144705	114.829865	35.185738	-13.25012	117.720665	30.574217	33.298103	117.221558	32.8799775	10.0239915	117.4711115	-79.9901455	-1.7345815	112.1886185
-12.670109	-19.179096	115.094391	-23.522081	4.088962	114.84259	35.202553	-13.286376	117.656693	30.580116	33.25589	117.202713	32.8913345	9.984757	117.429703	-79.9354965	-1.806833	112.255477
-13.97615	-20.000128	115.128754	-23.47756	4.016686	114.85701	35.224895	-13.30747	117.6362	30.602011	33.213539	117.129982	32.913453	9.9530345	117.383091	-79.868573	-1.9196625	112.330929
-15.325902	-20.726944	115.1912	-23.398722	3.960021	114.865959	35.304199	-13.389134	117.617432	30.661333	33.15065	116.994057	32.982766	9.880758	117.3057445	-79.78021	-1.960716	112.4261735
-17.386684	-21.691658	115.597237	-23.260368	3.836282	114.999245	35.365192	-13.553068	117.807007	30.816603	32.910507	116.659203	33.0908975	9.6787195	117.233105	-79.6116335	-2.0061555	112.765385
-18.778919	-22.27516	115.9431	-23.110125	3.700559	115.204155	35.464458	-13.725503	117.944336	30.963268	32.707375	116.375122	33.213863	9.490936	117.159729	-79.434113	-2.089818	113.248581
-20.181541	-22.778841	116.407433	-22.942616	3.539141	115.456711	35.567577	-13.938992	118.083099	31.111404	32.470524	116.11718	33.3394905	9.265766	117.1001395	-79.2247225	-2.187484	113.8132825
-21.623877	-23.144388	116.864601	-22.81111	3.309	115.7099	35.664577	-14.14619	118.273178	31.248743	32.226784	115.918137	33.45666	9.040297	117.0956575	-79.07888	-2.422297	114.3241425
-23.05187	-23.487907	117.230972	-22.72765	3.05894	115.924873	35.755367	-14.368738	118.489883	31.353184	31.996552	115.755829	33.5542755	8.813907	117.122856	-79.0095755	-2.696027	114.72689
-24.488548	-23.721075	117.542198	-22.639524	2.820557	116.083351	35.821991	-14.557282	118.73394	31.411404	31.79118	115.625275	33.6166975	8.616949	117.1796075	-78.8957455	-2.975835	114.9870945
-25.920465	-23.830744	117.762779	-22.607368	2.564955	116.185608	35.870056	-14.726522	118.924057	31.442362	31.591928	115.498177	33.656209	8.432703	117.211117	-78.870945	-3.302793	115.160099
-28.099567	-23.827997	117.987381	-22.574434	2.262452	116.236374	35.896172	-14.934775	119.109047	31.453041	31.343702	115.27697	33.6746065	8.2044635	117.1930085	-78.8234745	-3.6795595	115.2797395
-29.512627	-23.669006	118.08847	-22.556232	2.087118	116.286888	35.906891	-15.064016	119.191322	31.468517	31.210205	115.110207	33.687704	8.0730945	117.1507645	-78.800168	-3.8988585	115.4230115
-30.952063	-23.44768	118.127213	-22.55953	1.944505	116.379868	35.92767	-15.156434	119.21846	31.464703	31.107313	114.998154	33.6961865	7.9754395	117.108307	-78.8152465	-4.0864295	115.651429
-32.357006	-23.103996	118.131554	-22.511686	1.787991	116.531731	35.965942	-15.190074	119.184586	31.440363	31.065386	114.980293	33.7031525	7.937656	117.0824395	-78.7265245	-4.361674	115.9810225
-33.71307	-22.663412	118.134079	-22.472893	1.620036	116.709518	36.028881	-15.158606	119.071472	31.405821	31.087273	115.055672	33.717351	7.9643335	117.063572	-78.663137	-4.7242615	116.355464
-35.042305	-22.134623	118.05526	-22.406065	1.475923	116.897461	36.113407	-15.09698	118.917084	31.346174	31.174082	115.206192	33.7297905	8.038551	117.061638	-78.5419205	-5.086705	116.733284
-36.372791	-21.533768	117.990265	-22.373341	1.331615	117.072716	36.190708	-15.028601	118.737816	31.300461	31.263983	115.380714	33.7455845	8.117691	117.059265	-78.4922665	-5.454461	117.086167
-38.298267	-20.413298	117.882774	-22.352053	1.228487	117.32737	36.304649	-14.925398	118.430771	31.224342	31.388506	115.657364	33.7644955	8.231554	117.0440675	-78.4686015	-5.77458	117.6106725
-39.560234	-19.57645	117.862175	-22.291399	1.143369	117.472198	36.360867	-14.873145	118.274895	31.186434	31.489738	115.845238	33.7736505	8.3082965	117.0600665	-78.3564485	-6.0215585	117.8843295
-40.736137	-18.606007	117.950836	-22.236362	1.120054	117.632759	36.417614	-14.837286	118.091118	31.180737	31.580812	115.992882	33.7991755	8.371763	117.042	-78.2718995	-6.131655	118.223518
-41.88781	-17.570713	118.039154	-22.194052	1.153884	117.797562	36.423527	-14.733667	118.021103	31.195465	31.67598	116.124817	33.809496	8.4711565	117.07296	-78.1976	-6.1633885	118.522164
-42.998501	-16.489891	118.172768	-22.15003	1.199	117.988525	36.513145	-14.691327	117.871246	31.239286	31.74935	116.237816	33.8762155	8.5290115	117.054531	-78.1762755	-6.1310115	118.922519
-44.077835	-15.276763	118.349899	-22.057228	1.247035	118.148888	36.536888	-14.60174	117.823013	31.290001	31.832161	116.35083	33.9134445	8.6152105	117.0869215	-78.0279005	-6.1211405	119.2108545
-45.032951	-14.073403	118.454193	-22.015808	1.285303	118.283592	36.603371	-14.538566	117.696091	31.324366	31.908836	116.458221	33.9638685	8.685135	117.077156	-77.9954845	-6.114529	119.490028
-46.422066	-12.184852	118.597237	-21.894112	1.263843	118.482948	36.739975	-14.502792	117.34668	31.398296	32.007824	116.713455	34.0691355	8.752516	117.0300675	-77.8573595	-6.22483	119.9358285
-47.286819	-10.88149	118.611084	-21.844261	1.243305	118.594345	36.750023	-14.435609	117.109093	31.450916	32.072525	116.92321	34.1004695	8.818458	117.0161515	-77.7889915	-6.331848	120.1725385
-48.063427	-9.560958	118.631401	-21.809683	1.231974	118.626892	36.765602	-14.374479	116.823921	31.492355	32.157753	117.131058	34.1289785	8.891637	116.9774895	-77.7483445	-6.427689	120.2762945
-48.774921	-8.169148	118.658401	-21.757458	1.273478	118.648575	36.76268	-14.293194	116.509178	31.544956	32.240093	117.336784	34.153818	8.9734495	116.922981	-77.668734	-6.4264935	120.374169
-49.396957	-6.768733	118.642632	-21.738663	1.359426	118.609001	36.74057	-14.173905	116.205658	31.553507	32.366714	117.520462	34.1470385	9.0964045	116.86306	-77.6243645	-6.3775525	120.354942
-50.010727	-5.337958	118.626907	-21.802891	1.584525	118.650963	36.703136	-14.050282	115.926895	31.600618	32.499866	117.671379	34.151877	9.224792	116.799137	-77.757659	-6.055742	120.502789
-50.479286	-3.865696	118.564537	-21.732328	1.781747	118.484856	36.656231	-13.895845	115.734337	31.648659	32.655571	117.802299	34.152445	9.379863	116.768318	-77.617101	-5.816369	120.201394
-51.089764	-1.673593	118.310204	-21.774422	2.154291	118.282684	36.602245	-13.682228	115.602386	31.741657	32.874096	117.945862	34.171951	9.595934	116.774124	-77.720795	-5.287352	119.791244
