# Supplementary material for: How to jointly control a ball trajectory on a moving board: Methodological insights into Motor Learning and Rehabilitation
Source: PLoS One. 2025 Oct 15;20(10):e0334588. doi: 10.1371/journal.pone.0334588 (PMC12527165; doi:10.1371/journal.pone.0334588)
Supplement: S2 Data — (ZIP) [file pone.0334588.s002.zip › D4_019.csv]

Ball_X	Ball_Y	Ball_Z	BoardCentre_X	BoardCentre_Y	BoardCentre_Z	P1LeftHand_X	P1LeftHand_Y	P1LeftHand_Z	P1RightHand_X	P1RightHand_Y	P1RightHand_Z	P1MidHands_X	P1MidHands_Y	P1MidHands_Z	P2MidHands_X	P2MidHands_Y	P2MidHands_Z
-14.207944	27.169487	114.562569	-29.470188	10.217953	114.41954	28.799715	-9.697909	114.520599	26.502996	36.345039	116.261482	27.6513555	13.323565	115.3910405	-86.5917315	7.112341	113.4480395
-13.584466	26.79401	114.538971	-29.356516	10.278048	114.254105	28.91844	-9.602756	114.336189	26.543623	36.389339	116.31926	27.7310315	13.3932915	115.3277245	-86.4440635	7.1628045	113.1804855
-12.958354	26.387941	114.454338	-29.254957	10.359943	114.131966	29.026901	-9.507365	114.165283	26.609493	36.461952	116.352058	27.818197	13.4772935	115.2586705	-86.328111	7.2425925	113.0052615
-12.40582	25.987318	114.384544	-29.115889	10.408178	114.03688	29.143581	-9.433339	114.033638	26.678112	36.522762	116.382042	27.9108465	13.5447115	115.20784	-86.1426245	7.2716445	112.86592
-11.764089	25.443216	114.308609	-29.051102	10.533568	114.060577	29.260132	-9.388781	113.931892	26.817184	36.550896	116.392685	28.038658	13.5810575	115.1622885	-86.140862	7.4860785	112.9588655
-11.180102	24.898691	114.304039	-28.880428	10.56031	114.079651	29.353554	-9.406642	113.878632	26.970005	36.548836	116.441132	28.1617795	13.571097	115.159882	-85.9226355	7.549523	112.99942
-10.328897	23.993073	114.393143	-28.597906	10.552994	114.163147	29.50946	-9.487433	113.904701	27.279329	36.475868	116.62532	28.3943945	13.4942175	115.2650105	-85.5902065	7.6117705	113.0612835
-9.799228	23.290134	114.505531	-28.470337	10.527856	114.309708	29.629007	-9.576612	113.976501	27.501991	36.395027	116.803017	28.565499	13.4092075	115.389759	-85.506173	7.6465045	113.229657
-9.308921	22.590754	114.681877	-28.314266	10.462416	114.50293	29.749632	-9.672688	114.091751	27.715164	36.289238	116.987442	28.732398	13.308275	115.5395965	-85.36093	7.616557	113.4662635
-8.766768	21.742189	114.798943	-28.255371	10.453608	114.785683	29.871035	-9.791056	114.249443	27.910542	36.196095	117.125	28.8907885	13.2025195	115.6872215	-85.4015305	7.7046965	113.8841445
-8.28049	20.909462	114.958275	-28.082657	10.387732	114.945557	29.973063	-9.886243	114.428604	28.097248	36.110779	117.246033	29.0351555	13.112268	115.8373185	-85.2004695	7.663196	114.0537955
-7.807908	20.091654	115.055344	-27.974398	10.350032	115.128853	30.075109	-9.991681	114.617706	28.245327	36.022682	117.359718	29.160218	13.0155005	115.988712	-85.109014	7.6845635	114.268994
-7.349853	19.204029	115.142776	-27.924034	10.309442	115.261116	30.157297	-10.077743	114.828598	28.347843	35.950802	117.420563	29.25257	12.9365295	116.1245805	-85.100638	7.6823545	114.3976515
-6.771502	17.820908	115.112648	-27.854708	10.243695	115.246323	30.272902	-10.14444	115.039146	28.406467	35.904881	117.453682	29.3396845	12.8802205	116.246414	-85.0491005	7.6071695	114.246232
-6.390815	16.86026	115.04451	-27.839417	10.172692	115.118408	30.345333	-10.145469	115.072716	28.38699	35.900681	117.431351	29.3661615	12.877606	116.2520335	-85.0449955	7.467778	113.9847825
-6.044323	15.899764	114.831268	-27.796316	10.080623	114.889503	30.399632	-10.120151	115.050934	28.33396	35.90456	117.375252	29.366796	12.8922045	116.213093	-84.959428	7.2690415	113.565913
-5.713834	14.897498	114.617523	-27.747749	10.003774	114.627113	30.483448	-10.074308	114.98661	28.294674	35.930553	117.281807	29.389061	12.9281225	116.1342085	-84.884559	7.0794255	113.1200175
-5.377679	13.845587	114.328789	-27.689671	9.881481	114.30365	30.608631	-10.03881	114.933907	28.289124	35.949486	117.252747	29.4488775	12.955338	116.093327	-84.8282195	6.807624	112.513973
-5.08752	12.757156	114.074371	-27.621082	9.788231	113.892105	30.735096	-10.024321	114.916931	28.300213	35.95459	117.228104	29.5176545	12.9651345	116.0725175	-84.7598185	6.6113275	111.7116925
-4.80871	11.671196	113.779877	-27.527466	9.687333	113.509346	30.871109	-10.027746	114.923729	28.328922	35.938133	117.199516	29.6000155	12.9551935	116.0616225	-84.6549475	6.4194725	110.9570695
-4.500385	9.992612	113.38372	-27.364349	9.466581	113.021912	31.091341	-10.100512	114.945618	28.449356	35.869701	117.163048	29.7703485	12.8845945	116.054333	-84.4990465	6.0485675	109.989491
-4.298589	8.764851	113.234367	-27.23402	9.354321	112.888756	31.237343	-10.123076	114.92498	28.557583	35.829956	117.187248	29.897463	12.85344	116.056114	-84.365503	5.855202	109.721398
-4.173437	7.569187	113.204483	-27.051947	9.216413	112.890717	31.392321	-10.119579	114.920105	28.670794	35.817162	117.270721	30.0315575	12.8487915	116.095413	-84.1354515	5.5840345	109.686021
-4.085717	6.408128	113.230515	-26.886971	9.130113	113.050758	31.580826	-10.083044	114.935539	28.819752	35.82996	117.425987	30.200289	12.873458	116.180763	-83.974231	5.386768	109.920753
-4.058861	5.165033	113.365646	-26.735718	9.076343	113.287651	31.796127	-10.0451	115.041695	29.005411	35.861523	117.664215	30.400769	12.9082115	116.352955	-83.872205	5.2444745	110.222347
-4.073654	3.874949	113.54586	-26.564821	9.062214	113.543449	32.00251	-9.998845	115.246078	29.224072	35.909687	117.959305	30.613291	12.955421	116.6026915	-83.742933	5.169007	110.4842065
-4.153281	2.63701	113.753296	-26.402775	9.117646	113.765465	32.206459	-9.986274	115.520882	29.451227	35.949318	118.267456	30.828843	12.981522	116.894169	-83.634393	5.25377	110.636761
-4.379226	0.681296	114.004921	-26.190126	9.180639	114.025284	32.521362	-9.967977	116.039612	29.801529	35.993942	118.698517	31.1614455	13.0129825	117.3690645	-83.5416975	5.3482955	110.6815035
-4.599338	-0.645738	114.142021	-26.084665	9.20436	114.059341	32.724567	-9.979398	116.411888	30.01663	36.032379	118.946564	31.3705985	13.0264905	117.679226	-83.5399285	5.3822295	110.439456
-4.870891	-1.993481	114.183716	-25.964298	9.201271	113.996124	32.913658	-9.992581	116.75975	30.21344	36.04847	119.141647	31.563549	13.0279445	117.9506985	-83.492145	5.3745975	110.0415495
-5.250504	-3.375997	114.155838	-25.863579	9.13475	113.8255	33.086708	-10.029436	117.08577	30.353563	36.03941	119.26104	31.7201355	13.004987	118.173405	-83.4472935	5.264513	109.477595
-5.666192	-4.802427	114.100121	-25.786024	9.065083	113.647461	33.220909	-10.089377	117.345642	30.43231	36.020641	119.235626	31.8266095	12.965632	118.290634	-83.3986575	5.164534	109.004288
-6.122842	-6.204626	114.052414	-25.680971	8.953409	113.523849	33.348652	-10.137985	117.509987	30.474955	35.970375	119.051193	31.9118035	12.916195	118.28059	-83.2737455	4.990623	108.767108
-6.700233	-7.613323	114.040199	-25.540787	8.771012	113.511887	33.490528	-10.181615	117.590332	30.541542	35.91045	118.747581	32.016035	12.8644175	118.1689565	-83.097609	4.6776065	108.8548175
-7.645856	-9.749367	114.153801	-25.334269	8.447775	113.605705	33.780842	-10.289986	117.688194	30.61622	35.771076	118.287048	32.198531	12.740545	117.987621	-82.867069	4.155005	109.223789
-8.336391	-11.123187	114.268517	-25.149185	8.217175	113.716415	33.982639	-10.355303	117.803825	30.633635	35.669659	118.012199	32.308137	12.657178	117.908012	-82.606507	3.777172	109.524818
-9.175835	-12.406141	114.503464	-25.036346	7.963289	113.832352	34.174744	-10.409198	117.970039	30.606916	35.58564	117.746246	32.39083	12.588221	117.8581425	-82.463522	3.338357	109.8065615
-10.050879	-13.790081	114.782242	-24.898994	7.712915	113.961266	34.357166	-10.455038	118.153717	30.591288	35.498058	117.447235	32.474227	12.52151	117.800476	-82.272215	2.90432	110.122056
-10.993917	-14.954154	115.156105	-24.824604	7.466325	114.195503	34.482594	-10.496719	118.336929	30.564156	35.404316	117.13015	32.523375	12.4537985	117.7335395	-82.172583	2.4788515	110.6574665
-11.941916	-16.230379	115.393257	-24.704863	7.267532	114.515198	34.605236	-10.557048	118.4674	30.541185	35.271854	116.839096	32.5732105	12.357403	117.653248	-81.9829365	2.177661	111.377148
-13.017496	-17.301434	115.825798	-24.623529	7.035064	114.89537	34.717655	-10.645819	118.560089	30.511942	35.145359	116.653534	32.6147985	12.24977	117.6068115	-81.8618565	1.820358	112.1839285
-14.732536	-18.810732	116.316811	-24.552206	6.723979	115.499649	34.840908	-10.762465	118.666908	30.469748	35.014904	116.530037	32.655328	12.1262195	117.5984725	-81.75974	1.3217385	113.4008255
-15.879661	-19.734837	116.683067	-24.52891	6.556921	115.862976	34.887333	-10.820271	118.727303	30.442158	34.954792	116.522125	32.6647455	12.0672605	117.624714	-81.7225655	1.0465815	114.101238
-17.077641	-20.53409	117.014168	-24.507641	6.409229	116.157425	34.945896	-10.877628	118.82225	30.406696	34.904594	116.532982	32.676296	12.013483	117.677616	-81.691578	0.804974999999999	114.637234
-18.32036	-21.265051	117.320801	-24.499416	6.262846	116.364372	34.989319	-10.941408	118.946686	30.392036	34.848488	116.528389	32.6906775	11.95354	117.7375375	-81.6895095	0.572151999999997	114.9912065
-19.564375	-21.929806	117.648682	-24.48181	6.180656	116.504684	35.021255	-10.997334	119.117546	30.410666	34.758709	116.477669	32.7159605	11.8806875	117.7976075	-81.6795805	0.480624499999999	115.2117605
-20.770205	-22.50342	117.907967	-24.464186	6.069499	116.566673	35.050156	-11.081561	119.330215	30.422413	34.661812	116.388046	32.7362845	11.7901255	117.8591305	-81.6646565	0.348872500000002	115.2742155
-22.043726	-23.00075	118.054283	-24.449684	5.980447	116.579529	35.057087	-11.163516	119.51754	30.472261	34.55896	116.269394	32.764674	11.697722	117.893467	-81.664042	0.263172000000001	115.265591
-23.936039	-23.606133	118.174919	-24.381487	5.814532	116.622635	35.105236	-11.316304	119.602989	30.522623	34.394855	116.12191	32.8139295	11.5392755	117.8624495	-81.5769035	0.0897885000000009	115.3828205
-25.161781	-23.91996	118.184837	-24.316404	5.635892	116.72438	35.173145	-11.425517	119.547562	30.555946	34.30312	116.069351	32.8645455	11.4388015	117.8084565	-81.4973535	-0.1670175	115.6403035
-26.416012	-24.153091	118.218277	-24.249214	5.489413	116.884491	35.236134	-11.477492	119.474899	30.554047	34.269478	116.100433	32.8950905	11.395993	117.787666	-81.3935185	-0.417167000000001	115.981316
-27.657476	-24.285215	118.252434	-24.198381	5.344258	117.046669	35.304661	-11.501433	119.419899	30.54364	34.253868	116.13002	32.9241505	11.3762175	117.7749595	-81.3209125	-0.687701499999999	116.3183785
-28.866587	-24.289904	118.293549	-24.128372	5.23844	117.182709	35.365074	-11.494669	119.350967	30.535015	34.256138	116.170135	32.9500445	11.3807345	117.760551	-81.2067885	-0.9038545	116.604867
-30.104408	-24.241125	118.361343	-24.101274	5.142487	117.32328	35.440506	-11.490793	119.281067	30.515108	34.250114	116.169487	32.977807	11.3796605	117.725277	-81.180355	-1.0946865	116.921283
-31.318336	-24.087629	118.580009	-24.036785	5.064773	117.475082	35.489342	-11.482724	119.240509	30.477005	34.24115	116.105743	32.9831735	11.379213	117.673126	-81.0567435	-1.249667	117.277038
-33.034897	-23.65789	119.059479	-23.919481	4.977547	117.782593	35.609215	-11.469059	119.274796	30.44598	34.203789	115.951447	33.0275975	11.367365	117.6131215	-80.8665595	-1.412271	117.9520645
-34.225342	-23.224113	119.418884	-23.876078	4.90155	117.990852	35.704697	-11.510154	119.335243	30.433935	34.150059	115.835426	33.069316	11.3199525	117.5853345	-80.821472	-1.5168525	118.3963695
-35.311214	-22.809402	119.778252	-23.801367	4.822758	118.204819	35.766743	-11.565639	119.417206	30.450329	34.056057	115.701401	33.108536	11.245209	117.5593035	-80.71127	-1.599693	118.8503345
-36.365402	-22.282038	120.054352	-23.740725	4.7279	118.398376	35.833447	-11.652303	119.493843	30.46137	33.963806	115.595139	33.1474085	11.1557515	117.544491	-80.6288585	-1.6999515	119.252261
-37.413795	-21.648262	120.20372	-23.678019	4.619627	118.5485	35.883121	-11.708943	119.543991	30.485512	33.874428	115.554138	33.1843165	11.0827425	117.5490645	-80.5403545	-1.8434885	119.5479355
-38.434441	-20.949556	120.272408	-23.634914	4.520874	118.671799	35.945415	-11.762442	119.554726	30.500591	33.832783	115.570915	33.223003	11.0351705	117.5628205	-80.492831	-1.9934225	119.7807775
-39.37114	-20.160166	120.19426	-23.602104	4.455335	118.718292	35.987766	-11.78963	119.525406	30.515638	33.823006	115.659752	33.251702	11.016688	117.592579	-80.45591	-2.106018	119.844005
-40.73518	-18.799059	119.877625	-23.614243	4.440051	118.703163	36.01548	-11.796146	119.437706	30.542162	33.886135	115.829674	33.278821	11.0449945	117.63369	-80.507307	-2.1648925	119.772636
-41.587696	-17.833036	119.510719	-23.624224	4.447363	118.564224	36.016907	-11.778885	119.364021	30.580294	33.932896	115.958229	33.2986005	11.0770055	117.661125	-80.5470485	-2.1822795	119.467323
-42.409184	-16.749828	119.007683	-23.66312	4.501783	118.346039	36.003017	-11.762532	119.269005	30.639038	33.999939	116.10688	33.3210275	11.1187035	117.6879425	-80.6472675	-2.1151375	119.0041355
-43.240513	-15.595785	118.383026	-23.71163	4.593889	118.061958	35.965118	-11.754021	119.141556	30.707573	34.063332	116.239037	33.3363455	11.1546555	117.6902965	-80.7596055	-1.9668775	118.4336195
-43.954758	-14.403934	117.691734	-23.735186	4.688379	117.687653	35.912598	-11.739815	118.972984	30.786783	34.128761	116.353622	33.3496905	11.194473	117.663303	-80.8200625	-1.817715	117.712003
-44.671082	-13.135881	116.94986	-23.768517	4.852836	117.311073	35.857834	-11.714826	118.77726	30.86805	34.203548	116.518318	33.362942	11.244361	117.647789	-80.899976	-1.538689	116.974357
-45.343513	-11.83223	116.258087	-23.76659	4.998424	116.942703	35.790382	-11.67928	118.51358	30.962	34.294235	116.639862	33.376191	11.3074775	117.576721	-80.909371	-1.3106295	116.308685
-46.230625	-9.721829	115.721634	-23.861244	5.318466	116.780579	35.710175	-11.590775	117.997589	31.064674	34.414249	116.737282	33.3874245	11.411737	117.3674355	-81.1099125	-0.774804999999999	116.1937225
-46.732121	-8.293804	115.872726	-23.702581	5.432761	116.786369	35.673885	-11.496459	117.56855	31.149981	34.511204	116.777992	33.411933	11.5073725	117.173271	-80.817095	-0.641850499999999	116.399467
-47.233982	-6.856206	116.309868	-23.640226	5.674398	117.191711	35.66711	-11.379363	117.166367	31.226572	34.62455	116.847672	33.446841	11.6225935	117.0070195	-80.727293	-0.273797500000001	117.3764025
-47.622772	-5.406621	117.062881	-23.603935	5.89944	117.728401	35.655968	-11.235462	116.862663	31.267309	34.763729	116.983124	33.4616385	11.7641335	116.9228935	-80.6695085	0.0347465000000007	118.5339085
-47.987846	-3.971245	117.931709	-23.59012	6.09927	118.390106	35.630924	-11.141856	116.715576	31.314117	34.863258	117.145287	33.4725205	11.860701	116.9304315	-80.6527605	0.337838999999999	119.8497805
-48.276138	-2.536102	118.749596	-23.453135	6.124678	118.765572	35.588367	-11.105498	116.73983	31.340631	34.912468	117.343315	33.464499	11.903485	117.0415725	-80.370769	0.345871000000002	120.4895715
-48.500122	-1.135826	119.318283	-23.480055	6.20054	119.219521	35.538803	-11.113791	116.87735	31.35775	34.913349	117.516006	33.4482765	11.899779	117.196678	-80.4083865	0.501301000000002	121.242364
-48.765617	0.902549	119.590927	-23.569708	6.237382	119.471573	35.502739	-11.24812	117.259369	31.384935	34.829742	117.668602	33.443837	11.790811	117.4639855	-80.583253	0.683952999999999	121.4791605
-48.863338	2.270425	119.314697	-23.828297	6.323728	119.521652	35.495377	-11.376631	117.541595	31.395468	34.737514	117.653442	33.4454225	11.6804415	117.5975185	-81.1020165	0.967014500000001	121.4457855
-48.84573	3.589264	118.835709	-23.726089	6.170219	119.092957	35.471066	-11.524371	117.770447	31.382608	34.610428	117.487274	33.426837	11.5430285	117.6288605	-80.879015	0.797409500000002	120.5570535
-48.870483	4.919046	118.251465	-23.885136	6.133951	118.739525	35.440639	-11.655154	117.885574	31.334579	34.494476	117.26693	33.387609	11.419661	117.576252	-81.157881	0.848241	119.902798
-48.701759	6.287367	117.62394	-23.790152	5.980852	118.197037	35.450512	-11.789071	117.962936	31.36487	34.362114	116.962479	33.407691	11.2865215	117.4627075	-80.987995	0.6751825	118.9313665
-48.512531	7.626163	117.033813	-23.762894	5.91192	117.778435	35.456974	-11.899137	117.975471	31.420994	34.250931	116.684387	33.438984	11.175897	117.329929	-80.964772	0.647943	118.226941
-48.296185	9.00005	116.564034	-23.706938	5.844008	117.442833	35.488071	-11.968396	117.924095	31.462547	34.175186	116.477158	33.475309	11.103395	117.2006265	-80.889185	0.584621	117.6850395
-47.72604	11.125854	116.157745	-23.69327	5.868824	117.208923	35.575176	-12.019063	117.768669	31.566954	34.142593	116.325607	33.571065	11.061765	117.047138	-80.957605	0.675883000000001	117.370708
-47.33514	12.527077	116.115509	-23.6229	5.86301	117.117294	35.65255	-12.025813	117.579292	31.615475	34.186825	116.327095	33.6340125	11.080506	116.9531935	-80.8798125	0.645514	117.2813945
-46.844776	13.981974	116.199455	-23.452084	5.808228	117.045532	35.712521	-11.972281	117.339218	31.657351	34.254475	116.397713	33.684936	11.141097	116.8684655	-80.589104	0.475359000000001	117.2225985
-46.34322	15.420877	116.3741	-23.378887	5.859148	117.107269	35.757965	-11.882529	117.102623	31.710064	34.331806	116.496513	33.7340145	11.2246385	116.799568	-80.4917885	0.493657499999999	117.41497
-45.765842	16.848412	116.655121	-23.409027	5.939983	117.256805	35.763592	-11.790976	116.901108	31.757318	34.418964	116.63028	33.760455	11.313994	116.765694	-80.578509	0.565971999999999	117.747916
-45.134796	18.28363	117.022285	-23.361431	5.997221	117.419945	35.755058	-11.695574	116.694344	31.772486	34.516094	116.808495	33.763772	11.41026	116.7514195	-80.486634	0.584181999999998	118.0884705
-44.482567	19.697529	117.463348	-23.37767	6.100564	117.628883	35.740623	-11.62636	116.502396	31.792349	34.6012	117.069916	33.766486	11.48742	116.786156	-80.521826	0.713708	118.47161
-43.387032	21.724159	118.177704	-23.425098	6.175149	118.031334	35.672234	-11.548082	116.291595	31.818342	34.683071	117.530609	33.745288	11.5674945	116.911102	-80.595484	0.782803500000002	119.151566
-42.577312	23.023466	118.647446	-23.497761	6.196576	118.180084	35.632057	-11.524172	116.169395	31.820921	34.696915	117.921135	33.726489	11.5863715	117.045265	-80.722011	0.806780500000002	119.314903
-41.72007	24.236139	118.984474	-23.500483	6.139964	118.262352	35.585953	-11.512234	116.053978	31.825865	34.69278	118.371605	33.705909	11.590273	117.2127915	-80.706875	0.689655	119.3119125
-40.840752	25.385019	119.239929	-23.583435	6.032654	118.241417	35.540558	-11.518673	115.938316	31.797371	34.703037	118.820885	33.6689645	11.592182	117.3796005	-80.8358345	0.473125999999999	119.1032335
-39.928139	26.495207	119.399734	-23.61417	5.924596	118.046822	35.47929	-11.51704	115.788422	31.772434	34.675621	119.227921	33.625862	11.5792905	117.5081715	-80.854202	0.269901500000001	118.5854725
-38.899643	27.48547	119.46241	-23.707251	5.904648	117.920425	35.401154	-11.529409	115.653137	31.721678	34.638634	119.560219	33.561416	11.5546125	117.606678	-80.975918	0.254683499999999	118.234172
-37.909988	28.423162	119.471565	-23.772036	5.914562	117.750404	35.336205	-11.568736	115.555084	31.678942	34.573032	119.754044	33.5075735	11.502148	117.654564	-81.0516455	0.326976000000002	117.846244
-36.255611	29.704613	119.375763	-23.863173	5.976703	117.552094	35.238342	-11.645845	115.443871	31.649204	34.48513	119.852539	33.443773	11.4196425	117.648205	-81.170119	0.533763500000001	117.455983
-35.115303	30.396944	119.236351	-23.878082	6.058895	117.440102	35.206234	-11.692347	115.429115	31.65626	34.429855	119.805016	33.431247	11.368754	117.6170655	-81.187411	0.749035999999997	117.2631385
-33.937733	31.026709	119.048813	-23.893053	6.138776	117.325661	35.175049	-11.760395	115.473091	31.669682	34.380169	119.711601	33.4223655	11.309887	117.592346	-81.2084715	0.967665	117.058976
-32.728237	31.547749	118.837082	-23.903484	6.187161	117.265427	35.143368	-11.865206	115.553116	31.691975	34.300549	119.595131	33.4176715	11.2176715	117.5741235	-81.2246395	1.1566505	116.9567305
-31.478065	31.954437	118.651093	-23.969107	6.21651	117.269257	35.108143	-11.991186	115.621246	31.695799	34.198208	119.49115	33.401971	11.103511	117.556198	-81.340185	1.329509	116.982316
-30.294041	32.231609	118.582932	-23.957226	6.142782	117.137375	35.070545	-12.144499	115.664841	31.698736	34.050934	119.415237	33.3846405	10.9532175	117.540039	-81.2990925	1.3323465	116.734711
-29.072428	32.407108	118.514786	-23.978445	6.029021	117.086479	35.021866	-12.277176	115.685013	31.689199	33.904385	119.392311	33.3555325	10.8136045	117.538662	-81.3124225	1.2444375	116.634296
-27.209145	32.543091	118.393539	-24.070852	5.846356	116.856743	34.958603	-12.480737	115.656578	31.620916	33.724392	119.484184	33.2897595	10.6218275	117.570381	-81.4314635	1.0708845	116.143105
-26.040598	32.51746	118.255341	-24.1712	5.739608	116.669724	34.883263	-12.582177	115.606239	31.56069	33.61142	119.488731	33.2219765	10.5146215	117.547485	-81.5643765	0.964594499999999	115.791963
-24.765162	32.404724	118.038849	-24.211758	5.622761	116.516472	34.81094	-12.672903	115.566193	31.469324	33.508118	119.400299	33.140132	10.4176075	117.483246	-81.563648	0.827914499999997	115.549698
-23.505377	32.246326	117.772034	-24.261667	5.583536	116.433678	34.755394	-12.766335	115.566956	31.391302	33.419479	119.236061	33.073348	10.326572	117.4015085	-81.596682	0.840499999999997	115.4658475
-22.517651	32.085884	117.619385	-24.290087	5.543306	116.423485	34.709496	-12.872784	115.659836	31.32571	33.334923	119.054947	33.017603	10.2310695	117.3573915	-81.597777	0.855542499999999	115.4895785
-21.314699	31.774801	117.468491	-24.343706	5.482762	116.424469	34.651184	-13.000711	115.794502	31.29142	33.220085	118.88726	32.971302	10.109687	117.340881	-81.658714	0.855837000000003	115.508057
-19.822132	31.278574	117.123878	-24.399334	5.443698	116.464378	34.611279	-13.156919	115.956474	31.275976	33.076279	118.754044	32.9436275	9.95968	117.355259	-81.7422955	0.927716000000002	115.573497
-18.24301	30.632219	116.904953	-24.480833	5.30867	116.436562	34.533375	-13.432082	116.2967	31.281837	32.843204	118.597183	32.907606	9.705561	117.4469415	-81.869272	0.911779000000001	115.4261825
-16.85206	29.989859	116.677177	-24.532166	5.212924	116.412827	34.483204	-13.609875	116.505455	31.28063	32.687344	118.595818	32.881917	9.5387345	117.5506365	-81.946249	0.8871135	115.2750175
-15.701973	29.412533	116.556023	-24.597805	5.086445	116.336311	34.457447	-13.766532	116.710594	31.275951	32.543259	118.577896	32.866699	9.3883635	117.644245	-82.062309	0.7845265	115.028377
-14.581959	28.743097	116.449974	-24.662539	4.959587	116.24749	34.425861	-13.892886	116.845406	31.247532	32.432056	118.588272	32.8366965	9.269585	117.716839	-82.1617745	0.649588999999999	114.778141
-13.636109	28.148016	116.410591	-24.689814	4.875472	116.140984	34.3899	-13.953855	116.947052	31.226387	32.3573	118.569504	32.8081435	9.2017225	117.758278	-82.1877715	0.5492215	114.52369
-12.484314	27.377293	116.236137	-24.736979	4.780313	116.02507	34.352997	-13.995102	117.02504	31.1873	32.30307	118.526733	32.7701485	9.153984	117.7758865	-82.2441065	0.406642	114.2742535
-11.422196	26.658436	116.076958	-24.760431	4.729142	115.844414	34.345882	-14.036594	117.090538	31.151804	32.258675	118.458961	32.748843	9.1110405	117.7747495	-82.269705	0.347243500000003	113.9140785
-9.931543	25.499598	115.864693	-24.772457	4.675278	115.55352	34.307487	-14.102352	117.093323	31.080612	32.203545	118.375252	32.6940495	9.0505965	117.7342875	-82.2389635	0.2999595	113.3727525
-9.018421	24.688219	115.750206	-24.826973	4.62989	115.345337	34.267513	-14.120844	117.056725	31.040493	32.17733	118.301094	32.654003	9.028243	117.6789095	-82.307949	0.231536999999999	113.0117645
-8.126383	23.870842	115.637291	-24.850716	4.608047	115.156219	34.237614	-14.119959	116.948112	30.967873	32.180595	118.251228	32.6027435	9.030318	117.59967	-82.3041755	0.185776000000002	112.712768
-7.30174	22.989128	115.526321	-24.863264	4.600409	115.010452	34.208187	-14.099593	116.80925	30.928377	32.191189	118.162788	32.568282	9.045798	117.486019	-82.29481	0.155019999999999	112.534885
-6.475687	22.12999	115.45385	-24.848471	4.612002	114.940819	34.185085	-14.061828	116.675659	30.879688	32.214664	118.047729	32.5323865	9.076418	117.361694	-82.2293285	0.147586	112.519944
-5.760229	21.263351	115.412781	-24.825516	4.634937	114.921524	34.180645	-14.002986	116.566483	30.838669	32.257549	117.978607	32.509657	9.1272815	117.272545	-82.160689	0.142592500000001	112.570503
-5.051363	20.328934	115.401886	-24.821564	4.683631	114.954292	34.188156	-13.975618	116.536583	30.826086	32.27602	117.951408	32.507121	9.150201	117.2439955	-82.150249	0.217060999999999	112.6645885
-4.066737	18.893515	115.452835	-24.816748	4.734381	115.015709	34.197781	-13.952738	116.591492	30.843628	32.290733	118.001595	32.5207045	9.1689975	117.2965435	-82.1542005	0.299764499999998	112.7348745
-3.49173	17.875793	115.546844	-24.798901	4.732514	115.106758	34.206642	-13.952543	116.67981	30.869461	32.306854	118.088615	32.5380515	9.1771555	117.3842125	-82.1358535	0.287872499999999	112.8293035
-2.911309	16.914793	115.641113	-24.806074	4.731655	115.197182	34.21949	-13.940707	116.804054	30.910925	32.32988	118.194901	32.5652075	9.1945865	117.4994775	-82.1773555	0.268723499999998	112.8948865
-2.41473	15.88808	115.77076	-24.807955	4.706322	115.317642	34.23003	-13.902042	116.930183	30.930754	32.382561	118.346703	32.580392	9.2402595	117.638443	-82.196302	0.1723845	112.996841
-1.933434	14.846593	115.905449	-24.805214	4.705081	115.396774	34.238441	-13.842599	117.05217	30.948622	32.421497	118.505203	32.5935315	9.289449	117.7786865	-82.2039595	0.120712999999999	113.0148615
-1.520627	13.781508	116.023872	-24.811365	4.701728	115.467117	34.260124	-13.791368	117.144547	30.960686	32.481041	118.665352	32.610405	9.3448365	117.9049495	-82.233135	0.0586195000000007	113.0292845
-1.116204	12.723053	116.096916	-24.794527	4.718216	115.545448	34.2855	-13.724777	117.174896	30.943426	32.567791	118.806091	32.614463	9.421507	117.9904935	-82.203517	0.0149249999999999	113.1004025
-0.597754	11.107675	116.127762	-24.823549	4.800031	115.601311	34.29438	-13.594864	117.202888	30.911943	32.698383	118.93203	32.6031615	9.5517595	118.067459	-82.2502595	0.0483025000000001	113.135163
-0.347351	9.982537	116.143677	-24.820202	4.88067	115.613678	34.285484	-13.485667	117.198158	30.920366	32.801952	118.998863	32.602925	9.6581425	118.0985105	-82.243329	0.1031975	113.1288455
-0.073859	8.865451	116.09417	-24.862429	4.996185	115.554024	34.285175	-13.356592	117.211555	30.893341	32.900372	119.026497	32.589258	9.77189	118.119026	-82.314116	0.22048	112.989022
0.098145	7.738832	116.017708	-24.862564	5.062453	115.503265	34.299198	-13.258738	117.220352	30.839167	33.024006	119.046059	32.5691825	9.882634	118.1332055	-82.2943105	0.242272	112.8733245
0.253264	6.593791	115.957748	-24.832294	5.156697	115.474892	34.305237	-13.142737	117.240845	30.84391	33.099327	119.025894	32.5745735	9.978295	118.1333695	-82.2391615	0.335099	112.8164145
0.359143	5.409585	115.884911	-24.846809	5.219601	115.456459	34.321381	-13.063028	117.268227	30.834589	33.189278	118.989738	32.577985	10.063125	118.1289825	-82.271603	0.376076999999999	112.7839355
0.426569	4.22248	115.861549	-24.820686	5.277541	115.455986	34.342598	-12.979661	117.348389	30.842718	33.272449	118.949043	32.592658	10.146394	118.148716	-82.23403	0.408688	112.763256
0.426427	2.434065	115.896095	-24.765568	5.398448	115.493156	34.411106	-12.825972	117.512619	30.850897	33.418922	118.874344	32.6310015	10.296475	118.1934815	-82.1621375	0.500420999999999	112.7928305
0.351833	1.234152	115.922119	-24.745998	5.445848	115.555481	34.48904	-12.715989	117.654587	30.852434	33.54076	118.822014	32.670737	10.4123855	118.2383005	-82.162733	0.4793105	112.8726615
0.189954	0.06301	115.979172	-24.711464	5.518509	115.615715	34.56073	-12.607865	117.830345	30.868525	33.647366	118.770447	32.7146275	10.5197505	118.300396	-82.1375555	0.517267500000001	112.931034
0.026575	-1.139366	116.077866	-24.654659	5.57706	115.668884	34.648224	-12.486698	118.027115	30.874773	33.766537	118.699203	32.7614985	10.6399195	118.363159	-82.0708165	0.514200500000001	112.974609
-0.237506	-2.321496	116.223061	-24.629646	5.616335	115.752769	34.72794	-12.395273	118.212936	30.882847	33.855026	118.619705	32.8053935	10.7298765	118.4163205	-82.0646855	0.502793499999999	113.0892175
-0.490728	-3.474738	116.323296	-24.550909	5.677382	115.816322	34.828072	-12.300256	118.422607	30.897491	33.947487	118.503616	32.8627815	10.8236155	118.4631115	-81.9645995	0.531148499999997	113.1695325
-0.837916	-4.599845	116.499535	-24.498823	5.715767	115.904388	34.910957	-12.224009	118.640877	30.926159	34.032536	118.371498	32.918558	10.9042635	118.5061875	-81.916204	0.5272705	113.3025885
-1.417065	-6.255435	116.79438	-24.429518	5.794501	116.022469	35.031578	-12.098007	119.008255	30.973471	34.177132	118.187286	33.0025245	11.0395625	118.5977705	-81.8615605	0.549439500000002	113.4471675
-1.844867	-7.275801	116.978546	-24.358971	5.847319	116.126419	35.105125	-11.999991	119.221558	31.044174	34.255508	118.113922	33.0746495	11.1277585	118.66774	-81.7925915	0.566879500000001	113.585098
-2.299828	-8.248126	117.117035	-24.309557	5.876179	116.207626	35.191471	-11.910957	119.426285	31.113737	34.338867	118.072533	33.152604	11.213955	118.749409	-81.771718	0.538402999999999	113.665843
-2.85295	-9.201164	117.265953	-24.246239	5.917315	116.322983	35.262421	-11.799987	119.583237	31.192907	34.441036	118.087708	33.227664	11.3205245	118.8354725	-81.720142	0.514105500000003	113.8104935
-3.421817	-10.108719	117.39415	-24.168127	5.965352	116.411484	35.356884	-11.69101	119.675018	31.265938	34.556305	118.157005	33.311411	11.4326475	118.9160115	-81.647665	0.498056499999999	113.9069565
-3.898118	-10.92941	117.363632	-24.062351	6.000801	116.500748	35.452858	-11.571593	119.754425	31.345732	34.668118	118.249046	33.399295	11.5482625	119.0017355	-81.523997	0.4533395	113.9997605
-4.597713	-11.704562	117.417969	-23.940737	6.078332	116.569016	35.554897	-11.429667	119.789932	31.443584	34.819721	118.359268	33.4992405	11.695027	119.0746	-81.3807145	0.461637	114.063432
-5.603417	-12.729162	117.396721	-23.769321	6.216989	116.673813	35.732632	-11.190145	119.786224	31.640253	35.062477	118.529297	33.6864425	11.936166	119.1577605	-81.2250845	0.497812	114.1898655
-6.221566	-13.390973	117.260315	-23.650946	6.319407	116.721893	35.848927	-11.012205	119.752251	31.756914	35.226051	118.61496	33.8029205	12.106923	119.1836055	-81.1048125	0.531891000000002	114.2601805
-7.101829	-13.847336	117.291084	-23.536228	6.467781	116.752075	35.972885	-10.848936	119.692848	31.868114	35.39695	118.646828	33.9204995	12.274007	119.169838	-80.9929555	0.661555000000002	114.334312
-7.766294	-14.463457	117.096924	-23.396446	6.599536	116.784454	36.098526	-10.677629	119.616409	31.968128	35.550537	118.638206	34.033327	12.436454	119.1273075	-80.826219	0.762618	114.4416005
-8.603891	-14.938958	117.070663	-23.269711	6.747511	116.813148	36.223583	-10.51345	119.523392	32.073624	35.704521	118.599869	34.1486035	12.5955355	119.0616305	-80.6880255	0.8994865	114.5646655
-9.44262	-15.362319	117.00972	-23.144127	6.880478	116.828445	36.33955	-10.350921	119.450401	32.174908	35.863987	118.5205	34.257229	12.756533	118.9854505	-80.545483	1.004423	114.6714395
-10.307106	-15.735009	116.976463	-23.026068	7.008022	116.851654	36.448826	-10.213561	119.385315	32.274181	35.98711	118.430244	34.3615035	12.8867745	118.9077795	-80.4136395	1.1292695	114.7955285
-11.706931	-16.296906	116.983856	-22.878662	7.155	116.877602	36.607838	-10.027762	119.34185	32.378914	36.165447	118.257126	34.493376	13.0688425	118.799488	-80.2507	1.2411575	114.955716
-12.665325	-16.604195	117.012657	-22.791418	7.230885	116.884293	36.713669	-9.89213	119.345627	32.43082	36.291145	118.151703	34.5722445	13.1995075	118.748665	-80.1550805	1.2622625	115.019921
-13.612451	-16.833881	117.046165	-22.694225	7.315609	116.905548	36.81176	-9.777083	119.356537	32.450333	36.405037	118.056358	34.6310465	13.313977	118.7064475	-80.0194965	1.317241	115.1046485
-14.594446	-17.084084	117.059601	-22.642923	7.352129	116.920815	36.903221	-9.640461	119.358192	32.481243	36.53722	117.975197	34.692232	13.4483795	118.6666945	-79.978078	1.2558785	115.1749355
-15.570043	-17.223011	117.100372	-22.576962	7.403549	116.954895	36.981472	-9.504745	119.350876	32.510231	36.652065	117.933334	34.7458515	13.57366	118.642105	-79.8997755	1.233438	115.267685
-16.543566	-17.349625	117.109909	-22.502607	7.456022	117.03907	37.06414	-9.385088	119.347176	32.54705	36.764019	117.925728	34.805595	13.6894655	118.636452	-79.810809	1.2225785	115.441688
-17.526287	-17.378584	117.107025	-22.414425	7.489451	117.178787	37.155613	-9.261371	119.342468	32.616421	36.864273	117.994728	34.886017	13.801451	118.668598	-79.714867	1.177451	115.688976
-19.016937	-17.404703	117.143967	-22.267271	7.549252	117.40686	37.291832	-9.100064	119.327545	32.766563	37.046135	118.216576	35.0291975	13.9730355	118.7720605	-79.5637395	1.1254685	116.0416595
-20.00699	-17.327839	117.161789	-22.167191	7.598976	117.56488	37.369408	-9.015821	119.31472	32.872856	37.14349	118.384171	35.121132	14.0638345	118.8494455	-79.455514	1.1341175	116.2803145
-20.978498	-17.253941	117.093864	-22.049213	7.65413	117.708191	37.42569	-8.93376	119.25975	32.975121	37.221821	118.596741	35.2004055	14.1440305	118.9282455	-79.2988315	1.1642295	116.4881365
-21.996311	-17.109364	117.03775	-21.974327	7.691429	117.833313	37.467766	-8.890062	119.21711	33.086632	37.280628	118.796333	35.277199	14.195283	119.0067215	-79.225853	1.187575	116.6599045
-23.009651	-16.965036	116.922287	-21.957384	7.766637	117.923477	37.495491	-8.867335	119.162575	33.219261	37.327477	119.035744	35.357376	14.230071	119.0991595	-79.272144	1.303203	116.7477945
-24.022697	-16.738497	116.818047	-21.913351	7.854495	117.986809	37.487209	-8.843005	119.121758	33.344814	37.35955	119.267365	35.4160115	14.2582725	119.1945615	-79.2427135	1.4507175	116.7790565
-25.040442	-16.525286	116.708267	-21.954142	7.975536	118.131676	37.469536	-8.840125	119.09494	33.461285	37.363708	119.458733	35.4654105	14.2617915	119.2768365	-79.3736945	1.6892805	116.9865155
-26.570419	-16.14583	116.610565	-21.877588	8.130658	118.130783	37.428104	-8.873201	119.035843	33.598602	37.348499	119.645454	35.513353	14.237649	119.3406485	-79.268529	2.023667	116.9209175
-27.605871	-15.863569	116.61515	-21.882191	8.285172	118.132385	37.391045	-8.917501	119.05278	33.650349	37.321068	119.659363	35.520697	14.2017835	119.3560715	-79.285079	2.3685605	116.9086985
-28.615889	-15.56317	116.686615	-21.898422	8.411885	118.101822	37.335499	-8.97501	119.107521	33.710846	37.262394	119.61013	35.5231725	14.143692	119.3588255	-79.3200165	2.680078	116.8448185
-29.6408	-15.291594	116.748703	-21.933495	8.54397	118.083061	37.287476	-9.038763	119.214233	33.745571	37.208168	119.519379	35.5165235	14.0847025	119.366806	-79.3835135	3.0032375	116.799316
-30.640148	-15.00086	116.776566	-21.971611	8.659111	117.985603	37.215874	-9.128173	119.348946	33.793518	37.131798	119.39756	35.504696	14.0018125	119.373253	-79.447918	3.3164095	116.597953
-31.669638	-14.652951	116.824303	-21.998383	8.729523	117.919624	37.12685	-9.260184	119.446312	33.828979	37.018253	119.244003	35.4779145	13.8790345	119.3451575	-79.4746805	3.5800115	116.4940905
-32.667774	-14.314537	116.915802	-22.036224	8.797539	117.823288	37.019703	-9.422962	119.513412	33.865795	36.867626	119.010567	35.442749	13.722332	119.2619895	-79.515197	3.872746	116.3845865
-34.175797	-13.799241	117.054344	-22.087355	8.816803	117.743614	36.877789	-9.676005	119.562683	33.873459	36.62458	118.595978	35.375624	13.4742875	119.0793305	-79.550334	4.1593185	116.4078975
-35.151787	-13.422359	117.046524	-22.101358	8.788214	117.674507	36.772343	-9.83458	119.573906	33.857002	36.450829	118.351128	35.3146725	13.3081245	118.962517	-79.5173885	4.2683035	116.386497
-36.165955	-12.984872	117.009911	-22.164551	8.759735	117.565941	36.680855	-9.964785	119.588326	33.845444	36.284557	118.135704	35.2631495	13.159886	118.862015	-79.5922515	4.359584	116.269867
-37.11306	-12.540258	116.95105	-22.203077	8.695165	117.477943	36.572449	-10.115263	119.550728	33.795963	36.154469	117.978119	35.184206	13.019603	118.7644235	-79.59036	4.370727	116.1914625
-38.075954	-12.053513	116.923347	-22.273529	8.683788	117.413521	36.455353	-10.241113	119.499466	33.7565	36.006893	117.840744	35.1059265	12.88289	118.670105	-79.6529845	4.484686	116.156937
-38.994678	-11.5132	116.896645	-22.330002	8.647638	117.39386	36.342312	-10.370738	119.462761	33.705906	35.892067	117.740143	35.024109	12.7606645	118.601452	-79.684113	4.5346115	116.186268
-39.90369	-10.873432	116.910614	-22.397854	8.621465	117.395233	36.247288	-10.504629	119.449303	33.664268	35.769745	117.652321	34.955778	12.632558	118.550812	-79.751486	4.610372	116.239654
-41.252716	-9.858166	116.982231	-22.487389	8.644516	117.382179	36.082382	-10.693027	119.481895	33.592018	35.59325	117.44841	34.8372	12.4501115	118.4651525	-79.811978	4.8389205	116.2992055
-42.125423	-9.140835	117.044029	-22.526285	8.639759	117.336525	35.978619	-10.837627	119.509293	33.576115	35.43552	117.236664	34.777367	12.2989465	118.3729785	-79.829937	4.9805715	116.3000715
-42.992107	-8.329948	117.101097	-22.589537	8.595386	117.329941	35.869263	-10.987365	119.535515	33.520828	35.260273	117.053375	34.6950455	12.136454	118.294445	-79.8741195	5.054318	116.365437
-43.810429	-7.47878	117.238251	-22.637287	8.547683	117.374298	35.772659	-11.152892	119.566513	33.488163	35.089256	116.847183	34.630411	11.968182	118.206848	-79.904985	5.127184	116.541748
-44.593758	-6.563861	117.425285	-22.647745	8.499978	117.462135	35.701275	-11.283739	119.571777	33.438744	34.937229	116.660896	34.5700095	11.826745	118.1163365	-79.8654995	5.173211	116.8079335
-45.362743	-5.632411	117.667305	-22.652866	8.407448	117.627357	35.64394	-11.369302	119.555435	33.37429	34.834309	116.534874	34.509115	11.7325035	118.0451545	-79.814847	5.0823925	117.2095595
-46.046333	-4.613834	117.905899	-22.680683	8.303604	117.839935	35.616909	-11.412066	119.53894	33.295189	34.759415	116.433464	34.456049	11.6736745	117.986202	-79.817415	4.9335335	117.693668
-47.031494	-3.028441	118.246231	-22.671118	8.143151	118.12426	35.619293	-11.441947	119.479355	33.156124	34.709831	116.367813	34.3877085	11.633942	117.923584	-79.7299445	4.65236	118.324936
-47.666199	-1.862203	118.32888	-22.685848	8.014787	118.251015	35.6632	-11.464454	119.405281	33.05479	34.697063	116.402267	34.358995	11.6163045	117.903774	-79.730691	4.4132695	118.598256
-48.179169	-0.655549	118.326149	-22.64295	7.889174	118.332275	35.687511	-11.459407	119.378838	32.969906	34.688328	116.444603	34.3287085	11.6144605	117.9117205	-79.6146085	4.1638875	118.7528295
-48.687698	0.60621	118.309273	-22.689697	7.792384	118.362175	35.703587	-11.464695	119.304443	32.914444	34.698086	116.508743	34.3090155	11.6166955	117.906593	-79.6884095	3.9680725	118.817757
-49.144684	1.924175	118.210457	-22.670488	7.704909	118.36467	35.711815	-11.458088	119.226181	32.872341	34.719978	116.555664	34.292078	11.630945	117.8909225	-79.633054	3.778873	118.8384175
-49.536358	3.297794	118.109978	-22.668131	7.647873	118.371094	35.727684	-11.425708	119.139076	32.864075	34.743347	116.628006	34.2958795	11.6588195	117.883541	-79.6321415	3.6369265	118.858647
-49.856552	4.723932	117.998329	-22.704601	7.606562	118.338821	35.754593	-11.412775	119.040955	32.850342	34.806244	116.761139	34.3024675	11.6967345	117.901047	-79.7116695	3.5163895	118.776595
-50.278503	6.922062	117.665848	-22.730095	7.593428	118.18792	35.776363	-11.358487	118.895378	32.845917	34.892063	116.935059	34.31114	11.766788	117.9152185	-79.77133	3.420068	118.4606215
-50.526344	8.434927	117.400429	-22.750448	7.59904	118.032822	35.776035	-11.337778	118.810043	32.837097	34.904942	117.032478	34.306566	11.783582	117.9212605	-79.807462	3.414498	118.1443835
-50.705738	10.00486	117.178856	-22.758982	7.614976	117.901421	35.771973	-11.351364	118.701241	32.847023	34.916592	117.009544	34.309498	11.782614	117.8553925	-79.827462	3.447338	117.9474495
-50.76511	11.58613	117.115273	-22.744848	7.65024	117.851868	35.744415	-11.347141	118.598518	32.829922	34.915943	116.955399	34.2871685	11.784401	117.7769585	-79.7768645	3.516079	117.9267775
-50.86142	13.193466	117.145645	-22.70805	7.702121	117.879364	35.731407	-11.356172	118.524406	32.837193	34.890385	116.917191	34.2843	11.7671065	117.7207985	-79.7004	3.6371355	118.0379295
-50.861042	14.832209	117.207253	-22.67798	7.706991	117.93045	35.733776	-11.375661	118.519142	32.871731	34.873409	116.884659	34.3027535	11.748874	117.7019005	-79.6587135	3.665108	118.1589995
-50.802536	16.455845	117.340683	-22.665861	7.686513	118.037262	35.767693	-11.423913	118.459976	32.900833	34.837975	116.923096	34.334263	11.707031	117.691536	-79.665985	3.665995	118.382988
-50.61837	18.949404	117.701248	-22.654102	7.546861	118.224159	35.757702	-11.477329	118.281898	32.901814	34.792961	117.110825	34.329758	11.657816	117.6963615	-79.637962	3.435906	118.7519565
-50.395306	20.558027	118.09832	-22.740906	7.564718	118.465721	35.750046	-11.47293	118.090294	32.886963	34.816853	117.363228	34.3185045	11.6719615	117.726761	-79.8003165	3.4574745	119.204681
-50.129009	22.201015	118.428513	-22.751457	7.500752	118.613029	35.744129	-11.411321	117.892456	32.850342	34.898964	117.716232	34.2972355	11.7438215	117.804344	-79.8001495	3.2576825	119.421714
-49.809727	23.809813	118.649582	-22.824257	7.489063	118.642746	35.721001	-11.299315	117.707314	32.836781	34.981937	118.150505	34.278891	11.841311	117.9289095	-79.927405	3.136815	119.3565825
-49.514763	25.424109	118.792892	-22.975529	7.513027	118.569389	35.704784	-11.215462	117.524086	32.780628	35.080269	118.592941	34.242706	11.9324035	118.0585135	-80.193764	3.0936505	119.0802645
-49.07428	27.031687	118.890472	-22.950657	7.410829	118.304169	35.646168	-11.111377	117.278358	32.70517	35.177959	119.011795	34.175669	12.033291	118.1450765	-80.076983	2.788367	118.4632615
-48.597054	28.53706	118.971848	-22.942776	7.544273	118.128189	35.581421	-10.993499	117.034554	32.617481	35.287315	119.403244	34.099451	12.146908	118.218899	-79.985003	2.941638	118.037479
-47.791897	30.756197	119.164642	-23.220785	7.713972	117.918861	35.467194	-10.762921	116.719589	32.511898	35.481239	119.795822	33.989546	12.359159	118.2577055	-80.431116	3.068785	117.5800165
-47.183552	32.119499	119.249115	-23.28796	7.874028	117.71096	35.404461	-10.616298	116.551399	32.451801	35.650433	120.019661	33.928131	12.5170675	118.28553	-80.504051	3.2309885	117.13639
-46.548538	33.431538	119.367851	-23.356421	8.08436	117.594635	35.340626	-10.455134	116.392685	32.405807	35.784397	120.183159	33.8732165	12.6646315	118.287922	-80.5860585	3.5040885	116.901348
-45.798687	34.59473	119.491234	-23.459026	8.205053	117.383369	35.297871	-10.31827	116.223122	32.353516	35.913242	120.318924	33.8256935	12.797486	118.271023	-80.7437455	3.61262	116.495715
-45.115929	35.672356	119.597458	-23.485323	8.368859	117.269348	35.270424	-10.154999	116.056168	32.278099	36.034725	120.453629	33.7742615	12.939863	118.2548985	-80.7449075	3.797855	116.2837975
-44.328423	36.593689	119.732391	-23.565771	8.482888	117.14946	35.243805	-10.014783	115.896881	32.197643	36.145096	120.560051	33.720724	13.0651565	118.228466	-80.852266	3.9006195	116.070454
-43.569008	37.399052	119.889091	-23.605982	8.535847	116.980049	35.240372	-9.881511	115.760468	32.116436	36.243774	120.634354	33.678404	13.1811315	118.197411	-80.890368	3.8905625	115.762687
-42.330738	38.397434	119.964615	-23.605358	8.723266	117.004539	35.219254	-9.738264	115.65155	32.010784	36.372383	120.646706	33.615019	13.3170595	118.149128	-80.825735	4.1294725	115.85995
-41.466488	38.948349	119.853714	-23.642044	8.8311	117.020309	35.201057	-9.703743	115.719666	31.976202	36.435909	120.547417	33.5886295	13.366083	118.1335415	-80.8727175	4.296117	115.9070765
-40.571678	39.386593	119.663834	-23.68515	8.894916	117.072258	35.185501	-9.723468	115.86264	31.946415	36.444633	120.43985	33.565958	13.3605825	118.151245	-80.936258	4.4292495	115.993271
-39.700874	39.685513	119.448853	-23.733335	8.974412	117.107643	35.14695	-9.788065	116.057838	31.923624	36.430229	120.28215	33.535287	13.321082	118.169994	-81.001957	4.627742	116.045292
-38.813019	39.879601	119.24691	-23.762535	8.999096	117.247452	35.096634	-9.866868	116.245308	31.901655	36.375874	120.090736	33.4991445	13.254503	118.168022	-81.0242145	4.743689	116.326882
-37.833736	39.974014	118.987366	-23.805948	9.018553	117.37249	35.051414	-9.973051	116.4739	31.86138	36.326694	119.867897	33.456397	13.1768215	118.1708985	-81.068293	4.8602845	116.5740815
-36.912163	39.973248	118.704727	-23.937052	9.051147	117.551064	34.985008	-10.074649	116.710495	31.836472	36.227463	119.612633	33.41074	13.076407	118.161564	-81.284844	5.025887	116.940564
-35.624367	39.831993	118.23716	-24.030731	9.020971	117.577255	34.892704	-10.251772	117.067589	31.742054	36.082424	119.256828	33.317379	12.915326	118.1622085	-81.378841	5.126616	116.9923015
-34.738121	39.612541	117.942215	-24.067484	8.909686	117.507088	34.843002	-10.342777	117.213585	31.686289	36.007915	119.065323	33.2646455	12.832569	118.139454	-81.3996135	4.986803	116.874722
-33.871086	39.3288	117.721329	-24.098801	8.746642	117.320297	34.791615	-10.427098	117.252579	31.579685	35.928535	118.924271	33.18565	12.7507185	118.088425	-81.383252	4.7425655	116.552169
-32.956409	38.980545	117.521736	-24.092398	8.610117	117.268265	34.762726	-10.474489	117.241379	31.501289	35.869129	118.748894	33.1320075	12.69732	117.9951365	-81.3168035	4.522914	116.5413935
-32.118877	38.583046	117.344543	-24.092426	8.55083	117.261925	34.755047	-10.500294	117.267487	31.456841	35.834335	118.551064	33.105944	12.6670205	117.9092755	-81.290796	4.4346395	116.6145745
-31.250044	38.123272	117.18116	-24.121252	8.566554	117.421448	34.757309	-10.52255	117.37326	31.442038	35.808891	118.371216	33.0996735	12.6431705	117.872238	-81.3421775	4.4899375	116.970658
-30.42938	37.624557	117.07122	-24.114891	8.574699	117.540359	34.799828	-10.557921	117.507973	31.453947	35.779312	118.192963	33.1268875	12.6106955	117.850468	-81.3566695	4.5387025	117.23025
-29.229855	36.861591	116.942909	-24.012104	8.522391	117.615021	34.828995	-10.631876	117.752747	31.4767	35.722675	118.025314	33.1528475	12.5453995	117.8890305	-81.1770555	4.4993825	117.3410115
-28.478453	36.222359	116.905678	-23.997446	8.446862	117.611038	34.845879	-10.685157	117.822456	31.4814	35.67868	117.993584	33.1636395	12.4967615	117.90802	-81.1585315	4.3969625	117.314056
-27.727255	35.630749	116.879448	-24.06468	8.37039	117.610764	34.84222	-10.717489	117.813255	31.482182	35.643845	117.996002	33.162201	12.463178	117.9046285	-81.291561	4.277602	117.3168995
-27.008924	34.977406	116.897438	-24.012081	8.225477	117.419884	34.838047	-10.742643	117.731918	31.488222	35.615986	118.011879	33.1631345	12.4366715	117.8718985	-81.1872965	4.0142825	116.9678695
-26.312605	34.307709	116.852272	-24.011036	8.150582	117.263496	34.861267	-10.733564	117.599228	31.455109	35.623215	118.035233	33.158188	12.4448255	117.8172305	-81.18026	3.8563385	116.7097615
-25.65752	33.649479	116.773315	-24.023897	8.106967	117.076668	34.857948	-10.679886	117.457687	31.411549	35.663883	117.998634	33.1347485	12.4919985	117.7281605	-81.1825425	3.7219355	116.4251755
-25.065342	32.899082	116.588379	-24.00983	8.115888	116.892944	34.867844	-10.605075	117.30262	31.325399	35.703598	117.849709	33.0966215	12.5492615	117.5761645	-81.1162815	3.6825145	116.2097235
-24.115124	31.80154	116.25087	-23.991272	8.153321	116.761185	34.874031	-10.508938	117.095657	31.174934	35.771961	117.402985	33.0244825	12.6315115	117.249321	-81.0070265	3.6751305	116.273049
-23.572727	31.02276	116.027985	-24.013521	8.189782	116.729149	34.874855	-10.479582	117.007149	31.109928	35.754654	117.034828	32.9923915	12.637536	117.0209885	-81.0194335	3.742028	116.4373095
-23.034561	30.212259	115.826294	-24.005123	8.17425	116.730705	34.864937	-10.492727	116.956154	31.019773	35.70359	116.67347	32.942355	12.6054315	116.814812	-80.952601	3.7430685	116.646598
-22.630253	29.331669	115.696396	-23.917557	8.079647	116.725029	34.851913	-10.567851	116.947571	30.937752	35.611828	116.377724	32.8948325	12.5219885	116.6626475	-80.7299465	3.6373055	116.7874105
-22.184633	28.478878	115.637825	-23.951378	7.966805	116.828033	34.832272	-10.698743	116.982864	30.879604	35.479797	116.076431	32.855938	12.390527	116.5296475	-80.758694	3.543083	117.1264185
-21.765236	27.575836	115.625488	-23.955076	7.795212	116.949257	34.82238	-10.819641	117.039047	30.787737	35.353664	115.787544	32.8050585	12.2670115	116.4132955	-80.7152105	3.3234125	117.4852185
-21.352081	26.714069	115.564552	-23.975933	7.649714	117.03553	34.802425	-10.930343	117.108116	30.672241	35.216011	115.525902	32.737333	12.142834	116.317009	-80.689199	3.156594	117.754051
-20.802792	25.420084	115.431526	-24.051132	7.350577	117.005989	34.783978	-11.052429	117.15773	30.469534	35.061977	115.203644	32.626756	12.004774	116.180687	-80.72902	2.69638	117.831291
-20.509811	24.577621	115.338913	-24.093536	7.167307	116.942192	34.773632	-11.088585	117.119667	30.302271	34.989857	115.109993	32.5379515	11.950636	116.11483	-80.7250235	2.383978	117.769554
-20.130775	23.802673	115.274895	-24.204033	6.98185	116.928696	34.768589	-11.133717	117.051521	30.140865	34.934624	114.978447	32.454727	11.9004535	116.014984	-80.862793	2.0632465	117.842408
-19.75079	23.042767	115.273491	-24.202555	6.827598	116.922447	34.758942	-11.143308	116.969612	30.01458	34.902073	114.922081	32.386761	11.8793825	115.9458465	-80.791871	1.7758135	117.8990475
-19.395597	22.294716	115.277145	-24.168919	6.702981	116.87088	34.758873	-11.147569	116.933014	29.926666	34.888359	114.862061	32.3427695	11.870395	115.8975375	-80.6806075	1.535567	117.8442225
-19.074778	21.619274	115.292023	-24.187336	6.632221	116.926086	34.761536	-11.15792	116.967079	29.87656	34.87088	114.848076	32.319048	11.85648	115.9075775	-80.69372	1.407962	117.9445945
-18.715385	20.950216	115.330925	-24.197094	6.599112	116.952835	34.760635	-11.180787	117.033363	29.852936	34.842953	114.845207	32.3067855	11.831083	115.939285	-80.7009735	1.367141	117.966385
-18.232029	20.030554	115.40905	-24.235237	6.496545	117.026855	34.741402	-11.220408	117.062485	29.806004	34.815613	114.889824	32.273703	11.7976025	115.9761545	-80.744177	1.1954875	118.0775555
-17.824133	19.44994	115.49025	-24.231077	6.416243	117.071022	34.730305	-11.236267	117.059494	29.77236	34.814072	114.930328	32.2513325	11.7889025	115.994911	-80.7134865	1.0435835	118.147133
-17.466785	18.906624	115.599274	-24.288181	6.322472	117.081261	34.744415	-11.217109	117.022881	29.711971	34.857716	115.045418	32.228193	11.8203035	116.0341495	-80.804555	0.824640499999999	118.1283725
-17.281717	18.508522	115.726913	-24.276369	6.237604	117.106995	34.748177	-11.153745	116.994736	29.632679	34.931488	115.151955	32.190428	11.8888715	116.0733455	-80.743166	0.5863365	118.1406445
-16.878548	17.989275	115.786507	-24.345894	6.188015	117.168739	34.783028	-11.070574	116.940643	29.526421	35.019882	115.249039	32.1547245	11.974654	116.094841	-80.8465125	0.401375999999999	118.242637
-16.485123	17.471832	115.846382	-24.371284	6.149492	117.208191	34.800358	-10.95432	116.920593	29.418146	35.117268	115.276421	32.109252	12.081474	116.098507	-80.85182	0.217509999999999	118.317875
-16.185663	17.018288	115.907799	-24.389503	6.170765	117.265007	34.826221	-10.8267	116.925934	29.296959	35.226078	115.27916	32.06159	12.199689	116.102547	-80.840596	0.141841000000001	118.427467
-15.565339	16.346853	115.906525	-24.547535	6.177236	117.366806	34.859055	-10.688602	116.970978	29.110559	35.370125	115.275154	31.984807	12.3407615	116.123066	-81.079877	0.0137104999999984	118.610546
-15.108898	15.91409	115.888237	-24.563131	6.132786	117.362404	34.881088	-10.599973	116.958832	28.995562	35.459145	115.243866	31.938325	12.429586	116.101349	-81.064587	-0.164014	118.623459
-14.742104	15.514644	115.849396	-24.644039	6.151332	117.298424	34.885338	-10.524955	116.927208	28.85346	35.512455	115.222321	31.869399	12.49375	116.0747645	-81.157477	-0.191086000000002	118.5220835
-14.522879	15.230985	115.856979	-24.643965	6.039002	117.197372	34.878403	-10.462307	116.880226	28.717852	35.561569	115.118454	31.7981275	12.549631	115.99934	-81.0860575	-0.471627	118.395404
-13.94877	14.787318	115.766106	-24.662165	6.026627	117.200676	34.879162	-10.373877	116.81826	28.590107	35.604187	115.049316	31.7346345	12.615155	115.933788	-81.0589645	-0.561901000000001	118.467564
-13.684919	14.489441	115.786453	-24.663364	6.013964	117.251572	34.891781	-10.312737	116.823486	28.504055	35.624783	114.988037	31.697918	12.656023	115.9057615	-81.024646	-0.628095000000002	118.5973825
-13.212338	14.052094	115.777573	-24.67149	6.012072	117.314758	34.904972	-10.278068	116.903046	28.454325	35.642319	114.90979	31.6796485	12.6821255	115.906418	-81.0226285	-0.657981500000002	118.723098
-12.583187	13.618032	115.82869	-24.672718	5.994751	117.424606	34.875103	-10.290298	117.08844	28.451916	35.601612	114.88295	31.6635095	12.655657	115.985695	-81.0089455	-0.666155000000002	118.863517
-12.131331	13.348707	115.929626	-24.638357	5.952001	117.551712	34.865379	-10.321722	117.243721	28.503567	35.546467	114.912056	31.684473	12.6123725	116.0778885	-80.961187	-0.708370499999999	119.0255355
-11.671756	13.111504	116.059586	-24.626394	5.886888	117.671379	34.853977	-10.372337	117.41433	28.596535	35.493176	115.049362	31.725256	12.5604195	116.231846	-80.978044	-0.786643499999998	119.110912
-11.225116	12.910748	116.210388	-24.644146	5.820601	117.798439	34.834423	-10.443965	117.556107	28.696388	35.453182	115.269592	31.7654055	12.5046085	116.4128495	-81.0536975	-0.8634065	119.1840285
-10.697048	12.731303	116.386238	-24.62463	5.738891	117.923119	34.839554	-10.501093	117.720139	28.802649	35.430271	115.505814	31.8211015	12.464589	116.6129765	-81.0703615	-0.986807000000001	119.2332615
-10.166506	12.634538	116.501282	-24.613445	5.695372	118.021355	34.850922	-10.543343	117.850479	28.914017	35.401081	115.765488	31.8824695	12.428869	116.8079835	-81.1093595	-1.038125	119.2347265
-9.577797	12.524776	116.623009	-24.577963	5.656541	118.134544	34.845306	-10.557648	117.944885	29.024258	35.37991	115.98008	31.934782	12.411131	116.9624825	-81.090708	-1.098049	119.3066055
-8.642312	12.41282	116.758095	-24.57202	5.666153	118.185577	34.889336	-10.623004	118.083046	29.180708	35.346909	116.186333	32.035022	12.3619525	117.1346895	-81.179062	-1.0296465	119.2364645
-8.026284	12.404004	116.72728	-24.54981	5.657909	118.113617	34.880516	-10.658964	118.069366	29.241171	35.342999	116.327309	32.0608435	12.3420175	117.1983375	-81.1604635	-1.0261995	119.0288965
-7.424699	12.409154	116.658424	-24.558084	5.64176	117.972969	34.864109	-10.676927	117.959808	29.268354	35.372471	116.378357	32.0662315	12.347772	117.1690825	-81.1823995	-1.064252	118.7768555
-6.818815	12.392072	116.541588	-24.575003	5.652164	117.793533	34.804649	-10.645947	117.742264	29.258389	35.407047	116.421448	32.031519	12.38055	117.081856	-81.181525	-1.076222	118.50521
-6.177855	12.421354	116.390015	-24.580988	5.700366	117.564178	34.767731	-10.548821	117.474236	29.220459	35.509701	116.481056	31.994095	12.48044	116.977646	-81.156071	-1.079708	118.15071
-5.509764	12.457124	116.244614	-24.629196	5.779391	117.387604	34.715748	-10.420218	117.24247	29.181173	35.647758	116.612206	31.9484605	12.61377	116.927338	-81.2068525	-1.054988	117.84787
-4.808503	12.500325	116.171738	-24.638706	5.903756	117.223312	34.681633	-10.274955	117.038322	29.174932	35.774948	116.815521	31.9282825	12.7499965	116.9269215	-81.2056945	-0.942484500000003	117.5197025
-3.706892	12.512959	116.128883	-24.62359	6.127529	117.036484	34.679317	-10.140824	116.79863	29.242331	35.92955	117.244698	31.960824	12.894363	117.021664	-81.208004	-0.639304999999998	117.051304
-3.026532	12.50028	116.19471	-24.622025	6.282053	116.992165	34.669388	-10.082596	116.663918	29.336458	36.016537	117.55172	32.002923	12.9669705	117.107819	-81.246973	-0.402864499999998	116.876511
-2.312493	12.433913	116.280663	-24.5926	6.402953	116.976868	34.667103	-10.036362	116.546654	29.481962	36.066444	117.918648	32.0745325	13.015041	117.232651	-81.2597325	-0.209134999999998	116.721085
-1.578579	12.321222	116.387489	-24.585016	6.52673	116.905907	34.666286	-10.0172	116.459778	29.640997	36.113564	118.391335	32.1536415	13.048182	117.4255565	-81.3236735	0.00527800000000234	116.3862575
-0.848561	12.201263	116.516518	-24.582098	6.620472	116.868652	34.678261	-9.99118	116.390099	29.787281	36.133358	118.843208	32.232771	13.071089	117.6166535	-81.396967	0.169855	116.1206505
-0.113597	11.943989	116.572166	-24.596724	6.746753	116.796326	34.685783	-9.940572	116.324699	29.909531	36.165924	119.257591	32.297657	13.112676	117.791145	-81.491105	0.380830000000001	115.801507
0.621514	11.655721	116.637817	-24.597389	6.828437	116.671631	34.732517	-9.918807	116.290092	30.032106	36.200905	119.606255	32.3823115	13.141049	117.9481735	-81.5770895	0.515825000000001	115.3950885
1.660848	11.100856	116.570877	-24.593882	6.96674	116.342613	34.800755	-9.935196	116.34462	30.16795	36.193542	119.91745	32.4843525	13.129173	118.131035	-81.6721165	0.804306999999998	114.554191
2.349462	10.61152	116.44062	-24.584599	7.04011	116.068054	34.868649	-9.972768	116.410934	30.216944	36.170177	119.964691	32.5427965	13.0987045	118.1878125	-81.7119945	0.9815155	113.9482955
2.987991	10.073685	116.27684	-24.51989	7.127703	115.829102	34.934826	-10.017395	116.50103	30.307186	36.112907	119.910553	32.621006	13.047756	118.2057915	-81.660786	1.20765	113.4524125
3.562351	9.438292	116.181686	-24.477348	7.153849	115.644028	35.007286	-10.087155	116.633751	30.400202	36.049252	119.805466	32.703744	12.9810485	118.2196085	-81.65844	1.3266495	113.0684475
4.171156	8.7689	116.133652	-24.391155	7.154556	115.520073	35.095959	-10.214206	116.8908	30.516592	35.941067	119.697311	32.8062755	12.8634305	118.2940555	-81.5885855	1.4456815	112.7460905
4.689078	8.028211	116.196739	-24.287188	7.138338	115.439865	35.187523	-10.32966	117.195831	30.661636	35.847359	119.655434	32.9245795	12.7588495	118.4256325	-81.4989555	1.5178265	112.4540975
5.149913	7.252266	116.329704	-24.200468	7.101809	115.405212	35.29612	-10.447888	117.582153	30.833595	35.756927	119.633743	33.0648575	12.6545195	118.607948	-81.4657935	1.5490985	112.202476
5.757288	6.031976	116.527092	-24.042345	7.03819	115.41835	35.475266	-10.610954	118.149612	31.054253	35.661232	119.702599	33.2647595	12.525139	118.9261055	-81.3494495	1.551241	111.9105945
6.045829	5.172116	116.69445	-23.982391	7.037172	115.477119	35.589794	-10.6753	118.478569	31.162558	35.624508	119.728317	33.376176	12.474604	119.103443	-81.340958	1.59974	111.850795
6.308457	4.352158	116.864189	-23.907129	7.033943	115.551186	35.684563	-10.693731	118.758026	31.270493	35.597263	119.729996	33.477528	12.451766	119.244011	-81.291786	1.61612	111.858361
6.436607	3.532655	117.042313	-23.878506	7.082848	115.621864	35.770332	-10.705624	119.022575	31.361256	35.592506	119.68969	33.565794	12.443441	119.3561325	-81.322806	1.722255	111.8875955
6.498002	2.72095	117.171158	-23.843529	7.137429	115.715393	35.823841	-10.701384	119.261124	31.426643	35.591202	119.626404	33.625242	12.444909	119.443764	-81.3123	1.829949	111.987022
6.559246	1.894604	117.278778	-23.802931	7.209916	115.791512	35.843365	-10.701265	119.443604	31.491905	35.590546	119.549713	33.667635	12.4446405	119.4966585	-81.273497	1.9751915	112.0863655
6.504252	1.068626	117.408112	-23.786758	7.290042	115.887581	35.850185	-10.702288	119.590355	31.549847	35.599869	119.466911	33.700016	12.4487905	119.528633	-81.273532	2.1312935	112.246529
6.35536	-0.06006	117.532219	-23.771395	7.403315	116.07267	35.871063	-10.678675	119.721474	31.636116	35.647713	119.40844	33.7535895	12.484519	119.564957	-81.2963795	2.322111	112.580383
6.129645	-0.761044	117.617477	-23.723764	7.448541	116.209747	35.894249	-10.636709	119.753967	31.703222	35.690254	119.399498	33.7987355	12.5267725	119.5767325	-81.2462635	2.3703095	112.8427615
5.885203	-1.460227	117.660866	-23.66943	7.504611	116.361893	35.94574	-10.58346	119.780663	31.773237	35.745407	119.429779	33.8594885	12.5809735	119.605221	-81.1983485	2.4282485	113.118565
5.575628	-2.139179	117.73938	-23.585329	7.58366	116.536888	36.025635	-10.509938	119.831825	31.856028	35.824184	119.475067	33.9408315	12.657123	119.653446	-81.1114895	2.510197	113.42033
5.189474	-2.703762	117.900238	-23.49782	7.674852	116.755913	36.113697	-10.42164	119.925865	31.954226	35.906158	119.509338	34.0339615	12.742259	119.7176015	-81.0296015	2.607445	113.7942245
4.749281	-3.199066	118.096436	-23.397413	7.780416	116.967186	36.226505	-10.335311	120.053566	32.060848	35.998425	119.542229	34.1436765	12.831557	119.7978975	-80.9385025	2.729275	114.1364745
4.308224	-3.76953	118.247833	-23.30023	7.891782	117.187965	36.312599	-10.253964	120.198669	32.167835	36.083542	119.557396	34.240217	12.914789	119.8780325	-80.840677	2.868775	114.4978975
3.476914	-4.505657	118.429733	-23.15851	8.011924	117.518875	36.450661	-10.180822	120.356987	32.335346	36.15033	119.569839	34.3930035	12.984754	119.963413	-80.7100235	3.039094	115.074337
2.877374	-4.896913	118.538025	-23.082829	8.0536	117.695007	36.519772	-10.169613	120.420364	32.444592	36.17255	119.606766	34.482182	13.0014685	120.013565	-80.64784	3.1057315	115.376449
2.240719	-5.256863	118.632462	-23.026363	8.065133	117.848465	36.574726	-10.176551	120.458984	32.544769	36.174603	119.654503	34.5597475	12.999026	120.0567435	-80.6124735	3.13124	115.6401865
1.593567	-5.604215	118.627869	-22.970213	8.092861	117.948601	36.622875	-10.169177	120.425568	32.634552	36.184391	119.708359	34.6287135	13.007607	120.0669635	-80.5691395	3.178115	115.8302385
0.952111	-5.876619	118.562523	-22.890303	8.101614	118.041054	36.659309	-10.155629	120.327446	32.74033	36.193085	119.744232	34.6998195	13.018728	120.035839	-80.4804255	3.1845	116.046269
0.249787	-6.096476	118.462692	-22.83741	8.146076	118.119858	36.692398	-10.103735	120.1987	32.822289	36.244194	119.761192	34.7573435	13.0702295	119.979946	-80.4321635	3.2219225	116.25977
-0.463513	-6.269079	118.342628	-22.737463	8.226352	118.229279	36.74054	-10.010768	120.05442	32.898426	36.327251	119.799828	34.819483	13.1582415	119.927124	-80.294409	3.2944625	116.531434
-1.577657	-6.417315	118.226776	-22.60578	8.362679	118.345383	36.825741	-9.87076	119.8284	33.0275	36.478455	119.964767	34.9266205	13.3038475	119.8965835	-80.1381805	3.4215105	116.7941825
-2.320473	-6.464905	118.071281	-22.578276	8.454798	118.415047	36.892391	-9.738043	119.667007	33.090462	36.603729	120.163727	34.9914265	13.432843	119.915367	-80.1479785	3.476753	116.914727
-3.10734	-6.476369	117.905258	-22.527884	8.559171	118.370949	36.946236	-9.644561	119.531372	33.157158	36.72628	120.400131	35.051697	13.5408595	119.9657515	-80.107465	3.5774825	116.7761465
-3.898186	-6.485435	117.675377	-22.535757	8.65002	118.299438	36.975906	-9.513207	119.403412	33.209751	36.84687	120.628868	35.0928285	13.6668315	120.01614	-80.1643425	3.6332085	116.582736
-4.704395	-6.484361	117.432526	-22.492992	8.736753	118.206093	37.004723	-9.418325	119.275871	33.237236	36.965618	120.801369	35.1209795	13.7736465	120.03862	-80.1069635	3.6998595	116.373566
-5.54679	-6.452105	117.25769	-22.473068	8.887903	118.109283	37.039227	-9.307379	119.176399	33.279846	37.051418	120.912842	35.1595365	13.8720195	120.0446205	-80.1056725	3.9037865	116.1739455
-6.29418	-6.438429	117.053139	-22.453999	9.011072	118.042824	37.052097	-9.192731	119.095932	33.319454	37.150066	120.970558	35.1857755	13.9786675	120.033245	-80.0937735	4.0434765	116.052403
-7.627609	-6.33006	116.96756	-22.402149	9.226656	118.02977	37.117264	-9.023256	118.973991	33.373333	37.320732	121.068802	35.2452985	14.148738	120.0213965	-80.0495965	4.304574	116.0381435
-8.491221	-6.327898	116.883942	-22.340036	9.35806	118.036949	37.176537	-8.931371	118.951057	33.429207	37.428303	121.087303	35.302872	14.248466	120.01918	-79.982944	4.467654	116.054718
-9.330536	-6.331819	116.819473	-22.315159	9.486124	118.064079	37.196266	-8.855775	118.921867	33.443378	37.530266	121.113876	35.319822	14.3372455	120.0178715	-79.95014	4.6350025	116.1102865
-10.205606	-6.346136	116.762451	-22.298664	9.557156	118.08474	37.242188	-8.794957	118.893944	33.486092	37.586285	121.129181	35.36414	14.395664	120.0115625	-79.961468	4.718648	116.1579175
-11.080557	-6.336531	116.736588	-22.248272	9.642529	118.100647	37.252163	-8.746605	118.879128	33.512272	37.635376	121.122505	35.3822175	14.4443855	120.0008165	-79.8787615	4.8406725	116.2004775
-11.97795	-6.349776	116.69664	-22.282856	9.703747	118.109238	37.247154	-8.680054	118.871811	33.530136	37.705502	121.118355	35.388645	14.512724	119.995083	-79.954357	4.89477	116.223393
-12.952007	-6.393702	116.623962	-22.266386	9.830489	118.092369	37.235596	-8.609914	118.858543	33.526588	37.800301	121.134361	35.381092	14.5951935	119.996452	-79.913864	5.0657845	116.188286
-14.352904	-6.413615	116.492401	-22.269358	10.007973	118.095657	37.19558	-8.473457	118.796776	33.569508	37.912128	121.183327	35.382544	14.7193355	119.9900515	-79.92126	5.2966105	116.2012625
-15.270679	-6.430919	116.39415	-22.27457	10.157066	118.09137	37.17812	-8.383675	118.713417	33.578388	37.995449	121.303093	35.378254	14.805887	120.008255	-79.927394	5.508245	116.174485
-16.191969	-6.465706	116.253784	-22.225233	10.306605	118.109322	37.157345	-8.293137	118.613014	33.631119	38.094128	121.409203	35.394232	14.9004955	120.0111085	-79.844698	5.7127145	116.2075355
-17.191542	-6.546017	116.14299	-22.213402	10.472835	118.175804	37.120216	-8.179499	118.501831	33.704067	38.190041	121.522377	35.4121415	15.005271	120.012104	-79.8389455	5.940399	116.339504
-18.143143	-6.609255	116.057945	-22.200363	10.651182	118.221237	37.105927	-8.069572	118.411186	33.769409	38.282604	121.578339	35.437668	15.106516	119.9947625	-79.838394	6.195848	116.4477115
-19.131399	-6.664093	116.039299	-22.181921	10.848249	118.249687	37.096836	-7.970709	118.362518	33.808563	38.392658	121.583916	35.4526995	15.2109745	119.973217	-79.8165415	6.4855235	116.526157
-20.083033	-6.760208	116.089165	-22.20396	11.064782	118.259964	37.073021	-7.875697	118.38578	33.818256	38.482689	121.528732	35.4456385	15.303496	119.957256	-79.8535585	6.826068	116.562672
-21.69973	-6.995417	116.294983	-22.262276	11.389932	118.36113	37.032314	-7.778007	118.535385	33.825294	38.595558	121.233307	35.428804	15.4087755	119.884346	-79.953356	7.3710885	116.837914
-22.74222	-7.120656	116.510483	-22.208059	11.512987	118.30822	36.993237	-7.765318	118.722275	33.842434	38.630848	120.91967	35.4178355	15.432765	119.8209725	-79.8339535	7.593209	116.7954675
-23.728765	-7.294332	116.778183	-22.261265	11.623174	118.37748	36.949947	-7.758394	118.938919	33.809875	38.628296	120.544624	35.379911	15.434951	119.7417715	-79.902441	7.811397	117.0131885
-24.814318	-7.430561	117.076279	-22.27537	11.709067	118.318268	36.908195	-7.774088	119.184349	33.720814	38.613979	120.086861	35.3145045	15.4199455	119.635605	-79.8652445	7.9981885	117.000931
-25.947258	-7.642107	117.327133	-22.334469	11.735248	118.278931	36.854542	-7.782223	119.40844	33.619144	38.563408	119.625603	35.236843	15.3905925	119.5170215	-79.905781	8.0799035	117.0408405
-27.029968	-7.748549	117.521347	-22.418924	11.717327	118.241791	36.780659	-7.809404	119.598785	33.485641	38.50507	119.162407	35.13315	15.347833	119.380596	-79.970998	8.086821	117.102986
-28.06879	-7.850826	117.612709	-22.479523	11.602821	118.148567	36.704067	-7.866236	119.680641	33.351852	38.417648	118.752609	35.0279595	15.275706	119.216625	-79.9870055	7.929936	117.080509
-29.655167	-7.875941	117.679008	-22.576887	11.45501	118.046722	36.580112	-7.927478	119.72506	33.160316	38.310604	118.307404	34.870214	15.191563	119.016232	-80.023988	7.718457	117.077212
-30.746292	-7.848221	117.655388	-22.614313	11.387227	117.991844	36.539608	-7.95998	119.730446	33.054661	38.285515	118.124344	34.7971345	15.1627675	118.927395	-80.0257605	7.6116865	117.056293
-31.752613	-7.715444	117.596245	-22.682806	11.320954	117.900703	36.501972	-7.963261	119.775711	32.963356	38.285507	117.983177	34.732664	15.161123	118.879444	-80.098276	7.480785	116.921962
-32.758121	-7.564959	117.500092	-22.728615	11.317245	117.815193	36.454865	-7.94236	119.795166	32.89019	38.302605	117.90081	34.6725275	15.1801225	118.847988	-80.1297575	7.4543675	116.782398
-33.769241	-7.254508	117.429733	-22.762863	11.348355	117.768387	36.419395	-7.899524	119.770142	32.850327	38.342644	117.829445	34.634861	15.22156	118.7997935	-80.160587	7.47515	116.7369805
-34.817444	-6.912337	117.401039	-22.825768	11.430375	117.827591	36.378555	-7.844581	119.73661	32.818695	38.412598	117.805649	34.598625	15.2840085	118.7711295	-80.250161	7.5767415	116.8840525
-35.779953	-6.496245	117.369171	-22.782211	11.503218	117.798149	36.347221	-7.756133	119.685188	32.799435	38.499989	117.843269	34.573328	15.371928	118.7642285	-80.13775	7.634508	116.8320695
-37.206608	-5.798535	117.258438	-22.850838	11.596936	117.840729	36.305916	-7.653373	119.599831	32.766701	38.654827	117.941284	34.5363085	15.500727	118.7705575	-80.2379845	7.693145	116.9109005
-38.156731	-5.217446	117.232239	-22.872032	11.66479	117.848457	36.244541	-7.567395	119.535133	32.746677	38.722374	117.949722	34.495609	15.5774895	118.7424275	-80.239673	7.7520905	116.9544865
-39.106731	-4.624428	117.296303	-22.928774	11.762861	117.894043	36.190666	-7.521302	119.486412	32.664673	38.775875	117.891762	34.4276695	15.6272865	118.689087	-80.2852175	7.8984355	117.098999
-39.973236	-3.964078	117.447296	-22.963657	11.811028	117.924988	36.11808	-7.485326	119.513809	32.590385	38.79142	117.722191	34.3542325	15.653047	118.618	-80.2815465	7.969009	117.231976
-40.85096	-3.293847	117.611206	-23.004133	11.85169	117.977951	36.031876	-7.456009	119.589211	32.486633	38.771637	117.519524	34.2592545	15.657814	118.5543675	-80.2675205	8.045566	117.4015345
-41.695011	-2.532791	117.880737	-23.068844	11.871931	118.053642	35.987312	-7.474734	119.669151	32.370342	38.711468	117.257881	34.178827	15.618367	118.463516	-80.316515	8.125495	117.643768
-42.514893	-1.716379	118.176247	-23.091612	11.855144	118.201492	35.943871	-7.513885	119.731842	32.228298	38.645885	116.941605	34.0860845	15.566	118.3367235	-80.2693085	8.144288	118.0662605
-43.469673	-0.686866	118.720795	-23.183012	11.751431	118.468269	35.859852	-7.566169	119.786957	32.00359	38.50758	116.485214	33.931721	15.4707055	118.1360855	-80.297745	8.0321565	118.8004525
-44.304165	0.530506	118.927254	-23.204813	11.641025	118.63575	35.811989	-7.593789	119.78772	31.848997	38.452389	116.292992	33.830493	15.4293	118.040356	-80.240119	7.85275	119.231144
-44.983597	1.555923	119.003853	-23.26185	11.501448	118.75135	35.780533	-7.604004	119.757141	31.71624	38.419109	116.187119	33.7483865	15.4075525	117.97213	-80.2720865	7.5953435	119.53057
-45.55925	2.587245	118.926178	-23.312199	11.34391	118.758926	35.738926	-7.60038	119.705727	31.577471	38.432915	116.169044	33.6581985	15.4162675	117.9373855	-80.2825965	7.2715525	119.5804665
-46.13903	3.654162	118.748817	-23.37324	11.215467	118.71463	35.698822	-7.579197	119.575027	31.431835	38.466228	116.232765	33.5653285	15.4435155	117.903896	-80.3118085	6.9874185	119.525364
-46.631092	4.873679	118.547844	-23.476114	11.113294	118.61795	35.65543	-7.534489	119.41304	31.274563	38.532719	116.294479	33.4649965	15.499115	117.8537595	-80.4172245	6.727473	119.3821405
-47.091179	6.108696	118.305847	-23.559357	11.037784	118.50457	35.58086	-7.471357	119.234108	31.147449	38.592003	116.325554	33.3641545	15.560323	117.779831	-80.4828685	6.515245	119.229309
-47.64917	8.089542	117.994751	-23.649412	10.996698	118.334198	35.499908	-7.415084	118.945457	31.006012	38.69595	116.390739	33.25296	15.640433	117.668098	-80.551784	6.352963	119.000298
-47.95351	9.514054	117.785561	-23.690908	10.984974	118.205536	35.454308	-7.36602	118.777786	30.946701	38.758617	116.46109	33.2005045	15.6962985	117.619438	-80.5823205	6.2736495	118.791634
-48.216255	10.897161	117.538857	-23.775621	10.946411	118.057564	35.384171	-7.314921	118.59568	30.90041	38.830727	116.545662	33.1422905	15.757903	117.570671	-80.6935325	6.134919	118.544457
-48.399986	12.351346	117.411591	-23.863707	10.932465	117.964111	35.327335	-7.271429	118.374924	30.815702	38.909973	116.690147	33.0715185	15.819272	117.5325355	-80.7989325	6.045658	118.3956865
-48.568642	13.859645	117.362679	-23.919605	10.941054	117.893684	35.24976	-7.200951	118.13781	30.71413	38.995964	116.871521	32.981945	15.8975065	117.5046655	-80.821155	5.9846015	118.2827025
-48.686325	15.311294	117.30304	-24.010548	10.954055	117.850128	35.149445	-7.128457	117.914642	30.625019	39.088699	117.102325	32.887232	15.980121	117.5084835	-80.908328	5.927989	118.1917725
-48.697628	16.856756	117.273621	-24.161465	10.998653	117.844582	35.047428	-7.037825	117.703331	30.548658	39.204071	117.383507	32.798043	16.083123	117.543419	-81.120973	5.914183	118.145745
-48.737411	19.066833	117.166161	-24.364786	11.084424	117.669312	34.858494	-6.891753	117.423988	30.417192	39.360157	117.860886	32.637843	16.234202	117.642437	-81.367415	5.934646	117.696187
-48.714489	20.517271	117.098358	-24.523197	11.137136	117.52713	34.728466	-6.794099	117.200836	30.31241	39.482533	118.189415	32.520438	16.344217	117.6951255	-81.566832	5.930055	117.3591345
-48.658855	21.927311	117.106773	-24.70352	11.245119	117.417717	34.603008	-6.681124	116.98999	30.194818	39.590454	118.514633	32.398913	16.454665	117.7523115	-81.805953	6.035573	117.0831225
-48.569351	23.300018	117.081581	-24.859674	11.334308	117.25869	34.493195	-6.562571	116.784874	30.083973	39.695438	118.866333	32.288584	16.5664335	117.8256035	-82.007932	6.1021825	116.6917765
-48.434536	24.627689	117.084396	-24.992338	11.402758	117.115608	34.388439	-6.462962	116.599022	29.971203	39.802891	119.188293	32.179821	16.6699645	117.8936575	-82.164497	6.1355515	116.3375585
-48.244537	25.915024	117.12513	-25.013363	11.471042	116.924835	34.281975	-6.346091	116.4319	29.866045	39.893623	119.377808	32.07401	16.773766	117.904854	-82.100736	6.168318	115.944816
-48.016014	27.107386	117.221939	-25.180494	11.611872	116.93454	34.186451	-6.225428	116.282944	29.770094	39.998734	119.472977	31.9782725	16.886653	117.8779605	-82.3392605	6.337091	115.9911195
-47.616192	28.774443	117.270042	-25.287062	11.861462	116.869392	34.079395	-6.049366	116.215637	29.628712	40.186546	119.448257	31.8540535	17.06859	117.831947	-82.4281775	6.654334	115.906837
-47.29451	29.826551	117.25898	-25.344852	12.011814	116.856194	34.015305	-5.9554	116.231087	29.53063	40.28046	119.393112	31.7729675	17.16253	117.8120995	-82.4626715	6.861098	115.9002885
-46.954159	30.734604	117.231834	-25.47438	12.101984	116.807983	33.966175	-5.914938	116.239655	29.422617	40.339977	119.276955	31.694396	17.2125195	117.758305	-82.643156	6.9914485	115.857661
-46.586792	31.585566	117.299416	-25.527603	12.124545	116.800713	33.89365	-5.875283	116.221558	29.313129	40.37608	119.155548	31.6033895	17.2503985	117.688553	-82.6585955	6.9986915	115.912873
-46.169289	32.321239	117.37484	-25.607759	12.095209	116.815224	33.830853	-5.833508	116.198769	29.193777	40.399223	119.061646	31.512315	17.2828575	117.6302075	-82.727833	6.9075605	116.0002405
-45.73782	32.965889	117.485283	-25.637383	12.022576	116.811417	33.794479	-5.788893	116.146492	29.071596	40.439987	119.034531	31.4330375	17.325547	117.5905115	-82.7078035	6.719605	116.0323225
-45.299416	33.571804	117.585457	-25.724516	12.000964	116.817619	33.773136	-5.734446	116.092575	28.938759	40.49374	119.057404	31.3559475	17.379647	117.5749895	-82.8049795	6.622281	116.0602485
-44.551838	34.290462	117.69577	-25.795927	11.917093	116.791031	33.707966	-5.608613	116.002319	28.727716	40.583492	119.082771	31.217841	17.4874395	117.542545	-82.809695	6.3467465	116.039517
-44.006859	34.737576	117.699089	-25.955379	12.045229	116.763344	33.673729	-5.538439	115.991745	28.581434	40.661968	119.029144	31.1275815	17.5617645	117.5104445	-83.0383395	6.5286935	116.0162435
-43.454544	35.071007	117.588005	-25.890902	11.972023	116.713188	33.607616	-5.480296	116.039536	28.466534	40.72974	118.925545	31.037075	17.624722	117.4825405	-82.818879	6.319324	115.9438355
-42.854908	35.337898	117.479446	-26.038841	12.097227	116.800034	33.552528	-5.4545	116.123474	28.36689	40.756947	118.771912	30.959709	17.6512235	117.447693	-83.037391	6.5432305	116.152375
-42.290066	35.582397	117.357185	-26.068363	12.125525	116.813622	33.498341	-5.473426	116.22554	28.283258	40.757469	118.561409	30.8907995	17.6420215	117.3934745	-83.0275255	6.6090285	116.2337695
-41.635246	35.734631	117.2024	-26.088615	12.128147	116.837372	33.460201	-5.493088	116.300369	28.212849	40.741188	118.293213	30.836525	17.62405	117.296791	-83.013755	6.632244	116.377953
-40.97065	35.831894	117.023956	-26.160675	12.129817	116.870941	33.436523	-5.533916	116.335297	28.148138	40.685062	117.991997	30.7923305	17.575573	117.163647	-83.1136805	6.684061	116.578235
-39.978291	35.826813	116.738281	-26.080212	12.005236	116.772041	33.44714	-5.648499	116.375801	28.070799	40.582592	117.472305	30.7589695	17.4670465	116.924053	-82.9193935	6.5434255	116.620029
-39.308014	35.807961	116.513741	-26.051533	11.938159	116.82534	33.476387	-5.740472	116.387238	28.055134	40.487984	117.129242	30.7657605	17.373756	116.75824	-82.8688265	6.502562	116.89244
-38.584961	35.699638	116.320946	-26.02771	11.8243	116.807404	33.512451	-5.848661	116.388763	28.051809	40.365749	116.755722	30.78213	17.258544	116.5722425	-82.83755	6.390056	117.0425655
-37.885582	35.591003	116.159401	-25.939938	11.682434	116.822289	33.58654	-5.994549	116.392365	28.036442	40.228146	116.446915	30.811491	17.1167985	116.41964	-82.691367	6.2480695	117.224938
-37.114872	35.468319	115.974136	-25.792662	11.481074	116.747734	33.64996	-6.130083	116.431129	28.068213	40.087563	116.157135	30.8590865	16.97874	116.294132	-82.4444105	5.983408	117.201336
-36.319313	35.330917	115.760849	-25.690928	11.335761	116.748749	33.720554	-6.309583	116.476128	28.087885	39.911747	115.9179	30.9042195	16.801082	116.197014	-82.2860755	5.87044	117.300484
-35.51532	35.164593	115.595078	-25.652361	11.162088	116.715393	33.768593	-6.465668	116.534866	28.117737	39.732967	115.723572	30.943165	16.6336495	116.129219	-82.247887	5.6905265	117.301567
-34.299088	34.941597	115.330299	-25.57365	10.859306	116.613029	33.823284	-6.745614	116.561531	28.187174	39.457069	115.521797	31.005229	16.3557275	116.041664	-82.152529	5.3628845	117.184394
-33.502724	34.762527	115.239754	-25.52825	10.653127	116.512978	33.838566	-6.923055	116.503288	28.207737	39.284576	115.433037	31.0231515	16.1807605	115.9681625	-82.0796515	5.1254935	117.0577935
-32.64283	34.640987	115.203682	-25.502623	10.494326	116.46093	33.840904	-7.068019	116.411278	28.22501	39.116028	115.345978	31.032957	16.0240045	115.878628	-82.038203	4.9646475	117.043232
-31.734943	34.501148	115.192032	-25.447487	10.378185	116.385185	33.842026	-7.206387	116.319511	28.243589	38.994522	115.308952	31.0428075	15.8940675	115.8142315	-81.9377815	4.8623025	116.9561385
-30.835453	34.357441	115.23793	-25.419315	10.25651	116.3843	33.848362	-7.293612	116.216362	28.267279	38.877316	115.30732	31.0578205	15.791852	115.761841	-81.8964505	4.721168	117.006759
-29.947647	34.243866	115.250847	-25.387114	10.200916	116.382942	33.856911	-7.390386	116.148361	28.292862	38.814846	115.331558	31.0748865	15.71223	115.7399595	-81.8491145	4.689602	117.0259245
-29.044628	34.095463	115.297043	-25.413694	10.151841	116.400215	33.862152	-7.469794	116.05146	28.325882	38.74221	115.39978	31.094017	15.636208	115.72562	-81.921405	4.667474	117.07481
-27.565252	33.874233	115.345047	-25.387028	10.064361	116.263344	33.845284	-7.605418	115.930351	28.373114	38.620121	115.565598	31.109199	15.5073515	115.7479745	-81.883255	4.6213705	116.7787135
-26.611456	33.72179	115.385345	-25.431473	10.036363	116.243874	33.813438	-7.730706	115.834549	28.41478	38.529293	115.727791	31.114109	15.3992935	115.78117	-81.977055	4.6734325	116.706578
-25.849611	33.661285	115.501427	-25.411108	9.92926	116.076126	33.78355	-7.846595	115.759384	28.470009	38.434254	115.922569	31.1267795	15.2938295	115.8409765	-81.9489955	4.5646905	116.3112755
-24.656742	33.354839	115.449265	-25.448708	9.879955	116.004707	33.75491	-7.972217	115.687431	28.542191	38.352009	116.113327	31.1485505	15.189896	115.900379	-82.0459665	4.570014	116.109035
-23.619356	33.146675	115.449654	-25.496674	9.883339	115.900551	33.740902	-8.064453	115.621056	28.599083	38.263313	116.308884	31.1699925	15.09943	115.96497	-82.1633405	4.667248	115.836132
-22.578915	32.891743	115.437714	-25.551197	9.817214	115.743111	33.721413	-8.167355	115.554718	28.643417	38.172119	116.4655	31.182415	15.002382	116.010109	-82.284809	4.632046	115.476113
-21.726727	32.72562	115.451897	-25.555664	9.758991	115.609566	33.682327	-8.244345	115.464638	28.64402	38.092091	116.5336	31.1631735	14.923873	115.999119	-82.2745015	4.594109	115.220013
-20.185356	32.229172	115.28418	-25.549149	9.71234	115.458725	33.643574	-8.342093	115.335892	28.622871	37.966621	116.437317	31.1332225	14.812264	115.8866045	-82.2315205	4.612416	115.0308455
-18.896255	31.809563	115.124535	-25.533062	9.659491	115.383041	33.637203	-8.421804	115.268173	28.599722	37.873699	116.372345	31.1184625	14.7259475	115.820259	-82.1845865	4.5930345	114.945823
-17.870337	31.396738	115.069283	-25.503052	9.547979	115.293953	33.634956	-8.516136	115.242912	28.601763	37.761726	116.355453	31.1183595	14.622795	115.7991825	-82.1244635	4.473163	114.7887235
-16.814556	30.990162	115.058693	-25.571791	9.486037	115.353203	33.63245	-8.656047	115.242279	28.637522	37.632099	116.423347	31.134986	14.488026	115.832813	-82.278568	4.484048	114.873593
-15.844906	30.483019	115.176071	-25.574238	9.321396	115.358696	33.632694	-8.794793	115.261253	28.695351	37.506252	116.621185	31.1640225	14.3557295	115.941219	-82.3124985	4.2870625	114.776173
-14.729436	29.956112	115.337753	-25.575033	9.200152	115.379967	33.629871	-8.95451	115.307167	28.77075	37.36269	116.932449	31.2003105	14.20409	116.119808	-82.3503765	4.196214	114.640126
-13.703566	29.368357	115.591141	-25.545427	9.013717	115.437248	33.642872	-9.089993	115.371452	28.891745	37.209793	117.294968	31.2673085	14.0599	116.33321	-82.3581625	3.967534	114.541286
-12.153604	28.407845	115.993774	-25.628529	8.880301	115.549553	33.662582	-9.260937	115.434433	29.047203	37.046917	117.915169	31.3548925	13.89299	116.674801	-82.6119505	3.867612	114.424305
-11.233022	27.742184	116.263832	-25.532013	8.786747	115.575325	33.685131	-9.305254	115.494331	29.136034	36.986931	118.328438	31.4105825	13.8408385	116.9113845	-82.4746085	3.7326555	114.2392655
-10.247599	26.975122	116.506668	-25.623718	8.793335	115.688492	33.745338	-9.297038	115.558205	29.232103	36.980213	118.731689	31.4887205	13.8415875	117.144947	-82.7361565	3.7450825	114.232037
-9.283715	26.214605	116.687332	-25.547743	8.755832	115.657898	33.803318	-9.223329	115.622986	29.326843	37.003754	119.130859	31.5650805	13.8902125	117.3769225	-82.6605665	3.6214515	113.9388735
-8.349439	25.348934	116.824425	-25.514561	8.79553	115.631248	33.905727	-9.154617	115.681633	29.399439	37.060062	119.481194	31.652583	13.9527225	117.5814135	-82.681705	3.6383375	113.6810825
-7.423781	24.454185	116.883728	-25.443268	8.815185	115.583359	34.035789	-9.077166	115.73391	29.469772	37.126453	119.721581	31.7527805	14.0246435	117.7277455	-82.6393165	3.6057265	113.4389725
-6.548443	23.524588	116.824936	-25.357416	8.840374	115.535187	34.170551	-8.974282	115.763939	29.525291	37.214725	119.885696	31.847921	14.1202215	117.8248175	-82.562753	3.5605265	113.2455565
-5.286769	21.966606	116.662575	-25.21686	8.886086	115.413902	34.404964	-8.842939	115.870193	29.58713	37.336609	119.949631	31.996047	14.246835	117.909912	-82.429767	3.525337	112.917892
-4.425776	20.791834	116.482758	-25.151199	8.864242	115.26297	34.543266	-8.753765	115.961441	29.605984	37.425167	119.948792	32.074625	14.335701	117.9551165	-82.377023	3.392783	112.5708235
-3.626234	19.612503	116.226006	-25.067286	8.825457	115.133011	34.656734	-8.70862	116.104294	29.598007	37.483612	119.80542	32.1273705	14.387496	117.954857	-82.2619425	3.263418	112.311165
-2.889275	18.304659	115.981636	-25.004301	8.779705	115.034424	34.750919	-8.657393	116.220726	29.587555	37.528625	119.564423	32.169237	14.435616	117.8925745	-82.177839	3.123794	112.1762735
-2.159205	16.96822	115.781693	-24.95327	8.717413	115.022156	34.828751	-8.635028	116.340637	29.571789	37.563984	119.316078	32.20027	14.464478	117.8283575	-82.10681	2.970348	112.2159545
-1.507875	15.596047	115.648476	-24.899273	8.627831	115.024033	34.896145	-8.6359	116.51342	29.551029	37.566498	119.055725	32.223587	14.465299	117.7845725	-82.022133	2.790363	112.2634935
-0.903132	14.1836	115.592064	-24.87385	8.561936	115.048241	34.936157	-8.638401	116.710541	29.522387	37.563648	118.841278	32.229272	14.4626235	117.7759095	-81.976972	2.6612485	112.3205725
-0.075469	11.971277	115.599297	-24.881348	8.39222	115.100906	34.967701	-8.627489	116.991219	29.441877	37.568993	118.638931	32.204789	14.470752	117.815075	-81.967485	2.313688	112.386737
0.411513	10.513171	115.61055	-24.891455	8.315391	115.190628	35.005684	-8.602706	117.194878	29.400135	37.57629	118.551544	32.2029095	14.486792	117.873211	-81.9858195	2.14399	112.508045
0.830669	9.0305	115.719749	-24.891674	8.229288	115.319061	35.052673	-8.54196	117.420639	29.357561	37.627277	118.523262	32.205117	14.5426585	117.9719505	-81.988465	1.9159175	112.6661715
1.201378	7.534924	115.92704	-24.859501	8.178849	115.516808	35.114376	-8.452248	117.696884	29.333418	37.700867	118.506836	32.223897	14.6243095	118.10186	-81.942899	1.7333885	112.931756
1.53649	6.086843	116.155006	-24.813574	8.163713	115.724648	35.192169	-8.338887	118.045273	29.313808	37.808289	118.452873	32.2529885	14.734701	118.249073	-81.8801365	1.592725	113.200223
1.841642	4.6401	116.421272	-24.809669	8.175323	115.963867	35.285927	-8.216306	118.382874	29.288677	37.923893	118.353714	32.287302	14.8537935	118.368294	-81.90664	1.4968525	113.55944
2.045696	3.210639	116.749191	-24.783369	8.183106	116.167244	35.396477	-8.087665	118.764511	29.243301	38.015892	118.195259	32.319889	14.9641135	118.479885	-81.886627	1.4020985	113.854603
2.326037	1.112419	117.216805	-24.746428	8.189157	116.456581	35.529396	-7.895483	119.375023	29.167515	38.147545	117.885338	32.3484555	15.126031	118.6301805	-81.8413115	1.252283	114.2829815
2.441205	-0.216215	117.575645	-24.716068	8.166528	116.603493	35.606251	-7.783341	119.759773	29.12252	38.185722	117.660522	32.3643855	15.2011905	118.7101475	-81.7965215	1.1318655	114.4968385
2.496572	-1.498024	117.942345	-24.687151	8.098196	116.738083	35.675549	-7.711345	120.166542	29.089386	38.211651	117.449486	32.3824675	15.250153	118.808014	-81.7567695	0.946238999999998	114.668152
2.532177	-2.755247	118.279839	-24.64258	8.039537	116.83345	35.725731	-7.644345	120.550606	29.077085	38.228256	117.321251	32.401408	15.2919555	118.9359285	-81.686568	0.787118499999998	114.7309715
2.513424	-3.913497	118.628525	-24.629059	7.914113	116.905914	35.789902	-7.614795	120.911659	29.098204	38.242985	117.293777	32.444053	15.314095	119.102718	-81.702171	0.514131000000003	114.70911
2.464128	-5.026124	118.932068	-24.584621	7.830711	116.975693	35.843407	-7.576061	121.250275	29.135878	38.282833	117.344009	32.4896425	15.353386	119.297142	-81.6588845	0.308036000000001	114.654244
2.375248	-5.97693	119.151367	-24.515182	7.703458	117.045418	35.888165	-7.476441	121.541527	29.176886	38.328472	117.437805	32.5325255	15.4260155	119.489666	-81.5628895	-0.0190994999999976	114.60117
2.118576	-7.277606	119.418777	-24.410641	7.580375	117.21946	36.011036	-7.434081	121.72303	29.253143	38.444748	117.647263	32.6320895	15.5053335	119.6851465	-81.4533715	-0.344583499999999	114.7537735
2.00157	-8.169377	119.474182	-24.35787	7.55831	117.379417	36.101486	-7.35158	121.816132	29.323322	38.533974	117.804565	32.712404	15.591197	119.8103485	-81.428144	-0.474577000000003	114.9484855
1.694575	-8.828677	119.577682	-24.266062	7.563202	117.532753	36.184475	-7.250761	121.857323	29.390875	38.663288	118.010139	32.787675	15.7062635	119.933731	-81.319799	-0.5798595	115.131775
1.406842	-9.445042	119.569038	-24.17297	7.605956	117.668938	36.288174	-7.130537	121.846428	29.481947	38.815002	118.253098	32.8850605	15.8422325	120.049763	-81.2310005	-0.630320499999999	115.288113
1.084778	-9.949913	119.481155	-24.112749	7.662568	117.804909	36.385811	-7.005949	121.793785	29.56399	39.000885	118.505013	32.9749005	15.997468	120.149399	-81.2003985	-0.672331999999997	115.460419
1.022199	-10.550821	119.18322	-24.023638	7.760867	117.936638	36.485054	-6.867524	121.677818	29.648384	39.213207	118.760277	33.066719	16.1728415	120.2190475	-81.113995	-0.651107499999996	115.6542285
0.221405	-10.713782	119.230186	-23.957352	7.891802	118.065987	36.601944	-6.734493	121.544411	29.73308	39.387291	119.016029	33.167512	16.326399	120.28022	-81.082216	-0.542794999999998	115.851754
-0.532195	-11.072598	119.025063	-23.842844	8.065077	118.270874	36.746212	-6.487805	121.328911	29.844622	39.684814	119.410851	33.295417	16.5985045	120.369881	-80.981105	-0.4683505	116.171867
-1.080707	-11.256477	118.904961	-23.775301	8.169869	118.375793	36.842579	-6.318496	121.170319	29.910574	39.880653	119.646286	33.3765765	16.7810785	120.4083025	-80.9271785	-0.441340499999999	116.3432835
-1.627783	-11.439505	118.764053	-23.713091	8.316181	118.478966	36.935623	-6.167962	121.022186	29.970726	40.046677	119.861397	33.4531745	16.9393575	120.4417915	-80.8793565	-0.306995499999999	116.5161405
-2.20328	-11.542486	118.632874	-23.630173	8.454928	118.580666	37.011639	-6.009156	120.91452	30.048412	40.193378	120.033195	33.5300255	17.092111	120.4738575	-80.7903715	-0.182255000000001	116.6874745
-2.839486	-11.543507	118.581726	-23.537155	8.592978	118.641678	37.090527	-5.862358	120.823692	30.12636	40.354961	120.194557	33.6084435	17.2463015	120.5091245	-80.6827535	-0.0603455000000004	116.7742315
-3.455125	-11.654614	118.47718	-23.480659	8.743237	118.725525	37.167633	-5.753503	120.752731	30.224123	40.4828	120.347527	33.695878	17.3646485	120.550129	-80.657196	0.121825500000003	116.900921
-4.064668	-11.661558	118.363594	-23.394196	8.876701	118.777237	37.228703	-5.644503	120.70401	30.33613	40.588474	120.466759	33.7824165	17.4719855	120.5853845	-80.5708085	0.281416500000002	116.9690895
-5.075041	-11.618958	118.304024	-23.275072	9.137322	118.860245	37.311165	-5.529926	120.651421	30.558733	40.721577	120.694313	33.934949	17.5958255	120.672867	-80.485093	0.678818499999995	117.047623
-5.749503	-11.621045	118.241989	-23.208996	9.309075	118.892708	37.354984	-5.449327	120.633461	30.696812	40.824982	120.81424	34.025898	17.6878275	120.7238505	-80.44389	0.930322500000003	117.0615655
-6.385468	-11.557708	118.117119	-23.127029	9.494001	118.912361	37.394333	-5.377529	120.585426	30.836845	40.90979	120.885178	34.115589	17.7661305	120.735302	-80.369647	1.2218715	117.08942
-7.167181	-11.501398	118.101372	-23.114431	9.700286	118.942795	37.429161	-5.324859	120.536713	30.97637	40.995441	120.902023	34.2027655	17.835291	120.719368	-80.4316275	1.565281	117.166222
-7.820301	-11.439304	117.942764	-22.960581	9.83483	118.840042	37.461491	-5.289212	120.447601	31.120399	41.03286	120.856155	34.290945	17.871824	120.651878	-80.212107	1.797836	117.028206
-8.567807	-11.29265	117.831375	-22.9168	10.037626	118.743256	37.495029	-5.237816	120.336113	31.232632	41.097431	120.790306	34.3638305	17.9298075	120.5632095	-80.1974305	2.1454445	116.9233025
-9.306071	-11.167831	117.656815	-22.836922	10.20005	118.697891	37.503498	-5.179084	120.18219	31.723467	40.977268	120.561096	34.6134825	17.899092	120.371643	-80.2873265	2.501008	117.024139
-10.378175	-10.986384	117.35051	-22.730053	10.451854	118.616165	37.522305	-5.11833	119.934235	31.912792	41.022472	120.529045	34.7175485	17.952071	120.23164	-80.1776545	2.951637	117.00069
-11.134863	-10.85347	117.190697	-22.672272	10.595075	118.579445	37.517227	-5.098919	119.833755	31.675547	41.200798	120.758209	34.596387	18.0509395	120.295982	-79.940931	3.1392105	116.862908
-11.92245	-10.749031	117.005417	-22.627298	10.766515	118.540642	37.519726	-5.101414	119.754791	31.824884	41.198925	120.89547	34.672305	18.0487555	120.3251305	-79.926901	3.4842745	116.7561535
-12.662681	-10.674989	116.841446	-22.549797	10.912205	118.486465	37.514717	-5.146831	119.685745	31.954029	41.188179	121.0662	34.734373	18.020674	120.3759725	-79.833967	3.803736	116.5969575
-13.478613	-10.584122	116.672897	-22.563839	11.070006	118.486725	37.501804	-5.223457	119.606567	32.116444	41.134018	121.187698	34.809124	17.9552805	120.3971325	-79.936802	4.1847315	116.5763175
-14.18574	-10.605212	116.501892	-22.513113	11.165849	118.387497	37.45277	-5.293074	119.500526	32.257519	41.082668	121.274986	34.8551445	17.894797	120.387756	-79.8813705	4.436901	116.387238
-14.986073	-10.605044	116.364082	-22.520405	11.302624	118.423096	37.422455	-5.363554	119.376266	32.37154	41.00737	121.3274	34.8969975	17.821908	120.351833	-79.9378075	4.78334	116.494359
-16.215755	-10.671804	116.273331	-22.438679	11.391726	118.342125	37.402203	-5.543676	119.236732	32.911579	40.693386	121.143303	35.156891	17.574855	120.1900175	-80.034249	5.208597	116.4942325
-17.049412	-10.7464	116.274475	-22.384706	11.45666	118.263672	37.389984	-5.697619	119.189117	32.638653	40.705116	121.233131	35.0143185	17.5037485	120.211124	-79.7837305	5.4095715	116.31622
-17.83403	-10.795688	116.335152	-22.362066	11.513918	118.210411	37.382011	-5.839407	119.209373	33.140594	40.422707	120.943069	35.2613025	17.29165	120.076221	-79.9854345	5.736186	116.344601
-18.610373	-10.934418	116.430984	-22.332916	11.561797	118.161369	37.375805	-5.991473	119.285263	32.812275	40.457794	120.931915	35.09404	17.2331605	120.108589	-79.759872	5.8904335	116.214149
-19.425814	-11.035993	116.565582	-22.319464	11.582793	118.127083	37.379589	-6.121495	119.412735	32.89011	40.333958	120.711494	35.1348495	17.1062315	120.0621145	-79.7737775	6.0593545	116.1920515
-20.293844	-11.156304	116.704109	-22.287521	11.58887	118.044327	37.382202	-6.26193	119.5382	32.939224	40.196575	120.427849	35.160713	16.9673225	119.9830245	-79.735755	6.2104175	116.1056295
-21.108755	-11.283966	116.81234	-22.264559	11.581034	117.949883	37.399143	-6.3897	119.669724	32.922623	40.059193	120.114174	35.160883	16.8347465	119.891949	-79.690001	6.3273215	116.007817
-22.376698	-11.364808	116.912781	-22.219143	11.54465	117.721115	37.417938	-6.572412	119.782242	32.898281	39.858631	119.612694	35.1581095	16.6431095	119.697468	-79.5963955	6.4461905	115.744762
-23.17552	-11.441063	116.843903	-22.172165	11.489121	117.564415	37.417469	-6.670677	119.791817	32.9133	39.733063	119.320763	35.1653845	16.531193	119.55629	-79.5097145	6.447049	115.57254
-24.013401	-11.47705	116.756462	-22.130974	11.393955	117.432259	37.41391	-6.806468	119.77137	32.953186	39.606972	119.05687	35.183548	16.400252	119.41412	-79.445496	6.387658	115.450398
-24.914612	-11.441777	116.672028	-22.05925	11.280643	117.335617	37.404823	-6.933756	119.667206	32.980381	39.452141	118.814217	35.192602	16.2591925	119.2407115	-79.311102	6.3020935	115.4305225
-25.736904	-11.416621	116.563454	-22.021168	11.206789	117.290054	37.386032	-7.060513	119.509697	33.009228	39.305283	118.647636	35.19763	16.122385	119.0786665	-79.239966	6.291193	115.5014415
-26.581932	-11.291746	116.454437	-21.972481	11.084814	117.216362	37.38472	-7.177233	119.379929	33.046749	39.180271	118.539795	35.2157345	16.001519	118.959862	-79.1606965	6.168109	115.472862
-27.415232	-11.185711	116.267227	-21.950565	10.971364	117.132843	37.381981	-7.320431	119.249474	33.067593	39.041458	118.46814	35.224787	15.8605135	118.858807	-79.125917	6.0822145	115.406879
-28.697952	-10.892693	115.982368	-21.890875	10.812852	116.966118	37.365002	-7.508879	119.037567	33.095219	38.836391	118.400917	35.2301105	15.663756	118.719242	-79.0118605	5.961948	115.212994
-29.543703	-10.686629	115.860641	-21.963474	10.738372	116.921822	37.337105	-7.664509	118.941078	33.126297	38.681721	118.317604	35.231701	15.508606	118.629341	-79.158649	5.968138	115.214303
-30.371082	-10.432476	115.777	-21.872938	10.641067	116.761841	37.315697	-7.840745	118.828293	33.158318	38.529392	118.225037	35.2370075	15.3443235	118.526665	-78.9828835	5.9378105	114.997017
-31.151958	-10.153881	115.738693	-21.820724	10.529408	116.683662	37.289486	-8.019086	118.759087	33.220509	38.335732	118.106712	35.2549975	15.158323	118.4328995	-78.8964455	5.900493	114.9344245
-31.951405	-9.854188	115.686035	-21.794697	10.408421	116.641998	37.303356	-8.214411	118.685219	33.25901	38.129734	117.973923	35.281183	14.9576615	118.329571	-78.870577	5.8591805	114.954425
-32.730595	-9.503547	115.681793	-21.730516	10.24269	116.592941	37.344707	-8.420616	118.602631	33.287956	37.923065	117.858994	35.3163315	14.7512245	118.2308125	-78.7773635	5.7341555	114.9550695
-33.506767	-9.184541	115.651024	-21.673124	10.083954	116.544281	37.370842	-8.589137	118.551384	33.316605	37.724857	117.747292	35.3437235	14.56786	118.149338	-78.6899715	5.600048	114.939224
-34.569599	-8.635304	115.652954	-21.594269	9.8356	116.454933	37.419094	-8.833976	118.503883	33.364258	37.452343	117.576218	35.391676	14.3091835	118.0400505	-78.580214	5.3620165	114.8698155
-35.304024	-8.211062	115.60289	-21.545692	9.672941	116.418472	37.438522	-9.008768	118.500557	33.427158	37.281113	117.487976	35.43284	14.1361725	117.9942665	-78.524224	5.2097095	114.8426775
-35.968567	-7.719232	115.578857	-21.471369	9.524075	116.405045	37.492104	-9.183596	118.497551	33.491184	37.096043	117.438385	35.491644	13.9562235	117.967968	-78.434382	5.0919265	114.842122
-36.65934	-7.232608	115.523232	-21.406361	9.358385	116.366135	37.516506	-9.375229	118.495644	33.574631	36.914345	117.41954	35.5455685	13.769558	117.957592	-78.3582905	4.947212	114.774678
-37.295578	-6.719403	115.436218	-21.365059	9.226339	116.338539	37.539009	-9.564371	118.441483	33.670403	36.748867	117.425896	35.604706	13.592248	117.9336895	-78.334824	4.86043	114.7433885
-37.770058	-6.352638	115.266739	-21.304131	9.102365	116.255127	37.527225	-9.734597	118.354668	33.764214	36.592411	117.444611	35.6457195	13.428907	117.8996395	-78.2539815	4.775823	114.6106145
-38.575974	-5.515051	115.129868	-21.286682	9.040956	116.185715	37.509258	-9.916165	118.235847	33.841496	36.446728	117.451462	35.675377	13.2652815	117.8436545	-78.248741	4.8166305	114.5277755
-39.486076	-4.531215	114.842369	-21.254852	8.916636	115.993645	37.458294	-10.174574	117.971466	33.933945	36.21629	117.440887	35.6961195	13.020858	117.7061765	-78.2058235	4.812414	114.2811135
-40.024723	-3.845876	114.650604	-21.270815	8.855153	115.849815	37.420845	-10.300118	117.792305	33.93301	36.111069	117.435585	35.6769275	12.9054755	117.613945	-78.2185575	4.8048305	114.085685
-40.562202	-3.151267	114.478088	-21.288292	8.826499	115.729736	37.385406	-10.33985	117.612755	33.915497	36.039459	117.42588	35.6504515	12.8498045	117.5193175	-78.2270355	4.8031935	113.9401545
-41.095848	-2.452796	114.309402	-21.352892	8.812516	115.666557	37.373055	-10.341681	117.433502	33.839184	36.041016	117.390205	35.6061195	12.8496675	117.4118535	-78.3119035	4.7753645	113.9212605
-41.589279	-1.68954	114.24115	-21.307526	8.781169	115.540146	37.346283	-10.300316	117.276787	33.75708	36.06609	117.325684	35.5516815	12.882887	117.3012355	-78.1667335	4.679451	113.7790565
-42.05275	-0.965145	114.265182	-21.347586	8.764337	115.528893	37.319706	-10.250919	117.172958	33.665909	36.10051	117.222282	35.4928075	12.9247955	117.19762	-78.1879795	4.6038785	113.860166
-42.482788	-0.201216	114.412369	-21.468609	8.788816	115.633522	37.283871	-10.217986	117.11969	33.554577	36.122124	117.094597	35.419224	12.952069	117.1071435	-78.356442	4.625563	114.1599005
-43.119358	0.928688	114.672554	-21.494753	8.694523	115.723419	37.243492	-10.242727	117.118858	33.373978	36.084892	116.890335	35.308735	12.9210825	117.0045965	-78.298241	4.4679635	114.4422415
-43.465786	1.726299	114.869904	-21.644085	8.639024	115.911293	37.204258	-10.295517	117.159416	33.239727	36.032536	116.756836	35.2219925	12.8685095	116.958126	-78.5101625	4.4095385	114.86446
-43.811218	2.495815	115.032181	-21.674177	8.527306	115.937927	37.162418	-10.364161	117.235649	33.092644	35.977043	116.620865	35.127531	12.806441	116.928257	-78.475885	4.248171	114.947597
-44.163246	3.275436	115.124382	-21.86376	8.41361	116.04911	37.08633	-10.432961	117.282738	32.964275	35.877071	116.511238	35.0253025	12.722055	116.896988	-78.7528225	4.105165	115.201232
-44.43364	4.092968	115.159927	-21.940653	8.263518	116.025284	36.984348	-10.495767	117.357567	32.805912	35.793472	116.403473	34.89513	12.6488525	116.88052	-78.776436	3.8781835	115.170048
-44.661701	4.939935	115.13311	-22.044067	8.144526	116.04158	36.891861	-10.552527	117.422142	32.646309	35.734787	116.314087	34.769085	12.59113	116.8681145	-78.857219	3.697922	115.2150455
-44.810154	5.786592	115.099213	-22.137962	8.027658	116.020134	36.79414	-10.571413	117.494133	32.470783	35.701603	116.279099	34.6324615	12.565095	116.886616	-78.9083855	3.490221	115.153652
-45.092007	7.116256	114.978554	-22.303709	7.905288	115.96302	36.691643	-10.554108	117.616882	32.229149	35.69677	116.203262	34.460396	12.571331	116.910072	-79.067814	3.239245	115.015968
-45.19014	8.056803	114.838768	-22.420219	7.825219	115.884735	36.627121	-10.514241	117.641342	32.063015	35.715702	116.10376	34.345068	12.6007305	116.872551	-79.185506	3.0497075	114.896919
-45.22504	9.049925	114.637032	-22.515865	7.807416	115.753433	36.550884	-10.450552	117.601059	31.879675	35.765682	115.995705	34.2152795	12.657565	116.798382	-79.2470095	2.957267	114.708484
-45.235706	10.020748	114.523232	-22.631439	7.778613	115.657974	36.480663	-10.3836	117.524422	31.705826	35.834507	115.859734	34.0932445	12.7254535	116.692078	-79.3561225	2.8317725	114.62387
-45.314865	11.070951	114.442322	-22.762098	7.78432	115.565254	36.391163	-10.30652	117.425453	31.535736	35.929432	115.737679	33.9634495	12.811456	116.581566	-79.4876455	2.757184	114.548942
-45.264961	12.13375	114.425453	-22.843086	7.800553	115.542862	36.315094	-10.241326	117.321648	31.35751	36.002247	115.703979	33.836302	12.8804605	116.5128135	-79.522474	2.7206455	114.5729105
-45.167168	13.237675	114.379547	-22.96557	7.836339	115.545105	36.229885	-10.203554	117.231575	31.20956	36.038586	115.715065	33.7197225	12.917516	116.47332	-79.6508625	2.755162	114.61689
-45.035542	14.906439	114.379929	-23.131769	7.866349	115.500114	36.042831	-10.185246	117.111877	31.051645	36.083523	115.82328	33.547238	12.9491385	116.4675785	-79.810776	2.7835595	114.5326495
-44.875481	16.066282	114.321457	-23.250006	7.891034	115.451454	35.896805	-10.202744	117.022827	30.959097	36.087894	115.88588	33.427951	12.942575	116.4543535	-79.927963	2.839493	114.4485545
-44.674023	17.236561	114.264938	-23.434881	7.941944	115.439735	35.734261	-10.241657	116.893593	30.863104	36.073265	115.952095	33.2986825	12.915804	116.422844	-80.1684445	2.968084	114.456626
-44.425083	18.336256	114.260567	-23.511932	7.939971	115.310822	35.558201	-10.291265	116.721848	30.753857	36.037491	116.013268	33.156029	12.873113	116.367558	-80.179893	3.006829	114.254086
-44.196373	19.485783	114.307091	-23.66637	7.953077	115.227722	35.382721	-10.355812	116.49575	30.625633	36.00946	116.104546	33.004177	12.826824	116.300148	-80.336917	3.07933	114.155296
-43.892899	20.618292	114.393913	-23.866022	7.950105	115.263153	35.181049	-10.398005	116.234291	30.488607	35.970764	116.194809	32.834828	12.7863795	116.21455	-80.566872	3.1138305	114.311756
-43.567482	21.731918	114.499535	-24.025434	7.93321	115.154457	34.991425	-10.463008	115.980652	30.342228	35.9147	116.300873	32.6668265	12.725846	116.1407625	-80.7176945	3.140574	114.1681515
-42.976147	23.321598	114.652161	-24.314013	7.987987	115.187263	34.680759	-10.525527	115.681648	30.13106	35.849148	116.414764	32.4059095	12.6618105	116.048206	-81.0339355	3.3141635	114.32632
-42.526878	24.34063	114.702774	-24.536722	8.060036	115.14019	34.467621	-10.556707	115.545166	30.004343	35.805351	116.491081	32.235982	12.624322	116.0181235	-81.309426	3.49575	114.2622565
-42.052822	25.391356	114.655342	-24.625504	8.063462	114.982498	34.272682	-10.609272	115.463402	29.902782	35.777023	116.5373	32.087732	12.5838755	116.000351	-81.33874	3.5430485	113.964645
-41.569675	26.332819	114.611397	-24.773949	8.164833	114.961243	34.097881	-10.639221	115.371323	29.805929	35.738457	116.565193	31.951905	12.549618	115.968258	-81.499803	3.780048	113.954228
-41.014774	27.272808	114.571426	-24.833563	8.207326	114.804604	33.941563	-10.700777	115.264191	29.742273	35.706455	116.582489	31.841918	12.502839	115.92334	-81.509044	3.911813	113.685868
-40.403694	28.161755	114.589966	-24.961897	8.295882	114.798508	33.783226	-10.748293	115.111176	29.694685	35.678837	116.591606	31.7389555	12.465272	115.851391	-81.6627495	4.126492	113.745625
-39.771141	29.036819	114.658844	-24.991175	8.357949	114.687218	33.637501	-10.763512	114.962624	29.676702	35.648777	116.560768	31.6571015	12.4426325	115.761696	-81.6394515	4.2732655	113.61274
-38.72905	30.187574	114.740326	-25.058674	8.477175	114.602676	33.435253	-10.780646	114.705589	29.652744	35.661118	116.547134	31.5439985	12.440236	115.6263615	-81.6613465	4.514114	113.5789905
-38.015621	30.913439	114.778099	-25.185097	8.614159	114.592194	33.301113	-10.755298	114.538406	29.611412	35.700584	116.512428	31.4562625	12.472643	115.525417	-81.8264565	4.755675	113.658971
-37.253494	31.507528	114.802322	-25.255987	8.7687	114.505371	33.160191	-10.701352	114.381996	29.567808	35.758942	116.463615	31.3639995	12.528795	115.4228055	-81.8759735	5.008605	113.5879365
-36.494701	32.098824	114.772728	-25.304907	8.905709	114.428581	33.010185	-10.632672	114.253532	29.502028	35.828556	116.425011	31.2561065	12.597942	115.3392715	-81.8659205	5.213476	113.5178905
-35.707211	32.634251	114.728249	-25.503534	9.099125	114.391495	32.849621	-10.579812	114.111076	29.417498	35.892174	116.43412	31.1335595	12.656181	115.272598	-82.1406275	5.542069	113.510392
-34.811752	33.077534	114.707306	-25.481182	9.159314	114.191437	32.673161	-10.58586	113.985718	29.347403	35.907822	116.453705	31.010282	12.660981	115.2197115	-81.972646	5.657647	113.1631625
-34.042446	33.481876	114.74929	-25.707077	9.35305	114.234184	32.459564	-10.598412	113.889381	29.298187	35.887356	116.535057	30.8788755	12.644472	115.212219	-82.2930295	6.061628	113.256149
-32.760624	33.831249	114.864937	-25.8312	9.427921	114.105331	32.168049	-10.632526	113.789116	29.251471	35.887249	116.720177	30.70976	12.6273615	115.2546465	-82.37216	6.2284805	112.9560155
-31.829584	34.025692	114.964935	-25.971174	9.551593	114.081779	32.026924	-10.620593	113.748871	29.208412	35.90667	116.861603	30.617668	12.6430385	115.305237	-82.560016	6.4601475	112.858321
-30.938032	34.132801	115.088417	-26.133404	9.648335	114.226898	31.900415	-10.573512	113.72316	29.128834	35.971264	116.964958	30.5146245	12.698876	115.344059	-82.7814325	6.597794	113.109737
-30.153164	34.197483	115.175758	-26.196245	9.716143	114.212357	31.807741	-10.498398	113.717178	29.013781	36.051815	117.006432	30.410761	12.7767085	115.361805	-82.803251	6.6555775	113.062909
-29.30245	34.13419	115.187622	-26.358976	9.850805	114.353546	31.723053	-10.398533	113.740746	28.870663	36.140556	116.948715	30.296858	12.8710115	115.3447305	-83.01481	6.8305985	113.3623615
-28.363667	34.039516	115.079056	-26.456823	9.971838	114.298836	31.65139	-10.287016	113.797821	28.703579	36.251709	116.809975	30.1774845	12.9823465	115.303898	-83.0911305	6.9613295	113.293774
-27.501804	33.91114	114.890648	-26.579014	10.038003	114.306641	31.548075	-10.201312	113.932907	28.553513	36.336048	116.59478	30.050794	13.067368	115.2638435	-83.208822	7.008638	113.3494385
-26.224842	33.565662	114.476952	-26.80975	10.254459	114.504448	31.409983	-10.127023	114.221916	28.324036	36.433857	116.103004	29.8670095	13.153417	115.16246	-83.4865095	7.355501	113.846436
-25.335438	33.234203	114.187912	-26.825953	10.35592	114.468575	31.34247	-10.10756	114.418983	28.190645	36.472969	115.765739	29.7665575	13.1827045	115.092361	-83.4184635	7.5291355	113.844789
-24.442844	32.893341	113.916412	-26.909273	10.413469	114.477333	31.289211	-10.120346	114.602577	28.112268	36.470638	115.37191	29.7007395	13.175146	114.9872435	-83.5192855	7.651792	113.9674225
-23.556631	32.48518	113.701736	-26.996454	10.406072	114.510979	31.243029	-10.147152	114.7089	28.014889	36.45937	115.069077	29.628959	13.156109	114.8889885	-83.621867	7.656035	114.1329695
-22.881887	32.128098	113.588348	-26.996252	10.367954	114.397659	31.21101	-10.188822	114.72995	27.952173	36.420357	114.797768	29.5815915	13.1157675	114.763859	-83.5740955	7.6201405	114.031459
-21.972721	31.671978	113.388802	-26.998037	10.313575	114.328293	31.171516	-10.217308	114.687431	27.899927	36.395012	114.51783	29.5357215	13.088852	114.6026305	-83.5317955	7.538298	114.0539555
-20.885588	31.121206	113.067543	-26.975245	10.312726	114.232018	31.141918	-10.203062	114.64212	27.863581	36.375534	114.229897	29.5027495	13.086236	114.4360085	-83.4532395	7.539216	114.0280275
-19.511856	30.452419	112.739738	-26.932341	10.344355	114.174339	31.128471	-10.151722	114.679565	27.805794	36.340744	113.775826	29.4671325	13.094511	114.2276955	-83.3318145	7.594199	114.1209825
-18.605396	29.991266	112.527618	-26.89456	10.396996	114.144432	31.158167	-10.140036	114.704178	27.797356	36.336388	113.556099	29.4777615	13.098176	114.1301385	-83.2668815	7.695816	114.1587255
-17.805872	29.608145	112.480309	-26.893461	10.423185	114.09758	31.138844	-10.100049	114.817642	27.805523	36.337208	113.436661	29.4721835	13.1185795	114.1271515	-83.2591055	7.7277905	114.0680085
-16.730551	29.101398	112.37606	-26.898571	10.431927	114.058365	31.151608	-10.076538	114.894104	27.826448	36.362167	113.429733	29.489028	13.1428145	114.1619185	-83.28617	7.7210395	113.9548115
-15.865651	28.701767	112.393867	-26.883745	10.431979	114.028191	31.15888	-10.039985	114.920677	27.864042	36.4226	113.472961	29.511461	13.1913075	114.196819	-83.278951	7.6726505	113.859563
-14.89398	28.263205	112.41481	-26.882181	10.469885	113.995468	31.168673	-9.972382	114.923668	27.912006	36.498371	113.576721	29.5403395	13.2629945	114.2501945	-83.3047015	7.6767755	113.7407415
-14.02296	27.886311	112.506119	-26.84325	10.536437	113.984215	31.17244	-9.853555	114.906677	27.96055	36.596767	113.714134	29.566495	13.371606	114.3104055	-83.252995	7.701268	113.6580245
-12.631938	27.365599	112.671387	-26.780388	10.701176	114.015488	31.170458	-9.653366	114.984428	28.103077	36.790573	113.996635	29.6367675	13.5686035	114.4905315	-83.1975435	7.8337485	113.5404445
-11.730438	27.001133	112.874748	-26.746574	10.828333	114.069618	31.20715	-9.501024	115.084335	28.224373	36.957558	114.282593	29.7157615	13.728267	114.683464	-83.2089095	7.928399	113.455772
-10.826334	26.632961	113.100113	-26.734261	10.99787	114.124367	31.262259	-9.323779	115.227303	28.368006	37.129509	114.66539	29.8151325	13.902865	114.9463465	-83.2836545	8.092875	113.3023875
-9.908381	26.263353	113.363289	-26.73127	11.124086	114.099487	31.330648	-9.135922	115.36982	28.527121	37.328094	115.130325	29.9288845	14.096086	115.2500725	-83.3914245	8.152086	112.9489015
-9.058887	25.901594	113.600861	-26.713017	11.250715	114.032074	31.420979	-8.966615	115.495155	28.666204	37.542076	115.688171	30.0435915	14.2877305	115.591663	-83.4696255	8.2136995	112.472485
-8.208709	25.511473	113.825058	-26.694447	11.397288	113.87973	31.512278	-8.757666	115.579971	28.802734	37.753292	116.256012	30.157506	14.497813	115.9179915	-83.5464	8.296763	111.8414685
-7.425924	25.092237	114.009201	-26.657204	11.581523	113.725975	31.617048	-8.551521	115.663277	28.917381	37.967308	116.796364	30.2672145	14.7078935	116.2298205	-83.5816225	8.4551525	111.2221295
-6.240278	24.400126	114.21627	-26.594881	11.846802	113.549187	31.777073	-8.245051	115.799866	29.129425	38.295856	117.465744	30.453249	15.0254025	116.632805	-83.643011	8.6682015	110.465569
-5.517089	23.886507	114.32962	-26.520243	12.010448	113.479485	31.898087	-8.087845	115.855682	29.245319	38.476963	117.825165	30.571703	15.194559	116.8404235	-83.612189	8.826337	110.1185465
-4.849493	23.380144	114.428673	-26.426888	12.209528	113.491501	32.031372	-7.95013	115.929199	29.367516	38.604828	118.031464	30.699444	15.327349	116.9803315	-83.55322	9.091707	110.0026705
-4.232456	22.79026	114.520775	-26.306307	12.375617	113.550774	32.159149	-7.816505	116.04538	29.504076	38.723072	118.188431	30.8316125	15.4532835	117.1169055	-83.4442265	9.2979505	109.9846425
-3.651852	22.173191	114.618042	-26.209274	12.525187	113.678375	32.30188	-7.698079	116.208504	29.640368	38.841759	118.329147	30.971124	15.57184	117.2688255	-83.389672	9.478534	110.0879245
-3.124603	21.495047	114.739021	-26.091614	12.641965	113.791527	32.446678	-7.639906	116.436157	29.781124	38.914963	118.438652	31.113901	15.6375285	117.4374045	-83.297129	9.6464015	110.1456495
-2.672743	20.748251	114.87738	-25.983027	12.692844	113.924911	32.581253	-7.61219	116.669594	29.899206	38.950409	118.538322	31.2402295	15.6691095	117.603958	-83.2062835	9.7165785	110.245864
-2.133318	19.610155	115.059425	-25.85837	12.711346	114.164711	32.729996	-7.593778	116.95739	30.029451	38.971962	118.668594	31.3797235	15.689092	117.812992	-83.0964635	9.7336	110.51643
-1.871534	18.814085	115.192368	-25.799185	12.691091	114.337875	32.826225	-7.577603	117.117844	30.090157	38.993366	118.780647	31.458191	15.7078815	117.9492455	-83.056561	9.6743005	110.7265045
-1.664779	18.009956	115.351059	-25.746929	12.680399	114.51725	32.917168	-7.529152	117.284332	30.174109	39.040333	118.902138	31.5456385	15.7555905	118.093235	-83.0394965	9.6052075	110.941265
-1.523604	17.189871	115.501579	-25.698963	12.675993	114.685478	32.999809	-7.492118	117.439224	30.252842	39.084904	119.030502	31.6263255	15.796393	118.234863	-83.0242515	9.555593	111.136093
-1.409791	16.33604	115.626999	-25.635469	12.689037	114.828598	33.100285	-7.473944	117.573669	30.348528	39.131012	119.12471	31.7244065	15.828534	118.3491895	-82.9953445	9.54954	111.3080065
-1.402836	15.510087	115.676102	-25.564135	12.764162	114.922424	33.181358	-7.452053	117.699036	30.444908	39.164433	119.177124	31.813133	15.85619	118.43808	-82.941403	9.672134	111.406768
-1.450296	14.710736	115.723213	-25.461969	12.834127	115.011429	33.271343	-7.429101	117.755745	30.560839	39.204536	119.182671	31.916091	15.8877175	118.469208	-82.840029	9.7805365	111.55365
-1.603202	13.513936	115.742531	-25.306171	12.95441	115.126907	33.388645	-7.367491	117.854225	30.746052	39.261475	119.20327	32.0673485	15.946992	118.5287475	-82.6796905	9.961828	111.7250665
-1.784266	12.680451	115.786293	-25.157482	13.015972	115.222084	33.472126	-7.318499	117.885864	30.904356	39.300533	119.243416	32.188241	15.991017	118.56464	-82.503205	10.040927	111.879528
-2.031447	11.887696	115.809723	-25.049337	13.054177	115.346161	33.548275	-7.263717	117.894531	31.03953	39.331116	119.323715	32.2939025	16.0336995	118.609123	-82.3925765	10.0746545	112.083199
-2.382735	11.167811	115.832344	-24.919186	13.116787	115.45372	33.656681	-7.284535	117.831352	31.169956	39.353088	119.434235	32.4133185	16.0342765	118.6327935	-82.2516905	10.1992975	112.2746465
-2.788048	10.442804	115.821411	-24.81538	13.138749	115.589478	33.743542	-7.268205	117.758263	31.298456	39.390965	119.524132	32.520999	16.06138	118.6411975	-82.151759	10.216118	112.5377585
-3.228257	9.708263	115.813568	-24.661263	13.151698	115.70208	33.826946	-7.217904	117.667091	31.391659	39.435585	119.591675	32.6093025	16.1088405	118.629383	-81.9318285	10.1945555	112.774777
-3.755841	9.009463	115.809128	-24.596348	13.207479	115.811302	33.887611	-7.12619	117.558014	31.456623	39.503345	119.65448	32.672117	16.1885775	118.606247	-81.864813	10.2263805	113.016357
-4.64169	8.061499	115.818283	-24.530531	13.312866	116.131798	33.994274	-7.025745	117.445084	31.524191	39.593292	119.705856	32.7592325	16.2837735	118.57547	-81.8202945	10.3419585	113.688126
-5.340348	7.468788	115.861275	-24.403446	13.331153	116.263054	34.048462	-6.977992	117.384048	31.580404	39.625156	119.684944	32.814433	16.323582	118.534496	-81.621325	10.338724	113.991612
-6.096314	6.913392	115.93232	-24.311907	13.409664	116.498741	34.078949	-6.946469	117.337509	31.637579	39.670326	119.701958	32.858264	16.3619285	118.5197335	-81.482078	10.4573995	114.4777485
-6.871855	6.395022	116.032288	-24.251514	13.462886	116.730499	34.107555	-6.934129	117.286278	31.706003	39.690094	119.712448	32.906779	16.3779825	118.499363	-81.409807	10.5477895	114.961635
-7.68778	5.873052	116.10627	-24.159599	13.501801	116.952896	34.126102	-6.92435	117.247261	31.779152	39.710556	119.766602	32.952627	16.393103	118.5069315	-81.271825	10.610499	115.3988605
-8.562479	5.399412	116.15416	-24.114031	13.525205	117.107483	34.157684	-6.916943	117.220459	31.834883	39.734657	119.81839	32.9962835	16.408857	118.5194245	-81.2243455	10.641553	115.6955415
-9.439174	4.921995	116.179146	-24.090193	13.558761	117.166687	34.201603	-6.908715	117.154839	31.881607	39.743252	119.849518	33.041605	16.4172685	118.5021785	-81.221991	10.7002535	115.8311955
-10.792561	4.399207	116.042503	-24.041698	13.572745	117.105553	34.21999	-6.878147	117.007217	31.893587	39.760986	119.864784	33.0567885	16.4414195	118.4360005	-81.1401845	10.7040705	115.7751055
-11.557469	3.848069	115.76358	-24.051994	13.566029	117.06179	34.211548	-6.842414	116.882492	31.895647	39.777229	119.873489	33.0535975	16.4674075	118.3779905	-81.1575855	10.6646505	115.7455895
-12.452683	3.452874	115.655151	-24.029278	13.588911	117.062592	34.204487	-6.800838	116.710556	31.900084	39.815449	119.908127	33.0522855	16.5073055	118.3093415	-81.1108415	10.6705165	115.8158425
-13.349207	3.103586	115.57666	-24.045528	13.663979	117.216255	34.202816	-6.734408	116.54644	31.917953	39.862892	120.003639	33.0603845	16.564242	118.2750395	-81.1514405	10.763716	116.1574705
-14.264786	2.704969	115.531372	-23.954203	13.664619	117.24572	34.215416	-6.641499	116.406464	31.940321	39.923103	120.114532	33.0778685	16.640802	118.260498	-80.9862745	10.688436	116.230942
-15.16827	2.291591	115.450981	-24.027695	13.783657	117.435791	34.228752	-6.553659	116.265167	31.953341	39.995716	120.264351	33.0910465	16.7210285	118.264759	-81.1464365	10.8462855	116.606823
-16.078068	1.882241	115.40699	-24.109713	13.836309	117.510727	34.241814	-6.454187	116.159798	31.960022	40.058563	120.37886	33.100918	16.802188	118.269329	-81.320344	10.87043	116.752125
-17.37801	1.168601	115.340027	-23.885363	13.823147	117.384232	34.247425	-6.345283	116.016769	31.957468	40.111168	120.476242	33.1024465	16.8829425	118.2465055	-80.8731725	10.7633515	116.5219585
-18.300537	0.633307	115.323219	-23.895321	13.869556	117.431679	34.25029	-6.337487	115.98967	31.946209	40.11179	120.470558	33.0982495	16.8871515	118.230114	-80.8888915	10.8519605	116.633244
-19.203144	0.086072	115.300728	-24.052883	13.948634	117.525017	34.249046	-6.363217	116.013206	31.915913	40.072544	120.407021	33.0824795	16.8546635	118.2101135	-81.1882455	11.0426045	116.8399205
-20.087709	-0.511805	115.34536	-23.953381	13.88973	117.489883	34.236034	-6.468469	116.07473	31.891108	39.992741	120.307198	33.063571	16.762136	118.190964	-80.970333	11.017324	116.788802
-20.982708	-1.156909	115.42646	-24.006161	13.845531	117.476822	34.213734	-6.591578	116.175186	31.874863	39.86652	120.148743	33.0442985	16.637471	118.1619645	-81.0566205	11.053591	116.7916795
-21.887354	-1.800232	115.534355	-23.960526	13.707622	117.40239	34.187618	-6.743103	116.328239	31.852604	39.732735	119.976738	33.020111	16.494816	118.1524885	-80.941163	10.920428	116.6522915
-22.7672	-2.469143	115.571442	-23.968273	13.594742	117.261185	34.156994	-6.92884	116.548897	31.82967	39.5793	119.784309	32.993332	16.32523	118.166603	-80.929878	10.864254	116.355767
-24.128223	-3.423796	115.700912	-24.047934	13.44715	117.096268	34.141342	-7.19876	117.046677	31.747791	39.339466	119.331871	32.9445665	16.070353	118.189274	-81.0404345	10.823947	116.003262
-25.054321	-4.049027	115.870621	-24.085634	13.345303	116.929543	34.123177	-7.345609	117.417946	31.670311	39.162315	118.933235	32.896744	15.908353	118.1755905	-81.068012	10.782253	115.6834955
-25.952208	-4.679211	116.046318	-24.118238	13.20153	116.810989	34.13607	-7.487201	117.768562	31.562973	39.015102	118.517746	32.8495215	15.7639505	118.143154	-81.0859975	10.6391095	115.478824
-26.820618	-5.291921	116.201103	-24.12579	13.072584	116.701233	34.166824	-7.59964	118.121315	31.455645	38.874798	118.084633	32.8112345	15.637579	118.102974	-81.0628145	10.507589	115.299492
-27.703327	-5.817623	116.377464	-24.131245	12.879044	116.630844	34.203369	-7.720792	118.413177	31.364552	38.735172	117.68322	32.7839605	15.50719	118.0481985	-81.0464505	10.250898	115.2134895
-28.584251	-6.318838	116.516258	-24.110123	12.644217	116.614891	34.243496	-7.841853	118.589493	31.315071	38.559483	117.394554	32.7792835	15.358815	117.9920235	-80.9995295	9.929619	115.2377585
-29.469187	-6.73639	116.611076	-24.08131	12.381579	116.627289	34.315266	-7.985416	118.717194	31.256031	38.390217	117.186714	32.7856485	15.2024005	117.951954	-80.9482685	9.5607575	115.302624
-30.760933	-7.319842	116.674889	-24.063141	12.011576	116.625175	34.361202	-8.177897	118.720612	31.220167	38.19511	116.900459	32.7906845	15.0086065	117.8105355	-80.9169665	9.0145455	115.4398145
-31.59923	-7.509805	116.718582	-24.039879	11.831268	116.592773	34.373318	-8.269809	118.717018	31.205675	38.079723	116.76059	32.7894965	14.904957	117.738804	-80.8692545	8.757579	115.446742
-32.446121	-7.614882	116.74826	-24.020212	11.712481	116.558731	34.384865	-8.413415	118.783913	31.216631	37.936562	116.618263	32.800748	14.7615735	117.701088	-80.841172	8.6633885	115.416374
-33.289764	-7.61282	116.775024	-24.013138	11.592054	116.521706	34.378357	-8.556788	118.832169	31.244682	37.76857	116.482254	32.8115195	14.605891	117.6572115	-80.8377955	8.578217	115.3862005
-34.110344	-7.549821	116.811684	-23.995642	11.458958	116.512474	34.346451	-8.761759	118.86779	31.293007	37.572613	116.347397	32.819729	14.405427	117.6075935	-80.811013	8.512489	115.4173545
-34.92905	-7.47312	116.783783	-23.965424	11.320974	116.483711	34.300278	-8.983393	118.846718	31.358469	37.356102	116.208946	32.8293735	14.1863545	117.527832	-80.7602215	8.4555935	115.43959
-35.718334	-7.269239	116.698242	-23.966602	11.184831	116.443672	34.259243	-9.21418	118.760788	31.424957	37.135376	116.080643	32.8421	13.960598	117.4207155	-80.775304	8.409064	115.4666285
-36.844662	-6.870831	116.41291	-23.939716	10.905029	116.271721	34.192596	-9.536875	118.549957	31.486723	36.826153	115.900597	32.8396595	13.644639	117.225277	-80.7190915	8.165419	115.318165
-37.535347	-6.523337	116.177216	-23.952305	10.748032	116.103653	34.128304	-9.722999	118.416107	31.480927	36.655033	115.826439	32.8046155	13.466017	117.121273	-80.7092255	8.030047	115.086033
-38.272148	-6.137111	115.920532	-23.987614	10.611905	115.940559	34.077625	-9.878412	118.252884	31.447136	36.509262	115.756119	32.7623805	13.315425	117.0045015	-80.7376085	7.908385	114.8766165
-38.945164	-5.685155	115.751694	-24.032146	10.495158	115.830139	34.009357	-9.996483	118.103729	31.393612	36.399654	115.681076	32.7014845	13.2015855	116.8924025	-80.7657765	7.7887305	114.7678755
-39.568184	-5.114473	115.676239	-24.044302	10.403895	115.770927	33.952255	-10.105111	117.989288	31.344524	36.274235	115.543518	32.6483895	13.084562	116.766403	-80.7369935	7.723228	114.775451
-40.178223	-4.52666	115.672432	-24.059721	10.363249	115.736153	33.912945	-10.221414	117.916	31.295988	36.158077	115.354836	32.6044665	12.9683315	116.635418	-80.7239085	7.7581665	114.836888
-40.739311	-3.84777	115.747345	-24.096151	10.281408	115.735069	33.868237	-10.36165	117.86573	31.255903	35.996113	115.216599	32.56207	12.8172315	116.5411645	-80.754372	7.7455845	114.9289735
-41.558067	-2.791159	115.798508	-24.105417	10.093748	115.786865	33.80727	-10.606082	117.801048	31.206057	35.746105	115.030968	32.5066635	12.5700115	116.416008	-80.7174975	7.6174845	115.157722
-41.98843	-2.024747	115.774429	-24.11408	9.930633	115.791069	33.759037	-10.776834	117.744873	31.175774	35.560654	114.97496	32.4674055	12.39191	116.3599165	-80.6955655	7.469356	115.2222215
-42.443596	-1.242054	115.750504	-24.147764	9.727989	115.801743	33.713989	-10.928163	117.685768	31.107599	35.395184	114.943222	32.410794	12.2335105	116.314495	-80.706322	7.2224675	115.288991
-42.816891	-0.395093	115.641632	-24.192766	9.494383	115.765503	33.663677	-11.086329	117.633774	31.034983	35.233559	114.953781	32.34933	12.073615	116.2937775	-80.734862	6.915151	115.2372285
-43.227093	0.495526	115.447128	-24.24267	9.209552	115.689491	33.644058	-11.224706	117.586075	30.96216	35.080044	115.01918	32.303109	11.927669	116.3026275	-80.788449	6.491435	115.0763545
-43.516193	1.417628	115.187439	-24.288195	8.955381	115.613846	33.601547	-11.320455	117.508492	30.882307	34.997322	115.108612	32.241927	11.8384335	116.308552	-80.818317	6.0723285	114.91914
-43.810661	2.369815	114.939186	-24.333305	8.714811	115.53891	33.578121	-11.361341	117.398109	30.779272	34.959915	115.310921	32.1786965	11.799287	116.354515	-80.8453065	5.630335	114.723305
-44.191425	3.871003	114.669456	-24.435286	8.415224	115.453468	33.567394	-11.365555	117.180588	30.631262	34.973969	115.721558	32.099328	11.804207	116.451073	-80.9699	5.026241	114.455863
-44.396255	4.916192	114.534416	-24.484804	8.245747	115.425919	33.546165	-11.341329	117.000893	30.548386	35.012192	116.038811	32.0472755	11.8354315	116.519852	-81.0168835	4.6560625	114.331986
-44.581066	5.989793	114.452492	-24.561478	8.128285	115.407455	33.531292	-11.318933	116.803993	30.466314	35.054935	116.351044	31.998803	11.868001	116.5775185	-81.121759	4.388569	114.2373915
-44.752617	7.083853	114.441277	-24.576073	8.01218	115.411797	33.507393	-11.315288	116.633484	30.437469	35.060318	116.621246	31.972431	11.872515	116.627365	-81.124577	4.151845	114.196229
-44.860413	8.152225	114.448837	-24.649105	7.927351	115.395264	33.468075	-11.357615	116.50486	30.409584	35.042446	116.832878	31.9388295	11.8424155	116.668869	-81.2370395	4.0122865	114.121659
-44.940594	9.205118	114.526817	-24.658768	7.856275	115.423203	33.392223	-11.435533	116.416573	30.381065	34.968498	116.933037	31.886644	11.7664825	116.674805	-81.20418	3.9460675	114.171601
-45.038746	10.251508	114.682724	-24.812412	7.819288	115.56189	33.311699	-11.573831	116.340172	30.354074	34.815487	116.905663	31.8328865	11.620828	116.6229175	-81.4577105	4.017748	114.5008625
-45.079334	11.748866	115.005707	-24.814968	7.604276	115.742981	33.197304	-11.857228	116.27346	30.302074	34.510277	116.83712	31.749689	11.3265245	116.55529	-81.379625	3.8820275	114.930672
-44.994541	12.730855	115.230133	-24.884132	7.461462	115.898453	33.111256	-12.099997	116.290596	30.295689	34.277924	116.744545	31.7034725	11.0889635	116.5175705	-81.4717365	3.8339605	115.2793355
-44.963333	13.644311	115.480743	-24.908169	7.217174	116.060234	33.010567	-12.35328	116.313873	30.246824	34.023735	116.637848	31.6286955	10.8352275	116.4758605	-81.4450335	3.5991205	115.6446075
-44.847221	14.566803	115.720978	-25.023594	6.97412	116.205147	32.90654	-12.625313	116.342567	30.163872	33.749817	116.480865	31.535206	10.562252	116.411716	-81.582394	3.385988	115.998578
-44.674545	15.449198	115.895126	-25.026999	6.724391	116.297653	32.798027	-12.871472	116.338554	30.050642	33.495148	116.304276	31.4243345	10.311838	116.321415	-81.4783325	3.136944	116.273891
-44.457291	16.293898	116.10154	-25.113117	6.487866	116.425873	32.671143	-13.085623	116.318008	29.893732	33.277477	116.150627	31.2824375	10.095927	116.2343175	-81.5086715	2.879805	116.6174285
-44.242611	17.139788	116.261482	-25.328558	6.314364	116.603996	32.553288	-13.258751	116.270126	29.726252	33.102165	116.054276	31.13977	9.921707	116.162201	-81.796886	2.707021	117.045791
-43.751163	18.386787	116.328178	-25.501081	6.00192	116.631546	32.369446	-13.458727	116.176483	29.474998	32.873909	116.003098	30.922222	9.707591	116.0897905	-81.924384	2.296249	117.1733015
-43.361576	19.212427	116.282448	-25.555468	5.752254	116.447304	32.270081	-13.569924	116.158569	29.332644	32.761398	115.999268	30.8013625	9.595737	116.0789185	-81.9122985	1.908771	116.8156895
-42.922009	20.02524	116.125275	-25.719023	5.64425	116.444847	32.163189	-13.671139	116.129066	29.236549	32.673397	115.992699	30.699869	9.501129	116.0608825	-82.137915	1.787371	116.8288115
-42.429359	20.860722	115.923355	-25.815016	5.639401	116.328369	32.090878	-13.80092	116.085747	29.149141	32.58437	115.935875	30.6200095	9.391725	116.010811	-82.2500415	1.887077	116.645927
-41.878094	21.690975	115.733734	-25.887287	5.5594	116.17128	31.984034	-13.859492	116.069016	29.070726	32.499821	115.843353	30.52738	9.3201645	115.9561845	-82.301954	1.7986355	116.3863755
-41.276501	22.490835	115.567162	-25.950098	5.566027	116.08831	31.884184	-13.920394	116.025528	29.021358	32.449375	115.710411	30.452771	9.2644905	115.8679695	-82.352967	1.8675635	116.3086505
-40.611103	23.258249	115.442322	-25.873657	5.475312	115.921104	31.815126	-13.970238	115.97139	28.952333	32.38496	115.570236	30.3837295	9.207361	115.770813	-82.1310435	1.743263	116.071395
-39.520725	24.410549	115.234627	-25.940216	5.451147	115.765259	31.731876	-14.025487	115.930733	28.853876	32.311321	115.417793	30.292876	9.142917	115.674263	-82.173308	1.759377	115.856255
-38.784111	25.172049	114.987968	-26.015259	5.41913	115.598335	31.666824	-14.046518	115.928795	28.783802	32.266899	115.32695	30.225313	9.1101905	115.6278725	-82.255831	1.7280695	115.5687975
-37.950157	25.904882	114.693771	-26.050907	5.412287	115.442955	31.605408	-14.074941	115.964783	28.722248	32.24855	115.25161	30.163828	9.0868045	115.6081965	-82.265642	1.7377695	115.2777135
-37.137119	26.659472	114.358017	-26.12397	5.437138	115.24147	31.536743	-14.064089	116.010513	28.654114	32.28054	115.194786	30.0954285	9.1082255	115.6026495	-82.3433685	1.7660505	114.8802905
-36.243526	27.381083	114.05159	-26.20351	5.480054	114.999901	31.468925	-14.043615	116.076469	28.593693	32.316631	115.15461	30.031309	9.136508	115.6155395	-82.438329	1.8236	114.3842625
-35.359829	28.113758	113.683006	-26.307413	5.585241	114.778519	31.385857	-13.981538	116.157486	28.52408	32.372074	115.150772	29.9549685	9.195268	115.654129	-82.5697945	1.975214	113.902909
-34.440994	28.847733	113.481285	-26.393053	5.671929	114.591583	31.329098	-13.895262	116.186127	28.445625	32.483261	115.186333	29.8873615	9.2939995	115.68623	-82.6734675	2.0498585	113.496936
-32.949879	29.891846	113.214134	-26.521936	5.894403	114.275208	31.266567	-13.718001	116.149101	28.363327	32.706017	115.344849	29.814947	9.494008	115.746975	-82.858819	2.294798	112.803441
-32.025383	30.556812	113.01535	-26.602495	6.038612	114.010551	31.192261	-13.556096	116.138329	28.322359	32.873932	115.487198	29.75731	9.658918	115.8127635	-82.9623	2.418306	112.2083385
-31.000963	31.234587	112.853493	-26.670855	6.207924	113.696075	31.129763	-13.411837	116.060043	28.299364	33.047386	115.621628	29.7145635	9.8177745	115.8408355	-83.0562735	2.5980735	111.5513145
-30.035442	31.882814	112.772118	-26.698668	6.350934	113.415085	31.089598	-13.262203	115.932884	28.271946	33.21508	115.761818	29.680772	9.9764385	115.847351	-83.078108	2.7254295	110.982819
-29.02103	32.428867	112.761185	-26.727396	6.545665	113.145195	31.0798	-13.085272	115.803238	28.261576	33.391087	115.892662	29.670688	10.1529075	115.84795	-83.12548	2.9384225	110.44244
-28.055235	32.994888	112.745903	-26.747173	6.740791	112.971283	31.075865	-12.917115	115.696045	28.228685	33.561981	115.986084	29.652275	10.322433	115.8410645	-83.146621	3.159149	110.1015015
-27.002174	33.497368	112.814018	-26.790258	6.903992	112.866165	31.039337	-12.773119	115.565041	28.188267	33.693687	116.044594	29.613802	10.460284	115.8048175	-83.194318	3.3477	109.9275125
-25.589725	34.133537	112.94577	-26.926064	7.145655	112.79615	30.94117	-12.639311	115.473595	28.10004	33.831509	116.100204	29.520605	10.596099	115.7868995	-83.372733	3.695211	109.8054005
-24.693144	34.445473	113.055328	-27.072638	7.24422	112.777481	30.826971	-12.585274	115.437721	28.001446	33.906418	116.17205	29.4142085	10.660572	115.8048855	-83.5594845	3.827868	109.7500765
-23.742964	34.734585	113.146767	-27.240261	7.30895	112.817238	30.705574	-12.551908	115.440666	27.870592	33.959629	116.262581	29.288083	10.7038605	115.8516235	-83.768605	3.9140395	109.7828525
-23.074606	35.04216	113.422455	-27.378738	7.374138	112.87851	30.594027	-12.514599	115.443649	27.728266	34.01503	116.379036	29.1611465	10.7502155	115.9113425	-83.9186225	3.9980605	109.8456775
-22.228992	35.172867	113.647095	-27.560585	7.415421	113.006317	30.482304	-12.477223	115.4328	27.562342	34.0616	116.532433	29.022323	10.7921885	115.9826165	-84.143493	4.0386535	110.0300175
-21.377905	35.231808	113.913391	-27.715645	7.486635	113.158562	30.397123	-12.446061	115.421104	27.390524	34.090385	116.714516	28.8938235	10.822162	116.06781	-84.3251135	4.151108	110.249314
-20.527596	35.249287	114.198944	-27.902771	7.518616	113.344719	30.315992	-12.436014	115.396263	27.259007	34.113621	116.914688	28.7874995	10.8388035	116.1554755	-84.5930415	4.1984285	110.5339625
-19.362556	35.141045	114.646851	-28.12159	7.536059	113.531281	30.188787	-12.427941	115.375839	27.101311	34.148773	117.249336	28.645049	10.860416	116.3125875	-84.888229	4.211702	110.7499745
-18.606277	34.980194	114.916039	-28.286943	7.575974	113.588333	30.110439	-12.392642	115.358856	26.991936	34.191143	117.516434	28.5511875	10.8992505	116.437645	-85.1250735	4.2526975	110.739021
-17.678347	34.625393	115.032265	-28.422144	7.616402	113.55349	30.034245	-12.32205	115.321648	26.897013	34.259277	117.822205	28.465629	10.9686135	116.5719265	-85.309917	4.2641905	110.5350535
-17.074165	34.352177	115.252113	-28.517839	7.681342	113.524269	29.987261	-12.245401	115.293457	26.833321	34.314537	118.0933	28.410291	11.034568	116.6933785	-85.445969	4.328116	110.3551595
-16.497286	34.02177	115.419373	-28.591383	7.806794	113.524925	29.952812	-12.14628	115.281036	26.767879	34.401245	118.316444	28.3603455	11.1274825	116.79874	-85.5431115	4.4861055	110.25111
-15.878842	33.57056	115.503624	-28.624832	7.934255	113.567223	29.957745	-12.024417	115.26458	26.726631	34.516949	118.475983	28.342188	11.246266	116.8702815	-85.591852	4.622244	110.2641645
-15.224443	32.991409	115.60379	-28.640587	8.060584	113.673828	29.975372	-11.909515	115.253914	26.687187	34.613094	118.576431	28.3312795	11.3517895	116.9151725	-85.6124535	4.7693785	110.4324835
-14.473618	32.081875	115.697769	-28.653919	8.262781	113.888992	30.015501	-11.760015	115.351761	26.67783	34.779823	118.682076	28.3466655	11.509904	117.0169185	-85.6545035	5.015658	110.7610655
-14.015879	31.41559	115.737175	-28.693195	8.407318	114.093483	30.023882	-11.688474	115.472702	26.668007	34.851494	118.728851	28.3459445	11.58151	117.1007765	-85.7323345	5.233126	111.0861895
-13.636353	30.635775	115.723465	-28.768612	8.534834	114.291931	30.029163	-11.647384	115.647064	26.637852	34.936378	118.742218	28.3335075	11.644497	117.194641	-85.8707315	5.425171	111.389221
-13.283957	29.852921	115.708687	-28.794497	8.663111	114.511284	30.032822	-11.603031	115.842567	26.611814	34.998699	118.715981	28.322318	11.697834	117.279274	-85.911312	5.628388	111.743294
-13.000813	28.988842	115.689362	-28.882044	8.777329	114.764061	29.986814	-11.564546	116.044975	26.546394	35.061672	118.659721	28.266604	11.748563	117.352348	-86.030692	5.806095	112.175774
-12.790668	28.139612	115.62674	-28.930119	8.929735	115.016899	29.91366	-11.509766	116.257111	26.465754	35.130074	118.511292	28.189707	11.810154	117.3842015	-86.049945	6.049316	112.6495965
-12.637426	27.238897	115.592445	-29.045013	9.066451	115.327682	29.821482	-11.461365	116.508553	26.360767	35.213665	118.258133	28.0911245	11.87615	117.383343	-86.1811505	6.256752	113.272021
-12.483789	25.880342	115.536758	-29.18078	9.319222	115.784492	29.681946	-11.300058	116.870941	26.154741	35.373474	117.773911	27.9183435	12.036708	117.322426	-86.2799035	6.601736	114.246558
-12.460518	24.989265	115.499092	-29.25478	9.50259	116.096481	29.588991	-11.156254	117.152359	26.015011	35.496769	117.37616	27.802001	12.1702575	117.2642595	-86.311561	6.8349225	114.9287025
-12.479199	24.121185	115.469185	-29.391094	9.662263	116.372955	29.501995	-11.052239	117.440819	25.876993	35.656311	116.910744	27.689494	12.302036	117.1757815	-86.471682	7.02249	115.5701285
-12.547165	23.265053	115.433861	-29.516586	9.825093	116.59726	29.405519	-10.937297	117.738167	25.695347	35.804085	116.483856	27.550433	12.433394	117.1110115	-86.583605	7.216792	116.0835085
-12.571909	22.464771	115.377388	-29.627401	9.973033	116.768265	29.369301	-10.834193	117.983833	25.500738	35.953159	116.02832	27.4350195	12.559483	117.0060765	-86.6898215	7.386583	116.5304535
-12.622568	21.680037	115.285637	-29.736763	10.09248	116.880463	29.312304	-10.739766	118.183601	25.314304	36.050247	115.542496	27.313304	12.6552405	116.8630485	-86.78683	7.5297195	116.8978775
-12.711668	20.974428	115.147568	-29.795927	10.173103	116.917374	29.250202	-10.665418	118.278229	25.127686	36.063797	115.059509	27.188944	12.6991895	116.668869	-86.780798	7.6470165	117.165879
-12.857583	20.022318	115.031471	-29.884048	10.210985	116.98632	29.185989	-10.650322	118.374992	24.912531	36.023251	114.438461	27.04926	12.6864645	116.4067265	-86.817356	7.7355055	117.5659135
-12.876041	19.486874	115.012321	-29.868217	10.161254	117.040764	29.145721	-10.639143	118.384048	24.856205	36.006844	114.172157	27.000963	12.6838505	116.2781025	-86.737397	7.6386575	117.8034255
-12.996051	19.066534	115.050385	-29.848614	10.133483	117.108475	29.127428	-10.630395	118.351273	24.82365	35.990005	114.027664	26.975539	12.679805	116.1894685	-86.672767	7.587161	118.0274815
-13.153967	18.754578	115.122665	-29.842859	10.099642	117.167343	29.134003	-10.631012	118.279411	24.819105	35.988445	113.984001	26.976554	12.6787165	116.131706	-86.662272	7.5205675	118.20298
-13.131348	18.544603	115.200058	-29.751369	10.094872	117.283546	29.159378	-10.601032	118.200287	24.839399	36.019501	113.991692	26.9993885	12.7092345	116.0959895	-86.5021265	7.4805095	118.4711025
-13.140802	18.422369	115.315903	-29.718193	10.140267	117.384171	29.185915	-10.529483	118.06749	24.851919	36.103733	114.046478	27.018917	12.787125	116.056984	-86.455303	7.493409	118.711358
-13.184817	18.421215	115.454185	-29.664675	10.185818	117.474136	29.234674	-10.417919	117.913498	24.85869	36.219898	114.120743	27.046682	12.9009895	116.0171205	-86.376032	7.4706465	118.9311515
-13.116945	18.594929	115.588425	-29.590908	10.355793	117.555405	29.294399	-10.185979	117.636917	24.880531	36.512638	114.224014	27.087465	13.1633295	115.9304655	-86.269281	7.5482565	119.1803445
-13.002963	18.792858	115.653275	-29.546335	10.487847	117.631493	29.337803	-10.034932	117.400528	24.878584	36.698887	114.291275	27.1081935	13.3319775	115.8459015	-86.2008635	7.6437165	119.4170845
-12.900293	19.0485	115.705238	-29.471552	10.627921	117.683434	29.37294	-9.876041	117.125305	24.87096	36.877384	114.335205	27.12195	13.5006715	115.730255	-86.065054	7.7551705	119.636613
-12.725991	19.372242	115.752068	-29.423914	10.755751	117.72522	29.39138	-9.722265	116.879181	24.886131	37.024426	114.41674	27.1387555	13.6510805	115.6479605	-85.9865835	7.8604215	119.8024795
-12.626377	19.760887	115.853477	-29.367172	10.88125	117.784882	29.427052	-9.615213	116.642441	24.955748	37.134342	114.539253	27.1914	13.7595645	115.590847	-85.925744	8.0029355	119.978917
-12.394058	20.126791	115.939583	-29.269522	10.937088	117.832039	29.464418	-9.538969	116.427826	25.054789	37.215458	114.71888	27.2596035	13.8382445	115.573353	-85.7986475	8.0359315	120.090725
-12.199203	20.566181	116.013458	-29.161512	10.988174	117.841492	29.510122	-9.506392	116.257202	25.215498	37.220604	114.952888	27.36281	13.857106	115.605045	-85.685834	8.119242	120.077939
-11.786242	21.217615	116.140366	-29.039732	11.036398	117.899872	29.592276	-9.4812	116.032372	25.498161	37.23769	115.430283	27.5452185	13.878245	115.7313275	-85.6246825	8.194551	120.0684165
-11.358636	21.621534	116.181038	-28.972683	11.056379	117.843399	29.691298	-9.445577	115.899643	25.707996	37.264355	115.856171	27.699647	13.909389	115.877907	-85.645013	8.203369	119.808891
-11.15384	22.166508	116.352234	-28.896454	11.04296	117.72673	29.807463	-9.391262	115.816261	25.924429	37.347973	116.382706	27.865946	13.9783555	116.0994835	-85.658854	8.1075645	119.3539765
-10.892993	22.693968	116.547981	-28.827354	11.113657	117.623611	29.943565	-9.290294	115.724838	26.136992	37.438698	116.9935	28.0402785	14.074202	116.359169	-85.6949865	8.153112	118.888053
-10.622374	23.213688	116.767349	-28.802711	11.136641	117.449585	30.103678	-9.199972	115.619598	26.349813	37.521889	117.660461	28.2267455	14.1609585	116.6400295	-85.8321675	8.1123235	118.2591405
-10.362211	23.70282	117.015244	-28.650076	11.179432	117.243362	30.242432	-9.08912	115.496826	26.553417	37.635639	118.30201	28.3979245	14.2732595	116.899418	-85.6980765	8.0856045	117.587306
-10.103016	24.14089	117.284653	-28.504515	11.136496	117.038071	30.385885	-8.921326	115.35244	26.796597	37.734215	118.938232	28.591241	14.4064445	117.145336	-85.600271	7.8665475	116.930806
-9.778806	24.692966	117.681671	-28.298014	11.272271	116.702805	30.59848	-8.719824	115.129402	27.10354	37.870724	119.938744	28.85101	14.57545	117.534073	-85.447038	7.969092	115.871537
-9.554997	24.977938	117.93219	-28.163019	11.374949	116.57531	30.698936	-8.547196	114.981064	27.266672	37.944473	120.431221	28.982804	14.6986385	117.7061425	-85.308842	8.0512595	115.4444775
-9.362923	25.243929	118.096123	-28.100056	11.586434	116.601631	30.812813	-8.390847	114.830673	27.471325	38.039909	120.779106	29.142069	14.824531	117.8048895	-85.342181	8.348337	115.3983725
-9.136248	25.367264	118.231544	-27.956343	11.77379	116.58268	30.922401	-8.212216	114.738953	27.599504	38.16782	121.07811	29.2609525	14.977802	117.9085315	-85.1736385	8.569778	115.2568285
-8.930616	25.383053	118.323227	-27.859446	12.013124	116.611649	31.03377	-8.047534	114.729355	27.766727	38.30743	121.224869	29.4002485	15.129948	117.977112	-85.1191405	8.8963	115.246186
-8.771875	25.317297	118.362831	-27.768288	12.183901	116.68898	31.135702	-7.918612	114.74041	27.901077	38.40834	121.362938	29.5183895	15.244864	118.051674	-85.0549655	9.122938	115.326286
-8.622951	25.141052	118.393326	-27.661558	12.382813	116.769394	31.22229	-7.862499	114.771477	27.998724	38.481705	121.447136	29.610507	15.309603	118.1093065	-84.933623	9.456023	115.4294815
-8.459085	24.629078	118.409409	-27.549803	12.567225	116.966354	31.334295	-7.816265	114.811234	28.205549	38.516422	121.459267	29.769922	15.3500785	118.1352505	-84.869528	9.7843715	115.7974575
-8.396684	24.11668	118.400658	-27.532774	12.698738	117.169479	31.39481	-7.839211	114.867889	28.317007	38.508556	121.521378	29.8559085	15.3346725	118.1946335	-84.9214565	10.0628035	116.1443245
-8.30628	23.43606	118.360641	-27.401157	12.693336	117.188011	31.428905	-7.880131	114.967934	28.4018	38.479145	121.579269	29.9153525	15.299507	118.2736015	-84.7176665	10.087165	116.1024205
-8.298464	22.718182	118.292358	-27.36533	12.808743	117.377319	31.43984	-7.938297	115.045418	28.51572	38.427132	121.611832	29.97778	15.2444175	118.328625	-84.70844	10.3730685	116.426013
-8.222097	21.893007	118.288162	-27.385637	12.954071	117.647385	31.443722	-7.982401	115.090385	28.617594	38.39822	121.563705	30.030658	15.2079095	118.327045	-84.801932	10.7002325	116.967725
-8.110249	20.95335	118.229118	-27.236843	12.974516	117.774132	31.439634	-8.000099	115.109573	28.700304	38.382198	121.515739	30.069969	15.1910495	118.312656	-84.543655	10.7579825	117.235608
-8.045934	19.944017	118.153152	-27.179422	13.048053	117.914543	31.432734	-8.023619	115.128456	28.808903	38.377888	121.387138	30.1208185	15.1771345	118.257797	-84.4796625	10.9189715	117.571289
-8.042051	18.265013	118.034073	-27.104954	13.270678	118.248436	31.39225	-8.059664	115.228668	28.939701	38.388958	121.176888	30.1659755	15.164647	118.202778	-84.3758835	11.376709	118.294094
-8.007372	17.101652	117.931519	-27.086544	13.433316	118.419579	31.370625	-8.094986	115.325989	29.025333	38.399502	120.975647	30.197979	15.152258	118.150818	-84.371067	11.714374	118.68834
-8.006598	15.83914	117.814209	-27.068115	13.588755	118.538872	31.359005	-8.121127	115.449738	29.083038	38.424999	120.72731	30.2210215	15.151936	118.088524	-84.3572515	12.025574	118.98922
-7.961957	14.463165	117.65255	-27.019325	13.732806	118.612694	31.36434	-8.119331	115.591965	29.118998	38.458023	120.46933	30.241669	15.169346	118.0306475	-84.280319	12.296266	119.1947405
-7.906479	13.081574	117.565956	-26.947344	13.845565	118.640091	31.392597	-8.092128	115.723328	29.1415	38.49292	120.260498	30.2670485	15.200396	117.991913	-84.1617365	12.490734	119.288269
-7.782815	11.618205	117.430687	-26.924461	13.913545	118.625603	31.45841	-8.081147	115.897263	29.167053	38.540306	120.082947	30.3127315	15.2295795	117.990105	-84.1616535	12.5975105	119.261101
-7.674889	10.091039	117.199158	-26.806753	13.937328	118.522621	31.55776	-8.079456	116.05114	29.209131	38.5816	119.955734	30.3834455	15.251072	118.003437	-83.9969515	12.623584	119.041805
-7.577072	7.877202	117.017258	-26.859129	14.037296	118.344894	31.767883	-8.062581	116.323997	29.287777	38.665848	119.829559	30.52783	15.3016335	118.076778	-84.246088	12.7729585	118.61301
-7.456589	6.142403	116.771675	-26.778486	13.942434	117.96788	31.90678	-8.072955	116.578423	29.314005	38.691158	119.773308	30.6103925	15.3091015	118.1758655	-84.1673645	12.5757665	117.7598945
-7.405299	4.506368	116.527351	-26.662746	13.830953	117.529419	32.037151	-8.127149	116.878654	29.33367	38.689693	119.706413	30.6854105	15.281272	118.2925335	-84.0109025	12.380634	116.7663045
-7.318081	2.928213	116.378334	-26.678234	13.778167	117.209557	32.1889	-8.174316	117.218987	29.404119	38.641209	119.68	30.7965095	15.2334465	118.4494935	-84.1529775	12.3228875	115.9696205
-7.278562	1.167714	116.211426	-26.521646	13.553135	116.770844	32.36372	-8.268863	117.596222	29.517422	38.572231	119.755325	30.940571	15.151684	118.6757735	-83.983863	11.954586	114.8659145
-7.274021	-0.536884	116.155014	-26.432964	13.367635	116.46843	32.537693	-8.368102	118.033936	29.65843	38.495155	119.912338	31.0980615	15.0635265	118.973137	-83.9639895	11.6717435	113.963723
-7.338937	-2.21095	116.277489	-26.298458	13.14373	116.288986	32.746391	-8.435587	118.510773	29.788307	38.446388	120.04261	31.267349	15.0054005	119.2766915	-83.864265	11.2820595	113.3012805
-7.524563	-4.787465	116.766212	-26.081806	12.842527	116.21907	33.138741	-8.555485	119.328323	30.04475	38.410442	120.193802	31.5917455	14.9274785	119.7610625	-83.7553575	10.7575755	112.6770775
-7.651001	-6.466602	117.110954	-25.921839	12.681967	116.274437	33.443295	-8.62368	119.87809	30.183388	38.395901	120.198074	31.8133415	14.8861105	120.038082	-83.6570195	10.4778235	112.510792
-7.9099	-8.157343	117.56443	-25.798857	12.502539	116.4067	33.679371	-8.651222	120.409515	30.305565	38.345451	120.129631	31.992468	14.8471145	120.269573	-83.590182	10.1579635	112.543827
-8.270889	-9.706952	118.07872	-25.683773	12.331617	116.574097	33.885078	-8.687268	120.895027	30.41227	38.28492	120.034828	32.148674	14.798826	120.4649275	-83.51622	9.864408	112.6832665
-8.676582	-11.16652	118.618843	-25.594297	12.171304	116.776047	34.072395	-8.768328	121.341217	30.494659	38.21125	119.952354	32.283527	14.721461	120.6467855	-83.472121	9.621147	112.9053085
-9.229982	-12.649668	119.11174	-25.540308	12.012632	116.972008	34.212147	-8.850167	121.753563	30.578732	38.116394	119.914772	32.3954395	14.6331135	120.8341675	-83.4760555	9.3921505	113.1098485
-9.773057	-14.048594	119.57045	-25.490007	11.888195	117.174026	34.328236	-8.91211	122.097824	30.652826	38.026352	119.887413	32.490531	14.557121	120.9926185	-83.470545	9.219269	113.3554335
-10.776617	-15.887861	120.143768	-25.550314	11.759637	117.490257	34.447838	-8.964806	122.586395	30.721924	37.928543	119.798973	32.584881	14.4818685	121.192684	-83.685509	9.0374055	113.78783
-11.598249	-17.085331	120.419754	-25.389408	11.59477	117.50032	34.511925	-8.950993	122.76696	30.748072	37.899132	119.707993	32.6299985	14.4740695	121.2374765	-83.4088145	8.7154705	113.7631635
-12.357351	-18.0944	120.618454	-25.587475	11.621037	117.758003	34.565605	-8.929673	122.917412	30.724665	37.888687	119.613716	32.645135	14.479507	121.265564	-83.820085	8.762567	114.250442
-13.242811	-19.004908	120.8274	-25.612991	11.605484	117.851814	34.622395	-8.911169	123.043167	30.711863	37.878193	119.519783	32.667129	14.483512	121.281475	-83.893111	8.727456	114.422153
-14.015333	-19.998915	120.955254	-25.584311	11.564014	117.965485	34.696339	-8.890802	123.105606	30.696455	37.873623	119.422295	32.696397	14.4914105	121.2639505	-83.865019	8.6366175	114.6670195
-15.147745	-20.625727	121.166321	-25.539112	11.500525	118.059227	34.740154	-8.864045	123.224899	30.686327	37.880291	119.344734	32.7132405	14.508123	121.2848165	-83.7914645	8.492927	114.8336375
-16.153564	-21.241655	121.266724	-25.510702	11.453903	118.169907	34.779266	-8.851669	123.260818	30.693785	37.866081	119.263115	32.7365255	14.507206	121.2619665	-83.7579295	8.4006	115.0778475
-17.777201	-22.041748	121.360764	-25.3447	11.274473	118.287132	34.843201	-8.858948	123.266808	30.698496	37.842453	119.222809	32.7708485	14.4917525	121.2448085	-83.4602485	8.0571935	115.3294555
-18.689758	-22.584915	121.260117	-25.213209	11.133665	118.318581	34.898052	-8.905577	123.213921	30.716747	37.783054	119.209373	32.8073995	14.4387385	121.211647	-83.2338175	7.8285915	115.425515
-20.031479	-22.755199	121.293304	-25.152012	11.068783	118.382347	34.862053	-8.95147	123.193451	30.750731	37.734406	119.220688	32.806392	14.391468	121.2070695	-83.110416	7.746098	115.5576245
-21.248461	-22.93667	121.23172	-25.100534	10.992104	118.491592	34.901516	-9.020747	123.14006	30.804667	37.65884	119.242897	32.8530915	14.3190465	121.1914785	-83.0541595	7.6651615	115.7917055
-22.505281	-23.057953	121.133575	-25.041437	10.932063	118.593849	34.890156	-9.097823	123.096443	30.87335	37.579071	119.270554	32.881753	14.240624	121.1834985	-82.964627	7.623502	116.0041995
-23.740309	-23.023212	121.055893	-24.982109	10.885237	118.730225	34.915024	-9.173214	123.00885	30.957169	37.52412	119.307434	32.9360965	14.175453	121.158142	-82.9003145	7.595021	116.302308
-24.960869	-22.918699	120.941971	-24.913729	10.846061	118.871857	34.899097	-9.232853	122.919479	31.027905	37.467541	119.330727	32.963501	14.117344	121.125103	-82.790959	7.574778	116.618611
-26.918447	-22.568272	120.876205	-24.839043	10.754638	119.08622	34.965168	-9.298754	122.797073	31.094212	37.400242	119.376251	33.02969	14.050744	121.086662	-82.707776	7.458532	117.085778
-28.158003	-22.21736	120.849815	-24.793417	10.681479	119.222748	35.002754	-9.34939	122.700607	31.103724	37.347221	119.352974	33.053239	13.9989155	121.0267905	-82.640073	7.3640425	117.4187055
-29.482218	-21.77635	120.890579	-24.739141	10.606566	119.347443	35.035179	-9.387728	122.626053	31.120699	37.285606	119.301292	33.077939	13.948939	120.9636725	-82.556221	7.264193	117.7312135
-30.806166	-21.250156	120.971825	-24.725016	10.525229	119.457458	35.060276	-9.442648	122.595665	31.091764	37.209126	119.229675	33.07602	13.883239	120.91267	-82.526052	7.167219	118.002246
-32.061214	-20.676556	120.996918	-24.688889	10.413837	119.513763	35.08371	-9.52418	122.561852	31.057703	37.110863	119.123589	33.0707065	13.7933415	120.8427205	-82.4484845	7.0343325	118.1848055
-33.399445	-19.982651	121.006035	-24.702141	10.284375	119.567047	35.074558	-9.616055	122.513748	31.014336	36.997974	119.012711	33.044447	13.6909595	120.7632295	-82.448729	6.8777905	118.3708645
-34.687286	-19.240417	120.956421	-24.706623	10.129385	119.599068	35.062939	-9.729991	122.437309	30.955223	36.878197	118.892982	33.009081	13.574103	120.6651455	-82.422327	6.684667	118.5329905
-36.580791	-17.951601	120.902145	-24.697119	9.891904	119.704315	35.024128	-9.899665	122.259628	30.874979	36.681877	118.770432	32.9495535	13.391106	120.51503	-82.3437915	6.392702	118.8936
-37.83408	-17.008799	120.941521	-24.650244	9.756556	119.832458	35.016327	-10.025841	122.139038	30.8512	36.556984	118.719757	32.9337635	13.2655715	120.4293975	-82.2342515	6.2475405	119.2355185
-39.018639	-16.017494	120.963646	-24.63138	9.592858	119.989349	35.015091	-10.134955	122.028519	30.847237	36.447651	118.708458	32.931164	13.156348	120.3684885	-82.193924	6.029368	119.6102095
-40.209465	-14.885354	121.042122	-24.60438	9.476408	120.157516	34.997425	-10.201742	121.946716	30.837181	36.357121	118.717346	32.917303	13.0776895	120.332031	-82.126063	5.8751265	119.983001
-41.400127	-13.723314	121.073166	-24.611851	9.329254	120.28772	35.004295	-10.309527	121.868362	30.823132	36.251129	118.738029	32.9137135	12.970801	120.3031955	-82.1374155	5.687707	120.2722445
-42.554264	-12.478687	121.036293	-24.598642	9.179997	120.401405	34.984417	-10.420336	121.803307	30.792036	36.156525	118.755577	32.8882265	12.8680945	120.279442	-82.0855105	5.4918995	120.523368
-43.68499	-11.182279	121.001038	-24.621777	9.046273	120.513245	34.955017	-10.560729	121.679131	30.753439	36.056252	118.805656	32.854228	12.7477615	120.2423935	-82.097782	5.3447845	120.7840965
-45.26524	-9.135775	120.897331	-24.699829	8.749854	120.678947	34.865314	-10.744597	121.394257	30.657677	35.903976	118.915627	32.7614955	12.5796895	120.154942	-82.1611535	4.9200185	121.202952
-46.302544	-7.728369	120.952179	-24.741373	8.557046	120.841553	34.803429	-10.860053	121.126022	30.565277	35.810257	119.037422	32.684353	12.475102	120.081722	-82.167099	4.63899	121.601384
-47.275883	-6.260469	121.035156	-24.785835	8.394488	121.064247	34.717785	-10.950363	120.790565	30.447626	35.709698	119.171761	32.5827055	12.3796675	119.981163	-82.1543755	4.4093085	122.147331
-48.249672	-4.767923	121.312546	-24.944462	8.312201	121.393822	34.628887	-11.032966	120.476151	30.311468	35.603962	119.318985	32.4701775	12.285498	119.897568	-82.3591015	4.338904	122.890076
-48.923119	-3.433467	121.493515	-25.046858	8.211016	121.68679	34.503551	-11.100134	120.121063	30.146793	35.51548	119.447922	32.325172	12.207673	119.7844925	-82.418888	4.214359	123.5890875
-49.773098	-1.839634	121.866249	-25.019258	7.965544	121.749374	34.351963	-11.145205	119.827507	29.978191	35.430538	119.476425	32.165077	12.1426665	119.651966	-82.203593	3.7884215	123.846782
-50.450123	-0.261486	122.385452	-25.10984	7.881647	121.944664	34.186146	-11.199062	119.565674	29.818197	35.346512	119.40477	32.0021715	12.073725	119.485222	-82.2218515	3.689569	124.404106
-51.538105	2.097601	122.690651	-25.231543	7.783651	122.118202	33.94585	-11.321598	119.324348	29.610079	35.20422	119.196281	31.7779645	11.941311	119.2603145	-82.2410505	3.625991	124.9760895
-52.070404	3.683445	122.934357	-25.080448	7.482844	122.05365	33.822063	-11.461062	119.258209	29.495985	35.060474	119.001556	31.659024	11.799706	119.1298825	-81.81992	3.165982	124.9774175
-52.598808	5.292138	122.756767	-25.394798	7.606745	122.077652	33.703194	-11.615346	119.205544	29.38715	34.896614	118.780754	31.545172	11.640634	118.993149	-82.334768	3.572856	125.162155
-53.091724	6.85565	122.7733	-25.264925	7.239618	121.928192	33.592911	-11.764755	119.108566	29.272778	34.745514	118.576263	31.4328445	11.4903795	118.8424145	-81.9626945	2.9888565	125.0139695
-53.412281	8.444919	122.843994	-25.351711	7.077778	121.901794	33.478813	-11.886894	118.969086	29.152393	34.613995	118.413498	31.315603	11.3635505	118.691292	-82.019025	2.7920055	125.112296
-53.678162	10.063403	123.049316	-25.629578	7.132879	122.038033	33.366947	-11.996686	118.836662	29.031771	34.504215	118.346718	31.199359	11.2537645	118.59169	-82.458515	3.0119935	125.484376
-53.705585	11.662117	123.355804	-25.685036	6.966081	122.117439	33.289108	-12.086761	118.686165	28.919744	34.422909	118.383385	31.104426	11.168074	118.534775	-82.474498	2.764088	125.700103
-54.059757	14.337437	123.533371	-25.546732	6.531604	122.124077	33.192348	-12.150409	118.518326	28.813589	34.35535	118.537315	31.0029685	11.1024705	118.5278205	-82.0964325	1.9607375	125.7203335
-54.033215	15.883228	123.366013	-25.826982	6.624588	122.087463	33.160435	-12.176629	118.421593	28.745483	34.347855	118.697906	30.952959	11.085613	118.5597495	-82.606923	2.163563	125.6151765
-53.642536	17.357449	123.0261	-25.920872	6.494799	121.840492	33.098843	-12.184112	118.305435	28.677834	34.354427	118.863388	30.8883385	11.0851575	118.5844115	-82.7300825	1.9044405	125.0965725
-53.360439	18.956116	122.727356	-26.036945	6.413901	121.572586	33.034698	-12.174461	118.12999	28.612661	34.362808	118.996773	30.8236795	11.0941735	118.5633815	-82.8975695	1.7336285	124.5817905
-53.131477	20.513531	122.47422	-26.108896	6.357998	121.249008	32.971539	-12.170319	117.877541	28.518867	34.375469	119.178642	30.745203	11.102575	118.5280915	-82.962995	1.613421	123.9699245
-53.01667	22.238604	122.352707	-26.178179	6.294971	120.915154	32.916534	-12.13499	117.586472	28.473297	34.397316	119.379295	30.6949155	11.131163	118.4828835	-83.0512735	1.458779	123.3474245
-52.591522	23.737257	122.099342	-26.236731	6.229982	120.499542	32.866661	-12.095495	117.272209	28.470076	34.43084	119.574379	30.6683685	11.1676725	118.423294	-83.1418305	1.2922915	122.57579
-51.78764	25.89308	121.732117	-26.438713	6.316948	120.059677	32.828747	-11.994792	116.779243	28.442001	34.522213	119.885719	30.635374	11.2637105	118.332481	-83.5128	1.3701855	121.786873
-51.171337	27.230722	121.5886	-26.318668	6.25507	119.538567	32.811378	-11.872079	116.424713	28.433672	34.571129	120.080315	30.622525	11.349525	118.252514	-83.259861	1.160615	120.82462
-50.45491	28.471575	121.388802	-26.282379	6.294251	119.071793	32.814209	-11.775917	116.111328	28.417482	34.650131	120.235062	30.6158455	11.437107	118.173195	-83.1806035	1.151395	119.970391
-49.677994	29.700718	121.242538	-26.26647	6.352735	118.745956	32.831554	-11.680579	115.860512	28.439108	34.714359	120.36116	30.635331	11.51689	118.110836	-83.168271	1.18858	119.381076
-48.832993	30.792868	121.066536	-26.236313	6.509438	118.455696	32.872189	-11.60199	115.698288	28.480864	34.791477	120.445465	30.6765265	11.5947435	118.0718765	-83.1491525	1.4241325	118.8395155
-47.973469	31.802643	120.890442	-26.153824	6.615284	118.26403	32.906628	-11.512173	115.611252	28.535223	34.853683	120.489716	30.7209255	11.670755	118.050484	-83.0285735	1.559813	118.477576
-47.0742	32.703163	120.821289	-26.120781	6.720634	118.107544	32.991905	-11.463534	115.55481	28.592617	34.917217	120.588615	30.792261	11.7268415	118.0717125	-83.033823	1.7144265	118.1433755
-45.571888	33.793659	120.64061	-26.050144	6.826807	117.978943	33.126385	-11.38843	115.601395	28.657156	34.976246	120.688057	30.8917705	11.793908	118.144726	-82.9920585	1.859706	117.81316
-44.597984	34.386978	120.454727	-26.010731	6.874996	117.922363	33.221947	-11.377516	115.673294	28.674137	34.996922	120.696381	30.948042	11.809703	118.1848375	-82.969504	1.940289	117.6598885
-43.567059	34.9035	120.229805	-26.011518	6.877779	117.885445	33.308193	-11.411086	115.807411	28.674683	35.001263	120.683777	30.991438	11.7950885	118.245594	-83.014474	1.9604695	117.525296
-42.452457	35.31855	119.934143	-26.014578	6.882711	117.830063	33.359234	-11.462619	115.986382	28.656567	34.992676	120.622406	31.0079005	11.7650285	118.304394	-83.0370565	2.0003935	117.355732
-41.419609	35.594475	119.676682	-26.020489	6.896948	117.828728	33.376652	-11.51598	116.156746	28.648746	34.952183	120.506943	31.012699	11.7181015	118.3318445	-83.053677	2.0757945	117.3256115
-40.338142	35.820358	119.347092	-26.048613	6.919353	117.848351	33.397736	-11.604283	116.358795	28.629974	34.925381	120.330833	31.013855	11.660549	118.344814	-83.111081	2.178157	117.351888
-39.160259	35.964676	118.997406	-26.135122	6.974842	117.975792	33.413498	-11.696146	116.594406	28.623915	34.875702	120.10347	31.0187065	11.589778	118.348938	-83.2889505	2.359906	117.602646
-37.514759	36.105572	118.501457	-26.089012	7.044351	118.035927	33.437706	-11.82299	117.018913	28.604879	34.792778	119.705566	31.0212925	11.484894	118.3622395	-83.1993165	2.603808	117.7096145
-36.409149	36.069107	118.174995	-26.2052	7.116605	118.147751	33.435982	-11.934795	117.306923	28.599634	34.728043	119.428001	31.017808	11.396624	118.367462	-83.428208	2.836586	117.92804
-35.214745	35.972267	117.801727	-26.179079	7.036139	118.071411	33.413528	-12.027069	117.542419	28.588558	34.664284	119.145821	31.001043	11.3186075	118.34412	-83.359201	2.7536705	117.798702
-34.073643	35.883686	117.50946	-26.185968	7.00751	118.017128	33.40176	-12.112111	117.72168	28.550968	34.596088	118.850578	30.976364	11.2419885	118.286129	-83.3483	2.7730315	117.748127
-32.978725	35.749489	117.235199	-26.223055	6.940669	117.960167	33.39922	-12.202033	117.806015	28.499641	34.535378	118.568527	30.9494305	11.1666725	118.187271	-83.3955405	2.7146655	117.733063
-31.879938	35.542767	116.968987	-26.250172	6.858406	117.885162	33.404381	-12.279478	117.834747	28.425434	34.474522	118.253326	30.9149075	11.097522	118.0440365	-83.4152515	2.61929	117.7262875
-30.655197	35.384102	116.665504	-26.231619	6.822027	117.815903	33.403934	-12.331943	117.881287	28.363958	34.423569	117.929184	30.883946	11.045813	117.9052355	-83.347184	2.598241	117.7265705
-28.957384	35.200848	116.149178	-26.222887	6.812769	117.699638	33.41629	-12.389957	117.937157	28.312653	34.347763	117.450264	30.8644715	10.978903	117.6937105	-83.3102455	2.646635	117.7055655
-27.845284	35.019028	115.859695	-26.208862	6.793156	117.610641	33.413254	-12.440464	118.0158	28.299999	34.288052	117.205345	30.8566265	10.923794	117.6105725	-83.2743505	2.662518	117.6107095
-26.600975	34.865353	115.605057	-26.185513	6.790451	117.530273	33.407551	-12.490932	118.038177	28.341515	34.202293	117.052628	30.874533	10.8556805	117.5454025	-83.245559	2.7252215	117.5151435
-25.432098	34.732109	115.51564	-26.130974	6.76194	117.434097	33.407806	-12.581341	118.01387	28.418446	34.126125	116.977081	30.913126	10.772392	117.4954755	-83.175074	2.751488	117.3727185
-24.295486	34.635338	115.569237	-26.073	6.742467	117.399658	33.418137	-12.631909	117.952309	28.532177	34.075306	116.981522	30.975157	10.7216985	117.4669155	-83.121157	2.7632355	117.3324005
-23.269093	34.559422	115.834961	-25.983885	6.753788	117.419685	33.454803	-12.660403	117.853638	28.667746	34.060307	117.118492	31.0612745	10.699952	117.486065	-83.0290445	2.807624	117.353305
-21.845837	34.411243	116.029892	-26.005354	6.889512	117.532417	33.517311	-12.621691	117.766808	28.809538	34.098774	117.362419	31.1634245	10.7385415	117.5646135	-83.1741325	3.0404825	117.5002205
-20.072372	34.343384	116.55761	-25.791798	6.950996	117.471458	33.645031	-12.427629	117.660881	29.034658	34.300125	117.93425	31.3398445	10.936248	117.7975655	-82.9234405	2.965744	117.1453505
-18.941721	34.229122	116.940224	-25.73941	7.139893	117.423164	33.764046	-12.258716	117.571701	29.179733	34.479446	118.408073	31.4718895	11.110365	117.989887	-82.9507095	3.169421	116.856441
-17.66227	34.146931	117.275955	-25.657093	7.310479	117.315147	33.882877	-12.021526	117.454018	29.298227	34.707146	118.948959	31.590552	11.34281	118.2014885	-82.904738	3.278148	116.4288055
-16.534216	34.009285	117.665848	-25.596519	7.523319	117.151894	34.012009	-11.754288	117.378494	29.440224	34.98164	119.49353	31.7261165	11.613676	118.436012	-82.9191545	3.432962	115.867776
-15.390909	33.861073	117.970024	-25.535313	7.756278	116.941154	34.153652	-11.44753	117.243874	29.567436	35.264317	120.07402	31.860544	11.9083935	118.658947	-82.93117	3.6041625	115.223361
-14.336276	33.613327	118.232117	-25.489038	8.027205	116.680145	34.311012	-11.165607	117.136322	29.633898	35.512173	120.565834	31.972455	12.173283	118.851078	-82.950531	3.881127	114.509212
-13.263029	33.374916	118.329704	-25.41334	8.288845	116.464142	34.436424	-10.885733	117.02211	29.698393	35.748112	120.905449	32.0674085	12.4311895	118.9637795	-82.8940885	4.1465005	113.9645045
-11.661607	32.817535	118.253174	-25.285063	8.65433	116.188309	34.584488	-10.522076	116.924416	29.743416	36.08382	121.099159	32.163952	12.780872	119.0117875	-82.734078	4.527788	113.3648305
-10.669993	32.337746	118.125847	-25.233215	8.932166	116.16198	34.670181	-10.329704	116.896233	29.802904	36.249748	121.043816	32.2365425	12.960022	118.9700245	-82.7029725	4.90431	113.3539355
-9.636029	31.729471	117.954544	-25.165951	9.155689	116.163216	34.742348	-10.221613	116.93969	29.857779	36.382519	120.944176	32.3000635	13.080453	118.941933	-82.6319655	5.230925	113.384499
-8.74185	31.062893	117.816307	-25.078846	9.301997	116.180733	34.804008	-10.188928	117.01683	29.939899	36.437485	120.801033	32.3719535	13.1242785	118.9089315	-82.5296455	5.4797155	113.4525345
-7.834815	30.314945	117.683479	-25.024837	9.382075	116.232765	34.825279	-10.198615	117.106125	30.030071	36.43169	120.6465	32.427675	13.1165375	118.8763125	-82.477349	5.6476125	113.5892175
-7.054524	29.490879	117.534004	-24.966528	9.429142	116.301704	34.828773	-10.243459	117.229271	30.094851	36.423374	120.487854	32.461812	13.0899575	118.8585625	-82.394868	5.7683265	113.7448455
-6.295902	28.570192	117.461304	-24.948444	9.456145	116.386185	34.811359	-10.29914	117.343697	30.154366	36.388664	120.3591	32.4828625	13.044762	118.8513985	-82.3797505	5.867528	113.9209715
-5.284379	27.150801	117.406654	-24.9786	9.528342	116.584648	34.770096	-10.339361	117.564484	30.192276	36.379059	120.218781	32.481186	13.019849	118.8916325	-82.438386	6.036835	114.2776635
-4.703734	26.136694	117.424309	-25.018761	9.57274	116.708183	34.744789	-10.321685	117.745499	30.19451	36.412258	120.208145	32.4696495	13.0452865	118.976822	-82.5071715	6.1001935	114.439544
-4.196861	25.146883	117.437744	-25.047302	9.674721	116.812668	34.703484	-10.293425	117.92791	30.19062	36.473145	120.209312	32.447052	13.08986	119.068611	-82.541656	6.259582	114.556725
-3.703387	24.104462	117.487885	-25.088161	9.789207	116.96508	34.672729	-10.235667	118.077301	30.187666	36.528076	120.185921	32.4301975	13.1462045	119.131611	-82.6065195	6.4322095	114.798549
-3.234303	23.071552	117.516663	-25.107006	9.949841	117.148926	34.6078	-10.192804	118.228874	30.202038	36.60413	120.098602	32.404919	13.205663	119.163738	-82.618931	6.694019	115.134114
-2.885998	22.022627	117.536888	-25.116053	10.14195	117.346191	34.548672	-10.154006	118.341805	30.191463	36.662552	120.003738	32.3700675	13.254273	119.1727715	-82.6021735	7.029627	115.5196105
-2.524263	20.944399	117.608131	-25.155884	10.304403	117.575775	34.479561	-10.143067	118.49675	30.2152	36.697643	119.871071	32.3473805	13.277288	119.1839105	-82.6591485	7.331518	115.9676395
-2.094682	19.378658	117.73983	-25.210396	10.591505	117.876312	34.348808	-10.099046	118.722878	30.292065	36.755405	119.716682	32.3204365	13.3281795	119.21978	-82.7412285	7.8548305	116.532844
-1.857039	18.284336	117.82032	-25.206699	10.769997	118.07753	34.275768	-10.051879	118.884064	30.31708	36.819695	119.673706	32.296424	13.383908	119.278885	-82.709822	8.156086	116.876175
-1.665543	17.227066	117.962738	-25.25152	10.934056	118.194626	34.199635	-9.995518	119.036392	30.34046	36.887722	119.703339	32.2700475	13.446102	119.3698655	-82.7730875	8.42201	117.0193865
-1.541093	16.248665	118.075371	-25.273371	11.099837	118.314255	34.143463	-9.901708	119.157372	30.360249	36.995098	119.808289	32.251856	13.546695	119.4828305	-82.798598	8.652979	117.1456795
-1.434274	15.228969	118.212997	-25.338814	11.202435	118.39296	34.102077	-9.806018	119.237282	30.383083	37.088127	119.954933	32.24258	13.6410545	119.5961075	-82.920208	8.7638155	117.1898125
-1.359195	14.181823	118.277657	-25.351147	11.325787	118.435921	34.083675	-9.692677	119.260193	30.40123	37.217545	120.141266	32.2424525	13.762434	119.7007295	-82.9447465	8.88914	117.1711125
-1.327797	13.194045	118.342422	-25.353035	11.40618	118.453445	34.086315	-9.571452	119.237831	30.414877	37.336891	120.324173	32.250596	13.8827195	119.781002	-82.956666	8.9296405	117.125888
-1.356712	11.737933	118.320419	-25.358057	11.524055	118.38887	34.118118	-9.414577	119.130394	30.446089	37.502392	120.567719	32.2821035	14.0439075	119.8490565	-82.9982175	9.0042025	116.9286835
-1.431594	10.728166	118.20961	-25.313707	11.618975	118.265518	34.135319	-9.304164	119.043098	30.485806	37.592186	120.646965	32.3105625	14.144011	119.8450315	-82.9379765	9.093939	116.6860045
-1.525394	9.714679	118.064926	-25.298452	11.699709	118.161247	34.147133	-9.206672	118.937874	30.496511	37.686455	120.673386	32.321822	14.2398915	119.80563	-82.918726	9.1595265	116.516864
-1.68787	8.753407	117.942558	-25.257942	11.784632	118.074883	34.16375	-9.119886	118.828133	30.501261	37.75737	120.643234	32.3325055	14.318742	119.7356835	-82.8483895	9.250522	116.4140825
-1.879853	7.768845	117.858826	-25.271011	11.830345	118.049606	34.170372	-9.037395	118.775764	30.476448	37.829651	120.536377	32.32341	14.396128	119.6560705	-82.865432	9.264562	116.4431415
-2.116843	6.730353	117.799202	-25.300333	11.855891	118.085777	34.20118	-8.969386	118.758499	30.461098	37.86898	120.399078	32.331139	14.449797	119.5787885	-82.931805	9.261985	116.5927655
-2.394698	5.725198	117.787697	-25.227182	11.798512	118.048607	34.210022	-8.953206	118.78952	30.434624	37.880871	120.248642	32.322323	14.4638325	119.519081	-82.776687	9.1331915	116.578133
-2.915763	4.249693	117.869804	-25.225988	11.732285	118.060471	34.221317	-8.990222	118.955002	30.369831	37.84148	119.968903	32.295574	14.425629	119.4619525	-82.74755	9.038941	116.6589895
-3.31204	3.300352	117.94381	-25.285927	11.642158	118.060539	34.19175	-9.02582	119.119606	30.35405	37.789597	119.783279	32.2729	14.3818885	119.4514425	-82.844754	8.9024275	116.6696355
-3.747164	2.345815	118.002892	-25.309669	11.595091	118.050133	34.168175	-9.074495	119.274628	30.314848	37.742565	119.637192	32.2415115	14.334035	119.45591	-82.8608495	8.856147	116.644356
-4.200613	1.431586	118.035576	-25.328705	11.502654	118.01796	34.160183	-9.103729	119.412315	30.269184	37.715233	119.522476	32.2146835	14.305752	119.4673955	-82.8720935	8.699556	116.5685245
-4.774526	0.647102	118.104401	-25.360474	11.43624	117.971054	34.166065	-9.112434	119.507095	30.229244	37.713711	119.46254	32.1976545	14.3006385	119.4848175	-82.9186025	8.5718415	116.4572905
-5.23754	-0.212483	118.042358	-25.387474	11.385912	117.917656	34.16486	-9.100272	119.549004	30.200348	37.722538	119.425896	32.182604	14.311133	119.48745	-82.957552	8.460691	116.347862
-5.775861	-0.954956	118.01593	-25.387291	11.385643	117.8592	34.179691	-9.049623	119.572983	30.169132	37.782215	119.403648	32.1744115	14.366296	119.4883155	-82.9489935	8.40499	116.2300845
-6.668249	-1.982209	117.967514	-25.383699	11.454254	117.809387	34.202518	-8.865677	119.574486	30.153538	37.946083	119.386055	32.178028	14.540203	119.4802705	-82.945426	8.368305	116.1385035
-7.3821	-2.47889	117.978264	-25.372618	11.56244	117.814636	34.195156	-8.704501	119.533012	30.088467	38.111149	119.413391	32.1418115	14.703324	119.4732015	-82.8870475	8.421556	116.1560705
-8.051259	-2.978438	117.933395	-25.423006	11.713203	117.879425	34.180164	-8.525345	119.498215	30.046913	38.268253	119.452164	32.1135385	14.871454	119.4751895	-82.9595505	8.554952	116.2836605
-8.59718	-3.52647	117.852333	-25.404211	11.875795	117.970871	34.184479	-8.32961	119.463638	30.004448	38.453781	119.565071	32.0944635	15.0620855	119.5143545	-82.9028855	8.6895045	116.4273875
-9.347836	-3.975106	117.817291	-25.392876	12.016068	118.126907	34.156399	-8.124583	119.394791	29.980663	38.653355	119.795563	32.068531	15.264386	119.595177	-82.854283	8.76775	116.658637
-10.079927	-4.378227	117.721283	-25.488142	12.150219	118.29406	34.128899	-7.906061	119.284676	29.949137	38.871719	120.118965	32.039018	15.482829	119.7018205	-83.015302	8.817609	116.8862995
-10.847402	-4.721183	117.520294	-25.53116	12.338446	118.439804	34.090584	-7.669913	119.132149	29.936695	39.097157	120.54467	32.0136395	15.713622	119.8384095	-83.0759595	8.96327	117.0411985
-11.98663	-5.186714	117.203987	-25.61787	12.659109	118.584152	34.019398	-7.295846	118.866875	29.886776	39.453247	121.203629	31.953087	16.0787005	120.035252	-83.188827	9.2395175	117.133052
-12.871417	-5.472241	116.974236	-25.650055	12.910533	118.6604	33.964203	-7.009432	118.700882	29.857096	39.698017	121.571228	31.9106495	16.3442925	120.136055	-83.2107595	9.4767735	117.184745
-13.737451	-5.842949	116.822289	-25.700647	13.141068	118.749428	33.934364	-6.765094	118.580582	29.838736	39.917141	121.854591	31.88655	16.5760235	120.2175865	-83.287844	9.7061125	117.2812695
-14.597559	-6.165462	116.771912	-25.746668	13.380839	118.822166	33.905838	-6.566789	118.548584	29.798244	40.122387	122.009995	31.852041	16.777799	120.2792895	-83.345377	9.983879	117.3650425
-15.473759	-6.564	116.827049	-25.883297	13.638822	118.936089	33.869694	-6.427114	118.603088	29.786959	40.279789	122.023262	31.8283265	16.9263375	120.313175	-83.5949205	10.3513065	117.559003
-16.378263	-6.964424	116.915825	-25.913883	13.76148	118.953995	33.840324	-6.390157	118.724335	29.735025	40.366528	121.898064	31.7876745	16.9881855	120.3111995	-83.6154405	10.5347745	117.5967905
-17.380535	-7.456267	117.06723	-25.872797	13.775052	118.84935	33.806488	-6.390815	118.885719	29.680126	40.354462	121.666527	31.743307	16.9818235	120.276123	-83.488901	10.5682805	117.422577
-18.782612	-8.149344	117.369209	-26.001041	13.814306	118.799767	33.778709	-6.522591	119.219612	29.625669	40.280121	121.200821	31.702189	16.878765	120.2102165	-83.704271	10.749847	117.3893175
-19.754501	-8.639913	117.556999	-25.98814	13.733159	118.641685	33.728924	-6.627649	119.502487	29.59343	40.1614	120.837311	31.661177	16.7668755	120.169899	-83.637457	10.6994425	117.113471
-20.762249	-9.10413	117.763412	-26.007584	13.656357	118.549492	33.686993	-6.751667	119.728279	29.556471	40.022354	120.500061	31.621732	16.6353435	120.11417	-83.6369	10.6773705	116.984814
-21.763594	-9.599671	117.931435	-26.035933	13.5528	118.47818	33.655052	-6.896276	119.911865	29.546833	39.870449	120.187271	31.6009425	16.4870865	120.049568	-83.6728085	10.6185135	116.906792
-22.704966	-9.993748	118.009117	-25.995874	13.420799	118.437302	33.634541	-7.053467	120.026543	29.547775	39.728912	119.94014	31.591158	16.3377225	119.9833415	-83.582906	10.5038755	116.8912625
-23.636917	-10.366022	118.016563	-25.996685	13.27182	118.405891	33.613697	-7.1637	120.059013	29.58247	39.618702	119.807922	31.5980835	16.227501	119.9334675	-83.5914535	10.316139	116.8783145
-24.66773	-10.706769	117.954575	-25.971794	13.11375	118.382057	33.612904	-7.266166	120.067383	29.624653	39.524044	119.752594	31.6187785	16.128939	119.9099885	-83.5623665	10.098561	116.8541255
-26.17696	-11.128254	117.870644	-25.904461	12.975791	118.379761	33.643311	-7.344288	120.056976	29.688957	39.443787	119.767593	31.666134	16.0497495	119.9122845	-83.475056	9.9018325	116.8472375
-27.13159	-11.301291	117.852005	-25.87141	12.918468	118.379761	33.67572	-7.390948	120.095428	29.759428	39.394802	119.7929	31.717574	16.001927	119.944164	-83.460394	9.835009	116.815358
-28.11425	-11.441975	117.864799	-25.794523	12.907912	118.390869	33.732262	-7.426672	120.135155	29.824152	39.350197	119.767204	31.778207	15.9617625	119.9511795	-83.367253	9.8540615	116.8305585
-29.154188	-11.50436	117.946396	-25.711082	12.904622	118.385635	33.75441	-7.470283	120.203308	29.90868	39.304878	119.683838	31.831545	15.9172975	119.943573	-83.253709	9.8919465	116.827697
-30.212063	-11.529018	118.047928	-25.640547	12.888239	118.404793	33.800297	-7.525964	120.265892	29.999861	39.23201	119.532646	31.900079	15.853023	119.899269	-83.181173	9.923455	116.910317
-31.172817	-11.488857	118.143166	-25.580761	12.86558	118.42675	33.832455	-7.583282	120.325233	30.097261	39.129143	119.329926	31.964858	15.7729305	119.8275795	-83.12638	9.9582295	117.0259205
-32.172771	-11.402899	118.254684	-25.483185	12.806547	118.454529	33.870361	-7.639714	120.394325	30.174223	39.064796	119.134163	32.022292	15.712541	119.764244	-82.988662	9.900553	117.144814
-33.70414	-11.147292	118.366798	-25.339922	12.694308	118.490585	33.925583	-7.651194	120.468269	30.216825	38.965233	118.908951	32.071204	15.6570195	119.68861	-82.751048	9.7315965	117.29256
-34.691341	-10.938877	118.372238	-25.330246	12.625334	118.470299	33.980568	-7.659074	120.509216	30.211779	38.945675	118.748108	32.0961735	15.6433005	119.628662	-82.7566655	9.6073675	117.311936
-35.665829	-10.654366	118.356682	-25.312683	12.547682	118.434296	34.016506	-7.637812	120.525192	30.178907	38.959988	118.631828	32.0977065	15.661088	119.57851	-82.7230725	9.434276	117.290082
-36.631809	-10.33702	118.339684	-25.289553	12.501834	118.390724	34.037228	-7.621499	120.54187	30.129095	38.945526	118.499252	32.0831615	15.6620135	119.520561	-82.6622675	9.3416545	117.260887
-37.612038	-9.935493	118.344238	-25.320417	12.436031	118.339142	34.065483	-7.625406	120.574142	30.078146	38.941402	118.344925	32.0718145	15.657998	119.4595335	-82.7126485	9.214064	117.2187505
-38.572102	-9.506139	118.364082	-25.334179	12.394914	118.284119	34.060448	-7.640436	120.593086	30.037228	38.942715	118.175972	32.048838	15.6511395	119.384529	-82.717196	9.1386885	117.183709
-39.500351	-8.974646	118.414055	-25.375908	12.363478	118.219551	34.039791	-7.653766	120.634399	29.971849	38.907642	117.926239	32.00582	15.626938	119.280319	-82.757636	9.100018	117.158783
-40.879551	-8.047538	118.58255	-25.380203	12.252638	118.182205	34.012894	-7.703207	120.674301	29.852858	38.799671	117.504288	31.932876	15.548232	119.0892945	-82.693282	8.957044	117.2751155
-41.754601	-7.33857	118.719994	-25.399837	12.12214	118.190506	33.996208	-7.77372	120.732582	29.767191	38.707481	117.224396	31.8816995	15.4668805	118.978489	-82.6813735	8.7773995	117.402523
-42.565517	-6.587618	118.855011	-25.386953	11.951591	118.237213	33.990307	-7.854997	120.799278	29.676506	38.59663	116.957924	31.8334065	15.3708165	118.878601	-82.6073125	8.5323655	117.595825
-43.365009	-5.771672	118.987419	-25.360416	11.748314	118.310677	33.995758	-7.933961	120.868088	29.593641	38.469963	116.781219	31.7946995	15.268001	118.8246535	-82.5155315	8.228627	117.7967005
-44.131817	-4.852184	119.136871	-25.371456	11.529265	118.438789	34.019997	-8.041548	120.952072	29.503574	38.335045	116.643776	31.7617855	15.1467485	118.797924	-82.5046975	7.9117815	118.079654
-44.851227	-3.863308	119.191017	-25.395622	11.290233	118.566559	34.03614	-8.120674	120.993568	29.4177	38.240017	116.583466	31.72692	15.0596715	118.788517	-82.518164	7.5207945	118.344601
-45.561192	-2.802713	119.192314	-25.401184	11.080239	118.693665	34.052464	-8.166197	120.987831	29.34425	38.167221	116.622246	31.698357	15.000512	118.8050385	-82.500725	7.159966	118.5822915
-46.565197	-1.020724	119.026924	-25.417065	10.810102	118.78978	34.081806	-8.203068	120.955482	29.247124	38.160187	116.733299	31.664465	14.9785595	118.8443905	-82.498595	6.6416445	118.7351695
-47.136936	0.243397	118.823662	-25.440523	10.696465	118.769852	34.078804	-8.207091	120.887711	29.199797	38.179581	116.820297	31.6393005	14.986245	118.854004	-82.5203465	6.406685	118.6857
-47.729145	1.673015	118.596062	-25.453531	10.601736	118.741669	34.062923	-8.194653	120.771767	29.141062	38.229118	116.907455	31.6019925	15.0172325	118.839611	-82.5090545	6.1862395	118.643727
-48.310513	3.13666	118.36734	-25.504818	10.572078	118.678329	34.034969	-8.165208	120.612648	29.102892	38.273705	116.983986	31.5689305	15.0542485	118.798317	-82.5785665	6.0899075	118.558341
-48.801006	4.662116	118.173264	-25.525698	10.546779	118.641708	34.011391	-8.130348	120.394577	29.061106	38.35215	117.12191	31.5362485	15.110901	118.7582435	-82.5876445	5.982657	118.5251725
-49.268677	6.265152	118.126678	-25.531118	10.476652	118.697098	33.997543	-8.067961	120.112	29.03026	38.431324	117.340813	31.5139015	15.1816815	118.7264065	-82.5761375	5.7716225	118.6677895
-49.653393	7.867484	118.147591	-25.507677	10.429272	118.764511	33.981453	-7.973666	119.785759	29.006105	38.515778	117.603325	31.493779	15.271056	118.694542	-82.509133	5.587488	118.83448
-50.198196	10.379037	118.442261	-25.549925	10.353173	119.034805	34.025394	-7.892972	119.263504	28.987301	38.652145	118.059265	31.5063475	15.3795865	118.6613845	-82.6061975	5.3267595	119.4082255
-50.448811	12.039986	118.81633	-25.454378	10.304698	119.203163	33.996624	-7.817087	118.955864	28.975191	38.715714	118.352982	31.4859075	15.4493135	118.654423	-82.3946635	5.1600825	119.751903
-50.637173	13.738164	119.368813	-25.571173	10.40132	119.584145	33.975319	-7.712249	118.67263	28.948475	38.803638	118.630394	31.461897	15.5456945	118.651512	-82.604243	5.2569455	120.516778
-50.839893	15.430161	119.971657	-25.432514	10.290477	119.784225	33.950741	-7.592774	118.491402	28.872925	38.900761	118.93145	31.411833	15.6539935	118.711426	-82.276861	4.9269605	120.857024
-50.884731	17.073009	120.573662	-25.450914	10.318997	120.164146	33.930103	-7.468707	118.40863	28.811869	39.016197	119.214188	31.370986	15.773745	118.811409	-82.272814	4.864249	121.516883
-50.950535	18.689739	121.167542	-25.46739	10.305002	120.51722	33.917259	-7.39749	118.405594	28.742695	39.061821	119.493996	31.329977	15.8321655	118.949795	-82.264757	4.7778385	122.084645
-50.915283	20.315203	121.658966	-25.555805	10.242685	120.810112	33.880665	-7.3713	118.419266	28.673157	39.083263	119.757912	31.276911	15.8559815	119.088589	-82.388521	4.6293885	122.531635
-50.805729	22.595497	122.20842	-25.671392	10.140046	121.131721	33.800598	-7.351959	118.453598	28.558483	39.118954	120.116493	31.1795405	15.8834975	119.2850455	-82.5223245	4.3965945	122.9783965
-50.693005	24.073437	122.332047	-25.766098	10.040975	121.174713	33.771633	-7.36801	118.433701	28.485262	39.128201	120.319626	31.1284475	15.8800955	119.3766635	-82.6606435	4.2018545	122.9727625
-50.469063	25.554449	122.322594	-25.852486	9.970358	121.084389	33.73415	-7.390531	118.410385	28.403578	39.119308	120.39595	31.068864	15.8643885	119.4031675	-82.773836	4.0763275	122.7656105
-50.17078	26.952059	122.169556	-25.911793	9.88644	120.862671	33.689144	-7.410343	118.333115	28.300943	39.090027	120.332382	30.9950435	15.839842	119.3327485	-82.8186295	3.933038	122.3925935
-49.798565	28.335894	121.955452	-25.948063	9.853122	120.631943	33.6479	-7.417398	118.185974	28.20779	39.058731	120.159637	30.927845	15.8206665	119.1728055	-82.823971	3.8855775	122.0910805
-49.394135	29.67345	121.833611	-25.952404	9.830997	120.401787	33.617477	-7.427362	118.009819	28.108744	39.021694	119.908752	30.8631105	15.797166	118.9592855	-82.7679185	3.864828	121.8442885
-48.853203	30.925482	121.73951	-25.940605	9.824812	120.218384	33.593868	-7.41686	117.805656	28.04389	39.02277	119.675568	30.818879	15.802955	118.740612	-82.700089	3.846669	121.696156
-47.920288	32.742432	121.664032	-25.88694	9.794301	119.995163	33.591972	-7.419027	117.530464	28.026438	39.016731	119.406975	30.809205	15.798852	118.4687195	-82.583085	3.78975	121.5216065
-47.265427	33.840546	121.729385	-25.643898	9.562777	119.812759	33.5779	-7.437908	117.314705	28.027258	39.012955	119.346535	30.802579	15.7875235	118.33062	-82.090375	3.3380305	121.294898
-46.471848	34.901096	121.847771	-25.841417	9.716108	119.739594	33.549038	-7.444708	117.060783	28.029383	39.00499	119.368958	30.7892105	15.780141	118.2148705	-82.4720445	3.652075	121.2643175
-45.630215	35.85363	121.951927	-25.855482	9.67834	119.576111	33.517689	-7.444444	116.783379	28.00687	39.010143	119.463943	30.7622795	15.7828495	118.123661	-82.4732435	3.5738305	121.028561
-44.814678	36.760208	122.112869	-25.898972	9.653419	119.387016	33.464504	-7.427323	116.476585	27.950191	39.027084	119.625427	30.7073475	15.7998805	118.051006	-82.5052915	3.5069575	120.723026
-43.860279	37.568436	122.222984	-25.998762	9.623993	119.165314	33.410282	-7.388188	116.15976	27.875084	39.0518	119.861092	30.642683	15.831806	118.010426	-82.640207	3.41618	120.320202
-42.870781	38.302155	122.21981	-26.103889	9.668669	118.891693	33.343929	-7.271854	115.876923	27.784422	39.099483	120.123314	30.5641755	15.9138145	118.0001185	-82.7719535	3.4235235	119.7832675
-41.340763	39.243553	122.338715	-26.255941	9.799591	118.620422	33.251865	-7.082694	115.457413	27.642122	39.212616	120.483467	30.4469935	16.064961	117.97044	-82.9588755	3.534221	119.270404
-40.25058	39.719402	122.385284	-26.307837	9.892632	118.461098	33.203144	-6.923614	115.217957	27.496756	39.312557	120.690559	30.34995	16.1944715	117.954258	-82.965624	3.5907925	118.967938
-39.156445	40.067394	122.36869	-26.367682	9.993968	118.359184	33.181526	-6.779616	115.055504	27.37038	39.43132	120.785507	30.275953	16.325852	117.9205055	-83.011317	3.662084	118.7978625
-37.903957	40.328045	122.253906	-26.427608	10.133935	118.274048	33.173775	-6.640565	114.95755	27.285831	39.517166	120.796608	30.229803	16.4383005	117.877079	-83.085019	3.8295695	118.671017
-36.71553	40.499493	121.977844	-26.492783	10.221004	118.18824	33.194221	-6.574012	114.927818	27.177561	39.60321	120.736275	30.185891	16.514599	117.8320465	-83.171457	3.927409	118.5444335
-35.502937	40.558945	121.607552	-26.51063	10.347025	118.141068	33.189487	-6.545651	115.002754	27.075747	39.656197	120.542435	30.132617	16.555273	117.7725945	-83.153877	4.138777	118.5095415
-34.165176	40.47533	121.07412	-26.567411	10.434717	118.042007	33.165745	-6.538495	115.105629	26.97677	39.698654	120.200897	30.0712575	16.5800795	117.653263	-83.2060795	4.2893545	118.430751
-32.218685	40.2631	120.077965	-26.621502	10.572895	118.015373	33.140701	-6.603666	115.414635	26.826801	39.713467	119.446442	29.983751	16.5549005	117.4305385	-83.226755	4.5908895	118.6002075
-30.907539	40.032787	119.27549	-26.673824	10.691124	118.013153	33.129871	-6.696392	115.708199	26.72394	39.683105	118.806091	29.9269055	16.4933565	117.257145	-83.2745535	4.8888915	118.769161
-29.48646	39.672081	118.464981	-26.703278	10.724601	117.986534	33.105194	-6.830768	115.994354	26.619974	39.605789	118.134438	29.862584	16.3875105	117.064396	-83.26914	5.0616915	118.908672
-28.161642	39.256695	117.796341	-26.818708	10.741113	118.096695	33.063747	-6.979049	116.245232	26.533094	39.458576	117.503181	29.7984205	16.2397635	116.8742065	-83.4358365	5.2424625	119.3191835
-26.750732	38.782318	117.20562	-26.734919	10.607203	117.980156	33.018749	-7.155572	116.449425	26.462257	39.273262	116.94635	29.740503	16.058845	116.6978875	-83.210341	5.155561	119.2624245
-25.297207	38.266071	116.723808	-26.841074	10.494512	117.981827	32.97797	-7.313522	116.62159	26.379686	39.088161	116.519806	29.678828	15.8873195	116.570698	-83.360976	5.1017045	119.392956
-23.899292	37.76292	116.352638	-26.849094	10.34808	117.864922	32.930759	-7.425211	116.741165	26.306347	38.953842	116.200409	29.618553	15.7643155	116.470787	-83.316741	4.9318445	119.259057
-21.636568	36.977516	115.918518	-26.816618	10.120391	117.60968	32.908974	-7.586017	116.821266	26.23728	38.783916	115.929543	29.573127	15.5989495	116.3754045	-83.206363	4.6418325	118.8439555
-20.332415	36.595219	115.85244	-26.929899	10.066665	117.552803	32.883446	-7.621927	116.833832	26.222622	38.731682	115.881287	29.553034	15.5548775	116.3575595	-83.412832	4.5784525	118.7480465
-18.717445	36.067543	115.788795	-26.87743	9.995298	117.44381	32.889099	-7.615259	116.814827	26.243258	38.74334	115.974388	29.5661785	15.5640405	116.3946075	-83.3210385	4.4265555	118.4930125
-17.051649	35.587494	115.867577	-26.826859	9.947204	117.261436	32.906715	-7.549228	116.804764	26.310085	38.817154	116.243507	29.6084	15.633963	116.5241355	-83.262118	4.260445	117.9987365
-15.47318	35.165985	116.092255	-26.893345	10.002678	117.25943	32.948257	-7.467677	116.805588	26.428083	38.920639	116.660568	29.68817	15.726481	116.733078	-83.47486	4.278875	117.785782
-13.868557	34.69104	116.288582	-26.845364	10.004435	117.025314	33.038925	-7.388292	116.828957	26.579374	39.043766	117.205849	29.8091495	15.827737	117.017403	-83.4998775	4.181133	117.033225
-12.340145	34.248512	116.521027	-26.780891	10.084544	116.661026	33.151104	-7.265475	116.871849	26.738808	39.190189	117.867996	29.944956	15.962357	117.3699225	-83.506738	4.206731	115.9521295
-9.931324	33.486378	116.726913	-26.810286	10.287574	116.071739	33.341671	-7.085173	117.019478	26.984838	39.434181	118.850113	30.1632545	16.174504	117.9347955	-83.7838265	4.400644	114.2086825
-8.430772	32.994995	116.831055	-26.805603	10.48218	115.730621	33.440403	-6.93712	117.111481	27.108761	39.569931	119.323875	30.274582	16.3164055	118.217678	-83.885788	4.6479545	113.243564
-6.911086	32.396023	116.974167	-26.745901	10.656086	115.50322	33.56773	-6.795785	117.196083	27.250654	39.706902	119.70549	30.409192	16.4555585	118.4507865	-83.900994	4.8566135	112.5556535
-5.349333	31.721083	117.054955	-26.657492	10.853251	115.374268	33.731606	-6.660928	117.278435	27.400425	39.842678	120.028976	30.5660155	16.590875	118.6537055	-83.8809995	5.115627	112.0948305
-3.869955	31.006163	117.14212	-26.532417	11.022083	115.297249	33.940113	-6.547774	117.444061	27.557787	39.969238	120.280602	30.74895	16.710732	118.8623315	-83.813784	5.333434	111.7321665
-2.449484	30.218216	117.20034	-26.432987	11.208323	115.294525	34.113617	-6.432244	117.681358	27.711443	40.080158	120.446335	30.91253	16.823957	119.0638465	-83.778504	5.592689	111.5252035
-1.126055	29.384106	117.239586	-26.309467	11.360831	115.32402	34.299873	-6.354692	118.00499	27.873219	40.163193	120.52623	31.086546	16.9042505	119.26561	-83.70548	5.8174115	111.38243
0.777272	28.009466	117.384872	-26.163261	11.583068	115.494705	34.575264	-6.33011	118.580994	28.113144	40.254875	120.556473	31.344204	16.9623825	119.5687335	-83.670726	6.2037535	111.4206765
1.945088	27.044006	117.511871	-26.105204	11.704354	115.652298	34.705894	-6.309859	119.010124	28.261475	40.288483	120.585648	31.4836845	16.989312	119.797886	-83.6940925	6.419396	111.50671
3.008157	26.025867	117.714355	-26.056528	11.785327	115.842567	34.810623	-6.267553	119.47876	28.386747	40.303032	120.630943	31.598685	17.0177395	120.0548515	-83.711741	6.5529145	111.6302825
4.008032	24.969646	118.000435	-26.011503	11.844976	116.074661	34.910984	-6.23685	119.901024	28.527281	40.322433	120.680534	31.7191325	17.0427915	120.290779	-83.7421385	6.6471605	111.858543
4.892385	23.930077	118.294571	-25.997898	11.8805	116.30632	35.010162	-6.254527	120.283142	28.63051	40.323315	120.798706	31.820336	17.034394	120.540924	-83.816132	6.726606	112.071716
5.694804	22.80238	118.617226	-25.961885	11.928363	116.524826	35.088905	-6.224705	120.63829	28.739882	40.327839	120.910515	31.9143935	17.051567	120.7744025	-83.8381635	6.805159	112.2752495
6.363654	21.74156	118.951332	-25.950264	11.974916	116.710091	35.157711	-6.193369	120.945908	28.848362	40.352215	121.058037	32.0030365	17.079423	121.0019725	-83.9035645	6.870409	112.4182095
7.243477	20.177839	119.315636	-25.899632	12.054883	116.910027	35.206665	-6.118877	121.350731	28.999498	40.422516	121.26577	32.1030815	17.1518195	121.3082505	-83.9023455	6.9579465	112.5118035
7.656657	19.139198	119.544205	-25.862881	12.151317	117.01918	35.256321	-6.063048	121.586395	29.134714	40.45911	121.340645	32.1955175	17.198031	121.46352	-83.9212795	7.104603	112.57484
7.991561	18.164757	119.741928	-25.831089	12.273371	117.119888	35.292789	-6.033509	121.76281	29.253271	40.509216	121.399948	32.27303	17.2378535	121.581379	-83.935208	7.3088885	112.658397
8.250406	17.15358	119.888733	-25.773434	12.368877	117.219452	35.344265	-5.975912	121.904625	29.360802	40.556381	121.429871	32.3525335	17.2902345	121.667248	-83.8994015	7.4475195	112.771656
8.391924	16.211643	120.016983	-25.705029	12.464431	117.317307	35.4109	-5.924258	121.990952	29.476919	40.611988	121.484306	32.4439095	17.343865	121.737629	-83.8539675	7.584997	112.896985
8.406535	15.326503	120.137939	-25.643015	12.521609	117.4104	35.471565	-5.893345	122.037056	29.557913	40.650387	121.560204	32.514739	17.378521	121.79863	-83.800769	7.664697	113.02217
8.376565	14.464995	120.203255	-25.561438	12.560087	117.471252	35.54961	-5.857846	122.064613	29.656769	40.694271	121.644165	32.6031895	17.4182125	121.854389	-83.7260655	7.7019615	113.088115
8.107511	13.204996	120.252144	-25.444168	12.624118	117.614212	35.616745	-5.756791	122.028099	29.795155	40.778698	121.781631	32.70595	17.5109535	121.904865	-83.594286	7.7372825	113.323559
7.823685	12.435137	120.216797	-25.337038	12.681238	117.705322	35.663719	-5.686379	121.956841	30.304504	40.683571	121.652939	32.9841115	17.498596	121.80489	-83.6581875	7.86388	113.605754
7.447737	11.758863	120.161949	-25.240448	12.767166	117.823792	35.726845	-5.57356	121.802734	30.403419	40.769676	121.740852	33.065132	17.598058	121.771793	-83.546028	7.936274	113.875791
7.033478	11.10181	120.035637	-25.11396	12.854224	117.980659	35.818398	-5.460577	121.642349	30.521521	40.86795	121.814705	33.1699595	17.7036865	121.728527	-83.3978795	8.0047615	114.232791
6.531272	10.491227	119.959602	-24.950268	12.982418	118.160927	35.965729	-5.304164	121.461281	30.630678	41.016369	121.905609	33.2982035	17.8561025	121.683445	-83.1987395	8.1087335	114.638409
5.997908	9.898065	119.860474	-24.777248	13.13303	118.39827	36.136559	-5.123268	121.28717	30.747921	41.188938	121.991707	33.44224	18.032835	121.6394385	-82.996736	8.233225	115.1571015
5.390029	9.375271	119.804504	-24.599106	13.277968	118.630936	36.332775	-4.961214	121.124268	30.849705	41.372566	122.050392	33.59124	18.205676	121.58733	-82.789452	8.35026	115.674542
4.406081	8.616243	119.754829	-24.32299	13.555842	118.942871	36.616589	-4.726872	120.974266	31.058084	41.624126	122.097229	33.8373365	18.448627	121.5357475	-82.4833165	8.663057	116.3499945
3.638759	8.118076	119.750046	-24.182957	13.713309	119.10099	36.770214	-4.585196	120.896111	31.204233	41.760708	122.162735	33.9872235	18.587756	121.529423	-82.3531375	8.838862	116.672557
2.855714	7.614133	119.660568	-24.032516	13.832887	119.192436	36.910099	-4.515388	120.809296	31.367693	41.850975	122.217285	34.138896	18.6677935	121.5132905	-82.203928	8.9979805	116.8715815
2.021121	7.149312	119.545898	-23.925913	13.933436	119.329788	37.040005	-4.439142	120.684364	31.497864	41.929741	122.331856	34.2689345	18.7452995	121.50811	-82.1207605	9.1215725	117.151466
1.177104	6.683584	119.430099	-23.743139	13.985602	119.303345	37.178455	-4.389858	120.499207	31.628477	41.991394	122.466064	34.403466	18.800768	121.4826355	-81.889744	9.170436	117.1240545
0.308802	6.183004	119.239685	-23.600012	14.066738	119.340645	37.309612	-4.332641	120.306107	31.750437	42.049091	122.602287	34.5300245	18.858225	121.454197	-81.7300485	9.275251	117.227093
-0.589911	5.707367	119.030121	-23.448048	14.123413	119.417511	37.441654	-4.253013	120.049133	31.511024	42.264179	122.958847	34.476339	19.005583	121.50399	-81.372435	9.241243	117.331032
-1.965111	4.933867	118.776772	-23.228395	14.300563	119.526993	37.635929	-4.090443	119.705292	31.736465	42.434467	123.183502	34.686197	19.172012	121.444397	-81.142987	9.429114	117.609589
-2.953043	4.395998	118.636108	-23.083269	14.482737	119.537148	37.747242	-3.969203	119.556107	31.899485	42.568176	123.245308	34.8233635	19.2994865	121.4007075	-80.9899015	9.6659875	117.6735885
-3.934143	3.85594	118.464897	-23.012199	14.706847	119.493927	37.864376	-3.840548	119.473183	32.037144	42.690434	123.230888	34.95076	19.424943	121.3520355	-80.975158	9.988751	117.6358185
-4.991159	3.406951	118.38932	-22.908998	14.9404	119.460831	37.955574	-3.757565	119.435417	32.074646	42.807968	123.170425	35.01511	19.5252015	121.302921	-80.833106	10.3555985	117.618741
-6.054644	2.80629	118.312202	-22.830736	15.126138	119.429222	38.016979	-3.679314	119.432739	32.149429	42.905529	123.000229	35.083204	19.6131075	121.216484	-80.744676	10.6391685	117.64196
-7.144357	2.160589	118.188454	-22.737757	15.315448	119.321892	38.099499	-3.654467	119.468132	32.21859	42.998783	122.764336	35.1590445	19.672158	121.116234	-80.6345585	10.958738	117.52755
-8.26882	1.478807	118.174706	-22.620668	15.450048	119.253197	38.19104	-3.639856	119.507919	32.274563	43.052959	122.517334	35.2328015	19.7065515	121.0126265	-80.4741375	11.1935445	117.4937675
-9.970344	0.439522	118.177567	-22.512775	15.595254	119.187943	38.288082	-3.605462	119.67485	32.795708	42.983292	121.934036	35.541895	19.688915	120.804443	-80.567445	11.501593	117.571443
-10.994749	-0.310619	118.159447	-22.420975	15.618613	119.128166	38.368038	-3.618273	119.804001	32.850388	42.9874	121.677422	35.609213	19.6845635	120.7407115	-80.451163	11.5526625	117.5156205
-12.139449	-1.022217	118.26445	-22.363001	15.634198	119.084213	38.459408	-3.662965	119.983032	32.890957	42.965679	121.422234	35.6751825	19.651357	120.702633	-80.4011845	11.617039	117.465793
-13.355906	-1.690792	118.380478	-22.305222	15.617211	119.063042	38.53949	-3.689674	120.158386	32.948345	42.924969	121.143929	35.7439175	19.6176475	120.6511575	-80.3543615	11.6167745	117.4749265
-14.592769	-2.369485	118.538391	-22.186239	15.577669	119.045868	38.636425	-3.75776	120.370193	32.628563	43.016449	120.985947	35.632494	19.6293445	120.67807	-80.004972	11.5259935	117.413666
-15.80987	-2.979694	118.673264	-22.100195	15.542893	119.020676	38.715355	-3.807854	120.560303	32.689739	42.938553	120.626411	35.702547	19.5653495	120.593357	-79.902937	11.5204365	117.447995
-17.052347	-3.509162	118.786827	-21.997215	15.487824	118.998169	38.812218	-3.887196	120.666	32.762917	42.82642	120.343781	35.7875675	19.469612	120.5048905	-79.7819975	11.506036	117.4914475
-18.941896	-4.273645	118.794724	-21.834108	15.376433	118.97583	38.95142	-4.050246	120.74617	32.89566	42.645214	120.009544	35.92354	19.297484	120.377857	-79.591756	11.455382	117.573803
-20.185671	-4.694853	118.750015	-21.686769	15.279654	118.936417	39.062412	-4.14304	120.712456	33.013699	42.565514	119.869141	36.0380555	19.211237	120.2907985	-79.4115935	11.348071	117.5820355
-21.459785	-5.090001	118.703476	-21.556728	15.202334	118.869781	39.153599	-4.200259	120.691216	33.133835	42.490597	119.719017	36.143717	19.145169	120.2051165	-79.257173	11.259499	117.5344455
-22.753885	-5.356977	118.616913	-21.414103	15.145795	118.768761	39.25045	-4.264935	120.682228	33.250885	42.428925	119.557571	36.2506675	19.081995	120.1198995	-79.0788735	11.209595	117.4176225
-24.046715	-5.564927	118.592941	-21.331112	15.102813	118.689743	39.331825	-4.358445	120.699844	33.362061	42.326279	119.362473	36.346943	18.983917	120.0311585	-79.009167	11.221709	117.3483275
-25.364395	-5.683126	118.615494	-21.236794	15.025878	118.633499	39.378677	-4.478274	120.704018	33.4576	42.153042	119.160355	36.4181385	18.837384	119.9321865	-78.8917265	11.214372	117.3348115
-26.658258	-5.774594	118.65892	-21.160093	14.887392	118.602135	39.409813	-4.64016	120.734802	33.545856	41.983627	118.996788	36.4778345	18.6717335	119.865795	-78.7980205	11.1030505	117.338475
-28.610399	-5.759979	118.745483	-21.051018	14.599663	118.625259	39.470097	-4.950115	120.803093	33.691483	41.629723	118.727966	36.58079	18.339804	119.7655295	-78.682826	10.859522	117.4849885
-29.939583	-5.678556	118.809166	-20.989399	14.342536	118.650902	39.492504	-5.194733	120.814812	33.786598	41.387768	118.573853	36.639551	18.0965175	119.6943325	-78.618349	10.5885545	117.6074715
-31.182289	-5.4861	118.855812	-20.937889	14.06717	118.661209	39.516323	-5.434711	120.832916	33.843254	41.103947	118.396484	36.6797885	17.834618	119.6147	-78.5555665	10.299722	117.707718
-32.436234	-5.24793	118.886292	-20.894072	13.797289	118.667259	39.508751	-5.674946	120.852684	33.867897	40.814659	118.227638	36.688324	17.5698565	119.540161	-78.476468	10.0247215	117.794357
-33.711521	-4.878401	118.917206	-20.84687	13.498749	118.697235	39.499393	-5.920075	120.833679	33.897869	40.554859	118.091408	36.698631	17.317392	119.4625435	-78.392371	9.680106	117.9319265
-34.903282	-4.426461	118.953217	-20.862165	13.210697	118.789398	39.470188	-6.145412	120.808434	33.882278	40.302238	118.027031	36.676233	17.078413	119.4177325	-78.400563	9.342981	118.1610635
-36.086506	-3.914212	119.068207	-20.879103	12.924799	118.937157	39.434368	-6.335154	120.726753	33.843067	40.083397	118.012253	36.6387175	16.8741215	119.369503	-78.3969235	8.9754765	118.504811
-37.764595	-2.946195	119.419548	-20.877569	12.473507	119.349136	39.354675	-6.584908	120.526421	33.75457	39.854141	118.084503	36.5546225	16.6346165	119.305462	-78.3097605	8.3123975	119.39281
-38.793354	-2.228062	119.806274	-20.87966	12.17808	119.750504	39.309364	-6.722131	120.336792	33.659969	39.726986	118.175079	36.4846665	16.5024275	119.2559355	-78.2439865	7.8537325	120.2450725
-39.783672	-1.417941	120.316383	-20.919945	11.888441	120.206619	39.268532	-6.833893	120.159737	33.532238	39.590355	118.316246	36.400385	16.378231	119.2379915	-78.240275	7.398651	121.1752465
-40.750946	-0.545531	120.778465	-20.980267	11.610254	120.651161	39.191723	-6.927661	120.000198	33.395836	39.479347	118.521973	36.2937795	16.275843	119.2610855	-78.2543135	6.944665	122.0412365
-41.600956	0.344628	121.097145	-21.043718	11.335616	121.003021	39.091526	-7.047359	119.940063	33.259666	39.390945	118.775085	36.175596	16.171793	119.357574	-78.263032	6.499439	122.648468
-42.409313	1.31735	121.310127	-21.189631	11.0869	121.224297	38.97102	-7.162158	119.862404	33.128075	39.281498	119.025444	36.0495475	16.05967	119.443924	-78.4288095	6.11413	123.00467
-43.212654	2.311929	121.287178	-21.314489	10.892294	121.277824	38.852535	-7.280673	119.772232	32.994198	39.188107	119.275986	35.9233665	15.953717	119.524109	-78.5523445	5.830871	123.031539
-44.258255	3.884081	120.91658	-21.576963	10.709631	121.063736	38.609467	-7.451824	119.613075	32.767826	39.085331	119.575607	35.6886465	15.8167535	119.594341	-78.8425725	5.6025085	122.533131
-44.872459	4.977776	120.585083	-21.736986	10.614643	120.809052	38.41304	-7.577826	119.416443	32.642281	38.998081	119.661247	35.5276605	15.7101275	119.538845	-79.0016325	5.5191585	122.079259
-45.399811	6.096759	120.240509	-21.910868	10.57785	120.518723	38.196022	-7.698468	119.169083	32.542164	38.89127	119.665298	35.369093	15.596401	119.4171905	-79.190829	5.559299	121.6202555
-45.790123	7.225422	119.948341	-22.021248	10.551788	120.302666	37.970299	-7.807211	118.847298	32.471058	38.781498	119.633881	35.2206785	15.4871435	119.2405895	-79.2631745	5.6164325	121.3647425
-46.163948	8.367984	119.772324	-22.055933	10.541085	119.989143	37.748604	-7.914218	118.53907	32.450382	38.640041	119.56916	35.099493	15.3629115	119.054115	-79.211359	5.7192585	120.924171
-46.406902	9.488252	119.639313	-22.233559	10.63171	119.848022	37.56321	-8.036343	118.232643	32.470158	38.511456	119.503403	35.016684	15.2375565	118.868023	-79.483802	6.0258635	120.828021
-46.574108	10.585521	119.563805	-22.164186	10.551072	119.734039	37.391071	-8.138546	117.941872	32.470924	38.419769	119.478104	34.9309975	15.1406115	118.709988	-79.2593695	5.9615325	120.75809
-46.608944	12.183063	119.549034	-22.130671	10.444236	119.443802	37.200401	-8.273645	117.592415	32.518272	38.298409	119.435074	34.8593365	15.012382	118.5137445	-79.1206785	5.87609	120.3738595
-46.563091	13.190887	119.530281	-22.13513	10.425318	119.31958	37.108566	-8.307015	117.403671	32.539265	38.240921	119.400848	34.8239155	14.966953	118.4022595	-79.0941755	5.883683	120.2369005
-46.455292	14.183828	119.44883	-21.896441	10.178125	119.108856	37.035103	-8.324256	117.256798	32.510002	38.176899	119.351646	34.7725525	14.9263215	118.304222	-78.5654345	5.4299285	119.91349
-46.194416	15.178612	119.277802	-21.932474	10.165188	118.934059	36.970825	-8.379931	117.168449	32.463768	38.136044	119.224167	34.7172965	14.8780565	118.196308	-78.5822445	5.4523195	119.67181
-45.941414	16.018858	119.147095	-22.015572	10.173554	118.775703	36.897297	-8.415305	117.158447	32.378677	38.083435	118.932533	34.637987	14.834065	118.04549	-78.669131	5.513043	119.505916
-45.710545	16.832094	118.949547	-22.436132	10.423938	118.898705	36.828468	-8.478676	117.230103	32.233925	38.021095	118.529282	34.5311965	14.7712095	117.8796925	-79.4034605	6.0766665	119.9177175
-45.367035	17.638796	118.659332	-22.4216	10.33497	118.617233	36.779331	-8.602017	117.393456	32.084064	37.927944	118.075272	34.4316975	14.6629635	117.734364	-79.2748975	6.0069765	119.500102
-44.79813	18.815565	118.005821	-22.535522	10.211084	118.354324	36.672905	-8.856938	117.794289	31.845028	37.673958	117.205139	34.2589665	14.40851	117.499714	-79.3300105	6.013658	119.208934
-44.340237	19.531116	117.407753	-22.646633	10.094522	118.098236	36.620014	-9.100608	118.142273	31.729725	37.406509	116.599419	34.1748695	14.1529505	117.370846	-79.4681355	6.0360935	118.825626
-43.882042	20.292158	116.801323	-22.742046	9.947722	117.888626	36.548569	-9.373906	118.564674	31.640232	37.085155	115.931259	34.0944005	13.8556245	117.2479665	-79.5784925	6.0398195	118.5292855
-43.276714	21.073433	116.320892	-22.76453	9.727855	117.705978	36.474514	-9.633305	118.879402	31.583733	36.716206	115.386986	34.0291235	13.5414505	117.133194	-79.5581835	5.9142595	118.278762
-42.631504	21.885344	115.997002	-22.781271	9.492881	117.654549	36.429821	-9.901633	119.057175	31.545559	36.397598	115.020775	33.98769	13.2479825	117.038975	-79.550232	5.7377795	118.270123
-41.916134	22.752539	115.874374	-22.777088	9.20387	117.642578	36.413235	-10.09146	119.095566	31.527224	36.170994	114.884552	33.9702295	13.039767	116.990059	-79.5244055	5.367973	118.295097
-41.191288	23.681213	115.930344	-22.783375	8.941989	117.66777	36.399403	-10.239653	118.946945	31.499403	36.050495	114.977356	33.949403	12.905421	116.9621505	-79.516153	4.978557	118.3733895
-40.04932	25.218004	116.200363	-22.884388	8.59027	117.715523	36.332096	-10.29478	118.556686	31.411779	36.059284	115.435616	33.8719375	12.882252	116.996151	-79.6407135	4.298288	118.434895
-39.217281	26.315018	116.467842	-22.990288	8.449172	117.699142	36.259956	-10.221903	118.252472	31.338163	36.168327	115.873322	33.7990595	12.973212	117.062897	-79.7796355	3.925132	118.335387
-38.389854	27.471668	116.706512	-23.154421	8.417788	117.680847	36.193802	-10.108227	117.899536	31.24292	36.366795	116.353058	33.718361	13.129284	117.126297	-80.027203	3.706292	118.235397
-37.509335	28.61195	116.962242	-23.240904	8.382612	117.504417	36.089775	-9.930357	117.525253	31.085508	36.562763	116.781303	33.5876415	13.316203	117.153278	-80.0694495	3.449021	117.855556
-36.555481	29.729515	117.176842	-23.445459	8.41335	117.321739	35.969292	-9.736074	117.114723	30.874983	36.750263	117.115662	33.4221375	13.5070945	117.1151925	-80.3130555	3.3196055	117.5282855
-35.655308	30.844885	117.343391	-23.734304	8.582335	117.208817	35.809105	-9.525604	116.671844	30.611828	36.971867	117.381958	33.2104665	13.7231315	117.026901	-80.6790745	3.4415385	117.390733
-34.646278	31.918079	117.476044	-23.923048	8.738056	116.921806	35.649834	-9.319345	116.187683	30.32192	37.160961	117.590439	32.985877	13.920808	116.889061	-80.831973	3.555304	116.954551
-33.043854	33.377941	117.571602	-24.106527	8.80554	116.32074	35.388664	-9.01625	115.402542	29.920527	37.417503	117.814461	32.6545955	14.2006265	116.6085015	-80.8676495	3.4104535	116.0329785
-31.882486	34.246277	117.545723	-24.25419	9.016068	116.132996	35.210239	-8.867265	114.907906	29.738239	37.523048	117.914322	32.474239	14.3278915	116.411114	-80.982619	3.7042445	115.854878
-30.727842	35.016346	117.575775	-24.502048	9.26767	116.030266	35.062019	-8.770609	114.472557	29.629919	37.599331	118.019852	32.345969	14.414361	116.2462045	-81.350065	4.120979	115.8143275
-29.512075	35.649281	117.634201	-24.367546	9.276366	115.756317	34.951046	-8.71441	114.142754	29.589697	37.640961	118.063461	32.2703715	14.4632755	116.1031075	-81.0054635	4.0894565	115.4095265
-28.19029	36.181786	117.735123	-24.502314	9.563041	115.880844	34.895454	-8.685984	113.879814	29.631775	37.661026	118.148109	32.2636145	14.487521	116.0139615	-81.2682425	4.638561	115.7477265
-26.875881	36.559902	117.876648	-24.314548	9.569531	115.792534	34.863293	-8.664624	113.702629	29.709822	37.684692	118.285767	32.2865575	14.510034	115.994198	-80.9156535	4.629028	115.59087
-25.522699	36.814793	118.00901	-24.262629	9.65124	115.757355	34.871838	-8.628526	113.636566	29.771244	37.708866	118.481506	32.321541	14.54017	116.059036	-80.846799	4.76231	115.455674
-23.375507	36.980457	118.078598	-24.233112	9.868395	115.761696	34.956913	-8.579752	113.642754	29.878029	37.735809	118.863953	32.417471	14.5780285	116.2533535	-80.883695	5.1587615	115.2700385
-22.228891	37.047398	118.161476	-24.260408	10.005445	115.737221	35.004791	-8.55114	113.719498	29.950535	37.75053	119.123863	32.477663	14.599695	116.4216805	-80.998479	5.411195	115.0527615
-20.815735	36.874069	118.131065	-24.340387	10.20012	115.755341	35.019829	-8.517842	113.834671	29.999792	37.783562	119.380905	32.5098105	14.63286	116.607788	-81.1905845	5.76738	114.902894
-19.217249	36.502144	117.918777	-24.35535	10.301264	115.586105	35.020657	-8.471559	113.988472	30.05398	37.831841	119.595573	32.5373185	14.680141	116.7920225	-81.2480185	5.922387	114.3801875
-18.063374	36.221008	117.774757	-24.408812	10.49765	115.437225	35.039856	-8.429443	114.196274	30.068356	37.878269	119.813133	32.554106	14.724413	117.0047035	-81.37173	6.270887	113.8697465
-16.541555	35.590397	117.503441	-24.494425	10.66065	115.27829	35.08392	-8.396172	114.440628	30.082369	37.939697	119.965889	32.5831445	14.7717625	117.2032585	-81.5719945	6.5495375	113.3533215
-15.357709	34.977211	117.333046	-24.549685	10.865901	115.115211	35.119274	-8.362382	114.666763	30.089638	37.980381	120.090576	32.604456	14.8089995	117.3786695	-81.703826	6.9228025	112.8517525
-13.509762	33.84341	116.926071	-24.676399	11.144359	114.910065	35.202183	-8.371291	115.01458	30.094761	38.055454	120.105293	32.648472	14.8420815	117.5599365	-82.00127	7.4466365	112.2601935
-12.30312	32.931183	116.614807	-24.640749	11.247596	114.639954	35.227127	-8.380479	115.152908	30.102581	38.078735	120.085236	32.664854	14.849128	117.619072	-81.946352	7.646064	111.660836
-11.152453	31.887691	116.292725	-24.619188	11.343636	114.444031	35.245502	-8.392073	115.218033	30.121496	38.088764	119.957474	32.683499	14.8483455	117.5877535	-81.921875	7.8389265	111.3003085
-10.06424	30.749125	116.025902	-24.609121	11.400715	114.251495	35.257168	-8.431294	115.23912	30.153996	38.062912	119.769096	32.705582	14.815809	117.504108	-81.923824	7.985621	110.998882
-9.025797	29.4792	115.743729	-24.558811	11.451741	114.088463	35.262135	-8.467875	115.172745	30.183018	38.034641	119.589165	32.7225765	14.783383	117.380955	-81.8401985	8.120099	110.795971
-8.065172	28.1968	115.471375	-24.522875	11.471291	114.004311	35.276329	-8.549127	115.155998	30.219831	37.990997	119.378616	32.74808	14.720935	117.267307	-81.79383	8.221647	110.741315
-7.170503	26.785225	115.279045	-24.480049	11.484571	113.992355	35.278107	-8.604571	115.115868	30.268591	37.946693	119.223038	32.773349	14.671061	117.169453	-81.733447	8.298081	110.815257
-6.014823	24.579037	115.144196	-24.418507	11.536406	114.096046	35.280792	-8.709323	115.166199	30.361462	37.862389	119.11042	32.821127	14.576533	117.1383095	-81.658141	8.496279	111.0537825
-5.347479	23.010317	115.157951	-24.401966	11.555943	114.254761	35.258877	-8.778789	115.284431	30.434006	37.801281	119.103371	32.8464415	14.511246	117.193901	-81.6503735	8.60064	111.315621
-4.71723	21.373266	115.234329	-24.380142	11.558626	114.471481	35.224541	-8.8903	115.454185	30.508059	37.727383	119.133911	32.8663	14.4185415	117.294048	-81.626584	8.6987105	111.648914
-4.168452	19.724054	115.323532	-24.38225	11.56671	114.760063	35.206326	-9.008659	115.653671	30.591026	37.626995	119.135437	32.898676	14.309168	117.394554	-81.663176	8.824252	112.125572
-3.648318	17.955151	115.413811	-24.3934	11.602881	115.043053	35.158043	-9.153769	115.889503	30.68417	37.53965	119.129753	32.9211065	14.1929405	117.509628	-81.7079065	9.0128215	112.576478
-3.230199	16.210466	115.520943	-24.40267	11.653999	115.340088	35.110096	-9.275832	116.143562	30.761433	37.456554	119.108154	32.9357645	14.090361	117.625858	-81.7411045	9.217637	113.054318
-2.856192	14.424211	115.664444	-24.430479	11.672226	115.554237	35.065212	-9.402836	116.388153	30.820047	37.372841	119.04982	32.9426295	13.9850025	117.7189865	-81.8035875	9.3594495	113.3894875
-2.396099	11.748864	115.819489	-24.482681	11.682649	115.8545	35.007114	-9.549439	116.774094	30.855278	37.243336	118.87133	32.931196	13.8469485	117.822712	-81.896558	9.5183495	113.886288
-2.149897	9.902205	115.939835	-24.527458	11.679254	116.012421	34.971512	-9.682541	117.077301	30.841122	37.126541	118.67968	32.906317	13.722	117.8784905	-81.961233	9.636508	114.1463515
-1.975211	8.096543	116.111526	-24.570078	11.666409	116.115723	34.923698	-9.818649	117.448685	30.861738	36.996052	118.452454	32.892718	13.5887015	117.9505695	-82.032874	9.7441165	114.2808765
-1.835841	6.287512	116.33812	-24.598669	11.630435	116.176674	34.898327	-9.973855	117.899452	30.87228	36.830597	118.210579	32.8853035	13.428371	118.0550155	-82.0826415	9.832499	114.2983325
-1.766907	4.509015	116.606567	-24.629211	11.539257	116.217781	34.866188	-10.130178	118.413307	30.888725	36.648052	117.999557	32.8774565	13.258937	118.206432	-82.1358785	9.819577	114.22913
-1.757122	2.76798	116.902718	-24.64399	11.370864	116.248337	34.8647	-10.319347	118.918243	30.934864	36.430836	117.799202	32.899782	13.0557445	118.3587225	-82.187762	9.6859835	114.1379515
-1.768334	1.059769	117.247368	-24.631821	11.176248	116.302872	34.848412	-10.496784	119.389114	30.954239	36.200699	117.679192	32.9013255	12.8519575	118.534153	-82.1649675	9.5005385	114.071591
-1.936484	-1.383025	117.68631	-24.642492	10.832257	116.462624	34.858673	-10.780957	119.885315	31.013226	35.848835	117.566391	32.9359495	12.533939	118.725853	-82.2209335	9.130575	114.199395
-2.162767	-2.884123	117.946915	-24.628229	10.558716	116.592644	34.864555	-10.991408	120.089462	31.036642	35.631027	117.57473	32.9505985	12.3198095	118.832096	-82.2070565	8.7976225	114.353192
-2.36659	-4.348602	118.13781	-24.625067	10.303399	116.710983	34.870483	-11.195605	120.223129	31.060177	35.419674	117.62661	32.96533	12.1120345	118.9248695	-82.215464	8.4947635	114.4970965
-2.652239	-5.70808	118.265999	-24.626156	10.107082	116.806053	34.863873	-11.332167	120.280228	31.108942	35.247002	117.683807	32.9864075	11.9574175	118.9820175	-82.2387195	8.2567465	114.6300885
-3.00515	-6.933972	118.391777	-24.65295	9.955482	116.834511	34.870644	-11.479113	120.335091	31.158707	35.114361	117.761955	33.0146755	11.817624	119.048523	-82.3205755	8.09334	114.620499
-3.416641	-8.093425	118.512489	-24.600817	9.853474	116.828072	34.872253	-11.602543	120.467255	31.23526	34.968655	117.85302	33.0537565	11.683056	119.1601375	-82.2553905	8.023892	114.4960065
-3.877101	-9.1621	118.629333	-24.587559	9.729598	116.79702	34.874836	-11.7425	120.60498	31.355038	34.835243	117.946098	33.114937	11.5463715	119.275539	-82.290055	7.9128245	114.318501
-4.593856	-10.620037	118.590927	-24.468618	9.609294	116.76474	34.906712	-11.967095	120.756531	31.583286	34.646309	118.106224	33.244999	11.339607	119.4313775	-82.182235	7.878981	114.0981025
-5.15298	-11.441871	118.498764	-24.383165	9.505973	116.810463	34.930862	-12.115113	120.732643	31.740749	34.518982	118.253052	33.3358055	11.2019345	119.4928475	-82.1021355	7.8100115	114.1280785
-5.733781	-12.22743	118.342255	-24.283796	9.403353	116.90123	34.966663	-12.248559	120.629295	31.930149	34.395405	118.339302	33.448406	11.073423	119.4842985	-82.015998	7.733283	114.3181615
-6.280951	-12.90799	118.185768	-24.157351	9.326405	117.042252	35.034634	-12.408538	120.452942	32.113995	34.269657	118.467674	33.5743145	10.9305595	119.460308	-81.8890165	7.7222505	114.624196
-6.951197	-13.504225	118.058884	-24.009911	9.310192	117.192902	35.090176	-12.493711	120.342827	32.273239	34.201614	118.611229	33.6817075	10.8539515	119.477028	-81.7015295	7.7664325	114.908776
-7.642972	-13.950701	117.985497	-23.900948	9.325891	117.328453	35.169434	-12.543805	120.269653	32.422234	34.15477	118.753647	33.795834	10.8054825	119.51165	-81.59773	7.8462995	115.145256
-8.509993	-14.258714	118.142494	-23.803722	9.365261	117.395317	35.274593	-12.59512	120.280731	32.54681	34.132908	118.875465	33.9107015	10.768894	119.578098	-81.5181455	7.961628	115.212536
-9.666162	-14.694603	118.3591	-23.645678	9.472743	117.435944	35.410004	-12.665127	120.449814	32.704346	34.082695	118.874832	34.057175	10.708784	119.662323	-81.348531	8.236702	115.209565
-10.497581	-14.967341	118.386444	-23.568922	9.519471	117.398109	35.44891	-12.725229	120.57077	32.81953	34.014168	118.786659	34.13422	10.6444695	119.6787145	-81.272064	8.3944725	115.1175035
-11.186949	-15.296474	118.233597	-23.437639	9.514499	117.404984	35.489933	-12.828866	120.623184	32.936771	33.900726	118.678078	34.213352	10.53593	119.650631	-81.08863	8.493068	115.159337
-12.042465	-15.407183	118.169739	-23.341099	9.47937	117.472824	35.530556	-12.957899	120.558334	33.064648	33.769203	118.644295	34.297602	10.405652	119.6013145	-80.9798	8.553088	115.3443335
-12.876138	-15.478471	117.962555	-23.2155	9.40656	117.61116	35.595676	-13.050762	120.402512	33.202477	33.67799	118.733215	34.3990765	10.313614	119.5678635	-80.8300765	8.499506	115.6544565
-13.706155	-15.435973	117.682327	-23.073296	9.360247	117.774178	35.685135	-13.09207	120.174431	33.347916	33.657047	118.987236	34.5165255	10.2824885	119.5808335	-80.6631175	8.4380055	115.9675225
-14.515702	-15.392245	117.332687	-22.958321	9.365665	117.949295	35.808868	-13.079019	119.924721	33.500843	33.702091	119.379486	34.6548555	10.311536	119.6521035	-80.5714975	8.419794	116.2464865
-15.737869	-15.144637	117.04464	-22.73889	9.435635	118.23616	36.003193	-12.94318	119.645691	33.728867	33.883713	120.045914	34.86603	10.4702665	119.8458025	-80.34381	8.4010035	116.6265175
-16.577393	-14.953125	117.017487	-22.601358	9.556363	118.413651	36.159042	-12.849277	119.532921	33.899609	33.99968	120.416534	35.0293255	10.5752015	119.9747275	-80.2320415	8.5375245	116.8525745
-17.413759	-14.734753	117.072952	-22.513529	9.722575	118.546806	36.296406	-12.756827	119.503067	34.084705	34.122849	120.725838	35.1905555	10.683011	120.1144525	-80.2176135	8.762139	116.9791595
-18.222435	-14.536028	117.056587	-22.382811	9.895204	118.576416	36.42321	-12.70113	119.541313	34.259609	34.192986	120.934952	35.3414095	10.745928	120.2381325	-80.1070315	9.04448	116.9146995
-19.055937	-14.302694	117.050171	-22.28096	10.041274	118.558502	36.545174	-12.657325	119.628311	34.387867	34.253067	121.052979	35.4665205	10.797871	120.340645	-80.0284405	9.284677	116.776359
-19.89097	-14.07397	116.994354	-22.223606	10.157479	118.505348	36.645481	-12.631173	119.667473	34.535168	34.298332	121.062103	35.5903245	10.8335795	120.364788	-80.0375365	9.4813785	116.645908
-20.712467	-13.849158	116.935051	-22.12797	10.244253	118.46801	36.731213	-12.593174	119.674393	34.644745	34.331543	121.034798	35.687979	10.8691845	120.3545955	-79.943919	9.6193215	116.5814245
-21.972364	-13.51244	116.897095	-22.041698	10.283632	118.400063	36.860546	-12.534656	119.71196	34.756321	34.394348	120.951225	35.8084335	10.929846	120.3315925	-79.8918295	9.637418	116.4685335
-22.787495	-13.287031	116.871597	-21.971395	10.357697	118.318085	36.959858	-12.466535	119.788109	34.796749	34.479858	120.873734	35.8783035	11.0066615	120.3309215	-79.8210935	9.7087325	116.3052485
-23.673054	-13.012563	116.887878	-21.963121	10.390088	118.229202	37.066208	-12.373411	119.895447	34.780296	34.591339	120.750595	35.923252	11.108964	120.323021	-79.849494	9.671212	116.135383
-24.501774	-12.77975	116.955009	-21.951784	10.427511	118.091461	37.155609	-12.261332	120.038368	34.769623	34.69138	120.567345	35.962616	11.215024	120.3028565	-79.866184	9.639998	115.8800655
-25.362719	-12.479996	117.095055	-21.889509	10.474578	117.962967	37.24379	-12.149113	120.265152	34.750153	34.799477	120.316277	35.9969715	11.325182	120.2907145	-79.7759895	9.623974	115.6352195
-26.223719	-12.176943	117.122559	-21.86644	10.491744	117.809952	37.319855	-12.072436	120.498047	34.756443	34.888905	120.056953	36.038149	11.4082345	120.2775	-79.771029	9.5752535	115.342404
-27.077335	-11.797009	117.113564	-21.819118	10.511954	117.614319	37.418102	-12.006431	120.721207	34.777962	34.949471	119.827888	36.098032	11.47152	120.2745475	-79.736268	9.552388	114.9540905
-28.369831	-11.215455	116.907516	-21.763874	10.437012	117.303558	37.538467	-11.916813	120.923996	34.767063	35.082661	119.461044	36.152765	11.582924	120.19252	-79.680513	9.2911	114.414596
-29.278967	-10.725158	116.785255	-21.749132	10.387736	117.140076	37.572392	-11.807414	120.891258	34.732433	35.143097	119.24926	36.1524125	11.6678415	120.070259	-79.6506765	9.1076305	114.209893
-30.187338	-10.203082	116.667084	-21.73823	10.333863	117.095497	37.627407	-11.71334	120.798073	34.680634	35.228535	119.020226	36.1540205	11.7575975	119.9091495	-79.6304805	8.9101285	114.2818445
-31.05294	-9.567046	116.588936	-21.690624	10.299983	117.104126	37.686081	-11.533321	120.707047	34.629761	35.359009	118.913506	36.157921	11.912844	119.8102765	-79.539169	8.687122	114.3979755
-31.940365	-8.905469	116.587746	-21.616041	10.321398	117.172539	37.772648	-11.333108	120.679749	34.575279	35.514019	118.916344	36.1739635	12.0904555	119.7980465	-79.4060455	8.5523405	114.5470315
-32.813889	-8.158168	116.582367	-21.615795	10.369184	117.258873	37.86375	-11.122466	120.752144	34.521626	35.710785	118.986092	36.192688	12.2941595	119.869118	-79.424278	8.4442085	114.648628
-33.69339	-7.32473	116.537025	-21.606285	10.477481	117.314339	37.938354	-10.901649	120.825317	34.501198	35.924961	119.085098	36.219776	12.511656	119.9552075	-79.432346	8.443306	114.6734705
-35.067184	-6.001046	116.430916	-21.604351	10.601393	117.369949	38.005081	-10.639503	120.932945	34.463215	36.216331	119.195518	36.234148	12.788414	120.0642315	-79.44285	8.414372	114.6756665
-35.9464	-5.040209	116.312042	-21.598391	10.701805	117.382957	38.015747	-10.494734	120.907486	34.462677	36.355862	119.258705	36.239212	12.930564	120.0830955	-79.435994	8.473046	114.6828185
-36.838566	-4.052231	116.110931	-21.611237	10.744286	117.376938	38.026955	-10.351898	120.82608	34.447525	36.493881	119.377647	36.23724	13.0709915	120.1018635	-79.459714	8.4175805	114.6520125
-37.719147	-3.055285	115.895462	-21.592226	10.766222	117.368248	38.021404	-10.214169	120.676292	34.433231	36.61554	119.562355	36.2273175	13.2006855	120.1193235	-79.4117695	8.3317585	114.6171725
-38.424446	-2.090659	115.714355	-21.329182	10.617962	117.266884	38.032471	-10.040342	120.496201	34.405411	36.772133	119.792023	36.218941	13.3658955	120.144112	-78.877305	7.8700285	114.389656
-39.488201	-0.865219	115.69191	-21.59325	10.837257	117.494156	38.049461	-9.870423	120.295883	34.356083	36.948051	120.001427	36.202772	13.538814	120.148655	-79.389272	8.1357	114.839657
-40.364468	0.27284	115.924431	-21.592749	10.918578	117.718903	38.030365	-9.672688	120.127449	34.300838	37.098904	120.121063	36.1656015	13.713108	120.124256	-79.3510995	8.124048	115.31355
-41.6264	2.032042	116.774033	-21.570501	11.028543	118.331444	38.010216	-9.360729	119.947037	34.178539	37.350967	120.193802	36.0943775	13.995119	120.0704195	-79.2353795	8.061967	116.5924685
-42.423321	3.209086	117.501434	-21.595018	11.090492	118.898285	38.007607	-9.170971	119.857994	34.078728	37.478592	120.24987	36.0431675	14.1538105	120.053932	-79.2332035	8.0271735	117.742638
-43.210518	4.344999	118.261078	-21.627916	11.050167	119.465782	38.001194	-9.061512	119.843102	33.934734	37.587212	120.346725	35.967964	14.26285	120.0949135	-79.223796	7.837484	118.8366505
-43.966408	5.50905	118.90744	-21.753174	11.052583	120.013954	37.963024	-8.996552	119.879677	33.806568	37.643032	120.419205	35.884796	14.32324	120.149441	-79.391144	7.781926	119.878467
-44.680042	6.653318	119.374237	-21.816849	10.932427	120.273933	37.870956	-8.988794	119.920563	33.62825	37.661114	120.437431	35.749603	14.33616	120.178997	-79.383301	7.528694	120.368869
-45.3619	7.763899	119.66658	-21.962688	10.853514	120.509865	37.769222	-8.997515	119.918297	33.434834	37.626423	120.325127	35.602028	14.314454	120.121712	-79.527404	7.392574	120.898018
-45.95253	8.970119	119.882774	-22.10928	10.778568	120.568764	37.630745	-8.9971	119.860756	33.208763	37.615814	120.139847	35.419754	14.309357	120.0003015	-79.638314	7.247779	121.1372265
-46.773834	10.687522	119.982018	-22.241411	10.627395	120.444237	37.423443	-9.001307	119.697021	32.83403	37.580784	119.763443	35.1287365	14.2897385	119.730232	-79.6115585	6.9650515	121.158242
-47.247234	11.837087	120.054916	-22.374184	10.542089	120.390495	37.29216	-8.983819	119.529739	32.579109	37.590054	119.493843	34.9356345	14.3031175	119.511791	-79.6840025	6.7810605	121.269199
-47.63628	13.030588	120.188156	-22.511431	10.469417	120.436005	37.131168	-8.958116	119.288841	32.331322	37.60146	119.258987	34.731245	14.321672	119.273914	-79.754107	6.617162	121.598096
-47.924084	14.186105	120.349396	-22.604666	10.380273	120.351135	37.001133	-8.930176	119.025169	32.104939	37.603821	119.121025	34.553036	14.3368225	119.073097	-79.762368	6.4237235	121.629173
-48.225437	15.31474	120.52829	-22.712418	10.284129	120.462921	36.866436	-8.923186	118.785271	31.894678	37.620853	119.099579	34.380557	14.3488335	118.942425	-79.805393	6.2194245	121.983417
-48.315895	16.503746	120.666328	-22.932798	10.237694	120.554878	36.739109	-8.95983	118.533501	31.740301	37.613983	119.141342	34.239705	14.3270765	118.8374215	-80.105301	6.1483115	122.2723345
-48.434883	17.603956	120.704666	-22.932856	10.06341	120.284378	36.596661	-9.009799	118.28035	31.613836	37.603619	119.184174	34.1052485	14.29691	118.732262	-79.9709605	5.82991	121.836494
-48.412983	19.27634	120.623413	-23.102335	9.96257	120.052132	36.301983	-9.130074	117.800667	31.465277	37.506512	119.170334	33.88363	14.188219	118.4855005	-80.0883	5.736921	121.6187635
-48.285076	20.393679	120.519661	-23.217163	9.947986	119.797478	36.087002	-9.25253	117.441162	31.385046	37.396049	119.063713	33.736024	14.0717595	118.2524375	-80.17035	5.8242125	121.3425185
-48.114033	21.432928	120.363571	-23.334166	9.896747	119.548157	35.878708	-9.351922	117.092682	31.300554	37.280529	118.917358	33.589631	13.9643035	118.00502	-80.257963	5.8291905	121.091294
-47.86314	22.399464	120.19783	-23.413754	9.88037	119.269577	35.692303	-9.471128	116.723099	31.218689	37.163651	118.770836	33.455496	13.8462615	117.7469675	-80.283004	5.9144785	120.7921865
-47.508228	23.387388	120.012199	-23.5189	9.8374	119.03373	35.516464	-9.595332	116.435883	31.155375	37.014988	118.562424	33.3359195	13.709828	117.4991535	-80.3737195	5.964972	120.5683065
-47.111874	24.273918	119.76442	-23.589811	9.823889	118.764641	35.349239	-9.728787	116.215149	31.086058	36.867256	118.339088	33.2176485	13.5692345	117.2771185	-80.3972705	6.0785435	120.2521635
-46.617588	25.167328	119.488754	-23.674313	9.846714	118.558929	35.197529	-9.877135	116.072044	31.026167	36.726063	118.046402	33.111848	13.424464	117.059223	-80.460474	6.268964	120.058635
-45.774433	26.342207	119.060173	-23.791672	9.804905	118.242348	34.985561	-10.075626	115.949699	30.92522	36.515991	117.568352	32.9553905	13.2201825	116.7590255	-80.5387345	6.3896275	119.7256705
-45.104336	27.07667	118.74678	-23.84297	9.789592	118.061317	34.877605	-10.223094	115.940857	30.855045	36.368977	117.173065	32.866325	13.0729415	116.556961	-80.552265	6.5062425	119.565673
-44.413273	27.74655	118.409668	-24.080109	9.950036	118.072769	34.744114	-10.308895	115.955292	30.770428	36.236225	116.783119	32.757271	12.963665	116.3692055	-80.917489	6.936407	119.7763325
-43.635464	28.386143	118.067337	-24.008169	9.804362	117.875313	34.731251	-10.50263	115.898117	30.667582	36.11293	116.385735	32.6994165	12.80515	116.141926	-80.7157545	6.803574	119.6087
-42.794357	28.962349	117.726372	-24.107885	9.761482	117.629066	34.65905	-10.607857	115.878387	30.560631	36.01479	116.022896	32.6098405	12.7034665	115.9506415	-80.8256105	6.8194975	119.3074905
-41.859318	29.503551	117.463219	-24.057169	9.633363	117.386688	34.591602	-10.65751	115.80526	30.439325	35.93388	115.764854	32.5154635	12.638185	115.785057	-80.6298015	6.628541	118.988319
-40.933006	29.999348	117.226135	-24.181465	9.603174	117.314705	34.535072	-10.686189	115.706444	30.323416	35.905144	115.585312	32.429244	12.6094775	115.645878	-80.792174	6.5968705	118.983532
-39.382477	30.765226	116.933586	-24.233913	9.51931	116.974915	34.435661	-10.667544	115.553322	30.170055	35.937267	115.425919	32.302858	12.6348615	115.4896205	-80.770684	6.4037585	118.4602095
-38.301727	31.206873	116.696373	-24.415457	9.683537	116.806236	34.371166	-10.627151	115.423492	30.066963	35.997616	115.352539	32.2190645	12.6852325	115.3880155	-81.0499785	6.6818415	118.2244565
-37.177734	31.63122	116.381477	-24.467644	9.699583	116.504196	34.280891	-10.553455	115.267654	30.001566	36.058083	115.285042	32.1412285	12.752314	115.276348	-81.0765165	6.646852	117.732044
-35.997471	32.042431	116.038216	-24.61655	9.786457	116.150711	34.181683	-10.485022	115.07959	29.886452	36.126602	115.268936	32.0340675	12.82079	115.174263	-81.2671675	6.752124	117.127159
-34.771587	32.421722	115.641808	-24.643654	9.745245	115.778961	34.061958	-10.369297	114.940521	29.798237	36.20118	115.212906	31.9300975	12.9159415	115.0767135	-81.2174055	6.5745485	116.4812085
-33.586643	32.766376	115.220276	-24.758305	9.836028	115.403366	33.991669	-10.366355	114.833702	29.707722	36.269016	115.138176	31.8496955	12.9513305	114.985939	-81.3663055	6.7207255	115.820793
-32.286873	33.068954	114.713249	-24.831814	9.901901	114.953293	33.93182	-10.354688	114.761665	29.615343	36.314407	115.071068	31.7735815	12.9798595	114.9163665	-81.4372095	6.8239425	114.9902195
-30.346212	33.453377	113.89856	-25.004234	10.011262	114.329956	33.83448	-10.371572	114.783157	29.500818	36.357571	114.872917	31.667649	12.9929995	114.828037	-81.676117	7.0295245	113.831875
-29.062092	33.658653	113.400879	-25.103405	10.063939	113.971161	33.713589	-10.377425	114.817848	29.410812	36.352165	114.646553	31.5622005	12.98737	114.7322005	-81.7690105	7.140508	113.2101215
-27.696823	33.867321	112.925591	-25.178238	10.112905	113.687492	33.6353	-10.401309	114.813362	29.313046	36.337765	114.384254	31.474173	12.968228	114.598808	-81.830649	7.257582	112.776176
-26.385611	33.996742	112.527809	-25.227856	10.136854	113.482956	33.576385	-10.428445	114.834511	29.234863	36.314743	114.075676	31.405624	12.943149	114.4550935	-81.861336	7.330559	112.5108185
-25.067408	34.132721	112.188293	-25.246683	10.130523	113.292328	33.520195	-10.438341	114.855995	29.164728	36.280525	113.813278	31.3424615	12.921092	114.3346365	-81.8358275	7.339954	112.2500195
-23.851809	34.29277	111.970291	-25.287918	10.08863	113.091621	33.504803	-10.472788	114.849129	29.109055	36.249767	113.615021	31.306929	12.8884895	114.232075	-81.882765	7.2887705	111.951167
-22.359333	34.333778	111.695137	-25.323116	10.035496	112.910965	33.446865	-10.442021	114.853958	29.041389	36.23233	113.523438	31.244127	12.8951545	114.188698	-81.890359	7.1758375	111.633232
-20.43206	34.416435	111.735497	-25.330999	9.882281	112.664368	33.445759	-10.365593	114.731171	28.998297	36.301052	113.711395	31.222028	12.9677295	114.221283	-81.884026	6.7968325	111.107453
-19.083961	34.468452	111.919716	-25.342083	9.81983	112.583282	33.442417	-10.27768	114.650787	28.999367	36.406136	114.039673	31.220892	13.064228	114.34523	-81.905058	6.575432	110.821334
-17.779945	34.485615	112.17923	-25.352833	9.779761	112.476799	33.477432	-10.141289	114.574692	29.027033	36.552258	114.445969	31.2522325	13.2054845	114.5103305	-81.9578985	6.3540375	110.4432675
-16.466013	34.501469	112.43261	-25.3536	9.822983	112.381554	33.513035	-9.971104	114.559349	29.032894	36.735996	114.872231	31.2729645	13.382446	114.71579	-81.9801645	6.26352	110.047318
-15.155453	34.480293	112.659203	-25.418495	9.927185	112.254776	33.543781	-9.749202	114.519814	29.017422	36.94384	115.323982	31.2806015	13.597319	114.921898	-82.1175915	6.257051	109.587654
-13.896017	34.433208	112.838196	-25.467453	10.107632	112.118782	33.583088	-9.500909	114.482269	28.976223	37.213169	115.758347	31.2796555	13.85613	115.120308	-82.2145615	6.359134	109.117256
-12.649345	34.377117	113.039764	-25.502905	10.335907	112.073914	33.646061	-9.199224	114.468643	28.919331	37.503296	116.143051	31.282696	14.152036	115.305847	-82.288506	6.519778	108.841981
-10.857635	34.201977	113.468292	-25.506201	10.755589	112.144211	33.750225	-8.692545	114.463547	28.851557	37.949429	116.70369	31.300891	14.628442	115.5836185	-82.313293	6.882736	108.7048035
-9.743811	33.978645	113.846573	-25.541243	11.048035	112.29895	33.825188	-8.357499	114.551941	28.852262	38.240166	117.068253	31.338725	14.9413335	115.810097	-82.421211	7.1547365	108.787803
-8.670583	33.775581	114.190018	-25.547886	11.323237	112.470665	33.904442	-8.045198	114.712166	28.858101	38.527962	117.465797	31.3812715	15.241382	116.0889815	-82.4770435	7.405092	108.8523485
-7.629609	33.410854	114.504478	-25.557821	11.592861	112.63266	33.968216	-7.769276	114.92041	28.867346	38.80431	117.879417	31.417781	15.517517	116.3999135	-82.533423	7.668205	108.8654065
-6.606587	32.993694	114.756561	-25.580233	11.839837	112.802483	34.040604	-7.516822	115.160286	28.873453	39.079746	118.232849	31.4570285	15.781462	116.6965675	-82.6174945	7.898212	108.9083985
-5.673314	32.489326	114.992188	-25.606024	12.04302	112.977135	34.116127	-7.305431	115.398315	28.887102	39.30986	118.521797	31.5016145	16.0022145	116.960056	-82.7136625	8.0838255	108.994214
-4.765334	31.938986	115.189537	-25.621098	12.222401	113.140785	34.190086	-7.109452	115.63559	28.908392	39.514938	118.735252	31.549239	16.202743	117.185421	-82.791435	8.242059	109.096149
-3.574393	30.956232	115.459145	-25.607183	12.426155	113.349976	34.293808	-6.839494	115.956032	28.937334	39.78167	118.98278	31.615571	16.471088	117.469406	-82.829937	8.381222	109.230546
-2.850059	30.143875	115.556145	-25.560194	12.514882	113.502327	34.37875	-6.680597	116.159073	28.938066	39.951916	119.063881	31.658408	16.6356595	117.611477	-82.778796	8.3941045	109.393177
-2.157662	29.395966	115.611961	-25.540865	12.621474	113.659576	34.479897	-6.523436	116.307983	28.935612	40.09206	119.080719	31.7077545	16.784312	117.694351	-82.7894845	8.458636	109.624801
-1.525578	28.499418	115.62487	-25.501268	12.684483	113.824501	34.578156	-6.375205	116.427734	28.923124	40.240822	118.998299	31.75064	16.9328085	117.7130165	-82.753176	8.4361575	109.9359855
-0.954927	27.624538	115.587746	-25.449842	12.787268	114.021072	34.677902	-6.244005	116.559364	28.897461	40.36433	118.86898	31.7876815	17.0601625	117.714172	-82.6873655	8.5143735	110.327972
-0.457632	26.664337	115.55574	-25.355465	12.880604	114.238953	34.769691	-6.117275	116.70182	28.89649	40.493759	118.726326	31.8330905	17.188242	117.714073	-82.5440205	8.572966	110.763833
0.016979	25.709278	115.571167	-25.330973	12.971354	114.48629	34.86124	-6.000046	116.866028	28.935068	40.586086	118.58065	31.898154	17.29302	117.723339	-82.5601	8.649688	111.249241
0.5603	24.116623	115.655006	-25.216209	13.106225	114.926888	34.977665	-5.844421	117.199364	29.006662	40.752563	118.438087	31.9921635	17.454071	117.8187255	-82.4245815	8.758379	112.0350505
0.816471	23.093227	115.811813	-25.136555	13.178984	115.269783	35.074844	-5.7448	117.441498	29.069817	40.865673	118.43293	32.0723305	17.5604365	117.937214	-82.3454405	8.7975315	112.602352
1.029652	22.05514	116.032707	-25.064548	13.256526	115.616264	35.180283	-5.643161	117.696472	29.124832	40.98838	118.49028	32.1525575	17.6726095	118.093376	-82.2816535	8.8404425	113.139152
1.164934	21.030256	116.295151	-24.98959	13.332218	115.979408	35.276749	-5.527366	117.919365	29.185602	41.108669	118.612816	32.2311755	17.7906515	118.2660905	-82.2103555	8.8737845	113.6927255
1.244709	19.995966	116.553116	-24.959234	13.402791	116.359535	35.373924	-5.396252	118.081093	29.2251	41.245911	118.795219	32.299512	17.9248295	118.438156	-82.21798	8.8807525	114.280914
1.221638	18.982697	116.812622	-24.896252	13.435963	116.716942	35.454292	-5.268885	118.192062	29.27351	41.367538	119.001755	32.363901	18.0493265	118.5969085	-82.156405	8.8225995	114.8369755
1.187706	17.965919	117.017982	-24.868658	13.478173	117.006813	35.526501	-5.151522	118.249725	29.329576	41.490791	119.178101	32.4280385	18.1696345	118.713913	-82.1653545	8.7867115	115.299713
1.056094	16.411768	117.223297	-24.766233	13.543324	117.357567	35.583851	-4.996219	118.215034	29.420965	41.647346	119.415031	32.502408	18.3255635	118.8150325	-82.034874	8.7610845	115.9001015
0.928409	15.402804	117.272858	-24.744476	13.580845	117.491806	35.639359	-4.921806	118.161186	29.464752	41.728027	119.498146	32.5520555	18.4031105	118.829666	-82.0410075	8.7585795	116.153946
0.737835	14.382641	117.247726	-24.795359	13.647211	117.600166	35.691872	-4.828864	118.059456	29.496828	41.827686	119.566345	32.59435	18.499411	118.8129005	-82.185068	8.795011	116.3874315
0.502315	13.394292	117.187927	-24.675589	13.653008	117.529655	35.758308	-4.74577	117.925606	29.507175	41.908192	119.600082	32.6327415	18.581211	118.762844	-81.9839195	8.724805	116.296466
0.253015	12.365153	117.037689	-24.628506	13.653879	117.429314	35.818787	-4.672297	117.802002	29.501537	41.985886	119.583786	32.660162	18.6567945	118.692894	-81.917174	8.6509635	116.165734
-0.023642	11.341656	116.861359	-24.587896	13.683517	117.34819	35.878937	-4.602425	117.676422	29.495058	42.037128	119.546829	32.6869975	18.7173515	118.6116255	-81.8627895	8.6496825	116.0847545
-0.378107	10.333766	116.733597	-24.531462	13.728798	117.327774	35.96545	-4.543457	117.563103	29.5082	42.078041	119.5037	32.736825	18.767292	118.5334015	-81.799749	8.690304	116.1221465
-0.914812	8.798417	116.59726	-24.396225	13.728971	117.20153	36.090652	-4.481164	117.445168	29.598417	42.156807	119.403198	32.8445345	18.8378215	118.424183	-81.6369845	8.6201205	115.978877
-1.312964	7.774963	116.480705	-24.327353	13.822643	117.20668	36.202034	-4.440153	117.392639	29.664207	42.201599	119.331268	32.9331205	18.880723	118.3619535	-81.5878265	8.764563	116.0514065
-1.751798	6.787486	116.394424	-24.186653	13.870482	117.119507	36.303131	-4.412315	117.35424	29.748949	42.238434	119.255974	33.02604	18.9130595	118.305107	-81.399346	8.8279045	115.933907
-2.195977	5.801512	116.307274	-24.086351	13.913258	117.09716	36.397495	-4.403864	117.314133	29.833014	42.265011	119.173218	33.1152545	18.9305735	118.2436755	-81.2879565	8.8959425	115.9506445
-2.696659	4.79538	116.24173	-23.986105	13.99481	117.071068	36.48333	-4.394897	117.292473	29.927843	42.269455	119.092941	33.2055865	18.937279	118.192707	-81.1777965	9.052341	115.949429
-3.184373	3.802777	116.186157	-23.863007	14.071852	117.061317	36.57645	-4.383693	117.288826	30.042679	42.285988	119.021843	33.3095645	18.9511475	118.1553345	-81.0355785	9.1925565	115.9672995
-3.708359	2.797588	116.158234	-23.768127	14.158776	117.025391	36.665264	-4.390698	117.325577	30.160219	42.299656	118.967461	33.4127415	18.954479	118.146519	-80.9489955	9.363073	115.904263
-4.515952	1.332047	116.134705	-23.610104	14.267797	116.929314	36.798077	-4.401269	117.409859	30.335308	42.332886	118.825027	33.5666925	18.9658085	118.117443	-80.7869005	9.5697855	115.741185
-5.085557	0.409998	116.139259	-23.533817	14.293101	116.823578	36.875664	-4.42987	117.462685	30.428219	42.338242	118.688736	33.6519415	18.954186	118.0757105	-80.7195755	9.632016	115.5714455
-5.682054	-0.532592	116.122246	-23.43401	14.364451	116.713593	36.987408	-4.491264	117.547211	30.531839	42.314804	118.503204	33.7596235	18.91177	118.0252075	-80.6276435	9.817132	115.4019785
-6.239165	-1.498151	116.130707	-23.331232	14.341922	116.632286	37.094425	-4.562943	117.62941	30.641102	42.251595	118.295204	33.8677635	18.844326	117.962307	-80.5302275	9.839518	115.302265
-6.813272	-2.522818	116.105309	-23.22401	14.32627	116.531685	37.218182	-4.665621	117.693283	30.736145	42.166348	118.102852	33.9771635	18.7503635	117.8980675	-80.4251835	9.9021765	115.1653025
-7.356915	-3.488796	116.072258	-23.097773	14.281535	116.414352	37.31876	-4.758977	117.77536	30.84561	42.072758	117.89856	34.082185	18.6568905	117.83696	-80.277731	9.9061795	114.991744
-8.055559	-4.336561	116.098877	-22.98731	14.198182	116.300735	37.403732	-4.871397	117.84433	30.960209	41.964218	117.693642	34.1819705	18.5464105	117.768986	-80.1565905	9.8499535	114.832484
-8.952286	-5.729315	116.016754	-22.82287	14.051435	116.124619	37.528809	-5.061818	117.920364	31.114861	41.752399	117.41021	34.321835	18.3452905	117.665287	-79.967575	9.7575795	114.583951
-9.502649	-6.599964	115.924118	-22.725115	13.945068	115.976593	37.608276	-5.198153	117.951584	31.253639	41.608532	117.259216	34.4309575	18.2051895	117.6054	-79.8811875	9.6849465	114.347786
-10.161983	-7.370214	115.846214	-22.61874	13.840522	115.855385	37.660332	-5.308977	117.979469	31.362846	41.472511	117.171074	34.511589	18.081767	117.5752715	-79.749069	9.599277	114.1354985
-10.843692	-8.069101	115.819313	-22.518761	13.70865	115.779137	37.70499	-5.398167	117.981133	31.474861	41.350773	117.11277	34.5899255	17.976303	117.5469515	-79.6274475	9.440997	114.0113225
-11.563304	-8.756042	115.704346	-22.407032	13.595526	115.723457	37.766182	-5.50781	117.981911	31.603569	41.235859	117.051292	34.6848755	17.8640245	117.5166015	-79.4989395	9.3270275	113.9303125
-12.303181	-9.368057	115.683983	-22.283606	13.520336	115.678978	37.847336	-5.592769	117.989754	31.717339	41.152836	117.000977	34.7823375	17.7800335	117.4953655	-79.3495495	9.2606385	113.8625905
-13.003572	-9.979981	115.560928	-22.183422	13.474814	115.654221	37.938061	-5.654227	117.984711	31.849346	41.115204	116.962906	34.8937035	17.7304885	117.4738085	-79.2605475	9.2191395	113.8346335
-14.083549	-10.685943	115.562698	-21.990286	13.489026	115.5812	38.118069	-5.707699	118.003807	32.038086	41.09914	116.916862	35.0780775	17.6957205	117.4603345	-79.0586495	9.2823315	113.7020655
-14.834501	-11.104918	115.560219	-21.887823	13.518633	115.55481	38.234146	-5.733058	118.044922	32.205467	41.079861	116.861618	35.2198065	17.6734015	117.45327	-78.9954525	9.3638645	113.65635
-15.585242	-11.472676	115.580345	-21.738716	13.553249	115.525612	38.339058	-5.761246	118.140007	32.379635	41.047226	116.792534	35.3593465	17.64299	117.4662705	-78.8367785	9.463508	113.5849535
-16.339014	-11.765018	115.644165	-21.59008	13.609819	115.530106	38.464825	-5.796178	118.267128	32.574905	41.041233	116.723343	35.519865	17.6225275	117.4952355	-78.700025	9.5971105	113.5649765
-17.079634	-11.993066	115.723671	-21.44496	13.641407	115.563927	38.613567	-5.834307	118.378273	32.772499	41.008518	116.636887	35.693033	17.5871055	117.50758	-78.582953	9.6957085	113.620274
-17.826208	-12.218747	115.819359	-21.243759	13.667029	115.595207	38.763096	-5.885457	118.471542	32.957676	40.956329	116.533066	35.860386	17.535436	117.502304	-78.347904	9.798622	113.68811
-18.597675	-12.327578	115.914139	-21.084299	13.642451	115.631927	38.937042	-5.932545	118.532333	33.099834	40.902981	116.464737	36.018438	17.485218	117.498535	-78.187036	9.799684	113.765319
-19.729515	-12.467619	116.004166	-20.846682	13.570621	115.674767	39.175827	-5.964262	118.569885	33.308708	40.854641	116.343452	36.2422675	17.4451895	117.4566685	-77.9356315	9.6960525	113.8928655
-20.468845	-12.456283	116.032028	-20.698496	13.499214	115.674332	39.307755	-5.960211	118.590927	33.437584	40.821381	116.241577	36.3726695	17.430585	117.416252	-77.7696615	9.567843	113.932412
-21.228325	-12.391071	116.072372	-20.548929	13.453859	115.650116	39.433392	-5.942075	118.604591	33.541306	40.772049	116.109451	36.487349	17.414987	117.357021	-77.585207	9.492731	113.943211
-22.000101	-12.244108	116.13134	-20.426432	13.389386	115.639099	39.568703	-5.993045	118.626488	33.628101	40.694412	115.96048	36.598402	17.3506835	117.293484	-77.451266	9.4280885	113.984714
-22.736954	-12.030804	116.238579	-20.305147	13.311473	115.647018	39.670586	-6.059987	118.644104	33.722176	40.596893	115.825699	36.696381	17.268453	117.2349015	-77.306675	9.354493	114.0591345
-23.498819	-11.782143	116.266632	-20.203344	13.248149	115.669647	39.737873	-6.160785	118.685616	33.840897	40.483131	115.725639	36.789385	17.161173	117.2056275	-77.196073	9.335125	114.1336665
-24.241755	-11.4499	116.315582	-20.132654	13.188473	115.722641	39.775887	-6.278894	118.752968	33.962662	40.354233	115.692581	36.8692745	17.0376695	117.2227745	-77.1345825	9.3392765	114.2225075
-25.392797	-10.796866	116.290581	-20.078777	13.099233	115.778336	39.780945	-6.449859	118.848656	34.125835	40.188129	115.74131	36.95339	16.869135	117.294983	-77.110944	9.329331	114.261689
-26.113602	-10.282443	116.20607	-20.057198	13.060247	115.783966	39.757423	-6.549101	118.879295	34.235737	40.098953	115.85199	36.99658	16.774926	117.3656425	-77.110976	9.345568	114.2022895
-26.831856	-9.756693	116.008667	-20.016172	13.004771	115.770554	39.70966	-6.624316	118.864571	34.323502	40.046169	115.968307	37.016581	16.7109265	117.416439	-77.048925	9.2986155	114.124669
-27.519712	-9.151587	115.775322	-20.020357	12.962874	115.713539	39.660751	-6.67939	118.808075	34.383553	40.013668	116.113869	37.022152	16.667139	117.460972	-77.062866	9.258609	113.966106
-28.176054	-8.463515	115.530647	-20.018608	12.945869	115.661476	39.621876	-6.714354	118.707764	34.424953	40.019684	116.24173	37.0234145	16.652665	117.474747	-77.0606305	9.239073	113.848205
-28.823009	-7.754783	115.258453	-20.018967	12.948831	115.591255	39.596687	-6.717692	118.565575	34.430462	40.03215	116.386375	37.0135745	16.657229	117.475975	-77.0515085	9.240433	113.706535
-29.454506	-6.951091	115.01033	-20.044012	12.978326	115.500511	39.552238	-6.693629	118.432167	34.424038	40.054939	116.500763	36.988138	16.680655	117.466465	-77.076162	9.275997	113.534557
-30.406301	-5.74408	114.618683	-20.09446	13.08113	115.359291	39.461502	-6.652769	118.235077	34.417725	40.106346	116.678772	36.9396135	16.7267885	117.4569245	-77.1285335	9.4354715	113.2616575
-31.017422	-4.854216	114.397812	-20.123295	13.161916	115.27636	39.403954	-6.62716	118.113579	34.390907	40.15115	116.785645	36.8974305	16.761995	117.449612	-77.1440205	9.561837	113.103108
-31.620693	-3.959535	114.17952	-20.153114	13.228649	115.176437	39.322437	-6.592744	118.007507	34.401077	40.194496	116.910591	36.861757	16.800876	117.459049	-77.167985	9.656422	112.893825
-32.189682	-3.036884	113.947586	-20.185743	13.286506	115.082397	39.236542	-6.586651	117.916382	34.393517	40.205856	117.076698	36.8150295	16.8096025	117.49654	-77.1865155	9.7634095	112.668254
-32.765759	-2.127267	113.701164	-20.235159	13.365108	114.982353	39.154045	-6.586166	117.834236	34.404224	40.202911	117.251457	36.7791345	16.8083725	117.5428465	-77.2494525	9.9218435	112.4218595
-33.308441	-1.179617	113.438858	-20.255611	13.407528	114.874626	39.063244	-6.590115	117.766556	34.43301	40.190357	117.449821	36.748127	16.800121	117.6081885	-77.259349	10.014935	112.1410635
-33.85046	-0.217188	113.208809	-20.338257	13.458058	114.798546	38.984154	-6.586193	117.707016	34.460835	40.174042	117.673576	36.7224945	16.7939245	117.690296	-77.3990085	10.1221915	111.906796
-34.403248	1.009365	112.735405	-20.442106	13.514718	114.69442	38.887672	-6.578547	117.621933	34.492805	40.181686	118.049179	36.6902385	16.8015695	117.835556	-77.5744505	10.2278665	111.553284
-34.841927	1.931584	112.640724	-20.173117	13.3361	114.455902	38.824757	-6.580316	117.538628	34.516869	40.201084	118.292107	36.670813	16.810384	117.9153675	-77.017047	9.861816	110.9964365
-35.415485	2.821811	112.296768	-20.497168	13.5249	114.525391	38.773258	-6.572658	117.417847	34.509174	40.202763	118.474915	36.641216	16.8150525	117.946381	-77.635552	10.2347475	111.104401
-36.13026	3.909186	112.26226	-20.463825	13.508126	114.414108	38.722507	-6.551349	117.275688	34.501095	40.204857	118.5756	36.611801	16.826754	117.925644	-77.539451	10.189498	110.902572
-36.659912	4.786548	112.193703	-20.522066	13.541891	114.350174	38.663517	-6.531029	117.152664	34.486282	40.21133	118.611481	36.5748995	16.8401505	117.8820725	-77.6190315	10.2436315	110.8182755
-37.179413	5.591363	112.134918	-20.555929	13.570277	114.276016	38.596714	-6.525834	117.085709	34.432777	40.213051	118.562767	36.5147455	16.8436085	117.824238	-77.6266035	10.2969455	110.727794
-37.708858	6.366935	112.118233	-20.609921	13.586001	114.213242	38.518269	-6.540364	117.057106	34.341755	40.182571	118.412605	36.430012	16.8211035	117.7348555	-77.649854	10.3508985	110.6916285
-38.529552	7.521894	112.217674	-20.74213	13.591737	114.184189	38.378056	-6.619984	117.073608	34.186951	40.076569	118.033539	36.2825035	16.7282925	117.5535735	-77.7667635	10.4551815	110.8148045
-39.060555	8.249946	112.347351	-20.813963	13.555336	114.205338	38.292393	-6.712106	117.121254	34.064777	39.972095	117.756927	36.178585	16.6299945	117.4390905	-77.806511	10.4806775	110.9715855
-39.603779	8.947642	112.461731	-20.893293	13.47229	114.219368	38.199268	-6.822754	117.188049	33.945305	39.856018	117.514275	36.0722865	16.516632	117.351162	-77.8588725	10.427948	111.087574
-40.1698	9.58421	112.519524	-20.963787	13.352834	114.257027	38.121338	-6.933463	117.260895	33.828091	39.749264	117.311562	35.9747145	16.4079005	117.2862285	-77.9022885	10.2977675	111.2278255
-40.703712	10.246973	112.603882	-21.072239	13.186288	114.279785	38.046482	-7.033892	117.284035	33.689369	39.657307	117.099022	35.8679255	16.3117075	117.1915285	-78.0124035	10.0608685	111.3680415
-41.236324	10.920938	112.6968	-21.163303	13.037432	114.316711	37.977264	-7.123027	117.235802	33.515728	39.560257	116.870094	35.746496	16.218615	117.052948	-78.073102	9.856249	111.580474
-41.747025	11.591205	112.920807	-21.226784	12.890269	114.371155	37.880844	-7.220761	117.192459	33.345207	39.435673	116.567406	35.6130255	16.107456	116.8799325	-78.0665935	9.673082	111.8623775
-42.439438	12.630322	113.295135	-21.360531	12.713857	114.599976	37.726276	-7.368713	117.204628	33.095112	39.239151	116.083931	35.410694	15.935219	116.6442795	-78.131756	9.492495	112.5556725
-42.892784	13.336926	113.611412	-21.457893	12.568074	114.814972	37.613079	-7.450219	117.208122	32.937881	39.113419	115.867493	35.27548	15.8316	116.5378075	-78.191266	9.304548	113.0921365
-43.322571	14.080608	114.003197	-21.562952	12.366271	115.078354	37.498192	-7.56555	117.199112	32.73225	39.009903	115.738319	35.115221	15.7221765	116.4687155	-78.241125	9.0103655	113.6879925
-43.721989	14.823842	114.455498	-21.714336	12.166862	115.37558	37.374187	-7.632502	117.143761	32.489822	38.91888	115.675964	34.9320045	15.643189	116.4098625	-78.3606765	8.690535	114.3412975
-44.130383	15.544481	114.846359	-21.893135	11.960348	115.674194	37.235245	-7.705077	117.10659	32.234921	38.841934	115.664795	34.735083	15.5684285	116.3856925	-78.521353	8.3522675	114.9626955
-44.484444	16.26827	115.207733	-22.077169	11.744781	115.930534	37.076927	-7.770886	117.095673	31.979811	38.752548	115.611732	34.528369	15.490831	116.3537025	-78.682707	7.998731	115.5073655
-44.803471	17.056364	115.455208	-22.281311	11.55071	116.124306	36.882591	-7.862952	117.078865	31.70664	38.665581	115.568069	34.2946155	15.4013145	116.323467	-78.8572375	7.7001055	115.925145
-45.280495	18.196262	115.664337	-22.684393	11.205912	116.253304	36.570614	-8.025369	116.981125	31.203402	38.507111	115.448166	33.887008	15.240871	116.2146455	-79.255794	7.170953	116.2919625
-45.554291	18.964684	115.721298	-23.028414	11.028054	116.320328	36.320099	-8.11312	116.851379	30.853048	38.378643	115.354095	33.5865735	15.1327615	116.102737	-79.6434015	6.9233465	116.537919
-45.714897	19.729633	115.710403	-23.231182	10.77139	116.265343	36.069328	-8.213458	116.699615	30.521605	38.267448	115.23893	33.2954665	15.026995	115.9692725	-79.7578305	6.515785	116.5614135
-45.866364	20.516754	115.784988	-23.48093	10.556461	116.233459	35.827248	-8.307023	116.541443	30.213585	38.142494	115.105293	33.0204165	14.9177355	115.823368	-79.9822765	6.1951865	116.64355
-45.92469	21.302563	115.802261	-23.75823	10.387065	116.268013	35.600754	-8.429924	116.392204	29.919264	38.02483	115.025711	32.760009	14.797453	115.7089575	-80.276469	5.976677	116.8270685
-45.974308	22.126657	115.821861	-24.007238	10.225145	116.258072	35.380806	-8.556268	116.269348	29.67205	37.875359	114.962662	32.526428	14.6595455	115.616005	-80.540904	5.7907445	116.900139
-45.925156	22.945942	115.821632	-24.146021	10.081428	116.224823	35.169052	-8.682631	116.159309	29.464031	37.743378	114.94136	32.3165415	14.5303735	115.5503345	-80.6085835	5.6324825	116.8993115
-45.719059	24.155769	115.85643	-24.406601	9.863831	116.191139	34.89962	-8.885756	116.01049	29.223511	37.563313	114.935318	32.0615655	14.3387785	115.472904	-80.8747675	5.3888835	116.909374
-45.522598	24.966162	115.911194	-24.519808	9.728395	116.188309	34.745625	-8.99718	115.889656	29.076777	37.432777	114.944115	31.911201	14.2177985	115.4168855	-80.950817	5.2389915	116.9597325
-45.311932	25.802773	115.967537	-24.595306	9.625759	116.137573	34.623501	-9.101621	115.749504	28.950136	37.335453	114.958786	31.7868185	14.116916	115.354145	-80.9774305	5.134602	116.921001
-45.022655	26.624849	115.993797	-24.689577	9.491448	116.058495	34.533989	-9.208128	115.584564	28.847593	37.227135	114.950729	31.690791	14.0095035	115.2676465	-81.069945	4.9733925	116.8493435
-44.667431	27.414879	115.997467	-24.770313	9.421679	116.100845	34.43573	-9.310901	115.415955	28.755907	37.11179	114.909027	31.5958185	13.9004445	115.162491	-81.1364445	4.9429135	117.039199
-44.267967	28.232368	115.953888	-24.887754	9.385959	116.004776	34.364143	-9.410611	115.215469	28.660702	36.964737	114.810562	31.5124225	13.777063	115.0130155	-81.2879305	4.994855	116.9965365
-43.817936	28.99917	115.861877	-24.905163	9.307922	115.85305	34.272987	-9.518428	115.002151	28.524654	36.772491	114.767776	31.3988205	13.6270315	114.8849635	-81.2091465	4.9888125	116.8211365
-43.038979	30.1339	115.687881	-24.962551	9.204597	115.577141	34.198311	-9.732592	114.669334	28.425085	36.480476	114.695427	31.311698	13.373942	114.6823805	-81.2368	5.035252	116.4719015
-42.474823	30.829004	115.65052	-25.028631	9.082484	115.40921	34.083347	-9.844236	114.442741	28.397869	36.290356	114.707169	31.240608	13.22306	114.574955	-81.29787	4.941908	116.243465
-41.864563	31.511263	115.69297	-24.934124	8.791354	115.091034	34.002159	-9.982989	114.164772	28.380486	36.141541	114.77121	31.1913225	13.079276	114.467991	-81.0595705	4.503432	115.714077
-41.170616	32.099773	115.805603	-25.122564	8.800387	115.095314	33.886917	-10.094246	113.863602	28.338182	36.007179	114.908539	31.1125495	12.9564665	114.3860705	-81.3576775	4.6443075	115.8045575
-40.464748	32.691238	115.924156	-25.210976	8.682036	114.944839	33.795052	-10.187075	113.520256	28.291842	35.915844	115.085434	31.043447	12.8643845	114.302845	-81.465399	4.4996875	115.586833
-39.729908	33.206982	116.078148	-25.132233	8.507758	114.680206	33.670818	-10.262674	113.18644	28.225227	35.836334	115.211189	30.9480225	12.78683	114.1988145	-81.2124885	4.228686	115.1615975
-38.917973	33.725937	116.139374	-25.2677	8.430582	114.486954	33.517742	-10.297944	112.872398	28.134546	35.768597	115.282372	30.826144	12.7353265	114.077385	-81.361544	4.1258375	114.896523
-37.646099	34.301464	116.11235	-25.400162	8.520455	114.339485	33.242401	-10.348255	112.455246	28.002981	35.693748	115.207718	30.622691	12.6727465	113.831482	-81.423015	4.3681635	114.847488
-36.775658	34.59956	115.991447	-25.509983	8.571989	114.217819	33.060741	-10.411186	112.218895	27.902052	35.629795	115.090607	30.4813965	12.6093045	113.654751	-81.5013625	4.5346735	114.780887
-35.794537	34.812428	115.904472	-25.651125	8.604353	114.127602	32.895496	-10.498311	112.024185	27.815443	35.518723	114.968338	30.3554695	12.510206	113.4962615	-81.6577195	4.6985	114.7589425
-34.829376	34.95377	115.78302	-25.736158	8.594409	114.015976	32.739185	-10.630381	111.839905	27.715481	35.384224	114.858498	30.227333	12.3769215	113.3492015	-81.699649	4.8118965	114.6827505
-33.830719	34.989128	115.605354	-25.848511	8.524173	113.947418	32.582657	-10.782754	111.729744	27.614025	35.235371	114.730988	30.098341	12.2263085	113.230366	-81.795363	4.8220375	114.66447
-32.824287	34.936039	115.40477	-25.941376	8.434876	113.829247	32.419514	-10.948943	111.66716	27.537542	35.056492	114.562622	29.978528	12.0537745	113.114891	-81.86128	4.8159775	114.543603
-31.685188	34.791573	115.152512	-26.053303	8.353436	113.811325	32.274021	-11.135955	111.638329	27.428719	34.888519	114.372017	29.85137	11.876282	113.005173	-81.957976	4.83059	114.617477
-30.074358	34.506466	114.828835	-26.219112	8.292274	113.907898	32.055725	-11.418525	111.75946	27.270157	34.601295	114.048294	29.662941	11.591385	112.903877	-82.101165	4.993163	114.911919
-28.97233	34.180351	114.590683	-26.361025	8.125133	113.893631	31.920681	-11.605189	111.858643	27.138981	34.426544	113.826195	29.529831	11.4106775	112.842419	-82.251881	4.8395885	114.944843
-27.763229	33.788811	114.33654	-26.493469	8.057964	114.010849	31.769789	-11.788594	112.00222	27.015364	34.243126	113.602211	29.3925765	11.227266	112.8022155	-82.3795145	4.888662	115.2194825
-26.613028	33.372543	114.092804	-26.825005	8.049446	114.146187	31.649658	-12.003891	112.142273	26.901508	34.054066	113.405334	29.275583	11.0250875	112.7738035	-82.925593	5.0738045	115.5185705
-25.426943	32.872856	113.810883	-26.755363	7.673532	113.909744	31.549973	-12.199058	112.26841	26.804054	33.896477	113.237549	29.1770135	10.8487095	112.7529795	-82.6877395	4.4983545	115.0665085
-24.358732	32.444782	113.580872	-26.967257	7.686752	113.914856	31.484413	-12.364392	112.325157	26.739635	33.745815	113.081001	29.112024	10.6907115	112.703079	-83.046538	4.6827925	115.126633
-22.899719	31.796091	113.186836	-26.98172	7.441479	113.744751	31.446371	-12.497941	112.315071	26.682493	33.626186	112.948929	29.064432	10.5641225	112.632	-83.027872	4.3188355	114.857502
-21.095436	30.967218	112.800491	-26.865206	7.122563	113.209465	31.434881	-12.625255	112.209595	26.680569	33.469494	112.903809	29.057725	10.4221195	112.556702	-82.788137	3.8230065	113.862228
-19.556282	30.227518	112.515961	-26.842808	7.008579	112.91008	31.484079	-12.69655	112.252197	26.774681	33.390762	113.091103	29.12938	10.347106	112.67165	-82.814996	3.670052	113.14851
-18.192314	29.57477	112.390938	-26.778772	6.89317	112.698303	31.607399	-12.737332	112.373352	26.98772	33.411995	113.46463	29.2975595	10.3373315	112.918991	-82.8551035	3.4490085	112.477615
-16.88805	28.86101	112.320885	-26.687437	6.823723	112.322151	31.798225	-12.749295	112.627068	27.192936	33.367584	113.912712	29.4955805	10.3091445	113.26989	-82.8704545	3.3383015	111.374412
-15.523293	28.135698	112.267769	-26.593441	6.856166	112.055252	31.99333	-12.718622	112.907921	27.374151	33.409855	114.394341	29.6837405	10.3456165	113.651131	-82.8706225	3.3667155	110.459373
-14.151027	27.386385	112.321243	-26.490694	6.894918	111.899376	32.204128	-12.639504	113.185593	27.526825	33.487354	114.917168	29.8654765	10.423925	114.0513805	-82.8468645	3.365911	109.7473715
-12.838795	26.559645	112.497078	-26.361242	6.941767	111.844406	32.432323	-12.510911	113.473808	27.727005	33.608429	115.372528	30.079664	10.548759	114.423168	-82.802148	3.334775	109.265644
-10.954053	25.237066	112.907516	-26.134718	7.052477	112.034584	32.823677	-12.328529	113.830582	28.010099	33.813961	116.025421	30.416888	10.742716	114.9280015	-82.686324	3.362238	109.1411665
-9.742563	24.259956	113.247177	-25.973713	7.138062	112.286697	33.086002	-12.184004	114.088478	28.205486	33.945724	116.444946	30.645744	10.88086	115.266712	-82.59317	3.395264	109.306682
-8.609547	23.258595	113.601913	-25.817713	7.226194	112.521446	33.353226	-12.037827	114.376427	28.395325	34.090469	116.900787	30.8742755	11.026321	115.638607	-82.5097015	3.426067	109.404285
-7.529022	22.179626	113.911377	-25.714457	7.265945	112.781563	33.62011	-11.915836	114.674675	28.557739	34.227814	117.352547	31.0889245	11.155989	116.013611	-82.5178385	3.375901	109.549515
-6.528584	21.03261	114.207207	-25.565853	7.329859	113.00737	33.856411	-11.826353	114.998482	28.70118	34.346451	117.751221	31.2787955	11.260049	116.3748515	-82.4105015	3.399669	109.6398885
-5.583241	19.815273	114.4599	-25.483942	7.334331	113.224876	34.053753	-11.750993	115.306625	28.806141	34.427368	118.073311	31.429947	11.3381875	116.689968	-82.397831	3.3304745	109.759784
-4.67862	18.553465	114.628044	-25.403833	7.333894	113.398254	34.203079	-11.728771	115.557228	28.887501	34.475754	118.332054	31.54529	11.3734915	116.944641	-82.352956	3.2942965	109.851867
-3.461644	16.514423	114.71257	-25.347048	7.304072	113.537109	34.37619	-11.732412	115.878151	28.956799	34.487019	118.489586	31.6664945	11.3773035	117.1838685	-82.3605905	3.2308405	109.8903495
-2.727964	15.087531	114.689781	-25.356325	7.272536	113.538658	34.448036	-11.770758	116.093842	28.973652	34.475822	118.477341	31.710844	11.352532	117.2855915	-82.423494	3.19254	109.7917245
-2.061111	13.623813	114.618958	-25.336298	7.216318	113.466301	34.487938	-11.805619	116.276123	28.941711	34.434898	118.369698	31.7148245	11.3146395	117.3229105	-82.3874205	3.1179965	109.6096915
-1.474032	12.113945	114.479889	-25.351624	7.145022	113.380669	34.499329	-11.870539	116.441681	28.891838	34.376152	118.17379	31.6955835	11.2528065	117.3077355	-82.3988315	3.0372375	109.4536025
-0.94257	10.554622	114.326538	-25.394577	7.061269	113.302818	34.478302	-11.922433	116.5606	28.847998	34.293541	117.927208	31.66315	11.185554	117.243904	-82.452304	2.936984	109.361732
-0.516489	8.969844	114.288483	-25.378216	6.944922	113.285027	34.490417	-12.039516	116.692055	28.829109	34.165424	117.742729	31.659763	11.062954	117.217392	-82.416195	2.82689	109.352662
-0.150786	7.354854	114.333138	-25.38147	6.800545	113.355217	34.538044	-12.159882	116.836128	28.869375	34.040184	117.646751	31.7037095	10.940151	117.2414395	-82.4666495	2.660939	109.4689945
0.228095	4.998127	114.616272	-25.298183	6.570976	113.628136	34.629551	-12.317961	117.185616	28.965637	33.919281	117.647362	31.797594	10.80066	117.416489	-82.39396	2.341292	109.839783
0.390568	3.385558	114.87825	-25.276598	6.478791	113.877281	34.707474	-12.367673	117.503693	29.062075	33.870457	117.698959	31.8847745	10.751392	117.601326	-82.4379705	2.20619	110.153236
0.464026	1.86775	115.193436	-25.21652	6.421446	114.16465	34.807701	-12.386086	117.879524	29.115591	33.875271	117.778221	31.961646	10.7445925	117.8288725	-82.394686	2.0982995	110.5004275
0.459018	0.381181	115.575371	-25.182606	6.399927	114.465843	34.897591	-12.336729	118.296989	29.182901	33.913567	117.805374	32.040246	10.788419	118.0511815	-82.405458	2.011435	110.8805045
0.356357	-1.123998	115.940651	-25.196198	6.436779	114.743172	34.962955	-12.247929	118.720901	29.197916	33.992275	117.853966	32.0804355	10.872173	118.2874335	-82.4728315	2.001385	111.1989105
0.171439	-2.495638	116.314461	-25.232506	6.529559	114.979126	35.020882	-12.133299	119.148483	29.176544	34.13364	117.847153	32.098713	11.0001705	118.497818	-82.563725	2.0589475	111.460434
-0.093451	-3.808029	116.685913	-25.31428	6.630445	115.13752	35.057213	-12.017759	119.544914	29.136906	34.288559	117.828918	32.0970595	11.1354	118.686916	-82.7256195	2.12549	111.588124
-0.594493	-5.766919	117.089653	-25.400188	6.788398	115.310928	35.054897	-11.838736	120.018372	29.019394	34.532639	117.728233	32.0371455	11.3469515	118.8733025	-82.8375215	2.2298445	111.7485535
-0.990693	-6.955626	117.265007	-25.45879	6.878609	115.375587	35.047169	-11.694012	120.229706	28.916559	34.703415	117.627762	31.981864	11.5047015	118.928734	-82.899444	2.2525165	111.82244
-1.493225	-8.116152	117.402908	-25.51676	6.973351	115.400146	35.023464	-11.584553	120.333122	28.807732	34.823009	117.535088	31.915598	11.619228	118.934105	-82.949118	2.327474	111.866187
-2.027983	-9.229865	117.454948	-25.573734	7.043796	115.417648	35.009754	-11.494902	120.41861	28.716417	34.914154	117.475746	31.8630855	11.709626	118.947178	-83.0105535	2.377966	111.888118
-2.636462	-10.215107	117.485832	-25.594372	7.065822	115.415802	34.978806	-11.419927	120.465378	28.683186	34.983093	117.476013	31.830996	11.781583	118.9706955	-83.01974	2.350061	111.8609085
-3.287899	-11.185793	117.50383	-25.601519	7.077656	115.410339	34.959896	-11.376584	120.488419	28.674212	35.046925	117.51255	31.817054	11.8351705	119.0004845	-83.020092	2.3201415	111.8201935
-4.024204	-12.087193	117.483139	-25.592178	7.087622	115.416931	34.937634	-11.32761	120.513763	28.693363	35.114857	117.555145	31.8154985	11.8936235	119.034454	-82.9998545	2.2816205	111.799408
-5.215322	-13.207272	117.408333	-25.572365	7.104003	115.475189	34.925079	-11.24985	120.463112	28.7125	35.215187	117.633461	31.8187895	11.9826685	119.0482865	-82.9635195	2.2253375	111.9020915
-5.956028	-13.913136	117.260674	-25.514364	7.144811	115.541222	34.947144	-11.192138	120.405724	28.731812	35.288116	117.710114	31.839478	12.047989	119.057919	-82.868206	2.241633	112.024525
-6.876548	-14.498218	117.165207	-25.488495	7.195229	115.660385	34.95985	-11.105621	120.310234	28.744316	35.393654	117.812477	31.852083	12.1440165	119.0613555	-82.829073	2.2464415	112.2594145
-7.776212	-15.041238	117.008781	-25.442923	7.269152	115.821602	34.981285	-10.975274	120.180763	28.762358	35.527832	117.938766	31.8718215	12.276279	119.0597645	-82.7576675	2.262025	112.5834395
-8.814327	-15.431587	116.972305	-25.389122	7.374329	116.008888	35.001678	-10.804903	120.031952	28.759226	35.693241	118.097862	31.880452	12.444169	119.064907	-82.658696	2.304489	112.952869
-9.732803	-15.81942	116.849731	-25.360214	7.504173	116.237053	35.018734	-10.608348	119.909645	28.7635	35.873234	118.30233	31.891117	12.632443	119.1059875	-82.611545	2.375903	113.3681185
-10.833044	-16.123175	116.849518	-25.308517	7.614908	116.4636	35.021702	-10.431999	119.81884	28.769648	36.051567	118.498482	31.895675	12.809784	119.158661	-82.512709	2.420032	113.768539
-12.419191	-16.47506	116.784378	-25.274954	7.798548	116.866982	35.001667	-10.160666	119.703278	28.774538	36.295502	118.825706	31.8881025	13.067418	119.264492	-82.4380105	2.529678	114.469472
-13.48246	-16.667833	116.787811	-25.233164	7.921102	117.124001	34.993507	-9.994744	119.701721	28.78195	36.454113	119.061028	31.8877285	13.2296845	119.3813745	-82.3540565	2.6125195	114.8666275
-14.659163	-16.830654	116.866386	-25.259613	7.999292	117.383766	34.970535	-9.840994	119.700035	28.764565	36.607697	119.326805	31.86755	13.3833515	119.51342	-82.386776	2.6152325	115.254112
-15.790976	-16.94525	116.903214	-25.229719	8.071675	117.585014	34.955944	-9.697224	119.706535	28.750313	36.754608	119.598328	31.8531285	13.528692	119.6524315	-82.3125665	2.614658	115.5175965
-16.927896	-17.007536	116.911613	-25.239431	8.123536	117.720207	34.924206	-9.568489	119.736923	28.737011	36.87886	119.753899	31.8306085	13.6551855	119.745411	-82.3094705	2.5918865	115.695003
-18.072664	-17.088179	116.89209	-25.265842	8.184992	117.761818	34.900414	-9.483198	119.723534	28.704563	36.965435	119.913773	31.8024885	13.7411185	119.8186535	-82.3341725	2.6288655	115.7049825
-19.28126	-17.119499	116.894951	-25.301365	8.230028	117.739426	34.884727	-9.426692	119.697342	28.675127	37.044788	119.932137	31.779927	13.809048	119.8147395	-82.382657	2.651008	115.6641125
-20.959919	-17.085108	116.833534	-25.38574	8.362608	117.697098	34.846176	-9.34193	119.676735	28.647285	37.116329	119.758156	31.7467305	13.8871995	119.7174455	-82.5182105	2.8380165	115.6767505
-22.101704	-17.035681	116.848312	-25.342104	8.384098	117.562866	34.825558	-9.288606	119.643913	28.6437	37.165459	119.584396	31.734629	13.9384265	119.6141545	-82.418837	2.8297695	115.5115775
-23.298534	-16.926849	116.86721	-25.340355	8.411089	117.499939	34.82019	-9.238943	119.639732	28.669935	37.182274	119.398331	31.7450625	13.9716655	119.5190315	-82.4257725	2.8505125	115.4808465
-24.432734	-16.856892	116.869179	-25.279844	8.450976	117.438782	34.824295	-9.197474	119.656517	28.701162	37.205978	119.23233	31.7627285	14.004252	119.4444235	-82.3224165	2.8977	115.4331405
-25.55246	-16.675537	116.825188	-25.240656	8.466738	117.384529	34.893242	-9.152918	119.649948	28.74493	37.225838	119.074974	31.819086	14.03646	119.362461	-82.300398	2.897016	115.406597
-26.685942	-16.487499	116.78096	-25.178722	8.553108	117.346786	34.906147	-9.114509	119.62458	28.794271	37.262722	118.922401	31.850209	14.0741065	119.2734905	-82.207653	3.0321095	115.4200815
-27.832836	-16.233192	116.741859	-25.127258	8.589057	117.297424	34.923531	-9.048492	119.570114	28.842031	37.330597	118.786331	31.882781	14.1410525	119.1782225	-82.137297	3.0370615	115.4166255
-29.496017	-15.756578	116.655281	-25.039408	8.737628	117.262009	34.948666	-8.904716	119.466736	28.919687	37.440273	118.593994	31.9341765	14.2677785	119.030365	-82.0129925	3.2074775	115.493653
-30.59882	-15.385653	116.621994	-24.96796	8.868662	117.272865	34.925072	-8.788119	119.386444	28.960558	37.537594	118.497398	31.942815	14.3747375	118.941921	-81.878735	3.3625865	115.603809
-31.690159	-14.965137	116.632782	-24.87314	9.012576	117.315308	34.9636	-8.702123	119.296776	29.023632	37.63916	118.40097	31.993616	14.4685185	118.848873	-81.739896	3.5566335	115.781743
-32.801483	-14.514053	116.635941	-24.862152	9.198597	117.411568	34.96542	-8.550924	119.219467	29.097757	37.735466	118.322578	32.0315885	14.592271	118.7710225	-81.7558925	3.804923	116.0521135
-33.844444	-13.983191	116.677544	-24.68425	9.371039	117.432907	35.034798	-8.520314	119.098976	29.198545	37.835003	118.219315	32.1166715	14.6573445	118.6591455	-81.4851715	4.0847335	116.2066685
-34.91135	-13.450784	116.758606	-24.638821	9.578695	117.567482	35.073849	-8.45787	118.944153	29.335251	37.90995	118.105385	32.20455	14.72604	118.524769	-81.482192	4.43135	116.610195
-35.952778	-12.860662	116.869865	-24.416021	9.72917	117.58432	35.116608	-8.393666	118.780563	29.467402	37.970985	118.000206	32.292005	14.7886595	118.3903845	-81.124047	4.6696805	116.7782555
-37.362907	-11.991254	116.980957	-24.285538	9.934661	117.742561	35.197861	-8.36087	118.548759	29.669485	38.030506	117.802452	32.433673	14.834818	118.1756055	-81.004749	5.034504	117.3095165
-38.308594	-11.366613	117.071045	-24.133631	10.041539	117.778038	35.249008	-8.359627	118.424034	29.806269	38.024361	117.692474	32.5276385	14.832367	118.058254	-80.7949005	5.250711	117.497822
-39.200249	-10.684479	117.15255	-24.000319	10.117874	117.710236	35.298264	-8.379302	118.364372	29.9277	38.016991	117.573151	32.612982	14.8188445	117.9687615	-80.61362	5.4169035	117.4517105
-40.063946	-10.018236	117.197891	-23.891602	10.202178	117.627785	35.347443	-8.430429	118.313789	30.0324	37.9818	117.416908	32.6899215	14.7756855	117.8653485	-80.4731255	5.6286705	117.3902215
-40.825054	-9.324912	117.251625	-23.844891	10.207671	117.603806	35.367054	-8.478219	118.277969	30.100981	37.932541	117.185257	32.7340175	14.727161	117.731613	-80.4237995	5.688181	117.475999
-41.615841	-8.62009	117.303757	-23.769625	10.24157	117.507851	35.372524	-8.527029	118.225883	30.120787	37.857952	116.932007	32.7466555	14.6654615	117.578945	-80.2859055	5.8176785	117.436757
-42.335915	-7.862515	117.343697	-23.705803	10.228227	117.438301	35.40448	-8.558118	118.161514	30.137011	37.786999	116.672119	32.7707455	14.6144405	117.4168165	-80.1823515	5.8420135	117.4597855
-43.291866	-6.701211	117.328262	-23.610474	10.219049	117.302727	35.454308	-8.616841	118.123924	30.186913	37.672451	116.289696	32.8206105	14.527805	117.20681	-80.0415585	5.910293	117.398644
-43.846367	-5.880025	117.324638	-23.524393	10.219692	117.196205	35.51368	-8.674733	118.071434	30.234978	37.599174	116.015671	32.874329	14.4622205	117.0435525	-79.923115	5.9771635	117.3488575
-44.415985	-4.976086	117.329285	-23.396404	10.225158	117.089233	35.553329	-8.728534	118.02021	30.313972	37.517761	115.748238	32.9336505	14.3946135	116.884224	-79.7264585	6.0557025	117.294242
-44.870968	-4.026319	117.396782	-23.296314	10.226189	117.054878	35.594746	-8.788754	117.976463	30.39395	37.421104	115.500854	32.994348	14.316175	116.7386585	-79.586976	6.136203	117.3710975
-45.298405	-3.06135	117.433441	-23.164715	10.194121	117.023743	35.681694	-8.870549	117.961166	30.497551	37.337437	115.2948	33.0896225	14.233444	116.627983	-79.4190525	6.154798	117.419503
-45.604698	-2.086465	117.396095	-23.027658	10.155908	116.99617	35.776505	-8.952091	117.936134	30.626335	37.244209	115.183136	33.20142	14.146059	116.559635	-79.256736	6.165757	117.432705
-45.8787	-1.070911	117.291428	-22.888248	10.107012	116.950462	35.879246	-9.031122	117.89756	30.763388	37.163334	115.099335	33.321317	14.066106	116.4984475	-79.097813	6.147918	117.4024765
-46.247757	0.586541	117.090698	-22.698502	10.011045	116.829453	36.015385	-9.165506	117.767891	30.983936	37.037476	114.981842	33.4996605	13.935985	116.3748665	-78.8966645	6.086105	117.2840395
-46.360916	1.707679	116.933594	-22.529881	9.963676	116.732933	36.096851	-9.224227	117.640518	31.102552	36.973423	114.894928	33.5997015	13.874598	116.267723	-78.6594635	6.052754	117.198143
-46.472069	2.889318	116.766808	-22.412712	9.928041	116.615547	36.167336	-9.268316	117.500511	31.206772	36.91658	114.792168	33.687054	13.824132	116.1463395	-78.512478	6.03195	117.0847545
-46.494411	4.132915	116.617226	-22.289379	9.958297	116.481842	36.239479	-9.28401	117.340622	31.30604	36.88129	114.722084	33.7727595	13.79864	116.031353	-78.3515175	6.117954	116.932331
-46.523373	5.396771	116.433655	-22.174818	9.942319	116.366554	36.302368	-9.294644	117.210045	31.392851	36.872192	114.683327	33.8476095	13.788774	115.946686	-78.1972455	6.095864	116.786422
-46.430008	6.667712	116.26223	-22.080473	9.978778	116.232574	36.373608	-9.304612	117.079689	31.474197	36.87035	114.625725	33.9239025	13.782869	115.852707	-78.0848485	6.174687	116.612441
-46.281502	8.009241	116.13842	-22.008156	9.997837	116.1791	36.442368	-9.316211	116.955482	31.530247	36.859547	114.604973	33.9863075	13.771668	115.7802275	-78.0026195	6.224006	116.5779725
-45.997299	10.024924	115.879608	-21.846922	9.9971	115.97097	36.518543	-9.35597	116.811661	31.585869	36.837257	114.582016	34.052206	13.7406435	115.6968385	-77.74605	6.2535565	116.2451015
-45.700653	11.351676	115.67572	-21.789028	9.961187	115.847054	36.569603	-9.423094	116.703354	31.637323	36.773743	114.539505	34.103463	13.6753245	115.6214295	-77.681519	6.2470495	116.0726785
-45.381752	12.695095	115.479454	-21.721912	9.855227	115.701965	36.609997	-9.527673	116.605064	31.687937	36.665997	114.458046	34.148967	13.569162	115.531555	-77.592791	6.141292	115.872375
-44.987381	14.133668	115.250633	-21.676474	9.769252	115.536919	36.648613	-9.666882	116.506767	31.740274	36.522648	114.353966	34.1944435	13.427883	115.4303665	-77.5473915	6.110621	115.6434715
-44.545155	15.471395	115.016846	-21.616545	9.656713	115.366364	36.675003	-9.83124	116.406189	31.793085	36.349476	114.22242	34.234044	13.259118	115.3143045	-77.467134	6.054308	115.4184235
-44.051285	16.800821	114.735649	-21.557884	9.497235	115.170059	36.679096	-10.00664	116.293823	31.863918	36.17868	114.100822	34.271507	13.08602	115.1973225	-77.387275	5.90845	115.1427955
-43.522655	18.239878	114.431778	-21.51672	9.351967	114.967407	36.658928	-10.187324	116.180588	31.906939	36.001209	113.985847	34.2829335	12.9069425	115.0832175	-77.3163735	5.7969915	114.8515965
-42.643417	20.328022	114.010132	-21.569744	9.198012	114.706375	36.608128	-10.457678	115.959213	31.95582	35.723629	113.793335	34.281974	12.6329755	114.876274	-77.421462	5.7630485	114.536476
-42.004272	21.779152	113.747696	-21.518692	9.063194	114.433304	36.565598	-10.620277	115.803192	31.964752	35.585762	113.736389	34.265175	12.4827425	114.7697905	-77.302559	5.6436455	114.0968175
-41.29081	23.236492	113.465652	-21.547825	8.971294	114.247498	36.505226	-10.70023	115.67012	31.952604	35.464432	113.703072	34.228915	12.382101	114.686596	-77.324565	5.560487	113.8084
-40.536434	24.6765	113.300171	-21.571795	8.905632	114.099754	36.500908	-10.876782	115.46962	31.949579	35.370331	113.714622	34.2252435	12.2467745	114.592121	-77.3688335	5.5644895	113.607387
-39.78138	26.19702	113.163757	-21.622183	8.86486	113.967323	36.475868	-10.983466	115.312195	31.940689	35.302505	113.796257	34.2082785	12.1595195	114.554226	-77.4526445	5.5702005	113.38042
-38.964115	27.684387	113.107635	-21.682285	8.798059	113.867783	36.467705	-11.063832	115.142761	31.951448	35.262859	113.964668	34.2095765	12.0995135	114.5537145	-77.5741465	5.4966045	113.1818515
-38.08115	29.156784	113.09745	-21.747093	8.786167	113.787582	36.414848	-11.06739	115.073776	31.977821	35.248928	114.18837	34.1963345	12.090769	114.631073	-77.6905205	5.481565	112.944091
-36.748768	31.356043	113.090042	-21.907957	8.758995	113.617828	36.34462	-11.090894	114.927032	31.974634	35.26273	114.585724	34.159627	12.085918	114.756378	-77.975541	5.432072	112.479278
-35.785946	32.792862	113.204193	-21.97093	8.740705	113.517822	36.312424	-11.085089	114.851616	31.94305	35.288742	114.896034	34.127737	12.1018265	114.873825	-78.069597	5.3795835	112.161819
-34.818745	34.209782	113.338791	-22.041178	8.746056	113.488281	36.288212	-11.058948	114.810135	31.908772	35.346134	115.248093	34.098492	12.143593	115.029114	-78.180848	5.348519	111.947448
-33.821686	35.586597	113.581612	-22.190994	8.789856	113.438942	36.265255	-10.997223	114.838577	31.884336	35.441013	115.664444	34.0747955	12.221895	115.2515105	-78.4567835	5.357817	111.6263735
-32.816799	36.940006	113.895248	-22.256815	8.816317	113.461494	36.263268	-10.915914	114.863525	31.823751	35.571419	116.157745	34.0435095	12.3277525	115.510635	-78.5571395	5.3048815	111.412353
-31.842665	38.222328	114.299248	-22.376747	8.895042	113.479652	36.289341	-10.798531	114.885399	31.768566	35.720036	116.750885	34.0289535	12.4607525	115.818142	-78.7824475	5.3293315	111.141162
-30.813671	39.443207	114.867004	-22.546848	8.954909	113.45446	36.336823	-10.666068	114.890884	31.690502	35.893105	117.441162	34.0136625	12.6135185	116.166023	-79.1073585	5.2962995	110.742897
-29.391346	41.104065	115.931007	-22.741978	9.080733	113.436218	36.437183	-10.400666	114.825233	31.589836	36.167427	118.56337	34.0135095	12.8833805	116.6943015	-79.4974655	5.2780855	110.1781345
-28.612402	42.180916	116.761292	-22.846443	9.196111	113.441017	36.506317	-10.190997	114.768387	31.508091	36.327969	119.247398	34.007204	13.068486	117.0078925	-79.70009	5.323736	109.8741415
-27.616373	43.074116	117.363342	-22.883781	9.339506	113.492599	36.587505	-9.955956	114.72744	31.417366	36.511501	119.80938	34.0024355	13.2777725	117.26841	-79.7699975	5.4012395	109.716788
-26.621542	43.930973	117.788467	-22.876955	9.523561	113.630417	36.71093	-9.717094	114.751816	31.360668	36.71217	120.148788	34.035799	13.497538	117.450302	-79.789709	5.549584	109.810532
-25.06035	44.44067	117.74691	-22.891741	9.73465	113.777832	36.857105	-9.512373	114.840675	31.333357	36.902599	120.348152	34.095231	13.695113	117.5944135	-79.878713	5.774187	109.9612505
-24.565575	45.285763	118.059692	-22.869459	9.943609	113.932861	36.999508	-9.354628	114.969551	31.305271	37.071495	120.403183	34.1523895	13.8584335	117.686367	-79.8913075	6.0287845	110.179355
-23.602551	45.823238	117.930817	-22.820093	10.099169	114.065842	37.112679	-9.249587	115.154579	31.28616	37.197754	120.322716	34.1994195	13.9740835	117.7386475	-79.8396055	6.2242545	110.3930365
-22.145445	46.457317	117.693474	-22.787527	10.227244	114.346077	37.247074	-9.195346	115.4757	31.26828	37.263153	120.155167	34.257677	14.0339035	117.8154335	-79.832731	6.4205845	110.8767205
-21.204823	46.705521	117.56134	-22.794836	10.244721	114.600647	37.319504	-9.266448	115.729591	31.278521	37.247219	120.05603	34.2990125	13.9903855	117.8928105	-79.8886845	6.4990565	111.3084835
-20.284977	46.799297	117.469963	-22.854836	10.243524	114.934219	37.361492	-9.350978	116.025398	31.29915	37.202881	119.966461	34.330321	13.9259515	117.9959295	-80.039993	6.5610965	111.8725085
-19.417997	46.821026	117.403053	-22.845097	10.156926	115.163101	37.384724	-9.436167	116.349258	31.293291	37.152328	119.938454	34.3390075	13.8580805	118.143856	-80.0292015	6.4557715	112.182346
-18.596487	46.790337	117.410599	-22.889969	10.075664	115.429665	37.40493	-9.514507	116.653023	31.279001	37.099777	119.947495	34.3419655	13.792635	118.300259	-80.1219035	6.358693	112.559071
-17.793684	46.644817	117.416298	-22.915661	10.008264	115.645561	37.429161	-9.576345	116.925346	31.222157	37.084801	119.993362	34.325659	13.754228	118.459354	-80.156981	6.2623	112.831768
-17.049889	46.457829	117.448059	-23.015358	9.939361	115.820145	37.447552	-9.602399	117.1306	31.156639	37.078735	120.03521	34.3020955	13.738168	118.582905	-80.3328115	6.140554	113.057385
-15.978533	46.068256	117.425514	-23.141138	9.940415	116.038704	37.431679	-9.600184	117.354759	31.027613	37.100513	120.05793	34.229646	13.7501645	118.7063445	-80.511922	6.1306655	113.3710635
-15.307196	45.767395	117.399361	-23.224356	9.945168	116.157028	37.408115	-9.590137	117.444229	30.961466	37.116943	120.048691	34.1847905	13.763403	118.74646	-80.6335025	6.126933	113.567596
-14.653518	45.387848	117.406784	-23.2836	9.98705	116.3013	37.366631	-9.580029	117.551064	30.9188	37.138538	120.020363	34.1427155	13.7792545	118.7857135	-80.7099155	6.1948455	113.8168865
-14.051483	45.019569	117.425369	-23.346651	10.041702	116.418983	37.31979	-9.544859	117.665375	30.889324	37.168415	120.007851	34.104557	13.811778	118.836613	-80.797859	6.271626	114.001353
-13.449851	44.537457	117.507385	-23.39444	10.126316	116.523575	37.273098	-9.5032	117.756859	30.872648	37.22504	120.045341	34.072873	13.86092	118.9011	-80.861753	6.391712	114.14605
-12.918983	44.063526	117.596497	-23.436985	10.195322	116.633987	37.245785	-9.489229	117.859482	30.846981	37.287071	120.123398	34.046383	13.898921	118.99144	-80.920353	6.491723	114.276534
-12.467858	43.681026	117.703964	-23.538275	10.265862	116.631493	37.209942	-9.470058	117.900932	30.816647	37.33009	120.253204	34.0132945	13.930016	119.077068	-81.0898445	6.601708	114.185918
-11.845446	42.837639	117.896461	-23.652838	10.326149	116.576553	37.125412	-9.403704	117.829391	30.766369	37.367908	120.432579	33.9458905	13.982102	119.130985	-81.2515665	6.670196	114.022121
-11.466813	42.258957	117.999825	-23.731358	10.367569	116.505539	37.078979	-9.375693	117.763672	30.724588	37.383411	120.519218	33.9017835	14.003859	119.141445	-81.3644995	6.731279	113.869633
-11.118349	41.621284	118.089653	-23.7862	10.44328	116.454109	37.02113	-9.315207	117.64624	30.683153	37.429993	120.592674	33.8521415	14.057393	119.119457	-81.4245415	6.829167	113.788761
-10.828005	40.970768	118.134094	-23.807945	10.53476	116.441963	36.978878	-9.232507	117.578712	30.660826	37.498959	120.598923	33.819852	14.133226	119.0888175	-81.435742	6.936294	113.7951085
-10.522457	40.358849	118.100227	-23.820854	10.703848	116.492249	36.930515	-9.128098	117.524826	30.635109	37.593365	120.588242	33.782812	14.2326335	119.056534	-81.42452	7.1750625	113.927964
-10.297693	39.644917	118.105232	-23.834726	10.832932	116.552124	36.902107	-9.038181	117.494186	30.647322	37.664314	120.552254	33.7747145	14.3130665	119.02322	-81.4441665	7.3527975	114.081028
-10.117722	38.906807	118.029236	-23.806765	11.001236	116.603912	36.881794	-8.968293	117.464638	30.663357	37.756557	120.516296	33.7725755	14.394132	118.990467	-81.3861055	7.60834	114.217357
-9.846952	37.735195	117.895546	-23.791172	11.217813	116.753281	36.806946	-8.903504	117.458092	30.683071	37.843189	120.354149	33.7450085	14.4698425	118.9061205	-81.3273525	7.9657835	114.6004415
-9.730173	36.92437	117.767654	-23.810587	11.367277	116.878914	36.72538	-8.84747	117.465904	30.690374	37.868652	120.18515	33.707877	14.510591	118.825527	-81.329051	8.223963	114.932301
-9.638607	36.107475	117.662773	-23.787727	11.438225	117.069862	36.638931	-8.797555	117.48085	30.672773	37.910591	119.99688	33.655852	14.556518	118.738865	-81.231306	8.319932	115.400859
-9.625407	35.210167	117.648949	-23.842819	11.542494	117.40239	36.563538	-8.756025	117.508446	30.647203	37.95208	119.780281	33.6053705	14.5980275	118.6443635	-81.2910085	8.4869605	116.1604165
-9.622094	34.328979	117.682198	-23.800308	11.6067	117.717636	36.523136	-8.715257	117.515205	30.601147	37.995888	119.537544	33.5621415	14.6403155	118.5263745	-81.1627575	8.5730845	116.9088975
-9.649779	33.43066	117.741203	-23.726864	11.611757	117.982773	36.471981	-8.655357	117.556015	30.544714	38.029934	119.287666	33.5083475	14.6872885	118.4218405	-80.9620755	8.5362255	117.5437055
-9.678487	32.541885	117.755463	-23.716999	11.622893	118.258896	36.444153	-8.611156	117.635521	30.484243	38.080238	119.052467	33.464198	14.734541	118.343994	-80.898196	8.511245	118.173798
-9.778662	31.185957	117.710701	-23.821537	11.683284	118.569031	36.419998	-8.524561	117.820152	30.353207	38.18475	118.646309	33.3866025	14.8300945	118.2332305	-81.0296765	8.5364735	118.9048315
-9.834212	30.298359	117.594704	-23.761904	11.650006	118.596161	36.408348	-8.465901	117.89299	30.242809	38.262806	118.326637	33.3255785	14.8984525	118.1098135	-80.8493865	8.4015595	119.0825085
-9.920815	29.410055	117.450073	-23.903099	11.69504	118.707809	36.379753	-8.405133	118.000885	30.117428	38.326569	117.91909	33.2485905	14.960718	117.9599875	-81.0547885	8.429362	119.4556305
-9.989568	28.582024	117.250717	-23.930559	11.689778	118.709686	36.330093	-8.376159	118.015381	29.983965	38.336514	117.528831	33.157029	14.9801775	117.772106	-81.018147	8.3993785	119.647266
-10.036535	27.726522	117.061111	-23.926939	11.614227	118.652191	36.259155	-8.39809	117.975273	29.87114	38.29446	117.154816	33.0651475	14.948185	117.5650445	-80.9190255	8.280269	119.7393375
-10.09652	26.870632	116.928864	-23.930964	11.531688	118.671333	36.175716	-8.475608	117.927376	29.808941	38.177757	116.786728	32.9923285	14.8510745	117.357052	-80.8542565	8.2123015	119.985614
-10.13812	26.063179	116.859985	-23.958868	11.392817	118.695877	36.072426	-8.613541	117.851959	29.814615	38.003178	116.570389	32.9435205	14.6948185	117.211174	-80.8612565	8.0908155	120.18058
-10.137944	24.961082	116.984772	-23.898935	11.128663	118.82415	35.973976	-8.896992	117.795456	29.925814	37.709366	116.519943	32.949895	14.406187	117.1576995	-80.747765	7.851139	120.4906005
-10.10819	24.280758	117.186478	-23.820587	10.948891	118.970581	35.956841	-9.066113	117.793991	30.060717	37.539494	116.668938	33.008779	14.2366905	117.2314645	-80.649953	7.6610915	120.7096975
-10.027678	23.65799	117.428375	-23.810295	10.795777	119.174561	35.9613	-9.191836	117.811623	30.216486	37.422096	116.927017	33.088893	14.11513	117.36932	-80.709483	7.476424	120.979802
-9.92907	23.106565	117.737732	-23.744631	10.66993	119.422424	35.975048	-9.269666	117.889786	30.414608	37.343132	117.183792	33.194828	14.036733	117.536789	-80.68409	7.303127	121.308059
-9.766474	22.590664	118.068024	-23.668722	10.611996	119.73716	35.994476	-9.301511	118.013641	30.570272	37.312576	117.495323	33.282374	14.0055325	117.754482	-80.619818	7.2184595	121.719838
-9.621618	22.093363	118.462288	-23.622549	10.599496	120.091797	36.034515	-9.307384	118.182411	30.748665	37.288586	117.802299	33.39159	13.990601	117.992355	-80.636688	7.208391	122.191239
-9.446188	21.60915	118.823685	-23.648184	10.66299	120.419991	36.107063	-9.281229	118.3395	30.94581	37.305737	118.102203	33.5264365	14.012254	118.2208515	-80.8228045	7.313726	122.6191305
-9.171689	20.928093	119.209496	-23.518047	10.714301	120.629974	36.212688	-9.189025	118.486496	31.188387	37.412369	118.49028	33.7005375	14.111672	118.488388	-80.7366315	7.31693	122.77156
-8.975166	20.525608	119.350136	-23.51078	10.754472	120.761406	36.246063	-9.098599	118.503502	31.294294	37.490547	118.67955	33.7701785	14.195974	118.591526	-80.7917385	7.31297	122.931286
-8.720818	20.088964	119.405067	-23.483345	10.833755	120.660957	36.279613	-9.00808	118.446877	31.386772	37.566498	118.852951	33.8331925	14.279209	118.649914	-80.7998825	7.388301	122.672
-8.49445	19.669796	119.386116	-23.463007	10.883159	120.619057	36.284752	-8.898657	118.36557	31.459539	37.655075	118.958641	33.8721455	14.378209	118.6621055	-80.7981595	7.388109	122.5760085
-8.221655	19.277369	119.352028	-23.423569	10.934818	120.629059	36.290176	-8.771922	118.309631	31.518564	37.731899	119.019829	33.90437	14.4799885	118.66473	-80.751508	7.3896475	122.593388
-7.911908	18.901018	119.336143	-23.449156	11.040904	120.621803	36.296406	-8.627586	118.274811	31.541391	37.836376	119.081184	33.9188985	14.604395	118.6779975	-80.8172105	7.477413	122.5656085
-7.597679	18.489418	119.347046	-23.415527	11.187676	120.697739	36.321041	-8.48675	118.32235	31.547287	37.969963	119.07328	33.934164	14.7416065	118.697815	-80.765218	7.6337455	122.697663
-7.15344	17.836325	119.383835	-23.398859	11.427716	120.758354	36.346661	-8.263203	118.487785	31.545687	38.159267	119.012024	33.946174	14.948032	118.7499045	-80.743892	7.9074	122.7668035
-6.80055	17.370535	119.455894	-23.422762	11.560411	120.869637	36.353718	-8.128922	118.641457	31.518167	38.298378	118.970634	33.9359425	15.084728	118.8060455	-80.7814665	8.036094	122.9332285
-6.449767	16.934513	119.500717	-23.458603	11.709199	120.91758	36.369133	-8.012862	118.80735	31.477308	38.414173	118.93177	33.9232205	15.2006555	118.86956	-80.8404265	8.2177425	122.9656
-6.084836	16.51874	119.484352	-23.533104	11.806224	120.982208	36.358067	-7.896389	118.981293	31.435665	38.53093	118.916618	33.896866	15.3172705	118.9489555	-80.963074	8.2951775	123.0154605
-5.710171	16.141825	119.474182	-23.559135	11.883688	120.907211	36.344784	-7.798823	119.14772	31.396204	38.64352	118.87178	33.870494	15.4223485	119.00975	-80.988764	8.3450275	122.804672
-5.307574	15.731623	119.423233	-23.607101	11.987402	120.866714	36.350666	-7.677774	119.315269	31.336004	38.794716	118.775787	33.843335	15.558471	119.045528	-81.057537	8.416333	122.6879
-4.955417	15.359904	119.38118	-23.592346	12.101802	120.836845	36.343689	-7.529073	119.455406	31.263491	38.955124	118.619217	33.80359	15.7130255	119.0373115	-80.988282	8.4905785	122.6363785
-4.280801	14.843805	119.280746	-23.607523	12.356706	120.712029	36.373825	-7.256433	119.675026	31.166178	39.227364	118.28476	33.7700015	15.9854655	118.979893	-80.9850475	8.7279465	122.444165
-3.811317	14.542939	119.195412	-23.60342	12.511107	120.590195	36.420082	-7.081111	119.797935	31.110271	39.387711	118.084541	33.7651765	16.1533	118.941238	-80.9720165	8.868914	122.239152
-3.346358	14.261368	119.084633	-23.551756	12.62997	120.37159	36.483044	-6.930081	119.875923	31.087652	39.524124	118.004944	33.785348	16.2970215	118.9404335	-80.88886	8.9629185	121.8027465
-2.875243	14.032592	118.869293	-23.560745	12.663014	120.052147	36.537285	-6.809593	119.863548	31.127476	39.662033	118.04969	33.8323805	16.42622	118.956619	-80.9538705	8.899808	121.147675
-2.352356	13.792632	118.572739	-23.568865	12.624319	119.542	36.582695	-6.70702	119.782654	31.179461	39.828136	118.240654	33.881078	16.560558	119.011654	-81.018808	8.68808	120.072346
-1.91448	13.554339	118.238953	-23.620323	12.594965	118.835815	36.609669	-6.561568	119.669556	31.214815	40.013298	118.566605	33.912242	16.725865	119.1180805	-81.152888	8.464065	118.5535495
-1.438079	13.350942	117.81546	-23.682217	12.579259	118.020462	36.652054	-6.380962	119.592728	31.237946	40.225441	119.001068	33.945	16.9222395	119.296898	-81.309434	8.2362785	116.744026
-0.755952	13.048616	117.257866	-23.705868	12.566609	116.89167	36.691631	-6.080554	119.503006	31.201777	40.529804	119.61335	33.946704	17.224625	119.558178	-81.35844	7.908593	114.225162
-0.347715	12.815392	117.014107	-23.648666	12.58187	116.432716	36.793579	-5.875479	119.430222	31.185034	40.691818	119.849709	33.9893065	17.4081695	119.6399655	-81.2866385	7.7555705	113.2254665
-0.015619	12.589213	116.913895	-23.526817	12.639323	116.264328	36.939514	-5.658302	119.30072	31.232578	40.857109	119.986702	34.086046	17.5994035	119.643711	-81.13968	7.6792425	112.884945
0.252256	12.367601	116.900459	-23.352566	12.680809	116.266548	37.143154	-5.459251	119.208847	31.323627	41.035385	120.051399	34.2333905	17.788067	119.630123	-80.9385225	7.573551	112.902973
0.419482	12.110039	116.931442	-23.192205	12.77677	116.335587	37.358349	-5.31977	119.155167	31.435072	41.188194	120.081413	34.3967105	17.934212	119.61829	-80.7811205	7.619328	113.052884
0.52082	11.818988	116.986763	-23.04328	12.880927	116.46521	37.527256	-5.201135	119.153084	31.552496	41.294746	120.11393	34.539876	18.0468055	119.633507	-80.626436	7.7150485	113.296913
0.548938	11.526023	117.045746	-22.909245	12.955493	116.599365	37.695152	-5.133817	119.175491	31.678453	41.354298	120.188629	34.6868025	18.1102405	119.68206	-80.5052925	7.8007455	113.51667
0.467281	11.06885	117.208252	-22.731754	13.039639	116.84024	37.881561	-5.108222	119.203392	31.860996	41.428814	120.442261	34.8712785	18.160296	119.8228265	-80.3347865	7.918982	113.8576535
0.341969	10.808105	117.334389	-22.605061	13.110767	117.034081	37.981609	-5.111193	119.216011	32.008461	41.440563	120.621147	34.995035	18.164685	119.918579	-80.205157	8.056849	114.149583
0.181935	10.545815	117.45256	-22.518881	13.16122	117.251038	38.072121	-5.131631	119.218231	32.144249	41.443573	120.825279	35.108185	18.155971	120.021755	-80.145947	8.166469	114.480321
0.00568	10.241239	117.559181	-22.43631	13.218035	117.424347	38.137428	-5.14925	119.200066	32.269226	41.457893	120.962547	35.203327	18.1543215	120.0813065	-80.075947	8.2817485	114.7673875
-0.241717	9.973247	117.635765	-22.352257	13.285032	117.602036	38.196396	-5.166161	119.149765	32.384041	41.455082	121.023872	35.2902185	18.1444605	120.0868185	-79.9947325	8.4256035	115.1172535
-0.503504	9.699821	117.676392	-22.310144	13.368419	117.715286	38.232231	-5.187176	119.08239	32.479233	41.431805	121.009399	35.355732	18.1223145	120.0458945	-79.97602	8.6145235	115.3846775
-0.76854	9.423957	117.667915	-22.262882	13.470181	117.897949	38.265186	-5.232554	118.995819	32.546349	41.396626	120.920547	35.4057675	18.082036	119.958183	-79.9315315	8.858326	115.837715
-1.23637	8.945719	117.647408	-22.127258	13.556257	118.001953	38.301411	-5.363991	118.863152	32.699726	41.281708	120.755997	35.5005685	17.9588585	119.8095745	-79.7550845	9.1536555	116.1943315
-1.578515	8.639688	117.639877	-22.041792	13.652953	118.090042	38.304295	-5.470644	118.787704	32.804535	41.198586	120.686981	35.554415	17.863971	119.7373425	-79.637999	9.441935	116.4427415
-1.965104	8.341298	117.649971	-21.98864	13.698785	118.224838	38.287216	-5.558165	118.686035	32.924522	41.13295	120.621384	35.605869	17.7873925	119.6537095	-79.583149	9.6101775	116.7959665
-2.387098	8.045613	117.66964	-21.923895	13.82259	118.382278	38.256222	-5.608754	118.569183	33.030865	41.078594	120.616806	35.6435435	17.73492	119.5929945	-79.4913335	9.91026	117.1715615
-2.78333	7.753865	117.670883	-21.845362	13.933834	118.541061	38.227436	-5.60607	118.418549	33.112579	41.07859	120.682274	35.6700075	17.73626	119.5504115	-79.3607315	10.131408	117.5317105
-3.198452	7.501755	117.699394	-21.788082	14.099634	118.70401	38.214146	-5.571086	118.29351	33.210186	41.123871	120.836464	35.712166	17.7763925	119.564987	-79.28833	10.4228755	117.843033
-3.609994	7.22927	117.686172	-21.712893	14.274913	118.826233	38.225964	-5.472398	118.137321	33.302555	41.23922	121.076057	35.7642595	17.883411	119.606689	-79.1900455	10.666415	118.045777
-4.215243	6.775529	117.56675	-21.595289	14.579442	118.982574	38.268036	-5.294913	117.888687	33.469017	41.415211	121.532036	35.8685265	18.060149	119.7103615	-79.0591045	11.098735	118.2547865
-4.641273	6.428218	117.431534	-21.546926	14.794861	119.113304	38.291553	-5.21069	117.685547	33.636692	41.49371	121.754959	35.9641225	18.14151	119.720253	-79.0579745	11.448212	118.506355
-5.074708	6.04887	117.304756	-21.601692	15.089759	119.243362	38.299213	-5.152743	117.491852	33.737488	41.560802	121.966896	36.0183505	18.2040295	119.729374	-79.2217345	11.9754885	118.75735
-5.505782	5.577553	117.197655	-21.351488	15.15218	119.137024	38.294064	-5.096272	117.321693	33.884979	41.577591	122.091805	36.0895215	18.2406595	119.706749	-78.7924975	12.0637005	118.567299
-5.921622	5.104641	117.110764	-21.286423	15.341955	119.198822	38.287098	-5.052001	117.218315	34.024239	41.61404	122.194588	36.1556685	18.2810195	119.7064515	-78.7285145	12.4028905	118.6911925
-6.350029	4.52491	117.034363	-21.202301	15.490973	119.219818	38.322578	-5.038028	117.197525	34.151001	41.620529	122.27507	36.2367895	18.2912505	119.7362975	-78.6413915	12.6906955	118.7033385
-6.76527	3.822021	116.933907	-21.1462	15.653327	119.197777	38.381939	-5.069842	117.248116	34.27211	41.618488	122.282967	36.3270245	18.274323	119.7655415	-78.6194245	13.032331	118.6300125
-7.445605	2.595664	116.79995	-21.060028	15.808056	119.042709	38.471394	-5.15474	117.312492	34.334305	41.581421	122.070755	36.4028495	18.2133405	119.6916235	-78.5229055	13.4027715	118.3937945
-7.8306	1.773968	116.686546	-21.018236	15.849675	118.956505	38.515083	-5.263205	117.38913	34.388157	41.498775	121.737778	36.45162	18.117785	119.563454	-78.488092	13.581565	118.349556
-8.260006	0.837174	116.666962	-20.924541	15.851863	118.724754	38.59185	-5.390626	117.52108	34.418987	41.375191	121.327194	36.5054185	17.9922825	119.424137	-78.3545005	13.7114435	118.025371
-8.741086	-0.247886	116.733315	-20.844858	15.73213	118.570496	38.66317	-5.547377	117.761337	34.441864	41.214725	120.84874	36.552517	17.833674	119.3050385	-78.242233	13.630586	117.8359535
-9.188078	-1.261583	116.932007	-20.785648	15.594731	118.40303	38.771862	-5.789168	118.075989	34.454201	41.006069	120.333359	36.6130315	17.6084505	119.204674	-78.1843275	13.5810115	117.601386
-9.642987	-2.30916	117.142014	-20.750313	15.397779	118.202888	38.875324	-6.082255	118.452194	34.474236	40.718147	119.819786	36.67478	17.317946	119.13599	-78.175406	13.477612	117.269786
-10.059939	-3.419429	117.279564	-20.692583	15.10233	118.023323	38.961514	-6.430488	118.816933	34.488102	40.38776	119.321274	36.724808	16.978636	119.0691035	-78.109974	13.226024	116.9775425
-10.766519	-5.069992	117.523659	-20.638773	14.559573	117.852692	39.00898	-6.968359	119.206299	34.502571	39.810028	118.714203	36.7557755	16.4208345	118.960251	-78.0333215	12.6983115	116.745133
-11.263039	-6.101939	117.650757	-20.599117	14.158212	117.768654	39.061852	-7.346577	119.369362	34.568779	39.412075	118.443703	36.8153155	16.032749	118.9065325	-78.0135495	12.283675	116.6307755
-11.780375	-7.129142	117.648994	-20.540943	13.76538	117.66523	39.111595	-7.709021	119.472969	34.638412	39.052219	118.300865	36.8750035	15.671599	118.886917	-77.9568895	11.859161	116.443543
-12.283587	-8.063938	117.53788	-20.509575	13.418306	117.496765	39.137058	-8.012223	119.518684	34.745445	38.722862	118.220627	36.9412515	15.3553195	118.8696555	-77.9604015	11.4812925	116.1238745
-12.829582	-8.923019	117.279228	-20.450405	13.131309	117.274498	39.135563	-8.264503	119.461403	34.839905	38.467159	118.184891	36.987734	15.101328	118.823147	-77.888544	11.16129	115.725849
-13.3234	-9.764092	116.909027	-20.407873	12.904257	117.092445	39.129276	-8.451584	119.323288	34.943909	38.262726	118.198868	37.0365925	14.905571	118.761078	-77.8523385	10.902943	115.423812
-13.88048	-10.490422	116.531181	-20.321747	12.720706	116.88726	39.165833	-8.570356	119.136383	35.039547	38.129055	118.264565	37.10269	14.7793495	118.700474	-77.746184	10.6620625	115.074046
-14.748987	-11.506465	116.004356	-20.195007	12.592433	116.681824	39.233086	-8.691005	118.853271	35.205696	38.028389	118.492424	37.219391	14.668692	118.6728475	-77.609405	10.516174	114.6908005
-15.337056	-12.080808	115.754333	-20.117266	12.560898	116.559769	39.298527	-8.742014	118.73069	35.33379	37.976482	118.597153	37.3161585	14.617234	118.6639215	-77.5506905	10.504562	114.4556165
-15.937048	-12.656938	115.559753	-19.989304	12.535292	116.468002	39.336304	-8.782157	118.641747	35.459709	37.932171	118.643547	37.3980065	14.575007	118.642647	-77.3766145	10.495577	114.293357
-16.557272	-13.183392	115.477768	-19.930004	12.531898	116.417625	39.404686	-8.816901	118.617485	35.561527	37.895985	118.60405	37.4831065	14.539542	118.6107675	-77.3431145	10.524254	114.2244825
-17.269077	-13.700443	115.553223	-19.835201	12.527273	116.345833	39.445618	-8.861494	118.680847	35.61203	37.828384	118.459785	37.528824	14.483445	118.570316	-77.199226	10.571101	114.12135
-17.959131	-14.191842	115.726936	-19.775366	12.49568	116.308975	39.492359	-8.928843	118.782578	35.626209	37.741718	118.220711	37.559284	14.4064375	118.5016445	-77.110016	10.5849225	114.1163055
-18.66478	-14.597517	116.068184	-19.770975	12.44547	116.282204	39.535667	-8.996369	118.936981	35.620708	37.646805	117.950043	37.5781875	14.325218	118.443512	-77.1201375	10.565722	114.120896
-19.754747	-15.184259	116.636513	-19.734381	12.297724	116.214706	39.619289	-9.121183	119.368301	35.559952	37.434742	117.419197	37.5896205	14.1567795	118.393749	-77.0583825	10.4386685	114.035663
-20.582748	-15.508268	117.105865	-19.770224	12.15438	116.197983	39.635155	-9.211226	119.699409	35.486122	37.291775	117.002472	37.5606385	14.0402745	118.3509405	-77.1010865	10.2684855	114.0450255
-21.327452	-15.783556	117.509148	-19.798727	11.944405	116.18203	39.627327	-9.287741	119.958458	35.387749	37.13039	116.623917	37.507538	13.9213245	118.2911875	-77.104992	9.9674855	114.0728725
-22.109657	-15.979547	117.805038	-19.800447	11.699924	116.164268	39.636406	-9.381529	120.159866	35.271595	36.956394	116.256294	37.4540005	13.7874325	118.20808	-77.0548945	9.6124155	114.120456
-22.827461	-16.092293	117.964386	-19.818535	11.390999	116.156807	39.634792	-9.475883	120.284462	35.157368	36.804741	116.012825	37.39608	13.664429	118.1486435	-77.03315	9.117569	114.1649705
-23.56176	-16.146826	117.914246	-19.881281	11.097239	116.132881	39.608547	-9.564152	120.321442	35.053574	36.703331	115.893158	37.3310605	13.5695895	118.1073	-77.0936225	8.6248885	114.158462
-24.322496	-16.079956	117.733147	-19.93573	10.838625	116.115524	39.577118	-9.584565	120.303238	34.93829	36.641903	115.841362	37.257704	13.528669	118.0723	-77.129164	8.148581	114.158748
-25.398094	-15.802743	117.334259	-20.037899	10.528174	116.11879	39.480801	-9.586401	120.13472	34.772182	36.633717	115.926781	37.1264915	13.523658	118.0307505	-77.2022895	7.53269	114.2068295
-26.121759	-15.50121	116.980568	-20.125767	10.394548	116.141197	39.41153	-9.553794	119.956993	34.673683	36.680828	116.098061	37.0426065	13.563517	118.027527	-77.2941405	7.225579	114.254867
-26.802311	-15.093316	116.617073	-20.176912	10.33268	116.168175	39.352261	-9.515784	119.760498	34.605564	36.761684	116.354584	36.9789125	13.62295	118.057541	-77.3327365	7.04241	114.278809
-27.533604	-14.603681	116.237106	-20.277401	10.25955	116.250214	39.310448	-9.470826	119.527969	34.535492	36.873569	116.657005	36.92297	13.7013715	118.092487	-77.477772	6.8177285	114.407941
-28.184307	-14.042553	115.912804	-20.347103	10.209732	116.307625	39.263306	-9.424189	119.296738	34.431332	36.985645	116.989311	36.847319	13.780728	118.1430245	-77.541525	6.638736	114.4722255
-28.863462	-13.445328	115.613541	-20.427174	10.186146	116.387596	39.198174	-9.366817	119.074043	34.337486	37.087822	117.333916	36.76783	13.8605025	118.2039795	-77.622178	6.5117895	114.5712125
-29.513056	-12.831333	115.299431	-20.503988	10.147338	116.402939	39.128807	-9.30007	118.878899	34.235947	37.181011	117.68544	36.682377	13.9404705	118.2821695	-77.690353	6.3542055	114.5237085
-30.458277	-11.857889	114.903107	-20.666729	10.145588	116.372787	39.016125	-9.227504	118.645599	34.092739	37.27985	118.128479	36.554432	14.026173	118.387039	-77.88789	6.265003	114.358535
-31.107313	-11.171028	114.692162	-20.730423	10.149321	116.315842	38.927074	-9.214379	118.513832	34.014053	37.286793	118.309418	36.4705635	14.036207	118.411625	-77.9314095	6.262435	114.220059
-31.68408	-10.508599	114.625801	-20.793362	10.14486	116.311516	38.817741	-9.231106	118.374779	33.922283	37.263172	118.463112	36.370012	14.016033	118.4189455	-77.956736	6.273687	114.2040865
-32.286961	-9.837787	114.650093	-20.828718	10.145664	116.347244	38.729828	-9.265666	118.279457	33.89735	37.185085	118.52195	36.313589	13.9597095	118.4007035	-77.971025	6.3316185	114.2937845
-32.77293	-9.193058	114.716248	-20.893536	10.143509	116.482285	38.638332	-9.299323	118.239845	33.892017	37.116848	118.600525	36.2651745	13.9087625	118.420185	-78.0522465	6.3782555	114.544385
-33.290737	-8.515274	114.818489	-20.868595	10.100782	116.497406	38.556854	-9.361116	118.24826	33.918221	37.046005	118.67392	36.2375375	13.8424445	118.46109	-77.9747275	6.3591195	114.533722
-33.824436	-7.8373	114.918839	-20.883991	10.07811	116.559563	38.490532	-9.447605	118.281387	33.931969	36.97509	118.682243	36.2112505	13.7637425	118.481815	-77.9792325	6.3924775	114.637311
-34.47134	-6.888643	115.081093	-20.938782	10.006482	116.66275	38.402264	-9.530639	118.353119	33.922974	36.875084	118.619583	36.162619	13.6722225	118.486351	-78.040183	6.3407415	114.839149
-34.905487	-6.291414	115.131172	-20.964939	9.970191	116.666267	38.37347	-9.587004	118.388161	33.837151	36.828827	118.559395	36.1053105	13.6209115	118.473778	-78.0351885	6.3194705	114.858756
-35.283642	-5.655116	115.132233	-21.040277	9.880404	116.616806	38.322189	-9.645049	118.416573	33.75275	36.766727	118.454132	36.0374695	13.560839	118.4353525	-78.1180235	6.199969	114.7982595
-35.616001	-5.052649	115.049744	-21.090546	9.816601	116.484642	38.280632	-9.688696	118.42865	33.646469	36.725906	118.31707	35.9635505	13.518605	118.37286	-78.1446425	6.114597	114.596424
-35.9776	-4.42857	114.838669	-21.158232	9.690944	116.295685	38.242805	-9.713847	118.385719	33.525715	36.69503	118.217697	35.88426	13.4905915	118.301708	-78.200724	5.8912965	114.289662
-36.021797	-3.990745	114.501778	-21.188488	9.605944	116.093353	38.189404	-9.723761	118.314911	33.399807	36.668732	118.100105	35.7946055	13.4724855	118.207508	-78.1715815	5.7394025	113.979198
-36.344772	-3.404853	114.283218	-21.023283	9.336577	115.775124	38.145058	-9.700225	118.222221	33.274364	36.659206	117.988625	35.709711	13.4794905	118.105423	-77.756277	5.1936635	113.444825
-36.676247	-2.54669	113.959526	-21.107864	9.198436	115.517654	38.095123	-9.664381	118.079903	33.093651	36.661461	117.93885	35.594387	13.49854	118.0093765	-77.810115	4.898332	113.0259315
-37.06913	-1.771937	113.866104	-21.388908	9.316044	115.449348	38.062756	-9.636497	118.02961	32.993652	36.6647	117.960236	35.528204	13.5141015	117.994923	-78.30602	5.1179865	112.903773
-37.266624	-1.177163	113.580048	-21.464489	9.235773	115.259468	37.997421	-9.637421	117.997192	32.911537	36.65773	118.025414	35.454479	13.5101545	118.011303	-78.383457	4.9613915	112.507633
-37.453022	-0.554419	113.288139	-21.534521	9.178368	115.068367	37.925114	-9.657995	118.019745	32.841961	36.621811	118.069183	35.3835375	13.481908	118.044464	-78.4525795	4.874828	112.09227
-37.620399	-0.007833	113.020302	-21.60062	9.099762	114.861641	37.838623	-9.703218	118.059555	32.781254	36.565079	118.066826	35.3099385	13.4309305	118.0631905	-78.5111785	4.7685935	111.6600915
-37.806953	0.501786	112.770752	-21.682148	9.052176	114.653923	37.756348	-9.750996	118.103745	32.717049	36.507504	117.960144	35.2366985	13.378254	118.0319445	-78.6009945	4.726098	111.2759015
-37.955006	0.995773	112.567032	-21.728094	8.980769	114.449821	37.684746	-9.798032	118.155273	32.608521	36.433502	117.848267	35.1466335	13.317735	118.00177	-78.6028215	4.643803	110.897872
-38.175991	1.739562	112.304352	-21.812044	8.877	114.14061	37.61507	-9.887838	118.232033	32.477001	36.331749	117.500267	35.0460355	13.2219555	117.86615	-78.6701235	4.5320445	110.41507
-38.320004	2.208986	112.08519	-21.892761	8.770664	113.93074	37.588085	-9.927999	118.273735	32.358467	36.252266	117.288612	34.973276	13.1621335	117.7811735	-78.758798	4.3791945	110.0803065
-38.486137	2.703683	111.82476	-21.920439	8.635665	113.667549	37.555325	-9.999483	118.281578	32.266663	36.175606	117.00798	34.910994	13.0880615	117.644779	-78.751872	4.1832685	109.690319
-38.624298	3.207534	111.549881	-21.965549	8.533218	113.443054	37.520802	-10.08334	118.249802	32.171501	36.091518	116.767395	34.8461515	13.004089	117.5085985	-78.7772495	4.062347	109.3775095
-38.762108	3.642124	111.328468	-21.980244	8.384223	113.221451	37.488056	-10.126466	118.185387	32.092331	35.991581	116.561768	34.7901935	12.9325575	117.3735775	-78.7506815	3.8358885	109.0693245
-38.96785	4.12205	111.174248	-22.001869	8.281036	113.089302	37.462662	-10.160686	118.138794	32.005722	35.940342	116.413704	34.734192	12.889828	117.276249	-78.73793	3.672244	108.902355
-39.104889	4.604829	111.153885	-22.036789	8.206091	113.036407	37.444561	-10.199777	118.128815	31.941111	35.892208	116.219284	34.692836	12.8462155	117.1740495	-78.766414	3.5659665	108.8987645
-39.350914	5.407029	111.241592	-22.049164	8.12138	113.060608	37.408558	-10.284882	118.191826	31.863594	35.787926	115.899727	34.636076	12.751522	117.0457765	-78.734404	3.491238	109.0754395
-39.55331	6.024095	111.322311	-22.078676	8.099697	113.105621	37.371193	-10.344749	118.249275	31.79006	35.716221	115.629219	34.5806265	12.685736	116.939247	-78.7379785	3.513658	109.271995
-39.748783	6.660048	111.400841	-22.14999	8.039896	113.173187	37.32135	-10.42589	118.283173	31.732794	35.60767	115.337357	34.527072	12.59089	116.810265	-78.827052	3.488902	109.536109
-39.935417	7.298785	111.55909	-22.189138	7.991889	113.252274	37.244083	-10.539741	118.265106	31.653034	35.509506	115.101028	34.4485585	12.4848825	116.683067	-78.8268345	3.4988955	109.821481
-40.159302	7.964126	111.745575	-22.241222	7.917323	113.39637	37.164921	-10.619834	118.253662	31.562576	35.396282	114.855789	34.3637485	12.388224	116.5547255	-78.8461925	3.446422	110.2380145
-40.330322	8.655616	111.935211	-22.298082	7.813599	113.555122	37.102203	-10.736934	118.241119	31.478113	35.27026	114.614044	34.290158	12.266663	116.4275815	-78.886322	3.360535	110.6826625
-40.494251	9.413497	112.159554	-22.41032	7.741917	113.738441	37.024364	-10.831841	118.239639	31.358767	35.151489	114.399628	34.1915655	12.159824	116.3196335	-79.0122055	3.32401	111.1572485
-40.722057	10.700417	112.386795	-22.531872	7.603969	113.953873	36.885372	-10.997471	118.208351	31.158981	34.947853	114.066109	34.0221765	11.975191	116.13723	-79.0859205	3.232747	111.770516
-40.84491	11.544999	112.575531	-22.638941	7.485835	114.118263	36.753384	-11.102599	118.147827	31.027174	34.819935	113.831207	33.890279	11.858668	115.989517	-79.168161	3.113002	112.247009
-41.012745	12.477999	112.759438	-22.728834	7.339861	114.287994	36.61689	-11.222031	118.013908	30.874226	34.705521	113.663124	33.745558	11.741745	115.838516	-79.203226	2.937977	112.737472
-41.055889	13.470787	112.926117	-22.855148	7.207892	114.42038	36.488392	-11.347712	117.896202	30.73307	34.583157	113.490021	33.610731	11.6177225	115.6931115	-79.321027	2.7980615	113.1476485
-40.93589	14.403072	112.967255	-22.980001	7.072757	114.556107	36.339005	-11.44803	117.716171	30.571699	34.498276	113.378815	33.455352	11.525123	115.547493	-79.415354	2.620391	113.564721
-41.161522	15.624374	113.197197	-23.129862	6.913823	114.616814	36.202454	-11.529729	117.439209	30.387232	34.439793	113.326523	33.294843	11.455032	115.382866	-79.554567	2.372614	113.850762
-41.179115	16.733671	113.343704	-23.270905	6.745577	114.704659	36.065029	-11.591859	117.134651	30.157658	34.4063	113.324783	33.1113435	11.4072205	115.229717	-79.6531535	2.0839335	114.179601
-41.069447	18.505985	113.679352	-23.511345	6.453129	114.776718	35.831718	-11.614186	116.490067	29.75392	34.439499	113.523064	32.792819	11.4126565	115.0065655	-79.815509	1.4936015	114.5468705
-41.002026	19.71314	113.900085	-23.683695	6.279413	114.771477	35.663902	-11.608271	116.003212	29.48262	34.489994	113.694702	32.573261	11.4408615	114.848957	-79.940651	1.1179645	114.693997
-40.805988	20.960049	114.161263	-23.840069	6.156287	114.766945	35.471024	-11.551675	115.531494	29.2218	34.542553	113.860428	32.346412	11.495439	114.695961	-80.02655	0.817135	114.837929
-40.572079	22.219872	114.385162	-23.984976	6.101552	114.745964	35.26992	-11.507734	115.034958	29.012894	34.607864	114.056076	32.141407	11.550065	114.545517	-80.111359	0.653039	114.946411
-40.292648	23.485395	114.610504	-24.157333	6.083555	114.685669	35.079975	-11.446065	114.641716	28.841751	34.671112	114.172531	31.960863	11.6125235	114.4071235	-80.275529	0.554586499999999	114.9642145
-39.939587	24.739697	114.835045	-24.26651	6.089571	114.675926	34.875862	-11.379381	114.264503	28.67778	34.75111	114.326767	31.776821	11.6858645	114.295635	-80.309841	0.493277500000003	115.056217
-39.542805	25.97876	114.98909	-24.390099	6.176752	114.570892	34.70401	-11.3459	113.911476	28.509081	34.848667	114.514389	31.6065455	11.7513835	114.2129325	-80.3867435	0.6021205	114.9288515
-38.756271	27.740437	115.165985	-24.572828	6.295813	114.407959	34.453671	-11.212456	113.505051	28.268587	34.997849	114.644882	31.361129	11.8926965	114.0749665	-80.506785	0.698929499999998	114.7409515
-38.166275	28.890804	115.222084	-24.743553	6.382399	114.291023	34.293522	-11.119477	113.208138	28.08865	35.107609	114.75148	31.191086	11.994066	113.979809	-80.678192	0.770732000000002	114.602237
-37.579376	29.968157	115.31134	-24.936554	6.533326	114.130638	34.142841	-11.047371	112.877106	27.902273	35.203953	114.844261	31.022557	12.078291	113.8606835	-80.895665	0.988360999999999	114.4005925
-36.872818	30.973747	115.346062	-25.130411	6.641621	113.959763	33.897999	-10.918118	112.610435	27.690014	35.317509	114.873375	30.7940065	12.1996955	113.741905	-81.0548285	1.0835465	114.177621
-36.138687	31.92186	115.378487	-25.394524	6.860854	113.902069	33.695854	-10.776691	112.313316	27.450359	35.432987	114.889572	30.5731065	12.328148	113.601444	-81.3621545	1.39356	114.202694
-35.37817	32.800323	115.347946	-25.572691	7.00035	113.76535	33.520256	-10.671094	112.020721	27.204943	35.543858	114.878395	30.3625995	12.436382	113.449558	-81.5079815	1.564318	114.081142
-34.497227	33.64669	115.244293	-25.672779	7.155453	113.587257	33.325954	-10.546911	111.840378	26.958748	35.644325	114.811409	30.142351	12.548707	113.3258935	-81.487909	1.762199	113.8486205
-33.165447	34.694778	115.008987	-25.978458	7.397111	113.407684	33.104828	-10.411211	111.763763	26.684717	35.821938	114.704689	29.8947725	12.7053635	113.234226	-81.8516885	2.0888585	113.581142
-32.217545	35.297962	114.778267	-26.129332	7.595036	113.250771	33.001213	-10.361622	111.748543	26.553339	35.907898	114.7071	29.777276	12.773138	113.2278215	-82.03594	2.416934	113.2737205
-31.135426	35.868637	114.592377	-26.260323	7.716594	113.083206	32.893581	-10.321407	111.775742	26.459366	35.981403	114.747849	29.6764735	12.829998	113.2617955	-82.1971195	2.60319	112.9046165
-30.113432	36.304756	114.49221	-26.356972	7.846303	112.914154	32.81295	-10.288451	111.797295	26.401711	36.030121	114.828171	29.6073305	12.870835	113.312733	-82.3212745	2.821771	112.515575
-29.035374	36.626652	114.519142	-26.440912	7.921524	112.750244	32.780914	-10.260872	111.777626	26.386028	36.04549	115.006729	29.583471	12.892309	113.3921775	-82.465295	2.950739	112.1083105
-27.870491	36.866726	114.559151	-26.453287	8.004294	112.672218	32.768433	-10.208893	111.76593	26.384562	36.089264	115.230453	29.5764975	12.9401855	113.4981915	-82.4830715	3.0684025	111.8462445
-26.700623	37.070454	114.650917	-26.534811	8.119324	112.561783	32.777611	-10.127597	111.748299	26.414814	36.173634	115.47538	29.5962125	13.0230185	113.6118395	-82.6658345	3.2156295	111.5117265
-25.016563	37.103046	114.850853	-26.585838	8.322275	112.547409	32.803055	-9.980076	111.716866	26.445774	36.32412	115.899406	29.6244145	13.172022	113.808136	-82.7960905	3.472528	111.286682
-23.959953	37.111401	114.969002	-26.56365	8.449625	112.527107	32.829414	-9.864098	111.755814	26.479603	36.426376	116.141785	29.6545085	13.281139	113.9487995	-82.7818085	3.618111	111.1054145
-22.571735	36.896633	114.843521	-26.623955	8.632753	112.506554	32.871307	-9.774775	111.879837	26.502121	36.540714	116.316483	29.686714	13.3829695	114.09816	-82.934624	3.8825365	110.914948
-21.592455	36.736607	114.850868	-26.640495	8.836943	112.482689	32.903717	-9.692984	112.041328	26.528078	36.619949	116.436371	29.7158975	13.4634825	114.2388495	-82.9968875	4.2104035	110.7265285
-20.350311	36.390217	114.722061	-26.644331	9.044311	112.501083	32.949726	-9.639146	112.222099	26.558388	36.721298	116.523407	29.754057	13.541076	114.372753	-83.042719	4.547546	110.629413
-19.058702	35.885857	114.532837	-26.647476	9.241245	112.540497	32.993935	-9.62779	112.442612	26.613935	36.773605	116.544044	29.803935	13.5729075	114.493328	-83.098887	4.9095825	110.587666
-17.766058	35.365383	114.379211	-26.651775	9.408217	112.594284	33.027084	-9.632385	112.653603	26.692156	36.800079	116.575882	29.85962	13.583847	114.6147425	-83.16317	5.232587	110.5738255
-15.98454	34.419746	114.158356	-26.604485	9.626218	112.637154	33.093914	-9.671906	112.912544	26.810614	36.822937	116.58989	29.952264	13.5755155	114.751217	-83.161234	5.6769205	110.523091
-14.93209	33.705151	114.076424	-26.570887	9.7084	112.673424	33.116886	-9.71687	113.043915	26.904587	36.790211	116.564438	30.0107365	13.5366705	114.8041765	-83.1525105	5.8801295	110.5426715
-13.783868	32.867741	113.956657	-26.516808	9.761577	112.740028	33.123764	-9.776944	113.164917	27.008884	36.74025	116.508308	30.066324	13.481653	114.8366125	-83.09994	6.041501	110.6434435
-12.660559	31.98941	113.842903	-26.447868	9.802995	112.802979	33.125633	-9.841004	113.281464	27.096132	36.693172	116.444885	30.1108825	13.426084	114.8631745	-83.0066185	6.179906	110.7427835
-11.610571	31.017109	113.76358	-26.442062	9.825156	112.88736	33.120911	-9.913507	113.413788	27.18359	36.637589	116.388916	30.1522505	13.362041	114.901352	-83.0363745	6.288271	110.873368
-10.544424	30.003864	113.678482	-26.412613	9.836433	112.954727	33.123161	-9.984665	113.577248	27.244699	36.582336	116.354202	30.18393	13.2988355	114.965725	-83.009156	6.3740305	110.943729
-9.509189	28.947575	113.595291	-26.438633	9.840136	113.037315	33.124939	-10.051058	113.803101	27.290001	36.540508	116.341316	30.20747	13.244725	115.0722085	-83.084736	6.435547	111.0024215
-8.050212	27.24579	113.581505	-26.474073	9.777645	113.133011	33.118103	-10.156031	114.306114	27.354496	36.449139	116.4646	30.2362995	13.146554	115.385357	-83.1844455	6.408736	110.880665
-7.13726	26.019434	113.622345	-26.555931	9.719169	113.19313	33.125565	-10.24834	114.748833	27.417431	36.374149	116.64193	30.271498	13.0629045	115.6953815	-83.38336	6.3754335	110.6908785
-6.258938	24.796686	113.729164	-26.636829	9.633073	113.215652	33.143013	-10.352213	115.278313	27.469671	36.308704	116.869972	30.306342	12.9782455	116.0741425	-83.58	6.2879005	110.3571615
-5.433902	23.56492	113.84436	-26.73407	9.569084	113.172661	33.158676	-10.43727	115.808167	27.525267	36.266499	117.093361	30.3419715	12.9146145	116.450764	-83.8101115	6.2235535	109.894558
-4.657703	22.2822	113.929642	-26.823229	9.469175	113.090706	33.168301	-10.516819	116.353966	27.540728	36.207432	117.354668	30.3545145	12.8453065	116.854317	-84.0009725	6.0930435	109.327095
-3.93981	20.983328	114.056686	-26.913986	9.387813	113.04908	33.172302	-10.576829	116.86586	27.544121	36.139908	117.580971	30.3582115	12.7815395	117.2234155	-84.1861835	5.9940865	108.8747445
-3.275406	19.696083	114.185226	-27.007702	9.281692	113.007446	33.212883	-10.635367	117.300522	27.54562	36.108383	117.766693	30.3792515	12.736508	117.5336075	-84.3946555	5.826876	108.4812845
-2.420779	17.748642	114.37957	-27.02001	9.128493	112.962471	33.272224	-10.727387	117.85717	27.578045	36.053062	117.926575	30.4251345	12.6628375	117.8918725	-84.4651545	5.5941485	108.0330695
-1.925374	16.402578	114.524269	-26.989204	9.030851	112.988022	33.35968	-10.747301	118.072403	27.613449	36.025127	118.003014	30.4865645	12.638913	118.0377085	-84.4649725	5.422789	107.9383355
-1.502167	15.136181	114.601173	-26.926863	8.939812	113.008179	33.465645	-10.770096	118.260124	27.660851	36.002674	118.069839	30.563248	12.616289	118.1649815	-84.416974	5.263335	107.8513765
-1.175465	13.891647	114.697609	-26.850451	8.879243	113.029114	33.574821	-10.791322	118.382217	27.745836	35.977139	118.157196	30.6603285	12.5929085	118.2697065	-84.3612305	5.1655775	107.7885215
-0.880002	12.650373	114.80143	-26.761801	8.827604	113.088669	33.682934	-10.780236	118.432999	27.853533	35.950535	118.265236	30.7682335	12.5851495	118.3491175	-84.2918355	5.0700585	107.8282205
-0.708077	11.398466	114.861992	-26.641365	8.805267	113.133385	33.791004	-10.780285	118.424782	27.964554	35.955215	118.405823	30.877779	12.587465	118.4153025	-84.160509	5.023069	107.8514675
-0.60573	10.271375	114.933167	-26.517773	8.802521	113.212585	33.906689	-10.75741	118.395805	28.108519	35.960079	118.554649	31.007604	12.6013345	118.475227	-84.04315	5.0037075	107.949943
-0.578564	8.508895	115.025757	-26.350037	8.867774	113.455597	34.058941	-10.721317	118.28849	28.333527	36.006893	118.816063	31.196234	12.642788	118.5522765	-83.896308	5.09276	108.3589175
-0.684543	7.347126	115.104607	-26.198658	8.95759	113.671127	34.15527	-10.648672	118.199936	28.489935	36.067589	119.024406	31.3226025	12.7094585	118.612171	-83.7199185	5.2057215	108.730083
-0.845429	6.264173	115.163467	-26.080265	9.046657	113.913574	34.261948	-10.553415	118.096611	28.646267	36.151661	119.239044	31.4541075	12.799123	118.6678275	-83.6146375	5.294191	109.1593205
-1.095176	5.156655	115.232697	-25.961166	9.193971	114.206711	34.377369	-10.437331	118.007591	28.794697	36.249371	119.434311	31.586033	12.90602	118.720951	-83.508365	5.481922	109.692471
-1.430128	4.070262	115.302994	-25.817028	9.359887	114.489113	34.484966	-10.333246	117.945686	28.942299	36.36628	119.602791	31.7136325	13.016517	118.7742385	-83.3476885	5.703257	110.2039875
-1.786387	2.951023	115.351738	-25.6812	9.584871	114.770554	34.591991	-10.197395	117.90155	29.096878	36.502426	119.744835	31.8444345	13.1525155	118.8231925	-83.2068345	6.0172265	110.7179155
-2.250453	1.869264	115.405548	-25.582487	9.80803	115.007423	34.706192	-10.081938	117.915642	29.223404	36.637234	119.835541	31.964798	13.277648	118.8755915	-83.129772	6.338412	111.1392545
-3.018108	0.214108	115.491928	-25.430986	10.144412	115.288651	34.838757	-9.882493	117.983032	29.361576	36.863995	119.862152	32.1001665	13.490751	118.922592	-82.9621385	6.798073	111.65471
