# Supplementary material for: How to jointly control a ball trajectory on a moving board: Methodological insights into Motor Learning and Rehabilitation
Source: PLoS One. 2025 Oct 15;20(10):e0334588. doi: 10.1371/journal.pone.0334588 (PMC12527165; doi:10.1371/journal.pone.0334588)
Supplement: S2 Data — (ZIP) [file pone.0334588.s002.zip › D4_020.csv]

Ball_X	Ball_Y	Ball_Z	BoardCentre_X	BoardCentre_Y	BoardCentre_Z	P1LeftHand_X	P1LeftHand_Y	P1LeftHand_Z	P1RightHand_X	P1RightHand_Y	P1RightHand_Z	P1MidHands_X	P1MidHands_Y	P1MidHands_Z	P2MidHands_X	P2MidHands_Y	P2MidHands_Z
-8.369747	15.358395	116.229057	-29.541323	12.186637	115.89608	31.294006	-5.52925	118.217049	26.198265	39.875553	117.048882	28.7461355	17.1731515	117.6329655	-87.8287815	7.2001225	114.1591945
-8.216516	14.645958	116.282234	-29.521486	12.178112	115.986969	31.319321	-5.562788	118.092072	26.24057	39.841343	117.183601	28.7799455	17.1392775	117.6378365	-87.8229175	7.2169465	114.3361015
-8.166853	13.932952	116.300774	-29.475084	12.175043	116.082069	31.326395	-5.602303	117.96579	26.257156	39.817829	117.295364	28.7917755	17.107763	117.630577	-87.7419435	7.242323	114.533561
-8.105989	13.184778	116.318832	-29.44305	12.180053	116.163528	31.342485	-5.636106	117.845085	26.294847	39.799534	117.426094	28.818666	17.081714	117.6355895	-87.704766	7.278392	114.6914665
-8.063707	12.472288	116.373825	-29.404343	12.187074	116.299866	31.343185	-5.637612	117.687813	26.355368	39.77877	117.57637	28.8492765	17.070579	117.6320915	-87.6579625	7.303569	114.9676405
-8.130753	11.811366	116.430626	-29.342348	12.203827	116.428207	31.360281	-5.668151	117.528763	26.395237	39.761467	117.69574	28.877759	17.046658	117.6122515	-87.562455	7.360996	115.2441625
-8.140815	10.614386	116.424301	-29.248302	12.191298	116.686996	31.409618	-5.701157	117.239639	26.472395	39.719368	117.885292	28.9410065	17.0091055	117.5624655	-87.4376105	7.3734905	115.8115265
-8.284451	9.795086	116.409973	-29.181	12.197301	116.857552	31.444635	-5.700552	117.0382	26.525391	39.709835	118.033287	28.985013	17.0046415	117.5357435	-87.347013	7.3899605	116.1793605
-8.400705	8.936954	116.382095	-29.04771	12.215219	117.047539	31.492296	-5.710028	116.912354	26.575115	39.709316	118.148895	29.0337055	16.999644	117.5306245	-87.1291255	7.430794	116.5644535
-8.570403	8.146503	116.454422	-28.988943	12.286288	117.173492	31.550322	-5.691752	116.805527	26.657852	39.712784	118.286201	29.104087	17.010516	117.545864	-87.081973	7.56206	116.80112
-8.680403	7.240322	116.378258	-28.926315	12.27746	117.325554	31.634018	-5.674405	116.76104	26.726177	39.70929	118.429268	29.1800975	17.0174425	117.595154	-87.0327275	7.5374775	117.055954
-8.860223	6.294355	116.337051	-28.843266	12.362348	117.348221	31.728291	-5.706584	116.780876	26.787561	39.699371	118.484581	29.257926	16.9963935	117.6327285	-86.944458	7.7283025	117.0637135
-9.135818	5.280487	116.234657	-28.7857	12.392975	117.328384	31.802931	-5.739394	116.805664	26.877018	39.652988	118.519127	29.3399745	16.956797	117.6623955	-86.9113745	7.829153	116.9943725
-9.528454	3.781982	116.130829	-28.717808	12.48593	117.234955	31.93931	-5.859661	116.873505	26.996809	39.551804	118.466949	29.4680595	16.8460715	117.670227	-86.9036755	8.1257885	116.799683
-9.749922	2.748267	116.013931	-28.595507	12.445915	117.043686	32.030323	-5.97945	116.948486	27.12352	39.438728	118.370644	29.5769215	16.729639	117.659565	-86.7679355	8.162191	116.427807
-10.101092	1.660397	115.961113	-28.535357	12.399644	116.887306	32.09454	-6.135821	117.056992	27.241573	39.307667	118.272354	29.6680565	16.585923	117.664673	-86.7387705	8.213365	116.109939
-10.274104	0.384963	115.780937	-28.453499	12.348003	116.704491	32.178085	-6.323262	117.193306	27.370136	39.139538	118.086349	29.7741105	16.408138	117.6398275	-86.6811085	8.287868	115.7691545
-10.779202	-0.777965	115.835022	-28.343117	12.195274	116.556404	32.258453	-6.526875	117.342392	27.471552	38.962826	117.85157	29.8650025	16.2179755	117.596981	-86.5512365	8.1725725	115.515827
-11.059015	-2.003745	115.747452	-28.253729	12.033229	116.4189	32.37619	-6.702991	117.435387	27.572559	38.763638	117.580986	29.9743745	16.0303235	117.5081865	-86.4818325	8.0361345	115.3296135
-11.425071	-3.255769	115.703163	-28.12661	11.866559	116.341042	32.512913	-6.875738	117.54496	27.652962	38.587212	117.311455	30.0829375	15.855737	117.4282075	-86.3361575	7.877381	115.2538765
-12.099899	-5.050037	115.771042	-27.896435	11.587318	116.289772	32.751579	-7.098367	117.717323	27.782688	38.340794	116.927658	30.2671335	15.6212135	117.3224905	-86.0600035	7.5534225	115.2570535
-12.542415	-6.248868	115.899704	-27.757437	11.378574	116.261185	32.930107	-7.200082	117.867996	27.886312	38.230278	116.761688	30.4082095	15.515098	117.314842	-85.9230835	7.24205	115.207528
-13.021891	-7.385221	116.0149	-27.601969	11.205175	116.264023	33.117683	-7.303054	118.083252	27.981604	38.09716	116.610909	30.5496435	15.397053	117.3470805	-85.7535815	7.013297	115.1809655
-13.645951	-8.502501	116.202888	-27.469795	11.045398	116.273972	33.269505	-7.362861	118.295578	28.075033	37.989571	116.473877	30.672269	15.313355	117.3847275	-85.611859	6.777441	115.1632165
-14.202583	-9.539888	116.421173	-27.38241	10.913458	116.262161	33.43745	-7.42014	118.499245	28.175064	37.909306	116.342178	30.806257	15.244583	117.4207115	-85.571077	6.582333	115.1036105
-14.831088	-10.547305	116.597176	-27.242115	10.784391	116.270782	33.598698	-7.469992	118.725967	28.282043	37.820839	116.177025	30.9403705	15.1754235	117.451496	-85.4246005	6.3933585	115.090068
-15.473334	-11.524243	116.725014	-27.126282	10.639039	116.273369	33.740784	-7.535342	118.925117	28.388912	37.74852	116.025307	31.064848	15.106589	117.475212	-85.317412	6.171489	115.071526
-16.527733	-12.83171	116.872169	-26.919027	10.443126	116.25663	33.976219	-7.589872	119.116005	28.531048	37.655132	115.801704	31.2536335	15.03263	117.4588545	-85.0916875	5.853622	115.0544055
-17.237936	-13.584378	116.939781	-26.767271	10.302818	116.256775	34.116776	-7.637266	119.225815	28.613153	37.591133	115.63575	31.3649645	14.9769335	117.4307825	-84.8995065	5.6287025	115.0827675
-17.999544	-14.290269	116.98661	-26.641964	10.156486	116.247643	34.279301	-7.650482	119.274818	28.677229	37.507641	115.453926	31.478265	14.9285795	117.364372	-84.762193	5.3843925	115.130914
-18.842876	-14.957725	116.989746	-26.473248	9.969931	116.245987	34.437096	-7.686657	119.263733	28.726631	37.434555	115.307129	31.5818635	14.873949	117.285431	-84.5283595	5.065913	115.206543
-19.562979	-15.53728	116.992317	-26.296448	9.80045	116.264572	34.646648	-7.709516	119.262505	28.776669	37.387432	115.179573	31.7116585	14.838958	117.221039	-84.3045545	4.761942	115.308105
-20.333004	-16.008549	117.02523	-26.130644	9.619968	116.226067	34.85833	-7.707249	119.288696	28.833754	37.34444	115.008888	31.846042	14.8185955	117.148792	-84.10733	4.4213405	115.303342
-21.148645	-16.388086	117.063271	-25.924025	9.458549	116.220985	35.06863	-7.687042	119.287239	28.908195	37.326874	114.891731	31.9884125	14.819916	117.089485	-83.8364625	4.097182	115.352485
-22.370642	-16.902557	117.189384	-25.662548	9.218634	116.267921	35.388775	-7.663176	119.287476	29.048019	37.275402	114.66124	32.218397	14.806113	116.974358	-83.543493	3.631155	115.561484
-23.188574	-17.091076	117.283295	-25.440041	9.024589	116.312912	35.58926	-7.678099	119.283905	29.153872	37.210091	114.490143	32.371566	14.765996	116.887024	-83.251648	3.283182	115.7388
-23.982906	-17.241785	117.368637	-25.224787	8.811094	116.386017	35.795067	-7.746109	119.286438	29.251099	37.115288	114.389885	32.523083	14.6845895	116.8381615	-82.972657	2.9375985	115.9338725
-24.851151	-17.339771	117.345131	-25.067087	8.562599	116.487694	36.008492	-7.816698	119.253708	29.349649	37.024857	114.315094	32.6790705	14.6040795	116.784401	-82.8132445	2.5211185	116.190987
-25.659678	-17.363991	117.299927	-24.893463	8.286124	116.56041	36.205536	-7.871783	119.239975	29.44096	36.946888	114.328339	32.823248	14.5375525	116.784157	-82.610174	2.0346955	116.336663
-26.41902	-17.320995	117.167053	-24.722286	8.028079	116.610184	36.395519	-7.913441	119.196823	29.525434	36.903267	114.411629	32.9604765	14.494913	116.804226	-82.4050485	1.561245	116.416142
-27.194798	-17.209757	116.950333	-24.577402	7.81098	116.618713	36.557938	-7.925911	119.13736	29.617155	36.887272	114.554169	33.0875465	14.4806805	116.8457645	-82.2423505	1.1412795	116.3916615
-28.447842	-16.871655	116.568054	-24.377048	7.592728	116.628525	36.8004	-7.925701	118.972275	29.736864	36.927891	114.81842	33.268632	14.501095	116.8953475	-82.022728	0.684360999999999	116.3617025
-29.191662	-16.582951	116.290573	-24.207119	7.509965	116.637146	36.959705	-7.871391	118.814194	29.808975	36.969002	114.953911	33.38434	14.5488055	116.8840525	-81.798578	0.471124499999998	116.3902395
-29.904247	-16.258986	115.987991	-24.024281	7.443432	116.608002	37.117321	-7.800486	118.606354	29.906834	37.048359	115.131294	33.5120775	14.6239365	116.868824	-81.5606395	0.2629275	116.34718
-30.64068	-15.843129	115.687988	-23.818476	7.475274	116.596619	37.279091	-7.707973	118.377213	30.036751	37.127632	115.337181	33.657921	14.7098295	116.857197	-81.294873	0.2407185	116.336041
-31.427176	-15.355195	115.416275	-23.667908	7.557193	116.654076	37.426018	-7.653245	118.165504	30.192228	37.180473	115.52652	33.809123	14.763614	116.846012	-81.144939	0.350771999999999	116.46214
-32.138615	-14.89962	115.227379	-23.44471	7.618359	116.597427	37.551872	-7.598793	117.951309	30.394884	37.248508	115.716156	33.973378	14.8248575	116.8337325	-80.862798	0.4118605	116.3611215
-32.807266	-14.384648	115.133896	-23.251284	7.728214	116.631042	37.65641	-7.535876	117.754707	30.61952	37.305031	115.846542	34.137965	14.8845775	116.8006245	-80.640533	0.571850500000002	116.4614595
-33.80275	-13.639301	115.179268	-22.923271	7.882738	116.731606	37.820606	-7.495256	117.534378	30.95619	37.353012	115.963516	34.388398	14.928878	116.748947	-80.23494	0.836598	116.714265
-34.479198	-13.131499	115.228477	-22.812551	7.952322	116.820923	37.956501	-7.508952	117.44809	31.17935	37.355431	115.997063	34.5679255	14.9232395	116.7225765	-80.1930275	0.981404499999998	116.9192695
-35.133244	-12.656374	115.268074	-22.633123	7.999557	116.839172	38.084778	-7.540346	117.392433	31.38958	37.323215	115.983223	34.737179	14.8914345	116.687828	-80.003425	1.1076795	116.990516
-35.71188	-12.220243	115.26902	-22.410267	7.928869	116.736794	38.19138	-7.607123	117.360237	31.591602	37.245907	115.927681	34.891491	14.819392	116.643959	-79.712025	1.038346	116.829629
-36.064068	-11.985651	115.202751	-22.24103	7.892839	116.679405	38.305901	-7.683578	117.307663	31.757153	37.153835	115.826035	35.031527	14.7351285	116.566849	-79.513587	1.0505495	116.791961
-36.802013	-11.327032	115.351799	-22.102554	7.805108	116.638908	38.427315	-7.766293	117.290352	31.906691	37.076115	115.670685	35.167003	14.654911	116.4805185	-79.372111	0.955304999999999	116.7972975
-37.341873	-10.865129	115.455475	-21.961006	7.722322	116.625748	38.550179	-7.803635	117.270836	32.033176	37.011173	115.501999	35.2916775	14.603769	116.3864175	-79.2136895	0.840875	116.8650785
-38.053623	-10.207144	115.66153	-21.738056	7.615961	116.552391	38.765148	-7.803893	117.347542	32.165737	36.982964	115.134224	35.4654425	14.5895355	116.240883	-78.9415545	0.642386500000001	116.863899
-38.463863	-9.752522	115.732277	-21.60899	7.545125	116.46701	38.911713	-7.762599	117.431641	32.233292	36.986973	114.875206	35.5725025	14.612187	116.1534235	-78.7904825	0.478063000000001	116.7805965
-38.850899	-9.302045	115.716782	-21.50473	7.488243	116.344856	39.069901	-7.741992	117.534134	32.270592	37.011471	114.636299	35.6702465	14.6347395	116.0852165	-78.6797065	0.341746499999999	116.6044955
-39.1903	-8.768866	115.646919	-21.389242	7.425072	116.159401	39.219635	-7.751554	117.627266	32.340473	37.030281	114.383492	35.780054	14.6393635	116.005379	-78.558538	0.210780499999998	116.313423
-39.526958	-8.192944	115.458504	-21.272465	7.307207	115.925194	39.354774	-7.756694	117.71637	32.429047	37.01519	114.122177	35.8919105	14.629248	115.9192735	-78.4368405	-0.0148339999999987	115.9311145
-39.857258	-7.614859	115.134766	-21.169666	7.21245	115.611649	39.474976	-7.796457	117.755768	32.518841	36.982052	113.939667	35.9969085	14.5927975	115.8477175	-78.3362405	-0.167897500000002	115.3755805
-40.112705	-7.004264	114.679298	-21.054089	7.126101	115.231094	39.572842	-7.866926	117.770515	32.646732	36.941589	113.702095	36.109787	14.5373315	115.736305	-78.217965	-0.2851295	114.725883
-40.475777	-6.023158	114.016411	-20.881826	7.040495	114.631355	39.610157	-7.93427	117.621521	32.827599	36.837444	113.269279	36.218878	14.451587	115.4454	-77.98253	-0.370597	113.81731
-40.655331	-5.251642	113.728966	-20.763483	6.98121	114.35791	39.638489	-7.998709	117.408035	32.928703	36.782013	113.016464	36.283596	14.391652	115.2122495	-77.810562	-0.429232000000001	113.5035705
-40.860794	-4.408781	113.555573	-20.663368	6.938209	114.193939	39.695316	-8.062828	117.208305	33.056744	36.74725	112.776901	36.37603	14.342211	114.992603	-77.702766	-0.465793000000001	113.395275
-41.045387	-3.54565	113.377716	-20.576233	6.911064	114.06826	39.758934	-8.094709	117.05085	33.144966	36.712078	112.610481	36.45195	14.3086845	114.8306655	-77.604416	-0.486556499999999	113.3058545
-41.172989	-2.661134	113.256607	-20.514439	6.905284	113.984123	39.804794	-8.115062	116.97023	33.179386	36.690666	112.513557	36.49209	14.287802	114.7418935	-77.520968	-0.477233999999999	113.2263525
-41.341408	-1.716864	113.214493	-20.506937	6.923599	113.978912	39.823967	-8.101016	116.937515	33.183113	36.701233	112.443054	36.50354	14.3001085	114.6902845	-77.517414	-0.4529105	113.2675395
-41.440891	-0.66787	113.314415	-20.507401	6.965261	114.087967	39.840446	-8.087981	116.930984	33.155804	36.707493	112.444984	36.498125	14.309756	114.687984	-77.512927	-0.379234	113.48795
-41.638802	0.889654	113.658401	-20.591324	6.982534	114.443565	39.851414	-8.072352	116.955772	33.054981	36.739243	112.625732	36.4531975	14.3334455	114.790752	-77.6358455	-0.368377499999999	114.096378
-41.667698	1.933544	114.051521	-20.646416	6.950966	114.837852	39.838776	-8.06833	116.953804	32.947468	36.777851	112.842545	36.393122	14.3547605	114.8981745	-77.685954	-0.452828499999999	114.7775295
-41.703018	3.048351	114.488281	-20.738255	6.884677	115.262917	39.799507	-8.039897	116.933739	32.794415	36.830292	113.143852	36.296961	14.3951975	115.0387955	-77.773471	-0.6258435	115.4870385
-41.686813	4.126855	114.971611	-20.871588	6.776045	115.645409	39.754078	-8.004793	116.93972	32.616814	36.898708	113.425468	36.185446	14.4469575	115.182594	-77.928622	-0.8948675	116.108224
-41.676716	5.253216	115.302704	-21.038078	6.661704	115.971138	39.680279	-7.990831	116.97625	32.410099	36.929211	113.722847	36.045189	14.46919	115.3495485	-78.121345	-1.145782	116.5927275
-41.653496	6.303786	115.546883	-21.21278	6.568833	116.296921	39.59919	-8.048395	117.025253	32.232361	36.91114	113.981415	35.9157755	14.4313725	115.503334	-78.3413355	-1.2937065	117.090508
-41.554195	7.405117	115.638817	-21.407938	6.49313	116.399399	39.489208	-8.175766	117.067871	32.094742	36.863758	114.209679	35.791975	14.343996	115.638775	-78.607851	-1.357736	117.160023
-41.341118	9.112342	115.430283	-21.616402	6.301843	116.239807	39.260895	-8.424057	117.074287	31.968853	36.716106	114.484146	35.614874	14.1460245	115.7792165	-78.847678	-1.5423385	116.7003975
-41.154827	10.243666	115.186356	-21.775225	6.255211	116.029617	39.047138	-8.645428	117.051079	31.913221	36.563622	114.537766	35.4801795	13.959097	115.7944225	-79.0306295	-1.448675	116.2648115
-40.904129	11.389936	114.969681	-21.901484	6.223244	115.828934	38.796314	-8.875557	116.911469	31.895733	36.380299	114.552811	35.3460235	13.752371	115.73214	-79.1489915	-1.305883	115.925728
-40.631718	12.540433	114.883484	-22.059559	6.216629	115.641022	38.545563	-9.10765	116.699013	31.863138	36.212391	114.598419	35.2043505	13.5523705	115.648716	-79.3234685	-1.1191125	115.633328
-40.318031	13.629514	114.783051	-22.18738	6.192941	115.508446	38.309494	-9.273945	116.485619	31.818792	36.062634	114.613434	35.064143	13.3943445	115.5495265	-79.438903	-1.0084625	115.4673655
-40.016655	14.768823	114.807152	-22.34054	6.196934	115.394936	38.067528	-9.373014	116.301308	31.714115	35.953239	114.698174	34.8908215	13.2901125	115.499741	-79.5719015	-0.896244500000003	115.290131
-39.700108	15.830152	114.88662	-22.53723	6.210064	115.385162	37.848988	-9.402216	116.168686	31.552959	35.887505	114.827393	34.7009735	13.2426445	115.4980395	-79.7754335	-0.822516499999999	115.2722845
-39.121704	17.409439	115.116623	-22.838408	6.335106	115.452553	37.536709	-9.365711	116.069916	31.202681	35.89827	115.008667	34.369695	13.2662795	115.5392915	-80.046511	-0.5960675	115.3658145
-38.726452	18.434067	115.282425	-23.090515	6.44275	115.557442	37.324734	-9.323555	116.056503	30.923725	35.936302	115.1446	34.1242295	13.3063735	115.6005515	-80.3052595	-0.420873499999999	115.5143325
-38.338531	19.38714	115.365158	-23.375107	6.552649	115.693893	37.129047	-9.293429	116.083565	30.643663	35.976086	115.228806	33.886355	13.3413285	115.6561855	-80.636569	-0.236030500000002	115.7316005
-37.867661	20.311373	115.381195	-23.550724	6.551376	115.649017	36.926987	-9.285762	116.135262	30.394146	36.024712	115.277054	33.6605665	13.369475	115.706158	-80.7620145	-0.266723000000001	115.591876
-37.355667	21.158094	115.248299	-23.782848	6.568649	115.576279	36.699791	-9.325644	116.17907	30.154276	36.056438	115.287636	33.4270335	13.365397	115.733353	-80.9927295	-0.228099	115.419205
-36.827904	21.962355	115.07666	-24.051302	6.541396	115.441261	36.464111	-9.419596	116.16143	29.919498	36.026348	115.194748	33.1918045	13.303376	115.678089	-81.2944085	-0.220584000000001	115.204433
-36.360096	22.720551	114.914307	-24.288065	6.508691	115.245033	36.198586	-9.517574	116.077438	29.682196	35.945438	115.064331	32.940391	13.213932	115.5708845	-81.516521	-0.196550000000002	114.9191815
-35.479973	23.848244	114.714172	-24.604277	6.458153	115.080238	35.834087	-9.628795	115.989922	29.304525	35.831551	114.770508	32.569306	13.101378	115.380215	-81.77786	-0.185071999999998	114.780261
-34.829338	24.486225	114.627777	-24.814596	6.465358	115.029846	35.660606	-9.661228	115.970901	29.061264	35.767952	114.502274	32.360935	13.053362	115.2365875	-81.990127	-0.122646	114.8231045
-34.258293	25.148827	114.549232	-24.989115	6.499988	115.028702	35.520344	-9.633484	115.986862	28.794157	35.794548	114.340271	32.1572505	13.080532	115.1635665	-82.1354805	-0.0805559999999996	114.8938375
-33.595417	25.80541	114.481796	-25.146698	6.577609	115.016602	35.406361	-9.573874	116.008713	28.553179	35.891491	114.182152	31.97977	13.1588085	115.0954325	-82.273166	-0.00359050000000138	114.9377715
-32.918713	26.432631	114.398216	-25.296223	6.634403	115.018227	35.282097	-9.489041	115.991142	28.376787	35.99081	114.075401	31.829442	13.2508845	115.0332715	-82.421888	0.0179214999999981	115.0031825
-32.202358	26.987637	114.361778	-25.421116	6.672462	114.977196	35.150944	-9.413151	115.955185	28.203905	36.126675	114.013435	31.6774245	13.356762	114.98431	-82.5196565	-0.0118379999999991	114.970082
-31.504324	27.561123	114.333572	-25.56563	6.742394	114.927544	34.980618	-9.311801	115.839592	28.055721	36.285507	113.951317	31.5181695	13.486853	114.8954545	-82.6494295	-0.00206499999999998	114.9596335
-30.322933	28.407511	114.425995	-25.850502	6.890252	114.742485	34.711437	-9.123902	115.55687	27.832443	36.544895	114.12336	31.27194	13.7104965	114.840115	-82.972944	0.0700075000000027	114.644855
-29.581026	28.936491	114.489746	-26.025534	7.041258	114.581917	34.508408	-8.991958	115.311172	27.657656	36.747009	114.276253	31.083032	13.8775255	114.7937125	-83.1341	0.204990500000001	114.3701215
-28.779148	29.393444	114.587418	-26.283976	7.239259	114.436256	34.256245	-8.836163	115.080574	27.487442	36.936989	114.501862	30.8718435	14.050413	114.791218	-83.4397955	0.428105	114.081294
-27.997488	29.862844	114.67012	-26.509354	7.485291	114.329269	33.978806	-8.680526	114.889656	27.317356	37.10498	114.693031	30.648081	14.212227	114.7913435	-83.666789	0.758355000000002	113.8671945
-27.101845	30.26956	114.798965	-26.820723	7.764888	114.287148	33.705498	-8.524076	114.726746	27.151796	37.26968	114.963936	30.428647	14.372802	114.845341	-84.070093	1.156974	113.728955
-26.32078	30.619263	114.939117	-27.036623	8.007197	114.169716	33.447609	-8.393974	114.574417	26.980137	37.427795	115.219269	30.213873	14.5169105	114.896843	-84.287119	1.4974835	113.442589
-25.489283	30.863506	115.025665	-27.283058	8.270685	114.128601	33.205254	-8.275432	114.485909	26.823503	37.544781	115.430595	30.0143785	14.6346745	114.958252	-84.5804945	1.9066955	113.29895
-24.387463	31.213936	115.147209	-27.616739	8.641769	114.107445	32.884243	-8.125753	114.384033	26.604834	37.734737	115.665611	29.7445385	14.804492	115.024822	-84.9780165	2.479046	113.190068
-23.316322	31.193855	115.09063	-27.807177	8.86086	114.160515	32.711796	-8.026179	114.348648	26.475054	37.868553	115.660622	29.593425	14.921187	115.004635	-85.207779	2.800533	113.316395
-22.644453	31.227005	115.157852	-27.959881	9.008824	114.180817	32.560604	-7.946374	114.306816	26.359037	37.980785	115.564896	29.4598205	15.0172055	114.935856	-85.3795825	3.0004425	113.425778
-21.631781	31.05154	114.971581	-28.082748	9.155719	114.178535	32.429592	-7.90913	114.269722	26.202562	38.03347	115.405067	29.316077	15.06217	114.8373945	-85.481573	3.249268	113.5196755
-20.928196	30.937401	114.874756	-28.189978	9.244495	114.186058	32.332394	-7.915746	114.208694	26.046869	38.071449	115.18589	29.1896315	15.0778515	114.697292	-85.5695875	3.4111385	113.674824
-19.846001	30.608267	114.605286	-28.350174	9.315593	114.254669	32.231236	-7.956103	114.177689	25.935358	38.058685	114.916359	29.083297	15.051291	114.547024	-85.783645	3.579895	113.962314
-18.968283	30.260149	114.387604	-28.437763	9.351683	114.257301	32.144302	-8.036916	114.174461	25.87072	37.956982	114.634491	29.007511	14.960033	114.404476	-85.883037	3.743333	114.110126
-17.748646	29.668936	114.032722	-28.497923	9.339828	114.270447	32.010872	-8.220913	114.244667	25.787331	37.83326	114.144371	28.8991015	14.8061735	114.194519	-85.8949475	3.8734825	114.346375
-16.899529	29.239443	113.861374	-28.59263	9.259883	114.244461	31.936724	-8.406072	114.317871	25.768482	37.68919	113.886383	28.852603	14.641559	114.102127	-86.037863	3.878207	114.386795
-15.922793	28.659391	113.668762	-28.639978	9.169993	114.216446	31.86084	-8.614429	114.377419	25.801321	37.476479	113.799309	28.8310805	14.431025	114.088364	-86.1110365	3.908961	114.344528
-15.043139	28.0748	113.600945	-28.606117	8.968098	114.096367	31.79353	-8.827552	114.43	25.817835	37.302231	113.756264	28.8056825	14.2373395	114.093132	-86.0179165	3.6988565	114.099602
-14.122407	27.481264	113.610855	-28.676382	8.820961	114.105431	31.745546	-9.033628	114.47142	25.90012	37.080906	113.882683	28.822833	14.023639	114.1770515	-86.175597	3.618283	114.0338105
-13.130824	26.810741	113.692947	-28.663837	8.732382	114.098274	31.748285	-9.232047	114.504181	26.014435	36.880058	114.069305	28.88136	13.8240055	114.286743	-86.209034	3.6407585	113.909805
-12.295377	26.202097	113.8899	-28.625622	8.605674	114.122269	31.764919	-9.392738	114.562698	26.156689	36.73584	114.295944	28.960804	13.671551	114.429321	-86.212048	3.539797	113.815217
-10.907921	25.177479	114.210983	-28.508646	8.559355	114.243126	31.853575	-9.529389	114.672531	26.392673	36.642353	114.681801	29.123124	13.556482	114.677166	-86.140416	3.562228	113.809086
-10.007539	24.493132	114.41301	-28.45937	8.569916	114.388748	31.943258	-9.576307	114.769424	26.525085	36.559998	114.942703	29.2341715	13.4918455	114.8560635	-86.1529115	3.6479865	113.9214325
-9.146997	23.742523	114.640442	-28.348307	8.581488	114.5466	32.050941	-9.616427	114.883385	26.663002	36.503265	115.243828	29.3569715	13.443419	115.0636065	-86.0535855	3.719557	114.0295935
-8.308583	22.949646	114.905945	-28.268385	8.55186	114.61824	32.197689	-9.65418	114.98616	26.80867	36.446808	115.594162	29.5031795	13.396314	115.290161	-86.0399495	3.707406	113.946319
-7.445503	22.090137	115.158913	-28.197962	8.523108	114.656975	32.354397	-9.691583	115.091217	26.984369	36.361477	116.024551	29.669383	13.334947	115.557884	-86.065307	3.711269	113.756066
-6.575687	21.193542	115.376457	-28.059111	8.476568	114.680771	32.533924	-9.734619	115.154182	27.141684	36.282204	116.453346	29.837804	13.2737925	115.803764	-85.956026	3.6793435	113.557778
-5.843269	20.23395	115.581741	-27.975548	8.478539	114.765381	32.716839	-9.761	115.196541	27.303091	36.229301	116.915306	30.009965	13.2341505	116.0559235	-85.961061	3.7229275	113.4748385
-4.648497	18.699511	115.852211	-27.761778	8.428925	114.848114	32.986618	-9.77782	115.328423	27.585756	36.175564	117.379356	30.286187	13.198872	116.3538895	-85.809743	3.658978	113.3423385
-3.952214	17.671959	115.936897	-27.614504	8.44709	114.88781	33.197247	-9.781285	115.427467	27.760813	36.161682	117.729568	30.47903	13.1901985	116.5785175	-85.708038	3.7039815	113.1971025
-3.234839	16.410908	115.901161	-27.493425	8.456567	114.869331	33.412437	-9.842172	115.581337	27.928539	36.120945	117.942894	30.670488	13.1393865	116.7621155	-85.657338	3.7737475	112.9765465
-2.566454	15.171319	115.872261	-27.349876	8.458083	114.854034	33.598328	-9.910913	115.800842	28.100513	36.068718	117.974075	30.8494205	13.0789025	116.8874585	-85.5491725	3.8372635	112.8206095
-1.997495	13.869802	115.800568	-27.262672	8.45577	114.846573	33.777428	-10.017734	116.060493	28.259989	35.960308	117.944656	31.0187085	12.971287	117.0025745	-85.5440525	3.940253	112.6905715
-1.450548	12.501086	115.76358	-27.173775	8.44727	114.867126	33.940678	-10.156446	116.355965	28.395828	35.837444	117.817101	31.168253	12.840499	117.086533	-85.515803	4.054041	112.647719
-0.955844	11.0526	115.727936	-27.030006	8.387322	114.895546	34.088409	-10.269817	116.648087	28.533644	35.689522	117.686615	31.3110265	12.7098525	117.167351	-85.3710385	4.0647915	112.623741
-0.334719	8.875461	115.749397	-26.861053	8.252612	114.954063	34.310146	-10.484325	117.09552	28.674137	35.447632	117.53508	31.4921415	12.4816535	117.3153	-85.2142475	4.0235705	112.592826
0.01406	7.284601	115.801773	-26.749498	8.144373	115.035751	34.473938	-10.617347	117.345772	28.763342	35.304062	117.458305	31.61864	12.3433575	117.4020385	-85.117636	3.9453885	112.6694635
0.282734	5.748061	115.915146	-26.615671	8.02586	115.150879	34.649895	-10.7402	117.590523	28.855732	35.181732	117.429092	31.7528135	12.220766	117.5098075	-84.9841555	3.830954	112.7919505
0.450717	4.196534	116.035378	-26.487553	7.930435	115.263519	34.820755	-10.832273	117.833748	28.94766	35.081738	117.449989	31.8842075	12.1247325	117.6418685	-84.8593135	3.7361375	112.8851695
0.605876	2.598858	116.183258	-26.385593	7.849604	115.408684	34.962303	-10.901167	118.105759	29.060926	35.00325	117.46759	32.0116145	12.0510415	117.7866745	-84.7828005	3.6481665	113.0306935
0.68281	1.048041	116.390945	-26.301708	7.809773	115.528297	35.096409	-10.945574	118.389977	29.165304	34.958481	117.566574	32.1308565	12.0064535	117.9782755	-84.7342725	3.6130925	113.0783185
0.687507	-0.496617	116.578766	-26.207512	7.814461	115.667091	35.217491	-10.957733	118.709412	29.277376	34.949619	117.628311	32.2474335	11.995943	118.1688615	-84.6624575	3.632979	113.1653205
0.597017	-2.817662	116.907051	-26.067236	7.864768	115.825401	35.383049	-10.927935	119.227203	29.414446	34.947449	117.656258	32.3987475	12.009757	118.4417305	-84.5332195	3.719779	113.2090715
0.405648	-4.308462	117.14325	-25.971933	7.900364	115.908066	35.511211	-10.920969	119.551254	29.515003	34.94009	117.646637	32.513107	12.0095605	118.5989455	-84.456973	3.7911675	113.2171865
0.184015	-5.847829	117.375359	-25.905756	7.946487	116.009697	35.648655	-10.934038	119.854233	29.616302	34.930374	117.643845	32.6324785	11.998168	118.749039	-84.4439905	3.894806	113.270355
-0.08756	-7.309009	117.625359	-25.790682	8.002882	116.116165	35.793228	-10.922117	120.147598	29.719873	34.922565	117.592957	32.7565505	12.000224	118.8702775	-84.3379145	4.00554	113.3620525
-0.484142	-8.751424	117.848335	-25.672838	8.02371	116.223373	35.897488	-10.902219	120.416687	29.845697	34.932529	117.510651	32.8715925	12.015155	118.963669	-84.2172685	4.032265	113.483077
-0.919919	-10.180233	118.095161	-25.537392	8.068321	116.358223	36.018162	-10.86239	120.651031	29.983055	34.944855	117.391121	33.0006085	12.0412325	119.021076	-84.0753925	4.0954095	113.69537
-1.417618	-11.525394	118.344543	-25.421186	8.079574	116.485954	36.156128	-10.834718	120.844353	30.102667	34.958836	117.317352	33.1293975	12.062059	119.0808525	-83.9717695	4.097089	113.8910555
-2.33597	-13.422148	118.695641	-25.252264	8.171295	116.649498	36.32745	-10.743024	121.133003	30.249544	34.972755	117.066933	33.288497	12.1148655	119.099968	-83.793025	4.2277245	114.199028
-2.949723	-14.625915	118.901337	-25.150417	8.242722	116.739311	36.433323	-10.668566	121.29686	30.340645	35.006859	116.895798	33.386984	12.1691465	119.096329	-83.687818	4.3162975	114.382293
-3.86098	-15.705873	119.261513	-25.042852	8.280584	116.833984	36.526306	-10.599291	121.427116	30.437061	35.027653	116.721344	33.4816835	12.214181	119.07423	-83.5673875	4.346987	114.593738
-4.606798	-16.716625	119.417404	-24.936455	8.328783	116.93335	36.611683	-10.525205	121.542976	30.536308	35.041889	116.551384	33.5739955	12.258342	119.04718	-83.4469055	4.399224	114.81952
-5.511448	-17.675388	119.636559	-24.830193	8.349519	117.058289	36.694126	-10.477512	121.62793	30.64006	35.070126	116.389534	33.667093	12.296307	119.008732	-83.327479	4.402731	115.107846
-6.502181	-18.477018	119.905327	-24.738033	8.370358	117.195702	36.781944	-10.393506	121.716011	30.728262	35.092525	116.253853	33.755103	12.3495095	118.984932	-83.231169	4.3912065	115.406472
-7.502679	-19.235918	120.080864	-24.615133	8.362351	117.332138	36.868137	-10.341309	121.804642	30.823597	35.096703	116.124435	33.845867	12.377697	118.9645385	-83.076133	4.347005	115.6997375
-9.054509	-20.153049	120.427689	-24.434286	8.371015	117.552757	37.038033	-10.247896	121.963951	30.981997	35.102501	115.924812	34.010015	12.4273025	118.9443815	-82.878587	4.3147275	116.1611325
-10.170033	-20.639723	120.598396	-24.293104	8.313827	117.687927	37.160065	-10.190377	122.050369	31.092474	35.136066	115.791306	34.1262695	12.4728445	118.9208375	-82.7124775	4.1548095	116.4550165
-11.259158	-21.01659	120.543716	-24.162951	8.243402	117.744843	37.290321	-10.145208	122.097122	31.188169	35.16177	115.704819	34.239245	12.508281	118.9009705	-82.565147	3.978523	116.5887155
-12.391613	-21.31476	120.436356	-24.024555	8.142767	117.777763	37.424782	-10.11389	122.070251	31.25984	35.205929	115.68177	34.342311	12.5460195	118.8760105	-82.391421	3.7395145	116.6795155
-13.600273	-21.457504	120.288979	-23.906517	8.013526	117.784294	37.568535	-10.084236	121.987785	31.300911	35.257931	115.642822	34.434723	12.5868475	118.8153035	-82.247757	3.4402045	116.7532845
-14.57111	-21.655411	119.923294	-23.782938	7.908033	117.806419	37.705101	-10.000596	121.842537	31.347878	35.337997	115.613281	34.5264895	12.6687005	118.727909	-82.0923655	3.1473655	116.884929
-15.904551	-21.547071	119.796608	-23.649721	7.811979	117.863831	37.827553	-9.911954	121.693863	31.378809	35.435513	115.633118	34.603181	12.7617795	118.6634905	-81.902623	2.8621785	117.0641715
-17.724401	-21.23645	119.420074	-23.484282	7.677479	117.948959	37.988983	-9.748836	121.490265	31.419161	35.596786	115.720795	34.704072	12.923975	118.60553	-81.672636	2.430983	117.292388
-18.895506	-20.938616	119.141327	-23.378445	7.599808	118.000015	38.082783	-9.649961	121.319221	31.444628	35.679565	115.849319	34.7637055	13.014802	118.58427	-81.5205955	2.184814	117.41576
-20.106106	-20.569433	118.896225	-23.296066	7.549687	118.12426	38.173981	-9.577347	121.134315	31.469717	35.757908	115.983673	34.821849	13.0902805	118.558994	-81.413981	2.0090935	117.689526
-21.349216	-20.078745	118.641701	-23.196642	7.494624	118.264648	38.244713	-9.513092	120.93457	31.521393	35.860962	116.125992	34.883053	13.173935	118.530281	-81.276337	1.815313	117.999015
-22.480032	-19.529621	118.33078	-23.113987	7.453208	118.377029	38.300529	-9.440788	120.731499	31.573339	35.972061	116.345802	34.936934	13.2656365	118.5386505	-81.164908	1.6407795	118.2154075
-23.660049	-18.966858	117.949974	-23.063049	7.423625	118.457291	38.353157	-9.398047	120.506584	31.614059	36.084057	116.634598	34.983608	13.343005	118.570591	-81.109706	1.504245	118.343991
-24.862974	-18.280302	117.611015	-23.037546	7.423422	118.483795	38.372108	-9.34911	120.266533	31.65048	36.169128	116.953087	35.011294	13.410009	118.60981	-81.086386	1.436835	118.35778
-26.586086	-17.169184	117.290413	-22.997179	7.511132	118.485619	38.334457	-9.272226	119.977676	31.710953	36.258175	117.280197	35.022705	13.4929745	118.6289365	-81.017063	1.5292895	118.3423015
-27.721336	-16.409416	117.224709	-23.006813	7.627045	118.460106	38.306095	-9.227479	119.892845	31.783312	36.314888	117.331108	35.0447035	13.5437045	118.6119765	-81.0583295	1.7103855	118.3082355
-28.902861	-15.576895	117.155266	-22.995701	7.723855	118.317459	38.276165	-9.199889	119.873131	31.863441	36.350491	117.263725	35.069803	13.575301	118.568428	-81.061205	1.872409	118.06649
-29.984375	-14.750349	117.03067	-23.033747	7.802876	118.146042	38.22998	-9.197936	119.878983	31.919718	36.349018	117.121208	35.074849	13.575541	118.5000955	-81.142343	2.030211	117.7919885
-31.066565	-13.9568	116.818466	-23.016426	7.820866	117.888405	38.198326	-9.20669	119.853279	31.942677	36.318119	116.955055	35.0705015	13.5557145	118.404167	-81.1033535	2.0860175	117.372643
-32.10601	-13.055532	116.584991	-23.018135	7.819253	117.670479	38.181816	-9.212245	119.782387	31.937641	36.296001	116.756996	35.0597285	13.541878	118.2696915	-81.0959985	2.096628	117.0712665
-33.148666	-12.171242	116.317574	-22.988285	7.796709	117.432991	38.188618	-9.20723	119.693733	31.919205	36.266533	116.590057	35.0539115	13.5296515	118.141895	-81.0304815	2.0637665	116.724087
-34.632797	-10.81804	115.916695	-22.934542	7.7777	117.130974	38.191799	-9.185781	119.566788	31.882778	36.24802	116.439987	35.0372885	13.5311195	118.0033875	-80.9063725	2.0242805	116.2585605
-35.685013	-9.840154	115.696945	-22.938292	7.772789	116.966583	38.175541	-9.156819	119.476723	31.848475	36.260853	116.361404	35.012008	13.552017	117.9190635	-80.888592	1.993561	116.0141025
-36.620609	-8.889544	115.489326	-22.949717	7.767632	116.840157	38.135345	-9.124436	119.361267	31.790659	36.302841	116.363335	34.963002	13.5892025	117.862301	-80.862436	1.9460615	115.818013
-37.614742	-7.925987	115.329742	-23.011715	7.764119	116.771507	38.06958	-9.11114	119.264809	31.705734	36.340816	116.379181	34.887657	13.614838	117.821995	-80.911087	1.9134	115.721019
-38.624287	-6.871649	115.238785	-23.077293	7.77749	116.698837	37.971497	-9.09476	119.211601	31.635279	36.368336	116.364326	34.803388	13.636788	117.7879635	-80.957974	1.918192	115.6097105
-39.378757	-6.038774	114.98616	-22.907593	7.520638	116.498924	37.851799	-9.112864	119.178024	31.568516	36.39526	116.303024	34.7101575	13.641198	117.740524	-80.5253435	1.400078	115.257324
-40.520138	-4.845019	114.870987	-23.262745	7.686017	116.535675	37.715294	-9.178818	119.089058	31.471884	36.339283	116.428017	34.593589	13.5802325	117.7585375	-81.119079	1.7918015	115.3128125
-41.954021	-3.277507	114.705589	-23.403173	7.540065	116.455063	37.531521	-9.292838	118.869255	31.318846	36.258831	116.519424	34.4251835	13.4829965	117.6943395	-81.2315295	1.5971335	115.2157865
-42.834618	-2.220766	114.728165	-23.442795	7.489958	116.466461	37.404957	-9.37903	118.682312	31.238461	36.206364	116.563377	34.321709	13.413667	117.6228445	-81.207299	1.566249	115.3100775
-43.730469	-1.206013	114.893112	-23.509197	7.40637	116.543388	37.292057	-9.502318	118.545059	31.203764	36.123905	116.515228	34.2479105	13.3107935	117.5301435	-81.2663045	1.5019465	115.5566325
-44.618176	-0.150488	115.296104	-23.543259	7.386757	116.744019	37.151134	-9.628172	118.42971	31.146559	36.004028	116.383621	34.1488465	13.187928	117.4066655	-81.2353645	1.585586	116.0813725
-45.462265	0.886068	115.940186	-23.594772	7.323496	117.06575	37.000401	-9.731083	118.274879	31.077709	35.860729	116.152397	34.039055	13.064823	117.213638	-81.228599	1.582169	116.917862
-46.257156	1.873707	116.795822	-23.629185	7.191516	117.544052	36.842892	-9.846437	118.072388	30.950346	35.741764	115.874062	33.896619	12.9476635	116.973225	-81.154989	1.4353685	118.114879
-47.008213	2.891243	117.729034	-23.771439	7.072656	118.164185	36.714069	-9.94958	117.912758	30.747423	35.635803	115.685776	33.730746	12.8431115	116.799267	-81.273624	1.3022005	119.529103
-48.046272	4.363328	118.704842	-24.166716	6.886763	118.869827	36.543758	-10.188243	117.861084	30.350945	35.43988	115.544655	33.4473515	12.6258185	116.7028695	-81.7807835	1.1477075	121.0367845
-48.711067	5.321391	119.025108	-24.370255	6.657529	119.148483	36.417362	-10.387737	117.903206	30.098776	35.296562	115.512375	33.258069	12.4544125	116.7077905	-81.998579	0.8606455	121.5891755
-49.309978	6.354945	119.051888	-24.595898	6.339569	119.123634	36.252739	-10.593287	117.918381	29.852468	35.117783	115.54071	33.0526035	12.262248	116.7295455	-82.2443995	0.416889999999999	121.5177225
-49.825619	7.355481	118.881241	-24.715406	6.074659	118.966225	36.056473	-10.772267	117.914871	29.628983	34.944546	115.526817	32.842728	12.0861395	116.720844	-82.27354	0.0631784999999976	121.211606
-50.283749	8.374708	118.659142	-24.981688	5.933599	118.760094	35.822815	-10.899942	117.883217	29.411783	34.831978	115.475487	32.617299	11.966018	116.679352	-82.580675	-0.0988199999999999	120.840836
-50.664948	9.422307	118.566444	-25.146023	5.796759	118.620323	35.596775	-10.983939	117.731651	29.238628	34.730423	115.435753	32.4177015	11.873242	116.583702	-82.7097475	-0.279724000000002	120.656944
-50.96991	10.508739	118.53479	-25.279358	5.699554	118.512428	35.425438	-11.03397	117.564323	29.070122	34.705235	115.426826	32.24778	11.8356325	116.4955745	-82.806496	-0.436524500000001	120.5292815
-51.214375	12.133739	118.543732	-25.470844	5.657968	118.473038	35.24416	-11.011294	117.357727	28.886726	34.762936	115.416229	32.065443	11.875821	116.386978	-83.007131	-0.559885000000001	120.559098
-51.313255	13.196321	118.551872	-25.591404	5.73845	118.410767	35.170448	-10.92907	117.234169	28.760969	34.835415	115.482605	31.9657085	11.9531725	116.358387	-83.1485165	-0.476272499999999	120.463147
-51.347095	14.269283	118.481537	-25.619209	5.73792	118.320274	35.119457	-10.840699	117.167892	28.638306	34.940155	115.537476	31.8788815	12.049728	116.352684	-83.1172995	-0.573887999999998	120.287864
-51.284885	15.3074	118.326591	-25.783476	5.875755	118.184868	35.068966	-10.711127	117.080666	28.495968	35.078152	115.563202	31.782467	12.1835125	116.321934	-83.349419	-0.432002500000003	120.047802
-51.138287	16.321423	118.097923	-25.847868	5.898633	117.956207	35.00391	-10.618671	116.97184	28.338909	35.178085	115.575882	31.6714095	12.279707	116.273861	-83.3671455	-0.482441000000001	119.638553
-50.997711	17.327183	117.863571	-25.861406	5.92263	117.653313	34.933277	-10.536775	116.835106	28.182714	35.280411	115.53019	31.5579955	12.371818	116.182648	-83.2808075	-0.526558000000001	119.123978
-50.712894	18.270567	117.558502	-25.963699	5.994838	117.372322	34.832077	-10.466097	116.703606	28.030563	35.354496	115.388023	31.43132	12.4441995	116.0458145	-83.358718	-0.454523500000001	118.6988295
-50.244148	19.64974	117.145691	-26.241314	6.069232	117.018661	34.634937	-10.361997	116.4235	27.759686	35.452644	115.210136	31.1973115	12.5453235	115.816818	-83.6799395	-0.406859499999998	118.220504
-49.809544	20.441063	116.995811	-26.288677	6.049222	116.690849	34.47451	-10.295005	116.186974	27.551025	35.507469	115.063225	31.0127675	12.606232	115.6250995	-83.5901215	-0.507788	117.7565985
-49.41658	21.224503	117.011452	-26.432859	6.05546	116.52713	34.306831	-10.197195	115.883675	27.326546	35.567814	114.970467	30.8166885	12.6853095	115.427071	-83.6824065	-0.574389499999999	117.627189
-48.897312	21.954472	117.08007	-26.617708	6.153491	116.511032	34.170483	-10.106446	115.647125	27.088341	35.654747	114.933228	30.629412	12.7741505	115.2901765	-83.864828	-0.467168500000001	117.7318875
-48.314659	22.648127	117.056992	-26.734457	6.262472	116.485474	34.050266	-10.016149	115.501556	26.900732	35.742462	114.880859	30.475499	12.8631565	115.1912075	-83.944413	-0.338212500000003	117.7797405
-47.675762	23.208773	116.940773	-26.756248	6.272285	116.325035	33.931343	-9.94769	115.416611	26.749027	35.836777	114.78553	30.340185	12.9445435	115.1010705	-83.852681	-0.399973499999998	117.5489995
-46.94772	23.82539	116.79995	-26.906071	6.389126	116.33371	33.816956	-9.919283	115.373901	26.608076	35.918118	114.648911	30.212516	12.9994175	115.011406	-84.024658	-0.2211655	117.656014
-45.826591	24.568039	116.42836	-27.054346	6.468434	116.162514	33.654408	-9.920673	115.364754	26.431253	35.955956	114.299736	30.0428305	13.0176415	114.832245	-84.1515225	-0.0807734999999994	117.492783
-45.027336	25.00967	116.042221	-27.145088	6.487372	115.987846	33.591373	-9.983297	115.385727	26.340109	35.946289	114.075615	29.965741	12.981496	114.730671	-84.255917	-0.00675200000000054	117.245021
-44.153896	25.377056	115.543663	-27.18186	6.414978	115.691734	33.533382	-10.104597	115.440872	26.265324	35.867966	113.854965	29.899353	12.8816845	114.6479185	-84.263073	-0.051728500000003	116.7355495
-43.219948	25.688633	114.998985	-27.331257	6.448024	115.501633	33.450294	-10.254793	115.487541	26.202101	35.77935	113.547958	29.8261975	12.7622785	114.5177495	-84.4887115	0.1337695	116.4855165
-42.261448	25.963718	114.378189	-27.348637	6.397311	115.16188	33.354218	-10.43425	115.567108	26.154852	35.639538	113.125015	29.754535	12.602644	114.3460615	-84.451809	0.191977999999999	115.9776985
-41.250072	26.233498	113.659981	-27.418554	6.422284	114.859787	33.257866	-10.623129	115.700981	26.11422	35.460823	112.618134	29.686043	12.418847	114.1595575	-84.523151	0.425721000000001	115.5600165
-40.175037	26.435358	113.004089	-27.475374	6.399062	114.654076	33.146126	-10.840548	115.822983	26.102453	35.250721	111.994339	29.6242895	12.2050865	113.908661	-84.5750375	0.593037499999999	115.399491
-38.571507	26.70005	112.4338	-27.509386	6.233273	114.438667	33.003967	-11.191354	115.843559	26.103437	34.745529	111.246803	29.553702	11.7770875	113.545181	-84.572474	0.689458500000001	115.332153
-37.394932	26.82896	112.31041	-27.510149	6.019382	114.390182	32.956703	-11.431801	115.819809	26.0874	34.450703	111.028099	29.5220515	11.509451	113.423954	-84.5423495	0.529313000000002	115.35641
-36.230389	27.014545	112.28038	-27.501396	5.767511	114.306976	32.928932	-11.629163	115.744385	26.069693	34.291397	111.028374	29.4993125	11.331117	113.3863795	-84.5021045	0.203904999999997	115.2275725
-35.062431	27.183325	112.345062	-27.553308	5.518631	114.187813	32.887833	-11.743603	115.570297	26.026142	34.231251	111.20845	29.4569875	11.243824	113.3893735	-84.5636035	-0.206562	114.9862525
-33.863087	27.433226	112.453163	-27.643103	5.331281	113.984871	32.820927	-11.770846	115.343094	25.922384	34.247368	111.60952	29.3716555	11.238261	113.476307	-84.6578615	-0.575699000000002	114.493435
-32.687847	27.670181	112.598541	-27.81275	5.230856	113.707993	32.732628	-11.701715	115.139534	25.793776	34.332993	112.146553	29.263202	11.315639	113.6430435	-84.888702	-0.853927000000001	113.7729425
-31.442801	27.936775	112.71933	-28.019482	5.244191	113.432632	32.610844	-11.544314	114.973747	25.660828	34.511047	112.808182	29.135836	11.4833665	113.8909645	-85.1748	-0.994984499999999	112.9742995
-29.656691	28.337606	112.884315	-28.400322	5.512901	112.973152	32.413509	-11.206003	114.821159	25.450399	34.888702	113.807297	28.931954	11.8413495	114.314228	-85.732598	-0.815547499999999	111.632076
-28.37742	28.561136	112.956551	-28.617754	5.786377	112.728714	32.282196	-10.944995	114.765869	25.326794	35.129807	114.318741	28.804495	12.092406	114.542305	-86.040003	-0.519652000000001	110.915123
-27.211285	28.721315	113.01355	-28.788	6.115723	112.524239	32.181141	-10.652037	114.737595	25.20068	35.417019	114.679466	28.6909105	12.382491	114.7085305	-86.2669105	-0.151045000000002	110.3399475
-26.011452	28.8416	113.052658	-28.951752	6.477077	112.373009	32.114437	-10.340937	114.710403	25.036924	35.766941	114.883087	28.5756805	12.713002	114.796745	-86.4791845	0.241152	109.949273
-24.842106	28.895565	113.073051	-29.028347	6.814072	112.309036	32.074554	-10.004833	114.665131	24.911516	36.094955	114.975342	28.493035	13.045061	114.8202365	-86.549729	0.583083	109.7978355
-23.904211	28.927883	113.18692	-29.071012	7.112927	112.261871	32.062038	-9.710902	114.593353	24.802963	36.405384	114.986847	28.4325005	13.347241	114.7901	-86.5745245	0.878613000000001	109.733642
-22.755981	28.810162	113.20845	-29.095396	7.348838	112.250206	32.071152	-9.419296	114.539185	24.694563	36.682762	115.018776	28.3828575	13.631733	114.7789805	-86.5736495	1.065943	109.7214315
-21.142824	28.467169	113.247826	-29.121178	7.632154	112.318298	32.113205	-9.069695	114.484871	24.539759	37.04073	115.020943	28.326482	13.9855175	114.752907	-86.568838	1.2787905	109.883689
-19.973244	27.989016	113.229599	-29.121849	7.767629	112.425766	32.149063	-8.885198	114.486969	24.448799	37.238224	115.007927	28.298931	14.176513	114.747448	-86.542629	1.358745	110.104084
-19.013271	27.539583	113.246704	-29.140562	7.851358	112.555786	32.177177	-8.732833	114.558342	24.356627	37.345119	114.99456	28.266902	14.306143	114.776451	-86.548026	1.396573	110.335121
-18.056232	26.982979	113.296875	-29.154877	7.935486	112.708031	32.179962	-8.588884	114.672493	24.29521	37.410484	115.048386	28.237586	14.4108	114.8604395	-86.54734	1.460172	110.5556225
-17.151537	26.429352	113.324608	-29.179653	8.031622	112.884399	32.223232	-8.50727	114.910759	24.263065	37.463276	115.08654	28.2431485	14.478003	114.9986495	-86.6024545	1.585241	110.7701485
-16.405539	25.777275	113.422302	-29.174242	8.074383	113.109657	32.270271	-8.442428	115.213104	24.262241	37.489204	115.152969	28.266256	14.523388	115.1830365	-86.61474	1.625378	111.0362775
-15.56539	25.101858	113.574219	-29.127989	8.155946	113.347176	32.333912	-8.389942	115.554871	24.316845	37.517982	115.229561	28.3253785	14.56402	115.392216	-86.5813565	1.747872	111.302136
-14.332687	24.003311	113.847221	-29.107597	8.221502	113.664963	32.480873	-8.32523	116.105309	24.418446	37.586277	115.388382	28.4496595	14.6305235	115.7468455	-86.6648535	1.8124805	111.5830805
-13.623102	23.273331	114.038193	-29.115831	8.252302	113.799797	32.572472	-8.26467	116.41629	24.472593	37.642735	115.53035	28.5225325	14.6890325	115.97332	-86.7541945	1.8155715	111.626274
-13.10855	22.492138	114.226891	-29.104605	8.244387	113.83461	32.634441	-8.194613	116.596008	24.477732	37.71003	115.702248	28.5560865	14.7577085	116.149128	-86.7652965	1.7310655	111.520092
-12.498717	21.71031	114.333046	-29.1087	8.213043	113.874802	32.669834	-8.135588	116.555359	24.435715	37.7799	115.787926	28.5527745	14.822156	116.1716425	-86.7701745	1.60393	111.5779615
-11.969638	20.874092	114.373276	-29.075527	8.221564	113.894722	32.662388	-8.060315	116.405167	24.429222	37.835102	115.751205	28.545805	14.8873935	116.078186	-86.696859	1.5557345	111.711258
-11.441422	20.070755	114.29454	-29.016941	8.253871	113.974365	32.632523	-7.964494	116.243294	24.421007	37.92205	115.651093	28.526765	14.978778	115.9471935	-86.560647	1.528964	112.0015365
-10.989007	19.187317	114.26535	-28.951782	8.31535	114.09391	32.610504	-7.842645	116.084	24.443722	38.029526	115.543701	28.527113	15.0934405	115.8138505	-86.430677	1.5372595	112.3739695
-10.346163	17.911444	114.398338	-28.798098	8.458576	114.54129	32.631634	-7.681127	115.922592	24.493385	38.167458	115.280327	28.5625095	15.2431655	115.6014595	-86.1587055	1.6739865	113.4811205
-9.961924	17.024113	114.5326	-28.793224	8.599863	115.007957	32.638958	-7.598933	115.904915	24.528057	38.24139	115.090195	28.5835075	15.3212285	115.497555	-86.1699555	1.8784975	114.518359
-9.559517	16.149639	114.70488	-28.654728	8.699892	115.51416	32.622292	-7.549335	115.925896	24.57431	38.291622	114.897766	28.598301	15.3711435	115.411831	-85.907757	2.0286405	115.616489
-9.262462	15.23608	114.994049	-28.662464	8.799876	116.061783	32.592808	-7.546496	115.96582	24.625933	38.319183	114.748451	28.6093705	15.3863435	115.3571355	-85.9342985	2.2134085	116.7664305
-8.913673	14.339707	115.302193	-28.529516	8.80369	116.498337	32.547482	-7.555869	116.116127	24.651939	38.295479	114.693176	28.5997105	15.369805	115.4046515	-85.6587425	2.237575	117.5920225
-8.568616	13.390325	115.618065	-28.648132	8.834228	116.977188	32.486149	-7.603687	116.274246	24.674677	38.246212	114.799416	28.580413	15.3212625	115.536831	-85.876677	2.3471935	118.417545
-8.230915	12.477752	115.864563	-28.703478	8.761336	117.272804	32.419907	-7.683715	116.463242	24.680744	38.18988	115.00174	28.5503255	15.2530825	115.732491	-85.9572815	2.2695895	118.813117
-7.786712	11.06449	116.172371	-28.792578	8.616039	117.454277	32.286396	-7.750327	116.821136	24.705332	38.110928	115.412773	28.495864	15.1803005	116.1169545	-86.08102	2.0517775	118.7915995
-7.431781	10.148575	116.252693	-28.86327	8.488574	117.419563	32.216747	-7.797156	117.032715	24.718542	38.071743	115.729797	28.4676445	15.1372935	116.381256	-86.1941845	1.8398545	118.45787
-7.03139	9.151508	116.249321	-28.934837	8.423424	117.252411	32.188583	-7.836476	117.17807	24.748955	38.077171	115.997025	28.468769	15.1203475	116.5875475	-86.338443	1.7265005	117.9172745
-6.683771	8.210276	116.120872	-28.880423	8.364938	116.990639	32.178387	-7.83576	117.243942	24.789038	38.082874	116.160622	28.4837125	15.123557	116.702282	-86.2445585	1.606319	117.278996
-6.384441	7.278467	115.992249	-28.862957	8.344263	116.758835	32.211525	-7.783488	117.27626	24.839663	38.099049	116.285194	28.525594	15.1577805	116.780727	-86.251508	1.5307455	116.736943
-6.045041	6.297217	115.836678	-28.815121	8.36985	116.414047	32.330002	-7.727183	117.299438	24.899963	38.121685	116.431213	28.6149825	15.197251	116.8653255	-86.2452245	1.542449	115.9627685
-5.719358	5.338618	115.692795	-28.770161	8.342414	116.062698	32.48592	-7.69525	117.423965	24.962341	38.131756	116.5737	28.7241305	15.218253	116.9988325	-86.2644525	1.466575	115.1265635
-5.29274	3.791108	115.457283	-28.614176	8.329733	115.554237	32.762657	-7.665262	117.679214	25.090832	38.07465	116.773972	28.9267445	15.204694	117.226593	-86.1550965	1.454772	113.881881
-5.046876	2.729271	115.371307	-28.487188	8.309905	115.318489	32.989517	-7.684584	117.868912	25.212086	38.007114	116.871902	29.1008015	15.161265	117.370407	-86.0751775	1.458545	113.266571
-4.865712	1.661368	115.341423	-28.311428	8.225974	115.148506	33.204601	-7.701052	118.067825	25.351852	37.920509	116.904922	29.2782265	15.1097285	117.4863735	-85.9010825	1.3422195	112.8106385
-4.738023	0.597196	115.401672	-28.150091	8.132088	115.056778	33.439888	-7.754909	118.316101	25.519854	37.822178	116.913368	29.479871	15.0336345	117.6147345	-85.780053	1.2305415	112.4988215
-4.693081	-0.510758	115.480972	-27.981203	8.042531	115.01577	33.642796	-7.821674	118.615105	25.670689	37.742649	116.944099	29.6567425	14.9604875	117.779602	-85.6191485	1.1245745	112.251938
-4.699993	-1.604601	115.669014	-27.828077	7.946986	115.060219	33.856571	-7.875677	118.929779	25.808249	37.641579	116.933182	29.83241	14.882951	117.9314805	-85.488564	1.011021	112.1889575
-4.826658	-2.718469	115.926407	-27.688011	7.829948	115.210052	34.071007	-7.955717	119.298065	25.940937	37.516315	116.83873	30.005972	14.780299	118.0683975	-85.381994	0.879597	112.3517065
-5.09588	-4.302445	116.464638	-27.507145	7.58976	115.494217	34.386002	-8.11186	119.8535	26.078314	37.355198	116.765556	30.232158	14.621669	118.309528	-85.246448	0.557850999999999	112.678906
-5.40262	-5.355793	116.799759	-27.411247	7.430219	115.67453	34.601028	-8.251047	120.246468	26.151476	37.218597	116.752419	30.376252	14.483775	118.4994435	-85.198746	0.376662999999999	112.8496165
-5.762051	-6.379458	117.100159	-27.341667	7.231621	115.832603	34.77467	-8.394468	120.596764	26.249317	37.069637	116.756668	30.5119935	14.3375845	118.676716	-85.1953275	0.125657499999999	112.98849
-6.199137	-7.361361	117.348412	-27.274313	7.040241	115.961311	34.927082	-8.562531	120.863846	26.339424	36.90234	116.751694	30.633253	14.1699045	118.80777	-85.181879	-0.0894225000000013	113.114852
-6.735665	-8.213887	117.578712	-27.195856	6.870844	116.071358	35.05267	-8.735143	121.051155	26.468676	36.744255	116.757629	30.760673	14.004556	118.904392	-85.152385	-0.262868000000001	113.238324
-7.275266	-9.15713	117.60714	-27.067917	6.651575	116.148148	35.142155	-8.909852	121.126045	26.586147	36.560673	116.779137	30.864151	13.8254105	118.952591	-84.999985	-0.5222605	113.343705
-7.782166	-10.005193	117.470398	-26.944178	6.457635	116.209877	35.258232	-9.088263	121.126534	26.732534	36.39193	116.811279	30.995383	13.6518335	118.9689065	-84.883739	-0.736563500000003	113.4508475
-8.7759	-11.122195	117.269875	-26.737896	6.171659	116.280983	35.417576	-9.344263	120.961998	26.9328	36.155628	116.902855	31.175188	13.4056825	118.9324265	-84.65098	-1.0623645	113.6295395
-9.473309	-11.795986	117.061272	-26.615721	6.026038	116.313461	35.512459	-9.463972	120.789841	27.067936	36.040291	117.008438	31.2901975	13.2881595	118.8991395	-84.5216395	-1.2360835	113.7277825
-10.310955	-12.390609	116.871109	-26.486799	5.907252	116.346588	35.593163	-9.536326	120.605377	27.187103	35.977184	117.100845	31.390133	13.220429	118.853111	-84.363731	-1.405925	113.840065
-11.151622	-12.90697	116.634003	-26.389984	5.859066	116.373993	35.667004	-9.570313	120.399567	27.285082	35.948978	117.176262	31.476043	13.1893325	118.7879145	-84.256011	-1.4712005	113.9600715
-12.045832	-13.41967	116.422699	-26.281294	5.874154	116.426811	35.733196	-9.580812	120.174637	27.356785	35.9706	117.147339	31.5449905	13.194894	118.660988	-84.1075785	-1.446586	114.192634
-13.005878	-13.852111	116.280472	-26.19442	5.89243	116.538986	35.7756	-9.544808	119.869926	27.397949	36.006088	117.112961	31.5867745	13.23064	118.4914435	-83.9756145	-1.44578	114.5865285
-14.016609	-14.212157	116.189369	-26.107714	5.922056	116.731979	35.824081	-9.535138	119.474136	27.425571	36.020908	117.095062	31.624826	13.242885	118.284599	-83.840254	-1.398773	115.179359
-15.553324	-14.719272	116.021301	-25.965687	5.948748	117.122459	35.918488	-9.504548	118.874123	27.477213	36.020073	117.181252	31.6978505	13.2577625	118.0276875	-83.6292245	-1.3602665	116.2172305
-16.623079	-15.045362	115.972153	-25.900116	5.937858	117.344269	35.968803	-9.511136	118.614113	27.513388	36.023979	117.38092	31.7410955	13.2564215	117.9975165	-83.5413275	-1.3807055	116.6910215
-17.668835	-15.289015	115.989388	-25.856728	5.929999	117.528984	35.994946	-9.502266	118.450272	27.583584	36.012119	117.549042	31.789265	13.2549265	117.999657	-83.502721	-1.3949285	117.058311
-18.788548	-15.608443	116.002846	-25.839266	5.929449	117.658905	36.020271	-9.506238	118.372437	27.612499	35.998348	117.644485	31.816385	13.246055	118.008461	-83.494917	-1.387157	117.309349
-19.888781	-15.855126	116.117752	-25.850571	5.942039	117.687714	36.041431	-9.523973	118.384277	27.619707	35.999847	117.591324	31.830569	13.237937	117.9878005	-83.531711	-1.353859	117.3876275
-20.955954	-16.115637	116.240181	-25.87034	5.950023	117.66864	36.044891	-9.549105	118.473267	27.613651	35.993774	117.4589	31.829271	13.2223345	117.9660835	-83.569951	-1.3222885	117.3711965
-22.067047	-16.302513	116.407135	-25.885164	5.936198	117.591949	36.05764	-9.553428	118.608002	27.598413	35.962921	117.262695	31.8280265	13.2047465	117.9353485	-83.5983545	-1.3323505	117.2485495
-23.707891	-16.658714	116.538849	-25.945431	5.880948	117.564919	36.140057	-9.583117	118.912758	27.592554	35.912926	116.914299	31.8663055	13.1649045	117.9135285	-83.7571675	-1.4030085	117.2163095
-24.782476	-16.803968	116.634026	-25.806936	5.728693	117.409805	36.215191	-9.549503	119.105164	27.588844	35.909946	116.675507	31.9020175	13.1802215	117.8903355	-83.5158895	-1.7228355	116.9292745
-25.828976	-16.894581	116.719246	-25.719669	5.656885	117.36467	36.336872	-9.467468	119.26223	27.577282	35.933651	116.459946	31.957077	13.2330915	117.861088	-83.396415	-1.9193215	116.868252
-26.925671	-16.966858	116.785637	-25.626383	5.599937	117.336655	36.456028	-9.388811	119.405457	27.564816	35.980587	116.252754	32.010422	13.295888	117.8291055	-83.263188	-2.096014	116.8442045
-27.968811	-16.93856	116.941795	-25.523848	5.563065	117.321457	36.55632	-9.287603	119.546425	27.568657	36.026134	116.020119	32.0624885	13.3692655	117.783272	-83.1101845	-2.2431355	116.859642
-29.032156	-16.860199	117.141449	-25.479845	5.550735	117.366829	36.617226	-9.223337	119.697296	27.579344	36.04982	115.772804	32.098285	13.4132415	117.73505	-83.057975	-2.3117715	116.998608
-30.090281	-16.681591	117.374252	-25.404819	5.518264	117.407928	36.663754	-9.170357	119.864418	27.609856	36.037628	115.509689	32.136805	13.4336355	117.6870535	-82.946443	-2.3971075	117.1288025
-31.536642	-16.44253	117.558609	-25.321033	5.491616	117.486206	36.754097	-9.135837	120.077827	27.638807	36.001472	115.135338	32.196452	13.4328175	117.6065825	-82.838518	-2.4495855	117.3658295
-32.755299	-15.930326	117.751694	-25.264942	5.44419	117.500626	36.78582	-9.142612	120.158195	27.630917	35.946918	114.904198	32.2083685	13.402153	117.5311965	-82.7382525	-2.513773	117.4700555
-33.774281	-15.4936	117.81868	-25.246864	5.368237	117.539154	36.79174	-9.157584	120.173279	27.604427	35.87891	114.685165	32.1980835	13.360663	117.429222	-82.6918115	-2.624189	117.649086
-34.836658	-15.010485	117.861847	-25.189013	5.261146	117.578926	36.770527	-9.197229	120.112648	27.583078	35.789551	114.506058	32.1768025	13.296161	117.309353	-82.5548285	-2.773869	117.848499
-35.787968	-14.422506	117.869965	-25.195208	5.133584	117.633461	36.75602	-9.217114	120.034729	27.552095	35.727226	114.400757	32.1540575	13.255056	117.217743	-82.5444735	-2.987888	118.049179
-36.719303	-13.836305	117.841995	-25.13471	4.980809	117.746567	36.747822	-9.237446	119.939445	27.511337	35.689281	114.381958	32.1295795	13.2259175	117.1607015	-82.3989995	-3.2642995	118.3324325
-37.694241	-13.111922	117.832878	-25.233665	4.921818	117.951714	36.736637	-9.213446	119.824364	27.472963	35.707676	114.446365	32.1048	13.247115	117.1353645	-82.57213	-3.403479	118.7680635
-38.954865	-11.925549	117.805038	-25.077763	4.756392	118.093147	36.727482	-9.125123	119.666458	27.358511	35.810783	114.71151	32.0429965	13.34283	117.188984	-82.1985225	-3.830046	118.99731
-39.7696	-11.050282	117.81601	-25.099632	4.770816	118.220543	36.730637	-9.062619	119.593903	27.278965	35.907692	114.896759	32.004801	13.4225365	117.245331	-82.204065	-3.8809045	119.195755
-40.590736	-10.065057	117.821991	-25.128687	4.811399	118.34967	36.716076	-8.984415	119.518211	27.208004	36.016537	115.039017	31.96204	13.516061	117.278614	-82.219414	-3.893263	119.420726
-41.354549	-9.093636	117.771622	-25.187111	4.876025	118.390656	36.690571	-8.961095	119.44574	27.155607	36.073074	115.150818	31.923089	13.5559895	117.298279	-82.297311	-3.8039395	119.483033
-42.043106	-8.06088	117.651489	-25.23827	4.92245	118.376053	36.608093	-8.981264	119.353088	27.130571	36.078083	115.232697	31.869332	13.5484095	117.2928925	-82.345872	-3.7035095	119.4592135
-42.700092	-7.03581	117.4785	-25.315699	4.949983	118.290459	36.534386	-9.05331	119.239235	27.137491	36.091946	115.29882	31.8359385	13.519318	117.2690275	-82.4673365	-3.619352	119.3118905
-43.364868	-5.961917	117.21817	-25.406139	4.94629	118.144775	36.424465	-9.157654	119.086182	27.186239	36.013325	115.33297	31.805352	13.4278355	117.209576	-82.61763	-3.5352555	119.079974
-44.190941	-4.417078	116.784325	-25.483469	4.825778	117.895149	36.262863	-9.343622	118.795105	27.151064	35.926003	115.671799	31.7069635	13.2911905	117.233452	-82.6739015	-3.6396345	118.556846
-44.723541	-3.407479	116.48008	-25.570471	4.759899	117.721687	36.158791	-9.440919	118.598854	27.178246	35.847942	115.773941	31.6685185	13.2035115	117.1863975	-82.8094605	-3.6837135	118.2569765
-45.201565	-2.365561	116.175018	-25.650423	4.709148	117.505302	36.05838	-9.527319	118.375908	27.11861	35.848495	116.06691	31.588495	13.160588	117.221409	-82.889341	-3.742292	117.789195
-45.689468	-1.369007	115.889297	-25.736296	4.698553	117.306374	35.945667	-9.60311	118.147781	27.108877	35.786076	116.408905	31.527272	13.091483	117.278343	-82.999864	-3.694377	117.334405
-46.046345	-0.409453	115.703873	-25.825092	4.742716	117.138306	35.797508	-9.655669	117.913246	27.112282	35.741501	116.688011	31.454895	13.042916	117.3006285	-83.105079	-3.557484	116.9759835
-46.418972	0.517116	115.524147	-25.890121	4.805995	116.970673	35.651058	-9.736516	117.667534	27.164745	35.688457	116.956688	31.4079015	12.9759705	117.312111	-83.1881435	-3.3639805	116.629235
-46.730968	1.412687	115.380768	-25.914833	4.888103	116.805908	35.499496	-9.821466	117.404922	27.250008	35.607723	117.163834	31.374752	12.8931285	117.284378	-83.204418	-3.1169225	116.327438
-47.186291	2.672201	115.184319	-25.968391	5.021553	116.530754	35.296051	-9.995871	117.029785	27.370335	35.460381	117.282578	31.333193	12.732255	117.1561815	-83.269975	-2.689149	115.9053265
-47.426373	3.425257	115.189133	-25.997511	5.127375	116.422783	35.115631	-10.093045	116.743874	27.453751	35.39101	117.329391	31.284691	12.6489825	117.0366325	-83.279713	-2.3942325	115.8089335
-47.56382	4.098955	115.286125	-25.993235	5.252103	116.379097	34.980022	-10.180976	116.467239	27.555374	35.320522	117.263397	31.267698	12.569773	116.865318	-83.254168	-2.065567	115.892876
-47.580956	4.737218	115.439499	-26.028862	5.390185	116.386879	34.824207	-10.255339	116.284752	27.680904	35.264717	117.168602	31.2525555	12.504689	116.726677	-83.3102795	-1.724319	116.047081
-47.507977	5.325785	115.638329	-26.033699	5.521005	116.451714	34.670834	-10.362773	116.163651	27.813547	35.201843	117.073013	31.2421905	12.419535	116.618332	-83.3095885	-1.377525	116.285096
-47.433506	5.805183	115.855957	-26.072628	5.630102	116.575539	34.525784	-10.481197	116.144577	27.91168	35.135681	116.907974	31.218732	12.327242	116.5262755	-83.363988	-1.067038	116.6248025
-47.302021	6.20502	116.108192	-26.119873	5.736532	116.740509	34.377472	-10.599465	116.203217	27.986408	35.067265	116.672493	31.18194	12.2339	116.437855	-83.421686	-0.760835999999998	117.043163
-47.066639	6.660726	116.494835	-26.209593	5.878709	117.001053	34.203568	-10.727962	116.451729	27.976713	34.995373	116.245857	31.0901405	12.1337055	116.348793	-83.5093265	-0.376287500000002	117.653313
-46.843689	6.885316	116.701721	-26.285679	5.952982	117.178642	34.121506	-10.746944	116.753891	27.887667	34.939262	115.871536	31.0045865	12.096159	116.3127135	-83.5759445	-0.190194999999999	118.0445705
-46.581165	7.054286	116.795242	-26.446987	6.103148	117.391907	34.071503	-10.762957	117.125343	27.791586	34.889721	115.488388	30.9315445	12.063382	116.3068655	-83.8255185	0.142913999999999	118.4769485
-46.313637	7.172819	116.782486	-26.544163	6.14488	117.423508	34.055588	-10.809491	117.584923	27.693018	34.852222	115.102303	30.874303	12.0213655	116.343613	-83.962629	0.268394500000001	118.503403
-46.057926	7.306515	116.620911	-26.624477	6.176413	117.39048	34.051907	-10.848843	118.107414	27.604052	34.747185	114.624931	30.8279795	11.949171	116.3661725	-84.0769335	0.403655000000001	118.4147875
-45.807137	7.413517	116.348442	-26.748812	6.228003	117.254959	34.041058	-10.935281	118.634583	27.536873	34.588943	114.175705	30.7889655	11.826831	116.405144	-84.2865895	0.629175	118.104774
-45.547237	7.562391	116.01561	-26.694292	6.15355	116.984344	34.002953	-11.027644	119.127831	27.521914	34.408596	113.697609	30.7624335	11.690476	116.41272	-84.1510175	0.616624	117.555968
-45.149929	7.777446	115.502861	-26.757532	6.098322	116.733124	33.942684	-11.155426	119.828918	27.580511	34.039379	112.852821	30.7615975	11.4419765	116.3408695	-84.2766615	0.7546675	117.1253785
-44.855732	7.978222	115.193008	-26.726627	6.003105	116.524841	33.89957	-11.265671	120.146736	27.633636	33.800804	112.448799	30.766603	11.2675665	116.2977675	-84.219857	0.738643499999998	116.7519145
-44.532631	8.266356	114.906227	-26.713505	5.896763	116.343536	33.880733	-11.367202	120.376656	27.700222	33.59549	112.102173	30.7904775	11.114144	116.2394145	-84.2174875	0.679382	116.4476575
-44.136776	8.673456	114.664986	-26.67091	5.752115	116.207458	33.857605	-11.461297	120.470413	27.749201	33.444046	111.819038	30.803403	10.9913745	116.1447255	-84.145223	0.512855500000001	116.2701905
-43.787376	9.202236	114.501907	-26.600828	5.625828	116.123756	33.839001	-11.531134	120.428314	27.769363	33.350418	111.660042	30.804182	10.909642	116.044178	-84.005838	0.342014000000002	116.203334
-43.429001	9.846692	114.439026	-26.590744	5.561898	116.092476	33.809002	-11.560802	120.364807	27.761826	33.284325	111.556969	30.785414	10.8617615	115.960888	-83.966902	0.2620345	116.224064
-43.009998	10.621192	114.309563	-26.621555	5.529933	116.056374	33.771481	-11.54709	120.27758	27.728685	33.261654	111.488876	30.750083	10.857282	115.883228	-83.993193	0.202584	116.22952
-42.438263	11.877185	114.08651	-26.650181	5.5758	115.964523	33.694984	-11.502039	120.144035	27.646212	33.262512	111.48114	30.670598	10.8802365	115.8125875	-83.97096	0.2713635	116.1164585
-41.987846	12.919033	113.842812	-26.861595	5.755435	115.956322	33.594749	-11.462187	120.07412	27.596859	33.324997	111.479973	30.595804	10.931405	115.7770465	-84.318994	0.579464999999999	116.1355975
-41.600998	13.999926	113.705215	-26.768484	5.703652	115.723785	33.48465	-11.403534	119.941711	27.524311	33.421104	111.537537	30.5044805	11.008785	115.739624	-84.0414485	0.398519	115.707946
-41.159588	15.166605	113.601456	-26.883995	5.762306	115.652069	33.383652	-11.366956	119.698349	27.427944	33.527199	111.673141	30.405798	11.0801215	115.685745	-84.173788	0.444490499999999	115.618393
-40.686459	16.388372	113.629784	-26.973408	5.753742	115.62426	33.252369	-11.302582	119.320023	27.273884	33.666409	111.907471	30.2631265	11.1819135	115.613747	-84.2099425	0.3255705	115.634773
-40.268089	17.684818	113.884628	-27.073997	5.726252	115.623817	33.114304	-11.215398	118.836487	27.072206	33.875881	112.250053	30.093255	11.3302415	115.54327	-84.241249	0.1222625	115.704364
-39.76466	19.05467	114.309296	-27.248446	5.717425	115.700218	32.957798	-11.073104	118.273376	26.820854	34.130318	112.720406	29.889326	11.528607	115.496891	-84.386218	-0.0937570000000001	115.903545
-39.024994	21.058584	115.009438	-27.573875	5.73916	115.839447	32.631512	-10.791979	117.403885	26.347614	34.579388	113.608147	29.489563	11.8937045	115.506016	-84.637313	-0.415384500000002	116.172878
-38.500885	22.478518	115.569214	-27.873983	5.889874	115.948914	32.371353	-10.572992	116.898407	26.008314	34.913696	114.172211	29.1898335	12.170352	115.535309	-84.9377995	-0.390604000000002	116.362519
-37.928303	23.82395	115.866051	-28.211529	6.063725	116.03968	32.085712	-10.355398	116.583908	25.698978	35.23914	114.630615	28.892345	12.441871	115.6072615	-85.315403	-0.314420999999999	116.4720985
-37.358673	25.186935	116.017899	-28.576523	6.330966	116.105118	31.796404	-10.155796	116.346123	25.431547	35.504551	114.91951	28.6139755	12.6743775	115.6328165	-85.7670215	-0.0124454999999983	116.5774195
-36.714737	26.531973	116.068253	-28.876362	6.547472	115.942039	31.528934	-10.031375	116.173218	25.176489	35.742615	115.122185	28.3527115	12.85562	115.6477015	-86.1054355	0.239324	116.2363765
-36.108929	27.762735	116.153595	-29.205509	6.772036	115.807877	31.255896	-9.890546	116.020187	24.894302	35.933609	115.204857	28.075099	13.0215315	115.612522	-86.486117	0.522540500000002	116.003232
-35.424706	28.980434	116.395988	-29.478407	6.947151	115.726158	31.018852	-9.70813	115.770805	24.597054	36.133953	115.393448	27.807953	13.2129115	115.5821265	-86.764767	0.681390500000001	115.8701895
-34.334938	30.618963	117.069771	-29.770014	7.179034	115.664742	30.807802	-9.334826	115.335449	24.133783	36.508423	115.902313	27.4707925	13.5867985	115.618881	-87.0108205	0.771269499999999	115.710603
-33.567169	31.570974	117.552185	-29.949242	7.318094	115.642677	30.708233	-9.026812	115.084145	23.872866	36.79324	116.261421	27.2905495	13.883214	115.672783	-87.1890335	0.752974000000002	115.612571
-32.829536	32.479198	117.823944	-30.108017	7.477523	115.555641	30.643406	-8.731034	114.885101	23.672901	37.069523	116.635109	27.1581535	14.1692445	115.760105	-87.3741875	0.785801500000002	115.351177
-31.971655	33.340843	117.905365	-30.205122	7.688716	115.451797	30.599838	-8.481087	114.763893	23.539351	37.315231	116.87162	27.0695945	14.417072	115.8177565	-87.4798385	0.960360000000003	115.0858375
-31.128014	34.056702	117.823051	-30.306032	7.954014	115.320755	30.557358	-8.270149	114.719299	23.471182	37.546436	116.98439	27.01427	14.6381435	115.8518445	-87.626334	1.2698845	114.7896655
-30.239374	34.699966	117.759132	-30.368296	8.206695	115.246834	30.526876	-8.084172	114.690987	23.422327	37.745953	117.048813	26.9746015	14.8308905	115.8699	-87.7111935	1.5824995	114.623768
-29.340094	35.236996	117.75882	-30.385553	8.45746	115.248909	30.557457	-7.944124	114.720665	23.381666	37.882275	117.11805	26.9695615	14.9690755	115.9193575	-87.7406675	1.9458445	114.5784605
-27.900261	35.770031	117.919388	-30.42573	8.757382	115.390488	30.662992	-7.802177	114.882027	23.368824	38.026276	117.224358	27.015908	15.1120495	116.0531925	-87.867368	2.4027145	114.7277835
-27.053064	36.029415	118.009338	-30.425083	8.946007	115.554008	30.709427	-7.745981	115.030205	23.36441	38.095139	117.312363	27.0369185	15.174579	116.171284	-87.8870845	2.717435	114.936732
-26.137093	36.095749	118.106163	-30.471691	9.088397	115.662643	30.718063	-7.685354	115.162674	23.369789	38.169899	117.394104	27.043926	15.2422725	116.278389	-87.987308	2.9345215	115.046897
-25.181437	36.14872	118.15213	-30.501461	9.247965	115.80703	30.709675	-7.657746	115.289673	23.37451	38.220432	117.444588	27.0420925	15.281343	116.3671305	-88.0450145	3.214587	115.2469295
-24.276651	36.07222	118.147575	-30.591995	9.382993	115.910431	30.680237	-7.622434	115.399109	23.365656	38.267639	117.450378	27.0229465	15.3226025	116.4247435	-88.2069365	3.4433835	115.3961185
-23.399216	35.921391	118.017494	-30.665359	9.556664	116.000282	30.619461	-7.599555	115.537933	23.346212	38.308861	117.398361	26.9828365	15.354653	116.468147	-88.3135545	3.758675	115.532417
-22.522249	35.698318	117.788139	-30.73892	9.709985	116.083214	30.564407	-7.587716	115.71225	23.342178	38.338287	117.316582	26.9532925	15.3752855	116.514416	-88.4311325	4.0446845	115.652012
-21.356518	35.270294	117.548683	-30.882767	9.909498	116.188278	30.448332	-7.599849	116.011765	23.324989	38.365242	117.090309	26.8866605	15.3826965	116.551037	-88.6521945	4.4362995	115.825519
-20.335932	34.76685	117.237839	-30.944872	10.002972	116.245377	30.395609	-7.641321	116.222313	23.308701	38.342693	116.929436	26.852155	15.350686	116.5758745	-88.741899	4.655258	115.9148795
-19.515623	34.257439	116.978302	-30.991405	10.080658	116.291557	30.342398	-7.685411	116.472305	23.300726	38.321377	116.785881	26.821562	15.317983	116.629093	-88.804372	4.843333	115.954021
-18.711857	33.718666	116.759491	-31.05127	10.144945	116.32798	30.294395	-7.744807	116.732475	23.303791	38.287006	116.638123	26.799093	15.2710995	116.685299	-88.901633	5.0187905	115.970661
-18.101902	33.216446	116.67173	-31.160263	10.189859	116.420471	30.265926	-7.829989	116.985199	23.301958	38.201107	116.570412	26.783942	15.185559	116.7778055	-89.104468	5.194159	116.0631365
-17.310442	32.547554	116.616272	-31.12653	10.177821	116.412643	30.252626	-7.887922	117.178963	23.325583	38.132496	116.484299	26.7891045	15.122287	116.831631	-89.0421645	5.233355	115.993655
-16.526047	31.847214	116.598846	-31.137062	10.132774	116.462173	30.226412	-7.936821	117.337311	23.357431	38.073685	116.467903	26.7919215	15.068432	116.902607	-89.0660455	5.197116	116.021739
-15.411714	30.813269	116.650497	-31.106972	10.052299	116.499916	30.244181	-8.015498	117.507233	23.445251	38.005905	116.525665	26.844716	14.9952035	117.016449	-89.05866	5.1093945	115.983383
-14.894184	30.166069	116.802452	-31.078926	10.032438	116.492821	30.278236	-8.040328	117.581902	23.50005	37.992008	116.628731	26.889143	14.97584	117.1053165	-89.046995	5.089036	115.8803255
-14.227218	29.42473	116.884705	-31.044113	10.025523	116.457535	30.321169	-8.017516	117.579697	23.566189	38.002949	116.772018	26.943679	14.9927165	117.1758575	-89.031905	5.0583295	115.7392125
-13.558968	28.660944	116.949867	-30.980904	10.080023	116.413666	30.369955	-7.965823	117.543884	23.618698	38.068611	116.888519	26.9943265	15.051394	117.2162015	-88.9561345	5.108652	115.6111305
-12.945504	27.939522	116.981651	-30.928961	10.131872	116.347977	30.414974	-7.891609	117.488312	23.688271	38.147133	116.983498	27.0516225	15.127762	117.235905	-88.9095445	5.135982	115.460049
-12.349447	27.130274	116.981316	-30.83353	10.19997	116.296959	30.488522	-7.799003	117.403427	23.776337	38.219513	117.113052	27.1324295	15.210255	117.2582395	-88.7994895	5.189685	115.3356785
-11.918049	26.316706	116.988884	-30.739811	10.295031	116.27047	30.58308	-7.727934	117.328964	23.866299	38.310059	117.188431	27.2246895	15.2910625	117.2586975	-88.7043115	5.2989995	115.2822425
-11.16731	25.064663	116.921173	-30.56978	10.439754	116.235123	30.705002	-7.599943	117.256943	24.040131	38.410252	117.192863	27.3725665	15.4051545	117.224903	-88.5121265	5.4743535	115.245343
-10.716098	24.226276	116.808876	-30.432293	10.527201	116.214607	30.813555	-7.572449	117.218208	24.158039	38.441624	117.130386	27.485797	15.4345875	117.174297	-88.350383	5.6198145	115.254917
-10.329135	23.326923	116.667686	-30.326534	10.577247	116.193047	30.901321	-7.572696	117.208656	24.272654	38.442661	117.045998	27.5869875	15.4349825	117.127327	-88.2400555	5.7195115	115.258767
-9.981809	22.351936	116.517929	-30.202732	10.579493	116.198334	30.983717	-7.60447	117.229568	24.376892	38.432167	116.93251	27.6803045	15.4138485	117.081039	-88.0857685	5.7451375	115.315629
-9.573519	21.362455	116.444221	-30.103292	10.55896	116.219543	31.050867	-7.648529	117.283455	24.47246	38.383038	116.806702	27.7616635	15.3672545	117.0450785	-87.9682475	5.7506655	115.3940075
-9.319558	20.388552	116.374886	-30.032873	10.559635	116.227402	31.100315	-7.710412	117.381477	24.556246	38.307137	116.671501	27.8282805	15.2983625	117.026489	-87.8940265	5.8209075	115.428315
-9.056743	19.391052	116.310822	-29.968235	10.516302	116.258286	31.140446	-7.795461	117.49157	24.64024	38.202698	116.57991	27.890343	15.2036185	117.03574	-87.826813	5.8289855	115.480832
-8.768649	17.823809	116.230202	-29.911053	10.485753	116.350853	31.187376	-7.88937	117.698433	24.74762	38.096973	116.31546	27.967498	15.1038015	117.0069465	-87.789604	5.8677045	115.6947595
-8.568486	16.813486	116.242744	-29.850859	10.5033	116.405151	31.20948	-7.936335	117.860878	24.817179	38.037106	116.153549	28.0133295	15.0503855	117.0072135	-87.7150475	5.9562145	115.8030885
-8.445654	15.838864	116.239738	-29.783306	10.510116	116.476318	31.238356	-7.983865	118.036667	24.890686	37.987572	115.982117	28.064521	15.0018535	117.009392	-87.631133	6.0183785	115.943244
-8.360528	14.890168	116.273819	-29.758314	10.540548	116.550423	31.267294	-8.001735	118.185089	24.97253	37.957703	115.83654	28.119912	14.977984	117.0108145	-87.63654	6.103112	116.0900315
-8.294065	13.902452	116.310791	-29.666155	10.542997	116.64959	31.295761	-8.016459	118.330399	25.044706	37.938061	115.738617	28.1702335	14.960801	117.034508	-87.5025435	6.125193	116.264672
-8.267619	12.966996	116.393974	-29.618259	10.544785	116.727272	31.341982	-8.010065	118.420204	25.104507	37.916325	115.67012	28.2232445	14.95313	117.045162	-87.4597625	6.13644	116.409382
-8.211035	12.082413	116.498055	-29.540085	10.550235	116.805885	31.396835	-7.998379	118.5065	25.172579	37.908276	115.622711	28.284707	14.9549485	117.0646055	-87.364877	6.1455215	116.5471645
-8.219283	10.849764	116.546547	-29.453388	10.572572	116.858482	31.469839	-7.99343	118.584572	25.29439	37.920483	115.610947	28.3821145	14.9635265	117.0977595	-87.2888905	6.1816175	116.6192045
-8.292664	10.066259	116.571365	-29.368397	10.60574	116.84314	31.50923	-7.999726	118.608795	25.395182	37.927975	115.632523	28.452206	14.9641245	117.120659	-87.189	6.2473555	116.565621
-8.343295	9.206306	116.520401	-29.310211	10.665692	116.772011	31.544092	-8.012888	118.61647	25.503668	37.910309	115.631554	28.52388	14.9487105	117.124012	-87.144302	6.3826735	116.42001
-8.401937	8.476892	116.454361	-29.208115	10.668266	116.680016	31.581869	-8.032595	118.562317	25.627756	37.880939	115.651001	28.6048125	14.924172	117.106659	-87.0210425	6.41236	116.253373
-8.5439	7.76492	116.423592	-29.114273	10.722458	116.597534	31.612885	-8.045753	118.496727	25.755972	37.867828	115.692154	28.6844285	14.9110375	117.0944405	-86.9129745	6.5338785	116.1006275
-8.641873	7.099423	116.280296	-28.995872	10.776142	116.492317	31.685049	-8.042954	118.41127	25.895061	37.873753	115.730812	28.790055	14.9153995	117.071041	-86.781799	6.6368845	115.913593
-8.801115	6.474796	116.193436	-28.881279	10.845375	116.405853	31.747288	-8.016218	118.327667	26.041395	37.901112	115.776566	28.8943415	14.942447	117.0521165	-86.6568995	6.748303	115.7595895
-9.01779	5.472419	116.105881	-28.737503	10.951122	116.364304	31.877863	-7.939118	118.27536	26.2328	37.978764	115.839836	29.0553315	15.019823	117.057598	-86.5303375	6.882421	115.67101
-9.343261	4.994107	116.179253	-28.62285	11.046159	116.376579	31.965479	-7.872437	118.258118	26.355671	38.044323	115.877983	29.160575	15.085943	117.0680505	-86.406275	7.006375	115.6851075
-9.55982	4.36294	116.185532	-28.49865	11.127964	116.423706	32.081043	-7.812943	118.243073	26.473396	38.105183	115.941452	29.2772195	15.14612	117.0922625	-86.2745195	7.109808	115.7551495
-9.892292	3.923716	116.21698	-28.416494	11.19009	116.427444	32.187126	-7.777758	118.236412	26.579269	38.147659	115.99778	29.3831975	15.1849505	117.117096	-86.2161855	7.1952295	115.737792
-10.162152	3.365759	116.174576	-28.320906	11.231581	116.471352	32.269974	-7.769643	118.192947	26.700371	38.172832	116.166519	29.4851725	15.2015945	117.179733	-86.1269845	7.2615675	115.762971
-10.498449	2.871909	116.113472	-28.223219	11.236129	116.534683	32.333721	-7.780283	118.139244	26.80315	38.164894	116.345963	29.5684355	15.1923055	117.2426035	-86.0148735	7.2799525	115.8267625
-10.762453	2.371637	116.033234	-28.176207	11.269459	116.570023	32.392265	-7.809064	118.050827	26.925341	38.149445	116.525696	29.658803	15.1701905	117.2882615	-86.011217	7.3687275	115.8517845
-11.377462	1.720062	115.94503	-28.058321	11.363259	116.661873	32.43631	-7.819895	117.874619	27.128708	38.147335	116.777191	29.782509	15.16372	117.325905	-85.899151	7.562798	115.997841
-11.913904	1.272984	115.957085	-27.983835	11.470234	116.70649	32.493839	-7.806114	117.751656	27.248365	38.157238	116.958031	29.871102	15.175562	117.3548435	-85.838772	7.764906	116.0581365
-12.201842	0.784647	115.790428	-27.875637	11.588325	116.747757	32.533451	-7.777469	117.612984	27.362549	38.167706	117.151245	29.948	15.1951185	117.3821145	-85.699274	7.9815315	116.1133995
-12.685338	0.327656	115.724182	-27.758509	11.692635	116.834793	32.608284	-7.722316	117.528496	27.518118	38.194542	117.343262	30.063201	15.236113	117.435879	-85.580219	8.149157	116.233707
-13.090473	-0.168262	115.630867	-27.614635	11.798421	116.893219	32.691322	-7.680676	117.475578	27.681293	38.210686	117.536751	30.1863075	15.265005	117.5061645	-85.4155775	8.331837	116.2802735
-13.576407	-0.709053	115.592003	-27.543539	11.897222	116.925194	32.804253	-7.658716	117.482849	27.826389	38.261261	117.700111	30.315321	15.3012725	117.59148	-85.402399	8.4931715	116.258908
-14.075618	-1.251613	115.570518	-27.431864	11.98897	117.008545	32.922031	-7.652816	117.513702	27.986568	38.302128	117.828476	30.4542995	15.324656	117.671089	-85.3180275	8.653284	116.346001
-14.876977	-2.123576	115.579895	-27.259354	12.127497	117.063538	33.107944	-7.592957	117.579361	28.157129	38.364681	117.922523	30.6325365	15.385862	117.750942	-85.1512445	8.869132	116.376134
-15.416607	-2.748511	115.534103	-27.136988	12.172205	117.124725	33.245148	-7.55327	117.625137	28.261375	38.443748	117.938339	30.7532615	15.445239	117.781738	-85.0272375	8.899171	116.467712
-15.967934	-3.417995	115.518059	-27.05447	12.225687	117.169067	33.376442	-7.467744	117.661217	28.344038	38.507046	117.97142	30.86024	15.519651	117.8163185	-84.96918	8.931723	116.5218155
-16.536165	-4.138724	115.522537	-26.988146	12.250782	117.190613	33.517559	-7.40003	117.703735	28.391403	38.565769	118.006729	30.954481	15.5828695	117.855232	-84.930773	8.9186945	116.525994
-17.127729	-4.834319	115.548958	-26.890335	12.252951	117.206085	33.646904	-7.310544	117.781197	28.435919	38.630085	117.954887	31.0414115	15.6597705	117.868042	-84.8220815	8.8461315	116.544128
-17.746788	-5.574504	115.583061	-26.803627	12.29388	117.226875	33.794559	-7.238335	117.902794	28.481256	38.707455	117.838646	31.1379075	15.73456	117.87072	-84.7451615	8.8532	116.58303
-18.327921	-6.350675	115.692436	-26.718113	12.333798	117.22467	33.932732	-7.16145	118.061684	28.511026	38.757183	117.707977	31.221879	15.7978665	117.8848305	-84.658105	8.8697295	116.5645095
-19.301582	-7.550867	116.001656	-26.629547	12.295081	117.232857	34.153038	-7.056201	118.391502	28.548777	38.8111	117.34642	31.3509075	15.8774495	117.868961	-84.6100015	8.7127125	116.596753
-19.978716	-8.347275	116.267334	-26.527771	12.261624	117.220673	34.281677	-7.040299	118.666397	28.556284	38.792938	117.02298	31.4189805	15.8763195	117.8446885	-84.4745225	8.6469285	116.5966575
-20.638784	-9.167564	116.473862	-26.475918	12.198407	117.189194	34.403275	-7.061378	118.969986	28.550821	38.733276	116.773369	31.477048	15.835949	117.8716775	-84.428884	8.560865	116.5067105
-21.377878	-9.961757	116.767754	-26.418749	12.065207	117.179726	34.513889	-7.100309	119.284462	28.576868	38.604771	116.489014	31.5453785	15.752231	117.886738	-84.3828765	8.378183	116.472714
-22.094095	-10.747143	117.064522	-26.386898	11.900408	117.163254	34.576313	-7.182428	119.595001	28.633415	38.479397	116.21138	31.604864	15.6484845	117.9031905	-84.37866	8.1523315	116.4233175
-22.84853	-11.444022	117.428246	-26.320812	11.693312	117.173599	34.651848	-7.300761	119.926704	28.71907	38.316338	115.936264	31.685459	15.5077885	117.931484	-84.327083	7.8788355	116.415714
-23.628986	-12.121377	117.743111	-26.237906	11.441505	117.216621	34.728588	-7.43396	120.240852	28.82505	38.131367	115.674316	31.776819	15.3487035	117.957584	-84.252631	7.5343065	116.475658
-24.827274	-12.997074	118.26239	-26.109102	11.055893	117.279373	34.83551	-7.67455	120.684624	28.993685	37.808372	115.307602	31.9145975	15.066911	117.996113	-84.1328015	7.044875	116.562633
-25.64292	-13.527165	118.504562	-26.019117	10.769237	117.336235	34.912441	-7.843717	120.958008	29.116037	37.570484	115.087509	32.014239	14.8633835	118.0227585	-84.052473	6.6750905	116.6497115
-26.436918	-13.903279	118.671707	-25.933382	10.430392	117.422928	34.958786	-8.035393	121.113373	29.233419	37.343266	114.974197	32.0961025	14.6539365	118.043785	-83.9628665	6.2068475	116.802071
-27.238264	-14.246328	118.633476	-25.838917	10.092322	117.517838	35.036144	-8.192368	121.162437	29.32271	37.09893	114.94976	32.179427	14.453281	118.0560985	-83.857261	5.731363	116.9795775
-28.095034	-14.471557	118.514442	-25.70895	9.795057	117.58313	35.113914	-8.367214	121.160995	29.404406	36.904808	115.006088	32.25916	14.268797	118.0835415	-83.67706	5.321317	117.0827185
-28.901243	-14.624097	118.304703	-25.621826	9.546346	117.602966	35.164574	-8.482196	121.106514	29.517036	36.787979	115.118576	32.340805	14.1528915	118.112545	-83.584457	4.9398005	117.093387
-29.756561	-14.664658	118.052383	-25.526508	9.391269	117.579842	35.196323	-8.558592	121.053421	29.667866	36.747288	115.256104	32.4320945	14.094348	118.1547625	-83.4851105	4.68819	117.0049215
-31.017252	-14.488743	117.65345	-25.388258	9.265303	117.50853	35.230751	-8.621091	120.944084	29.9072	36.775658	115.435745	32.5689755	14.0772835	118.1899145	-83.3454915	4.4533225	116.8271455
-31.907442	-14.271474	117.382828	-25.309256	9.25665	117.500648	35.250374	-8.618619	120.842979	30.030315	36.788422	115.477409	32.6403445	14.0849015	118.160194	-83.2588565	4.4283985	116.841102
-32.796925	-14.015635	117.213669	-25.23926	9.248575	117.523636	35.287308	-8.583806	120.697365	30.093029	36.84927	115.481209	32.6901685	14.132732	118.089287	-83.1686885	4.364418	116.957985
-33.640488	-13.701862	117.118179	-25.139709	9.25469	117.541977	35.333115	-8.535542	120.552078	30.135155	36.913673	115.506279	32.734135	14.1890655	118.0291785	-83.013553	4.3203145	117.0547755
-34.515495	-13.309709	117.12159	-25.097889	9.257093	117.571999	35.374928	-8.490874	120.4599	30.134899	36.948128	115.500679	32.7549135	14.228627	117.9802895	-82.9506915	4.285559	117.1637085
-35.41507	-12.847556	117.203369	-25.072136	9.269722	117.641319	35.415733	-8.446244	120.439949	30.126381	36.960674	115.394905	32.771057	14.257215	117.917427	-82.915329	4.282229	117.365211
-36.314507	-12.342275	117.401062	-25.063669	9.284334	117.650078	35.443584	-8.410333	120.52816	30.130615	36.967861	115.220917	32.7870995	14.278764	117.8745385	-82.9144375	4.289904	117.4256175
-37.610268	-11.517824	117.69236	-25.039806	9.254901	117.640648	35.47723	-8.361641	120.746185	30.124041	36.877308	114.948723	32.8006355	14.2578335	117.847454	-82.8802475	4.2519685	117.433842
-38.481201	-10.886398	117.816841	-25.022921	9.172131	117.660645	35.515961	-8.358126	120.895454	30.12167	36.822914	114.755463	32.8188155	14.232394	117.8254585	-82.8646575	4.111868	117.4958315
-39.284786	-10.219775	117.900726	-24.993996	9.04457	117.70636	35.550117	-8.372304	121.000267	30.137592	36.788311	114.608025	32.8438545	14.2080035	117.804146	-82.8318465	3.8811365	117.608574
-40.128445	-9.492443	117.944954	-24.914406	8.908717	117.773018	35.607178	-8.377016	121.066536	30.142815	36.762577	114.519165	32.8749965	14.1927805	117.7928505	-82.7038085	3.6246535	117.7531855
-40.875961	-8.669683	117.980408	-24.875092	8.786613	117.847382	35.679935	-8.359091	121.093788	30.121426	36.765671	114.463654	32.9006805	14.20329	117.778721	-82.6508645	3.369936	117.916043
-41.651836	-7.7622	117.933533	-24.8391	8.69011	117.929802	35.739098	-8.291467	121.092392	30.078762	36.814056	114.438225	32.90893	14.2612945	117.7653085	-82.58713	3.1189255	118.0942955
-42.393894	-6.774662	117.92746	-24.794411	8.61395	118.00811	35.801712	-8.195455	121.037384	29.993233	36.891903	114.424881	32.8974725	14.348224	117.7311325	-82.4862945	2.879676	118.2850875
-43.442638	-5.150538	117.93969	-24.76016	8.535047	118.177452	35.884651	-7.982436	120.87648	29.830307	37.079315	114.514137	32.857479	14.5484395	117.6953085	-82.377799	2.5216545	118.6595955
-44.098976	-3.981437	117.925171	-24.717674	8.490119	118.267838	35.938751	-7.842111	120.766411	29.718225	37.224468	114.619209	32.828488	14.6911785	117.69281	-82.263836	2.2890595	118.842866
-44.760265	-2.773405	117.899529	-24.719877	8.455281	118.359421	35.963638	-7.722731	120.676437	29.618868	37.364265	114.701927	32.791253	14.820767	117.689182	-82.231007	2.089795	119.02966
-45.39542	-1.453009	117.879166	-24.759682	8.421958	118.387627	35.951599	-7.627891	120.583008	29.526264	37.496525	114.782455	32.7389315	14.934317	117.6827315	-82.2582955	1.909599	119.0925225
-45.961414	-0.118951	117.881355	-24.803438	8.394897	118.473244	35.925552	-7.56769	120.473419	29.422935	37.568081	114.805092	32.6742435	15.0001955	117.6392555	-82.2811195	1.7895985	119.3072325
-46.509296	1.249375	117.949104	-24.827797	8.375898	118.526649	35.898586	-7.52555	120.322144	29.296293	37.622124	114.807106	32.5974395	15.048287	117.564625	-82.2530335	1.703509	119.488673
-47.035866	2.705307	118.024269	-24.902313	8.333551	118.622063	35.856659	-7.507441	120.159256	29.162687	37.665066	114.814293	32.509673	15.0788125	117.4867745	-82.314299	1.5882895	119.7573515
-47.797421	4.851747	118.176506	-24.98513	8.260105	118.751976	35.756245	-7.527732	119.934296	28.977051	37.668755	114.793442	32.366648	15.0705115	117.363869	-82.336908	1.4496985	120.140083
-48.206684	6.359793	118.301773	-25.04689	8.184443	118.81086	35.673203	-7.570763	119.780884	28.849903	37.606533	114.802315	32.261553	15.017885	117.2915995	-82.355333	1.351001	120.3301205
-48.578636	7.873637	118.36351	-25.143316	8.075948	118.866219	35.584278	-7.651597	119.658241	28.737122	37.539082	114.757095	32.1607	14.9437425	117.207668	-82.447332	1.2081535	120.52477
-48.956917	9.394768	118.396469	-25.266998	8.003451	118.949799	35.47488	-7.712237	119.496346	28.610888	37.49638	114.765701	32.042884	14.8920715	117.1310235	-82.57688	1.1148305	120.7685745
-49.180885	10.995127	118.389297	-25.344151	7.891749	118.867508	35.349949	-7.798494	119.300201	28.473291	37.443813	114.868462	31.91162	14.8226595	117.0843315	-82.599922	0.960838499999999	120.6506845
-49.44099	12.535991	118.326164	-25.494596	7.761446	118.803345	35.226429	-7.861082	119.097374	28.319263	37.389214	114.947769	31.772846	14.764066	117.0225715	-82.762038	0.758825999999999	120.5841185
-49.566605	14.103344	118.240211	-25.689693	7.695633	118.691467	35.081272	-7.953183	118.850769	28.141975	37.341724	115.01236	31.6116235	14.6942705	116.9315645	-82.9910095	0.6969955	120.4513695
-49.713932	16.44837	118.054108	-25.935757	7.534586	118.395531	34.803574	-8.068734	118.35936	27.834812	37.263931	115.254189	31.319193	14.5975985	116.8067745	-83.190707	0.4715735	119.9842875
-49.725281	18.02861	117.97097	-26.101204	7.425293	118.134216	34.611877	-8.120606	118.013596	27.632919	37.216087	115.400986	31.122398	14.5477405	116.707291	-83.324806	0.3028455	119.561141
-49.66304	19.572807	117.901169	-26.269234	7.343698	117.851509	34.404297	-8.180262	117.643883	27.442097	37.19817	115.634605	30.923197	14.508954	116.639244	-83.461665	0.178442	119.063774
-49.61142	21.032261	117.808617	-26.3841	7.232677	117.536995	34.188148	-8.22377	117.281662	27.264742	37.196514	115.863464	30.726445	14.486372	116.572563	-83.494645	-0.0210179999999998	118.501427
-49.369495	22.542446	117.842995	-26.579762	7.214701	117.290405	33.953903	-8.227216	116.921654	27.09626	37.226326	116.084198	30.5250815	14.499555	116.502926	-83.6846055	-0.0701530000000012	118.077884
-49.230003	23.930416	117.948792	-26.73806	7.264266	117.053482	33.726833	-8.184762	116.572968	26.919323	37.265614	116.355064	30.323078	14.540426	116.464016	-83.799198	-0.0118939999999998	117.642948
-48.945084	25.259546	118.056572	-26.924805	7.337455	116.88839	33.511307	-8.124674	116.276657	26.718527	37.292042	116.613258	30.114917	14.583684	116.4449575	-83.964527	0.0912259999999989	117.3318225
-48.428532	27.161884	118.324615	-27.26742	7.49051	116.658829	33.21273	-7.991396	115.928253	26.381987	37.402683	117.057785	29.7973585	14.7056435	116.493019	-84.3321985	0.275376499999998	116.824639
-48.102333	28.297918	118.559456	-27.476498	7.702561	116.658661	33.02087	-7.89933	115.755234	26.14257	37.479679	117.334602	29.58172	14.7901745	116.544918	-84.534716	0.614947500000001	116.772404
-47.66819	29.303118	118.743217	-27.699831	7.8794	116.670738	32.824986	-7.775883	115.653168	25.895872	37.579746	117.54705	29.360429	14.9019315	116.600109	-84.760091	0.856868500000001	116.741367
-47.197701	30.31658	118.869987	-27.930359	8.093804	116.656532	32.653027	-7.660316	115.621185	25.68124	37.71513	117.676071	29.1671335	15.027407	116.648628	-85.0278515	1.160201	116.664436
-46.757648	31.196653	118.866798	-28.190895	8.32737	116.671822	32.456882	-7.558885	115.654793	25.466681	37.856148	117.743553	28.9617815	15.1486315	116.699173	-85.3435715	1.5061085	116.644471
-46.226414	32.010887	118.754456	-28.445429	8.538242	116.707085	32.268841	-7.509485	115.744041	25.248314	37.976868	117.654274	28.7585775	15.2336915	116.6991575	-85.6494355	1.8427925	116.7150125
-45.683311	32.697258	118.518806	-28.715654	8.722276	116.68203	32.073666	-7.471938	115.832153	25.026602	38.076042	117.403999	28.550134	15.302052	116.618076	-85.981442	2.1425	116.745984
-44.85886	33.462444	118.185104	-29.041666	8.947568	116.718224	31.792822	-7.453828	115.949127	24.682404	38.19091	116.850044	28.237613	15.368541	116.3995855	-86.320945	2.526595	117.0368625
-44.249058	33.873489	117.953346	-29.222961	9.003538	116.75354	31.636944	-7.444671	115.981384	24.465071	38.243763	116.481766	28.0510075	15.399546	116.231575	-86.4969295	2.60753	117.275505
-43.639385	34.202934	117.763428	-29.475492	9.055634	116.867981	31.477619	-7.462836	116.043343	24.233011	38.256458	116.161118	27.855315	15.396811	116.1022305	-86.806299	2.714457	117.6337315
-42.912598	34.464008	117.526451	-29.61944	8.986878	116.884323	31.351402	-7.502863	116.140541	24.009693	38.235828	115.84417	27.6805475	15.3664825	115.9923555	-86.9194275	2.6072735	117.7762905
-42.270329	34.607567	117.260017	-29.733595	8.948634	116.868233	31.226048	-7.559031	116.245178	23.781433	38.197304	115.548515	27.5037405	15.3191365	115.8968465	-86.9709305	2.5781315	117.8396195
-41.583054	34.698288	117.026993	-30.001793	8.924673	116.947983	31.096619	-7.598191	116.343437	23.5462	38.163261	115.323326	27.3214095	15.282535	115.8333815	-87.3249955	2.566811	118.0625845
-40.859154	34.739147	116.757393	-30.110189	8.799834	116.807709	30.949703	-7.630975	116.444847	23.312588	38.126736	115.048668	27.1311455	15.2478805	115.7467575	-87.3515235	2.3517875	117.8686605
-39.604328	34.738205	116.459991	-30.408461	8.683801	116.727364	30.733976	-7.718293	116.51931	22.992899	38.063004	114.783325	26.8634375	15.1723555	115.6513175	-87.6803595	2.1952465	117.8034105
-38.862377	34.703369	116.320404	-30.558502	8.612607	116.642586	30.59923	-7.759668	116.52906	22.836157	38.046585	114.662697	26.7176935	15.1434585	115.5958785	-87.8346975	2.0817555	117.6892935
-38.078644	34.614189	116.239128	-30.7094	8.568972	116.644371	30.47607	-7.803686	116.528595	22.710806	38.029419	114.628624	26.593438	15.1128665	115.5786095	-88.012238	2.0250775	117.7101325
-37.194687	34.488831	116.169617	-30.815271	8.497704	116.584846	30.352991	-7.839362	116.490387	22.614828	38.028839	114.565849	26.4839095	15.0947385	115.528118	-88.1144515	1.9006695	117.641574
-36.26738	34.343712	116.096512	-30.949507	8.505474	116.55809	30.227249	-7.875043	116.439857	22.524759	37.984962	114.571068	26.376004	15.0549595	115.5054625	-88.275018	1.9559885	117.6107175
-35.378666	34.230465	116.080704	-30.922695	8.441592	116.468155	30.120537	-7.91803	116.411636	22.461857	37.959282	114.549927	26.291197	15.020626	115.4807815	-88.136587	1.862558	117.4555285
-34.494926	34.06369	116.033302	-31.003168	8.476221	116.446663	30.033386	-7.970039	116.375908	22.422262	37.925705	114.55262	26.227824	14.977833	115.464264	-88.23416	1.974609	117.429062
-33.113037	33.720413	116.027939	-31.169727	8.541573	116.526672	29.923647	-8.098117	116.388527	22.419218	37.823288	114.59967	26.1714325	14.8625855	115.4940985	-88.5108865	2.2205605	117.5592455
-32.108974	33.445213	116.061844	-31.118191	8.518005	116.478264	29.85442	-8.196211	116.393707	22.446785	37.73521	114.689468	26.1506025	14.7694995	115.5415875	-88.3869845	2.2665105	117.4149405
-31.123634	33.176193	116.162827	-31.155169	8.503002	116.52253	29.803583	-8.330588	116.400818	22.506008	37.642925	114.787277	26.1547955	14.6561685	115.5940475	-88.4651335	2.3498355	117.4510125
-30.184511	32.834202	116.266037	-31.181789	8.469575	116.560638	29.767683	-8.433846	116.420486	22.541185	37.546417	114.92511	26.154434	14.5562855	115.672798	-88.518012	2.3828645	117.448478
-29.204977	32.484608	116.406021	-31.201717	8.446954	116.613861	29.72403	-8.51299	116.402077	22.562216	37.47084	115.070259	26.143123	14.478925	115.736168	-88.546557	2.414983	117.491554
-28.186554	32.087547	116.499123	-31.240431	8.403129	116.678177	29.706753	-8.567899	116.327194	22.564339	37.428005	115.192009	26.135546	14.430053	115.7596015	-88.616408	2.376205	117.5967525
-27.162128	31.676233	116.513573	-31.260633	8.408007	116.702583	29.681946	-8.590949	116.272041	22.560621	37.407677	115.253593	26.1212835	14.408364	115.762817	-88.6425495	2.40765	117.642349
-25.68911	30.996693	116.328979	-31.282251	8.430318	116.698601	29.649357	-8.629904	116.201256	22.550388	37.369419	115.170822	26.0998725	14.3697575	115.686039	-88.6643745	2.4908785	117.711163
-24.630312	30.503529	116.096558	-31.355965	8.495607	116.695358	29.617361	-8.665803	116.215286	22.539925	37.315945	114.977814	26.078643	14.325071	115.59655	-88.790573	2.666143	117.794166
-23.633701	29.963461	115.826622	-31.338749	8.450066	116.523651	29.57518	-8.713397	116.229736	22.523756	37.248753	114.698257	26.049468	14.267678	115.4639965	-88.726966	2.632454	117.5833055
-22.586021	29.423243	115.562927	-31.366488	8.4259	116.452156	29.518499	-8.802848	116.231277	22.488731	37.145554	114.448616	26.003615	14.171353	115.3399465	-88.736591	2.680447	117.5643655
-21.75959	28.920921	115.45134	-31.338669	8.273784	116.248466	29.470598	-8.886257	116.178719	22.422237	37.033936	114.191521	25.9464175	14.0738395	115.18512	-88.6237555	2.4737285	117.311812
-20.514069	28.210974	115.216972	-31.360924	8.141185	116.07579	29.431973	-8.979726	116.09552	22.358265	36.927036	113.975403	25.895119	13.973655	115.0354615	-88.616967	2.308715	117.1161185
-19.471283	27.589897	115.042702	-31.463682	8.067572	115.97998	29.378649	-9.056793	115.952667	22.292778	36.867203	113.840332	25.8357135	13.905205	114.8964995	-88.7630775	2.229939	117.0634605
-17.994986	26.63287	114.782272	-31.552464	7.931961	115.637825	29.283556	-9.150542	115.702415	22.213148	36.747108	113.755371	25.748352	13.798283	114.728893	-88.85328	2.065639	116.546757
-16.832447	25.962791	114.638855	-31.475672	7.760983	115.407547	29.188309	-9.187346	115.562378	22.20948	36.68457	113.76046	25.6988945	13.748612	114.661419	-88.6502385	1.773354	116.153675
-15.874285	25.274494	114.609825	-31.40992	7.691008	115.226852	29.13743	-9.260054	115.46154	22.252222	36.620724	113.815842	25.694826	13.680335	114.638691	-88.514666	1.701681	115.815013
-14.786085	24.546902	114.673409	-31.393782	7.607069	115.210953	29.110168	-9.3677	115.441849	22.32835	36.492409	114.00164	25.719259	13.5623545	114.7217445	-88.506823	1.6517835	115.7001615
-13.794024	23.871502	114.856461	-31.363556	7.502572	115.212189	29.129517	-9.464109	115.494118	22.471691	36.415092	114.29287	25.800604	13.4754915	114.893494	-88.527716	1.5296525	115.530884
-12.649143	23.022335	115.083611	-31.312412	7.436141	115.231087	29.184029	-9.565598	115.641197	22.594469	36.249561	114.734222	25.889249	13.3419815	115.1877095	-88.514073	1.5303005	115.2744645
-11.587043	22.215363	115.364799	-31.257692	7.338518	115.233185	29.255688	-9.64464	115.866745	22.710373	36.119167	115.245354	25.9830305	13.2372635	115.5560495	-88.4984145	1.4397725	114.9103205
-10.013308	20.880327	115.794563	-31.234011	7.253563	115.14727	29.428465	-9.676409	116.235672	22.832405	35.978893	116.117058	26.130435	13.151242	116.176365	-88.598457	1.355884	114.118175
-9.063919	19.924147	116.079971	-31.193199	7.244821	115.130043	29.550072	-9.670774	116.48452	22.895435	35.942169	116.684639	26.2227535	13.1356975	116.5845795	-88.6091515	1.3539445	113.6755065
-8.069875	18.994818	116.242836	-31.098223	7.273078	115.148949	29.691433	-9.633482	116.728973	22.983351	35.918785	117.159676	26.337392	13.1426515	116.9443245	-88.533838	1.4035045	113.3535735
-7.11178	17.958702	116.449654	-30.992603	7.317463	115.245476	29.841904	-9.567348	116.950989	23.089056	35.883011	117.529228	26.46548	13.1578315	117.2401085	-88.450686	1.4770945	113.2508435
-6.209185	16.909931	116.662598	-30.842737	7.409411	115.415047	30.034935	-9.487321	117.201698	23.218916	35.892448	117.825058	26.6269255	13.2025635	117.513378	-88.3123995	1.6162585	113.316716
-5.26052	15.760024	116.823921	-30.66498	7.515236	115.571259	30.269619	-9.43044	117.516174	23.362066	35.916973	118.03553	26.8158425	13.2432665	117.775852	-88.1458025	1.7872055	113.366666
-4.493057	14.621886	117.017975	-30.500036	7.629453	115.699661	30.495331	-9.369329	117.885651	23.508905	35.944176	118.243362	27.002118	13.2874235	118.0645065	-88.00219	1.9714825	113.3348155
-3.27052	12.651722	117.231606	-30.286833	7.729509	115.806747	30.859488	-9.330943	118.491325	23.740664	35.990582	118.560455	27.300076	13.3298195	118.52589	-87.873742	2.1291985	113.087604
-2.537688	11.305119	117.325058	-30.133423	7.765284	115.824081	31.093798	-9.339162	118.899826	23.891508	35.983521	118.68335	27.492653	13.3221795	118.791588	-87.759499	2.2083885	112.856574
-1.898485	9.902394	117.461571	-29.987625	7.763121	115.871872	31.291788	-9.336255	119.280029	24.049034	35.998425	118.756775	27.670411	13.331085	119.018402	-87.645661	2.195157	112.725342
-1.341334	8.450875	117.589226	-29.823689	7.738323	115.982666	31.49716	-9.333813	119.596413	24.208454	36.015911	118.746223	27.852807	13.341049	119.171318	-87.500185	2.135597	112.794014
-0.84823	6.970163	117.670235	-29.646555	7.697438	116.156792	31.702393	-9.338765	119.850227	24.37184	36.033981	118.698395	28.0371165	13.347608	119.274311	-87.3302265	2.047268	113.039273
-0.374632	5.423421	117.774673	-29.441959	7.619177	116.380524	31.936932	-9.349249	120.042419	24.539541	36.04295	118.672691	28.2382365	13.3468505	119.357555	-87.1221545	1.8915035	113.403493
-0.026462	3.862359	117.966782	-29.284027	7.523253	116.587875	32.175121	-9.362638	120.23671	24.677341	36.044739	118.694862	28.426231	13.3410505	119.465786	-86.994285	1.7054555	113.709964
0.366274	1.502931	118.205521	-29.053322	7.40774	116.910599	32.49229	-9.400607	120.568214	24.880581	36.020741	118.701897	28.6864355	13.310067	119.6350555	-86.7930795	1.505413	114.1861425
0.550133	-0.114039	118.441071	-28.884348	7.332317	117.089081	32.671829	-9.450667	120.805084	25.041506	36.002338	118.681145	28.8566675	13.2758355	119.7431145	-86.6253635	1.3887985	114.4350475
0.695195	-1.68144	118.657127	-28.745708	7.270195	117.263649	32.82272	-9.491233	121.035538	25.201994	35.961651	118.590569	29.012357	13.235209	119.8130535	-86.503773	1.305181	114.7142445
0.729138	-3.260537	118.885315	-28.617521	7.226776	117.428574	32.958996	-9.504684	121.284256	25.363722	35.912312	118.455566	29.161359	13.203814	119.869911	-86.396401	1.249738	114.987237
0.688984	-4.822748	119.154488	-28.469891	7.173284	117.557823	33.105217	-9.488015	121.549927	25.527174	35.862221	118.305923	29.3161955	13.187103	119.927925	-86.2559775	1.159465	115.187721
0.617475	-6.335651	119.41613	-28.28924	7.106518	117.680824	33.308582	-9.568281	121.794258	25.700211	35.81929	118.126549	29.5043965	13.1255045	119.9604035	-86.0828765	1.0875315	115.4012445
0.451091	-7.820887	119.665352	-28.126818	7.072283	117.79821	33.509411	-9.602777	122.017494	25.863678	35.813965	118.012703	29.6865445	13.105594	120.0150985	-85.9401805	1.038972	115.5813215
0.155096	-9.9538	119.902931	-27.872971	7.020091	117.951431	33.824123	-9.556676	122.22229	26.081207	35.841282	117.846069	29.952665	13.142303	120.0341795	-85.698607	0.897879	115.8686825
-0.140816	-11.281948	119.962372	-27.690369	7.006409	118.002548	33.998863	-9.457473	122.288361	26.200724	35.913559	117.713593	30.0997935	13.228043	120.000977	-85.4805315	0.784775	116.004119
-0.462538	-12.602436	120.0336	-27.526262	6.9958	118.087349	34.218601	-9.418819	122.262215	26.307869	35.979851	117.528328	30.263235	13.280516	119.8952715	-85.315759	0.711084000000001	116.2794265
-0.848885	-13.847557	120.138695	-27.325367	7.014252	118.186783	34.426788	-9.333937	122.254059	26.445202	36.022644	117.423225	30.435995	13.3443535	119.838642	-85.086729	0.684150499999999	116.534924
-1.285532	-14.991622	120.302895	-27.15214	7.054566	118.297836	34.642063	-9.247531	122.31324	26.591948	36.083359	117.308022	30.6170055	13.417914	119.810631	-84.9212855	0.691218000000001	116.785041
-1.477378	-16.246731	120.426353	-26.953756	7.122654	118.426476	34.842144	-9.186368	122.42012	26.777861	36.128693	117.19648	30.8100025	13.4711625	119.8083	-84.7175145	0.774145500000001	117.044652
-2.046783	-17.255943	120.741142	-26.762625	7.195577	118.527985	35.027042	-9.149811	122.575089	26.969364	36.13224	117.074112	30.998203	13.4912145	119.8246005	-84.523453	0.899939499999999	117.2313695
-3.018436	-18.634165	121.161125	-26.543633	7.246191	118.58873	35.264648	-9.179419	122.806488	27.288458	36.102791	116.803314	31.276553	13.461686	119.804901	-84.363819	1.030696	117.372559
-3.708236	-19.470228	121.410439	-26.377102	7.256091	118.607437	35.384098	-9.246482	122.93634	27.501144	36.023159	116.609482	31.442621	13.3883385	119.772911	-84.196825	1.1238435	117.441963
-4.453142	-20.203156	121.624611	-26.214794	7.196616	118.621048	35.517838	-9.340878	123.058685	27.718359	35.893982	116.424522	31.6180985	13.276552	119.7416035	-84.0476865	1.11668	117.5004925
-5.227551	-20.897732	121.765991	-26.031525	7.116015	118.647408	35.654457	-9.46287	123.100433	27.919399	35.735447	116.232574	31.786928	13.1362885	119.6665035	-83.849978	1.0957415	117.6283125
-6.16644	-21.326031	121.972862	-25.876417	7.016946	118.682335	35.81144	-9.590348	123.14167	28.125376	35.587822	116.066376	31.968408	12.998737	119.604023	-83.721242	1.035155	117.760647
-7.185857	-21.632318	122.198166	-25.699583	6.905875	118.718361	35.95512	-9.691246	123.189369	28.305691	35.447624	115.904022	32.1304055	12.878189	119.5466955	-83.5295715	0.933561000000001	117.8900265
-7.947488	-22.069937	122.347603	-25.53977	6.803349	118.737053	36.086498	-9.787933	123.226822	28.478802	35.307037	115.748322	32.28265	12.759552	119.487572	-83.36219	0.847146	117.986534
-9.228671	-22.378887	122.486069	-25.317451	6.62683	118.749237	36.263554	-9.913702	123.352501	28.729095	35.075985	115.492989	32.4963245	12.5811415	119.422745	-83.1312265	0.672518499999999	118.075729
-9.927968	-22.513929	122.365967	-25.185724	6.477871	118.728302	36.355286	-10.012452	123.382545	28.871077	34.90675	115.371338	32.6131815	12.447149	119.3769415	-82.9846295	0.508592999999999	118.0796625
-11.040233	-22.370665	122.224274	-25.059191	6.308905	118.698288	36.430229	-10.173695	123.338295	29.012659	34.733528	115.322517	32.721444	12.2799165	119.330406	-82.839826	0.337893500000002	118.06617
-11.909566	-22.254375	121.822044	-24.903728	6.120178	118.695747	36.502266	-10.322624	123.253014	29.176655	34.589695	115.358124	32.8394605	12.1335355	119.305569	-82.6469165	0.1068205	118.085925
-12.802003	-22.038681	121.262634	-24.753357	5.945079	118.737541	36.589886	-10.501625	123.035004	29.327991	34.499741	115.502457	32.9589385	11.999058	119.2687305	-82.4656525	-0.1089	118.2063515
-13.691232	-21.705677	120.700203	-24.609638	5.791459	118.800293	36.689262	-10.612186	122.710106	29.478268	34.468231	115.737221	33.083765	11.9280225	119.2236635	-82.303041	-0.345104500000001	118.3769225
-14.613228	-21.270926	120.069481	-24.461475	5.704944	118.869576	36.776955	-10.667233	122.336197	29.594412	34.492947	116.032829	33.1856835	11.912857	119.184513	-82.1086335	-0.502969	118.554639
-15.940597	-20.501062	119.278229	-24.271376	5.718703	119.001579	36.884041	-10.661977	121.731377	29.754097	34.581055	116.568481	33.319069	11.959539	119.149929	-81.861821	-0.522133	118.853229
-16.827129	-19.854	118.845245	-24.141657	5.819884	119.07338	36.926075	-10.648341	121.378746	29.860416	34.653046	116.853943	33.3932455	12.0023525	119.1163445	-81.6765595	-0.362584500000001	119.0304155
-17.729397	-19.174217	118.489059	-24.094799	5.941063	119.13092	36.933586	-10.639125	121.094238	29.971058	34.679344	117.229912	33.452322	12.0201095	119.162075	-81.64192	-0.137983500000001	119.099765
-18.648993	-18.461617	118.220482	-24.042725	6.087549	119.192902	36.941086	-10.656218	120.847229	30.113712	34.699631	117.505356	33.527399	12.0217065	119.1762925	-81.612849	0.153391500000003	119.2095115
-19.53911	-17.784306	117.980553	-23.96542	6.194131	119.216934	36.927052	-10.693662	120.669128	30.24338	34.701923	117.779434	33.585216	12.0041305	119.224281	-81.516056	0.384131499999999	119.209587
-20.38702	-17.066845	117.790245	-23.97917	6.324886	119.258705	36.894489	-10.759048	120.488846	30.375776	34.686737	117.992912	33.6351325	11.9638445	119.240879	-81.5934725	0.6859275	119.276531
-21.272732	-16.336067	117.682907	-23.923521	6.42777	119.303497	36.859547	-10.80743	120.339241	30.458958	34.672665	118.178604	33.6592525	11.9326175	119.2589225	-81.5062945	0.922922499999999	119.3480715
-22.498953	-15.292753	117.660431	-23.936371	6.582215	119.375565	36.814075	-10.879926	120.187149	30.546745	34.642242	118.298698	33.68041	11.881158	119.2429235	-81.553152	1.283272	119.5082065
-23.344345	-14.635101	117.731117	-23.953035	6.697649	119.405998	36.768108	-10.926325	120.158516	30.578423	34.610973	118.255424	33.6732655	11.842324	119.20697	-81.5793355	1.552974	119.605026
-24.141376	-13.947042	117.796387	-23.993237	6.788321	119.387375	36.706814	-10.988238	120.136299	30.615408	34.551781	118.143974	33.661111	11.7817715	119.1401365	-81.647585	1.7948705	119.6346135
-24.908836	-13.24785	117.893387	-24.007488	6.89285	119.390175	36.646072	-11.067707	120.106819	30.641562	34.466347	118.000587	33.643817	11.69932	119.053703	-81.658793	2.08638	119.726647
-25.681725	-12.585772	117.962646	-24.017677	6.975655	119.375061	36.557041	-11.183814	120.056747	30.686356	34.361294	117.862679	33.6216985	11.58874	118.959713	-81.6570525	2.36257	119.790409
-26.348955	-11.92592	117.936089	-24.019064	6.999405	119.374466	36.489101	-11.28547	119.984673	30.747864	34.258507	117.837944	33.6184825	11.4865185	118.9113085	-81.6566105	2.5122915	119.8376235
-27.067291	-11.309729	117.797623	-24.03684	7.023263	119.357666	36.413548	-11.407033	119.925583	30.814032	34.150856	117.944931	33.61379	11.3719115	118.935257	-81.68747	2.6746145	119.780075
-28.063	-10.277184	117.413727	-24.092417	7.05769	119.215584	36.273468	-11.587859	119.749519	30.895138	33.992859	118.366852	33.584303	11.2025	119.0581855	-81.769137	2.91288	119.3729825
-28.709427	-9.647644	117.035416	-24.146513	7.085083	119.059502	36.153309	-11.718276	119.594482	30.952093	33.872379	118.671547	33.552701	11.0770515	119.1330145	-81.845727	3.0931145	118.9859895
-29.352362	-9.007081	116.612686	-24.209522	7.173347	118.805786	36.009754	-11.814481	119.372833	31.014935	33.760639	118.939819	33.5123445	10.973079	119.156326	-81.9313885	3.373615	118.455246
-29.903755	-8.420125	116.170677	-24.251841	7.300984	118.590996	35.863441	-11.897064	119.125603	31.071142	33.661175	119.184494	33.4672915	10.8820555	119.1550485	-81.9709735	3.7199125	118.0269435
-30.507761	-7.862363	115.790878	-24.30788	7.468729	118.327888	35.713905	-11.951056	118.854179	31.131918	33.594498	119.316231	33.4229115	10.821721	119.085205	-82.0386715	4.115737	117.570571
-31.116381	-7.36123	115.533318	-24.308243	7.69531	118.170761	35.579166	-11.992474	118.576279	31.217354	33.545967	119.343781	33.39826	10.7767465	118.96003	-82.014746	4.6138735	117.381492
-31.661331	-6.888968	115.426552	-24.330818	7.918337	118.111023	35.462696	-11.999899	118.335495	31.274107	33.522099	119.340553	33.3684015	10.7611	118.838024	-82.0300375	5.075574	117.384022
-32.578026	-6.298889	115.464661	-24.336288	8.228083	118.140816	35.320946	-12.000124	118.130386	31.349552	33.502434	119.309875	33.335249	10.751155	118.7201305	-82.007825	5.705011	117.5615015
-33.182987	-5.958841	115.556564	-24.374666	8.400358	118.148148	35.233795	-12.042252	118.118843	31.371712	33.478134	119.264206	33.3027535	10.717941	118.6915245	-82.0520855	6.082775	117.6047715
-33.72385	-5.674888	115.694275	-24.448416	8.513273	118.199631	35.136597	-12.087135	118.191063	31.375912	33.423012	119.160973	33.2562545	10.6679385	118.676018	-82.1530865	6.3586075	117.723244
-34.290424	-5.449327	115.877571	-24.521744	8.57443	118.231331	35.062103	-12.170517	118.328491	31.364107	33.331612	118.984894	33.213105	10.5805475	118.6566925	-82.256593	6.5683125	117.8059695
-34.825832	-5.282912	116.091751	-24.569128	8.58961	118.257698	34.997406	-12.310009	118.531242	31.349178	33.222256	118.802788	33.173292	10.4561235	118.667015	-82.311548	6.7230965	117.848381
-35.36911	-5.187044	116.299507	-24.660032	8.56887	118.315163	34.944984	-12.443684	118.767616	31.316456	33.095818	118.556213	33.13072	10.326067	118.6619145	-82.450784	6.811673	117.9684115
-35.866333	-5.116616	116.487083	-24.699528	8.497485	118.345711	34.897118	-12.592295	119.019043	31.248028	32.970413	118.281319	33.072573	10.189059	118.650181	-82.471629	6.805911	118.041241
-36.631973	-5.008029	116.731834	-24.823601	8.407223	118.313454	34.826206	-12.757963	119.34993	31.128036	32.810154	117.826172	32.977121	10.0260955	118.588051	-82.624323	6.7883505	118.038857
-37.176979	-4.910489	116.832542	-24.901304	8.322499	118.256905	34.784241	-12.868239	119.539406	31.027906	32.689129	117.495155	32.9060735	9.910445	118.5172805	-82.7086815	6.734553	117.9965295
-37.675007	-4.811535	116.813789	-24.988581	8.231116	118.127678	34.725727	-12.985317	119.712769	30.933792	32.574825	117.174698	32.8297595	9.794754	118.4437335	-82.8069215	6.667478	117.8116225
-38.178577	-4.694563	116.707054	-25.075132	8.108655	117.936539	34.637802	-13.063251	119.803192	30.844433	32.481197	116.954781	32.7411175	9.708973	118.3789865	-82.8913815	6.508337	117.4940915
-38.643642	-4.527575	116.527405	-25.155407	8.017035	117.765167	34.548569	-13.123414	119.809067	30.751211	32.405357	116.789833	32.64989	9.6409715	118.29945	-82.960704	6.3930985	117.230884
-39.073833	-4.334018	116.375885	-25.166735	7.907125	117.633224	34.482582	-13.166549	119.739548	30.656534	32.357269	116.673912	32.569558	9.59536	118.20673	-82.903028	6.21889	117.059718
-39.452545	-4.130595	116.180267	-25.223879	7.886548	117.506851	34.40229	-13.146398	119.624268	30.586157	32.361706	116.597733	32.4942235	9.607654	118.1110005	-82.9419815	6.165442	116.9027015
-40.070408	-3.784242	115.927841	-25.260595	7.948299	117.329407	34.346466	-13.039552	119.467697	30.490313	32.451298	116.538177	32.4183895	9.705873	118.002937	-82.9395795	6.190725	116.655877
-40.48806	-3.504452	115.811882	-25.327644	8.044346	117.205467	34.316326	-12.934716	119.430649	30.461338	32.561375	116.483902	32.388832	9.8133295	117.9572755	-83.04412	6.2753625	116.4536585
-40.865341	-3.169609	115.678024	-25.352442	8.159263	117.087463	34.283978	-12.851281	119.430603	30.449434	32.648182	116.380119	32.366706	9.8984505	117.905361	-83.07159	6.4200755	116.269565
-41.309933	-2.802841	115.568176	-25.390764	8.259239	116.950348	34.218262	-12.766523	119.465675	30.443731	32.698967	116.238068	32.3309965	9.966222	117.8518715	-83.1125245	6.552256	116.0488245
-41.747684	-2.41675	115.506386	-25.373131	8.307622	116.826233	34.182529	-12.735945	119.544289	30.451668	32.699699	116.058334	32.3170985	9.981877	117.8013115	-83.0633605	6.633367	115.8511545
-42.188038	-2.017169	115.368462	-25.384628	8.33518	116.704559	34.133072	-12.741719	119.657661	30.484013	32.674335	115.905693	32.3085425	9.966308	117.781677	-83.0777985	6.704052	115.627441
-42.606205	-1.609245	115.167023	-25.388327	8.316211	116.534996	34.109486	-12.77879	119.772995	30.500612	32.60088	115.78183	32.305049	9.911045	117.7774125	-83.081703	6.721377	115.2925795
-43.204227	-1.013095	114.903725	-25.384066	8.234379	116.325974	34.079052	-12.798738	119.808914	30.473417	32.533882	115.598419	32.2762345	9.867572	117.7036665	-83.0443665	6.601186	114.9482815
-43.56868	-0.595882	114.822479	-25.37331	8.201435	116.259804	34.050785	-12.770464	119.778252	30.433184	32.542973	115.460571	32.2419845	9.8862545	117.6194115	-82.9886045	6.5166155	114.9001965
-43.956478	-0.129319	114.890205	-25.393559	8.187097	116.273605	34.003426	-12.699453	119.74498	30.358665	32.600784	115.342308	32.1810455	9.9506655	117.543644	-82.9681635	6.4235285	115.003566
-44.381615	0.414618	115.040039	-25.462738	8.229438	116.344688	33.997841	-12.619509	119.786942	30.288744	32.672043	115.196274	32.1432925	10.026267	117.491608	-83.0687685	6.432609	115.197768
-44.817528	0.988911	115.167961	-25.528366	8.24828	116.416153	33.961739	-12.55694	119.898537	30.198112	32.725475	115.072319	32.0799255	10.0842675	117.485428	-83.1366575	6.4122925	115.346878
-44.978077	1.442349	115.248215	-25.608566	8.22484	116.54261	33.884674	-12.525564	120.036003	30.100447	32.743881	114.932648	31.9925605	10.1091585	117.4843255	-83.2096925	6.3405215	115.6008945
-45.628376	2.280592	115.50399	-25.744455	8.196818	116.665443	33.813221	-12.500461	120.173111	29.97909	32.736408	114.823441	31.8961555	10.1179735	117.498276	-83.3850655	6.2756625	115.83261
-46.17905	3.284348	115.567337	-25.909164	8.065981	116.765503	33.718506	-12.520082	120.32045	29.780415	32.729404	114.765823	31.7494605	10.104661	117.5431365	-83.5677885	6.027301	115.9878695
-46.52866	4.011334	115.437592	-26.000818	7.948941	116.741943	33.654011	-12.513699	120.381104	29.664669	32.736088	114.771698	31.65934	10.1111945	117.576401	-83.660976	5.7866875	115.907485
-46.843033	4.794939	115.215073	-26.078978	7.865654	116.633736	33.588497	-12.521304	120.356155	29.550024	32.765015	114.812973	31.5692605	10.1218555	117.584564	-83.7272165	5.6094525	115.682908
-47.180576	5.636379	115.118599	-26.169571	7.812586	116.524742	33.489414	-12.494055	120.23922	29.454294	32.806721	114.766434	31.471854	10.156333	117.502827	-83.810996	5.468839	115.546657
-47.533779	6.548099	115.237343	-26.220131	7.851736	116.565666	33.386112	-12.396224	119.998421	29.366032	32.9231	114.645943	31.376072	10.263438	117.322182	-83.816334	5.440034	115.80915
-47.801079	7.49246	115.603485	-26.215899	7.936213	116.773895	33.313599	-12.241247	119.718231	29.288578	33.072914	114.535774	31.3010885	10.4158335	117.1270025	-83.7328865	5.4565925	116.4207875
-48.040813	8.507854	116.196693	-26.264032	8.018918	117.170525	33.246414	-12.075619	119.385651	29.172066	33.282425	114.561974	31.20924	10.603403	116.9738125	-83.737304	5.434433	117.3672375
-48.366066	10.06839	117.332634	-26.329079	8.150661	117.964066	33.16716	-11.776965	119.088448	28.954357	33.599663	114.765404	31.0607585	10.911349	116.926926	-83.7189165	5.389973	119.001206
-48.602074	11.124392	118.019119	-26.382181	8.173777	118.462311	33.123695	-11.58553	119.017075	28.772333	33.807674	114.998627	30.948014	11.111072	117.007851	-83.712376	5.236482	119.916771
-48.727116	12.14595	118.571411	-26.523605	8.199986	118.918922	33.065014	-11.447118	119.035355	28.598118	33.991158	115.263641	30.831566	11.27202	117.149498	-83.878776	5.127952	120.688346
-48.785107	13.201241	118.936966	-26.648235	8.216841	119.248749	32.998825	-11.339576	119.143211	28.425343	34.151855	115.464417	30.712084	11.4061395	117.303814	-84.008554	5.0275425	121.193684
-48.848194	14.229621	119.182266	-26.78657	8.190102	119.42202	32.91925	-11.243456	119.235634	28.254206	34.293846	115.592171	30.586728	11.525195	117.4139025	-84.159868	4.855009	121.4301375
-48.866741	15.260003	119.226326	-26.98842	8.133888	119.539085	32.834183	-11.176956	119.315063	28.058514	34.412537	115.690407	30.4463485	11.6177905	117.502735	-84.4231885	4.6499855	121.575435
-48.806576	16.257639	119.112228	-27.207977	8.068873	119.546745	32.753529	-11.130264	119.371651	27.885775	34.483143	115.71257	30.319652	11.6764395	117.5421105	-84.735606	4.4613065	121.5513795
-48.628651	17.778891	118.636368	-27.417862	7.92119	119.187012	32.61454	-11.085849	119.474091	27.715311	34.548786	115.575745	30.1649255	11.7314685	117.524918	-85.0006495	4.1109115	120.849106
-48.437935	18.786331	118.270752	-27.572048	7.866304	118.936325	32.533276	-11.084168	119.456413	27.60697	34.611858	115.381874	30.070123	11.763845	117.4191435	-85.214219	3.968763	120.4535065
-48.20747	19.771519	117.981735	-27.656906	7.724893	118.664375	32.425606	-11.065662	119.322754	27.470898	34.622349	115.143883	29.948252	11.7783435	117.2333185	-85.262064	3.6714425	120.0954315
-47.914879	20.81225	117.84935	-27.711752	7.603653	118.499283	32.3624	-11.015487	119.091537	27.298275	34.683094	114.950218	29.8303375	11.8338035	117.0208775	-85.2538415	3.3735025	119.9776885
-47.548779	21.78256	117.898766	-27.802971	7.490622	118.49263	32.326385	-10.937958	118.832817	27.11742	34.749123	114.858482	29.7219025	11.9055825	116.8456495	-85.3278445	3.0756615	120.1396105
-47.151886	22.829147	118.061958	-27.802526	7.363095	118.500244	32.308491	-10.840132	118.595627	26.943251	34.836452	114.928146	29.625871	11.99816	116.7618865	-85.230923	2.72803	120.2386015
-46.620522	23.830799	118.210983	-27.832085	7.278886	118.496193	32.300037	-10.750768	118.442787	26.81312	34.936378	115.077209	29.5565785	12.092805	116.759998	-85.2207485	2.464967	120.232388
-45.854351	25.339949	118.408981	-28.045622	7.306432	118.600128	32.284119	-10.577678	118.28437	26.638838	35.092079	115.388359	29.4614785	12.2572005	116.8363645	-85.5527225	2.3556635	120.3638915
-45.302364	26.306332	118.436684	-28.063086	7.20687	118.512199	32.260738	-10.512286	118.200325	26.531092	35.193317	115.586411	29.395915	12.3405155	116.893368	-85.522087	2.0732245	120.13103
-44.622475	27.273861	118.277382	-28.179863	7.199171	118.423935	32.22858	-10.481236	118.137337	26.442417	35.281845	115.703354	29.3354985	12.4003045	116.9203455	-85.6952245	1.9980375	119.9275245
-43.998028	28.245083	118.146431	-28.115522	7.108093	118.181824	32.180031	-10.486608	118.104813	26.745817	35.058598	115.514542	29.462924	12.285995	116.8096775	-85.693968	1.930191	119.5539705
-43.246273	29.174427	117.969833	-28.200064	7.119812	118.050644	32.108376	-10.495511	118.01506	26.339478	35.314083	115.709541	29.223927	12.409286	116.8623005	-85.624055	1.830338	119.2389875
-42.45784	30.088505	117.841629	-28.280268	7.150246	117.952255	32.02544	-10.513328	117.97274	26.268408	35.33363	115.682327	29.146924	12.410151	116.8275335	-85.70746	1.890341	119.0769765
-41.682774	30.965519	117.758118	-28.317446	7.167768	117.885956	31.969425	-10.493679	117.930809	26.184845	35.32671	115.687904	29.077135	12.4165155	116.8093565	-85.712027	1.9190205	118.9625555
-40.401718	32.214226	117.766167	-28.534178	7.233711	117.854012	31.907187	-10.4148	117.855095	25.998194	35.373932	115.80098	28.9526905	12.479566	116.8280375	-86.0210465	1.987856	118.8799865
-39.537693	32.99155	117.788208	-28.616285	7.222442	117.710205	31.881374	-10.347393	117.815186	25.868813	35.450302	115.954887	28.8750935	12.5514545	116.8850365	-86.1076635	1.8934295	118.5353735
-38.66935	33.741589	117.757927	-28.668161	7.22796	117.50634	31.824213	-10.235496	117.754189	25.707594	35.564621	116.145874	28.7659035	12.6645625	116.9500315	-86.1022255	1.7913575	118.0626485
-37.716381	34.473618	117.774185	-28.788244	7.26952	117.35054	31.760841	-10.116062	117.688545	25.540426	35.700089	116.390167	28.6506335	12.7920135	117.039356	-86.2271215	1.7470265	117.661724
-36.779385	35.098827	117.899826	-28.935396	7.343284	117.174362	31.713673	-9.971252	117.6064	25.366869	35.863895	116.711983	28.540271	12.9463215	117.1591915	-86.411063	1.7402465	117.1895325
-35.855106	35.681805	118.065796	-29.048321	7.444959	117.040588	31.67704	-9.835703	117.511818	25.191223	36.045506	117.089188	28.4341315	13.1049015	117.300503	-86.5307735	1.7850165	116.780673
-34.870918	36.242016	118.408707	-29.144329	7.540709	116.994545	31.641907	-9.664891	117.424133	25.012699	36.197025	117.503738	28.327303	13.266067	117.4639355	-86.615961	1.815351	116.5251545
-33.449226	36.907257	119.197479	-29.320797	7.788136	117.008194	31.627527	-9.390159	117.343033	24.792467	36.404564	118.240692	28.209997	13.5072025	117.7918625	-86.851591	2.0690695	116.2245255
-32.506702	37.240009	119.736305	-29.400146	7.970145	117.072617	31.624582	-9.194459	117.330757	24.700314	36.56683	118.782722	28.162448	13.6861855	118.0567395	-86.96274	2.2541045	116.0884945
-31.551085	37.512901	120.230949	-29.435011	8.204328	117.177216	31.620852	-9.023263	117.350647	24.642769	36.751553	119.304382	28.1318105	13.864145	118.3275145	-87.0018325	2.544511	116.0269175
-30.593296	37.723248	120.539536	-29.531679	8.505497	117.327354	31.616444	-8.850999	117.402245	24.621433	36.954205	119.67572	28.1189385	14.051603	118.5389825	-87.1822965	2.959391	116.1157255
-29.613194	37.753704	120.588669	-29.608786	8.842562	117.484261	31.59693	-8.702867	117.518547	24.629223	37.163906	119.840637	28.1130765	14.2305195	118.679592	-87.3306485	3.4546045	116.28893
-28.71966	37.764153	120.503059	-29.687214	9.20239	117.658699	31.552877	-8.598811	117.686653	24.636217	37.340183	119.880928	28.094547	14.370686	118.7837905	-87.468975	4.034094	116.5336075
-27.697817	37.613594	120.32074	-29.813629	9.520668	117.876541	31.473631	-8.51867	117.891098	24.627531	37.475883	119.812355	28.050581	14.4786065	118.8517265	-87.677839	4.5627295	116.9013555
-26.364288	37.228161	120.108452	-29.996994	9.865304	118.240479	31.351862	-8.482715	118.25563	24.551281	37.567863	119.582047	27.9515715	14.542574	118.9188385	-87.9455595	5.188034	117.5621195
-25.526609	36.804939	120.01902	-30.073473	9.960448	118.499466	31.290922	-8.509014	118.541191	24.496496	37.571312	119.45063	27.893709	14.531149	118.9959105	-88.040655	5.389747	118.0030215
-24.679779	36.295879	119.89946	-30.164013	9.985289	118.694138	31.248356	-8.551741	118.780731	24.406534	37.557457	119.320641	27.827445	14.502858	119.050686	-88.155471	5.46772	118.33759
-23.918591	35.70443	119.785904	-30.261278	9.933379	118.833412	31.220123	-8.598923	118.973228	24.322023	37.51619	119.154633	27.771073	14.4586335	119.0639305	-88.293629	5.4081245	118.6028935
-23.126598	35.096848	119.587471	-30.329205	9.932055	118.964371	31.19021	-8.646616	119.111107	24.211233	37.49184	118.947533	27.7007215	14.422612	119.02932	-88.3591315	5.441498	118.899422
-22.5665	34.507004	119.436279	-30.39938	9.897466	119.100784	31.14621	-8.672688	119.221855	24.124346	37.448013	118.626007	27.635278	14.3876625	118.923931	-88.434038	5.4072695	119.277637
-21.783516	33.808372	119.107162	-30.47364	9.931358	119.289742	31.096489	-8.736064	119.373894	24.070503	37.406536	118.28775	27.583496	14.335236	118.830822	-88.530776	5.52748	119.748662
-20.468616	32.588139	118.616531	-30.451143	9.933969	119.40168	31.042454	-8.826977	119.639374	24.049742	37.285057	117.799629	27.546098	14.22904	118.7195015	-88.448384	5.638898	120.0838585
-19.704081	31.837276	118.447998	-30.44858	9.841481	119.444206	31.028265	-8.914432	119.833649	24.043789	37.177284	117.581619	27.536027	14.131426	118.707634	-88.433187	5.551536	120.180778
-18.986885	31.039768	118.375206	-30.437815	9.756705	119.446854	31.023384	-8.996126	119.984138	24.078003	37.066418	117.440941	27.5506935	14.035146	118.7125395	-88.4263235	5.478264	120.1811685
-18.469666	30.377447	118.415276	-30.422819	9.59245	119.417549	31.031084	-9.100247	120.03878	24.113581	36.966808	117.416107	27.5723325	13.9332805	118.7274435	-88.4179705	5.2516195	120.1076545
-17.658365	29.494318	118.377472	-30.383747	9.442403	119.354156	31.060198	-9.175726	120.02169	24.129473	36.911854	117.390594	27.5948355	13.868064	118.706142	-88.3623295	5.016742	120.00217
-17.01211	28.764006	118.416748	-30.369186	9.338005	119.293427	31.074169	-9.186369	119.944588	24.14934	36.875813	117.452347	27.6117545	13.844722	118.6984675	-88.3501265	4.831288	119.8883865
-16.335629	28.025171	118.465111	-30.309227	9.298094	119.238617	31.119213	-9.154025	119.869637	24.18099	36.931614	117.472206	27.6501015	13.8887945	118.6709215	-88.2685555	4.7073935	119.8063125
-15.387037	26.979845	118.376457	-30.197086	9.351754	119.074783	31.223185	-8.982984	119.74881	24.237774	37.112339	117.433693	27.7304795	14.0646775	118.5912515	-88.1246515	4.6388305	119.5583145
-14.901926	26.278421	118.30999	-30.137184	9.428711	118.921532	31.29089	-8.854486	119.669632	24.26849	37.239231	117.388466	27.77969	14.1923725	118.529049	-88.054058	4.6650495	119.314015
-14.30479	25.592228	118.191406	-30.146254	9.59498	118.875908	31.354443	-8.710135	119.539574	24.310875	37.393456	117.306473	27.832659	14.3416605	118.4230235	-88.125167	4.8482995	119.3287925
-13.71755	24.895908	118.087944	-29.982258	9.646811	118.734337	31.415234	-8.555493	119.389702	24.349735	37.532715	117.133583	27.8824845	14.488611	118.2616425	-87.8470005	4.805011	119.2070315
-13.119917	24.207424	117.988182	-29.918552	9.712371	118.806686	31.480062	-8.443169	119.275261	24.387138	37.635075	117.110428	27.9336	14.595953	118.1928445	-87.770704	4.828789	119.4205275
-12.673404	23.544588	118.057869	-29.865864	9.7707	118.906174	31.542292	-8.336574	119.233795	24.426889	37.709412	117.000923	27.9845905	14.686419	118.117359	-87.7163185	4.854981	119.694989
-12.194659	22.792353	118.157684	-29.739704	9.686474	118.949379	31.6138	-8.294764	119.259239	24.48844	37.758263	117.034187	28.05112	14.7317495	118.146713	-87.530528	4.6411985	119.752045
-11.402839	21.664764	118.37101	-29.653761	9.608579	119.32045	31.721079	-8.203234	119.356705	24.51049	37.812981	117.145493	28.1157845	14.8048735	118.251099	-87.4233065	4.4122845	120.389801
-10.95601	20.929453	118.66642	-29.745928	9.556516	119.664612	31.777716	-8.164343	119.458618	24.508957	37.831276	117.329742	28.1433365	14.8334665	118.39418	-87.6351925	4.2795655	120.935044
-10.44681	20.17347	118.927597	-29.639227	9.395658	119.886482	31.854534	-8.116308	119.602501	24.524689	37.865227	117.568222	28.1896115	14.8744595	118.5853615	-87.4680655	3.9168565	121.1876025
-10.040759	19.455685	119.243965	-29.646748	9.373842	120.125282	31.937134	-8.078425	119.793701	24.580156	37.885002	117.889641	28.258645	14.9032885	118.841671	-87.552141	3.8443955	121.408893
-9.613588	18.697989	119.520737	-29.484489	9.271209	120.237793	32.016235	-8.044438	120.00103	24.6579	37.912136	118.208107	28.3370675	14.933849	119.1045685	-87.3060455	3.608569	121.3710175
-9.148991	17.99148	119.725945	-29.408554	9.241464	120.340935	32.110821	-7.977664	120.225166	24.772226	37.953121	118.481651	28.4415235	14.9877285	119.3534085	-87.2586315	3.4951995	121.3284615
-8.702275	17.263763	119.890106	-29.396847	9.299137	120.48185	32.232533	-7.91973	120.4702	24.874523	38.016701	118.719276	28.553528	15.0484855	119.594738	-87.347222	3.5497885	121.368962
-8.033862	16.12261	119.973396	-29.182255	9.268884	120.362404	32.415573	-7.843284	120.750519	25.011694	38.05146	118.971062	28.7136335	15.104088	119.8607905	-87.0781435	3.43368	120.8640175
-7.660932	15.350114	119.976059	-29.126554	9.25616	120.295784	32.513084	-7.780389	120.888878	25.070827	38.091129	119.064102	28.7919555	15.15537	119.97649	-87.0450635	3.35695	120.615078
-7.279286	14.570442	119.956566	-29.091671	9.280575	120.223328	32.594925	-7.717782	120.962784	25.114519	38.109909	119.077667	28.854722	15.1960635	120.0202255	-87.038064	3.3650865	120.4264305
-6.954742	13.808746	119.916771	-28.999836	9.242125	120.147179	32.712944	-7.665504	121.029877	25.159225	38.130833	119.059479	28.9360845	15.2326645	120.044678	-86.9357565	3.2515855	120.24968
-6.61433	12.98852	119.885887	-28.903862	9.219944	120.057228	32.824631	-7.63828	121.100677	25.19607	38.141418	119.019363	29.0103505	15.251569	120.06002	-86.8180745	3.188319	120.054436
-6.343839	12.180483	119.796005	-28.81296	9.156334	119.941399	32.951702	-7.596639	121.148705	25.24122	38.119751	118.999245	29.096461	15.261556	120.073975	-86.722381	3.051112	119.808823
-6.106651	11.363443	119.739517	-28.751907	9.099715	119.77153	33.101921	-7.613665	121.171776	25.278589	38.087425	119.005219	29.190255	15.23688	120.0884975	-86.694069	2.96255	119.4545625
-5.81378	10.135051	119.587326	-28.607216	9.017227	119.503448	33.246494	-7.605682	121.113625	25.337303	38.020443	119.003571	29.2918985	15.2073805	120.058598	-86.5063305	2.8270735	118.948298
-5.669301	9.349664	119.430542	-28.547434	9.024606	119.336891	33.296211	-7.587162	121.01635	25.379261	38.022301	119.044159	29.337736	15.2175695	120.0302545	-86.432604	2.8316425	118.6435275
-5.599293	8.516792	119.295799	-28.498627	9.030418	119.196686	33.334366	-7.54376	120.910324	25.416756	38.044624	119.104492	29.375561	15.250432	120.007408	-86.372815	2.810404	118.385964
-5.535477	7.698397	119.099091	-28.419081	9.068834	119.058754	33.384315	-7.464458	120.777306	25.437651	38.085323	119.255219	29.410983	15.3104325	120.0162625	-86.249145	2.8272355	118.1012455
-5.544775	6.850947	119.028008	-28.337986	9.113516	118.990829	33.454762	-7.378764	120.671188	25.477266	38.17802	119.448975	29.466014	15.399628	120.0600815	-86.141986	2.827404	117.9215765
-5.644068	6.092621	118.96373	-28.299269	9.195698	118.943253	33.537937	-7.263227	120.567894	25.524076	38.30352	119.70401	29.5310065	15.5201465	120.135952	-86.1295445	2.8712495	117.750554
-5.670271	5.200406	118.830528	-28.204308	9.292445	118.912971	33.624096	-7.146711	120.455917	25.573217	38.420574	119.99707	29.5986565	15.6369315	120.2264935	-86.0072725	2.9479585	117.5994485
-5.94071	3.863873	118.684875	-28.094296	9.509769	118.933853	33.762325	-6.949964	120.332802	25.662645	38.636765	120.369186	29.712485	15.8434005	120.350994	-85.901077	3.1761375	117.516712
-6.169672	2.968506	118.625557	-28.021605	9.681786	118.959846	33.846767	-6.817914	120.299088	25.740164	38.776608	120.558968	29.7934655	15.979347	120.429028	-85.8366755	3.384225	117.490664
-6.420865	2.017949	118.565262	-27.981354	9.880784	118.996979	33.89262	-6.715606	120.315552	25.807106	38.913647	120.671059	29.849863	16.0990205	120.4933055	-85.812571	3.6625475	117.5006525
-6.795903	0.988808	118.525162	-27.959314	10.029374	119.033119	33.934311	-6.660017	120.353004	25.889996	38.996201	120.729675	29.9121535	16.168092	120.5413395	-85.8307815	3.890656	117.5248985
-7.05823	-0.080052	118.415321	-27.941057	10.1459	119.037537	33.974926	-6.651307	120.410965	25.945408	39.0187	120.780327	29.960167	16.1836965	120.595646	-85.842281	4.1081035	117.479428
-7.604614	-1.112448	118.476799	-27.931129	10.211908	119.059624	33.998371	-6.691388	120.472679	26.004379	38.994232	120.773758	30.001375	16.151422	120.6232185	-85.863633	4.272394	117.4960295
-8.005625	-2.330906	118.396851	-27.912596	10.24471	119.060371	34.018211	-6.730642	120.550934	26.049965	38.977566	120.741859	30.034088	16.123462	120.6463965	-85.85928	4.365958	117.4743455
-8.826562	-4.167861	118.35096	-27.881149	10.214018	119.000435	34.061268	-6.811455	120.692268	26.099161	38.910946	120.638893	30.0802145	16.0497455	120.6655805	-85.8425125	4.3782905	117.3352895
-9.355962	-5.393826	118.300751	-27.901659	10.189627	118.917488	34.092052	-6.865057	120.820702	26.117928	38.859997	120.501068	30.10499	15.99747	120.660885	-85.908308	4.381784	117.174091
-10.028255	-6.632799	118.293938	-27.878662	10.13798	118.812439	34.123619	-6.899772	120.940338	26.134529	38.824036	120.324348	30.129074	15.962132	120.632343	-85.886398	4.313828	116.992535
-10.713862	-7.908843	118.29792	-27.843834	10.111733	118.692169	34.176407	-6.933821	121.057365	26.161942	38.757568	120.054153	30.1691745	15.9118735	120.555759	-85.8568425	4.3115925	116.828579
-11.457241	-9.139733	118.3573	-27.807457	10.091805	118.606438	34.220673	-6.959656	121.209839	26.195854	38.706913	119.69088	30.2082635	15.8736285	120.4503595	-85.8231775	4.3099815	116.7625165
-12.276029	-10.318611	118.495453	-27.751312	10.09202	118.522034	34.249664	-6.978875	121.366104	26.262087	38.645699	119.265511	30.2558755	15.833412	120.3158075	-85.7584995	4.350628	116.7282605
-13.154962	-11.552707	118.705788	-27.649382	10.083743	118.454933	34.290455	-6.993779	121.487274	26.290003	38.572998	118.851768	30.290229	15.7896095	120.169521	-85.588993	4.3778765	116.740345
-14.536634	-13.255032	119.050804	-27.568165	10.033148	118.360199	34.363953	-7.042781	121.738495	26.33802	38.426945	118.188431	30.3509865	15.692082	119.963463	-85.4873165	4.374214	116.756935
-15.546906	-14.292528	119.372047	-27.529272	9.945215	118.33857	34.396103	-7.093129	121.911407	26.334793	38.290028	117.733589	30.365448	15.5984495	119.822498	-85.423992	4.2919805	116.854642
-16.628263	-15.340045	119.604027	-27.529312	9.796903	118.370316	34.398479	-7.176804	122.046104	26.307106	38.109207	117.330643	30.3527925	15.4662015	119.6883735	-85.4114165	4.1276045	117.0522585
-17.750664	-16.221186	119.879387	-27.526669	9.641441	118.424713	34.402077	-7.300846	122.153473	26.278723	37.924549	116.972717	30.3404	15.3118515	119.563095	-85.393738	3.9710305	117.286331
-18.877823	-17.050322	120.127487	-27.501122	9.433622	118.500313	34.411087	-7.379946	122.242264	26.247826	37.761368	116.720093	30.3294565	15.190711	119.4811785	-85.3317005	3.676533	117.5194475
-20.033751	-17.853216	120.369545	-27.499809	9.25317	118.590225	34.416233	-7.462336	122.34478	26.218214	37.632904	116.558456	30.3172235	15.085284	119.451618	-85.3168415	3.421056	117.728832
-21.247313	-18.470741	120.626617	-27.492222	9.078903	118.664131	34.426075	-7.545774	122.468971	26.210848	37.520893	116.368484	30.3184615	14.9875595	119.4187275	-85.3029055	3.1702465	117.9095345
-23.054918	-19.210466	121.012749	-27.461111	8.872576	118.740822	34.4548	-7.647552	122.664772	26.240858	37.344151	116.0597	30.347829	14.8482995	119.362236	-85.270051	2.8968525	118.119408
-24.343391	-19.574078	121.156479	-27.415222	8.744402	118.767014	34.467407	-7.704659	122.756401	26.283363	37.225662	115.842628	30.375385	14.7605015	119.2995145	-85.205829	2.7283025	118.2345135
-25.527525	-19.833624	121.190628	-27.387589	8.630046	118.76638	34.486111	-7.747854	122.777489	26.325352	37.148129	115.694725	30.4057315	14.7001375	119.236107	-85.1809095	2.5599545	118.296653
-26.771793	-20.00832	121.102272	-27.329285	8.501186	118.743622	34.503242	-7.782642	122.731575	26.338806	37.087566	115.575912	30.421024	14.652462	119.1537435	-85.079594	2.34991	118.3335005
-28.033728	-20.106407	120.850662	-27.282223	8.381723	118.704964	34.517296	-7.807698	122.60878	26.333958	37.055717	115.531334	30.425627	14.6240095	119.070057	-84.990073	2.1394365	118.339871
-29.270849	-20.066217	120.463516	-27.248394	8.213531	118.669762	34.518066	-7.812128	122.416481	26.310026	37.048672	115.563454	30.414046	14.618272	118.9899675	-84.910834	1.80879	118.3495565
-30.475954	-19.972509	119.913651	-27.220831	8.042933	118.646729	34.511299	-7.814401	122.120377	26.26417	37.070732	115.720795	30.3877345	14.6281655	118.920586	-84.8293965	1.4577005	118.372872
-32.380547	-19.631744	119.170845	-27.223694	7.867052	118.688652	34.495579	-7.775129	121.642616	26.148628	37.151218	116.043182	30.3221035	14.6880445	118.842899	-84.7694915	1.0460595	118.534405
-33.575256	-19.283247	118.858994	-27.223471	7.773439	118.788765	34.466736	-7.72015	121.381844	26.075024	37.225349	116.252365	30.27088	14.7525995	118.8171045	-84.717822	0.794278499999999	118.7604255
-34.820072	-18.872009	118.733093	-27.221424	7.772954	118.881416	34.439758	-7.657834	121.176575	26.016569	37.295105	116.439438	30.2281635	14.8186355	118.8080065	-84.6710115	0.727272500000002	118.9548255
-36.085655	-18.346375	118.717445	-27.183369	7.805745	118.993698	34.406773	-7.617079	121.081985	26.018461	37.36145	116.550972	30.212617	14.8721855	118.8164785	-84.579355	0.739304500000001	119.1709175
-37.267796	-17.781403	118.78743	-27.167547	7.822487	119.031097	34.390728	-7.617387	121.067467	26.064363	37.397213	116.505386	30.2275455	14.889913	118.7864265	-84.5626395	0.755061	119.2757675
-38.420437	-17.219629	118.907036	-27.12158	7.753028	119.089424	34.403053	-7.662363	121.106163	26.093584	37.349174	116.480255	30.2483185	14.8434055	118.793209	-84.4914785	0.6626505	119.385639
-39.614616	-16.527205	119.138397	-27.087986	7.661819	119.112587	34.444271	-7.721396	121.112717	26.131886	37.27182	116.291138	30.2880785	14.775212	118.7019275	-84.4640505	0.548426000000001	119.5232465
-41.247025	-15.537171	119.472031	-27.01506	7.372624	119.20459	34.505512	-7.890242	121.141609	26.131912	37.045094	115.916809	30.318712	14.577426	118.529209	-84.348832	0.167822000000001	119.879971
-42.322338	-14.78955	119.700836	-27.030325	7.151758	119.243774	34.477501	-8.018283	121.229683	26.11154	36.874577	115.650703	30.2945205	14.428147	118.440193	-84.3551705	-0.124631000000001	120.047355
-43.412613	-13.981051	119.770706	-27.06167	6.89777	119.250526	34.432377	-8.136558	121.387718	26.04377	36.694927	115.463509	30.2380735	14.2791845	118.4256135	-84.3614135	-0.483644499999999	120.0754385
-44.373413	-13.180414	119.720093	-27.080816	6.636805	119.21431	34.412895	-8.217756	121.507645	25.94389	36.553467	115.394127	30.1783925	14.1678555	118.450886	-84.3400245	-0.894245499999998	119.977734
-45.369492	-12.274021	119.579552	-27.102482	6.367086	119.135902	34.402645	-8.302715	121.551041	25.873384	36.434349	115.270767	30.1380145	14.065817	118.410904	-84.3429785	-1.331645	119.8609
-46.372402	-11.276393	119.39695	-27.132607	6.18204	119.065109	34.354362	-8.348231	121.508049	25.78229	36.358936	115.184784	30.068326	14.0053525	118.3464165	-84.33354	-1.6412725	119.7838015
-47.297375	-10.202836	119.191238	-27.157509	6.058499	118.966125	34.30592	-8.354455	121.366096	25.685696	36.341114	115.181717	29.995808	13.9933295	118.2739065	-84.310826	-1.8763315	119.6583435
-48.652206	-8.385522	118.876419	-27.188374	6.021974	118.834602	34.230427	-8.303638	121.076134	25.574026	36.45784	115.206055	29.9022265	14.077101	118.1410945	-84.2789745	-2.033153	119.5281095
-49.433491	-7.093574	118.618866	-27.244204	6.050359	118.760834	34.138645	-8.216949	120.846558	25.474087	36.594044	115.303062	29.806366	14.1885475	118.07481	-84.294774	-2.0878295	119.446858
-50.26247	-5.726086	118.393539	-27.323004	6.125961	118.680214	34.03577	-8.134889	120.5961	25.377512	36.721306	115.372658	29.706641	14.2932085	117.984379	-84.352649	-2.0412865	119.376049
-51.057022	-4.276845	118.293617	-27.491644	6.261387	118.745316	33.932743	-8.053455	120.344864	25.275955	36.867352	115.504494	29.604349	14.4069485	117.924679	-84.587637	-1.8841745	119.565953
-51.768547	-2.801774	118.335602	-27.513813	6.311283	118.759285	33.81086	-7.977083	120.073105	25.170097	37.019817	115.627541	29.4904785	14.521367	117.850323	-84.5181045	-1.898801	119.668247
-52.466057	-1.303157	118.601372	-27.706644	6.471711	119.026222	33.663895	-7.8941	119.806053	25.038338	37.169144	115.819214	29.3511165	14.637522	117.8126335	-84.7644045	-1.6941	120.2398105
-53.102177	0.246274	119.043098	-27.739643	6.519237	119.268127	33.478512	-7.781865	119.562386	24.873716	37.310272	116.010056	29.176114	14.7642035	117.786221	-84.6554	-1.7257295	120.750033
-53.938984	2.546979	119.827965	-28.069664	6.712697	119.875755	33.218651	-7.649587	119.284462	24.594727	37.509502	116.304565	28.906689	14.9299575	117.7945135	-85.046017	-1.5045635	121.9569965
-54.396702	4.094611	120.32534	-28.255331	6.80823	120.229515	33.020657	-7.595627	119.192329	24.375431	37.610264	116.474091	28.698044	15.0073185	117.83321	-85.208706	-1.3908585	122.62582
-54.875641	5.625854	120.65345	-28.499144	6.861424	120.484772	32.837502	-7.55735	119.125	24.123384	37.678825	116.648659	28.480443	15.0607375	117.8868295	-85.478731	-1.3378895	123.0827145
-55.253132	7.117629	120.824562	-28.742079	6.886541	120.603607	32.647366	-7.556649	119.042908	23.876276	37.73304	116.817245	28.261821	15.0881955	117.9300765	-85.745979	-1.3151135	123.2771375
-55.596024	8.613699	120.834175	-28.879986	6.789881	120.543396	32.482304	-7.590357	118.976936	23.664455	37.758663	116.95417	28.0733795	15.084153	117.965553	-85.8333515	-1.504391	123.121239
-55.867577	10.101504	120.709404	-29.078838	6.728886	120.384911	32.308441	-7.619911	118.874725	23.476099	37.757893	117.113205	27.89227	15.068991	117.993965	-86.049946	-1.611219	122.775857
-56.070793	11.558027	120.562828	-29.255062	6.720119	120.218948	32.130833	-7.673846	118.732491	23.349541	37.765697	117.162994	27.740187	15.0459255	117.9477425	-86.250311	-1.6056875	122.4901535
-56.244011	13.712628	120.482269	-29.423363	6.69074	120.031227	31.926548	-7.686929	118.532387	23.215408	37.772957	117.236748	27.570978	15.043014	117.8845675	-86.417704	-1.661534	122.1778865
-56.216866	15.106696	120.443771	-29.42631	6.677792	119.873657	31.815042	-7.67529	118.423035	23.167425	37.830006	117.267563	27.4912335	15.077358	117.845299	-86.3438535	-1.721774	121.902015
-56.17411	16.497398	120.440796	-29.553509	6.752847	119.874634	31.720819	-7.647284	118.356834	23.145248	37.930729	117.261147	27.4330335	15.1417225	117.8089905	-86.5400515	-1.6360285	121.9402775
-56.068306	17.856127	120.357285	-29.591114	6.783254	119.718231	31.641865	-7.635477	118.332779	23.100815	38.027088	117.23983	27.37134	15.1958055	117.7863045	-86.553568	-1.6292975	121.6501575
-55.870312	19.183678	120.218254	-29.747925	6.872228	119.68576	31.538687	-7.625478	118.295143	23.028597	38.06982	117.211151	27.283642	15.222171	117.753147	-86.779492	-1.477715	121.618373
-55.648834	20.489338	120.165024	-29.844179	6.90823	119.56955	31.414747	-7.588331	118.253601	22.910366	38.11694	117.165337	27.1625565	15.2643045	117.709469	-86.8509145	-1.4478445	121.429631
-55.37244	21.684868	120.210228	-30.041471	7.000689	119.505478	31.281338	-7.535952	118.155434	22.763611	38.171326	117.159775	27.0224745	15.317687	117.6576045	-87.1054165	-1.316309	121.3533515
-54.857689	23.465834	120.238586	-30.242167	7.078856	119.45076	31.093805	-7.413753	118.032875	22.481485	38.276356	117.291405	26.787645	15.4313015	117.66214	-87.271979	-1.2735895	121.23938
-54.467262	24.592621	120.304932	-30.41423	7.159223	119.409958	30.967474	-7.293265	117.923233	22.262838	38.381676	117.400536	26.615156	15.5442055	117.6618845	-87.443616	-1.2257595	121.1580315
-53.95657	25.656296	120.426918	-30.559248	7.247106	119.378265	30.854914	-7.15202	117.834854	22.034729	38.478176	117.610703	26.4448215	15.663078	117.7227785	-87.5633175	-1.168866	121.0337515
-53.424965	26.697863	120.484909	-30.656254	7.348138	119.256485	30.739296	-7.014812	117.767609	21.864998	38.618526	117.774811	26.302147	15.801857	117.77121	-87.614655	-1.105581	120.74176
-52.766834	27.704126	120.444511	-30.806732	7.522492	119.192734	30.626577	-6.862125	117.699387	21.716774	38.788193	117.884102	26.1716755	15.963034	117.7917445	-87.7851395	-0.918050000000001	120.5937235
-52.184891	28.664976	120.444046	-31.005642	7.782237	119.234848	30.516064	-6.720474	117.661034	21.595213	38.928238	117.974411	26.0556385	16.103882	117.8177225	-88.0669225	-0.539407999999998	120.6519735
-51.461906	29.544771	120.42189	-31.160391	8.040031	119.200195	30.40844	-6.599142	117.645073	21.502705	39.095512	117.998466	25.9555725	16.248185	117.8217695	-88.2763545	-0.168122999999998	120.5786205
-50.251293	30.781055	120.329132	-31.186274	8.288548	119.136024	30.293507	-6.413818	117.730591	21.373442	39.275192	117.992317	25.8334745	16.430687	117.861454	-88.2060225	0.146409000000002	120.410594
-49.425579	31.492292	120.214592	-31.322548	8.495296	119.219353	30.235226	-6.336522	117.830574	21.31398	39.362526	117.974304	25.774603	16.513002	117.902439	-88.419699	0.477589999999999	120.536267
-48.573463	32.1922	120.154846	-31.465664	8.670428	119.249878	30.154839	-6.273879	117.961487	21.250572	39.449387	117.939903	25.7027055	16.587754	117.950695	-88.6340335	0.753101999999998	120.549061
-47.642673	32.762077	120.083359	-31.544954	8.799716	119.277214	30.076101	-6.194778	118.061493	21.164625	39.535461	117.86351	25.620363	16.6703415	117.9625015	-88.710271	0.929090500000001	120.5919265
-46.694687	33.285053	120.001587	-31.671837	8.93211	119.336998	29.99995	-6.139328	118.145836	21.083723	39.570873	117.834602	25.5418365	16.7157725	117.990219	-88.8855105	1.1484475	120.683777
-45.716579	33.717197	119.886635	-31.763536	9.011216	119.338188	29.926924	-6.098659	118.222847	21.01869	39.607437	117.800034	25.472807	16.754389	118.0114405	-88.999879	1.268043	120.6649355
-44.66452	34.156998	119.758415	-31.82299	9.082715	119.319893	29.857121	-6.082648	118.299675	20.96335	39.655964	117.707077	25.4102355	16.786658	118.003376	-89.0562155	1.378772	120.63641
-43.11343	34.690723	119.436981	-31.921598	9.265247	119.20813	29.73558	-6.047156	118.369186	20.90217	39.737953	117.49678	25.318875	16.8453985	117.932983	-89.162071	1.6850955	120.483277
-41.980553	34.968021	119.187393	-32.037724	9.415202	119.141708	29.661182	-6.018758	118.376602	20.877279	39.795452	117.337463	25.2692305	16.888347	117.8570325	-89.3446785	1.942057	120.4263835
-40.829151	35.250298	118.959602	-32.111107	9.579618	119.073883	29.579052	-5.96995	118.377876	20.854666	39.832504	117.148911	25.216859	16.931277	117.7633935	-89.439073	2.227959	120.3843725
-39.671673	35.480293	118.739143	-32.082001	9.641002	118.971458	29.504696	-5.915234	118.405128	20.831213	39.885185	117.004799	25.1679545	16.9849755	117.7049635	-89.3319565	2.2970285	120.2379525
-38.49918	35.68354	118.521271	-32.017578	9.724171	118.812561	29.477188	-5.857543	118.431763	20.824865	39.937252	116.907166	25.1510265	17.0398545	117.6694645	-89.1861825	2.4084875	119.9556575
-37.304363	35.804852	118.322685	-32.111977	9.908918	118.786278	29.478281	-5.787502	118.45932	20.843498	39.989552	116.839218	25.1608895	17.101025	117.649269	-89.3848435	2.716811	119.923287
-36.00407	35.956615	118.193459	-32.066792	9.976191	118.647766	29.490175	-5.723629	118.499329	20.876951	40.035648	116.811394	25.183563	17.1560095	117.6553615	-89.317147	2.7963725	119.6401705
-34.150539	36.127106	117.992233	-32.033096	10.173258	118.460968	29.512814	-5.64217	118.526123	20.984095	40.107025	116.85096	25.2484545	17.2324275	117.6885415	-89.3146465	3.1140885	119.2333945
-32.894966	36.164284	117.863312	-31.921593	10.223093	118.272446	29.533825	-5.572653	118.536583	21.07634	40.1497	116.921524	25.3050825	17.2885235	117.7290535	-89.1482685	3.1576625	118.8158385
-31.499355	36.218235	117.752907	-31.919119	10.339447	118.047989	29.567984	-5.5054	118.52977	21.183739	40.187557	117.022369	25.3758615	17.3410785	117.7760695	-89.2140995	3.3378155	118.3199085
-30.205894	36.227676	117.718506	-31.847677	10.442607	117.862411	29.611959	-5.442058	118.518806	21.30175	40.218578	117.125618	25.4568545	17.38826	117.822212	-89.1522085	3.496954	117.90261
-28.906548	36.238548	117.705193	-31.691265	10.541638	117.610809	29.685783	-5.34597	118.528923	21.434557	40.245449	117.21196	25.56017	17.4497395	117.8704415	-88.9427	3.6335365	117.3511765
-27.567568	36.167728	117.724861	-31.631302	10.705167	117.566299	29.793041	-5.255312	118.58432	21.589561	40.290321	117.342438	25.691301	17.5175045	117.963379	-88.953905	3.8928295	117.169219
-26.215544	36.084805	117.828392	-31.439737	10.863898	117.455338	29.934771	-5.175921	118.603516	21.746267	40.356869	117.554329	25.840519	17.590474	118.0789225	-88.719993	4.137322	116.8317535
-24.271818	35.849197	118.034813	-31.256124	11.124185	117.42878	30.171755	-5.092451	118.652084	22.042984	40.473125	117.834244	26.1073695	17.690337	118.243164	-88.6196175	4.558033	116.614396
-22.958271	35.583584	118.135941	-31.133419	11.272933	117.382172	30.30147	-5.048246	118.631767	22.24069	40.555309	118.079414	26.27108	17.7535315	118.3555905	-88.537918	4.7923345	116.4087535
-21.902119	35.431431	118.332207	-31.072849	11.4588	117.322708	30.409565	-5.023964	118.617455	22.40225	40.596066	118.280708	26.4059075	17.786051	118.4490815	-88.5516055	5.131549	116.1963345
-20.455847	34.951351	118.339798	-30.984896	11.600893	117.274353	30.502356	-4.976466	118.606857	22.531132	40.637379	118.436661	26.516744	17.8304565	118.521759	-88.486536	5.3713295	116.026947
-19.408079	34.64661	118.45105	-30.930576	11.778489	117.279793	30.583117	-4.943047	118.624405	22.672514	40.678665	118.572678	26.6278155	17.867809	118.5985415	-88.4889675	5.689169	115.9610445
-18.056789	34.077393	118.418594	-30.827444	11.920362	117.296394	30.677351	-4.919707	118.669746	22.821335	40.743793	118.672348	26.749343	17.912043	118.671047	-88.404231	5.928681	115.921741
-16.95359	33.555416	118.506729	-30.7463	12.082112	117.366623	30.783278	-4.927062	118.732193	22.988274	40.765663	118.701576	26.885776	17.9193005	118.7168845	-88.378376	6.2449235	116.0163615
-15.22879	32.621338	118.512871	-30.622097	12.245671	117.435799	30.966366	-4.974829	118.816353	23.221987	40.799713	118.734169	27.0941765	17.912442	118.775261	-88.3383705	6.5789	116.096337
-14.204656	31.930008	118.523621	-30.523073	12.336332	117.459427	31.069637	-4.99473	118.860413	23.357208	40.81102	118.748985	27.2134225	17.908145	118.804699	-88.2595685	6.764519	116.114155
-13.163006	31.18729	118.532906	-30.474781	12.395885	117.433044	31.162056	-5.015733	118.889069	23.467581	40.795197	118.776176	27.3148185	17.889732	118.8326225	-88.2643805	6.902038	116.0334655
-12.168787	30.348125	118.519768	-30.391079	12.471837	117.359283	31.250185	-5.065324	118.906258	23.575315	40.765972	118.846092	27.41275	17.850324	118.876175	-88.194908	7.09335	115.842391
-11.24367	29.534578	118.473587	-30.31781	12.520141	117.2966	31.322739	-5.103055	118.905998	23.680096	40.731117	118.908943	27.5014175	17.814031	118.9074705	-88.1370375	7.226251	115.6857295
-10.282109	28.5389	118.413475	-30.235725	12.534889	117.220619	31.41345	-5.177783	118.894913	23.832518	40.67812	118.955437	27.622984	17.7501685	118.925175	-88.094434	7.3196095	115.516063
-9.399763	27.545183	118.399834	-30.087557	12.561748	117.18235	31.513781	-5.241948	118.885696	24.017321	40.611351	118.983612	27.765551	17.6847015	118.934654	-87.940665	7.4387945	115.430046
-8.120303	25.990265	118.33522	-29.902817	12.602971	117.187904	31.716644	-5.36965	118.872917	24.299202	40.510811	118.990112	28.007923	17.5705805	118.9315145	-87.813557	7.6353615	115.4442935
-7.369452	24.877094	118.292686	-29.728661	12.615393	117.215904	31.858295	-5.446799	118.918358	24.500011	40.451832	118.990639	28.179153	17.5025165	118.9544985	-87.636475	7.7282695	115.4773095
-6.611814	23.721794	118.286606	-29.62015	12.650488	117.229424	32.009331	-5.514298	118.980232	24.693573	40.40247	118.963768	28.351452	17.444086	118.972	-87.591752	7.85689	115.486848
-5.947623	22.567179	118.224014	-29.454836	12.751966	117.276443	32.17205	-5.578193	119.086586	24.880449	40.345104	118.920601	28.5262495	17.3834555	119.0035935	-87.4359215	8.1204765	115.5492925
-5.399155	21.33617	118.244217	-29.312424	12.839967	117.326752	32.321487	-5.593209	119.177071	25.046925	40.307911	118.875381	28.684206	17.357351	119.026226	-87.309054	8.322583	115.627278
-4.774649	20.083683	118.231079	-29.178679	12.92301	117.414352	32.474976	-5.604707	119.285225	25.198252	40.283413	118.830528	28.836614	17.339353	119.0578765	-87.193972	8.506667	115.7708275
-4.27417	18.812735	118.220497	-29.03924	13.035909	117.485367	32.620911	-5.588163	119.426262	25.342815	40.292427	118.788292	28.981863	17.352132	119.107277	-87.060343	8.719686	115.863457
-3.581889	16.820665	118.237892	-28.796873	13.109298	117.617165	32.826675	-5.559811	119.629143	25.589907	40.306866	118.721451	29.208291	17.3735275	119.175297	-86.802037	8.8450685	116.059033
-3.210711	15.496744	118.278053	-28.631744	13.126794	117.685341	32.982277	-5.536188	119.737648	25.730312	40.310776	118.691269	29.3562945	17.387294	119.2144585	-86.6197825	8.866294	116.1562235
-2.864625	14.126265	118.264053	-28.504381	13.131423	117.75116	33.127068	-5.552291	119.825432	25.869326	40.30724	118.668518	29.498197	17.3774745	119.246975	-86.506959	8.8853715	116.255345
-2.598948	12.737237	118.275581	-28.392708	13.113525	117.780304	33.276337	-5.555931	119.870186	26.015457	40.294571	118.643059	29.645897	17.36932	119.2566225	-86.431313	8.85773	116.3039855
-2.384322	11.375566	118.283966	-28.222254	13.109221	117.790016	33.403122	-5.575431	119.900497	26.146471	40.269669	118.595253	29.7747965	17.347119	119.247875	-86.2193045	8.871323	116.332157
-2.22658	9.992972	118.213402	-28.159943	13.116879	117.830086	33.52478	-5.60302	119.905296	26.256081	40.244225	118.505028	29.8904305	17.3206025	119.205162	-86.2103165	8.9131555	116.45501
-2.133616	8.607494	118.153656	-27.977949	13.0585	117.736198	33.635845	-5.629757	119.918884	26.367334	40.199505	118.399391	30.0015895	17.284874	119.1591375	-85.9574875	8.832126	116.3132585
-2.101372	6.554047	118.072166	-27.817259	12.986358	117.623138	33.786179	-5.680175	119.952248	26.508205	40.121628	118.199371	30.147192	17.2207265	119.0758095	-85.78171	8.7519895	116.1704665
-2.164123	5.171393	118.023956	-27.721399	12.893454	117.479942	33.908016	-5.715978	120.042397	26.580902	40.054504	118.113686	30.244459	17.169263	119.0780415	-85.687257	8.617645	115.8818425
-2.316298	3.798268	118.005081	-27.636852	12.811846	117.344223	34.018181	-5.770937	120.160248	26.676264	39.980267	118.002319	30.3472225	17.104665	119.0812835	-85.6209265	8.519027	115.6071625
-2.462102	2.461435	118.024788	-27.516123	12.697906	117.207047	34.128468	-5.8507	120.2752	26.788393	39.882378	117.837105	30.4584305	17.015839	119.0561525	-85.4906765	8.379973	115.3579415
-2.720328	1.152966	118.034706	-27.404636	12.527365	117.151535	34.231888	-5.963926	120.368752	26.901611	39.749905	117.629364	30.5667495	16.8929895	118.999058	-85.3760215	8.1617405	115.304012
-3.018869	-0.135639	118.040718	-27.261425	12.383924	117.123589	34.323162	-6.072535	120.428154	27.023951	39.621197	117.4095	30.6735565	16.774331	118.918827	-85.1964065	7.993517	115.328351
-3.381827	-1.360578	118.103806	-27.154789	12.210072	117.155609	34.415771	-6.171876	120.469833	27.125427	39.488503	117.173958	30.770599	16.6583135	118.8218955	-85.080177	7.7618305	115.4893225
-4.013561	-3.1206	118.133797	-26.983686	11.945007	117.1875	34.546165	-6.325067	120.476257	27.239826	39.281956	116.865089	30.8929955	16.4784445	118.670673	-84.8603675	7.4115695	115.704327
-4.500507	-4.256521	118.055763	-26.908773	11.738542	117.209221	34.628368	-6.471739	120.45739	27.302954	39.146385	116.727173	30.965661	16.337323	118.5922815	-84.783207	7.139761	115.8261605
-5.037241	-5.287923	118.033859	-26.820549	11.540099	117.232513	34.711876	-6.577672	120.407906	27.369061	39.000957	116.658493	31.0404685	16.2116425	118.5331995	-84.6815665	6.8685555	115.9318265
-5.631013	-6.270961	117.952171	-26.741535	11.366691	117.236481	34.786304	-6.668373	120.35556	27.45299	38.86652	116.658569	31.119647	16.0990735	118.5070645	-84.602717	6.6343085	115.9658975
-6.271276	-7.193323	117.851509	-26.651482	11.218604	117.194275	34.866886	-6.74858	120.316376	27.561491	38.781227	116.690109	31.2141885	16.0163235	118.5032425	-84.5171525	6.4208845	115.8853075
-6.928521	-8.064864	117.703102	-26.527061	11.128091	117.127647	34.957348	-6.821869	120.262001	27.686697	38.695538	116.781021	31.3220225	15.9368345	118.521511	-84.3761445	6.3193475	115.733783
-7.624402	-8.812936	117.572914	-26.375652	11.078758	117.061462	35.046906	-6.867948	120.171478	27.85779	38.646847	116.800774	31.452348	15.8894495	118.486126	-84.203652	6.2680665	115.636798
-8.827723	-9.773909	117.481064	-26.095572	11.048538	116.983307	35.20311	-6.916106	120.013512	28.176048	38.582745	116.66317	31.689579	15.8333195	118.338341	-83.880723	6.2637565	115.628273
-9.578367	-10.49154	117.317917	-25.904795	11.033553	116.979576	35.321255	-6.954398	119.90535	28.388395	38.528378	116.539368	31.854825	15.78699	118.222359	-83.664415	6.280116	115.736793
-10.339396	-11.062134	117.213669	-25.720156	10.971923	116.984787	35.452385	-7.02192	119.811836	28.585052	38.469009	116.403389	32.0187185	15.7235445	118.1076125	-83.4590305	6.2203015	115.8619615
-11.166344	-11.614652	117.196358	-25.53145	10.876406	116.981575	35.606079	-7.111029	119.744446	28.736633	38.350876	116.284653	32.171356	15.6199235	118.0145495	-83.234256	6.1328885	115.9486005
-12.034026	-12.062142	117.207207	-25.354683	10.724723	117.00338	35.764164	-7.228936	119.728241	28.852972	38.217415	116.195557	32.308568	15.4942395	117.961899	-83.017934	5.9552065	116.044861
-12.921032	-12.548404	117.209602	-25.212782	10.497585	116.993904	35.904205	-7.372572	119.752571	28.970974	38.057976	116.088364	32.4375895	15.342702	117.9204675	-82.8631535	5.652468	116.0673405
-13.862226	-12.968045	117.198372	-25.108677	10.266135	116.984604	36.048138	-7.579072	119.799629	29.074945	37.865742	115.974823	32.5615415	15.143335	117.887226	-82.7788955	5.388935	116.081982
-15.27054	-13.496714	117.175758	-24.955935	9.913807	116.890121	36.19384	-7.855049	119.857765	29.216974	37.563007	115.7948	32.705407	14.853979	117.8262825	-82.617277	4.973635	115.9539595
-16.237549	-13.69555	117.210686	-24.854256	9.68358	116.816559	36.257019	-8.041677	119.898048	29.326647	37.370258	115.717247	32.791833	14.6642905	117.8076475	-82.500345	4.7028695	115.8254705
-17.159992	-13.876406	117.159531	-24.748764	9.488864	116.784546	36.347504	-8.201587	119.901192	29.429214	37.190479	115.679588	32.888359	14.494446	117.79039	-82.385887	4.483282	115.778702
-18.089025	-13.914553	117.11441	-24.640823	9.295681	116.772675	36.439053	-8.347078	119.881737	29.522926	37.025799	115.673935	32.9809895	14.3393605	117.777836	-82.2626355	4.2520015	115.767514
-18.961357	-13.921912	117.084053	-24.510117	9.13972	116.823151	36.529163	-8.448507	119.832291	29.612869	36.884518	115.723595	33.071016	14.2180055	117.777943	-82.09125	4.0614345	115.868359
-19.916967	-13.726836	117.029663	-24.397179	8.994637	116.865883	36.6194	-8.517543	119.752487	29.689554	36.760643	115.815842	33.154477	14.12155	117.7841645	-81.948835	3.867724	115.9476015
-20.830606	-13.535261	116.84903	-24.269741	8.865924	116.910782	36.713917	-8.565859	119.668488	29.773525	36.671535	115.938797	33.243721	14.052838	117.8036425	-81.783203	3.67901	116.0179215
-22.148436	-13.112516	116.495644	-24.110287	8.739797	116.93512	36.839695	-8.619904	119.460403	29.90362	36.577042	116.208755	33.3716575	13.978569	117.834579	-81.5922315	3.501025	116.035661
-22.994497	-12.762517	116.241325	-23.981173	8.665977	116.987701	36.923038	-8.635348	119.279327	30.004412	36.516239	116.397034	33.463725	13.9404455	117.8381805	-81.426071	3.3915085	116.1372215
-23.880049	-12.346978	115.970741	-23.887547	8.627192	117.070625	37.008041	-8.663283	119.07505	30.106316	36.491688	116.654877	33.5571785	13.9142025	117.8649635	-81.3322725	3.3401815	116.2762865
-24.710979	-11.898897	115.67569	-23.729824	8.611142	117.152466	37.111195	-8.673528	118.863365	30.219688	36.503353	117.047226	33.6654415	13.9149125	117.9552955	-81.1250895	3.3073715	116.3496365
-25.50214	-11.437016	115.391609	-23.626211	8.618172	117.285942	37.214756	-8.648382	118.667183	30.338768	36.535515	117.487846	33.776762	13.9435665	118.0775145	-81.029184	3.2927775	116.4943695
-26.364046	-10.964967	115.216537	-23.520145	8.636436	117.408409	37.300816	-8.62442	118.530594	30.484598	36.581234	117.928886	33.892707	13.978407	118.22974	-80.932997	3.294465	116.587078
-27.181721	-10.489197	115.13356	-23.439182	8.684856	117.546722	37.364658	-8.572336	118.386497	30.631119	36.634769	118.311729	33.9978885	14.0312165	118.349113	-80.8762525	3.3384955	116.744331
-28.376245	-9.869637	115.115784	-23.304827	8.710757	117.759239	37.479881	-8.580502	118.229019	30.837954	36.663834	118.666855	34.1589175	14.041666	118.447937	-80.7685715	3.379848	117.070541
-29.149767	-9.512372	115.149963	-23.239023	8.700708	117.868233	37.542446	-8.617218	118.138054	30.942085	36.631805	118.826004	34.2422655	14.0072935	118.482029	-80.7203115	3.3941225	117.254437
-29.908844	-9.240713	115.226509	-23.171175	8.622538	117.891502	37.613693	-8.694206	118.099419	31.024128	36.552315	118.873421	34.3189105	13.9290545	118.48642	-80.6612605	3.3160215	117.296584
-30.671293	-8.988437	115.292671	-23.105011	8.494655	117.880592	37.685959	-8.844512	118.103981	31.124315	36.428707	118.835953	34.405137	13.7920975	118.469967	-80.615159	3.1972125	117.291217
-31.446514	-8.820709	115.320374	-23.041702	8.357406	117.839172	37.767704	-9.007033	118.133438	31.231087	36.289074	118.758667	34.4993955	13.6410205	118.4460525	-80.5827995	3.0737915	117.2322915
-32.134598	-8.664354	115.367638	-22.966684	8.171802	117.79512	37.869656	-9.220652	118.175484	31.333738	36.091496	118.689644	34.601697	13.435422	118.432564	-80.535065	2.908182	117.157676
-32.833847	-8.560495	115.409317	-22.86989	7.996093	117.757736	37.964493	-9.42713	118.224159	31.450409	35.866226	118.554222	34.707451	13.219548	118.3891905	-80.447231	2.772638	117.1262815
-33.865749	-8.471992	115.477921	-22.682417	7.714702	117.68119	38.112198	-9.679575	118.319977	31.613609	35.557476	118.254807	34.8629035	12.9389505	118.287392	-80.2277375	2.4904535	117.074988
-34.511505	-8.421799	115.537872	-22.574068	7.535762	117.605423	38.260956	-9.841537	118.389618	31.727165	35.415485	118.029213	34.9940605	12.786974	118.2094155	-80.1421965	2.28455	117.0014305
-35.169975	-8.376663	115.608826	-22.412392	7.402452	117.552963	38.413483	-9.944783	118.429138	31.839729	35.309772	117.748932	35.126606	12.6824945	118.089035	-79.95139	2.1224095	117.016891
-35.575577	-8.462199	115.60569	-22.249722	7.258263	117.511726	38.569607	-10.039369	118.474556	31.943352	35.216423	117.469574	35.2564795	12.588527	117.972065	-79.7559235	1.927999	117.051387
-36.394878	-8.221788	115.781387	-22.129004	7.112429	117.418732	38.711746	-10.109756	118.474838	32.43359	34.985275	116.918739	35.572668	12.4377595	117.6967885	-79.830676	1.7870985	117.1406755
-36.97337	-8.183786	115.882454	-21.991108	7.015951	117.356812	38.836498	-10.157038	118.44519	32.099415	35.126816	116.732765	35.4679565	12.484889	117.5889775	-79.4501725	1.547013	117.1246465
-37.573399	-8.075157	115.996758	-21.844988	6.88502	117.29895	38.937656	-10.191655	118.382439	32.549751	34.938835	116.296028	35.7437035	12.37359	117.3392335	-79.4336795	1.39645	117.2586665
-38.440567	-7.937591	116.107597	-21.699797	6.674459	117.289612	39.087044	-10.234875	118.329712	32.201775	35.082951	116.045044	35.6444095	12.424038	117.187378	-79.0440035	0.92488	117.391846
-38.962879	-7.765478	116.187561	-21.612146	6.562295	117.295219	39.159405	-10.233435	118.350601	32.226585	35.072197	115.867439	35.692995	12.419381	117.10902	-78.917287	0.705208999999998	117.481418
-39.434719	-7.551531	116.212997	-21.562748	6.434793	117.275726	39.224453	-10.245381	118.396614	32.223648	35.057495	115.745453	35.7240505	12.406057	117.0710335	-78.8495465	0.463528999999999	117.4804185
-39.908329	-7.302063	116.247215	-21.576969	6.347109	117.252716	39.280262	-10.264345	118.469933	32.197071	35.038826	115.554474	35.7386665	12.3872405	117.0122035	-78.8926045	0.306977499999999	117.4932285
-40.32914	-7.027228	116.27816	-21.540892	6.282821	117.21405	39.301315	-10.260985	118.547592	32.17178	35.008793	115.365067	35.7365475	12.373904	116.9563295	-78.8183315	0.191738000000001	117.4717705
-40.717861	-6.680221	116.351059	-21.521633	6.216449	117.135689	39.305828	-10.252597	118.622604	32.131916	35.009598	115.187607	35.718872	12.3785005	116.9051055	-78.762138	0.0543975000000021	117.3662725
-41.084377	-6.312837	116.40773	-21.568594	6.136957	117.095139	39.30389	-10.264853	118.684433	32.118923	35.019611	114.966415	35.7114065	12.377379	116.825424	-78.8485945	-0.103464999999998	117.364854
-41.562794	-5.727535	116.550949	-21.546675	6.009884	117.087845	39.322292	-10.310156	118.761948	32.076992	34.960659	114.532326	35.699642	12.3252515	116.647137	-78.792992	-0.305483500000001	117.528553
-41.790154	-5.286224	116.707436	-21.546144	5.904346	117.128456	39.320583	-10.331736	118.769753	32.04018	34.925613	114.285576	35.6803815	12.2969385	116.5276645	-78.7726695	-0.488246499999999	117.7292475
-41.943596	-4.805628	116.836525	-21.501831	5.789914	117.173126	39.327885	-10.364388	118.783905	31.999165	34.880684	114.093109	35.663525	12.258148	116.438507	-78.667187	-0.678320000000003	117.907745
-42.019714	-4.269788	116.952553	-21.467445	5.634002	117.190956	39.349316	-10.406862	118.796196	31.97706	34.792835	113.889267	35.663188	12.1929865	116.3427315	-78.598078	-0.924982499999999	118.0391805
-42.053593	-3.690935	117.040382	-21.498999	5.590357	117.319939	39.362995	-10.465565	118.800972	31.969378	34.702782	113.738396	35.6661865	12.1186085	116.269684	-78.6641845	-0.937894500000001	118.370194
-42.029972	-3.066025	117.064117	-21.427082	5.453335	117.321762	39.370537	-10.532634	118.778206	31.985214	34.611149	113.633141	35.6778755	12.0392575	116.2056735	-78.5320395	-1.1325875	118.4378505
-41.915798	-2.403267	117.038193	-21.361862	5.316307	117.252884	39.366497	-10.613084	118.751022	32.009972	34.518265	113.578033	35.6882345	11.9525905	116.1645275	-78.4119585	-1.3199765	118.3412405
-41.597031	-1.3821	116.898849	-21.347818	5.184619	117.231224	39.356049	-10.707247	118.746826	32.018482	34.405636	113.641235	35.6872655	11.8491945	116.1940305	-78.3829015	-1.4799565	118.2684175
-41.323696	-0.642316	116.775528	-21.339531	5.121556	117.185379	39.358665	-10.728936	118.738106	32.035057	34.418129	113.766479	35.696861	11.8445965	116.2522925	-78.375923	-1.6014845	118.1184655
-41.007267	0.112304	116.573784	-21.356579	5.088735	117.116234	39.353046	-10.728798	118.719246	32.064663	34.460526	113.908615	35.7088545	11.865864	116.3139305	-78.4220125	-1.688394	117.9185375
-40.657669	0.904845	116.345825	-21.379986	5.097932	116.996559	39.339718	-10.712197	118.666031	32.075809	34.500961	114.059471	35.7077635	11.894382	116.362751	-78.4677355	-1.698518	117.630367
-40.255123	1.683075	116.043594	-21.400787	5.09189	116.826889	39.310867	-10.671264	118.551186	32.06028	34.548126	114.256882	35.6855735	11.938431	116.404034	-78.4871475	-1.754651	117.249744
-39.744987	2.405856	115.774002	-21.41493	5.059741	116.652802	39.262177	-10.594361	118.366837	32.02298	34.599762	114.49144	35.6425785	12.0027005	116.4291385	-78.4724385	-1.8832185	116.8764655
-39.257252	3.167582	115.579094	-21.413504	5.076203	116.505577	39.221252	-10.500277	118.14933	31.987572	34.64875	114.71492	35.604412	12.0742365	116.432125	-78.43142	-1.9218305	116.579029
-38.434399	4.247913	115.362953	-21.454666	5.161264	116.334557	39.143551	-10.353049	117.850044	31.941116	34.726681	115.028404	35.5423335	12.186816	116.439224	-78.4516655	-1.864288	116.22989
-37.910244	4.972143	115.262497	-21.494822	5.237989	116.224442	39.074883	-10.291882	117.746208	31.902775	34.780613	115.212585	35.488829	12.2443655	116.4793965	-78.478473	-1.7683875	115.9694875
-37.332508	5.616141	115.138611	-21.539253	5.367999	116.145828	38.989208	-10.240757	117.681412	31.886133	34.8102	115.287689	35.4376705	12.2847215	116.4845505	-78.5161765	-1.5487235	115.8071055
-36.747597	6.218122	115.08461	-21.595934	5.502514	116.050705	38.901466	-10.209695	117.665604	31.854609	34.833191	115.291641	35.3780375	12.311748	116.4786225	-78.5699055	-1.30672	115.6227875
-36.16378	6.796937	115.05822	-21.656401	5.601743	116.021667	38.828835	-10.205062	117.693398	31.82058	34.832645	115.188011	35.3247075	12.3137915	116.4407045	-78.6375095	-1.1103055	115.6026295
-35.53513	7.315143	115.021393	-21.736525	5.704392	115.963272	38.752098	-10.237751	117.802635	31.809029	34.81229	114.987694	35.2805635	12.2872695	116.3951645	-78.7536135	-0.878485499999998	115.5313795
-34.888733	7.807069	114.970818	-21.800064	5.804961	115.918266	38.691582	-10.318584	118.023621	31.823889	34.773064	114.693748	35.2577355	12.22724	116.3586845	-78.8578635	-0.617317999999999	115.4778475
-33.960987	8.451012	114.652809	-21.892769	5.938855	115.771828	38.604012	-10.479699	118.476936	31.870899	34.614288	113.998123	35.2374555	12.0672945	116.2375295	-79.0229935	-0.1895845	115.3061265
-33.307957	8.915132	114.409698	-21.970125	6.005866	115.596184	38.552826	-10.623382	118.811523	31.914898	34.446762	113.363441	35.233862	11.91169	116.087482	-79.174112	0.100042	115.104886
-32.651161	9.372346	114.084412	-22.003614	6.020858	115.368797	38.493111	-10.751058	119.107101	31.961771	34.258869	112.712631	35.227441	11.7539055	115.909866	-79.234669	0.287810500000001	114.827728
-31.940874	9.794844	113.751747	-22.026346	5.997975	115.165207	38.436314	-10.897317	119.338547	31.991285	34.051762	112.073723	35.2137995	11.5772225	115.706135	-79.2664915	0.418727500000003	114.624279
-31.221529	10.310265	113.489044	-21.978518	5.913238	114.985466	38.399334	-11.013987	119.473824	32.031605	33.807743	111.46582	35.2154695	11.396878	115.469822	-79.1725055	0.429597999999999	114.50111
-30.538155	10.853124	113.229202	-21.969341	5.77313	114.857063	38.378017	-11.13118	119.488976	32.042923	33.5966	111.093292	35.21047	11.23271	115.291134	-79.149152	0.313549999999999	114.422992
-29.826302	11.432725	112.980698	-21.889376	5.640846	114.714134	38.385834	-11.212252	119.484222	32.05093	33.425678	110.873055	35.218382	11.106713	115.1786385	-78.997134	0.174979	114.2496295
-28.700806	12.599447	112.50135	-21.83618	5.553974	114.407562	38.403263	-11.240922	119.487213	32.093681	33.334644	110.81414	35.248472	11.046861	115.1506765	-78.920832	0.0610870000000006	113.6644475
-27.968082	13.491973	112.021378	-21.836987	5.575235	114.060989	38.400078	-11.218184	119.507088	32.155495	33.363506	110.848824	35.2777865	11.072661	115.177956	-78.9517605	0.0778090000000002	112.944022
-27.247915	14.462294	111.363136	-21.874094	5.689242	113.54673	38.380775	-11.172283	119.524452	32.240696	33.461727	110.927216	35.3107355	11.144722	115.225834	-79.0589235	0.233761999999999	111.867626
-26.55265	15.552172	110.64444	-21.906656	5.842496	112.906059	38.317825	-11.112833	119.504082	32.337566	33.578445	111.021469	35.3276955	11.232806	115.2627755	-79.1410075	0.452185999999999	110.5493425
-25.804352	16.683691	109.958099	-21.942612	6.002063	112.240959	38.224678	-11.065522	119.39328	32.422222	33.728882	111.088142	35.32345	11.33168	115.240711	-79.208674	0.672446000000001	109.241207
-25.116947	17.926212	109.521393	-21.94035	6.096869	111.662659	38.118164	-10.994275	119.065117	32.480137	33.869446	111.191414	35.2991505	11.4375855	115.1282655	-79.1798505	0.756152499999999	108.1970525
-24.495155	19.203156	109.562576	-21.861715	6.158337	111.406639	38.068974	-10.923676	118.415047	32.482716	34.049858	111.399208	35.275845	11.563091	114.9071275	-78.999275	0.753583000000001	107.9061505
-23.597857	21.255854	110.332108	-21.737831	6.302272	111.518753	38.149479	-10.631618	117.215851	32.400745	34.456444	111.91275	35.275112	11.912413	114.5643005	-78.750774	0.692131000000002	108.4732055
-23.056833	22.63372	111.052277	-21.721371	6.452906	111.797203	38.19109	-10.311649	116.531334	32.297462	34.80938	112.37191	35.244276	12.2488655	114.451622	-78.687018	0.6569465	109.142784
-22.521704	23.963326	111.7743	-21.788536	6.582631	112.121582	38.16172	-9.967127	115.920471	32.072239	35.091389	112.96804	35.1169795	12.562131	114.4442555	-78.6940515	0.603130999999999	109.7989085
-22.025038	25.250042	112.461639	-21.939653	6.685425	112.443855	38.070351	-9.689242	115.42041	31.764275	35.260235	113.420448	34.917313	12.7854965	114.420429	-78.796619	0.5853535	110.467281
-21.53928	26.517817	112.998917	-22.166981	6.79548	112.810196	37.940022	-9.490072	115.038094	31.43329	35.410286	113.605377	34.686656	12.960107	114.3217355	-79.020618	0.630853	111.2986565
-21.060358	27.725876	113.478806	-22.418486	6.920204	113.127373	37.785282	-9.328119	114.770035	31.486359	35.398609	113.510635	34.6358205	13.035245	114.140335	-79.4727925	0.805163	112.114411
-20.579668	28.890661	113.962875	-22.706818	7.040624	113.467468	37.627739	-9.215985	114.573601	31.140501	35.50351	113.512909	34.38412	13.1437625	114.043255	-79.797756	0.937485500000001	112.891681
-19.769806	30.49703	114.685562	-23.067112	7.160057	113.959656	37.33897	-9.056097	114.350983	30.199982	35.802311	113.742126	33.769476	13.373107	114.0465545	-79.9037	0.947006999999999	113.8727575
-19.226294	31.468735	115.138794	-23.328476	7.244106	114.176575	37.164097	-8.935842	114.230057	29.854843	35.89822	113.880196	33.50947	13.481189	114.0551265	-80.166422	1.007023	114.2980235
-18.760597	32.409172	115.634552	-23.552666	7.266356	114.319038	37.008629	-8.803645	114.13015	29.573458	36.050797	114.062843	33.2910435	13.623576	114.0964965	-80.3963755	0.909135999999998	114.5415795
-18.024935	33.202423	115.988777	-23.696236	7.28824	114.301041	36.870113	-8.618711	113.937569	29.347914	36.244762	114.379242	33.1090135	13.8130255	114.1584055	-80.5014855	0.763454499999998	114.4436765
-17.389008	33.913116	116.34787	-23.833616	7.315778	114.135101	36.782333	-8.41298	113.66938	29.180416	36.470848	114.788994	32.9813745	14.028934	114.229187	-80.6486065	0.602622	114.041015
-16.76162	34.541332	116.81031	-23.894119	7.347743	113.943573	36.772259	-8.181595	113.425766	29.056755	36.70866	115.1978	32.914507	14.2635325	114.311783	-80.702745	0.431953500000001	113.575363
-16.026457	35.048695	117.249214	-23.908655	7.471046	113.769569	36.840382	-7.912841	113.207672	28.95573	36.954105	115.669922	32.898056	14.520632	114.438797	-80.715366	0.421460000000002	113.100341
-14.913826	35.619061	117.584106	-23.924389	7.810517	113.54985	37.004845	-7.537057	113.122849	28.90538	37.352791	116.301025	32.9551125	14.907867	114.711937	-80.8038905	0.713166999999999	112.387763
-14.127771	35.878841	117.649879	-23.900185	8.103418	113.43055	37.077816	-7.331543	113.146935	28.929857	37.606422	116.553047	33.0038365	15.1374395	114.849991	-80.8042065	1.0693965	112.011109
-13.341915	35.962177	117.61776	-23.912277	8.435879	113.374924	37.11763	-7.169292	113.182159	28.984632	37.80529	116.714287	33.051131	15.317999	114.948223	-80.875685	1.553759	111.801625
-12.563639	35.936768	117.463264	-23.921082	8.783598	113.349464	37.15699	-7.07002	113.280846	29.036278	37.946381	116.758034	33.096634	15.4381805	115.01944	-80.938798	2.1290155	111.679488
-11.803349	35.772995	117.228226	-23.924236	9.084503	113.414726	37.180946	-7.032801	113.429733	29.10611	38.056801	116.736732	33.143528	15.512	115.0832325	-80.992	2.657006	111.7462195
-11.089223	35.426788	117.044472	-23.950354	9.343374	113.504318	37.169067	-7.033446	113.603142	29.183716	38.111206	116.691124	33.1763915	15.53888	115.147133	-81.0770995	3.147868	111.861503
-10.406303	34.970661	116.807297	-23.975807	9.506164	113.634682	37.155739	-7.073609	113.811623	29.24172	38.103035	116.58419	33.1987295	15.514713	115.1979065	-81.1503435	3.497615	112.0714575
-9.548878	33.95174	116.622559	-24.028538	9.657578	113.901566	37.127419	-7.217102	114.111458	29.302479	38.026485	116.475998	33.214949	15.4046915	115.293728	-81.272025	3.9104645	112.509404
-9.014713	33.179382	116.530479	-24.063076	9.717674	114.171532	37.105782	-7.320404	114.279831	29.332972	37.95649	116.424767	33.219377	15.318043	115.352299	-81.345529	4.117305	112.990765
-8.505832	32.238369	116.462029	-24.114822	9.745831	114.298691	37.077206	-7.461537	114.44902	29.363998	37.886982	116.354279	33.220602	15.2127225	115.4016495	-81.450246	4.2789395	113.1957325
-8.037985	31.285595	116.277733	-24.147415	9.816626	114.570679	37.011429	-7.575274	114.590096	29.397848	37.818531	116.220459	33.2046385	15.1216285	115.4052775	-81.4994685	4.5116235	113.7360805
-7.667277	30.251085	116.097961	-24.127279	9.907653	114.873543	36.931046	-7.713471	114.721153	29.462364	37.725449	116.052155	33.196705	15.005989	115.386654	-81.451263	4.809317	114.360432
-7.262615	29.179712	115.971054	-24.16925	9.979641	115.18309	36.837513	-7.882139	114.903725	29.555971	37.632977	115.805901	33.196742	14.875419	115.354813	-81.535242	5.083863	115.011367
-6.934888	28.003853	115.947868	-24.217787	10.04966	115.506569	36.750881	-8.040894	115.117905	29.628382	37.543507	115.580788	33.1896315	14.7513065	115.3493465	-81.6252055	5.3480135	115.6637915
-6.556225	26.204788	115.961418	-24.371613	10.15866	115.961288	36.632511	-8.271819	115.460754	29.68758	37.379326	115.400902	33.1600455	14.5537535	115.430828	-81.9032715	5.7635665	116.491748
-6.306709	24.979244	115.976158	-24.407232	10.106954	116.021851	36.557678	-8.419692	115.67984	30.056005	37.127705	115.105606	33.3068415	14.3540065	115.392723	-82.1213055	5.8599015	116.650979
-6.171112	23.717014	115.930855	-24.551525	10.08306	116.049744	36.453316	-8.515605	115.827003	29.618416	37.243275	115.214981	33.035866	14.363835	115.520992	-82.138916	5.802285	116.578496
-6.04098	22.430574	115.796402	-24.656809	10.057465	116.034485	36.333118	-8.605417	115.87429	29.591665	36.725067	115.150261	32.9623915	14.059825	115.5122755	-82.2760095	6.055105	116.5566945
-5.967799	21.148746	115.655449	-24.763693	10.030173	116.04142	36.200726	-8.642016	115.890297	29.505222	36.740051	114.919426	32.852974	14.0490175	115.4048615	-82.38036	6.0113285	116.6779785
-5.906903	19.87501	115.514603	-24.905182	10.065763	116.122948	36.104214	-8.693121	115.851685	29.395092	37.320316	114.668488	32.749653	14.3135975	115.2600865	-82.560017	5.8179285	116.9858095
-5.873111	18.569399	115.351654	-24.976046	10.00404	116.006348	36.014416	-8.747885	115.836777	29.331661	37.381332	114.449287	32.6730385	14.3167235	115.143032	-82.6251305	5.6913565	116.869664
-5.827709	16.631046	115.119362	-25.058212	9.981432	115.924927	35.909344	-8.800106	115.822372	29.26454	37.410362	114.052963	32.586942	14.305128	114.9376675	-82.703366	5.657736	116.9121865
-5.86163	15.336682	114.974007	-25.196299	9.946833	115.839027	35.839073	-8.863714	115.792381	29.21895	37.468193	114.223503	32.5290115	14.3022395	115.007942	-82.9216095	5.5914265	116.670112
-5.902689	14.053312	114.82756	-25.189934	9.862226	115.633629	35.780048	-8.928778	115.744873	29.178429	37.340965	113.83989	32.4792385	14.2060935	114.7923815	-82.8591065	5.5183585	116.4748765
-5.936875	12.764263	114.710983	-25.309431	9.796841	115.544418	35.701389	-9.018395	115.6791	29.1621	37.287109	113.770248	32.4317445	14.134357	114.724674	-83.0506065	5.459325	116.364162
-6.021313	11.55514	114.587738	-25.294876	9.690053	115.347755	35.631237	-9.100397	115.617943	29.166651	37.251999	113.795769	32.398944	14.075801	114.706856	-82.988696	5.304305	115.988654
-6.180631	10.322743	114.549149	-25.310936	9.638858	115.225891	35.576843	-9.147055	115.573204	29.176008	37.215977	113.873161	32.3764255	14.034461	114.7231825	-82.9982975	5.243255	115.7285995
-6.37959	9.115862	114.4953	-25.384184	9.617397	115.246284	35.554024	-9.164748	115.539848	29.201221	37.209538	113.989052	32.3776225	14.022395	114.76445	-83.1459905	5.212399	115.728118
-6.678123	7.350686	114.503601	-25.372263	9.597557	115.252342	35.576641	-9.183329	115.568794	29.272207	37.183769	114.187469	32.424424	14.00022	114.8781315	-83.16895	5.194894	115.6265525
-6.895031	6.204752	114.582611	-25.279808	9.582087	115.240623	35.609512	-9.189614	115.59243	29.336702	37.186752	114.311729	32.473107	13.998569	114.9520795	-83.032723	5.165605	115.5291665
-7.142594	5.004681	114.616241	-25.312571	9.650698	115.367935	35.618462	-9.19414	115.616249	29.410595	37.184029	114.432419	32.5145285	13.9949445	115.024334	-83.1396705	5.3064515	115.711536
-7.405386	3.879864	114.610207	-25.227058	9.642539	115.353394	35.623779	-9.198845	115.646294	29.475107	37.198296	114.543114	32.549443	13.9997255	115.094704	-83.003559	5.2853525	115.612084
-7.705236	2.759885	114.577339	-25.223572	9.650399	115.354561	35.614765	-9.199042	115.659462	29.546101	37.214012	114.659462	32.580433	14.007485	115.159462	-83.027577	5.293313	115.54966
-8.022332	1.637077	114.523613	-25.230997	9.640076	115.34407	35.597248	-9.197987	115.658226	29.581768	37.216747	114.786148	32.589508	14.00938	115.222187	-83.051502	5.270772	115.465953
-8.434098	0.407962	114.434311	-25.20257	9.63127	115.347885	35.581451	-9.200501	115.662209	29.600651	37.20039	114.939209	32.591051	13.9999445	115.300709	-82.996191	5.2625955	115.395061
-8.983138	-1.186118	114.378716	-25.206896	9.629526	115.413376	35.588108	-9.197169	115.683388	29.633698	37.19043	115.152573	32.610903	13.9966305	115.4179805	-83.024695	5.2624215	115.4087715
-9.39298	-2.344374	114.437614	-25.18656	9.614661	115.516602	35.624535	-9.205348	115.818001	29.665037	37.185852	115.2537	32.644786	13.990252	115.5358505	-83.017906	5.23907	115.4973535
-9.878321	-3.518898	114.545998	-25.238422	9.687449	115.6791	35.657181	-9.174028	116.00071	29.700222	37.201157	115.331581	32.6787015	14.0135645	115.6661455	-83.1555455	5.3613335	115.6920545
-10.299572	-4.652562	114.656761	-25.114941	9.685309	115.711082	35.754383	-9.148804	116.258026	29.727194	37.218456	115.360657	32.7407885	14.034826	115.8093415	-82.9706705	5.335792	115.6128225
-10.78215	-5.79783	114.898476	-25.062763	9.762998	115.815331	35.847576	-9.104148	116.587303	29.739565	37.214703	115.368698	32.7935705	14.0552775	115.9780005	-82.9190965	5.4707185	115.6526615
-11.351362	-6.942585	115.225426	-25.038641	9.78362	115.873909	35.967842	-9.105991	117.024025	29.75042	37.184994	115.358963	32.859131	14.0395015	116.191494	-82.936413	5.5277385	115.556324
-11.951188	-8.077664	115.576149	-25.029301	9.790507	115.925789	36.078789	-9.148377	117.538795	29.784246	37.118599	115.307892	32.9315175	13.985111	116.4233435	-82.9901195	5.595903	115.4282345
-12.891597	-9.708261	116.129921	-25.009621	9.730597	115.911484	36.169968	-9.307211	118.417618	29.893637	36.91922	115.163712	33.0318025	13.8060045	116.790665	-83.0510445	5.6551895	115.032303
-13.571197	-10.781896	116.444466	-24.978504	9.630825	115.852882	36.196648	-9.453597	118.94162	29.98024	36.764126	115.077766	33.088444	13.6552645	117.009693	-83.045452	5.6063855	114.696071
-14.284821	-11.832468	116.512146	-24.96575	9.455974	115.755798	36.206863	-9.648386	119.320313	30.079491	36.578148	115.037247	33.143177	13.464881	117.17878	-83.074677	5.447067	114.332816
-15.065649	-12.768661	116.409515	-24.94651	9.223458	115.638031	36.205856	-9.839669	119.532928	30.170622	36.417572	115.13063	33.188239	13.2889515	117.331779	-83.081259	5.1579645	113.944283
-15.82916	-13.69488	116.187737	-24.922184	8.997485	115.516808	36.21151	-9.978083	119.601563	30.232641	36.291698	115.317726	33.2220755	13.1568075	117.4596445	-83.0664435	4.8381625	113.5739715
-16.642298	-14.530681	115.897491	-24.903614	8.791418	115.430107	36.240089	-10.074958	119.581566	30.282787	36.206772	115.570793	33.261438	13.065907	117.5761795	-83.068666	4.516929	113.2840345
-17.490316	-15.294436	115.537003	-24.859785	8.681	115.346802	36.253696	-10.130319	119.576599	30.335173	36.164974	115.889206	33.2944345	13.0173275	117.7329025	-83.0140045	4.3446725	112.9607015
-18.934977	-16.231503	115.180801	-24.77331	8.659977	115.300308	36.268848	-10.119336	119.579674	30.453495	36.138065	116.27272	33.3611715	13.0093645	117.926197	-82.9077915	4.3105895	112.674419
-19.962223	-16.753069	115.169212	-24.740128	8.745723	115.335632	36.288498	-10.090049	119.630859	30.564356	36.149307	116.366936	33.426427	13.029629	117.9988975	-82.906683	4.461817	112.6723665
-21.051987	-17.251352	115.208649	-24.688765	8.893666	115.390228	36.289158	-10.054079	119.74176	30.691662	36.189823	116.33773	33.49041	13.067872	118.039745	-82.86794	4.71946	112.740711
-22.227264	-17.598816	115.380501	-24.628307	9.016381	115.486786	36.314564	-10.047505	119.924454	30.811968	36.238056	116.271019	33.563266	13.0952755	118.0977365	-82.81988	4.9374865	112.8758355
-23.435261	-17.934446	115.629135	-24.613136	9.132488	115.608505	36.360771	-10.071465	120.12439	30.923574	36.232498	116.199074	33.6421725	13.0805165	118.161732	-82.8684445	5.1844595	113.055278
-24.776155	-18.193287	115.9161	-24.542444	9.219153	115.763069	36.382874	-10.104233	120.343506	30.998075	36.162682	116.1101	33.6904745	13.0292245	118.226803	-82.7753625	5.4090815	113.299335
-26.073603	-18.397594	116.196671	-24.521069	9.236153	115.938202	36.384499	-10.130566	120.566772	31.073874	36.090256	115.993668	33.7291865	12.979845	118.28022	-82.7713245	5.492461	113.596184
-28.112423	-18.520779	116.696678	-24.482731	9.187863	116.219498	36.392452	-10.191204	120.868637	31.124773	35.978634	115.858223	33.7586125	12.893715	118.36343	-82.7240745	5.482011	114.075566
-29.582781	-18.560106	117.010727	-24.495638	9.136776	116.398659	36.405727	-10.210137	121.091125	31.121899	35.903488	115.760788	33.763813	12.8466755	118.4259565	-82.755089	5.4268765	114.3713615
-30.990213	-18.472473	117.337929	-24.499996	9.112657	116.556	36.413605	-10.21145	121.35199	31.094759	35.853172	115.598511	33.754182	12.820861	118.4752505	-82.754174	5.404453	114.6367495
-32.463318	-18.296532	117.700363	-24.550953	9.096936	116.671921	36.39312	-10.193763	121.599625	31.054241	35.799343	115.408623	33.7236805	12.80279	118.504124	-82.8255865	5.391082	114.839718
-33.98291	-18.040894	118.013809	-24.621695	9.102168	116.775452	36.334591	-10.169687	121.818756	30.981308	35.766254	115.235367	33.6579495	12.7982835	118.5270615	-82.9013395	5.4060525	115.0238425
-35.513035	-17.650806	118.328453	-24.699562	9.093183	116.88765	36.253941	-10.152843	122.014153	30.926943	35.716595	114.885818	33.590442	12.781876	118.4499855	-82.989566	5.40449	115.3253145
-37.074615	-17.206148	118.567993	-24.760338	9.034856	116.981186	36.158707	-10.166163	122.099998	30.819279	35.63916	114.661072	33.488993	12.7364985	118.380535	-83.009669	5.3332135	115.581837
-39.427917	-16.338221	118.662117	-24.92507	8.876605	117.156815	36.018421	-10.208471	122.074799	30.58849	35.52071	114.330444	33.3034555	12.6561195	118.2026215	-83.1535955	5.0970905	116.1110085
-40.947456	-15.708677	118.493546	-25.002142	8.667603	117.282761	35.932758	-10.21965	121.858444	30.383322	35.491814	114.273598	33.15804	12.636082	118.066021	-83.162324	4.699124	116.499501
-42.531067	-14.965284	118.338104	-25.079203	8.463228	117.446732	35.831799	-10.194298	121.519341	30.134655	35.525043	114.349304	32.983227	12.6653725	117.9343225	-83.141633	4.2610835	116.9591415
-44.024319	-14.147647	118.166801	-25.173244	8.241319	117.70723	35.7687	-10.135384	121.058128	29.869753	35.620056	114.490852	32.8192265	12.742336	117.77449	-83.1657145	3.740302	117.63997
-45.537231	-13.202868	118.151024	-25.248787	8.083453	117.982277	35.703335	-10.040007	120.561539	29.616026	35.782467	114.742897	32.6596805	12.87123	117.652218	-83.1572545	3.295676	118.312336
-47.000156	-12.170135	118.188545	-25.318352	7.950869	118.314217	35.646572	-9.920518	120.060181	29.356628	35.976524	115.065895	32.5016	13.028003	117.563038	-83.138304	2.873735	119.065396
-48.451893	-11.068942	118.402222	-25.39731	7.93963	118.667603	35.563553	-9.768961	119.583252	29.124916	36.181221	115.384911	32.3442345	13.20613	117.4840815	-83.1388545	2.67313	119.8511245
-50.596966	-9.264233	118.815338	-25.576323	7.949521	119.170288	35.343338	-9.577668	118.845917	28.838657	36.512028	115.800049	32.0909975	13.46718	117.322983	-83.2436435	2.431862	121.017593
-51.985489	-8.003332	119.191933	-25.779911	8.033709	119.564644	35.110249	-9.504807	118.318031	28.685829	36.678169	115.995659	31.898039	13.586681	117.156845	-83.457861	2.480737	121.972443
-53.341438	-6.698277	119.616104	-25.921223	8.08323	119.736839	34.801735	-9.441541	117.805206	28.553164	36.809895	116.07151	31.6774495	13.684177	116.938358	-83.5198955	2.482283	122.53532
-54.565025	-5.403898	120.106697	-26.122776	8.141284	119.957939	34.451866	-9.401016	117.394928	28.421268	36.903492	116.065147	31.436567	13.751238	116.7300375	-83.682119	2.53133	123.1858405
-55.765213	-4.061779	120.687309	-26.344284	8.205112	120.184792	34.083633	-9.384273	116.996132	28.297176	36.96936	115.9907	31.1904045	13.7925435	116.493416	-83.8789725	2.6176805	123.876168
-56.830978	-2.767648	121.216568	-26.519213	8.290883	120.352623	33.751686	-9.404525	116.742371	28.128225	37.019764	115.846886	30.9399555	13.8076195	116.2946285	-83.9783815	2.7741465	124.4106175
-57.548756	-1.58492	121.731583	-26.721966	8.359273	120.524933	33.44878	-9.414056	116.49424	27.953636	37.066986	115.688622	30.701208	13.826465	116.091431	-84.14514	2.892081	124.958435
-59.132378	0.570941	122.528091	-26.978222	8.428934	120.761856	33.012169	-9.444525	116.237167	27.669304	37.096054	115.506104	30.3407365	13.8257645	115.8716355	-84.2971805	3.0321035	125.6520765
-59.579491	1.643647	122.86351	-27.143291	8.46271	120.931877	32.744331	-9.464899	116.142548	27.485939	37.121578	115.357864	30.115135	13.8283395	115.750206	-84.401717	3.0970805	126.113548
-60.151524	2.905021	123.234322	-27.321716	8.470355	121.104095	32.519428	-9.484245	116.027603	27.316353	37.135754	115.304993	29.9178905	13.8257545	115.666298	-84.5613225	3.1149555	126.541892
-60.565865	4.261121	123.626495	-27.508688	8.452706	121.22142	32.303089	-9.510066	115.921654	27.163971	37.143959	115.297745	29.73353	13.8169465	115.6096995	-84.750906	3.0884655	126.8331405
-61.004414	5.478314	123.661407	-27.657732	8.406685	121.254219	32.091026	-9.515633	115.790619	27.018335	37.173035	115.28096	29.5546805	13.828701	115.5357895	-84.8701445	2.984669	126.9726485
-61.234432	6.695789	123.695229	-27.790764	8.364257	121.204117	31.881083	-9.550187	115.612854	26.88463	37.175514	115.299561	29.3828565	13.8126635	115.4562075	-84.9643845	2.9158505	126.9520265
-61.391441	7.954824	123.595741	-27.9473	8.367066	121.048286	31.697247	-9.579088	115.410217	26.793655	37.194763	115.316483	29.245451	13.8078375	115.36335	-85.140051	2.9262945	126.733222
-61.372982	9.821718	123.141632	-28.155699	8.407239	120.669151	31.444941	-9.564027	115.156761	26.719501	37.302608	115.240334	29.082221	13.8692905	115.1985475	-85.393619	2.9451875	126.1397545
-61.233616	10.988886	122.719345	-28.258076	8.493044	120.333115	31.305901	-9.532395	115.02166	27.115635	37.189529	114.979233	29.210768	13.828567	115.0004465	-85.72692	3.157521	125.6657835
-61.001373	12.217401	122.273163	-28.390152	8.634863	120.003334	31.176537	-9.506395	114.919495	26.709944	37.447399	115.07933	28.9432405	13.970502	114.9994125	-85.7235445	3.299224	125.0072555
-60.621834	13.384345	121.91671	-28.51276	8.787837	119.721901	31.039356	-9.440195	114.833534	26.71246	37.525902	114.884827	28.875908	14.0428535	114.8591805	-85.901428	3.5328205	124.5846215
-60.129028	14.526245	121.696022	-28.564728	8.991572	119.523575	30.925755	-9.351474	114.804878	26.687462	37.638397	114.741989	28.8066085	14.1434615	114.7734335	-85.9360645	3.8396825	124.2737165
-59.444462	15.440435	121.412704	-28.604347	9.171185	119.381569	30.878889	-9.243218	114.792801	26.671213	37.740719	114.607109	28.775051	14.2487505	114.699955	-85.983745	4.0936195	124.063183
-58.851536	16.613392	121.371506	-28.563902	9.314764	119.279709	30.882418	-9.157901	114.804718	26.701298	37.858795	114.424515	28.791858	14.350447	114.6146165	-85.919662	4.279081	123.9448015
-57.462364	17.974174	121.107567	-28.421032	9.543295	119.129395	30.973568	-9.042749	114.80378	26.829535	37.981609	114.17543	28.9015515	14.46943	114.489605	-85.7436155	4.61716	123.769185
-56.391304	18.742968	120.846222	-28.300678	9.632672	118.974113	31.066042	-8.973683	114.769028	26.933565	38.046471	114.014496	28.9998035	14.536394	114.391762	-85.6011595	4.72895	123.556464
-55.277092	19.51889	120.490501	-28.18329	9.71237	118.797935	31.188873	-8.928032	114.749756	27.059689	38.101925	113.87925	29.124281	14.5869465	114.314503	-85.490861	4.8377935	123.281367
-54.041336	20.222054	119.909645	-28.036066	9.764723	118.451813	31.343668	-8.904367	114.755775	27.210199	38.138638	113.772949	29.2769335	14.6171355	114.264362	-85.3490655	4.9123105	122.639264
-52.801674	20.935076	118.974495	-27.967697	9.840175	117.950546	31.487352	-8.900685	114.842941	27.36899	38.163509	113.648918	29.428171	14.631412	114.2459295	-85.363565	5.048938	121.6551625
-51.514389	21.604794	117.81559	-27.977282	9.909376	117.288399	31.567228	-8.917341	115.015198	27.528906	38.177448	113.437424	29.548067	14.6300535	114.226311	-85.502631	5.1886985	120.350487
-50.149578	22.224804	116.442177	-27.977415	10.001826	116.438766	31.666004	-8.957766	115.156998	27.609676	38.134296	113.187492	29.63784	14.588265	114.172245	-85.59267	5.415387	118.705287
-48.046204	23.131762	114.114914	-28.020542	10.111623	115.013245	31.750038	-9.037848	115.338776	27.745468	38.101852	112.641144	29.747753	14.532002	113.98996	-85.788837	5.691244	116.03653
-46.603355	23.772964	112.632118	-28.071541	10.169761	114.032387	31.760654	-9.053133	115.460732	27.820608	38.064518	112.056503	29.790631	14.5056925	113.7586175	-85.933713	5.8338295	114.3061565
-45.150787	24.320374	111.307266	-28.043056	10.160424	113.098297	31.772305	-9.070666	115.495239	27.860079	38.03611	111.364174	29.816192	14.482722	113.4297065	-85.902304	5.838126	112.7668875
-43.691765	24.860596	110.23848	-28.00597	10.103183	112.307228	31.764999	-9.066932	115.419067	27.870148	38.035294	110.740578	29.8175735	14.484181	113.0798225	-85.8295135	5.722185	111.5346335
-42.199749	25.441732	109.561089	-27.873102	9.96259	111.723816	31.84462	-9.09672	115.124634	27.877495	37.966068	110.123619	29.8610575	14.434674	112.6241265	-85.6072615	5.490506	110.8235055
-40.720623	26.061518	109.165321	-27.697933	9.787456	111.37326	31.979561	-9.117766	114.832947	27.896286	37.923328	109.586205	29.9379235	14.402781	112.209576	-85.3337895	5.172131	110.536944
-39.208511	26.67816	108.989426	-27.508724	9.616013	111.235069	32.137398	-9.107711	114.602127	27.919739	37.853813	109.210693	30.0285685	14.373051	111.90641	-85.0460165	4.858975	110.563728
-36.900974	27.669086	108.983063	-27.263121	9.330252	111.253105	32.411938	-9.131627	114.442894	27.935623	37.784462	108.999481	30.1737805	14.3264175	111.7211875	-84.7000225	4.3340865	110.7850225
-35.367432	28.378517	108.999298	-27.153856	9.136522	111.27932	32.570347	-9.16955	114.449379	27.945831	37.758286	109.062637	30.258089	14.294368	111.756008	-84.565801	3.978676	110.802632
-33.829536	29.091198	109.042038	-26.885832	8.677991	111.208496	32.694096	-9.236452	114.441536	27.93285	37.734257	109.270287	30.313473	14.2489025	111.8559115	-84.085137	3.1070795	110.5610805
-32.336166	29.85973	109.127892	-27.100897	8.675995	111.211823	32.739609	-9.295226	114.391777	27.890184	37.708652	109.58123	30.3148965	14.206713	111.9865035	-84.5166905	3.145277	110.4371425
-30.804384	30.656532	109.521042	-27.108049	8.459256	111.173584	32.845543	-9.369395	114.126144	27.801142	37.700779	110.038963	30.3233425	14.165692	112.0825535	-84.5394405	2.75282	110.2646145
-29.279661	31.491283	110.127151	-27.1593	8.238403	111.177826	32.857452	-9.330488	113.81575	27.671257	37.712784	110.656334	30.2643545	14.191148	112.236042	-84.5829545	2.285658	110.11961
-27.810822	32.270287	110.995674	-27.227003	8.089156	111.201027	32.844589	-9.138064	113.410294	27.516865	37.839981	111.446823	30.180727	14.3509585	112.4285585	-84.634733	1.8273535	109.9734955
-25.554445	33.404247	112.642906	-27.332106	8.001082	111.300026	32.846714	-8.646966	112.704422	27.203201	38.226128	112.923027	30.0249575	14.789581	112.8137245	-84.6891695	1.212583	109.7863275
-24.074341	34.046589	113.754585	-27.416483	8.134072	111.382759	32.902493	-8.20545	112.327484	26.909817	38.497715	113.968399	29.906155	15.1461325	113.1479415	-84.739121	1.1220115	109.6175765
-22.594954	34.59898	114.68512	-27.487206	8.331879	111.433075	32.9589	-7.735431	112.113144	26.697969	38.797615	115.017464	29.8284345	15.531092	113.565304	-84.8028465	1.132666	109.300846
-21.216068	35.169731	115.351662	-27.570831	8.692719	111.482643	33.030155	-7.327011	112.066498	26.530403	39.110798	115.919449	29.780279	15.8918935	113.9929735	-84.921941	1.4935445	108.9723125
-19.690517	35.585812	115.734459	-27.66242	9.067298	111.550629	33.112114	-6.979395	112.177635	26.41255	39.397732	116.485153	29.762332	16.2091685	114.331394	-85.087172	1.9254275	108.769864
-18.115601	35.922031	115.925285	-27.724174	9.50758	111.670425	33.211296	-6.727367	112.321922	26.381878	39.662277	116.786621	29.796587	16.467455	114.5542715	-85.244935	2.547705	108.7865785
-16.636307	36.084263	116.044128	-27.729818	9.946033	111.814438	33.304657	-6.545381	112.478745	26.365736	39.907581	117.035309	29.8351965	16.6811	114.757027	-85.2948325	3.210966	108.871849
-14.376898	36.044559	116.001656	-27.719223	10.48737	112.032043	33.393116	-6.432151	112.805267	26.404507	40.05315	117.18898	29.8988115	16.8104995	114.9971235	-85.3372575	4.1642405	109.0669625
-12.932401	35.860348	115.868652	-27.740992	10.769485	112.185814	33.410477	-6.430485	113.069298	26.480194	40.07045	117.091179	29.9453355	16.8199825	115.0802385	-85.4273195	4.7189875	109.2913895
-11.506108	35.531353	115.741638	-27.730305	10.994266	112.374435	33.40591	-6.500331	113.326523	26.577183	40.040855	116.966858	29.9915465	16.770262	115.1466905	-85.4521565	5.21827	109.6021795
-10.153915	35.007103	115.689941	-27.739086	11.13693	112.582695	33.398064	-6.583525	113.574135	26.649416	39.993801	116.884323	30.02374	16.705138	115.229229	-85.501912	5.568722	109.936161
-8.846571	34.375324	115.652634	-27.744448	11.230569	112.827576	33.389816	-6.670613	113.843132	26.692463	39.923058	116.835022	30.0411395	16.6262225	115.339077	-85.5300355	5.8349155	110.316075
-7.626516	33.608715	115.680099	-27.750275	11.280667	113.051033	33.424946	-6.754038	114.136528	26.721525	39.860661	116.851952	30.0732355	16.5533115	115.49424	-85.5737855	6.0080225	110.607826
-6.450442	32.728943	115.74601	-27.804127	11.311972	113.187134	33.471981	-6.851909	114.504013	26.753292	39.788006	116.940865	30.1126365	16.4680485	115.722439	-85.7208905	6.1558955	110.651829
-4.834698	31.265348	115.80677	-27.888754	11.275267	113.092827	33.541607	-7.008507	115.196404	26.755466	39.673458	117.214546	30.1485365	16.3324755	116.205475	-85.9260445	6.2180585	109.980179
-3.830267	30.20949	115.907822	-27.947685	11.226014	112.89402	33.57283	-7.077785	115.662262	26.729176	39.589733	117.494843	30.151003	16.255974	116.5785525	-86.046373	6.196054	109.2094875
-2.894935	29.048481	115.945923	-27.973383	11.211393	112.729736	33.605282	-7.11201	116.043678	26.680088	39.523945	117.72113	30.142685	16.2059675	116.882404	-86.089451	6.2168185	108.577068
-2.043102	27.814093	115.931808	-27.916819	11.256001	112.739876	33.686844	-7.079891	116.345917	26.686529	39.46587	117.721107	30.1866865	16.1929895	117.033512	-86.0203245	6.3190125	108.44624
-1.25364	26.579821	115.918648	-27.82383	11.311832	112.868752	33.818306	-7.032557	116.55024	26.76613	39.480679	117.553032	30.292218	16.224061	117.051636	-85.939878	6.399603	108.685868
-0.505696	25.193089	115.848091	-27.731096	11.405948	113.022003	33.949764	-7.012257	116.734818	26.855278	39.499462	117.405746	30.402521	16.2436025	117.070282	-85.864713	6.5682935	108.973724
0.036066	23.877474	115.791809	-27.622068	11.480109	113.158813	34.054298	-6.981578	116.999557	26.932196	39.483486	117.207993	30.493247	16.250954	117.103775	-85.737383	6.709264	109.213851
0.71112	21.774122	115.729462	-27.523851	11.617676	113.343452	34.173687	-6.970871	117.468933	27.047516	39.43354	116.887756	30.6106015	16.2313345	117.1783445	-85.6583035	7.0040175	109.5085595
1.034871	20.333014	115.71032	-27.473455	11.654898	113.445648	34.260143	-7.021982	117.854561	27.131336	39.371006	116.723701	30.6957395	16.174512	117.289131	-85.6426495	7.135284	109.602165
1.245293	18.899046	115.804825	-27.375784	11.632831	113.529564	34.35257	-7.090478	118.271385	27.238262	39.272297	116.603386	30.795416	16.0909095	117.4373855	-85.546984	7.1747525	109.6217425
1.327574	17.44236	115.961899	-27.273569	11.5718	113.651192	34.443314	-7.162604	118.659416	27.348577	39.184052	116.537704	30.8959455	16.010724	117.59856	-85.4430835	7.132876	109.703824
1.305644	16.030888	116.070129	-27.161848	11.446614	113.811752	34.576706	-7.264929	118.948761	27.4627	39.098549	116.493568	31.019703	15.91681	117.7211645	-85.343399	6.976418	109.9023395
1.182011	14.648351	116.163544	-27.038828	11.30078	114.020851	34.70808	-7.363907	119.093033	27.585882	38.99094	116.445419	31.146981	15.8135165	117.769226	-85.224637	6.7880435	110.272476
0.968445	13.251697	116.273163	-26.904148	11.154779	114.301147	34.824127	-7.47473	119.153008	27.700546	38.883232	116.402016	31.2623365	15.704251	117.777512	-85.0706325	6.605307	110.824782
0.424225	11.289063	116.390526	-26.737902	10.93226	114.761734	34.944595	-7.606146	119.100616	27.843863	38.724098	116.432098	31.394229	15.558976	117.766357	-84.870033	6.305544	111.757111
-0.035838	10.080132	116.457161	-26.649601	10.834114	115.132233	35.019829	-7.675687	118.979858	27.879827	38.627285	116.567764	31.449828	15.475799	117.773811	-84.74903	6.192429	112.490655
-0.603527	8.879535	116.570641	-26.513048	10.755207	115.485916	35.108559	-7.706723	118.851135	27.949978	38.569115	116.703178	31.5292685	15.431196	117.7771565	-84.5553645	6.079218	113.1946755
-1.217901	7.73007	116.620277	-26.387167	10.713059	115.810188	35.205189	-7.728302	118.716476	28.024759	38.531685	116.846313	31.614974	15.4016915	117.7813945	-84.389308	6.0244265	113.8389815
-1.954331	6.663798	116.684998	-26.285357	10.696675	116.096367	35.298832	-7.75452	118.596359	28.10614	38.510857	116.987991	31.702486	15.3781685	117.792175	-84.2732	6.0151815	114.400559
-2.68065	5.565379	116.675797	-26.193115	10.729966	116.386436	35.367516	-7.78803	118.467796	28.210079	38.493805	117.120338	31.7887975	15.3528875	117.794067	-84.1750275	6.1070445	114.978805
-3.473726	4.494638	116.652252	-26.083397	10.728205	116.687035	35.408245	-7.825197	118.25811	28.303185	38.474453	117.293076	31.855715	15.324628	117.775593	-84.022509	6.131782	115.598477
-4.79235	2.957901	116.664413	-26.016573	10.781034	117.319023	35.464077	-7.819963	117.86348	28.433868	38.486923	117.587898	31.9489725	15.33348	117.725689	-83.9821185	6.228588	116.912357
-5.686445	1.936876	116.676903	-25.885365	10.767032	117.626251	35.52792	-7.77022	117.580353	28.458336	38.555267	117.891441	31.993128	15.3925235	117.735897	-83.763858	6.1415405	117.516605
-6.617922	0.875376	116.67968	-25.795094	10.815669	117.96125	35.594604	-7.676249	117.364929	28.484097	38.62072	118.231926	32.0393505	15.4722355	117.7984275	-83.6295385	6.1591025	118.1240725
-7.583286	-0.051994	116.724159	-25.759529	10.850053	118.203476	35.633678	-7.594656	117.22789	28.485764	38.692921	118.49852	32.059721	15.5491325	117.863205	-83.578779	6.1509735	118.543747
-8.541608	-1.217399	116.655754	-25.825617	11.002954	118.417419	35.702312	-7.552773	117.149078	28.495243	38.75156	118.680664	32.0987775	15.5993935	117.914871	-83.7500115	6.4065145	118.919967
-9.598883	-2.251931	116.638123	-25.775974	11.027512	118.366478	35.739567	-7.523034	117.142845	28.490616	38.810505	118.720757	32.1150915	15.6437355	117.931801	-83.6670395	6.4112885	118.801155
-10.489464	-3.47042	116.511955	-25.780502	11.161675	118.287361	35.747192	-7.489692	117.18174	28.476521	38.853451	118.602478	32.1118565	15.6818795	117.892109	-83.6728605	6.6414705	118.682613
-12.125166	-5.237355	116.469955	-25.960732	11.328999	118.074905	35.738911	-7.500426	117.408646	28.443876	38.875557	118.189705	32.0913935	15.6875655	117.7991755	-84.0128575	6.9704325	118.3506345
-13.197912	-6.374031	116.562775	-25.943718	11.361411	117.774757	35.728504	-7.51944	117.654976	28.388565	38.861362	117.764259	32.0585345	15.670961	117.7096175	-83.9459705	7.051861	117.8398965
-14.376223	-7.584213	116.711876	-26.019674	11.36305	117.538712	35.702778	-7.568958	117.988602	28.315178	38.798641	117.274773	32.008978	15.6148415	117.6316875	-84.048326	7.1112585	117.4457365
-15.556601	-8.772035	116.945793	-26.072493	11.3047	117.287766	35.687424	-7.63349	118.390785	28.234673	38.683681	116.723145	31.9610485	15.5250955	117.556965	-84.1060345	7.0843045	117.018567
-16.728729	-9.917975	117.226479	-26.133934	11.193042	117.09362	35.676632	-7.711603	118.822098	28.159185	38.509048	116.13752	31.9179085	15.3987225	117.479809	-84.1857765	6.9873615	116.707431
-17.902773	-11.024085	117.538788	-26.093164	11.021603	116.957649	35.692997	-7.832035	119.245255	28.13273	38.276627	115.601311	31.9128635	15.222296	117.423283	-84.0991915	6.82091	116.492015
-19.106201	-12.083097	117.820168	-26.024719	10.774609	116.893753	35.738323	-7.990107	119.604515	28.145096	38.002689	115.157234	31.9417095	15.006291	117.3808745	-83.9911475	6.542927	116.4066315
-20.904917	-13.506516	118.171455	-25.925648	10.320598	116.901505	35.851475	-8.284583	120.041313	28.2069	37.633263	114.723396	32.0291875	14.67434	117.3823545	-83.8804835	5.966856	116.4206555
-22.191113	-14.359699	118.327461	-25.861492	10.025099	116.946709	35.896172	-8.450515	120.215309	28.230402	37.405922	114.604691	32.063287	14.4777035	117.41	-83.786271	5.5724945	116.483418
-23.429379	-15.089224	118.449066	-25.80562	9.766141	116.989494	35.923939	-8.600042	120.335243	28.251087	37.195919	114.471756	32.087513	14.2979385	117.4034995	-83.698753	5.2343435	116.5754885
-24.718309	-15.684722	118.575523	-25.767099	9.559971	117.02076	35.931793	-8.72783	120.408806	28.27302	37.006771	114.333069	32.1024065	14.1394705	117.3709375	-83.6366045	4.9804715	116.6705825
-26.053885	-16.221333	118.684128	-25.744347	9.345368	117.086754	35.921131	-8.861509	120.43235	28.314474	36.818054	114.211067	32.1178025	13.9782725	117.3217085	-83.6064965	4.7124635	116.8517995
-27.367216	-16.600437	118.818054	-25.723404	9.143822	117.145683	35.89463	-9.026795	120.44265	28.355703	36.626118	114.098297	32.1251665	13.7996615	117.2704735	-83.5719745	4.4879825	117.0208925
-28.668325	-16.926397	118.911812	-25.660456	8.976848	117.229675	35.876797	-9.208647	120.448914	28.426334	36.415977	113.961563	32.1515655	13.603665	117.2052385	-83.4724775	4.350031	117.2541115
-30.71846	-17.192696	119.050682	-25.610283	8.652169	117.400658	35.806076	-9.514787	120.349487	28.505558	36.079315	113.845673	32.155817	13.282264	117.09758	-83.376383	4.022074	117.703736
-32.029732	-17.210394	119.083473	-25.563871	8.420706	117.583084	35.762463	-9.73406	120.227722	28.539812	35.855991	113.814095	32.1511375	13.0609655	117.0209085	-83.2788795	3.7804465	118.1452595
-33.359657	-17.179483	119.111099	-25.536186	8.176353	117.804703	35.744335	-9.948258	120.058487	28.559452	35.67947	113.85524	32.1518935	12.865606	116.9568635	-83.2242655	3.4871	118.6525425
-34.648918	-17.051823	119.078148	-25.53117	7.920476	118.005074	35.71862	-10.125773	119.902802	28.551548	35.548325	113.975586	32.135084	12.711276	116.939194	-83.197424	3.129676	119.070954
-35.926926	-16.822811	119.041847	-25.500717	7.671987	118.165573	35.702488	-10.267187	119.729233	28.514866	35.441448	114.122864	32.108677	12.5871305	116.9260485	-83.110111	2.7568435	119.4050975
-37.170815	-16.521069	119.071373	-25.490252	7.453856	118.312431	35.684956	-10.392453	119.554283	28.492392	35.322433	114.248123	32.088674	12.46499	116.901203	-83.069178	2.442722	119.723659
-38.397675	-16.116856	119.094513	-25.491953	7.279732	118.393501	35.657375	-10.513379	119.418869	28.48053	35.239616	114.273277	32.0689525	12.3631185	116.846073	-83.0528585	2.1963455	119.940929
-40.150608	-15.386921	119.136581	-25.490385	7.060927	118.476654	35.607361	-10.680742	119.27282	28.476313	35.039669	114.231979	32.041837	12.1794635	116.7523995	-83.022607	1.9423905	120.2009085
-41.293724	-14.791076	119.192902	-25.504309	6.912262	118.454803	35.571053	-10.791722	119.226059	28.470951	34.925354	114.087868	32.021002	12.066816	116.6569635	-83.02962	1.757708	120.2526425
-42.401211	-14.145289	119.228806	-25.468746	6.81546	118.388725	35.533203	-10.895795	119.178307	28.464514	34.820305	113.938232	31.9988585	11.962255	116.5582695	-82.9363505	1.668665	120.2191805
-43.413029	-13.404762	119.240067	-25.514845	6.684086	118.322121	35.505619	-10.980589	119.138397	28.42696	34.719944	113.745537	31.9662895	11.8696775	116.441967	-82.9959795	1.4984945	120.202275
-44.4277	-12.626656	119.261528	-25.494797	6.572159	118.275665	35.470249	-11.024258	119.106552	28.380442	34.635517	113.564209	31.9253455	11.8056295	116.3353805	-82.9149395	1.3386885	120.2159495
-45.411839	-11.765421	119.309822	-25.534361	6.428568	118.272903	35.434635	-11.079501	119.086578	28.312666	34.555233	113.444099	31.8736505	11.737866	116.2653385	-82.9423725	1.11927	120.2804675
-46.279396	-10.826591	119.270851	-25.543222	6.289543	118.316147	35.40361	-11.113433	119.098679	28.25985	34.503002	113.395142	31.83173	11.6947845	116.2469105	-82.918174	0.884301499999999	120.3853835
-47.591225	-9.334685	119.091774	-25.613588	6.07058	118.305817	35.35603	-11.149344	119.121635	28.175306	34.466728	113.434807	31.765668	11.658692	116.278221	-82.992844	0.482467999999997	120.333413
-48.404839	-8.263916	118.943893	-25.708405	5.9474	118.400597	35.312622	-11.166822	119.074333	28.086657	34.463314	113.558372	31.6996395	11.648246	116.3163525	-83.1164495	0.246554000000001	120.4848415
-49.12822	-7.127652	118.839333	-25.691458	5.764413	118.367889	35.267002	-11.182681	118.942032	27.982378	34.476727	113.708092	31.62469	11.647023	116.325062	-83.007606	-0.118196999999997	120.410716
-49.828732	-5.909351	118.84227	-25.712379	5.624599	118.473991	35.224579	-11.217186	118.781746	27.893681	34.511581	113.805176	31.55913	11.6471975	116.293461	-82.983888	-0.397999500000001	120.654521
-50.490685	-4.695826	118.832542	-25.740227	5.461369	118.566147	35.176788	-11.226932	118.595551	27.794182	34.527042	114.025642	31.485485	11.650055	116.3105965	-82.965939	-0.727317000000001	120.8216975
-51.06665	-3.422605	118.823395	-25.868237	5.346375	118.735298	35.122543	-11.227943	118.433762	27.688425	34.565197	114.277412	31.405484	11.668627	116.355587	-83.141958	-0.975876999999999	121.115009
-51.619583	-2.08687	118.90715	-25.960112	5.22617	118.839958	35.055683	-11.211809	118.225166	27.556156	34.634968	114.556107	31.3059195	11.7115795	116.3906365	-83.2261435	-1.2592395	121.2892795
-52.309544	-0.081043	119.107887	-26.201237	5.108558	119.071831	34.88929	-11.142674	117.880928	27.30957	34.765701	114.96624	31.09943	11.8115135	116.423584	-83.501904	-1.5943975	121.720078
-52.70145	1.296284	119.411217	-26.262421	5.03797	119.242645	34.761223	-11.065084	117.657784	27.115654	34.864357	115.213837	30.9384385	11.8996365	116.4358105	-83.4632805	-1.8236965	122.0494795
-53.051537	2.685224	119.770363	-26.393143	5.03351	119.442513	34.639248	-10.989519	117.423798	26.900276	34.941395	115.464958	30.769762	11.975938	116.444378	-83.556048	-1.908918	122.440648
-53.241516	4.026081	120.203194	-26.41371	4.932275	119.608368	34.523476	-10.919209	117.194496	26.697186	35.038113	115.669441	30.610331	12.059452	116.4319685	-83.437751	-2.194902	122.7847675
-53.406906	5.388412	120.675827	-26.524633	4.88829	119.812897	34.405945	-10.850241	117.014458	26.512152	35.143723	115.822113	30.4590485	12.146741	116.4182855	-83.5083145	-2.370161	123.2075085
-53.494549	6.721167	121.094223	-26.632986	4.852509	120.056618	34.298504	-10.803847	116.860619	26.351017	35.221405	115.940285	30.3247605	12.208779	116.400452	-83.5907325	-2.503761	123.712784
-53.444298	8.026556	121.391914	-26.739004	4.807582	120.231888	34.205078	-10.797869	116.807686	26.224438	35.247292	115.994011	30.214758	12.2247115	116.4008485	-83.692766	-2.6095475	124.0629275
-53.287476	9.960643	121.506523	-26.920969	4.757672	120.30616	34.084023	-10.858401	116.87027	26.072506	35.217415	115.994453	30.0782645	12.179507	116.4323615	-83.9202025	-2.664163	124.1799585
-53.159046	11.199883	121.334412	-26.798782	4.487122	120.145966	34.015144	-10.926412	116.961548	25.974676	35.179104	115.936302	29.99491	12.126346	116.448925	-83.592474	-3.152102	123.843007
-52.881283	12.414003	120.970619	-27.154593	4.626626	120.021805	33.946381	-10.994096	117.069244	25.889507	35.119064	115.857544	29.917944	12.062484	116.463394	-84.22713	-2.809232	123.580216
-52.572304	13.591226	120.504677	-27.342144	4.637278	119.880501	33.900703	-11.061188	117.129089	25.820959	35.047867	115.729523	29.860831	11.9933395	116.429306	-84.545119	-2.7187835	123.331696
-52.218948	14.782733	120.047821	-27.354136	4.506025	119.520775	33.850281	-11.117671	117.139053	25.756672	34.996136	115.554573	29.8034765	11.9392325	116.346813	-84.5117485	-2.9271825	122.694737
-51.697968	15.918896	119.624207	-27.438911	4.503717	119.202866	33.803185	-11.123789	117.10186	25.706804	34.967083	115.341721	29.7549945	11.921647	116.2217905	-84.6328165	-2.914213	122.1839415
-51.176941	17.049093	119.431839	-27.510462	4.516247	119.003021	33.762119	-11.092743	116.976891	25.636148	34.968571	115.186295	29.6991335	11.937914	116.081593	-84.7200575	-2.90542	121.924449
-50.169121	18.709757	119.488892	-27.480368	4.423998	118.891548	33.708359	-11.010798	116.743019	25.527996	35.023895	115.135506	29.6181775	12.0065485	115.9392625	-84.5789135	-3.1585525	121.8438335
-49.422813	19.73805	119.72641	-27.414318	4.393879	118.906799	33.661549	-10.910474	116.573143	25.447449	35.115608	115.203987	29.554499	12.102567	115.888565	-84.383135	-3.314809	121.925033
-48.624428	20.808388	120.026543	-27.522596	4.518132	119.176712	33.615253	-10.822615	116.488113	25.390413	35.202477	115.305725	29.502833	12.189931	115.896919	-84.548025	-3.153667	122.456505
-47.728859	21.850023	120.263733	-27.528118	4.563497	119.35775	33.547928	-10.758451	116.515984	25.361378	35.272453	115.425728	29.454653	12.257001	115.970856	-84.510889	-3.130007	122.744644
-46.810711	22.86898	120.258041	-27.663258	4.767195	119.517456	33.487267	-10.74601	116.621109	25.353357	35.356209	115.545761	29.420312	12.3050995	116.083435	-84.746828	-2.7707095	122.951477
-45.907192	23.863529	120.219566	-27.659872	4.773233	119.460594	33.413738	-10.700984	116.741882	25.315884	35.420944	115.635994	29.364811	12.35998	116.188938	-84.684555	-2.813514	122.73225
-44.833729	24.77264	120.104301	-27.877775	4.855452	119.434479	33.351639	-10.641439	116.801773	25.232798	35.494411	115.752792	29.2922185	12.426486	116.2772825	-85.0477685	-2.715582	122.5916755
-43.243301	26.026127	119.90889	-28.03706	4.808532	119.108452	33.262257	-10.525798	116.70948	25.032499	35.638779	115.982437	29.147378	12.5564905	116.3459585	-85.221498	-2.9394265	121.8709455
-42.057865	26.841999	119.848991	-28.147694	4.764543	118.961418	33.192451	-10.411174	116.594505	24.868128	35.740646	116.130386	29.0302895	12.664736	116.3624455	-85.3256775	-3.13565	121.5603905
-40.86158	27.584711	119.823219	-28.262564	4.73551	118.835617	33.102711	-10.266558	116.453957	24.699722	35.865639	116.317657	28.9012165	12.7995405	116.385807	-85.4263445	-3.3285205	121.285427
-39.623024	28.298954	119.807014	-28.359932	4.853124	118.744675	33.059818	-10.100782	116.37162	24.557461	36.033154	116.525421	28.8086395	12.966186	116.4485205	-85.5285035	-3.259938	121.0408295
-38.287373	28.9895	119.722282	-28.426556	4.981489	118.627083	33.049076	-9.913229	116.34536	24.437237	36.220634	116.740059	28.7431565	13.1537025	116.5427095	-85.5962685	-3.1907245	120.7114565
-36.98344	29.62698	119.550705	-28.535381	5.226511	118.496796	33.056431	-9.709648	116.355217	24.351068	36.425846	116.932678	28.7037495	13.358099	116.6439475	-85.7745115	-2.905077	120.3496445
-35.546776	30.227085	119.382141	-28.593472	5.448747	118.320045	33.05146	-9.50898	116.381218	24.304066	36.634018	117.03186	28.677763	13.562519	116.706539	-85.864707	-2.665025	119.933551
-33.420555	30.989134	119.237015	-28.604725	5.819105	118.147659	33.0718	-9.177485	116.337479	24.236069	36.962399	117.157661	28.6539345	13.892457	116.74757	-85.8633845	-2.254247	119.547748
-31.93442	31.408443	119.194237	-28.665607	6.083106	118.140556	33.093781	-8.938662	116.350784	24.176676	37.193405	117.249893	28.6352285	14.1273715	116.8003385	-85.9664425	-1.9611595	119.4807735
-30.441206	31.754803	119.260727	-28.68107	6.235344	118.175018	33.140991	-8.692655	116.383507	24.100952	37.422939	117.377068	28.6209715	14.365142	116.8802875	-85.9831115	-1.894454	119.4697485
-28.948359	31.979094	119.388794	-28.695547	6.421357	118.238388	33.203407	-8.470086	116.464165	24.065861	37.588589	117.57692	28.634634	14.5592515	117.0205425	-86.025728	-1.7165375	119.4562335
-27.398071	32.12495	119.360474	-28.750143	6.57466	118.282166	33.248959	-8.253953	116.612778	23.998915	37.783024	117.75724	28.623937	14.7645355	117.185009	-86.124223	-1.6152155	119.379323
-25.871361	32.240559	119.331757	-28.795742	6.727114	118.254196	33.278976	-8.080917	116.796257	23.927059	37.984066	117.918037	28.6030175	14.9515745	117.357147	-86.1945015	-1.4973465	119.151245
-24.344563	32.259468	119.2556	-28.860451	6.867322	118.269157	33.283939	-7.89108	116.94857	23.855963	38.176792	118.059525	28.569951	15.142856	117.5040475	-86.290853	-1.408212	119.0342665
-21.993586	32.142365	119.214714	-28.968334	7.087711	118.273911	33.27673	-7.654545	117.146996	23.730541	38.451855	118.157135	28.5036355	15.398655	117.6520655	-86.4403035	-1.223233	118.8957565
-20.650286	32.06599	119.27282	-29.000511	7.230344	118.255165	33.292294	-7.493004	117.280182	23.669081	38.591854	118.294479	28.4806875	15.549425	117.7873305	-86.4817095	-1.088737	118.7229995
-18.855595	31.68041	119.163467	-29.078405	7.362681	118.209312	33.322308	-7.373426	117.456306	23.623075	38.706882	118.425163	28.4726915	15.666728	117.9407345	-86.6295015	-0.941365999999999	118.4778895
-17.350462	31.386396	119.175385	-29.126474	7.487504	118.056747	33.364044	-7.226578	117.645302	23.596796	38.84877	118.584755	28.48042	15.811096	118.1150285	-86.733368	-0.836088000000001	117.9984655
-15.954121	31.067219	119.134262	-29.168764	7.590538	117.782448	33.383247	-7.093492	117.795074	23.571808	38.997784	118.760834	28.4775275	15.952146	118.277954	-86.8150555	-0.771070000000001	117.286942
-14.45798	30.603737	119.054886	-29.210993	7.699203	117.441467	33.398926	-6.92638	117.863976	23.52223	39.141891	118.920303	28.460578	16.1077555	118.3921395	-86.882564	-0.709349499999999	116.4907945
-12.984119	30.07049	118.979683	-29.278257	7.820989	117.093849	33.401089	-6.725134	117.818787	23.463745	39.31448	119.068207	28.432417	16.294673	118.443497	-86.988931	-0.652695000000002	115.744201
-10.812659	29.142872	118.78743	-29.253181	7.990077	116.585732	33.450134	-6.404226	117.715195	23.415581	39.587204	119.209396	28.4328575	16.591489	118.4622955	-86.9392195	-0.611335	114.7091685
-9.428976	28.393633	118.659271	-29.226694	8.151718	116.242393	33.525402	-6.20859	117.735085	23.430676	39.771946	119.257942	28.478039	16.781678	118.4965135	-86.931427	-0.478241999999998	113.9882725
-8.068209	27.566999	118.463051	-29.177547	8.281184	115.878662	33.631805	-6.052353	117.777145	23.439802	39.937626	119.416344	28.5358035	16.9426365	118.5967445	-86.8908975	-0.3802685	113.1605795
-6.800027	26.68552	118.270134	-29.13756	8.428229	115.485847	33.743702	-5.928556	117.839203	23.449261	40.061794	119.495789	28.5964815	17.066619	118.667496	-86.8716015	-0.210160999999999	112.304198
-5.610097	25.684435	118.012444	-29.04953	8.561767	115.179512	33.856617	-5.843088	117.944397	23.487293	40.186199	119.444336	28.671955	17.1715555	118.6943665	-86.771015	-0.0480215000000008	111.6646575
-4.448331	24.54534	117.757545	-28.969034	8.714209	114.989624	33.956169	-5.814067	118.059906	23.604881	40.229656	119.304512	28.780525	17.2077945	118.682209	-86.718593	0.220623500000002	111.297039
-3.384072	23.412706	117.519379	-28.875212	8.892721	114.868126	34.06086	-5.798562	118.22213	23.754503	40.229095	119.087196	28.9076815	17.2152665	118.654663	-86.6581055	0.570175500000001	111.081589
-2.036013	21.513437	117.35643	-28.721571	9.151499	114.858536	34.206917	-5.850119	118.643593	24.05681	40.20966	118.662048	29.1318635	17.1797705	118.6528205	-86.5750055	1.1232275	111.0642515
-1.260146	20.235327	117.339539	-28.654331	9.335229	114.932739	34.271046	-5.872456	118.99408	24.274244	40.176296	118.388618	29.272645	17.15192	118.691349	-86.581307	1.518538	111.174129
-0.610013	18.838623	117.369637	-28.561855	9.494593	115.035118	34.336063	-5.903984	119.374763	24.451818	40.142479	118.147003	29.3939405	17.1192475	118.760883	-86.5176505	1.8699385	111.309353
-0.076583	17.474825	117.51062	-28.48398	9.618239	115.221092	34.399979	-5.910311	119.681023	24.626659	40.130276	117.970612	29.513319	17.1099825	118.8258175	-86.481279	2.1264955	111.6163665
0.313658	16.135122	117.700485	-28.426567	9.688358	115.465523	34.482037	-5.914087	119.917091	24.746435	40.135559	117.861534	29.614236	17.110736	118.8893125	-86.46737	2.26598	112.0417335
0.601874	14.693931	117.935089	-28.321861	9.755726	115.723717	34.578865	-5.904143	120.112846	24.849072	40.144928	117.85257	29.7139685	17.1203925	118.982708	-86.3576905	2.3910595	112.464726
0.767828	13.369865	118.154129	-28.245232	9.777551	115.987816	34.679405	-5.855381	120.207199	24.93228	40.178059	117.910049	29.8058425	17.161339	119.058624	-86.2963065	2.393763	112.917008
0.842697	11.428677	118.333031	-28.108179	9.861826	116.299927	34.759636	-5.749111	120.267761	25.030855	40.247147	118.0457	29.8952455	17.249018	119.1567305	-86.1116035	2.474634	113.4431235
0.783283	10.128491	118.354988	-28.067371	9.924879	116.481163	34.852798	-5.733295	120.186378	25.105309	40.329422	118.13073	29.9790535	17.2980635	119.158554	-86.1137955	2.5516945	113.803772
0.635354	8.884149	118.372704	-27.991667	10.057376	116.641006	34.919506	-5.660622	120.099876	25.180561	40.411003	118.226448	30.0500335	17.3751905	119.163162	-86.0333675	2.7395615	114.11885
0.388611	7.687956	118.367317	-27.919594	10.220723	116.746315	34.982555	-5.585223	120.01709	25.266632	40.489197	118.309296	30.1245935	17.451987	119.163193	-85.9637815	2.989459	114.329437
0.052058	6.468071	118.326019	-27.82082	10.367385	116.84333	35.050373	-5.551885	119.943665	25.363449	40.557964	118.409363	30.206911	17.5030395	119.176514	-85.848551	3.2317305	114.510146
-0.341614	5.281476	118.269501	-27.729464	10.542089	116.895737	35.124287	-5.51291	119.878098	25.491295	40.625	118.484482	30.307791	17.556045	119.18129	-85.766719	3.528133	114.610184
-0.802991	4.107677	118.19165	-27.640694	10.693889	116.967331	35.196426	-5.48623	119.793114	25.645271	40.655273	118.515907	30.4208485	17.5845215	119.1545105	-85.7022365	3.8032565	114.7801515
-1.58419	2.329325	118.003273	-27.474121	10.823686	117.014648	35.332294	-5.460348	119.670761	25.854713	40.712242	118.565987	30.5935035	17.625947	119.118374	-85.5417455	4.021425	114.910922
-2.202662	1.197658	117.872726	-27.332254	10.842543	117.022064	35.438805	-5.450713	119.553795	25.96142	40.74091	118.617424	30.7001125	17.6450985	119.0856095	-85.3646205	4.0399875	114.9585185
-2.832207	0.019127	117.663109	-27.230019	10.842018	117.063141	35.543053	-5.438395	119.375977	26.037926	40.739475	118.666992	30.7904895	17.65054	119.0214845	-85.2505275	4.033496	115.1047975
-3.53906	-1.15978	117.419113	-27.10486	10.867835	117.165588	35.640198	-5.412789	119.186798	26.0938	40.754631	118.700768	30.866999	17.670921	118.943783	-85.076719	4.064749	115.387393
-4.316509	-2.295905	117.249489	-27.032051	10.902967	117.311516	35.729076	-5.355338	118.985764	26.152771	40.804882	118.744385	30.9409235	17.724772	118.8650745	-85.0050255	4.081162	115.7579575
-5.184502	-3.395439	117.194107	-26.912424	10.937956	117.479408	35.806252	-5.288773	118.855354	26.212334	40.849293	118.753494	31.009293	17.78026	118.804424	-84.834141	4.095652	116.154392
-6.052922	-4.576406	117.206589	-26.817719	11.004272	117.656456	35.879799	-5.216639	118.844559	26.286369	40.890583	118.692383	31.083084	17.836972	118.768471	-84.718522	4.171572	116.544441
-7.529239	-6.273807	117.483429	-26.678404	11.073224	117.863861	36.006538	-5.181904	119.025803	26.415031	40.926411	118.565201	31.2107845	17.8722535	118.795502	-84.5675925	4.2741945	116.93222
-8.533572	-7.413664	117.681801	-26.637156	11.075008	117.934784	36.090309	-5.236845	119.292618	26.501503	40.864773	118.388893	31.295906	17.813964	118.8407555	-84.570218	4.336052	117.0288125
-9.757471	-8.41289	117.999557	-26.576117	10.973001	117.903244	36.155586	-5.357135	119.619682	26.592752	40.747219	118.203903	31.374169	17.695042	118.9117925	-84.526403	4.25096	116.8946955
-10.742399	-9.633005	118.006935	-26.536783	10.835009	117.811157	36.209797	-5.527647	119.887688	26.699081	40.562687	117.997269	31.454439	17.51752	118.9424785	-84.528005	4.152498	116.6798355
-12.099094	-10.578378	118.187843	-26.474714	10.570207	117.673615	36.261349	-5.74563	120.119026	26.815832	40.323223	117.810509	31.5385905	17.2887965	118.9647675	-84.4880185	3.8516175	116.3824625
-13.170755	-11.724263	118.026146	-26.375511	10.288638	117.557144	36.31509	-5.985897	120.253944	26.965094	40.046291	117.614021	31.640092	17.030197	118.9339825	-84.391114	3.547079	116.1803055
-14.420886	-12.687616	117.95015	-26.245165	10.001885	117.462662	36.386757	-6.252248	120.36277	27.152803	39.74902	117.457977	31.76978	16.748386	118.9103735	-84.26011	3.255384	116.0149505
-16.428467	-14.003274	117.912804	-26.003439	9.597755	117.333138	36.505421	-6.599554	120.449745	27.456808	39.339825	117.231667	31.9811145	16.3701355	118.840706	-83.9879925	2.8253745	115.82557
-17.738094	-14.803684	117.824783	-25.838587	9.382561	117.293915	36.598305	-6.808548	120.497421	27.666777	39.115314	117.080017	32.132541	16.153383	118.788719	-83.809715	2.611739	115.799111
-19.188538	-15.44337	117.89135	-25.682762	9.226661	117.27108	36.692776	-6.975594	120.521805	27.89909	38.918507	116.959747	32.295933	15.9714565	118.740776	-83.661457	2.4818655	115.801384
-20.607817	-16.039476	117.83062	-25.539728	9.07095	117.274323	36.765869	-7.132883	120.548523	28.118584	38.735832	116.831718	32.4422265	15.8014745	118.6901205	-83.5216825	2.3404255	115.8585255
-22.051683	-16.538534	117.804764	-25.397745	8.945474	117.341888	36.82185	-7.210186	120.55304	28.307529	38.578804	116.759285	32.5646895	15.684309	118.6561625	-83.3601795	2.206639	116.0276135
-23.600235	-16.958914	117.775581	-25.265812	8.831499	117.437126	36.924442	-7.380597	120.534874	28.453493	38.472569	116.748718	32.6889675	15.545986	118.641796	-83.2205915	2.117012	116.232456
-25.127748	-17.293493	117.719841	-25.163004	8.708211	117.560837	37.002865	-7.442863	120.510948	28.553169	38.385441	116.782547	32.778017	15.471289	118.6467475	-83.104025	1.945133	116.4749265
-27.484169	-17.630035	117.794014	-25.045073	8.577898	117.833244	37.099396	-7.478566	120.421623	28.634834	38.322552	116.824677	32.867115	15.421993	118.62315	-82.957261	1.733803	117.043338
-29.056433	-17.760546	117.933548	-24.933287	8.494174	118.096306	37.166332	-7.505788	120.335266	28.660929	38.295193	116.784836	32.9136305	15.3947025	118.560051	-82.7802045	1.5936455	117.632561
-30.650526	-17.806829	118.261383	-24.866142	8.404727	118.452141	37.242558	-7.545842	120.223251	28.647539	38.262074	116.692749	32.9450485	15.358116	118.458	-82.6773325	1.451338	118.446282
-32.278477	-17.789879	118.687271	-24.806599	8.29647	118.908714	37.282257	-7.57129	120.089676	28.591915	38.226246	116.618561	32.937086	15.327478	118.3541185	-82.550284	1.265462	119.4633095
-33.883789	-17.690357	119.221878	-24.764162	8.187541	119.3908	37.321384	-7.596093	119.992508	28.495237	38.193794	116.587425	32.9083105	15.2988505	118.2899665	-82.4366345	1.0762315	120.4916335
-35.468761	-17.498404	119.828644	-24.780903	8.063622	119.860306	37.328552	-7.634428	119.989243	28.363058	38.179741	116.566887	32.845805	15.2726565	118.278065	-82.407611	0.854587500000001	121.442547
-37.042816	-17.251902	120.402206	-24.804108	7.935889	120.310989	37.316845	-7.66845	120.044205	28.234041	38.136662	116.562927	32.775443	15.234106	118.303566	-82.383659	0.637672	122.318412
-39.301674	-16.733622	121.285591	-24.897676	7.757644	120.893524	37.263687	-7.764378	120.18399	28.04113	38.054794	116.525375	32.6524085	15.145208	118.3546825	-82.4477605	0.37008	123.4323655
-40.62326	-16.425646	121.808517	-24.935024	7.638971	121.228996	37.212395	-7.839544	120.263802	27.921188	37.96072	116.437164	32.5667915	15.060588	118.350483	-82.4368395	0.217353999999998	124.107509
-42.146297	-15.877231	122.310898	-25.031048	7.550058	121.590355	37.178162	-7.931325	120.335831	27.841913	37.860252	116.366684	32.5100375	14.9644635	118.3512575	-82.5721335	0.135652499999999	124.8294525
-43.456245	-15.318729	122.735825	-25.015364	7.387342	121.86515	37.164722	-7.990829	120.375839	27.755621	37.79776	116.317383	32.4601715	14.9034655	118.346611	-82.4908995	-0.128781499999999	125.383689
-44.726532	-14.731693	123.024193	-24.769182	7.117325	122.095123	37.182552	-8.058262	120.388756	27.698374	37.72517	116.301468	32.440463	14.833454	118.345112	-81.978827	-0.598803999999999	125.845134
-45.942833	-14.092768	123.194717	-24.789896	6.966143	122.263565	37.228672	-8.115721	120.362518	27.658028	37.668533	116.3937	32.44335	14.776406	118.378109	-82.023142	-0.844119999999998	126.149021
-47.050259	-13.358909	123.284889	-24.861212	6.859066	122.360657	37.263424	-8.17575	120.311188	27.630901	37.629837	116.507431	32.4471625	14.7270435	118.4093095	-82.1695865	-1.0089115	126.3120045
-48.629265	-12.177342	123.273155	-24.847799	6.668994	122.45034	37.295578	-8.2635	120.197609	27.609262	37.603191	116.741798	32.45242	14.6698455	118.4697035	-82.148018	-1.3318575	126.4309765
-49.61092	-11.326008	123.255051	-24.864016	6.588517	122.497238	37.296558	-8.299588	120.112572	27.611715	37.595676	116.922501	32.4541365	14.648044	118.5175365	-82.1821685	-1.47101	126.4769395
-50.50621	-10.389145	123.24823	-24.908655	6.576306	122.543732	37.286774	-8.346445	120.048454	27.628407	37.598072	117.118095	32.4575905	14.6258135	118.5832745	-82.2749005	-1.4732015	126.5041895
-51.08931	-9.580055	123.238579	-24.920464	6.585314	122.580025	37.263378	-8.402361	119.947121	27.663687	37.594574	117.319473	32.4635325	14.5961065	118.633297	-82.3044605	-1.4254785	126.526753
-51.889629	-8.626531	123.166397	-24.935684	6.60533	122.613052	37.228203	-8.449676	119.826973	27.707941	37.569946	117.491722	32.468072	14.560135	118.6593475	-82.33944	-1.349475	126.5667565
-52.532185	-7.571659	123.193062	-24.961182	6.649355	122.653839	37.1661	-8.4849	119.679169	27.747627	37.567768	117.630066	32.4568635	14.541434	118.6546175	-82.3792275	-1.242724	126.6530605
-53.025139	-6.468213	123.310791	-24.991175	6.706622	122.653488	37.087528	-8.521037	119.502594	27.795982	37.559006	117.773315	32.441755	14.5189845	118.6379545	-82.424105	-1.1057405	126.6690215
-53.78754	-4.940571	123.129562	-24.985071	6.772889	122.588097	36.966343	-8.59559	119.276848	27.880064	37.501991	117.981194	32.4232035	14.4532005	118.629021	-82.3933455	-0.907422499999997	126.547173
-54.122551	-3.904788	123.024223	-25.021997	6.844613	122.535469	36.899452	-8.647014	119.150803	27.933979	37.508575	118.058899	32.4167155	14.4307805	118.604851	-82.4607095	-0.741554500000001	126.466087
-54.390026	-2.813343	122.984528	-25.055248	6.903895	122.476181	36.828415	-8.694141	119.020378	27.983076	37.5051	118.112549	32.4057455	14.4054795	118.5664635	-82.5162415	-0.597689499999998	126.3858985
-54.572266	-1.76807	122.943619	-25.083059	6.997972	122.418884	36.767776	-8.741498	118.927216	28.021357	37.474922	118.159721	32.3945665	14.366712	118.5434685	-82.5606845	-0.370768	126.2942995
-54.624283	-0.744434	122.888855	-25.085518	7.102305	122.377983	36.71616	-8.766328	118.846939	28.070091	37.46524	118.142281	32.3931255	14.349456	118.49461	-82.5641615	-0.144845999999999	126.261356
-54.547363	0.281132	122.828415	-25.108341	7.203863	122.289932	36.680897	-8.804549	118.812714	28.123791	37.452412	118.063126	32.402344	14.3239315	118.43792	-82.619026	0.0837944999999998	126.141944
-54.416157	1.289104	122.769974	-25.113791	7.322314	122.240021	36.65152	-8.877674	118.823555	28.172112	37.401726	118.016258	32.411816	14.262026	118.4199065	-82.639398	0.382602000000002	126.0601355
-54.08469	2.668476	122.641037	-25.166697	7.431801	122.129036	36.624577	-8.966317	118.927658	28.255484	37.343163	117.893776	32.4400305	14.188423	118.410717	-82.7734245	0.675179000000002	125.847355
-53.784573	3.561254	122.409248	-25.214466	7.50423	122.016289	36.622925	-9.034741	119.049225	28.319252	37.306751	117.793312	32.4710885	14.136005	118.4212685	-82.9000205	0.872455	125.6113095
-53.422112	4.4429	122.014168	-25.274504	7.562958	121.828186	36.615944	-9.132806	119.251122	28.373432	37.257	117.713943	32.494688	14.062097	118.4825325	-83.043696	1.063819	125.1738395
-52.985741	5.289309	121.460297	-25.367451	7.683247	121.691391	36.59687	-9.231828	119.478699	28.435982	37.190804	117.604515	32.516426	13.979488	118.541607	-83.251328	1.387006	124.841175
-52.691418	6.338018	120.778297	-25.343311	7.698241	121.152687	36.573429	-9.327198	119.783699	28.540766	37.099785	117.445038	32.5570975	13.8862935	118.6143685	-83.2437195	1.5101885	123.6910055
-52.152435	7.170913	119.725647	-25.48345	7.829139	120.516312	36.546352	-9.409708	120.095131	28.661034	37.019558	117.287613	32.603693	13.804925	118.691372	-83.570593	1.853353	122.341252
-51.622849	8.023451	118.638107	-25.564095	7.910241	119.810318	36.475719	-9.4893	120.316719	28.768522	36.976532	117.034874	32.6221205	13.743616	118.6757965	-83.7503105	2.076866	120.9448395
-50.754921	9.277231	117.333511	-25.594463	8.000451	118.848892	36.34296	-9.503129	120.326042	28.900322	36.857456	116.661217	32.621641	13.6771635	118.4936295	-83.810567	2.3237385	119.2041545
-50.153923	10.144	116.756401	-25.53573	8.071358	118.342087	36.32967	-9.479016	120.195114	28.986389	36.869675	116.396606	32.6580295	13.6953295	118.29586	-83.7294895	2.4473865	118.388314
-49.504669	10.989931	116.347336	-25.43819	8.163964	117.986832	36.369057	-9.395164	120.000038	29.066648	36.950798	116.230736	32.7178525	13.777817	118.115387	-83.5942325	2.550111	117.858277
-48.866661	11.885386	116.016457	-25.35215	8.275304	117.690826	36.450367	-9.258275	119.836868	29.141453	37.084591	116.157326	32.79591	13.913158	117.997097	-83.50021	2.63745	117.384555
-48.233624	12.767744	115.707169	-25.237375	8.419308	117.45739	36.551266	-9.089904	119.724442	29.209846	37.259064	116.095482	32.880556	14.08458	117.909962	-83.355306	2.754036	117.004818
-47.582638	13.663356	115.484489	-25.117599	8.555369	117.240997	36.632832	-8.952198	119.640587	29.256588	37.418697	116.047668	32.94471	14.2332495	117.8441275	-83.179908	2.8774885	116.6378665
-46.950375	14.577415	115.271591	-25.083838	8.697585	117.119324	36.700054	-8.825852	119.560066	29.307465	37.548859	115.979553	33.0037595	14.3615035	117.7698095	-83.1714355	3.0336665	116.4688385
-45.966373	15.882529	115.069733	-24.995642	8.808681	116.863426	36.745628	-8.722589	119.511986	29.332685	37.686504	115.791107	33.0391565	14.4819575	117.6515465	-83.0304405	3.1354045	116.0753055
-45.338146	16.768429	114.921272	-24.996998	8.842309	116.771614	36.758026	-8.702604	119.518265	29.342621	37.720268	115.621651	33.0503235	14.508832	117.569958	-83.0443195	3.175786	115.97327
-44.760227	17.626875	114.817856	-24.986715	8.836636	116.691078	36.767033	-8.702082	119.556877	29.330763	37.71558	115.365921	33.048898	14.506749	117.461399	-83.022328	3.166523	115.920757
-44.130646	18.50972	114.755127	-24.984299	8.810886	116.655113	36.771561	-8.706425	119.579041	29.2973	37.67131	115.141884	33.0344305	14.4824425	117.3604625	-83.0030285	3.1393295	115.9497635
-43.515476	19.394688	114.698196	-24.941954	8.732018	116.628227	36.801056	-8.724692	119.609596	29.267471	37.615887	114.920616	33.0342635	14.4455975	117.265106	-82.9181715	3.0184385	115.991348
-42.866455	20.279438	114.557693	-24.935289	8.63025	116.643372	36.854774	-8.709676	119.6241	29.223806	37.600334	114.810287	33.03929	14.445329	117.2171935	-82.909868	2.815171	116.0695505
-42.269196	21.1796	114.527802	-24.883961	8.495186	116.602959	36.932117	-8.704844	119.633148	29.194992	37.600281	114.776054	33.0635545	14.4477185	117.204601	-82.8314765	2.5426535	116.001317
-41.333382	22.601589	114.573929	-24.838539	8.282508	116.591583	37.037308	-8.69757	119.524429	29.141499	37.623119	114.829933	33.0894035	14.4627745	117.177181	-82.7664815	2.1022415	116.005985
-40.6754	23.607483	114.702843	-24.787218	8.19744	116.602364	37.073971	-8.676455	119.342896	29.089169	37.676445	114.988853	33.08157	14.499995	117.1658745	-82.656006	1.894885	116.0388535
-40.069447	24.625853	115.001335	-24.752314	8.152907	116.638969	37.120052	-8.606375	119.048866	29.035646	37.785507	115.222969	33.077849	14.589566	117.1359175	-82.582477	1.716248	116.1420205
-39.398609	25.648727	115.383148	-24.714678	8.112717	116.659698	37.13652	-8.475479	118.714966	28.974417	37.931095	115.528198	33.0554685	14.727808	117.121582	-82.4848245	1.497626	116.197814
-38.791988	26.72172	115.771225	-24.805046	8.100716	116.742256	37.146152	-8.339005	118.340828	28.875732	38.146568	115.838814	33.010942	14.9037815	117.089821	-82.621034	1.2976505	116.394691
-38.173615	27.706646	116.158569	-24.834425	8.095274	116.646042	37.139137	-8.193879	117.938759	28.743574	38.337265	116.264008	32.9413555	15.071693	117.1013835	-82.6102055	1.118855	116.1907005
-37.541294	28.719074	116.519615	-24.910139	8.13702	116.605782	37.082802	-8.027684	117.580009	28.613155	38.533871	116.662262	32.8479785	15.2530935	117.1211355	-82.6682565	1.0209465	116.0904285
-36.585243	30.183979	116.890488	-25.06514	8.340619	116.531029	36.97401	-7.834611	117.198166	28.471556	38.818142	117.108856	32.722783	15.4917655	117.153511	-82.853063	1.1894725	115.908547
-35.948936	31.107622	116.989914	-25.162199	8.537645	116.505478	36.885391	-7.703324	117.042068	28.410769	38.994156	117.353043	32.64808	15.645416	117.1975555	-82.972478	1.429874	115.8134005
-35.293221	31.997009	117.084488	-25.268312	8.746992	116.477928	36.817928	-7.616004	116.951355	28.3608	39.106144	117.519165	32.589364	15.74507	117.23526	-83.125988	1.748914	115.720596
-34.617294	32.821148	117.22757	-25.375774	8.986605	116.489029	36.760445	-7.530983	116.879128	28.29678	39.20628	117.693581	32.5286125	15.8376485	117.2863545	-83.2801605	2.1355615	115.6917035
-33.950962	33.542389	117.484299	-25.446743	9.194324	116.533386	36.725636	-7.453543	116.811897	28.233879	39.314671	117.945992	32.4797575	15.930564	117.3789445	-83.3732435	2.458084	115.6878275
-33.319893	34.161396	117.79245	-25.507149	9.329002	116.574249	36.696102	-7.313174	116.735649	28.176516	39.407036	118.279861	32.436309	16.046931	117.507755	-83.450607	2.611073	115.640743
-32.689568	34.680511	118.159271	-25.59407	9.490361	116.657806	36.714115	-7.19732	116.681946	28.117544	39.506664	118.686447	32.4158295	16.154672	117.6841965	-83.6039695	2.82605	115.6314155
-31.720722	35.358845	118.718193	-25.646406	9.726117	116.771637	36.724152	-6.964149	116.621956	28.046333	39.692665	119.31057	32.3852425	16.364258	117.966263	-83.6780545	3.087976	115.577011
-31.061649	35.65403	118.979897	-25.651306	9.920463	116.858925	36.748672	-6.817058	116.621223	28.021315	39.848156	119.646049	32.3849935	16.515549	118.133636	-83.6876055	3.325377	115.584214
-30.475092	35.916771	119.113411	-25.663849	10.160816	116.964951	36.769951	-6.658241	116.655922	28.036726	40.061153	119.815918	32.4033385	16.701456	118.23592	-83.7310365	3.620176	115.693982
-29.884668	36.097763	119.117828	-25.686821	10.402859	117.050217	36.780418	-6.477359	116.722656	28.044975	40.262131	119.817352	32.4126965	16.892386	118.270004	-83.7863385	3.913332	115.83043
-29.294868	36.145664	119.013634	-25.728649	10.645558	117.12326	36.784107	-6.35672	116.787552	28.033516	40.409874	119.765175	32.4088115	17.026577	118.2763635	-83.8661095	4.264539	115.9701565
-28.71096	36.089153	118.894562	-25.75613	10.852171	117.18187	36.770561	-6.240579	116.798187	28.013012	40.529842	119.614937	32.3917865	17.1446315	118.206562	-83.9040465	4.5597105	116.157178
-28.25745	35.90184	118.775215	-25.787235	11.012812	117.209778	36.744278	-6.17576	116.778252	27.983511	40.61409	119.396637	32.3638945	17.219165	118.0874445	-83.9383645	4.806459	116.3321115
-27.595324	35.482792	118.518044	-25.888031	11.167488	117.28653	36.666599	-6.080447	116.652443	27.898094	40.754292	118.784203	32.2823465	17.3369225	117.718323	-84.0584085	4.9980535	116.854737
-27.170769	35.112663	118.207489	-25.935497	11.225893	117.247925	36.615768	-6.026003	116.557274	27.809107	40.871845	118.257072	32.2124375	17.422921	117.407173	-84.0834315	5.028865	117.088677
-26.77659	34.667812	117.750702	-25.959879	11.275654	117.135284	36.556099	-5.967854	116.4132	27.714741	40.875568	117.747452	32.13542	17.453857	117.080326	-84.055178	5.097451	117.190242
-26.40612	34.22567	117.294228	-26.055134	11.364894	117.138687	36.516769	-5.964939	116.276642	27.586449	40.920288	117.071465	32.051609	17.4776745	116.6740535	-84.161877	5.2521135	117.6033205
-26.061237	33.689976	116.789368	-25.971619	11.323856	117.015457	36.466003	-5.97764	116.202675	27.507898	40.944107	116.372574	31.9869505	17.4832335	116.2876245	-83.9301885	5.1644785	117.7432895
-25.756285	33.116749	116.297272	-25.98164	11.347105	116.964409	36.418346	-6.011019	116.144493	27.411573	40.90736	115.791763	31.9149595	17.4481705	115.968128	-83.8782395	5.2460395	117.96069
-25.474812	32.557289	115.820313	-25.970295	11.348175	116.936684	36.376717	-6.103498	116.148605	27.360737	40.839607	114.955482	31.868727	17.3680545	115.5520435	-83.809317	5.3282955	118.3213245
-24.964991	31.737761	115.248062	-25.926949	11.257317	116.906532	36.315178	-6.247827	116.218292	27.302948	40.180176	114.010277	31.809063	16.9661745	115.1142845	-83.662961	5.5484595	118.6987795
-24.647732	31.188606	115.00164	-25.888109	11.154984	116.92141	36.270603	-6.387572	116.272507	27.240376	40.5158	113.462463	31.7554895	17.064114	114.867485	-83.5317075	5.245854	118.975335
-24.29759	30.686504	114.783188	-25.853439	11.015208	116.928955	36.251713	-6.505975	116.300583	27.185255	40.392868	112.96096	31.718484	16.9434465	114.6307715	-83.425362	5.0869695	119.2271385
-23.979925	30.255308	114.63343	-25.833824	10.848113	116.928795	36.237061	-6.612579	116.282181	27.111998	40.299503	112.553833	31.6745295	16.843462	114.418007	-83.3421775	4.852764	119.439583
-23.620512	29.881498	114.511574	-25.803152	10.66566	116.914116	36.246048	-6.664127	116.221069	27.026897	40.21209	112.194397	31.6364725	16.7739815	114.207733	-83.2427765	4.5573385	119.620499
-23.437609	29.619308	114.468872	-25.769276	10.505889	116.839409	36.247822	-6.699549	116.102829	26.928339	40.148666	111.948921	31.5880805	16.7245585	114.025875	-83.1266325	4.2872195	119.652943
-23.030445	29.292662	114.385963	-25.770557	10.316803	116.761528	36.239849	-6.708606	115.949974	26.824841	40.153416	111.751389	31.532345	16.722405	113.8506815	-83.073459	3.911201	119.6723745
-22.131937	28.84745	114.226173	-25.740858	10.186492	116.622093	36.204472	-6.680793	115.678192	26.745459	40.151936	111.627785	31.4749655	16.7355715	113.6529885	-82.9566815	3.6374125	119.5911975
-21.80072	28.756205	114.333656	-25.730053	10.09368	116.556122	36.177357	-6.657787	115.487076	26.744986	40.20092	111.701332	31.4611715	16.7715665	113.594204	-82.9212775	3.4157935	119.51804
-21.069141	28.508106	114.357712	-25.720638	10.074218	116.550156	36.152836	-6.636065	115.360344	26.791943	40.25058	111.850647	31.4723895	16.8072575	113.6054955	-82.9136655	3.3411785	119.4948165
-20.69556	28.51395	114.623932	-25.723568	10.07676	116.583122	36.125206	-6.587617	115.240227	26.867268	40.337814	112.108292	31.496237	16.8750985	113.6742595	-82.943373	3.2784215	119.4919845
-19.915346	28.440794	114.76088	-25.684643	10.119319	116.623619	36.112877	-6.512161	115.155663	26.936361	40.442501	112.410179	31.524619	16.96517	113.782921	-82.893905	3.273468	119.464317
-19.271101	28.450447	115.015015	-25.667149	10.188558	116.681099	36.11446	-6.374477	115.076424	27.012747	40.57439	112.790596	31.5636035	17.0999565	113.93351	-82.8979015	3.2771595	119.428688
-18.565058	28.443289	115.289497	-25.662357	10.31946	116.82663	36.123447	-6.217905	115.038788	27.063311	40.763725	113.153625	31.593379	17.27291	114.0962065	-82.918093	3.36601	119.5570535
-17.573936	28.545532	115.787041	-25.640007	10.536726	116.907677	36.173985	-5.927243	115.074799	27.192631	40.601212	113.830093	31.683308	17.3369845	114.452446	-82.963322	3.7364675	119.362908
-16.617437	28.463741	115.997604	-25.630083	10.718008	117.103302	36.250175	-5.752723	115.165924	27.278435	41.183201	114.212738	31.764305	17.715239	114.689331	-83.024471	3.720777	119.517273
-15.838954	28.424444	116.249069	-25.596064	10.873651	117.182564	36.343807	-5.564074	115.300323	27.363951	41.322342	114.650597	31.853879	17.879134	114.97546	-83.046007	3.868168	119.389668
-15.071063	28.423506	116.505417	-25.55151	11.019133	117.244247	36.446487	-5.391428	115.490959	27.447495	41.448017	115.067375	31.946991	18.0282945	115.279167	-83.050011	4.0099715	119.209327
-14.230737	28.332106	116.752708	-25.529007	11.177528	117.327202	36.550442	-5.251312	115.706085	27.539448	41.546421	115.490112	32.044945	18.1475545	115.5980985	-83.102959	4.2075015	119.0563055
-13.453325	28.247204	117.062607	-25.469971	11.192734	117.390503	36.657257	-5.123295	115.919258	27.613867	41.620914	115.955139	32.135562	18.2488095	115.9371985	-83.075504	4.1366585	118.8438075
-12.41984	28.010126	117.293015	-25.524521	11.330524	117.442513	36.734516	-4.994808	116.135498	27.66534	41.700371	116.408836	32.199928	18.3527815	116.272167	-83.24897	4.3082665	118.612859
-11.232541	27.641796	117.720497	-25.481627	11.356233	117.52813	36.836498	-4.785137	116.45504	27.715656	41.818016	117.035271	32.276077	18.5164395	116.7451555	-83.239331	4.1960265	118.3111045
-10.387247	27.329147	117.923866	-25.484842	11.415769	117.622101	36.894402	-4.618011	116.633415	27.734671	41.906235	117.426369	32.3145365	18.644112	117.029892	-83.2842205	4.187426	118.21431
-9.474998	26.941332	118.110184	-25.426064	11.401281	117.663383	36.944286	-4.481082	116.795982	27.73386	41.986309	117.716232	32.339073	18.7526135	117.256107	-83.191201	4.0499485	118.070659
-8.746297	26.533607	118.328239	-25.496441	11.52476	117.825684	36.989441	-4.327007	116.94915	27.73208	42.094429	117.935631	32.3607605	18.883711	117.4423905	-83.3536425	4.165809	118.2089775
-7.960069	26.027969	118.471336	-25.507917	11.597533	117.957352	37.033337	-4.176858	117.139946	27.721878	42.20488	118.097946	32.3776075	19.014011	117.618946	-83.3934415	4.181055	118.295758
-7.167583	25.502405	118.554482	-25.426609	11.657508	117.928947	37.076931	-4.047689	117.363693	27.710217	42.32053	118.225838	32.393574	19.1364205	117.7947655	-83.246792	4.1785955	118.0631285
-6.398147	24.868029	118.58976	-25.472212	11.710704	117.976997	37.11013	-3.917233	117.519379	27.681108	42.41861	118.349716	32.395619	19.2506885	117.9345475	-83.340043	4.1707195	118.0194465
-5.353675	23.83857	118.663994	-25.509584	11.742958	117.98571	37.155022	-3.727598	117.698288	27.599239	42.545856	118.560234	32.3771305	19.409129	118.129261	-83.3962985	4.076787	117.842159
-4.688249	23.06502	118.737732	-25.509655	11.747827	117.96006	37.172638	-3.617887	117.775536	27.545786	42.627693	118.673691	32.359212	19.504903	118.2246135	-83.378522	3.990751	117.6955065
-3.995541	22.201542	118.732086	-25.526556	11.726899	117.894829	37.203407	-3.523004	117.845238	27.470774	42.682014	118.882843	32.3370905	19.579505	118.3640405	-83.3902025	3.874293	117.4256175
-3.412942	21.340479	118.724777	-25.541792	11.722678	117.858849	37.24041	-3.431874	117.937897	27.429094	42.751423	119.010841	32.334752	19.6597745	118.474369	-83.418336	3.7855815	117.243329
-2.770452	20.337225	118.717285	-25.545088	11.753166	117.841866	37.291344	-3.326436	118.036743	27.398634	42.844227	119.033447	32.344989	19.7588955	118.535095	-83.435165	3.7474365	117.148637
-2.206792	19.320219	118.64061	-25.513521	11.848627	117.793404	37.35479	-3.223205	118.213524	27.378637	42.938644	119.056366	32.3667135	19.8577195	118.634945	-83.3937555	3.8395345	116.951863
-1.667281	18.276642	118.542801	-25.489244	11.971093	117.726532	37.454369	-3.097409	118.417274	27.386471	43.034893	118.968369	32.42042	19.968742	118.6928215	-83.398908	3.973444	116.7602425
-0.940143	16.58399	118.428024	-25.436407	12.153986	117.568604	37.629974	-2.935165	118.855034	27.38998	43.139874	118.834579	32.509977	20.1023545	118.8448065	-83.382791	4.2056175	116.2924015
-0.551172	15.396688	118.361938	-25.348747	12.246374	117.44165	37.757294	-2.851219	119.235733	27.427921	43.186905	118.679001	32.5926075	20.167843	118.957367	-83.2901015	4.324905	115.925933
-0.215202	14.187675	118.360435	-25.300116	12.303671	117.31591	37.877682	-2.785015	119.635284	27.479162	43.198753	118.469131	32.678422	20.206869	119.0522075	-83.278654	4.400473	115.5796125
0.075073	12.928113	118.409035	-25.195295	12.32539	117.227425	37.995293	-2.78697	120.041672	27.538025	43.13205	118.329765	32.766659	20.17254	119.1857185	-83.157249	4.47824	115.2691315
0.2373	11.675306	118.520233	-25.123692	12.296227	117.159882	38.098759	-2.79931	120.427025	27.611647	43.065792	118.198166	32.855203	20.133241	119.3125955	-83.102587	4.459213	115.0071685
0.358599	10.434493	118.599716	-25.050989	12.2563	117.111	38.169853	-2.839794	120.710388	27.729576	42.966141	118.092964	32.9497145	20.0631735	119.401676	-83.0516925	4.4494265	114.820324
0.378499	9.168375	118.643227	-24.973099	12.208824	117.091278	38.214077	-2.891064	120.900414	27.838469	42.88871	118.019882	33.026273	19.998823	119.460148	-82.972471	4.418825	114.722408
0.282585	7.345085	118.65789	-24.889425	12.159017	117.122498	38.236221	-2.954336	120.996513	27.998638	42.821087	117.945732	33.1174295	19.9333755	119.4711225	-82.8962795	4.3846585	114.7738735
0.112431	6.157123	118.617203	-24.818548	12.108123	117.147255	38.231529	-2.980991	120.944801	28.050566	42.78952	117.979225	33.1410475	19.9042645	119.462013	-82.7781435	4.3119815	114.832497
-0.132152	4.984198	118.530312	-24.802555	12.078257	117.167244	38.230923	-3.006193	120.890633	28.102571	42.7477	118.041275	33.166747	19.8707535	119.465954	-82.771857	4.2857605	114.868534
-0.455736	3.811885	118.490776	-24.794117	12.07657	117.179276	38.226601	-3.042856	120.830261	28.132904	42.727352	118.156517	33.1797525	19.842248	119.493389	-82.7679865	4.310892	114.865163
-0.858019	2.699565	118.443085	-24.787714	12.109431	117.194023	38.212521	-3.080013	120.795654	28.141764	42.709435	118.249191	33.1771425	19.814711	119.5224225	-82.7525705	4.404151	114.8656235
-1.336484	1.610386	118.364906	-24.823881	12.179108	117.207909	38.180874	-3.120755	120.786163	28.17065	42.691689	118.284821	33.175762	19.785467	119.535492	-82.823524	4.572749	114.880326
-1.898327	0.496951	118.33297	-24.829494	12.239826	117.239655	38.134472	-3.158121	120.760475	28.190699	42.672451	118.269112	33.1625855	19.757165	119.5147935	-82.8215735	4.722487	114.9645165
-2.896264	-1.109152	118.275642	-24.867575	12.281495	117.245361	38.07457	-3.254706	120.755516	28.212229	42.60043	118.262589	33.1433995	19.672862	119.5090525	-82.8785495	4.890128	114.9816695
-3.633886	-2.184941	118.202003	-24.896484	12.241459	117.235123	38.037048	-3.375991	120.769867	28.214264	42.487751	118.22821	33.125656	19.55588	119.4990385	-82.918624	4.927038	114.9712075
-4.44353	-3.228664	118.151604	-24.925486	12.15016	117.230186	38.002434	-3.500304	120.774582	28.219723	42.368664	118.215523	33.1110785	19.43418	119.4950525	-82.9620505	4.86614	114.9653195
-5.325524	-4.277985	118.14138	-24.93022	12.039313	117.245338	37.967064	-3.655348	120.786583	28.210238	42.212029	118.192307	33.088651	19.2783405	119.489445	-82.949091	4.8002855	115.001231
-6.27681	-5.330095	118.128456	-24.958546	11.904185	117.276527	37.945194	-3.822402	120.814072	28.217714	42.046539	118.142281	33.081454	19.1120685	119.4781765	-82.998546	4.6963015	115.0748775
-7.289436	-6.265265	118.149506	-24.955076	11.744712	117.312172	37.923561	-4.005433	120.883438	28.240648	41.868488	118.053886	33.0821045	18.9315275	119.468662	-82.9922565	4.5578965	115.155682
-8.236764	-7.259377	118.134163	-24.951536	11.613517	117.355812	37.907417	-4.173152	120.953003	28.268766	41.696945	117.93898	33.0880915	18.7618965	119.4459915	-82.9911635	4.4651375	115.2656325
-9.937625	-8.564649	118.277885	-24.951115	11.441342	117.423775	37.894032	-4.408515	121.127678	28.32338	41.440308	117.717384	33.108706	18.5158965	119.422531	-83.010936	4.3667875	115.425019
-11.171952	-9.364712	118.426392	-24.947887	11.29888	117.45652	37.858376	-4.506563	121.267471	28.365595	41.266449	117.516006	33.1119855	18.379943	119.3917385	-83.0077595	4.217817	115.5213015
-12.450759	-10.130987	118.616333	-24.91217	11.183147	117.520401	37.862846	-4.685713	121.409439	28.412121	41.089283	117.333237	33.1374835	18.201785	119.371338	-82.9618235	4.164509	115.669464
-13.718253	-10.817679	118.761505	-24.888475	11.039725	117.611099	37.912922	-4.861558	121.56179	28.475687	40.886265	117.132256	33.1943045	18.0123535	119.347023	-82.9712545	4.0670965	115.875175
-15.095242	-11.449031	118.890938	-24.85157	10.881116	117.756859	37.778454	-4.924168	121.662819	28.548622	40.689869	116.962196	33.163538	17.8828505	119.3125075	-82.866678	3.8793815	116.2012105
-16.481318	-12.024302	118.978416	-24.817535	10.69023	117.901733	37.93626	-5.194079	121.706451	28.589737	40.495773	116.940483	33.2629985	17.650847	119.323467	-82.8980685	3.729613	116.479999
-17.914036	-12.498411	119.025406	-24.768631	10.504234	118.059334	37.962765	-5.376471	121.711395	28.645082	40.334957	116.945007	33.3039235	17.479243	119.328201	-82.8411855	3.529225	116.790467
-20.12719	-13.100834	119.000244	-24.666939	10.283296	118.310951	37.99123	-5.641856	121.606422	28.718853	40.101536	116.987061	33.3550415	17.22984	119.2967415	-82.6889195	3.336752	117.3251605
-21.586634	-13.353634	119.054733	-24.627642	10.148078	118.551338	38.01355	-5.781202	121.484581	28.768242	39.942158	117.004738	33.390896	17.080478	119.2446595	-82.64618	3.215678	117.8580165
-23.10121	-13.569305	119.091988	-24.541668	10.063569	118.837997	38.030834	-5.922395	121.336411	28.829819	39.814636	117.01474	33.4303265	16.9461205	119.1755755	-82.5136625	3.1810175	118.5004185
-24.636036	-13.713624	119.277298	-24.459938	9.981719	119.196495	37.912357	-5.942889	121.176277	28.895962	39.706959	117.060364	33.4041595	16.882035	119.1183205	-82.3240355	3.081403	119.2746695
-26.182886	-13.698647	119.529488	-24.399933	9.933386	119.618965	37.993446	-6.134061	121.026207	28.945583	39.605247	117.110733	33.4695145	16.735593	119.06847	-82.2693805	3.131179	120.16946
-27.740553	-13.678658	119.781342	-24.295658	9.837287	120.066277	37.983627	-6.187147	120.892609	28.992975	39.519234	117.217377	33.488301	16.6660435	119.054993	-82.079617	3.0085305	121.077561
-29.241207	-13.647374	120.075668	-24.267826	9.751121	120.53862	38.034447	-6.331419	120.747925	28.992172	39.462307	117.353012	33.5133095	16.565444	119.0504685	-82.0489615	2.936798	122.0267715
-31.540928	-13.414648	120.60379	-24.231806	9.637891	121.290543	38.027748	-6.44312	120.5158	28.942717	39.40625	117.563644	33.4852325	16.481565	119.039722	-81.9488445	2.794217	123.541364
-32.981663	-13.274489	121.069397	-24.242453	9.53826	121.75354	38.001137	-6.512244	120.358955	28.871059	39.382278	117.753777	33.436098	16.435017	119.056366	-81.921004	2.641503	124.450714
-34.429787	-13.028558	121.627258	-24.261866	9.476359	122.320709	37.931953	-6.586896	120.248367	28.787979	39.313313	117.914459	33.359966	16.3632085	119.081413	-81.883698	2.5895095	125.560005
-35.820274	-12.785093	122.236572	-24.291716	9.416103	122.770905	37.825859	-6.651789	120.133865	28.70355	39.290722	117.936371	33.2647045	16.3194665	119.035118	-81.8481365	2.5127395	126.506692
-37.026447	-12.576646	122.896065	-24.361206	9.338751	123.234665	37.696068	-6.765378	120.074188	28.62179	39.223583	117.983452	33.158929	16.2291025	119.02882	-81.881341	2.4483995	127.44051
-38.417053	-12.182709	123.627815	-24.438076	9.241744	123.717522	37.565308	-6.911602	120.077042	28.536064	39.089088	118.004181	33.050686	16.088743	119.0406115	-81.926838	2.394745	128.3944325
-39.642147	-11.845656	124.244324	-24.521191	9.131185	124.105247	37.41597	-7.098292	120.093895	28.479263	38.926411	118.101204	32.9476165	15.9140595	119.0975495	-81.9899985	2.3483105	129.1129445
-41.299046	-11.250469	124.813988	-24.662977	8.910286	124.517143	37.1992	-7.444745	120.135544	28.442329	38.606178	118.272438	32.8207645	15.5807165	119.203991	-82.1467185	2.2398555	129.830295
-42.179703	-10.922476	124.9207	-24.74247	8.700524	124.646843	37.038414	-7.69634	120.154861	28.47139	38.367737	118.407188	32.754902	15.3356985	119.2810245	-82.239842	2.0653495	130.0126615
-43.231113	-10.383438	124.956306	-24.622282	8.32665	124.53389	36.877804	-7.966517	120.161911	28.505409	38.158417	118.496613	32.6916065	15.09595	119.329262	-81.9361705	1.55735	129.738518
-44.160194	-9.886569	124.857162	-24.923565	8.363548	124.505089	36.716969	-8.188865	120.127174	28.540239	37.964645	118.528214	32.628604	14.88789	119.327694	-82.475734	1.839206	129.682484
-44.870552	-9.380806	124.737801	-25.034222	8.241894	124.385902	36.552906	-8.375387	120.109871	28.558619	37.803574	118.495537	32.5557625	14.7140935	119.302704	-82.6242065	1.7696945	129.4691
-45.516705	-8.842887	124.597809	-25.131496	8.188066	124.221275	36.397942	-8.500458	120.118904	28.537174	37.674725	118.360153	32.467558	14.5871335	119.2395285	-82.73055	1.7889985	129.2030215
-46.059727	-8.246934	124.511513	-25.240009	8.155725	124.055672	36.255054	-8.600965	120.146347	28.532051	37.585217	118.224403	32.3935525	14.492126	119.185375	-82.8735705	1.819324	128.925969
-46.695049	-7.318404	124.384979	-25.363544	8.202336	123.796608	36.090843	-8.711992	120.256485	28.520758	37.466839	117.984245	32.3058005	14.3774235	119.120365	-83.0328885	2.0272485	128.472851
-47.015606	-6.675924	124.235107	-25.447941	8.201636	123.63398	36.010944	-8.784143	120.39621	28.51231	37.396965	117.795959	32.261627	14.306411	119.0960845	-83.157509	2.096861	128.1718755
-47.152962	-6.030791	124.031746	-25.553831	8.215505	123.431351	35.94709	-8.855756	120.5457	28.50329	37.318066	117.653595	32.22519	14.231155	119.0996475	-83.332852	2.199855	127.7630545
-47.314659	-5.355375	123.749077	-25.58889	8.200617	123.188042	35.905849	-8.950869	120.730766	28.513157	37.225426	117.508293	32.209503	14.1372785	119.1195295	-83.387283	2.2639555	127.2565545
-47.368439	-4.669174	123.270927	-25.640553	8.220868	122.864281	35.881786	-9.023554	120.95311	28.541586	37.145554	117.33416	32.211686	14.061	119.143635	-83.492792	2.380736	126.584927
-47.370277	-3.96	122.571121	-25.714403	8.1955	122.335243	35.882168	-9.084422	121.152664	28.592712	37.068565	117.186829	32.23744	13.9920715	119.1697465	-83.666246	2.3989285	125.5007395
-47.315605	-3.221416	121.655785	-25.798889	8.138457	121.71447	35.872421	-9.137936	121.350815	28.646275	37.01292	117.0336	32.259348	13.937492	119.1922075	-83.857126	2.339422	124.2367325
-47.082676	-2.021261	120.042099	-25.930082	8.075382	120.552208	35.797485	-9.186304	121.486389	28.673637	36.917774	116.74073	32.235561	13.865735	119.1135595	-84.095725	2.285029	121.9908565
-46.873226	-1.256172	118.987038	-26.007658	8.009767	119.761017	35.705765	-9.239774	121.431328	28.673679	36.83913	116.565689	32.189722	13.799678	118.9985085	-84.205038	2.219856	120.5235255
-46.665791	-0.427455	118.160225	-26.061995	7.949749	119.116592	35.599953	-9.281516	121.28788	28.686789	36.793224	116.323555	32.143371	13.755854	118.8057175	-84.267361	2.143644	119.4274665
-46.372231	0.420651	117.517868	-26.07835	7.925538	118.620064	35.514824	-9.333856	121.119568	28.705734	36.742851	116.115936	32.110279	13.7044975	118.617752	-84.266979	2.1465785	118.622376
-46.04084	1.363636	117.039597	-26.06492	7.910985	118.246651	35.469227	-9.366943	120.963272	28.725519	36.697205	115.945183	32.097373	13.665131	118.4542275	-84.227213	2.156839	118.0390745
-45.68784	2.311823	116.60955	-26.03178	7.896128	117.951462	35.463589	-9.394623	120.815834	28.735846	36.678822	115.879784	32.0997175	13.6420995	118.347809	-84.1632775	2.1501565	117.555115
-45.322407	3.266656	116.221222	-26.004875	7.888925	117.686371	35.45924	-9.416368	120.699158	28.741741	36.657436	115.90406	32.1004905	13.620534	118.301609	-84.1102405	2.157316	117.071133
-44.785675	4.762773	115.740669	-26.015043	7.908346	117.330956	35.417328	-9.441546	120.546112	28.760714	36.65073	115.927338	32.089021	13.604592	118.236725	-84.119107	2.2121	116.425187
-44.420216	5.812637	115.403954	-26.035255	7.913062	117.099335	35.385567	-9.4831	120.48336	28.767359	36.668926	115.998947	32.076463	13.592913	118.2411535	-84.146973	2.233211	115.9575165
-44.049988	6.825178	115.06282	-26.094612	7.897253	116.877495	35.341938	-9.510045	120.436325	28.743591	36.6595	116.039566	32.0427645	13.5747275	118.2379455	-84.2319885	2.2197785	115.5170445
-43.724705	7.866249	114.8311	-26.157045	7.913587	116.69104	35.27359	-9.536469	120.343636	28.693029	36.660866	116.040848	31.9833095	13.5621985	118.192242	-84.2973995	2.2649755	115.189838
-43.371342	8.928369	114.737129	-26.199278	7.931501	116.570282	35.216324	-9.560767	120.223007	28.646023	36.638203	115.959343	31.9311735	13.538718	118.091175	-84.3297295	2.324284	115.049389
-42.995159	10.052793	114.754677	-26.19969	7.937996	116.53154	35.158394	-9.562075	120.102119	28.603025	36.59816	115.829315	31.8807095	13.5180425	117.965717	-84.2800895	2.3579495	115.097363
-42.644398	11.104957	114.795158	-26.221058	7.962607	116.544807	35.136917	-9.602624	120.021317	28.55765	36.568657	115.662407	31.8472835	13.4830165	117.841862	-84.2893995	2.4421975	115.247752
-42.09977	12.743625	114.8116	-26.186804	7.948107	116.558327	35.115166	-9.668331	119.9692	28.538168	36.495232	115.440178	31.826667	13.4134505	117.704689	-84.200275	2.4827635	115.411965
-41.714233	13.87735	114.85717	-26.179129	7.920225	116.585579	35.104935	-9.752682	119.955208	28.540775	36.421383	115.265144	31.822855	13.3343505	117.610176	-84.181113	2.5060995	115.560982
-41.14497	14.834831	114.838364	-26.352808	7.944926	116.813324	35.101616	-9.851699	119.931076	28.555769	36.339806	115.110909	31.8286925	13.2440535	117.5209925	-84.5343085	2.6457985	116.1056555
-40.919476	16.116657	114.955856	-26.137989	7.719861	116.702362	35.095142	-9.965083	119.865837	28.531393	36.249332	115.02446	31.8132675	13.1421245	117.4451485	-84.0892455	2.2975975	115.9595755
-40.515759	17.248289	115.086403	-26.131693	7.541177	116.798767	35.079578	-10.066519	119.788429	28.475777	36.161629	114.986824	31.7776775	13.047555	117.3876265	-84.0410635	2.034799	116.2099075
-40.081799	18.410959	115.315331	-26.162567	7.313605	116.916954	35.077946	-10.165979	119.630287	28.382921	36.099495	115.038071	31.7304335	12.966758	117.334179	-84.0555675	1.660452	116.499729
-39.682564	19.548828	115.672394	-26.196136	7.063846	117.071999	35.082588	-10.251974	119.353889	28.211916	36.059917	115.252647	31.647252	12.9039715	117.303268	-84.039524	1.2237205	116.84073
-38.980503	21.313927	116.384628	-26.278183	6.629075	117.327896	35.064362	-10.333142	118.735649	27.862141	36.068993	115.840683	31.4632515	12.8679255	117.288166	-84.0196175	0.390224500000002	117.367626
-38.543739	22.429661	116.937103	-26.380726	6.396642	117.442909	35.014702	-10.372215	118.230774	27.625975	36.096416	116.315506	31.3203385	12.8621005	117.27314	-84.0817905	-0.0688164999999987	117.612678
-38.039406	23.568535	117.43734	-26.505915	6.197955	117.572365	34.919296	-10.415984	117.665077	27.433739	36.096943	116.759315	31.1765175	12.8404795	117.212196	-84.1883475	-0.4445695	117.932534
-37.518452	24.669613	117.879166	-26.651678	6.087159	117.664589	34.803501	-10.505584	117.141518	27.290588	36.08675	117.085335	31.0470445	12.790583	117.1134265	-84.3504005	-0.616265000000002	118.2157515
-36.921097	25.75071	118.204865	-26.522604	5.874588	117.58773	34.651875	-10.591046	116.727272	27.200695	36.053528	117.259148	30.926285	12.731241	116.99321	-83.971493	-0.982065	118.18225
-36.357327	26.820023	118.42672	-26.880001	6.094836	117.669968	34.490486	-10.648242	116.360565	27.128443	36.049088	117.367088	30.8094645	12.700423	116.8638265	-84.5694665	-0.510750999999999	118.4761095
-35.686111	27.832512	118.529335	-26.99552	6.167093	117.595818	34.330307	-10.725411	116.049942	27.078421	36.041531	117.345047	30.704364	12.65806	116.6974945	-84.695404	-0.323873999999998	118.4941415
-34.631134	29.189465	118.497047	-27.138428	6.342907	117.423889	34.096832	-10.786982	115.747437	27.021238	36.030994	117.174423	30.559035	12.622006	116.46093	-84.835891	0.0638080000000016	118.386848
-33.853054	30.02313	118.425491	-27.161806	6.445415	117.294899	33.981113	-10.818101	115.53582	26.989952	36.010246	117.064575	30.4855325	12.5960725	116.3001975	-84.8091445	0.294757499999998	118.2896005
-33.081093	30.770164	118.307724	-27.194405	6.52882	117.166878	33.897511	-10.863322	115.367676	26.974443	35.994492	117.023621	30.435977	12.565585	116.1956485	-84.824787	0.492054999999999	118.1381075
-32.265137	31.443962	118.23896	-27.253925	6.592276	117.023537	33.831657	-10.931633	115.209389	26.970963	35.957317	117.03334	30.40131	12.512842	116.1213645	-84.90916	0.671709999999997	117.9257095
-31.343958	31.996149	118.182137	-27.289762	6.637164	116.854324	33.775703	-11.008353	115.049599	26.9849	35.874348	117.146317	30.3803015	12.4329975	116.097958	-84.9598255	0.841330500000002	117.61069
-30.464375	32.441887	118.159798	-27.335846	6.666661	116.659996	33.743565	-11.104902	114.95565	27.012993	35.793705	117.321602	30.378279	12.3444015	116.138626	-85.049971	0.988920499999999	117.181366
-29.556417	32.834549	118.139603	-27.377468	6.730417	116.417625	33.710472	-11.18049	114.896729	27.055477	35.740288	117.543259	30.3829745	12.279899	116.219994	-85.1379105	1.180935	116.615256
-28.150854	33.239803	118.077576	-27.465157	6.907902	116.055702	33.685146	-11.254909	114.79528	27.111799	35.685719	117.909035	30.3984725	12.215405	116.3521575	-85.3287865	1.600399	115.7592465
-27.146214	33.383289	117.990005	-27.513767	7.057179	115.842392	33.682987	-11.252554	114.742157	27.145264	35.692406	118.102776	30.4141255	12.219926	116.4224665	-85.4416595	1.894432	115.2623175
-26.250505	33.44693	117.903862	-27.499294	7.247118	115.633842	33.698261	-11.219976	114.675606	27.205107	35.754456	118.226471	30.451684	12.26724	116.4510385	-85.450272	2.226996	114.8166455
-25.30088	33.416164	117.781868	-27.457989	7.47561	115.475739	33.726849	-11.13719	114.614235	27.276623	35.834362	118.240868	30.501736	12.348586	116.4275515	-85.417714	2.602634	114.5239265
-24.331526	33.291004	117.572853	-27.409452	7.700519	115.314194	33.793316	-11.064396	114.526627	27.357096	35.910748	118.129745	30.575206	12.423176	116.328186	-85.39411	2.977862	114.300202
-23.470385	33.058048	117.283318	-27.354197	7.910112	115.14534	33.843086	-11.00866	114.422035	27.434883	35.975819	117.98719	30.6389845	12.4835795	116.2046125	-85.3473785	3.3366445	114.0860675
-22.618652	32.700409	117.009499	-27.27457	8.063516	114.982903	33.88522	-10.978315	114.314117	27.523088	36.012276	117.779312	30.704154	12.5169805	116.0467145	-85.253294	3.6100515	113.9190915
-21.40015	31.920546	116.615166	-27.150759	8.161707	114.843727	33.946342	-11.005802	114.163277	27.638649	36.045326	117.430305	30.7924955	12.519762	115.796791	-85.0940135	3.803652	113.890663
-20.60224	31.28303	116.429451	-27.079021	8.173458	114.840294	33.985828	-11.052136	114.058014	27.700497	36.043022	117.204735	30.8431625	12.495443	115.6313745	-85.0012045	3.851473	114.0492135
-20.083929	30.597681	116.29821	-27.01734	8.157067	114.856514	34.02663	-11.117998	114.024162	27.749386	36.0191	116.912308	30.888008	12.450551	115.468235	-84.922688	3.863583	114.244793
-19.260288	29.700804	115.943611	-26.968464	8.121597	114.914909	34.063087	-11.19655	114.018425	27.76936	36.01992	116.608604	30.9162235	12.411685	115.3135145	-84.8531515	3.831509	114.5163035
-18.635653	28.756956	115.598312	-26.916636	8.101908	115.007111	34.093563	-11.29319	114.064003	27.767471	36.041908	116.107536	30.930517	12.374359	115.0857695	-84.763789	3.829457	114.9284525
-18.004412	27.835829	115.143112	-26.898516	8.1184	115.100479	34.109039	-11.3811	114.166451	27.756178	36.033173	115.467224	30.9326085	12.3260365	114.8168375	-84.7296405	3.9107635	115.3841205
-17.486549	26.871487	114.66864	-26.958117	8.20407	115.259895	34.132729	-11.485366	114.320633	27.729383	36.010967	114.675522	30.931056	12.2628005	114.4980775	-84.84729	4.1453395	116.0217125
-16.649525	25.374746	113.868179	-26.819262	8.215178	115.264725	34.172112	-11.658043	114.648773	27.704121	35.901993	113.388336	30.9381165	12.121975	114.0185545	-84.5766405	4.308381	116.5108955
-16.117531	24.374542	113.400993	-26.803102	8.180564	115.257881	34.206638	-11.777897	114.915298	27.657917	35.7859	112.642113	30.9322775	12.0040015	113.7787055	-84.5384815	4.3571265	116.7370565
-15.565701	23.416874	113.052856	-26.746136	8.065812	115.262672	34.254379	-11.928271	115.13517	27.590433	35.6381	111.873611	30.922406	11.8549145	113.5043905	-84.414678	4.2767095	117.0209535
-15.028749	22.464062	112.820778	-26.67728	7.853272	115.265633	34.302704	-12.076417	115.268051	27.529795	35.389954	111.314522	30.9162495	11.6567685	113.2912865	-84.2708095	4.0497755	117.2399795
-14.497074	21.59392	112.691521	-26.626659	7.573977	115.252922	34.359379	-12.236419	115.353821	27.478521	35.18763	110.926674	30.91895	11.4756055	113.1402475	-84.172268	3.6723485	117.3655965
-14.017649	20.734426	112.662254	-26.573109	7.260016	115.216492	34.417316	-12.384246	115.397285	27.4828	34.997688	110.701736	30.950058	11.306721	113.0495105	-84.096276	3.213311	117.3834735
-13.565154	19.936323	112.655113	-26.513819	6.986656	115.167412	34.467667	-12.526324	115.384377	27.529066	34.848713	110.640953	30.9983665	11.1611945	113.012665	-84.0260045	2.8121175	117.322159
-12.807091	18.923655	112.666412	-26.436646	6.630001	115.121063	34.53566	-12.740723	115.369774	27.673223	34.666737	110.700714	31.1044415	10.963007	113.035244	-83.9777335	2.296995	117.206882
-12.290312	18.334469	112.75647	-26.353392	6.485453	115.125893	34.573078	-12.866781	115.348305	27.82337	34.562927	110.765144	31.198224	10.848073	113.0567245	-83.905008	2.122833	117.1950615
-11.817332	17.85936	112.850212	-26.266966	6.358057	115.154778	34.613899	-12.995953	115.320419	27.973879	34.475677	110.85273	31.293889	10.739862	113.0865745	-83.827821	1.976252	117.2229815
-11.318846	17.40056	112.968384	-26.162619	6.267313	115.196968	34.667061	-13.06697	115.261719	28.108824	34.421585	111.003281	31.3879425	10.6773075	113.1325	-83.7131805	1.8573185	117.261436
-10.841266	16.974937	113.128387	-26.112524	6.197838	115.218079	34.720146	-13.098531	115.150452	28.222075	34.422142	111.241867	31.4711105	10.6618055	113.1961595	-83.6961585	1.7338705	117.2399985
-10.391375	16.584604	113.332298	-26.051382	6.138229	115.249672	34.795006	-13.092579	115.038361	28.306671	34.453407	111.548981	31.5508385	10.680414	113.293671	-83.6536025	1.596044	117.205673
-9.971005	16.273222	113.526466	-26.039064	6.087547	115.262138	34.871578	-13.03833	114.938904	28.347359	34.544189	111.973282	31.6094685	10.7529295	113.456093	-83.6875965	1.4221645	117.068183
-9.27234	15.878224	113.828728	-26.101208	6.101742	115.356697	34.963127	-12.893547	114.801064	28.385921	34.725964	112.658524	31.674524	10.9162085	113.729794	-83.87694	1.2872755	116.9836
-8.784049	15.66818	114.003029	-26.101032	6.125919	115.369759	35.008072	-12.760493	114.756371	28.413734	34.844231	113.02607	31.710903	11.041869	113.8912205	-83.912967	1.209969	116.8482975
-8.297316	15.48539	114.145126	-26.078993	6.208845	115.410324	35.046188	-12.647745	114.745461	28.459177	34.949001	113.320625	31.7526825	11.150628	114.033043	-83.9106685	1.267062	116.787605
-7.839249	15.384182	114.285408	-26.064747	6.243484	115.435875	35.07679	-12.540835	114.790771	28.506002	35.05809	113.511261	31.791396	11.2586275	114.151016	-83.92089	1.2283405	116.720734
-7.307669	15.21946	114.402161	-25.980118	6.266794	115.427734	35.14999	-12.49177	114.890823	28.560204	35.063164	113.706276	31.855097	11.285697	114.2985495	-83.815333	1.247891	116.5569185
-6.779847	14.989394	114.528046	-25.955191	6.239964	115.480408	35.218658	-12.484464	115.011322	28.632841	35.012867	113.926437	31.9257495	11.2642015	114.4688795	-83.8361315	1.2157265	116.4919365
-6.231995	14.640556	114.689827	-25.946924	6.155356	115.522919	35.288452	-12.495829	115.176796	28.700361	34.9459	114.212357	31.9944065	11.2250355	114.6945765	-83.8882545	1.0856765	116.3512615
-5.458757	14.216158	115.030922	-25.918728	5.993098	115.639969	35.366692	-12.5032	115.400421	28.812174	34.862118	114.714302	32.089433	11.179459	115.0573615	-83.926889	0.806736999999998	116.2225765
-4.954501	13.932556	115.300713	-25.941628	5.870462	115.757668	35.406937	-12.495043	115.540085	28.859047	34.807404	115.132309	32.132992	11.1561805	115.336197	-84.016248	0.584743500000002	116.179139
-4.454227	13.618093	115.589485	-25.911369	5.801924	115.893806	35.445343	-12.437679	115.702072	28.894073	34.818298	115.558075	32.169708	11.1903095	115.6300735	-83.992446	0.4135385	116.1575385
-4.012902	13.311702	115.881073	-25.962337	5.758789	115.993378	35.501362	-12.369668	115.87188	28.896851	34.879356	116.014519	32.1991065	11.254844	115.9431995	-84.1237805	0.262734	116.0435565
-3.525706	12.952092	116.135803	-25.988689	5.760524	116.048264	35.550354	-12.256583	116.081116	28.919834	34.947071	116.435219	32.235094	11.345244	116.2581675	-84.212472	0.175803999999999	115.8383605
-3.12563	12.555406	116.36702	-26.035973	5.790781	116.049622	35.58947	-12.128904	116.329834	28.893242	35.031933	116.955208	32.241356	11.4515145	116.642521	-84.313302	0.130047499999998	115.456723
-2.764788	12.079898	116.606567	-26.0732	5.822927	116.037788	35.627735	-11.965576	116.537201	28.886366	35.087284	117.372383	32.2570505	11.560854	116.954792	-84.4034505	0.0850000000000009	115.120784
-2.27211	11.351691	116.947235	-26.121679	5.853455	116.078697	35.698925	-11.786866	116.766586	28.820414	35.158707	118.074654	32.2596695	11.6859205	117.42062	-84.5030275	0.0209895000000007	114.736774
-2.034659	10.799577	117.118477	-26.105106	5.848996	116.132652	35.742001	-11.702018	116.876015	28.796413	35.197166	118.439713	32.269207	11.747574	117.657864	-84.479419	-0.0495820000000009	114.60744
-1.823077	10.152512	117.26841	-26.061424	5.834523	116.208946	35.809589	-11.598778	116.956642	28.759762	35.243752	118.728127	32.2846755	11.822487	117.8423845	-84.4075235	-0.153441000000001	114.5755075
-1.619833	9.374227	117.315292	-26.060347	5.829257	116.292259	35.883392	-11.510318	117.023643	28.720909	35.291599	118.973877	32.3021505	11.8906405	117.99876	-84.4228445	-0.2321265	114.585758
-1.552739	8.613875	117.34742	-26.033628	5.827332	116.328453	35.955929	-11.417363	117.163383	28.687754	35.35743	119.142509	32.3218415	11.9700335	118.152946	-84.3890975	-0.315369499999999	114.50396
-1.54566	7.807268	117.365944	-26.02096	5.831143	116.335724	36.016689	-11.325473	117.318275	28.634315	35.386074	119.263496	32.325502	12.0303005	118.2908855	-84.367422	-0.368014499999999	114.3805625
-1.573946	6.943958	117.316727	-26.018265	5.838979	116.338394	36.051201	-11.24984	117.552162	28.582775	35.43364	119.272842	32.316988	12.0919	118.412502	-84.353518	-0.413941999999999	114.264286
-1.790277	5.485983	117.226646	-26.043474	5.845066	116.416946	36.031925	-11.176281	117.893646	28.478176	35.46336	119.139244	32.2550505	12.1435395	118.516445	-84.3419985	-0.453407500000001	114.317447
-2.051878	4.471217	117.183212	-26.04458	5.815435	116.497276	35.974564	-11.162083	118.056976	28.396984	35.451729	118.992767	32.185774	12.144823	118.5248715	-84.274934	-0.513952999999999	114.4696805
-2.339489	3.388286	117.202187	-26.099581	5.778264	116.616043	35.920979	-11.190059	118.230453	28.297026	35.399445	118.92823	32.1090025	12.104693	118.5793415	-84.3081645	-0.548165000000001	114.6527445
-2.708571	2.299363	117.204308	-26.16839	5.683409	116.682671	35.850658	-11.264365	118.425667	28.220373	35.337624	118.898567	32.0355155	12.0366295	118.662117	-84.3722955	-0.6698115	114.703225
-3.184413	1.136875	117.189499	-26.272465	5.610891	116.707123	35.7575	-11.319266	118.559769	28.138277	35.271118	118.947128	31.9478885	11.975926	118.7534485	-84.4928185	-0.754144000000002	114.6607975
-3.695326	-0.03673	117.100891	-26.395184	5.521872	116.681267	35.642006	-11.390227	118.661926	28.050158	35.240849	119.055084	31.846082	11.925311	118.858505	-84.63645	-0.881566999999999	114.504029
-4.262163	-1.212196	116.957581	-26.476511	5.459405	116.628906	35.516556	-11.404952	118.657898	27.946238	35.236626	119.193588	31.731397	11.915837	118.925743	-84.684419	-0.997026999999999	114.332069
-5.297429	-3.014905	116.647461	-26.668415	5.476964	116.565704	35.365025	-11.348946	118.557205	27.769051	35.279774	119.430244	31.567038	11.965414	118.9937245	-84.903868	-1.011486	114.1376835
-6.055067	-4.216261	116.378082	-26.736208	5.517198	116.527733	35.288181	-11.268084	118.453445	27.65521	35.34903	119.598221	31.4716955	12.040473	119.025833	-84.9441115	-1.006077	114.029633
-6.83871	-5.489273	116.151413	-26.791685	5.627569	116.540703	35.227413	-11.168344	118.360725	27.556747	35.426949	119.744431	31.39208	12.1293025	119.052578	-84.97545	-0.874164500000001	114.028828
-7.721168	-6.79373	115.917442	-26.840103	5.774158	116.566849	35.176033	-11.081952	118.301483	27.521553	35.478813	119.75032	31.348793	12.1984305	119.0259015	-85.028999	-0.650114500000001	114.1077965
-8.669076	-8.121097	115.829063	-26.830725	5.919371	116.675476	35.106945	-11.03134	118.2873	27.530527	35.529106	119.649399	31.318736	12.248883	118.9683495	-84.980186	-0.410140999999999	114.3826025
-9.694166	-9.50421	115.807831	-26.829184	6.085577	116.796265	35.068863	-11.040056	118.317734	27.604097	35.53315	119.45845	31.33648	12.246547	118.888092	-84.994848	-0.075393	114.704438
-10.7419	-10.95254	115.847137	-26.841608	6.235132	116.933693	34.999573	-11.107437	118.430481	27.675394	35.49791	119.177643	31.3374835	12.1952365	118.804062	-85.0206995	0.2750275	115.063324
-12.541278	-13.13964	116.237724	-26.836601	6.454789	117.173813	34.893372	-11.252235	118.707787	27.831385	35.350174	118.651451	31.3623785	12.0489695	118.679619	-85.0355805	0.860608499999998	115.668007
-13.833481	-14.610378	116.653679	-26.786297	6.557679	117.329285	34.855209	-11.398142	118.970802	27.94306	35.203236	118.198822	31.3991345	11.902547	118.584812	-84.9717285	1.212811	116.073758
-15.146351	-16.056763	117.209541	-26.788307	6.604227	117.465759	34.798985	-11.557783	119.300293	28.063578	34.975159	117.715874	31.4312815	11.708688	118.5080835	-85.0078955	1.499766	116.4234345
-16.561838	-17.458363	117.73275	-26.764732	6.576371	117.557434	34.757103	-11.780694	119.690773	28.193075	34.734135	117.270554	31.475089	11.4767205	118.4806635	-85.004553	1.6760215	116.6342045
-17.896652	-18.835752	118.248596	-26.748562	6.443504	117.638969	34.740051	-12.006686	120.085106	28.334364	34.489693	116.803192	31.5372075	11.2415035	118.444149	-85.0343315	1.6455045	116.833789
-19.412676	-20.152527	118.805923	-26.727823	6.305549	117.645561	34.723534	-12.251072	120.506516	28.451422	34.179455	116.466751	31.587478	10.9641915	118.4866335	-85.043124	1.6469065	116.8044885
-20.882614	-21.368628	119.271942	-26.716276	6.105246	117.614639	34.682732	-12.520369	120.904327	28.548653	33.860188	116.074181	31.6156925	10.6699095	118.489254	-85.0482445	1.5405825	116.740024
-22.961149	-23.186253	119.806564	-26.690292	5.715202	117.588631	34.587826	-12.918797	121.400894	28.693489	33.312218	115.456947	31.6406575	10.1967105	118.4289205	-85.0212415	1.2336935	116.7483415
-24.732103	-24.004347	120.239639	-26.686344	5.434303	117.650749	34.522293	-13.212138	121.612297	28.820652	32.912842	115.052887	31.6714725	9.850352	118.332592	-85.0441605	1.018254	116.968906
-26.248438	-24.877064	120.564064	-26.620405	5.114223	117.754219	34.472511	-13.508865	121.743538	28.918949	32.61525	114.733658	31.69573	9.5531925	118.238598	-84.93654	0.675253499999998	117.26984
-27.920305	-25.564278	120.870712	-26.547939	4.814992	117.931053	34.471176	-13.744968	121.847534	29.02124	32.297047	114.532158	31.746208	9.2760395	118.189846	-84.842086	0.353944500000001	117.67226
-29.436966	-26.103704	121.227631	-26.472313	4.57172	118.134605	34.492725	-13.930206	121.920189	29.101551	32.06966	114.376343	31.797138	9.069727	118.148266	-84.741764	0.0737129999999997	118.120944
-30.965284	-26.556011	121.512398	-26.383102	4.340874	118.378067	34.551922	-14.064539	121.97567	29.174618	31.890312	114.303658	31.86327	8.9128865	118.139664	-84.629474	-0.2311385	118.61647
-32.662827	-26.71653	121.856117	-26.284609	4.134971	118.669037	34.573624	-14.154652	122.03437	29.222244	31.744171	114.281738	31.897934	8.7947595	118.158054	-84.467152	-0.524817500000001	119.18002
-35.171528	-26.791075	122.393272	-26.18494	3.83775	119.170418	34.648296	-14.268991	122.10482	29.28371	31.593359	114.333977	31.966003	8.662184	118.2193985	-84.335883	-0.986684	120.1214375
-36.741898	-26.70582	122.599586	-26.119652	3.627058	119.524239	34.705891	-14.334106	122.126541	29.304462	31.54084	114.419807	32.0051765	8.603367	118.273174	-84.2444805	-1.349251	120.775304
-38.133114	-26.592115	122.637283	-26.068644	3.406203	119.86982	34.793037	-14.385096	122.098709	29.3022	31.509027	114.524483	32.0476185	8.5619655	118.311596	-84.1849065	-1.7495595	121.428044
-39.883907	-26.182875	122.781242	-25.987482	3.198542	120.179352	34.848236	-14.385489	122.072411	29.275215	31.5287	114.685715	32.0617255	8.5716055	118.379063	-84.0366895	-2.1745215	121.979641
-41.228249	-25.83206	122.636375	-26.003361	3.05311	120.408035	34.928493	-14.348212	121.993683	29.221132	31.624556	114.851463	32.0748125	8.638172	118.422573	-84.0815345	-2.531952	122.393497
-42.917294	-25.145868	122.659393	-25.995827	2.899244	120.603111	35.004463	-14.248434	121.881279	29.141066	31.781622	115.049812	32.0727645	8.766594	118.4655455	-84.0644185	-2.968106	122.7406765
-44.191311	-24.58131	122.46244	-25.977049	2.828144	120.763054	35.077007	-14.132534	121.7286	29.049536	31.943222	115.261078	32.0632715	8.905344	118.494839	-84.0173695	-3.249056	123.031269
-46.516342	-23.236963	122.549614	-25.980244	2.764091	121.001144	35.155205	-13.874242	121.541237	28.889847	32.258587	115.440392	32.022526	9.1921725	118.4908145	-83.983014	-3.6639905	123.5114735
-47.669872	-22.379101	122.512009	-25.964495	2.761018	121.185318	35.20319	-13.685679	121.419609	28.785753	32.450249	115.551117	31.9944715	9.382285	118.485363	-83.9234615	-3.860249	123.885273
-49.191517	-21.223324	122.888931	-25.950056	2.783079	121.461151	35.257278	-13.493416	121.271431	28.675838	32.630844	115.577354	31.966558	9.568714	118.4243925	-83.86667	-4.002556	124.4979095
-50.435364	-20.093307	123.268616	-25.895067	2.790393	121.741013	35.278206	-13.326255	121.144356	28.573244	32.815781	115.598503	31.925725	9.744763	118.3714295	-83.715859	-4.163977	125.1105965
-51.656895	-18.854136	123.746468	-25.864338	2.858246	122.148346	35.319191	-13.170266	121.056976	28.476397	32.971302	115.606308	31.897794	9.900518	118.331642	-83.62647	-4.184026	125.96505
-52.809341	-17.544165	124.24791	-25.861771	2.877409	122.476578	35.329914	-13.029146	121.010223	28.363449	33.102299	115.582504	31.8466815	10.0365765	118.2963635	-83.5702235	-4.2817585	126.6567925
-53.862251	-16.204613	124.687782	-25.84796	2.892567	122.792877	35.329266	-12.929654	120.978699	28.274206	33.214191	115.612045	31.801736	10.1422685	118.295372	-83.497656	-4.3571345	127.290382
-55.425762	-14.075795	125.248932	-25.883913	2.828619	123.177734	35.304325	-12.812276	120.973038	28.148884	33.370525	115.695618	31.7266045	10.2791245	118.334328	-83.4944305	-4.6218865	128.02114
-56.145931	-12.744643	125.380302	-25.901031	2.809629	123.360046	35.272636	-12.711833	120.982567	28.048119	33.466114	115.776703	31.6603775	10.3771405	118.379635	-83.4624395	-4.7578825	128.340457
-56.983452	-11.279778	125.414726	-25.955395	2.804658	123.471596	35.256355	-12.618219	120.984909	27.953169	33.581924	115.879211	31.604762	10.4818525	118.43206	-83.515552	-4.8725365	128.511132
-57.778282	-9.637244	125.416985	-26.015564	2.787206	123.493828	35.246861	-12.495901	120.979599	27.869602	33.720322	115.970566	31.5582315	10.6122105	118.4750825	-83.5893595	-5.0377985	128.5125735
-58.404888	-8.040532	125.269272	-26.055565	2.804802	123.453049	35.240131	-12.348667	120.933464	27.775501	33.869709	116.064522	31.507816	10.760521	118.498993	-83.618946	-5.150917	128.407105
-59.074615	-6.335134	125.041374	-26.10519	2.854965	123.334328	35.21685	-12.196699	120.871063	27.687321	34.044357	116.105202	31.4520855	10.923829	118.4881325	-83.6624655	-5.213899	128.1805235
-59.700363	-4.677573	124.682472	-26.144257	2.964992	123.221573	35.17548	-12.031706	120.775345	27.597309	34.232059	116.147438	31.3863945	11.1001765	118.4613915	-83.6749085	-5.1701925	127.9817545
-60.355804	-1.872316	124.327782	-26.259884	3.185269	122.958931	35.106476	-11.797805	120.663055	27.50783	34.488411	116.161667	31.307153	11.345303	118.412361	-83.826921	-4.974765	127.505501
-60.724266	0.000116	124.003448	-26.310434	3.36752	122.778618	35.066299	-11.670121	120.617691	27.467718	34.631451	116.215858	31.2670085	11.480665	118.4167745	-83.8878765	-4.745625	127.1404615
-61.119175	1.879942	123.588051	-26.39422	3.533482	122.614082	35.020393	-11.558156	120.567657	27.437067	34.733589	116.247086	31.22873	11.5877165	118.4073715	-84.01717	-4.5207525	126.8207925
-61.290627	3.877294	123.350143	-26.442427	3.705547	122.459267	34.958694	-11.476357	120.546425	27.397257	34.873493	116.2444	31.1779755	11.698568	118.3954125	-84.0628295	-4.287474	126.5231215
-61.525177	5.803779	122.933212	-26.540777	3.826591	122.297668	34.896076	-11.428577	120.489929	27.370913	34.953888	116.269066	31.1334945	11.7626555	118.3794975	-84.2150485	-4.1094735	126.2158385
-61.636288	7.824474	122.719063	-26.657385	3.990735	122.288689	34.809147	-11.400889	120.427612	27.318012	35.046776	116.319016	31.0635795	11.8229435	118.373314	-84.3783495	-3.8414735	126.204064
-61.537437	9.868175	122.708801	-26.721769	4.052234	122.154526	34.720978	-11.381808	120.317436	27.231165	35.140064	116.397026	30.9760715	11.879128	118.357231	-84.4196095	-3.77466	125.951821
-61.448257	12.940446	122.757698	-26.890236	4.143677	122.151161	34.567703	-11.297151	120.093307	27.043047	35.305824	116.64946	30.805375	12.0043365	118.3713835	-84.585847	-3.7169825	125.9309385
-61.311436	14.954953	122.797714	-27.015463	4.228812	122.261261	34.465031	-11.19625	119.905815	26.887899	35.454163	116.849365	30.676465	12.1289565	118.37759	-84.707391	-3.6713325	126.144932
-61.080379	16.946087	123.072174	-27.103397	4.249709	122.26355	34.377998	-11.06979	119.698242	26.719696	35.628738	117.110153	30.548847	12.279474	118.4041975	-84.755641	-3.780056	126.1229025
-60.754745	19.023493	123.428452	-27.20392	4.38817	122.317719	34.300129	-10.922939	119.473206	26.541107	35.843674	117.425743	30.420618	12.4603675	118.4494745	-84.828458	-3.6840275	126.1859635
-60.343056	21.031473	123.742004	-27.363419	4.49649	122.393288	34.207783	-10.752261	119.252243	26.372046	36.076057	117.727661	30.2899145	12.661898	118.489952	-85.0167525	-3.668918	126.296624
-59.875507	22.999638	123.9869	-27.470898	4.599297	122.287163	34.113701	-10.575412	119.075439	26.2299	36.305664	118.065559	30.1718005	12.865126	118.570499	-85.1135965	-3.666532	126.003827
-59.344166	24.955671	124.120972	-27.562355	4.761029	122.216057	34.028137	-10.387191	118.91346	26.130507	36.528145	118.376694	30.079322	13.070477	118.645077	-85.204032	-3.548419	125.787037
-58.508598	27.870131	124.077209	-27.836895	5.180579	121.991013	33.88493	-10.149893	118.692528	26.040577	36.882904	118.656288	29.9627535	13.3665055	118.674408	-85.6365435	-3.0053475	125.307618
-57.882587	29.74548	123.999992	-27.91935	5.419011	121.808052	33.796333	-9.980019	118.545113	26.012838	37.0956	118.656174	29.9045855	13.5577905	118.6006435	-85.7432855	-2.7197685	125.0154605
-57.171757	31.572346	123.956909	-28.060972	5.757143	121.79229	33.696701	-9.799087	118.390633	25.978065	37.282932	118.609764	29.837383	13.7419225	118.5001985	-85.959327	-2.2276365	125.0843815
-56.418259	33.318565	123.878242	-28.039499	5.935216	121.621964	33.656082	-9.631035	118.280777	25.938765	37.475964	118.552078	29.7974235	13.9224645	118.4164275	-85.8764215	-2.0520325	124.8275005
-55.565399	34.966038	123.693108	-28.063604	6.144664	121.477951	33.648758	-9.46839	118.214783	25.905514	37.660263	118.549255	29.777136	14.0959365	118.382019	-85.904344	-1.8066085	124.573883
-54.678673	36.537163	123.572472	-28.106001	6.26168	121.347717	33.691368	-9.315488	118.192085	25.859964	37.790798	118.601181	29.775666	14.237655	118.396633	-85.987668	-1.714295	124.298801
-53.74382	38.044514	123.485435	-27.904919	6.108918	121.105278	33.747314	-9.210907	118.173363	25.799545	37.917973	118.711784	29.7734295	14.353533	118.4425735	-85.5832675	-2.135697	123.7679825
-52.279163	40.076344	123.5392	-28.209013	6.396654	120.860229	33.76152	-9.010598	118.141571	25.659136	38.141514	119.062386	29.710328	14.565458	118.6019785	-86.128354	-1.77215	123.1184795
-51.229946	41.396355	123.467705	-28.345284	6.396671	120.519958	33.757591	-8.864142	118.132195	25.534626	38.29245	119.343246	29.6461085	14.714154	118.7377205	-86.3366765	-1.920812	122.3021955
-50.231171	41.595364	123.260757	-28.47263	6.518431	120.194771	33.692696	-8.717859	118.071617	25.396971	38.486763	119.609879	29.5448335	14.884452	118.840748	-86.4900935	-1.84759	121.548794
-49.278206	41.481621	123.347923	-28.627985	6.672892	119.936707	33.602425	-8.568507	118.065575	25.239288	38.64389	119.810799	29.4208565	15.0376915	118.938187	-86.6768265	-1.6919075	120.935227
-48.167728	41.450771	122.840927	-28.77059	6.896602	119.724098	33.507584	-8.371769	118.061432	25.118061	38.804733	119.900665	29.3128225	15.216482	118.9810485	-86.8540025	-1.423278	120.4671475
-47.086895	41.48465	122.378036	-28.886086	7.136835	119.557419	33.447857	-8.214283	118.106285	25.01269	38.986454	119.981827	29.2302735	15.3860855	119.044056	-87.0024455	-1.1124155	120.070782
-45.857445	41.386932	121.949051	-28.978708	7.420268	119.422951	33.40221	-8.051646	118.19165	24.950598	39.128624	120.022964	29.176404	15.538489	119.107307	-87.13382	-0.697953000000002	119.738595
-44.259861	40.92025	121.387909	-29.100519	7.85468	119.330177	33.27335	-7.913945	118.323242	24.912151	39.270916	119.830444	29.0927505	15.6784855	119.076843	-87.2937885	0.0308744999999995	119.583511
-43.211643	40.555893	121.124008	-29.155216	8.091286	119.336998	33.196426	-7.879082	118.363777	24.940763	39.325214	119.635582	29.0685945	15.723066	118.9996795	-87.3790265	0.459505999999999	119.6743165
-42.410557	40.259243	120.889221	-29.210678	8.298141	119.338264	33.116211	-7.914469	118.426003	24.990181	39.359741	119.417175	29.053196	15.722636	118.921589	-87.474552	0.873645999999999	119.754939
-41.378723	39.737701	120.525215	-29.237185	8.505357	119.41713	33.051403	-7.968253	118.500992	25.069397	39.334671	119.145271	29.0604	15.683209	118.8231315	-87.53477	1.327505	120.0111285
-40.259998	39.137054	120.180298	-29.199005	8.686555	119.529518	32.973167	-8.068158	118.618271	25.168959	39.281143	118.864784	29.071063	15.6064925	118.7415275	-87.469073	1.7666175	120.3175085
-39.214642	38.548309	119.951721	-29.157602	8.863704	119.708755	32.915527	-8.164928	118.764687	25.271618	39.133018	118.56382	29.0935725	15.484045	118.6642535	-87.4087765	2.243363	120.7532565
-38.214455	37.87199	119.740463	-29.116566	9.013597	119.929184	32.873695	-8.294212	118.926765	25.394455	38.987961	118.303421	29.134075	15.3468745	118.615093	-87.367207	2.6803195	121.243275
-36.636562	36.887787	119.596458	-29.130665	9.239217	120.358673	32.823448	-8.449244	119.191917	25.549475	38.795139	117.822906	29.1864615	15.1729475	118.5074115	-87.4477915	3.3054865	122.2099345
-35.599442	36.217274	119.58326	-29.11562	9.272255	120.504723	32.803028	-8.522812	119.302078	25.600487	38.696785	117.585884	29.2017575	15.0869865	118.443981	-87.4329975	3.4575235	122.565465
-34.61768	35.481018	119.572746	-29.039431	9.240099	120.505997	32.802471	-8.562284	119.329544	25.570631	38.574165	117.405991	29.186551	15.0059405	118.3677675	-87.265413	3.4742575	122.6442265
-33.616116	34.777412	119.548058	-29.02615	9.169013	120.462326	32.775791	-8.614334	119.242989	25.479561	38.429741	117.296959	29.127676	14.9077035	118.269974	-87.179976	3.4303225	122.654678
-32.577808	34.070145	119.46669	-29.022074	9.062881	120.3452	32.706028	-8.675632	119.098511	25.379879	38.322887	117.234993	29.0429535	14.8236275	118.166752	-87.0871015	3.3021345	122.523648
-31.613165	33.352863	119.299698	-29.015408	9.017374	120.284233	32.633148	-8.712659	118.935287	25.317631	38.240257	117.087509	28.9753895	14.763799	118.011398	-87.0062055	3.270949	122.557068
-30.55673	32.6777	119.077805	-28.983339	8.976216	120.172905	32.578049	-8.752772	118.788406	25.320604	38.144997	116.90303	28.9493265	14.6961125	117.845718	-86.9160045	3.2563195	122.500092
-28.983578	31.663969	118.723045	-29.029989	9.067956	120.057938	32.528942	-8.912334	118.686172	25.378189	37.97604	116.50927	28.9535655	14.531853	117.597721	-87.0135435	3.604059	122.518155
-27.807447	31.015575	118.380592	-28.88188	8.971871	119.785156	32.51873	-9.036955	118.62661	25.467672	37.852821	116.277603	28.993201	14.407933	117.4521065	-86.756961	3.535809	122.1182055
-26.73411	30.38151	118.042824	-28.806889	8.862631	119.53051	32.524185	-9.19198	118.558632	25.545803	37.694695	116.095924	29.034994	14.2513575	117.327278	-86.648772	3.4739045	121.733742
-25.645792	29.716322	117.784096	-28.741619	8.700994	119.23455	32.526867	-9.339402	118.449593	25.630024	37.538467	115.999939	29.0784455	14.0995325	117.224766	-86.5616835	3.3024555	121.244334
-24.47636	29.056778	117.586746	-28.680206	8.485973	118.965591	32.558899	-9.501391	118.316116	25.706581	37.347084	116.01973	29.13274	13.9228465	117.167923	-86.493152	3.0490995	120.763259
-23.31702	28.460464	117.454956	-28.647366	8.345523	118.819939	32.629318	-9.650972	118.255104	25.812069	37.164471	116.098	29.2206935	13.7567495	117.176552	-86.5154255	2.9342965	120.463326
-22.179907	27.88459	117.34594	-28.49708	8.115024	118.546059	32.69949	-9.801008	118.265114	25.936922	37.022987	116.237892	29.318206	13.6109895	117.251503	-86.312366	2.6190585	119.840615
-20.374691	26.968014	117.140175	-28.414532	7.908044	118.278625	32.801083	-9.975899	118.379402	26.150021	36.780418	116.391647	29.475552	13.4022595	117.3855245	-86.304616	2.4138285	119.1717255
-19.242725	26.424227	117.053711	-28.393185	7.784205	118.112854	32.851807	-10.12563	118.534645	26.26367	36.644947	116.465118	29.5577385	13.2596585	117.4998815	-86.3441085	2.3087515	118.7258265
-18.161539	25.833517	116.981354	-28.379068	7.654949	117.873192	32.880516	-10.270829	118.646767	26.366201	36.448296	116.578018	29.6233585	13.0887335	117.6123925	-86.3814945	2.2211645	118.1339915
-17.113798	25.335159	116.991592	-28.390202	7.485187	117.639694	32.911404	-10.449552	118.729317	26.463884	36.283302	116.746727	29.687644	12.916875	117.738022	-86.468048	2.053499	117.541366
-15.892567	24.726408	116.962944	-28.39492	7.282166	117.418633	32.925747	-10.604952	118.749725	26.542736	36.107189	116.918243	29.7342415	12.7511185	117.833984	-86.5240815	1.8132135	117.003282
-14.963271	24.201908	117.072083	-28.323687	7.130484	117.241325	32.953823	-10.760391	118.655884	26.631376	35.968857	117.141281	29.7925995	12.604233	117.8985825	-86.4399735	1.656735	116.5840675
-13.831518	23.609797	117.103706	-28.28232	6.969606	117.07753	33.016743	-10.876146	118.530991	26.738531	35.868732	117.30584	29.877637	12.496293	117.9184155	-86.442277	1.442919	116.2366445
-12.249315	22.738255	117.197083	-28.101509	6.852479	116.910599	33.126373	-10.946174	118.26165	26.943789	35.801769	117.437065	30.035081	12.4277975	117.8493575	-86.238099	1.2771605	115.9718405
-11.274529	22.199703	117.156136	-27.950108	6.811272	116.812897	33.2542	-10.963799	118.12545	27.085835	35.775719	117.503044	30.1700175	12.40596	117.814247	-86.0702335	1.216584	115.811547
-10.306098	21.580557	117.10466	-27.796682	6.821452	116.686424	33.407478	-10.966738	118.051147	27.220102	35.795181	117.509995	30.31379	12.4142215	117.780571	-85.907154	1.2286825	115.592277
-9.34489	20.975199	116.972061	-27.656654	6.808909	116.48632	33.540375	-11.008289	118.055771	27.350294	35.770203	117.488655	30.4453345	12.380957	117.772213	-85.7586425	1.236861	115.200427
-8.44614	20.336525	116.807365	-27.587097	6.782388	116.188118	33.6479	-11.062916	118.093216	27.458298	35.719608	117.469696	30.553099	12.328346	117.781456	-85.727293	1.23643	114.59478
-7.655949	19.691757	116.611794	-27.484486	6.715212	115.888824	33.735294	-11.121683	118.095192	27.531755	35.669636	117.423439	30.6335245	12.2739765	117.7593155	-85.6024965	1.1564475	114.0183325
-6.840776	18.983286	116.426422	-27.440878	6.674017	115.605652	33.809147	-11.1719	118.089081	27.597364	35.61274	117.359032	30.7032555	12.22042	117.7240565	-85.5850115	1.127614	113.4872475
-5.76423	17.953154	116.242561	-27.331123	6.613204	115.303764	33.895031	-11.233719	118.021843	27.688253	35.517799	117.263481	30.791642	12.14204	117.642662	-85.453888	1.084368	112.964866
-5.158314	17.269789	116.153694	-27.242279	6.636634	115.196899	33.946617	-11.270901	117.992249	27.781412	35.442192	117.24527	30.8640145	12.0856455	117.6187595	-85.3485725	1.1876225	112.7750385
-4.565296	16.482824	116.128098	-27.14304	6.641032	115.16671	34.011162	-11.308583	118.012215	27.869215	35.352833	117.267906	30.9401885	12.022125	117.6400605	-85.2262685	1.259939	112.6933595
-3.9892	15.691926	116.208984	-27.060658	6.681286	115.212761	34.097099	-11.336185	118.124901	27.976364	35.285824	117.351639	31.0367315	11.9748195	117.73827	-85.1580475	1.3877525	112.687252
-3.539669	14.963505	116.416359	-26.963129	6.747297	115.361	34.195774	-11.334394	118.291473	28.10392	35.256298	117.481766	31.149847	11.960952	117.8866195	-85.076105	1.533642	112.8353805
-3.153691	14.239697	116.639328	-26.898523	6.822178	115.529343	34.262501	-11.322084	118.552872	28.214628	35.242481	117.636559	31.2385645	11.9601985	118.0947155	-85.0356105	1.6841575	112.9639705
-2.811105	13.478332	116.869797	-26.838392	6.920303	115.7118	34.306873	-11.295605	118.863274	28.344315	35.242382	117.799339	31.325594	11.9733885	118.3313065	-85.002378	1.8672175	113.0922935
-2.4575	12.30774	117.195213	-26.798281	7.079638	115.955475	34.341152	-11.225802	119.298317	28.482378	35.291462	117.969009	31.411765	12.03283	118.633663	-85.008327	2.126446	113.277287
-2.304716	11.595772	117.384979	-26.816044	7.197163	116.097282	34.336182	-11.187753	119.529411	28.511528	35.379143	118.031242	31.423855	12.095695	118.7803265	-85.055943	2.298631	113.4142375
-2.265682	10.882442	117.51133	-26.826551	7.290837	116.219154	34.325069	-11.129824	119.663223	28.518286	35.450016	118.067253	31.4216775	12.160096	118.865238	-85.0747795	2.421578	113.57307
-2.268081	10.15523	117.547897	-26.838768	7.401592	116.29953	34.316467	-11.073952	119.698456	28.511086	35.493923	118.152107	31.4137765	12.2099855	118.9252815	-85.0913125	2.5931985	113.6737785
-2.353349	9.374424	117.602859	-26.865271	7.447842	116.379372	34.264477	-11.026533	119.675079	28.467583	35.561653	118.207405	31.36603	12.26756	118.941242	-85.096572	2.628124	113.817502
-2.487534	8.646421	117.583069	-26.877779	7.537445	116.418419	34.210663	-10.978921	119.588638	28.447861	35.605598	118.289635	31.329262	12.3133385	118.9391365	-85.08482	2.7615515	113.8977015
-2.691867	7.984402	117.558907	-26.922428	7.631114	116.488251	34.145252	-10.926533	119.457565	28.424347	35.680847	118.357826	31.2847995	12.377157	118.9076955	-85.1296555	2.885071	114.0688065
-3.129126	7.043456	117.52285	-26.927265	7.846199	116.672585	34.043407	-10.794831	119.269371	28.429455	35.821609	118.413673	31.236431	12.513389	118.841522	-85.090961	3.179009	114.503648
-3.442747	6.24714	117.4701	-26.945055	7.998591	116.834625	34.011124	-10.679615	119.15419	28.428825	35.941742	118.420624	31.2199745	12.6310635	118.787407	-85.1100845	3.3661185	114.881843
-3.80905	5.549475	117.508743	-26.95368	8.147846	117.040543	33.985596	-10.570048	119.018959	28.424391	36.068878	118.436661	31.2049935	12.749415	118.72781	-85.1123535	3.546277	115.353276
-4.23988	4.904695	117.53669	-26.921907	8.279993	117.261055	33.958893	-10.457126	118.912636	28.399082	36.192589	118.433594	31.1789875	12.8677315	118.673115	-85.0228015	3.6922545	115.848995
-4.706266	4.239897	117.547859	-26.956425	8.40169	117.516075	33.916847	-10.337491	118.809105	28.372711	36.333088	118.419579	31.144779	12.9977985	118.614342	-85.057629	3.8055815	116.417808
-5.17578	3.480432	117.598518	-26.982441	8.543097	117.767105	33.857258	-10.223151	118.691193	28.3288	36.427483	118.511475	31.093029	13.102166	118.601334	-85.057911	3.984028	116.932876
-5.761773	2.72637	117.703415	-27.001583	8.619228	117.996834	33.804604	-10.119646	118.586647	28.294853	36.51944	118.620094	31.0497285	13.199897	118.6033705	-85.0528945	4.038559	117.3902975
-6.588148	1.728848	117.765297	-27.048727	8.786813	118.269775	33.728306	-9.929305	118.534912	28.213205	36.729916	118.856796	30.9707555	13.4003055	118.695854	-85.0682095	4.1733205	117.843696
-7.044502	1.005827	117.727676	-27.136505	8.901078	118.386421	33.69453	-9.797453	118.533012	28.162941	36.888153	119.020821	30.9287355	13.54535	118.7769165	-85.2017455	4.256806	117.9959255
-7.726825	0.220887	117.717743	-27.203747	9.053241	118.416679	33.667953	-9.654524	118.565117	28.103573	37.041832	119.119667	30.885763	13.693654	118.842392	-85.293257	4.412828	117.990966
-8.434513	-0.450567	117.702972	-27.253481	9.191676	118.32032	33.631172	-9.52214	118.615593	28.052443	37.189552	119.125381	30.8418075	13.833706	118.870487	-85.3487695	4.549646	117.770153
-9.055581	-1.261458	117.504692	-27.307997	9.373579	118.182465	33.570011	-9.394426	118.665932	28.006516	37.307106	119.040611	30.7882635	13.95634	118.8532715	-85.4042575	4.790818	117.5116585
-9.675937	-2.08975	117.371193	-27.322044	9.565236	118.053139	33.535374	-9.264562	118.710648	27.991188	37.429699	118.88163	30.763281	14.0825685	118.796139	-85.407369	5.0479035	117.310139
-10.320555	-2.90013	117.310738	-27.369101	9.749436	117.932037	33.515808	-9.184596	118.785706	28.004011	37.534252	118.627739	30.7599095	14.174828	118.7067225	-85.4981115	5.324044	117.1573515
-11.441381	-4.11206	117.252159	-27.33036	9.908875	117.701927	33.518814	-9.14432	118.995644	28.041523	37.57814	118.251694	30.7801685	14.21691	118.623669	-85.4408885	5.60084	116.780185
-12.156845	-4.940474	117.204346	-27.330585	9.92982	117.508064	33.538818	-9.149546	119.155434	28.063532	37.543297	117.963814	30.801175	14.1968755	118.559624	-85.462345	5.6627645	116.456504
-12.94563	-5.801461	117.150101	-27.321323	9.906349	117.307198	33.557434	-9.149226	119.282982	28.067266	37.494041	117.70681	30.81235	14.1724075	118.494896	-85.454996	5.6402905	116.1195
-13.766016	-6.614404	117.058395	-27.283463	9.836447	117.084312	33.58604	-9.150344	119.400772	28.05607	37.454407	117.424683	30.821055	14.1520315	118.4127275	-85.387981	5.5208625	115.7558965
-14.548495	-7.379839	116.935074	-27.286259	9.695745	116.881645	33.616764	-9.130987	119.504059	28.019991	37.421352	117.177544	30.8183775	14.1451825	118.3408015	-85.3908955	5.2463075	115.4224885
-15.439148	-8.181361	116.828217	-27.24283	9.590697	116.70784	33.648876	-9.082885	119.554558	27.964088	37.395737	117.002693	30.806482	14.156426	118.2786255	-85.292142	5.024968	115.1370545
-16.36128	-8.884171	116.739426	-27.252882	9.458144	116.596733	33.695198	-9.042393	119.605621	27.902668	37.384098	116.81868	30.798933	14.1708525	118.2121505	-85.304697	4.7454355	114.9813155
-17.695267	-9.843675	116.575554	-27.20603	9.326341	116.492889	33.745708	-8.932763	119.622505	27.831596	37.397911	116.577271	30.788652	14.232574	118.099888	-85.200712	4.420108	114.88589
-18.675171	-10.47206	116.536186	-27.187447	9.289251	116.492752	33.781811	-8.846099	119.657959	27.820148	37.437813	116.465828	30.8009795	14.295857	118.0618935	-85.1758735	4.282645	114.9236105
-19.709621	-10.985602	116.576744	-27.174627	9.293787	116.511047	33.801407	-8.754824	119.724716	27.816004	37.514423	116.411423	30.8087055	14.3797995	118.0680695	-85.1579595	4.2077745	114.9540245
-20.714779	-11.459081	116.598442	-27.16143	9.333493	116.543602	33.828579	-8.668627	119.800995	27.814283	37.577011	116.397736	30.821431	14.454192	118.0993655	-85.144291	4.212794	114.9878385
-21.76976	-11.846759	116.65773	-27.143509	9.400974	116.618523	33.854515	-8.590618	119.873665	27.814156	37.656357	116.388443	30.8343355	14.5328695	118.131054	-85.1213535	4.2690785	115.105992
-22.927137	-12.247111	116.752586	-27.136839	9.458075	116.706345	33.868221	-8.52367	119.931427	27.833101	37.723728	116.362015	30.850661	14.600029	118.146721	-85.124339	4.316121	115.265969
-24.049608	-12.56961	116.875633	-27.13699	9.547365	116.807983	33.87785	-8.452765	119.979408	27.865891	37.783642	116.352585	30.8718705	14.6654385	118.1659965	-85.1458505	4.4292915	115.4499695
-25.757418	-12.955582	117.102226	-27.102665	9.596135	117.047325	33.898891	-8.395377	120.086967	27.930748	37.846817	116.32328	30.9148195	14.72572	118.2051235	-85.1201495	4.46655	115.8895265
-26.944536	-13.170056	117.319176	-27.086798	9.635721	117.20092	33.917366	-8.378845	120.198975	27.975357	37.871662	116.262833	30.9463615	14.7464085	118.230904	-85.1199575	4.5250335	116.170936
-28.138435	-13.340141	117.555855	-27.0499	9.675033	117.325317	33.926807	-8.363483	120.336937	28.009665	37.880955	116.165337	30.968236	14.758736	118.251137	-85.068036	4.59133	116.399497
-29.334801	-13.426849	117.66481	-27.040663	9.65922	117.391502	33.932499	-8.360025	120.459091	28.023668	37.874023	116.011032	30.9780835	14.756999	118.2350615	-85.0594095	4.561441	116.5479425
-30.642403	-13.488686	117.735657	-27.059973	9.613825	117.443253	33.934383	-8.36593	120.495903	28.02355	37.861557	115.880264	30.9789665	14.7478135	118.1880835	-85.0989125	4.4798365	116.6984225
-31.855202	-13.510654	117.734169	-27.034143	9.508841	117.499138	33.930668	-8.371727	120.419037	27.987177	37.847843	115.817703	30.9589225	14.738058	118.11837	-85.0272085	4.279624	116.879906
-33.030922	-13.472199	117.660286	-27.027378	9.41464	117.577446	33.949299	-8.366733	120.318092	27.923159	37.861263	115.785408	30.936229	14.747265	118.05175	-84.990985	4.082015	117.103142
-34.979305	-13.287115	117.622841	-27.078077	9.282505	117.713997	33.946522	-8.304896	120.136093	27.800634	37.946598	115.821159	30.873578	14.820851	117.978626	-85.029732	3.744159	117.449368
-36.205429	-13.118622	117.646637	-27.126297	9.192204	117.833038	33.932198	-8.25885	120.035995	27.683731	37.984352	115.854874	30.8079645	14.862751	117.9454345	-85.0605585	3.521657	117.7206415
-37.408802	-12.861626	117.68782	-27.154922	9.132739	117.969475	33.904957	-8.201307	119.960236	27.573639	38.020916	115.866318	30.739298	14.9098045	117.913277	-85.049142	3.3556735	118.025673
-38.75169	-12.552536	117.83036	-27.194532	9.056317	118.146179	33.878265	-8.15355	119.889	27.494299	38.05703	115.950165	30.686282	14.95174	117.9195825	-85.075346	3.160894	118.3727755
-39.935936	-12.244863	117.979645	-27.222187	8.951045	118.334839	33.861412	-8.1745	119.851997	27.425182	38.08321	116.030815	30.643297	14.954355	117.941406	-85.087671	2.947735	118.728272
-41.155567	-11.856346	118.153206	-27.218782	8.85506	118.527481	33.833336	-8.210814	119.812927	27.370924	38.074558	116.106071	30.60213	14.931872	117.959499	-85.039694	2.778248	119.095463
-42.365692	-11.404499	118.330002	-27.263828	8.718835	118.7444	33.818279	-8.266911	119.759583	27.318123	38.034904	116.160873	30.568201	14.8839965	117.960228	-85.095857	2.5536735	119.528572
-44.101803	-10.753513	118.701981	-27.235544	8.448927	119.084015	33.77285	-8.394608	119.587532	27.260923	37.962749	116.220764	30.5168865	14.7840705	117.904148	-84.9879745	2.1137835	120.263882
-45.195625	-10.228809	118.96328	-27.291451	8.323915	119.429031	33.749344	-8.478032	119.389534	27.199644	37.892078	116.270935	30.474494	14.707023	117.8302345	-85.057396	1.940807	121.0278275
-46.279778	-9.661805	119.285568	-27.15094	8.062032	119.702339	33.724163	-8.53515	119.220146	27.101379	37.819366	116.358902	30.412771	14.642108	117.789524	-84.714651	1.481956	121.615154
-47.292767	-9.104828	119.629265	-27.126009	7.931913	119.978607	33.712093	-8.574117	119.048653	26.991543	37.770741	116.47406	30.351818	14.598312	117.7613565	-84.603836	1.265514	122.1958575
-48.260956	-8.529627	119.913902	-27.177429	7.760585	120.192024	33.690392	-8.641579	118.941208	26.890942	37.717773	116.576317	30.290667	14.538097	117.7587625	-84.645525	0.983072999999999	122.6252855
-49.22121	-7.877677	120.167351	-27.431627	7.802276	120.483795	33.645679	-8.685628	118.839417	26.788483	37.64529	116.613129	30.217081	14.479831	117.726273	-85.080335	1.124721	123.241317
-50.124161	-7.272498	120.402786	-27.48295	7.668063	120.628761	33.594769	-8.764486	118.759682	26.665215	37.545223	116.623878	30.129992	14.3903685	117.69178	-85.095892	0.945757499999999	123.565742
-51.327026	-6.308749	120.538589	-27.571205	7.454319	120.636536	33.536098	-8.900263	118.683769	26.491604	37.415916	116.555252	30.013851	14.2578265	117.6195105	-85.156261	0.6508115	123.6535615
-52.081966	-5.616866	120.544266	-27.622736	7.308846	120.534874	33.479057	-8.975954	118.653061	26.393038	37.350975	116.458527	29.9360475	14.1875105	117.555794	-85.1815195	0.430181500000002	123.513954
-52.590473	-5.065337	120.485222	-27.699066	7.201337	120.476997	33.422863	-9.062103	118.581894	26.312096	37.271397	116.23362	29.8674795	14.104647	117.407757	-85.2656115	0.298026999999999	123.546237
-53.365028	-4.205458	120.608582	-27.704588	7.071356	120.380928	33.372837	-9.137412	118.496033	26.212008	37.195473	116.033646	29.7924225	14.0290305	117.2648395	-85.2015985	0.113681499999998	123.4970165
-53.741859	-3.619695	120.621422	-27.763092	6.927893	120.347687	33.321373	-9.202934	118.396233	26.118404	37.139885	115.819168	29.7198885	13.9684755	117.1077005	-85.2460725	-0.1126895	123.5876735
-54.14719	-2.926873	120.581032	-27.794685	6.776646	120.330719	33.30267	-9.251555	118.267334	26.038403	37.104053	115.662231	29.6705365	13.926249	116.9647825	-85.2599065	-0.372957	123.6966555
-54.532017	-2.146516	120.702301	-27.580177	6.465572	120.07177	33.304615	-9.298058	118.158485	25.954411	37.023113	115.528488	29.629513	13.8625275	116.8434865	-84.789867	-0.931383500000003	123.3000535
-54.965538	-1.022711	120.86129	-27.538342	6.162259	120.097946	33.320717	-9.377806	118.04892	25.830093	36.899429	115.478409	29.575405	13.7608115	116.7636645	-84.652089	-1.4362935	123.4322275
-55.14978	-0.3212	120.843033	-27.333481	5.741989	120.044693	33.332466	-9.442015	117.999306	25.744898	36.811672	115.517952	29.538682	13.6848285	116.758629	-84.205644	-2.2008505	123.330757
-55.262917	0.543569	120.767487	-27.560287	5.73149	120.117691	33.335693	-9.500405	117.978081	25.663296	36.743324	115.560555	29.4994945	13.6214595	116.769318	-84.6200685	-2.1584795	123.466064
-55.540974	1.502677	120.748123	-27.67959	5.621984	120.22374	33.350628	-9.559445	117.996788	25.606716	36.685581	115.64257	29.478672	13.563068	116.819679	-84.837852	-2.3191	123.627801
-55.522465	2.251934	120.462921	-27.688387	5.337937	120.015022	33.364662	-9.634104	118.055023	25.558838	36.581184	115.720497	29.46175	13.47354	116.88776	-84.838524	-2.797666	123.142284
-55.46685	3.052906	120.033173	-27.7295	5.098832	119.804642	33.400173	-9.739769	118.112411	25.517786	36.489525	115.725693	29.4589795	13.374878	116.919052	-84.9179795	-3.177214	122.690232
-55.319618	3.83761	119.62513	-27.786001	4.863129	119.544662	33.420128	-9.858693	118.125999	25.473881	36.366997	115.76387	29.4470045	13.254152	116.9449345	-85.0190065	-3.527894	122.1443895
-55.064583	5.010809	118.936325	-27.729099	4.436233	119.004547	33.454475	-10.013784	118.161606	25.422462	36.197437	115.727524	29.4384685	13.0918265	116.944565	-84.8966665	-4.2193605	121.064529
-54.748226	5.813294	118.400124	-27.759508	4.271249	118.673454	33.494793	-10.166606	118.214508	25.425068	36.062954	115.642319	29.4599305	12.948174	116.9284135	-84.9789465	-4.405676	120.4184945
-54.449081	6.677648	117.8349	-27.772305	4.127151	118.31176	33.531746	-10.344553	118.293938	25.466633	35.905056	115.492126	29.4991895	12.7802515	116.893032	-85.0437995	-4.5259495	119.730488
-54.044056	7.496075	117.364609	-27.717091	3.987055	117.992378	33.559669	-10.568394	118.341743	25.568029	35.685566	115.235123	29.563849	12.558586	116.788433	-84.998031	-4.584476	119.196323
-53.646511	8.360611	116.936234	-27.633226	3.848825	117.680595	33.62529	-10.853578	118.371109	25.711214	35.441639	114.933685	29.668252	12.2940305	116.652397	-84.934704	-4.5963805	118.708793
-53.136711	9.188489	116.666649	-27.515211	3.666643	117.464981	33.700829	-11.124973	118.347679	25.863529	35.214527	114.666191	29.782179	12.044777	116.506935	-84.812601	-4.711491	118.423027
-52.601578	10.048545	116.446854	-27.354589	3.409461	117.313026	33.810936	-11.378566	118.242073	26.00705	34.976212	114.47139	29.908993	11.798823	116.3567315	-84.618171	-4.979901	118.2693205
-51.778912	11.300312	116.360069	-27.122923	2.948842	117.214516	34.002884	-11.765465	118.075981	26.203501	34.598522	114.351418	30.1031925	11.4165285	116.2136995	-84.3490385	-5.5188445	118.2153325
-51.166122	12.16996	116.32959	-26.968065	2.605272	117.139862	34.129662	-12.025089	117.97274	26.299152	34.369965	114.391777	30.214407	11.172438	116.1822585	-84.150537	-5.961894	118.0974655
-50.576656	13.050632	116.326889	-26.893806	2.284652	117.120529	34.223183	-12.249492	117.825821	26.356119	34.169353	114.47953	30.289651	10.9599305	116.1526755	-84.077263	-6.3906265	118.0883825
-49.897717	13.910799	116.422234	-26.826689	1.977897	117.088875	34.273369	-12.470758	117.634674	26.372793	33.977524	114.599487	30.323081	10.753383	116.1170805	-83.976459	-6.797589	118.0606695
-49.190113	14.790336	116.560814	-26.801458	1.689948	117.077873	34.319324	-12.682034	117.42408	26.364288	33.801125	114.753082	30.341806	10.5595455	116.088581	-83.944722	-7.1796495	118.067165
-48.509197	15.700173	116.64463	-26.781406	1.413518	117.069328	34.321819	-12.861238	117.213249	26.327881	33.669239	114.947441	30.32485	10.4040005	116.080345	-83.887662	-7.5769645	118.058311
-47.734032	16.564774	116.770042	-26.826874	1.188727	117.019608	34.307327	-13.039562	117.012215	26.300318	33.521019	115.122688	30.3038225	10.2407285	116.0674515	-83.9575705	-7.8632745	117.9717645
-46.510441	17.898216	116.764702	-26.950375	0.936124	116.876694	34.254913	-13.282399	116.772018	26.241261	33.330746	115.341629	30.248087	10.0241735	116.0568235	-84.148837	-8.1519255	117.6965645
-45.727707	18.707077	116.683578	-26.973137	0.816368	116.72554	34.206566	-13.423573	116.637863	26.205885	33.233032	115.452103	30.2062255	9.9047295	116.044983	-84.1524995	-8.2719935	117.406097
-44.855907	19.537834	116.546844	-27.033508	0.724384	116.562363	34.169399	-13.524753	116.500809	26.170412	33.157619	115.514816	30.1699055	9.816433	116.0078125	-84.2369215	-8.367665	117.1169135
-43.926842	20.324375	116.446671	-27.06666	0.684392	116.383339	34.144299	-13.61945	116.324471	26.140129	33.095284	115.540138	30.142214	9.737917	115.9323045	-84.275534	-8.369133	116.8343735
-43.033195	21.096649	116.339996	-27.095402	0.635897	116.225174	34.124878	-13.672514	116.120125	26.068724	33.105564	115.56189	30.096801	9.716525	115.8410075	-84.287605	-8.444731	116.6093405
-42.034817	21.819942	116.270767	-27.11857	0.608773	116.078903	34.119854	-13.692551	115.91655	26.09955	33.029049	115.532219	30.109702	9.668249	115.7243845	-84.346842	-8.450703	116.4334215
-41.064575	22.46142	116.315041	-27.112797	0.617734	115.997902	34.122475	-13.712645	115.740189	26.075623	33.035599	115.571716	30.099049	9.661477	115.6559525	-84.324643	-8.426009	116.3398515
-39.51667	23.413443	116.411148	-27.116236	0.587063	116.006363	34.088341	-13.728054	115.571869	26.073833	33.042511	115.544449	30.081087	9.6572285	115.558159	-84.313559	-8.4831025	116.454567
-38.40744	23.960005	116.528824	-27.113979	0.535821	116.059898	34.086456	-13.768423	115.507416	26.085684	33.041901	115.626801	30.08607	9.636739	115.5671085	-84.314028	-8.565097	116.5526875
-37.345512	24.427734	116.719673	-27.067589	0.484186	116.104317	34.096218	-13.829543	115.435341	26.089024	33.07811	115.729187	30.092621	9.6242835	115.582264	-84.227799	-8.6559115	116.62637
-36.241096	24.867401	116.883598	-27.066017	0.446068	116.119301	34.117977	-13.853548	115.343559	26.075283	33.121853	115.903511	30.09663	9.6341525	115.623535	-84.228664	-8.7420165	116.615067
-35.013657	25.260708	117.109764	-27.060158	0.41632	116.096237	34.14204	-13.819029	115.224373	26.068806	33.173027	116.11779	30.105423	9.676999	115.6710815	-84.225739	-8.844359	116.5213925
-33.93206	25.602318	117.331223	-27.067444	0.417201	116.049019	34.155418	-13.738246	115.061508	26.045319	33.259766	116.376045	30.1003685	9.76076	115.7187765	-84.2352565	-8.926358	116.3792615
-32.761917	25.860998	117.59523	-27.079779	0.452332	115.990364	34.185902	-13.612191	114.910698	26.008383	33.364262	116.627419	30.0971425	9.8760355	115.7690585	-84.2567005	-8.9713715	116.2116695
-30.894354	26.131063	117.928123	-27.096239	0.583243	115.913368	34.235294	-13.315804	114.716866	25.921907	33.620373	117.060234	30.0786005	10.1522845	115.88855	-84.2710785	-8.9857985	115.938186
-29.758411	26.212868	118.133354	-27.130625	0.748457	115.821388	34.294556	-13.092671	114.603851	25.842264	33.835743	117.40284	30.06841	10.371536	116.0033455	-84.32966	-8.874622	115.6394305
-28.582338	26.184654	118.245865	-27.205349	0.970498	115.727463	34.334064	-12.832514	114.517761	25.748241	34.038033	117.736092	30.0411525	10.6027595	116.1269265	-84.4518505	-8.6617635	115.3279995
-27.3022	26.104719	118.219696	-27.236259	1.202992	115.636589	34.34449	-12.603389	114.457108	25.658379	34.237377	118.00444	30.0014345	10.816994	116.230774	-84.4739525	-8.41101	115.042404
-26.056236	25.92222	118.126007	-27.307856	1.479358	115.582397	34.348572	-12.389878	114.432228	25.599136	34.432812	118.175804	29.973854	11.021467	116.304016	-84.589566	-8.062751	114.860778
-24.872587	25.632572	117.941025	-27.357435	1.777023	115.518799	34.357914	-12.198718	114.459763	25.589725	34.605728	118.179893	29.9738195	11.203505	116.319828	-84.6886895	-7.649459	114.71777
-23.570944	25.261349	117.68528	-27.344406	2.025794	115.483727	34.376972	-12.071804	114.518059	25.624678	34.749317	118.10379	30.000825	11.3387565	116.3109245	-84.689637	-7.2871685	114.6565295
-21.696367	24.463394	117.251991	-27.308491	2.325444	115.468956	34.434406	-11.937531	114.628685	25.665298	34.902359	117.894363	30.049852	11.482414	116.261524	-84.666834	-6.831526	114.676388
-20.451982	23.794744	116.943504	-27.250635	2.487538	115.475716	34.456551	-11.89518	114.729271	25.719334	34.971844	117.633583	30.0879425	11.538332	116.181427	-84.5892125	-6.563256	114.770005
-19.309122	23.047546	116.630341	-27.215179	2.628786	115.495514	34.472881	-11.892377	114.855019	25.754196	35.027946	117.321014	30.1135385	11.5677845	116.0880165	-84.5438965	-6.3102125	114.9030115
-18.011957	22.19939	116.188988	-27.251211	2.772784	115.471016	34.471813	-11.89652	115.020493	25.776768	35.057381	116.917336	30.1242905	11.5804305	115.9689145	-84.6267125	-6.0348625	114.9731175
-16.974737	21.374714	115.817467	-27.232138	2.889402	115.464546	34.452721	-11.906454	115.225899	25.759638	35.051342	116.329384	30.1061795	11.572444	115.7776415	-84.5704555	-5.79364	115.1514505
-15.735672	20.35334	115.338181	-27.256044	2.998786	115.443863	34.425667	-11.920565	115.421021	25.70093	35.01318	115.733574	30.0632985	11.5463075	115.5772975	-84.5753865	-5.5487355	115.3104285
-14.521816	19.343395	114.851059	-27.297237	3.068923	115.405785	34.375206	-11.957375	115.635071	25.631746	34.991604	115.093925	30.003476	11.5171145	115.364498	-84.59795	-5.3792685	115.447072
-12.907161	17.775393	114.266945	-27.336931	3.161381	115.295181	34.291428	-12.020305	115.958557	25.521654	34.885525	114.099083	29.906541	11.43261	115.02882	-84.580403	-5.109848	115.561542
-11.796242	16.761772	113.967178	-27.412214	3.194283	115.259491	34.247227	-12.056987	116.140137	25.447121	34.833591	113.606667	29.847174	11.388302	114.873402	-84.671602	-4.999736	115.64558
-10.731668	15.757494	113.761559	-27.402349	3.14848	115.075562	34.200085	-12.109001	116.315292	25.396183	34.731396	113.21273	29.798134	11.3111975	114.764011	-84.602832	-5.0142375	115.387113
-9.616381	14.699027	113.610611	-27.409098	3.126938	114.989365	34.149929	-12.150565	116.445778	25.398218	34.619083	112.973618	29.7740735	11.234259	114.709698	-84.5922695	-4.980383	115.269032
-8.538279	13.77404	113.607597	-27.40941	3.074298	114.918602	34.121857	-12.182582	116.595444	25.434238	34.531147	112.935867	29.7780475	11.1742825	114.7656555	-84.5968675	-5.0256865	115.0715485
-7.524253	12.889428	113.771988	-27.364788	3.060491	114.878441	34.117363	-12.198542	116.730011	25.503603	34.591747	113.118233	29.810483	11.1966025	114.924122	-84.540059	-5.0756205	114.83276
-6.463762	11.976962	113.981232	-27.329679	3.043635	114.86689	34.139118	-12.179739	116.850487	25.656885	34.6091	113.443909	29.8980015	11.2146805	115.147198	-84.5573595	-5.1274105	114.586582
-4.926589	10.781852	114.38842	-27.289099	3.105914	114.827705	34.212185	-12.085058	117.079117	25.913548	34.753735	114.095978	30.0628665	11.3343385	115.5875475	-84.6410645	-5.1225105	114.0678625
-3.961752	10.079586	114.67588	-27.283625	3.217226	114.716377	34.312271	-11.961688	117.228355	26.068777	34.894535	114.679169	30.190524	11.4664235	115.953762	-84.757774	-5.0319715	113.478992
-3.007786	9.276154	114.912102	-27.25139	3.313911	114.472595	34.417274	-11.812809	117.41111	26.210632	35.05352	115.321014	30.313953	11.6203555	116.366062	-84.816733	-4.9925335	112.579128
-2.083601	8.541828	115.115334	-27.253494	3.491141	114.200424	34.519894	-11.612045	117.59269	26.300407	35.237186	115.993286	30.4101505	11.8125705	116.792988	-84.9171385	-4.8302885	111.60786
-1.270592	7.868651	115.289474	-27.205372	3.682929	113.891724	34.620987	-11.377486	117.808495	26.38261	35.390934	116.612694	30.5017985	12.006724	117.2105945	-84.9125425	-4.640866	110.5728535
-0.475996	7.099249	115.438095	-27.133461	3.884037	113.658562	34.725765	-11.132369	118.015457	26.471943	35.548409	117.146042	30.598854	12.20802	117.5807495	-84.865776	-4.439946	109.7363745
0.260034	6.335851	115.622124	-27.040264	4.127485	113.587845	34.87405	-10.891048	118.208733	26.578157	35.738865	117.531982	30.7261035	12.4239085	117.8703575	-84.8066315	-4.1689385	109.3053325
1.168505	5.208861	115.897308	-26.833084	4.487531	113.638512	35.178436	-10.561316	118.574272	26.807514	36.031216	117.876877	30.992975	12.73495	118.2255745	-84.659143	-3.759888	109.0514495
