# Supplementary material for: How to jointly control a ball trajectory on a moving board: Methodological insights into Motor Learning and Rehabilitation
Source: PLoS One. 2025 Oct 15;20(10):e0334588. doi: 10.1371/journal.pone.0334588 (PMC12527165; doi:10.1371/journal.pone.0334588)
Supplement: S2 Data — (ZIP) [file pone.0334588.s002.zip › D4_021.csv]

Ball_X	Ball_Y	Ball_Z	BoardCentre_X	BoardCentre_Y	BoardCentre_Z	P1LeftHand_X	P1LeftHand_Y	P1LeftHand_Z	P1RightHand_X	P1RightHand_Y	P1RightHand_Z	P1MidHands_X	P1MidHands_Y	P1MidHands_Z	P2MidHands_X	P2MidHands_Y	P2MidHands_Z
-8.405531	28.899151	113.861954	-28.615889	8.311739	112.218163	31.224234	-10.700423	114.751755	27.535681	34.733646	114.236816	29.3799575	12.0166115	114.4942855	-86.6117355	4.6068665	109.9420405
-7.168225	28.390345	113.779846	-28.516644	8.251707	112.214897	31.325167	-10.75582	115.11071	27.627283	34.645271	114.28138	29.476225	11.9447255	114.696045	-86.509513	4.5586885	109.733749
-6.052311	27.798828	113.796913	-28.43504	8.210847	112.284935	31.449942	-10.758492	115.462196	27.72032	34.602989	114.277122	29.585131	11.9222485	114.869659	-86.455211	4.4994455	109.700211
-5.011859	27.19875	113.886414	-28.328987	8.183914	112.369827	31.57526	-10.74165	115.801598	27.82901	34.594463	114.289299	29.702135	11.9264065	115.0454485	-86.360109	4.4414215	109.6942055
-4.036715	26.482618	114.024147	-28.258038	8.148789	112.401291	31.683319	-10.716131	116.139603	27.868042	34.589344	114.407051	29.7756805	11.9366065	115.273327	-86.2917565	4.3609715	109.529255
-3.127201	25.837902	114.244797	-28.244459	8.130431	112.393654	31.741575	-10.6873	116.411423	27.862804	34.568943	114.6297	29.8021895	11.9408215	115.5205615	-86.2911075	4.3200405	109.2667465
-1.99832	24.812475	114.631584	-28.267071	8.117744	112.264862	31.791294	-10.611652	116.665878	27.799782	34.581181	115.101875	29.795538	11.9847645	115.8838765	-86.32968	4.2507235	108.6458475
-1.308772	24.075676	114.892563	-28.243565	8.113357	112.21582	31.818686	-10.51482	116.678749	27.750858	34.618679	115.398956	29.784772	12.0519295	116.0388525	-86.271902	4.1747845	108.3927875
-0.705834	23.315247	115.08622	-28.19635	8.155971	112.209251	31.867117	-10.405512	116.589912	27.738857	34.704704	115.65554	29.802987	12.149596	116.122726	-86.195687	4.162346	108.295776
-0.168362	22.547754	115.210854	-28.103172	8.24417	112.230286	31.95887	-10.240535	116.445412	27.761459	34.8307	115.863144	29.8601645	12.2950825	116.154278	-86.0665085	4.1932575	108.306294
0.338445	21.74353	115.264908	-27.974092	8.393541	112.293091	32.037277	-10.064133	116.331039	27.83255	34.979057	115.97403	29.9349135	12.457462	116.1525345	-85.8830975	4.32962	108.4336475
0.707738	20.976017	115.280113	-27.899158	8.642135	112.41864	32.102215	-9.888638	116.255806	27.937832	35.14476	116.024887	30.0200235	12.628061	116.1403465	-85.8183395	4.656209	108.6969335
0.952925	20.082977	115.295219	-27.786346	8.923483	112.561401	32.140984	-9.730886	116.226555	28.058493	35.288006	116.05648	30.0997385	12.77856	116.1415175	-85.6724305	5.068406	108.9812845
1.209186	18.670382	115.374741	-27.70553	9.319592	112.833	32.174896	-9.56151	116.266266	28.21031	35.461006	116.148888	30.192603	12.949748	116.207577	-85.603663	5.689436	109.458423
1.261804	17.733707	115.407814	-27.673038	9.570335	112.98362	32.178421	-9.511306	116.360344	28.319899	35.536343	116.242889	30.24916	13.0125185	116.3016165	-85.595236	6.1281515	109.6656235
1.193611	16.703861	115.445114	-27.632502	9.779217	113.152267	32.178684	-9.491969	116.4533	28.429111	35.57169	116.314674	30.3038975	13.0398605	116.383987	-85.5689015	6.5185735	109.920547
1.066086	15.62641	115.433456	-27.586933	9.964214	113.329826	32.191994	-9.509452	116.578766	28.960121	35.407181	116.136909	30.5760575	12.9488645	116.3578375	-85.7499235	6.9795635	110.3018145
0.86201	14.557936	115.451393	-27.480799	10.132463	113.594475	32.208488	-9.54573	116.646767	28.754929	35.542088	116.245613	30.4817085	12.998179	116.44619	-85.4433065	7.266747	110.74276
0.627478	13.478856	115.450668	-27.376768	10.278603	113.981918	32.241413	-9.597852	116.633316	28.96122	35.49435	116.146103	30.6013165	12.948249	116.3897095	-85.3548525	7.608957	111.5741265
0.3047	12.28739	115.507568	-27.176323	10.38314	114.502312	32.31105	-9.653605	116.590752	29.577559	35.260803	115.877151	30.9443045	12.803599	116.2339515	-85.2969505	7.962681	112.7706725
-0.281976	10.59308	115.820801	-26.961601	10.561903	115.502823	32.378223	-9.697071	116.541588	29.47249	35.375942	116.03804	30.9253565	12.8394355	116.289814	-84.8485585	8.2843705	114.715832
-0.750203	9.43528	116.177536	-26.844147	10.707316	116.163017	32.420479	-9.682607	116.66188	29.632414	35.38488	116.149223	31.0264465	12.8511365	116.4055515	-84.7147405	8.5634955	115.9204825
-1.280786	8.245286	116.542068	-26.799774	10.895443	116.778969	32.447159	-9.645459	116.917625	29.766804	35.436024	116.328796	31.1069815	12.8952825	116.6232105	-84.7065295	8.8956035	116.9347275
-1.844889	7.099087	116.98848	-26.749701	11.074054	117.223106	32.47477	-9.61214	117.297272	29.886726	35.504799	116.565178	31.180748	12.9463295	116.931225	-84.68015	9.2017785	117.514987
-2.436132	5.972191	117.332115	-26.760651	11.256479	117.487701	32.513584	-9.568237	117.74263	30.008974	35.568401	116.776237	31.261279	13.000082	117.2594335	-84.782581	9.512876	117.7159685
-3.108793	4.770537	117.536415	-26.769749	11.440477	117.549873	32.560802	-9.546741	118.20459	30.119137	35.625824	116.93232	31.3399695	13.0395415	117.568455	-84.8794675	9.8414125	117.531291
-3.764081	3.650402	117.636467	-26.782215	11.621748	117.518654	32.565395	-9.525158	118.522095	30.183559	35.677822	117.013947	31.374477	13.076332	117.768021	-84.938907	10.167164	117.269287
-4.804708	1.959362	117.482056	-26.749432	11.777179	117.454109	32.578571	-9.446239	118.576599	30.27718	35.774376	117.040634	31.4278755	13.1640685	117.8086165	-84.9267395	10.3902895	117.0996015
-5.551818	0.820272	117.277039	-26.683569	11.833883	117.384872	32.630978	-9.385609	118.447945	30.338074	35.833263	117.002167	31.484526	13.223827	117.725056	-84.851664	10.443939	117.044688
-6.320627	-0.254178	117.094673	-26.614729	11.878833	117.326477	32.666172	-9.298502	118.347504	30.383772	35.890736	116.986168	31.524972	13.296117	117.666836	-84.75443	10.461549	116.986118
-7.129663	-1.351289	116.984833	-26.534468	11.951797	117.303261	32.755833	-9.217264	118.326797	30.44479	35.952751	116.938316	31.6003115	13.3677435	117.6325565	-84.6692475	10.5358505	116.9739655
-7.933535	-2.471078	116.951523	-26.474157	12.032994	117.248657	32.862595	-9.145273	118.470528	30.51239	36.024242	116.851791	31.6874925	13.4394845	117.6611595	-84.6358065	10.6265035	116.8361545
-8.957155	-3.435351	117.134544	-26.40501	12.131854	117.176666	32.965096	-9.094026	118.729675	30.973148	35.927303	116.52124	31.969122	13.4166385	117.6254575	-84.779142	10.8470695	116.7278745
-9.773726	-4.576804	117.175362	-26.38377	12.194925	117.06234	33.040398	-9.033396	119.046402	31.013792	35.973949	116.296432	32.027095	13.4702765	117.671417	-84.794635	10.9195735	116.453263
-11.428685	-6.074046	117.434547	-26.346128	12.19814	116.847824	33.148254	-8.99812	119.450745	31.071791	35.982151	115.939919	32.1100225	13.4920155	117.695332	-84.8022785	10.9042645	116.000316
-12.367853	-7.059248	117.410767	-26.293156	12.135755	116.731239	33.218681	-9.036879	119.672028	31.107082	35.921856	115.670929	32.1628815	13.4424885	117.6714785	-84.7491935	10.8290215	115.7909995
-13.618978	-7.866271	117.633041	-26.236498	12.013212	116.65406	33.260399	-9.093753	119.856819	30.760761	36.004322	115.571388	32.01058	13.4552845	117.7141035	-84.483576	10.5711395	115.5940165
-14.630116	-8.904324	117.481247	-26.186827	11.87573	116.637184	33.301544	-9.154001	119.96077	30.808598	35.889065	115.312828	32.055071	13.367532	117.636799	-84.428725	10.383928	115.637569
-15.747155	-9.686428	117.598869	-26.108852	11.736329	116.685738	33.361568	-9.203343	120.039917	31.247715	35.631771	114.92424	32.3046415	13.214214	117.4820785	-84.5223455	10.258444	115.8893975
-16.999319	-10.402549	117.730453	-26.046547	11.602022	116.788307	33.415676	-9.229324	120.12484	30.869076	35.736706	114.976967	32.142376	13.253691	117.5509035	-84.23547	9.950353	116.0257105
-18.244736	-11.03915	117.857834	-26.00449	11.507837	116.914299	33.469803	-9.256076	120.2145	30.878946	35.684864	114.905403	32.1743745	13.214394	117.5599515	-84.1833545	9.80128	116.2686465
-20.128078	-11.819627	118.027855	-25.915396	11.350839	117.162064	33.524532	-9.291699	120.266281	30.918631	35.601639	114.792381	32.2215815	13.15497	117.529331	-84.0523735	9.546708	116.794797
-21.463644	-12.291978	118.137672	-25.861675	11.230511	117.429008	33.581234	-9.346994	120.205414	31.354853	35.360741	114.556381	32.4680435	13.0068735	117.3808975	-84.1913935	9.4541485	117.4771185
-22.769436	-12.605506	118.290749	-25.780842	11.107388	117.739273	33.613689	-9.404919	120.084717	30.975771	35.451775	114.723549	32.29473	13.023428	117.404133	-83.856414	9.191348	118.074413
-24.014702	-12.901495	118.374611	-25.660309	10.980686	118.111565	33.652149	-9.448787	119.934013	30.991945	35.411247	114.780716	32.322047	12.98123	117.3573645	-83.642665	8.980142	118.8657655
-25.364679	-13.088812	118.519089	-25.607628	10.869458	118.473984	33.718414	-9.476602	119.783875	31.004345	35.401222	114.915848	32.3613795	12.96231	117.3498615	-83.5766355	8.776606	119.5981065
-26.667049	-13.200617	118.654167	-25.536177	10.790047	118.783913	33.780399	-9.479169	119.686417	31.392796	35.246502	114.895561	32.5865975	12.8836665	117.290989	-83.6589515	8.6964275	120.276837
-27.916262	-13.277303	118.799042	-25.513857	10.746444	119.008293	33.825493	-9.465992	119.666847	31.385855	35.252743	115.05365	32.605674	12.8933755	117.3602485	-83.633388	8.5995125	120.6563375
-29.884085	-13.285468	119.044044	-25.436172	10.65983	119.185364	33.904373	-9.524943	119.778023	31.035751	35.378868	115.297195	32.470062	12.9269625	117.537609	-83.342406	8.3926975	120.833119
-31.152004	-13.185702	119.277763	-25.440836	10.667363	119.214645	33.919804	-9.624726	119.913971	31.094578	35.290939	115.196991	32.507191	12.8331065	117.555481	-83.388863	8.5016195	120.873809
-32.388241	-13.049314	119.55352	-25.431543	10.663558	119.232628	33.897865	-9.746185	120.061943	31.568363	34.977974	114.783218	32.733114	12.6158945	117.4225805	-83.5962	8.7112215	121.0426755
-33.646713	-12.774785	119.896568	-25.402752	10.613227	119.33448	33.859726	-9.903133	120.114243	31.234568	34.983841	114.662186	32.547147	12.540354	117.3882145	-83.352651	8.6861	121.2807455
-34.843601	-12.520881	120.210182	-25.418653	10.509717	119.516434	33.829311	-10.073834	120.10498	31.256706	34.800556	114.409874	32.5430085	12.363361	117.257427	-83.3803145	8.656073	121.775441
-35.957157	-12.154635	120.462418	-25.389502	10.406258	119.748283	33.779755	-10.200179	120.06118	31.222448	34.633427	114.249191	32.5011015	12.216624	117.1551855	-83.2801055	8.595892	122.3413805
-37.11005	-11.743314	120.682121	-25.398361	10.242424	119.95076	33.731838	-10.283734	120.014664	31.152552	34.52132	114.229652	32.442195	12.118793	117.122158	-83.238917	8.366055	122.779362
-38.71365	-11.000124	120.849548	-25.446987	10.008662	120.235237	33.683098	-10.353684	119.893097	31.399845	34.287319	114.160141	32.5414715	11.9668175	117.026619	-83.4354455	8.0505065	123.443855
-39.689342	-10.423683	120.990417	-25.501684	9.892867	120.443985	33.618675	-10.363526	119.804855	30.896204	34.457958	114.428177	32.2574395	12.047216	117.116516	-83.2608075	7.738518	123.771454
-40.637554	-9.785099	121.099159	-25.579334	9.790232	120.631233	33.577919	-10.353815	119.701263	30.784697	34.468086	114.506554	32.181308	12.0571355	117.1039085	-83.339976	7.5233285	124.1585575
-41.525436	-9.072103	121.144745	-25.602495	9.721396	120.720016	33.565109	-10.34687	119.639	30.671143	34.479198	114.602051	32.118126	12.066164	117.1205255	-83.323116	7.376628	124.3195065
-42.353268	-8.357442	120.997574	-25.662914	9.633465	120.669151	33.559589	-10.362088	119.649826	30.590958	34.479176	114.667007	32.0752735	12.058544	117.1584165	-83.4011015	7.208386	124.1798855
-43.149952	-7.563117	120.721474	-25.718754	9.591333	120.482613	33.547882	-10.394887	119.679642	30.941427	34.287125	114.504585	32.2446545	11.946119	117.0921135	-83.6821625	7.236547	123.8731125
-43.911373	-6.744238	120.345734	-25.802052	9.524718	120.176186	33.525833	-10.453348	119.728531	30.521811	34.397179	114.59938	32.023822	11.9719155	117.1639555	-83.627926	7.0775205	123.1884165
-44.92392	-5.413657	119.447075	-25.861814	9.428258	119.464386	33.500004	-10.61593	119.752487	30.539009	34.238007	114.426376	32.0195065	11.8110385	117.0894315	-83.7431345	7.0454775	121.8393405
-45.506588	-4.505756	118.734444	-25.934801	9.359873	118.922188	33.475666	-10.730873	119.75592	30.551199	34.121387	114.34137	32.0134325	11.695257	117.048645	-83.8830345	7.024489	120.795731
-46.098652	-3.501492	118.111847	-25.957581	9.325199	118.46032	33.415924	-10.82943	119.704308	30.582628	34.005623	114.213875	31.999276	11.5880965	116.9590915	-83.914438	7.0623015	119.9615485
-46.597004	-2.430616	117.647812	-25.979095	9.313375	118.094658	33.372288	-10.912274	119.636642	30.634361	33.910252	114.091408	32.0033245	11.498989	116.864025	-83.9615145	7.127761	119.325291
-46.876869	-1.560864	117.227852	-25.955046	9.238607	117.855988	33.336781	-11.000691	119.609451	30.708561	33.825554	113.981316	32.022671	11.4124315	116.7953835	-83.932763	7.0647825	118.9165925
-47.487194	-0.220685	116.929184	-25.948706	9.193001	117.720901	33.385609	-11.077299	119.562363	31.181589	33.565834	113.81369	32.283599	11.2442675	116.6880265	-84.181011	7.1417345	118.7537755
-47.897099	0.940472	116.341438	-25.871912	9.043249	117.395126	33.444706	-11.161307	119.58622	31.248144	33.493942	113.975128	32.346425	11.1663175	116.780674	-84.090249	6.9201805	118.009578
-48.515511	2.74565	115.359352	-25.872875	8.854157	116.818047	33.437641	-11.275408	119.606468	30.887821	33.560146	114.329849	32.162731	11.142369	116.9681585	-83.908481	6.565945	116.6679355
-48.878899	4.00085	114.991364	-25.862745	8.738585	116.553558	33.389462	-11.367295	119.415215	30.878057	33.488541	114.290108	32.1337595	11.060623	116.8526615	-83.8592495	6.416547	116.2544545
-49.319561	5.327685	115.01342	-25.813753	8.643873	116.495529	33.389645	-11.414978	119.16478	30.862757	33.450924	114.12352	32.126201	11.017973	116.64415	-83.753707	6.269773	116.346908
-49.669762	6.665863	115.328423	-25.765823	8.567309	116.697075	33.391647	-11.403636	118.928337	31.217606	33.27565	113.770203	32.3046265	10.936007	116.34927	-83.8362725	6.198611	117.04488
-50.002514	8.041387	115.926537	-25.730345	8.494975	117.073212	33.427879	-11.376815	118.689453	30.746841	33.471272	113.876251	32.08736	11.0472285	116.282852	-83.54805	5.9427215	117.863572
-50.361191	9.448218	116.861092	-25.68539	8.403904	117.667793	33.418594	-11.343685	118.432999	30.609777	33.50732	113.792015	32.0141855	11.0818175	116.112507	-83.3849655	5.7259905	119.223079
-50.608177	10.822423	117.979156	-25.734632	8.300769	118.444153	33.358299	-11.320062	118.130112	30.431614	33.584736	113.776184	31.8949565	11.132337	115.953148	-83.3642205	5.469201	120.935158
-50.924587	12.948266	119.732796	-26.068264	8.297211	119.657448	33.188976	-11.274993	117.662476	30.041937	33.708546	113.833031	31.6154565	11.2167765	115.7477535	-83.7519845	5.3776455	123.5671425
-51.093204	14.34017	120.677986	-25.981495	7.931533	120.062637	32.989254	-11.305864	117.427124	29.736307	33.765514	113.908073	31.3627805	11.229825	115.6675985	-83.3257705	4.633241	124.4576755
-51.145397	15.736614	121.327461	-26.144987	7.755949	120.500755	32.744381	-11.345015	117.193451	29.421642	33.825176	114.011917	31.0830115	11.2400805	115.602684	-83.3729855	4.2718175	125.398826
-51.229214	17.086231	121.749893	-26.36557	7.590909	120.684753	32.474052	-11.38443	116.903702	29.110733	33.851643	114.061996	30.7923925	11.2336065	115.482849	-83.5235325	3.9482115	125.886657
-51.193958	18.464617	121.868958	-26.569769	7.427163	120.653809	32.180698	-11.479216	116.542419	28.874022	33.84301	114.040672	30.52736	11.181897	115.2915455	-83.666898	3.672429	126.0160725
-51.103306	19.795223	121.787132	-26.73431	7.235992	120.440567	31.881836	-11.560564	116.191734	28.712618	33.798325	113.963257	30.297227	11.1188805	115.0774955	-83.765847	3.3531035	125.8036385
-50.919064	21.103582	121.62011	-26.850677	7.126283	120.112358	31.626722	-11.637373	115.806961	28.619698	33.764622	113.848495	30.12321	11.0636245	114.827728	-83.824564	3.1889415	125.396988
-50.342625	23.0812	121.317604	-26.772829	6.888993	119.506958	31.367317	-11.678585	115.19902	28.587011	33.70673	113.736084	29.977164	11.0140725	114.467552	-83.522822	2.7639135	124.546364
-49.884949	24.308846	121.200455	-26.772987	6.920959	119.232346	31.273041	-11.671741	114.897064	28.621923	33.705879	113.636658	29.947482	11.017069	114.266861	-83.493456	2.824849	124.197831
-49.340763	25.524897	121.085251	-26.741734	6.99119	119.006134	31.242985	-11.640347	114.632393	28.678406	33.730259	113.630005	29.9606955	11.044956	114.131199	-83.4441635	2.937424	123.881069
-48.614418	26.726749	120.940651	-26.674274	7.093055	118.831161	31.286922	-11.593554	114.483429	28.738657	33.775597	113.686417	30.0127895	11.0910215	114.084923	-83.3613375	3.0950885	123.577399
-47.918953	27.799549	120.857956	-26.668659	7.175589	118.677231	31.306553	-11.540955	114.40612	28.816107	33.837994	113.754738	30.06133	11.1485195	114.080429	-83.398648	3.2026585	123.274033
-47.104748	28.854292	120.710518	-26.877371	7.528165	118.606735	31.325457	-11.52795	114.370369	28.895769	33.859779	113.837494	30.110613	11.1659145	114.1039315	-83.865355	3.8904155	123.1095385
-46.231159	29.812952	120.462357	-26.887766	7.634255	118.425621	31.333368	-11.507396	114.374054	28.953255	33.89946	113.906143	30.1433115	11.196032	114.1400985	-83.9188435	4.072478	122.7111435
-44.865887	31.163193	119.709778	-27.117479	8.018607	118.205391	31.363508	-11.533358	114.570045	29.047426	33.916641	113.904366	30.205467	11.1916415	114.2372055	-84.440425	4.8455725	122.1735765
-43.878929	32.018665	119.079803	-27.016285	8.018943	117.781242	31.359234	-11.566525	114.7267	29.079754	33.90284	113.872192	30.219494	11.1681575	114.299446	-84.252064	4.8697285	121.263038
-42.849167	32.754204	118.431412	-27.215845	8.225268	117.507767	31.339136	-11.591758	114.909569	29.091146	33.864178	113.790215	30.215141	11.13621	114.349892	-84.646831	5.314326	120.665642
-41.803505	33.455353	117.80014	-27.278131	8.246639	117.185188	31.279537	-11.633862	115.12027	29.089245	33.839928	113.725304	30.184391	11.103033	114.422787	-84.740653	5.390245	119.947589
-40.724339	34.104717	117.454193	-27.364298	8.309979	116.884399	31.207121	-11.642556	115.179764	29.082775	33.833015	113.713768	30.144948	11.0952295	114.446766	-84.873544	5.5247285	119.322032
-39.608711	34.670933	117.24942	-27.356096	8.352988	116.663452	31.179264	-11.630295	115.247963	29.076031	33.853348	113.695587	30.1276475	11.1115265	114.471775	-84.8398395	5.5944495	118.855129
-38.473862	35.127018	117.223122	-27.355066	8.406954	116.572227	31.165951	-11.561231	115.291618	29.062042	33.915649	113.737236	30.1139965	11.177209	114.514427	-84.8241285	5.636699	118.630027
-36.73106	35.743923	117.300964	-27.325348	8.440666	116.572548	31.254036	-11.456354	115.306747	29.032642	34.033806	113.860001	30.143339	11.288726	114.583374	-84.794035	5.592606	118.561722
-35.550888	36.093269	117.340935	-27.303648	8.448182	116.641212	31.328217	-11.408412	115.325867	29.042048	34.097885	113.88401	30.1851325	11.3447365	114.6049385	-84.7924285	5.5516275	118.6774855
-34.3778	36.299809	117.395889	-27.297604	8.456623	116.7547	31.40494	-11.412964	115.341362	29.065205	34.121532	113.845947	30.2350725	11.354284	114.5936545	-84.8302805	5.558962	118.9157455
-33.138458	36.518883	117.40638	-27.272514	8.438773	116.866447	31.463486	-11.433692	115.368248	29.111275	34.111717	113.755943	30.2873805	11.3390125	114.5620955	-84.8324085	5.5385335	119.1707985
-31.884205	36.679558	117.465172	-27.164778	8.360432	116.954109	31.526617	-11.494069	115.395203	29.16486	34.067059	113.693855	30.3457385	11.286495	114.544529	-84.6752945	5.434369	119.363689
-30.686342	36.767899	117.486488	-27.111977	8.307581	117.005035	31.570688	-11.592273	115.492798	29.215935	33.98238	113.675354	30.3933115	11.1950535	114.584076	-84.6172655	5.4201085	119.425994
-29.445135	36.785252	117.491959	-27.099756	8.21006	117.065338	31.604168	-11.674328	115.602768	29.277536	33.884014	113.730659	30.440852	11.104843	114.6667135	-84.640364	5.315277	119.4639625
-27.499897	36.748096	117.635498	-27.049345	8.098452	117.086411	31.705093	-11.800892	115.727425	29.34177	33.775696	113.959106	30.5234315	10.987402	114.8432655	-84.6221215	5.209502	119.3295565
-26.269501	36.629128	117.842659	-27.00631	8.006779	117.109406	31.770483	-11.818497	115.717712	29.374277	33.771328	114.179672	30.57238	10.9764155	114.948692	-84.585	5.0371425	119.27012
-25.019253	36.445095	118.087624	-27.020788	8.005086	117.234741	31.859661	-11.796166	115.666054	29.422962	33.807709	114.434036	30.6413115	11.0057715	115.050045	-84.6828875	5.0044005	119.419437
-23.658533	36.233677	118.365417	-26.923409	7.971969	117.292259	31.980526	-11.719837	115.617279	29.472166	33.890427	114.687141	30.726346	11.085295	115.15221	-84.573164	4.858643	119.432308
-22.384357	35.987106	118.660698	-26.811304	8.035292	117.366707	32.116039	-11.609715	115.585434	29.543465	34.010311	114.954391	30.829752	11.200298	115.2699125	-84.45236	4.870286	119.4635015
-21.103056	35.670502	118.918442	-26.706209	8.127845	117.502441	32.258884	-11.460345	115.601303	29.610798	34.158535	115.278282	30.934841	11.349095	115.4397925	-84.347259	4.906595	119.5650895
-20.005903	35.408939	119.233368	-26.610804	8.269346	117.607452	32.416779	-11.312238	115.664352	29.679781	34.305336	115.599594	31.04828	11.496549	115.631973	-84.269888	5.042143	119.582931
-17.894615	34.629078	119.477043	-26.510965	8.499613	117.70549	32.663597	-11.108853	115.777733	29.782925	34.521423	116.127838	31.223261	11.706285	115.9527855	-84.245191	5.292941	119.4581945
-16.578171	34.057053	119.604782	-26.441809	8.661472	117.727623	32.818218	-10.947759	115.833344	29.841047	34.662537	116.48774	31.3296325	11.857389	116.160542	-84.2132505	5.465555	119.294704
-15.517756	33.500191	119.813965	-26.361393	8.841571	117.720757	32.978939	-10.79726	115.897118	29.905859	34.819366	116.817223	31.442399	12.011053	116.3571705	-84.165185	5.672089	119.0843435
-14.210327	32.760448	119.881012	-26.275057	8.995558	117.738533	33.106796	-10.61909	115.907166	29.959726	34.990166	117.085197	31.533261	12.185538	116.4961815	-84.083375	5.805578	118.9808845
-13.00914	31.999441	119.879707	-26.193274	9.169681	117.840889	33.229523	-10.452953	115.900101	30.01614	35.15242	117.20562	31.6228315	12.3497335	116.5528605	-84.0093795	5.9896285	119.1289175
-11.823984	31.091967	119.837746	-26.10586	9.340922	117.972908	33.35265	-10.295257	115.964218	30.106768	35.309555	117.22406	31.729709	12.507149	116.594139	-83.941429	6.174695	119.351677
-10.565102	30.09458	119.777512	-26.027309	9.551032	118.124649	33.451958	-10.163608	116.118774	30.19813	35.437359	117.21624	31.825044	12.6368755	116.667507	-83.879662	6.4651885	119.581791
-8.855337	28.482861	119.552933	-25.921684	9.841362	118.312416	33.577488	-10.09425	116.508675	30.328497	35.548637	117.125534	31.9529925	12.7271935	116.8171045	-83.7963605	6.9555305	119.8077275
-7.684718	27.339888	119.354401	-25.992537	10.033989	118.45211	33.628464	-10.073162	116.853645	30.398481	35.572617	117.031799	32.0134725	12.7497275	116.942722	-83.9985465	7.3182505	119.961498
-6.590711	26.07806	119.0905	-26.001247	10.128142	118.395805	33.669811	-10.102009	117.237602	30.434111	35.560535	116.919113	32.051961	12.729263	117.0783575	-84.054455	7.527021	119.7132525
-5.590476	24.797974	118.795792	-25.997555	10.123176	118.06424	33.700771	-10.161428	117.667877	30.436798	35.515667	116.79921	32.0687845	12.6771195	117.2335435	-84.0638945	7.5692325	118.8949365
-4.598946	23.407169	118.415596	-26.09634	10.12045	117.61792	33.692616	-10.254694	118.150055	30.38995	35.431835	116.6147	32.041283	12.5885705	117.3823775	-84.233963	7.6523295	117.8534625
-3.674028	21.996563	117.951309	-26.203096	10.042548	117.099274	33.645943	-10.337795	118.463394	30.295866	35.320618	116.381218	31.9709045	12.4914115	117.422306	-84.3770965	7.5936845	116.776242
-2.752758	20.573214	117.538925	-26.251654	9.89464	116.667976	33.580601	-10.442597	118.610336	30.242443	35.152607	116.078308	31.911522	12.355005	117.344322	-84.41483	7.434275	115.99163
-1.55536	18.354424	117.252563	-26.208315	9.678569	116.412666	33.573315	-10.612384	118.624344	30.289871	34.898201	115.786537	31.931593	12.1429085	117.2054405	-84.348223	7.2142295	115.6198915
-0.828652	16.882679	117.326759	-26.087471	9.568346	116.442131	33.677006	-10.667231	118.684158	30.368256	34.776402	115.867111	32.022631	12.0545855	117.2756345	-84.197573	7.0821065	115.6086275
-0.18132	15.386542	117.595734	-25.964722	9.492541	116.593483	33.809208	-10.68123	118.855843	30.453062	34.724915	116.109039	32.131135	12.0218425	117.482441	-84.060579	6.9632395	115.704525
0.403531	13.916217	117.880478	-25.87631	9.472095	116.791626	33.984291	-10.653352	119.086349	30.518806	34.726727	116.459778	32.2515485	12.0366875	117.7730635	-84.0041685	6.9075025	115.8101885
0.909453	12.469033	118.213211	-25.778685	9.519437	117.009438	34.167587	-10.616349	119.384682	30.58585	34.764408	116.800201	32.3767185	12.0740295	118.0924415	-83.9340885	6.9648445	115.9264345
1.289872	10.979955	118.529381	-25.708229	9.588544	117.173981	34.341175	-10.544992	119.734024	30.646616	34.840973	117.087242	32.4938955	12.1479905	118.410633	-83.9103535	7.0290975	115.937329
1.656634	9.53179	118.799088	-25.630539	9.661988	117.29052	34.509972	-10.48399	120.097015	30.701107	34.907497	117.377853	32.6055395	12.2117535	118.737434	-83.8666175	7.1122225	115.843606
1.969512	7.363772	119.173706	-25.535414	9.777734	117.320213	34.738998	-10.420021	120.664642	30.767166	34.969395	117.704941	32.753082	12.274687	119.1847915	-83.82391	7.280781	115.4556345
2.079565	5.890599	119.24131	-25.462326	9.860484	117.355751	34.86731	-10.408733	120.916138	30.824739	34.987572	117.782341	32.8460245	12.2894195	119.3492395	-83.7706765	7.4315485	115.3622625
2.099927	4.448454	119.344864	-25.361071	9.916413	117.47197	35.012478	-10.370728	121.058723	30.88398	34.987045	117.808167	32.948229	12.3081585	119.433445	-83.670371	7.5246675	115.510495
2.029408	3.006226	119.4319	-25.266781	9.938485	117.59037	35.164963	-10.358641	121.143341	30.960093	35.002594	117.822441	33.062528	12.3219765	119.482891	-83.59609	7.5549935	115.697849
1.872342	1.558149	119.470383	-25.128069	9.930421	117.71656	35.311455	-10.325802	121.194183	31.02916	35.006702	117.88324	33.1703075	12.34045	119.5387115	-83.4264455	7.520392	115.8944085
1.631585	0.15847	119.526276	-25.019737	9.908926	117.84304	35.464458	-10.343642	121.224747	31.109642	34.993122	117.933701	33.28705	12.32474	119.579224	-83.326524	7.493112	116.106856
1.268568	-1.217178	119.580482	-24.953886	9.928167	117.949585	35.583839	-10.345982	121.274376	31.202805	34.996597	117.973709	33.393322	12.3253075	119.6240425	-83.301094	7.5310265	116.2751275
0.585957	-3.241691	119.636833	-24.814299	9.957256	118.084946	35.763115	-10.333586	121.342972	31.32036	35.037304	117.914513	33.5417375	12.351859	119.6287425	-83.1703355	7.562653	116.5411495
0.034755	-4.534964	119.714996	-24.72621	9.990343	118.156372	35.867355	-10.310468	121.425545	31.398666	35.045753	117.832542	33.6330105	12.3676425	119.6290435	-83.0854305	7.6130435	116.6837005
-0.639582	-5.865776	119.791588	-24.639547	10.03342	118.185722	35.964195	-10.297457	121.555344	31.492237	35.037724	117.70723	33.728216	12.3701335	119.631287	-83.00731	7.6967065	116.740157
-1.3312	-7.107985	119.914307	-24.576279	10.048031	118.195953	36.060066	-10.311043	121.703781	31.600189	35.001236	117.554199	33.8301275	12.3450965	119.62899	-82.9826855	7.7509655	116.762916
-2.122243	-8.334461	120.016411	-24.469181	10.063293	118.209145	36.142044	-10.305502	121.815422	31.729776	34.9575	117.38372	33.93591	12.325999	119.599571	-82.874272	7.800587	116.818719
-2.986374	-9.524238	120.120491	-24.359074	10.034046	118.229607	36.224255	-10.318923	121.94091	31.865355	34.926556	117.211876	34.044805	12.3038165	119.576393	-82.762953	7.7642755	116.882821
-3.931479	-10.594584	120.237564	-24.257809	10.010552	118.262505	36.326744	-10.310842	122.043228	32.002522	34.890259	117.027115	34.164633	12.2897085	119.5351715	-82.680251	7.7313955	116.9898385
-5.379284	-12.10809	120.38903	-24.058029	9.990405	118.310104	36.499645	-10.325025	122.165749	32.603436	34.664257	116.517067	34.5515405	12.169616	119.341408	-82.6675985	7.811194	117.2788
-6.480207	-13.00504	120.497025	-23.94194	9.974035	118.360504	36.620502	-10.308736	122.260033	32.300915	34.824993	116.509354	34.4607085	12.2581285	119.3846935	-82.3445885	7.6899415	117.3363145
-7.628666	-13.829626	120.715393	-23.83872	9.996961	118.400665	36.722202	-10.276513	122.359207	32.418423	34.801117	116.260948	34.5703125	12.262302	119.3100775	-82.2477525	7.73162	117.4912525
-8.894145	-14.494212	120.968437	-23.815008	10.096026	118.53614	36.796368	-10.250315	122.525558	32.551094	34.756603	116.000076	34.673731	12.253144	119.262817	-82.303747	7.938908	117.809463
-10.179947	-15.072198	121.158218	-23.780109	10.167668	118.625961	36.840992	-10.173772	122.689842	32.693573	34.701927	115.766785	34.7672825	12.2640775	119.2283135	-82.3275005	8.0712585	118.0236085
-11.497854	-15.585597	121.220123	-23.596329	10.121514	118.704399	36.955589	-10.244708	122.776283	32.830883	34.633648	115.591789	34.893236	12.19447	119.184036	-82.085894	8.048558	118.224762
-12.876158	-15.99461	121.194252	-23.348961	10.012527	118.769348	37.017693	-10.273216	122.721779	32.94278	34.590485	115.475845	34.9802365	12.1586345	119.098812	-81.6781585	7.8664195	118.439884
-14.936939	-16.419844	120.877052	-23.151875	9.872003	119.175674	37.12212	-10.262173	122.329437	33.041454	34.606026	115.497818	35.081787	12.1719265	118.9136275	-81.385537	7.5720795	119.4377205
-16.365114	-16.560272	120.713112	-23.011055	9.777009	119.525352	37.256866	-10.271623	121.949097	33.044029	34.699127	115.607819	35.1504475	12.213752	118.778458	-81.1725575	7.340266	120.272246
-17.75263	-16.641209	120.548355	-22.86375	9.682169	119.941017	37.368664	-10.178809	121.553635	33.027264	34.83683	115.763924	35.197964	12.3290105	118.6587795	-80.925464	7.0353275	121.2232545
-19.127039	-16.602068	120.525726	-22.773026	9.63424	120.282158	37.447201	-10.068521	121.239265	33.011806	34.963982	115.957619	35.2295035	12.4477305	118.598442	-80.7755555	6.8207495	121.965874
-20.580002	-16.489422	120.573151	-22.69603	9.635029	120.531105	37.505157	-9.989645	121.063354	33.42091	34.90633	115.914726	35.4630335	12.4583425	118.48904	-80.8550935	6.8117155	122.57317
-22.020773	-16.291384	120.645821	-22.670355	9.657102	120.704063	37.518944	-9.926799	120.963547	33.047798	35.143192	116.188812	35.283371	12.6081965	118.5761795	-80.624081	6.7060075	122.8319465
-23.387211	-16.065653	120.710609	-22.687765	9.695644	120.825317	37.484516	-9.941477	120.900871	33.498756	34.979942	116.008507	35.491636	12.5192325	118.454689	-80.867166	6.8720555	123.195945
-25.577217	-15.582445	120.74131	-22.64497	9.731264	120.923019	37.392418	-9.96035	120.763626	33.128433	35.139023	116.12381	35.2604255	12.5893365	118.443718	-80.5503655	6.8731915	123.40232
-26.90259	-15.167412	120.749474	-22.632189	9.721799	121.016602	37.354214	-9.948668	120.631828	33.120651	35.140888	116.115868	35.2374325	12.59611	118.373848	-80.5018105	6.847488	123.659356
-28.235382	-14.775475	120.807693	-22.598053	9.696462	121.142159	37.333206	-9.911541	120.514832	33.493771	34.992428	115.957085	35.4134885	12.5404435	118.2359585	-80.6095945	6.8524805	124.0483595
-29.55328	-14.284865	120.906784	-22.62838	9.660203	121.263435	37.334343	-9.846911	120.458267	33.470188	35.045486	115.98201	35.4022655	12.5992875	118.2201385	-80.6590255	6.7211185	124.3067315
-30.803648	-13.737345	121.130074	-22.616623	9.667225	121.406448	37.319	-9.786012	120.458076	33.444687	35.104717	115.954681	35.3818435	12.6593525	118.2063785	-80.6150895	6.6750975	124.6065175
-31.990417	-13.170388	121.479019	-22.609625	9.680893	121.605194	37.301319	-9.746119	120.495621	33.415825	35.13343	115.844307	35.358572	12.6936555	118.169964	-80.577822	6.6681305	125.040424
-33.178062	-12.503466	121.903969	-22.576853	9.695186	121.880699	37.267696	-9.715418	120.540085	32.987854	35.314404	115.939507	35.127775	12.799493	118.239796	-80.281481	6.590879	125.521602
-34.61002	-11.555847	122.319099	-22.536098	9.679306	122.249947	37.249317	-9.711105	120.666016	33.372738	35.112179	115.752777	35.3110275	12.700537	118.2093965	-80.3832235	6.658075	126.2904975
-35.849857	-10.732754	122.573181	-22.523331	9.625627	122.390022	37.249382	-9.7356	120.758186	32.941151	35.276234	116.070305	35.0952665	12.770317	118.4142455	-80.1419285	6.480937	126.3657985
-36.86776	-9.95126	122.498306	-22.50839	9.528141	122.424805	37.242977	-9.791462	120.792519	33.389332	35.03162	116.031944	35.3161545	12.620079	118.4122315	-80.3329345	6.436203	126.4373785
-37.762718	-9.183678	122.210434	-22.516035	9.413413	122.318779	37.243172	-9.8609	120.78743	33.024609	35.138493	116.368629	35.1338905	12.6387965	118.5780295	-80.1659605	6.1880295	126.0595285
-38.705078	-8.343944	121.722504	-22.522074	9.304365	122.077599	37.249428	-9.909064	120.711311	33.438705	34.91415	116.363464	35.3440665	12.502543	118.5373875	-80.3882145	6.106187	125.6178105
-39.548717	-7.4869	121.16909	-22.574068	9.206463	121.755722	37.232475	-9.966116	120.587669	33.031158	35.048615	116.694023	35.1318165	12.5412495	118.640846	-80.2799525	5.8716765	124.870598
-40.344204	-6.612019	120.489868	-22.576067	9.111038	121.373573	37.229073	-10.003448	120.445702	33.043201	35.014385	116.808807	35.136137	12.5054685	118.6272545	-80.288271	5.7166075	124.1198915
-41.495575	-5.2434	119.407593	-22.636723	9.170918	120.630219	37.212543	-10.012256	120.197121	33.061058	35.022823	116.891167	35.1368005	12.5052835	118.544144	-80.4102465	5.8365525	122.716294
-42.212833	-4.273818	118.889793	-22.656673	9.229192	120.175743	37.141705	-10.006344	119.992126	33.453285	34.872375	116.624962	35.297495	12.4330155	118.308544	-80.610841	6.0253685	122.042942
-42.926586	-3.290297	118.601349	-22.678198	9.316258	119.886078	37.087345	-9.98301	119.730614	33.055405	35.065315	116.628555	35.071375	12.5411525	118.1795845	-80.427771	6.0913635	121.5925715
-43.507111	-2.305197	118.585526	-22.630667	9.44534	119.795975	37.034859	-9.95462	119.515373	33.060585	35.073479	116.436592	35.047722	12.5594295	117.9759825	-80.309056	6.3312505	121.6159675
-44.107201	-1.343262	118.700706	-22.630947	9.513826	119.811462	37.005146	-9.965132	119.381844	33.110466	35.052067	116.281662	35.057806	12.5434675	117.831753	-80.3197	6.4841845	121.791171
-44.635838	-0.335067	118.945435	-22.617748	9.642623	119.97126	36.982105	-10.003981	119.359795	33.568256	34.833706	115.998222	35.2751805	12.4148625	117.6790085	-80.5106765	6.8703835	122.2635115
-45.17131	0.656887	119.248352	-22.597424	9.675746	120.134178	36.952587	-10.088847	119.426643	33.255028	34.915646	116.055336	35.1038075	12.4133995	117.7409895	-80.2986555	6.9380925	122.5273665
-45.755203	2.157665	119.877914	-22.473248	9.618785	120.462288	36.925167	-10.266232	119.548019	33.326939	34.741249	115.902565	35.126053	12.2375085	117.725292	-80.072549	7.0000615	123.199284
-46.096153	3.135596	120.312729	-22.459517	9.555971	120.770416	36.915947	-10.410869	119.687271	33.345375	34.600895	115.826523	35.130661	12.095013	117.756897	-80.049695	7.016929	123.783935
-46.368519	4.150804	120.719002	-22.393	9.404788	121.087799	36.906883	-10.550595	119.827904	33.325581	34.447716	115.756035	35.116232	11.9485605	117.7919695	-79.902232	6.8610155	124.3836285
-46.613628	5.142152	120.927849	-22.467052	9.310103	121.225891	36.914204	-10.698964	119.97789	33.687687	34.124718	115.448448	35.3009455	11.712877	117.713169	-80.2350495	6.907329	124.738613
-46.768227	6.143858	120.963028	-22.543879	9.196821	121.259514	36.896957	-10.825005	120.090332	33.251366	34.146912	115.478722	35.0741615	11.6609535	117.784527	-80.1619195	6.7326885	124.734501
-46.908897	7.144542	120.810654	-22.58984	9.062663	121.201447	36.861168	-10.956701	120.204865	33.621143	33.835796	115.153465	35.2411555	11.4395475	117.679165	-80.4208355	6.6857785	124.723729
-47.013203	8.211691	120.561668	-22.682711	8.975414	120.97744	36.83073	-11.097032	120.322243	33.205997	33.878014	115.090988	35.0183635	11.390491	117.7066155	-80.3837855	6.560337	124.2482645
-47.020191	9.852958	120.138191	-22.773968	8.867857	120.697662	36.749504	-11.235054	120.4067	33.168697	33.680351	114.712379	34.9591005	11.2226485	117.5595395	-80.5070365	6.5130655	123.8357845
-46.938931	10.998089	119.945648	-22.794556	8.828922	120.56868	36.701626	-11.312143	120.452484	33.155972	33.572472	114.445946	34.928799	11.1301645	117.449215	-80.517911	6.5276795	123.688145
-46.807674	12.199872	119.803261	-22.808002	8.808516	120.460167	36.676682	-11.357984	120.460823	33.124958	33.505844	114.260246	34.90082	11.07393	117.3605345	-80.516824	6.543102	123.5597995
-46.647026	13.438828	119.693634	-22.818455	8.777818	120.436752	36.678398	-11.376492	120.411369	33.08252	33.47961	114.195457	34.880459	11.051559	117.303413	-80.517369	6.504077	123.570091
-46.353699	14.711365	119.617889	-22.847288	8.752636	120.426239	36.681087	-11.380526	120.332672	33.011772	33.511242	114.178558	34.8464295	11.065358	117.255615	-80.5410055	6.439914	123.596863
-46.086563	15.993571	119.573593	-22.871729	8.736404	120.372375	36.65749	-11.351107	120.177055	32.925022	33.57515	114.263008	34.791256	11.1120215	117.2200315	-80.534714	6.3607865	123.5247185
-45.753159	17.35853	119.612244	-22.961205	8.751453	120.330284	36.59449	-11.306362	119.945297	32.825191	33.667095	114.429626	34.7098405	11.1803665	117.1874615	-80.6322505	6.3225395	123.4731065
-45.133533	19.376377	119.731392	-23.0833	8.812664	120.296242	36.463711	-11.180825	119.524384	32.631924	33.878731	114.680794	34.5478175	11.348953	117.102589	-80.7144175	6.276375	123.489895
-44.613419	20.752684	119.909943	-23.194483	8.892007	120.248535	36.347515	-11.05099	119.222328	32.482536	34.057228	114.91349	34.4150255	11.503119	117.067909	-80.8039915	6.280895	123.429161
-44.131218	22.1213	120.055351	-23.306612	9.005351	120.269188	36.2342	-10.920591	118.95224	32.702415	34.079243	114.961792	34.4683075	11.579326	116.957016	-81.0815315	6.431376	123.58136
-43.58952	23.444456	120.085228	-23.460361	9.141754	120.293869	36.128529	-10.752874	118.74559	32.135628	34.459629	115.296127	34.1320785	11.8533775	117.0208585	-81.0528005	6.4301305	123.5668795
-42.967171	24.765644	120.047119	-23.568035	9.204366	120.220901	36.012856	-10.597672	118.543472	32.317146	34.429825	115.196419	34.165001	11.9160765	116.8699455	-81.301071	6.4926555	123.5718565
-42.349873	26.05513	119.969055	-23.940866	9.541343	120.055351	35.889362	-10.452452	118.334625	32.130753	34.691448	115.301407	34.0100575	12.119498	116.818016	-81.8917895	6.963188	123.292686
-41.708549	27.285103	119.81472	-24.155634	9.68106	119.840118	35.764267	-10.311648	118.154869	31.598419	34.956585	115.458359	33.681343	12.3224685	116.806614	-81.992611	7.0396515	122.873622
-40.577446	29.098606	119.617737	-24.275526	9.822558	119.466827	35.584156	-10.148609	117.890045	31.383873	35.138374	115.496185	33.4840145	12.4948825	116.693115	-82.0350665	7.1502335	122.240539
-39.835056	30.23251	119.507011	-24.432192	9.928481	119.287743	35.451214	-10.06711	117.73851	31.262493	35.237122	115.527557	33.3568535	12.585006	116.6330335	-82.2212375	7.271956	121.9424525
-39.042274	31.307178	119.440269	-24.542234	10.032582	119.126442	35.334904	-9.986451	117.622803	31.526024	35.203838	115.43586	33.430464	12.6086935	116.5293315	-82.514932	7.4564705	121.7235525
-38.186939	32.293228	119.430748	-24.637451	10.091868	118.969727	35.234444	-9.918506	117.514374	31.036449	35.447083	115.74472	33.1354465	12.7642885	116.629547	-82.4103485	7.4194475	121.309907
-37.327065	33.261425	119.459709	-24.74054	10.173527	118.829308	35.15662	-9.855912	117.410675	30.915096	35.55328	115.903854	33.035858	12.848684	116.6572645	-82.516938	7.49837	121.0013515
-36.411957	34.14238	119.472839	-24.867496	10.260311	118.779716	35.082321	-9.78214	117.310623	30.82169	35.656239	116.012589	32.9520055	12.9370495	116.661606	-82.6869975	7.5835725	120.897826
-35.521645	34.977268	119.541046	-25.019157	10.386688	118.742943	34.991856	-9.690033	117.235168	30.731377	35.768536	116.121613	32.8616165	13.0392515	116.6783905	-82.8999305	7.7341245	120.8074955
-34.09399	36.103355	119.597992	-25.108725	10.51245	118.754425	34.854744	-9.557347	117.237305	30.607525	35.907314	116.231644	32.7311345	13.1749835	116.7344745	-82.9485845	7.8499165	120.7743755
-33.125511	36.758144	119.60994	-25.19018	10.575616	118.789848	34.758854	-9.476534	117.324951	30.51989	35.972946	116.277359	32.639372	13.248206	116.801155	-83.019732	7.903026	120.778541
-32.159233	37.38327	119.649925	-25.215885	10.683749	118.760887	34.664459	-9.426901	117.442024	30.43037	36.027657	116.353073	32.5474145	13.300378	116.8975485	-82.9791845	8.06712	120.6242255
-31.155331	37.889221	119.732544	-25.445608	10.841258	118.856216	34.563992	-9.367614	117.558304	30.297998	36.107841	116.529152	32.430995	13.3701135	117.043728	-83.322211	8.3124025	120.668704
-30.196098	38.320129	119.836769	-25.525145	10.800898	118.747269	34.486126	-9.288219	117.642548	30.14538	36.217411	116.754623	32.315753	13.464596	117.1985855	-83.366043	8.1372	120.2959525
-29.212601	38.682709	120.01165	-25.65983	10.921566	118.773857	34.41539	-9.150289	117.676071	29.961306	36.344048	117.027008	32.188348	13.5968795	117.3515395	-83.508008	8.2462525	120.1961745
-28.232336	38.964012	120.270752	-25.844809	10.949085	118.77459	34.341671	-8.999662	117.657898	29.758871	36.50433	117.286972	32.050271	13.752334	117.472435	-83.739889	8.145836	120.076745
-26.792166	39.22477	120.606056	-26.062241	11.07162	118.773651	34.217281	-8.71911	117.579498	29.457056	36.786945	117.631233	31.8371685	14.0339175	117.6053655	-83.9616505	8.1093225	119.9419365
-25.845644	39.310734	120.726395	-26.19985	11.20882	118.768692	34.127529	-8.518704	117.487671	29.270267	37.008671	117.782082	31.698898	14.2449835	117.6348765	-84.098598	8.1726565	119.9025075
-24.840738	39.364834	120.746597	-26.468086	11.446448	118.87307	34.016022	-8.305199	117.483971	29.09807	37.23735	117.822685	31.557046	14.4660755	117.653328	-84.493218	8.4268205	120.092812
-23.923153	39.339542	120.637444	-26.477978	11.611457	118.85556	33.901344	-8.119427	117.530373	28.980558	37.433784	117.773117	31.440951	14.6571785	117.651745	-84.396907	8.5657355	120.059375
-22.93824	39.265137	120.436684	-26.723558	11.911389	118.978355	33.77803	-7.973879	117.670929	29.227213	37.501099	117.520699	31.5026215	14.76361	117.595814	-84.9497375	9.059168	120.360896
-22.013615	39.102695	120.187691	-26.747465	12.064264	118.944191	33.656357	-7.877224	117.837036	29.140907	37.609806	117.325745	31.398632	14.866291	117.5813905	-84.893562	9.262237	120.3069915
-21.100538	38.881256	119.874992	-26.927736	12.287646	118.99688	33.53437	-7.804877	118.031731	29.076714	37.68269	117.115677	31.305542	14.9389065	117.573704	-85.161014	9.6363855	120.420056
-19.763107	38.382401	119.346619	-27.125454	12.49969	118.822655	33.333614	-7.739018	118.303574	28.878752	37.74065	116.722725	31.106183	15.000816	117.5131495	-85.357091	9.998564	120.1321605
-18.902243	38.004906	118.955925	-27.287704	12.599951	118.680023	33.184483	-7.696837	118.415817	28.723263	37.792099	116.424683	30.953873	15.047631	117.42025	-85.529281	10.152271	119.939796
-18.288639	37.694363	118.659447	-27.458504	12.666355	118.522583	33.031624	-7.625458	118.494461	28.553524	37.863857	116.112579	30.792574	15.1191995	117.30352	-85.709582	10.2135105	119.741646
-17.240065	37.139511	118.277214	-27.530485	12.707834	118.418137	32.901081	-7.548217	118.524422	28.449169	37.989822	115.807571	30.675125	15.2208025	117.1659965	-85.736095	10.1948655	119.6702775
-16.469801	36.627045	118.009781	-27.633789	12.822647	118.363365	32.787083	-7.462986	118.56456	28.357801	38.042332	115.526894	30.572442	15.289673	117.045727	-85.84002	10.355621	119.681003
-15.673943	36.108322	117.818794	-27.710909	12.92327	118.348381	32.702969	-7.388581	118.644035	28.384949	38.16478	115.252472	30.543959	15.3880995	116.9482535	-85.965777	10.4584405	119.7485085
-14.984521	35.530979	117.684402	-27.73341	13.032049	118.362106	32.643108	-7.293382	118.721817	28.331348	38.299122	115.02626	30.487228	15.50287	116.8740385	-85.954048	10.561228	119.8501735
-13.998895	34.6842	117.65406	-27.724546	13.209409	118.479332	32.580799	-7.166703	118.825172	28.31794	38.39999	114.813141	30.4493695	15.6166435	116.8191565	-85.8984615	10.8021745	120.1395075
-13.302164	34.095757	117.666946	-27.724072	13.342105	118.553284	32.548496	-7.081959	118.878769	28.316376	38.472767	114.752319	30.432436	15.695404	116.815544	-85.88058	10.988806	120.291024
-12.67073	33.551456	117.749962	-27.751282	13.472387	118.604599	32.52523	-7.007237	118.922874	28.323502	38.549641	114.784065	30.424366	15.771202	116.8534695	-85.92693	11.173572	120.3557285
-12.017544	32.911335	117.877266	-27.702934	13.60679	118.670464	32.505367	-6.914758	118.900749	28.360676	38.595654	114.887703	30.4330215	15.840448	116.894226	-85.8388895	11.373132	120.446702
-11.469748	32.357208	118.143501	-27.696228	13.721607	118.7742	32.495316	-6.836634	118.79306	28.384912	38.741447	115.021111	30.440114	15.9524065	116.9070855	-85.83257	11.4908075	120.6413145
-10.912031	31.753433	118.405113	-27.655909	13.792994	118.862129	32.487823	-6.769291	118.628777	28.433784	38.776325	115.194595	30.4608035	16.003517	116.911686	-85.7726215	11.582471	120.812572
-10.32195	31.150064	118.653526	-27.610237	13.846405	118.905151	32.491173	-6.706249	118.402496	28.486639	38.869961	115.419914	30.488906	16.081856	116.911205	-85.70938	11.610954	120.899097
-9.47916	30.246929	118.952545	-27.524054	13.879257	118.931137	32.558746	-6.621238	118.008896	28.090425	39.083488	115.979599	30.3245855	16.231125	116.9942475	-85.3726935	11.527389	120.8680265
-8.958188	29.574886	119.068169	-27.457228	13.908133	118.878975	32.612022	-6.552263	117.736115	28.162479	39.15588	116.209938	30.3872505	16.3018085	116.9730265	-85.3017065	11.5144575	120.7849235
-8.417867	28.888687	119.130455	-27.433544	13.952911	118.766571	32.639141	-6.514088	117.484543	28.243738	39.224411	116.421211	30.4414395	16.3551615	116.952877	-85.3085275	11.5506605	120.580265
-7.92838	28.145323	119.08197	-27.359863	14.024517	118.610146	32.660995	-6.480042	117.255035	28.330063	39.272682	116.547775	30.495529	16.39632	116.901405	-85.215255	11.652714	120.318887
-7.376616	27.371264	118.914375	-27.345076	14.079903	118.450951	32.683132	-6.440506	117.06765	28.411842	39.322231	116.599739	30.547487	16.4408625	116.8336945	-85.237639	11.7189435	120.0682075
-6.919845	26.539425	118.686844	-27.294201	14.226448	118.197479	32.695206	-6.390492	116.947388	28.462208	39.375858	116.610596	30.578707	16.492683	116.778992	-85.167109	11.960213	119.615966
-6.477262	25.681162	118.436523	-27.282663	14.340682	118.002579	32.700268	-6.310339	116.841034	28.507334	39.43869	116.551765	30.603801	16.5641755	116.6963995	-85.169127	12.1171885	119.3087585
-5.848567	24.254614	118.134712	-27.234629	14.518356	117.851814	32.738255	-6.220756	116.785309	28.592712	39.515408	116.398239	30.6654835	16.647326	116.591774	-85.1347415	12.389386	119.111854
-5.420394	23.241734	117.9841	-27.310471	14.653934	117.853394	32.751469	-6.192068	116.834732	28.66469	39.541656	116.329933	30.7080795	16.674794	116.5823325	-85.3290215	12.633074	119.1244555
-5.112754	22.161324	117.910301	-27.239397	14.677002	117.855415	32.782753	-6.194872	116.911331	28.736549	39.535427	116.331757	30.759651	16.6702775	116.621544	-85.238445	12.6837265	119.089286
-4.762919	21.025042	117.892159	-27.17211	14.659632	117.869019	32.800293	-6.195694	116.958794	28.783289	39.516674	116.352654	30.791791	16.66049	116.655724	-85.136011	12.658774	119.082314
-4.461373	19.852379	117.871094	-27.081692	14.602201	117.871796	32.827953	-6.192954	117.000839	28.810682	39.506485	116.381668	30.8193175	16.6567655	116.6912535	-84.9827015	12.5476365	119.0523385
-4.153724	18.623501	117.880951	-27.10895	14.601851	118.027916	32.858295	-6.168288	117.084396	28.820562	39.500763	116.478752	30.8394285	16.6662375	116.781574	-85.0573285	12.5374645	119.274258
-3.882427	17.355995	117.904411	-27.037868	14.500292	118.020187	32.916866	-6.155594	117.220161	28.829735	39.495869	116.599289	30.8733005	16.6701375	116.909725	-84.9490365	12.3304465	119.130649
-3.542364	15.36976	117.933823	-26.987812	14.482641	118.076721	32.995487	-6.163148	117.542053	28.849688	39.459084	116.760216	30.9225875	16.647968	117.1511345	-84.8982115	12.317314	119.0023075
-3.336323	14.020948	117.931389	-26.980782	14.505007	118.113579	33.058426	-6.161897	117.821922	28.891241	39.421608	116.763962	30.9748335	16.6298555	117.292942	-84.9363975	12.3801585	118.934216
-3.14081	12.620031	118.000175	-26.93688	14.532092	118.14698	33.144508	-6.189959	118.188385	28.955742	39.365578	116.677666	31.050125	16.5878095	117.4330255	-84.923885	12.4763745	118.8609345
-3.012753	11.212597	118.088356	-26.88652	14.546058	118.166389	33.245804	-6.209386	118.605423	29.408104	39.175983	116.445335	31.326954	16.4832985	117.525379	-85.099994	12.6088175	118.807399
-2.884378	9.8046	118.197594	-26.757803	14.532282	118.207802	33.386414	-6.240714	119.030571	29.489744	39.095165	116.396416	31.438079	16.4272255	117.7134935	-84.953685	12.6373385	118.7021105
-2.787869	8.354812	118.395233	-26.659319	14.465125	118.23304	33.537941	-6.303773	119.476746	29.225918	39.108582	116.543793	31.3819295	16.4024045	118.0102695	-84.7005675	12.5278455	118.4558105
-2.750251	6.917213	118.625832	-26.530138	14.342774	118.250252	33.708687	-6.361973	119.916367	29.355494	39.003685	116.604958	31.5320905	16.320856	118.2606625	-84.5923665	12.364692	118.2398415
-2.719214	4.8006	118.905235	-26.357906	14.127593	118.145302	34.008175	-6.423154	120.63311	29.877272	38.782272	116.540802	31.9427235	16.179559	118.586956	-84.6585355	12.075627	117.703648
-2.783574	3.416969	119.080177	-26.25333	13.959032	117.994308	34.190468	-6.425881	121.090439	29.968563	38.713982	116.594574	32.0795155	16.1440505	118.8425065	-84.5861755	11.7740135	117.1461095
-2.899556	2.096127	119.22522	-26.152342	13.849553	117.843567	34.364853	-6.421401	121.479706	29.989826	38.632374	116.546822	32.1773395	16.1054865	119.013264	-84.4820235	11.5936195	116.67387
-3.046609	0.813515	119.272003	-26.074038	13.785929	117.772522	34.487282	-6.390522	121.703148	30.042282	38.593658	116.391716	32.264782	16.101568	119.047432	-84.412858	11.47029	116.497612
-3.315489	-0.434359	119.33062	-25.956635	13.708246	117.790306	34.603569	-6.383615	121.780052	30.110004	38.557369	116.233765	32.3567865	16.086877	119.0069085	-84.2700565	11.329615	116.5737035
-3.617628	-1.610044	119.394073	-25.853466	13.639132	117.845474	34.712955	-6.380211	121.815048	30.174524	38.604782	116.193665	32.4437395	16.1122855	119.0043565	-84.1506715	11.1659785	116.6865915
-3.984888	-2.705749	119.435738	-25.785717	13.599704	117.96994	34.777054	-6.38168	121.84787	29.827871	38.741417	116.409256	32.3024625	16.1798685	119.128563	-83.8738965	11.0195395	116.811317
-4.686777	-4.304899	119.48465	-25.688951	13.549213	118.146988	34.841003	-6.4101	121.871696	29.911133	38.722485	116.632271	32.376068	16.1561925	119.2519835	-83.75397	10.9422335	117.0419925
-5.205095	-5.295902	119.488106	-25.647243	13.54989	118.30603	34.870495	-6.435334	121.861732	29.971617	38.722534	116.845345	32.421056	16.1436	119.3535385	-83.715542	10.95618	117.2585215
-5.801981	-6.242557	119.471741	-25.624805	13.552176	118.448166	34.88818	-6.455461	121.820793	30.019537	38.731014	117.06852	32.4538585	16.1377765	119.4446565	-83.7034685	10.9665755	117.4516755
-6.347053	-7.148086	119.333557	-25.572374	13.533423	118.599724	34.913326	-6.464595	121.772644	30.052233	38.748192	117.269218	32.4827795	16.1417985	119.520931	-83.6275275	10.9250475	117.678517
-7.143494	-7.98136	119.405838	-25.558594	13.53342	118.690941	34.935005	-6.447037	121.753227	30.080015	38.773186	117.391693	32.50751	16.1630745	119.57246	-83.624698	10.9037655	117.809422
-7.798499	-8.82039	119.371796	-25.578323	13.569667	118.721542	34.954121	-6.429854	121.761856	30.092442	38.806763	117.435898	32.5232815	16.1884545	119.598877	-83.6799275	10.9508795	117.844207
-8.623091	-9.595533	119.46151	-25.567636	13.567217	118.731133	34.976589	-6.425084	121.806046	30.502806	38.624565	117.198158	32.7396975	16.0997405	119.502102	-83.8749695	11.0346935	117.960164
-9.887775	-10.696564	119.600693	-25.527378	13.522779	118.775024	35.019005	-6.51117	121.877029	30.158562	38.673748	117.177284	32.5887835	16.081289	119.5271565	-83.6435395	10.964269	118.0228915
-10.819592	-11.414253	119.721046	-25.473577	13.433494	118.781921	35.064754	-6.618153	121.95771	30.233053	38.524609	117.018547	32.6489035	15.953228	119.4881285	-83.5960575	10.91376	118.0757135
-11.791718	-12.029009	119.839241	-25.383324	13.331318	118.803314	35.091515	-6.760725	122.056725	30.304893	38.371292	116.880226	32.698204	15.8052835	119.4684755	-83.464852	10.8573525	118.1381525
-12.746591	-12.645417	119.856453	-25.348753	13.177294	118.806755	35.110905	-6.872302	122.104523	30.773005	38.033939	116.543152	32.941955	15.5808185	119.3238375	-83.639461	10.7737695	118.2896725
-13.769399	-13.156255	119.835388	-25.289579	13.023832	118.822922	35.150658	-6.985173	122.082306	30.814384	37.889095	116.374649	32.982521	15.451961	119.2284775	-83.561679	10.595703	118.4173665
-14.804368	-13.658775	119.80114	-25.207726	12.838941	118.864754	35.176823	-7.089967	122.00708	30.443733	37.920673	116.361046	32.810278	15.415353	119.184063	-83.22573	10.262529	118.545445
-15.888087	-14.03116	119.830093	-25.166887	12.644473	118.937515	35.210102	-7.169478	121.911453	30.431223	37.808975	116.180084	32.8206625	15.3197485	119.0457685	-83.1544365	9.9691975	118.8292615
-17.504795	-14.421002	120.001732	-25.096426	12.347107	119.144012	35.264664	-7.259899	121.847572	30.386644	37.652256	115.926506	32.825654	15.1961785	118.887039	-83.018506	9.4980355	119.400985
-18.694159	-14.609303	120.290421	-25.086329	12.188084	119.321297	35.293297	-7.352571	121.880318	30.368746	37.513142	115.783264	32.8310215	15.0802855	118.831791	-83.0036795	9.2958825	119.810803
-19.821157	-14.676642	120.613083	-25.066048	12.037119	119.519173	35.313885	-7.497408	121.981239	30.381935	37.342701	115.66523	32.84791	14.9226465	118.8232345	-82.980006	9.1515915	120.2151115
-20.957596	-14.715004	120.953682	-25.021029	11.84996	119.761681	35.355873	-7.654477	122.140923	30.82172	36.967285	115.406059	33.0887965	14.656404	118.773491	-83.1308545	9.043516	120.749871
-22.07122	-14.612375	121.266472	-24.958233	11.681169	119.990982	35.410164	-7.843716	122.310364	30.484476	36.908253	115.558578	32.94732	14.5322685	118.934471	-82.863786	8.8300695	121.047493
-23.140604	-14.51395	121.52256	-24.899206	11.473999	120.212318	35.482124	-8.025215	122.505295	30.576366	36.696346	115.56263	33.029245	14.3355655	119.0339625	-82.827657	8.6124325	121.3906735
-24.235956	-14.273233	121.726799	-24.806299	11.273001	120.386337	35.569321	-8.20847	122.648277	30.680674	36.513916	115.590134	33.1249975	14.152723	119.1192055	-82.7375955	8.393279	121.6534685
-25.860067	-13.756511	121.702957	-24.6759	10.986331	120.50457	35.681599	-8.41742	122.749092	30.831837	36.28635	115.696312	33.256718	13.934465	119.222702	-82.608518	8.038197	121.786438
-26.922655	-13.348874	121.486031	-24.611385	10.814593	120.509911	35.742722	-8.523787	122.673141	30.915562	36.187	115.812386	33.329142	13.8316065	119.2427635	-82.551912	7.7975795	121.7770585
-27.9911	-12.834787	121.137871	-24.556751	10.646304	120.44413	35.799202	-8.600302	122.536591	30.977499	36.126118	115.958954	33.3883505	13.762908	119.2477725	-82.5018525	7.5297	121.6404875
-29.011219	-12.239754	120.600975	-24.459803	10.520675	120.318901	35.838554	-8.675188	122.320724	31.041952	36.092522	116.154526	33.440253	13.708667	119.237625	-82.359859	7.332683	121.400177
-30.065214	-11.602674	119.981384	-24.405977	10.426513	120.146034	35.889145	-8.71512	122.030151	31.090685	36.105286	116.439651	33.489915	13.695083	119.234901	-82.301869	7.157943	121.057167
-31.029102	-10.881515	119.250938	-24.323921	10.372665	119.934616	35.939892	-8.713136	121.702614	31.162682	36.151772	116.783844	33.551287	13.719318	119.243229	-82.199129	7.026012	120.626003
-32.064789	-10.082805	118.459007	-24.293438	10.373196	119.723091	35.969372	-8.709462	121.306107	31.232208	36.22823	117.220566	33.60079	13.759384	119.2633365	-82.187666	6.987008	120.1828455
-33.556419	-8.851168	117.398598	-24.186466	10.468147	119.37603	35.970161	-8.68487	120.727921	31.319555	36.324154	117.834976	33.644858	13.819642	119.2814485	-82.01779	7.116652	119.4706115
-34.573181	-7.987603	116.937744	-24.155266	10.573199	119.183029	35.942539	-8.653376	120.399643	31.390724	36.393867	118.138336	33.6666315	13.8702455	119.2689895	-81.9771635	7.2761525	119.0970685
-35.568829	-7.120061	116.630081	-24.117529	10.735652	119.059731	35.922276	-8.612531	120.140114	31.48498	36.436714	118.304001	33.703628	13.9120915	119.2220575	-81.938686	7.5592125	118.8974045
-36.580738	-6.28432	116.53894	-24.063063	10.888729	119.001564	35.898521	-8.590605	119.970795	31.589952	36.472832	118.325974	33.7442365	13.9411135	119.1483845	-81.8703625	7.8363445	118.8547435
-37.562782	-5.516457	116.547073	-24.031164	11.026346	118.978737	35.881695	-8.584874	119.902512	31.708971	36.483166	118.232796	33.795333	13.949146	119.067654	-81.857661	8.103546	118.88982
-38.591328	-4.755405	116.622269	-23.982515	11.149318	118.900993	35.886688	-8.638252	119.869698	31.817671	36.460407	118.077339	33.8521795	13.9110775	118.9735185	-81.8172095	8.3875585	118.8284675
-39.593578	-4.028308	116.739151	-23.959595	11.181421	118.896416	35.908978	-8.711683	119.854614	31.904861	36.398815	117.871918	33.9069195	13.843566	118.863266	-81.8261095	8.519276	118.929566
-40.903301	-3.213808	117.012131	-23.60404	10.939543	118.874443	35.927536	-8.896727	119.865784	32.420483	36.054497	117.222389	34.1740095	13.578885	118.5440865	-81.3820895	8.300201	119.2047995
-42.065037	-2.361522	117.493591	-23.88135	11.0943	119.19178	35.921772	-9.023438	119.872353	32.05352	36.067047	117.012169	33.987646	13.5218045	118.442261	-81.750346	8.6667955	119.941299
-43.024433	-1.716716	118.03273	-23.73004	10.891828	119.380783	35.898838	-9.134041	119.85717	32.436077	35.746376	116.393646	34.1674575	13.3061675	118.125408	-81.6275375	8.4774885	120.636158
-43.94529	-1.079665	118.709602	-23.698553	10.722657	119.734207	35.87138	-9.248172	119.803963	31.96913	35.773067	116.151749	33.920255	13.2624475	117.977856	-81.317361	8.1828665	121.490558
-44.820206	-0.387905	119.509338	-23.732685	10.515709	120.184692	35.814102	-9.327502	119.796631	32.217403	35.490013	115.612343	34.0157525	13.0812555	117.704487	-81.4811225	7.9501625	122.664897
-45.695305	0.294229	120.265945	-23.74938	10.251466	120.714569	35.736164	-9.393484	119.836761	32.042042	35.399784	115.388657	33.889103	13.00315	117.612709	-81.387863	7.499782	123.816429
-46.452381	0.996535	120.91217	-23.875319	10.060002	121.142685	35.687195	-9.455497	119.930222	31.431982	35.497265	115.438271	33.5595885	13.020884	117.6842465	-81.3102265	7.09912	124.6011235
-47.556534	2.115448	121.421638	-24.023672	9.787862	121.466019	35.615795	-9.57916	120.163132	31.155392	35.423649	115.367996	33.3855935	12.9222445	117.765564	-81.4329375	6.6534795	125.166474
-48.259647	2.912612	121.387848	-24.135679	9.618244	121.474159	35.565968	-9.667936	120.28257	30.992189	35.345123	115.361275	33.2790785	12.8385935	117.8219225	-81.5504365	6.3978945	125.1263955
-48.84687	3.734617	121.17733	-24.264133	9.45813	121.381126	35.52911	-9.769202	120.335892	30.860996	35.264931	115.322426	33.195053	12.7478645	117.829159	-81.723319	6.1683955	124.933093
-49.385651	4.56721	120.871696	-24.432941	9.400202	121.093353	35.462234	-9.859463	120.332924	30.765224	35.184368	115.172134	33.113729	12.6624525	117.752529	-81.979611	6.1379515	124.434177
-49.832733	5.497464	120.649048	-24.526348	9.320795	120.852242	35.371841	-9.944682	120.226967	30.677542	35.107922	114.975449	33.0246915	12.58162	117.601208	-82.0773875	6.05997	124.103276
-50.201111	6.464758	120.57444	-24.528234	9.221515	120.712173	35.282139	-10.023075	120.034286	30.632725	35.027962	114.697578	32.957432	12.5024435	117.365932	-82.0139	5.9405865	124.058414
-50.483505	7.453123	120.641853	-24.537945	9.217475	120.701897	35.218452	-10.08844	119.845261	30.603678	34.96912	114.43808	32.911065	12.44034	117.1416705	-81.986955	5.99461	124.2621235
-50.723713	8.972376	120.854713	-24.561014	9.239825	120.828903	35.13081	-10.174546	119.597374	30.599802	34.890377	114.19754	32.865306	12.3579155	116.897457	-81.987334	6.1217345	124.760349
-50.748795	10.04343	121.021736	-24.515804	9.204721	120.849907	35.097843	-10.226233	119.505859	30.613419	34.838287	114.098717	32.855631	12.306027	116.802288	-81.887239	6.103415	124.897526
-50.701828	11.132903	121.169243	-24.526628	9.204112	121.014786	35.066151	-10.285615	119.46653	30.634352	34.780731	114.048744	32.8502515	12.247558	116.757637	-81.9035075	6.160666	125.271935
-50.579346	12.183315	121.361099	-24.507303	9.186888	121.131363	35.057804	-10.369204	119.406334	30.657288	34.718578	114.031792	32.857546	12.174687	116.719063	-81.872152	6.199089	125.543663
-50.414795	13.246362	121.543182	-24.513962	9.161178	121.279945	35.055248	-10.454477	119.330688	30.664232	34.664818	114.024651	32.85974	12.1051705	116.6776695	-81.887664	6.2171855	125.8822205
-50.05312	14.393661	121.680107	-24.567345	9.134928	121.386215	35.024548	-10.508197	119.304871	30.66659	34.612339	114.075874	32.845569	12.052071	116.6903725	-81.980259	6.217785	126.0820575
-49.76899	15.427643	121.702209	-24.257463	8.880922	121.430481	35.013779	-10.588026	119.244362	30.663374	34.552727	114.149567	32.8385765	11.9823505	116.6969645	-81.3535025	5.7794935	126.1639975
-48.930565	16.761122	121.421555	-24.535746	8.819936	121.401451	34.944218	-10.669546	119.141373	30.646488	34.497322	114.203262	32.795353	11.913888	116.6723175	-81.866845	5.725984	126.1305845
-48.594501	18.050524	121.274803	-24.602167	8.837318	121.053329	34.883396	-10.725347	119.043716	30.642372	34.466789	114.182877	32.762884	11.870721	116.6132965	-81.967218	5.803915	125.4933615
-48.046471	19.104061	120.908821	-24.682552	8.789144	120.940292	34.819393	-10.761521	118.947411	30.636457	34.430317	114.096069	32.727925	11.834398	116.52174	-82.093029	5.74389	125.358844
-47.332729	20.105528	120.47995	-24.84136	8.890463	120.637764	34.750786	-10.810881	118.822777	30.632526	34.386795	113.938667	32.691656	11.787957	116.380722	-82.374376	5.992969	124.894806
-46.642284	21.135235	120.050255	-24.862331	8.857633	120.266678	34.695187	-10.825452	118.672073	30.626949	34.352406	113.782333	32.661068	11.763477	116.227203	-82.38573	5.951789	124.306153
-45.822094	22.158241	119.632324	-24.909281	8.879648	119.909439	34.653812	-10.825195	118.494225	30.615667	34.341835	113.664391	32.6347395	11.75832	116.079308	-82.4533015	6.000976	123.73957
-44.947617	23.141499	119.214699	-24.977154	8.888768	119.560112	34.613243	-10.804953	118.295158	30.598715	34.373848	113.603165	32.605979	11.7844475	115.9491615	-82.560287	5.9930885	123.1710625
-43.574757	24.640533	118.737579	-24.964607	8.983906	119.017532	34.540821	-10.711696	117.919434	30.547546	34.509533	113.548531	32.5441835	11.8989185	115.7339825	-82.4733975	6.0688935	122.3010815
-42.565315	25.633331	118.548332	-24.957521	9.091389	118.75367	34.464191	-10.530626	117.630768	30.489536	34.678864	113.510498	32.4768635	12.074119	115.570633	-82.3919055	6.108659	121.936707
-41.537548	26.570192	118.417587	-25.049379	9.346281	118.538986	34.391502	-10.325385	117.415092	30.492146	34.380436	113.514038	32.441824	12.0275255	115.464565	-82.540582	6.6650365	121.613407
-40.450745	27.477022	118.234764	-25.082346	9.564064	118.363594	34.341537	-10.131122	117.236588	30.453962	34.588112	113.49276	32.3977495	12.228495	115.364674	-82.5624415	6.899633	121.362514
-39.292259	28.327223	118.106697	-25.145086	9.788607	118.193054	34.258987	-9.979086	117.129944	30.421425	34.742939	113.518265	32.340206	12.3819265	115.3241045	-82.630378	7.1952875	121.0620035
-38.127838	29.137695	117.918053	-25.207726	9.960855	118.031075	34.200676	-9.874957	117.049339	30.377907	34.878731	113.566338	32.2892915	12.501887	115.3078385	-82.7047435	7.419823	120.7543115
-36.940666	29.851631	117.74752	-25.259062	10.091918	117.86348	34.119396	-9.798958	117.002678	30.348843	34.962509	113.609604	32.2341195	12.5817755	115.306141	-82.7522435	7.6020605	120.420819
-35.079147	30.8316	117.479088	-25.364716	10.175141	117.621483	33.991482	-9.738809	116.958939	30.277466	35.047676	113.562836	32.134474	12.6544335	115.2608875	-82.863906	7.6958485	119.9820785
-33.813286	31.378731	117.329956	-25.525887	10.247519	117.528366	33.905037	-9.72656	116.908875	30.199131	35.06168	113.498985	32.052084	12.66756	115.20393	-83.103858	7.827478	119.852802
-32.527588	31.875429	117.227211	-25.575871	10.178558	117.419411	33.825218	-9.704754	116.870735	30.106777	35.052277	113.413475	31.9659975	12.6737615	115.142105	-83.1177395	7.6833545	119.696717
-31.247726	32.318428	117.09642	-25.568417	10.116	117.266464	33.777554	-9.711672	116.844879	29.937977	35.624664	113.217369	31.8577655	12.956496	115.031124	-82.9945995	7.275504	119.501804
-29.872015	32.697178	116.933266	-25.750425	10.114637	117.263794	33.702587	-9.721923	116.85022	29.851299	35.586609	113.157478	31.776943	12.932343	115.003849	-83.277793	7.296931	119.523739
-28.545454	33.034565	116.793892	-25.782351	10.031926	117.128052	33.619541	-9.73658	116.887726	29.770466	35.558735	113.129189	31.6950035	12.9110775	115.0084575	-83.2597055	7.1527745	119.2476465
-27.176756	33.326504	116.677284	-25.934956	10.01415	117.062042	33.537464	-9.745741	116.938652	29.668987	35.536453	113.204483	31.6032255	12.895356	115.0715675	-83.4731375	7.132944	119.0525165
-25.117296	33.644531	116.732407	-26.134739	9.905613	116.906952	33.438717	-9.71681	117.026665	29.463917	35.556908	113.643013	31.451317	12.920049	115.334839	-83.720795	6.891177	118.479065
-23.914261	33.895187	116.994919	-26.318954	9.862638	116.747269	33.392952	-9.649765	117.078491	29.288223	35.625454	114.14138	31.3405875	12.9878445	115.6099355	-83.9784955	6.7374315	117.8846025
-22.371187	33.892532	117.113113	-26.390917	9.79444	116.554024	33.318119	-9.551139	117.109917	29.090271	35.749306	114.712822	31.204195	13.0990835	115.9113695	-83.986029	6.4897965	117.1966785
-21.029945	33.95586	117.367844	-26.570412	9.812336	116.40332	33.242592	-9.40328	117.11763	28.888077	35.916386	115.22126	31.0653345	13.256553	116.169445	-84.2061585	6.368119	116.637195
-19.841909	34.010387	117.668602	-26.697927	9.908935	116.320244	33.176716	-9.21913	117.098251	28.717882	36.087986	115.580078	30.947299	13.434428	116.3391645	-84.343153	6.383442	116.3013235
-18.330564	33.844273	117.756866	-26.806784	10.061791	116.249168	33.102909	-9.037857	117.078552	28.608164	36.298218	115.846977	30.8555365	13.6301805	116.4627645	-84.4691045	6.4934015	116.0355715
-17.048973	33.712955	117.932617	-26.896095	10.249592	116.202438	33.034836	-8.870868	117.024353	28.543049	36.49662	115.997986	30.7889425	13.812876	116.5111695	-84.5811325	6.686308	115.8937065
-15.247194	33.399818	118.070686	-26.951471	10.571294	116.205406	32.94474	-8.65791	116.940216	28.505686	36.762005	116.087509	30.725213	14.0520475	116.5138625	-84.628155	7.0905405	115.8969495
-14.044109	33.037712	118.092171	-27.011703	10.762342	116.199913	32.864147	-8.535219	116.852272	28.488005	36.896984	116.10881	30.676076	14.1808825	116.480541	-84.699482	7.3438015	115.919285
-12.802132	32.59626	118.141022	-27.082235	10.942907	116.256775	32.798702	-8.434848	116.810165	28.463566	36.994598	116.122589	30.631134	14.279875	116.466377	-84.795604	7.605939	116.047173
-11.640707	32.008324	118.160843	-27.112431	11.112685	116.32341	32.745831	-8.352025	116.807541	28.430531	37.077553	116.161049	30.588181	14.362764	116.484295	-84.813043	7.862606	116.162525
-10.549533	31.362244	118.164513	-27.163589	11.243666	116.383324	32.703121	-8.271473	116.848969	28.395567	37.149681	116.218307	30.549344	14.439104	116.533638	-84.876522	8.048228	116.23301
-9.456897	30.661551	118.172134	-27.204054	11.326413	116.421066	32.664867	-8.226018	116.896942	28.354776	37.190594	116.243195	30.5098215	14.482288	116.5700685	-84.9179295	8.170538	116.2720635
-8.428263	29.795977	118.102219	-27.262157	11.392208	116.438995	32.638611	-8.239551	116.958473	28.323368	37.188747	116.233101	30.4809895	14.474598	116.595787	-85.0053035	8.309818	116.282203
-7.02227	28.387075	117.95356	-27.335056	11.347199	116.380188	32.562317	-8.331787	117.020782	28.297447	37.100887	116.167068	30.429882	14.38455	116.593925	-85.099994	8.309848	116.166451
-6.06034	27.338091	117.823494	-27.363359	11.329894	116.349014	32.526749	-8.431903	117.043617	28.297874	36.979809	116.120575	30.4123115	14.273953	116.582096	-85.1390295	8.385835	116.115932
-5.227225	26.188902	117.718842	-27.368397	11.251253	116.370308	32.482727	-8.573405	117.0877	28.312889	36.820518	116.062126	30.397808	14.1235565	116.574913	-85.134602	8.3789495	116.165703
-4.429132	24.950928	117.610588	-27.396584	11.218788	116.516792	32.441067	-8.732398	117.169106	28.349022	36.640888	115.987656	30.3950445	13.954245	116.578381	-85.1882125	8.483331	116.455203
-3.699251	23.723053	117.580795	-27.370548	11.151191	116.54174	32.440392	-8.879307	117.328957	28.408701	36.456661	115.936447	30.4245465	13.788677	116.632702	-85.1656425	8.513705	116.450778
-3.069036	22.398916	117.611252	-27.351582	11.084817	116.669952	32.448814	-9.03843	117.563377	28.469875	36.284748	115.925957	30.4593445	13.623159	116.744667	-85.1625085	8.546475	116.595237
-2.484821	21.06036	117.651031	-27.316008	11.016654	116.783394	32.461922	-9.166082	117.825378	28.524876	36.120331	115.960709	30.493399	13.4771245	116.8930435	-85.125415	8.5561835	116.6737445
-1.68893	18.975119	117.733871	-27.360767	10.893415	116.856422	32.489822	-9.346726	118.337502	28.56864	35.900131	116.015854	30.529231	13.2767025	117.176678	-85.250765	8.5101275	116.536166
-1.251168	17.534515	117.78315	-27.342234	10.783666	116.8908	32.507603	-9.440536	118.666504	28.565466	35.77364	116.047379	30.5365345	13.166552	117.3569415	-85.2210025	8.40078	116.4246585
-0.906788	16.066252	117.832817	-27.382215	10.662329	116.88652	32.549923	-9.502736	118.963432	28.545961	35.662392	116.074287	30.547942	13.079828	117.5188595	-85.312372	8.24483	116.2541805
-0.607143	14.630939	117.867874	-27.360367	10.557824	116.850449	32.609226	-9.550801	119.251022	28.517128	35.582344	116.073868	30.563177	13.0157715	117.662445	-85.283911	8.0998765	116.038453
-0.388584	13.170834	117.863106	-27.365482	10.45071	116.77916	32.671078	-9.573124	119.514938	28.495031	35.50811	116.021156	30.5830545	12.967493	117.768047	-85.3140185	7.933927	115.790273
-0.27703	11.741418	117.859161	-27.325281	10.377888	116.724136	32.732311	-9.60072	119.72374	28.490894	35.449757	115.91877	30.6116025	12.9245185	117.821255	-85.2621645	7.8312575	115.627017
-0.210383	10.340464	117.806778	-27.271742	10.328997	116.679611	32.797001	-9.626742	119.910179	28.508451	35.375298	115.742027	30.652726	12.874278	117.826103	-85.19621	7.783716	115.533119
-0.295879	8.256997	117.800392	-27.189497	10.192051	116.650414	32.888527	-9.707164	120.100769	28.585009	35.250942	115.500847	30.736768	12.771889	117.800808	-85.115762	7.612213	115.50002
-0.489615	6.919877	117.815483	-27.099567	10.105983	116.647087	32.972721	-9.78369	120.204613	29.052776	34.97879	115.202888	31.0127485	12.59755	117.7037505	-85.2118825	7.614416	115.5904235
-0.744827	5.652199	117.85675	-26.995712	9.996692	116.671631	33.040668	-9.853965	120.287407	29.136049	34.891087	115.118752	31.0883585	12.518561	117.7030795	-85.0797825	7.474823	115.6401825
-1.036543	4.401287	117.924332	-26.925817	9.918272	116.702339	33.129791	-9.944154	120.374825	28.855816	34.969662	115.239738	30.9928035	12.512754	117.8072815	-84.8444375	7.32379	115.5973965
-1.398605	3.191963	117.930969	-26.825026	9.835465	116.7202	33.183636	-9.996065	120.440521	28.956202	34.900787	115.207886	31.069919	12.452361	117.8242035	-84.719971	7.218569	115.6161965
-1.887899	2.113057	117.97049	-26.737371	9.773602	116.727295	33.257942	-10.040915	120.4748	29.097969	33.762913	115.424072	31.1779555	11.860999	117.949436	-84.6526975	7.686205	115.505154
-2.401155	1.073909	117.922554	-26.650003	9.736116	116.760269	33.304123	-10.045025	120.467972	29.146275	34.838188	115.161552	31.225199	12.3965815	117.814762	-84.525205	7.0756505	115.705776
-3.279726	-0.39835	117.818474	-26.535093	9.719833	116.840958	33.386909	-9.995262	120.325134	29.27055	34.907879	115.176544	31.3287295	12.4563085	117.750839	-84.3989155	6.9833575	115.931077
-3.94236	-1.239835	117.782913	-26.432068	9.779507	116.931664	33.466949	-9.91356	120.219673	29.730474	34.8242	115.074585	31.5987115	12.45532	117.647129	-84.4628475	7.103694	116.216199
-4.660244	-2.026486	117.698219	-26.314903	9.883347	117.090347	33.509483	-9.818332	120.071899	29.428339	35.1245	115.368393	31.468911	12.653084	117.720146	-84.098717	7.11361	116.460548
-5.483501	-2.687321	117.739891	-26.191626	9.992642	117.330978	33.578766	-9.707704	119.866859	29.892904	35.094223	115.322174	31.735835	12.6932595	117.5945165	-84.119087	7.2920245	117.0674395
-6.205662	-3.447962	117.578743	-26.077536	10.126309	117.577515	33.672775	-9.589045	119.623985	29.599586	35.420082	115.659454	31.6361805	12.9155185	117.6417195	-83.7912525	7.3370995	117.5133105
-7.086359	-3.996936	117.549606	-25.944754	10.276432	117.838646	33.755539	-9.452133	119.387505	29.686558	35.591473	115.871361	31.7210485	13.06967	117.629433	-83.6105565	7.483194	118.047859
-7.92994	-4.66611	117.523453	-25.843769	10.411427	118.117615	33.836452	-9.29349	119.20369	29.768818	35.761116	116.110931	31.802635	13.233813	117.6573105	-83.490173	7.589041	118.5779195
-9.238482	-5.595128	117.469612	-25.723215	10.644274	118.419182	33.968182	-9.108977	119.115601	29.876345	35.988018	116.457153	31.9222635	13.4395205	117.786377	-83.3686935	7.8490275	119.051987
-10.18762	-6.154091	117.505119	-25.681967	10.74268	118.5158	34.026817	-9.005706	119.17366	29.941935	36.101677	116.620926	31.984376	13.5479855	117.897293	-83.34831	7.9373745	119.134307
-11.192227	-6.721617	117.624832	-25.688118	10.91099	118.529854	34.069489	-8.937034	119.299438	30.017027	36.191116	116.670776	32.043258	13.627041	117.985107	-83.419494	8.194939	119.074601
-12.231085	-7.297023	117.746803	-25.67901	11.084107	118.4832	34.100445	-8.876381	119.492378	30.083567	36.254677	116.58709	32.092006	13.689148	118.039734	-83.450026	8.479066	118.926666
-13.238822	-7.825347	117.831543	-25.691694	11.228274	118.378403	34.127319	-8.82061	119.716263	30.543581	36.132832	116.21109	32.33545	13.656111	117.9636765	-83.718838	8.800437	118.7931295
-14.320519	-8.351411	117.942657	-25.673452	11.333605	118.266235	34.170559	-8.787869	119.912682	30.209627	36.316776	116.136375	32.190093	13.7644535	118.0245285	-83.536997	8.9027565	118.5079415
-15.400441	-8.826746	118.040169	-25.593563	11.414411	118.135429	34.203732	-8.769558	120.08963	30.668026	36.146255	115.661728	32.435879	13.6883485	117.875679	-83.623005	9.1404735	118.395179
-17.020651	-9.552122	117.930519	-25.534451	11.410224	117.931076	34.31184	-8.745519	120.212044	30.779024	36.098591	115.309738	32.545432	13.676536	117.760891	-83.614334	9.143912	118.101261
-18.106108	-9.997315	117.820023	-25.425234	11.302789	117.852318	34.422932	-8.763288	120.167542	30.839417	36.062614	115.191055	32.6311745	13.649663	117.6792985	-83.4816425	8.955915	118.0253375
-19.183928	-10.388117	117.686966	-25.302526	11.177775	117.822205	34.541664	-8.783043	120.136917	30.920713	36.028614	115.130722	32.7311885	13.6227855	117.6338195	-83.3362405	8.7327645	118.0105905
-20.263103	-10.742768	117.549492	-25.139614	11.078895	117.773796	34.67276	-8.810233	120.078682	31.024963	36.007385	115.107239	32.8488615	13.598576	117.5929605	-83.1280895	8.559214	117.9546315
-21.373222	-11.01894	117.452393	-24.988358	10.989757	117.766068	34.780571	-8.827325	120.028961	31.113743	35.984196	115.077614	32.947157	13.5784355	117.5532875	-82.923873	8.4010785	117.9788485
-22.531002	-11.25333	117.457939	-24.875635	10.939731	117.763046	34.867107	-8.868374	120.02845	31.243471	35.931671	114.999855	33.055289	13.5316485	117.5141525	-82.806559	8.3478135	118.0119395
-23.707304	-11.397527	117.569908	-24.828436	10.938816	117.754829	34.948772	-8.955446	120.058083	31.373068	35.847618	114.891197	33.16092	13.446086	117.47464	-82.817792	8.431546	118.035018
-25.429621	-11.547356	117.728844	-24.632402	10.887774	117.770782	35.024193	-9.144824	120.22464	31.624519	35.635239	114.699158	33.324356	13.2452075	117.461899	-82.58916	8.5303405	118.079665
-26.622528	-11.596987	117.807175	-24.5471	10.788439	117.77121	35.080746	-9.340525	120.34227	31.367201	35.585804	114.753006	33.2239735	13.1226395	117.547638	-82.3181735	8.4542385	117.994782
-27.83655	-11.573999	117.839584	-24.496162	10.67939	117.75956	35.08984	-9.595118	120.420898	31.521774	35.305878	114.626038	33.305807	12.85538	117.523468	-82.298131	8.5034	117.995652
-29.038179	-11.548205	117.827347	-24.428768	10.50209	117.714432	35.092335	-9.876509	120.438698	31.656408	34.99815	114.485291	33.3743715	12.5608205	117.4619945	-82.2319075	8.4433595	117.9668695
-30.230156	-11.449963	117.79126	-24.368393	10.280667	117.685341	35.08271	-10.165958	120.445404	31.797403	33.658443	114.583588	33.4400565	11.7462425	117.514496	-82.1768425	8.8150915	117.856186
-31.44342	-11.284629	117.78157	-24.291758	10.08466	117.685974	35.095695	-10.430036	120.420013	31.864473	34.40593	114.225029	33.480084	11.987947	117.322521	-82.0636	8.181373	118.049427
-32.641701	-11.062959	117.741837	-24.244461	9.882372	117.677399	35.113541	-10.648941	120.379082	31.939911	34.159828	114.125534	33.526726	11.7554435	117.252308	-82.015648	8.0093005	118.10249
-34.448761	-10.582662	117.679367	-24.148399	9.593777	117.675468	35.139923	-10.924407	120.285927	32.454445	33.684875	113.807808	33.797184	11.380234	117.0468675	-82.093982	7.80732	118.3040685
-35.594261	-10.173377	117.686485	-24.062176	9.426908	117.67334	35.167236	-11.084929	120.215691	32.522346	33.519745	113.713203	33.844791	11.217408	116.964447	-81.969143	7.636408	118.382233
-36.758537	-9.681085	117.713341	-23.985769	9.291621	117.703651	35.218853	-11.220949	120.150391	32.610462	33.364574	113.586792	33.9146575	11.0718125	116.8685915	-81.8861955	7.5114295	118.5387105
-37.907211	-9.083153	117.801575	-23.941751	9.168072	117.765091	35.247009	-11.357636	120.064232	32.695915	33.205845	113.443146	33.971462	10.9241045	116.753689	-81.854964	7.4120395	118.776493
-38.990662	-8.423287	117.973587	-23.859453	9.053341	117.857765	35.250988	-11.492476	119.990501	32.772202	33.041061	113.283623	34.011595	10.7742925	116.637062	-81.730501	7.3323895	119.078468
-40.114578	-7.682564	118.211723	-23.750011	8.94812	118.040596	35.242058	-11.655574	119.908096	32.431393	33.025261	113.306366	33.8367255	10.6848435	116.607231	-81.3367475	7.2113965	119.473961
-41.150753	-6.841665	118.534492	-23.691654	8.801373	118.306885	35.226555	-11.817225	119.79673	32.477272	32.826115	113.201538	33.8519135	10.504445	116.499134	-81.2352215	7.098301	120.114636
-42.679127	-5.471124	119.095528	-23.574492	8.60324	118.783173	35.188995	-12.040667	119.657288	32.4995	32.578377	113.160965	33.8442475	10.268855	116.4091265	-80.9932315	6.937625	121.1572195
-43.59515	-4.475744	119.448936	-23.542549	8.429413	119.091583	35.178711	-12.185056	119.568954	32.470028	32.430649	113.186302	33.8243695	10.1227965	116.377628	-80.9094675	6.7360295	121.805538
-44.512321	-3.448619	119.739616	-23.481094	8.264966	119.366707	35.142834	-12.298862	119.503403	32.824181	32.122211	113.033737	33.9835075	9.9116745	116.26857	-80.9456955	6.6182575	122.464844
-45.393009	-2.347129	119.926239	-23.479929	8.095584	119.525108	35.122066	-12.400554	119.416496	32.365551	32.184486	113.219627	33.7438085	9.891966	116.3180615	-80.7036665	6.299202	122.7321545
-46.150829	-1.202319	119.93737	-23.519331	7.948204	119.591759	35.096424	-12.45325	119.358551	32.257843	32.086674	113.165199	33.6771335	9.816712	116.261875	-80.7157955	6.079696	122.921643
-46.908127	0.009058	119.797066	-23.553419	7.829867	119.506393	35.087948	-12.511524	119.263367	32.140846	32.024696	113.08004	33.614397	9.756586	116.1717035	-80.721235	5.903148	122.8410825
-47.643169	1.279825	119.46759	-23.621078	7.720546	119.277885	35.037968	-12.575777	119.13768	32.032715	31.958324	112.950607	33.5353415	9.6912735	116.0441435	-80.7774975	5.7498185	122.5116265
-48.572186	3.28842	118.950043	-23.746685	7.581692	118.85463	34.911503	-12.701832	118.880394	32.26355	31.594711	112.312744	33.5875265	9.4464395	115.596569	-81.0808965	5.7169445	122.112691
-49.081127	4.711699	118.657372	-23.818321	7.498626	118.601868	34.786312	-12.834793	118.646919	32.214733	31.527748	112.058281	33.5005225	9.3464775	115.3526	-81.1371645	5.6507745	121.851136
-49.482689	6.187118	118.3377	-23.854408	7.380564	118.359901	34.673862	-12.983425	118.445625	31.782522	31.549034	112.028336	33.228192	9.2828045	115.2369805	-80.937008	5.4783235	121.4828215
-49.872162	7.673988	118.06427	-23.948318	7.262503	118.170586	34.573421	-13.139761	118.251816	31.774429	31.375662	111.891327	33.173925	9.1179505	115.0715715	-81.070561	5.4070555	121.2696005
-50.15419	9.246083	117.742538	-23.944586	7.129333	118.000259	34.477104	-13.272971	118.060829	32.075924	31.138727	111.724304	33.276514	8.932878	114.8925665	-81.165686	5.325788	121.1079515
-50.357513	10.819838	117.458809	-24.075706	7.058282	117.801414	34.374851	-13.41526	117.861115	31.657335	31.193813	111.961617	33.016093	8.8892765	114.911366	-81.167505	5.2272875	120.691462
-50.53912	12.42078	117.19577	-24.204742	6.935698	117.61496	34.23373	-13.537127	117.615662	31.572428	31.142262	112.110077	32.903079	8.8025675	114.8628695	-81.312563	5.0688285	120.3670505
-50.643848	14.861003	116.871872	-24.422878	6.725503	117.322182	34.027142	-13.687908	117.127563	31.750763	31.02132	112.282074	32.8889525	8.666706	114.7048185	-81.7347085	4.7843	119.9395455
-50.634731	16.500923	116.762199	-24.631332	6.644454	117.177544	33.874557	-13.743347	116.747963	31.640383	31.007299	112.564407	32.75747	8.631976	114.656185	-82.020134	4.656932	119.698903
-50.579082	18.144018	116.670319	-24.768909	6.55426	116.968987	33.704681	-13.768315	116.347229	31.547764	30.998257	112.842606	32.6262225	8.614971	114.5949175	-82.1640405	4.493549	119.3430565
-50.475651	19.720692	116.682564	-24.813627	6.479327	116.68351	33.545105	-13.79092	115.916763	31.451738	31.009415	113.233139	32.4984215	8.6092475	114.574951	-82.1256755	4.3494065	118.792069
-50.30965	21.317287	116.845383	-24.991337	6.457828	116.491684	33.371319	-13.798773	115.45578	30.956444	31.214428	113.780769	32.1638815	8.7078275	114.6182745	-82.1465555	4.2078285	118.3650935
-50.082947	22.809608	117.077232	-25.087803	6.471214	116.364738	33.203526	-13.767385	115.07254	30.859243	31.262272	114.109673	32.0313845	8.7474435	114.5911065	-82.2069905	4.1949845	118.1383695
-49.832081	24.246525	117.411339	-25.194529	6.543891	116.332245	33.050915	-13.707252	114.762306	30.769712	31.319305	114.416	31.9103135	8.8060265	114.589153	-82.2993715	4.2817555	118.075337
-49.313946	26.244736	118.096336	-25.35173	6.619751	116.464081	32.88541	-13.642552	114.414993	30.645832	31.393749	114.768158	31.765621	8.8755985	114.5915755	-82.469081	4.3639035	118.3365865
-48.910503	27.382725	118.612846	-25.404873	6.643701	116.674889	32.782833	-13.643539	114.289627	30.554443	31.418089	114.869438	31.668638	8.887275	114.5795325	-82.478384	4.400127	118.7702455
-48.545826	28.482836	119.089317	-25.503258	6.649314	116.923508	32.676361	-13.684851	114.233688	30.466152	31.413591	114.867798	31.5712565	8.86437	114.550743	-82.5777725	4.434258	119.296273
-48.029831	29.469713	119.4105	-25.597672	6.608588	117.158127	32.581142	-13.784184	114.265419	30.35759	31.335302	114.779053	31.469366	8.775559	114.522236	-82.66471	4.441617	119.794018
-47.536953	30.385017	119.501076	-25.745026	6.515658	117.301796	32.467548	-13.925876	114.370476	30.214384	31.222075	114.622246	31.340966	8.6480995	114.496361	-82.831018	4.3832165	120.107231
-46.993362	31.157654	119.493484	-25.928324	6.437985	117.441925	32.316925	-14.125339	114.544189	30.047453	31.070349	114.395058	31.182189	8.472505	114.4696235	-83.038837	4.403465	120.4142265
-46.426693	31.907494	119.3424	-26.205822	6.398166	117.615875	32.1633	-14.312276	114.753166	29.84404	30.894014	114.11364	31.00367	8.290869	114.433403	-83.415314	4.505463	120.798347
-45.490326	32.867115	119.035706	-26.45899	6.17042	117.691696	31.906498	-14.59406	115.11364	29.485491	30.633656	113.648697	30.6959945	8.019798	114.3811685	-83.6139745	4.321042	121.0022235
-44.798588	33.383812	118.810822	-26.740391	6.085238	117.85511	31.731289	-14.772065	115.308723	29.240906	30.475716	113.352119	30.4860975	7.8518255	114.330421	-83.9668795	4.3186505	121.379799
-44.066231	33.882141	118.666519	-26.96105	5.926225	117.808548	31.541782	-14.916613	115.46273	28.993372	30.322975	113.076294	30.267577	7.703181	114.269512	-84.189677	4.149269	121.347584
-43.250698	34.315506	118.618248	-27.133619	5.884949	117.933884	31.337408	-15.046641	115.564262	28.770813	30.186506	112.876953	30.0541105	7.5699325	114.2206075	-84.3213485	4.1999655	121.6471605
-42.438854	34.702171	118.617233	-27.277073	5.793972	118.055641	31.146038	-15.149159	115.607597	28.60041	30.074961	112.791458	29.873224	7.462901	114.1995275	-84.42737	4.125043	121.9117545
-41.515995	35.022717	118.662193	-27.441761	5.712789	118.087402	30.986019	-15.232374	115.606674	28.472382	29.995813	112.814209	29.7292005	7.3817195	114.2104415	-84.6127225	4.0438585	121.9643625
-40.548058	35.346355	118.73481	-27.5987	5.610016	118.02713	30.868441	-15.283577	115.582619	28.374729	29.968616	112.903595	29.621585	7.3425195	114.243107	-84.818985	3.8775125	121.811153
-39.04129	35.685959	118.719757	-27.681425	5.657171	118.039558	30.720028	-15.323457	115.533157	28.277201	29.97135	112.99678	29.4986145	7.3239465	114.2649685	-84.8614645	3.9903955	121.8141475
-37.916245	35.883823	118.6306	-27.765999	5.713063	118.027702	30.615637	-15.311442	115.47718	28.249826	29.959089	113.018265	29.4327315	7.3238235	114.2477225	-84.9647295	4.1023025	121.8076815
-36.810738	36.031349	118.58255	-27.809647	5.782499	118.036476	30.501354	-15.321856	115.462456	28.226761	29.951418	113.013924	29.3640575	7.314781	114.23819	-84.9833515	4.250217	121.834762
-35.666904	36.184673	118.535851	-27.970875	5.931036	118.102898	30.402031	-15.311585	115.475334	28.206423	29.967484	113.043152	29.304227	7.3279495	114.259243	-85.245977	4.5341225	121.946553
-34.519367	36.203606	118.505241	-28.019148	6.002944	118.02449	30.335266	-15.284613	115.492317	28.181231	30.017576	113.142883	29.2582485	7.3664815	114.3176	-85.2965445	4.6394065	121.73138
-33.237396	36.190186	118.476883	-28.049889	6.069392	117.844963	30.256388	-15.221431	115.445541	28.137213	30.114859	113.30484	29.1968005	7.446714	114.3751905	-85.2965785	4.69207	121.3147355
-32.049862	36.12653	118.468979	-28.123823	6.176101	117.707108	30.188084	-15.104714	115.349808	28.096849	30.23451	113.452461	29.1424665	7.564898	114.4011345	-85.3901125	4.787304	121.0130815
-30.196466	35.8559	118.515442	-28.166449	6.323094	117.492798	30.105343	-14.871881	115.15316	28.014654	30.468828	113.705132	29.0599985	7.7984735	114.429146	-85.3928965	4.8477145	120.55645
-28.911951	35.621975	118.43071	-28.253445	6.473473	117.276932	30.061632	-14.70525	115.04213	27.979719	30.648613	113.832184	29.0206755	7.9716815	114.437157	-85.5275655	4.9752645	120.116707
-27.672085	35.350437	118.246506	-28.299786	6.724385	117.19735	30.013422	-14.501386	114.979492	27.94422	30.827734	113.868965	28.978821	8.163174	114.4242285	-85.578393	5.285596	119.9704715
-26.393932	34.971371	118.033157	-28.333679	6.916595	117.156067	29.96093	-14.330777	115.011276	27.933153	30.99559	113.810051	28.9470415	8.3324065	114.4106635	-85.6143995	5.5007835	119.9014705
-25.131353	34.588585	117.853836	-28.362841	7.209825	117.174004	29.920515	-14.163033	115.117775	27.929691	31.136497	113.774536	28.925103	8.486732	114.4461555	-85.650785	5.932918	119.9018525
-24.135084	34.274094	117.767693	-28.397877	7.445035	117.234016	29.904709	-14.040822	115.383133	27.93121	31.265017	113.76516	28.9179595	8.6120975	114.5741465	-85.7137135	6.2779725	119.8938855
-22.856171	33.696766	117.562691	-28.482389	7.699502	117.284248	29.888779	-13.913326	115.702141	27.924829	31.359705	113.826706	28.906804	8.7231895	114.7644235	-85.871582	6.6758145	119.8040725
-20.745609	32.66341	117.158844	-28.71349	8.036616	117.321419	29.835194	-13.727405	116.302788	27.864302	31.536102	114.006699	28.849748	8.9043485	115.1547435	-86.276728	7.1688835	119.4880945
-19.451942	31.973743	117.056206	-28.685362	8.166748	117.210922	29.798845	-13.578382	116.667389	27.813137	31.678003	114.187408	28.805991	9.0498105	115.4273985	-86.176715	7.2836855	118.9944455
-18.292805	31.291298	117.019775	-28.796196	8.330245	117.113152	29.815432	-13.408942	116.979805	27.739664	31.849489	114.429703	28.777548	9.2202735	115.704754	-86.36994	7.4402165	118.52155
-17.098621	30.511173	116.959511	-28.878313	8.430181	116.970192	29.855299	-13.215096	117.229866	27.670597	32.03022	114.644119	28.762948	9.407562	115.9369925	-86.519574	7.4528	118.0033915
-16.150301	29.796406	116.976639	-28.905354	8.590576	116.745415	29.883125	-13.006422	117.405937	27.621111	32.217522	114.816597	28.752118	9.60555	116.111267	-86.562826	7.575602	117.379563
-14.89913	28.889257	116.761459	-28.912146	8.68495	116.496765	29.924225	-12.835991	117.48494	27.587515	32.398369	114.882919	28.75587	9.781189	116.1839295	-86.580162	7.588711	116.8096005
-13.816021	28.004494	116.589607	-28.902927	8.793829	116.268852	29.952999	-12.649224	117.528893	27.5576	32.570965	114.810631	28.7552995	9.9608705	116.169762	-86.5611535	7.6267875	116.367942
-12.246964	26.645401	116.395721	-28.880772	8.903655	116.013954	29.991568	-12.416579	117.445358	27.460724	32.778576	114.718315	28.726146	10.1809985	116.0818365	-86.48769	7.6263115	115.9460715
-11.311666	25.67091	116.364761	-28.865925	8.950417	115.899071	30.020947	-12.276018	117.368629	27.399441	32.884514	114.68972	28.710194	10.304248	116.0291745	-86.442044	7.596586	115.7689675
-10.357267	24.68331	116.37384	-28.891256	8.993875	115.873756	30.018368	-12.173382	117.353905	27.350288	32.95137	114.697739	28.684328	10.388994	116.025822	-86.46684	7.598756	115.72169
-9.51153	23.624819	116.401733	-28.916031	9.059455	115.892433	29.978266	-12.101959	117.381775	27.306578	33.012585	114.789627	28.642422	10.455313	116.085701	-86.474484	7.663597	115.699165
-8.746424	22.530184	116.496407	-28.944042	9.115425	115.901352	29.929846	-12.047281	117.44059	27.29072	33.03661	114.918686	28.610283	10.4946645	116.179638	-86.498367	7.7361855	115.623066
-7.968059	21.449755	116.571426	-28.980373	9.19989	115.96701	29.879183	-12.015309	117.532684	27.296574	33.069412	115.083778	28.5878785	10.5270515	116.308231	-86.5486245	7.8727285	115.625789
-7.29514	20.303722	116.703728	-28.990707	9.305037	116.060295	29.838255	-11.9859	117.659233	27.654404	32.85194	115.041481	28.7463295	10.43302	116.350357	-86.7277435	8.177054	115.770233
-6.379941	18.563063	116.924835	-29.016802	9.475722	116.254852	29.787169	-11.873503	117.917549	27.682198	33.000408	115.372787	28.7346835	10.5634525	116.645168	-86.7682875	8.3879915	115.864536
-5.815938	17.367849	117.098297	-29.022333	9.641562	116.349113	29.780638	-11.803029	118.126633	27.358553	33.142841	115.749527	28.5695955	10.669906	116.93808	-86.6142615	8.613218	115.760146
-5.371792	16.142429	117.246964	-28.998053	9.749833	116.435265	29.800102	-11.720129	118.330673	27.36179	33.200249	115.963615	28.580946	10.74006	117.147144	-86.577052	8.759606	115.723386
-4.964472	14.93038	117.362282	-29.005411	9.869606	116.471008	29.838163	-11.598692	118.526077	27.382767	33.243412	116.127731	28.610465	10.82236	117.326904	-86.621287	8.916852	115.615112
-4.592622	13.677107	117.426956	-28.962793	9.965673	116.474365	29.887772	-11.506111	118.702713	27.41189	33.320293	116.257431	28.649831	10.907091	117.480072	-86.575417	9.024255	115.468658
-4.31016	12.399074	117.416718	-28.97216	10.061498	116.434227	29.959743	-11.39219	118.854843	27.434614	33.417393	116.321388	28.6971785	11.0126015	117.5881155	-86.6414985	9.1103945	115.2803385
-4.080513	11.113203	117.384804	-28.905752	10.125839	116.355682	30.027216	-11.293974	118.942406	27.455053	33.495529	116.342995	28.7411345	11.1007775	117.6427005	-86.5526385	9.1509005	115.0686635
-3.871476	9.158053	117.257668	-28.774824	10.230199	116.222977	30.168346	-11.15515	119.002846	27.54953	33.624306	116.314224	28.858938	11.234578	117.658535	-86.408586	9.22582	114.787419
-3.810299	7.843979	117.160774	-28.653458	10.300476	116.176514	30.28479	-11.058946	119.008705	27.659252	33.700615	116.251801	28.972021	11.3208345	117.630253	-86.278937	9.2801175	114.722775
-3.848057	6.540584	117.078827	-28.531837	10.326741	116.12867	30.414223	-10.975633	118.998268	27.794596	33.779057	116.19384	29.1044095	11.401712	117.596054	-86.1680835	9.25177	114.661286
-3.915602	5.234191	117.021812	-28.366598	10.383354	116.130219	30.562099	-10.848708	119.009659	27.925631	33.885323	116.169273	29.243865	11.5183075	117.589466	-85.977061	9.2484005	114.670972
-4.117518	3.95141	116.977074	-28.231848	10.446575	116.145683	30.716076	-10.730231	119.048859	28.065554	34.009724	116.185989	29.390815	11.6397465	117.617424	-85.854511	9.2534035	114.673942
-4.367632	2.664952	116.923126	-28.062778	10.499704	116.175568	30.884493	-10.597027	119.099983	28.186941	34.139843	116.241852	29.535717	11.771408	117.6709175	-85.661273	9.228	114.6802185
-4.697351	1.417104	116.927567	-27.940659	10.514348	116.197861	31.072292	-10.483739	119.180641	28.315035	34.253899	116.323051	29.6936635	11.88508	117.751846	-85.5749815	9.143616	114.643876
-5.358602	-0.463522	116.974937	-27.708164	10.564753	116.312134	31.339668	-10.357666	119.332138	28.531542	34.397842	116.425896	29.935605	12.020088	117.879017	-85.351933	9.109418	114.745251
-5.861712	-1.692131	117.012787	-27.558294	10.600386	116.403435	31.50355	-10.293721	119.476723	28.69319	34.453529	116.465546	30.09837	12.079904	117.9711345	-85.214958	9.120868	114.8357355
-6.494819	-2.92471	117.151245	-27.423815	10.61712	116.519478	31.662024	-10.272999	119.621574	28.853819	34.472801	116.496635	30.2579215	12.099901	118.0591045	-85.1055515	9.134339	114.9798515
-7.144178	-4.152366	117.211601	-27.281725	10.601303	116.604614	31.822577	-10.271408	119.77626	29.000271	34.464382	116.470634	30.411424	12.096487	118.123447	-84.974874	9.106119	115.085781
-7.928871	-5.305161	117.297348	-27.167183	10.602091	116.690887	31.962263	-10.270429	119.922485	29.120264	34.446995	116.418121	30.5412635	12.088283	118.170303	-84.8756295	9.115899	115.211471
-8.624515	-6.476738	117.296074	-27.04463	10.53278	116.734383	32.08326	-10.275848	120.042595	29.227352	34.417549	116.334084	30.655306	12.0708505	118.1883395	-84.744566	8.9947095	115.2804265
-9.523195	-7.620826	117.310127	-26.927631	10.429693	116.794205	32.20631	-10.309673	120.147636	29.312378	34.370514	116.232193	30.759344	12.0304205	118.1899145	-84.614606	8.8289655	115.3984955
-10.906418	-9.243929	117.353928	-26.758078	10.244559	116.833603	32.426296	-10.405844	120.242157	29.445929	34.256802	116.074181	30.9361125	11.925479	118.158169	-84.4522685	8.563639	115.509037
-11.885844	-10.346926	117.417755	-26.642529	10.047369	116.877235	32.57597	-10.475622	120.325348	29.557524	34.166992	115.940285	31.066747	11.845685	118.1328165	-84.351805	8.249053	115.6216535
-13.018153	-11.291428	117.445328	-26.520262	9.854869	116.892471	32.744751	-10.573242	120.411507	29.703987	34.090935	115.771759	31.224369	11.7588465	118.091633	-84.264893	7.9508915	115.693309
-14.124886	-12.246196	117.503784	-26.362988	9.633934	116.888702	32.910805	-10.664019	120.48172	29.864138	33.995842	115.584778	31.3874715	11.6659115	118.033249	-84.1134475	7.6019565	115.744155
-15.301345	-13.155996	117.547882	-25.984392	9.262667	116.781578	33.108372	-10.737555	120.496353	29.99481	33.927849	115.366158	31.551591	11.595147	117.9312555	-83.520375	6.930187	115.6319005
-16.458189	-13.93741	117.454926	-26.073042	9.280936	116.835495	33.291485	-10.803963	120.485054	30.122396	33.844421	115.144791	31.7069405	11.520229	117.8149225	-83.8530245	7.041643	115.8560675
-17.692629	-14.757505	117.366013	-25.874859	9.135667	116.761826	33.461006	-10.853525	120.427032	30.215982	33.788452	114.937447	31.838494	11.4674635	117.6822395	-83.588212	6.8038705	115.8414125
-19.565605	-15.832262	117.223099	-25.659094	8.969978	116.611115	33.698799	-10.883878	120.27507	30.403477	33.697338	114.641342	32.051138	11.40673	117.458206	-83.369326	6.533226	115.764024
-20.807323	-16.494938	117.058563	-25.485846	8.92386	116.516243	33.846813	-10.904328	120.166061	30.868399	33.570007	114.276863	32.357606	11.3328395	117.221462	-83.329298	6.5148805	115.811024
-22.185951	-17.067564	116.950211	-25.322931	8.879055	116.436043	33.965553	-10.929189	120.056976	30.703226	33.622547	114.253555	32.3343895	11.346679	117.1552655	-82.9802515	6.411431	115.7168205
-23.505573	-17.566753	116.81694	-25.13253	8.86685	116.357018	34.094532	-10.980982	119.967903	30.91478	33.573505	114.121864	32.504656	11.2962615	117.0448835	-82.769716	6.4374385	115.6691525
-24.861824	-18.022251	116.74498	-25.005617	8.855935	116.339806	34.223728	-11.031763	119.900665	31.454922	33.417927	113.811455	32.839325	11.193082	116.85606	-82.850559	6.518788	115.823552
-26.315153	-18.406107	116.748306	-24.80007	8.858468	116.371094	34.345947	-11.089317	119.82534	31.646193	33.348103	113.661339	32.99607	11.129393	116.7433395	-82.59621	6.587543	115.9988485
-27.705462	-18.687925	116.873589	-24.644711	8.827841	116.455101	34.439831	-11.139252	119.718742	31.417027	33.450027	113.656151	32.928429	11.1553875	116.6874465	-82.217851	6.5002945	116.2227555
-29.912516	-19.036989	117.486992	-24.406837	8.745749	116.766884	34.629925	-11.250678	119.645927	31.650692	33.276356	113.241531	33.1403085	11.012839	116.443729	-81.9539825	6.478659	117.090039
-31.357124	-19.179728	118.037048	-24.25231	8.667463	117.05674	34.759052	-11.361913	119.694092	31.804371	33.139065	112.948624	33.2817115	10.888576	116.321358	-81.7863315	6.44635	117.792122
-32.828899	-19.250269	118.753624	-24.100468	8.586143	117.346588	34.875534	-11.459833	119.858971	31.937868	32.947781	112.593719	33.406701	10.743974	116.226345	-81.607637	6.428312	118.466831
-34.339901	-19.20146	119.518242	-23.947622	8.504039	117.662498	35.001823	-11.577682	120.031845	32.457924	32.570496	112.044289	33.7298735	10.496407	116.038067	-81.6251175	6.511671	119.286929
-35.734592	-19.05002	120.270432	-23.815901	8.428391	117.982796	35.12439	-11.693866	120.227089	32.180805	32.552917	111.864136	33.6525975	10.4295255	116.0456125	-81.2843995	6.4272565	119.9199795
-37.168587	-18.816299	120.985397	-23.669983	8.3482	118.268188	35.244095	-11.791928	120.414101	32.298981	32.363953	111.519264	33.771538	10.2860125	115.9666825	-81.111504	6.4103875	120.5696935
-38.436249	-18.568516	121.511803	-23.539747	8.231512	118.617462	35.345097	-11.874769	120.531258	32.775219	32.062443	111.098846	34.060158	10.093837	115.815052	-81.139652	6.369187	121.419872
-40.533012	-17.80283	122.067406	-23.35025	8.004218	119.108704	35.553837	-11.945339	120.551804	32.812218	31.993979	110.899567	34.1830275	10.02432	115.7256855	-80.8835275	5.984116	122.4917225
-41.81823	-17.247917	122.198784	-23.229881	7.779182	119.379303	35.682323	-11.904643	120.449379	32.743919	32.07719	110.924171	34.213121	10.0862735	115.686775	-80.672883	5.4720905	123.071831
-42.910046	-16.666718	122.149658	-23.187529	7.633767	119.602844	35.796318	-11.796895	120.268906	32.605946	32.203621	111.111511	34.201132	10.203363	115.6902085	-80.57619	5.064171	123.5154795
-44.239193	-15.830442	122.08989	-23.191122	7.488845	119.761024	35.882523	-11.704321	120.069206	32.064007	32.540878	111.493752	33.973265	10.4182785	115.781479	-80.355509	4.5594115	123.740569
-45.384007	-14.997904	121.878181	-23.196947	7.377552	119.830429	35.930099	-11.587244	119.829765	31.912226	32.71706	111.711517	33.9211625	10.564908	115.770641	-80.3150565	4.190196	123.890217
-46.513859	-14.025407	121.639847	-23.257996	7.312511	119.876968	35.967743	-11.500923	119.542763	31.788927	32.856117	111.924515	33.878335	10.677597	115.733639	-80.394327	3.947425	124.020297
-47.523449	-12.976961	121.409836	-23.24435	7.26544	119.867691	35.992138	-11.426888	119.301048	31.698143	32.964981	112.122139	33.8451405	10.7690465	115.7115935	-80.3338405	3.7618335	124.0237885
-48.970062	-11.264708	120.981827	-23.214975	7.238094	119.799721	36.056362	-11.391496	118.929352	32.043491	32.938053	112.254318	34.0499265	10.7732785	115.591835	-80.4798765	3.7029095	124.007607
-49.855034	-10.047019	120.721397	-23.221502	7.260711	119.746948	36.066456	-11.37015	118.694267	32.097237	33.050613	112.352386	34.0818465	10.8402315	115.5233265	-80.5248505	3.6811905	123.9705695
-50.688217	-8.737521	120.444916	-23.235258	7.299777	119.706665	36.030544	-11.308643	118.444321	31.790184	33.32489	112.564491	33.910364	11.0081235	115.504406	-80.38088	3.5914305	123.908924
-51.407772	-7.375676	120.312569	-23.206121	7.435776	119.615211	35.980152	-11.226934	118.166672	32.236446	33.309757	112.364769	34.108299	11.0414115	115.2657205	-80.520541	3.8301405	123.9647015
-52.123196	-5.985759	120.299789	-23.232748	7.61601	119.647774	35.885151	-11.102843	117.917023	32.256966	33.507736	112.284424	34.0710585	11.2024465	115.1007235	-80.5365545	4.0295735	124.1948245
-52.489674	-4.699048	120.343147	-23.252548	7.776572	119.591461	35.793236	-10.939194	117.702927	32.253437	33.70475	112.238075	34.0233365	11.382778	114.970501	-80.5284325	4.170366	124.212421
-53.296207	-3.065181	120.282219	-23.302761	7.949876	119.620918	35.752644	-10.768841	117.578316	32.208588	33.878307	112.272835	33.980616	11.554733	114.9255755	-80.586138	4.345019	124.3162605
-54.06905	-0.86327	120.075798	-23.299288	8.062126	119.451263	35.725544	-10.609765	117.515518	31.793795	34.24308	112.494186	33.7596695	11.8166575	115.004852	-80.3582455	4.3075945	123.897674
-54.497902	0.610471	119.829926	-23.431032	8.182976	119.40181	35.684216	-10.554547	117.497971	31.785059	34.325878	112.521515	33.7346375	11.8856655	115.009743	-80.5967015	4.4802865	123.793877
-54.843872	2.114711	119.624313	-23.529255	8.250451	119.243874	35.643093	-10.50919	117.483391	31.76322	34.383636	112.526909	33.7031565	11.937223	115.00515	-80.7616665	4.563679	123.482598
-55.099094	3.618328	119.505402	-23.44582	8.141836	119.118011	35.580742	-10.460968	117.446007	31.71916	34.428734	112.543427	33.649951	11.983883	114.994717	-80.541591	4.299789	123.241305
-55.320782	5.108531	119.445946	-23.473175	8.138624	119.10424	35.540756	-10.419539	117.387756	31.663	34.473454	112.596809	33.601878	12.0269575	114.9922825	-80.548228	4.2502905	123.2161975
-55.433769	6.619112	119.493774	-23.567371	8.130869	119.219353	35.495739	-10.357957	117.306122	31.598082	34.518509	112.665955	33.5469105	12.080276	114.9860385	-80.6816525	4.181462	123.4526675
-55.523491	8.142685	119.679657	-23.590422	8.075443	119.305359	35.461838	-10.318671	117.177177	31.532898	34.583202	112.730553	33.497368	12.1322655	114.953865	-80.678212	4.0186205	123.656853
-55.480949	10.40345	120.141876	-23.306246	7.727745	119.312416	35.378765	-10.221063	116.855942	31.83769	34.560413	112.58699	33.6082275	12.169675	114.721466	-80.2207195	3.285815	123.903366
-55.364395	11.917184	120.559013	-23.297079	7.713696	119.496323	35.310848	-10.177506	116.600349	31.39489	34.801517	112.786972	33.352869	12.3120055	114.6936605	-79.947027	3.1153865	124.2989855
-55.216969	13.458403	120.924171	-23.511353	7.913503	119.75161	35.245628	-10.158037	116.331444	31.349033	34.851559	112.801186	33.2973305	12.346761	114.566315	-80.3200365	3.480245	124.936905
-54.927109	14.961691	121.196877	-23.321142	7.674151	119.769058	35.158421	-10.147327	116.088226	31.297749	34.880066	112.866997	33.228085	12.3663695	114.4776115	-79.870369	2.9819325	125.0605045
-54.657967	16.460285	121.312645	-23.61795	7.892972	119.86039	35.075996	-10.1757	115.873924	31.273151	34.884548	112.96624	33.1745735	12.354424	114.420082	-80.4104735	3.43152	125.300698
-54.280342	17.935177	121.164284	-23.668299	7.880139	119.713486	34.979977	-10.195921	115.713715	31.262938	34.882957	113.065361	33.1214575	12.343518	114.389538	-80.4580555	3.41676	125.037434
-53.880829	19.386671	120.928528	-23.72929	7.88272	119.484566	34.889053	-10.225204	115.574959	31.253321	34.889503	113.12925	33.071187	12.3321495	114.3521045	-80.529767	3.4332905	124.6170275
-53.083111	21.565027	120.516731	-23.862482	7.944486	119.0644	34.70649	-10.233096	115.323616	31.245602	34.88937	113.123955	32.976046	12.328137	114.2237855	-80.70101	3.560835	123.9050145
-52.435188	22.879396	120.307777	-23.913275	7.985645	118.877098	34.590015	-10.251983	115.176392	31.244204	34.869724	113.041702	32.9171095	12.3088705	114.109047	-80.7436595	3.6624195	123.645149
-51.73114	24.194183	120.195541	-23.958595	8.051366	118.792305	34.502068	-10.285772	115.112175	31.252199	34.834812	112.944504	32.8771335	12.27452	114.0283395	-80.7943235	3.828212	123.5562705
-50.94323	25.486839	120.058586	-23.996944	8.087194	118.724274	34.434586	-10.356438	115.119507	31.272511	34.761021	112.883163	32.8535485	12.2022915	114.001335	-80.8474365	3.9720965	123.447213
-50.039738	26.672661	119.923279	-24.016449	8.086538	118.668579	34.386009	-10.477843	115.151871	31.678761	34.47979	112.685562	33.032385	12.0009735	113.9187165	-81.065283	4.1721025	123.4184415
-49.138596	27.832026	119.77388	-24.049446	8.045575	118.53347	34.338501	-10.630024	115.154037	31.718662	34.361763	112.720383	33.0285815	11.8658695	113.93721	-81.1274735	4.2252805	123.12973
-48.146034	28.937458	119.615463	-24.123188	7.955647	118.335709	34.265549	-10.750746	115.090034	31.717131	34.224415	112.825569	32.99134	11.7368345	113.9578015	-81.237716	4.1744595	122.7136165
-46.597351	30.459869	119.345734	-24.199114	7.784572	117.90863	34.173763	-10.916538	114.839874	31.331841	34.250237	113.201118	32.752802	11.6668495	114.020496	-81.15103	3.9022945	121.796764
-45.433083	31.397814	119.202911	-24.250721	7.717475	117.583862	34.110374	-10.972673	114.607086	31.304014	34.195614	113.370346	32.707194	11.6114705	113.988716	-81.208636	3.8234795	121.179008
-44.326473	32.263706	119.090828	-24.433136	7.831419	117.474243	34.065887	-10.988381	114.342392	31.264458	34.186771	113.469147	32.6651725	11.599195	113.9057695	-81.5314445	4.063643	121.0427165
-43.111889	33.083336	119.099915	-24.305912	7.702603	117.1455	34.015949	-10.955213	114.055489	31.239492	34.212524	113.564026	32.6277205	11.6286555	113.8097575	-81.2395445	3.7765505	120.4812425
-41.855133	33.786671	119.140579	-24.321959	7.708292	116.974091	33.985748	-10.910381	113.809731	31.229776	34.257324	113.641449	32.607762	11.6734715	113.72559	-81.25168	3.7431125	120.222592
-40.569668	34.434563	119.150352	-24.328308	7.68508	116.770958	33.972076	-10.867509	113.590988	31.624798	34.139153	113.543114	32.798437	11.635822	113.567051	-81.455053	3.734338	119.974865
-39.210846	35.012524	119.162514	-24.332737	7.766812	116.657768	33.953739	-10.864672	113.445618	31.646902	34.14838	113.616692	32.8003205	11.641854	113.531155	-81.4657945	3.89177	119.784381
-37.156418	35.675312	119.149193	-24.388302	7.898314	116.552269	33.899975	-10.891338	113.228607	31.706083	34.106674	113.751984	32.803029	11.607668	113.4902955	-81.579633	4.18896	119.6142425
-35.740452	35.992413	119.068169	-24.324129	7.919346	116.369057	33.858932	-10.902802	113.129021	31.74423	34.085777	113.808563	32.801581	11.5914875	113.468792	-81.449839	4.2472045	119.269322
-34.265766	36.214237	118.922951	-24.36381	8.050717	116.317711	33.82085	-10.915473	113.124001	31.809875	34.085255	113.767982	32.8153625	11.584891	113.4459915	-81.5429825	4.516543	119.1894305
-32.826004	36.323391	118.760971	-24.344023	8.138816	116.331879	33.796299	-10.935792	113.176956	31.510056	34.248928	113.834381	32.6531775	11.656568	113.5056685	-81.3412235	4.621064	119.1580895
-31.32534	36.355572	118.489792	-24.358984	8.293297	116.388855	33.76878	-10.966229	113.294968	31.57338	34.235176	113.700272	32.67108	11.6344735	113.49762	-81.389048	4.9521205	119.28009
-29.816807	36.312954	118.265602	-24.349792	8.401988	116.434052	33.733585	-10.985675	113.476624	31.605362	34.232632	113.541733	32.6694735	11.6234785	113.5091785	-81.3690575	5.1804975	119.3589255
-28.358055	36.186752	118.016449	-24.400492	8.441507	116.44136	33.686813	-11.006828	113.658287	31.608223	34.219418	113.395844	32.647518	11.606295	113.5270655	-81.448502	5.276719	119.3556545
-26.069286	35.809917	117.550873	-24.6346	8.707375	116.650185	33.608086	-11.079147	113.994347	31.603027	34.167744	113.201691	32.6055565	11.5442985	113.598019	-81.8747565	5.8704515	119.702351
-24.598806	35.490215	117.302467	-24.677383	8.728754	116.654518	33.536999	-11.121657	114.219261	31.571215	34.105328	113.052734	32.554107	11.4918355	113.6359975	-81.908873	5.9656725	119.6730385
-23.052628	35.08379	117.030098	-24.722029	8.72688	116.671799	33.456268	-11.161932	114.420784	31.517759	34.04829	112.922577	32.4870135	11.443179	113.6716805	-81.9310715	6.010581	119.6719175
-21.522285	34.648323	116.830589	-24.72954	8.630574	116.539574	33.382648	-11.232122	114.635559	31.46011	33.978687	112.813934	32.421379	11.3732825	113.7247465	-81.880459	5.8878655	119.3544015
-20.010809	34.125111	116.637886	-24.80755	8.570628	116.520348	33.321381	-11.283343	114.831627	31.390179	33.919777	112.75811	32.35578	11.318217	113.7948685	-81.97088	5.823039	119.2458275
-18.464661	33.564877	116.424492	-24.954195	8.547544	116.510582	33.274998	-11.333687	115.05246	31.332216	33.862034	112.792053	32.303607	11.2641735	113.9222565	-82.211997	5.8309145	119.0989075
-16.954943	32.988468	116.234299	-24.97069	8.419001	116.256485	33.251556	-11.374215	115.254768	31.257084	33.813259	112.900925	32.25432	11.219522	114.0778465	-82.1957	5.61848	118.4351235
-14.797023	32.118179	116.004356	-25.103283	8.312145	115.81237	33.235249	-11.418028	115.559975	31.150555	33.738945	113.261017	32.192902	11.1604585	114.410496	-82.399468	5.4638315	117.214244
-13.163632	31.382889	115.93988	-25.17819	8.248478	115.513275	33.210079	-11.402635	115.722321	31.074408	33.700996	113.578621	32.1422435	11.1491805	114.650471	-82.4986235	5.3477755	116.376079
-11.644263	30.655703	116.017303	-25.211643	8.192307	115.303185	33.244331	-11.376102	115.819321	31.006878	33.708355	113.919403	32.1256045	11.1661265	114.869362	-82.5488905	5.2184875	115.737008
-10.180377	29.909218	116.171585	-25.2146	8.172464	115.152443	33.291359	-11.289404	115.930344	30.944532	33.76685	114.312386	32.1179455	11.238723	115.121365	-82.5471455	5.106205	115.183521
-8.734198	29.086876	116.396347	-25.214249	8.172913	115.054169	33.345394	-11.173005	116.032837	30.892658	33.833904	114.69957	32.119026	11.3304495	115.3662035	-82.547524	5.0153765	114.7421345
-7.375812	28.300798	116.539085	-25.206387	8.19262	114.946808	33.434113	-11.069651	116.155937	30.846933	33.927258	115.100906	32.140523	11.4288035	115.6284215	-82.553297	4.9564365	114.2651945
-5.990308	27.403223	116.699745	-25.220016	8.245348	114.8731	33.496468	-10.96401	116.304359	30.810106	34.001759	115.470329	32.153287	11.5188745	115.887344	-82.593319	4.9718215	113.858856
-4.04886	25.956932	116.870102	-25.205547	8.330904	114.786705	33.601112	-10.8077	116.654884	30.770075	34.111008	115.897392	32.1855935	11.651654	116.276138	-82.5966875	5.010154	113.297272
-2.84388	24.894928	116.947639	-25.206276	8.417027	114.757851	33.648983	-10.74231	116.957451	30.740786	34.155869	116.142426	32.1948845	11.7067795	116.5499385	-82.6074365	5.1272745	112.9657635
-1.679506	23.760273	117.033455	-25.235695	8.501647	114.779457	33.716831	-10.689957	117.308701	30.711941	34.191811	116.310715	32.214386	11.750927	116.809708	-82.685776	5.252367	112.749206
-0.597535	22.532743	117.058228	-25.24217	8.557198	114.828506	33.762211	-10.657537	117.689705	30.699846	34.231354	116.395821	32.2310285	11.7869085	117.042763	-82.7153685	5.3274875	112.614249
0.393406	21.311729	117.131004	-25.243114	8.634305	114.908852	33.789764	-10.656863	118.048546	30.70038	34.237228	116.410843	32.245072	11.7901825	117.2296945	-82.7313	5.4784275	112.5880095
1.299597	20.083918	117.179512	-25.275713	8.685369	114.989342	33.815212	-10.683079	118.411781	30.700005	34.200306	116.396011	32.2576085	11.7586135	117.403896	-82.8090345	5.6121245	112.574788
2.128556	18.703342	117.25457	-25.290394	8.690863	115.034248	33.814812	-10.751386	118.753365	30.70631	34.123543	116.358604	32.260561	11.6860785	117.5559845	-82.841349	5.6956475	112.5125115
3.21733	16.635925	117.390549	-25.39996	8.689971	115.124443	33.755051	-10.87783	119.205368	30.714905	33.984303	116.276039	32.234978	11.5532365	117.7407035	-83.034898	5.8267055	112.5081825
3.841352	15.249255	117.467705	-25.467983	8.690699	115.182625	33.699818	-10.949854	119.447563	30.709091	33.893898	116.214012	32.2044545	11.472022	117.8307875	-83.1404205	5.909376	112.5344625
4.366127	13.891249	117.577568	-25.51067	8.698256	115.277527	33.653336	-11.022733	119.657341	30.712982	33.825394	116.142967	32.183159	11.4013305	117.900154	-83.204499	5.9951815	112.6549
4.753095	12.501214	117.696442	-25.531635	8.699222	115.335167	33.608906	-11.028538	119.838463	30.699686	33.777721	116.09063	32.154296	11.3745915	117.9645465	-83.217566	6.0238525	112.7057875
5.084013	11.154763	117.782005	-25.592798	8.732626	115.403458	33.582161	-11.018401	120.018173	30.685434	33.761044	116.058205	32.1337975	11.3713215	118.038189	-83.3193935	6.0939305	112.768727
5.282649	9.877656	117.961205	-25.63633	8.770318	115.436935	33.56839	-10.99228	120.199875	30.678066	33.770679	116.020294	32.123228	11.3891995	118.1100845	-83.395888	6.1514365	112.7637855
5.383377	8.527759	118.037727	-25.640255	8.812779	115.465393	33.562313	-10.968756	120.338715	30.67955	33.789589	115.954712	32.1209315	11.4104165	118.1467135	-83.4014415	6.2151415	112.7840725
5.439202	6.637092	118.094971	-25.631405	8.86183	115.52858	33.552387	-10.906438	120.533775	30.705589	33.810829	115.805801	32.128988	11.4521955	118.169788	-83.391798	6.2714645	112.887372
5.37913	5.407741	118.158653	-25.614101	8.91275	115.602028	33.576382	-10.870384	120.64592	30.732271	33.813145	115.676285	32.1543265	11.4713805	118.1611025	-83.3825285	6.3541195	113.0429535
5.206013	4.224803	118.23391	-25.611818	8.94631	115.690193	33.580391	-10.833931	120.727333	30.781818	33.810406	115.547073	32.1811045	11.4882375	118.137203	-83.4047405	6.4043825	113.243183
4.992276	3.097625	118.283371	-25.551998	8.978341	115.780327	33.583557	-10.797935	120.803391	30.815834	33.81926	115.450874	32.1996955	11.5106625	118.1271325	-83.3036915	6.4460195	113.4335215
4.671704	1.991799	118.364548	-25.553312	8.9968	115.884567	33.610191	-10.757391	120.872437	30.82163	33.842392	115.391685	32.2159105	11.5425005	118.132061	-83.3225345	6.4510995	113.637073
4.283947	0.967645	118.45311	-25.537315	9.000776	116.000961	33.607327	-10.707708	120.928001	30.820061	33.883076	115.354156	32.213694	11.587684	118.1410785	-83.288324	6.413868	113.8608435
3.826807	-0.003005	118.512009	-25.56209	9.021529	116.117905	33.62888	-10.63337	120.947983	30.804676	33.940418	115.323212	32.216778	11.653524	118.1355975	-83.340958	6.389534	114.1002125
3.027111	-1.32989	118.526566	-25.528585	9.047199	116.345802	33.66888	-10.499599	120.932579	30.786852	34.076366	115.339401	32.227866	11.7883835	118.13599	-83.285036	6.3060145	114.555614
2.433364	-2.154372	118.54113	-25.501102	9.097326	116.511963	33.707722	-10.385109	120.889595	30.762911	34.197521	115.396141	32.2353165	11.906206	118.142868	-83.2375205	6.288446	114.881058
1.731728	-2.904964	118.530945	-25.454994	9.159733	116.715797	33.748859	-10.249588	120.801712	30.748251	34.349831	115.492264	32.248555	12.0501215	118.146988	-83.158543	6.2693445	115.284606
1.022098	-3.616376	118.47628	-25.412809	9.255931	116.933266	33.793877	-10.08843	120.681213	30.73942	34.511871	115.62368	32.2666485	12.2117205	118.1524465	-83.0922665	6.3001415	115.7140855
0.262732	-4.25346	118.441429	-25.366461	9.377137	117.191101	33.863976	-9.929328	120.564735	31.139427	34.534481	115.580711	32.5017015	12.3025765	118.072723	-83.2346235	6.4516975	116.309479
-0.546792	-4.87246	118.437408	-25.295565	9.470557	117.460144	33.902355	-9.738195	120.447159	30.732155	34.916668	115.935089	32.317255	12.5892365	118.191124	-82.908385	6.3518775	116.729164
-1.441572	-5.443584	118.464813	-25.301003	9.619752	117.719101	33.971806	-9.537324	120.346001	30.729548	35.145439	116.115829	32.350677	12.8040575	118.230915	-82.952683	6.4354465	117.207287
-2.790514	-6.227484	118.488167	-25.194794	9.838499	118.116402	34.043484	-9.223657	120.252899	30.725447	35.46962	116.418312	32.3844655	13.1229815	118.3356055	-82.7740535	6.5540165	117.8971985
-3.750131	-6.726841	118.560883	-25.216061	9.967659	118.373642	34.111805	-9.018218	120.21521	30.720053	35.690334	116.635986	32.415929	13.336058	118.425598	-82.848051	6.59926	118.321686
-4.764021	-7.186996	118.602325	-25.188789	10.131511	118.625877	34.165718	-8.805027	120.163322	30.721071	35.909508	116.867516	32.4433945	13.5522405	118.515419	-82.8209725	6.7107815	118.736335
-5.774924	-7.616576	118.623856	-25.116089	10.274411	118.832657	34.231945	-8.608094	120.13372	30.729496	36.133556	117.081116	32.4807205	13.762731	118.607418	-82.7128985	6.786091	119.057896
-6.859478	-7.938996	118.649849	-25.112183	10.395699	119.033524	34.284008	-8.405069	120.096313	30.738651	36.333485	117.282318	32.5113295	13.964208	118.6893155	-82.7356955	6.82719	119.3777325
-7.846264	-8.42503	118.569885	-25.062525	10.511141	119.122574	34.338192	-8.24732	120.065331	30.756172	36.502243	117.42141	32.547182	14.1274615	118.7433705	-82.672232	6.8948205	119.5017775
-8.962445	-8.817113	118.565155	-25.04612	10.578755	119.227394	34.387051	-8.108699	120.067406	30.761862	36.629768	117.477371	32.5744565	14.2605345	118.7723885	-82.6666965	6.8969755	119.6823995
-10.634339	-9.396553	118.56868	-24.966208	10.679261	119.288528	34.501106	-7.956754	120.136658	30.807173	36.779869	117.458359	32.6541395	14.4115575	118.7975085	-82.5865555	6.9469645	119.7795475
-11.802783	-9.759728	118.63829	-24.924255	10.701002	119.313766	34.593544	-7.859248	120.266655	30.85993	36.847298	117.37368	32.726737	14.494025	118.8201675	-82.575247	6.907979	119.8073645
-12.967175	-10.128036	118.756889	-24.800968	10.738423	119.287827	34.729797	-7.788519	120.451424	30.927742	36.91293	117.269936	32.8287695	14.5622055	118.86068	-82.4307055	6.9146405	119.714974
-14.15306	-10.454971	118.842209	-24.726807	10.750565	119.236626	34.860184	-7.735415	120.655464	31.01424	36.950748	117.107605	32.937212	14.6076665	118.8815345	-82.390826	6.8934635	119.5917175
-15.358032	-10.78126	118.916061	-24.619757	10.745858	119.180389	34.996681	-7.682209	120.833397	31.089369	36.984226	116.88147	33.043025	14.6510085	118.8574335	-82.282539	6.8407075	119.5033445
-16.597521	-10.991712	119.065163	-24.512676	10.695872	119.133926	35.12875	-7.640003	120.951332	31.163126	36.993908	116.651657	33.145938	14.6769525	118.8014945	-82.17129	6.7147915	119.4663575
-17.783939	-11.228334	119.074753	-24.401182	10.626873	119.137871	35.270054	-7.603206	121.019066	31.230947	36.991882	116.425598	33.2505005	14.694338	118.722332	-82.0528645	6.559408	119.55341
-19.642544	-11.475571	119.112968	-24.191498	10.471388	119.174614	35.488285	-7.556914	121.054924	31.698153	36.806309	116.068176	33.593219	14.6246975	118.56155	-81.976215	6.3180785	119.787678
-20.909788	-11.575908	119.04081	-24.094088	10.346948	119.193092	35.634262	-7.568043	121.040466	31.75601	36.778137	116.048576	33.695136	14.605047	118.544521	-81.883312	6.088849	119.841663
-22.111652	-11.599289	118.973137	-23.975576	10.229897	119.230759	35.772758	-7.592402	121.021904	31.42037	36.911575	116.251793	33.596564	14.6595865	118.6368485	-81.547716	5.8002075	119.8246695
-23.402962	-11.607861	118.917824	-23.858843	10.14633	119.242546	35.899933	-7.638635	121.023796	31.513538	36.859268	116.282417	33.7067355	14.6103165	118.6531065	-81.4244215	5.6823435	119.8319855
-24.714609	-11.499655	118.912865	-23.742199	10.089951	119.275604	36.010815	-7.718927	121.060875	32.023232	36.604599	116.089775	34.0170235	14.442836	118.575325	-81.5014215	5.737066	119.975883
-25.985012	-11.367942	118.918625	-23.625854	10.062673	119.319153	36.106583	-7.822324	121.07872	31.76795	36.672955	116.26226	33.9372665	14.4253155	118.67049	-81.1889745	5.7000305	119.967816
-27.278503	-11.223355	118.961761	-23.520267	10.020396	119.404732	36.183964	-7.929704	121.086243	31.913107	36.576252	116.18782	34.0485355	14.323274	118.6370315	-81.0890695	5.717518	120.1724325
-29.25297	-10.826856	119.095695	-23.352634	10.038661	119.594803	36.282452	-8.053452	120.962463	32.484684	36.284378	115.879784	34.383568	14.115463	118.4211235	-81.088836	5.961859	120.7684825
-30.55051	-10.485647	119.267395	-23.222502	10.028168	119.814957	36.330898	-8.106591	120.850929	32.180943	36.382961	115.971161	34.2559205	14.138185	118.411045	-80.7009245	5.918151	121.218869
-31.828564	-10.155755	119.555412	-23.146547	10.006848	120.113167	36.380016	-8.136589	120.726707	32.234676	36.34557	115.893921	34.307346	14.1044905	118.310314	-80.60044	5.9092055	121.91602
-33.117428	-9.762373	119.906441	-23.059505	9.973557	120.484116	36.438541	-8.155431	120.616379	32.64819	36.180641	115.705322	34.5433655	14.012605	118.1608505	-80.6623755	5.934509	122.8073815
-34.328384	-9.307602	120.332733	-22.981409	9.963374	120.88343	36.484249	-8.160108	120.53672	32.646988	36.21656	115.720901	34.5656185	14.028226	118.1288105	-80.5284365	5.898522	123.6380495
-35.578426	-8.852388	120.794228	-22.960039	9.928885	121.275665	36.502724	-8.16795	120.516434	32.614166	36.243095	115.732208	34.558445	14.0375725	118.124321	-80.478523	5.8201975	124.427009
-36.790836	-8.341959	121.186172	-22.992956	9.847199	121.608292	36.505814	-8.214509	120.501007	32.155861	36.388268	115.947678	34.3308375	14.0868795	118.2243425	-80.3167495	5.6075185	124.9922415
-38.485157	-7.515382	121.75338	-23.014486	9.756409	122.029305	36.460819	-8.387521	120.488335	32.053356	36.280529	115.860031	34.2570875	13.946504	118.174183	-80.2860595	5.566314	125.884427
-39.556801	-6.95275	122.123322	-23.068256	9.674232	122.244835	36.402473	-8.506179	120.44455	31.983706	36.175106	115.772476	34.1930895	13.8344635	118.108513	-80.3296015	5.5140005	126.381157
-40.635338	-6.299693	122.4319	-23.134048	9.583839	122.407722	36.316395	-8.661299	120.398369	31.924231	36.053162	115.590179	34.120313	13.6959315	117.994274	-80.388409	5.4717465	126.82117
-41.572479	-5.60736	122.704163	-23.168638	9.498823	122.549187	36.248016	-8.811164	120.357727	31.88492	35.932846	115.380226	34.066468	13.560841	117.8689765	-80.403744	5.436805	127.2293975
-42.472996	-4.898074	122.901978	-23.194828	9.430278	122.592186	36.176109	-8.959309	120.325638	32.291573	35.634251	115.021881	34.233841	13.337471	117.6737595	-80.623497	5.523085	127.5106125
-43.240131	-4.124581	123.060143	-23.19622	9.37883	122.626564	36.139141	-9.093328	120.328079	31.938631	35.147667	115.059158	34.038886	13.0271695	117.6936185	-80.431326	5.7304905	127.5595095
-44.064926	-3.292874	123.026978	-23.206139	9.331955	122.56321	36.116554	-9.205261	120.35807	31.930193	35.576813	114.839767	34.0233735	13.185776	117.5989185	-80.4356515	5.478134	127.5275015
-44.971634	-2.012265	122.741028	-23.206667	9.294059	122.315338	36.107273	-9.336713	120.343193	31.973175	35.433853	114.679062	34.040224	13.04857	117.5111275	-80.453558	5.539548	127.1195485
-45.373501	-1.23884	122.326424	-23.245621	9.285436	122.072052	36.085056	-9.396848	120.319458	31.99481	35.379486	114.544853	34.039933	12.991319	117.4321555	-80.531175	5.579553	126.7119485
-45.87587	-0.26077	121.960052	-23.276888	9.302313	121.791878	36.044994	-9.440863	120.252701	32.003468	35.328598	114.446198	34.024231	12.9438675	117.3494495	-80.578007	5.6607585	126.2343065
-46.549171	1.004962	121.661781	-23.305447	9.332152	121.520325	36.011169	-9.509403	120.172081	32.02232	35.268135	114.364227	34.0167445	12.879366	117.268154	-80.6276385	5.784938	125.772496
-46.884876	2.090221	121.293953	-23.338467	9.383108	121.277809	35.970993	-9.543932	120.122803	32.049812	35.233135	114.280472	34.0104025	12.8446015	117.2016375	-80.6873365	5.9216145	125.3539805
-47.170742	3.203007	121.020035	-23.354664	9.434168	121.082115	35.910072	-9.588083	120.033058	32.077553	35.201859	114.181564	33.9938125	12.806888	117.107311	-80.7031405	6.061448	125.056919
-47.389458	4.380083	120.844498	-23.358263	9.47598	120.939888	35.866837	-9.602106	119.969193	32.108505	35.187664	114.095879	33.987671	12.792779	117.032536	-80.704197	6.159181	124.84724
-47.597504	6.168062	120.718277	-23.356699	9.574285	120.858788	35.843655	-9.611732	119.930801	32.161667	35.182144	113.940979	34.002661	12.785206	116.93589	-80.716059	6.363364	124.781686
-47.643528	7.376168	120.702385	-23.353386	9.607269	120.889328	35.845261	-9.61436	119.957962	32.194324	35.177391	113.874268	34.0197925	12.7815155	116.916115	-80.7265645	6.4330225	124.862541
-47.644108	8.6329	120.689896	-23.322956	9.629776	120.901108	35.866188	-9.626579	119.993462	32.250019	35.157593	113.828636	34.0581035	12.765507	116.911049	-80.7040155	6.494045	124.891167
-47.595585	9.920985	120.586754	-23.259346	9.595144	120.863976	35.884117	-9.673081	120.003235	32.289757	35.128914	113.802376	34.086937	12.7279165	116.9028055	-80.605629	6.4623715	124.8251465
-47.44088	11.17325	120.479523	-23.251921	9.550633	120.81218	35.900997	-9.735222	119.946739	32.310089	35.092525	113.792824	34.105543	12.6786515	116.8697815	-80.609385	6.4226145	124.7545785
-47.321102	12.455256	120.360016	-23.26016	9.468202	120.749458	35.894447	-9.802274	119.858826	32.314972	35.037128	113.827515	34.1047095	12.617427	116.8431705	-80.6250295	6.318977	124.6557455
-47.108173	13.78922	120.196442	-23.24754	9.351068	120.644585	35.883438	-9.891306	119.738663	32.703281	34.807972	113.727402	34.2933595	12.458333	116.7330325	-80.7884395	6.243803	124.5561375
-46.699108	15.768888	119.911812	-23.287424	9.160092	120.450172	35.844269	-10.011731	119.5382	32.665924	34.716324	113.967133	34.2550965	12.3522965	116.7526665	-80.8299445	5.9678875	124.1476775
-46.372353	17.107729	119.730614	-23.319969	9.03399	120.290733	35.807358	-10.094096	119.365349	32.264248	34.823242	114.324608	34.035803	12.364573	116.8449785	-80.675741	5.703407	123.7364875
-45.9944	18.424057	119.517601	-23.394228	8.919303	120.08625	35.763695	-10.176448	119.148613	32.237125	34.796253	114.469994	34.00041	12.3099025	116.8093035	-80.788866	5.5287035	123.3631965
-45.597954	19.715971	119.316574	-23.424213	8.812856	119.819191	35.707695	-10.221029	118.913223	32.198151	34.78886	114.605354	33.952923	12.2839155	116.7592885	-80.801349	5.3417965	122.8790935
-45.165989	21.037228	119.148972	-23.488262	8.768517	119.632492	35.66708	-10.221154	118.67601	32.137714	34.81377	114.748749	33.902397	12.296308	116.7123795	-80.878921	5.240726	122.5526045
-44.666557	22.351259	118.993294	-23.510212	8.760145	119.474411	35.626926	-10.175577	118.457474	32.085911	34.853611	114.867744	33.8564185	12.339017	116.662609	-80.8768425	5.181273	122.286213
-44.120148	23.621099	118.975296	-23.52689	8.748437	119.332314	35.600628	-10.098298	118.253197	32.02478	34.928658	114.965233	33.812704	12.41518	116.609215	-80.866484	5.081694	122.055413
-43.260727	25.517624	118.960693	-23.670237	9.025496	119.190285	35.566532	-9.961749	118.008926	31.975925	35.074993	115.106026	33.7712285	12.556622	116.557476	-81.1117025	5.49437	121.823094
-42.651958	26.717594	118.983971	-23.655882	9.100528	119.076988	35.551624	-9.869491	117.853607	31.970764	35.173878	115.212334	33.761194	12.6521935	116.5329705	-81.072958	5.5488625	121.6210055
-41.971867	27.870956	119.034317	-23.673843	9.270638	119.008972	35.51878	-9.814599	117.715263	31.989422	35.248428	115.327072	33.754101	12.7169145	116.5211675	-81.101787	5.8243615	121.4967765
-41.299881	29.01545	119.131325	-23.663473	9.340578	118.845329	35.478111	-9.766304	117.533997	31.995955	35.302109	115.468803	33.737033	12.7679025	116.5014	-81.063979	5.9132535	121.189258
-40.61224	30.09338	119.197975	-23.69582	9.440738	118.695366	35.414227	-9.709328	117.323051	31.983948	35.369297	115.584305	33.6990875	12.8299845	116.453678	-81.0907275	6.0514915	120.937054
-39.860432	31.038103	119.264397	-23.665653	9.489408	118.501106	35.348278	-9.616194	117.097198	31.964815	35.450531	115.680672	33.6565465	12.9171685	116.388935	-80.9878525	6.0616475	120.613277
-39.127441	31.941275	119.361938	-23.767637	9.680546	118.532288	35.2901	-9.525618	116.927109	31.940624	35.526005	115.714073	33.615362	13.0001935	116.320591	-81.150636	6.3608985	120.743985
-37.911583	33.181866	119.361183	-23.820343	9.852133	118.525185	35.21714	-9.429577	116.808273	31.907146	35.618244	115.642143	33.562143	13.0943335	116.225208	-81.202829	6.6099325	120.825162
-37.125626	33.914928	119.217361	-23.936472	9.943024	118.467102	35.163326	-9.435983	116.799759	31.885641	35.620441	115.488472	33.5244835	13.092229	116.1441155	-81.3974275	6.793819	120.7900885
-36.284943	34.558628	118.997955	-23.937166	9.931204	118.353745	35.063835	-9.49695	116.806305	31.852093	35.562141	115.236771	33.457964	13.0325955	116.021538	-81.332296	6.8298125	120.685952
-35.462906	35.159035	118.712296	-24.058031	9.971881	118.193161	34.93288	-9.58995	116.795387	31.77771	35.466389	114.901443	33.355295	12.9382195	115.848415	-81.471357	7.0055425	120.537907
-34.607235	35.70121	118.417046	-24.161427	9.978294	118.043694	34.773438	-9.690688	116.767548	32.06768	35.210575	114.347717	33.420559	12.7599435	115.5576325	-81.743413	7.1966445	120.5297555
-33.791142	36.194439	118.067207	-24.288044	9.919352	117.86982	34.610706	-9.817158	116.743279	31.618893	35.224339	114.123466	33.1147995	12.7035905	115.4333725	-81.6908875	7.1351135	120.3062675
-32.881584	36.590282	117.768288	-24.439707	9.905575	117.73027	34.479229	-9.92188	116.703461	31.893063	34.965	113.64875	33.186146	12.52156	115.1761055	-82.06556	7.28959	120.2844345
-31.531084	37.113548	117.457626	-24.43502	9.715848	117.444252	34.308876	-10.025159	116.588844	31.39259	34.995544	113.435493	32.850733	12.4851925	115.0121685	-81.720773	6.9465035	119.8763355
-30.619463	37.427071	117.293526	-24.587473	9.703488	117.389771	34.233593	-10.024502	116.479919	31.302294	35.004158	113.259384	32.7679435	12.489828	114.8696515	-81.9428895	6.917148	119.9098905
-29.682791	37.685009	117.160919	-24.625275	9.653003	117.278328	34.176991	-9.966705	116.368416	31.586201	34.931084	112.987289	32.881596	12.4821895	114.6778525	-82.132146	6.8238165	119.8788035
-28.754728	37.93663	117.097878	-24.608931	9.635582	117.114105	34.144218	-9.887022	116.282829	31.135937	35.159348	113.095024	32.6400775	12.636163	114.6889265	-81.8579395	6.635001	119.5392835
-27.775318	38.163124	117.103981	-24.699554	9.704611	117.111465	34.119942	-9.77703	116.206894	31.068186	35.262512	113.109383	32.594064	12.742741	114.6581385	-81.993172	6.666481	119.5647915
-26.816135	38.348778	117.165848	-24.672239	9.745963	116.973152	34.086655	-9.655671	116.139687	31.011572	35.382523	113.196144	32.5491135	12.863426	114.6679155	-81.8935915	6.6285	119.2783885
-25.817341	38.505299	117.296303	-24.756605	9.914145	117.076965	34.071358	-9.547398	116.07177	30.965721	35.508381	113.356758	32.5185395	12.9804915	114.714264	-82.0317495	6.8477985	119.439666
-24.547146	38.764076	117.76506	-24.77223	10.082542	117.107353	34.054256	-9.381709	116.011086	30.923998	35.696648	113.730659	32.489127	13.1574695	114.8708725	-82.033587	7.0076145	119.3438335
-23.346615	38.675957	117.917633	-24.805672	10.203348	117.099152	34.040691	-9.247671	115.984474	30.912712	35.831417	114.030708	32.4767015	13.291873	115.007591	-82.0880455	7.114823	119.190713
-22.344759	38.614346	118.113388	-24.846361	10.412528	117.149826	34.033527	-9.096112	115.986099	30.908403	35.981205	114.299919	32.470965	13.4425465	115.143009	-82.163687	7.3825095	119.156643
-21.523418	38.610771	118.334999	-24.858727	10.605126	117.157471	34.017593	-8.955246	116.003845	31.247021	36.037781	114.367104	32.632307	13.5412675	115.1854745	-82.349761	7.6689845	119.1294675
-20.369438	38.343208	118.304146	-24.88579	10.737507	117.177391	34.013672	-8.811937	116.043175	31.262672	36.149017	114.538017	32.638172	13.66854	115.290596	-82.409752	7.806474	119.064186
-19.574774	38.218601	118.419434	-24.870323	10.910652	117.18589	34.001774	-8.70314	116.115021	31.256844	36.211914	114.639641	32.629309	13.754387	115.377331	-82.369955	8.066917	118.994449
-18.591951	37.865513	118.420425	-24.897644	11.05768	117.187119	33.978924	-8.611115	116.204765	31.244314	36.268757	114.725159	32.611619	13.828821	115.464962	-82.406907	8.286539	118.909276
-17.051401	37.148048	118.308167	-24.999031	11.217625	117.238655	33.935192	-8.553008	116.392113	31.186047	36.302334	114.852592	32.5606195	13.874663	115.6223525	-82.5586815	8.560587	118.8549575
-16.174429	36.631672	118.313751	-25.010862	11.207835	117.227959	33.904053	-8.533258	116.531349	31.132275	36.306938	114.952782	32.518164	13.88684	115.7420655	-82.539888	8.52883	118.7138525
-15.31705	36.039185	118.356918	-25.073639	11.211929	117.275238	33.875935	-8.537937	116.704247	31.076067	36.417694	115.087852	32.476001	13.9398785	115.8960495	-82.623279	8.4839795	118.6544265
-14.634867	35.432178	118.479095	-25.130024	11.218296	117.380699	33.85656	-8.519382	116.870628	30.997034	36.432976	115.218445	32.426797	13.956797	116.0445365	-82.686845	8.479795	118.7168615
-13.727885	34.616253	118.48378	-25.196596	11.202062	117.499542	33.837242	-8.485883	117.051331	30.529297	36.615208	115.563759	32.1832695	14.0646625	116.307545	-82.5764615	8.3394615	118.691539
-13.030741	33.820271	118.607269	-25.29903	11.207838	117.573021	33.819672	-8.439622	117.231621	30.450586	36.646439	115.751137	32.135129	14.1034085	116.491379	-82.733189	8.3122675	118.654663
-12.315661	32.918243	118.725945	-25.332674	11.188752	117.684731	33.794579	-8.407377	117.405106	30.367874	36.685532	115.949104	32.0812265	14.1390775	116.677105	-82.7465745	8.2384265	118.692357
-11.33655	31.507666	118.813705	-25.439051	11.183507	117.806374	33.735493	-8.372043	117.670082	30.256292	36.721512	116.184929	31.9958925	14.1747345	116.9275055	-82.8739945	8.1922795	118.6852425
-10.722589	30.499113	118.832924	-25.617813	11.242695	117.946152	33.685745	-8.374284	117.826065	30.185446	36.726318	116.291389	31.9355955	14.176017	117.058727	-83.1712215	8.309373	118.833577
-10.152952	29.398462	118.814339	-25.587494	11.211448	117.90799	33.613571	-8.386314	117.982605	30.124903	36.708763	116.350792	31.869237	14.1612245	117.1666985	-83.044225	8.2616715	118.6492815
-9.631653	28.28702	118.706345	-25.726656	11.27796	117.9412	33.52779	-8.425303	118.126656	30.08193	36.664349	116.369392	31.80486	14.119523	117.248024	-83.258172	8.436397	118.634376
-9.21349	27.106661	118.61042	-25.764137	11.280703	117.809975	33.411961	-8.499195	118.241249	30.034531	36.602039	116.381897	31.723246	14.051422	117.311573	-83.25152	8.509984	118.308377
-8.780808	25.895262	118.507896	-25.887022	11.266465	117.765999	33.298061	-8.571802	118.365181	29.994169	36.530346	116.368446	31.646115	13.979272	117.3668135	-83.420159	8.553658	118.1651845
-8.433401	24.590775	118.425247	-25.970129	11.29642	117.765762	33.178909	-8.616069	118.463806	29.957251	36.473339	116.372208	31.56808	13.928635	117.418007	-83.508338	8.664205	118.113517
-8.102271	22.647825	118.419029	-26.045662	11.310156	117.830635	33.061066	-8.678698	118.573257	30.236927	36.177315	116.21611	31.6489965	13.7493085	117.3946835	-83.7403205	8.8710035	118.2665865
-7.888553	21.288958	118.453064	-26.083508	11.305329	117.906784	33.022156	-8.680546	118.601433	30.196884	36.129036	116.24968	31.60952	13.724245	117.4255565	-83.776536	8.886413	118.3880115
-7.778137	19.920393	118.447197	-26.121181	11.309895	118.024719	32.992302	-8.666669	118.613472	30.168036	36.132751	116.312134	31.580169	13.733041	117.462803	-83.822531	8.886749	118.586635
-7.709601	18.532442	118.467461	-26.13489	11.314569	118.128876	32.975342	-8.645264	118.641579	30.121103	36.202038	116.378929	31.5482225	13.778387	117.510254	-83.8180025	8.850751	118.747498
-7.676984	17.111727	118.509987	-26.162615	11.347769	118.28215	32.951141	-8.628479	118.670654	30.10931	36.215149	116.410957	31.5302255	13.793335	117.5408055	-83.8554555	8.902203	119.0234945
-7.718773	15.672864	118.502846	-26.174107	11.384435	118.439865	32.925453	-8.630779	118.708382	29.767279	36.435028	116.622864	31.346366	13.9021245	117.665623	-83.69458	8.8667455	119.214107
-7.79507	14.212868	118.578217	-26.157532	11.465155	118.669762	32.86932	-8.614365	118.761787	29.780933	36.429745	116.563538	31.3251265	13.90769	117.6626625	-83.6401905	9.02262	119.6768615
-7.987885	12.017573	118.781494	-26.146988	11.633224	119.20874	32.764427	-8.609973	118.842827	30.183578	36.188812	116.192841	31.4740025	13.7894195	117.517834	-83.7679785	9.4770285	120.899646
-8.147545	10.532119	119.014725	-26.149794	11.81118	119.685898	32.708542	-8.596205	118.931351	30.241459	36.184361	116.104591	31.4750005	13.794078	117.517971	-83.7745885	9.828282	121.853825
-8.37173	9.088552	119.297516	-26.1747	11.957582	120.0989	32.655144	-8.570046	119.088135	30.301847	36.191723	116.025223	31.4784955	13.8108385	117.556679	-83.8278955	10.1043255	122.641121
-8.601499	7.583238	119.515739	-26.099979	12.115561	120.366875	32.631485	-8.528523	119.270073	30.338148	36.251553	116.041565	31.4848165	13.861515	117.655819	-83.6847745	10.369607	123.077931
-8.872212	6.188452	119.723488	-26.165564	12.26811	120.657051	32.638775	-8.445451	119.449112	30.309095	36.311523	116.088356	31.473935	13.933036	117.768734	-83.805063	10.603184	123.545368
-9.059416	4.657292	119.77346	-26.163963	12.42362	120.68502	32.659603	-8.319647	119.651947	30.297485	36.385365	116.11512	31.478544	14.032859	117.8835335	-83.80647	10.814381	123.4865065
-9.383997	3.268253	119.779228	-26.099215	12.519156	120.531174	32.708847	-8.166302	119.845871	30.288536	36.459438	116.117348	31.4986915	14.146568	117.9816095	-83.6971215	10.891744	123.0807385
-9.757822	1.037889	119.666245	-26.083338	12.66274	120.314766	32.826355	-7.952491	120.149681	30.271324	36.676929	116.128983	31.5488395	14.362219	118.139332	-83.7155155	10.963261	122.4902
-10.134077	-0.368204	119.674744	-26.038752	12.703312	120.074753	32.943649	-7.873098	120.369026	29.936409	36.890755	116.3088	31.440029	14.5088285	118.338913	-83.517533	10.8977955	121.810593
-10.305112	-1.910588	119.583748	-25.992962	12.699729	119.827179	33.070175	-7.826438	120.678093	30.019835	36.894123	116.283798	31.545005	14.5338425	118.4809455	-83.530929	10.8656155	121.1734125
-10.724949	-3.30153	119.602356	-25.918547	12.64752	119.516266	33.222378	-7.822257	121.051498	30.12796	36.845566	116.267502	31.675169	14.5116545	118.6595	-83.512263	10.7833855	120.373032
-11.097673	-4.748508	119.57682	-25.83456	12.538002	119.176506	33.370258	-7.885431	121.455017	30.633503	36.484985	115.972855	32.0018805	14.299777	118.713936	-83.6710005	10.776227	119.639076
-11.569949	-6.094652	119.626579	-25.71452	12.424628	118.874428	33.523907	-7.978837	121.81646	30.780331	36.29158	115.892067	32.152119	14.1563715	118.8542635	-83.581159	10.6928845	118.8945925
-12.107368	-7.385678	119.669022	-25.598972	12.243806	118.642723	33.677204	-8.09411	122.132172	30.52829	36.363815	116.034103	32.102747	14.1348525	119.0831375	-83.300691	10.3527595	118.2023085
-13.022383	-9.246061	119.683456	-25.411474	11.946693	118.432854	33.892361	-8.292381	122.362099	30.707403	36.086945	115.918671	32.299882	13.897282	119.140385	-83.12283	9.996104	117.725323
-13.661976	-10.362471	119.619843	-25.267393	11.719358	118.332886	34.061386	-8.396976	122.451195	31.211695	35.801983	115.660751	32.6365405	13.7025035	119.055973	-83.1713265	9.7362125	117.609799
-14.415291	-11.420218	119.482529	-25.167599	11.508869	118.190292	34.215416	-8.461	122.491692	31.293428	35.732075	115.601006	32.754422	13.6355375	119.046349	-83.08962	9.3822005	117.334235
-15.21513	-12.332644	119.353531	-25.060266	11.341297	118.034294	34.36581	-8.492641	122.45636	31.33156	35.699558	115.545166	32.848685	13.6034585	119.000763	-82.969217	9.0791355	117.067825
-16.082954	-13.204962	119.233307	-24.919712	11.187425	117.914131	34.504047	-8.512355	122.385002	31.023355	35.776051	115.497696	32.763701	13.631848	118.941349	-82.603125	8.743002	116.886913
-16.992498	-13.921225	119.214317	-24.826231	11.096848	117.856361	34.628242	-8.520802	122.283112	31.103521	35.754517	115.235504	32.8658815	13.6168575	118.759308	-82.5183435	8.5768385	116.953414
-17.959993	-14.567142	119.194794	-24.673584	10.992729	117.827377	34.756493	-8.563638	122.146187	31.18541	35.692467	114.979019	32.9709515	13.5644145	118.562603	-82.3181195	8.4210435	117.092151
-19.511221	-15.391273	119.164917	-24.504881	10.818771	117.794571	34.917786	-8.677564	122.009171	31.342449	35.569145	114.5327	33.1301175	13.4457905	118.2709355	-82.1398795	8.1917515	117.3182065
-20.626942	-15.775697	119.174828	-24.395809	10.726008	117.747009	34.954227	-8.732409	121.878578	31.453184	35.462532	114.248444	33.2037055	13.3650615	118.063511	-81.9953235	8.0869545	117.430507
-21.704529	-16.129719	119.172371	-24.305578	10.635974	117.744469	35.017326	-8.85043	121.712471	31.55109	35.314381	113.951622	33.284208	13.2319755	117.8320465	-81.895364	8.0399725	117.6568915
-22.884556	-16.38504	119.228508	-24.211697	10.489937	117.773422	35.06757	-8.946402	121.547363	31.627047	35.24823	113.71489	33.3473085	13.150914	117.6311265	-81.7707025	7.82896	117.9157175
-24.009336	-16.455807	119.322296	-24.076406	10.33325	117.899597	35.144581	-9.068862	121.401199	31.727612	35.122177	113.508797	33.4360965	13.0266575	117.454998	-81.5889085	7.6398425	118.344196
-25.16082	-16.501722	119.445763	-23.970846	10.150219	118.083313	35.222313	-9.180573	121.266174	32.176491	34.850597	113.148285	33.699402	12.835012	117.2072295	-81.641094	7.465426	118.9593965
-26.338202	-16.408552	119.657639	-23.859173	9.945596	118.359863	35.308704	-9.316209	121.136383	32.25156	34.730995	112.989403	33.780132	12.707393	117.062893	-81.498478	7.183799	119.656833
-28.019724	-16.11829	119.96212	-23.694683	9.617709	118.900871	35.446053	-9.477158	120.907234	31.921492	34.733795	113.117134	33.6837725	12.6283185	117.012184	-81.0731385	6.6070995	120.789558
-29.156256	-15.82776	120.244598	-23.628204	9.409792	119.286346	35.537548	-9.553025	120.799896	32.291168	34.494614	112.95507	33.914358	12.4707945	116.877483	-81.170766	6.3487895	121.695209
-30.277706	-15.394482	120.516327	-23.527485	9.214709	119.664291	35.65453	-9.646228	120.707466	31.892365	34.612896	113.231949	33.7734475	12.483334	116.9697075	-80.8284175	5.946084	122.3588745
-31.323469	-14.906709	120.713554	-23.451012	9.027522	119.996384	35.742607	-9.71233	120.664963	31.870428	34.574657	113.352165	33.8065175	12.4311635	117.008564	-80.7085415	5.6238805	122.984204
-32.409824	-14.368924	120.874252	-23.382498	8.823891	120.300613	35.832222	-9.785187	120.600639	31.848326	34.526241	113.491882	33.840274	12.370527	117.0462605	-80.60527	5.277255	123.5549655
-33.399273	-13.729836	120.985779	-23.342237	8.638637	120.540787	35.926151	-9.871127	120.502663	31.828638	34.479198	113.652512	33.8773945	12.3040355	117.0775875	-80.5618685	4.9732385	124.0039865
-34.338642	-13.054438	121.052101	-23.293428	8.446767	120.738426	35.975765	-9.93879	120.407196	31.820791	34.442024	113.823227	33.898278	12.251617	117.1152115	-80.485134	4.641917	124.3616405
-35.695	-11.934115	121.022247	-23.19433	8.178369	120.903503	36.078117	-10.060242	120.314468	31.846952	34.364731	114.140915	33.9625345	12.1522445	117.2276915	-80.3511945	4.2044935	124.5793145
-36.564445	-11.101885	120.868431	-23.128168	7.980723	120.924332	36.159222	-10.184769	120.232201	31.905001	34.269695	114.360832	34.0321115	12.042463	117.2965165	-80.2884475	3.918983	124.5521475
-37.32159	-10.263659	120.530357	-23.068302	7.768489	120.808365	36.240269	-10.332625	120.11039	31.994143	34.159039	114.622345	34.117206	11.913207	117.3663675	-80.25381	3.623771	124.2503625
-38.100986	-9.394136	120.122238	-22.990114	7.579118	120.65123	36.297562	-10.499473	119.882324	32.096256	34.041332	114.899612	34.196909	11.7709295	117.390968	-80.177137	3.3873065	123.911492
-38.805286	-8.475168	119.699692	-22.894672	7.421213	120.470177	36.341362	-10.657621	119.619492	32.223454	33.917351	115.128288	34.282408	11.629865	117.37389	-80.071752	3.212561	123.566464
-39.47451	-7.499907	119.172539	-22.85491	7.313477	120.282242	36.379379	-10.821139	119.313324	32.373047	33.796272	115.37088	34.376213	11.4875665	117.342102	-80.086033	3.1393875	123.222382
-40.06826	-6.539375	118.525124	-22.794319	7.25007	119.948959	36.433365	-10.964772	119.007027	32.523361	33.698383	115.670654	34.478363	11.3668055	117.3388405	-80.067001	3.1333345	122.5590775
-40.758755	-5.25002	117.303513	-22.602903	7.119742	119.150208	36.502102	-11.1448	118.621132	32.760662	33.604214	115.999199	34.631382	11.229707	117.3101655	-79.837188	3.009777	120.9902505
-41.518135	-4.040121	116.691185	-22.54038	7.195797	118.622543	36.493427	-11.222289	118.323372	33.300404	33.377872	115.849342	34.8969155	11.0777915	117.086357	-79.9776755	3.3138025	120.158729
-41.946526	-3.06208	116.222092	-22.474764	7.273534	118.182884	36.488274	-11.277566	118.03228	33.076164	33.502743	115.883362	34.782219	11.1125885	116.957821	-79.731747	3.4344795	119.407947
-42.398392	-2.117475	115.979851	-22.40703	7.398408	117.918655	36.495892	-11.316369	117.798492	33.280113	33.445816	115.716461	34.8880025	11.0647235	116.7574765	-79.7020625	3.7320925	119.0798335
-42.798977	-1.170306	115.9776	-22.276218	7.511053	117.802643	36.534031	-11.387568	117.668045	33.508255	33.348866	115.581009	35.021143	10.980649	116.624527	-79.573579	4.041457	118.980759
-43.164711	-0.26353	116.112862	-22.108984	7.545734	117.823807	36.572853	-11.537971	117.6203	33.767334	33.212391	115.465721	35.1700935	10.83721	116.5430105	-79.3880615	4.254258	119.1046035
-43.442715	0.601731	116.37944	-22.028252	7.577584	118.026413	36.63459	-11.72683	117.62693	34.024967	33.014957	115.386749	35.3297785	10.6440635	116.5068395	-79.3862825	4.5111045	119.5459865
-43.718178	1.839807	117.002449	-21.726068	7.405952	118.329117	36.715244	-12.089715	117.656647	34.374897	32.626705	115.269623	35.5450705	10.268495	116.463135	-78.9972065	4.543409	120.195099
-43.881329	2.607417	117.569862	-21.716158	7.356171	118.751274	36.755486	-12.319858	117.658508	34.542301	32.415413	115.148674	35.6488935	10.0477775	116.403591	-79.0812095	4.6645645	121.098957
-43.989902	3.375235	118.181335	-21.481127	7.084052	119.030991	36.792686	-12.520118	117.710091	34.655277	32.216171	115.026047	35.7239815	9.8480265	116.368069	-78.6862355	4.3200775	121.693913
-43.972805	4.099519	118.739174	-21.535349	7.079413	119.534744	36.862625	-12.637647	117.78817	35.073505	31.915438	114.749992	35.968065	9.6388955	116.269081	-79.038763	4.5199305	122.800407
-43.901833	4.796645	119.237991	-21.572803	7.029653	119.951797	36.927364	-12.714685	117.907738	34.677074	32.014744	114.833275	35.802219	9.6500295	116.3705065	-78.947825	4.4092765	123.5330875
-43.822765	5.471079	119.607674	-21.46055	6.807868	120.131126	37.002396	-12.73685	118.055046	34.627922	31.995625	114.789513	35.815159	9.6293875	116.4222795	-78.736259	3.9863485	123.8399725
-43.717232	6.120083	119.808105	-21.496258	6.731923	120.33316	37.079948	-12.744242	118.219505	34.57209	31.991737	114.752533	35.826019	9.6237475	116.486019	-78.818535	3.8400985	124.180301
-43.436169	7.098558	119.8274	-21.504128	6.628356	120.347359	37.195232	-12.732522	118.494888	34.901974	31.814665	114.490425	36.048603	9.5410715	116.4926565	-79.056859	3.7156405	124.2020615
-43.178108	7.74081	119.661186	-21.462782	6.588446	120.256386	37.257179	-12.756832	118.65947	34.505024	31.947571	114.587547	35.8811015	9.5953695	116.6235085	-78.8066655	3.5815225	123.8892635
-42.850548	8.331906	119.455124	-21.462835	6.540413	120.100426	37.296268	-12.784073	118.765213	34.535091	31.903946	114.426888	35.9156795	9.5599365	116.5960505	-78.8413495	3.5208895	123.6048015
-42.460667	8.952524	119.237305	-21.352968	6.47636	119.896843	37.334244	-12.817068	118.832161	34.960812	31.685984	114.091934	36.147528	9.434458	116.4620475	-78.853464	3.518262	123.3316385
-42.063614	9.57746	118.918526	-21.261919	6.468395	119.656769	37.394958	-12.856329	118.899765	35.042831	31.63217	113.936272	36.2188945	9.3879205	116.4180185	-78.7427325	3.5488695	122.8955195
-41.637295	10.179962	118.524254	-21.223904	6.478438	119.373558	37.48634	-12.931022	118.958855	35.130249	31.559361	113.773361	36.3082945	9.3141695	116.366108	-78.7561025	3.6427065	122.381008
-41.196541	10.818307	118.105171	-21.106533	6.423066	119.004189	37.539616	-12.996471	118.990913	35.231636	31.469044	113.584793	36.385626	9.2362865	116.287853	-78.598692	3.6098455	121.720525
-40.475594	11.763378	117.287636	-21.025171	6.444383	118.447647	37.613594	-13.095233	119.057892	34.9963	31.506947	113.427864	36.304947	9.205857	116.242878	-78.355289	3.682909	120.652416
-39.970486	12.339345	116.683914	-21.013372	6.457215	118.00946	37.648533	-13.1518	119.122543	35.466801	31.243423	112.95929	36.557667	9.0458115	116.0409165	-78.584411	3.8686185	119.9780035
-39.445847	12.992142	116.071411	-20.977736	6.50494	117.556557	37.64642	-13.218977	119.194412	35.558975	31.126934	112.647118	36.6026975	8.9539785	115.920765	-78.5581695	4.0559015	119.192349
-38.913708	13.6374	115.59993	-20.947706	6.524011	117.168106	37.629459	-13.288368	119.21109	35.254707	31.17407	112.474648	36.442083	8.942851	115.842869	-78.337495	4.105171	118.493343
-38.326485	14.314447	115.336159	-20.867508	6.583008	116.955566	37.632671	-13.360013	119.19339	35.366383	31.071753	112.133614	36.499527	8.85587	115.663502	-78.234543	4.310146	118.24763
-37.784111	15.05038	115.23912	-20.792021	6.575154	116.878807	37.645168	-13.417111	119.148079	35.465866	31.0014	111.872139	36.555517	8.7921445	115.510109	-78.139559	4.3581635	118.247505
-37.177494	15.725885	115.232445	-20.703434	6.516346	116.886436	37.688091	-13.462098	119.046036	35.916538	30.788094	111.563705	36.8023145	8.662998	115.3048705	-78.2091825	4.369694	118.4680015
-36.305851	16.787539	115.469269	-20.630144	6.360307	117.001152	37.774342	-13.551916	118.843529	35.920425	30.792805	111.614738	36.8473835	8.6204445	115.2291335	-78.1076715	4.1001695	118.7731705
-35.662029	17.513506	115.586594	-20.651918	6.214643	117.050575	37.80975	-13.600166	118.648209	35.853645	30.757275	111.767998	36.8316975	8.5785545	115.2081035	-78.1355335	3.8507315	118.8930465
-35.092167	18.275782	115.687004	-20.636753	6.099141	117.041458	37.830967	-13.623433	118.461075	35.807865	30.861204	111.943398	36.819416	8.6188855	115.2022365	-78.092922	3.5793965	118.8806795
-34.47094	18.991079	115.696823	-20.696127	5.978871	116.990433	37.812771	-13.641842	118.310883	35.742004	30.892954	112.093231	36.7773875	8.625556	115.202057	-78.1696415	3.332186	118.778809
-33.863308	19.764368	115.649971	-20.737427	5.907591	116.926338	37.769016	-13.670821	118.203842	35.687267	30.891693	112.16301	36.7281415	8.610436	115.183426	-78.2029955	3.204746	118.66925
-33.179535	20.552982	115.600204	-20.789394	5.872268	116.820229	37.728672	-13.731124	118.068825	35.68256	30.821785	112.134995	36.705616	8.5453305	115.10191	-78.284404	3.1992055	118.538548
-32.534363	21.349718	115.601288	-20.827759	5.823464	116.743324	37.662609	-13.804601	117.879959	35.293678	30.925482	112.302849	36.4781435	8.5604405	115.091404	-78.1336615	3.0864875	118.395244
-31.543865	22.463352	115.731964	-20.868845	5.790149	116.676697	37.555904	-13.817885	117.515076	35.224541	30.954346	112.379539	36.3902225	8.5682305	114.9473075	-78.1279125	3.0120675	118.4060865
-30.904583	23.237682	115.903679	-20.911745	5.792849	116.655441	37.504692	-13.783278	117.273643	35.164124	31.031258	112.473557	36.334408	8.62399	114.8736	-78.157898	2.961708	118.437282
-30.169409	23.956997	116.085121	-20.972794	5.798481	116.61235	37.455921	-13.718121	117.053513	35.075592	31.117079	112.636658	36.2657565	8.699479	114.8450855	-78.2113445	2.897483	118.3796145
-29.493406	24.671148	116.184959	-21.018843	5.814967	116.579559	37.414463	-13.642854	116.823662	34.980824	31.214741	112.80793	36.1976435	8.7859435	114.815796	-78.2353295	2.8439905	118.343322
-28.833925	25.289572	116.299911	-21.086355	5.85707	116.503265	37.363487	-13.548799	116.61985	34.870808	31.33601	113.00367	36.1171475	8.8936055	114.81176	-78.2898575	2.8205345	118.19477
-28.122988	25.955973	116.435394	-21.161825	5.925967	116.447678	37.314857	-13.412157	116.447113	34.752769	31.479507	113.184128	36.033813	9.033675	114.8156205	-78.357463	2.818259	118.0797355
-27.399391	26.547268	116.5784	-21.210068	6.002492	116.350029	37.261696	-13.26078	116.291138	34.640667	31.621244	113.404587	35.9511815	9.180232	114.8478625	-78.3713175	2.824752	117.8521955
-26.354834	27.359163	116.779648	-21.334084	6.225348	116.273415	37.181835	-13.01678	116.10601	34.45739	31.882242	113.738358	35.8196125	9.432731	114.922184	-78.4877805	3.017965	117.624646
-25.664557	27.770678	116.904579	-21.473034	6.35453	116.213692	37.105171	-12.861305	115.994858	34.314594	32.058357	113.929855	35.7098825	9.598526	114.9623565	-78.6559505	3.110534	117.4650275
-24.947157	28.148598	116.974846	-21.644753	6.55478	116.219925	37.001938	-12.697419	115.893257	34.172611	32.223	114.028809	35.5872745	9.7627905	114.961033	-78.8767805	3.3467695	117.478817
-24.246912	28.482067	116.984848	-21.749084	6.674238	116.062401	36.869892	-12.559044	115.830719	34.364376	32.267384	113.858307	35.617134	9.85417	114.844513	-79.115302	3.494306	117.280289
-23.59796	28.694269	116.870605	-21.885654	6.811569	115.95929	36.731205	-12.442775	115.780876	34.222931	32.312042	113.733719	35.477068	9.9346335	114.7572975	-79.248376	3.6885045	117.1612825
-23.072817	28.917896	116.74279	-21.976372	6.919911	115.852531	36.613125	-12.366267	115.768723	34.134109	32.363918	113.489105	35.373617	9.9988255	114.628914	-79.326361	3.8409965	117.076148
-22.407223	29.004091	116.463364	-22.077959	7.040418	115.791489	36.509819	-12.3068	115.802261	34.055538	32.429237	113.11364	35.2826785	10.0612185	114.4579505	-79.4385965	4.0196175	117.1250275
-21.386972	28.935492	116.097534	-22.143736	7.127228	115.728424	36.405777	-12.260438	115.85054	33.981678	32.501652	112.568604	35.1937275	10.120607	114.209572	-79.4811995	4.133849	117.247276
-20.504305	28.708717	115.855835	-22.178572	7.109831	115.774414	36.364586	-12.245783	115.936935	33.961861	32.550228	112.29174	35.1632235	10.1522225	114.1143375	-79.5203675	4.0674395	117.4344905
-19.914003	28.527641	115.823349	-22.194742	7.079046	115.825058	36.338009	-12.248761	116.025612	33.857845	32.545643	112.154022	35.097927	10.148441	114.089817	-79.487411	4.009651	117.560299
-19.481298	28.332302	115.913879	-22.300812	7.010811	115.88385	36.31596	-12.241297	116.10688	33.722054	32.558235	112.103188	35.019007	10.158469	114.105034	-79.620631	3.863153	117.662666
-18.893818	28.049862	115.935555	-22.36342	6.93176	115.927841	36.29805	-12.211865	116.12011	33.219475	32.710052	112.197128	34.7587625	10.2490935	114.158619	-79.4856025	3.6144265	117.697063
-18.148739	27.62396	115.895676	-22.463074	6.877152	115.952835	36.254349	-12.133461	116.070702	33.017124	32.779171	112.08036	34.6357365	10.322855	114.075531	-79.5618845	3.431449	117.830139
-17.651415	27.249802	115.888512	-22.589046	6.881665	115.985107	36.205555	-12.061646	116.014015	32.836849	32.865311	111.863777	34.521202	10.4018325	113.938896	-79.699294	3.3614975	118.031318
-16.808762	26.667599	115.667641	-22.754194	6.920121	115.979675	36.071121	-11.954378	115.923714	32.614182	32.996674	111.365852	34.3426515	10.521148	113.644783	-79.8510395	3.319094	118.314567
-16.27212	26.218319	115.400299	-22.862631	6.967513	115.902557	35.941444	-11.890709	115.851364	32.505775	33.016438	110.931717	34.2236095	10.5628645	113.3915405	-79.9488715	3.3721615	118.4135735
-15.934934	25.87879	115.186226	-22.96847	7.058962	115.849152	35.768406	-11.859915	115.755402	32.436802	32.987823	110.490623	34.102604	10.563954	113.1230125	-80.039544	3.55397	118.5752915
-15.276339	25.333776	114.955482	-23.069069	7.114634	115.842644	35.614292	-11.853422	115.620064	32.36137	32.977638	110.059425	33.987831	10.562108	112.8397445	-80.125969	3.66716	118.8455435
-14.882307	24.874344	114.917587	-23.128782	7.170872	115.922546	35.482853	-11.818261	115.522179	32.272449	32.97509	109.749474	33.877651	10.5784145	112.6358265	-80.135215	3.7633295	119.2092655
-14.355804	24.425264	115.006699	-23.197313	7.218237	116.058113	35.378101	-11.766481	115.481445	32.19482	33.007927	109.629837	33.7864605	10.620723	112.555641	-80.1810865	3.815751	119.560585
-13.77853	23.927742	115.157318	-23.221859	7.269691	116.282738	35.300697	-11.712227	115.455055	32.112354	33.066799	109.60952	33.7065255	10.677286	112.5322875	-80.1502435	3.862096	120.0331885
-13.13574	23.236668	115.460899	-23.423634	7.387061	116.69165	35.165291	-11.631446	115.38031	31.983334	33.210758	109.665916	33.5743125	10.789656	112.523113	-80.4215805	3.984466	120.860187
-12.697866	22.791649	115.633484	-23.452042	7.443563	116.871239	35.045631	-11.55697	115.352592	31.885019	33.271217	109.689072	33.465325	10.8571235	112.520832	-80.369409	4.0300025	121.221646
-12.229409	22.265511	115.697548	-23.615004	7.569377	117.03582	34.947445	-11.494157	115.350487	31.779173	33.333988	109.713638	33.363309	10.9199155	112.5320625	-80.593317	4.2188385	121.5395775
-11.712865	21.809416	115.7258	-23.633419	7.566656	117.025307	34.822922	-11.436295	115.387932	31.687611	33.377247	109.737549	33.2552665	10.970476	112.5627405	-80.5221045	4.162836	121.4878735
-11.215625	21.300272	115.693558	-23.832045	7.670178	117.046997	34.716026	-11.393262	115.415588	31.59656	33.393078	109.763321	33.156293	10.999908	112.5894545	-80.820383	4.340448	121.5045395
-10.700546	20.783367	115.611076	-23.911978	7.647323	116.874039	34.593605	-11.361019	115.375694	31.48296	33.420898	109.810318	33.0382825	11.0299395	112.593006	-80.8622385	4.2647065	121.155072
-10.183226	20.302687	115.500153	-24.113018	7.756678	116.803299	34.454147	-11.303203	115.304962	31.385353	33.454849	109.85495	32.91975	11.075823	112.579956	-81.145786	4.437533	121.026642
-9.457386	19.513256	115.423241	-24.209204	7.777732	116.584099	34.296368	-11.180925	115.177795	31.537506	33.493389	109.849609	32.916937	11.156232	112.513702	-81.335345	4.399232	120.654496
-8.897496	19.026657	115.382637	-24.244482	7.837296	116.388115	34.220547	-11.053462	115.129181	31.45657	33.594627	110.070976	32.8385585	11.2705825	112.6000785	-81.3275225	4.4040095	120.1761515
-8.379469	18.493567	115.365936	-24.412588	7.958857	116.366707	34.112595	-10.90435	115.10022	31.395548	33.763737	110.276817	32.7540715	11.4296935	112.6885185	-81.5792475	4.4880205	120.0448955
-7.853978	17.951275	115.369286	-24.450554	8.006971	116.228828	34.007565	-10.779808	115.060768	31.337133	33.910336	110.492645	32.672349	11.565264	112.7767065	-81.573457	4.448678	119.6809495
-7.333266	17.374216	115.452515	-24.585852	8.223531	116.369942	33.931007	-10.654222	115.004013	30.937672	34.250771	110.933807	32.4343395	11.7982745	112.96891	-81.6060435	4.6487875	119.770974
-6.864312	16.7827	115.620613	-24.578043	8.363375	116.433044	33.857937	-10.502207	115.052475	30.887762	34.394066	111.232285	32.3728495	11.9459295	113.14238	-81.5289355	4.7808205	119.723708
-6.325694	16.215818	115.797256	-24.7241	8.579051	116.596458	33.816452	-10.360445	115.196655	30.850405	34.531269	111.642708	32.3334285	12.085412	113.4196815	-81.7816285	5.07269	119.7732345
-5.582794	15.260113	115.930107	-24.768131	8.808764	116.428665	33.779865	-10.168564	115.553078	30.799955	34.718506	112.375793	32.28991	12.274971	113.9644355	-81.826172	5.342557	118.8928945
-5.132885	14.603276	115.911819	-24.904575	8.990225	116.19104	33.750797	-10.028987	115.85717	30.762478	34.835068	112.874794	32.2566375	12.4030405	114.365982	-82.0657875	5.5774095	118.016098
-4.708155	13.909526	115.88813	-25.004494	9.238193	115.965591	33.665771	-9.872997	116.121208	30.73028	34.966354	113.310944	32.1980255	12.5466785	114.716076	-82.2070135	5.9297075	117.215106
-4.275374	13.209743	115.908813	-25.139114	9.528844	115.995857	33.56506	-9.667079	116.357025	30.689934	35.106674	113.547096	32.127497	12.7197975	114.9520605	-82.405725	6.3378905	117.0396535
-3.925206	12.440313	116.023994	-25.131336	9.752233	116.096924	33.483608	-9.45771	116.55407	30.649761	35.265888	113.671219	32.0666845	12.904089	115.1126445	-82.3293565	6.600377	117.0812035
-3.59347	11.669653	116.254105	-25.184151	9.996365	116.36821	33.455502	-9.233937	116.785896	30.578964	35.457085	113.908936	32.017233	13.111574	115.347416	-82.385535	6.881156	117.389004
-3.307084	10.825258	116.560188	-25.242081	10.188697	116.612816	33.45042	-9.001506	117.134918	30.467001	35.660847	114.317368	31.9587105	13.3296705	115.726143	-82.4428725	7.0477235	117.499489
-2.981112	9.534663	116.996635	-25.392216	10.401237	116.792595	33.515984	-8.713913	117.841431	30.300097	35.884296	115.106522	31.9080405	13.5851915	116.4739765	-82.6924725	7.2172825	117.1112135
-2.880042	8.602734	117.202965	-25.508707	10.514351	116.781281	33.54422	-8.596635	118.381714	30.178312	36.01152	115.678726	31.861266	13.7074425	117.03022	-82.87868	7.3212595	116.532342
-2.814343	7.64222	117.364922	-25.620609	10.616482	116.65564	33.566685	-8.473934	118.900978	30.05308	36.108418	116.210213	31.8098825	13.817242	117.5555955	-83.0511005	7.415722	115.7556845
-2.808198	6.689684	117.462959	-25.698795	10.70237	116.535828	33.592438	-8.352838	119.287384	29.92308	36.221779	116.699181	31.757759	13.9344705	117.9932825	-83.155349	7.4702695	115.0783735
-2.914517	5.733779	117.548035	-25.728592	10.795442	116.441536	33.681232	-8.171784	119.582138	29.804987	36.362011	117.081001	31.7431095	14.0951135	118.3315695	-83.2002935	7.4957705	114.5515025
-3.050232	4.701478	117.501045	-25.758308	10.934954	116.381523	33.766644	-7.968377	119.862556	29.722202	36.545631	117.270447	31.744423	14.288627	118.5665015	-83.261039	7.581281	114.1965445
-3.300784	3.69172	117.50444	-25.761839	11.065611	116.334892	33.838833	-7.757604	120.074936	29.628811	36.739742	117.329956	31.733822	14.491069	118.702446	-83.2575	7.640153	113.967338
-3.840748	2.201653	117.499649	-25.780767	11.267379	116.331329	33.920017	-7.482062	120.335098	29.528231	36.988251	117.27327	31.724124	14.7530945	118.804184	-83.285658	7.7816635	113.858474
-4.348825	1.135157	117.472626	-25.784142	11.382372	116.385757	33.945148	-7.320836	120.525574	29.477905	37.124508	117.17337	31.7115265	14.901836	118.849472	-83.2798105	7.862908	113.922042
-4.943413	0.109419	117.553474	-25.819674	11.509615	116.456139	33.939953	-7.188126	120.718918	29.430405	37.234219	117.10379	31.685179	15.0230465	118.911354	-83.324527	7.9961835	114.000924
-5.647452	-0.899225	117.666664	-25.869183	11.628129	116.564621	33.931564	-7.081003	120.923721	29.385387	37.317242	117.041397	31.6584755	15.1181195	118.982559	-83.3968415	8.1381385	114.146683
-6.490408	-1.891407	117.809723	-25.87846	11.732511	116.704796	33.884434	-6.993727	121.15097	29.355335	37.394123	117.000008	31.6198845	15.200198	119.075489	-83.3768045	8.264824	114.334103
-7.26814	-2.886201	117.892197	-25.949383	11.831932	116.853691	33.84515	-6.898055	121.386971	29.337257	37.446133	116.965508	31.5912035	15.274039	119.1762395	-83.4899695	8.389825	114.5311425
-8.369485	-3.811475	118.18148	-25.966242	11.949045	117.050621	33.811726	-6.821909	121.608177	29.331875	37.492119	116.925987	31.5718005	15.335105	119.267082	-83.5042845	8.562985	114.83416
-9.860308	-5.181235	118.38739	-25.946653	12.032266	117.398926	33.800854	-6.71967	121.859047	29.367432	37.528912	116.820587	31.584143	15.404621	119.339817	-83.477449	8.659911	115.458035
-11.026114	-5.996482	118.541969	-25.893751	12.111924	117.629517	33.813038	-6.682319	121.936501	29.402721	37.548553	116.748474	31.6078795	15.433117	119.3424875	-83.3953815	8.790731	115.9165465
-12.230577	-6.773082	118.708267	-25.896395	12.179809	117.859589	33.821976	-6.633016	122.016434	29.448473	37.571152	116.66275	31.6352245	15.469068	119.339592	-83.4280145	8.89055	116.379586
-13.533937	-7.50632	118.832672	-25.84621	12.288451	118.016052	33.838802	-6.590209	122.086166	29.483084	37.604641	116.52446	31.660943	15.507216	119.305313	-83.353363	9.069686	116.726791
-14.906198	-8.11342	118.984772	-25.84094	12.400251	118.154999	33.860291	-6.527168	122.158112	29.53727	37.633427	116.343773	31.6987805	15.5531295	119.2509425	-83.3806605	9.2473725	117.0590555
-16.294725	-8.682267	119.152489	-25.801998	12.53601	118.201431	33.84964	-6.429455	122.302582	29.604488	37.642815	116.083542	31.727064	15.60668	119.193062	-83.33106	9.46534	117.2098
-17.779062	-9.165522	119.287239	-25.76936	12.704394	118.220306	33.83366	-6.349909	122.40274	29.70019	37.663197	115.791794	31.766925	15.656644	119.097267	-83.305645	9.752144	117.343345
-20.016756	-9.745929	119.436958	-25.688877	12.885457	118.265678	33.819695	-6.237788	122.4561	29.805752	37.699871	115.30529	31.8127235	15.7310415	118.880695	-83.1904775	10.0398725	117.650661
-21.618208	-10.053727	119.528564	-25.669456	12.963099	118.419991	33.853512	-6.168978	122.382011	29.832476	37.749653	115.012589	31.842994	15.7903375	118.6973	-83.181906	10.1358605	118.142682
-23.155209	-10.248186	119.669601	-25.565111	13.019199	118.664375	33.875618	-6.082731	122.205559	29.824465	37.81522	114.716949	31.8500415	15.8662445	118.461254	-82.9802635	10.1721535	118.867496
-24.717701	-10.371687	119.885101	-25.500736	12.992462	119.039726	33.933044	-5.997434	121.973335	30.172188	37.672623	114.356804	32.052616	15.8375945	118.1650695	-83.054088	10.1473295	119.9143825
-26.330132	-10.416522	120.163574	-25.465847	12.930942	119.498428	33.990673	-5.92146	121.779457	30.142399	37.826523	114.302979	32.066536	15.9525315	118.041218	-82.99823	9.9093525	120.955638
-27.88324	-10.371296	120.529999	-25.40304	12.847538	120.013199	33.996853	-5.800045	121.659172	30.051777	37.820316	114.252663	32.024315	16.0101355	117.9559175	-82.830395	9.6849405	122.0704805
-29.495176	-10.249279	121.022346	-25.408026	12.731039	120.545578	34.058952	-5.828145	121.556007	29.95632	37.892403	114.302277	32.007636	16.032129	117.929142	-82.823688	9.429949	123.162014
-31.804571	-9.915271	121.792709	-25.35569	12.552054	121.316315	34.128567	-5.871165	121.571983	29.492149	38.080498	114.567116	31.810358	16.1046665	118.0695495	-82.521738	8.9994415	124.5630805
-33.33717	-9.593561	122.308815	-25.33954	12.400564	121.741638	34.154209	-5.945524	121.67218	29.822886	37.884411	114.478432	31.9885475	15.9694435	118.075306	-82.6676275	8.8316845	125.40797
-34.801971	-9.232237	122.739777	-25.344688	12.264558	122.099304	34.164474	-6.097178	121.781555	29.46867	37.857445	114.674019	31.816572	15.8801335	118.227787	-82.505948	8.6489825	125.970821
-36.275719	-8.784874	123.086403	-25.34964	12.095768	122.336731	34.173096	-6.273028	121.886253	29.485645	37.704903	114.662971	31.8293705	15.7159375	118.274612	-82.5286505	8.4755985	126.39885
-37.728722	-8.222104	123.275803	-25.331011	11.931557	122.479156	34.158806	-6.488951	121.921692	29.524988	37.506042	114.600014	31.841897	15.5085455	118.260853	-82.503919	8.3545685	126.697459
-39.047966	-7.65145	123.344948	-25.314247	11.783243	122.486435	34.134113	-6.689703	121.941673	29.583096	37.289169	114.52253	31.8586045	15.299733	118.2321015	-82.4870985	8.266753	126.7407685
-40.410347	-6.975888	123.308601	-25.324753	11.636955	122.433022	34.126045	-6.906176	121.942696	29.667986	37.057301	114.400169	31.8970155	15.0755625	118.1714325	-82.5465215	8.1983475	126.6946115
-42.311939	-5.802576	123.075256	-25.277689	11.416488	122.229492	34.085564	-7.223879	121.930931	29.821089	36.733753	114.257431	31.9533265	14.754937	118.094181	-82.5087045	8.078039	126.364803
-43.483887	-4.95949	122.848633	-25.260454	11.288967	122.091713	34.08139	-7.45068	121.85154	29.909389	36.497253	114.14299	31.9953895	14.5232865	117.997265	-82.5162975	8.0546475	126.186161
-44.647118	-3.970739	122.696815	-25.207216	11.155425	121.979523	34.055611	-7.677055	121.725174	29.980486	36.284466	114.057671	32.0180485	14.3037055	117.8914225	-82.4324805	8.0071445	126.0676235
-45.710148	-2.934108	122.596275	-25.159519	11.032002	121.937073	34.038757	-7.895464	121.565643	30.0446	36.088921	113.997063	32.0416785	14.0967285	117.781353	-82.3607165	7.9672755	126.092793
-46.769096	-1.830914	122.543076	-25.142712	10.872933	121.956345	34.021	-8.11296	121.397484	30.092262	35.928883	113.97728	32.056631	13.9079615	117.687382	-82.342055	7.8379045	126.225308
-47.740383	-0.650747	122.540512	-25.117174	10.748581	122.008087	33.994045	-8.307681	121.192848	30.137369	35.76627	114.019478	32.065707	13.7292945	117.606163	-82.300055	7.7678675	126.410011
-48.616726	0.583982	122.527267	-25.08786	10.605684	122.059883	33.943932	-8.49117	120.987	30.153582	35.615238	114.07634	32.048757	13.562034	117.53167	-82.224477	7.649334	126.588096
-49.714989	2.211106	122.555984	-25.099827	10.403785	122.158981	33.856201	-8.756773	120.683495	30.12274	35.410595	114.23024	31.9894705	13.326911	117.4568675	-82.1891245	7.480659	126.8610945
-50.432312	3.702613	122.367897	-25.118366	10.264831	122.17836	33.797462	-8.941711	120.498894	30.091244	35.286369	114.342651	31.944353	13.172329	117.4207725	-82.181085	7.357333	126.9359475
-51.122684	5.076069	122.269318	-25.172812	10.132459	122.164848	33.729687	-9.113709	120.356522	30.068403	35.170315	114.416214	31.899045	13.028303	117.386368	-82.244669	7.236615	126.943328
-51.799469	6.510053	122.180367	-25.227535	10.000433	122.080757	33.652447	-9.273498	120.199371	30.019232	35.0742	114.452126	31.8358395	12.900351	117.3257485	-82.2909095	7.100515	126.8357655
-52.343964	7.955905	122.145676	-25.302189	9.939202	122.067429	33.574059	-9.414682	120.067719	29.97942	34.960453	114.435028	31.7767395	12.7728855	117.2513735	-82.3811175	7.1055185	126.8834845
-52.845318	9.426085	122.081757	-25.360643	9.851371	121.967888	33.487637	-9.545284	119.938255	29.926729	34.855343	114.358971	31.707183	12.6550295	117.148613	-82.428469	7.0477125	126.787163
-53.54203	11.162787	122.178436	-25.417614	9.762848	121.910347	33.418438	-9.691531	119.829834	29.887617	34.723976	114.226173	31.6530275	12.5162225	117.0280035	-82.4882555	7.0094735	126.7926905
-53.711529	13.189403	122.192474	-25.511213	9.594862	121.868279	33.243294	-9.911662	119.692383	29.794085	34.549187	113.986549	31.5186895	12.3187625	116.839466	-82.5411155	6.8709615	126.897092
-53.973061	14.70441	122.309319	-25.600323	9.428915	121.878075	33.135571	-10.09899	119.582512	29.679302	34.380447	113.871857	31.4074365	12.1407285	116.7271845	-82.6080825	6.7171015	127.0289655
-54.199581	16.159946	122.362518	-25.716082	9.274339	121.9627	32.997044	-10.276053	119.46595	29.544989	34.192841	113.78714	31.2710165	11.958394	116.626545	-82.7031805	6.590284	127.298855
-54.332947	17.729759	122.643921	-25.828209	9.108528	122.080574	32.855972	-10.452745	119.360649	29.376507	34.03223	113.792892	31.1162395	11.7897425	116.5767705	-82.7726575	6.4273135	127.5843775
-54.631268	19.454926	123.042938	-25.971491	8.90634	122.230789	32.689312	-10.587634	119.257774	29.186043	33.920052	113.898361	30.9376775	11.666209	116.5780675	-82.8806595	6.146471	127.8835105
-54.346649	20.80274	123.150063	-26.144424	8.683233	122.37188	32.54631	-10.717504	119.133987	28.976181	33.833065	114.083588	30.7612455	11.5577805	116.6087875	-83.0500935	5.8086855	128.1349725
-54.301159	22.276579	123.414673	-26.315197	8.471898	122.446587	32.400997	-10.847215	119.004868	28.760523	33.786842	114.316345	30.58076	11.4698135	116.6606065	-83.211154	5.4739825	128.2325675
-54.066944	24.526302	123.585701	-26.61507	8.167861	122.434769	32.166897	-10.987467	118.775597	28.401556	33.766327	114.684593	30.2842265	11.38943	116.730095	-83.5143665	4.946292	128.139443
-53.816284	25.987915	123.552284	-26.812277	8.021667	122.312714	32.022293	-11.072599	118.63446	28.241405	33.725731	114.902321	30.131849	11.326566	116.7683905	-83.756403	4.716768	127.8570375
-53.529106	27.505333	123.338295	-27.014914	7.960958	122.132507	31.86062	-11.106163	118.512901	28.092999	33.733955	114.9786	29.9768095	11.313896	116.7457505	-84.0066375	4.60802	127.5192635
-53.197227	28.993114	123.143471	-27.177324	7.978159	121.88871	31.693321	-11.11464	118.398117	27.986172	33.747139	114.923523	29.8397465	11.3162495	116.66082	-84.1943945	4.6400685	127.1166
-52.948483	30.596548	122.973206	-27.298328	8.041708	121.650696	31.546572	-11.114236	118.268707	27.914656	33.7593	114.792442	29.730614	11.322532	116.5305745	-84.32727	4.760884	126.7708175
-52.386154	32.019474	122.698975	-27.387619	8.127748	121.420441	31.428909	-11.112336	118.118439	27.861124	33.777821	114.670303	29.6450165	11.3327425	116.394371	-84.4202545	4.9227535	126.446511
-51.833652	33.401031	122.610008	-27.448713	8.175499	121.202003	31.319469	-11.071671	117.931404	27.824524	33.823109	114.593292	29.5719965	11.375719	116.262348	-84.4694225	4.975279	126.141658
-50.782108	35.355431	122.553871	-27.526516	8.209737	120.910919	31.193913	-10.990918	117.619957	27.745815	33.939518	114.651047	29.469864	11.4743	116.135502	-84.522896	4.945174	125.686336
-50.049854	36.572601	122.548637	-27.581722	8.205699	120.656822	31.128735	-10.925959	117.434631	27.69256	34.05468	114.803764	29.4106475	11.5643605	116.1191975	-84.5740915	4.8470375	125.1944465
-49.267799	37.726101	122.567032	-27.661842	8.209927	120.4412	31.052462	-10.826315	117.248169	27.562243	34.189316	115.00782	29.3073525	11.6815005	116.1279945	-84.6310365	4.7383535	124.7544055
-48.410641	38.798668	122.538818	-27.817917	8.279455	120.244858	30.982981	-10.744012	117.069366	27.43578	34.293015	115.231194	29.2093805	11.7745015	116.15028	-84.8452145	4.7844085	124.339436
-47.591846	39.818947	122.531273	-27.727274	8.046305	119.784019	30.877495	-10.66157	116.858116	27.306498	34.434937	115.534744	29.0919965	11.8866835	116.19643	-84.5465445	4.2059265	123.371608
-46.667698	40.723679	122.545418	-28.130547	8.259453	119.537521	30.789413	-10.560403	116.609131	27.163898	34.529751	115.894081	28.9766555	11.984674	116.251606	-85.2377495	4.534232	122.823436
-45.522873	41.403313	122.451912	-28.286037	8.251808	119.118736	30.688324	-10.471419	116.347191	26.476883	34.890388	116.633835	28.5826035	12.2094845	116.490513	-85.1546775	4.2941315	121.746959
-43.975933	42.484875	122.378159	-28.459194	8.3325	118.50753	30.539412	-10.358377	115.980354	26.105045	35.056053	117.139755	28.3222285	12.348838	116.5600545	-85.2406165	4.316162	120.4550055
-42.930187	43.059341	122.27253	-28.558285	8.425224	118.211235	30.448046	-10.282726	115.756248	27.058819	34.839336	116.897873	28.7534325	12.278305	116.3270605	-85.8700025	4.572143	120.0954095
-42.019348	43.506546	122.051529	-28.634987	8.592625	118.011154	30.341646	-10.183513	115.645096	27.02216	34.95919	116.732346	28.681903	12.3878385	116.188721	-85.951877	4.7974115	119.833587
-41.286381	44.102177	121.88623	-28.689362	8.768682	117.879761	30.221975	-10.077806	115.600121	27.073475	34.858055	116.19368	28.647725	12.3901245	115.8969005	-86.026449	5.1472395	119.8626215
-39.915962	44.22879	121.309021	-28.723192	8.958011	117.80751	30.138897	-10.012269	115.635696	26.811657	35.195625	116.072426	28.475277	12.591678	115.854061	-85.921661	5.324344	119.760959
-38.806515	44.420116	120.870758	-28.767153	9.105757	117.841171	30.071312	-9.977877	115.79425	26.79759	35.263428	115.690697	28.434451	12.6427755	115.7424735	-85.968757	5.5687385	119.9398685
-37.867413	44.426861	120.421349	-28.817898	9.222087	117.931511	29.99345	-9.985527	116.013931	26.792618	35.280613	115.297844	28.393034	12.647543	115.6558875	-86.02883	5.796631	120.2071345
-36.62355	44.473709	119.967438	-28.887775	9.289104	118.168701	29.912495	-10.048891	116.500977	26.780933	35.204758	114.884125	28.346714	12.5779335	115.692551	-86.122264	6.0002745	120.644851
-35.274895	44.120232	119.459427	-28.928024	9.295765	118.360222	29.864988	-10.123841	116.921577	26.766304	35.147579	114.72361	28.315646	12.511869	115.8225935	-86.171694	6.079661	120.8978505
-34.616604	43.968693	119.340363	-29.00658	9.233609	118.497345	29.839886	-10.185311	117.308937	26.739237	35.085697	114.649963	28.2895615	12.450193	115.97945	-86.3027215	6.017025	121.01524
-33.603115	43.61533	119.146873	-29.074886	9.150034	118.524208	29.812956	-10.226439	117.590645	26.655537	35.014027	114.652344	28.2342465	12.393794	116.1214945	-86.3840185	5.906274	120.9269215
-32.6451	43.184021	119.069626	-29.136213	9.097756	118.51162	29.772198	-10.20552	117.726624	26.559666	35.004944	114.697472	28.165932	12.399712	116.212048	-86.438358	5.7958	120.811192
-31.627306	42.700024	119.062088	-29.193306	9.052599	118.497299	29.748081	-10.141407	117.763031	26.446592	35.041317	114.692986	28.0973365	12.449955	116.2280085	-86.4839485	5.655243	120.7665895
-30.659372	42.185619	119.056175	-29.277643	9.085882	118.564049	29.714146	-10.048541	117.752747	26.369122	35.109406	114.655304	28.041634	12.5304325	116.2040255	-86.59692	5.6413315	120.9240725
-29.234579	41.414013	118.887695	-29.26223	9.197221	118.498245	29.695457	-9.85502	117.739975	26.300884	35.300262	114.498451	27.9981705	12.722621	116.119213	-86.5226305	5.671821	120.877277
-28.333109	40.896763	118.740211	-29.344305	9.376915	118.523773	29.65465	-9.734652	117.691513	26.264816	35.435822	114.319359	27.959733	12.850585	116.005436	-86.648343	5.903245	121.04211
-27.425846	40.316223	118.565369	-29.344433	9.509599	118.329239	29.575926	-9.637972	117.601982	26.227278	35.541882	114.086807	27.901602	12.951955	115.8443945	-86.590468	6.067243	120.8140835
-26.480194	39.708931	118.322159	-29.370018	9.645363	118.177238	29.484732	-9.571728	117.449486	26.195959	35.617916	113.82296	27.8403455	13.023094	115.636223	-86.5803815	6.267632	120.718253
-25.651306	39.106594	118.137566	-29.438137	9.792514	117.999626	29.36747	-9.507092	117.281662	26.154726	35.703751	113.571106	27.761098	13.0983295	115.426384	-86.637372	6.4866985	120.572868
-24.784912	38.432426	117.99617	-29.511749	9.943576	117.900932	29.264853	-9.441917	117.085335	26.119072	35.772572	113.374672	27.6919625	13.1653275	115.2300035	-86.7154605	6.7218245	120.5718605
-24.131355	37.83186	117.961212	-29.553328	10.023426	117.711113	29.170916	-9.385833	116.904655	26.058018	35.840019	113.210701	27.614467	13.227093	115.057678	-86.721123	6.819759	120.364548
-22.657375	36.588654	117.700195	-29.704491	10.180639	117.661301	29.025566	-9.337543	116.61602	25.987621	35.910492	112.979744	27.5065935	13.2864745	114.797882	-86.9155755	7.0748035	120.52472
-21.824089	35.807949	117.633377	-29.765568	10.268142	117.664268	28.935406	-9.316634	116.486549	26.43055	35.791206	112.606087	27.682978	13.237286	114.546318	-87.214114	7.298998	120.782218
-20.997261	34.947666	117.546257	-29.776653	10.301373	117.684723	28.868315	-9.329961	116.401413	26.023457	35.388649	112.730965	27.445886	13.029344	114.566189	-86.999192	7.573402	120.803257
-20.157095	34.10421	117.440712	-29.76334	10.374593	117.7994	28.790739	-9.360848	116.397751	26.04936	35.366249	112.574814	27.4200495	13.0027005	114.4862825	-86.9467295	7.7464855	121.1125175
-19.52953	33.291416	117.473373	-29.703697	10.402151	117.799339	28.726173	-9.445945	116.440269	26.102501	35.320259	112.448586	27.414337	12.937157	114.4444275	-86.821731	7.867145	121.1542505
-18.523357	32.313305	117.382072	-29.660791	10.45265	117.935837	28.66081	-9.520086	116.505005	26.15835	35.204281	112.341927	27.40958	12.8420975	114.423466	-86.731162	8.0632025	121.448208
-17.685635	31.388256	117.330124	-29.703102	10.507978	118.077896	28.600779	-9.579141	116.599258	26.157764	35.671799	112.207367	27.3792715	13.046329	114.4033125	-86.7854755	7.969627	121.7524795
-16.509918	29.987421	117.238976	-29.699909	10.572549	118.054688	28.550518	-9.642102	116.702271	26.191544	35.62579	112.122169	27.371031	12.991844	114.41222	-86.770849	8.153254	121.697156
-15.657243	29.042568	117.168213	-29.715767	10.565494	118.040535	28.541321	-9.617082	116.728745	26.227797	35.136002	112.080673	27.384559	12.75946	114.404709	-86.816093	8.371528	121.676361
-14.865658	28.080008	117.043808	-29.81562	10.629243	117.928574	28.548843	-9.570709	116.742149	26.608276	35.568626	111.809364	27.5785595	12.9989585	114.2757565	-87.2097995	8.2595275	121.5813915
-14.090045	27.105793	116.8731	-29.762312	10.572354	117.660774	28.564766	-9.495176	116.730186	26.569485	35.594532	111.790276	27.5671255	13.049678	114.260231	-87.0917495	8.09503	121.061317
-13.418775	26.151609	116.728333	-29.843403	10.593167	117.512535	28.603708	-9.426279	116.73455	26.4086	35.70591	111.807396	27.506154	13.1398155	114.270973	-87.19296	8.0465185	120.754097
-12.627703	25.126526	116.553749	-29.778728	10.514353	117.179939	28.672123	-9.351569	116.763397	26.308149	35.765377	111.79261	27.490136	13.206904	114.2780035	-87.047592	7.821802	120.0818745
-11.806947	24.143263	116.244331	-29.752953	10.446861	116.842056	28.741152	-9.312863	116.813255	26.278236	35.790604	111.740158	27.509694	13.2388705	114.2767065	-87.0156	7.6548515	119.4074055
-10.809506	22.62624	115.849396	-29.717136	10.377614	116.39682	28.848883	-9.293203	116.835609	26.342674	35.782001	111.460732	27.5957785	13.244399	114.1481705	-87.0300505	7.510829	118.6454695
-10.089537	21.611233	115.613815	-29.647038	10.319802	116.139793	28.932941	-9.311301	116.803833	26.44346	35.746902	111.261261	27.6882005	13.2178005	114.032547	-86.9822765	7.4218035	118.247039
-9.387736	20.614996	115.33419	-29.480787	10.235602	115.783157	29.050365	-9.316235	116.749657	26.691875	35.68689	110.996536	27.87112	13.1853275	113.8730965	-86.832694	7.2858765	117.6932175
-8.755318	19.604389	115.116394	-29.383234	10.156613	115.493523	29.150265	-9.337737	116.675201	26.794821	35.653057	110.838425	27.972543	13.15766	113.756813	-86.739011	7.155566	117.230233
-8.139508	18.622807	114.941536	-29.267443	10.096826	115.241791	29.247433	-9.361401	116.564056	26.950058	35.628784	110.706619	28.0987455	13.1336915	113.6353375	-86.6336315	7.0599605	116.8482445
-7.495484	17.621288	114.823174	-29.110781	10.046439	115.041389	29.362389	-9.351313	116.428169	27.080688	35.618805	110.689568	28.2215385	13.133746	113.5588685	-86.4431005	6.959132	116.5239095
-6.911858	16.66861	114.78627	-28.972584	10.018538	115.029968	29.495972	-9.335881	116.268631	27.267202	35.625832	110.76107	28.381587	13.1449755	113.5148505	-86.326755	6.8921005	116.5450855
-6.180551	15.233591	114.885918	-28.709654	9.974147	114.938721	29.731739	-9.257526	116.167198	27.03529	35.356247	111.344826	28.3835145	13.0493605	113.756012	-85.8028225	6.8989335	116.12143
-5.693316	14.302979	114.937126	-28.576637	9.986979	114.89695	29.893616	-9.19994	116.086922	27.544859	35.825912	111.36985	28.7192375	13.312986	113.728386	-85.8725115	6.660972	116.065514
-5.292101	13.364668	114.960335	-28.407803	10.020485	114.829216	30.035023	-9.131061	116.031982	27.23782	36.00602	111.852859	28.6364215	13.4374795	113.9424205	-85.4520275	6.6034905	115.7160115
-4.887679	12.408836	114.897957	-28.344376	10.074031	114.804039	30.151854	-9.078938	115.99929	27.358639	36.067501	112.032318	28.7552465	13.4942815	114.015804	-85.4439985	6.6537805	115.592274
-4.549689	11.392784	114.885124	-28.186712	10.13116	114.70015	30.280161	-9.023771	115.99147	27.47809	36.105011	112.21666	28.8791255	13.54062	114.104065	-85.2525495	6.7217	115.296235
-4.240452	10.420954	114.891502	-28.06213	10.176897	114.618637	30.428034	-9.009532	116.023148	27.65848	36.149742	112.46711	29.043257	13.570105	114.245129	-85.167517	6.783689	114.992145
-3.986863	9.427706	114.89328	-27.902651	10.157725	114.50386	30.565735	-9.026696	116.062019	27.858349	35.593437	112.71199	29.212042	13.2833705	114.3870045	-85.017344	7.0320795	114.6207155
-3.687422	7.858376	114.751175	-27.683651	10.172509	114.403664	30.747822	-9.107097	116.024017	28.104956	35.515331	112.91124	29.426389	13.204117	114.4676285	-84.793691	7.140901	114.3396995
-3.569128	6.778334	114.683662	-27.559658	10.148779	114.398239	30.848015	-9.14534	115.941254	28.259989	35.478592	112.97464	29.554002	13.166626	114.457947	-84.673318	7.130932	114.338531
-3.488089	5.730489	114.632072	-27.429193	10.125211	114.430321	30.935392	-9.156096	115.880981	28.396711	35.454514	113.038109	29.6660515	13.149209	114.459545	-84.5244375	7.101213	114.401097
-3.517704	4.658639	114.603783	-27.293694	10.141793	114.462158	31.028112	-9.152536	115.836311	28.493744	35.464062	113.116241	29.760928	13.155763	114.476276	-84.348316	7.127823	114.44804
-3.560863	3.566528	114.491096	-27.241558	10.156449	114.444817	31.113493	-9.15182	115.816055	28.563833	35.464405	113.196472	29.838663	13.1562925	114.5062635	-84.321779	7.1566055	114.3833705
-3.682529	2.481622	114.414391	-27.149141	10.149481	114.39296	31.184185	-9.142154	115.834114	28.616163	35.45977	113.204102	29.900174	13.158808	114.519108	-84.198456	7.140154	114.266812
-3.824501	1.365823	114.34021	-27.103848	10.138889	114.395035	31.237619	-9.126223	115.817795	28.650137	35.479389	113.141609	29.943878	13.176583	114.479702	-84.151574	7.101195	114.310368
-4.192545	-0.324195	114.310204	-27.022203	10.096559	114.474014	31.357935	-9.147441	115.89093	28.747934	35.422409	113.139389	30.0529345	13.137484	114.5151595	-84.0973405	7.055634	114.4328685
-4.459931	-1.498012	114.35466	-26.927937	10.05111	114.548157	31.45569	-9.188695	116.013268	28.827662	35.344219	113.166557	30.141676	13.077762	114.5899125	-83.99755	7.024458	114.5064015
-4.816019	-2.674162	114.413033	-26.821009	9.97795	114.596428	31.577482	-9.254066	116.163193	28.896883	35.296452	113.178185	30.2371825	13.021193	114.670689	-83.8792005	6.934707	114.522167
-5.247713	-3.805192	114.464226	-26.747635	9.90692	114.655365	31.700308	-9.310428	116.303429	28.959911	35.230743	113.147423	30.3301095	12.9601575	114.725426	-83.8253795	6.8536825	114.585304
-5.701381	-4.996348	114.443146	-26.626417	9.801904	114.641235	31.829086	-9.337743	116.416931	29.014656	35.162556	113.011742	30.421871	12.9124065	114.7143365	-83.674705	6.6914015	114.5681335
-6.236399	-6.116337	114.508392	-26.571686	9.705463	114.580658	31.95742	-9.365973	116.537598	29.065504	35.104931	112.793602	30.511462	12.869479	114.6656	-83.654834	6.541447	114.495716
-6.790473	-7.276856	114.553711	-26.492764	9.63752	114.466354	32.083691	-9.390455	116.679749	29.128521	34.998108	112.512222	30.606106	12.8038265	114.5959855	-83.591634	6.4712135	114.3367225
-7.819272	-8.943462	114.671288	-26.349604	9.500314	114.2174	32.236542	-9.484931	116.914558	29.200068	35.361015	111.867645	30.718305	12.938042	114.3911015	-83.417513	6.062586	114.0436985
-8.589559	-9.893251	114.824059	-26.298386	9.373512	114.076408	32.313583	-9.58851	117.051743	29.294422	35.171795	111.399315	30.8040025	12.7916425	114.225529	-83.4007745	5.9553815	113.927287
-9.353324	-10.906031	114.94223	-26.164415	9.230302	113.965645	32.379059	-9.713861	117.201591	29.416922	34.960522	110.992874	30.8979905	12.6233305	114.0972325	-83.2268205	5.8372735	113.8340575
-10.179079	-11.895363	115.004089	-26.076469	9.036795	113.901459	32.452396	-9.888968	117.318474	29.989258	34.61412	110.413361	31.220827	12.362576	113.8659175	-83.373765	5.711014	113.9370005
-11.042055	-12.753673	115.064987	-25.988241	8.855632	113.871071	32.530861	-10.037294	117.366623	30.570148	34.27713	109.994255	31.5505045	12.119918	113.680439	-83.5269865	5.591346	114.061703
-12.023364	-13.473622	115.180313	-25.899162	8.657495	113.888382	32.584091	-10.176356	117.404259	29.735846	33.856762	110.165421	31.1599685	11.840203	113.78484	-82.9582925	5.474787	113.991924
-12.840909	-14.233472	115.136612	-25.845865	8.471483	113.912094	32.647343	-10.296416	117.446533	29.816273	33.719479	109.992065	31.231808	11.7115315	113.719299	-82.923538	5.2314345	114.104889
-14.361005	-15.054771	115.237358	-25.749334	8.314137	113.997032	32.715839	-10.411306	117.489609	29.917128	33.596275	109.872986	31.3164835	11.5924845	113.6812975	-82.8151515	5.0357895	114.3127665
-15.42715	-15.502493	115.263901	-25.678009	8.227819	114.079689	32.776085	-10.467524	117.534004	29.990711	33.535027	109.832748	31.383398	11.5337515	113.683376	-82.739416	4.9218865	114.476002
-16.495125	-15.828437	115.398918	-25.631592	8.189881	114.209663	32.832623	-10.496297	117.62458	30.070492	33.536232	109.784927	31.4515575	11.5199675	113.7047535	-82.7147415	4.8597945	114.7145725
-17.597933	-16.041197	115.575645	-25.581827	8.180326	114.359978	32.879978	-10.481833	117.710052	30.124062	33.543385	109.754196	31.50202	11.530776	113.732124	-82.665674	4.829876	114.987832
-18.686523	-16.212379	115.699173	-25.520458	8.165774	114.509773	32.94265	-10.470885	117.75248	30.167627	33.56036	109.721252	31.5551385	11.5447375	113.736866	-82.5960545	4.7868105	115.28268
-19.783714	-16.195164	115.793503	-25.493032	8.16177	114.668037	32.981663	-10.467749	117.795135	30.193302	33.58749	109.710815	31.5874825	11.5598705	113.752975	-82.5735465	4.7636695	115.583099
-20.909948	-16.100279	115.845856	-25.461355	8.149524	114.871407	33.026253	-10.469845	117.673622	30.211475	33.624004	109.752464	31.618864	11.5770795	113.713043	-82.541574	4.7219685	116.029771
-22.592781	-15.769405	115.780708	-25.445929	8.136005	115.256355	33.042618	-10.35642	117.544327	30.160633	33.803905	110.080132	31.6016255	11.7237425	113.8122295	-82.4934835	4.5482675	116.7004805
-23.61989	-15.494665	115.650688	-25.43825	8.117355	115.485367	33.062988	-10.254136	117.388496	30.083904	33.989166	110.431503	31.573446	11.867515	113.9099995	-82.449946	4.367195	117.0607345
-24.697916	-15.137346	115.461815	-25.499025	8.124136	115.719452	33.06118	-10.117526	117.210808	29.992357	34.222076	110.861755	31.5267685	12.052275	114.0362815	-82.5248185	4.195997	117.4026225
-25.792833	-14.670953	115.271721	-25.526384	8.142504	115.908562	33.057064	-9.949264	116.993843	29.851065	35.009701	111.285362	31.4540645	12.5302185	114.1396025	-82.5068325	3.7547895	117.6775215
-26.846281	-14.172867	115.114281	-25.650093	8.239986	116.169914	33.041145	-9.767691	116.776489	29.752346	35.235687	111.736298	31.3967455	12.733998	114.2563935	-82.6969315	3.745974	118.0834345
-27.843344	-13.612698	114.983955	-25.688589	8.369962	116.335617	33.01733	-9.589526	116.593788	29.6884	35.445023	112.213409	31.352865	12.9277485	114.4035985	-82.730043	3.8121755	118.2676355
-28.86735	-13.037621	114.848373	-25.650829	8.463271	116.411469	33.015858	-9.426888	116.446777	29.650902	35.644859	112.623062	31.33338	13.1089855	114.5349195	-82.635038	3.8175565	118.2880185
-30.339771	-12.108942	114.571777	-25.745382	8.809735	116.584686	32.977932	-9.165033	116.196426	29.642599	35.914993	113.202667	31.3102655	13.37498	114.6995465	-82.8010295	4.24449	118.4698255
-31.257599	-11.484076	114.378845	-25.725573	9.000686	116.589775	32.951946	-8.989153	116.06324	29.650179	36.084114	113.557411	31.3010625	13.5474805	114.8103255	-82.7522085	4.4538915	118.3692245
-32.146049	-10.891287	114.170967	-25.717922	9.182594	116.566994	32.933937	-8.80417	115.958618	29.662025	36.271885	113.824951	31.297981	13.7338575	114.8917845	-82.733825	4.6313305	118.2422035
-33.042618	-10.32291	114.069427	-25.762886	9.378009	116.553581	32.929047	-8.640121	115.886078	29.686382	36.444653	114.033905	31.3077145	13.902266	114.9599915	-82.8334865	4.853752	118.1471705
-33.933662	-9.745743	113.953735	-25.682671	9.534348	116.490997	32.929909	-8.485456	115.83741	29.713661	36.580967	114.210403	31.321785	14.0477555	115.0239065	-82.687127	5.0209405	117.9580875
-34.774487	-9.25387	113.90184	-25.644979	9.679317	116.517815	32.948109	-8.370714	115.815376	29.734165	36.680923	114.341988	31.341137	14.1551045	115.078682	-82.631095	5.2035295	117.956948
-35.586567	-8.751975	113.92292	-25.600449	9.786886	116.540077	32.984104	-8.259494	115.819374	29.764519	36.78656	114.403221	31.3743115	14.263533	115.1112975	-82.5752095	5.310239	117.9688565
-36.781166	-8.161392	114.03186	-25.640646	9.985425	116.657791	33.031376	-8.180432	115.883377	29.839003	36.88361	114.356018	31.4351895	14.351589	115.1196975	-82.7164815	5.619261	118.1958845
-37.571438	-7.778433	114.175941	-25.584497	10.103258	116.666344	33.05946	-8.149895	115.98983	29.905609	36.908798	114.201866	31.4825345	14.3794515	115.095848	-82.6515285	5.8270645	118.23684
-38.373207	-7.457512	114.327393	-25.434135	10.13121	116.565048	33.086048	-8.171656	116.171898	29.987249	36.892082	113.936401	31.5366485	14.360213	115.0541495	-82.4049185	5.902207	118.0759465
-39.121391	-7.151451	114.480225	-25.423605	10.181458	116.478729	33.093098	-8.2544	116.384659	30.085526	36.81847	113.577164	31.589312	14.282035	114.9809115	-82.436522	6.080881	117.9765465
-39.852436	-6.825454	114.606712	-25.395256	10.172039	116.373573	33.096512	-8.37866	116.591003	30.188379	36.642166	113.153397	31.6424455	14.131753	114.8722	-82.4329575	6.212325	117.874946
-40.576263	-6.530451	114.708115	-25.370672	10.166691	116.243484	33.079987	-8.564017	116.802368	30.257448	36.431705	112.674271	31.6687175	13.933844	114.7383195	-82.4100615	6.399538	117.7486485
-41.269493	-6.19592	114.875587	-25.333197	10.089716	116.125511	33.057259	-8.774005	116.941406	30.300274	36.217087	112.157654	31.6787665	13.721541	114.54953	-82.3451605	6.457891	117.701492
-42.317337	-5.665206	115.159225	-25.345558	9.913354	116.041862	33.02108	-9.065644	117.102943	30.397827	35.799496	111.50209	31.7094535	13.366926	114.3025165	-82.4005695	6.459782	117.7812075
-42.909889	-5.260552	115.408859	-25.301098	9.794701	116.067924	32.981388	-9.247199	117.213234	30.838913	35.371716	110.890129	31.9101505	13.0622585	114.0516815	-82.5123465	6.5271435	118.0841665
-43.452465	-4.773488	115.72139	-25.311274	9.65825	116.142845	32.946014	-9.420401	117.322197	30.919954	35.164944	110.55825	31.932984	12.8722715	113.9402235	-82.555532	6.4442285	118.3454665
-43.990643	-4.221528	116.004883	-25.281166	9.554657	116.291252	32.933399	-9.564471	117.440758	30.53993	34.610428	110.585907	31.7366645	12.5229785	114.0133325	-82.2989965	6.5863355	118.5691715
-44.464794	-3.61692	116.291023	-25.276173	9.468775	116.452873	32.924568	-9.663059	117.581245	30.565992	34.483063	110.438179	31.74528	12.410002	114.009712	-82.297626	6.527548	118.896034
-44.923191	-2.930385	116.464165	-25.283018	9.377968	116.582695	32.907501	-9.718981	117.67424	30.563242	34.417091	110.336754	31.7353715	12.349055	114.005497	-82.3014075	6.406881	119.159893
-45.276703	-2.211911	116.455421	-25.273186	9.347274	116.652229	32.912209	-9.748797	117.720749	30.548239	34.405148	110.331429	31.730224	12.3281755	114.026089	-82.276596	6.3663725	119.278369
-45.689983	-1.012339	116.192757	-25.294205	9.28468	116.581711	32.924751	-9.755743	117.666306	30.498699	34.412956	110.399284	31.711725	12.3286065	114.032795	-82.300135	6.2407535	119.130627
-45.934044	-0.148174	115.912735	-25.318325	9.265869	116.433968	32.921783	-9.72595	117.541138	30.47406	34.513927	110.444771	31.6979215	12.3939885	113.9929545	-82.3345715	6.1377495	118.8749815
-46.120358	0.774173	115.654114	-25.33164	9.276759	116.26339	32.904476	-9.688382	117.357704	30.470634	34.578693	110.494766	31.687555	12.4451555	113.926235	-82.350835	6.1083625	118.600545
-46.290062	1.758703	115.36454	-25.322536	9.317618	116.109848	32.882347	-9.632681	117.166924	30.471891	34.648479	110.515404	31.677119	12.507899	113.841164	-82.322191	6.127337	118.378532
-46.379356	2.763422	115.128151	-25.312111	9.390809	115.962311	32.888092	-9.547773	116.972328	30.482927	34.737087	110.5448	31.6855095	12.594657	113.758564	-82.3097315	6.186961	118.166058
-46.408218	3.791899	114.940834	-25.249655	9.508262	115.848518	32.902481	-9.431293	116.823792	30.498568	34.892403	110.579155	31.7005245	12.730555	113.7014735	-82.1998345	6.285969	117.9955625
-46.401436	4.86859	114.801575	-25.234138	9.615935	115.76828	32.953613	-9.317489	116.731171	30.552288	35.016666	110.61525	31.7529505	12.8495885	113.6732105	-82.2212265	6.3822815	117.8633495
-46.361008	6.518495	114.682175	-25.129673	9.841682	115.684784	33.037079	-9.104028	116.653931	30.628513	35.198284	110.643784	31.832796	13.047128	113.6488575	-82.092142	6.636236	117.7207105
-46.248871	7.597455	114.642654	-25.036686	9.971661	115.673279	33.119423	-8.971747	116.643944	30.69112	35.360931	110.643517	31.9052715	13.194592	113.6437305	-81.9786435	6.74873	117.7028275
-46.109573	8.689974	114.640343	-24.938217	10.064419	115.685204	33.200996	-8.880746	116.64547	31.228981	35.882656	110.404945	32.2149885	13.500955	113.5252075	-82.0914225	6.627883	117.8452005
-45.941307	9.78766	114.679131	-24.882435	10.116926	115.694061	33.285488	-8.802449	116.639862	31.284847	35.961105	110.395493	32.2851675	13.579328	113.5176775	-82.0500375	6.654524	117.8704445
-45.754082	10.881838	114.762154	-24.771393	10.154243	115.74929	33.366169	-8.741343	116.602966	31.345385	36.023266	110.39994	32.355777	13.6409615	113.501453	-81.898563	6.6675245	117.997127
-45.541752	11.966036	114.881638	-24.693804	10.158353	115.864182	33.458435	-8.708815	116.560555	31.394812	36.088112	110.417236	32.4266235	13.6896485	113.4888955	-81.8142315	6.6270575	118.2394685
-45.281296	13.032672	115.043449	-24.637857	10.131819	116.037537	33.557388	-8.689851	116.49942	31.429022	36.137634	110.473587	32.493205	13.7238915	113.4865035	-81.768919	6.5397465	118.5885705
-44.83794	14.615997	115.404022	-24.452063	9.991508	116.184654	33.706181	-8.694436	116.373611	31.461964	36.163284	110.552826	32.5840725	13.734424	113.4632185	-81.4881985	6.248592	118.9060895
-44.559834	15.659759	115.589699	-24.387629	9.863586	116.305222	33.781223	-8.735587	116.283676	31.489372	36.158188	110.636856	32.6352975	13.7113005	113.460266	-81.4105555	6.0158715	119.150178
-44.199581	16.676958	115.716728	-24.299387	9.754511	116.364632	33.860195	-8.820765	116.173111	31.51614	36.122467	110.707703	32.6881675	13.650851	113.440407	-81.2869415	5.858171	119.288857
-43.874752	17.708328	115.823006	-24.288507	9.643232	116.47377	33.91312	-8.894149	116.06778	31.558332	36.096951	110.742279	32.735726	13.601401	113.4050295	-81.31274	5.685063	119.5425105
-43.509621	18.73892	115.90316	-24.34761	9.646435	116.481293	33.929901	-8.931575	115.927757	31.569048	36.082951	110.765961	32.7494745	13.575688	113.346859	-81.4446945	5.717182	119.615727
-43.088348	19.755247	115.892349	-24.225777	9.549917	116.370308	33.931355	-8.949926	115.772926	31.566147	36.082226	110.786163	32.748751	13.56615	113.2795445	-81.200305	5.533684	119.4610715
-42.642204	20.770304	115.904343	-24.22678	9.538058	116.270531	33.928635	-8.954651	115.582932	31.550795	36.087307	110.81221	32.739715	13.566328	113.197571	-81.193275	5.509788	119.343491
-41.97113	22.229279	115.92791	-24.327574	9.682241	116.22789	33.896347	-8.920499	115.22995	31.086905	35.725178	111.216949	32.491626	13.4023395	113.2234495	-81.146774	5.9621425	119.2323305
-41.446728	23.185246	115.96682	-24.291348	9.73328	116.119469	33.87384	-8.893621	115.015121	31.48275	36.14175	111.116539	32.678295	13.6240645	113.06583	-81.260991	5.8424955	119.173108
-40.913006	24.084435	116.054985	-24.242523	9.752592	115.943489	33.859814	-8.837674	114.831833	31.1106	36.346039	111.525848	32.485207	13.7541825	113.1788405	-80.970253	5.7510015	118.7081375
-40.303864	24.970194	116.186584	-24.315035	10.07542	116.067612	33.847301	-8.786594	114.687897	31.179777	36.402779	111.777962	32.513539	13.8080925	113.2329295	-81.143609	6.3427475	118.9022945
-39.740761	25.779221	116.32708	-24.149654	10.115663	116.029236	33.842243	-8.729899	114.608994	31.269833	36.474976	112.002159	32.556038	13.8725385	113.3055765	-80.855346	6.3587875	118.7528955
-39.084419	26.560467	116.485146	-24.157551	10.311523	116.135277	33.848133	-8.661364	114.561592	31.348759	36.533157	112.241386	32.598446	13.9358965	113.401489	-80.913548	6.6871495	118.869065
-38.421867	27.287447	116.587723	-24.194843	10.495132	116.187134	33.869282	-8.610982	114.512787	31.41354	36.578812	112.48777	32.641411	13.983915	113.5002785	-81.031097	7.006349	118.8739895
-37.39452	28.23258	116.75029	-24.120163	10.632486	116.204521	33.876591	-8.560571	114.503777	31.506491	36.584534	112.726273	32.691541	14.0119815	113.615025	-80.931867	7.2529905	118.794017
-36.721584	28.745544	116.818726	-24.025425	10.669591	116.1633	33.873592	-8.552794	114.522377	31.5637	36.601418	112.780167	32.718646	14.024312	113.651272	-80.769496	7.31487	118.675328
-35.996197	29.192194	116.88633	-24.094423	10.859177	116.336884	33.868668	-8.585069	114.606728	31.65085	36.556728	112.713768	32.759759	13.9858295	113.660248	-80.948605	7.7325245	119.01352
-35.240826	29.603323	116.907135	-24.075497	10.929859	116.442619	33.857506	-8.653969	114.715485	31.738773	36.471828	112.557556	32.7981395	13.9089295	113.6365205	-80.9491335	7.9507885	119.2487175
-34.473537	29.892994	116.853836	-23.974981	10.89468	116.49305	33.86158	-8.78124	114.854286	31.837734	36.332241	112.339035	32.849657	13.7755005	113.5966605	-80.799619	8.0138595	119.3894395
-33.689312	30.153	116.701279	-23.885628	10.872268	116.572617	33.866932	-8.937408	115.044991	32.311092	35.892574	111.817261	33.089012	13.477583	113.431126	-80.860268	8.266953	119.714108
-32.898502	30.325153	116.504074	-23.77277	10.81538	116.543137	33.871799	-9.113947	115.264877	32.426289	35.805466	111.521339	33.149044	13.3457595	113.393108	-80.694584	8.2850005	119.693166
-31.664742	30.484795	116.162048	-23.686007	10.760301	116.572968	33.91362	-9.389509	115.553726	32.227211	35.582218	111.209145	33.0704155	13.0963545	113.3814355	-80.4424295	8.4242475	119.7645005
-30.751219	30.574829	115.920166	-23.630142	10.661412	116.560272	33.962593	-9.570106	115.709915	32.336624	35.350548	110.939491	33.1496085	12.890221	113.324703	-80.4098925	8.432603	119.795841
-29.926003	30.603127	115.786278	-23.55781	10.581021	116.524139	34.056858	-9.757459	115.772545	32.415146	35.162102	110.758141	33.236002	12.7023215	113.265343	-80.351622	8.4597205	119.782935
-29.096239	30.624155	115.658203	-23.507557	10.464784	116.447151	34.07748	-9.83093	115.853333	32.463619	35.023766	110.590729	33.2705495	12.596418	113.222031	-80.2856635	8.33315	119.672271
-28.198395	30.616283	115.50869	-23.437572	10.371118	116.333603	34.141171	-9.907905	115.7593	32.496677	34.977924	110.408485	33.318924	12.5350095	113.0838925	-80.194068	8.2072265	119.5833135
-27.287022	30.602432	115.31321	-23.378738	10.32688	116.199615	34.200619	-9.89094	115.62854	32.48991	34.953938	110.083298	33.3452645	12.531499	112.855919	-80.1027405	8.122261	119.543311
-26.37533	30.606483	115.030693	-23.372843	10.330888	116.030869	34.267536	-9.83423	115.465126	32.496792	35.006298	109.690498	33.382164	12.586034	112.577812	-80.12785	8.075742	119.483926
-24.979977	30.584543	114.512337	-23.218729	10.388315	115.623215	34.399677	-9.701434	115.254555	32.48291	35.072388	109.237167	33.4412935	12.685477	112.245861	-79.8787515	8.091153	119.000569
-24.018686	30.602339	114.262703	-23.14378	10.472129	115.461769	34.4333	-9.614816	115.228569	32.505661	35.129292	108.987106	33.4694805	12.757238	112.1078375	-79.7570405	8.18702	118.8157005
-23.076653	30.583996	114.135536	-23.15303	10.550218	115.438057	34.506187	-9.553392	115.189468	32.556961	35.183315	108.909904	33.531574	12.8149615	112.049686	-79.837634	8.2854745	118.826428
-22.263777	30.688152	114.193069	-23.015055	10.596002	115.325844	34.59808	-9.511644	115.144119	32.619514	35.250317	108.985092	33.608797	12.8693365	112.0646055	-79.638907	8.3226675	118.5870825
-21.035429	30.568203	114.188538	-23.016531	10.646255	115.304497	34.649422	-9.410043	115.159523	32.668205	35.38578	109.194138	33.6588135	12.9878685	112.1768305	-79.6918755	8.3046415	118.4321635
-20.051529	30.543566	114.30471	-22.93582	10.712667	115.280998	34.71386	-9.286912	115.098145	32.699471	35.531418	109.498123	33.7066655	13.122253	112.298134	-79.5783055	8.303081	118.263862
-19.116102	30.565187	114.439156	-22.912428	10.787141	115.196014	34.773144	-9.131043	115.020523	32.703751	35.701012	109.838249	33.7384475	13.2849845	112.429386	-79.5633035	8.2892975	117.962642
-17.650768	30.576939	114.672623	-22.89913	10.958009	115.029419	34.862267	-8.863901	114.884438	32.701717	36.025005	110.445511	33.781992	13.580552	112.6649745	-79.580252	8.335466	117.3938635
-16.444975	30.443117	114.7575	-22.88089	11.097167	114.915321	34.922184	-8.674165	114.781631	32.705971	36.213741	110.87117	33.8140775	13.769788	112.8264005	-79.5758575	8.424546	117.0042415
-15.495795	30.354404	114.89431	-22.857103	11.263693	114.817085	34.982059	-8.472147	114.723679	32.714157	36.398991	111.270187	33.848108	13.963422	112.996933	-79.562314	8.563964	116.637237
-14.555725	30.300638	115.055885	-22.828358	11.481187	114.792824	35.068127	-8.262675	114.720001	32.73671	36.587097	111.627411	33.9024185	14.162211	113.173706	-79.5591345	8.800163	116.411942
-13.567183	30.118614	115.203163	-22.803289	11.698554	114.79908	35.175316	-8.041714	114.790962	32.758366	36.786671	111.992989	33.966841	14.3724785	113.3919755	-79.573419	9.0246295	116.2061845
-12.467501	29.839563	115.330933	-22.729794	11.913815	114.820793	35.292381	-7.797444	114.902832	32.781914	36.990894	112.354889	34.0371475	14.596725	113.6288605	-79.4967355	9.230905	116.0127255
-11.518999	29.524136	115.46228	-22.705887	12.130588	114.882729	35.426392	-7.545572	115.067657	32.78722	37.187767	112.703133	34.106806	14.8210975	113.885395	-79.51858	9.4400785	115.880063
-10.101298	29.008579	115.634064	-22.614302	12.431398	115.034912	35.644878	-7.131973	115.361526	32.770947	37.534546	113.177132	34.2079125	15.2012865	114.269329	-79.4365165	9.6615095	115.800495
-9.217957	28.592474	115.794586	-22.635839	12.65231	115.219902	35.805069	-6.843901	115.54657	32.894627	37.754421	113.387474	34.349848	15.45526	114.467022	-79.621526	9.84936	115.972782
-8.347378	28.102535	115.995468	-22.52212	12.819438	115.38488	35.966919	-6.584211	115.761482	33.119667	37.825237	113.41832	34.543293	15.620513	114.589901	-79.587533	10.018363	116.179859
-7.494463	27.560186	116.1194	-22.407017	12.906127	115.507759	36.112797	-6.340195	115.958084	33.162354	38.069214	113.497055	34.6375755	15.8645095	114.7275695	-79.4516095	9.9477445	116.2879485
-6.706007	26.968237	116.235031	-22.316944	13.035242	115.663788	36.246334	-6.092176	116.130737	32.822342	38.536304	113.782608	34.534338	16.222064	114.9566725	-79.168226	9.84842	116.3709035
-5.968768	26.324194	116.311005	-22.239325	13.13925	115.826271	36.342495	-5.872835	116.305901	32.816242	38.753738	113.739838	34.5793685	16.4404515	115.0228695	-79.0580185	9.8380485	116.6296725
-5.235943	25.627474	116.326569	-22.233854	13.238743	115.962898	36.413532	-5.724927	116.434944	32.792271	38.883461	113.5494	34.6029015	16.579267	114.992172	-79.0706095	9.898219	116.933624
-4.222344	24.540312	116.192162	-22.262402	13.277117	116.017273	36.390865	-5.651779	116.5261	32.76923	38.515461	113.142517	34.5800475	16.431841	114.8343085	-79.1048515	10.122393	117.2002375
-3.622989	23.73628	115.984009	-22.328121	13.24372	115.970299	36.3228	-5.679767	116.500854	32.700928	38.478672	112.768051	34.511864	16.3994525	114.6344525	-79.168106	10.0879875	117.3061455
-3.023645	22.915316	115.739952	-22.394114	13.191078	115.823273	36.235275	-5.742745	116.421219	32.621609	38.431049	112.387215	34.428442	16.344152	114.404217	-79.21667	10.038004	117.242329
-2.44934	22.017883	115.473404	-22.481411	13.094152	115.619698	36.117477	-5.85383	116.290596	32.537537	38.307392	112.051369	34.327507	16.226781	114.1709825	-79.290329	9.961523	117.0684135
-1.854441	21.123707	115.157227	-22.53693	12.914602	115.391884	35.995041	-6.039487	116.102394	32.48838	38.083672	111.744034	34.2417105	16.0220925	113.923214	-79.3155705	9.8071115	116.860554
-1.320892	20.213097	114.923706	-22.598864	12.732988	115.20507	35.925095	-6.257735	115.942192	32.481731	37.900768	111.395622	34.203413	15.8215165	113.668907	-79.401141	9.6444595	116.741233
-0.835308	19.277954	114.776108	-22.607664	12.510605	115.0774	35.895607	-6.469532	115.864601	32.482815	37.713001	111.345139	34.189211	15.6217345	113.60487	-79.404539	9.3994755	116.54993
-0.0836	17.865108	114.725853	-22.561537	12.236719	114.926109	35.920986	-6.761238	115.913307	32.46312	37.608425	111.342392	34.192053	15.4235935	113.6278495	-79.315127	9.0498445	116.2243685
0.375291	16.916857	114.722404	-22.535538	12.044809	114.841553	35.96162	-6.941613	116.010025	32.565708	37.079014	111.456871	34.263664	15.0687005	113.733448	-79.33474	9.0209175	115.949658
0.81103	16.024687	114.708397	-22.491962	11.866511	114.763153	36.016811	-7.116347	116.147377	32.60556	37.458027	111.525955	34.3111855	15.17084	113.836666	-79.2951095	8.562182	115.68964
1.189092	15.108212	114.757195	-22.436766	11.708706	114.709625	36.087357	-7.264824	116.252815	32.675941	37.29995	111.69249	34.381649	15.017563	113.9726525	-79.255181	8.399849	115.4465975
1.564219	14.189251	114.832832	-22.361362	11.57393	114.702621	36.171253	-7.359943	116.345528	32.797283	36.651386	111.954895	34.484268	14.6457215	114.1502115	-79.206992	8.5021385	115.2550305
1.90719	13.293235	114.980713	-22.268801	11.496901	114.748695	36.281311	-7.397801	116.470703	32.888634	36.634624	112.19603	34.5849725	14.6184115	114.3333665	-79.1225745	8.3753905	115.1640235
2.175275	12.424055	115.136131	-22.173763	11.43951	114.778587	36.413105	-7.405596	116.612686	32.978252	36.596741	112.539383	34.6956785	14.5955725	114.5760345	-79.0432045	8.2834475	114.9811395
2.530768	11.149738	115.273918	-22.020998	11.38845	114.814796	36.61573	-7.402765	116.72554	33.079372	36.622322	113.094543	34.847551	14.6097785	114.9100415	-78.889547	8.1671215	114.7195505
2.704394	10.255506	115.326164	-21.911432	11.40829	114.854538	36.729057	-7.398669	116.733551	33.115135	37.160706	113.414886	34.922096	14.8810185	115.0742185	-78.74496	7.9355615	114.6348575
2.830425	9.391387	115.380981	-21.834238	11.442681	114.911041	36.822319	-7.363157	116.742004	33.210033	37.188698	113.707939	35.016176	14.9127705	115.2249715	-78.684652	7.9725915	114.5971105
2.889366	8.494039	115.433586	-21.73571	11.470251	114.989342	36.90324	-7.34394	116.764427	33.294598	37.218342	113.920685	35.098919	14.937201	115.342556	-78.570339	8.003301	114.636128
2.88955	7.617486	115.462769	-21.65341	11.565905	115.090691	36.998413	-7.327472	116.799667	33.37899	37.233524	114.081932	35.1887015	14.953026	115.4407995	-78.4955215	8.178784	114.7405825
2.856018	6.698429	115.488113	-21.581537	11.603701	115.173935	37.087803	-7.340954	116.871666	33.451317	37.207664	114.203979	35.26956	14.933355	115.5378225	-78.432634	8.274047	114.8100475
2.74108	5.744871	115.507484	-21.526186	11.625697	115.264915	37.181408	-7.394817	116.941177	33.519646	37.159618	114.312592	35.350527	14.8824005	115.6268845	-78.402899	8.3689935	114.9029455
2.493848	4.269873	115.561615	-21.383043	11.616345	115.407799	37.277348	-7.487035	117.045998	33.623711	36.989758	114.380577	35.4505295	14.7513615	115.7132875	-78.2166155	8.4813285	115.1023105
2.272136	3.25969	115.567139	-21.319324	11.582223	115.468193	37.334209	-7.591539	117.130569	33.682163	36.877556	114.434326	35.508186	14.6430085	115.7824475	-78.146834	8.5214375	115.1539385
2.00281	2.226986	115.56913	-21.312544	11.549228	115.601395	37.392834	-7.698811	117.20797	33.761555	36.76907	114.494476	35.5771945	14.5351295	115.851223	-78.2022825	8.5633265	115.351567
1.701614	1.170916	115.577232	-21.237255	11.444324	115.561745	37.428646	-7.821254	117.276443	33.845627	36.661469	114.558884	35.6371365	14.4201075	115.9176635	-78.1116465	8.4685405	115.2058265
1.358345	0.088415	115.5718	-21.185131	11.384826	115.54213	37.467884	-7.921149	117.360619	33.92001	36.569744	114.581131	35.693947	14.3242975	115.970875	-78.064209	8.4453545	115.113385
0.934335	-0.97753	115.515053	-21.158901	11.331883	115.51535	37.50927	-8.00049	117.397476	33.983749	36.507523	114.629532	35.7465095	14.2535165	116.013504	-78.0643115	8.4102495	115.017196
0.475425	-2.061469	115.42717	-21.10018	11.270975	115.489616	37.555328	-8.105706	117.431572	34.036343	36.42165	114.590454	35.7958355	14.157972	116.011013	-77.9961955	8.383978	114.968219
-0.333959	-3.695531	115.375397	-21.033253	11.161129	115.492943	37.661682	-8.255105	117.492081	34.159386	36.245193	114.534737	35.910534	13.995044	116.013409	-77.97704	8.327214	114.972477
-0.979822	-4.765474	115.408936	-20.9519	11.07306	115.478371	37.731606	-8.406981	117.567017	34.263332	36.081104	114.50322	35.997469	13.8370615	116.0351185	-77.901269	8.3090585	114.9216235
-1.628752	-5.865071	115.377617	-20.8374	10.988305	115.500404	37.796284	-8.578327	117.669655	34.395462	35.902702	114.388802	36.095873	13.6621875	116.0292285	-77.770673	8.3144225	114.9715795
-2.381765	-6.909893	115.477623	-20.745567	10.917434	115.506683	37.843826	-8.742612	117.805969	34.547535	35.734142	114.213898	36.1956805	13.495765	116.0099335	-77.6868145	8.339103	115.0034325
-3.162711	-7.97577	115.621742	-20.663519	10.862741	115.53215	37.887592	-8.921581	117.97036	35.097485	35.375805	113.823296	36.4925385	13.227112	115.896828	-77.8195765	8.49837	115.167472
-4.027862	-9.014043	115.816628	-20.573824	10.784845	115.572884	37.943508	-9.095885	118.186638	35.235428	35.159321	113.585892	36.589468	13.031718	115.886265	-77.737116	8.537972	115.259503
-4.899264	-10.001884	116.072128	-20.505262	10.734918	115.632156	38.017147	-9.285268	118.41935	35.371292	34.943096	113.334656	36.6942195	12.828914	115.877003	-77.7047435	8.640922	115.387309
-6.318269	-11.412242	116.582397	-20.400444	10.622569	115.776489	38.074772	-9.519692	118.822334	35.569675	34.62685	112.949356	36.8222235	12.553579	115.885845	-77.6231115	8.691559	115.667133
-7.379017	-12.192274	116.989922	-20.349062	10.487333	115.899124	38.110111	-9.65874	119.040955	35.691864	34.43766	112.673691	36.9009875	12.38946	115.857323	-77.5991115	8.585206	115.940925
-8.400229	-12.968685	117.261421	-20.302771	10.352526	116.015839	38.149288	-9.783718	119.209801	35.715488	34.197262	112.45462	36.932388	12.206772	115.8322105	-77.53793	8.49828	116.1994675
-9.361354	-13.870398	117.326187	-20.261967	10.169153	116.131958	38.206284	-9.943891	119.332359	35.394604	34.242191	112.466599	36.800444	12.14915	115.899479	-77.324378	8.189156	116.364437
-10.546095	-14.397091	117.618095	-20.22518	9.966305	116.217422	38.227402	-10.072265	119.395744	35.849735	33.895061	112.110565	37.0385685	11.911398	115.7531545	-77.4889285	8.021212	116.6816895
-11.534579	-15.125288	117.534149	-20.20842	9.752184	116.239151	38.239697	-10.214865	119.418251	35.815929	33.698563	112.006569	37.027813	11.741849	115.71241	-77.444653	7.762519	116.765892
-12.654514	-15.639022	117.534172	-20.184265	9.540243	116.245758	38.248302	-10.328035	119.417641	35.851204	33.564568	111.92688	37.049753	11.6182665	115.6722605	-77.418283	7.4622195	116.8192555
-14.380715	-16.214081	117.568649	-20.182016	9.269309	116.270889	38.234364	-10.516769	119.397797	35.88929	33.378334	111.770096	37.061827	11.4307825	115.5839465	-77.425859	7.1078355	116.9578315
-15.518361	-16.504755	117.52919	-20.161564	9.113547	116.316292	38.221855	-10.63346	119.388641	35.584625	32.930862	111.97702	36.90324	11.148701	115.6828305	-77.226368	7.078393	116.9497535
-16.684961	-16.702116	117.515121	-20.146416	8.964441	116.348923	38.200932	-10.742387	119.384956	35.606991	32.837452	111.941238	36.9039615	11.0475325	115.663097	-77.1967935	6.8813495	117.034749
-17.811169	-16.84479	117.459801	-20.140816	8.841617	116.413986	38.223309	-10.837964	119.35524	35.621368	32.737625	112.013329	36.9223385	10.9498305	115.6842845	-77.2039705	6.7334035	117.1436875
-19.009075	-16.791384	117.412521	-20.132378	8.71798	116.460777	38.24044	-10.905198	119.315514	35.586411	33.251682	112.03598	36.9134255	11.173242	115.675747	-77.1781815	6.262718	117.245807
-20.1259	-16.743942	117.249382	-20.144369	8.623636	116.514275	38.233498	-10.939832	119.259834	35.586014	33.248756	112.12236	36.909756	11.154462	115.691097	-77.198494	6.09281	117.337453
-21.270763	-16.52631	117.105568	-20.134941	8.531748	116.545441	38.232727	-10.952529	119.187973	35.98772	33.090546	112.043633	37.1102235	11.0690085	115.615803	-77.3801055	5.9944875	117.475079
-23.015577	-16.103205	116.880463	-20.135286	8.489579	116.586708	38.237823	-10.934922	119.033646	35.98241	33.14994	112.289932	37.1101165	11.107509	115.661789	-77.3806885	5.871649	117.511627
-24.182224	-15.719506	116.684807	-20.138582	8.478984	116.606018	38.229004	-10.919337	118.935181	35.935982	33.166943	112.450745	37.082493	11.123803	115.692963	-77.359657	5.834165	117.519073
-25.286964	-15.232235	116.473923	-20.146053	8.461609	116.633331	38.20266	-10.889152	118.828056	35.983814	33.281548	112.634399	37.093237	11.196198	115.7312275	-77.385343	5.72702	117.5354345
-26.446697	-14.753864	116.287216	-20.150417	8.480011	116.663574	38.181126	-10.877395	118.705452	35.979725	33.324924	112.838257	37.0804255	11.2237645	115.7718545	-77.3812595	5.7362575	117.5552935
-27.580414	-14.171256	116.169128	-20.157423	8.502346	116.700172	38.10984	-10.833831	118.60955	35.980789	33.384151	112.988091	37.0453145	11.27516	115.7988205	-77.3601605	5.729532	117.6015235
-28.717306	-13.498905	116.065254	-20.202253	8.567939	116.784157	38.065758	-10.791168	118.545212	35.586693	33.612183	113.288521	36.8262255	11.4105075	115.9168665	-77.2307315	5.7253705	117.6514475
-29.840326	-12.823624	116.009918	-20.206089	8.642971	116.805588	38.02433	-10.763996	118.525925	35.988857	33.476711	113.210175	37.0065935	11.3563575	115.86805	-77.4187715	5.9295845	117.743126
-31.490814	-11.679985	115.96357	-20.251816	8.770272	116.782776	37.941002	-10.721522	118.570503	35.98613	33.529514	113.226334	36.963566	11.403996	115.8984185	-77.467198	6.136548	117.6671335
-32.60146	-10.846081	115.969681	-20.292782	8.816381	116.769562	37.875702	-10.708383	118.585205	35.980927	33.552879	113.139786	36.9283145	11.422248	115.8624955	-77.5138785	6.210514	117.6766285
-33.636726	-10.017485	116.00058	-20.329674	8.840333	116.76712	37.821159	-10.703005	118.587837	35.941673	33.556892	112.981499	36.881416	11.4269435	115.784668	-77.540764	6.2537225	117.749572
-34.655319	-9.141005	116.042419	-20.400801	8.846829	116.762352	37.767071	-10.698532	118.579903	35.869633	33.544987	112.798012	36.818352	11.4232275	115.6889575	-77.619954	6.2704305	117.8357465
-35.727642	-8.203153	115.996933	-20.416739	8.813702	116.708992	37.715469	-10.697029	118.547691	35.771828	33.547287	112.642654	36.7436485	11.425129	115.5951725	-77.5771265	6.202275	117.8228115
-36.704807	-7.266917	115.986694	-20.480196	8.76374	116.667213	37.677963	-10.675183	118.489304	35.646187	33.556496	112.422729	36.662075	11.4406565	115.4560165	-77.622467	6.0868235	117.8784095
-37.636971	-6.3055	115.968536	-20.572653	8.694736	116.618813	37.601963	-10.63622	118.444489	35.500126	33.559944	112.219414	36.5510445	11.461862	115.3319515	-77.6963505	5.92761	117.9056745
-39.07534	-4.659359	115.998116	-20.717159	8.575242	116.615532	37.483997	-10.58627	118.348404	35.286858	33.598797	111.924805	36.3854275	11.5062635	115.1366045	-77.8197455	5.6442205	118.0944595
-39.989922	-3.561781	116.084305	-20.78154	8.527069	116.679764	37.397148	-10.545863	118.313042	34.730972	33.788086	111.936096	36.06406	11.6211115	115.124569	-77.62714	5.4330265	118.234959
-40.852348	-2.386914	116.215004	-20.874523	8.430111	116.820038	37.307339	-10.493801	118.237411	34.936398	33.653343	111.625198	36.1218685	11.579771	114.9313045	-77.8709145	5.280451	118.7087715
-41.660786	-1.1817	116.394547	-20.944159	8.324379	117.012131	37.238304	-10.41714	118.129089	34.711121	33.720097	111.563782	35.9747125	11.6514785	114.8464355	-77.8630305	4.9972795	119.1778265
-42.443382	0.044713	116.650055	-21.037657	8.2028	117.218735	37.194511	-10.322971	117.988907	34.072128	33.972076	111.734596	35.6333195	11.8245525	114.8617515	-77.7086335	4.5810475	119.5757185
-43.203732	1.380442	116.983208	-21.133774	8.09961	117.499229	37.143562	-10.215093	117.826096	33.823116	34.09586	111.667763	35.483339	11.9403835	114.7469295	-77.750887	4.2588365	120.2515285
-43.87394	2.694651	117.414787	-21.241802	8.004343	117.785286	37.077084	-10.126941	117.631935	33.568676	34.249985	111.544022	35.32288	12.061522	114.5879785	-77.806484	3.947164	120.9825935
-44.782238	4.765367	118.069687	-21.389393	7.868453	118.213905	37.007549	-10.015002	117.311546	33.203499	34.435417	111.362038	35.105524	12.2102075	114.336792	-77.88431	3.5266985	122.091018
-45.299686	6.16036	118.36834	-21.528925	7.79158	118.483116	36.96804	-10.000175	117.067924	32.966125	34.495483	111.263618	34.9670825	12.247654	114.165771	-78.0249325	3.335506	122.800461
-45.792603	7.546456	118.562279	-21.730623	7.662524	118.590584	36.882107	-10.006169	116.759933	32.744202	34.537296	111.150085	34.8131545	12.2655635	113.955009	-78.2744005	3.0594845	123.226159
-46.176094	9.011877	118.614128	-21.862831	7.509391	118.579575	36.738415	-10.032461	116.398369	32.517849	34.52261	111.016258	34.628132	12.2450745	113.7073135	-78.353794	2.7737075	123.4518365
-46.498623	10.457026	118.584312	-22.050535	7.424909	118.421028	36.57674	-10.081353	115.945389	32.307747	34.50843	110.924576	34.4422435	12.2135385	113.4349825	-78.5433135	2.6362795	123.4070735
-46.759708	11.894463	118.484154	-22.196602	7.254827	118.241501	36.374203	-10.075155	115.604553	32.143661	34.493732	110.846901	34.258932	12.2092885	113.225727	-78.652136	2.3003655	123.257275
-46.935032	13.370646	118.297806	-21.957998	6.775074	117.770325	36.246025	-10.088576	115.22477	31.999258	34.510998	110.85614	34.1226415	12.211211	113.040455	-78.0386375	1.338937	122.500195
-47.02774	15.555334	118.058014	-22.346395	6.893268	117.492653	36.031826	-10.089182	114.620422	31.818575	34.561699	110.983429	33.9252005	12.2362585	112.8019255	-78.6179905	1.5502775	122.1833805
-46.973961	17.029093	118.027786	-22.467464	6.920633	117.273071	35.865376	-10.039649	114.231895	31.705606	34.629692	111.064461	33.785491	12.2950215	112.648178	-78.720419	1.5462445	121.897964
-46.850487	18.414515	118.037819	-22.549906	6.941843	117.091194	35.708603	-9.966389	113.867142	31.593302	34.725433	111.273918	33.6509525	12.379522	112.57053	-78.7507645	1.504164	121.611858
-46.571251	19.850136	118.122063	-22.652975	7.016844	116.955208	35.584869	-9.852048	113.536278	31.485003	34.841812	111.542389	33.534936	12.494882	112.5393335	-78.840886	1.538806	121.3710825
-46.265457	21.144077	118.241394	-22.75477	7.107952	116.833916	35.478714	-9.732711	113.26162	31.374914	34.983837	111.807404	33.426814	12.625563	112.534512	-78.936354	1.590341	121.13332
-45.982815	22.481609	118.56427	-22.833744	7.190013	116.734886	35.363884	-9.602912	113.036369	31.28138	35.129742	112.031677	33.322632	12.763415	112.534023	-78.99012	1.616611	120.935749
-45.399605	23.588905	118.414925	-22.928085	7.30446	116.642403	35.273003	-9.465989	112.869583	31.184881	35.240604	112.231232	33.228942	12.8873075	112.5504075	-79.085112	1.7216125	120.7343985
-44.564167	25.212109	118.63134	-23.093384	7.496825	116.630241	35.133667	-9.326238	112.748276	31.022812	35.370754	112.513649	33.0782395	13.022258	112.6309625	-79.2650075	1.971392	120.6295195
-43.920841	26.157574	118.648636	-23.170189	7.635532	116.65847	35.030766	-9.299806	112.783669	30.947599	35.397202	112.615433	32.9891825	13.048698	112.699551	-79.3295605	2.222366	120.617389
-43.171959	27.005465	118.583	-23.299242	7.649222	116.613045	34.928856	-9.340929	112.904083	30.88726	35.375023	112.611099	32.908058	13.017047	112.757591	-79.506542	2.281397	120.468499
-42.468483	27.798574	118.437828	-23.439449	7.706633	116.576515	34.814816	-9.423717	113.054642	30.803055	35.301647	112.531456	32.8089355	12.938965	112.793049	-79.6878335	2.474301	120.359981
-41.64962	28.468376	118.212906	-23.574257	7.690084	116.550316	34.704811	-9.536903	113.256325	30.698608	35.193245	112.390724	32.7017095	12.828171	112.8235245	-79.8502235	2.551997	120.2771075
-40.790829	29.041281	117.924843	-23.747385	7.672128	116.515221	34.595688	-9.657138	113.491615	30.588726	35.057129	112.245094	32.592207	12.6999955	112.8683545	-80.086977	2.6442605	120.1620875
-39.891579	29.489283	117.643204	-24.005096	7.815456	116.655991	34.472012	-9.810621	113.749626	30.478647	34.897717	112.088989	32.4753295	12.543548	112.9193075	-80.4855215	3.087364	120.3926745
-38.505791	30.027618	117.23822	-24.045914	7.498699	116.483185	34.31134	-10.051347	114.060059	30.336454	34.623329	111.887566	32.323897	12.285991	112.9738125	-80.415725	2.711407	119.9925575
-37.476994	30.327108	116.99176	-24.153559	7.290954	116.377701	34.212692	-10.217966	114.229607	30.24328	34.460442	111.778732	32.227986	12.121238	113.0041695	-80.535104	2.46067	119.7512325
-36.425713	30.51016	116.769745	-24.288025	7.214107	116.462448	34.129509	-10.336504	114.344337	30.148502	34.329632	111.664024	32.1390055	11.996564	113.0041805	-80.7150555	2.43165	119.9207155
-35.41259	30.67308	116.570175	-24.384012	7.117616	116.407249	34.055046	-10.443431	114.412544	30.055729	34.222748	111.54982	32.0553875	11.8896585	112.981182	-80.8234115	2.3455735	119.833316
-34.249889	30.80658	116.348038	-24.450272	7.011338	116.269508	33.983089	-10.490564	114.441887	29.957617	34.155739	111.445305	31.970353	11.8325875	112.943596	-80.870897	2.1900885	119.59542
-33.126839	30.919147	116.079475	-24.627708	6.994075	116.160011	33.918961	-10.520892	114.466537	29.854155	34.099026	111.302391	31.886558	11.789067	112.884464	-81.141974	2.199083	119.435558
-32.003956	30.971468	115.857254	-24.602804	6.889298	116.036919	33.859287	-10.522582	114.459625	29.76845	34.062977	111.163353	31.8138685	11.7701975	112.811489	-81.0194765	2.0083985	119.262349
-30.229115	31.00963	115.535248	-24.598476	6.769154	115.685059	33.793484	-10.561113	114.442596	29.99432	33.794746	110.779617	31.893902	11.6168165	112.6111065	-81.090854	1.9214915	118.7590115
-28.995041	31.008917	115.268372	-24.677242	6.740823	115.552223	33.742348	-10.559934	114.434349	29.968988	33.777855	110.680511	31.855668	11.6089605	112.55743	-81.210152	1.8726855	118.547016
-27.830088	30.960428	115.026405	-24.705845	6.755181	115.348663	33.678513	-10.579683	114.411995	29.934347	33.739578	110.605728	31.80643	11.5799475	112.5088615	-81.21812	1.9304145	118.1884645
-26.529896	30.880039	114.766434	-24.701519	6.726245	115.124619	33.655548	-10.627095	114.393188	29.929382	33.678253	110.525749	31.792465	11.525579	112.4594685	-81.195503	1.926911	117.7897695
-25.257402	30.780766	114.516212	-24.738464	6.748959	114.946877	33.632492	-10.670332	114.411377	29.953808	33.620609	110.451042	31.79315	11.4751385	112.4312095	-81.270078	2.0227795	117.4625445
-24.035967	30.634626	114.262978	-24.717251	6.742553	114.730202	33.616592	-10.720982	114.446083	29.680569	33.262146	110.652664	31.6485805	11.270582	112.5493735	-81.0830825	2.214524	116.9110305
-22.747253	30.470783	114.015808	-24.722658	6.777645	114.554489	33.621395	-10.81189	114.463448	29.703066	33.205772	110.588028	31.6622305	11.196941	112.525738	-81.1075465	2.358349	116.58324
-20.823826	30.151609	113.734505	-24.737133	6.799985	114.34301	33.566055	-10.849894	114.566193	29.722456	33.117603	110.510551	31.6442555	11.1338545	112.538372	-81.1185215	2.4661155	116.147648
-19.62281	29.92238	113.649391	-24.770761	6.826375	114.293884	33.535961	-10.847101	114.598885	29.71394	33.10677	110.49836	31.6249505	11.1298345	112.5486225	-81.1664725	2.5229155	116.0391455
-18.340349	29.650772	113.644554	-24.79805	6.858673	114.253853	33.51926	-10.824312	114.618279	29.686031	33.127987	110.534515	31.6026455	11.1518375	112.576397	-81.1987455	2.5655085	115.931309
-17.080944	29.367117	113.691498	-24.826542	6.878478	114.231583	33.480839	-10.772568	114.646133	29.649994	33.16375	110.618904	31.5654165	11.195591	112.6325185	-81.2185005	2.561365	115.8306475
-15.83643	29.066759	113.752556	-24.836952	6.908635	114.227798	33.46199	-10.707935	114.657593	29.612764	33.209576	110.724548	31.537377	11.2508205	112.6910705	-81.211281	2.5664495	115.7645255
-14.685677	28.728018	113.896873	-24.862606	6.947004	114.242538	33.450813	-10.621259	114.661613	29.576033	33.299911	110.850815	31.513423	11.339326	112.756214	-81.238635	2.554682	115.728862
-13.385571	28.399723	114.037857	-24.890593	7.033838	114.266792	33.430954	-10.505507	114.68515	29.553646	33.414661	111.04171	31.4923	11.454577	112.86343	-81.273486	2.613099	115.670154
-11.578922	27.834351	114.23452	-24.885132	7.214636	114.298157	33.467968	-10.288836	114.767395	29.488596	34.159729	111.2771	31.478282	11.9354465	113.0222475	-81.248546	2.4938255	115.5740665
-10.473825	27.461792	114.385948	-24.887438	7.371068	114.336014	33.496021	-10.11688	114.806679	29.494471	34.327084	111.481216	31.495246	12.105102	113.1439475	-81.270122	2.637034	115.5280805
-9.294576	27.022297	114.517441	-24.865618	7.52212	114.330139	33.553963	-9.952612	114.803444	29.498682	34.502869	111.65255	31.5263225	12.2751285	113.227997	-81.2575585	2.7691115	115.432281
-8.142392	26.569805	114.632057	-24.859829	7.685069	114.294472	33.601204	-9.762248	114.795235	29.507547	34.692265	111.831917	31.5543755	12.4650085	113.313576	-81.2740335	2.9051295	115.275368
-7.013772	26.081339	114.692833	-24.793552	7.821399	114.245735	33.666496	-9.562531	114.750923	29.523403	34.882256	112.025597	31.5949495	12.6598625	113.38826	-81.1820535	2.9829355	115.10321
-5.883446	25.55872	114.798058	-24.78764	7.988689	114.246239	33.726509	-9.355791	114.693382	29.548073	35.066437	112.224213	31.637291	12.855323	113.4587975	-81.212571	3.122055	115.0336805
-4.835803	24.978373	114.862953	-24.689636	8.102255	114.100311	33.809982	-9.153412	114.609322	29.589085	35.238522	112.446083	31.6995335	13.042555	113.5277025	-81.0788055	3.161955	114.6729195
-3.247005	24.031145	114.893433	-24.609573	8.306793	114.016953	33.93726	-8.896908	114.526344	29.680798	35.45295	112.763512	31.809029	13.278021	113.644928	-81.028175	3.335565	114.388978
-2.224345	23.349411	114.949677	-24.508793	8.430931	113.966461	34.016571	-8.750967	114.517609	29.747084	35.597672	112.951622	31.8818275	13.4233525	113.7346155	-80.8994135	3.4385095	114.1983065
-1.237652	22.585688	114.949097	-24.436523	8.572706	113.965881	34.100033	-8.611196	114.551399	29.819866	35.733829	113.082108	31.9599495	13.5613165	113.8167535	-80.8329955	3.5840955	114.1150085
-0.241264	21.79199	114.939919	-24.453627	8.704091	114.031303	34.178173	-8.467674	114.61203	29.881842	35.857136	113.190697	32.0300075	13.694731	113.9013635	-80.9372615	3.713451	114.1612425
0.683909	20.966711	114.919296	-24.3659	8.796927	113.994621	34.244141	-8.367054	114.728668	29.946041	35.973896	113.303162	32.095091	13.803421	114.015915	-80.826891	3.790433	113.973327
1.560451	20.057327	114.908981	-24.319033	8.851067	113.968994	34.313377	-8.244978	114.85083	29.991488	36.088844	113.429428	32.1524325	13.921933	114.140129	-80.7904985	3.780201	113.797859
2.455375	19.115683	114.9403	-24.276051	8.899234	113.97654	34.369106	-8.153311	114.997253	30.412477	36.028904	113.370262	32.3907915	13.9377965	114.1837575	-80.9428935	3.8606715	113.7693225
3.694512	17.533392	115.015854	-24.24474	8.956944	114.017784	34.456539	-7.992857	115.194794	30.047644	36.367355	113.765732	32.2520915	14.187249	114.480263	-80.7415715	3.726639	113.555305
4.451574	16.469788	115.075775	-24.230381	8.988107	114.06002	34.49501	-7.865909	115.339409	30.059555	36.4841	113.916306	32.2772825	14.3090955	114.6278575	-80.7380445	3.6671185	113.4921825
5.175448	15.357696	115.128098	-24.205572	9.069787	114.114723	34.541336	-7.766382	115.479507	30.077723	36.602169	114.049515	32.3095295	14.4178935	114.764511	-80.7206735	3.7216805	113.464935
5.852032	14.226233	115.17981	-24.173105	9.137585	114.168785	34.579887	-7.651998	115.622398	30.108149	36.720764	114.17791	32.344018	14.534383	114.900154	-80.690228	3.740787	113.437416
6.469743	13.010552	115.241028	-24.128685	9.199021	114.222801	34.63496	-7.573974	115.749214	30.134949	36.804588	114.294907	32.3849545	14.615307	115.0220605	-80.6423245	3.782735	113.4235415
7.045946	11.791289	115.286896	-24.1101	9.28255	114.303528	34.682148	-7.493832	115.894028	30.177807	36.907444	114.437088	32.4299775	14.706806	115.165558	-80.6501775	3.858294	113.441498
7.565378	10.523019	115.369705	-24.043114	9.355812	114.367767	34.735889	-7.411427	116.019859	30.232445	36.979752	114.581703	32.484167	14.7841625	115.300781	-80.570395	3.9274615	113.434753
8.218876	8.565236	115.578094	-23.975172	9.506474	114.526604	34.881382	-7.317426	116.334389	30.309952	37.054085	114.888397	32.595667	14.8683295	115.611393	-80.546011	4.1446185	113.441815
8.61499	7.218141	115.740059	-23.917685	9.545259	114.669441	34.985634	-7.261511	116.663071	30.365191	37.082657	115.112099	32.6754125	14.910573	115.887585	-80.5107825	4.179945	113.451297
8.940957	5.885967	116.054573	-23.86302	9.652427	114.841995	35.083221	-7.204966	117.124008	30.812443	36.960079	115.204849	32.947832	14.8775565	116.1644285	-80.673872	4.4272975	113.5195615
9.180636	4.43804	116.406548	-23.85458	9.705898	115.06617	35.198853	-7.132731	117.637207	30.448446	37.145493	115.689697	32.8236495	15.006381	116.663452	-80.5328095	4.405415	113.468888
9.342729	2.977116	116.818069	-23.859722	9.790963	115.299583	35.310772	-7.087453	118.168282	30.461744	37.176174	115.983116	32.886258	15.0443605	117.075699	-80.605702	4.5375655	113.523467
9.454603	1.543471	117.244598	-23.877325	9.845865	115.519821	35.416965	-7.062319	118.734703	30.457111	37.207458	116.24807	32.937038	15.0725695	117.4913865	-80.691688	4.6191605	113.5482555
9.461955	0.073184	117.675163	-23.916582	9.891148	115.690086	35.487041	-7.031301	119.267418	30.428045	37.240826	116.431252	32.957543	15.1047625	117.849335	-80.790707	4.6775335	113.530837
9.253799	-1.96641	118.32309	-23.995806	9.966532	115.886902	35.533772	-6.976797	119.961258	30.376911	37.287476	116.600433	32.9553415	15.1553395	118.2808455	-80.9469535	4.7777245	113.4929585
9.551489	-3.683481	118.373344	-24.067669	10.009995	115.982483	35.533867	-6.952655	120.329323	30.337248	37.301193	116.605064	32.9355575	15.174269	118.4671935	-81.0708955	4.845721	113.4977725
9.030219	-4.980822	118.740059	-24.108433	10.027143	116.059456	35.526009	-6.919526	120.610489	30.308428	37.32029	116.545471	32.9172185	15.200382	118.57798	-81.1340845	4.853904	113.540932
8.734014	-6.380775	118.9123	-24.127907	10.053543	116.111183	35.523117	-6.873919	120.828484	30.284119	37.334869	116.433014	32.903618	15.230475	118.630749	-81.159432	4.876611	113.591617
8.347239	-7.770434	119.074425	-24.122086	10.072621	116.13504	35.550999	-6.808333	120.98632	30.278141	37.36805	116.282425	32.91457	15.2798585	118.6343725	-81.158742	4.8653835	113.6357075
8.242335	-9.216812	118.975082	-24.08996	10.112505	116.135391	35.594971	-6.766739	121.085228	30.288389	37.396641	116.120277	32.94168	15.314951	118.6027525	-81.1216	4.910059	113.6680295
7.700494	-10.511403	118.985153	-24.030193	10.156942	116.106728	35.651295	-6.721406	121.13681	30.309284	37.429173	115.920807	32.9802895	15.3538835	118.5288085	-81.0406755	4.9600005	113.6846475
6.520563	-12.239134	119.124962	-23.931366	10.222602	116.042641	35.749523	-6.628065	121.188911	30.379772	37.472317	115.558815	33.0646475	15.422126	118.373863	-80.9273795	5.023078	113.711419
5.837174	-13.351491	119.10379	-23.835636	10.274343	116.00473	35.826393	-6.576908	121.152161	30.445507	37.48933	115.301476	33.13595	15.456211	118.2268185	-80.807222	5.092475	113.7826415
5.384983	-14.606552	118.92263	-23.741119	10.299609	115.996277	35.924435	-6.539943	121.089493	30.916018	37.328686	114.862679	33.4202265	15.3943715	117.976086	-80.9024645	5.2048465	114.016468
4.543942	-15.672726	118.980064	-23.60845	10.317288	116.012505	36.024456	-6.50334	121.078613	31.028408	37.316132	114.591599	33.526432	15.406396	117.835106	-80.743332	5.22818	114.189904
3.352058	-16.461479	119.225082	-23.477224	10.327869	116.069283	36.128429	-6.486636	121.092667	30.727211	37.472366	114.548492	33.42782	15.492865	117.8205795	-80.382268	5.162873	114.3179865
2.716327	-17.525141	119.236847	-23.354322	10.31714	116.146484	36.243828	-6.483206	121.150383	30.836895	37.428547	114.367928	33.5403615	15.4726705	117.7591555	-80.2490055	5.1616095	114.5338125
1.405086	-18.19676	119.611977	-23.237856	10.293064	116.247025	36.365154	-6.504182	121.269012	31.359222	37.1978	114.000961	33.862188	15.346809	117.6349865	-80.3379	5.239319	114.8590635
0.074632	-19.396181	119.751251	-23.058815	10.208807	116.400101	36.518951	-6.583694	121.458115	31.151852	37.223644	113.993134	33.8354015	15.319975	117.7256245	-79.9530315	5.097639	115.0745775
-1.065399	-19.981745	119.929085	-22.966784	10.113305	116.478394	36.616241	-6.655428	121.587967	31.669113	36.952324	113.707901	34.142677	15.148448	117.647934	-80.076245	5.078162	115.308854
-2.273488	-20.519503	120.092186	-22.87685	10.030711	116.541924	36.695713	-6.724532	121.6745	31.748825	36.846016	113.5784	34.222269	15.060742	117.62645	-79.975969	5.00068	115.457398
-3.524345	-20.87381	120.232376	-22.806225	9.971656	116.595116	36.771011	-6.776794	121.772156	31.851307	36.758976	113.413406	34.311159	14.991091	117.592781	-79.923609	4.952221	115.597451
-4.786363	-21.174484	120.371399	-22.723782	9.907243	116.631271	36.841564	-6.810316	121.841942	31.914476	36.695644	113.289024	34.37802	14.942664	117.565483	-79.825584	4.871822	115.697059
-6.111868	-21.373957	120.488152	-22.662363	9.862407	116.660774	36.925774	-6.84236	121.89888	32.000385	36.629887	113.155388	34.4630795	14.8937635	117.527134	-79.7878055	4.8310505	115.794414
-7.587221	-21.343937	120.528732	-22.618946	9.802715	116.681061	36.99007	-6.868733	121.959618	32.053436	36.580181	113.054947	34.521753	14.855724	117.5072825	-79.759645	4.749706	115.8548395
-9.747415	-21.219379	120.283249	-22.556574	9.707169	116.609886	37.050568	-6.931977	121.868515	32.15657	36.515884	112.943611	34.603569	14.7919535	117.406063	-79.716717	4.6223845	115.813709
-10.951035	-21.21002	119.812927	-22.484112	9.614931	116.538712	37.080688	-6.986515	121.703049	32.22781	36.473381	112.904823	34.654249	14.743433	117.303936	-79.622473	4.486429	115.773488
-12.559223	-20.798532	119.426414	-22.401676	9.534547	116.497627	37.096615	-7.042388	121.50116	32.295338	36.47015	112.943634	34.6959765	14.713881	117.222397	-79.4993285	4.355213	115.772857
-13.993896	-20.449451	118.893181	-22.315071	9.494017	116.504715	37.130333	-7.066603	121.239563	32.338379	36.501919	113.071968	34.734356	14.717658	117.1557655	-79.364498	4.270376	115.8536645
-15.454158	-19.963984	118.304565	-22.249954	9.488167	116.53624	37.17495	-7.029567	120.987495	31.989199	36.754688	113.4897	34.5820745	14.8625605	117.2385975	-79.0819825	4.1137735	115.8338825
-16.976959	-19.40332	117.744339	-22.175915	9.501384	116.583885	37.217808	-6.972619	120.651352	32.425255	36.717583	113.595108	34.8215315	14.872482	117.12323	-79.1733615	4.130286	116.04454
-18.477032	-18.765827	117.20018	-22.097265	9.587715	116.636131	37.260689	-6.898488	120.308098	32.047943	37.043991	114.087746	34.654316	15.0727515	117.197922	-78.848846	4.1026785	116.07434
-20.765825	-17.678572	116.606903	-21.993446	9.748003	116.7799	37.303211	-6.762315	119.789185	32.130508	37.285194	114.47258	34.7168595	15.2614395	117.1308825	-78.7037515	4.2345665	116.4289175
-22.313879	-16.88868	116.373169	-21.932768	9.877374	116.867699	37.344082	-6.663423	119.492111	32.608673	37.238483	114.463829	34.9763775	15.28753	116.97797	-78.8419135	4.467218	116.757428
-23.842455	-16.04213	116.205894	-21.876711	10.002075	116.978394	37.365761	-6.620547	119.283768	32.686596	37.31559	114.599785	35.0261785	15.3475215	116.9417765	-78.7796005	4.6566285	117.0150115
-25.490778	-15.190442	116.14772	-21.818777	10.146663	117.032913	37.384949	-6.608283	119.144569	32.765823	37.350655	114.669716	35.075386	15.371186	116.9071425	-78.71294	4.92214	117.1586835
-27.057972	-14.346574	116.105141	-21.794664	10.231732	117.063667	37.375164	-6.644862	119.097923	32.83857	37.345181	114.641777	35.106867	15.3501595	116.86985	-78.696195	5.1133045	117.257484
-28.648758	-13.463083	116.129921	-21.799292	10.314054	117.079102	37.352268	-6.708495	119.088409	32.921394	37.288971	114.537834	35.136831	15.290238	116.8131215	-78.735415	5.33787	117.3450825
-30.265108	-12.54686	116.217911	-21.792068	10.330198	117.078697	37.336014	-6.805745	119.11795	32.975464	37.195976	114.353226	35.155739	15.1951155	116.735588	-78.739875	5.4652805	117.421806
-32.628761	-11.143384	116.494537	-21.746037	10.298498	117.11396	37.320976	-6.960918	119.218491	33.042835	37.003792	113.975525	35.1819055	15.021437	116.597008	-78.6739795	5.575559	117.630912
-34.16877	-10.166981	116.895256	-21.709217	10.262862	117.280029	37.320049	-7.050364	119.284149	33.053398	36.881046	113.643204	35.1867235	14.915341	116.4636765	-78.6051575	5.610383	118.0963815
-35.697514	-9.113534	117.392609	-21.6647	10.187366	117.582253	37.321457	-7.120539	119.367706	32.647209	36.912048	113.40374	34.984333	14.8957545	116.385723	-78.313733	5.4789775	118.778783
-37.205719	-8.002732	118.032196	-21.610518	10.087703	117.946335	37.344025	-7.184889	119.365417	32.599987	36.800133	113.027702	34.972006	14.807622	116.1965595	-78.193042	5.367784	119.6961105
-38.63768	-6.878543	118.580864	-21.53087	9.955354	118.382347	37.387833	-7.243063	119.326149	32.516098	36.714928	112.753143	34.9519655	14.7359325	116.039646	-78.0137055	5.1747755	120.725048
-40.062519	-5.682681	119.054985	-21.507723	9.806537	118.735359	37.404385	-7.310455	119.27475	32.408081	36.651142	112.610229	34.906233	14.6703435	115.9424895	-77.921679	4.9427305	121.5282285
-41.477814	-4.439411	119.319832	-21.522507	9.652889	119.009491	37.402264	-7.393192	119.190643	32.346188	36.062004	112.613937	34.874226	14.334406	115.90229	-77.91924	4.971372	122.116692
-43.459446	-2.43469	119.498764	-21.622164	9.381154	119.272102	37.298141	-7.593785	118.975624	32.190029	35.956776	112.502846	34.744085	14.1814955	115.739235	-77.988413	4.5808125	122.804969
-44.751053	-1.022935	119.445923	-21.717333	9.222573	119.259628	37.172398	-7.777611	118.746338	32.097202	35.876488	112.502441	34.6348	14.0494385	115.6243895	-78.069466	4.3957075	122.8948665
-45.995705	0.438535	119.387497	-21.844196	9.05399	119.247833	36.9949	-7.973071	118.446709	32.016026	35.784172	112.423874	34.505463	13.9055505	115.4352915	-78.193855	4.2024295	123.0603745
-47.16927	1.940625	119.370857	-21.985466	8.912642	119.234619	36.765663	-8.180672	118.028137	31.948353	35.665085	112.310242	34.357008	13.7422065	115.1691895	-78.32794	4.0830775	123.3000485
-48.280392	3.500056	119.53347	-22.131773	8.751745	119.292709	36.49593	-8.4102	117.531677	31.87516	35.512554	112.197685	34.185545	13.551177	114.864681	-78.449091	3.952313	123.720737
-49.281689	5.11827	119.862747	-22.280737	8.633647	119.404755	36.212055	-8.638644	116.96508	31.772068	35.360588	112.067581	33.9920615	13.360972	114.5163305	-78.5535355	3.906322	124.2931795
-50.154221	6.738439	120.264069	-21.853691	8.307383	119.635262	35.964073	-8.829165	116.496948	31.591072	35.797714	111.919662	33.7775725	13.4842745	114.208305	-77.4849545	3.1304915	125.062219
-51.308388	9.22468	120.924042	-22.270821	8.069201	119.64315	35.653488	-9.108483	115.848564	31.409475	35.628349	112.007332	33.5314815	13.259933	113.927948	-78.0731235	2.878469	125.358352
-51.985413	10.858165	121.257797	-22.653364	8.146366	119.841217	35.423679	-9.249657	115.484299	31.262075	35.559483	112.094284	33.342877	13.154913	113.7892915	-78.649605	3.137819	125.8931425
-52.522713	12.520769	121.532143	-22.584633	7.807696	119.785072	35.165092	-9.389808	115.107155	31.118874	35.485821	112.219826	33.141983	13.0480065	113.6634905	-78.311249	2.5673855	125.9066535
-52.997215	14.118454	121.631149	-22.981602	7.886115	119.766548	34.927334	-9.521247	114.712311	30.980539	35.40601	112.37323	32.9539365	12.9423815	113.5427705	-78.9171405	2.8298485	125.9903255
-53.393127	15.687937	121.751389	-23.153082	7.771185	119.625404	34.669083	-9.62927	114.344917	30.897209	34.819115	112.598679	32.783146	12.5949225	113.471798	-79.08931	2.9474475	125.77901
-53.688377	17.271292	121.800613	-23.337902	7.699656	119.476402	34.437584	-9.720181	114.01268	30.735672	35.278053	112.765488	32.586628	12.778936	113.389084	-79.262432	2.620376	125.56372
-53.855515	18.767702	121.847961	-23.51837	7.646552	119.33783	34.23019	-9.8054	113.753212	30.646301	35.251637	112.986969	32.4382455	12.7231185	113.3700905	-79.4749855	2.5699855	125.3055695
-53.955238	20.924414	121.990791	-23.545748	7.418702	119.069794	33.937439	-9.879094	113.439354	30.515491	35.214485	113.419357	32.226465	12.6676955	113.4293555	-79.317961	2.1697085	124.7102325
-53.937469	22.25194	122.097099	-23.953695	7.652169	119.080994	33.741409	-9.875388	113.272629	30.423737	35.21645	113.673676	32.082573	12.670531	113.4731525	-79.989963	2.633807	124.6888355
-53.780659	23.529711	122.240913	-24.112335	7.747931	119.047798	33.56279	-9.859671	113.148735	30.337009	35.241325	113.903061	31.9498995	12.690827	113.525898	-80.1745695	2.805035	124.569698
-53.547256	24.692202	122.356865	-24.269081	7.870716	119.021782	33.406776	-9.80577	113.093506	30.253441	35.29221	114.068352	31.8301085	12.74322	113.580929	-80.3682705	2.998212	124.462635
-53.223217	25.804592	122.413315	-24.405251	7.998437	119.018257	33.270744	-9.742031	113.125816	30.158752	35.374584	114.191315	31.714748	12.8162765	113.6585655	-80.52525	3.1805975	124.3779485
-52.832405	26.805305	122.360313	-24.557793	8.137557	118.999863	33.152901	-9.674213	113.207207	30.043676	35.461727	114.290466	31.5982885	12.893757	113.7488365	-80.7138745	3.381357	124.2508895
-52.353008	27.673754	122.318398	-24.703424	8.276549	119.043228	33.046349	-9.606308	113.373947	29.932192	35.536335	114.375114	31.4892705	12.9650135	113.8745305	-80.8961185	3.5880845	124.2119255
-51.521896	28.829664	122.143242	-24.717941	8.211401	118.99543	32.906624	-9.573529	113.734398	29.802116	35.594524	114.500282	31.35437	13.0104975	114.11734	-80.790252	3.4123045	123.87352
-50.868988	29.446829	121.953026	-24.872927	8.283244	119.010521	32.809811	-9.596079	113.993477	29.712162	35.574577	114.573097	31.2609865	12.989249	114.283287	-81.0068405	3.577239	123.737755
-50.240646	30.000713	121.729805	-24.980999	8.333886	118.987823	32.711021	-9.647596	114.249268	29.627254	35.539146	114.614784	31.1691375	12.945775	114.432026	-81.1311355	3.721997	123.54362
-49.431557	30.423191	121.494614	-25.376547	8.567205	119.074699	32.602001	-9.721291	114.499725	29.544384	35.463409	114.616989	31.0731925	12.871059	114.558357	-81.8262865	4.263351	123.591041
-48.639137	30.776346	121.261528	-25.288376	8.409481	118.968857	32.475319	-9.818123	114.764175	29.47925	35.370922	114.525101	30.9772845	12.7763995	114.644638	-81.5540365	4.0425625	123.293076
-47.799309	31.021366	120.991898	-25.566832	8.578098	119.156418	32.341587	-9.928618	115.027664	29.418409	35.252735	114.364258	30.879998	12.6620585	114.695961	-82.013662	4.4941375	123.616875
-46.86647	31.225821	120.681366	-25.739483	8.651459	119.088509	32.204964	-10.075865	115.288094	29.381317	35.095318	114.146935	30.7931405	12.5097265	114.7175145	-82.2721065	4.7931915	123.4595035
-45.468235	31.357759	120.107773	-25.854191	8.679129	119.111923	32.045345	-10.332391	115.774918	29.376537	34.822392	113.773918	30.710941	12.2450005	114.774418	-82.419323	5.1132575	123.449428
-44.459854	31.396727	119.679977	-25.925854	8.657234	119.111336	31.958719	-10.523642	116.135002	29.387987	34.611099	113.515915	30.673353	12.0437285	114.8254585	-82.525061	5.2707395	123.3972135
-43.453304	31.382215	119.283974	-25.996532	8.63087	119.077957	31.891895	-10.730026	116.470947	29.414194	34.376785	113.265312	30.6530445	11.8233795	114.8681295	-82.6461085	5.4383605	123.2877845
-42.382637	31.34621	118.832039	-26.025742	8.602944	119.075562	31.829414	-10.936684	116.813782	29.455042	34.140045	113.021385	30.642228	11.6016805	114.9175835	-82.693712	5.6042075	123.2335405
-41.311325	31.25948	118.406952	-26.066027	8.592257	119.039368	31.780022	-11.112155	117.12397	29.493692	33.911495	112.794708	30.636857	11.39967	114.959339	-82.768911	5.784844	123.119397
-40.155174	31.139282	118.053093	-26.109114	8.523453	118.939148	31.703293	-11.299911	117.297348	29.523075	33.687019	112.576996	30.613184	11.193554	114.937172	-82.831412	5.853352	122.941124
-39.048786	31.024948	117.790497	-26.129025	8.453754	118.847183	31.624514	-11.488004	117.398476	29.543304	33.458431	112.358788	30.583909	10.9852135	114.878632	-82.841959	5.9222945	122.815734
-37.33654	30.848022	117.410912	-26.182858	8.317097	118.665611	31.490389	-11.756225	117.418266	29.561583	33.139874	112.044754	30.525986	10.6918245	114.73151	-82.891702	5.9423695	122.599712
-36.151203	30.744171	117.197052	-26.215809	8.242594	118.571556	31.397892	-11.907638	117.382027	29.56694	32.961975	111.86377	30.482416	10.5271685	114.6228985	-82.914034	5.9580195	122.5202135
-34.936352	30.634134	117.001511	-26.274508	8.170879	118.451653	31.312075	-12.042984	117.355858	29.546707	32.797085	111.692261	30.429391	10.3770505	114.5240595	-82.978407	5.9647075	122.3792465
-33.787781	30.559753	116.796921	-26.309467	8.136636	118.318161	31.234562	-12.158563	117.322334	29.532749	32.666676	111.541328	30.3836555	10.2540565	114.431831	-83.0025895	6.0192155	122.204491
-32.54594	30.459896	116.568665	-26.340071	8.108497	118.193352	31.161842	-12.245118	117.327454	29.519478	32.550709	111.437752	30.34066	10.1527955	114.382603	-83.020802	6.0641985	122.004101
-31.264463	30.411444	116.376518	-26.367559	8.101226	118.08506	31.10627	-12.328843	117.322456	29.895002	32.295807	111.120544	30.500636	9.983482	114.2215	-83.235754	6.21897	121.94862
-30.015692	30.393679	116.235283	-26.424391	8.08748	117.968513	31.042122	-12.377356	117.322945	30.372364	32.172256	110.783241	30.707243	9.89745	114.053093	-83.556025	6.27751	121.883933
-28.063679	30.386829	115.99147	-26.464705	8.067801	117.720566	31.001461	-12.461569	117.258438	29.812056	32.115154	111.15905	30.4067585	9.8267925	114.208744	-83.3361685	6.3088095	121.232388
-26.700068	30.43597	115.891579	-26.474329	8.04161	117.524376	30.974108	-12.496395	117.178574	29.827389	32.149395	111.272606	30.4007485	9.8265	114.22559	-83.3494065	6.25672	120.823162
-25.437407	30.474222	115.821716	-26.499384	8.015715	117.2938	30.959856	-12.503295	117.068954	29.477486	32.258335	111.615959	30.218671	9.87752	114.3424565	-83.217439	6.15391	120.2451435
-24.105886	30.51964	115.747047	-26.524929	8.004763	117.01825	30.926832	-12.46924	116.911934	29.448063	32.324825	111.843834	30.1874475	9.9277925	114.377884	-83.2373055	6.0817335	119.658616
-22.913933	30.665525	115.808014	-26.559767	8.007223	116.80027	30.927526	-12.381957	116.771973	29.426342	32.424217	112.090317	30.176934	10.02113	114.431145	-83.296468	5.993316	119.169395
-21.576241	30.741209	115.810524	-26.633266	8.08137	116.502274	30.931627	-12.249919	116.620186	29.3832	32.566765	112.371017	30.1574135	10.158423	114.4956015	-83.4239455	6.004317	118.5089465
-20.074968	30.714203	115.736557	-26.650322	8.185513	116.259323	30.958736	-12.061663	116.470863	29.351925	32.746716	112.689484	30.1553305	10.3425265	114.5801735	-83.4559745	6.0284995	117.9384725
-17.992159	30.764618	115.87632	-26.639214	8.400728	116.010628	31.060207	-11.735325	116.33284	29.669666	32.99482	112.951424	30.3649365	10.6297475	114.642132	-83.6433645	6.1717085	117.379124
-16.784803	30.82152	116.035225	-26.583401	8.601768	115.898872	31.149399	-11.446523	116.280869	29.650408	33.19986	113.219963	30.3999035	10.8766685	114.750416	-83.5667055	6.3268675	117.047328
-15.410529	30.817858	116.140137	-26.51265	8.845171	115.854057	31.273859	-11.159204	116.329536	29.688951	33.441051	113.50042	30.481405	11.1409235	114.914978	-83.506705	6.5494185	116.793136
-14.096415	30.808348	116.305397	-26.447096	9.112204	115.802727	31.422728	-10.856645	116.452171	29.367903	33.988689	114.039764	30.3953155	11.566022	115.2459675	-83.2895075	6.658386	116.3594865
-12.828626	30.741913	116.482567	-26.346537	9.37052	115.75798	31.565159	-10.580114	116.616096	29.404921	34.261532	114.391037	30.48504	11.840709	115.5035665	-83.178114	6.900331	116.0123935
-11.633173	30.640554	116.637993	-26.303425	9.596342	115.68853	31.701023	-10.313606	116.780266	29.419628	34.497852	114.746536	30.5603255	12.092123	115.763401	-83.1671755	7.100561	115.613659
-10.463488	30.480709	116.810104	-26.255535	9.80442	115.639076	31.827921	-10.069861	116.949928	29.420021	34.690865	115.114227	30.623971	12.310502	116.0320775	-83.135041	7.298338	115.2460745
-8.805492	30.146992	117.107521	-26.164017	10.049672	115.597977	32.001038	-9.78878	117.233788	29.421806	34.924744	115.646599	30.711422	12.567982	116.4401935	-83.039456	7.531362	114.7557605
-7.748235	29.797935	117.339706	-26.176674	10.14953	115.632011	32.098549	-9.626504	117.486977	29.448313	35.067757	116.023842	30.773431	12.7206265	116.7554095	-83.126779	7.5784335	114.5086125
-6.751007	29.419443	117.580353	-26.119888	10.239303	115.704239	32.187443	-9.507498	117.780258	29.456993	35.188183	116.3965	30.822218	12.8403425	117.088379	-83.061994	7.6382635	114.320099
-5.40068	28.707127	117.641655	-26.123724	10.281782	115.805832	32.277313	-9.406463	118.133034	29.464584	35.283924	116.761757	30.8709485	12.9387305	117.4473955	-83.1183965	7.6248335	114.1642685
-4.937254	28.429321	118.122711	-26.134624	10.366577	115.880653	32.361359	-9.297015	118.465424	29.465109	35.399113	117.080414	30.913234	13.051049	117.772919	-83.182482	7.682105	113.988387
-4.099152	27.81307	118.278481	-26.137909	10.424296	115.972878	32.438572	-9.197507	118.790581	29.444365	35.494335	117.323196	30.9414685	13.148414	118.0568885	-83.2172865	7.700178	113.8888675
-3.426176	27.261335	118.459282	-26.132069	10.483893	116.066185	32.488827	-9.091406	119.073395	29.410234	35.5998	117.500153	30.9495305	13.254197	118.286774	-83.2136685	7.713589	113.845596
-2.441331	26.245487	118.611969	-26.140911	10.620355	116.182121	32.572842	-8.924806	119.379295	29.373816	35.725887	117.662956	30.973329	13.4005405	118.5211255	-83.255151	7.8401695	113.8431165
-1.971333	25.550049	118.727173	-26.0786	10.695555	116.260735	32.631393	-8.820446	119.554199	29.36511	35.825623	117.72953	30.9982515	13.5025885	118.6418645	-83.1554515	7.8885215	113.8796055
-1.4529	24.816673	118.742439	-26.060534	10.777323	116.338715	32.690437	-8.69409	119.691467	29.371305	35.94482	117.764748	31.030871	13.625365	118.7281075	-83.151939	7.929281	113.9493225
-1.129723	24.06212	118.763443	-26.019625	10.890944	116.399178	32.729168	-8.554076	119.768631	29.40188	36.071037	117.788818	31.065524	13.7584805	118.7787245	-83.104774	8.0234075	114.0196315
-0.856033	23.242651	118.750587	-25.973745	10.96134	116.463829	32.777966	-8.42607	119.808372	29.442724	36.199883	117.762169	31.110345	13.8869065	118.7852705	-83.057835	8.0357735	114.1423875
-0.64287	22.417591	118.720337	-25.908056	11.042769	116.553246	32.803722	-8.313164	119.790222	29.485983	36.30257	117.708504	31.1448525	13.994703	118.749363	-82.9609645	8.090835	114.357129
-0.549423	21.570112	118.70755	-25.853476	11.100984	116.6716	32.826572	-8.192789	119.705093	29.513151	36.408855	117.631981	31.1698615	14.108033	118.668537	-82.8768135	8.093935	114.674663
-0.505222	20.269184	118.658318	-25.764757	11.236593	117.041183	32.814167	-8.015838	119.443832	29.541639	36.572491	117.435471	31.177903	14.2783265	118.4396515	-82.707417	8.1948595	115.6427145
-0.609111	19.364779	118.704567	-25.699392	11.318883	117.447174	32.799877	-7.896107	119.245407	29.562109	36.693386	117.292702	31.180993	14.3986395	118.2690545	-82.579777	8.2391265	116.6252935
-0.724317	18.451323	118.834129	-25.616663	11.412112	117.932983	32.788139	-7.774084	119.02533	29.574093	36.814922	117.190361	31.181116	14.520419	118.1078455	-82.414442	8.303805	117.7581205
-0.932575	17.551355	119.019302	-25.573179	11.463675	118.475151	32.783466	-7.671537	118.827293	29.565886	36.940453	117.193771	31.174676	14.634458	118.010532	-82.321034	8.292892	118.93977
-1.166618	16.590305	119.19725	-25.490654	11.537597	118.994049	32.794289	-7.571959	118.715584	29.543232	37.038456	117.288376	31.1687605	14.7332485	118.00198	-82.1500685	8.3419455	119.986118
-1.451215	15.575451	119.367599	-25.480556	11.595524	119.342445	32.792507	-7.514765	118.662643	29.504532	37.118923	117.435226	31.1485195	14.802079	118.0489345	-82.1096315	8.388969	120.6359555
-1.764197	14.542213	119.467796	-25.438398	11.548794	119.595703	32.776264	-7.477171	118.620972	29.472324	37.159149	117.578934	31.124294	14.840989	118.099953	-82.00109	8.256599	121.091453
-2.297948	12.94705	119.442329	-25.600662	11.625577	119.767418	32.76643	-7.507849	118.636833	29.438501	37.145256	117.658188	31.1024655	14.8187035	118.1475105	-82.3037895	8.4324505	121.3873255
-2.678079	11.823526	119.330803	-25.624191	11.56178	119.740913	32.774361	-7.587679	118.674561	29.420959	37.053726	117.677673	31.09766	14.7330235	118.176117	-82.346042	8.3905365	121.305709
-3.075548	10.640458	119.19854	-25.686255	11.472666	119.591286	32.78986	-7.706069	118.717018	29.405394	36.961521	117.6502	31.097627	14.627726	118.183609	-82.470137	8.317606	120.998963
-3.492304	9.470181	119.01857	-25.628069	11.255445	119.289986	32.818626	-7.839909	118.770721	29.381483	36.817608	117.541031	31.1000545	14.4888495	118.155876	-82.3561925	8.0220405	120.424096
-3.960934	8.200916	118.756973	-25.646793	11.135267	119.079506	32.833	-7.988605	118.804482	29.365644	36.663727	117.362335	31.099322	14.337561	118.0834085	-82.392908	7.932973	120.0756035
-4.45261	6.985731	118.528679	-25.647303	10.941732	118.800446	32.857624	-8.111616	118.850967	29.363214	36.514767	117.120468	31.110419	14.2015755	117.9857175	-82.405025	7.6818885	119.6151745
-4.925089	5.682778	118.286766	-25.613754	10.740027	118.523178	32.893135	-8.248888	118.922165	29.358583	36.36018	116.826691	31.125859	14.055646	117.874428	-82.353367	7.424408	119.171928
-5.756781	3.811498	117.993416	-25.59671	10.470695	118.159256	32.971439	-8.411529	119.058243	29.359806	36.149406	116.329895	31.1656225	13.8689385	117.694069	-82.3590425	7.0724515	118.624443
-6.394924	2.595712	117.844048	-25.574898	10.350372	117.941856	33.029415	-8.473826	119.154449	29.352123	36.050983	115.988579	31.190769	13.7885785	117.571514	-82.340565	6.9121655	118.312198
-7.004396	1.349234	117.722534	-25.526157	10.217655	117.769325	33.101791	-8.492515	119.241699	29.354477	35.980793	115.644119	31.228134	13.744139	117.442909	-82.280448	6.691171	118.095741
-7.703659	0.192762	117.679192	-25.50699	10.159175	117.645096	33.180435	-8.518762	119.300224	29.364065	35.932014	115.361198	31.27225	13.706626	117.330711	-82.28623	6.611724	117.959481
-8.310844	-0.929877	117.532196	-25.425449	10.092519	117.550102	33.261925	-8.511054	119.373642	29.377529	35.910271	115.158379	31.319727	13.6996085	117.2660105	-82.170625	6.4854295	117.8341935
-9.215475	-1.941206	117.620216	-25.364393	10.054542	117.467537	33.335476	-8.503318	119.441559	29.414358	35.890079	114.98275	31.374917	13.6933805	117.2121545	-82.103703	6.4157035	117.7229195
-9.902554	-3.071103	117.560112	-25.301674	10.016262	117.39888	33.414551	-8.512825	119.520775	29.481327	35.86256	114.888367	31.447939	13.6748675	117.204571	-82.051287	6.3576565	117.593189
-11.177151	-4.505068	117.55484	-25.18372	9.983875	117.327484	33.519123	-8.600795	119.660294	29.614571	35.755398	114.803734	31.566847	13.5773015	117.232014	-81.934287	6.3904485	117.422954
-12.062683	-5.42926	117.574867	-25.103388	9.937211	117.309868	33.55854	-8.70432	119.745697	29.727406	35.645393	114.807526	31.642973	13.4705365	117.2766115	-81.849749	6.4038855	117.3431245
-13.003572	-6.3029	117.586853	-25.054735	9.892732	117.2994	33.597225	-8.86167	119.809387	29.832205	35.490612	114.779854	31.714715	13.314471	117.2946205	-81.824185	6.470993	117.3041795
-13.942311	-7.139251	117.515327	-24.996958	9.803227	117.263054	33.599205	-9.023111	119.816612	29.931248	35.324524	114.748589	31.7652265	13.1507065	117.2826005	-81.7591425	6.4557475	117.2435075
-14.941469	-7.886603	117.468536	-24.997173	9.697853	117.219902	33.585388	-9.201073	119.80146	29.99802	35.155273	114.690735	31.791704	12.9771	117.2460975	-81.78605	6.418606	117.1937065
-15.982268	-8.591279	117.445465	-24.947641	9.580212	117.166748	33.586468	-9.336746	119.772255	30.054171	34.994621	114.610497	31.8203195	12.8289375	117.191376	-81.7156015	6.3314865	117.14212
-17.076294	-9.186511	117.420753	-24.910227	9.478523	117.103592	33.598568	-9.46889	119.773743	30.094507	34.848869	114.494942	31.8465375	12.6899895	117.1343425	-81.6669915	6.2670565	117.0728415
-18.757174	-9.927805	117.456436	-24.899281	9.362636	117.057503	33.635052	-9.631708	119.814491	30.174028	34.657867	114.233543	31.90454	12.5130795	117.024017	-81.703102	6.2121925	117.090989
-19.865883	-10.366444	117.497993	-24.830795	9.290832	117.010391	33.648819	-9.734843	119.845665	30.242104	34.534382	114.012405	31.9454615	12.3997695	116.929035	-81.6070515	6.1818945	117.091747
-21.027699	-10.686517	117.531693	-24.81572	9.180991	116.979012	33.675606	-9.830351	119.851685	30.296871	34.411621	113.781082	31.9862385	12.290635	116.8163835	-81.6176785	6.071347	117.1416405
-22.189213	-10.986945	117.533371	-24.752396	9.079531	116.952385	33.706905	-9.927495	119.860229	30.325333	34.306431	113.581207	32.016119	12.189468	116.720718	-81.520911	5.969594	117.184052
-23.384645	-11.158841	117.50383	-24.7265	8.924617	116.936043	33.737362	-10.024829	119.833908	30.346838	34.198544	113.431595	32.0421	12.0868575	116.6327515	-81.4951	5.7623765	117.2393345
-24.55312	-11.247734	117.477379	-24.674726	8.791748	116.908073	33.783443	-10.119358	119.765915	30.35062	34.097736	113.312828	32.0670315	11.989189	116.5393715	-81.4164835	5.594307	117.2767745
-25.779387	-11.266689	117.371162	-24.670492	8.642134	116.89856	33.791706	-10.217079	119.686554	30.375525	33.99482	113.228882	32.0836155	11.8888705	116.457718	-81.4245995	5.3953975	117.339402
-27.558691	-11.115522	117.156662	-24.598846	8.385292	116.913536	33.791836	-10.389041	119.502785	30.417904	33.845245	113.234985	32.10487	11.728102	116.368885	-81.302562	5.042482	117.458187
-28.746367	-10.898176	117.006561	-24.589052	8.273525	116.92157	33.795666	-10.507909	119.363853	30.448181	33.745071	113.293541	32.1219235	11.618581	116.328697	-81.3000275	4.928469	117.514443
-29.954199	-10.581742	116.814163	-24.555506	8.12332	116.916695	33.780594	-10.635724	119.222427	30.462673	33.632275	113.377319	32.1216335	11.4982755	116.299873	-81.2326455	4.7483645	117.533517
-31.091848	-10.183746	116.651199	-24.561836	8.01414	116.915642	33.769272	-10.752025	119.070686	30.495131	33.533173	113.458275	32.1322015	11.390574	116.2644805	-81.2558735	4.637706	117.5668035
-32.294643	-9.744527	116.503822	-24.534302	7.908029	116.909645	33.733093	-10.87365	118.913734	30.914286	33.263981	113.326431	32.3236895	11.1951655	116.1200825	-81.3922935	4.6208925	117.6992075
-33.447189	-9.166846	116.415146	-24.52355	7.804713	116.942657	33.718288	-10.981827	118.734253	30.551477	33.332367	113.533958	32.1348825	11.17527	116.1341055	-81.1819825	4.434156	117.7512085
-34.579853	-8.582167	116.32943	-24.497334	7.731395	116.975693	33.688316	-11.085842	118.556885	30.574394	33.266041	113.578796	32.131355	11.0900995	116.0678405	-81.126023	4.3726905	117.8835455
-36.226566	-7.590336	116.202095	-24.448168	7.553249	117.084587	33.683487	-11.15732	118.240379	30.566158	33.235065	113.69722	32.1248225	11.0388725	115.9687995	-81.0211585	4.0676255	118.2003745
-37.323505	-6.862139	116.103485	-24.459829	7.479858	117.151665	33.690182	-11.148086	117.961418	30.525896	33.275127	113.848816	32.108039	11.0635205	115.905117	-81.027697	3.8961955	118.398213
-38.3311	-6.124634	115.989983	-24.436989	7.413743	117.230774	33.686443	-11.080691	117.672501	30.452261	33.382969	114.055038	32.069352	11.151139	115.8637695	-80.94333	3.676347	118.5977785
-39.169582	-5.494509	115.801704	-24.500364	7.436777	117.301575	33.683922	-10.954096	117.305305	30.372646	33.539978	114.313293	32.028284	11.292941	115.809299	-81.029012	3.580613	118.793851
-40.136211	-4.702274	115.629768	-24.509726	7.440911	117.301239	33.66396	-10.810913	116.909882	30.266556	33.720314	114.618011	31.965258	11.4547005	115.7639465	-80.98471	3.4271215	118.8385315
-41.270748	-3.796479	115.485168	-24.468786	7.430047	117.235863	33.641136	-10.660916	116.493973	30.175787	33.887772	114.890656	31.9084615	11.613428	115.6923145	-80.8460335	3.246666	118.7794115
-42.137661	-3.033462	115.370819	-24.556654	7.540278	117.260323	33.608669	-10.522046	116.141464	30.113394	34.037971	115.115677	31.8610315	11.7579625	115.6285705	-80.9743395	3.3225935	118.8920755
-43.478233	-1.95042	115.340279	-24.564669	7.66444	117.10154	33.556221	-10.391292	115.771866	30.067039	34.179951	115.332428	31.81163	11.8943295	115.552147	-80.940968	3.4345505	118.650933
-44.336502	-1.251282	115.361198	-24.575657	7.773513	117.100021	33.506714	-10.38372	115.662041	30.075565	34.195087	115.356041	31.7911395	11.9056835	115.509041	-80.9424535	3.6413425	118.691001
-45.143364	-0.622093	115.446281	-24.641743	7.898201	117.067993	33.413074	-10.458387	115.679848	30.116676	34.136074	115.197624	31.764875	11.8388435	115.438736	-81.048361	3.9575585	118.69725
-45.863464	0.008135	115.605759	-24.704876	7.969419	117.047897	33.292274	-10.603603	115.751122	30.190346	33.993702	114.936424	31.74131	11.6950495	115.343773	-81.151062	4.2437885	118.752021
-46.584953	0.578612	115.797615	-24.721523	7.962962	117.082085	33.196548	-10.829839	115.92189	30.267408	33.788181	114.592651	31.731978	11.479171	115.2572705	-81.175024	4.446753	118.9068995
-47.263317	1.140251	116.054916	-24.760323	7.956336	117.149521	33.093525	-11.069198	116.179832	30.350662	33.548187	114.157379	31.7220935	11.2394945	115.1686055	-81.2427395	4.6731775	119.1304365
-47.89484	1.690128	116.314735	-24.761366	7.850396	117.22393	33.032639	-11.299404	116.454605	30.420059	33.305569	113.721443	31.726349	11.0030825	115.088024	-81.249081	4.6977095	119.359836
-48.730862	2.497498	116.722198	-24.779425	7.72215	117.347786	32.923145	-11.603367	116.886452	30.487192	32.944794	113.020668	31.7051685	10.6707135	114.95356	-81.2640185	4.7735865	119.742012
-49.151493	3.112655	116.985657	-24.85837	7.631766	117.538437	32.86842	-11.794657	117.111694	30.49505	32.734024	112.590118	31.681735	10.4696835	114.850906	-81.398475	4.7938485	120.225968
-49.561893	3.740725	117.248665	-24.878956	7.506459	117.64624	32.800301	-11.916677	117.336288	30.468988	32.55632	112.199486	31.6346445	10.3198215	114.767887	-81.3925565	4.6930965	120.524593
-49.88208	4.400614	117.44561	-24.838734	7.365877	117.694221	32.742901	-12.008366	117.552612	30.412964	32.413734	111.87735	31.5779325	10.202684	114.714981	-81.2554005	4.52907	120.673461
-50.229794	5.115894	117.500015	-24.904198	7.283482	117.737709	32.711193	-12.06828	117.76841	30.324707	32.325642	111.610245	31.51795	10.128681	114.6893275	-81.326346	4.438283	120.7860905
-50.409996	5.866645	117.446228	-24.947414	7.194108	117.721344	32.649715	-12.092884	117.939415	30.21982	32.275856	111.356667	31.4347675	10.091486	114.648041	-81.3295955	4.29673	120.794647
-50.574589	6.660508	117.305603	-25.05714	7.130335	117.643211	32.574825	-12.093742	118.042503	30.121475	32.222382	111.148109	31.34815	10.06432	114.595306	-81.46243	4.19635	120.691116
-50.783875	7.969317	116.967644	-25.166336	7.078654	117.47525	32.468544	-12.097179	118.221771	30.014757	32.158875	110.859917	31.2416505	10.030848	114.540844	-81.5743225	4.12646	120.409656
-50.864376	8.941987	116.727318	-25.261312	7.046661	117.341705	32.410816	-12.133717	118.277916	29.959743	32.119667	110.736237	31.1852795	9.992975	114.5070765	-81.7079035	4.100347	120.1763335
-50.874191	9.958204	116.438797	-25.301113	7.03104	117.205368	32.359978	-12.142958	118.320084	29.933825	32.097561	110.688354	31.1469015	9.9773015	114.504219	-81.7491275	4.0847785	119.906517
-50.777946	11.005919	116.159531	-25.318235	7.013269	117.075752	32.341537	-12.162074	118.281219	29.906294	32.099014	110.679771	31.1239155	9.96847	114.480495	-81.7603855	4.058068	119.671009
-50.64164	12.166862	115.922272	-25.358725	7.023793	116.932991	32.295738	-12.129103	118.180588	29.864635	32.147598	110.719383	31.0801865	10.0092475	114.4499855	-81.7976365	4.0383385	119.4159965
-50.512535	13.347663	115.728119	-25.38731	7.04268	116.822517	32.254261	-12.066862	118.057098	29.853157	32.233639	110.759476	31.053709	10.0833885	114.408287	-81.828329	4.0019715	119.236747
-50.351669	14.564581	115.573441	-25.393757	7.069421	116.718224	32.228474	-11.97682	117.882332	29.82992	32.359188	110.823143	31.029197	10.191184	114.3527375	-81.816711	3.947658	119.0837105
-49.97028	16.488712	115.438286	-25.440413	7.170223	116.597092	32.202408	-11.820097	117.569939	29.785221	32.570587	110.974327	30.9938145	10.375245	114.272133	-81.8746405	3.965201	118.922051
-49.680462	17.875229	115.388443	-25.485703	7.251565	116.607643	32.183834	-11.691143	117.371407	29.741251	32.729336	111.070465	30.9625425	10.5190965	114.220936	-81.9339485	3.9840335	118.99435
-49.369419	19.237028	115.365234	-25.485798	7.36137	116.512856	32.155613	-11.538136	117.156967	29.665613	32.926735	111.187836	30.910613	10.6942995	114.1724015	-81.882209	4.0284405	118.8533105
-49.025024	20.622639	115.41642	-25.561613	7.442619	116.46582	32.11113	-11.375887	116.924416	29.567394	33.145908	111.302757	30.839262	10.8850105	114.1135865	-81.962488	4.0002275	118.8180535
-48.677082	22.058456	115.514862	-25.638508	7.585429	116.463493	32.04668	-11.166701	116.711868	29.431618	33.388683	111.47007	30.739149	11.110991	114.090969	-82.016165	4.059867	118.836017
-48.269855	23.508682	115.611801	-25.822512	7.788672	116.498627	31.960907	-10.925493	116.519608	29.275841	33.651413	111.722412	30.618374	11.36296	114.12101	-82.263398	4.214384	118.876244
-47.810802	24.93108	115.77594	-25.857315	7.976503	116.442131	31.876873	-10.636686	116.39373	29.095316	33.941151	112.048027	30.4860945	11.6522325	114.2208785	-82.2007245	4.3007735	118.6633835
-47.099266	27.112337	116.035255	-26.112764	8.362819	116.437279	31.710764	-10.127422	116.202271	28.775925	34.466145	112.661827	30.2433445	12.1693615	114.432049	-82.4688725	4.5562765	118.442509
-46.572525	28.530413	116.219208	-26.377729	8.766169	116.505157	31.625462	-9.760088	116.108765	28.550997	34.848694	113.12001	30.0882295	12.544303	114.6143875	-82.8436875	4.988035	118.3959265
-46.036682	29.914948	116.497589	-26.459194	9.041239	116.430702	31.531721	-9.366035	116.0159	28.329727	35.275288	113.570007	29.930724	12.9546265	114.7929535	-82.849112	5.1278515	118.0684505
-45.402699	31.265406	116.774628	-26.596407	9.429358	116.46714	31.429123	-8.928761	115.914627	28.115547	35.705929	114.031075	29.772335	13.388584	114.972851	-82.965149	5.470132	117.961429
-44.83202	32.578087	117.082848	-26.815432	9.860673	116.550911	31.359444	-8.507922	115.842857	27.939987	36.158558	114.442169	29.6497155	13.825318	115.142513	-83.2805795	5.896028	117.959309
-44.157539	33.766174	117.322144	-26.874817	10.254008	116.548454	31.293007	-8.084445	115.809158	27.784399	36.583672	114.7938	29.538703	14.2496135	115.301479	-83.288337	6.2584025	117.795429
-43.524212	34.955894	117.577431	-26.976738	10.681498	116.610229	31.246046	-7.69371	115.795883	27.66909	36.964645	115.129066	29.457568	14.6354675	115.4624745	-83.411044	6.7275285	117.7579835
-42.442627	36.548622	117.918411	-27.126631	11.315635	116.795708	31.238428	-7.187189	115.895103	27.545828	37.484428	115.480827	29.392128	15.1486195	115.687965	-83.64539	7.4826505	117.903451
-41.750553	37.530712	118.045616	-27.286354	11.746754	116.9683	31.202396	-6.892913	116.012253	27.474911	37.802948	115.66111	29.3386535	15.4550175	115.8366815	-83.9113615	8.0384905	118.0999185
-41.008663	38.386936	118.180969	-27.339649	12.097007	117.114845	31.188913	-6.635418	116.15477	27.406225	38.081081	115.781784	29.297569	15.7228315	115.968277	-83.976867	8.4711825	118.261413
-40.278629	39.187794	118.316315	-27.366819	12.387854	117.203011	31.145386	-6.415681	116.318535	27.319574	38.32428	115.855003	29.23248	15.9542995	116.086769	-83.966118	8.8214085	118.319253
-39.519855	39.862305	118.434975	-27.461559	12.656334	117.340431	31.098879	-6.220515	116.482246	27.212725	38.544361	115.903641	29.155802	16.161923	116.1929435	-84.07892	9.150745	118.4879185
-38.798256	40.460327	118.523109	-27.589849	12.916686	117.483902	31.003839	-6.020697	116.66713	27.098597	38.74173	115.926109	29.051218	16.3605165	116.2966195	-84.230916	9.4728555	118.6711845
-38.081005	40.991222	118.496193	-27.739733	13.176433	117.595795	30.895407	-5.832092	116.869881	26.972681	38.935959	115.898659	28.934044	16.5519335	116.38427	-84.41351	9.8009325	118.80732
-36.952217	41.653259	118.363976	-28.072554	13.579157	117.800903	30.698772	-5.566509	117.188896	26.754782	39.223759	115.732147	28.726777	16.828625	116.4605215	-84.871885	10.329689	119.1412845
-36.24276	42.01757	118.184174	-28.180111	13.797853	117.825317	30.574438	-5.353402	117.372368	26.595936	39.418419	115.55014	28.585187	17.0325085	116.461254	-84.945409	10.5631975	119.18938
-35.544708	42.310356	117.994308	-28.296083	13.983944	117.788185	30.471796	-5.191146	117.529694	26.443172	39.586998	115.375519	28.457484	17.197926	116.4526065	-85.04965	10.769962	119.1237635
-34.830921	42.545097	117.773094	-28.443226	14.136961	117.809616	30.371199	-5.046529	117.704895	26.312792	39.727665	115.181755	28.3419955	17.340568	116.443325	-85.2284475	10.933354	119.175907
-34.091274	42.723396	117.60186	-28.528807	14.281249	117.807976	30.265364	-4.919752	117.835175	26.206371	39.846577	114.968216	28.2358675	17.4634125	116.4016955	-85.2934815	11.0990855	119.2142565
-33.384331	42.874901	117.481758	-28.641399	14.385922	117.799973	30.1772	-4.813579	117.88559	26.091167	39.973492	114.764252	28.1341835	17.5799565	116.324921	-85.4169815	11.1918875	119.275025
-32.707737	43.012707	117.407265	-28.758148	14.471415	117.817947	30.122265	-4.663848	117.859436	26.032043	39.567791	114.598152	28.077154	17.4519715	116.228794	-85.59345	11.4908585	119.4071
-31.706646	43.119343	117.329109	-28.774258	14.602925	117.674973	30.066675	-4.400197	117.681625	25.802666	40.367165	114.268898	27.9346705	17.983484	115.9752615	-85.4831865	11.222366	119.3746845
-31.040462	43.134918	117.256592	-28.826288	14.670174	117.603615	30.053171	-4.253254	117.505669	26.192299	40.375698	113.903069	28.122735	18.061222	115.704369	-85.775311	11.279126	119.502861
-30.285126	43.089878	117.19265	-28.781271	14.731041	117.534363	30.103701	-4.122006	117.344131	25.890875	40.26667	113.802216	27.997288	18.072332	115.5731735	-85.55983	11.38975	119.4955525
-29.5595	43.025204	117.103508	-28.72065	14.769719	117.505264	30.124798	-4.000012	117.204239	26.162195	40.62804	113.622711	28.1434965	18.314014	115.413475	-85.5847965	11.225424	119.597053
-28.874508	42.962334	117.011276	-28.72386	14.839657	117.507004	30.207447	-3.886098	117.06575	26.200781	40.724438	113.505211	28.204114	18.41917	115.2854805	-85.651834	11.260144	119.7285275
-28.180754	42.891483	116.903748	-28.59655	14.855857	117.393318	30.262539	-3.782391	116.943024	26.230713	40.808712	113.367973	28.246626	18.5131605	115.1554985	-85.439726	11.1985535	119.6311375
-27.461784	42.751701	116.783867	-28.504753	14.845575	117.32267	30.334196	-3.70012	116.810928	26.023245	40.602936	113.250732	28.1787205	18.451408	115.03083	-85.1882265	11.239742	119.61451
-26.381666	42.496838	116.700676	-28.323767	14.821501	117.296638	30.449381	-3.587126	116.578995	25.983234	40.544128	113.273071	28.2163075	18.478501	114.926033	-84.8638415	11.164501	119.667243
-25.596285	42.281151	116.693794	-28.191181	14.777359	117.284737	30.536896	-3.501323	116.411697	26.054119	40.591286	113.177643	28.2955075	18.5449815	114.79467	-84.6778695	11.0097365	119.774804
-24.881041	42.029545	116.740929	-28.0504	14.710933	117.282616	30.624903	-3.425132	116.256676	26.057875	41.207195	113.055763	28.341389	18.8910315	114.6562195	-84.442189	10.5308345	119.9090125
-24.158192	41.765423	116.851509	-27.912495	14.645847	117.276939	30.718071	-3.343874	116.109444	26.192137	40.722824	113.111183	28.455104	18.689475	114.6103135	-84.280094	10.602219	119.9435645
-23.41642	41.489204	116.9646	-27.816429	14.60218	117.354797	30.862873	-3.287745	115.871307	26.2423	40.78183	113.112938	28.5525865	18.7470425	114.4921225	-84.1854445	10.4573175	120.2174715
-22.878895	41.245956	117.235016	-27.624935	14.545183	117.361847	30.951967	-3.159685	115.74012	26.307091	40.887047	113.106087	28.629529	18.863681	114.4231035	-83.879399	10.226685	120.3005905
-22.10589	40.874065	117.387344	-27.544052	14.581669	117.527199	31.054195	-3.039273	115.557503	26.35976	40.981113	113.135025	28.7069775	18.97092	114.346264	-83.7950815	10.192418	120.708134
-20.74263	40.180218	117.543221	-27.306423	14.570728	117.613342	31.205467	-2.851221	115.426079	26.439009	41.133904	113.263496	28.822238	19.1413415	114.3447875	-83.435084	10.0001145	120.8818965
-19.975164	39.73695	117.668129	-27.212852	14.58443	117.683159	31.280714	-2.766239	115.412918	26.479641	41.208767	113.382484	28.8801775	19.221264	114.397701	-83.3058815	9.947596	120.968617
-19.180845	39.265068	117.725075	-27.141052	14.624971	117.694435	31.334002	-2.734673	115.424393	26.53027	41.264545	113.493095	28.932136	19.264936	114.458744	-83.21424	9.985006	120.930126
-18.346054	38.696186	117.710533	-27.122379	14.628098	117.653915	31.359016	-2.731604	115.465202	26.56567	41.280426	113.583183	28.962343	19.274411	114.5241925	-83.207101	9.981785	120.7836375
-17.716547	38.230198	117.65641	-27.129885	14.621885	117.526161	31.373585	-2.757442	115.462753	26.535797	41.781364	113.563469	28.954691	19.511961	114.513111	-83.214461	9.731809	120.539211
-16.768248	37.487808	117.364952	-27.19253	14.597127	117.378662	31.38121	-2.805058	115.400192	26.542473	41.740631	113.556351	28.9618415	19.4677865	114.4782715	-83.3469015	9.7264675	120.2790525
-15.945153	36.827305	116.999962	-27.201757	14.541459	116.961136	31.37483	-2.857849	115.341209	26.525644	41.692173	113.462219	28.950237	19.417162	114.401714	-83.353751	9.665756	119.520558
-14.805116	35.700562	116.254517	-27.324474	14.445869	116.158913	31.305508	-2.975991	115.149414	26.518322	41.033508	113.24968	28.911915	19.0287585	114.199547	-83.560863	9.8629795	118.118279
-13.938626	34.914501	115.651787	-27.319416	14.316792	115.543678	31.269953	-3.083929	115.001526	26.481482	40.928078	112.995163	28.8757175	18.9220745	113.9983445	-83.5145495	9.7115095	117.0890115
-13.246705	34.064232	115.212097	-27.375845	14.24062	115.159714	31.199986	-3.224092	114.82959	26.451927	40.779388	112.733284	28.8259565	18.777648	113.781437	-83.5776465	9.703592	116.537991
-12.437733	33.150913	114.913704	-27.336765	14.094708	114.876923	31.172899	-3.39097	114.684128	26.469309	40.584362	112.510391	28.821104	18.596696	113.5972595	-83.494634	9.59272	116.1565865
-11.679885	32.171005	114.759193	-27.355606	13.931238	114.828812	31.175188	-3.578667	114.608047	26.521793	40.371357	112.39045	28.8484905	18.396345	113.4992485	-83.5597025	9.466131	116.1583755
-10.954324	31.161997	114.74025	-27.209059	13.739946	114.814354	31.214931	-3.801085	114.609947	26.600859	40.163719	112.391411	28.907895	18.181317	113.500679	-83.326013	9.298575	116.128029
-10.276602	30.096018	114.815796	-27.166943	13.550715	114.866234	31.260338	-4.027248	114.670456	26.702169	39.960815	112.504509	28.9812535	17.9667835	113.5874825	-83.3151395	9.1346465	116.1449855
-9.236603	28.443123	114.991905	-27.117119	13.323024	114.998329	31.309282	-4.395211	114.848618	26.877901	39.653027	112.765884	29.0935915	17.628908	113.807251	-83.3278295	9.01714	116.189407
-8.577951	27.321333	115.067039	-27.040365	13.195859	115.081169	31.347107	-4.634941	114.995483	27.011269	39.428127	113.003181	29.179188	17.396593	113.999332	-83.259918	8.995125	116.163006
-8.00177	26.123106	115.231201	-27.012455	13.080035	115.177765	31.389278	-4.88791	115.161835	27.149105	39.198612	113.260773	29.2691915	17.155351	114.211304	-83.2941015	9.004719	116.144226
-7.383295	24.943401	115.364113	-27.050295	13.033732	115.361366	31.443838	-5.113972	115.295067	27.286133	38.972916	113.523376	29.3649855	16.929472	114.4092215	-83.4655755	9.137992	116.3135105
-6.857666	23.697298	115.505257	-26.882195	12.900874	115.399239	31.497612	-5.327455	115.436592	27.422562	38.777267	113.761642	29.460087	16.724906	114.599117	-83.224477	9.076842	116.199361
-6.320181	22.399063	115.589272	-26.8971	12.835807	115.565994	31.567883	-5.538297	115.551254	27.467855	39.107006	113.917183	29.517869	16.7843545	114.7342185	-83.312069	8.8872595	116.3977695
-5.887833	21.106668	115.685081	-26.804447	12.714049	115.511032	31.623453	-5.739432	115.662292	27.562702	38.925152	114.111618	29.5930775	16.59286	114.886955	-83.2019715	8.835238	116.135109
-5.265223	19.068409	115.640381	-26.769682	12.512236	115.447411	31.652859	-6.007186	115.76741	27.667765	38.659344	114.323318	29.660312	16.326079	115.045364	-83.199676	8.698393	115.849458
-4.894972	17.685654	115.519737	-26.75305	12.371839	115.409698	31.664797	-6.192547	115.787636	27.7111	38.483158	114.345512	29.6879485	16.1453055	115.066574	-83.1940485	8.5983725	115.752822
-4.585626	16.262728	115.415421	-26.756386	12.24056	115.320763	31.666725	-6.335856	115.802979	27.743635	38.321781	114.300537	29.70518	15.9929625	115.051758	-83.217952	8.4881575	115.589768
-4.305907	14.82839	115.32663	-26.722483	12.103619	115.354118	31.682888	-6.473151	115.826622	27.772675	38.164989	114.279617	29.7277815	15.845919	115.0531195	-83.1727475	8.361319	115.6551165
-4.07998	13.294575	115.265533	-26.677925	11.956575	115.294289	31.728613	-6.601635	115.881325	27.807968	38.016243	114.309624	29.7682905	15.707304	115.0954745	-83.1241405	8.205846	115.4931035
-3.902322	11.769772	115.26709	-26.623333	11.807226	115.352104	31.779316	-6.722762	116.018127	27.860371	37.899776	114.375832	29.8198435	15.588507	115.1969795	-83.0665095	8.025945	115.5072285
-3.771979	10.266493	115.34301	-26.599634	11.719283	115.417183	31.844851	-6.829328	116.192421	27.912411	37.799377	114.454544	29.878631	15.4850245	115.3234825	-83.077899	7.9535415	115.5108835
-3.670323	7.925452	115.520584	-26.533035	11.60658	115.628456	31.974697	-6.927753	116.561745	27.981096	37.676956	114.592651	29.9778965	15.3746015	115.577198	-83.0439665	7.8385585	115.679714
-3.678298	6.402386	115.663925	-26.482899	11.541778	115.715233	32.085751	-6.992886	116.87059	28.034901	37.620674	114.670357	30.060326	15.313894	115.7704735	-83.026124	7.769662	115.6599925
-3.744614	4.837677	115.818512	-26.435276	11.497822	115.773834	32.196053	-7.032214	117.202187	28.073555	37.565907	114.765678	30.134804	15.2668465	115.9839325	-83.005356	7.7287975	115.5637355
-3.841098	3.279344	115.945984	-26.455057	11.446645	115.798141	32.297367	-7.056334	117.555199	28.106998	37.516872	114.800934	30.2021825	15.230269	116.1780665	-83.1122965	7.663021	115.4182155
-4.009927	1.76588	116.08783	-26.429543	11.418799	115.809273	32.392151	-7.073912	117.878601	28.132999	37.450726	114.739822	30.262575	15.188407	116.3092115	-83.121661	7.649191	115.3093345
-4.242407	0.216908	116.247009	-26.359596	11.36228	115.842247	32.48951	-7.09949	118.184921	28.166557	37.367527	114.63765	30.3280335	15.1340185	116.4112855	-83.0472255	7.5905415	115.2732085
-4.550061	-1.282258	116.404655	-26.307859	11.305003	115.896523	32.579029	-7.1275	118.481171	28.212112	37.268318	114.507423	30.3955705	15.070409	116.494297	-83.0112885	7.539597	115.298749
-5.115504	-3.449411	116.732559	-26.193699	11.177413	115.986923	32.743626	-7.18766	118.890526	28.279396	37.149448	114.323364	30.511511	14.980894	116.606945	-82.898909	7.373932	115.366901
-5.571198	-4.904739	116.935265	-26.118183	11.078569	116.057419	32.854549	-7.215573	119.175545	28.341385	37.082325	114.190552	30.597967	14.933376	116.6830485	-82.834333	7.223762	115.4317895
-6.067837	-6.23244	117.190399	-26.040623	10.984774	116.083946	32.976479	-7.220184	119.439972	28.409365	37.022942	114.050903	30.692922	14.901379	116.7454375	-82.774168	7.068169	115.4224545
-6.593473	-7.530621	117.464699	-25.954855	10.897919	116.151115	33.099422	-7.239778	119.696823	28.515324	36.948662	113.904678	30.807373	14.854442	116.8007505	-82.717083	6.941396	115.5014795
-7.214488	-8.776876	117.709663	-25.825081	10.794726	116.222549	33.229439	-7.311124	119.93998	28.652695	36.841167	113.788673	30.941067	14.7650215	116.8643265	-82.591229	6.8244305	115.5807715
-7.732896	-9.978554	117.885574	-25.698832	10.669341	116.30188	33.3545	-7.410716	120.150925	28.818516	36.717934	113.705704	31.086508	14.653609	116.9283145	-82.484172	6.685073	115.6754455
-8.428889	-11.07852	118.084976	-25.535997	10.492115	116.400169	33.48888	-7.53366	120.319809	29.000097	36.562088	113.627327	31.2444885	14.514214	116.973568	-82.3164825	6.470016	115.82677
-9.524673	-12.647629	118.223701	-25.271738	10.224889	116.551224	33.67807	-7.740224	120.453415	29.296234	36.291077	113.559044	31.487152	14.2754265	117.0062295	-82.030628	6.1743515	116.0962185
-10.334127	-13.543985	118.224945	-25.09046	10.034464	116.61161	33.811302	-7.892562	120.489487	29.505825	36.123558	113.525978	31.6585635	14.115498	117.0077325	-81.8394835	5.95343	116.2154875
-11.102337	-14.379701	118.179558	-24.88529	9.859533	116.666283	33.973186	-8.071243	120.458153	29.697081	35.979729	113.530899	31.8351335	13.954243	116.994526	-81.6057135	5.764823	116.33804
-11.969006	-15.085967	118.129585	-24.708368	9.733335	116.689934	34.113838	-8.221749	120.423294	29.873457	35.848412	113.545204	31.9936475	13.8133315	116.984249	-81.4103835	5.6533385	116.395619
-13.010003	-15.632012	118.154648	-24.534855	9.616853	116.702858	34.223534	-8.341763	120.404419	30.042437	35.709454	113.546181	32.1329855	13.6838455	116.9753	-81.2026955	5.5498605	116.430416
-13.791868	-16.266205	117.90168	-24.388641	9.529354	116.705238	34.319462	-8.500851	120.304337	30.226734	35.569378	113.537323	32.273098	13.5342635	116.92083	-81.05038	5.5244445	116.489646
-14.736022	-16.73675	117.819366	-24.230028	9.436807	116.752205	34.398365	-8.657327	120.22097	30.402195	35.425659	113.524887	32.40028	13.384166	116.8729285	-80.860336	5.489448	116.6314815
-16.267645	-17.30191	117.714775	-24.018236	9.253879	116.882668	34.521034	-8.922773	120.056999	30.655888	35.20261	113.559402	32.588461	13.1399185	116.8082005	-80.624933	5.3678395	116.9571355
-17.27153	-17.553583	117.584869	-23.858707	9.13925	117.005692	34.600052	-9.12302	119.897972	30.807478	35.041462	113.662025	32.703765	12.959221	116.7799985	-80.421179	5.319279	117.2313855
-18.249229	-17.747732	117.440781	-23.754251	8.985825	117.112839	34.656113	-9.29759	119.734123	30.94685	34.882881	113.825401	32.8014815	12.7926455	116.779762	-80.3099835	5.1790045	117.445916
-19.321373	-17.882113	117.319504	-23.642366	8.872784	117.236588	34.693604	-9.487682	119.602242	31.102388	34.736755	113.998268	32.897996	12.6245365	116.800255	-80.182728	5.1210315	117.672921
-20.332916	-17.969589	117.239677	-23.545481	8.771689	117.300812	34.718388	-9.666972	119.498482	31.269295	34.598083	114.135788	32.9938415	12.4655555	116.817135	-80.0848035	5.0778225	117.784489
-21.365261	-17.965599	117.230583	-23.472113	8.717621	117.34549	34.742767	-9.835906	119.460533	31.814892	34.284698	114.02935	33.2788295	12.224396	116.7449415	-80.2230555	5.210846	117.9460385
-22.435513	-17.88743	117.254486	-23.399942	8.652176	117.362869	34.76104	-10.016623	119.467224	31.98114	34.134716	114.04705	33.37109	12.0590465	116.757137	-80.170974	5.2453055	117.968601
-23.999334	-17.720678	117.302406	-23.266258	8.571085	117.349182	34.778526	-10.295251	119.562218	31.809368	34.039345	114.180435	33.293947	11.872047	116.8713265	-79.826463	5.270123	117.8270375
-25.095976	-17.535475	117.269073	-23.270147	8.530083	117.353203	34.810631	-10.491124	119.604507	32.349155	33.680576	113.938164	33.579893	11.594726	116.7713355	-80.120187	5.46544	117.9350705
-26.105925	-17.27726	117.165565	-23.141041	8.416307	117.22419	34.815147	-10.698129	119.573227	32.080795	33.64724	114.046494	33.447971	11.4745555	116.8098605	-79.730053	5.3580585	117.6385195
-27.089119	-17.02355	116.982887	-23.070583	8.291447	117.157112	34.823189	-10.882069	119.433418	32.191448	33.454975	113.968613	33.5073185	11.286453	116.7010155	-79.6484845	5.296441	117.6132085
-28.120249	-16.62639	116.791283	-22.989286	8.195526	117.074585	34.8232	-11.031194	119.247566	32.657917	33.118568	113.737503	33.7405585	11.043687	116.4925345	-79.7191305	5.347365	117.6566355
-29.135204	-16.244396	116.525627	-22.92993	8.126393	116.962883	34.816242	-11.176396	119.021904	32.335136	33.151211	113.874969	33.575689	10.9874075	116.4484365	-79.435549	5.2653785	117.4773295
-30.074316	-15.799936	116.265808	-22.882439	8.032917	116.830704	34.783157	-11.293833	118.801186	32.385452	33.018349	113.844589	33.5843045	10.862258	116.3228875	-79.3491825	5.203576	117.3385205
-31.534267	-15.067365	115.992928	-22.838718	7.952402	116.70163	34.722431	-11.492672	118.519554	32.459713	32.805916	113.740326	33.591072	10.656622	116.12994	-79.268508	5.248182	117.27332
-32.53178	-14.513391	115.920982	-22.79908	7.909253	116.635391	34.674076	-11.648161	118.388	32.53582	32.66172	113.678207	33.604948	10.5067795	116.0331035	-79.203108	5.3117265	117.2376785
-33.420498	-13.939007	115.857483	-22.758425	7.866014	116.579971	34.655224	-11.815889	118.317009	32.593273	32.501694	113.607742	33.6242485	10.3429025	115.9623755	-79.1410985	5.3891255	117.1975665
-34.372787	-13.332253	115.785553	-22.751595	7.816327	116.527367	34.634308	-11.994848	118.266205	32.669994	32.332657	113.532272	33.652151	10.1689045	115.8992385	-79.155341	5.4637495	117.1554955
-35.279697	-12.682208	115.73098	-22.725033	7.67909	116.452232	34.625599	-12.177454	118.21067	32.734455	32.150013	113.455841	33.680027	9.9862795	115.8332555	-79.130093	5.3719005	117.0712085
-36.186752	-12.016301	115.660118	-22.676712	7.59166	116.394745	34.619041	-12.372832	118.146217	32.795307	31.986052	113.367546	33.707174	9.80661	115.7568815	-79.060598	5.37671	117.0326085
-36.972382	-11.333493	115.594566	-22.640516	7.477596	116.339218	34.62402	-12.542388	118.069244	32.874207	31.811321	113.257217	33.7491135	9.6344665	115.6632305	-79.0301455	5.3207255	117.0152055
-38.226944	-10.228467	115.590874	-22.568918	7.344678	116.282585	34.627811	-12.791236	117.99353	32.972343	31.555119	113.074318	33.800077	9.3819415	115.533924	-78.937913	5.3074145	117.031246
-39.03846	-9.436139	115.67067	-22.525078	7.227699	116.307663	34.639702	-12.955763	117.93959	33.053909	31.373798	112.956047	33.8468055	9.2090175	115.4478185	-78.8969615	5.2463805	117.1675075
-39.784508	-8.643232	115.711891	-22.479607	7.129551	116.34977	34.66235	-13.11521	117.898438	33.128307	31.239582	112.851501	33.8953285	9.062186	115.3749695	-78.8545425	5.196916	117.3245705
-40.541321	-7.821752	115.767242	-22.416313	7.019868	116.380501	34.668385	-13.266805	117.854134	33.197716	31.075596	112.755943	33.9330505	8.9043955	115.3050385	-78.7656765	5.1353405	117.4559635
-41.255619	-6.970895	115.795609	-22.37595	6.930736	116.382385	34.673901	-13.423608	117.776367	33.256355	30.948195	112.7202	33.965128	8.7622935	115.2482835	-78.717028	5.0991785	117.5164865
-41.991096	-6.019973	115.717064	-22.379066	6.822977	116.364334	34.67057	-13.562279	117.709473	33.708233	30.646887	112.527122	34.1894015	8.542304	115.1182975	-78.9475335	5.10365	117.6103705
-42.622681	-5.089232	115.605095	-22.321587	6.764549	116.314529	34.673038	-13.718897	117.629173	33.394997	30.693161	112.714279	34.0340175	8.487132	115.171726	-78.6771915	5.041966	117.457332
-43.577229	-3.616395	115.481033	-22.280329	6.703239	116.236404	34.636703	-13.918781	117.510178	33.533398	30.537588	112.683464	34.0850505	8.3094035	115.096821	-78.6457085	5.0970745	117.375987
-44.197662	-2.545061	115.426132	-22.260578	6.695091	116.211548	34.625698	-14.006813	117.438354	33.983536	30.298355	112.471153	34.304617	8.145771	114.9547535	-78.825773	5.244411	117.4683425
-44.721478	-1.487398	115.417717	-22.225235	6.692644	116.180275	34.620831	-14.048833	117.377724	34.017773	30.267155	112.432388	34.319302	8.109161	114.905056	-78.769772	5.276127	117.455494
-45.264095	-0.39495	115.411522	-22.210243	6.715392	116.202759	34.640507	-14.056325	117.320313	34.020416	30.265717	112.382683	34.3304615	8.104696	114.851498	-78.7509475	5.326088	117.55402
-45.763119	0.743908	115.508499	-22.190981	6.722074	116.235924	34.653847	-14.0093	117.259911	33.633621	30.469852	112.461761	34.143734	8.230276	114.860836	-78.525696	5.213872	117.611012
-46.219593	1.89572	115.585831	-22.180344	6.735548	116.273079	34.692669	-13.973801	117.18737	33.964081	30.347553	112.163902	34.328375	8.186876	114.675636	-78.689063	5.28422	117.870522
-46.619064	3.064955	115.704475	-22.142441	6.797615	116.349808	34.712521	-13.893303	117.124222	33.552734	30.582226	112.188065	34.1326275	8.3444615	114.6561435	-78.4175095	5.2507685	118.0434725
-47.171947	4.901282	115.943718	-22.119976	6.836504	116.453598	34.73558	-13.788239	117.048775	33.500263	30.66399	111.912064	34.1179215	8.4378755	114.4804195	-78.3578735	5.2351325	118.4267765
-47.521297	6.153962	116.099571	-22.130581	6.855903	116.563782	34.753696	-13.741474	116.991829	33.460598	30.705553	111.743256	34.107147	8.4820395	114.3675425	-78.368309	5.2297665	118.7600215
-47.761597	7.428723	116.236206	-22.185423	6.926937	116.711403	34.771107	-13.704719	116.91275	33.414619	30.741348	111.5718	34.092863	8.5183145	114.242275	-78.463709	5.3355595	119.180531
-47.97485	8.72604	116.38578	-22.154095	6.954886	116.711388	34.772148	-13.691205	116.800034	33.356819	30.765842	111.43	34.0644835	8.5373185	114.115017	-78.3726735	5.3724535	119.307759
-48.171883	10.042772	116.477463	-22.197895	6.960257	116.750717	34.734554	-13.675027	116.607201	33.28511	30.790213	111.308716	34.009832	8.557593	113.9579585	-78.405622	5.362921	119.5434755
-48.256714	11.365457	116.558228	-22.241009	6.955875	116.759506	34.691525	-13.654038	116.349342	33.53373	30.662262	111.08036	34.1126275	8.504112	113.714851	-78.5946455	5.407638	119.804161
-48.3405	12.70577	116.625526	-22.358347	6.941438	116.839233	34.632732	-13.615875	116.073166	33.386147	30.730089	111.110733	34.0094395	8.557107	113.5919495	-78.7261335	5.325769	120.0865165
-48.322926	14.778269	116.734901	-22.612972	6.966432	116.81411	34.531368	-13.510267	115.543053	32.71011	31.093117	111.471199	33.620739	8.791425	113.507126	-78.846683	5.141439	120.121094
-48.287716	16.116976	116.785812	-22.754272	6.969369	116.675522	34.394638	-13.38629	115.157166	32.863037	31.064478	111.402214	33.6288375	8.839094	113.27969	-79.1373815	5.099644	120.071354
-48.208012	17.468885	116.865814	-22.944321	7.050732	116.595566	34.23246	-13.222914	114.757668	32.61208	31.258738	111.471085	33.42227	9.017912	113.1143765	-79.310912	5.083552	120.0767555
-48.051659	18.851685	116.906998	-23.092503	7.1944	116.417	34.067635	-13.04104	114.414955	32.381248	31.460636	111.498604	33.2244415	9.209798	112.9567795	-79.4094475	5.179002	119.8772205
-47.844173	20.220455	116.798546	-23.487675	7.580405	116.494987	33.902348	-12.878913	114.158035	32.20676	31.666098	111.47245	33.054554	9.3935925	112.8152425	-80.029904	5.7672175	120.1747315
-47.538452	21.546091	116.663208	-23.619444	7.710523	116.283127	33.736912	-12.724665	113.974037	32.0555	31.759983	111.338196	32.896206	9.517659	112.6561165	-80.135094	5.903387	119.9101375
-47.204052	22.871773	116.507042	-23.827112	8.034908	116.18605	33.573963	-12.611439	113.874016	32.034565	31.932549	111.215424	32.804264	9.660555	112.54472	-80.458488	6.409261	119.82738
-46.54657	24.797235	116.324844	-23.867058	8.198958	115.977005	33.380527	-12.519654	113.821915	32.040565	32.105846	110.999367	32.710546	9.793096	112.410641	-80.444662	6.60482	119.543369
-46.021778	25.980143	116.294037	-23.807211	8.266205	115.868202	33.311764	-12.499775	113.835052	32.028709	32.175625	110.902359	32.6702365	9.837925	112.3687055	-80.2846585	6.694485	119.3676985
-45.451759	27.136385	116.307762	-24.004066	8.454567	116.016342	33.255104	-12.476762	113.878204	31.529871	32.197376	111.041237	32.3924875	9.860307	112.4597205	-80.4006195	7.048827	119.5729635
-44.810505	28.271175	116.344223	-24.021917	8.479082	116.027275	33.229729	-12.454393	113.898422	31.498623	32.227386	111.027214	32.364176	9.8864965	112.462818	-80.40801	7.0716675	119.591732
-44.135181	29.363853	116.309181	-24.046909	8.499331	116.029381	33.213669	-12.428141	113.918777	31.46027	32.265541	111.008194	32.3369695	9.9187	112.4634855	-80.4307875	7.079962	119.5952765
-43.423565	30.399889	116.29776	-24.081039	8.531988	116.01722	33.186253	-12.361334	113.927116	31.397797	32.310612	110.99601	32.292025	9.974639	112.461563	-80.454103	7.089337	119.572877
-42.623825	31.457121	116.242203	-24.077433	8.581376	115.963837	33.156784	-12.277373	113.935486	31.341377	32.397144	110.965256	32.2490805	10.0598855	112.450371	-80.4039465	7.1028665	119.477303
-41.370007	32.990528	116.074776	-24.05118	8.782941	115.8479	33.133423	-12.109394	113.975143	31.224983	32.538853	110.906197	32.179203	10.2147295	112.44067	-80.281563	7.3511525	119.25513
-40.477989	34.00235	115.996696	-24.194098	8.943373	115.938316	33.108051	-11.979202	114.03804	31.153881	32.673309	110.89505	32.130966	10.3470535	112.466545	-80.519162	7.5396925	119.410087
-39.473564	34.959061	115.967926	-24.240149	9.070471	115.985992	33.07021	-11.833549	114.108597	31.087933	32.81731	110.922691	32.0790715	10.4918805	112.515644	-80.5593695	7.6490615	119.45634
-38.492725	35.901489	116.00145	-24.255175	9.224982	115.980507	33.022503	-11.684711	114.18483	31.018288	32.942245	111.052452	32.0203955	10.628767	112.618641	-80.5307455	7.821197	119.342373
-37.448635	36.809128	116.047981	-24.373013	9.410356	116.039551	32.987942	-11.50788	114.231911	30.936819	33.124195	111.280655	31.9623805	10.8081575	112.756283	-80.7084065	8.0125545	119.322819
-36.369072	37.7286	116.218803	-24.410746	9.571584	116.039207	32.963058	-11.296562	114.243423	30.863152	33.40316	111.575935	31.913105	11.053299	112.909679	-80.734597	8.089869	119.168735
-35.276573	38.586426	116.436279	-24.532711	9.800416	116.010651	32.962914	-11.013422	114.230637	30.762459	33.703705	111.91201	31.8626865	11.3451415	113.0713235	-80.9281085	8.2556905	118.9499785
-33.54903	39.818951	116.78569	-24.492813	10.077059	115.902199	32.99091	-10.443921	114.150238	30.582428	34.292774	112.47448	31.786669	11.9244265	113.312359	-80.772295	8.2296915	118.492039
-32.343216	40.594097	117.031029	-24.542545	10.418082	115.878311	33.029724	-9.992925	114.108322	30.457253	34.758865	112.873688	31.7434885	12.38297	113.491005	-80.8285785	8.453194	118.265617
-31.14871	41.297073	117.259613	-24.609282	10.707998	115.778435	33.079536	-9.517454	114.092659	30.350313	35.255878	113.242485	31.7149245	12.869212	113.667572	-80.9334885	8.546784	117.889298
-29.88817	41.976871	117.469643	-24.673397	11.080095	115.764442	33.129673	-9.021172	114.111389	30.710619	35.68782	113.463341	31.920146	13.333324	113.787365	-81.26694	8.826866	117.741519
-28.63847	42.586948	117.664337	-24.693533	11.490956	115.76899	33.195366	-8.521051	114.181244	30.626356	36.128105	113.810196	31.910861	13.803527	113.99572	-81.297927	9.178385	117.54226
-27.368528	43.109669	117.869362	-24.82678	12.068468	115.963913	33.281605	-8.053508	114.262596	30.527678	36.613361	114.149727	31.9046415	14.2799265	114.2061615	-81.5582015	9.8570095	117.7216645
-26.044487	43.493523	118.044174	-24.703377	12.216658	115.835632	33.38546	-7.626046	114.359604	30.463623	37.011223	114.46463	31.9245415	14.6925885	114.412117	-81.3312955	9.7407275	117.259147
-24.334696	44.03772	118.433952	-24.688343	12.667727	115.952774	33.508286	-7.0437	114.515961	29.888361	37.706535	114.989349	31.6983235	15.3314175	114.752655	-81.0750095	10.0040365	117.152893
-23.060715	44.250534	118.576767	-24.717884	12.936913	116.067398	33.569832	-6.724025	114.62072	29.818264	38.015602	115.158249	31.694048	15.6457885	114.8894845	-81.129816	10.2280375	117.2453115
-21.469685	44.244244	118.45462	-24.873051	13.286654	116.315796	33.625923	-6.431347	114.79657	29.758114	38.291042	115.298607	31.6920185	15.9298475	115.0475885	-81.4381205	10.6434605	117.5840035
-20.215912	44.290539	118.494537	-24.77779	13.415289	116.393539	33.688766	-6.170518	115.027641	29.696798	38.540482	115.423439	31.692782	16.184982	115.22554	-81.248362	10.645596	117.561538
-19.142376	44.275318	118.554947	-24.847549	13.621643	116.494347	33.765156	-5.946547	115.305473	29.636839	38.759579	115.536919	31.7009975	16.406516	115.421196	-81.3960955	10.83677	117.567498
-17.875944	44.122261	118.480209	-24.762655	13.63838	116.56427	33.859535	-5.770447	115.601181	29.952875	38.780075	115.471985	31.906205	16.504814	115.536583	-81.431515	10.771946	117.591957
-16.593504	43.883377	118.425491	-24.758064	13.717956	116.569946	33.938965	-5.613454	115.90036	29.509167	39.101097	115.758041	31.724066	16.7438215	115.8292005	-81.240194	10.6920905	117.3106915
-14.619398	43.244453	118.16684	-24.864773	13.857092	116.670502	34.046288	-5.459977	116.350815	29.462576	39.272671	115.901566	31.754432	16.906347	116.1261905	-81.483978	10.807837	117.2148135
-13.402085	42.814533	117.997612	-24.83779	13.867077	116.524734	34.096466	-5.400582	116.639236	29.827414	39.196278	115.79287	31.96194	16.897848	116.216053	-81.63752	10.836306	116.833415
-12.204188	42.342896	117.83799	-24.978405	13.960594	116.4907	34.139694	-5.350696	116.932663	29.811657	39.252777	115.847336	31.9756755	16.9510405	116.3899995	-81.9324855	10.9701475	116.5914005
-11.064936	41.841919	117.675354	-24.950932	13.947253	116.308594	34.167801	-5.308394	117.212105	29.391272	39.467327	116.079918	31.7795365	17.0794665	116.6460115	-81.6814005	10.8150395	115.9711765
-9.955911	41.228176	117.589203	-24.983089	13.957664	116.184235	34.210655	-5.271565	117.453575	29.34199	39.49625	116.132713	31.7763225	17.1123425	116.793144	-81.7425005	10.8029855	115.575326
-8.827397	40.57497	117.581299	-25.009102	13.968112	116.063667	34.260082	-5.25055	117.667892	29.296198	39.508522	116.190613	31.77814	17.128986	116.9292525	-81.796344	10.807238	115.1980815
-7.754003	39.84771	117.607925	-25.03599	13.941964	115.981468	34.303432	-5.228849	117.785774	29.257875	39.516171	116.296829	31.7806535	17.143661	117.0413015	-81.8526335	10.740267	114.9216345
-6.298021	38.694546	117.77401	-25.009617	13.922259	115.862885	34.379642	-5.239198	117.867302	29.258617	39.491665	116.535255	31.8191295	17.1262335	117.2012785	-81.8383635	10.7182845	114.5244915
-5.333267	37.83812	117.943512	-24.953075	13.905546	115.852989	34.460278	-5.248425	117.866478	29.307438	39.467205	116.716888	31.883858	17.10939	117.291683	-81.790008	10.701702	114.414295
-4.449357	36.918144	118.073967	-24.853872	13.917433	115.860298	34.545528	-5.25875	117.859222	29.376709	39.456253	116.900955	31.9611185	17.0987515	117.3800885	-81.6688625	10.7361145	114.3405075
-3.609526	35.976444	118.164291	-24.720734	13.915486	115.822426	34.656685	-5.245782	117.861702	29.472998	39.462345	117.08989	32.0648415	17.1082815	117.475796	-81.5063095	10.7226905	114.169056
-2.852816	34.979477	118.232742	-24.618086	13.924638	115.791321	34.789738	-5.199076	117.883408	29.559084	39.484818	117.272926	32.174411	17.142871	117.578167	-81.410583	10.706405	114.004475
-2.155278	33.901543	118.289497	-24.490732	13.948804	115.746178	34.939621	-5.156607	117.923485	29.639372	39.514275	117.440964	32.2894965	17.178834	117.6822245	-81.2709605	10.718774	113.8101315
-1.136456	32.591534	118.055763	-24.384153	13.965207	115.657845	35.104645	-5.116457	118.018028	29.716644	39.538506	117.583549	32.4106445	17.2110245	117.8007885	-81.1789505	10.7193895	113.5149015
-0.711642	30.934381	118.140373	-24.238083	13.920604	115.573372	35.313293	-5.087353	118.117973	29.820925	39.536224	117.72187	32.567109	17.2244355	117.9199215	-81.043275	10.6167725	113.2268225
-0.260719	29.649878	118.074104	-24.150429	13.85474	115.541985	35.45372	-5.11683	118.14917	29.896757	39.503838	117.73423	32.6752385	17.193504	117.9417	-80.9760965	10.515976	113.14227
0.118478	28.310043	117.942001	-24.016113	13.742486	115.576897	35.582752	-5.189598	118.151131	29.97098	39.427231	117.699501	32.776866	17.1188165	117.925316	-80.809092	10.3661555	113.228478
0.37429	26.908276	117.877434	-23.934704	13.632485	115.607285	35.691425	-5.290442	118.135834	30.059317	39.314938	117.624283	32.875371	17.012248	117.8800585	-80.744779	10.252722	113.3345115
0.606659	25.455761	117.789627	-23.830418	13.492764	115.696716	35.7915	-5.423259	118.112602	30.137667	39.1759	117.552483	32.9645835	16.8763205	117.8325425	-80.6254195	10.1092075	113.5608895
0.765379	23.923647	117.66951	-23.761158	13.32163	115.763512	35.833576	-5.564296	118.06517	30.204382	39.038258	117.500687	33.018979	16.736981	117.7829285	-80.541295	9.906279	113.7440955
0.801508	22.370647	117.577316	-23.704851	13.197671	115.880379	35.875713	-5.697803	118.01152	30.247545	38.902431	117.40683	33.061629	16.602314	117.709175	-80.471331	9.793028	114.051583
0.751773	19.966791	117.415451	-23.673609	13.042299	116.06218	35.862785	-5.851375	117.914673	30.292473	38.773151	117.210983	33.077629	16.460888	117.562828	-80.424847	9.62371	114.561532
0.644545	18.363134	117.279587	-23.686161	13.022974	116.239738	35.807465	-5.879677	117.841736	30.309347	38.745575	117.019531	33.058406	16.432949	117.4306335	-80.430728	9.612999	115.0488425
0.455038	16.750608	117.178741	-23.734682	13.109711	116.542366	35.745586	-5.857375	117.789818	30.328598	38.772877	116.764687	33.037092	16.457751	117.2772525	-80.506456	9.761671	115.8074795
0.203383	15.101573	117.120743	-23.678671	13.204672	116.741646	35.680492	-5.789031	117.75708	30.354986	38.841904	116.483841	33.017739	16.5264365	117.1204605	-80.375081	9.8829075	116.3628315
-0.097571	13.444118	117.133568	-23.704437	13.352063	117.070915	35.643677	-5.698837	117.743111	30.356413	38.948574	116.237427	33.000045	16.6248685	116.990269	-80.408919	10.0792575	117.151561
-0.432001	11.783448	117.183044	-23.671556	13.519081	117.338112	35.637211	-5.595942	117.767189	30.361206	39.066624	115.971245	32.9992085	16.735341	116.869217	-80.3423205	10.302821	117.807007
-0.776819	10.096473	117.205666	-23.651392	13.677359	117.577087	35.620388	-5.497592	117.784355	30.376678	39.160789	115.761551	32.998533	16.8315985	116.772953	-80.301317	10.5231195	118.381221
-1.397198	7.568017	117.320679	-23.669012	13.904959	117.846695	35.572308	-5.419093	117.872025	30.797445	39.08955	115.30397	33.1848765	16.8352285	116.5879975	-80.5229005	10.9746895	119.1053925
-1.833877	5.865039	117.376259	-23.662893	14.004842	117.950592	35.542667	-5.424848	118.009201	30.450544	39.230839	115.362755	32.9966055	16.9029955	116.685978	-80.3223915	11.1066885	119.215206
-2.284808	4.16433	117.459106	-23.652245	14.030799	117.991173	35.521542	-5.470307	118.143188	30.513208	39.145939	115.301308	33.017375	16.837816	116.722248	-80.321865	11.223782	119.260098
-2.791261	2.444711	117.476929	-23.629587	14.008604	117.994774	35.544144	-5.586428	118.327309	30.588207	39.030144	115.276024	33.0661755	16.721858	116.8016665	-80.3253495	11.29535	119.1878815
-3.31267	0.744499	117.545258	-23.578558	13.94457	117.917503	35.572769	-5.719775	118.529381	30.684223	38.879566	115.265167	33.128496	16.5798955	116.897274	-80.285612	11.3092445	118.937732
-3.831837	-0.95469	117.599045	-23.587614	13.823054	117.808449	35.618168	-5.867357	118.735191	30.772453	38.719486	115.226891	33.1953105	16.4260645	116.981041	-80.3705385	11.2200435	118.635857
-4.422897	-2.632372	117.672714	-23.542547	13.673255	117.664162	35.65255	-6.038832	118.953323	30.868717	38.535152	115.123642	33.2606335	16.24816	117.0384825	-80.3457275	11.09835	118.2898415
-5.29591	-5.139211	117.84713	-23.550709	13.391813	117.427681	35.71217	-6.309542	119.334793	30.976427	38.231529	114.901474	33.3442985	15.9609935	117.1181335	-80.4457165	10.8226325	117.7372285
-5.956322	-6.768906	117.997887	-23.523512	13.145765	117.285011	35.791225	-6.483377	119.610931	31.024036	38.004509	114.736488	33.4076305	15.760566	117.1737095	-80.4546545	10.530964	117.3963125
-6.557522	-8.311954	118.163727	-23.518436	12.918133	117.13446	35.839714	-6.676989	119.931435	31.063097	37.764099	114.586044	33.4514055	15.543555	117.2587395	-80.4882775	10.292711	117.0101805
-7.299156	-9.773575	118.438148	-23.502369	12.666841	117.031136	35.887825	-6.876965	120.243813	31.514458	37.332344	114.212776	33.7011415	15.2276895	117.2282945	-80.7058795	10.1059925	116.8339775
-8.131879	-11.212742	118.638969	-23.483892	12.393678	116.959175	35.911472	-7.112746	120.543373	31.189173	37.218391	114.243546	33.5503225	15.0528225	117.3934595	-80.5181065	9.7345335	116.5248905
-9.012753	-12.496081	118.903824	-23.461334	12.093175	116.899696	35.920464	-7.373402	120.811676	31.646324	36.747585	113.863708	33.783394	14.6870915	117.337692	-80.706062	9.4992585	116.4617
-9.922145	-13.710664	119.147179	-23.451773	11.828015	116.86232	35.917034	-7.620323	121.005714	31.325743	36.613895	113.878403	33.6213885	14.496786	117.4420585	-80.5249345	9.159244	116.2825815
-11.436566	-15.332861	119.331894	-23.467142	11.379481	116.854454	35.855347	-7.956841	121.267227	31.792969	36.052044	113.460602	33.824158	14.0476015	117.3639145	-80.758442	8.7113605	116.3449935
-12.512943	-16.23229	119.373383	-23.495541	11.055795	116.879204	35.818539	-8.176877	121.324883	31.389465	35.968868	113.564743	33.604002	13.8959955	117.444813	-80.595084	8.2155945	116.313595
-13.629889	-17.057463	119.392464	-23.51992	10.763272	116.897568	35.783352	-8.375916	121.343208	31.735664	35.567162	113.374039	33.759508	13.595623	117.3586235	-80.799348	7.930921	116.4365125
-14.764185	-17.782557	119.306038	-23.538931	10.486348	116.909492	35.759399	-8.547917	121.361229	31.304464	35.565178	113.581337	33.5319315	13.5086305	117.471283	-80.6097935	7.4640655	116.347701
-15.941069	-18.314615	119.171837	-23.607082	10.209433	116.948006	35.703979	-8.687944	121.332611	31.238001	35.429459	113.632706	33.47099	13.3707575	117.4826585	-80.685154	7.0481085	116.4133535
-17.12409	-18.737986	119.00753	-23.656513	9.965677	116.972366	35.640377	-8.828588	121.242233	31.173399	35.303535	113.695869	33.406888	13.2374735	117.469051	-80.719914	6.6938805	116.475681
-18.39187	-19.018129	118.854561	-23.701832	9.762674	117.022285	35.591343	-8.944269	121.146095	31.101257	35.200542	113.770485	33.3463	13.1281365	117.45829	-80.749964	6.3972115	116.58628
-20.326757	-19.274311	118.655571	-23.731812	9.539565	117.11248	35.497055	-9.085502	120.975449	31.006994	35.070885	113.857475	33.2520245	12.9926915	117.416462	-80.7156485	6.0864385	116.808498
-21.610123	-19.295923	118.494797	-23.791513	9.429063	117.196533	35.428272	-9.174808	120.856895	30.967411	34.997768	113.933357	33.1978415	12.91148	117.395126	-80.7808675	5.946646	116.99794
-22.898664	-19.249512	118.337265	-23.826473	9.29096	117.293503	35.372169	-9.297	120.683838	30.920618	34.915981	114.04184	33.1463935	12.8094905	117.362839	-80.7993395	5.7724295	117.224167
-24.189276	-19.165279	118.043579	-23.867712	9.129026	117.396248	35.295071	-9.415899	120.485878	30.87641	34.824116	114.184402	33.0857405	12.7041085	117.33514	-80.8211645	5.5539435	117.457356
-25.459528	-18.976269	117.722046	-23.890284	8.96096	117.506897	35.205051	-9.527617	120.228531	30.826399	34.761654	114.40461	33.015725	12.6170185	117.3165705	-80.796293	5.3049015	117.6972235
-26.734341	-18.734034	117.435524	-23.936834	8.799889	117.648483	35.130058	-9.63953	119.937119	30.765926	34.698845	114.665459	32.947992	12.5296575	117.301289	-80.82166	5.0701205	117.995677
-28.088661	-18.399326	117.226349	-23.961357	8.643306	117.796585	35.047264	-9.715562	119.666466	30.69173	34.642719	114.88147	32.869497	12.4635785	117.273968	-80.792211	4.8230335	118.319202
-29.979527	-17.784527	117.218552	-23.978727	8.53299	118.063995	34.926708	-9.783571	119.325432	30.605164	34.626736	115.092674	32.765936	12.4215825	117.209053	-80.72339	4.6443975	118.918937
-31.200577	-17.310368	117.399849	-24.040522	8.512161	118.290581	34.826126	-9.817511	119.171738	30.565935	34.605602	115.109619	32.6960305	12.3940455	117.1406785	-80.7770745	4.6302765	119.4404835
-32.48056	-16.806898	117.615677	-24.116112	8.470528	118.556831	34.757206	-9.854822	119.001755	30.501513	34.57597	115.106239	32.6293595	12.360574	117.053997	-80.8615835	4.580482	120.059665
-33.667419	-16.236769	117.911949	-24.145372	8.362077	118.872833	34.662895	-9.895865	118.882797	30.423018	34.537624	115.08844	32.5429565	12.3208795	116.9856185	-80.8337005	4.4032745	120.7600475
-34.832218	-15.705636	118.18895	-24.214733	8.278535	119.078827	34.586613	-9.946828	118.792931	30.313885	34.491364	115.068077	32.450249	12.272268	116.930504	-80.879715	4.284802	121.22715
-35.987106	-15.123093	118.422256	-24.254694	8.190252	119.267181	34.507893	-9.969235	118.763817	30.594265	34.284618	114.897324	32.551079	12.1576915	116.8305705	-81.060467	4.2228125	121.7037915
-37.094456	-14.49925	118.573235	-24.340437	8.058651	119.344505	34.440166	-9.999061	118.788849	30.073017	34.409584	115.069923	32.2565915	12.2052615	116.929386	-80.9374655	3.9120405	121.759624
-38.6283	-13.55549	118.669128	-24.478466	7.931867	119.379745	34.357365	-10.051884	118.867493	29.909824	34.369129	115.020027	32.1335945	12.1586225	116.94376	-81.0905265	3.7051115	121.81573
-39.610416	-12.882816	118.648552	-24.536224	7.879463	119.274506	34.288761	-10.054611	118.950844	29.800091	34.341408	114.902565	32.044426	12.1433985	116.9267045	-81.116874	3.6155275	121.6223075
-40.559448	-12.175248	118.562889	-24.665802	7.832056	119.097069	34.240555	-10.061083	119.032959	29.700241	34.326355	114.746773	31.970398	12.132636	116.889866	-81.302002	3.531476	121.304272
-41.414024	-11.420697	118.466843	-24.772949	7.792147	118.990036	34.189751	-10.068698	119.064262	29.615604	34.288589	114.552567	31.9026775	12.1099455	116.8084145	-81.4485755	3.4743485	121.1716575
-42.216503	-10.645674	118.370689	-24.839172	7.701986	118.830574	34.160229	-10.095065	119.064888	29.539198	34.24839	114.351364	31.8497135	12.0766625	116.708126	-81.5280575	3.3273095	120.953022
-43.025234	-9.864276	118.230164	-24.828754	7.599375	118.699196	34.153553	-10.117363	119.046188	29.480957	34.188766	114.17968	31.817255	12.0357015	116.612934	-81.474763	3.1630485	120.785458
-43.72665	-8.988679	118.047882	-24.840954	7.488487	118.550301	34.165577	-10.148325	119.018921	29.451645	34.13356	114.064087	31.808611	11.9926175	116.541504	-81.490519	2.9843565	120.559098
-44.701698	-7.670401	117.717598	-24.763048	7.31759	118.313667	34.184067	-10.196638	118.947914	29.431959	34.072136	113.973236	31.808013	11.937749	116.460575	-81.334109	2.697431	120.166759
-45.357151	-6.745627	117.536148	-24.701115	7.214418	118.117821	34.191818	-10.217999	118.890358	29.425388	34.040035	113.936111	31.808603	11.911018	116.4132345	-81.210833	2.517818	119.8224075
-45.891853	-5.764144	117.429611	-24.701582	7.178514	118.054726	34.172806	-10.215473	118.814758	29.411476	34.039841	113.902794	31.792141	11.912184	116.358776	-81.195305	2.444844	119.750676
-46.434059	-4.777494	117.421402	-24.700365	7.131342	118.058456	34.17382	-10.177686	118.73307	29.393089	34.067448	113.869926	31.7834545	11.944881	116.301498	-81.1841845	2.317803	119.815414
-46.916573	-3.735041	117.519608	-24.732746	7.101824	118.176903	34.172638	-10.129922	118.672905	29.348812	34.096863	113.826309	31.760725	11.9834705	116.249607	-81.226217	2.2201775	120.104199
-47.39753	-2.704382	117.59137	-24.639111	7.043842	118.221497	34.193356	-10.088357	118.618942	29.290373	34.150311	113.80085	31.7418645	12.030977	116.209896	-81.0200865	2.056707	120.233098
-47.774506	-1.650639	117.685234	-24.704092	7.008427	118.333015	34.195484	-10.030416	118.573067	29.216013	34.19738	113.815865	31.7057485	12.083482	116.194466	-81.1139325	1.933372	120.471564
-48.336926	-0.047821	117.691803	-24.74329	6.908769	118.339561	34.224564	-9.996982	118.525383	29.06679	34.235905	113.771355	31.645677	12.1194615	116.148369	-81.132257	1.6980765	120.530753
-48.671791	1.043438	117.568985	-24.754528	6.838306	118.283226	34.234699	-10.002924	118.492805	28.976669	34.230373	113.711823	31.605684	12.1137245	116.102314	-81.11474	1.5628875	120.464138
-48.906319	2.152811	117.438766	-24.728247	6.649196	118.059982	34.23547	-10.041292	118.46788	28.892448	34.197052	113.592735	31.563959	12.07788	116.0303075	-81.020453	1.220512	120.0896565
-49.143082	3.24535	117.273582	-24.800365	6.627403	118.014839	34.233841	-10.104532	118.431152	28.827126	34.124706	113.366295	31.5304835	12.010087	115.8987235	-81.1312135	1.244719	120.1309545
-49.308479	4.362903	117.134224	-24.778059	6.449815	117.802116	34.232109	-10.18587	118.378578	28.746059	34.035198	113.121117	31.489084	11.924664	115.7498475	-81.045202	0.974966	119.8543845
-49.38369	5.502474	117.007278	-24.861544	6.34644	117.727371	34.241467	-10.244753	118.271652	28.658119	33.954033	112.861992	31.449793	11.85464	115.566822	-81.172881	0.838239999999999	119.88792
-49.450054	6.622144	116.968765	-24.847891	6.221222	117.646935	34.261234	-10.300836	118.161247	28.576103	33.858273	112.609062	31.4186685	11.7787185	115.3851545	-81.1144505	0.663725500000002	119.9087155
-49.433498	8.375276	116.910828	-24.874275	6.013211	117.60907	34.311798	-10.387587	118.080963	28.475559	33.714806	112.413132	31.3936785	11.6636095	115.2470475	-81.1422285	0.362812499999999	119.9710925
-49.304939	9.527103	116.846863	-24.753553	5.852742	117.509903	34.333633	-10.46835	118.078064	28.436756	33.610477	112.374458	31.3851945	11.5710635	115.226261	-80.8923005	0.134420499999999	119.793545
-49.208374	10.715331	116.756424	-24.775059	5.736462	117.474052	34.350689	-10.557298	118.070564	28.446838	33.523033	112.381187	31.3987635	11.4828675	115.2258755	-80.9488815	-0.00994349999999855	119.7222285
-48.995251	11.953887	116.612968	-24.766722	5.619184	117.366013	34.373508	-10.648582	118.034492	28.456814	33.44899	112.428795	31.415161	11.400204	115.2316435	-80.948605	-0.161836000000003	119.5003825
-48.747093	13.195287	116.510216	-24.752022	5.563074	117.288528	34.368641	-10.722481	117.946777	28.47892	33.396793	112.524521	31.4237805	11.337156	115.235649	-80.9278245	-0.211008	119.341407
-48.432045	14.422538	116.441849	-24.740465	5.510324	117.189171	34.347618	-10.766018	117.799461	28.506783	33.380993	112.676262	31.4272005	11.3074875	115.2378615	-80.9081305	-0.286839499999997	119.1404805
-48.119682	15.722954	116.407349	-24.750525	5.516548	117.105209	34.327091	-10.778232	117.657974	28.517538	33.421246	112.871017	31.4223145	11.321507	115.2644955	-80.9233645	-0.288410999999998	118.9459225
-47.558083	17.642679	116.390625	-24.792038	5.59958	117.033371	34.301277	-10.696084	117.437569	28.519314	33.550625	113.253197	31.4102955	11.4272705	115.345383	-80.9943715	-0.2281105	118.721359
-47.099609	18.882774	116.447937	-24.828041	5.693342	116.923416	34.307423	-10.602403	117.266762	28.490341	33.701668	113.54821	31.398882	11.5496325	115.407486	-81.054964	-0.162948499999997	118.439346
-46.666222	20.12776	116.550507	-24.873968	5.817815	116.858017	34.271725	-10.471717	117.099174	28.436596	33.871937	113.875389	31.3541605	11.70011	115.4872815	-81.1020965	-0.0644800000000014	118.2287525
-46.182289	21.327038	116.661583	-24.922754	5.946314	116.755905	34.24596	-10.286271	116.91127	28.364864	34.067471	114.249016	31.305412	11.8906	115.580143	-81.15092	0.00202800000000103	117.931667
-45.618092	22.432096	116.885254	-24.981909	6.112424	116.715469	34.215683	-10.115913	116.705879	28.259315	34.282627	114.649857	31.237499	12.083357	115.677868	-81.201317	0.141491	117.75307
-45.060764	23.505419	117.137825	-25.081465	6.290699	116.680397	34.184422	-9.932412	116.510353	28.148293	34.482704	115.076973	31.1663575	12.275146	115.793663	-81.3292875	0.306252000000001	117.567131
-44.428993	24.517496	117.432938	-25.161665	6.496284	116.69606	34.149925	-9.77261	116.325851	28.052517	34.668175	115.454338	31.101221	12.4477825	115.8900945	-81.424551	0.544785500000001	117.5020255
-43.558765	25.878969	117.840729	-25.308884	6.827142	116.786598	34.078091	-9.541823	116.105438	27.944935	34.933792	115.851105	31.011513	12.6959845	115.9782715	-81.629281	0.958299500000003	117.5949245
-42.897793	26.620543	118.064896	-25.362411	7.054848	116.866028	34.056225	-9.404528	116.044876	27.893999	35.101273	116.040062	30.975112	12.8483725	116.042469	-81.699934	1.2613235	117.689587
-42.241226	27.328348	118.178558	-25.422874	7.256845	116.93708	34.042557	-9.281169	116.005119	27.831226	35.220795	116.194687	30.9368915	12.969813	116.099903	-81.7826395	1.543877	117.774257
-41.505047	27.884113	118.289391	-25.485167	7.431887	116.976845	34.017899	-9.212248	116.013084	27.77355	35.280506	116.283379	30.8957245	13.034129	116.1482315	-81.8660585	1.829645	117.8054585
-40.784241	28.320885	118.369713	-25.533163	7.589968	117.015778	34.003155	-9.185385	116.029182	27.738789	35.300301	116.266205	30.870972	13.057458	116.1476935	-81.937298	2.122478	117.8838625
-40.063858	28.674429	118.391418	-25.570974	7.677259	117.10321	33.986195	-9.20241	116.056427	27.725082	35.308186	116.184601	30.8556385	13.052888	116.120514	-81.9975865	2.30163	118.085906
-39.247719	28.883392	118.390915	-25.583202	7.76852	117.210663	33.974113	-9.230042	116.12587	27.742958	35.274921	116.018188	30.8585355	13.0224395	116.072029	-82.0249395	2.5146005	118.349297
-38.102261	29.01811	118.248299	-25.631908	7.876222	117.365089	33.97543	-9.323861	116.309395	27.800852	35.226677	115.595612	30.888141	12.951408	115.9525035	-82.151957	2.801036	118.7776745
-37.353523	29.016596	118.053505	-25.610527	7.925252	117.431595	33.960335	-9.428658	116.472115	27.854807	35.162014	115.241875	30.907571	12.866678	115.856995	-82.128625	2.983826	119.006195
-36.57336	28.930447	117.765953	-25.628391	8.002603	117.526138	33.945915	-9.536696	116.682205	27.90884	35.082153	114.772484	30.9273775	12.7727285	115.7273445	-82.1841595	3.2324775	119.3249315
-35.795933	28.798433	117.429306	-25.63592	8.083805	117.553535	33.907295	-9.657682	116.892601	27.967245	34.94231	114.284668	30.93727	12.642314	115.5886345	-82.20911	3.525296	119.5184355
-35.002464	28.61335	117.029335	-25.661755	8.088352	117.549606	33.881248	-9.82081	117.134705	28.016806	34.777699	113.79789	30.949027	12.4784445	115.4662975	-82.272537	3.6982595	119.6329145
-34.251415	28.346291	116.600349	-25.645819	8.117664	117.490021	33.858814	-9.996449	117.392265	28.073835	34.561638	113.335991	30.9663245	12.2825945	115.364128	-82.2579625	3.9527335	119.615914
-33.513767	28.096958	116.184631	-25.651588	8.111982	117.398163	33.848785	-10.182191	117.599556	28.145578	34.333679	112.953331	30.9971815	12.075744	115.2764435	-82.3003575	4.14822	119.5198825
-32.377701	27.742117	115.644714	-25.632318	8.027616	117.239426	33.821697	-10.455665	117.819275	28.241423	33.99815	112.399277	31.03156	11.7712425	115.109276	-82.296196	4.2839895	119.369576
