# Supplementary material for: How to jointly control a ball trajectory on a moving board: Methodological insights into Motor Learning and Rehabilitation
Source: PLoS One. 2025 Oct 15;20(10):e0334588. doi: 10.1371/journal.pone.0334588 (PMC12527165; doi:10.1371/journal.pone.0334588)
Supplement: S2 Data — (ZIP) [file pone.0334588.s002.zip › D4_022.csv]

Ball_X	Ball_Y	Ball_Z	BoardCentre_X	BoardCentre_Y	BoardCentre_Z	P1LeftHand_X	P1LeftHand_Y	P1LeftHand_Z	P1RightHand_X	P1RightHand_Y	P1RightHand_Z	P1MidHands_X	P1MidHands_Y	P1MidHands_Z	P2MidHands_X	P2MidHands_Y	P2MidHands_Z
-30.13961	28.414253	115.787041	-29.265694	8.268311	118.46949	29.236504	-8.778381	118.530098	26.074814	34.439896	109.870911	27.655659	12.8307575	114.2005045	-86.187047	3.7058645	122.7384755
-29.130768	28.361877	115.665421	-29.112848	8.209818	118.410515	29.40625	-8.762999	118.62545	26.439783	34.662075	109.5896	27.9230165	12.949538	114.107525	-86.1487125	3.470098	122.713505
-28.074842	28.359592	115.650299	-28.963692	8.148587	118.332542	29.569908	-8.727695	118.632271	26.599255	34.726719	109.61248	28.0845815	12.999512	114.1223755	-86.0119655	3.297662	122.5427085
-27.053305	28.437073	115.656448	-28.79698	8.114628	118.24987	29.733145	-8.700638	118.565331	26.455835	34.50935	110.03537	28.09449	12.904356	114.3003505	-85.68845	3.3249	122.1993895
-25.982777	28.542713	115.734718	-28.681665	8.098243	118.125023	29.899078	-8.634767	118.47464	26.586977	34.633911	110.318588	28.2430275	12.999572	114.396614	-85.6063575	3.196914	121.853432
-24.86418	28.699144	115.859093	-28.518835	8.095571	117.97477	30.046129	-8.58193	118.276962	26.700588	34.766411	110.703644	28.3733585	13.0922405	114.490303	-85.4110285	3.0989015	121.459237
-23.214458	29.095554	116.110107	-28.346767	8.1461	117.640862	30.301826	-8.462862	117.903625	26.804531	35.560921	111.380348	28.5531785	13.5490295	114.6419865	-85.2467125	2.7431705	120.6397375
-22.182812	29.379776	116.294647	-28.305065	8.23239	117.382729	30.46633	-8.338733	117.685783	26.934019	35.75771	111.870514	28.7001745	13.7094885	114.7781485	-85.3103045	2.7552915	119.9873095
-21.362833	29.757366	116.44249	-28.156507	8.325425	116.998589	30.572487	-8.203045	117.510185	27.048281	35.950661	112.377151	28.810384	13.873808	114.943668	-85.123398	2.777042	119.05351
-20.100269	29.930777	116.295448	-28.065804	8.467377	116.629257	30.700584	-8.074323	117.328751	27.165085	36.118324	112.794281	28.9328345	14.0220005	115.061516	-85.0644425	2.9127535	118.196998
-19.186749	30.273401	116.33313	-27.960957	8.614273	116.312096	30.860838	-7.946897	117.2099	27.292707	36.275917	113.075241	29.0767725	14.16451	115.1425705	-84.9986865	3.064036	117.4816215
-18.121485	30.522871	116.311607	-27.830982	8.771937	116.049431	31.012722	-7.807519	117.047836	27.427629	36.41571	113.30719	29.2201755	14.3040955	115.177513	-84.8821395	3.2397785	116.921349
-17.169331	30.712437	116.264595	-27.633703	8.881969	115.841255	31.219772	-7.695184	116.917442	27.594954	36.55928	113.435593	29.407363	14.432048	115.1765175	-84.674769	3.33189	116.5059925
-15.688308	30.974665	116.226944	-27.362766	9.009591	115.576591	31.514662	-7.543634	116.663109	27.846395	36.734997	113.527634	29.6805285	14.5956815	115.0953715	-84.4060605	3.4235005	116.0578105
-14.750033	31.098112	116.222015	-27.153816	9.035942	115.46785	31.727577	-7.43658	116.518913	28.020044	36.842163	113.505997	29.8738105	14.7027915	115.012455	-84.1814425	3.3690925	115.923245
-13.835514	31.218779	116.311028	-26.96664	9.092667	115.439713	31.946802	-7.350149	116.363266	28.177336	36.951859	113.522957	30.062069	14.800855	114.9431115	-83.995349	3.384479	115.9363145
-12.965758	31.264645	116.403557	-26.76655	9.108405	115.494965	32.147858	-7.241412	116.24913	28.321262	37.059711	113.550735	30.23456	14.9091495	114.8999325	-83.76766	3.3076605	116.0899975
-12.137571	31.272776	116.526123	-26.590071	9.147845	115.592232	32.330627	-7.123057	116.246582	28.44908	37.175617	113.609268	30.3898535	15.02628	114.927925	-83.5699955	3.26941	116.256539
-11.323835	31.242334	116.715622	-26.465973	9.201288	115.765167	32.50774	-7.008281	116.30217	28.537325	37.296616	113.734543	30.5225325	15.1441675	115.0183565	-83.4544785	3.2584085	116.5119775
-10.508464	31.1523	116.870949	-26.365366	9.234151	115.888252	32.677704	-6.939282	116.406837	28.59276	37.373871	113.917038	30.635232	15.2172945	115.1619375	-83.365964	3.2510075	116.6145665
-9.335715	30.930069	117.160843	-26.306135	9.264425	115.997681	32.842098	-6.794011	116.578209	28.641623	37.523029	114.219963	30.7418605	15.364509	115.399086	-83.3541305	3.164341	116.596276
-8.619586	30.745775	117.385056	-26.261351	9.244089	116.03228	32.926308	-6.685421	116.661873	28.649925	37.641544	114.494179	30.7881165	15.4780615	115.578026	-83.3108185	3.0101165	116.486534
-7.959007	30.545107	117.573402	-26.218885	9.230943	115.991905	33.031738	-6.588928	116.748024	28.634129	37.735397	114.796135	30.8329335	15.5732345	115.7720795	-83.2707035	2.8886515	116.2117305
-7.322762	30.269966	117.742409	-26.179901	9.221403	115.933395	33.14764	-6.481081	116.80114	28.608904	37.815788	115.157509	30.878272	15.6673535	115.9793245	-83.238074	2.7754525	115.8874655
-6.683739	29.975584	117.916214	-26.113991	9.16671	115.862396	33.266693	-6.420496	116.84642	28.585266	37.861118	115.482803	30.9259795	15.720311	116.1646115	-83.1539615	2.613109	115.5601805
-6.053216	29.536602	118.077744	-26.023125	9.125122	115.826271	33.383652	-6.362042	116.830872	28.589571	37.905544	115.770638	30.9866115	15.771751	116.300755	-83.0328615	2.478493	115.351787
-5.42111	29.068302	118.176674	-25.937349	9.088229	115.819633	33.503571	-6.325457	116.828667	28.624254	37.938923	115.974365	31.0639125	15.806733	116.401516	-82.9386105	2.369725	115.23775
-4.598192	28.286638	118.257759	-25.867622	9.036134	115.756439	33.66494	-6.293608	116.909096	28.656086	37.949696	116.198967	31.160513	15.828044	116.5540315	-82.895757	2.244224	114.9588465
-4.119961	27.723854	118.187881	-25.829231	8.989518	115.602325	33.768913	-6.300306	117.033615	28.638496	37.919609	116.325699	31.2037045	15.8096515	116.679657	-82.8621665	2.1693845	114.524993
-3.621804	27.017017	118.082932	-25.801014	8.945576	115.4282	33.820755	-6.329625	117.167572	28.606522	37.856396	116.369904	31.2136385	15.7633855	116.768738	-82.8156665	2.1277665	114.087662
-3.251576	26.367054	117.840492	-25.826866	8.871124	115.283119	33.866264	-6.40347	117.294708	28.609463	37.772972	116.340759	31.2378635	15.684751	116.8177335	-82.8915955	2.057497	113.7485045
-2.796953	25.519424	117.65168	-25.785774	8.80336	115.219818	33.874382	-6.492193	117.378464	28.637787	37.669762	116.222336	31.2560845	15.5887845	116.8004	-82.8276325	2.0179355	113.639236
-2.474274	24.689331	117.556999	-25.745979	8.750212	115.241585	33.889568	-6.599298	117.439507	28.707552	37.545673	116.059914	31.29856	15.4731875	116.7497105	-82.790518	2.0272365	113.7334595
-2.155904	23.815729	117.495346	-25.683334	8.660992	115.373039	33.914028	-6.724776	117.46801	28.784668	37.424202	115.930489	31.349348	15.349713	116.6992495	-82.716016	1.972271	114.0468285
-1.806665	22.364216	117.520401	-25.602718	8.581443	115.692055	33.932194	-6.86477	117.545547	28.863821	37.257294	115.828384	31.3980075	15.196262	116.6869655	-82.6034435	1.966624	114.6971445
-1.665145	21.41794	117.530014	-25.582924	8.538755	115.963432	33.913223	-6.930891	117.64325	28.898706	37.184586	115.77935	31.4059645	15.1268475	116.7113	-82.5718125	1.9506625	115.215564
-1.510412	20.34828	117.616692	-25.630823	8.532681	116.248047	33.8764	-7.014835	117.767952	28.922758	37.123444	115.750847	31.399579	15.0543045	116.7593995	-82.661225	2.0110575	115.7366945
-1.461718	19.354849	117.745018	-25.65819	8.562627	116.502884	33.819103	-7.077572	117.935005	28.93273	37.047741	115.74247	31.3759165	14.9850845	116.8387375	-82.6922965	2.1401695	116.1670305
-1.358056	18.326063	117.818954	-25.712172	8.63009	116.753235	33.737034	-7.136847	118.0989	28.916061	36.99213	115.712418	31.3265475	14.9276415	116.905659	-82.7508915	2.3325385	116.600811
-1.329266	17.251123	117.837234	-25.78525	8.697954	116.97879	33.655502	-7.176597	118.254852	28.893631	36.960239	115.660027	31.2745665	14.891821	116.9574395	-82.8450665	2.504087	117.0001405
-1.225915	16.145124	117.869606	-25.893263	8.794607	117.109154	33.557037	-7.207742	118.397209	28.868788	36.935253	115.605286	31.2129125	14.8637555	117.0012475	-82.9994385	2.7254585	117.2170605
-1.22651	14.504996	117.843536	-25.976797	8.902881	117.148849	33.44125	-7.21856	118.534264	28.809988	36.916466	115.546547	31.125619	14.848953	117.0404055	-83.079213	2.956809	117.2572925
-1.248318	13.359292	117.692459	-26.00515	8.986332	117.038361	33.368843	-7.212967	118.574753	28.801712	36.91317	115.478775	31.0852775	14.8501015	117.026764	-83.0955775	3.1225625	117.049958
-1.248747	12.219776	117.507278	-26.041969	9.066233	116.876305	33.33535	-7.210569	118.561981	28.802767	36.922718	115.405167	31.0690585	14.8560745	116.983574	-83.1529965	3.2763915	116.769036
-1.317989	11.110523	117.300842	-26.02696	9.116149	116.651787	33.327789	-7.193008	118.511917	28.827444	36.952477	115.302071	31.0776165	14.8797345	116.906994	-83.1315365	3.3525635	116.39658
-1.351683	10.003244	117.080032	-25.990814	9.218648	116.413879	33.327404	-7.137732	118.441078	28.882927	37.008095	115.18055	31.1051655	14.9351815	116.810814	-83.0867935	3.5021145	116.016944
-1.407948	8.829483	116.842285	-25.961531	9.299894	116.213417	33.340393	-7.062191	118.401787	28.951624	37.064861	115.0308	31.1460085	15.001335	116.7162935	-83.0690705	3.598453	115.7105405
-1.455984	7.67009	116.687271	-25.892651	9.42233	116.075562	33.37986	-6.953021	118.389168	29.042192	37.165081	114.885223	31.211026	15.10603	116.6371955	-82.996328	3.73863	115.5139285
-1.620422	6.02412	116.617599	-25.799379	9.553457	116.030479	33.443844	-6.801267	118.476196	29.159515	37.304901	114.747726	31.3016795	15.251817	116.611961	-82.9004375	3.855097	115.448997
-1.763123	4.843156	116.629662	-25.728336	9.633418	116.036522	33.509563	-6.699485	118.545357	29.194065	37.391861	114.756393	31.351814	15.346188	116.650875	-82.808486	3.920648	115.422169
-1.915797	3.703859	116.656517	-25.686264	9.676082	116.072594	33.575089	-6.582394	118.662331	29.226898	37.491047	114.767502	31.4009935	15.4543265	116.7149165	-82.7735215	3.8978375	115.4302715
-2.128952	2.5811	116.722359	-25.649786	9.764955	116.096199	33.637936	-6.479486	118.776619	29.233126	37.593807	114.747765	31.435531	15.5571605	116.762192	-82.735103	3.9727495	115.430206
-2.331642	1.443521	116.767776	-25.658379	9.848584	116.076363	33.706516	-6.379697	118.893341	29.243759	37.68539	114.658546	31.4751375	15.6528465	116.7759435	-82.7918955	4.0443215	115.3767825
-2.606161	0.317057	116.738907	-25.639809	9.955025	116.027359	33.751698	-6.299232	119.007729	29.249529	37.751709	114.466766	31.5006135	15.7262385	116.7372475	-82.7802315	4.1838115	115.3174705
-2.888634	-0.789155	116.77623	-25.666821	10.058667	115.898453	33.761829	-6.195266	119.169868	29.29705	37.27367	114.262558	31.5294395	15.539202	116.716213	-82.8630815	4.578132	115.080693
-3.345432	-2.365253	116.882561	-25.663181	10.194942	115.698372	33.754246	-6.125959	119.44339	29.355066	37.249447	113.878845	31.554656	15.561744	116.6611175	-82.881018	4.82814	114.7356265
-3.7141	-3.422174	116.908852	-25.640556	10.251642	115.586891	33.738457	-6.170794	119.638382	29.412088	37.143482	113.653252	31.5752725	15.486344	116.645817	-82.8563845	5.01694	114.527965
-4.103166	-4.449064	117.062103	-25.629557	10.252251	115.563377	33.701157	-6.286584	119.794296	29.478062	37.00013	113.473511	31.5896095	15.356773	116.6339035	-82.8487235	5.147729	114.4928505
-4.5305	-5.408997	117.162537	-25.608339	10.214971	115.56913	33.690434	-6.408936	119.890663	29.54343	36.837364	113.34314	31.616932	15.214214	116.6169015	-82.83361	5.215728	114.5213585
-4.896508	-6.385197	117.129837	-25.60474	10.127993	115.61644	33.669296	-6.551352	119.909714	29.611174	36.689983	113.280365	31.640235	15.0693155	116.5950395	-82.849715	5.1866705	114.6378405
-5.420815	-7.328832	117.076195	-25.568014	10.069933	115.643669	33.656155	-6.647891	119.841896	29.650906	36.583687	113.286659	31.6535305	14.967898	116.5642775	-82.7895585	5.171968	114.7230605
-5.930111	-8.180942	116.97863	-25.549355	10.036373	115.658867	33.655285	-6.717684	119.752419	29.68519	36.507069	113.373352	31.6702375	14.8946925	116.5628855	-82.7689475	5.1780535	114.7548485
-6.724557	-9.387314	116.742645	-25.54785	10.056554	115.678703	33.625725	-6.738161	119.576836	29.6731	36.51297	113.70826	31.6494125	14.8874045	116.642548	-82.7451125	5.2257035	114.714858
-7.191451	-10.132071	116.50132	-25.585388	10.11478	115.714775	33.590412	-6.712484	119.470688	29.597548	37.117489	113.952209	31.59398	15.2025025	116.7114485	-82.764756	5.0270575	114.7181015
-7.854359	-10.878478	116.376328	-25.579483	10.224203	115.751251	33.547691	-6.664533	119.389938	29.590219	37.174221	114.215919	31.568955	15.254844	116.8029285	-82.727921	5.193562	114.6995735
-8.422271	-11.624714	116.327576	-25.628805	10.311126	115.881226	33.48502	-6.674144	119.375122	29.600388	37.186668	114.396919	31.542704	15.256262	116.8860205	-82.800314	5.36599	114.8764315
-9.100805	-12.360427	116.438148	-25.658056	10.399282	116.00248	33.430973	-6.720784	119.433067	29.626301	37.141186	114.474091	31.528637	15.210201	116.953579	-82.844749	5.588363	115.051381
-9.795181	-13.074498	116.62767	-25.696123	10.484806	116.080429	33.358963	-6.824584	119.584335	29.674128	37.046238	114.482918	31.5165455	15.110827	117.0336265	-82.9087915	5.858785	115.1272315
-10.490881	-13.786781	116.817604	-25.732235	10.525038	116.140305	33.280849	-6.976766	119.765541	29.719269	36.879978	114.465714	31.500059	14.951606	117.1156275	-82.964529	6.09847	115.1649825
-11.707049	-14.869493	117.160187	-25.813866	10.577341	116.116295	33.139866	-7.231727	120.153786	29.837231	36.578663	114.274574	31.4885485	14.673468	117.21418	-83.1162805	6.481214	115.01841
-12.528033	-15.545074	117.501053	-25.829166	10.57034	116.084717	33.040405	-7.412623	120.398247	29.932684	36.343155	114.084518	31.4865445	14.465266	117.2413825	-83.1448765	6.675414	114.9280515
-13.329467	-16.211279	117.808601	-25.829979	10.50964	116.078804	32.967506	-7.596894	120.628204	30.019108	36.094769	113.899353	31.493307	14.2489375	117.2637785	-83.153265	6.7703425	114.8938295
-14.166741	-16.792315	118.065201	-25.863651	10.412263	116.098656	32.910889	-7.783729	120.855881	30.101086	35.831024	113.709221	31.5059875	14.0236475	117.282551	-83.2332895	6.8008785	114.914761
-15.031499	-17.366373	118.277809	-25.824314	10.26905	116.156128	32.839672	-7.983968	121.05056	30.165703	35.561882	113.592056	31.5026875	13.788957	117.321308	-83.1513155	6.749143	114.990948
-15.720277	-18.008484	118.353867	-25.851627	10.122923	116.204765	32.780369	-8.194288	121.246826	30.221909	35.291271	113.496315	31.501139	13.5484915	117.3715705	-83.204393	6.6973545	115.0379595
-16.880098	-18.346001	118.677643	-25.854328	9.965081	116.235825	32.71666	-8.385074	121.433342	30.293423	35.040195	113.394508	31.5050415	13.3275605	117.413925	-83.2136975	6.6026015	115.057725
-18.387096	-18.870214	118.961754	-25.871107	9.786022	116.273499	32.629097	-8.624834	121.679924	30.713993	34.531994	113.023468	31.671545	12.95358	117.351696	-83.413759	6.618464	115.195302
-19.318956	-19.177877	119.001816	-25.943645	9.668689	116.269341	32.573799	-8.742578	121.822044	30.283455	34.50901	113.043999	31.428627	12.883216	117.4330215	-83.315917	6.454162	115.1056605
-20.20298	-19.519424	118.989525	-25.986534	9.543553	116.197479	32.524048	-8.833554	121.89798	30.224159	34.35424	112.854561	31.3741035	12.760343	117.3762705	-83.3471715	6.326763	115.0186875
-21.485413	-19.528257	119.136223	-26.009256	9.412779	116.154465	32.502563	-8.900777	121.956947	30.150419	34.216656	112.665489	31.326491	12.6579395	117.311218	-83.345003	6.1676185	114.997712
-22.607327	-19.612301	119.137154	-26.067438	9.266765	116.125465	32.454338	-8.980425	121.956131	30.123373	33.564377	112.56591	31.2888555	12.291976	117.2610205	-83.4237315	6.241554	114.9899095
-23.718058	-19.614954	119.017372	-26.092602	9.077504	116.126045	32.419952	-9.063113	121.95504	30.057898	33.452724	112.441338	31.238925	12.1948055	117.198189	-83.424129	5.9602025	115.053901
-24.686129	-19.682974	118.782867	-26.151878	8.901829	116.209236	32.402576	-9.152719	121.870422	29.977345	33.371292	112.365913	31.1899605	12.1092865	117.1181675	-83.4937165	5.6943715	115.3003045
-26.634485	-19.28792	118.696739	-26.183001	8.668666	116.310677	32.393188	-9.240978	121.664001	29.796288	33.838913	112.295273	31.094738	12.2989675	116.979637	-83.46074	5.0383645	115.641717
-27.690825	-19.135799	118.519302	-26.222176	8.536901	116.452286	32.363319	-9.277486	121.520088	29.707504	33.826195	112.334953	31.0354115	12.2743545	116.9275205	-83.4797635	4.7994475	115.9770515
-28.987131	-18.81488	118.412125	-26.250946	8.409208	116.637863	32.338913	-9.31568	121.362663	29.628113	33.809002	112.417175	30.983513	12.246661	116.889919	-83.485405	4.571755	116.385807
-30.504694	-18.255047	118.540154	-26.26881	8.271185	116.864372	32.310337	-9.389793	121.255943	29.549015	33.780411	112.499741	30.929676	12.195309	116.877842	-83.467296	4.347061	116.850902
-31.825628	-17.855036	118.618164	-26.338806	8.143206	117.13533	32.246475	-9.481581	121.174446	29.469213	33.730556	112.603333	30.857844	12.1244875	116.8888895	-83.535456	4.1619245	117.3817705
-33.221085	-17.288246	118.717598	-26.356579	7.999628	117.426788	32.199078	-9.577941	121.164764	29.380835	33.631649	112.684204	30.7899565	12.026854	116.924484	-83.5031145	3.972402	117.929092
-34.593685	-16.670328	118.848244	-26.424477	7.874318	117.669441	32.154278	-9.702627	121.180939	29.288029	33.543072	112.730179	30.7211535	11.9202225	116.955559	-83.5701075	3.8284135	118.383323
-36.763695	-15.664474	119.103264	-26.561064	7.686868	117.999718	32.043514	-9.862887	121.213654	29.121893	33.394241	112.683464	30.5827035	11.765677	116.948559	-83.7048315	3.608059	119.050877
-38.161106	-14.909194	119.320511	-26.653269	7.559682	118.197319	31.948164	-9.950932	121.208618	28.978535	33.307465	112.534584	30.4633495	11.6782665	116.871601	-83.7698875	3.4410975	119.523037
-39.597351	-14.139136	119.612518	-26.790461	7.412316	118.432961	31.84379	-10.016866	121.127151	28.768953	33.24342	112.27784	30.3063715	11.613277	116.7024955	-83.8872935	3.211355	120.1634265
-41.107803	-13.230352	120.040871	-26.933014	7.237422	118.781792	31.710928	-10.089363	120.870056	28.464594	33.19083	111.956177	30.087761	11.5507335	116.4131165	-83.953789	2.9241105	121.1504675
-42.572613	-12.289563	120.598648	-27.090242	7.007109	119.220688	31.543585	-10.14016	120.575424	28.107298	33.152805	111.644173	29.8254415	11.5063225	116.1097985	-84.0059255	2.5078955	122.3315775
-43.997482	-11.298856	121.144661	-27.263256	6.796424	119.71344	31.387476	-10.19969	120.258247	28.106606	32.972095	111.261871	29.747041	11.3862025	115.760059	-84.273553	2.2066455	123.666821
-45.358509	-10.265364	121.711456	-27.446651	6.557213	120.216248	31.210882	-10.256476	120.012032	27.765667	32.971127	111.151527	29.4882745	11.3573255	115.5817795	-84.3815765	1.7571005	124.8507165
-47.524433	-8.563555	122.147156	-27.708471	6.173654	120.768188	30.945349	-10.411826	119.689049	26.806223	33.090553	111.401405	28.875786	11.3393635	115.545227	-84.292728	1.0079445	125.991149
-48.773476	-7.419542	122.204102	-27.903996	5.911889	120.867455	30.776545	-10.514312	119.516312	26.527113	33.06736	111.506439	28.651829	11.276524	115.5113755	-84.459821	0.547254000000001	126.2235345
-49.927242	-6.351815	121.944275	-28.050316	5.708312	120.841423	30.628109	-10.604201	119.306602	26.320192	33.074947	111.635757	28.4741505	11.235373	115.4711795	-84.5747825	0.181251	126.2116665
-51.169521	-5.110576	121.623528	-28.207979	5.544307	120.761696	30.458504	-10.702518	119.063202	26.125202	33.101219	111.783073	28.291853	11.1993505	115.4231375	-84.707811	-0.110736500000002	126.1002545
-52.341755	-3.78837	121.494202	-28.361897	5.441634	120.600929	30.281549	-10.770658	118.76638	25.971928	33.123459	111.873314	28.1267385	11.1764005	115.319847	-84.8505325	-0.2931325	125.882011
-53.592754	-2.40886	121.269714	-28.514935	5.396997	120.518448	30.086422	-10.812037	118.40757	25.824171	33.168831	111.933205	27.9552965	11.178397	115.1703875	-84.9851665	-0.384402999999999	125.8665085
-54.636902	-1.036514	121.312424	-28.636992	5.384187	120.500397	29.866108	-10.808811	118.031868	25.65991	33.219131	112.012718	27.763009	11.20516	115.022293	-85.036993	-0.436786	125.978501
-56.223061	1.119232	121.829285	-28.830421	5.426096	120.791557	29.602116	-10.73825	117.543289	25.380119	33.40839	112.216125	27.4911175	11.33507	114.879707	-85.1519595	-0.482877999999998	126.703407
-57.149567	2.519565	122.259995	-28.937805	5.450818	121.071007	29.438915	-10.597124	117.339447	25.178837	33.584713	112.478851	27.308876	11.4937945	114.909149	-85.184486	-0.5921585	127.232865
-58.097733	3.976388	122.817406	-29.073452	5.50887	121.358452	29.317772	-10.447634	117.191109	24.982414	33.779301	112.793968	27.150093	11.6658335	114.9925385	-85.296997	-0.648093499999998	127.7243655
-58.863853	5.367565	123.209442	-29.190994	5.542727	121.599319	29.205645	-10.329416	117.134544	24.813837	33.972584	113.10289	27.009741	11.821584	115.118717	-85.391729	-0.736129999999998	128.079921
-59.738113	6.645481	123.326263	-29.324678	5.592596	121.737717	29.105135	-10.203158	117.096352	24.676643	34.129585	113.372887	26.890889	11.9632135	115.2346195	-85.540245	-0.778021499999998	128.2408145
-60.50967	7.998303	123.41787	-29.423412	5.626445	121.741821	29.007759	-10.125175	117.015076	24.548758	34.288589	113.577225	26.7782585	12.081707	115.2961505	-85.6250825	-0.828817000000001	128.1874915
-61.410065	9.519243	123.531021	-29.565886	5.631371	121.641113	28.915188	-10.07094	116.879395	24.457382	34.403755	113.690102	26.686285	12.1664075	115.2847485	-85.818057	-0.903665499999999	127.9974775
-62.05368	11.174184	123.346268	-29.695887	5.665658	121.369255	28.781605	-9.993442	116.580841	24.335533	34.519344	113.776985	26.558569	12.262951	115.178913	-85.950343	-0.931634999999998	127.559597
-62.590893	12.45816	123.309196	-29.773975	5.717059	121.210686	28.702557	-9.947795	116.358841	24.33329	34.085953	113.839508	26.5179235	12.069079	115.0991745	-86.0658735	-0.634961000000002	127.3221975
-63.143204	13.56922	123.170555	-29.832697	5.757826	121.07682	28.633589	-9.895841	116.188934	24.222446	34.619495	113.835815	26.4280175	12.361827	115.0123745	-86.0934115	-0.846175000000001	127.1412655
-63.814533	14.882898	123.367706	-29.84474	5.809671	121.012184	28.592999	-9.844777	116.061874	24.197649	34.654125	113.949776	26.395324	12.404674	115.005825	-86.084804	-0.785332	127.018543
-63.638424	15.614737	123.442528	-29.878315	5.845152	120.974205	28.566271	-9.805883	116.009651	24.203896	34.712093	114.072922	26.3850835	12.453105	115.0412865	-86.1417135	-0.762801000000001	126.9071235
-64.256577	16.690075	123.358139	-29.882999	5.940292	120.957375	28.553312	-9.753089	115.97139	24.203897	34.779625	114.198509	26.3786045	12.513268	115.0849495	-86.1446025	-0.632684000000001	126.8298005
-64.497002	17.656805	123.503784	-29.837427	6.012647	120.930801	28.560362	-9.692393	115.975677	24.216866	34.859299	114.312538	26.388614	12.583453	115.1441075	-86.063468	-0.558159	126.7174945
-64.671936	18.850214	123.65274	-29.902929	6.149145	120.919167	28.570694	-9.589512	116.037476	24.235203	35.008888	114.367821	26.4029485	12.709688	115.2026485	-86.2088065	-0.411398	126.6356855
-64.980423	19.733438	123.413002	-29.936357	6.268594	120.8881	28.559259	-9.529688	116.095795	24.245907	35.064663	114.341423	26.402583	12.7674875	115.218609	-86.275297	-0.230299500000001	126.557591
-65.074089	20.46093	123.345856	-29.960527	6.36774	120.870567	28.559986	-9.490407	116.204582	24.249727	35.11533	114.281174	26.4048565	12.8124615	115.242878	-86.3259105	-0.0769815000000005	126.498256
-64.848808	20.913801	123.254814	-29.965097	6.4596	120.864799	28.571281	-9.483593	116.334068	24.266562	35.141605	114.236763	26.4189215	12.829006	115.2854155	-86.3491155	0.0901940000000003	126.4441825
-64.52771	21.273363	123.124542	-29.943361	6.538188	120.87606	28.591908	-9.484681	116.477036	24.316191	35.126877	114.17701	26.4540495	12.821098	115.327023	-86.3407715	0.255278000000001	126.425097
-64.16362	21.59446	122.91938	-29.953838	6.537215	120.803452	28.635935	-9.521701	116.609085	24.370451	35.090759	114.139351	26.503193	12.784529	115.374218	-86.410869	0.289901	126.232686
-63.763893	21.801931	122.748016	-29.914391	6.524674	120.754639	28.687059	-9.581068	116.714157	24.450253	35.031803	114.10334	26.568656	12.7253675	115.4087485	-86.397438	0.323980500000003	126.1005295
-63.001984	21.961044	122.541298	-29.838028	6.481743	120.682716	28.754959	-9.691042	116.824318	24.572498	34.931999	114.061264	26.6637285	12.6204785	115.442791	-86.3397845	0.343007500000001	125.922641
-62.399612	22.01852	122.277412	-29.776716	6.532583	120.655457	28.798908	-9.715224	116.875877	24.639343	34.906368	114.018288	26.7191255	12.595572	115.4470825	-86.2725575	0.469593999999999	125.8638315
-61.788612	22.171371	122.160873	-29.751286	6.581409	120.653061	28.830389	-9.682516	116.897453	24.691647	34.923668	113.957344	26.761018	12.620576	115.4273985	-86.26359	0.542242	125.8787235
-60.770996	22.217583	122.262177	-29.68091	6.726094	120.701408	28.867945	-9.643842	116.941132	24.748667	34.948624	113.883934	26.808306	12.652391	115.412533	-86.170126	0.799796999999998	125.990283
-60.238941	22.362787	121.954216	-29.644951	6.803469	120.638153	28.932491	-9.602325	117.032288	24.829172	34.981304	113.78466	26.8808315	12.6894895	115.408474	-86.1707335	0.917448499999999	125.867832
-59.738129	22.626043	121.860016	-29.611561	6.942607	120.596352	28.973484	-9.568482	117.139771	24.920589	35.001324	113.623299	26.9470365	12.716421	115.381535	-86.1701585	1.168793	125.811169
-58.972202	22.697472	121.556297	-29.561892	7.086901	120.561531	29.017454	-9.579292	117.279663	25.041262	34.97514	113.447716	27.029358	12.697924	115.3636895	-86.153142	1.475878	125.7593725
-57.66571	22.770237	120.888924	-29.45146	7.272281	120.426689	29.091343	-9.677835	117.617706	25.272772	34.84325	113.003479	27.1820575	12.5827075	115.3105925	-86.0849775	1.9618545	125.5427855
-56.709446	22.836988	120.352066	-29.390732	7.368284	120.249733	29.152731	-9.786407	117.89473	25.526577	34.171642	112.673721	27.339654	12.1926175	115.2842255	-86.121118	2.5439505	125.2152405
-55.760742	22.954365	119.771805	-29.285324	7.471199	120.094383	29.239071	-9.890888	118.20549	25.66787	34.464912	112.198952	27.4534705	12.287012	115.202221	-86.0241185	2.655386	124.986545
-54.764206	23.06262	119.177422	-29.168377	7.533504	119.923805	29.335886	-10.013143	118.513405	25.879478	34.246029	111.694595	27.607682	12.116443	115.104	-85.944436	2.950565	124.74361
-53.764256	23.260319	118.609329	-29.026541	7.551044	119.750465	29.431471	-10.147417	118.77124	26.426855	33.785778	111.009407	27.929163	11.8191805	114.8903235	-85.982245	3.2829075	124.6106065
-52.722286	23.517719	118.093803	-28.879219	7.48928	119.596245	29.557192	-10.280151	118.984177	26.345861	33.25647	110.875046	27.9515265	11.4881595	114.9296115	-85.7099645	3.4904005	124.2628785
-51.601082	23.841492	117.673218	-28.757504	7.425783	119.451225	29.681679	-10.416861	119.164429	26.822987	33.296459	110.272362	28.252333	11.439799	114.7183955	-85.767341	3.411767	124.1840545
-49.927853	24.441669	116.995476	-28.535334	7.29005	119.164589	29.880466	-10.608066	119.344841	27.101002	32.997936	109.824036	28.490734	11.194935	114.5844385	-85.561402	3.385165	123.7447395
-48.845089	24.944134	116.441833	-28.391096	7.20457	118.929001	30.022896	-10.675354	119.435738	27.296951	32.838787	109.542862	28.6599235	11.0817165	114.4893	-85.4421155	3.3274235	123.368702
-47.640106	25.559307	115.959763	-28.225943	7.09509	118.701279	30.158802	-10.752665	119.422974	27.411926	32.683388	109.340012	28.785364	10.9653615	114.381493	-85.23725	3.2248185	123.021065
-46.490513	26.299063	115.686798	-28.07411	6.979187	118.514862	30.308973	-10.80585	119.350449	27.559206	32.656303	109.241295	28.9340895	10.9252265	114.295872	-85.0823095	3.0331475	122.733852
-45.346466	27.109468	115.557518	-27.92193	6.801122	118.403336	30.439468	-10.853995	119.17894	27.636429	32.632988	109.287582	29.0379485	10.8894965	114.233261	-84.8818085	2.7127475	122.573411
-44.149391	28.085884	115.532806	-27.818808	6.644366	118.273354	30.565903	-10.885794	118.937477	27.681278	32.662266	109.520706	29.1235905	10.888236	114.2290915	-84.7612065	2.400496	122.3176165
-42.999489	29.132837	115.740967	-27.742723	6.477299	118.128792	30.678638	-10.89493	118.594833	27.676455	32.873245	109.943962	29.1775465	10.9891575	114.2693975	-84.6629925	1.9654405	121.9881865
-41.313908	30.796953	116.25106	-27.733973	6.301384	117.8647	30.812056	-10.82565	117.880058	27.290991	33.379383	110.938454	29.0515235	11.2768665	114.409256	-84.5194695	1.3259015	121.320144
-40.215027	31.946554	116.728745	-27.73988	6.201803	117.517563	30.81912	-10.668008	117.401276	27.171268	33.691288	111.646294	28.995194	11.51164	114.523785	-84.474954	0.891966	120.511341
-39.159012	33.086159	117.190147	-27.779367	6.144876	117.14344	30.850012	-10.525558	116.866112	27.039894	33.977608	112.519501	28.944953	11.726025	114.6928065	-84.503687	0.563727000000002	119.5940735
-38.023861	34.207256	117.811111	-27.828959	6.141118	116.792	30.863718	-10.378561	116.284348	26.896664	34.244038	113.367378	28.880191	11.9327385	114.825863	-84.538109	0.349497499999996	118.758137
-37.058254	35.267441	118.406555	-27.840006	6.171902	116.472351	30.86837	-10.242797	115.790512	26.594019	34.55267	114.313301	28.7311945	12.1549365	115.0519065	-84.4112065	0.188867500000001	117.8927955
-36.294235	36.291008	119.107162	-27.87623	6.327502	116.135475	30.868526	-10.121465	115.407433	27.41959	34.471352	114.738617	29.144058	12.1749435	115.073025	-84.896518	0.480060499999999	117.197925
-35.242004	37.204544	118.869423	-27.839241	6.515911	115.81768	30.897552	-10.027757	115.151611	27.093426	34.529972	115.311668	28.995489	12.2511075	115.2316395	-84.673971	0.7807145	116.4037205
-34.075027	38.472256	118.956818	-27.7516	6.865581	115.471878	30.925718	-9.950901	114.868752	27.245253	34.747051	115.5746	29.0854855	12.398075	115.221676	-84.5886855	1.333087	115.72208
-33.308117	39.286022	119.225945	-27.646217	7.075976	115.332863	30.981865	-9.92963	114.726509	27.4119	34.819057	115.554703	29.1968825	12.4447135	115.140606	-84.4893165	1.7072385	115.52512
-32.696362	39.924305	119.138039	-27.512339	7.255131	115.280952	31.072308	-9.955038	114.614174	27.609516	34.80624	115.503777	29.340912	12.425601	115.0589755	-84.36559	2.084661	115.5029285
-32.2789	40.700947	119.276001	-27.426498	7.333914	115.244827	31.179974	-9.998389	114.555832	27.780924	34.767715	115.541435	29.480449	12.384663	115.0486335	-84.333445	2.283165	115.4410205
-31.275345	40.950275	119.21785	-27.303474	7.349836	115.187981	31.267012	-10.069458	114.51899	27.890862	34.703228	115.665802	29.578937	12.316885	115.092396	-84.185885	2.382787	115.283566
-30.658474	41.165035	119.355606	-27.243441	7.335875	115.101753	31.330608	-10.146145	114.45842	27.96312	34.626228	115.78405	29.646864	12.2400415	115.121235	-84.133746	2.4317085	115.082271
-30.099857	41.261269	119.484421	-27.194313	7.311635	115.014709	31.380405	-10.203789	114.366425	27.999979	34.557823	115.893135	29.690192	12.177017	115.12978	-84.078818	2.446253	114.899638
-29.308022	41.21447	119.578972	-27.130886	7.295071	114.966537	31.410089	-10.292111	114.285912	28.091759	34.471077	115.971008	29.750924	12.089483	115.12846	-84.012696	2.500659	114.804614
-28.69508	41.091431	119.429253	-27.116692	7.367674	114.985107	31.422451	-10.322514	114.303444	28.15535	34.444801	115.981316	29.7889005	12.0611435	115.14238	-84.0222845	2.6742045	114.827834
-28.466438	40.953602	119.454575	-27.102514	7.447132	115.034012	31.414036	-10.342573	114.412476	28.237823	34.440689	115.90551	29.8259295	12.049058	115.158993	-84.0309575	2.845206	114.909031
-27.686867	40.55545	119.075478	-27.086699	7.640188	115.163574	31.387726	-10.371344	114.54055	28.335968	34.436859	115.765938	29.861847	12.0327575	115.153244	-84.035245	3.2476185	115.173904
-27.463669	40.350117	118.998764	-27.093765	7.758555	115.320953	31.338436	-10.418213	114.720116	28.455776	34.405308	115.476776	29.897106	11.9935475	115.098446	-84.084636	3.5235625	115.54346
-26.916576	39.881115	118.700584	-27.103312	7.870667	115.556671	31.269199	-10.485234	114.905357	28.538605	34.356113	115.163734	29.903902	11.9354395	115.0345455	-84.110526	3.8058945	116.0787965
-26.526663	39.322475	118.476692	-27.120914	7.976656	115.887085	31.18107	-10.582349	115.100159	28.585741	34.264313	114.792923	29.8834055	11.840982	114.946541	-84.1252335	4.11233	116.827629
-25.993055	38.332779	118.06041	-27.153147	8.042641	116.414169	31.056702	-10.794399	115.459908	28.644062	34.120724	114.10376	29.850382	11.6631625	114.781834	-84.156676	4.4221195	118.046504
-25.588776	37.561096	117.792419	-27.168047	8.095462	116.771469	30.966959	-10.942672	115.755531	28.698412	33.966331	113.6073	29.8326855	11.5118295	114.6814155	-84.1687795	4.6790945	118.8615225
-25.170008	36.80106	117.461037	-27.244553	8.201955	117.191544	30.881531	-11.087227	116.06488	28.788584	33.760746	113.117744	29.8350575	11.3367595	114.591312	-84.3241635	5.0671505	119.791776
-24.834869	36.017006	117.159927	-27.180199	8.181864	117.462334	30.812109	-11.238516	116.381927	28.812862	33.576767	112.620865	29.8124855	11.1691255	114.501396	-84.1728835	5.1946025	120.423272
-24.530415	35.220776	116.980576	-27.208429	8.161703	117.772911	30.752176	-11.369571	116.642365	28.801132	33.394806	112.162361	29.776654	11.0126175	114.402363	-84.193512	5.3107885	121.143459
-24.315212	34.39135	116.837898	-27.337391	8.184765	118.08667	30.678707	-11.504872	116.842201	28.762871	33.23534	111.795464	29.720789	10.865234	114.3188325	-84.395571	5.504296	121.8545075
-23.987791	33.582378	116.791832	-27.309776	8.071309	118.209663	30.602337	-11.593319	116.990746	28.709784	33.106964	111.48101	29.6560605	10.7568225	114.235878	-84.2756125	5.3857955	122.183448
-23.514236	32.399109	116.75676	-27.446976	8.025235	118.483971	30.488434	-11.643617	117.100082	28.577623	33.014503	111.199127	29.5330285	10.685443	114.1496045	-84.4269805	5.365027	122.8183375
-23.180012	31.733864	116.736916	-27.4993	7.96746	118.564842	30.44014	-11.617188	117.150162	28.489075	33.028778	111.102119	29.4646075	10.705795	114.1261405	-84.4632075	5.229125	123.0035435
-22.969536	31.073627	116.866386	-27.537462	7.885652	118.609306	30.37656	-11.553578	117.183495	28.375731	33.081417	111.085579	29.3761455	10.7639195	114.134537	-84.4510695	5.0073845	123.084075
-22.70005	30.418428	116.983841	-27.56851	7.882105	118.669273	30.317099	-11.459513	117.153252	28.247721	33.203308	111.133423	29.28241	10.8718975	114.1433375	-84.41943	4.8923125	123.1952085
-22.376898	29.830568	117.117729	-27.632362	7.899033	118.743088	30.268404	-11.34532	117.090134	28.139996	33.32745	111.211609	29.2042	10.991065	114.1508715	-84.468924	4.807001	123.3353045
-21.953466	29.258308	117.253242	-27.685959	7.952342	118.794998	30.230793	-11.213822	117.059723	28.057856	33.451714	111.277374	29.1443245	11.118946	114.1685485	-84.5162425	4.785738	123.4214475
-21.56572	28.735569	117.388809	-27.783766	8.098373	118.92617	30.196051	-11.096516	117.020988	27.991137	33.589005	111.391129	29.093594	11.2462445	114.2060585	-84.661126	4.9505015	123.6462815
-20.95624	28.046783	117.502342	-27.850679	8.222966	118.879189	30.09918	-10.958477	116.945114	27.913836	33.763298	111.549248	29.006508	11.4024105	114.247181	-84.707866	5.0435215	123.511197
-20.606813	27.554304	117.539024	-27.867912	8.284643	118.693077	30.038342	-10.862318	116.862259	27.846479	33.882992	111.668861	28.9424105	11.510337	114.26556	-84.6782345	5.058949	123.120594
-20.219	27.118088	117.465935	-28.053659	8.423293	118.665161	29.943642	-10.751378	116.689217	27.776915	33.996162	111.770721	28.8602785	11.622392	114.229969	-84.9675965	5.224194	123.100353
-19.728037	26.641079	117.479637	-28.065353	8.520674	118.607437	29.869942	-10.614649	116.556023	27.722603	34.126736	111.829018	28.7962725	11.7560435	114.1925205	-84.9269785	5.2853045	123.0223535
-19.452307	26.313894	117.650078	-28.164837	8.709512	118.632553	29.818613	-10.463774	116.465042	27.677664	34.331932	111.892319	28.7481385	11.934079	114.1786805	-85.0778125	5.484945	123.0864255
-18.882969	25.893053	117.692184	-28.212378	8.890951	118.764809	29.777956	-10.292613	116.405807	27.655575	34.517433	111.949409	28.7167655	12.11241	114.177608	-85.1415215	5.669492	123.35201
-18.330271	25.575287	117.843475	-28.195026	9.089121	118.901184	29.766146	-10.120276	116.439987	27.673695	34.702488	111.979828	28.7199205	12.291106	114.2099075	-85.1099725	5.887136	123.5924605
-17.256842	25.222359	117.802826	-28.141272	9.423159	119.077766	29.75403	-9.888994	116.594925	27.706455	34.942425	112.07296	28.7302425	12.5267155	114.3339425	-85.0127865	6.3196025	123.8215895
-16.578951	25.003922	117.842033	-28.179073	9.695047	119.174889	29.740036	-9.742468	116.716972	27.945095	35.066967	112.062851	28.8425655	12.6622495	114.3899115	-85.2007115	6.7278445	123.9598665
-15.80978	24.797108	117.857323	-28.178934	9.888656	119.200958	29.725903	-9.606279	116.840637	27.937122	35.211735	112.110664	28.8315125	12.802728	114.4756505	-85.1893805	6.974584	123.9262655
-15.224093	24.693424	117.938553	-28.160923	10.012712	119.212234	29.733471	-9.479767	116.950676	27.935982	35.354912	112.152374	28.8347265	12.9375725	114.551525	-85.1565725	7.0878515	123.872943
-14.489873	24.509472	117.933548	-28.177076	10.202507	119.200989	29.729525	-9.339108	117.007149	27.974886	35.483521	112.203468	28.8522055	13.0722065	114.6053085	-85.2063575	7.3328075	123.7966695
-13.777393	24.269197	117.902885	-28.169621	10.373385	119.155159	29.710537	-9.176868	116.995583	27.955389	35.639511	112.283089	28.832963	13.2313215	114.639336	-85.172205	7.5154485	123.670982
-12.997341	24.037624	117.788315	-28.163687	10.488703	119.065269	29.697626	-9.004837	116.969765	27.858234	35.305393	112.47332	28.77793	13.150278	114.7215425	-85.105304	7.827128	123.4089955
-11.731706	23.661978	117.821159	-28.178804	10.76551	118.905876	29.697523	-8.728151	116.945801	28.173536	36.095665	112.754654	28.9355295	13.683757	114.8502275	-85.2931375	7.847263	122.9615245
-10.901335	23.443846	117.85096	-28.206158	10.929368	118.684174	29.708853	-8.551749	116.989326	27.923096	36.305798	113.246498	28.8159745	13.8770245	115.117912	-85.2282905	7.9817115	122.250436
-10.256166	23.2204	117.9049	-28.208557	11.035604	118.281639	29.685375	-8.353596	116.992805	27.899296	36.524868	113.749374	28.7923355	14.085636	115.3710895	-85.2094495	7.985572	121.1921885
-9.558843	22.956898	117.873154	-28.270889	11.212759	117.91259	29.657581	-8.141643	116.97863	27.82518	36.760315	114.248215	28.7413805	14.309336	115.6134225	-85.2831585	8.116182	120.2117575
-8.819382	22.563639	117.834961	-28.411814	11.350944	117.478897	29.649199	-7.909287	116.944229	27.734268	37.004967	114.764023	28.6917335	14.54784	115.854126	-85.5153615	8.154048	119.103668
-8.046059	22.199337	117.785629	-28.460526	11.508398	117.062592	29.627371	-7.650826	116.868187	27.612391	37.235001	115.263321	28.619881	14.7920875	116.065754	-85.540933	8.2247085	118.05943
-7.41479	21.817438	117.733978	-28.504021	11.685233	116.723724	29.65472	-7.386545	116.811798	27.530266	37.500771	115.606926	28.592493	15.057113	116.209362	-85.600535	8.313353	117.238086
-6.574577	21.066935	117.607475	-28.503046	11.978782	116.396477	29.749525	-6.971063	116.754387	27.493881	37.902859	115.963188	28.621703	15.465898	116.3587875	-85.627795	8.491666	116.4341665
-6.064095	20.513287	117.539169	-28.458441	12.149319	116.300262	29.836142	-6.70785	116.784073	27.516582	38.128853	116.152908	28.676362	15.7105015	116.4684905	-85.593244	8.5881365	116.1320335
-5.586385	19.902809	117.547951	-28.394482	12.336113	116.242393	29.92613	-6.505507	116.920212	27.54311	38.322388	116.288826	28.73462	15.9084405	116.604519	-85.523584	8.7637855	115.880267
-5.100765	19.095894	117.554245	-28.328409	12.515593	116.244698	30.040672	-6.342003	117.106842	27.58753	38.455067	116.430664	28.814101	16.056532	116.768753	-85.470919	8.974654	115.720643
-4.775497	18.362507	117.615211	-28.273657	12.611114	116.280792	30.144674	-6.218218	117.393913	27.621443	38.549995	116.582909	28.8830585	16.1658885	116.988411	-85.4303725	9.0563395	115.573173
-4.528185	17.426994	117.60862	-28.219896	12.693301	116.347328	30.226788	-6.187285	117.692688	27.646315	38.58847	116.704269	28.9365515	16.2005925	117.1984785	-85.3763435	9.1860095	115.4961775
-4.317605	16.437094	117.647873	-28.185955	12.731385	116.433586	30.286619	-6.155679	117.968819	27.644911	38.614246	116.715607	28.965765	16.2292835	117.342213	-85.337675	9.2334865	115.524959
-4.155148	14.906408	117.74762	-28.17359	12.773633	116.636429	30.320396	-6.214464	118.404243	27.693356	38.548794	116.58802	29.006876	16.167165	117.4961315	-85.354056	9.380101	115.7767265
-4.151992	13.984637	117.986061	-27.921156	12.602324	116.806602	30.315681	-6.278846	118.669167	27.732014	38.46312	116.409073	29.0238475	16.092137	117.53912	-84.8661595	9.112511	116.074084
-4.172371	13.071282	117.949951	-28.220303	12.816468	116.949783	30.297497	-6.361989	118.932449	27.769894	38.349663	116.150162	29.0336955	15.993837	117.5413055	-85.4743015	9.639099	116.3582605
-4.386722	12.204241	117.973778	-28.212122	12.767453	117.101204	30.26404	-6.457322	119.173813	27.814606	38.239712	115.84787	29.039323	15.891195	117.5108415	-85.463567	9.643711	116.6915665
-4.587128	11.267522	118.003952	-28.232946	12.727435	117.197762	30.218966	-6.547389	119.407608	27.839575	38.112099	115.548492	29.0292705	15.782355	117.47805	-85.4951625	9.672515	116.917474
-4.845364	10.361115	118.041519	-28.246721	12.671661	117.238785	30.183744	-6.650362	119.572807	27.841707	37.961403	115.309975	29.0127255	15.6555205	117.441391	-85.5061675	9.6878015	117.036179
-5.102032	9.493741	117.943909	-28.270643	12.604506	117.218925	30.131245	-6.739464	119.673454	27.825624	37.835808	115.148224	28.9784345	15.548172	117.410839	-85.5197205	9.66084	117.027011
-5.579969	8.313592	117.839195	-28.294247	12.516485	117.164101	30.077133	-6.820163	119.648155	27.778885	37.732048	115.042999	28.928009	15.4559425	117.345577	-85.516503	9.5770275	116.982625
-5.869813	7.379431	117.768082	-28.300529	12.500917	117.18512	30.061298	-6.813665	119.530472	27.747116	37.727749	115.104225	28.904207	15.457042	117.3173485	-85.505265	9.544792	117.0528915
-6.237659	6.543129	117.702171	-28.300167	12.516233	117.243622	30.064369	-6.769814	119.35791	27.711163	37.774105	115.269005	28.887766	15.5021455	117.3134575	-85.4881	9.5303205	117.1737865
-6.636949	5.789659	117.617294	-28.291056	12.560281	117.354759	30.036295	-6.684551	119.102242	27.655071	37.886131	115.514992	28.845683	15.60079	117.308617	-85.427795	9.519772	117.400901
-6.983136	5.010016	117.445908	-28.272802	12.63029	117.509529	30.006977	-6.553679	118.74437	27.562391	38.02018	115.817795	28.784684	15.7332505	117.2810825	-85.330288	9.5273295	117.7379755
-7.43534	4.298361	117.342499	-28.282303	12.771164	117.702995	29.974026	-6.329592	118.381355	27.452868	38.255478	116.148125	28.713447	15.962943	117.26474	-85.278053	9.579385	118.14125
-7.846426	3.485954	117.190125	-28.322033	12.930906	117.89122	29.930628	-6.059351	118.066704	27.347256	38.534954	116.466835	28.638942	16.2378015	117.2667695	-85.283008	9.6240105	118.5156705
-8.565292	2.133625	117.043129	-28.412685	13.23239	118.105972	29.872864	-5.667852	117.787621	27.203331	38.924507	116.904366	28.5380975	16.6283275	117.3459935	-85.3634675	9.8364525	118.8659505
-9.069335	1.235384	116.944824	-28.450626	13.404208	118.188133	29.833096	-5.485623	117.739151	27.138758	39.127911	117.056862	28.485927	16.821144	117.3980065	-85.387179	9.987272	118.9782595
-9.468998	0.089164	116.80381	-28.527868	13.548386	118.240059	29.804737	-5.365075	117.800224	27.08629	39.253532	117.100967	28.4455135	16.9442285	117.4505955	-85.5012495	10.1525435	119.0295225
-10.042672	-1.019545	116.842331	-28.609245	13.637129	118.252411	29.765919	-5.324412	117.949928	27.040314	39.305759	116.990128	28.4031165	16.9906735	117.470028	-85.6216065	10.2835845	119.034794
-10.518934	-2.177665	116.871704	-28.681654	13.66857	118.273964	29.709127	-5.336866	118.126678	27.016613	39.315395	116.804947	28.36287	16.9892645	117.4658125	-85.726178	10.3478755	119.0821155
-11.054971	-3.424529	117.002571	-28.734135	13.617238	118.33522	29.665384	-5.394998	118.308846	26.975357	39.220665	116.485832	28.3203705	16.9128335	117.397339	-85.7886405	10.3216425	119.273101
-11.624207	-4.769143	117.226746	-28.761112	13.482133	118.400612	29.63213	-5.508538	118.516884	26.976034	39.037231	116.144135	28.304082	16.7643465	117.3305095	-85.826306	10.1999195	119.4707145
-12.458745	-6.756985	117.736961	-28.791857	13.179599	118.545197	29.634527	-5.782167	118.898544	26.959736	38.678452	115.516731	28.2971315	16.4481425	117.2076375	-85.8808455	9.9110555	119.8827565
-12.991478	-8.11389	118.100044	-28.769228	12.932897	118.653145	29.654947	-5.986603	119.189026	26.976385	38.375431	115.086281	28.315666	16.194414	117.1376535	-85.854122	9.67138	120.1686365
-13.552411	-9.527946	118.643761	-28.75502	12.644996	118.759346	29.690733	-6.227548	119.534554	26.993519	38.052998	114.703545	28.342126	15.912725	117.1190495	-85.852166	9.377267	120.3996425
-14.089463	-10.829905	119.205498	-28.716499	12.352953	118.887756	29.751778	-6.480201	119.951942	27.03875	37.706314	114.31749	28.395264	15.6130565	117.134716	-85.828262	9.0928495	120.640796
-14.647696	-12.093065	119.880615	-28.659885	12.039639	118.97036	29.811787	-6.72897	120.416382	27.564138	37.241943	113.78183	28.6879625	15.2564865	117.099106	-86.0077325	8.8227915	120.841614
-15.181358	-13.325447	120.522331	-28.626308	11.710506	119.049904	29.860518	-6.985838	120.908211	27.176601	36.920509	113.662598	28.5185595	14.9673355	117.2854045	-85.7711755	8.4536765	120.8144035
-15.738969	-14.539216	121.104309	-28.592417	11.356915	119.07518	29.914484	-7.257764	121.383736	27.236849	36.493832	113.42009	28.5756665	14.618034	117.401913	-85.7605005	8.095796	120.748447
-16.54327	-16.122671	121.711563	-28.50807	10.766368	119.033791	29.995749	-7.676357	121.988464	27.361404	35.928066	113.138283	28.6785765	14.1258545	117.5633735	-85.6947165	7.4068815	120.5042085
-17.147766	-17.031128	121.922287	-28.470686	10.348387	119.054016	30.051947	-7.916166	122.198418	27.430075	35.614243	113.032318	28.741011	13.8490385	117.615368	-85.682383	6.8477355	120.492664
-17.633736	-17.941555	121.967102	-28.361052	9.93796	119.108116	30.136971	-8.15531	122.23642	27.474335	35.332928	112.996613	28.805653	13.588809	117.6165165	-85.527757	6.287111	120.5997155
-18.216139	-18.697975	121.998856	-28.256571	9.577354	119.178711	30.243591	-8.347009	122.255005	27.539391	35.136257	113.049721	28.891491	13.394624	117.652363	-85.404633	5.760084	120.705059
-18.731392	-19.395937	121.888123	-28.127378	9.262138	119.259941	30.363651	-8.475582	122.239899	27.602661	35.017662	113.187363	28.983156	13.27104	117.713631	-85.237912	5.253236	120.806251
-19.263325	-19.911715	121.750381	-28.008471	8.995399	119.309792	30.522594	-8.564662	122.188545	27.661545	34.961624	113.355194	29.0920695	13.198481	117.7718695	-85.1090115	4.792317	120.8477145
-19.773668	-20.347755	121.489548	-27.879215	8.790154	119.314995	30.672411	-8.608207	122.103325	28.064188	34.732552	113.29554	29.3682995	13.0621725	117.6994325	-85.1267295	4.5181355	120.9305575
-20.661592	-20.837616	121.154976	-27.697334	8.56744	119.356789	30.883385	-8.648844	121.90963	27.789581	34.994244	113.689293	29.336483	13.1727	117.7994615	-84.731151	3.96218	120.9141165
-21.220789	-21.065239	121.103516	-27.560032	8.463356	119.413849	30.999538	-8.648625	121.783005	27.846579	34.975262	113.705215	29.4230585	13.1633185	117.74411	-84.5431225	3.7633935	121.083588
-21.837696	-21.196991	121.260223	-27.457747	8.33519	119.502953	31.126381	-8.671245	121.735786	27.918667	34.948692	113.67276	29.522524	13.1387235	117.704273	-84.438018	3.5316565	121.301633
-22.425192	-21.235079	121.466362	-27.327421	8.224216	119.614159	31.257231	-8.730487	121.780685	28.020536	34.873901	113.588318	29.6388835	13.071707	117.6845015	-84.2937255	3.376725	121.5438165
-22.959988	-21.184427	121.70298	-27.218086	8.058291	119.720352	31.386053	-8.825478	121.86515	28.122478	34.764473	113.481354	29.7542655	12.9694975	117.673252	-84.1904375	3.1470845	121.767452
-23.474459	-21.092859	121.833824	-27.080484	7.8462	119.840393	31.521416	-8.95066	121.918442	28.192734	34.62101	113.362335	29.857075	12.835175	117.6403885	-84.018043	2.857225	122.0403975
-24.079399	-20.916567	121.939255	-26.988558	7.590069	119.967545	31.641138	-9.088373	121.932388	28.242624	34.462658	113.280869	29.941881	12.6871425	117.6066285	-83.918997	2.4929955	122.3284615
-24.900936	-20.530005	121.92804	-26.808479	7.144063	120.108864	31.827572	-9.274292	121.810722	28.262039	34.272556	113.187172	30.0448055	12.499132	117.498947	-83.6617635	1.788994	122.718781
-25.3988	-20.19858	121.841446	-26.714581	6.849376	120.189407	31.933001	-9.365566	121.647469	28.250576	34.18483	113.152649	30.0917885	12.409632	117.400059	-83.5209505	1.28912	122.978755
-25.818142	-19.775019	121.682152	-26.62006	6.59485	120.274773	32.057499	-9.415874	121.461502	28.240072	34.141994	113.11573	30.1487855	12.36306	117.288616	-83.3889055	0.826640000000003	123.26093
-26.299154	-19.247297	121.485886	-26.495695	6.378342	120.328369	32.186096	-9.434312	121.282326	28.230959	34.130733	113.1436	30.2085275	12.3482105	117.212963	-83.1999175	0.408473499999999	123.443775
-26.689434	-18.653728	121.267761	-26.343723	6.225572	120.378685	32.299553	-9.355949	121.114441	28.236433	34.159946	113.264381	30.267993	12.4019985	117.189411	-82.955439	0.0491455000000016	123.567959
-27.132854	-18.009768	120.913628	-26.233084	6.041346	120.418549	32.445152	-9.344198	120.906067	28.262442	34.244865	113.476944	30.353797	12.4503335	117.1915055	-82.819965	-0.3676415	123.6455925
-27.520027	-17.339863	120.410301	-26.097588	5.914306	120.376221	32.603619	-9.383112	120.59494	28.299376	34.34441	113.803482	30.4514975	12.480649	117.199211	-82.6466735	-0.652037000000002	123.553231
-28.068304	-16.170397	119.459984	-25.950766	5.786221	120.216774	32.756458	-9.31066	120.11068	28.346151	34.553932	114.491722	30.5513045	12.621636	117.301201	-82.4528365	-1.049194	123.132347
-28.408081	-15.36625	118.890808	-25.860867	5.788731	120.076584	32.870041	-9.230213	119.763931	28.386835	34.701843	114.977097	30.628438	12.735815	117.370514	-82.350172	-1.158353	122.782654
-28.763491	-14.562196	118.347511	-25.747282	5.869118	119.909264	32.941265	-9.122522	119.447723	28.465685	34.857449	115.436317	30.703475	12.8674635	117.44202	-82.198039	-1.1292275	122.376508
-29.057138	-13.734407	117.878403	-25.708305	6.017465	119.692574	32.998592	-8.990458	119.211594	28.577307	35.003666	115.846458	30.7879495	13.006604	117.529026	-82.2045595	-0.971674000000002	121.856122
-29.324146	-12.947845	117.49469	-25.649357	6.207441	119.505646	33.065594	-8.911039	118.996658	28.723515	35.1082	116.117096	30.8945545	13.0985805	117.556877	-82.1932685	-0.683698499999997	121.454415
-29.569153	-12.157056	117.194817	-25.577995	6.412732	119.353394	33.112019	-8.852996	118.830803	28.88031	35.200718	116.326202	30.9961645	13.173861	117.5785025	-82.1521545	-0.348397000000002	121.1282855
-29.833481	-11.394451	117.017303	-25.462347	6.57464	119.268486	33.170406	-8.832266	118.710007	29.056591	35.228188	116.488159	31.1134985	13.197961	117.599083	-82.0381925	-0.048681000000002	120.937889
-30.116404	-10.4142	116.969803	-25.312746	6.775723	119.225357	33.292923	-8.861416	118.667854	29.299137	35.218342	116.634621	31.29603	13.178463	117.6512375	-81.921522	0.372983	120.7994765
-30.35611	-9.847897	116.893944	-25.251183	6.827158	119.176437	33.380013	-8.907084	118.666771	29.420275	35.193069	116.737747	31.400144	13.1429925	117.702259	-81.90251	0.511323499999998	120.650615
-30.542215	-9.3629	116.772125	-25.175333	6.839262	119.088211	33.473907	-8.951526	118.65126	29.503948	35.142174	116.817238	31.4889275	13.095324	117.734249	-81.8395935	0.583200000000001	120.442173
-30.67378	-8.935736	116.575745	-25.105965	6.836758	118.924965	33.565659	-8.999557	118.624367	29.561979	35.081539	116.919708	31.563819	13.040991	117.7720375	-81.775749	0.632524999999999	120.0778925
-30.788029	-8.555077	116.296753	-25.079939	6.830498	118.692841	33.622913	-9.029873	118.609581	29.622353	35.033028	117.025337	31.622633	13.0015775	117.817459	-81.782511	0.659418500000001	119.568223
-30.906803	-8.191553	115.99501	-25.03998	6.858649	118.379128	33.6898	-9.052598	118.640289	29.717386	35.011177	117.061211	31.703593	12.9792895	117.85075	-81.783553	0.738008499999998	118.907506
-31.046888	-7.867413	115.714394	-24.984552	6.928591	118.042824	33.738861	-9.055609	118.727219	29.841753	35.002876	116.947487	31.790307	12.9736335	117.837353	-81.759411	0.8835485	118.248295
-31.287401	-7.365712	115.302048	-24.862211	7.095907	117.52713	33.863823	-9.086546	118.873848	30.049488	34.984936	116.652176	31.9566555	12.949195	117.763012	-81.6810775	1.242619	117.291248
-31.43734	-7.097749	115.080894	-24.764547	7.201146	117.221451	33.936867	-9.117538	118.990753	30.204149	34.946831	116.322693	32.070508	12.9146465	117.656723	-81.599602	1.4876455	116.786179
-31.623564	-6.87655	114.873138	-24.687862	7.226371	116.92662	34.017963	-9.180248	119.067039	30.373823	34.87262	116.003586	32.195893	12.846186	117.5353125	-81.571617	1.606556	116.3179275
-31.798044	-6.706253	114.661636	-24.588745	7.238413	116.584671	34.099041	-9.272935	119.142853	30.514118	34.747589	115.760674	32.3065795	12.737327	117.4517635	-81.4840695	1.739499	115.7175785
-31.969246	-6.568673	114.418671	-24.491308	7.178374	116.30188	34.146072	-9.386856	119.221344	30.637672	34.614857	115.522339	32.391872	12.6140005	117.3718415	-81.374488	1.7427475	115.2319185
-32.163811	-6.42528	114.222527	-24.458464	7.103549	116.089607	34.170101	-9.502409	119.276138	30.737284	34.462128	115.381012	32.4536925	12.4798595	117.328575	-81.3706205	1.7272385	114.850639
-32.384514	-6.313238	114.066635	-24.380585	7.009871	115.944504	34.191624	-9.64102	119.308685	30.800217	34.304352	115.297935	32.4959205	12.331666	117.30331	-81.2570905	1.688076	114.585698
-32.737007	-6.173903	113.968262	-24.342468	6.841715	115.859314	34.206028	-9.823607	119.360901	30.835545	34.11034	115.243958	32.5207865	12.1433665	117.3024295	-81.2057225	1.5400635	114.4161985
-33.008358	-6.063021	113.939133	-24.348061	6.752831	115.836548	34.20916	-9.935479	119.384209	31.198185	33.838799	115.093651	32.7036725	11.95166	117.23893	-81.3997945	1.554002	114.434166
-33.375168	-5.91727	113.893021	-24.396109	6.654562	115.823318	34.207283	-10.050556	119.381729	30.786587	33.908276	115.282211	32.496935	11.92886	117.33197	-81.289153	1.380264	114.314666
-33.731564	-5.776699	113.795341	-24.431971	6.573676	115.760483	34.144978	-10.115947	119.435188	30.761492	33.793362	115.315834	32.453235	11.8387075	117.375511	-81.317177	1.3086445	114.145455
-34.125553	-5.66313	113.634315	-24.495363	6.518566	115.67485	34.109299	-10.292604	119.422462	30.728567	33.692852	115.354607	32.418933	11.700124	117.3885345	-81.409659	1.337008	113.9611655
-34.588581	-5.489207	113.385811	-24.557541	6.494186	115.524376	34.032543	-10.405884	119.416748	30.710619	33.583633	115.388397	32.371581	11.5888745	117.4025725	-81.486663	1.3994975	113.6461795
-35.055683	-5.285008	113.110474	-24.63994	6.509058	115.338112	33.945881	-10.497369	119.362518	30.69833	33.505646	115.401421	32.3221055	11.5041385	117.3819695	-81.6019855	1.5139775	113.2942545
-35.795856	-4.982242	112.744392	-24.764565	6.528254	115.073776	33.811329	-10.542404	119.143806	30.632008	33.484325	115.32135	32.2216685	11.4709605	117.232578	-81.7507985	1.5855475	112.914974
-36.179787	-4.925793	112.545273	-24.821688	6.584878	114.930664	33.730812	-10.527866	118.911682	30.598337	33.513805	115.167152	32.1645745	11.4929695	117.039417	-81.8079505	1.6767865	112.821911
-36.781872	-4.732169	112.494698	-24.862848	6.637908	114.886665	33.662922	-10.469883	118.70266	30.575174	33.541836	114.958954	32.119048	11.5359765	116.830807	-81.844744	1.7398395	112.942523
-37.394718	-4.503735	112.583138	-24.891518	6.699409	114.888252	33.57489	-10.337825	118.588783	30.531164	33.571102	114.746162	32.053027	11.6166385	116.6674725	-81.836063	1.7821795	113.1090315
-38.094284	-4.277266	112.700912	-24.910366	6.792547	114.879921	33.549526	-10.341312	118.575012	30.477201	33.566238	114.506805	32.0133635	11.612463	116.5409085	-81.8340955	1.972631	113.2189335
-38.842106	-4.057713	112.772163	-24.95969	6.842176	114.900444	33.496441	-10.348377	118.687523	30.451948	33.539616	114.281418	31.9741945	11.5956195	116.4844705	-81.8935745	2.0887325	113.3164175
-39.555393	-3.829594	112.800728	-25.025299	6.822803	114.899994	33.455662	-10.410597	118.81778	30.435524	33.477272	114.099457	31.945593	11.5333375	116.4586185	-81.996191	2.1122685	113.3413695
-40.881481	-3.292909	113.084015	-25.043968	6.646033	114.991692	33.391491	-10.559624	118.877861	30.406357	33.301117	113.785469	31.898924	11.3707465	116.331665	-81.98686	1.9213195	113.651719
-41.690819	-3.03321	113.371536	-25.034845	6.480276	115.151299	33.364044	-10.709958	118.906891	30.390814	33.136772	113.508652	31.877429	11.213407	116.2077715	-81.947119	1.747145	114.0948265
-42.509624	-2.69118	113.832832	-25.040239	6.308607	115.40197	33.335461	-10.849177	118.891319	30.365389	32.962242	113.165489	31.850425	11.0565325	116.028404	-81.930903	1.5606815	114.775536
-43.371456	-2.349901	114.479828	-25.066307	6.138165	115.806511	33.277756	-10.994913	118.842682	30.337667	32.757645	112.75843	31.8077115	10.881366	115.800556	-81.9403255	1.394964	115.812466
-44.18877	-1.896106	115.439049	-25.046181	5.969001	116.41642	33.236397	-11.150001	118.741951	30.279673	32.549419	112.303162	31.758035	10.699709	115.5225565	-81.850397	1.238293	117.3102835
-45.004902	-1.429222	116.603722	-25.030119	5.761209	117.212387	33.196537	-11.297765	118.654182	30.142864	32.350758	111.986122	31.6697005	10.5264965	115.320152	-81.7299385	0.9959215	119.104622
-45.789154	-0.849436	117.856064	-25.046276	5.547709	118.093559	33.157459	-11.429145	118.636513	29.95517	32.196434	111.830376	31.5563145	10.3836445	115.2334445	-81.6488665	0.711773499999998	120.9536735
-46.914978	0.124393	119.650818	-25.151417	5.227896	119.474937	33.030998	-11.581996	118.680573	29.575661	32.034107	111.842491	31.3033295	10.2260555	115.261532	-81.6061635	0.229736500000001	123.688342
-47.615639	0.806286	120.660255	-25.26281	5.034573	120.237541	32.912422	-11.64404	118.767075	29.280748	31.968817	111.958298	31.096585	10.1623885	115.3626865	-81.622205	-0.0932425000000006	125.1123955
-48.216282	1.578091	121.468369	-25.40546	4.822637	120.853302	32.759232	-11.676848	118.846893	28.976212	31.916576	112.097046	30.867722	10.119864	115.4719695	-81.678642	-0.474589999999999	126.2346345
-48.601929	2.17829	121.955147	-25.574171	4.622222	121.298279	32.62936	-11.725467	118.879112	28.64772	31.872622	112.247932	30.63854	10.0735775	115.563522	-81.786882	-0.829133499999999	127.033036
-49.075241	3.084773	122.371376	-25.749212	4.433811	121.644974	32.497524	-11.741501	118.883911	28.346973	31.834787	112.34375	30.4222485	10.046643	115.6138305	-81.9206725	-1.179021	127.6761175
-49.49958	3.931016	122.6035	-25.897022	4.282385	121.848152	32.396477	-11.753803	118.827095	28.069851	31.851391	112.389359	30.233164	10.048794	115.608227	-82.027208	-1.484024	128.088077
-49.761662	4.891678	122.765305	-26.068008	4.146811	121.953186	32.255955	-11.751204	118.737503	27.835169	31.889624	112.431267	30.045562	10.06921	115.584385	-82.181578	-1.775588	128.321987
-50.027786	6.48123	122.6576	-26.308405	4.050316	121.931625	32.070988	-11.723567	118.555847	27.525183	31.983046	112.374451	29.7980855	10.1297395	115.465149	-82.4148955	-2.0291075	128.398101
-50.137669	7.486539	122.543907	-26.468044	4.045761	121.847748	31.951412	-11.683758	118.418846	27.342056	32.05888	112.315353	29.646734	10.187561	115.3670995	-82.582822	-2.096039	128.3283965
-50.117447	8.594509	122.288147	-26.624516	4.065062	121.678329	31.841082	-11.64906	118.287727	27.193563	32.132122	112.24192	29.5173225	10.241531	115.2648235	-82.7663545	-2.111407	128.0918345
-50.192364	10.024607	122.0867	-26.721863	4.062884	121.425209	31.727196	-11.616773	118.138	27.064106	32.214851	112.1688	29.395651	10.299039	115.1534	-82.839377	-2.173271	127.697018
-49.990566	11.079845	121.704292	-26.875193	4.050147	121.179405	31.61772	-11.591897	117.978035	26.952181	32.280121	112.146019	29.2849505	10.344112	115.062027	-83.0353365	-2.243818	127.296783
-49.676994	12.245671	121.352409	-26.984507	4.058678	120.909348	31.511751	-11.566992	117.813324	26.854548	32.347202	112.141441	29.1831495	10.390105	114.9773825	-83.1521635	-2.272749	126.8413135
-49.147808	13.505083	121.033516	-27.085464	4.099364	120.706871	31.412008	-11.538104	117.660835	26.766226	32.413391	112.196587	29.089117	10.4376435	114.928711	-83.260045	-2.2389155	126.485031
-48.551605	15.179138	120.678268	-27.255445	4.167099	120.406487	31.282238	-11.443766	117.468109	26.673817	32.54673	112.351593	28.9780275	10.551482	114.909851	-83.4889175	-2.217284	125.903123
-47.93	16.349905	120.448212	-27.315287	4.268132	120.206139	31.231537	-11.377462	117.400238	26.627466	32.652134	112.441658	28.9295015	10.637336	114.920948	-83.5600755	-2.101072	125.49133
-47.212185	17.56665	120.204117	-27.398863	4.363752	120.043961	31.161615	-11.296944	117.340408	26.604652	32.766224	112.485825	28.8831335	10.73464	114.9131165	-83.6808595	-2.007136	125.1748055
-46.5159	18.722286	120.001389	-27.46413	4.471102	119.895538	31.100601	-11.214854	117.258331	26.590248	32.883816	112.514626	28.8454245	10.834481	114.8864785	-83.7736845	-1.892277	124.9045975
-45.665977	19.854631	119.811592	-27.509081	4.648239	119.841743	31.065554	-11.1547	117.183029	26.577946	32.999908	112.521423	28.82175	10.922604	114.852226	-83.839912	-1.626126	124.83126
-44.743404	21.021929	119.624352	-27.56941	4.768188	119.687607	31.003391	-11.03604	117.17498	26.573622	33.10743	112.565208	28.7885065	11.035695	114.870094	-83.9273265	-1.499319	124.50512
-43.849838	22.162802	119.321762	-27.586607	4.873171	119.425415	30.985018	-10.965858	117.169594	26.590857	33.175957	112.657478	28.7879375	11.1050495	114.913536	-83.9611515	-1.3587075	123.937294
-42.323158	23.799623	118.76825	-27.666054	5.051527	119.000694	30.948076	-10.895831	117.212639	26.648232	32.81015	112.87719	28.798154	10.9571595	115.0449145	-84.130262	-0.854105499999999	122.9564735
-41.247742	24.83617	118.275368	-27.782265	5.160343	118.613419	30.908278	-10.836166	117.255699	26.589218	33.357494	113.029495	28.748748	11.260664	115.142597	-84.313278	-0.939978000000002	122.084241
-40.208721	25.913393	117.775223	-27.919552	5.304554	118.12706	30.852076	-10.761198	117.288994	26.533213	33.459087	113.187469	28.6926445	11.3489445	115.2382315	-84.5317485	-0.739836499999997	121.0158885
-39.104912	26.883226	117.316307	-28.041809	5.401382	117.613602	30.767202	-10.636405	117.261871	26.454662	33.605366	113.337662	28.610932	11.4844805	115.2997665	-84.69455	-0.681716499999999	119.9274375
-37.998245	27.857342	116.887245	-28.190989	5.524549	117.099297	30.657724	-10.480083	117.226028	26.328575	33.767979	113.50486	28.4931495	11.643948	115.365444	-84.8751275	-0.594849999999997	118.83315
-36.865219	28.805824	116.558929	-28.365458	5.669353	116.642166	30.585953	-10.306144	117.150841	26.189657	33.976624	113.669762	28.387805	11.83524	115.4103015	-85.118721	-0.496534	117.8740305
-35.773201	29.617777	116.384491	-28.478823	5.837303	116.269287	30.502668	-10.10364	117.073402	26.060455	34.192352	113.867859	28.2815615	12.044356	115.4706305	-85.2392075	-0.36975	117.0679435
-34.133629	30.814991	116.359505	-28.599108	6.098494	115.883377	30.412697	-9.787812	116.974937	25.884884	34.52774	114.209282	28.1487905	12.369964	115.5921095	-85.3470065	-0.172976	116.1746445
-33.0452	31.527769	116.454567	-28.698999	6.299317	115.731194	30.366621	-9.581864	116.925659	25.764503	34.757759	114.473091	28.065562	12.5879475	115.699375	-85.46356	0.0106865000000003	115.763013
-31.981447	32.13205	116.723679	-28.777063	6.495974	115.679359	30.32333	-9.376313	116.851547	25.664654	34.960766	114.754341	27.993992	12.7922265	115.802944	-85.548118	0.199721500000001	115.555774
-30.954489	32.648121	117.027725	-28.839218	6.663716	115.697388	30.276131	-9.181249	116.823433	25.574499	35.179443	115.051842	27.925315	12.999097	115.9376375	-85.603751	0.328335000000001	115.4571385
-29.887115	33.08902	117.377647	-28.904013	6.848018	115.739777	30.240276	-9.011573	116.796944	25.496754	35.368053	115.376244	27.868515	13.17824	116.086594	-85.676541	0.517795999999997	115.39296
-28.945604	33.474911	117.666222	-28.966724	7.017851	115.837059	30.192444	-8.871713	116.797028	25.437605	35.525799	115.638115	27.8150245	13.327043	116.2175715	-85.7484725	0.708659000000001	115.4565465
-27.980835	33.710567	117.908394	-29.03126	7.200924	115.951584	30.130428	-8.744225	116.837883	25.403973	35.702366	115.756035	27.7672005	13.4790705	116.296959	-85.8297205	0.9227775	115.606209
-26.502668	33.937798	118.084457	-29.141459	7.52606	116.24614	30.010513	-8.557161	116.928421	25.365807	35.936264	115.733162	27.68816	13.6895515	116.3307915	-85.971078	1.3625685	116.1614885
-25.542841	34.007172	118.120216	-29.219563	7.724394	116.462776	29.919294	-8.449687	117.016945	25.328726	36.045277	115.623413	27.62401	13.797795	116.320179	-86.063136	1.650993	116.605373
-24.704184	33.959892	118.133675	-29.294241	7.93924	116.693481	29.815647	-8.374539	117.116104	25.288095	36.129803	115.459076	27.551871	13.877632	116.28759	-86.140353	2.000848	117.099372
-24.08416	33.941776	118.188454	-29.369116	8.117146	116.91713	29.709133	-8.314067	117.234612	25.25535	36.185776	115.243027	27.4822415	13.9358545	116.2388195	-86.2204735	2.2984375	117.5954405
-23.290678	33.771481	118.153671	-29.506271	8.300261	117.077782	29.599199	-8.249406	117.365005	25.230677	36.259426	115.006996	27.414938	14.00501	116.1860005	-86.42748	2.595512	117.9695635
-22.221233	33.416691	117.844566	-29.579023	8.477983	117.191055	29.485821	-8.201735	117.499474	25.196726	36.320721	114.763351	27.3412735	14.059493	116.1314125	-86.4993195	2.896473	118.2506975
-21.435032	33.11824	117.676605	-29.653587	8.624927	117.289032	29.388805	-8.15521	117.622032	25.182747	36.368011	114.481827	27.285776	14.1064005	116.0519295	-86.59295	3.1434535	118.5261345
-20.554535	32.680054	117.497169	-29.733276	8.853801	117.398689	29.257574	-8.081036	117.79113	25.170172	36.443729	114.059006	27.213873	14.1813465	115.925068	-86.680425	3.5262555	118.87231
-19.608692	32.182953	117.257797	-29.734472	9.012031	117.488792	29.199478	-8.033001	117.908737	25.190252	36.465614	113.795021	27.194865	14.2163065	115.851879	-86.663809	3.8077555	119.125705
-18.933895	31.757339	117.145706	-29.756859	9.11972	117.682884	29.15752	-8.016287	118.029129	25.235037	36.476387	113.519394	27.1962785	14.23005	115.7742615	-86.7099965	4.00939	119.5915065
-18.312033	31.302284	117.05117	-29.728157	9.244498	117.87146	29.132961	-8.001139	118.217613	25.702841	36.318104	113.056351	27.417901	14.1584825	115.636982	-86.874215	4.3305135	120.105938
-17.703466	30.85964	117.013123	-29.71958	9.385478	118.075562	29.095173	-7.993365	118.43293	25.814564	36.331306	112.789551	27.4548685	14.1689705	115.6112405	-86.8940285	4.6019855	120.5398835
-17.022108	30.371428	116.961929	-29.773621	9.494378	118.306015	29.087103	-7.983237	118.647911	25.461912	35.906517	112.813614	27.2745075	13.96164	115.7307625	-86.8217495	5.027116	120.8812675
-16.593794	30.037483	117.002403	-29.660406	9.519368	118.390312	29.113997	-7.974204	118.833221	25.496021	35.877918	112.640915	27.305009	13.951857	115.737068	-86.625821	5.086879	121.043556
-15.555969	29.268274	116.872368	-29.63714	9.581923	118.413185	29.13689	-7.963848	118.966064	25.542522	35.83659	112.526932	27.339706	13.936371	115.746498	-86.613986	5.227475	121.079872
-15.066612	28.84729	116.811813	-29.623144	9.58768	118.315079	29.146168	-7.946094	118.975273	25.5856	35.846985	112.461853	27.365884	13.9504455	115.718563	-86.612172	5.2249145	120.911595
-14.597866	28.44278	116.779945	-29.564003	9.58746	118.172279	29.190353	-7.929566	118.847038	25.632853	35.875557	112.470337	27.411603	13.9729955	115.6586875	-86.539609	5.2019245	120.6858705
-14.115509	28.073172	116.769264	-29.511219	9.612639	117.994202	29.240761	-7.867164	118.679916	25.695518	35.94421	112.493446	27.4681395	14.038523	115.586681	-86.4905775	5.186755	120.401723
-13.63252	27.702168	116.74482	-29.465147	9.671441	117.88385	29.297558	-7.779921	118.456398	26.217934	36.486378	112.247917	27.757746	14.3532285	115.3521575	-86.68804	4.9896535	120.4155425
-13.107618	27.361532	116.704163	-29.294682	9.748797	117.659225	29.370037	-7.629774	118.191017	26.229948	36.640598	112.320816	27.7999925	14.505412	115.2559165	-86.3893565	4.992182	120.0625335
-12.753008	27.084272	116.743874	-29.19339	9.876264	117.497551	29.463694	-7.475664	117.920158	25.85276	36.975895	112.610229	27.658227	14.7501155	115.2651935	-86.045007	5.0024125	119.7299085
-12.182396	26.615376	116.736855	-29.062504	10.078753	117.286011	29.556555	-7.233458	117.488991	25.962147	37.270664	112.63443	27.759351	15.018603	115.0617105	-85.884359	5.138903	119.5103115
-11.823488	26.27623	116.625931	-28.962574	10.263236	117.178238	29.599731	-7.079837	117.184616	26.047724	37.461288	112.536118	27.8237275	15.1907255	114.860367	-85.7488755	5.3357465	119.496109
-11.489898	25.939659	116.517975	-28.860355	10.442457	117.093575	29.629421	-6.952094	116.86219	26.190653	37.110458	112.409355	27.910037	15.079182	114.6357725	-85.630747	5.805732	119.5513775
-11.176873	25.644329	116.397133	-28.813383	10.628187	117.017723	29.623962	-6.855108	116.551697	26.667404	37.63538	111.963638	28.145683	15.390136	114.2576675	-85.772449	5.866238	119.7777785
-10.886953	25.320677	116.30632	-28.823317	10.781275	117.009987	29.599804	-6.794181	116.227531	26.346033	37.44949	112.027275	27.9729185	15.3276545	114.127403	-85.6195525	6.2348955	119.892571
-10.590858	24.984474	116.205811	-28.802771	10.8878	116.991554	29.601574	-6.750398	115.897324	26.381477	37.503727	111.879303	27.9915255	15.3766645	113.8883135	-85.5970675	6.3989355	120.0947945
-10.308049	24.635357	116.135956	-28.672525	10.972294	116.970787	29.566639	-6.690332	115.603508	26.761808	37.92416	111.444649	28.1642235	15.616914	113.5240785	-85.5092735	6.327674	120.4174955
-9.882057	24.06543	116.074081	-28.628727	11.117878	117.175842	29.540852	-6.678983	115.225243	26.839617	37.992947	111.244324	28.1902345	15.656982	113.2347835	-85.4476885	6.578774	121.1169005
-9.60304	23.610453	116.044411	-28.635824	11.193639	117.231438	29.541727	-6.691056	115.034592	26.913666	38.013351	111.111465	28.2276965	15.6611475	113.0730285	-85.4993445	6.7261305	121.3898475
-9.319859	23.146585	115.953957	-28.601711	11.197351	117.221367	29.541761	-6.730326	114.778099	26.984671	38.019608	111.000206	28.263216	15.644641	112.8891525	-85.466638	6.750061	121.5535815
-9.049741	22.690258	115.792175	-28.507168	11.127549	117.095291	29.538691	-6.770859	114.433899	27.035744	38.024746	110.807419	28.2872175	15.6269435	112.620659	-85.3015535	6.6281545	121.569923
-8.741062	22.214317	115.588547	-28.334431	11.04188	116.779922	29.537014	-6.79895	114.06176	27.072906	38.024635	110.576057	28.30496	15.6128425	112.3189085	-84.973822	6.4709175	121.2409355
-8.441186	21.709623	115.376129	-28.274704	11.011621	116.598869	29.557112	-6.806444	113.726135	27.101847	38.014378	110.475098	28.3294795	15.603967	112.1006165	-84.8788875	6.419275	121.0971215
-8.122377	21.18071	115.185356	-28.206556	10.964423	116.37796	29.596542	-6.811361	113.470695	27.164736	38.020317	110.458138	28.380639	15.604478	111.9644165	-84.793751	6.324368	120.7915035
-7.542122	20.368076	114.94558	-28.098341	10.982579	116.018448	29.654049	-6.800522	113.262978	27.313805	38.016628	110.565842	28.483927	15.608053	111.91441	-84.680609	6.357105	120.122486
-7.176247	19.754019	114.832161	-28.061089	11.004263	115.785515	29.72382	-6.77804	113.206253	27.412302	38.021587	110.768852	28.568061	15.6217735	111.9875525	-84.690239	6.3867525	119.5834775
-6.815399	19.118385	114.767799	-28.146383	11.243666	115.73172	29.808695	-6.746379	113.222908	27.507444	38.041729	111.069069	28.6580695	15.647675	112.1459885	-84.9508355	6.839657	119.3174515
-6.4206	18.429365	114.69165	-27.974403	11.155506	115.42482	29.909086	-6.68955	113.32325	27.626123	38.075176	111.448578	28.7676045	15.692813	112.385914	-84.7164105	6.618199	118.463726
-6.047928	17.719433	114.615776	-27.860106	11.124596	115.017746	30.026653	-6.661443	113.397408	27.705368	38.08213	111.931465	28.8660105	15.7103435	112.6644365	-84.5862225	6.5388485	117.3710555
-5.668129	16.943407	114.496315	-27.805964	11.112827	114.675941	30.148304	-6.644957	113.420235	27.77025	38.08194	112.359322	28.959277	15.7184915	112.8897785	-84.571205	6.5071625	116.4621035
-5.2988	16.103294	114.379074	-27.754234	11.13369	114.36927	30.25643	-6.641208	113.44812	27.840576	38.063473	112.662804	29.048503	15.7111325	113.055462	-84.556971	6.5562475	115.683078
-4.779398	14.68277	114.138115	-27.656075	11.173009	113.948128	30.432364	-6.611725	113.450218	27.982801	38.046471	113.038704	29.2075825	15.717373	113.244461	-84.5197325	6.628645	114.651795
-4.479587	13.705415	113.945641	-27.536457	11.196949	113.7257	30.573221	-6.592066	113.502083	28.066576	38.055191	113.160149	29.3198985	15.7315625	113.331116	-84.3928125	6.6623355	114.120284
-4.228577	12.634026	113.702286	-27.448818	11.184143	113.466583	30.732077	-6.561776	113.561081	28.152573	38.070972	113.162636	29.442325	15.754598	113.3618585	-84.339961	6.613688	113.5713075
-3.958884	11.477739	113.446442	-27.311483	11.149933	113.201355	30.899408	-6.556202	113.607094	28.253197	38.094585	113.183807	29.5763025	15.7691915	113.3954505	-84.1992685	6.5306745	113.0072595
-3.770324	10.243996	113.181053	-27.168503	11.076889	112.935303	31.08156	-6.565169	113.717781	28.373182	38.07217	113.103958	29.727371	15.7535005	113.4108695	-84.064377	6.4002775	112.4597365
-3.603364	8.974896	112.957275	-27.020079	10.988173	112.7108	31.280052	-6.593164	113.887535	28.093151	37.63578	113.217255	29.6866015	15.521308	113.552395	-83.7267595	6.455038	111.869205
-3.514076	7.631902	112.784729	-26.851542	10.869647	112.500671	31.486654	-6.660684	114.132057	28.230949	37.525402	113.080887	29.8588015	15.432359	113.606472	-83.5618855	6.306935	111.39487
-3.482699	5.477918	112.675331	-26.6374	10.700633	112.244247	31.796043	-6.807064	114.644447	28.452528	37.279892	112.862274	30.1242855	15.236414	113.7533605	-83.3990855	6.164852	110.7351335
-3.551694	4.041185	112.690186	-26.443073	10.535327	112.157631	31.997704	-6.914952	115.025589	28.606853	37.085938	112.700829	30.3022785	15.085493	113.863209	-83.1884245	5.985161	110.452053
-3.687425	2.58275	112.798782	-26.282099	10.380288	112.176552	32.221924	-7.037791	115.416382	28.761827	36.892879	112.51384	30.4918755	14.927544	113.965111	-83.0560735	5.833032	110.387993
-3.918475	1.097978	113.014435	-26.106083	10.22926	112.295807	32.430595	-7.169655	115.785706	28.915745	36.690857	112.380852	30.67317	14.760601	114.083279	-82.885336	5.697919	110.508335
-4.197983	-0.331456	113.204445	-25.929138	10.055108	112.462364	32.614326	-7.307892	116.095184	29.066408	36.501682	112.286636	30.840367	14.596895	114.19091	-82.698643	5.513321	110.733818
-4.555758	-1.779818	113.388741	-25.794783	9.873363	112.661491	32.77248	-7.454333	116.305504	29.207224	36.340023	112.269463	30.989852	14.442845	114.2874835	-82.579418	5.303881	111.0354985
-4.989492	-3.204081	113.574944	-25.668007	9.74194	112.835983	32.900139	-7.589097	116.503456	29.32147	36.199665	112.312248	31.1108045	14.305284	114.407852	-82.4468185	5.178596	111.264114
-5.763892	-5.253722	113.766373	-25.517696	9.526285	113.003448	33.050892	-7.737018	116.761864	29.467428	36.042679	112.343155	31.25916	14.1528305	114.5525095	-82.294552	4.8997395	111.4543865
-6.356442	-6.581137	113.839485	-25.473572	9.456239	113.049355	33.135544	-7.825716	116.849396	29.56883	35.977711	112.323807	31.352187	14.0759975	114.5866015	-82.299331	4.8364805	111.5121085
-7.067423	-7.831252	113.917755	-25.389751	9.401264	113.061081	33.190109	-7.90351	116.8983	29.664055	35.884308	112.249336	31.427082	13.990399	114.573818	-82.206584	4.812129	111.548344
-7.765215	-9.036757	113.920151	-25.317169	9.391987	113.076637	33.252167	-7.954261	116.895065	29.75864	35.841431	112.12368	31.5054035	13.943585	114.5093725	-82.1397415	4.840389	111.6439015
-8.454502	-10.317019	113.909042	-25.234779	9.384544	113.120186	33.304256	-7.971768	116.902176	29.856066	35.788155	111.996529	31.580161	13.9081935	114.4493525	-82.049719	4.8608945	111.7910195
-9.333548	-11.437799	114.01284	-25.143225	9.401511	113.182556	33.364162	-7.992623	116.922607	29.941666	35.745228	111.824821	31.652914	13.8763025	114.373714	-81.939364	4.9267195	111.991398
-10.206729	-12.524184	114.182983	-25.063334	9.403016	113.263046	33.416771	-8.010643	116.97934	30.036753	35.696209	111.610123	31.726762	13.842783	114.2947315	-81.85343	4.963249	112.2313605
-11.626454	-14.064026	114.574684	-24.967327	9.411631	113.407753	33.51041	-8.051947	117.168198	30.166698	35.560703	111.17308	31.838554	13.754378	114.170639	-81.773208	5.068884	112.644867
-12.718868	-14.915904	115.105804	-24.878412	9.362799	113.517067	33.56572	-8.106838	117.382744	NaN	NaN	NaN	NaN	NaN	NaN	NaN	NaN	NaN
-13.671764	-15.849471	115.408218	-24.830099	9.28284	113.642761	33.621086	-8.189773	117.597458	30.722805	35.646999	110.211601	32.1719455	13.728613	113.9045295	-81.8321435	4.837067	113.3809925
-14.799372	-16.660748	115.811905	-24.777811	9.150226	113.726471	33.661591	-8.282778	117.831566	30.345097	35.049438	110.111893	32.003344	13.38333	113.9717295	-81.558966	4.917122	113.4812125
-16.061926	-17.237436	116.357376	-24.726015	8.982209	113.819168	33.68441	-8.39745	118.018112	30.369305	34.830727	109.780899	32.0268575	13.2166385	113.8995055	-81.4788875	4.7477795	113.7388305
-17.064459	-17.935305	116.51622	-24.691896	8.759661	113.893066	33.74242	-8.517607	118.16037	30.378897	34.614708	109.507217	32.0606585	13.0485505	113.8337935	-81.4444505	4.4707715	113.9523385
-18.20915	-18.445253	116.693199	-24.651634	8.536654	113.932564	33.786999	-8.630629	118.267838	30.358902	34.452522	109.224487	32.0729505	12.9109465	113.7461625	-81.3762185	4.1623615	114.1189655
-19.974159	-18.951601	116.943893	-24.5924	8.212017	114.003464	33.843224	-8.755961	118.32132	30.291695	34.197163	108.981415	32.0674595	12.720601	113.6513675	-81.2522595	3.703433	114.3555605
-21.129265	-19.098846	117.00486	-24.576464	8.004086	114.081505	33.905994	-8.846819	118.35244	30.254311	34.09462	108.879486	32.0801525	12.6239005	113.615963	-81.2330805	3.3842715	114.547047
-22.322306	-19.207932	117.019485	-24.526213	7.836871	114.188087	33.910278	-8.893665	118.400787	30.214146	33.988678	108.842255	32.062212	12.5475065	113.621521	-81.114638	3.1262355	114.754653
-23.532059	-19.144485	117.013969	-24.515863	7.658953	114.347839	33.948471	-9.035062	118.365158	30.184837	33.904423	108.886002	32.066654	12.4346805	113.62558	-81.09838	2.8832255	115.070098
-24.711164	-18.997723	116.893875	-24.526314	7.487754	114.549446	33.973591	-9.120713	118.314377	30.152351	33.855392	108.996117	32.062971	12.3673395	113.655247	-81.115599	2.6081685	115.443645
-25.880051	-18.741709	116.709244	-24.508017	7.356721	114.743721	33.969486	-9.123829	118.215607	30.121943	33.906635	109.207954	32.0457145	12.391403	113.7117805	-81.0617485	2.322039	115.7756615
-27.068066	-18.351114	116.469559	-24.508425	7.216707	114.941872	33.999878	-9.185959	118.023178	30.035812	33.989708	109.486771	32.017845	12.4018745	113.7549745	-81.034695	2.0315395	116.1287695
-28.790018	-17.665321	115.988304	-24.504379	7.088711	115.313278	34.019867	-9.083312	117.69178	29.872147	34.148754	110.113617	31.946007	12.532721	113.9026985	-80.954765	1.644701	116.7238575
-29.965385	-17.068974	115.719902	-24.521637	7.040226	115.552727	34.075493	-9.06016	117.383347	29.763409	34.338104	110.616913	31.919451	12.638972	114.00013	-80.962725	1.44148	117.105324
-31.090809	-16.413574	115.510391	-24.526295	7.039204	115.81987	34.086754	-8.977737	117.144775	29.679123	34.533562	111.160194	31.8829385	12.7779125	114.1524845	-80.9355285	1.3004955	117.4872555
-32.229496	-15.713814	115.34214	-24.518406	7.090522	116.083511	34.066654	-8.90059	116.944992	29.644806	34.69912	111.711288	31.85573	12.899265	114.32814	-80.892542	1.281779	117.838882
-33.355137	-14.916568	115.344749	-24.567703	7.179279	116.360092	34.015091	-8.881849	116.792206	29.661945	34.78384	112.214897	31.838518	12.9509955	114.5035515	-80.973924	1.4075625	118.2166325
-34.485435	-14.050177	115.533493	-24.630283	7.328004	116.718521	33.931877	-8.907957	116.674362	29.731672	34.821285	112.580215	31.8317745	12.956664	114.6272885	-81.0923405	1.699344	118.8097535
-35.546566	-13.213058	115.816673	-24.613241	7.442693	116.973618	33.873055	-8.986503	116.564835	29.755827	35.291187	112.768028	31.814441	13.152342	114.6664315	-81.040923	1.733044	119.2808045
-37.059731	-11.94946	116.354462	-24.680223	7.63487	117.571434	33.663696	-9.049852	116.483177	29.811005	35.210468	112.920341	31.7373505	13.080308	114.701759	-81.0977965	2.189432	120.441109
-38.050735	-11.112419	116.774765	-24.704407	7.737235	117.973671	33.575047	-9.089311	116.426872	29.790501	35.145664	113.017723	31.682774	13.0281765	114.7222975	-81.091588	2.4462935	121.2250445
-38.941845	-10.309937	117.145386	-24.868553	7.817149	118.33873	33.491619	-9.14451	116.402344	29.755703	35.099854	113.101234	31.623661	12.977672	114.751789	-81.360767	2.656626	121.925671
-39.799381	-9.535013	117.426971	-24.957539	7.787216	118.574974	33.409969	-9.198557	116.373718	29.690018	35.074215	113.196388	31.5499935	12.937829	114.785053	-81.4650715	2.636603	122.364895
-40.590553	-8.74352	117.673149	-25.041765	7.744384	118.750526	33.325951	-9.220137	116.346527	29.588217	35.050602	113.285049	31.457084	12.9152325	114.815788	-81.540614	2.5735355	122.685264
-41.388504	-7.978777	117.823982	-24.94702	7.54545	118.650124	33.234795	-9.227996	116.355942	29.490582	35.043587	113.323189	31.3626885	12.9077955	114.8395655	-81.2567285	2.1831045	122.4606825
-42.067432	-7.202163	117.891403	-25.025726	7.549724	118.62973	33.165215	-9.246507	116.385139	29.397921	35.046104	113.30838	31.281568	12.8997985	114.8467595	-81.33302	2.1996495	122.4127005
-43.041229	-6.070036	117.732384	-25.327948	7.742886	118.599701	33.039452	-9.312002	116.483139	29.300985	34.971493	113.174606	31.1702185	12.8297455	114.8288725	-81.8261145	2.6560265	122.3705295
-43.576027	-5.276495	117.524612	-25.376457	7.684465	118.305038	32.949238	-9.400143	116.521225	29.281277	34.873394	113.030624	31.1152575	12.7366255	114.7759245	-81.8681715	2.6323045	121.8341515
-44.079441	-4.517897	117.174591	-25.443808	7.677615	117.998253	32.855125	-9.515452	116.520691	29.330774	34.241531	112.915764	31.0929495	12.3630395	114.7182275	-81.9805655	2.9921905	121.2782785
-44.352348	-3.941417	116.719055	-25.464661	7.579369	117.537224	32.769333	-9.642759	116.454185	29.330635	34.115673	112.760353	31.049984	12.236457	114.607269	-81.979306	2.922281	120.467179
-44.917194	-2.974815	116.34874	-25.499186	7.546744	117.163101	32.685696	-9.756862	116.389061	29.342196	33.971069	112.604141	31.013946	12.1071035	114.496601	-82.012318	2.9863845	119.829601
-45.265614	-2.215502	115.923332	-25.555199	7.554559	116.801689	32.609119	-9.851855	116.320335	29.367954	33.894253	112.467705	30.9885365	12.021199	114.39402	-82.0989345	3.087919	119.209358
-45.546013	-1.456058	115.495468	-25.619179	7.586442	116.542557	32.56356	-9.913403	116.274796	29.404083	33.84129	112.363144	30.9838215	11.9639435	114.31897	-82.2221795	3.2089405	118.766144
-45.870419	-0.267504	114.583931	-25.588507	7.591555	115.808868	32.520267	-9.966748	116.284035	29.474052	33.779621	112.266365	30.9971595	11.9064365	114.2752	-82.1741735	3.2766735	117.342536
-46.109955	0.513272	113.871315	-25.631077	7.639971	115.268013	32.486561	-10.010674	116.26947	29.515276	33.749043	112.232246	31.0009185	11.8691845	114.250858	-82.2630725	3.4107575	116.285168
-46.292221	1.283327	113.08168	-25.696299	7.663218	114.668045	32.449116	-10.063103	116.281174	29.555365	33.695732	112.140022	31.0022405	11.8163145	114.210598	-82.3948385	3.5101215	115.125492
-46.476028	2.036747	112.357483	-25.727161	7.676612	114.105293	32.403152	-10.128025	116.193665	29.608866	33.62719	112.029945	31.006009	11.7495825	114.111805	-82.460331	3.6036415	114.098781
-46.63105	2.782049	111.856636	-25.704962	7.686498	113.697372	32.346394	-10.170393	116.095612	29.651863	33.563686	111.922661	30.9991285	11.6966465	114.0091365	-82.4090525	3.6763495	113.3856075
-46.780544	3.522244	111.691299	-25.670931	7.698552	113.530418	32.311546	-10.216399	115.935944	29.689047	33.515907	111.785797	31.0002965	11.649754	113.8608705	-82.3421585	3.74735	113.1999655
-46.936245	4.304505	111.840187	-25.612181	7.680205	113.604858	32.289089	-10.231968	115.806259	29.731274	33.46373	111.613632	31.0101815	11.615881	113.7099455	-82.2345435	3.744529	113.4997705
-47.111652	5.40936	112.379539	-25.517004	7.650582	113.944481	32.288708	-10.275502	115.728416	29.759344	33.417191	111.431396	31.024026	11.5708445	113.579906	-82.058034	3.7303195	114.309056
-47.284878	6.135049	112.747864	-25.555092	7.607687	114.182495	32.26926	-10.319283	115.841797	29.754293	33.358372	111.348701	31.0117765	11.5195445	113.595249	-82.1219605	3.6958295	114.769741
-47.41943	6.821708	113.102737	-25.620911	7.524136	114.457001	32.214512	-10.402273	116.035271	29.71521	33.258533	111.214973	30.964861	11.42813	113.625122	-82.206683	3.620142	115.28888
-47.527344	7.56313	113.492538	-25.711224	7.410134	114.768562	32.132175	-10.538559	116.261993	29.661333	33.11541	111.073975	30.896754	11.2884255	113.667984	-82.319202	3.5318425	115.86914
-47.620071	8.301247	113.889023	-25.766098	7.269397	115.106598	32.039368	-10.670593	116.560112	29.569906	32.942795	110.945007	30.804637	11.136101	113.7525595	-82.336833	3.402693	116.4606365
-47.687748	9.031116	114.302025	-25.908825	7.130171	115.444183	31.941107	-10.807704	116.848969	29.434427	32.750763	110.812614	30.687767	10.9715295	113.8307915	-82.505417	3.2888125	117.0575745
-47.803406	9.795533	114.732758	-26.063192	6.954595	115.850067	31.837368	-10.948523	117.067162	29.163069	33.138714	110.573029	30.5002185	11.0950955	113.8200955	-82.6266025	2.8140945	117.8800385
-47.808491	10.982876	115.497658	-26.260883	6.638988	116.488754	31.627274	-11.030552	117.239525	28.829103	32.93124	110.444809	30.2281885	10.950344	113.842167	-82.7499545	2.327632	119.135341
-47.757874	11.844276	116.115738	-26.41514	6.461652	116.941544	31.49456	-11.077993	117.235741	28.93557	32.735546	110.180939	30.215065	10.8287765	113.70834	-83.045345	2.0945275	120.174748
-47.66605	12.707456	116.753853	-26.59289	6.278292	117.406937	31.332218	-11.069913	117.156662	28.63653	32.770802	110.149025	29.984374	10.8504445	113.6528435	-83.170154	1.7061395	121.1610305
-47.597698	13.67435	117.3013	-26.768457	6.139288	117.862228	31.189287	-11.034229	117.041443	28.345781	32.845734	110.182915	29.767534	10.9057525	113.612179	-83.304448	1.3728235	122.112277
-47.379093	14.625804	117.783562	-26.961718	5.99163	118.231651	31.030485	-10.991092	116.933014	28.072599	32.95742	110.25251	29.551542	10.983164	113.592762	-83.474978	1.000096	122.87054
-47.206436	15.597866	118.202614	-27.098305	5.868488	118.529449	30.86389	-10.917318	116.839836	27.343596	32.702934	110.575317	29.103743	10.892808	113.7075765	-83.300353	0.844168000000002	123.3513215
-46.919563	16.657249	118.45266	-27.321947	5.834743	118.740753	30.709284	-10.835226	116.745743	27.052406	32.834099	110.589981	28.880845	10.9994365	113.667862	-83.524739	0.670049499999998	123.813644
-46.404831	18.233963	118.440399	-27.483753	5.863656	118.838631	30.518364	-10.685946	116.695297	26.631981	33.012329	110.486961	28.5751725	11.1631915	113.591129	-83.5426785	0.5641205	124.086133
-46.019718	19.296841	118.249252	-27.67841	5.848285	118.740479	30.400074	-10.604836	116.700233	26.398346	33.116055	110.371796	28.39921	11.2556095	113.5360145	-83.75603	0.440960499999997	123.9449435
-45.518764	20.412399	117.867432	-28.093342	5.991176	118.559326	30.293736	-10.554249	116.721634	26.229155	33.173977	110.190346	28.2614455	11.309864	113.45599	-84.4481295	0.672488	123.662662
-44.937023	21.557459	117.357994	-28.250181	5.965973	118.256638	30.18462	-10.562908	116.649963	26.099577	33.183456	109.955933	28.1420985	11.310274	113.302948	-84.6424605	0.621672	123.210328
-44.366848	22.674686	116.845718	-28.377607	5.950332	117.928528	30.051098	-10.560599	116.648689	26.006035	33.143414	109.799149	28.0285665	11.2914075	113.223919	-84.7837805	0.609256500000001	122.633137
-43.650307	23.824064	116.219643	-28.488716	5.903894	117.481483	30.018356	-10.594264	116.60038	25.937265	33.140873	109.670113	27.9778105	11.2733045	113.1352465	-84.9552425	0.534483500000002	121.8277195
-42.909389	25.028431	115.54351	-28.50701	5.890352	116.911209	29.925776	-10.557988	116.588631	25.873644	33.142639	109.685875	27.89971	11.2923255	113.137253	-84.91373	0.4883785	120.685165
-41.793293	26.822048	114.658676	-28.710508	5.883332	115.989349	29.837498	-10.507245	116.445663	25.752354	33.249832	109.964195	27.794926	11.3712935	113.204929	-85.215942	0.3953705	118.773769
-40.966831	28.080765	114.295517	-28.85741	5.916237	115.329018	29.741415	-10.408455	116.197731	25.619469	33.427071	110.328171	27.680442	11.509308	113.262951	-85.395262	0.323166000000001	117.395085
-40.164352	29.248861	114.19072	-29.006508	5.970858	114.756104	29.624939	-10.211195	115.802933	25.43041	33.715546	110.83255	27.5276745	11.7521755	113.3177415	-85.5406905	0.189540499999998	116.1944665
-39.338013	30.447609	114.393364	-29.119127	6.102385	114.259048	29.516298	-9.925709	115.357246	25.207064	34.07085	111.523697	27.361681	12.0725705	113.4404715	-85.599935	0.132199499999999	115.0776245
-38.497299	31.585608	114.765045	-29.29598	6.327064	113.886368	29.434711	-9.585537	114.90052	24.949114	34.965973	112.282059	27.1919125	12.690218	113.5912895	-85.7838725	-0.036089999999998	114.1814465
-37.694897	32.619522	115.07592	-29.429955	6.579039	113.52787	29.330715	-9.254448	114.540779	24.772608	35.312607	113.03756	27.0516615	13.0290795	113.7891695	-85.9115715	0.1289985	113.2665705
-36.894875	33.669842	115.422142	-29.535976	6.909265	113.242767	29.238991	-8.938114	114.249466	24.642485	35.620918	113.694893	26.940738	13.341402	113.9721795	-86.01269	0.477127999999999	112.5133545
-35.608383	34.937885	115.984894	-29.675108	7.439844	113.100067	29.121367	-8.487697	113.959793	24.525421	36.051388	114.295433	26.823394	13.7818455	114.127613	-86.17361	1.0978425	112.072521
-34.591061	35.493839	116.115585	-29.732046	7.7821	113.140213	29.07559	-8.248325	113.902878	24.493587	36.309017	114.503929	26.7845885	14.030346	114.2034035	-86.2486805	1.533854	112.0770225
-34.082012	36.282745	116.479874	-29.765541	8.035334	113.183678	29.046648	-8.072286	113.909996	24.459887	36.493752	114.645073	26.7532675	14.210733	114.2775345	-86.2843495	1.859935	112.0898215
-33.27951	36.746712	116.567909	-29.831903	8.211776	113.212029	29.028801	-7.948866	113.957993	24.396763	36.624828	114.71994	26.712782	14.337981	114.3389665	-86.376588	2.085571	112.0850915
-32.559631	37.080544	116.588684	-29.900328	8.363042	113.223946	28.993801	-7.860861	114.01033	24.308098	36.716686	114.690826	26.6509495	14.4279125	114.350578	-86.4516055	2.2981715	112.097314
-31.8486	37.23521	116.528046	-29.987207	8.500444	113.247803	28.943638	-7.763428	114.043045	24.217705	36.798336	114.574478	26.5806715	14.517454	114.3087615	-86.5550855	2.483434	112.1868445
-31.211403	37.343288	116.380821	-30.040804	8.589248	113.321915	28.897175	-7.668204	114.0849	24.132856	36.908783	114.37941	26.5150155	14.6202895	114.232155	-86.5966235	2.5582065	112.411675
-30.206131	37.198223	116.107071	-30.159849	8.706488	113.436005	28.824347	-7.559504	114.24559	23.99972	37.063778	113.987793	26.4120335	14.752137	114.1166915	-86.7317315	2.660839	112.7553185
-29.671345	36.994289	115.898621	-30.230602	8.749323	113.505722	28.789398	-7.523419	114.394608	23.92873	37.112301	113.716057	26.359064	14.794441	114.0553325	-86.820268	2.704205	112.9561115
-29.112566	36.650059	115.662338	-30.300793	8.741209	113.621048	28.743702	-7.50076	114.524963	23.86039	37.127472	113.461197	26.302046	14.813356	113.99308	-86.903632	2.669062	113.249016
-28.65172	36.206413	115.515327	-30.356821	8.729259	113.73658	28.716043	-7.50583	114.634956	23.763008	37.133335	113.183769	26.2395255	14.8137525	113.9093625	-86.9531675	2.6447655	113.5637975
-28.212734	35.668499	115.319824	-30.442408	8.665278	113.819908	28.661119	-7.514721	114.741386	24.116278	37.014866	112.796677	26.3886985	14.7500725	113.7690315	-87.2735145	2.5804835	113.8707845
-27.819067	35.134697	115.079346	-30.472235	8.664196	113.932274	28.615253	-7.514834	114.821495	24.446249	36.880386	112.385353	26.530751	14.682776	113.603424	-87.475221	2.645616	114.261124
-27.480709	34.512424	114.817322	-30.517456	8.677784	114.037468	28.562963	-7.522214	114.879265	23.630943	36.676468	112.183273	26.096953	14.577127	113.531269	-87.131865	2.778441	114.543667
-26.989222	33.52486	114.446983	-30.549583	8.693418	114.22361	28.486494	-7.5502	114.913879	23.607943	36.655975	111.434105	26.0472185	14.5528875	113.173992	-87.1463845	2.8339485	115.273228
-26.682476	32.819752	114.278076	-30.53163	8.646805	114.403	28.47324	-7.598878	114.835976	23.526684	37.116432	110.868927	25.999962	14.758777	112.8524515	-87.063222	2.534833	115.9535485
-26.399887	32.054081	114.206398	-30.517483	8.565314	114.610435	28.470182	-7.64494	114.740463	23.505713	37.06356	110.449768	25.9879475	14.70931	112.5951155	-87.0229135	2.421318	116.6257545
-26.10726	31.307846	114.288071	-30.45719	8.483258	114.879074	28.470533	-7.682997	114.620171	23.462164	37.041458	110.161591	25.9663485	14.6792305	112.390881	-86.8807285	2.2872855	117.367267
-25.858444	30.534273	114.46389	-30.414963	8.358719	115.162674	28.495857	-7.712254	114.461479	23.406878	37.051422	109.953262	25.9513675	14.669584	112.2073705	-86.7812935	2.047854	118.1179775
-25.639051	29.749172	114.706268	-30.346352	8.249379	115.465256	28.533503	-7.720114	114.262726	23.396183	36.601627	109.876755	25.964843	14.4407565	112.0697405	-86.657547	2.0580015	118.8607715
-25.394073	29.024559	114.911781	-30.405565	8.244976	115.848389	28.565132	-7.698295	114.062408	23.242357	37.126354	109.774223	25.9037445	14.7140295	111.9183155	-86.7148745	1.7759225	119.7784625
-24.965429	27.882195	115.146973	-30.417597	8.193217	116.203606	28.578388	-7.69332	113.915611	23.16851	37.167282	109.682594	25.873449	14.736981	111.7991025	-86.708643	1.649453	120.6081095
-24.644945	27.124352	115.16169	-30.396101	8.176359	116.358528	28.613731	-7.742723	113.862869	23.164167	37.19323	109.582855	25.888949	14.7252535	111.722862	-86.681151	1.6274645	120.994194
-24.317944	26.424238	115.047287	-30.42244	8.24358	116.437355	28.635168	-7.7966	113.819244	23.196068	37.193649	109.456123	25.915618	14.6985245	111.6376835	-86.760498	1.7886355	121.2370265
-24.021772	25.697004	114.821503	-30.391554	8.203344	116.299667	28.656113	-7.8437	113.754799	23.238174	37.229679	109.2453	25.9471435	14.6929895	111.5000495	-86.7302515	1.7136985	121.0992845
-23.667982	25.020683	114.498077	-30.356937	8.183361	116.060112	28.677139	-7.871147	113.64225	23.297014	37.259827	109.042656	25.9870765	14.69434	111.342453	-86.7009505	1.672382	120.777771
-23.214678	24.328697	114.172401	-30.318937	8.187675	115.797295	28.70705	-7.894173	113.529625	23.34775	37.283974	108.848907	26.0274	14.6949005	111.189266	-86.665274	1.6804495	120.405324
-22.793879	23.651114	113.915482	-30.321989	8.212649	115.62439	28.741657	-7.91739	113.410126	23.402586	37.306477	108.650764	26.0721215	14.6945435	111.030445	-86.7160995	1.7307545	120.218335
-22.055149	22.707861	113.670074	-30.188873	8.272461	115.458466	28.731098	-7.882991	113.342941	23.482794	37.297733	108.523415	26.106946	14.707371	110.933178	-86.484692	1.837551	119.983754
-21.74947	22.126331	113.736488	-30.207163	8.322738	115.563072	28.811104	-7.900723	113.299004	23.549713	37.291695	108.491776	26.1804085	14.695486	110.89539	-86.5947345	1.94999	120.230754
-21.072369	21.500893	113.710495	-30.145386	8.288371	115.611824	28.830254	-7.890376	113.368378	23.616337	37.247768	108.549675	26.2232955	14.678696	110.9590265	-86.5140675	1.898046	120.2646215
-20.468081	20.913588	113.802841	-30.084034	8.295477	115.65448	28.868469	-7.922256	113.470459	23.694477	37.183441	108.639168	26.281473	14.6305925	111.0548135	-86.449541	1.9603615	120.2541465
-19.856571	20.353561	113.905785	-30.007938	8.270372	115.782295	28.961021	-8.023225	113.48362	23.792713	37.112789	108.747887	26.376867	14.544782	111.1157535	-86.392743	1.995962	120.4488365
-19.393215	19.90943	114.056374	-29.884361	8.224938	115.777184	28.985388	-8.094055	113.571526	23.905472	37.015995	108.86338	26.44543	14.46097	111.217453	-86.214152	1.988906	120.336915
-18.489691	19.303476	114.048706	-29.89735	8.2585	115.940872	28.973576	-8.154071	113.696396	24.029903	36.92329	108.926308	26.5017395	14.3846095	111.311352	-86.2964395	2.1323905	120.570392
-17.562134	18.560135	114.145088	-29.75469	8.283689	116.001854	29.06101	-8.255816	113.740051	24.26528	36.311413	109.027817	26.663145	14.0277985	111.383934	-86.172525	2.5395795	120.619774
-16.794823	18.105335	114.147797	-29.658663	8.312726	116.024483	29.090809	-8.267671	113.759842	24.370134	36.259151	108.998062	26.7304715	13.99574	111.378952	-86.0477975	2.629712	120.670014
-15.974484	17.622814	114.044868	-29.648527	8.346265	115.984413	29.130268	-8.29408	113.729263	24.385157	36.734383	108.861015	26.7577125	14.2201515	111.295139	-86.0547665	2.4723785	120.673687
-15.185928	17.161747	113.910721	-29.5912	8.372155	115.918228	29.175552	-8.32136	113.659203	24.455223	36.70982	108.805016	26.8153875	14.19423	111.2321095	-85.9977875	2.55008	120.6043465
-14.320469	16.741352	113.811493	-29.521278	8.342816	115.850426	29.213827	-8.344867	113.617897	24.531296	36.698353	108.779266	26.8725615	14.176743	111.1985815	-85.9151175	2.508889	120.5022705
-13.494633	16.293127	113.778618	-29.482481	8.326056	115.838501	29.259548	-8.361694	113.620949	24.616894	36.666618	108.858963	26.938221	14.152462	111.239956	-85.903183	2.49965	120.437046
-12.620441	15.905781	113.844467	-29.409584	8.305381	115.8591	29.340342	-8.408184	113.664749	24.732672	36.633274	109.057526	27.036507	14.112545	111.3611375	-85.855675	2.498217	120.3570625
-11.191448	15.249093	114.032234	-29.29813	8.280126	115.911842	29.412741	-8.505933	113.915619	24.945446	36.554375	109.520042	27.1790935	14.024221	111.7178305	-85.7753535	2.536031	120.1058535
-10.189039	14.895336	114.165863	-29.189323	8.233939	115.928436	29.525164	-8.597816	114.094963	25.4744	36.321373	109.781517	27.499782	13.8617785	111.93824	-85.878428	2.6060995	119.918632
-9.19483	14.466761	114.404892	-29.159752	8.24278	115.892479	29.590023	-8.617223	114.453758	25.672091	36.271996	110.294556	27.631057	13.8273865	112.374157	-85.950561	2.6581735	119.410801
-8.152516	14.068625	114.618515	-29.071707	8.200739	115.616371	29.729357	-8.653049	114.841553	25.545479	35.907913	111.160233	27.637418	13.627432	113.000893	-85.780832	2.774046	118.231849
-7.147025	13.606016	114.770042	-29.141336	8.242804	115.252113	29.830608	-8.656282	115.250267	25.665867	35.897541	111.937988	27.7482375	13.6206295	113.5941275	-86.0309095	2.8649785	116.9100985
-6.185928	13.201627	114.824005	-29.208401	8.289853	114.766296	29.876328	-8.666309	115.621552	26.121838	36.277607	112.47374	27.999083	13.805649	114.047646	-86.415885	2.774057	115.484946
-5.226807	12.694075	114.861801	-29.241049	8.410299	114.300667	29.912067	-8.651905	115.865997	25.73851	36.380966	113.298073	27.8252885	13.8645305	114.582035	-86.3073865	2.9560675	114.019299
-3.814755	11.902487	114.955818	-29.181946	8.587871	113.770065	30.040731	-8.54138	116.026054	25.903643	35.910439	114.096199	27.972187	13.6845295	115.0611265	-86.336079	3.4912125	112.4790035
-2.964978	11.379383	114.915787	-29.078186	8.766664	113.482872	30.202425	-8.420108	116.113434	25.997671	35.987019	114.477943	28.100048	13.7834555	115.2956885	-86.25642	3.7498725	111.6700555
-2.142411	10.679702	114.898041	-28.888321	8.930577	113.211189	30.405781	-8.283149	116.201988	26.106857	36.074459	114.814125	28.256319	13.895655	115.5080565	-86.032961	3.965499	110.9143215
-1.39169	9.999229	114.886818	-28.733414	9.132648	113.022888	30.608004	-8.156966	116.303741	26.25514	36.160255	115.071106	28.431572	14.0016445	115.6874235	-85.8984	4.2636515	110.3583525
-0.765624	9.232139	114.951538	-28.550928	9.309294	112.960228	30.838839	-8.041742	116.45945	26.434385	36.21701	115.156433	28.636612	14.087634	115.8079415	-85.738468	4.530954	110.1125145
-0.242724	8.417063	115.013489	-28.340477	9.471007	112.968483	31.089861	-7.955755	116.674828	26.660192	36.267303	115.213631	28.8750265	14.155774	115.9442295	-85.5559805	4.78624	109.9927365
0.249766	7.501512	115.108093	-28.123722	9.623913	113.072815	31.312088	-7.882391	116.979424	26.840014	36.790249	115.187416	29.076051	14.453929	116.08342	-85.323495	4.793897	110.06221
0.703602	6.094316	115.40741	-27.819315	9.762074	113.284111	31.6633	-7.886709	117.507385	27.179047	36.764057	115.186729	29.4211735	14.438674	116.347057	-85.0598035	5.085474	110.221165
0.852548	5.091835	115.634277	-27.638191	9.80888	113.458656	31.875347	-7.900238	117.880997	27.383863	36.702843	115.151299	29.629605	14.4013025	116.516148	-84.905987	5.2164575	110.401164
0.883825	4.072986	115.853455	-27.487051	9.813674	113.662865	32.071789	-7.948095	118.24498	27.564171	36.641735	115.094185	29.81798	14.34682	116.6695825	-84.792082	5.280528	110.6561475
0.848085	3.004928	116.062393	-27.335136	9.831784	113.86554	32.25246	-7.97107	118.554924	27.73366	36.567669	114.994171	29.99306	14.2982995	116.7745475	-84.663332	5.3652685	110.9565325
0.675833	1.998917	116.281105	-27.203205	9.807352	114.053604	32.395744	-8.004572	118.896461	27.900303	36.480438	114.844307	30.1480235	14.237933	116.870384	-84.5544335	5.376771	111.236824
0.402259	1.009969	116.51577	-27.076794	9.802207	114.245644	32.508881	-8.046611	119.204987	28.071457	36.377361	114.636086	30.290169	14.165375	116.9205365	-84.443757	5.439039	111.5707515
0.000139	0.018864	116.727081	-26.945656	9.770303	114.43248	32.619129	-8.122398	119.457664	28.250837	36.237152	114.432159	30.434983	14.057377	116.9449115	-84.326295	5.483229	111.9200485
-0.727025	-1.347635	116.979111	-26.765182	9.683606	114.760956	32.749123	-8.230633	119.704041	28.521431	36.065311	114.169373	30.635277	13.917339	116.936707	-84.165641	5.449873	112.585205
-1.315239	-2.170373	117.080307	-26.635153	9.605958	115.018784	32.854465	-8.317191	119.774971	28.682167	35.975967	114.071991	30.768316	13.829388	116.923481	-84.038622	5.382528	113.114087
-2.019607	-2.93119	117.167427	-26.506523	9.551612	115.26152	32.933598	-8.359354	119.770859	28.808567	35.915649	114.088501	30.8710825	13.7781475	116.92968	-83.8841285	5.3250765	113.59336
-2.750718	-3.634173	117.156891	-26.402822	9.539059	115.533173	32.982807	-8.373728	119.732285	28.932932	35.905296	114.156303	30.9578695	13.765784	116.944294	-83.7635135	5.312334	114.122052
-3.564994	-4.204073	117.202461	-26.283375	9.588181	115.820869	33.034004	-8.346039	119.664474	29.06921	35.92643	114.221062	31.051607	13.7901955	116.942768	-83.618357	5.3861665	114.69897
-4.40404	-4.778185	117.235199	-26.17382	9.657596	116.174767	33.090832	-8.277149	119.553307	29.218668	36.002968	114.297295	31.15475	13.8629095	116.925301	-83.50239	5.4522825	115.424233
-5.366926	-5.201695	117.382599	-26.037434	9.792217	116.629066	33.164906	-8.194778	119.456139	29.368698	36.104759	114.316216	31.266802	13.9549905	116.8861775	-83.34167	5.6294435	116.3719545
-6.811016	-5.727248	117.616257	-25.776806	10.016861	117.57933	33.264317	-8.00117	119.144264	29.568962	36.280273	114.376656	31.4166395	14.1395515	116.76046	-82.9702515	5.8941705	118.3982
-7.740594	-6.063407	117.806259	-25.621799	10.134181	118.323692	33.352779	-7.877685	118.893875	29.650408	36.407707	114.603615	31.5015935	14.265011	116.748745	-82.7451915	6.003351	119.898639
-8.748921	-6.276753	118.14724	-25.434803	10.222013	119.126465	33.432312	-7.736503	118.714561	29.703394	36.559944	114.915146	31.567853	14.4117205	116.8148535	-82.437459	6.0323055	121.4380765
-9.814036	-6.511736	118.428055	-25.306622	10.326958	119.800461	33.488132	-7.56359	118.6371	29.75893	36.71471	115.336182	31.623531	14.57556	116.986641	-82.236775	6.078356	122.614281
-10.790921	-6.754642	118.656174	-25.253899	10.431432	120.348969	33.578796	-7.461135	118.623505	29.809151	36.858658	115.81147	31.6939735	14.6987615	117.2174875	-82.2017715	6.1641025	123.4804505
-11.798963	-6.968778	118.799683	-25.186897	10.519152	120.560478	33.6464	-7.364025	118.67672	29.877508	36.976414	116.187431	31.761954	14.8061945	117.4320755	-82.135748	6.2321095	123.6888805
-12.800791	-7.109017	118.860207	-25.15287	10.601817	120.724854	33.710728	-7.321657	118.724358	29.971909	37.058125	116.50914	31.8413185	14.868234	117.616749	-82.1470585	6.3354	123.832959
-14.303515	-7.43636	118.778954	-25.09347	10.737582	120.697296	33.78244	-7.306405	118.816772	30.115124	37.121494	116.837814	31.948782	14.9075445	117.827293	-82.135722	6.5676195	123.567299
-15.276825	-7.595833	118.735947	-25.109369	10.808435	120.596184	33.790649	-7.270821	118.832001	30.210539	37.162624	116.845444	32.000594	14.9459015	117.8387225	-82.219332	6.6709685	123.3536455
-16.189121	-7.780981	118.716721	-25.060501	10.91164	120.566345	33.806629	-7.223038	118.781349	30.263657	37.219776	116.796349	32.035143	14.998369	117.788849	-82.156145	6.824911	123.343841
-17.194847	-7.9289	118.705597	-25.118614	11.026381	120.609856	33.835182	-7.155536	118.750465	30.299053	37.301933	116.716087	32.0671175	15.0731985	117.733276	-82.3043455	6.9795635	123.486436
-18.10364	-8.129974	118.7258	-25.060734	11.095112	120.524826	33.887714	-7.045873	118.806335	30.305962	37.396324	116.618813	32.096838	15.1752255	117.712574	-82.218306	7.0149985	123.337078
-18.990919	-8.282202	118.754852	-25.011894	11.190754	120.51722	33.96328	-6.927999	118.835327	30.294413	37.505215	116.583618	32.1288465	15.288608	117.7094725	-82.1526345	7.0929	123.3249675
-19.846916	-8.431923	118.747459	-25.022572	11.296437	120.507904	34.030537	-6.811819	118.911674	30.287222	37.596226	116.539047	32.1588795	15.3922035	117.7253605	-82.2040235	7.2006705	123.2904475
-21.186632	-8.633697	118.80014	-24.956482	11.414519	120.378899	34.086544	-6.651296	119.014442	30.285299	37.751614	116.388718	32.1859215	15.550159	117.70158	-82.0988855	7.278879	123.056218
-22.056482	-8.803267	118.845451	-24.973083	11.522558	120.370949	34.109097	-6.542966	119.10865	30.294668	37.851776	116.27356	32.2018825	15.654405	117.691105	-82.1480485	7.390711	123.050793
-22.895302	-8.886806	118.935371	-24.95565	11.622013	120.347893	34.133995	-6.42505	119.229767	30.292929	37.945942	116.08374	32.213462	15.760446	117.6567535	-82.124762	7.48358	123.0390325
-23.764069	-8.932795	119.093369	-24.964056	11.753288	120.305847	34.153404	-6.314978	119.375656	30.267597	38.031239	115.888145	32.2105005	15.8581305	117.6319005	-82.1386125	7.6484455	122.9797935
-24.547394	-8.983926	119.261314	-24.945181	11.850447	120.2314	34.17606	-6.214718	119.557716	30.238226	38.087116	115.638939	32.207143	15.936199	117.5983275	-82.097505	7.764695	122.8644725
-25.421244	-8.976423	119.414413	-24.979582	11.94746	120.140717	34.188473	-6.131092	119.722923	30.205458	38.107048	115.340469	32.1969655	15.987978	117.531696	-82.1561295	7.906942	122.749738
-26.23719	-8.994654	119.523415	-24.989828	11.986975	119.971359	34.190506	-6.084336	119.913757	30.179527	38.085903	115.020493	32.1850165	16.0007835	117.467125	-82.1646725	7.9731665	122.475593
-27.42284	-8.870821	119.619644	-25.050941	12.00061	119.733513	34.142006	-6.042974	120.131256	30.136045	37.98724	114.452087	32.1390255	15.972133	117.2916715	-82.2409075	8.029087	122.1753545
-28.210506	-8.727419	119.673393	-25.080025	11.923078	119.586014	34.1343	-6.083222	120.206383	30.088932	37.891361	114.147972	32.111616	15.9040695	117.1771775	-82.271666	7.9420865	121.9948505
-28.9188	-8.556991	119.69751	-25.073927	11.766143	119.531487	34.111679	-6.123397	120.279434	30.012646	37.780544	113.893784	32.0621625	15.8285735	117.086609	-82.2100165	7.7037125	121.976365
-29.659008	-8.29772	119.72171	-25.089615	11.589312	119.520615	34.109348	-6.198356	120.287956	29.929012	37.653728	113.756691	32.01918	15.727686	117.0223235	-82.19841	7.450938	122.0189065
-30.386782	-8.016993	119.712807	-25.082621	11.357775	119.556046	34.099495	-6.291857	120.272102	29.856342	37.562939	113.717476	31.9779185	15.635541	116.994789	-82.1431605	7.080009	122.117303
-30.972147	-7.648643	119.701637	-25.119129	11.173547	119.582199	34.086212	-6.356534	120.292999	29.799477	37.476791	113.680412	31.9428445	15.5601285	116.9867055	-82.1811025	6.7869655	122.1776925
-31.572453	-7.203956	119.631981	-25.142557	11.014507	119.582939	34.062351	-6.426385	120.325447	29.775927	37.403263	113.718941	31.919139	15.488439	117.022194	-82.204253	6.540575	122.143684
-32.461376	-6.421094	119.463852	-25.152105	10.80195	119.5466	34.042004	-6.569012	120.339272	29.741741	37.269073	113.872147	31.8918725	15.3500305	117.1057095	-82.1960825	6.2538695	121.9874905
-32.99342	-5.844373	119.212196	-25.15777	10.615368	119.518135	34.028099	-6.71767	120.286499	29.718912	37.156792	114.132584	31.8735055	15.219561	117.2095415	-82.1890455	6.011175	121.8267285
-33.493698	-5.238529	118.823837	-25.175985	10.418294	119.476913	34.009727	-6.868988	120.169083	29.697054	37.05381	114.583313	31.8533905	15.092411	117.376198	-82.2053605	5.744177	121.577628
-33.883881	-4.584707	118.330635	-25.228516	10.171262	119.393036	33.95274	-7.042102	119.970909	29.668697	36.947361	115.193581	31.8107185	14.9526295	117.582245	-82.2677505	5.3898945	121.203827
-34.331314	-3.927942	117.798195	-25.280401	9.980087	119.270218	33.860691	-7.211343	119.743309	29.635557	36.827477	115.932167	31.748124	14.808067	117.837738	-82.308926	5.152107	120.702698
-34.726875	-3.247737	117.284561	-25.367031	9.830265	119.166229	33.765186	-7.374321	119.477715	29.59041	36.744411	116.708244	31.677798	14.685045	118.0929795	-82.41186	4.975485	120.2394785
-35.095097	-2.579328	116.802727	-25.479429	9.728147	119.032433	33.644806	-7.454345	119.248283	29.531134	36.689407	117.46566	31.58797	14.617531	118.3569715	-82.546828	4.838763	119.7078945
-35.61261	-1.66818	116.322838	-25.695345	9.728108	118.870079	33.472908	-7.51975	118.953499	29.422665	36.628967	118.352844	31.4477865	14.5546085	118.6531715	-82.8384765	4.9016075	119.0869865
-35.882797	-1.092737	116.150787	-25.80806	9.821587	118.787888	33.332119	-7.500442	118.809494	29.357672	36.646046	118.774536	31.3448955	14.572802	118.792015	-82.9610155	5.070372	118.783761
-36.108032	-0.576129	116.057983	-25.922438	9.950772	118.776848	33.203476	-7.489074	118.682648	29.30381	36.667053	119.036865	31.253643	14.5889895	118.8597565	-83.098519	5.3125545	118.6939395
-36.294632	-0.160151	115.982391	-26.022095	10.038991	118.749741	33.09864	-7.469699	118.588982	29.251102	36.678719	119.184685	31.174871	14.60451	118.8868335	-83.219061	5.473472	118.6126485
-36.4729	0.152837	115.910126	-26.110294	10.153403	118.682846	33.030605	-7.445432	118.538025	29.199427	36.697922	119.311996	31.115016	14.626245	118.9250105	-83.335604	5.680561	118.4406815
-36.650646	0.379123	115.7369	-26.162613	10.192304	118.549301	32.984833	-7.421452	118.513039	29.132923	36.69268	119.409515	31.058878	14.635614	118.961277	-83.384104	5.748994	118.137325
-36.814468	0.487235	115.501907	-26.186174	10.180223	118.379257	32.974823	-7.415687	118.483887	29.069466	36.661964	119.521141	31.0221445	14.6231385	119.002514	-83.3944925	5.7373075	117.756
-37.06031	0.445803	115.128304	-26.19347	10.087739	118.120064	32.989826	-7.431838	118.412003	28.998226	36.635338	119.653831	30.994026	14.60175	119.032917	-83.380966	5.573728	117.207211
-37.067707	0.244186	114.848236	-26.205202	10.034317	117.960449	33.006203	-7.437475	118.363342	28.968716	36.631172	119.655334	30.9874595	14.5968485	119.009338	-83.3978635	5.4717855	116.91156
-37.441479	0.0592	114.736427	-26.217335	9.983926	117.836716	33.041595	-7.436646	118.313477	28.954325	36.642448	119.577705	30.99796	14.602901	118.945591	-83.43263	5.364951	116.727841
-37.63229	-0.268567	114.569679	-26.212103	9.927171	117.71566	33.074005	-7.446116	118.29071	28.964272	36.666134	119.550362	31.0191385	14.610009	118.920536	-83.4433445	5.244333	116.510784
-37.956764	-0.580471	114.443352	-26.182365	9.909031	117.576805	33.125706	-7.472962	118.331619	28.988806	36.646797	119.383598	31.057256	14.5869175	118.8576085	-83.421986	5.2311445	116.2960015
-38.315628	-1.016177	114.304855	-26.154106	9.886621	117.440651	33.147659	-7.532143	118.424538	29.037947	36.614182	119.132065	31.092803	14.5410195	118.7783015	-83.401015	5.2322225	116.1030005
-38.731476	-1.581871	114.185974	-26.127487	9.891537	117.294502	33.16177	-7.600995	118.558182	29.099297	36.550629	118.808052	31.1305335	14.474817	118.683117	-83.3855075	5.308257	115.905887
-39.483334	-2.550562	114.063072	-26.131721	9.934049	117.066063	33.151367	-7.715213	118.830574	29.159037	36.433643	118.179794	31.155202	14.359215	118.505184	-83.418644	5.508883	115.626942
-39.941463	-3.320631	113.965759	-26.151976	9.957845	116.881989	33.150108	-7.777593	119.051826	29.161703	36.348106	117.651497	31.1559055	14.2852565	118.3516615	-83.4598575	5.6304335	115.4123165
-40.512173	-3.986836	114.006439	-26.152763	9.968744	116.643944	33.134007	-7.804211	119.233658	29.178387	36.304173	117.098595	31.156197	14.249981	118.1661265	-83.461723	5.687507	115.1217615
-41.144421	-4.582079	114.067825	-26.179686	9.954941	116.456139	33.087406	-7.810575	119.379364	29.192579	36.291958	116.368126	31.1399925	14.2406915	117.873745	-83.4993645	5.6691905	115.038533
-41.862034	-5.170558	114.191231	-26.20253	9.941662	116.296898	33.045204	-7.811726	119.443703	29.183249	36.27372	115.543137	31.1142265	14.230997	117.49342	-83.5192865	5.652327	115.100376
-42.654385	-5.76653	114.501213	-26.224371	9.946749	116.158882	32.983116	-7.777557	119.537697	29.173904	36.249378	114.737579	31.07851	14.2359105	117.137638	-83.527252	5.6575875	115.180126
-43.458279	-6.325373	114.939224	-26.22929	9.951774	116.080307	32.952248	-7.756468	119.693741	29.159678	36.176697	113.795197	31.055963	14.2101145	116.744469	-83.514543	5.6934335	115.416145
-44.584648	-6.962318	115.866425	-26.227819	9.93531	116.052231	32.887356	-7.778946	119.996407	29.190212	35.396587	112.602257	31.038784	13.8088205	116.299332	-83.494422	6.0617995	115.80513
-45.304142	-7.245829	116.426872	-26.238132	9.874879	116.108879	32.850838	-7.850004	120.204079	29.171068	35.141899	111.809502	31.010953	13.6459475	116.0067905	-83.487217	6.1038105	116.2109675
-45.963646	-7.456579	116.936783	-26.199854	9.754813	116.230568	32.838615	-7.974389	120.420364	29.560036	35.257618	110.79847	31.1993255	13.6416145	115.609417	-83.5990335	5.8680115	116.851719
-46.738602	-7.593307	117.458359	-26.201708	9.580018	116.398445	32.807636	-8.108187	120.544258	29.442707	34.93705	110.297562	31.1251715	13.4144315	115.42091	-83.5285875	5.7456045	117.37598
-47.427563	-7.655576	118.006264	-26.193142	9.331732	116.610626	32.814396	-8.254736	120.641777	29.428936	34.695427	109.829987	31.121666	13.2203455	115.235882	-83.50795	5.4431185	117.98537
-48.161079	-7.607286	118.447937	-26.192701	9.096468	116.851784	32.829758	-8.38394	120.700584	29.320002	34.475182	109.471039	31.07488	13.045621	115.0858115	-83.460282	5.147315	118.6177565
-48.835136	-7.487695	118.925133	-26.199692	8.849051	117.122696	32.83709	-8.47583	120.727333	29.170799	34.29882	109.259163	31.0039445	12.911495	114.993248	-83.4033285	4.786607	119.252144
-49.73605	-7.246579	119.386337	-26.26158	8.52846	117.48735	32.843182	-8.489989	120.743919	NaN	NaN	NaN	NaN	NaN	NaN	NaN	NaN	NaN
-50.312786	-6.898265	119.611824	-26.297592	8.356664	117.719009	32.856213	-8.509811	120.689629	28.079885	33.451702	109.215393	30.468049	12.4709455	114.952511	-83.063233	4.2423825	120.485507
-50.918652	-6.420542	119.818199	-26.37826	8.204491	117.933548	32.85693	-8.469981	120.622231	27.869177	33.525627	109.12973	30.3630535	12.527823	114.8759805	-83.1195735	3.881159	120.9911155
-51.502388	-5.835796	119.894997	-26.455366	8.072194	118.123734	32.858067	-8.394155	120.540306	28.211346	34.252419	108.60434	30.5347065	12.929132	114.572323	-83.4454385	3.215256	121.675145
-51.953823	-5.179798	120.03717	-26.535202	7.940578	118.287575	32.829895	-8.325028	120.422432	27.977356	34.385933	108.618561	30.4036255	13.0304525	114.5204965	-83.4740295	2.8507035	122.0546535
-52.326965	-4.402276	119.904625	-26.625967	7.827512	118.39856	32.795139	-8.274557	120.252846	27.753448	34.527325	108.753372	30.2742935	13.126384	114.503109	-83.5262275	2.52864	122.294011
-52.819408	-3.451568	119.78302	-26.733421	7.699116	118.504349	32.735275	-8.231406	120.085732	27.547905	34.64727	108.869728	30.14159	13.207932	114.47773	-83.608432	2.1903	122.530968
-53.352211	-1.883003	119.599823	-26.863953	7.527213	118.639549	32.636581	-8.170872	119.839981	27.245581	34.824322	109.154579	29.941081	13.326725	114.49728	-83.668987	1.727701	122.781818
-53.657429	-0.699704	119.456413	-26.96678	7.425814	118.73114	32.563553	-8.125796	119.698311	27.118174	34.992062	109.402588	29.8408635	13.433133	114.5504495	-83.7744235	1.418495	122.9118305
-53.938835	0.585168	119.307114	-27.062876	7.354588	118.830299	32.505264	-8.089908	119.566559	26.981623	35.11058	109.664009	29.7434435	13.510336	114.615284	-83.8691955	1.19884	123.045314
-54.188519	1.98257	119.167351	-27.125586	7.290726	118.875542	32.438614	-8.052089	119.46682	26.91571	35.279854	109.898964	29.677162	13.6138825	114.682892	-83.928334	0.967569500000002	123.068192
-54.418839	3.434409	118.92823	-27.242935	7.259635	118.893623	32.362991	-8.015812	119.366837	26.80184	35.420574	110.1464	29.5824155	13.702381	114.7566185	-84.0682855	0.816889	123.0306275
-54.657452	4.967799	118.674995	-27.322971	7.256337	118.856964	32.280693	-7.9645	119.280991	26.694492	35.54504	110.348831	29.4875925	13.79027	114.814911	-84.1335345	0.722404000000001	122.899017
-54.870975	6.586187	118.447174	-27.43676	7.263237	118.773804	32.185719	-7.889818	119.183601	26.203245	35.29184	110.710014	29.194482	13.701011	114.9468075	-84.068002	0.825462999999999	122.6008005
-55.145218	9.090638	118.074539	-27.596436	7.310078	118.651047	32.051331	-7.731556	119.033646	26.037663	35.522831	110.737038	29.044497	13.8956375	114.885342	-84.237369	0.724518500000002	122.416752
-55.291283	10.829859	117.848633	-27.680838	7.344095	118.54557	31.96487	-7.605705	118.956886	25.89196	35.670258	110.751236	28.928415	14.0322765	114.854061	-84.290091	0.655913500000002	122.237079
-55.439968	12.647059	117.605171	-27.786299	7.365078	118.471504	31.916908	-7.492449	118.832825	25.736921	35.805191	110.756065	28.8269145	14.156371	114.794445	-84.3995125	0.573784999999999	122.148563
-55.642212	14.493773	117.416992	-27.892548	7.352201	118.389908	31.843006	-7.392515	118.722282	25.583061	35.928474	110.778641	28.7130335	14.2679795	114.7504615	-84.4981295	0.436422499999999	122.0293545
-55.728458	16.338026	117.284607	-27.986935	7.325918	118.330124	31.756741	-7.347393	118.572533	25.426228	36.028648	110.847046	28.5914845	14.3406275	114.7097895	-84.5653545	0.311208500000001	121.9504585
-55.785561	18.252773	117.168343	-28.109365	7.257803	118.248474	31.652897	-7.301346	118.370102	25.25518	36.138771	110.958252	28.4540385	14.4187125	114.664177	-84.6727685	0.0968935000000002	121.832771
-55.909718	20.145403	117.17157	-28.219704	7.23093	118.19236	31.525639	-7.223214	118.072662	25.062975	36.283241	111.124039	28.294307	14.5300135	114.5983505	-84.733715	-0.0681534999999993	121.7863695
-56.104534	23.176577	117.385139	-28.527424	7.247703	118.164658	31.320576	-6.996643	117.474174	24.678755	36.63615	111.550652	27.9996655	14.8197535	114.512413	-85.0545135	-0.324347500000002	121.816903
-56.212139	25.158924	117.687561	-28.64398	7.244533	118.072426	31.12059	-6.742864	117.085175	24.370892	36.914814	111.991486	27.745741	15.085975	114.5383305	-85.033701	-0.596909	121.6065215
-56.344509	27.184305	118.121567	-28.862112	7.308091	117.973915	30.964294	-6.471821	116.701599	24.063801	37.2589	112.516632	27.5140475	15.3935395	114.6091155	-85.2382715	-0.777357499999998	121.3387145
-56.4753	29.135582	118.37561	-29.034939	7.402476	117.811096	30.806646	-6.155645	116.394867	24.154402	37.997963	112.889771	27.480524	15.921159	114.642319	-85.550402	-1.116207	120.979873
-56.558823	31.117142	118.59919	-29.163614	7.542543	117.574707	30.694267	-5.826252	116.19545	23.476274	38.47076	113.648224	27.0852705	16.322254	114.921837	-85.4124985	-1.237168	120.227577
-56.728745	33.028454	118.764542	-29.335606	7.788274	117.406715	30.563433	-5.46948	116.084137	23.263439	38.819141	114.024422	26.913436	16.6748305	115.0542795	-85.584648	-1.0982825	119.7591505
-56.816067	34.917839	118.829765	-29.417866	8.009709	117.283989	30.468529	-5.130001	115.971779	23.099339	39.155273	114.203796	26.783934	17.012636	115.0877875	-85.619666	-0.993217999999999	119.4801905
-56.915325	37.621269	119.162476	-29.487593	8.349332	117.239532	30.430841	-4.710566	115.832428	22.944698	39.537918	114.383247	26.6877695	17.413676	115.1078375	-85.6629555	-0.715011999999998	119.3712265
-56.705284	39.100319	119.357048	-29.49935	8.456497	117.216362	30.440849	-4.53148	115.793381	22.894302	39.727871	114.522675	26.6675755	17.5981955	115.158028	-85.6662755	-0.685201499999998	119.274696
-56.748451	40.761829	119.63797	-29.485884	8.487029	117.18708	30.491308	-4.410827	115.789101	22.868303	39.839668	114.71981	26.6798055	17.7144205	115.2544555	-85.6515735	-0.740362500000003	119.1197045
-56.780838	42.256229	119.884041	-29.484278	8.479159	117.148186	30.526649	-4.341977	115.764633	22.829679	39.902958	114.913849	26.678164	17.7804905	115.339241	-85.64672	-0.822172500000001	118.957131
-56.386406	42.889889	120.120682	-29.481926	8.40362	117.158188	30.538071	-4.264644	115.742874	22.769423	39.960621	115.023972	26.653747	17.8479885	115.383423	-85.617599	-1.0407485	118.932953
-55.778824	42.08725	120.10733	-29.504171	8.377953	117.175911	30.545536	-4.168542	115.733627	22.683414	40.042816	115.086708	26.614475	17.937137	115.4101675	-85.622817	-1.181231	118.9416545
-55.159344	41.598881	119.948021	-29.518705	8.378985	117.240562	30.578634	-4.040132	115.777863	22.602457	40.155972	115.110802	26.5905455	18.05792	115.4443325	-85.6279555	-1.29995	119.0367915
-54.133694	40.716568	119.569229	-29.572287	8.462448	117.313026	30.617979	-3.858121	115.999672	22.507818	40.319805	115.039734	26.5628985	18.230842	115.519703	-85.7074725	-1.305946	119.106349
-53.763973	40.165691	119.330559	-29.571438	8.515254	117.355324	30.639849	-3.771018	116.175903	22.484346	40.409897	114.901642	26.5620975	18.3194395	115.5387725	-85.7049735	-1.2889315	119.1718755
-53.116386	39.37249	119.023407	-29.574638	8.613838	117.438332	30.646244	-3.704281	116.330269	22.488928	40.472038	114.711655	26.567586	18.3838785	115.520962	-85.716862	-1.1562025	119.355702
-52.442497	38.496643	118.772003	-29.650009	8.719264	117.626236	30.649244	-3.675241	116.499138	22.499218	40.512711	114.481827	26.574231	18.418735	115.4904825	-85.874249	-0.980207	119.7619895
-51.855743	37.591736	118.632278	-29.581148	8.783179	117.751419	30.651152	-3.639817	116.675781	22.567665	40.493633	114.202866	26.6094085	18.426908	115.4393235	-85.7717045	-0.86055	120.0635145
-51.192711	36.68972	118.355118	-29.653189	8.983097	118.04187	30.657387	-3.620493	116.919037	23.000076	40.43301	113.737778	26.8287315	18.4062585	115.3284075	-86.1351095	-0.440064499999998	120.7553325
-50.567947	35.753555	118.083061	-29.553387	9.059517	118.227135	30.644203	-3.601501	117.243324	23.140188	40.468765	113.34156	26.8921955	18.433632	115.292442	-85.9989695	-0.314598	121.161828
-49.638653	34.350716	117.685356	-29.547279	9.291213	118.606064	30.649162	-3.604129	117.758942	23.254778	40.362133	112.645325	26.95197	18.379002	115.2021335	-86.046528	0.203424000000002	122.0099945
-49.086273	33.487686	117.43119	-29.542879	9.396608	118.800423	30.639231	-3.639196	118.082657	23.303928	40.296631	112.171768	26.9715795	18.3287175	115.1272125	-86.0573375	0.464498500000001	122.4736335
-48.430626	32.585087	117.237473	-29.528015	9.454818	118.97496	30.629957	-3.706621	118.373299	23.376253	40.148422	111.742233	27.003105	18.2209005	115.057766	-86.059135	0.6887355	122.892154
-47.817467	31.690348	117.112053	-29.519171	9.445614	119.088188	30.629522	-3.795995	118.610672	23.005152	40.001934	111.517227	26.817337	18.1029695	115.0639495	-85.855679	0.788258500000001	123.1124265
-47.209671	30.844831	116.946457	-29.507891	9.382896	119.123421	30.630547	-3.895744	118.781975	23.000256	39.8927	111.168732	26.8154015	17.998478	114.9753535	-85.8311835	0.767314000000002	123.2714885
-46.532417	30.04463	116.856194	-29.478949	9.260745	119.113556	30.649611	-3.978796	118.838348	23.022999	39.743557	110.935616	26.836305	17.8823805	114.886982	-85.794203	0.6391095	123.34013
-45.925354	29.316654	116.828094	-29.42737	9.151767	119.011917	30.678276	-4.03747	118.803833	23.004951	39.658535	110.785271	26.8416135	17.8105325	114.794552	-85.6963535	0.493001499999998	123.229282
-44.995667	28.331734	116.731812	-29.387373	9.014543	118.851181	30.723438	-4.111629	118.671249	22.998793	39.550762	110.569466	26.8611155	17.7195665	114.6203575	-85.6358615	0.3095195	123.0820045
-44.330109	27.79427	116.590439	-29.338316	8.953489	118.719444	30.745068	-4.150326	118.565216	23.027802	39.481827	110.392784	26.886435	17.6657505	114.479	-85.563067	0.241227499999997	122.959888
-43.610157	27.321684	116.443542	-29.262785	8.929216	118.601395	30.781847	-4.201799	118.467842	23.076357	39.412453	110.193428	26.929102	17.605327	114.330635	-85.454672	0.253105000000001	122.872155
-42.882893	26.950535	116.399132	-29.20047	8.89743	118.507698	30.829468	-4.26957	118.353271	23.153643	39.326363	110.030807	26.9915555	17.5283965	114.192039	-85.3924955	0.2664635	122.823357
-42.208611	26.597271	116.368416	-29.097527	8.848384	118.411018	30.896193	-4.351304	118.236671	23.243513	39.240311	109.915459	27.069853	17.4445035	114.076065	-85.264907	0.252264499999999	122.745971
-41.47266	26.302662	116.295769	-28.966709	8.740087	118.334892	30.989471	-4.471638	118.115128	23.346138	39.130924	109.866264	27.1678045	17.329643	113.990696	-85.1012225	0.150531000000001	122.679088
-40.661152	26.035707	116.25074	-28.876404	8.595959	118.213448	31.077221	-4.627872	117.991219	23.457668	39.003582	109.860039	27.2674445	17.187855	113.925629	-85.0202525	0.00406300000000215	122.501267
-39.425163	25.781858	116.067734	-28.706053	8.381916	118.014351	31.196325	-4.895821	117.786346	23.642868	38.755524	109.730736	27.4195965	16.9298515	113.758541	-84.8317025	-0.166019500000001	122.270161
-38.699989	25.634867	115.886223	-28.606981	8.232188	117.867638	31.282223	-5.065258	117.699394	23.771538	38.581638	109.557747	27.5268805	16.75819	113.6285705	-84.7408425	-0.293813999999998	122.1067055
-37.821339	25.528616	115.606369	-28.468588	8.075966	117.750893	31.381489	-5.256774	117.618683	23.900696	38.371994	109.360001	27.6410925	16.55761	113.489342	-84.5782685	-0.405678000000002	122.012444
-36.952534	25.490421	115.399849	-28.369486	7.901724	117.637527	31.492447	-5.475707	117.535141	24.021652	38.129803	109.138885	27.7570495	16.327048	113.337013	-84.4960215	-0.523600000000002	121.938041
-36.011486	25.469372	115.208038	-28.237263	7.653988	117.534271	31.592522	-5.737319	117.440376	24.231852	37.365196	109.036613	27.912187	15.8139385	113.2384945	-84.386713	-0.505962499999999	121.8300475
-35.143307	25.56609	115.07196	-28.081259	7.40898	117.453041	31.715044	-6.017208	117.376663	24.398422	37.103485	108.900917	28.056733	15.5431385	113.13879	-84.219251	-0.7251785	121.767292
-34.155132	25.670364	114.918694	-27.953043	7.143304	117.342087	31.831226	-6.293783	117.273056	24.557383	36.837471	108.862473	28.1943045	15.271844	113.0677645	-84.1003905	-0.985236000000001	121.6164095
-32.668995	25.98724	114.611771	-27.748022	6.780253	117.09375	32.000755	-6.627322	117.073906	24.764023	36.53698	108.886757	28.382389	14.954829	112.9803315	-83.878433	-1.394323	121.2071685
-31.671795	26.312246	114.44838	-27.602165	6.593897	116.848587	32.139675	-6.762213	116.942581	24.887487	36.403084	108.983902	28.513581	14.8204355	112.9632415	-83.717911	-1.6326415	120.7339325
-30.580244	26.663738	114.342918	-27.505823	6.371601	116.554298	32.296062	-6.843139	116.777611	24.989399	36.37711	109.216431	28.6427305	14.7669855	112.997021	-83.6543765	-2.0237835	120.111575
-29.56498	27.058426	114.335213	-27.38171	6.105495	116.210953	32.452808	-6.910679	116.495361	25.037336	36.419426	109.614876	28.745072	14.7543735	113.0551185	-83.508492	-2.5433835	119.3667875
-28.422037	27.47414	114.55835	-27.277174	5.857532	115.819778	32.575111	-6.908441	116.064796	24.94062	36.989628	110.164284	28.7578655	15.0405935	113.11454	-83.3122135	-3.3255295	118.525016
-27.292616	27.907137	114.938293	-27.256155	5.674775	115.557434	32.673641	-6.840689	115.573761	24.861843	37.139027	110.885857	28.767742	15.149169	113.229809	-83.280052	-3.799619	117.885059
-26.219961	28.338619	115.263924	-27.126709	5.514336	115.223488	32.792576	-6.686435	115.097633	24.846115	36.83617	111.637901	28.8193455	15.0748675	113.367767	-83.0727635	-4.0461955	117.079209
-24.48222	28.946865	115.795097	-27.03776	5.470238	114.899185	32.933365	-6.468388	114.544701	24.744377	37.654293	112.332008	28.838871	15.5929525	113.4383545	-82.914391	-4.6524765	116.3600155
-23.292048	29.26017	116.007507	-26.987255	5.4972	114.687767	32.992073	-6.404804	114.265427	25.225988	37.69273	112.580742	29.1090305	15.643963	113.4230845	-83.0835405	-4.649563	115.9524495
-22.283718	29.647705	116.211533	-26.948193	5.577952	114.524994	33.013111	-6.401434	114.055046	25.328579	37.757355	112.866737	29.170845	15.6779605	113.4608915	-83.067231	-4.5220565	115.5890965
-20.87628	29.770622	116.202759	-26.926619	5.686395	114.393387	33.013527	-6.434386	113.91188	25.441784	37.721653	112.976051	29.2276555	15.6436335	113.4439655	-83.0808935	-4.2708435	115.3428085
-19.737741	29.926968	116.22509	-26.880911	5.796282	114.349487	33.022579	-6.482762	113.777313	25.153175	37.792282	113.198067	29.087877	15.65476	113.48769	-82.849699	-4.062196	115.211284
-18.52236	29.926575	116.180443	-26.836491	5.856532	114.292786	33.057098	-6.557846	113.699364	25.281794	37.719688	113.199471	29.169446	15.580921	113.4494175	-82.842428	-3.867857	115.1361545
-17.373808	29.94165	116.181099	-26.758688	5.897846	114.257477	33.107655	-6.644426	113.672653	25.3948	37.64278	113.164162	29.2512275	15.499177	113.4184075	-82.7686035	-3.703485	115.0965465
-15.474808	29.622906	116.005997	-26.647264	5.892569	114.197662	33.200939	-6.751098	113.668015	25.547991	37.535812	113.068428	29.374465	15.392357	113.3682215	-82.668993	-3.607219	115.0271025
-14.379274	29.295942	115.859711	-26.594179	5.862175	114.128563	33.259384	-6.812929	113.670906	26.051733	37.397854	112.783859	29.6555585	15.2924625	113.2273825	-82.8439165	-3.5681125	115.0297435
-13.1476	28.926039	115.652153	-26.577562	5.822627	114.018547	33.313282	-6.884553	113.659821	26.120523	37.397747	112.661728	29.7169025	15.256597	113.1607745	-82.8720265	-3.611343	114.8763195
-12.027476	28.449821	115.462914	-26.473564	5.74002	113.911545	33.36924	-6.980807	113.64183	26.220617	37.305458	112.534561	29.7949285	15.1623255	113.0881955	-82.7420565	-3.6822855	114.7348945
-10.882475	27.895433	115.257523	-26.4041	5.660725	113.837288	33.437782	-7.117068	113.635696	26.334688	37.156757	112.473656	29.886235	15.0198445	113.054676	-82.694435	-3.6983945	114.6199
-9.757655	27.245802	115.142731	-26.309507	5.600462	113.772079	33.50621	-7.270254	113.707397	26.505053	36.985538	112.524773	30.0056315	14.857642	113.116085	-82.6246455	-3.656718	114.428073
-8.626253	26.540438	115.145386	-26.195415	5.535136	113.724228	33.598854	-7.454808	113.857094	26.63287	36.726963	112.675438	30.115862	14.6360775	113.266266	-82.506692	-3.5658055	114.18219
-7.028556	25.358603	115.220787	-26.052124	5.456347	113.5802	33.751907	-7.690996	114.214722	26.518858	36.617378	113.227715	30.1353825	14.463191	113.7212185	-82.2396305	-3.550497	113.4391815
-6.020147	24.437805	115.268311	-26.000504	5.440662	113.445114	33.839355	-7.79124	114.521538	26.643892	36.490261	113.606583	30.2416235	14.3495105	114.0640605	-82.2426315	-3.4681865	112.8261675
-5.033046	23.437943	115.38842	-25.935448	5.447123	113.302719	33.951504	-7.869597	114.832153	26.733149	36.379711	114.059006	30.3423265	14.255057	114.4455795	-82.2132225	-3.360811	112.1598585
-4.115942	22.455065	115.476799	-25.874943	5.429932	113.185539	34.074329	-7.919232	115.12661	26.796352	36.297119	114.514664	30.4353405	14.1889435	114.820637	-82.1852265	-3.3290795	111.550441
-3.261127	21.34903	115.55098	-25.80258	5.413604	113.109734	34.172527	-7.943638	115.365517	26.849333	36.244316	114.878342	30.51093	14.150339	115.1219295	-82.11609	-3.323131	111.0975385
-2.460512	20.144978	115.567192	-25.77352	5.435103	113.043404	34.276768	-7.954903	115.563133	26.907274	36.216846	115.113464	30.592021	14.1309715	115.3382985	-82.139061	-3.2607655	110.7485095
-1.727884	18.950798	115.483093	-25.676527	5.479975	112.948776	34.383808	-7.955492	115.733315	26.959478	36.213806	115.248489	30.671643	14.129157	115.490902	-82.024697	-3.169207	110.40665
-0.725163	16.957264	115.205528	-25.6304	5.509536	112.75222	34.4575	-7.985918	115.948723	27.026936	36.17297	115.25943	30.742218	14.093526	115.6040765	-82.003018	-3.074454	109.9003635
-0.147475	15.567563	115.072105	-25.561609	5.502369	112.666718	34.501133	-8.060648	116.033211	27.101866	36.092175	115.121117	30.8014995	14.0157635	115.577164	-81.9247175	-3.0110255	109.756272
0.333738	14.141798	114.89856	-25.51605	5.47997	112.638351	34.522446	-8.177167	116.122612	27.203863	35.965565	114.970306	30.8631545	13.894199	115.546459	-81.8952545	-2.934259	109.730243
0.746764	12.555325	114.754593	-25.457529	5.441314	112.680069	34.51968	-8.351607	116.251778	27.342648	35.808418	114.829323	30.931164	13.7284055	115.5405505	-81.846222	-2.8457775	109.8195875
1.07297	10.975056	114.781296	-25.4083	5.387323	112.821075	34.518017	-8.544116	116.41613	27.476171	35.61834	114.714287	30.997094	13.537112	115.5652085	-81.813694	-2.762466	110.0769415
1.283666	9.401108	114.822945	-25.363945	5.332739	113.017632	34.518982	-8.732397	116.582024	27.622375	35.435284	114.641525	31.0706785	13.3514435	115.6117745	-81.7985685	-2.6859655	110.4234895
1.470305	7.657867	114.903084	-25.370317	5.31399	113.30397	34.507217	-8.906245	116.746643	27.750179	35.282482	114.582535	31.128698	13.1881185	115.664589	-81.869332	-2.5601385	110.943351
1.553646	5.191289	115.088066	-25.338751	5.314863	113.7957	34.48951	-9.092402	117.001617	27.883629	35.116055	114.481148	31.1865695	13.0118265	115.7413825	-81.8640715	-2.3821005	111.8500175
1.502458	3.490926	115.292725	-25.352764	5.342314	114.129532	34.462009	-9.184603	117.209412	27.954224	35.007515	114.371559	31.2081165	12.911456	115.7904855	-81.9136445	-2.226828	112.4685785
1.390755	1.863273	115.503571	-25.365608	5.395405	114.400925	34.435623	-9.262877	117.459091	28.002268	34.90292	114.240242	31.2189455	12.8200215	115.8496665	-81.9501615	-2.0292115	112.9521835
1.203269	0.196062	115.667488	-25.396378	5.487	114.587875	34.396221	-9.337564	117.780777	28.494293	34.697105	113.875534	31.445257	12.6797705	115.8281555	-82.238013	-1.7057705	113.3475945
0.920401	-1.512911	115.894554	-25.447412	5.537002	114.643112	34.360245	-9.459301	118.129768	28.086504	34.702541	113.895332	31.2233745	12.62162	116.01255	-82.1181985	-1.547616	113.273674
0.554327	-3.120946	116.017441	-25.497194	5.557776	114.577415	34.326698	-9.58804	118.469109	28.165918	34.529747	113.709412	31.246308	12.4708535	116.0892605	-82.240696	-1.3553015	113.0655695
0.164892	-4.777166	116.058006	-25.507053	5.480119	114.435371	34.264408	-9.745279	118.69706	28.29409	33.803463	113.566444	31.279249	12.029092	116.131752	-82.293355	-1.068854	112.73899
-0.525725	-7.121016	116.025459	-25.437263	5.33588	114.270424	34.203655	-9.962309	118.809113	28.432158	33.52076	113.288071	31.3179065	11.7792255	116.048592	-82.1924325	-1.1074655	112.492256
-1.068976	-8.665877	116.011032	-25.395144	5.198477	114.266708	34.252296	-10.092201	118.813599	28.527271	33.374763	113.165031	31.3897835	11.641281	115.989315	-82.1800715	-1.244327	112.544101
-1.697846	-10.181405	116.061852	-25.325087	5.063055	114.316727	34.298424	-10.194055	118.851685	28.549408	33.781601	113.083374	31.423916	11.793773	115.9675295	-82.07409	-1.667663	112.6659245
-2.377237	-11.5274	116.132988	-25.241983	4.976765	114.371422	34.351547	-10.272391	118.932617	28.594435	33.69471	113.108864	31.472991	11.7111595	116.0207405	-81.956957	-1.7576295	112.7221035
-3.027607	-12.90591	116.142479	-25.207582	4.94868	114.450981	34.373196	-10.309321	119.036377	28.675539	33.641712	113.177666	31.5243675	11.6661955	116.1070215	-81.9395315	-1.7688355	112.7949405
-3.923894	-14.203172	116.339622	-25.185251	4.950706	114.505043	34.406654	-10.319734	119.185326	28.76438	33.623474	113.217255	31.585517	11.65187	116.2012905	-81.956019	-1.750458	112.8087955
-4.810634	-15.36552	116.433784	-25.153223	4.98619	114.552643	34.430904	-10.28899	119.322479	28.837839	33.655712	113.212326	31.6343715	11.683361	116.2674025	-81.9408175	-1.710981	112.8378835
-6.235724	-17.069181	116.528854	-25.094015	5.104713	114.634178	34.45578	-10.206992	119.483421	28.982635	33.230614	113.248894	31.7192075	11.511811	116.3661575	-81.9072375	-1.302385	112.9021985
-7.169937	-18.087048	116.507912	-25.07095	5.189218	114.684784	34.48872	-10.096103	119.556473	29.001579	33.315311	113.252068	31.7451495	11.609604	116.4042705	-81.8870495	-1.231168	112.9652975
-8.307798	-19.009743	116.608559	-25.056541	5.30567	114.768028	34.51474	-9.949584	119.638023	28.994951	33.473934	113.239311	31.7548455	11.762175	116.438667	-81.8679275	-1.150835	113.097389
-9.455998	-19.929079	116.701637	-25.070499	5.451868	114.89061	34.535645	-9.764321	119.710007	28.984993	33.638561	113.230118	31.760319	11.93712	116.4700625	-81.901317	-1.033384	113.3111575
-10.650718	-20.70516	116.872169	-25.058228	5.620176	115.00267	34.554062	-9.560078	119.872833	28.976389	33.838535	113.158562	31.7652255	12.1392285	116.5156975	-81.8816815	-0.8988765	113.4896425
-11.932373	-21.447132	117.170456	-25.070923	5.80943	115.098862	34.577396	-9.354776	120.090614	28.961637	34.008945	113.044678	31.7695165	12.3270845	116.567646	-81.9113625	-0.708224499999998	113.630078
-13.337535	-22.074129	117.504623	-25.091675	5.966433	115.152397	34.578148	-9.177612	120.31665	28.955433	34.140419	112.871254	31.7667905	12.4814035	116.593952	-81.9501405	-0.5485375	113.710842
-15.413568	-22.89485	117.82563	-25.115177	6.121651	115.151047	34.571186	-9.015496	120.63073	29.399088	34.612324	112.271378	31.985137	12.798414	116.451054	-82.215491	-0.555112000000001	113.85104
-16.928019	-23.345991	117.99855	-25.123384	6.158728	115.123047	34.551624	-8.972636	120.746407	29.411623	34.59758	112.06086	31.9816235	12.812472	116.4036335	-82.2283915	-0.495016	113.8424605
-18.406282	-23.705835	118.007851	-25.11462	6.159231	115.126228	34.533836	-8.93946	120.817062	29.423046	34.573624	111.890617	31.978441	12.817082	116.3538395	-82.207681	-0.498620000000001	113.8986165
-19.977808	-23.930111	118.018532	-25.090282	6.146123	115.169678	34.530022	-8.8805	120.882973	29.434669	34.571995	111.805305	31.9823455	12.8457475	116.344139	-82.1629095	-0.553501500000001	113.995217
-21.572367	-24.094156	118.058304	-25.062597	6.181289	115.257408	34.546906	-8.801502	120.96064	29.451317	34.61591	111.787102	31.9991115	12.907204	116.373871	-82.1243055	-0.544626000000001	114.140945
-23.153223	-24.097597	118.06041	-25.015064	6.214154	115.369156	34.571171	-8.694575	121.058403	29.482264	34.701359	111.792877	32.0267175	13.003392	116.42564	-82.0568455	-0.575083999999999	114.312672
-24.778791	-24.010832	118.107727	-24.984991	6.292882	115.512039	34.603054	-8.530046	121.159378	29.500854	34.836395	111.776161	32.051954	13.1531745	116.4677695	-82.021936	-0.567410500000003	114.5563085
-27.293093	-23.659435	118.175758	-24.90831	6.451903	115.738823	34.649555	-8.234557	121.288643	29.526669	35.079472	111.686089	32.088112	13.4224575	116.487366	-81.904732	-0.518651500000001	114.99028
-29.027405	-23.280792	118.206833	-24.863356	6.573497	115.90377	34.711182	-8.044957	121.277603	29.49807	35.270184	111.590767	32.104626	13.6126135	116.434185	-81.831338	-0.465619500000001	115.373355
-30.778795	-22.809717	118.176628	-24.813004	6.697983	116.091248	34.766651	-7.836392	121.198097	29.454773	35.460682	111.468086	32.110712	13.812145	116.3330915	-81.73672	-0.416179	115.8494045
-32.559349	-22.16608	118.164909	-24.747635	6.818195	116.282234	34.818535	-7.658184	121.026764	29.411316	35.652107	111.36142	32.1149255	13.9969615	116.194092	-81.6101955	-0.360571500000001	116.370376
-34.340523	-21.526585	118.184448	-24.711088	6.90588	116.530693	34.854416	-7.477016	120.82486	29.354507	35.829483	111.257324	32.1044615	14.1762335	116.041092	-81.5266375	-0.364473500000003	117.020294
-36.125774	-20.686907	118.281296	-24.662376	6.979705	116.841293	34.890903	-7.310112	120.594322	29.270918	36.007767	111.179527	32.0809105	14.3488275	115.8869245	-81.4056625	-0.3894175	117.7956615
-37.936352	-19.794264	118.496277	-24.649561	7.077424	117.212151	34.89156	-7.171253	120.37175	29.175514	36.19038	111.190399	32.033537	14.5095635	115.7810745	-81.332659	-0.354715499999999	118.6432275
-40.622128	-18.219748	119.149193	-24.671331	7.196671	117.976807	34.849804	-7.013524	120.036209	29.001909	36.434662	111.250946	31.9258565	14.710569	115.6435775	-81.2685185	-0.317227000000001	120.3100365
-42.408699	-17.086645	119.731293	-24.776983	7.251196	118.594154	34.785046	-6.972688	119.732605	28.420807	36.171638	111.554787	31.6029265	14.599475	115.643696	-81.1568925	-0.0970830000000014	121.544612
-44.202183	-15.822395	120.449532	-24.858053	7.29548	119.275536	34.645802	-7.002009	119.331169	28.206503	36.279583	111.606003	31.4261525	14.638787	115.468586	-81.1422585	-0.0478269999999998	123.082486
-45.793419	-14.605854	121.093941	-25.100309	7.311706	119.992554	34.460091	-7.087288	118.823303	27.962299	36.345924	111.65078	31.211195	14.629318	115.2370415	-81.411813	-0.00590599999999775	124.7480665
-47.581818	-13.184021	121.759964	-25.200466	7.19627	120.633888	34.194645	-7.18463	118.272736	27.635742	36.915886	111.694908	30.9151935	14.865628	114.983822	-81.3161255	-0.473088000000001	126.283954
-49.178421	-11.802682	122.354301	-25.339016	7.037711	121.067337	33.899723	-7.283408	117.674049	27.400913	36.403454	111.906342	30.650318	14.560023	114.7901955	-81.32835	-0.484601000000001	127.3444785
-50.697987	-10.373621	122.88356	-25.479057	6.928131	121.546127	33.587021	-7.329334	117.062721	27.120897	36.4758	112.103333	30.353959	14.573233	114.583027	-81.312073	-0.716971000000001	128.509227
-52.812225	-8.177173	123.742165	-25.72543	6.826896	122.171425	33.160957	-7.262398	116.186317	26.602772	37.213268	112.434151	29.8818645	14.975435	114.310234	-81.3327245	-1.321643	130.032616
-53.955956	-6.78473	124.334427	-25.885714	6.808415	122.492752	32.886948	-7.148918	115.744827	26.310999	37.384285	112.710014	29.5989735	15.1176835	114.2274205	-81.3704015	-1.5008535	130.7580835
-54.867577	-5.355582	124.837425	-26.0492	6.884986	122.793495	32.632988	-7.02228	115.463219	26.057112	37.537647	112.99913	29.34505	15.2576835	114.2311745	-81.44345	-1.4877115	131.3558155
-55.889671	-3.960237	125.176476	-26.258484	6.954864	123.060669	32.388287	-6.931028	115.329704	25.853121	37.669323	113.267395	29.120704	15.3691475	114.2985495	-81.637672	-1.4594195	131.8227885
-56.813274	-2.486279	125.61425	-26.470221	7.074895	123.268867	32.169338	-6.876723	115.254951	25.675034	37.772301	113.460983	28.922186	15.447789	114.357967	-81.862628	-1.297999	132.179767
-57.477959	-1.001531	126.030006	-26.653269	7.161364	123.423477	31.961103	-6.861688	115.24334	25.534742	37.730862	113.587502	28.7479225	15.434587	114.415421	-82.0544605	-1.111859	132.431533
-58.114414	0.330668	126.179123	-26.806412	7.251111	123.536728	31.773163	-6.864797	115.225998	25.414818	37.736622	113.749779	28.5939905	15.4359125	114.4878885	-82.2068145	-0.933690499999999	132.5855675
-58.790703	2.296114	126.502899	-27.015701	7.299373	123.639801	31.566027	-6.977198	115.226616	25.351212	37.238632	113.918396	28.4586195	15.130717	114.572506	-82.4900215	-0.531971	132.707096
-59.025383	3.541081	126.592316	-27.093256	7.295719	123.649452	31.448978	-7.070556	115.227913	25.316227	37.57114	113.967178	28.3826025	15.250292	114.5975455	-82.5691145	-0.658854	132.7013585
-59.091125	4.818878	126.6847	-27.127934	7.297945	123.65538	31.369703	-7.162399	115.250549	25.337612	37.507866	113.96978	28.3536575	15.1727335	114.6101645	-82.6095255	-0.576843499999999	132.7005955
-59.05891	5.930717	126.750359	-27.131111	7.299357	123.647095	31.347885	-7.256257	115.30687	25.394482	37.413731	113.944336	28.3711835	15.078737	114.625603	-82.6334055	-0.480023000000001	132.668587
-58.842594	6.999783	126.694962	-27.106297	7.320437	123.592827	31.360876	-7.37461	115.38353	25.459337	37.321747	113.856277	28.4101065	14.9735685	114.6199035	-82.6227005	-0.332694500000001	132.5657505
-58.47324	8.077784	126.484367	-27.077801	7.32131	123.490433	31.405466	-7.500573	115.50547	25.559378	37.209553	113.721321	28.482422	14.85449	114.6133955	-82.638024	-0.211869999999999	132.3674705
-58.073147	9.095976	126.210632	-27.076838	7.33276	123.31929	31.44705	-7.648697	115.636932	25.660372	37.062393	113.522377	28.553711	14.706848	114.5796545	-82.707387	-0.041328	132.0589255
-57.251209	10.473135	125.445961	-27.119759	7.432747	122.900299	31.476025	-7.906344	115.937759	25.821117	36.855164	113.228249	28.648571	14.47441	114.583004	-82.888089	0.391083999999999	131.217594
-56.5863	11.471902	124.529175	-27.158611	7.532731	122.452713	31.50622	-8.082118	116.201782	26.014704	36.153114	112.981201	28.760462	14.035498	114.5914915	-83.077684	1.029964	130.3139345
-55.858047	12.400567	123.310379	-27.213699	7.702536	121.798386	31.551392	-8.28109	116.497841	26.221148	35.946667	112.663963	28.88627	13.8327885	114.580902	-83.313668	1.5722835	129.01587
-55.085384	13.315958	121.955399	-27.285027	7.896897	120.980003	31.533846	-8.48737	116.73555	26.446898	35.703896	112.23568	28.990372	13.608263	114.485615	-83.560426	2.185531	127.474391
-54.413116	14.471407	120.712433	-27.326689	8.09837	120.108376	31.477428	-8.681421	116.862556	26.677174	35.460258	111.706093	29.077301	13.3894185	114.2843245	-83.730679	2.8073215	125.9324275
-53.400051	15.344193	119.544617	-27.409952	8.390595	119.497452	31.423367	-8.855553	116.892609	26.935846	35.218513	111.125565	29.1796065	13.18148	114.009087	-83.9995105	3.59971	124.985817
-52.312981	16.293201	118.607651	-27.276176	8.496107	118.833694	31.425112	-8.994888	116.87236	27.181057	35.539391	110.505203	29.3030845	13.2722515	113.6887815	-83.8554365	3.7199625	123.9786065
-50.637119	17.476969	117.461548	-27.052597	8.695897	118.078018	31.5467	-9.206094	116.840706	27.641726	35.269928	109.87767	29.594213	13.031917	113.359188	-83.699407	4.359877	122.796848
-49.416569	18.281656	116.863586	-26.828157	8.707614	117.594673	31.631268	-9.346817	116.81913	27.923101	35.102673	109.545288	29.7771845	12.877928	113.182209	-83.4334985	4.5373	122.007137
-48.217564	19.12945	116.22757	-26.688683	8.717762	117.223213	31.717808	-9.499587	116.810585	28.178375	34.930099	109.308609	29.9480915	12.715256	113.059597	-83.3254575	4.720268	121.386829
-46.9188	19.920881	115.567604	-26.582396	8.753131	116.821289	31.754303	-9.61534	116.88517	28.71656	34.51889	108.957817	30.2354315	12.451775	112.9214935	-83.4002235	5.054487	120.7210845
-45.646221	20.770828	114.893326	-26.549685	8.745375	116.395805	31.793398	-9.737983	116.952286	28.533426	34.603107	108.992096	30.163412	12.432562	112.972191	-83.262782	5.058188	119.819419
-44.351463	21.630674	114.140556	-26.593691	8.731126	115.933784	31.779427	-9.898563	117.025993	28.637896	34.424046	108.854988	30.2086615	12.2627415	112.9404905	-83.3960435	5.1995105	118.9270775
-43.014359	22.49103	113.492989	-26.604763	8.678785	115.47644	31.743292	-10.090109	116.99852	28.720396	34.238724	108.706833	30.231844	12.0743075	112.8526765	-83.44137	5.2832625	118.1002035
-40.971828	23.82843	112.823593	-26.585323	8.511285	114.864708	31.650824	-10.395585	116.631927	28.862301	33.95866	108.541855	30.2565625	11.7815375	112.586891	-83.4272085	5.2410325	117.142525
-39.588058	24.76841	112.62294	-26.510366	8.380279	114.587852	31.635015	-10.597636	116.243172	28.964228	33.825161	108.456245	30.2996215	11.6137625	112.3497085	-83.3203535	5.1467955	116.8259955
-38.159267	25.697418	112.634003	-26.427135	8.244098	114.395836	31.64962	-10.735848	115.757988	29.060041	33.759766	108.508614	30.3548305	11.511959	112.133301	-83.2091005	4.976237	116.658371
-36.76841	26.675472	112.745712	-26.314449	8.158675	114.225601	31.681957	-10.818163	115.265045	29.141808	33.777882	108.678413	30.4118825	11.4798595	111.971729	-83.0407805	4.8374905	116.479473
-35.327232	27.65593	113.003174	-26.255602	8.116718	114.081718	31.7306	-10.824527	114.773643	29.172668	33.842636	108.956734	30.451634	11.5090545	111.8651885	-82.962838	4.7243815	116.2982475
-33.87841	28.609463	113.39344	-26.190536	8.047627	113.979256	31.742079	-10.770268	114.292465	29.181412	33.987312	109.35466	30.4617455	11.608522	111.8235625	-82.8428175	4.486732	116.1349495
-32.430767	29.556564	113.943863	-26.166565	8.011481	113.919746	31.763071	-10.682676	113.751892	29.156467	34.159416	109.855057	30.459769	11.73837	111.8034745	-82.792899	4.284592	116.0360175
-30.275572	30.77647	114.974007	-25.916451	7.774483	113.815269	31.779299	-10.466978	112.971077	29.219675	34.444489	110.91713	30.499487	11.9887555	111.9441035	-82.332389	3.5602105	115.6864345
-28.787983	31.558395	115.640953	-26.170492	8.066738	113.889328	31.78722	-10.273563	112.562714	29.215199	34.634365	111.706375	30.5012095	12.180401	112.1345445	-82.8421935	3.953075	115.6441115
-27.344847	32.231461	116.214523	-26.199936	8.269413	113.888123	31.761539	-10.09212	112.338654	29.231787	34.82431	112.410271	30.496663	12.366095	112.3744625	-82.896535	4.172731	115.4017835
-25.860893	32.863117	116.550949	-26.260439	8.56531	113.839195	31.693176	-9.911978	112.232567	29.225096	35.005669	112.962555	30.459136	12.5468455	112.597561	-82.980014	4.5837745	115.080829
-24.321896	33.447552	116.72522	-26.321136	8.917068	113.771332	31.629086	-9.742155	112.226776	29.118139	35.168037	113.368309	30.3736125	12.712941	112.7975425	-83.0158845	5.121195	114.7451215
-22.891327	33.886356	116.743538	-26.373705	9.30414	113.653061	31.544109	-9.586629	112.284172	29.141865	35.315697	113.54554	30.342987	12.864534	112.914856	-83.090397	5.743746	114.391266
-21.52256	34.307865	116.651894	-26.460903	9.671338	113.522484	31.447475	-9.478239	112.341522	29.172384	35.450577	113.562157	30.3099295	12.986169	112.9518395	-83.2317355	6.356507	114.0931285
-19.331161	34.54649	116.367447	-26.478947	10.127048	113.439095	31.330126	-9.377843	112.453011	29.24826	35.576256	113.352966	30.289193	13.0992065	112.9029885	-83.247087	7.1548895	113.9752015
-17.820427	34.440514	116.205978	-26.492327	10.366156	113.447662	31.278118	-9.373838	112.557449	29.76037	35.552979	113.056992	30.519244	13.0895705	112.8072205	-83.503898	7.6427415	114.0881035
-16.361937	34.274284	116.014793	-26.51899	10.526982	113.472473	31.224474	-9.395481	112.707428	29.845041	35.523022	112.885979	30.5347575	13.0637705	112.7967035	-83.5727375	7.9901935	114.1482425
-15.019205	34.042606	115.753998	-26.517317	10.629562	113.476288	31.154171	-9.474388	112.904907	29.464319	35.502102	112.828674	30.309245	13.013857	112.8667905	-83.343879	8.245267	114.0857855
-13.653159	33.62603	115.454414	-26.599874	10.710629	113.466583	31.050808	-9.608345	113.070633	29.481855	35.391869	112.573219	30.2663315	12.891762	112.821926	-83.4660795	8.529496	114.11124
-12.334856	33.117462	115.218559	-26.657959	10.723598	113.460632	30.9244	-9.740938	113.217697	29.457087	35.250641	112.340965	30.1907435	12.7548515	112.779331	-83.5066615	8.6923445	114.141933
-11.089298	32.537781	115.051819	-26.760748	10.689482	113.447235	30.796835	-9.893099	113.401863	29.843098	35.041267	112.038979	30.3199665	12.574084	112.720421	-83.8414625	8.80488	114.174049
-9.271758	31.446913	114.925209	-26.919437	10.549472	113.361298	30.642227	-10.16898	113.746712	29.800415	34.720772	112.12735	30.221321	12.275896	112.937031	-84.060195	8.823048	113.785565
-8.151491	30.626511	114.944611	-27.023676	10.38501	113.281372	30.552038	-10.359077	113.990227	29.704826	34.571873	112.354591	30.128432	12.106398	113.172409	-84.175784	8.663622	113.390335
-7.08845	29.744717	115.018555	-27.132303	10.250196	113.174248	30.503035	-10.551519	114.202461	29.218943	34.403065	112.835136	29.860989	11.925773	113.5187985	-84.125595	8.574619	112.8296975
-5.978386	28.710348	115.134941	-27.175406	10.091905	113.077141	30.476967	-10.683266	114.429771	29.195723	34.239265	113.175201	29.836345	11.7779995	113.802486	-84.187157	8.4058105	112.351796
-5.001285	27.665716	115.262283	-27.165657	9.992701	113.049675	30.483246	-10.787919	114.627792	29.611111	34.03817	113.312653	30.0471785	11.6251255	113.9702225	-84.3784925	8.3602765	112.1291275
-4.125164	26.606905	115.408394	-26.930595	9.764796	113.059494	30.517078	-10.835255	114.80175	29.606903	33.958775	113.570389	30.0619905	11.56176	114.1860695	-83.9231805	7.967832	111.9329185
-3.238631	25.482803	115.46463	-26.949903	9.673481	113.002228	30.549595	-10.852674	114.964592	29.614969	33.907383	113.724098	30.082282	11.5273545	114.344345	-83.982088	7.8196075	111.660111
-2.056905	23.628553	115.519035	-27.163319	9.844242	113.14473	30.623943	-10.867759	115.229179	29.592699	33.895447	113.982513	30.108321	11.513844	114.605846	-84.434959	8.17464	111.683614
-1.387857	22.334063	115.519012	-27.144968	9.749487	113.14222	30.697922	-10.900799	115.528725	29.558176	33.838696	114.160446	30.128049	11.4689485	114.8445855	-84.417985	8.0300255	111.4398545
-0.755923	20.962605	115.550323	-27.166288	9.648079	113.090385	30.750412	-10.938768	115.90284	29.515923	33.703732	114.278374	30.1331675	11.382482	115.090607	-84.4657435	7.913676	111.090163
-0.247759	19.513006	115.503159	-27.167276	9.503768	113.006805	30.812868	-11.027322	116.35672	29.475815	33.602268	114.341309	30.1443415	11.287473	115.3490145	-84.4788935	7.720063	110.6645955
0.170548	18.093229	115.445999	-27.201097	9.357948	112.846603	30.866873	-11.138001	116.802147	29.471809	33.468945	114.346107	30.169341	11.165472	115.574127	-84.571535	7.550424	110.119079
0.538091	16.584549	115.385033	-27.207008	9.192244	112.704002	30.911097	-11.277859	117.191109	29.192162	33.412273	114.41996	30.0516295	11.067207	115.8055345	-84.4656455	7.317281	109.6024695
0.796897	15.062213	115.273193	-27.153271	9.016655	112.596443	30.94689	-11.409682	117.448601	29.487457	33.151897	114.139297	30.2171735	10.8711075	115.793949	-84.5237155	7.1622025	109.398937
0.972014	12.81498	115.186348	-27.09074	8.788874	112.639282	31.000963	-11.555063	117.619598	29.288864	33.045959	114.053474	30.1449135	10.745448	115.836536	-84.3263935	6.8323	109.442028
0.935585	11.311071	115.238419	-27.038506	8.671781	112.828217	31.03804	-11.614203	117.643761	29.33399	32.974392	113.953461	30.186015	10.6800945	115.798611	-84.263027	6.6634675	109.857823
0.844941	9.857458	115.310692	-26.988623	8.575156	113.124573	31.093079	-11.593805	117.695366	29.614956	32.910927	113.770607	30.3540175	10.658561	115.7329865	-84.3312635	6.491751	110.5161595
0.609417	8.434226	115.446831	-26.93347	8.52142	113.462173	31.148191	-11.557128	117.783234	29.350286	32.972069	113.961449	30.2492385	10.7074705	115.8723415	-84.1161785	6.3353695	111.0520045
0.300662	6.989017	115.681015	-26.934008	8.517131	113.878372	31.215551	-11.480985	117.901863	29.608091	32.938835	113.915398	30.411821	10.728925	115.9086305	-84.279837	6.305337	111.8481135
-0.084629	5.602243	115.901649	-26.872105	8.522985	114.27417	31.30526	-11.40111	118.058586	29.352415	33.101826	114.147713	30.3288375	10.850358	116.1031495	-84.0730475	6.195612	112.4451905
-0.564496	4.266488	116.134583	-26.816929	8.560673	114.655769	31.380081	-11.343207	118.246803	29.510069	32.984776	114.12381	30.445075	10.8207845	116.1853065	-84.078933	6.3005615	113.1262315
-1.416142	2.194789	116.439911	-26.745235	8.612641	115.04966	31.489611	-11.318623	118.59304	29.28335	33.187057	114.374069	30.3864805	10.934217	116.4835545	-83.8769505	6.291065	113.6157655
-2.0564	0.912463	116.561272	-26.708183	8.630584	115.163658	31.532455	-11.33459	118.826057	29.352343	33.159824	114.329544	30.442399	10.912617	116.5778005	-83.858765	6.348551	113.7495155
-2.781503	-0.367857	116.646835	-26.668549	8.654901	115.197968	31.567822	-11.35323	119.012535	29.433554	33.131336	114.207825	30.500688	10.889053	116.61018	-83.837786	6.420749	113.785756
-3.588605	-1.626311	116.677307	-26.603973	8.712883	115.194115	31.599348	-11.342228	119.164368	29.505062	33.107746	114.041985	30.552205	10.882759	116.6031765	-83.760151	6.543007	113.7850535
-4.41022	-2.784884	116.660843	-26.565529	8.686955	115.18084	31.647429	-11.331091	119.256653	29.560539	33.088997	113.878342	30.603984	10.878953	116.5674975	-83.735042	6.494957	113.7941825
-5.281982	-3.939711	116.609512	-26.478872	8.594795	115.200676	31.723536	-11.315913	119.262299	29.650425	32.567726	113.778099	30.6869805	10.6259065	116.520199	-83.6447245	6.5636835	113.881153
-6.274548	-5.026252	116.595398	-26.381901	8.489921	115.319931	31.850899	-11.264703	119.21946	29.685673	32.587124	113.639679	30.768286	10.6612105	116.4295695	-83.532088	6.3186315	114.2102925
-7.798415	-6.519625	116.59967	-26.217213	8.317778	115.530411	32.107853	-11.127662	119.166771	29.718103	32.703556	113.540482	30.912978	10.787947	116.3536265	-83.347404	5.847609	114.7071955
-8.815926	-7.442053	116.602386	-26.100555	8.211047	115.693748	32.3181	-11.008109	119.151863	29.669592	33.357822	113.470566	30.993846	11.1748565	116.3112145	-83.194956	5.2472375	115.0762815
-9.923155	-8.274492	116.635117	-25.965536	8.107392	115.814148	32.542393	-10.85984	119.171432	29.712296	32.957504	113.446854	31.1273445	11.048832	116.309143	-83.0584165	5.165952	115.319153
-11.107599	-9.093381	116.690613	-25.820436	8.013597	115.894058	32.742371	-10.735988	119.204056	29.744482	33.048309	113.354263	31.2434265	11.1561605	116.2791595	-82.8842985	4.8710335	115.5089565
-12.362866	-9.850262	116.795815	-25.671703	7.918242	115.934097	32.904774	-10.656359	119.239487	29.786427	33.065533	113.208839	31.3456005	11.204587	116.224163	-82.6890065	4.631897	115.644031
-13.717431	-10.339257	117.039474	-25.549109	7.816974	116.054138	33.063488	-10.670459	119.322479	29.888191	33.035324	113.037621	31.4758395	11.1824325	116.18005	-82.5740575	4.4515155	115.928226
-14.85824	-11.106091	117.053078	-25.395445	7.692969	116.21891	33.229004	-10.709059	119.358109	30.017412	32.952011	112.933708	31.623208	11.121476	116.1459085	-82.414098	4.264462	116.2919115
-16.857887	-11.855645	117.236076	-25.140226	7.516724	116.50882	33.468906	-10.792717	119.434395	30.215593	32.849133	112.922287	31.8422495	11.028208	116.178341	-82.1227015	4.00524	116.839299
-18.173803	-12.26823	117.276558	-25.013727	7.402625	116.708435	33.620529	-10.823544	119.423569	30.341106	32.846703	113.04538	31.9808175	11.0115795	116.2344745	-82.0082715	3.7936705	117.1823955
-19.539768	-12.610441	117.256439	-24.878464	7.320187	116.891777	33.759125	-10.824103	119.361755	30.393606	33.405602	113.194725	32.0763655	11.2907495	116.27824	-81.8332935	3.3496245	117.505314
-20.884161	-12.862125	117.140068	-24.779537	7.278693	117.074097	33.886421	-10.768267	119.239594	30.465273	33.492664	113.452164	32.175847	11.3621985	116.345879	-81.734921	3.1951875	117.802315
-22.27754	-13.093493	117.010757	-24.667397	7.251631	117.267357	34.005573	-10.671791	119.046844	30.507999	33.62159	113.801491	32.256786	11.4748995	116.4241675	-81.59158	3.0283625	118.1105465
-23.701317	-13.21929	116.937172	-24.510551	7.286587	117.53746	34.123657	-10.552917	118.835869	30.538458	33.768105	114.166092	32.3310575	11.607594	116.5009805	-81.3521595	2.96558	118.5739395
-25.068903	-13.276068	116.913177	-24.432669	7.3049	117.835747	34.252682	-10.415916	118.632866	30.588882	33.930679	114.52755	32.420782	11.7573815	116.580208	-81.28612	2.8524185	119.091286
-27.173372	-13.359443	117.028938	-24.226479	7.344581	118.304977	34.426296	-10.253802	118.446312	30.646494	34.114738	115.059532	32.536395	11.930468	116.752922	-80.989353	2.758694	119.857032
-28.580851	-13.384715	117.126953	-24.245607	7.383564	118.624283	34.530621	-10.212442	118.399704	30.702118	34.181694	115.30336	32.6163695	11.984626	116.851532	-81.1075835	2.782502	120.397034
-30.030811	-13.383389	117.221222	-24.074734	7.291687	118.75502	34.615314	-10.224849	118.411362	30.752161	34.179718	115.46949	32.6837375	11.9774345	116.940426	-80.8332055	2.6059395	120.569614
-31.435532	-13.36533	117.396523	-24.112597	7.318916	118.952469	34.690331	-10.26322	118.477776	30.801815	34.153095	115.508499	32.746073	11.9449375	116.9931375	-80.971267	2.6928945	120.9118005
-32.81823	-13.367222	117.516174	-23.991428	7.205264	118.957771	34.735516	-10.309191	118.573227	30.860939	34.102016	115.407562	32.7982275	11.8964125	116.9903945	-80.7810835	2.5141155	120.9251475
-34.215637	-13.361319	117.700752	-23.928419	7.135324	118.963562	34.800896	-10.383614	118.669495	30.908915	34.006027	115.231857	32.8549055	11.8112065	116.950676	-80.7117435	2.4594415	120.976448
-35.593094	-13.331452	117.899384	-23.893843	7.028204	118.978561	34.881332	-10.481808	118.768433	30.946545	33.914993	114.94651	32.9139385	11.7165925	116.8574715	-80.7016245	2.3398155	121.0996505
-37.606297	-13.259933	118.164871	-23.917953	6.936508	119.066116	34.999901	-10.571396	118.876923	30.95845	33.785828	114.380669	32.9791755	11.607216	116.628796	-80.8150815	2.2658	121.503436
-38.926975	-13.180947	118.402122	-23.784689	6.706857	118.984222	35.043854	-10.598892	118.902458	30.924126	33.705803	113.902679	32.98399	11.5534555	116.4025685	-80.553368	1.8602585	121.5658755
-40.242714	-13.054964	118.647255	-23.756432	6.545671	118.994263	35.072277	-10.636839	118.88353	30.876783	33.612972	113.458321	32.97453	11.4880665	116.1709255	-80.487394	1.6032755	121.8176005
-41.490105	-12.877518	118.859863	-23.72971	6.377143	118.984428	35.118622	-10.703733	118.884109	30.846035	33.0065	112.995125	32.9823285	11.1513835	115.939617	-80.4417485	1.6029025	122.029239
-42.757874	-12.671164	119.109283	-23.787498	6.222027	119.043945	35.132538	-10.771065	118.891335	30.783808	32.849266	112.530174	32.958173	11.0391005	115.7107545	-80.533169	1.4049535	122.3771355
-43.977306	-12.385992	119.333733	-23.729939	5.987775	118.991837	35.140839	-10.843139	118.891441	30.702013	32.705223	112.201157	32.921426	10.931042	115.546299	-80.381304	1.044508	122.437375
-45.180832	-12.085104	119.475349	-23.762531	5.806921	119.020798	35.152103	-10.957948	118.937531	30.558187	33.104599	111.833534	32.855145	11.0733255	115.3855325	-80.380207	0.540516500000001	122.6560635
-46.922611	-11.418657	119.854057	-23.811543	5.543425	119.162178	35.119251	-11.086692	119.019402	30.842663	32.73983	111.237251	32.980957	10.826569	115.1283265	-80.604043	0.260281000000001	123.1960295
-48.020699	-10.897134	120.17498	-23.85541	5.341302	119.27639	35.065258	-11.172975	119.119263	30.348444	32.215725	111.276535	32.706851	10.521375	115.197899	-80.417671	0.161229000000001	123.354881
-49.083672	-10.313322	120.534645	-23.934803	5.14017	119.515182	35.028824	-11.282516	119.245056	30.220995	32.045044	111.063576	32.6249095	10.381264	115.154316	-80.4945155	-0.100923999999997	123.876048
-49.942879	-9.823701	120.882919	-24.025377	4.926391	119.811562	34.981724	-11.414594	119.340744	30.040478	31.872904	110.869423	32.511101	10.229155	115.1050835	-80.561855	-0.376372999999999	124.5180405
-50.925491	-8.977167	121.485245	-24.095694	4.685624	120.2201	34.901997	-11.512068	119.305351	29.817326	31.742132	110.850616	32.3596615	10.115032	115.0779835	-80.5510495	-0.743784000000002	125.3622165
-51.775898	-8.211801	122.18058	-24.225044	4.482774	120.819473	34.860558	-11.599885	119.191208	29.498287	32.213394	110.886597	32.1794225	10.3067545	115.0389025	-80.6295105	-1.3412065	126.6000435
-52.605293	-7.354955	122.856506	-24.247952	4.176451	121.475098	34.798134	-11.603494	119.035515	29.182968	32.250233	111.086639	31.990551	10.3233695	115.061077	-80.486455	-1.9704675	127.889119
-53.586174	-5.810327	124.244949	-24.294809	3.827754	122.298203	34.724537	-11.519274	118.821823	28.742722	32.412918	111.533508	31.7336295	10.446822	115.1776655	-80.3232475	-2.791314	129.4187405
-54.231804	-4.798359	124.827133	-24.373997	3.715673	122.86676	34.676437	-11.448302	118.76136	28.4977	32.52354	111.814011	31.5870685	10.537619	115.2876855	-80.3350625	-3.106273	130.4458345
-54.791504	-3.634718	125.443176	-24.418467	3.661296	123.293579	34.608624	-11.40002	118.729523	28.314533	32.624638	112.032928	31.4615785	10.612309	115.3812255	-80.2985125	-3.289717	131.2059325
-55.115173	-2.365842	125.959732	-24.274714	3.408529	123.544075	34.528618	-11.36896	118.739761	28.18392	32.704277	112.201294	31.356269	10.6676585	115.4705275	-79.905697	-3.8506005	131.6176225
-55.507259	-1.156738	126.05481	-24.559397	3.655457	123.816612	34.456173	-11.352486	118.736496	28.105434	32.760445	112.297729	31.2808035	10.7039795	115.5171125	-80.3995975	-3.3930655	132.1161115
-55.735909	0.170858	126.094307	-24.585539	3.66945	123.881104	34.418701	-11.361114	118.731544	28.08313	32.797699	112.348892	31.2509155	10.7182925	115.540218	-80.4219935	-3.3793925	132.22199
-55.805611	1.494628	125.937012	-24.623102	3.723747	123.801483	34.419079	-11.350443	118.68895	28.105682	32.833698	112.336472	31.2623805	10.7416275	115.512711	-80.5085845	-3.2941335	132.090255
-55.709213	3.607486	125.438393	-24.53244	3.800547	123.4599	34.470524	-11.286855	118.523254	28.225634	32.906879	112.207985	31.348079	10.810012	115.3656195	-80.412959	-3.208918	131.5541805
-55.512421	5.057937	125.071106	-24.488022	3.890166	123.219727	34.519367	-11.200252	118.392204	28.334967	33.023621	112.074371	31.427167	10.9116845	115.2332875	-80.403211	-3.1313525	131.2061665
-55.213726	6.526791	124.752853	-24.422392	4.044139	123.017799	34.559677	-11.05274	118.283142	28.422684	33.20023	111.969543	31.4911805	11.073745	115.1263425	-80.3359645	-2.985467	130.9092555
-54.82415	8.050836	124.490067	-24.379562	4.263714	122.879288	34.581871	-10.863131	118.219086	28.484716	33.402203	111.919876	31.5332935	11.269536	115.069481	-80.2924175	-2.742108	130.689095
-54.34248	9.581008	124.270775	-24.39477	4.475749	122.767303	34.581043	-10.654519	118.165436	28.495201	33.631588	111.964378	31.538122	11.4885345	115.064907	-80.327662	-2.5370365	130.469699
-53.797806	11.138449	124.10482	-24.397972	4.684681	122.67392	34.579376	-10.454213	118.132362	28.50131	33.863388	112.072083	31.540343	11.7045875	115.1022225	-80.336287	-2.3352255	130.2456175
-53.099369	12.708367	123.83474	-24.382965	4.859802	122.565056	34.591286	-10.251097	118.059196	28.53109	34.085899	112.20974	31.561188	11.917401	115.134468	-80.327118	-2.197797	129.995644
-51.90736	15.019658	123.427605	-24.076649	4.880104	122.206688	34.651909	-10.012935	117.877281	28.652906	34.371559	112.465164	31.6524075	12.179312	115.1712225	-79.8057055	-2.419104	129.2421535
-50.928104	16.554188	122.906342	-24.231565	5.249855	121.931435	34.750984	-9.876009	117.728874	28.79689	34.557899	112.635849	31.773937	12.340945	115.1823615	-80.237067	-1.841235	128.6805085
-50.16045	18.172674	122.225845	-24.186415	5.420551	121.403145	34.884823	-9.736244	117.602837	28.989658	34.723679	112.787537	31.9372405	12.4937175	115.195187	-80.3100705	-1.6526155	127.611103
-49.078896	19.678061	121.481552	-24.12154	5.564988	120.776878	34.9627	-9.612385	117.411446	29.219109	34.382069	112.963364	32.0909045	12.384842	115.187405	-80.3339845	-1.254866	126.366351
-47.750004	20.97356	120.591438	-24.112236	5.78123	120.164093	34.983383	-9.482689	117.214378	29.308466	35.048382	113.004234	32.1459245	12.7828465	115.109306	-80.3703965	-1.2203865	125.21888
-46.797947	22.631145	120.207916	-24.082752	6.079409	119.69297	34.981136	-9.306358	117.010284	29.422417	35.259418	113.074646	32.2017765	12.97653	115.042465	-80.3672805	-0.817711999999998	124.343475
-45.463581	24.026194	119.840706	-24.259525	6.566137	119.507805	34.972416	-9.107068	116.828728	29.525784	35.502991	113.189934	32.2491	13.1979615	115.009331	-80.76815	-0.065687500000001	124.006279
-43.530125	26.082022	119.281258	-24.235338	6.994397	118.958954	34.942402	-8.77809	116.642426	29.605597	35.872818	113.379814	32.2739995	13.547364	115.01112	-80.7446755	0.441429999999999	122.906788
-42.163563	27.338886	118.993187	-24.235725	7.229608	118.568481	34.902756	-8.550737	116.492043	29.618437	36.122387	113.464104	32.2605965	13.785825	114.9780735	-80.7320465	0.673390999999997	122.1588885
-40.829628	28.548717	118.74527	-24.321402	7.527622	118.237755	34.870102	-8.28982	116.300606	29.591492	36.382935	113.55246	32.230797	14.0465575	114.926533	-80.873601	1.0086865	121.548977
-39.457047	29.671532	118.676849	-24.334764	7.781939	117.992363	34.839603	-8.02055	116.147186	29.555899	36.679329	113.59774	32.197751	14.3293895	114.872463	-80.867279	1.2344885	121.112263
-37.987949	30.704876	118.613205	-24.304617	7.994852	117.772255	34.821075	-7.744009	116.024307	29.514767	36.98307	113.578369	32.167921	14.6195305	114.801338	-80.777155	1.3701735	120.743172
-36.53001	31.645203	118.488335	-24.378105	8.295688	117.809891	34.794788	-7.475828	115.943909	29.490465	37.252789	113.443672	32.1426265	14.8884805	114.6937905	-80.8988365	1.7028955	120.9259915
-35.044857	32.554893	118.354561	-24.412674	8.566926	117.802666	34.758064	-7.266429	115.94075	29.479385	37.4832	113.166473	32.1187245	15.1083855	114.5536115	-80.9440725	2.0254665	121.0517205
-32.731091	33.728252	117.946793	-24.5019	8.898536	117.761406	34.65868	-7.034768	115.942657	29.46591	37.710545	112.630615	32.062295	15.3378885	114.286636	-81.066095	2.4591835	121.236176
-31.187296	34.460709	117.633652	-24.580772	9.068357	117.726501	34.584091	-6.928754	115.993736	29.891167	37.651882	112.026253	32.237629	15.361564	114.0099945	-81.399173	2.77515	121.4430075
-29.603422	35.073586	117.30912	-24.586378	9.148727	117.602936	34.498161	-6.85322	116.006813	29.442484	37.331806	111.901566	31.9703225	15.239293	113.9541895	-81.1430785	3.058161	121.2516825
-28.000423	35.655293	117.074348	-24.646124	9.195809	117.449867	34.427784	-6.800278	115.931274	29.360598	37.357555	111.642372	31.894191	15.2786385	113.786823	-81.186439	3.1129795	121.112911
-26.399998	36.18029	116.996429	-24.741529	9.213791	117.293808	34.363659	-6.732121	115.796936	29.25005	37.437103	111.479393	31.8068545	15.352491	113.6381645	-81.2899125	3.075091	120.9494515
-24.76296	36.683731	116.927948	-24.836813	9.256736	117.092987	34.307262	-6.624019	115.580772	29.102575	37.529922	111.487137	31.7049185	15.4529515	113.5339545	-81.3785445	3.0605205	120.6520195
-23.144936	37.155659	116.915527	-24.896748	9.257868	116.844925	34.227921	-6.475131	115.320442	28.932434	37.732197	111.558876	31.5801775	15.628533	113.439659	-81.3736735	2.887203	120.250191
-20.656675	37.753979	116.692558	-25.007101	9.380405	116.247215	34.081581	-6.192511	114.960464	28.701603	38.011337	111.674675	31.391592	15.909413	113.3175695	-81.405794	2.851397	119.1768605
-19.155704	38.140099	116.489532	-25.171263	9.497927	115.705612	33.985504	-6.036861	114.76828	28.576473	38.190315	111.777344	31.2809885	16.076727	113.272812	-81.6235145	2.919127	118.138412
-17.310474	38.363647	115.931992	-25.328108	9.701753	115.021011	33.892387	-5.896758	114.623306	28.487766	38.335491	111.920296	31.1900765	16.2193665	113.271801	-81.8462925	3.1841395	116.770221
-15.718836	38.588123	115.477097	-25.440014	9.89723	114.264771	33.760479	-5.798423	114.491653	28.450912	38.435959	111.976364	31.1056955	16.318768	113.2340085	-81.9857235	3.475692	115.2955335
-14.0207	38.699062	115.093086	-25.558535	10.086499	113.531891	33.636566	-5.722184	114.274338	28.43956	38.54866	111.98616	31.038063	16.413238	113.130249	-82.155133	3.75976	113.933533
-12.389903	38.79026	114.80497	-25.591829	10.288574	112.925339	33.570267	-5.614211	114.035332	28.458881	38.633751	112.054741	31.014574	16.50977	113.0450365	-82.198232	4.067378	112.8056415
-10.704851	38.741615	114.628983	-25.6075	10.499552	112.469772	33.550713	-5.505668	113.864838	28.514153	38.731827	112.173935	31.032433	16.6130795	113.0193865	-82.247433	4.3860245	111.9201575
-8.316659	38.478462	114.48468	-25.540173	10.795928	111.972763	33.568554	-5.321611	113.787819	28.59453	38.890945	112.37941	31.081542	16.784667	113.0836145	-82.161888	4.807189	110.8619115
-6.793832	38.18362	114.411415	-25.556412	10.984213	111.696182	33.589424	-5.165425	113.807739	28.624321	39.044762	112.501907	31.1068725	16.9396685	113.154823	-82.2196965	5.0287575	110.237541
-5.342869	37.815525	114.353516	-25.566832	11.189994	111.504364	33.605392	-4.968857	113.900223	28.620514	39.244663	112.59478	31.112953	17.137903	113.2475015	-82.246617	5.242085	109.7612265
-3.97056	37.346622	114.334702	-25.532495	11.385821	111.428871	33.636311	-4.745461	114.056816	28.597195	39.463211	112.709534	31.116753	17.358875	113.383175	-82.181743	5.412767	109.474567
-2.685636	36.785496	114.412498	-25.525219	11.581922	111.463737	33.670746	-4.517414	114.262749	28.559175	39.642216	112.851868	31.1149605	17.562401	113.5573085	-82.1653985	5.601443	109.3701655
-1.448857	36.107151	114.593315	-25.530672	11.741992	111.618912	33.716553	-4.325199	114.535919	28.520233	39.799057	113.033104	31.118393	17.736929	113.7845115	-82.179737	5.747055	109.4533125
-0.343509	35.346813	114.80442	-25.543182	11.890976	111.825058	33.742405	-4.164822	114.865784	28.462263	39.931152	113.198494	31.102334	17.883165	114.032139	-82.188698	5.898787	109.617977
1.176813	34.077442	115.115417	-25.621914	12.1106	112.111473	33.736084	-3.972793	115.419724	28.373957	40.053463	113.479172	31.0550205	18.040335	114.449448	-82.2988485	6.180865	109.773498
2.088447	33.168148	115.211655	-25.678804	12.24343	112.290276	33.69265	-3.875238	115.810074	28.32678	40.179241	113.612686	31.009715	18.1520015	114.71138	-82.367323	6.3348585	109.869172
2.850855	32.16732	115.329269	-25.765663	12.385495	112.41114	33.642643	-3.801368	116.199562	28.27706	40.235733	113.693939	30.9598515	18.2171825	114.9467505	-82.4911775	6.5538075	109.8755295
3.718332	30.716293	115.411606	-25.865688	12.496861	112.52298	33.598389	-3.707718	116.519653	28.202906	40.313484	113.7342	30.9006475	18.302883	115.1269265	-82.6320235	6.690839	109.9190335
4.255843	30.002182	115.409561	-25.922117	12.618033	112.612724	33.556175	-3.628839	116.797745	28.150066	40.369606	113.710548	30.8531205	18.3703835	115.2541465	-82.6973545	6.8656825	109.9713015
4.718779	28.886063	115.436005	-25.946751	12.685683	112.702621	33.548439	-3.557866	117.037437	28.099398	40.38987	113.661469	30.8239185	18.416002	115.349453	-82.7174205	6.955364	110.055789
5.159697	27.778276	115.457321	-25.982761	12.750034	112.797295	33.541962	-3.474278	117.236038	28.061438	40.434967	113.598396	30.8017	18.4803445	115.417217	-82.767222	7.0197235	110.177373
5.642714	26.02985	115.417358	-25.956102	12.841672	112.897301	33.55481	-3.408163	117.470978	28.015036	41.008007	113.409676	30.784923	18.799922	115.440327	-82.697127	6.883422	110.354275
5.830069	24.871319	115.398087	-25.9137	12.858052	112.970802	33.564835	-3.378472	117.593002	28.053724	41.00576	113.308861	30.8092795	18.813644	115.4509315	-82.6366795	6.90246	110.4906725
5.942286	23.732012	115.381203	-25.893816	12.849752	113.02552	33.578411	-3.384722	117.688812	28.087049	40.993343	113.210258	30.83273	18.8043105	115.449535	-82.620362	6.8951935	110.601505
5.964408	22.581921	115.374733	-25.870356	12.834098	113.070763	33.605167	-3.413402	117.770256	28.129148	40.948792	113.119873	30.8671575	18.767695	115.4450645	-82.6078695	6.900501	110.6964615
5.914667	21.434088	115.349129	-25.810373	12.788899	113.108269	33.625301	-3.488607	117.819786	28.179125	40.886475	113.056801	30.902213	18.698934	115.4382935	-82.522959	6.878864	110.7782445
5.727414	20.322319	115.333603	-25.780546	12.725467	113.148727	33.631493	-3.549798	117.833649	28.229988	40.799683	112.998772	30.9307405	18.6249425	115.4162105	-82.4918325	6.8259915	110.8812435
5.485839	19.234926	115.286232	-25.740925	12.665995	113.215256	33.643391	-3.638249	117.762962	28.273069	40.720375	112.943481	30.95823	18.541063	115.3532215	-82.44008	6.790927	111.0772905
4.957516	17.666277	115.216599	-25.63788	12.581903	113.43409	33.692783	-3.689154	117.538109	28.349516	40.634586	112.908623	31.0211495	18.472716	115.223366	-82.2969095	6.69109	111.644814
4.507678	16.678331	115.178085	-25.51421	12.550102	113.674461	33.735161	-3.651359	117.344757	28.394249	40.638889	112.956116	31.064705	18.493765	115.1504365	-82.093125	6.606439	112.1984855
4.000126	15.745296	115.237869	-25.431978	12.537648	113.995338	33.82608	-3.600108	117.167976	28.424717	40.697742	113.073158	31.1253985	18.548817	115.120567	-81.9893545	6.526479	112.870109
3.430722	14.858148	115.360245	-25.339397	12.525813	114.426865	33.896229	-3.504075	116.994728	28.45776	40.771152	113.203468	31.1769945	18.6335385	115.099098	-81.8557885	6.4180875	113.754632
2.805853	13.951924	115.498734	-25.193384	12.551674	114.89325	33.988075	-3.427782	116.812073	28.49119	40.865028	113.379692	31.2396325	18.718623	115.0958825	-81.6264005	6.384725	114.6906175
2.150578	13.116938	115.616356	-25.121012	12.571592	115.355072	34.045017	-3.337457	116.650543	28.507481	40.955307	113.600685	31.276249	18.808925	115.125614	-81.518273	6.334259	115.58453
1.405811	12.256029	115.777039	-25.07675	12.58538	115.769051	34.091824	-3.276616	116.523491	28.521225	41.037304	113.838707	31.3065245	18.880344	115.181099	-81.4600245	6.290416	116.357003
0.192756	10.977897	115.939316	-25.108736	12.672016	116.292465	34.099285	-3.221305	116.415421	28.51944	41.127541	114.195374	31.3093625	18.953118	115.3053975	-81.5268345	6.390914	117.2795325
-0.631556	10.148096	115.970108	-25.178164	12.779823	116.527832	34.074291	-3.235421	116.33477	28.514444	41.136017	114.377617	31.2943675	18.950298	115.3561935	-81.6506955	6.609348	117.6994705
-1.519536	9.309699	115.98407	-25.173939	12.784449	116.693268	34.039196	-3.29608	116.261658	28.513241	41.096813	114.54599	31.2762185	18.9003665	115.403824	-81.6240965	6.6685315	117.982712
-2.43624	8.424151	116.002655	-25.156498	12.765185	116.800018	34.001972	-3.394457	116.207397	28.527409	41.026287	114.683769	31.2646905	18.815915	115.445583	-81.5776865	6.714455	118.154453
-3.354669	7.522151	115.936806	-25.193859	12.767471	116.832886	33.9743	-3.502631	116.197884	28.565689	40.959976	114.774147	31.2699945	18.7286725	115.4860155	-81.6577125	6.8062695	118.1797565
-4.291602	6.64425	115.878227	-25.147755	12.732269	116.682182	33.945282	-3.614717	116.204163	28.590282	40.88356	114.763786	31.267782	18.6344215	115.4839745	-81.563292	6.8301165	117.8803895
-5.255007	5.740983	115.771065	-25.204468	12.799035	116.668877	33.899292	-3.715911	116.192101	28.611166	40.773685	114.602509	31.255229	18.528887	115.397305	-81.664165	7.069183	117.940449
-6.730211	4.358466	115.645859	-25.247324	12.830125	116.57914	33.834873	-3.907013	116.222092	28.64781	40.554176	114.298882	31.2413415	18.3235815	115.260487	-81.7359895	7.3366685	117.897793
-7.748815	3.530876	115.689262	-25.232155	12.814363	116.54538	33.818951	-4.057782	116.328415	28.68124	40.367962	114.058495	31.2500955	18.15509	115.193455	-81.7144055	7.473636	117.897305
-8.738458	2.502648	115.694366	-25.239748	12.759333	116.539619	33.823711	-4.238235	116.451385	28.706694	40.160133	113.851395	31.2652025	17.960949	115.15139	-81.7446985	7.557717	117.927848
-9.803578	1.522851	115.748474	-25.223497	12.64893	116.517639	33.820732	-4.445199	116.566383	28.710915	39.925655	113.662788	31.2658235	17.740228	115.1145855	-81.7128175	7.557632	117.9206925
-10.810287	0.596564	115.700768	-25.207933	12.521037	116.446495	33.801521	-4.645739	116.650269	28.71162	39.683807	113.466881	31.2565705	17.519034	115.058575	-81.6724365	7.52304	117.834415
-11.757982	-0.325085	115.646103	-25.220331	12.343102	116.421036	33.784431	-4.860955	116.672119	28.713444	39.43523	113.320793	31.2489375	17.2871375	114.996456	-81.6895995	7.3990665	117.845616
-12.80703	-1.242194	115.705093	-25.203505	12.188527	116.447136	33.765079	-5.052212	116.718269	28.721512	39.20919	113.230309	31.2432955	17.078489	114.974289	-81.6503055	7.298565	117.919983
-14.365423	-2.513636	115.732994	-25.178528	12.024797	116.547562	33.772705	-5.273114	116.855965	28.739483	38.973324	113.273727	31.256094	16.850105	115.064846	-81.61315	7.199489	118.030278
-15.41499	-3.313513	115.811897	-25.16855	11.967027	116.629158	33.785431	-5.384768	116.961525	28.753727	38.877621	113.349281	31.269579	16.7464265	115.155403	-81.606679	7.1876275	118.102913
-16.477308	-4.070135	115.898064	-25.183567	11.922037	116.719795	33.785343	-5.48082	117.042038	28.756575	38.792984	113.368179	31.270959	16.656082	115.2051085	-81.638093	7.187992	118.2344815
-17.53426	-4.82339	115.896103	-25.209812	11.900281	116.770538	33.764816	-5.571512	117.073235	28.761446	38.706356	113.316109	31.263131	16.567422	115.194672	-81.682755	7.23314	118.346404
-18.615337	-5.520133	115.922737	-25.189775	11.875212	116.790115	33.730236	-5.664868	117.039169	28.752422	38.606346	113.251343	31.241329	16.470739	115.145256	-81.620879	7.279685	118.434974
-19.668186	-6.222978	115.959084	-25.196194	11.848601	116.788841	33.693077	-5.801301	116.993286	28.751438	38.474232	113.158081	31.2222575	16.3364655	115.0756835	-81.6146455	7.3607365	118.5019985
-20.76549	-6.889877	115.977036	-25.198292	11.773856	116.799782	33.637226	-5.947692	116.978088	28.778141	38.303959	113.048729	31.2076835	16.1781335	115.0134085	-81.6042675	7.3695785	118.5861555
-22.425871	-7.835466	116.070511	-25.24823	11.660775	116.789864	33.540512	-6.287465	117.02272	28.839445	37.956226	112.924149	31.1899785	15.8343805	114.9734345	-81.6864385	7.4871695	118.6062935
-23.494322	-8.386065	116.235672	-25.272612	11.540335	116.846214	33.478683	-6.536794	117.145332	28.900082	37.690666	112.805382	31.1893825	15.576936	114.975357	-81.7346065	7.503734	118.717071
-24.605791	-8.906441	116.482056	-25.287426	11.425073	116.883217	33.423431	-6.800425	117.302917	28.963509	37.390453	112.638519	31.19347	15.295014	114.970718	-81.768322	7.555132	118.795716
-25.681248	-9.395478	116.773544	-25.295656	11.252556	116.914452	33.367825	-7.079206	117.525444	29.090687	36.548447	112.474464	31.229256	14.7346205	114.999954	-81.820568	7.7704915	118.82895
-26.746771	-9.791338	117.141487	-25.306425	11.080952	116.944817	33.330746	-7.363232	117.818832	29.161638	36.210716	112.122986	31.246192	14.423742	114.970909	-81.859042	7.738162	118.918725
-27.830986	-10.098906	117.542877	-25.322374	10.86775	116.936516	33.286362	-7.650214	118.11322	29.199818	35.813271	111.732124	31.24309	14.0815285	114.922672	-81.887838	7.6539715	118.95036
-28.914291	-10.353481	117.892059	-25.356621	10.603188	116.856232	33.253738	-7.937238	118.391243	29.216873	35.400425	111.32563	31.2353055	13.7315935	114.8584365	-81.9485475	7.4747825	118.8540275
-30.440289	-10.625439	118.126968	-25.407255	10.086471	116.742287	33.184006	-8.393608	118.625175	29.184872	34.806084	110.700058	31.184439	13.206238	114.6626165	-81.998949	6.966704	118.8219575
-31.414133	-10.671081	118.142738	-25.448751	9.659169	116.675522	33.137207	-8.689439	118.656227	29.546047	34.849136	110.140991	31.341627	13.0798485	114.398609	-82.239129	6.2384895	118.952435
-32.374367	-10.637163	118.113312	-25.459347	9.247516	116.632843	33.106689	-8.962764	118.638573	NaN	NaN	NaN	NaN	NaN	NaN	NaN	NaN	NaN
-33.293652	-10.425341	118.066422	-25.494974	8.880103	116.629013	33.107281	-9.15705	118.628944	29.019753	33.931923	110.106216	31.063517	12.3874365	114.36758	-82.053465	5.3727695	118.890446
-34.197418	-10.091589	117.986298	-25.474083	8.586647	116.641411	33.114433	-9.284877	118.599022	28.976696	33.797707	110.038795	31.0455645	12.256415	114.3189085	-81.9937305	4.916879	118.9639135
-34.948654	-9.58156	117.905869	-25.456038	8.365419	116.683182	33.127106	-9.374573	118.578293	28.970184	33.727623	110.072433	31.048645	12.176525	114.325363	-81.960721	4.554313	119.041001
-35.732582	-8.953346	117.775833	-25.405867	8.204912	116.772247	33.169086	-9.410543	118.56382	28.986847	33.732544	110.201286	31.0779665	12.1610005	114.382553	-81.8897005	4.2488235	119.161941
-36.795902	-7.811064	117.486725	-25.334093	8.003392	116.933777	33.252262	-9.342423	118.469025	28.994318	33.863796	110.639832	31.12329	12.2606865	114.5544285	-81.791476	3.7460975	119.3131255
-37.37738	-6.91748	117.23983	-25.279478	7.91538	117.057922	33.337345	-9.322179	118.300079	28.986872	34.033573	111.045143	31.1621085	12.355697	114.672611	-81.7210645	3.475063	119.443233
-38.008633	-5.97904	116.974831	-25.247169	7.787906	117.134727	33.418148	-9.273889	118.08094	28.935963	34.737206	111.483292	31.1770555	12.7316585	114.782116	-81.6713935	2.8441535	119.487338
-38.578423	-4.974026	116.639114	-25.196053	7.705073	117.186394	33.480011	-9.213704	117.84359	28.95129	34.393311	112.194954	31.2156505	12.5898035	115.019272	-81.6077565	2.8203425	119.353516
-38.869331	-4.125316	116.111397	-25.273436	7.677846	117.254303	33.499271	-9.131767	117.564941	28.914642	34.567631	112.940239	31.2069565	12.717932	115.25259	-81.7538285	2.63776	119.256016
-39.307327	-3.010652	115.822601	-25.343639	7.653363	117.171455	33.502777	-9.022049	117.318413	28.828032	35.279861	113.631248	31.1654045	13.128906	115.4748305	-81.8526825	2.17782	118.8680795
-40.07069	-1.790685	115.489212	-25.295141	7.618998	117.006699	33.485115	-8.882595	117.125977	28.780037	35.468979	114.335274	31.132576	13.293192	115.7306255	-81.722858	1.944804	118.2827725
-40.829582	-0.202134	115.006706	-25.392136	7.730803	116.752243	33.429646	-8.705745	116.876266	28.725048	35.693001	115.184746	31.077347	13.493628	116.030506	-81.861619	1.967978	117.47398
-41.213055	0.798393	114.805115	-25.461086	7.822849	116.636993	33.38953	-8.618793	116.755676	28.688803	35.818283	115.541077	31.0391665	13.599745	116.1483765	-81.9613385	2.045953	117.1256095
-41.642128	1.744151	114.692757	-25.507561	7.868934	116.539337	33.341919	-8.523829	116.621109	28.652283	35.886017	115.838753	30.997101	13.681094	116.229931	-82.012223	2.056774	116.848743
-42.007587	2.608864	114.634392	-25.568926	7.92697	116.500839	33.310688	-8.446359	116.546867	28.633791	35.979198	116.014076	30.9722395	13.7664195	116.2804715	-82.1100915	2.0875205	116.7212065
-42.41975	3.390446	114.585793	-25.55592	7.947399	116.436363	33.293869	-8.388157	116.553375	28.618208	36.023914	116.117729	30.9560385	13.8178785	116.335552	-82.0678785	2.0769195	116.537174
-42.787533	4.139579	114.503822	-25.596151	7.966829	116.350685	33.281708	-8.354577	116.591522	28.610615	36.031895	116.221176	30.9461615	13.838659	116.406349	-82.1384635	2.094999	116.295021
-43.105457	4.813744	114.500496	-25.583496	7.952025	116.30452	33.287773	-8.35842	116.689316	28.609228	36.013489	116.229439	30.9485005	13.8275345	116.4593775	-82.1154925	2.0765155	116.1496625
-43.589516	5.664358	114.546265	-25.546698	7.879671	116.308441	33.325279	-8.425529	116.823326	28.614695	35.916515	116.233322	30.969987	13.745493	116.528324	-82.063383	2.013849	116.088558
-43.87001	6.144275	114.648804	-25.538879	7.77069	116.364525	33.362507	-8.499904	116.918854	28.619844	35.830734	116.189896	30.9911755	13.665415	116.554375	-82.0689335	1.875965	116.174675
-44.169762	6.564648	114.765862	-25.505161	7.661744	116.406311	33.405964	-8.585608	117.023087	28.615723	35.749214	116.069504	31.0108435	13.581803	116.5462955	-82.0211655	1.741685	116.2663265
-44.420471	6.973718	114.808846	-25.480852	7.570543	116.432716	33.438797	-8.640511	117.108139	28.598871	35.670574	115.871765	31.018834	13.5150315	116.489952	-81.980538	1.6260545	116.37548
-44.687946	7.305912	114.8386	-25.493231	7.469287	116.420509	33.457573	-8.689719	117.192635	28.565069	35.631542	115.550545	31.011321	13.4709115	116.37159	-81.997783	1.4676625	116.469428
-44.896374	7.660357	114.881767	-25.483507	7.411174	116.398514	33.461552	-8.700285	117.216812	28.538618	35.587109	115.12532	31.000085	13.443412	116.171066	-81.967099	1.378936	116.625962
-45.093163	8.002093	114.955643	-25.492176	7.407674	116.381302	33.445732	-8.715829	117.245628	28.522522	35.559906	114.614426	30.984127	13.4220385	115.930027	-81.968479	1.3933095	116.832577
-45.370113	8.460592	115.139305	-25.48855	7.393364	116.409538	33.401581	-8.75413	117.287102	28.522257	35.493584	113.699615	30.961919	13.369727	115.4933585	-81.939019	1.417001	117.3257175
-45.522163	8.741817	115.398834	-25.502666	7.383224	116.531479	33.354851	-8.789001	117.290726	28.549444	34.940838	113.09996	30.9521475	13.0759185	115.195343	-81.9574795	1.6905295	117.867615
-45.657326	9.004054	115.736298	-25.515848	7.313981	116.732361	33.334904	-8.819557	117.265793	28.474945	34.878395	112.436691	30.9049245	13.029419	114.851242	-81.9366205	1.598543	118.61348
-45.730595	9.29483	116.154327	-25.527102	7.198631	116.988144	33.312321	-8.849567	117.26371	28.355482	34.808922	111.829086	30.8339015	12.9796775	114.546398	-81.8881055	1.4175845	119.42989
-45.786713	9.608639	116.593483	-25.569321	7.073776	117.291687	33.295105	-8.88617	117.243004	28.124622	35.254856	111.256348	30.7098635	13.184343	114.249676	-81.8485055	0.963209000000001	120.333698
-45.747517	9.98532	116.994385	-25.62604	6.91203	117.57785	33.270874	-8.92155	117.249046	28.375101	35.020233	110.661247	30.8229875	13.0493415	113.9551465	-82.0750675	0.774718500000001	121.2005535
-45.679157	10.333921	117.316368	-25.684673	6.751446	117.839775	33.217735	-8.960141	117.312943	28.229506	34.947777	110.350121	30.7236205	12.993818	113.831532	-82.0929665	0.509073999999998	121.848018
-45.439682	10.899136	117.652786	-25.800335	6.532286	118.13604	33.166412	-9.075257	117.430161	28.018433	34.769604	109.92112	30.5924225	12.8471735	113.6756405	-82.1930925	0.2173985	122.5964395
-45.209736	11.364692	117.696167	-25.83527	6.39821	118.220306	33.136482	-9.164005	117.488884	27.503597	34.247959	109.983551	30.3200395	12.541977	113.7362175	-81.9905795	0.254442999999998	122.7043945
-44.957371	11.862658	117.60495	-25.877371	6.305831	118.211594	33.097275	-9.221535	117.538513	27.423412	34.138428	109.88343	30.2603435	12.4584465	113.7109715	-82.0150855	0.153215500000002	122.7122165
-44.55809	12.400417	117.401245	-25.905001	6.170612	118.075645	33.094559	-9.272018	117.545044	27.375429	34.063755	109.832886	30.234994	12.3958685	113.688965	-82.044996	-0.0546445000000002	122.462325
-44.133999	12.981976	117.137932	-25.934549	6.066236	117.924751	33.095791	-9.307108	117.466972	27.311913	34.027565	109.894753	30.203852	12.3602285	113.6808625	-82.07295	-0.227756500000002	122.1686395
-43.466541	13.375648	116.757561	-25.936565	5.949517	117.676163	33.096889	-9.297408	117.330338	27.265526	34.04982	110.017189	30.1812075	12.376206	113.6737635	-82.0543375	-0.477171999999998	121.6785625
-43.046841	14.209731	116.593727	-25.949442	5.923237	117.472923	33.106033	-9.247976	117.161003	27.245823	34.142994	110.156204	30.175928	12.447509	113.6586035	-82.074812	-0.601035	121.2872425
-42.103531	15.281185	116.347267	-25.955656	5.985384	117.263725	33.093063	-9.112684	116.945435	27.253971	34.32132	110.344864	30.173517	12.604318	113.6451495	-82.084829	-0.63355	120.8823005
-41.416122	16.0446	116.210831	-25.936043	6.096078	117.173767	33.131756	-9.050521	116.825317	27.288214	34.419132	110.380486	30.209985	12.6843055	113.6029015	-82.082071	-0.492149499999998	120.7446325
-40.700108	16.809448	116.127182	-25.896746	6.194091	117.09967	33.135124	-8.983464	116.728485	27.344444	34.51915	110.344406	30.239784	12.767843	113.5364455	-82.033276	-0.379661000000002	120.6628945
-39.877174	17.577583	116.08741	-25.903013	6.240244	117.032501	33.122997	-8.933792	116.626831	27.378031	34.587074	110.330582	30.250514	12.826641	113.4787065	-82.05654	-0.346153000000001	120.5862955
-39.005203	18.30986	116.048683	-25.963827	6.318921	117.041382	33.110832	-8.913989	116.51075	27.373549	34.648346	110.361099	30.2421905	12.8671785	113.4359245	-82.1698445	-0.229336499999999	120.6468395
-38.152287	19.035025	116.059242	-25.928471	6.253353	116.885185	33.089722	-8.893959	116.351913	27.320328	34.699047	110.504318	30.205025	12.902544	113.4281155	-82.061967	-0.395837999999999	120.3422545
-37.219147	19.733053	116.077591	-26.040134	6.217261	116.86937	33.059391	-8.866243	116.143608	27.230824	34.779346	110.775116	30.1451075	12.9565515	113.459362	-82.2253755	-0.522029499999999	120.279378
-35.794857	20.737825	116.229614	-26.066191	6.142389	116.754601	32.966331	-8.772435	115.853523	27.098789	34.947514	111.094376	30.03256	13.0875395	113.4739495	-82.164942	-0.802761499999999	120.0352525
-34.785339	21.405005	116.194427	-26.21604	6.238736	116.827248	32.91803	-8.70762	115.77272	27.052683	35.071384	111.081207	29.9853565	13.181882	113.4269635	-82.4174365	-0.704410000000001	120.2275325
-33.730953	22.089729	116.006218	-26.20841	6.247829	116.69577	32.864601	-8.651216	115.76387	27.031691	35.141159	110.916435	29.948146	13.2449715	113.3401525	-82.364966	-0.749313500000001	120.0513875
-32.620583	22.709793	115.721687	-26.267397	6.378705	116.630791	32.816196	-8.626311	115.836159	27.037165	35.15873	110.622238	29.9266805	13.2662095	113.2291985	-82.4614745	-0.508799499999999	120.0323835
-31.494576	23.3151	115.364075	-26.316034	6.470057	116.49575	32.782547	-8.639562	115.944695	27.056345	35.087406	110.236252	29.919446	13.223922	113.0904735	-82.551514	-0.283808000000002	119.9010265
-30.329033	23.940451	114.944374	-26.311333	6.528412	116.339577	32.743496	-8.692873	116.073059	27.090757	34.978485	109.856903	29.9171265	13.142806	112.964981	-82.5397925	-0.0859819999999996	119.714173
-29.095627	24.497465	114.549431	-26.341026	6.487437	116.146484	32.69643	-8.7758	116.208138	27.115005	34.822941	109.547134	29.9057175	13.0235705	112.877636	-82.5877695	-0.0486965000000001	119.415332
-27.22851	25.318188	114.13903	-26.346319	6.297785	115.803185	32.678879	-8.916714	116.244957	27.093754	34.630203	109.316696	29.8863165	12.8567445	112.7808265	-82.5789545	-0.261174500000001	118.8255435
-25.929552	25.899748	113.970695	-26.353798	6.151853	115.604988	32.666367	-8.966101	116.206154	27.032879	34.583519	109.359215	29.849623	12.808709	112.7826845	-82.557219	-0.505003	118.4272915
-24.62801	26.460299	113.893044	-26.393408	6.020014	115.349709	32.673836	-8.988715	116.10553	26.953066	34.615646	109.566856	29.813451	12.8134655	112.836193	-82.600267	-0.7734375	117.863225
-23.47644	27.08983	113.942352	-26.510996	5.940846	115.12117	32.641594	-8.956025	116.005394	26.861933	34.684181	109.897087	29.7517635	12.864078	112.9512405	-82.7737555	-0.982386000000002	117.2910995
-21.981079	27.664965	113.873314	-26.579697	5.951953	114.884651	32.575863	-8.896084	115.915894	26.707321	35.308182	110.247948	29.641592	13.206049	113.081921	-82.800986	-1.302143	116.687381
-20.738199	28.26379	114.051163	-26.675257	6.016785	114.651726	32.532997	-8.807929	115.755379	26.684242	35.000061	110.878349	29.6086195	13.096066	113.316864	-82.9591335	-1.062496	115.986588
-19.434332	28.921234	114.384377	-26.819948	6.141077	114.448586	32.424496	-8.613199	115.706482	26.579969	35.218346	111.550438	29.5022325	13.3025735	113.62846	-83.1421285	-1.0204195	115.268712
-17.374269	29.702002	115.037361	-26.971111	6.459425	114.249123	32.353031	-8.305374	115.61232	26.334044	36.080162	112.710861	29.3435375	13.887394	114.1615905	-83.2857595	-0.968544	114.3366555
-16.064657	30.175924	115.665459	-27.083483	6.758444	114.167107	32.291836	-8.068501	115.566299	26.242308	36.33968	113.613655	29.267072	14.1355895	114.589977	-83.434038	-0.618701500000002	113.744237
-14.792802	30.651644	116.316071	-27.134878	7.056423	114.114403	32.248268	-7.803513	115.50161	26.169571	36.613342	114.49218	29.2089195	14.4049145	114.996895	-83.4786755	-0.292068500000003	113.231911
-13.546224	30.975174	116.911819	-27.19681	7.433941	114.0998	32.214077	-7.524278	115.467476	26.128233	36.896412	115.349724	29.171155	14.686067	115.4086	-83.564775	0.181815	112.791
-12.301274	31.20833	117.478439	-27.194494	7.856544	114.183296	32.205254	-7.204106	115.477242	26.119141	37.193958	116.054939	29.1621975	14.994926	115.7660905	-83.5511855	0.718162	112.6005015
-11.078099	31.38777	117.926369	-27.221203	8.323933	114.341843	32.197964	-6.852154	115.565361	26.138397	37.518826	116.611191	29.1681805	15.333336	116.088276	-83.6105865	1.31453	112.59541
-9.889124	31.444412	118.255493	-27.237484	8.778563	114.573418	32.213436	-6.568632	115.719017	26.164692	37.796951	117.057678	29.189064	15.6141595	116.3883475	-83.664032	1.9429665	112.7584885
-8.228808	31.286251	118.638275	-27.2917	9.382761	114.890518	32.216854	-6.255242	116.070648	26.230598	38.123547	117.500343	29.223726	15.9341525	116.7854955	-83.807126	2.8313695	112.9955405
-7.160241	31.010044	118.781387	-27.304272	9.73343	115.117874	32.215084	-6.123712	116.363121	26.283234	38.284081	117.67112	29.249159	16.0801845	117.0171205	-83.857703	3.3866755	113.2186275
-6.144454	30.636042	118.866714	-27.316935	10.019727	115.311668	32.212944	-6.040961	116.659378	26.353764	38.38932	117.747818	29.283354	16.1741795	117.203598	-83.917224	3.8652745	113.419738
-5.230882	30.126984	118.886719	-27.343639	10.260378	115.540909	32.199879	-6.006596	116.949974	26.425716	38.445782	117.726395	29.3127975	16.219593	117.3381845	-84.0000755	4.301163	113.7436335
-4.349463	29.539364	118.874863	-27.328638	10.446648	115.708069	32.203773	-5.99875	117.227867	26.496061	38.495399	117.642799	29.349917	16.2483245	117.435333	-84.007193	4.6449715	113.980805
-3.533205	28.796276	118.826294	-27.335691	10.583545	115.867676	32.209591	-5.98676	117.490387	26.558229	38.53233	117.530655	29.38391	16.272785	117.510521	-84.055292	4.894305	114.224831
-2.772602	28.004719	118.717239	-27.33955	10.69774	115.940048	32.234085	-5.966402	117.676865	26.599487	38.580017	117.398819	29.416786	16.3068075	117.537842	-84.095886	5.0886725	114.342254
-1.729576	26.634935	118.453369	-27.298378	10.861765	115.987289	32.250359	-5.881104	117.842529	26.676147	38.642483	117.13028	29.463253	16.3806895	117.4864045	-84.060009	5.3428405	114.4881735
-1.124758	25.671446	118.273582	-27.271896	11.001169	116.036331	32.270504	-5.845748	117.907074	26.754078	38.682087	116.891754	29.512291	16.4181695	117.399414	-84.056083	5.5841685	114.673248
-0.583451	24.673929	118.093216	-27.205212	11.148174	116.202316	32.288467	-5.812247	118.006042	26.882109	38.703392	116.670074	29.585288	16.4455725	117.338058	-83.995712	5.8507755	115.066574
-0.17089	23.647509	118.046997	-27.122229	11.329618	116.422699	32.311951	-5.81426	118.19342	27.056009	38.691772	116.492149	29.68398	16.438756	117.3427845	-83.928438	6.22048	115.5026135
0.262621	22.565565	118.082344	-27.085114	11.55013	116.720581	32.348129	-5.826836	118.478622	27.233059	38.672512	116.354561	29.790594	16.422838	117.4165915	-83.960822	6.677422	116.0245705
0.607361	21.429375	118.234398	-26.984961	11.741851	117.082993	32.387936	-5.838155	118.854546	27.417473	38.648411	116.253838	29.9027045	16.405128	117.554192	-83.8726265	7.078574	116.611794
0.891192	20.332285	118.415688	-26.938061	11.932638	117.401794	32.424995	-5.836031	119.263519	27.574915	38.62439	116.158386	29.999955	16.3941795	117.7109525	-83.876077	7.4710965	117.0926355
1.159137	18.653265	118.674812	-26.860449	12.147429	117.766396	32.499893	-5.808753	119.874535	27.746674	38.616676	116.046715	30.1232835	16.4039615	117.960625	-83.8441815	7.8908965	117.572167
1.292462	17.543957	118.817329	-26.819876	12.214865	117.848991	32.565384	-5.753886	120.19194	27.814537	38.61834	116.007828	30.1899605	16.432227	118.099884	-83.8297125	7.997503	117.598098
1.355119	16.46191	118.871117	-26.748129	12.242759	117.820908	32.638336	-5.702494	120.398987	27.829144	38.629635	116.013405	30.23374	16.4635705	118.206196	-83.729998	8.0219475	117.43562
1.357469	15.410105	118.861481	-26.722282	12.238885	117.770515	32.690754	-5.634269	120.426239	27.819569	38.655552	116.023491	30.2551615	16.5106415	118.224865	-83.6997255	7.9671285	117.316165
1.318366	14.373322	118.789993	-26.658401	12.230728	117.688812	32.755791	-5.557387	120.31678	27.821995	38.724934	116.012657	30.288893	16.5837735	118.1647185	-83.605695	7.8776825	117.2129055
1.209719	13.331941	118.688454	-26.610729	12.293035	117.58754	32.794655	-5.443881	120.178604	27.840614	38.827381	115.98661	30.3176345	16.69175	118.082607	-83.5390925	7.89432	117.092473
1.049964	12.394101	118.538223	-26.515182	12.41926	117.499176	32.851048	-5.329249	120.01339	27.875658	38.949223	115.939041	30.363353	16.809987	117.9762155	-83.393717	8.028533	117.0221365
0.628826	11.064425	118.313744	-26.460007	12.689902	117.328003	32.886513	-5.103258	119.836411	27.944397	39.182331	115.867043	30.415455	17.0395365	117.851727	-83.335469	8.3402675	116.804279
0.293564	10.158108	118.151352	-26.436928	12.900617	117.201004	32.906872	-4.938099	119.74115	27.986549	39.32169	115.79155	30.4467105	17.1917955	117.76635	-83.3205665	8.6094385	116.635658
-0.126136	9.287744	118.021164	-26.413546	13.097082	117.132996	32.926262	-4.799141	119.62825	28.026304	39.44598	115.717354	30.476283	17.3234195	117.672802	-83.303375	8.8707445	116.59319
-0.56643	8.45408	117.8936	-26.361073	13.255417	117.085739	32.940239	-4.697336	119.516739	28.088743	39.540375	115.645584	30.514491	17.4215195	117.5811615	-83.236637	9.0893145	116.5903165
-1.10194	7.613636	117.75975	-26.317484	13.393924	117.086342	32.939796	-4.629913	119.405128	28.166718	39.600403	115.602577	30.553257	17.485245	117.5038525	-83.188225	9.302603	116.6688315
-1.646918	6.785707	117.673683	-26.239937	13.49736	117.086029	32.994766	-4.605281	119.29493	28.251427	39.647091	115.588524	30.6230965	17.520905	117.441727	-83.1029705	9.473815	116.730331
-2.274276	5.950174	117.586075	-26.126333	13.591244	117.134903	33.027565	-4.581257	119.185951	28.344955	39.679996	115.563461	30.68626	17.5493695	117.374706	-82.938926	9.6331185	116.8951
-3.232098	4.804307	117.459274	-25.999216	13.764553	117.222084	33.116756	-4.530903	119.032028	28.493273	39.747738	115.510521	30.8050145	17.6084175	117.2712745	-82.8034465	9.9206885	117.1728935
-3.89856	4.051287	117.390884	-25.88455	13.888213	117.290459	33.181782	-4.488627	118.930389	28.607521	39.788162	115.469185	30.8946515	17.6497675	117.199787	-82.6637515	10.1266585	117.381131
-4.662113	3.281973	117.314209	-25.797901	14.007063	117.345047	33.247856	-4.480915	118.85228	28.727287	39.79644	115.463242	30.9875715	17.6577625	117.157761	-82.5833735	10.3563635	117.532333
-5.427006	2.526862	117.252312	-25.701662	14.105119	117.355934	33.321434	-4.547733	118.771599	28.854048	39.761471	115.4533	31.087741	17.606869	117.1124495	-82.491065	10.603369	117.5994185
-6.226649	1.788792	117.114685	-25.630566	14.151546	117.313896	33.33778	-4.631402	118.657265	28.978455	39.682583	115.455666	31.1581175	17.5255905	117.0564655	-82.4192495	10.7775015	117.5713265
-7.064341	1.041142	116.914856	-25.570992	14.178607	117.283401	33.368259	-4.748303	118.462753	29.081118	39.57914	115.469658	31.2246885	17.4154185	116.9662055	-82.3666725	10.9417955	117.6005965
-7.956337	0.358971	116.720665	-25.485081	14.181336	117.225052	33.36227	-4.835496	118.249237	29.535696	39.25449	115.267387	31.448983	17.209497	116.758312	-82.419145	11.153175	117.691792
-9.335525	-0.666536	116.387306	-25.394854	14.228502	117.164757	33.389507	-4.93205	117.906143	29.632923	39.206768	115.392601	31.511215	17.137359	116.649372	-82.300923	11.319645	117.680142
-10.090333	-1.389681	116.146492	-25.304285	14.30876	117.186081	33.415634	-4.948541	117.751228	29.420364	39.349522	115.660416	31.417999	17.2004905	116.705822	-82.026569	11.4170295	117.66634
-11.118965	-2.052251	116.05275	-25.239229	14.452923	117.208313	33.455742	-4.927794	117.633759	29.516571	39.396847	115.755905	31.4861565	17.2345265	116.694832	-81.9646145	11.6713195	117.721794
-12.128811	-2.731419	115.880417	-25.161177	14.594449	117.227211	33.497704	-4.894223	117.56208	29.614153	39.470249	115.829636	31.5559285	17.288013	116.695858	-81.8782825	11.900885	117.758564
-13.103889	-3.387761	115.769814	-25.103008	14.77077	117.235565	33.540424	-4.859027	117.533539	29.737068	39.525013	115.878464	31.638746	17.332993	116.7060015	-81.844762	12.208547	117.7651285
-14.176123	-4.057191	115.691635	-25.043806	14.922668	117.200676	33.582939	-4.826528	117.517006	29.86145	39.582283	115.882446	31.7221945	17.3778775	116.699726	-81.8098065	12.4674585	117.701626
-15.24873	-4.761591	115.576294	-24.986006	15.093284	117.150642	33.608997	-4.816418	117.498077	29.964054	39.603798	115.828011	31.7865255	17.39369	116.663044	-81.7585375	12.792878	117.63824
-16.847521	-5.842762	115.408859	-24.898691	15.218984	117.028633	33.653687	-4.854997	117.459335	30.088037	39.582222	115.624168	31.870862	17.3636125	116.5417515	-81.668244	13.0743555	117.5155145
-18.000713	-6.568288	115.392769	-24.836546	15.268946	116.93132	33.678619	-4.937248	117.451767	30.186119	39.505749	115.401482	31.932369	17.2842505	116.4266245	-81.605461	13.2536415	117.4360155
-19.11042	-7.315236	115.446175	-24.519211	15.07905	116.714272	33.701275	-5.036731	117.494026	30.272007	39.393536	115.100601	31.986641	17.1784025	116.2973135	-81.025063	12.9796975	117.1312305
-20.229742	-8.054289	115.577171	-24.69021	15.230041	116.714142	33.731812	-5.156242	117.602684	30.385538	39.233955	114.70826	32.058675	17.0388565	116.155472	-81.439095	13.4212255	117.272812
-21.437714	-8.779757	115.871475	-24.620747	15.175031	116.617188	33.779297	-5.344134	117.751488	30.499872	39.015953	114.291916	32.1395845	16.8359095	116.021702	-81.3810785	13.5141525	117.212674
-22.594612	-9.49745	116.169044	-24.583126	15.015386	116.480019	33.81316	-5.558	117.959229	30.601385	38.728008	113.818451	32.2072725	16.585004	115.88884	-81.3735245	13.445768	117.071198
-23.768795	-10.15556	116.392311	-24.536436	14.835072	116.328522	33.831467	-5.816415	118.17511	30.716934	38.40229	113.378616	32.2742005	16.2929375	115.776863	-81.3470725	13.3772065	116.880181
-25.605547	-11.117174	116.589828	-24.47587	14.389792	116.107056	33.821835	-6.259895	118.428909	30.854252	37.886204	112.819061	32.3380435	15.8131545	115.623985	-81.2897835	12.9664295	116.590127
-26.811985	-11.711206	116.496643	-24.438084	14.062576	115.966629	33.81889	-6.539502	118.479919	30.914434	37.570213	112.557365	32.366662	15.5153555	115.518642	-81.24283	12.6097965	116.414616
-27.990282	-12.207456	116.325226	-24.400848	13.735998	115.865158	33.813644	-6.758699	118.405388	30.942505	37.324261	112.40274	32.3780745	15.282781	115.404064	-81.1797705	12.189215	116.326252
-29.18981	-12.66844	116.244247	-24.351839	13.461624	115.848114	33.818264	-6.922699	118.315491	30.951509	37.140354	112.296318	32.3848865	15.1088275	115.3059045	-81.0885645	11.8144205	116.3903235
-30.415079	-12.965629	116.297745	-24.294352	13.239347	115.907669	33.859852	-7.049284	118.232155	30.973938	36.996143	112.196136	32.416895	14.9734295	115.2141455	-81.005599	11.5052645	116.6011925
-31.593565	-13.204406	116.469833	-24.206821	13.05072	116.037369	33.913689	-7.170614	118.229202	31.011217	36.858963	112.092682	32.462453	14.8441745	115.160942	-80.876095	11.2572655	116.913796
-32.828037	-13.39318	116.758224	-24.193567	12.950608	116.195747	33.947338	-7.334818	118.298843	31.076258	36.693031	111.953148	32.511798	14.6791065	115.1259955	-80.898932	11.2221095	117.2654985
-34.65255	-13.484674	117.266777	-24.082293	12.730906	116.455284	33.951305	-7.60731	118.436661	31.176817	36.375065	111.685738	32.564061	14.3838775	115.0611995	-80.728647	11.0779345	117.8493685
-35.856094	-13.459657	117.562691	-24.062246	12.530701	116.588821	33.950378	-7.805953	118.557106	31.644245	36.113232	111.360886	32.7973115	14.1536395	114.958996	-80.9218035	10.9077625	118.218646
-37.046413	-13.359446	117.845093	-24.030199	12.338317	116.710403	33.942913	-8.012054	118.655952	31.66507	35.87923	111.226364	32.8039915	13.933588	114.941158	-80.8643895	10.743046	118.479648
-38.215752	-13.174974	118.171249	-24.027454	12.122419	116.820374	33.948116	-8.2294	118.766045	31.223015	35.661003	111.249527	32.5855655	13.7158015	115.007786	-80.6404735	10.5290365	118.632962
-39.395279	-12.939654	118.40229	-24.046564	11.882644	116.888702	33.91983	-8.448667	118.845154	31.216261	35.38987	111.032318	32.5680455	13.4706015	114.938736	-80.6611735	10.2946865	118.838668
-40.50732	-12.563266	118.657776	-24.052904	11.646344	116.952934	33.890079	-8.65752	118.908325	31.182407	35.132797	110.806229	32.536243	13.2376385	114.857277	-80.642051	10.0550495	119.048591
-41.625515	-12.110178	118.918526	-24.123831	11.37799	117.018257	33.867771	-8.855014	118.958244	31.115685	34.881393	110.57209	32.491728	13.0131895	114.765167	-80.73939	9.7427905	119.271347
-43.222584	-11.275831	119.202515	-24.176601	11.025743	117.127731	33.815987	-9.078808	119.050812	31.002405	34.041332	110.306129	32.409196	12.481262	114.6784705	-80.762398	9.570224	119.5769915
-44.203785	-10.553576	119.323303	-24.247175	10.740395	117.189835	33.781307	-9.240787	119.081451	31.313005	34.242928	109.873734	32.547156	12.5010705	114.4775925	-81.041506	8.9797195	119.9020775
-45.182411	-9.76273	119.405876	-24.308134	10.465923	117.266968	33.754314	-9.365842	119.156265	30.716265	34.155716	109.925034	32.2352895	12.394937	114.5406495	-80.8515575	8.536909	119.9932865
-46.134708	-8.879132	119.367729	-24.390236	10.19987	117.325844	33.697414	-9.506241	119.204475	30.578405	33.979366	109.82077	32.1379095	12.2365625	114.5126225	-80.9183815	8.1631775	120.1390655
-47.025223	-7.89052	119.282303	-24.482462	9.891294	117.411194	33.65633	-9.61771	119.186485	30.413115	33.848988	109.810982	32.0347225	12.115639	114.4987335	-80.9996465	7.666949	120.3236545
-47.87616	-6.777283	119.182251	-24.545019	9.623301	117.498604	33.611168	-9.740047	119.144547	30.265907	33.745998	109.849121	31.9385375	12.0029755	114.496834	-81.0285755	7.2436265	120.500374
-48.67659	-5.588565	119.064056	-24.626848	9.334063	117.646996	33.566185	-9.818707	119.032478	30.101227	33.690758	109.936996	31.833706	11.9360255	114.484737	-81.087402	6.7321005	120.809255
-49.749954	-3.576312	118.987488	-24.713102	8.951673	117.899857	33.516132	-9.884805	118.79982	29.823463	33.711315	110.182426	31.6697975	11.913255	114.491123	-81.0960015	5.990091	121.308591
-50.370934	-2.140237	118.994125	-24.757284	8.694201	118.113914	33.486088	-9.907714	118.605194	29.639721	33.74276	110.36631	31.5629045	11.917523	114.485752	-81.0774725	5.470879	121.742076
-50.996567	-0.573108	119.055435	-24.874495	8.449778	118.324211	33.469296	-9.916815	118.392624	29.874287	33.694164	110.401169	31.6717915	11.8886745	114.3968965	-81.4207815	5.0108815	122.2515255
-51.527573	1.035424	119.093468	-24.911863	8.235333	118.492531	33.448132	-9.916572	118.189667	29.712334	33.766918	110.582481	31.580233	11.925173	114.386074	-81.403959	4.545493	122.598988
-52.002491	2.736856	119.130669	-24.982645	8.021526	118.614731	33.418617	-9.926279	118.036255	29.568138	33.812057	110.781006	31.4933775	11.942889	114.4086305	-81.4586675	4.100163	122.8208315
-52.426975	4.476978	119.123138	-25.050705	7.850346	118.705734	33.391685	-9.947025	117.873123	29.423338	33.850529	110.89537	31.4075115	11.951752	114.3842465	-81.5089215	3.74894	123.0272215
-52.753239	6.284469	119.144974	-25.115406	7.700613	118.780685	33.341228	-9.97471	117.756149	29.301838	33.859055	110.968674	31.321533	11.9421725	114.3624115	-81.552345	3.4590535	123.1989585
-53.138168	9.062498	119.213089	-25.304258	7.510202	118.97184	33.249435	-10.032979	117.621445	29.100132	33.841228	111.056671	31.1747835	11.9041245	114.339058	-81.7832995	3.1162795	123.604622
-53.342354	10.982203	119.256439	-25.33637	7.352111	119.010391	33.203136	-10.07884	117.549156	28.498646	33.385098	111.438332	30.850891	11.653129	114.493744	-81.523631	3.051093	123.527038
-53.434891	12.911632	119.256058	-25.410881	7.175358	119.080421	33.159027	-10.123196	117.480721	28.799429	33.775734	111.354958	30.979228	11.826269	114.4178395	-81.80099	2.524447	123.7430025
-53.506447	14.86706	119.168022	-25.56625	7.052112	119.127441	33.116592	-10.184187	117.407433	28.624826	33.750065	111.58844	30.870709	11.782939	114.4979365	-82.003209	2.321285	123.7569455
-53.457195	16.850416	118.931892	-25.704952	6.93863	119.047752	33.051273	-10.235224	117.237259	28.480568	33.742149	111.779701	30.7659205	11.7534625	114.50848	-82.1758245	2.1237975	123.587024
-53.355682	18.861525	118.72673	-25.863344	6.848568	118.798386	32.944221	-10.261512	117.001045	28.321669	33.769955	111.898933	30.632945	11.7542215	114.449989	-82.359633	1.9429145	123.146783
-53.197838	20.909882	118.549088	-26.005381	6.761672	118.583176	32.788364	-10.248878	116.655113	28.152817	33.84024	111.97612	30.4705905	11.795681	114.3156165	-82.4813525	1.727663	122.8507355
-52.810825	23.968611	118.39167	-26.227432	6.699436	118.141068	32.542236	-10.121029	115.998482	27.478081	34.216255	112.360062	30.0101585	12.047613	114.179272	-82.4650225	1.351259	122.102864
-52.447426	25.952997	118.359627	-26.343771	6.730095	117.845917	32.426937	-9.979567	115.494263	27.283537	34.42625	112.534889	29.855237	12.2233415	114.014576	-82.542779	1.2368485	121.677258
-52.011734	27.977701	118.416473	-26.476791	6.79039	117.514923	32.318127	-9.803247	115.010582	27.111118	34.710999	112.769844	29.7146225	12.453876	113.890213	-82.6682045	1.126904	121.139633
-51.480667	29.902481	118.451485	-26.505295	6.793377	117.086853	32.236408	-9.561994	114.609024	26.949743	35.057892	112.980164	29.5930755	12.747949	113.794594	-82.6036655	0.838804999999999	120.379112
-50.903393	31.806496	118.55835	-26.625422	6.924634	116.751633	32.187611	-9.274968	114.218155	26.757986	35.444717	113.268539	29.4727985	13.0848745	113.743347	-82.7236425	0.764393500000002	119.759919
-50.293045	33.598877	118.73053	-26.728722	7.106727	116.459488	32.133137	-8.936238	113.891266	26.551268	35.817436	113.600456	29.3422025	13.440599	113.745861	-82.7996465	0.772855	119.173115
-49.59647	35.33543	119.045517	-26.834669	7.296343	116.253265	32.102161	-8.590359	113.604294	26.416695	36.143883	113.970779	29.259428	13.776762	113.7875365	-82.928766	0.815923999999999	118.7189935
-48.384712	37.689175	119.651291	-26.918884	7.580625	116.093575	32.058441	-8.16378	113.289536	26.319118	36.032463	114.552399	29.1887795	13.9343415	113.9209675	-83.0265475	1.2269085	118.2661825
-47.494896	39.115284	119.98954	-26.959759	7.752377	116.05674	32.027637	-7.959905	113.203857	26.299438	36.263359	114.829506	29.1635375	14.151727	114.0166815	-83.0830555	1.353027	118.0967985
-46.387897	40.346508	120.089958	-27.019003	7.946259	116.041794	32.011578	-7.820365	113.212189	26.303867	36.433434	115.014946	29.1577225	14.3065345	114.1135675	-83.1957285	1.5859835	117.9700205
-45.496864	41.563873	120.198128	-27.049784	8.111002	116.047119	31.99642	-7.729489	113.302292	26.29277	36.540413	115.097	29.144595	14.405462	114.199646	-83.244163	1.816542	117.894592
-44.506767	42.687744	120.20369	-27.112186	8.230201	116.104149	31.967428	-7.675696	113.434204	26.273447	36.603367	115.098633	29.1204375	14.4638355	114.2664185	-83.3448095	1.9965665	117.9418795
-43.487705	43.602955	120.207558	-27.151001	8.296574	116.182175	31.948544	-7.641717	113.606201	26.24678	36.637283	115.0429	29.097662	14.497783	114.3245505	-83.399664	2.095365	118.0397995
-42.555988	44.271034	120.15892	-27.167255	8.33534	116.320488	31.951084	-7.64818	113.843491	26.222488	36.633648	114.974663	29.086786	14.492734	114.409077	-83.421296	2.177946	118.231899
-40.859306	45.488132	119.828094	-27.208874	8.292864	116.50164	31.985373	-7.721911	114.267685	26.224825	36.574699	114.815582	29.105099	14.426394	114.5416335	-83.522847	2.159334	118.4616465
-39.97015	44.973221	119.667923	-27.240068	8.282315	116.640213	32.022068	-7.811584	114.605606	26.23591	36.517216	114.707375	29.128989	14.352816	114.6564905	-83.609125	2.211814	118.6239355
-39.133972	45.158173	119.397675	-27.282166	8.24333	116.761208	32.063568	-7.917865	114.928391	26.251503	36.449242	114.596596	29.1575355	14.2656885	114.7624935	-83.7218675	2.2209715	118.7599225
-37.977337	44.845634	118.746353	-27.289661	8.177885	116.753387	32.1021	-8.002768	115.192543	26.268026	36.354755	114.519119	29.185063	14.1759935	114.855831	-83.764385	2.1797765	118.650943
-37.011303	44.592987	118.457703	-27.273205	8.119081	116.64138	32.135399	-8.076249	115.367088	26.271296	36.284672	114.453316	29.2033475	14.1042115	114.910202	-83.7497575	2.1339505	118.372558
-36.298504	44.442642	118.366112	-27.255743	8.052467	116.610039	32.161015	-8.099751	115.42627	26.271963	36.249722	114.414383	29.216489	14.0749855	114.9203265	-83.727975	2.0299485	118.2997515
-35.30896	44.007507	118.31424	-27.208025	8.0333	116.631851	32.195766	-8.091946	115.448532	26.288784	36.249031	114.37632	29.242275	14.0785425	114.912426	-83.658325	1.9880575	118.351276
-33.858715	43.206112	118.291595	-27.157032	8.105062	116.765701	32.273651	-8.026263	115.523933	26.351734	36.305595	114.373207	29.3126925	14.139666	114.94857	-83.6267565	2.070458	118.582832
-32.898582	42.698025	118.239357	-27.108484	8.228643	116.882896	32.329369	-7.964451	115.610435	26.423582	36.360443	114.389267	29.3764755	14.197996	114.999851	-83.5934435	2.25929	118.765941
-31.933775	42.125069	118.239738	-27.13471	8.397507	117.045128	32.377979	-7.923834	115.73114	26.524809	36.425758	114.382767	29.451394	14.250962	115.0569535	-83.720814	2.544052	119.0333025
-30.899137	41.481285	118.059135	-26.96633	8.485167	117.083145	32.424892	-7.883558	115.837685	26.630247	36.460876	114.363411	29.5275695	14.288659	115.100548	-83.4602295	2.681675	119.065742
-30.016401	40.789047	117.993759	-26.976236	8.66184	117.214325	32.467484	-7.865069	115.953575	26.745924	36.486328	114.318237	29.606704	14.3106295	115.135906	-83.559176	3.0130505	119.292744
-29.060904	40.054207	117.884399	-26.835924	8.710168	117.210243	32.519238	-7.848722	116.039146	26.847157	36.503075	114.254333	29.6831975	14.3271765	115.1467395	-83.3550455	3.0931595	119.2737465
-28.125208	39.287231	117.803978	-26.848089	8.819027	117.362083	32.56834	-7.856713	116.127144	26.889587	37.011471	114.103737	29.7289635	14.577379	115.1154405	-83.4251415	3.060675	119.6087255
-26.759048	38.052601	117.554962	-26.693081	8.870723	117.312363	32.634228	-7.899973	116.228119	27.029085	36.961845	113.893593	29.8316565	14.530936	115.060856	-83.2178185	3.21051	119.56387
-25.906975	37.243843	117.374405	-26.646889	8.908481	117.299591	32.65258	-7.932554	116.277985	27.09128	36.907516	113.678047	29.87193	14.487481	114.978016	-83.165708	3.329481	119.621166
-25.242086	36.470684	117.197395	-26.677326	8.958021	117.33799	32.677555	-7.987134	116.31813	27.191078	36.835537	113.435326	29.9343165	14.4242015	114.876728	-83.2889685	3.4918405	119.799252
-24.165375	35.454185	116.847099	-26.558435	8.932132	117.280945	32.694073	-8.038795	116.342331	27.257479	36.758945	113.125458	29.975776	14.360075	114.7338945	-83.092646	3.504189	119.8279955
-23.286417	34.534912	116.562485	-26.530865	8.920563	117.263771	32.715816	-8.090688	116.369965	27.767826	36.546497	112.584595	30.241821	14.2279045	114.47728	-83.303551	3.6132215	120.050262
-22.435184	33.607613	116.326286	-26.499367	8.910037	117.249512	32.749725	-8.141405	116.434357	27.417326	36.090446	112.453987	30.0835255	13.9745205	114.444172	-83.0822595	3.8455535	120.054852
-21.767599	32.761192	116.072487	-26.38888	8.860936	117.152634	32.775551	-8.188396	116.50798	27.486214	36.002113	112.12796	30.1308825	13.9068585	114.31797	-82.9086425	3.8150135	119.987298
-20.352777	31.35181	115.616203	-26.347321	8.847318	117.074326	32.830524	-8.273963	116.654648	27.599976	35.874428	111.635445	30.21525	13.8002325	114.1450465	-82.909892	3.8944035	120.0036055
-19.459663	30.464272	115.357147	-26.247852	8.826526	117.001236	32.863419	-8.308993	116.731171	27.682787	35.769905	111.362137	30.273103	13.730456	114.046654	-82.768807	3.922596	119.955818
-18.704842	29.627201	115.176727	-26.182646	8.792837	116.950333	32.907669	-8.339369	116.810295	27.765659	35.714066	111.090637	30.336664	13.6873485	113.950466	-82.701956	3.8983255	119.9502
-17.762651	28.808802	114.982834	-26.122921	8.805962	116.894409	32.961185	-8.363061	116.86792	27.851656	35.633957	110.859406	30.4064205	13.635448	113.863663	-82.6522625	3.976476	119.925155
-16.883804	28.064114	114.916656	-26.043337	8.777373	116.863037	33.019333	-8.377571	116.885353	27.941492	35.59687	110.685608	30.4804125	13.6096495	113.7854805	-82.5670865	3.9450965	119.9405935
-16.117981	27.345509	114.903809	-25.95034	8.797854	116.846359	33.075245	-8.384151	116.914352	28.050201	35.553837	110.598137	30.562723	13.584843	113.7562445	-82.463403	4.010865	119.9364735
-15.169759	26.678102	114.897278	-25.872129	8.792175	116.832283	33.141266	-8.384441	116.931496	28.148212	35.536705	110.61013	30.644739	13.576132	113.770813	-82.388997	4.008218	119.893753
-13.929173	25.806942	115.005348	-25.722006	8.840988	116.754494	33.213047	-8.354703	116.896698	28.295103	35.559822	110.774063	30.754075	13.6025595	113.8353805	-82.198087	4.0794165	119.6736075
-13.107761	25.261915	115.090927	-25.659462	8.849411	116.723724	33.277336	-8.333075	116.83123	28.409117	35.609722	110.938774	30.8432265	13.6383235	113.885002	-82.1621505	4.0604985	119.562446
-12.250315	24.755133	115.1968	-25.562996	8.886414	116.687866	33.358063	-8.279706	116.771492	28.516939	35.670807	111.17984	30.937501	13.6955505	113.975666	-82.063493	4.0772775	119.400066
-11.35781	24.276062	115.355392	-25.454967	8.95265	116.656639	33.451363	-8.205614	116.699585	28.620199	35.776474	111.499619	31.035781	13.78543	114.099602	-81.945715	4.11987	119.213676
-10.465681	23.864344	115.546211	-25.36203	9.012218	116.605522	33.549957	-8.111905	116.667435	29.162567	36.316628	111.604332	31.356262	14.1023615	114.1358835	-82.080322	3.9220745	119.0751605
-9.641074	23.434143	115.719688	-25.330835	9.176083	116.6306	33.660133	-7.991168	116.631592	29.260735	36.461971	112.012009	31.460434	14.2354015	114.3218005	-82.122104	4.1167645	118.9393995
-8.796007	23.033243	115.877472	-25.250849	9.31178	116.614929	33.751316	-7.839616	116.63028	28.920101	36.765621	112.592079	31.3357085	14.4630025	114.6111795	-81.8374065	4.1605575	118.6186785
-7.518171	22.456966	116.155754	-25.056993	9.553329	116.57666	33.861931	-7.586662	116.688446	29.141104	36.523842	113.182327	31.5015175	14.46859	114.9353865	-81.6155035	4.638068	118.2179335
-6.671079	22.068371	116.330208	-24.990292	9.748618	116.607956	33.949966	-7.434547	116.780243	29.244297	36.68734	113.54686	31.5971315	14.6263965	115.1635515	-81.5777155	4.8708395	118.0523605
-5.924158	21.653908	116.527809	-24.914444	9.922305	116.641197	34.053318	-7.278148	116.914345	29.332819	36.848057	113.891647	31.6930685	14.7849545	115.402996	-81.5219565	5.0596555	117.879398
-5.142864	21.188845	116.761848	-24.977119	10.179286	116.771675	34.163353	-7.104782	117.055145	29.411617	37.053669	114.258957	31.787485	14.9744435	115.657051	-81.741723	5.3841285	117.886299
-4.36837	20.720625	116.934181	-24.90591	10.324977	116.777924	34.289326	-6.92251	117.176392	29.424091	37.760422	114.647926	31.8567085	15.418956	115.912159	-81.6685285	5.230998	117.643689
-3.58637	20.233744	117.111923	-24.809746	10.392242	116.743027	34.414589	-6.737913	117.274223	29.471531	37.942036	115.07534	31.94306	15.6020615	116.1747815	-81.562552	5.1824225	117.3112725
-2.923654	19.699326	117.24585	-24.689613	10.474021	116.587982	34.523708	-6.537007	117.348465	29.504475	38.131256	115.468452	32.0140915	15.7971245	116.4084585	-81.3933175	5.1509175	116.7675055
-1.924498	18.817959	117.38063	-24.610472	10.66016	116.526833	34.710781	-6.231255	117.456909	29.532728	38.403374	115.939499	32.1217545	16.0860595	116.698204	-81.3426985	5.2342605	116.355462
-1.31464	18.205643	117.454948	-24.527328	10.821206	116.478561	34.836777	-6.016326	117.528679	29.571482	38.603271	116.108177	32.2041295	16.2934725	116.818428	-81.2587855	5.3489395	116.138694
-0.685989	17.58102	117.419098	-24.435993	11.036806	116.490662	34.967896	-5.820794	117.617432	29.621941	38.795845	116.17701	32.2949185	16.4875255	116.897221	-81.1669045	5.5860865	116.084103
-0.181637	16.882835	117.396858	-24.351467	11.218307	116.538033	35.08876	-5.634441	117.728355	29.702881	38.962875	116.19854	32.3958205	16.664217	116.9634475	-81.0987545	5.772397	116.1126185
0.322056	16.088699	117.434563	-24.255987	11.385543	116.603706	35.208481	-5.50378	117.891907	29.805582	39.067348	116.19738	32.5070315	16.781784	117.0446435	-81.0190055	5.989302	116.1627685
0.744098	15.280245	117.522789	-24.162197	11.541123	116.723595	35.309517	-5.424066	118.095413	29.924913	39.12682	116.2071	32.617215	16.851377	117.1512565	-80.941609	6.230869	116.2959335
1.153517	14.475811	117.621483	-24.049429	11.688094	116.857681	35.402828	-5.375261	118.329063	30.061943	39.143536	116.205307	32.7323855	16.8841375	117.267185	-80.8312435	6.4920505	116.448177
1.624318	13.155132	117.779198	-23.917116	11.84694	117.111137	35.516727	-5.322921	118.70034	30.268484	39.151222	116.192307	32.8926055	16.9141505	117.4463235	-80.7268375	6.7797295	116.7759505
1.885637	12.217193	117.921677	-23.845417	11.921722	117.272636	35.6008	-5.284431	118.938271	30.375591	39.152225	116.16613	32.9881955	16.933897	117.5522005	-80.6790295	6.909547	116.9930715
2.087833	11.311732	118.081306	-23.778776	12.009309	117.447456	35.682629	-5.247106	119.120445	30.446301	39.142262	116.131638	33.064465	16.947578	117.6260415	-80.622017	7.07104	117.2688705
2.251173	10.427263	118.155518	-23.70541	12.054893	117.534431	35.757198	-5.185728	119.245003	30.482418	39.124794	116.098274	33.119808	16.969533	117.6716385	-80.530628	7.140253	117.3972235
2.338443	9.484705	118.158257	-23.638891	12.135711	117.581604	35.81451	-5.125249	119.326691	30.4928	39.118687	116.052071	33.153655	16.996719	117.689381	-80.431437	7.274703	117.473827
2.402349	8.543507	118.156586	-23.594482	12.157991	117.550529	35.87365	-5.068553	119.357895	30.492285	39.116077	116.043892	33.1829675	17.023762	117.7008935	-80.3719315	7.29222	117.4001645
2.393749	7.624426	118.096527	-23.569389	12.221583	117.481674	35.926395	-4.994668	119.358482	30.481934	39.127018	116.036247	33.2041645	17.066175	117.6973645	-80.3429425	7.376991	117.2659835
2.317645	6.344061	117.998375	-23.449503	12.309429	117.425789	36.015079	-4.877157	119.319298	30.498091	39.179646	115.965988	33.256585	17.1512445	117.642643	-80.155591	7.4676135	117.208935
2.202457	5.424661	117.938828	-23.41198	12.33096	117.474899	36.104118	-4.81447	119.320953	30.521521	39.222729	115.962257	33.3128195	17.2041295	117.641605	-80.1367795	7.4577905	117.308193
2.048044	4.499709	117.949677	-23.31181	12.329772	117.499077	36.186069	-4.764643	119.323441	30.546688	39.26535	115.997063	33.3663785	17.2503535	117.660252	-79.9899985	7.4091905	117.337902
1.83957	3.584686	117.911636	-23.261179	12.329046	117.502609	36.269196	-4.770211	119.342438	30.585327	39.257252	116.028534	33.4272615	17.2435205	117.685486	-79.9496195	7.4145715	117.319732
1.568068	2.697651	117.879356	-23.194113	12.292638	117.485451	36.336304	-4.836404	119.350006	30.628073	39.196724	116.080055	33.4821885	17.18016	117.7150305	-79.8704145	7.405116	117.2558715
1.278114	1.780142	117.820374	-23.152143	12.24193	117.478249	36.365261	-4.950775	119.36277	30.677853	39.08955	116.094841	33.521557	17.0693875	117.7288055	-79.825843	7.4144725	117.2276925
0.917556	0.826439	117.806686	-23.138794	12.182709	117.489494	36.375843	-5.068289	119.375252	30.727118	38.950306	116.093781	33.5514805	16.9410085	117.7345165	-79.8290685	7.4244095	117.2444715
0.263734	-0.482246	117.802002	-23.128628	12.077466	117.537201	36.383011	-5.253646	119.376183	30.774038	38.74139	116.14032	33.5785245	16.743872	117.7582515	-79.8357805	7.41106	117.3161505
-0.192779	-1.344859	117.772148	-23.084494	11.983351	117.568169	36.40538	-5.359237	119.393173	30.797554	38.626854	116.21611	33.601467	16.6338085	117.8046415	-79.770455	7.3328935	117.3316965
-0.703147	-2.161385	117.802521	-23.06151	11.894094	117.622124	36.440399	-5.453763	119.430885	30.819923	38.530037	116.353668	33.630161	16.538137	117.8922765	-79.753181	7.250051	117.3519715
-1.217195	-3.135299	117.752388	-23.032825	11.835882	117.704308	36.490238	-5.550521	119.480347	30.834675	38.44825	116.515091	33.6624565	16.4488645	117.997719	-79.7281065	7.2228995	117.410897
-1.833121	-3.953256	117.831467	-22.999208	11.791356	117.768539	36.539963	-5.604415	119.577049	30.857277	38.402767	116.694511	33.69862	16.399176	118.13578	-79.697036	7.183536	117.401298
-2.466576	-4.798409	117.860985	-23.007177	11.761963	117.861595	36.567268	-5.640218	119.694199	30.862394	38.369129	116.83329	33.714831	16.3644555	118.2637445	-79.729185	7.1594705	117.4594455
-3.154878	-5.606475	117.935883	-23.005823	11.735909	117.92408	36.578476	-5.653262	119.837341	30.855537	38.353642	116.964256	33.7170065	16.35019	118.4007985	-79.7286525	7.121628	117.4473615
-4.254938	-6.879131	118.017365	-23.075232	11.707379	118.039833	36.591625	-5.665874	120.072647	30.797812	38.321758	117.085251	33.6947185	16.327942	118.578949	-79.8451825	7.086816	117.500717
-5.136061	-7.627519	118.174385	-23.119791	11.681346	118.095467	36.597137	-5.694979	120.215057	30.736214	38.27898	117.148849	33.6666755	16.2920005	118.681953	-79.9062575	7.0706915	117.508981
-5.988607	-8.397923	118.176018	-23.152922	11.612182	118.17923	36.578648	-5.749357	120.314705	30.673918	38.210709	117.172897	33.626283	16.230676	118.743801	-79.932127	6.993688	117.614659
-6.885693	-9.198421	118.207047	-23.22106	11.498562	118.214203	36.533615	-5.821065	120.365318	30.622736	38.1166	117.158417	33.5781755	16.1477675	118.7618675	-80.0202955	6.8493565	117.6665385
-7.719267	-10.037745	118.101463	-23.262028	11.354815	118.239845	36.514782	-5.939549	120.384766	30.584959	38.003998	117.117775	33.5498705	16.0322245	118.7512705	-80.0739265	6.6774055	117.7284195
-8.738747	-10.759732	118.152115	-23.261683	11.260695	118.255829	36.478485	-6.041215	120.396004	30.546173	37.878044	117.029724	33.512329	15.9184145	118.712864	-80.035695	6.6029755	117.798794
-9.660388	-11.503614	118.07579	-23.280695	11.125099	118.263885	36.454704	-6.15629	120.402779	30.525375	37.753887	116.919029	33.4900395	15.7987985	118.660904	-80.0514295	6.4513995	117.866866
-11.256428	-12.619228	118.116783	-23.280052	10.957897	118.284782	36.411728	-6.343842	120.443024	30.501513	37.539452	116.679192	33.4566205	15.597805	118.561108	-80.0167245	6.317989	118.008456
-12.360541	-13.272153	118.234779	-23.311766	10.84067	118.25985	36.373417	-6.529346	120.490372	30.507643	37.34798	116.485199	33.44053	15.409317	118.4877855	-80.064062	6.272023	118.0319145
-13.469627	-13.969043	118.217804	-23.341496	10.689497	118.235634	36.308029	-6.723732	120.564178	30.520252	37.144833	116.292191	33.4141405	15.2105505	118.4281845	-80.0971325	6.1684435	118.0430835
-14.679958	-14.565639	118.364189	-23.382509	10.5579	118.221069	36.251961	-6.934132	120.616104	30.522711	36.913174	116.07486	33.387336	14.989521	118.345482	-80.152354	6.126279	118.096656
-15.859837	-15.177999	118.467628	-23.400753	10.379367	118.183075	36.189087	-7.157707	120.680603	30.514872	36.670322	115.854492	33.3519795	14.7563075	118.2675475	-80.1534855	6.0024265	118.0986025
-17.06349	-15.693256	118.548546	-23.428686	10.167395	118.15963	36.122913	-7.386009	120.702789	30.500721	36.416317	115.622673	33.311817	14.515154	118.162731	-80.169189	5.819636	118.156529
-18.258057	-16.196146	118.56073	-23.471134	9.937816	118.141434	36.070206	-7.622296	120.684196	30.482128	36.154079	115.39743	33.276167	14.2658915	118.040813	-80.218435	5.6097405	118.242055
-20.151474	-16.851536	118.704666	-23.516226	9.603289	118.145683	35.974327	-7.969492	120.63385	30.455702	35.7724	115.061333	33.2150145	13.901454	117.8475915	-80.2474665	5.305124	118.4437745
-21.385916	-17.167305	118.861374	-23.532297	9.394695	118.18663	35.91856	-8.202727	120.618584	30.44591	35.510654	114.814339	33.182235	13.6539635	117.7164615	-80.246829	5.1354265	118.6567985
-22.671928	-17.435991	119.034592	-23.546671	9.155226	118.274216	35.867153	-8.43716	120.615555	30.436703	35.247738	114.580246	33.151928	13.405289	117.5979005	-80.24527	4.905163	118.9505315
-23.960499	-17.674088	119.265091	-23.532625	8.941743	118.385803	35.835739	-8.668629	120.63028	30.441666	34.981369	114.284203	33.1387025	13.15637	117.4572415	-80.2039525	4.727116	119.3143645
-25.255737	-17.792871	119.525314	-23.530203	8.717338	118.495087	35.805668	-8.895826	120.598984	30.440855	34.722141	114.056717	33.1232615	12.9131575	117.3278505	-80.1836675	4.5215185	119.6623235
-26.52384	-17.846354	119.659279	-23.528347	8.483625	118.621887	35.78299	-9.109833	120.577606	30.443747	34.471012	113.89859	33.1133685	12.6805895	117.238098	-80.1700625	4.2866605	120.005676
-27.807417	-17.838606	119.762108	-23.459846	8.267589	118.732513	35.771568	-9.320046	120.565369	30.441904	34.2556	113.786407	33.106736	12.467777	117.175888	-80.026428	4.067401	120.289138
-29.698732	-17.680962	119.833145	-23.515106	7.963252	118.816994	35.752079	-9.598926	120.499672	30.441666	33.977703	113.705765	33.0968725	12.1893885	117.1027185	-80.1270845	3.7371155	120.5312695
-30.962961	-17.473881	119.766174	-23.49394	7.810238	118.824936	35.719959	-9.761366	120.445511	30.437712	33.808144	113.631119	33.0788355	12.023389	117.038315	-80.0667155	3.597087	120.611557
-32.230522	-17.17112	119.699165	-23.528397	7.652229	118.796471	35.671902	-9.931402	120.3992	30.42033	33.659367	113.573059	33.046116	11.8639825	116.9861295	-80.10291	3.4404755	120.6068125
-33.432686	-16.811096	119.601425	-23.575281	7.508643	118.75045	35.599918	-10.052786	120.345673	30.386803	33.500996	113.519501	32.9933605	11.724105	116.932587	-80.1439225	3.293181	120.568313
-34.636932	-16.373102	119.4692	-23.620747	7.342254	118.720413	35.569141	-10.245136	120.24456	30.324671	33.351913	113.432693	32.946906	11.5533885	116.8386265	-80.1884	3.1311195	120.6021995
-35.852558	-15.838456	119.404434	-23.661036	7.20891	118.713394	35.469051	-10.38661	120.153282	30.249569	33.183773	113.327698	32.85931	11.3985815	116.74049	-80.181382	3.0192385	120.686298
-37.041683	-15.268156	119.381805	-23.702665	7.039317	118.738197	35.391243	-10.540081	120.048775	30.159204	33.041348	113.227882	32.7752235	11.2506335	116.6383285	-80.1805535	2.8280005	120.8380655
-38.751373	-14.216146	119.388947	-23.800091	6.816921	118.821808	35.326221	-10.763705	119.843468	30.067051	32.331551	113.135948	32.696636	10.783923	116.489708	-80.296818	2.849919	121.153908
-39.841522	-13.416349	119.490395	-23.863003	6.647847	118.920792	35.260067	-10.886109	119.689095	29.979488	32.222378	113.062691	32.6197775	10.6681345	116.375893	-80.3457835	2.6275595	121.465691
-40.877174	-12.585172	119.601265	-23.918978	6.488451	119.029175	35.200371	-11.005154	119.544472	29.883961	32.121586	112.941864	32.542166	10.558216	116.243168	-80.380122	2.418686	121.815182
-41.900299	-11.649242	119.712997	-23.935425	6.327531	119.168648	35.142597	-11.104332	119.423141	29.779131	31.464928	113.099625	32.460864	10.180298	116.261383	-80.331714	2.474764	122.075913
-42.828487	-10.680129	119.832787	-23.954329	6.164397	119.309021	35.112808	-11.206928	119.308151	29.682255	31.369465	113.120445	32.3975315	10.0812685	116.214298	-80.3061895	2.2475255	122.403744
-43.728607	-9.657633	119.817162	-24.011234	6.012449	119.363297	35.089779	-11.326775	119.218376	29.603058	31.265778	113.176369	32.3464185	9.9695015	116.1973725	-80.3688865	2.0553965	122.5292215
-44.616318	-8.52924	119.691444	-24.067318	5.850842	119.374916	35.033875	-11.472427	119.145874	29.537735	31.159979	113.268791	32.285805	9.843776	116.2073325	-80.420441	1.857908	122.5424995
-45.843773	-6.812521	119.530891	-24.203928	5.633643	119.335625	34.9048	-11.696193	118.981873	29.430576	32.171181	113.065338	32.167688	10.237494	116.0236055	-80.575544	1.029792	122.6476445
-46.619774	-5.540223	119.356766	-24.280422	5.479301	119.246361	34.792702	-11.848448	118.864418	29.399904	32.048321	113.10881	32.096303	10.0999365	115.986614	-80.657147	0.858665499999999	122.506108
-47.317238	-4.250487	119.171394	-24.376371	5.390124	119.220284	34.68074	-11.966885	118.714737	29.731354	31.8057	112.981392	32.206047	9.9194075	115.8480645	-80.958789	0.860840499999998	122.5925035
-48.001896	-2.949595	118.965897	-24.456797	5.324724	119.099701	34.588165	-12.082217	118.513557	29.266006	31.900331	113.204681	31.9270855	9.909057	115.859119	-80.8406795	0.740390999999999	122.340283
-48.630142	-1.563519	118.821594	-24.558952	5.213842	118.991829	34.503456	-12.142981	118.29332	29.182261	31.853653	113.235306	31.8428585	9.855336	115.764313	-80.9607625	0.572347999999998	122.219345
-49.189789	-0.174587	118.709877	-24.64867	5.167409	119.008698	34.422337	-12.193252	118.075226	29.098537	31.838947	113.252342	31.760437	9.8228475	115.663784	-81.057777	0.511970499999999	122.353612
-49.685383	1.239769	118.696404	-24.653753	5.018935	118.874657	34.362476	-12.185738	117.840622	29.016001	31.860134	113.26857	31.6892385	9.837198	115.554596	-80.9967445	0.200672000000001	122.194718
-50.297665	3.450866	118.766083	-24.547869	4.908659	119.017776	34.306343	-12.085966	117.525986	28.857283	31.961313	113.346275	31.581813	9.9376735	115.4361305	-80.677551	-0.120355499999999	122.5994215
-50.679226	4.889463	118.868591	-24.866707	5.03221	119.093384	34.280106	-11.977505	117.331245	28.726816	32.075562	113.468292	31.503461	10.0490285	115.3997685	-81.236875	0.0153915000000016	122.7869995
-50.946308	6.415972	118.938423	-24.888754	4.985403	119.110428	34.272594	-11.889421	117.13723	28.591057	32.193054	113.663986	31.4318255	10.1518165	115.400608	-81.2093335	-0.181010499999999	122.820248
-51.16481	7.856339	119.01268	-24.752411	4.7714	119.042885	34.244526	-11.813319	116.940819	28.461361	32.308544	113.882431	31.3529435	10.2476125	115.411625	-80.8577655	-0.704812499999999	122.674145
-51.357639	9.311504	119.10173	-24.942966	4.820026	119.068802	34.198689	-11.74764	116.731979	28.341923	32.407379	114.117638	31.270306	10.3298695	115.4248085	-81.156238	-0.689817499999998	122.7127955
-51.471752	10.844934	119.201279	-25.009665	4.823674	119.06514	34.106861	-11.689267	116.535912	28.216633	32.496815	114.347137	31.161747	10.403774	115.4415245	-81.181077	-0.756425999999999	122.6887555
-51.518448	12.247446	119.436707	-25.20256	4.908774	119.120598	33.976395	-11.636023	116.302155	28.084103	32.558403	114.564583	31.030249	10.46119	115.433369	-81.435369	-0.643641999999998	122.807827
-51.487495	14.394154	119.857834	-25.287252	4.852396	119.101357	33.771019	-11.542985	115.972221	27.882067	32.66785	114.894257	30.826543	10.5624325	115.433239	-81.401047	-0.8576405	122.769475
-51.405567	15.738906	120.102783	-25.412512	4.916853	119.135284	33.64772	-11.464879	115.790749	27.780804	32.760082	115.110718	30.714262	10.6476015	115.4507335	-81.539286	-0.813895499999999	122.8198345
-51.22118	17.023178	120.299973	-25.51454	5.061034	119.189285	33.52887	-11.367898	115.646896	27.693918	32.868141	115.322479	30.611394	10.7501215	115.4846875	-81.640474	-0.6280535	122.8938825
-51.00729	18.284887	120.377335	-25.622038	5.179047	119.177032	33.44136	-11.261968	115.552521	27.61241	32.979797	115.463318	30.526885	10.8589145	115.5079195	-81.770961	-0.5008205	122.8461445
-50.733215	19.507822	120.352699	-25.703197	5.316935	119.085167	33.362915	-11.151677	115.464546	27.544764	33.076233	115.543533	30.4538395	10.962278	115.5040395	-81.8602335	-0.328408000000001	122.6662945
-50.390179	20.602177	120.362434	-25.81699	5.453671	119.035004	33.300678	-11.046036	115.380692	27.47489	33.166191	115.532959	30.387784	11.0600775	115.4568255	-82.021764	-0.152735499999999	122.6131825
-49.986759	21.656641	120.282829	-25.806622	5.54171	118.873886	33.237434	-10.96755	115.332619	27.428202	33.237503	115.47654	30.332818	11.1349765	115.4045795	-81.946062	-0.0515564999999985	122.3431925
-49.271549	23.071404	120.137238	-25.939486	5.758604	118.866562	33.160297	-10.858984	115.341583	27.403011	33.324326	115.253868	30.281654	11.232671	115.2977255	-82.160626	0.284537	122.4353985
-48.753448	23.939007	120.067528	-26.147198	5.954695	118.983459	33.122387	-10.816512	115.398941	27.390471	33.347713	115.033043	30.256429	11.2656005	115.215992	-82.550825	0.6437895	122.750926
-48.176376	24.742878	119.939598	-25.928665	5.943571	118.779396	33.095905	-10.795503	115.48716	27.384237	33.356224	114.781204	30.240071	11.2803605	115.134182	-82.097401	0.606781500000002	122.42461
-47.513351	25.466072	119.743858	-26.040787	6.083192	118.839027	33.069778	-10.810732	115.626373	27.382227	33.348045	114.471306	30.2260025	11.2686565	115.0488395	-82.3075765	0.897727500000002	122.6292145
-46.854477	26.133997	119.551826	-25.992891	6.01778	118.686615	33.047428	-10.823371	115.757813	27.374041	33.327068	114.135063	30.2107345	11.2518485	114.946438	-82.1965165	0.783711500000003	122.426792
-46.150917	26.761692	119.293762	-26.092049	6.175634	118.800034	33.027634	-10.873987	115.846382	27.361948	33.278751	113.843597	30.194791	11.202382	114.8449895	-82.378889	1.148886	122.7550785
-45.384331	27.32592	119.127449	-26.170969	6.249457	118.732666	33.010303	-10.921515	115.912201	27.354101	33.222847	113.569412	30.182202	11.150666	114.7408065	-82.52414	1.348248	122.7245255
-44.128773	28.104246	118.855598	-26.129766	6.20306	118.626534	32.958462	-10.945308	115.919205	27.350695	33.179714	113.280251	30.1545785	11.117203	114.599728	-82.4141105	1.288917	122.65334
-43.200123	28.549688	118.744171	-26.136797	6.303362	118.591797	32.921135	-10.918695	115.886139	27.351227	33.193634	113.116684	30.136181	11.1374695	114.5014115	-82.409775	1.4692545	122.6821825
-42.323875	29.033201	118.572449	-26.140728	6.367504	118.481445	32.873703	-10.858871	115.865112	27.349218	33.25515	112.922905	30.1114605	11.1981395	114.3940085	-82.3929165	1.5368685	122.5688815
-41.279907	29.448578	118.396759	-26.183987	6.545514	118.415665	32.838856	-10.770044	115.824829	27.333542	33.324043	112.745354	30.086199	11.2769995	114.2850915	-82.454173	1.8140285	122.5462385
-40.308979	29.902706	118.233017	-26.261372	6.732035	118.376884	32.803722	-10.677853	115.800217	27.305412	33.40316	112.582169	30.054567	11.3626535	114.191193	-82.577311	2.1014165	122.562575
-39.254711	30.248392	118.142334	-26.20537	6.808491	118.354103	32.783051	-10.604656	115.76104	27.301836	33.479385	112.479446	30.0424435	11.4373645	114.120243	-82.4531835	2.1796175	122.587963
-38.224873	30.637238	118.04612	-26.112509	6.841965	118.19072	32.742748	-10.546114	115.721664	27.319881	33.547409	112.440575	30.0313145	11.5006475	114.0811195	-82.2563325	2.1832825	122.3003205
-36.405991	31.179935	117.993187	-26.103374	6.931391	118.094589	32.641335	-10.469796	115.726921	27.359089	33.635159	112.502075	30.000212	11.5826815	114.114498	-82.20696	2.2801005	122.07468
-35.27317	31.467199	117.983833	-26.316309	7.241673	118.204712	32.583244	-10.418189	115.684364	27.377928	33.715759	112.597107	29.980586	11.648785	114.1407355	-82.613204	2.834561	122.2686885
-34.095242	31.742334	117.961967	-26.259523	7.257164	118.171585	32.548779	-10.337474	115.605438	27.391525	33.79554	112.710426	29.970152	11.729033	114.157932	-82.489198	2.785295	122.185238
-32.74292	31.983555	117.923286	-26.338261	7.438165	118.027367	32.521595	-10.241671	115.546211	27.417231	33.908775	112.849091	29.969413	11.833552	114.197651	-82.645935	3.042778	121.857083
-31.506487	32.237045	117.855026	-26.35737	7.560408	117.876266	32.526295	-10.124183	115.474319	27.438229	34.032238	113.045792	29.982262	11.9540275	114.2600555	-82.697002	3.1667885	121.4924765
-30.225536	32.379261	117.786148	-26.262384	7.599064	117.670074	32.543652	-9.995205	115.424904	27.456051	34.175198	113.266968	29.9998515	12.0899965	114.345936	-82.5246195	3.1081315	120.994212
-28.840637	32.516174	117.690109	-26.179609	7.625567	117.362465	32.574078	-9.858415	115.367546	27.470728	34.334808	113.471046	30.022403	12.2381965	114.419296	-82.381621	3.0129375	120.305634
-26.895041	32.673435	117.585632	-26.190468	7.7851	117.046783	32.579739	-9.64553	115.262939	27.478365	34.555424	113.727585	30.029052	12.454947	114.495262	-82.409988	3.115253	119.598304
-25.589272	32.662987	117.467834	-26.208677	7.920113	116.86528	32.568569	-9.507824	115.195099	27.477343	34.683945	113.847328	30.022956	12.5880605	114.5212135	-82.44031	3.2521655	119.2093465
-24.153433	32.629162	117.359505	-26.31366	8.161802	116.851494	32.535343	-9.378469	115.184639	27.479607	34.802624	113.874878	30.007475	12.7120775	114.5297585	-82.634795	3.6115265	119.1732295
-22.800823	32.555328	117.210457	-26.315044	8.320758	116.753899	32.508797	-9.267743	115.240929	27.49427	34.912491	113.888062	30.0015335	12.822374	114.5644955	-82.6316215	3.819142	118.9433025
-21.608097	32.440228	117.136292	-26.355007	8.469658	116.682259	32.501747	-9.173301	115.37616	27.500456	35.008121	113.942017	30.0011015	12.91741	114.6590885	-82.7111155	4.021906	118.7054295
-20.047075	32.155972	116.869102	-26.351696	8.554525	116.45018	32.493755	-9.086553	115.523514	27.484592	35.101788	114.03849	29.9891735	13.0076175	114.781002	-82.6925655	4.1014325	118.119358
-18.672533	31.884237	116.65065	-26.429737	8.622896	116.217354	32.481224	-9.009449	115.645325	27.442938	35.190193	114.149368	29.962081	13.090372	114.8973465	-82.821555	4.15542	117.5373615
-16.791782	31.395664	116.468216	-26.552395	8.700634	115.884102	32.431217	-8.854021	115.792908	27.352566	35.32671	114.3116	29.8918915	13.2363445	115.052254	-82.9966815	4.1649235	116.71595
-15.402102	30.918186	116.354813	-26.574892	8.777272	115.772186	32.38657	-8.750274	115.859627	27.296034	35.422512	114.372765	29.841302	13.336119	115.116196	-82.991086	4.218425	116.428176
-14.119622	30.453609	116.354523	-26.605093	8.8736	115.751335	32.369934	-8.630284	115.90937	27.260069	35.529613	114.424049	29.8150015	13.4496645	115.1667095	-83.0251875	4.2975355	116.3359605
-12.86128	29.987591	116.45385	-26.63847	8.954834	115.837814	32.35619	-8.506487	115.987862	27.253613	35.658039	114.479492	29.8049015	13.575776	115.233677	-83.0818415	4.333892	116.441951
-11.55122	29.357191	116.553139	-26.614847	9.102864	115.991829	32.373672	-8.397131	116.106323	27.257734	35.774006	114.557686	29.815703	13.6884375	115.3320045	-83.045397	4.5172905	116.6516535
-10.304728	28.725376	116.64637	-26.622253	9.193408	116.10775	32.386936	-8.298213	116.264854	27.267044	35.862217	114.66848	29.82699	13.782002	115.466667	-83.071496	4.604814	116.748833
-9.078888	28.059975	116.777435	-26.666281	9.285581	116.291634	32.40353	-8.2452	116.446426	27.271685	35.911999	114.790169	29.8376075	13.8333995	115.6182975	-83.1701695	4.7377625	116.9649705
-7.297094	26.925209	116.947792	-26.620531	9.272003	116.305206	32.453251	-8.245102	116.757881	27.275541	35.917107	115.051414	29.864396	13.8360025	115.9046475	-83.105458	4.7080035	116.7057645
-6.174966	26.092255	117.086395	-26.611216	9.231054	116.318787	32.493771	-8.244864	116.93058	27.269709	35.901676	115.271721	29.88174	13.828406	116.1011505	-83.104172	4.633702	116.5364235
-5.109957	25.240862	117.227005	-26.640133	9.162265	116.284576	32.529984	-8.253445	117.1036	27.251089	35.881012	115.500175	29.8905365	13.8137835	116.3018875	-83.1708025	4.5107465	116.2672645
-4.01607	24.338608	117.282463	-26.632351	9.117868	116.194466	32.569355	-8.282719	117.243073	27.220472	35.861046	115.692184	29.8949135	13.7891635	116.4676285	-83.1596155	4.4465725	115.9213035
-3.032389	23.39068	117.264236	-26.673668	9.070747	116.038498	32.587868	-8.317472	117.367409	27.203127	35.833126	115.811729	29.8954975	13.757827	116.589569	-83.2428335	4.383667	115.487427
-2.055911	22.417738	117.20636	-26.725727	9.027694	115.83358	32.578762	-8.352983	117.420448	27.201996	35.791962	115.867577	29.890379	13.7194895	116.6440125	-83.341833	4.3358985	115.0231475
-1.109536	21.37664	117.057129	-26.738007	9.022724	115.636513	32.571293	-8.398726	117.419434	27.21859	35.733204	115.824249	29.8949415	13.667239	116.6218415	-83.3709555	4.378209	114.6511845
0.201547	19.802145	116.796288	-26.678709	9.048352	115.358124	32.575443	-8.455339	117.391792	27.282175	35.637745	115.666389	29.928809	13.591203	116.5290905	-83.286227	4.505501	114.1871575
1.027547	18.654068	116.680656	-26.613686	9.049755	115.23484	32.598541	-8.482792	117.386398	27.346647	35.571281	115.572884	29.972594	13.5442445	116.479641	-83.199966	4.5552655	113.990039
1.771894	17.523039	116.602028	-26.534552	9.061282	115.172531	32.667397	-8.520276	117.418434	27.434095	35.498516	115.542732	30.050746	13.48912	116.480583	-83.11985	4.633444	113.864479
2.441871	16.33667	116.661797	-26.431042	9.040344	115.251373	32.750252	-8.560316	117.509064	27.540678	35.454319	115.549698	30.145465	13.4470015	116.529381	-83.007549	4.6336865	113.973365
3.087971	15.101054	116.787994	-26.31411	9.033489	115.351227	32.849594	-8.594303	117.645683	27.66258	35.41898	115.6418	30.256087	13.4123385	116.6437415	-82.884307	4.6546395	114.0587125
3.608394	13.884939	116.939316	-26.229561	9.040813	115.513718	32.979462	-8.605495	117.82621	27.776188	35.41885	115.76004	30.377825	13.4066775	116.793125	-82.836947	4.6749485	114.234311
4.025712	12.71649	117.132736	-26.136127	9.083531	115.673706	33.09256	-8.582451	118.063416	27.867517	35.434765	115.905273	30.4800385	13.426157	116.9843445	-82.7522925	4.740905	114.3630675
4.626689	10.75223	117.402328	-26.062149	9.131006	115.865616	33.262218	-8.507928	118.474258	27.956993	35.481495	116.125168	30.6096055	13.4867835	117.299713	-82.7339035	4.7752285	114.431519
4.892907	9.514193	117.570671	-26.012283	9.163406	115.93605	33.371754	-8.45646	118.749176	27.998629	35.508202	116.226234	30.6851915	13.525871	117.487705	-82.7097575	4.800941	114.384395
5.073474	8.254789	117.689407	-25.952265	9.160214	116.036987	33.464634	-8.402082	118.985626	28.035732	35.531975	116.278206	30.750183	13.5649465	117.631916	-82.654713	4.7554815	114.442058
5.220688	6.973155	117.796585	-25.904978	9.154635	116.095116	33.550774	-8.364519	119.191277	28.073841	35.541199	116.298065	30.8123075	13.58834	117.744671	-82.6222635	4.72093	114.445561
5.269553	5.695558	117.928627	-25.829243	9.090574	116.198692	33.665527	-8.353031	119.38987	28.13937	35.531406	116.282333	30.9024485	13.5891875	117.8361015	-82.5609345	4.5919605	114.5612825
5.261948	4.457517	118.038918	-25.748783	9.030531	116.296181	33.805363	-8.337655	119.604256	28.200361	35.510738	116.247108	31.002862	13.5865415	117.925682	-82.500428	4.4745205	114.66668
5.183222	3.189453	118.196663	-25.677507	8.959673	116.41201	33.944004	-8.343272	119.827606	28.279516	35.486542	116.211449	31.11176	13.571635	118.0195275	-82.466774	4.347711	114.8044925
4.920585	1.33795	118.47718	-25.511042	8.790295	116.604828	34.149315	-8.375465	120.169952	28.39439	35.430115	116.125847	31.2718525	13.527325	118.1478995	-82.2939365	4.053265	115.0617565
4.684214	0.169895	118.628159	-25.459082	8.668561	116.720772	34.292728	-8.390306	120.388397	28.458618	35.388092	116.068161	31.375673	13.498893	118.228279	-82.293837	3.838229	115.213265
4.357098	-0.995471	118.770805	-25.365957	8.505002	116.823792	34.432571	-8.410575	120.572197	28.50613	35.347637	116.053436	31.4693505	13.468531	118.3128165	-82.2012645	3.541473	115.3347675
3.948234	-2.106065	118.938232	-25.292454	8.344216	116.928825	34.564308	-8.412495	120.756821	28.921858	35.140198	115.869545	31.743083	13.3638515	118.313183	-82.327991	3.3245805	115.544467
3.463139	-3.156164	119.06636	-25.232368	8.170956	117.001297	34.684956	-8.409913	120.903778	28.538408	35.297302	116.100098	31.611682	13.4436945	118.501938	-82.076418	2.8982175	115.500656
2.96596	-4.151965	119.117584	-25.16054	8.000175	117.076851	34.812874	-8.371583	121.011177	28.543325	35.308628	116.145363	31.6780995	13.4685225	118.57827	-81.9991795	2.5318275	115.575432
2.365773	-5.103517	119.102882	-25.08778	7.837162	117.158783	34.938381	-8.332105	121.089577	28.54583	35.333614	116.213074	31.7421055	13.5007545	118.6513255	-81.9176655	2.1735695	115.6662405
1.367453	-6.419885	119.05204	-24.952269	7.622117	117.243507	35.120274	-8.261395	121.074928	28.554207	35.397667	116.355446	31.8372405	13.568136	118.715187	-81.7417785	1.676098	115.771827
0.633782	-7.249035	118.879936	-24.831984	7.518183	117.313324	35.241951	-8.214037	120.964302	28.56131	35.449116	116.473511	31.9016305	13.6175395	118.7189065	-81.5655985	1.4188265	115.9077415
-0.129334	-8.027752	118.645599	-24.706293	7.442616	117.392769	35.386955	-8.154683	120.782982	28.580067	35.525383	116.584648	31.983511	13.68535	118.683815	-81.396097	1.199882	116.101723
-0.937485	-8.76324	118.422546	-24.601742	7.407035	117.506218	35.504063	-8.070088	120.574585	28.617403	35.608055	116.702019	32.060733	13.7689835	118.638302	-81.264217	1.0450865	116.374134
-1.852686	-9.441478	118.266823	-24.446253	7.428001	117.693092	35.628799	-8.008427	120.346275	28.689299	35.687778	116.828964	32.159049	13.8396755	118.5876195	-81.051555	1.0163265	116.7985645
-2.754823	-10.105994	118.066132	-24.297527	7.431523	117.912354	35.7603	-7.937385	120.113373	28.792084	35.761131	116.9664	32.276192	13.911873	118.5398865	-80.871246	0.951173000000001	117.2848215
-3.76193	-10.633845	118.005081	-24.155527	7.509062	118.172791	35.89809	-7.89889	119.897423	28.908035	35.830982	117.133186	32.4030625	13.966046	118.5153045	-80.7141165	1.052078	117.8302775
-5.302362	-11.56006	117.933357	-23.927931	7.59624	118.529961	36.094669	-7.820555	119.620857	29.09709	35.949577	117.285141	32.5958795	14.064511	118.452999	-80.4517415	1.127969	118.606923
-6.231011	-12.246536	117.802155	-23.809919	7.679485	118.687462	36.18642	-7.758821	119.485298	29.228359	36.021675	117.329704	32.7073895	14.131427	118.407501	-80.3272275	1.227543	118.967423
-7.349258	-12.841265	117.838203	-23.710989	7.770819	118.77282	36.290596	-7.714581	119.421219	29.342873	36.075096	117.314888	32.8167345	14.1802575	118.3680535	-80.2387125	1.3613805	119.1775865
-8.487246	-13.394877	117.9188	-23.634905	7.810083	118.849922	36.387367	-7.687615	119.41433	29.455578	36.09576	117.23671	32.9214725	14.2040725	118.32552	-80.1912825	1.4160935	119.374324
-9.605519	-13.998638	117.95887	-23.532671	7.892136	118.866692	36.471428	-7.66867	119.464561	29.563883	36.101963	117.102814	33.0176555	14.2166465	118.2836875	-80.0829975	1.5676255	119.4496965
-10.756515	-14.572718	118.055138	-23.4646	7.92366	118.86232	36.571102	-7.666513	119.544724	29.672146	36.107903	116.941467	33.121624	14.220695	118.2430955	-80.050824	1.626625	119.4815445
-11.973576	-15.113519	118.144836	-23.387939	7.923218	118.835701	36.677551	-7.681478	119.646301	29.770452	36.120831	116.754173	33.2240015	14.2196765	118.200237	-79.9998795	1.6267595	119.471165
-13.722547	-15.937193	118.221237	-23.239956	7.848154	118.724968	36.816853	-7.69001	119.801865	29.913067	36.126389	116.429832	33.36496	14.2181895	118.1158485	-79.844872	1.4781185	119.3340875
-14.913424	-16.475025	118.227806	-23.165899	7.7972	118.601418	36.928547	-7.702004	119.885719	29.995419	36.096565	116.219666	33.461983	14.1972805	118.0526925	-79.793781	1.3971195	119.1501435
-16.171696	-16.899282	118.276611	-23.101683	7.732707	118.483398	37.017666	-7.708687	119.95752	30.074409	36.065182	116.038826	33.5460375	14.1782475	117.998173	-79.7494035	1.2871665	118.968623
-17.37711	-17.329063	118.245972	-23.010805	7.678544	118.383369	37.100506	-7.737454	120.035843	30.178574	36.01049	115.868362	33.63954	14.136518	117.9521025	-79.66115	1.22057	118.8146355
-18.652905	-17.675894	118.280388	-22.886904	7.642306	118.348991	37.179733	-7.771344	120.090363	30.312725	35.941334	115.743027	33.746229	14.084995	117.916695	-79.520037	1.199617	118.781287
-19.928341	-17.929991	118.364624	-22.736626	7.604803	118.366409	37.266685	-7.834897	120.155182	30.468712	35.866592	115.646828	33.8676985	14.0158475	117.901005	-79.3409505	1.1937585	118.831813
-21.151623	-18.180534	118.449997	-22.576258	7.566396	118.46994	37.371849	-7.911358	120.220009	30.659697	35.786148	115.577042	34.015773	13.937395	117.8985255	-79.168289	1.195397	119.0413545
-23.118025	-18.412912	118.70961	-22.342384	7.52234	118.675819	37.522663	-8.065811	120.315842	30.951149	35.638824	115.494171	34.236906	13.7865065	117.9050065	-78.921674	1.2581735	119.4466315
-24.389475	-18.443136	118.92617	-22.163088	7.461722	118.886879	37.629894	-8.196843	120.299484	31.117136	35.525738	115.430344	34.373515	13.6644475	117.864914	-78.699691	1.2589965	119.908844
-25.662428	-18.494373	119.10508	-21.999678	7.379829	119.224503	37.7094	-8.331614	120.169296	31.235937	35.391876	115.371933	34.4726685	13.530131	117.7706145	-78.4720245	1.229527	120.6783915
-26.956242	-18.470152	119.454765	-21.831736	7.29672	119.721008	37.75975	-8.447411	119.905235	31.698578	35.110725	115.141655	34.729164	13.331657	117.523445	-78.392636	1.261783	121.918571
-28.196114	-18.342749	119.853973	-21.704149	7.196464	120.214035	37.808445	-8.518463	119.655251	31.337616	35.210949	115.383659	34.5730305	13.346243	117.519455	-77.9813285	1.046685	122.908615
-29.443958	-18.22444	120.115105	-21.653982	7.111745	120.718262	37.83971	-8.55189	119.506821	31.375223	35.193729	115.526344	34.6074665	13.3209195	117.5165825	-77.9154305	0.902570500000001	123.9199415
-30.668453	-18.048267	120.325592	-21.660862	7.105782	121.069107	37.873386	-8.587094	119.440392	31.788603	35.046989	115.477203	34.8309945	13.2299475	117.4587975	-78.1527185	0.981616499999998	124.6794165
-32.431664	-17.68507	120.399384	-21.641462	7.0752	121.111275	37.918827	-8.669705	119.389664	31.405397	35.209957	115.725288	34.662112	13.270126	117.557476	-77.945036	0.880273999999998	124.665074
-33.577305	-17.409037	120.314468	-21.73431	7.153988	120.950356	37.890892	-8.743904	119.341156	31.388313	35.169704	115.589012	34.6396025	13.2129	117.465084	-78.1082225	1.095076	124.435628
-34.652977	-17.046501	120.283661	-21.740953	7.109587	120.720612	37.831123	-8.836818	119.305717	31.414164	34.544529	115.310394	34.6226435	12.8538555	117.3080555	-78.1045495	1.3653185	124.1331685
-35.721909	-16.721395	120.29097	-21.758757	7.124156	120.404724	37.715977	-8.939507	119.247284	31.343714	34.95171	114.758171	34.5298455	13.0061015	117.0027275	-78.0473595	1.2422105	123.8067205
-36.753292	-16.272593	120.38604	-21.873266	7.194129	120.21843	37.597744	-9.053579	119.172287	31.324953	34.778111	114.217445	34.4613485	12.862266	116.694866	-78.2078805	1.525992	123.741994
-37.730434	-15.800646	120.450592	-21.888771	7.157396	119.994148	37.51862	-9.18985	119.136414	31.30657	34.57695	113.702927	34.412595	12.69355	116.4196705	-78.190137	1.621242	123.5686255
-38.629421	-15.254291	120.540276	-21.927893	7.089612	119.786087	37.446301	-9.368746	119.156708	31.688183	34.172798	113.108429	34.567242	12.402026	116.1325685	-78.423028	1.777198	123.4396055
-39.861656	-14.404493	120.678307	-21.953348	6.903629	119.656311	37.399822	-9.692413	119.226013	31.362904	33.419273	112.915337	34.381363	11.86343	116.070675	-78.288059	1.943828	123.241947
-40.586071	-13.708869	120.74646	-22.023819	6.780477	119.666779	37.367847	-9.937983	119.260803	31.35685	33.709316	112.625328	34.3623485	11.8856665	115.9430655	-78.4099865	1.6752875	123.3904925
-41.319237	-12.962484	120.74852	-21.926413	6.595922	119.589676	37.321987	-10.170598	119.277931	31.419151	33.48584	112.515511	34.370569	11.657621	115.896721	-78.223395	1.534223	123.282631
-41.898632	-12.14168	120.683029	-21.945253	6.470122	119.565727	37.272411	-10.365116	119.294754	31.501591	33.289238	112.450043	34.387001	11.462061	115.8723985	-78.277507	1.478183	123.2590555
-42.450588	-11.255254	120.470467	-21.947201	6.376266	119.489456	37.251831	-10.555698	119.308945	31.589369	33.134571	112.447098	34.4206	11.2894365	115.8780215	-78.315002	1.4630955	123.1008905
-42.952259	-10.260018	120.092522	-21.975132	6.28107	119.35009	37.207859	-10.723512	119.277275	31.673346	33.031532	112.560783	34.4406025	11.15401	115.919029	-78.3908665	1.40813	122.781151
-43.401276	-9.236453	119.471596	-22.009247	6.233603	119.06778	37.149223	-10.857546	119.193962	31.742445	32.959824	112.738098	34.445834	11.051139	115.96603	-78.464328	1.416067	122.16953
-44.026985	-7.560395	118.294464	-22.101173	6.251799	118.493378	37.046223	-11.00057	118.969604	31.82728	32.943939	113.085724	34.4367515	10.9716845	116.027664	-78.6390975	1.5319135	120.959092
-44.343628	-6.383059	117.476273	-22.180456	6.33326	118.024551	36.941162	-11.056684	118.723038	31.874403	32.990883	113.326118	34.4077825	10.9670995	116.024578	-78.7686945	1.6994205	120.024524
-44.666119	-5.125259	116.707336	-22.247393	6.458639	117.573547	36.815262	-11.077127	118.466522	31.955582	33.052216	113.464943	34.385422	10.9875445	115.9657325	-78.880208	1.9297335	119.1813615
-44.872272	-3.820882	116.136848	-22.288465	6.639915	117.214928	36.677162	-11.097529	118.1427	32.017193	33.109509	113.580032	34.3471775	11.00599	115.861366	-78.9241075	2.27384	118.56849
-45.080696	-2.5253	115.837601	-22.305523	6.833663	117.023178	36.579769	-11.077177	117.793671	32.090496	33.194263	113.650574	34.3351325	11.058543	115.7221225	-78.9461785	2.608783	118.3242335
-45.215031	-1.222083	115.802513	-22.351007	7.083061	117.037842	36.511246	-11.036244	117.469681	32.570553	33.116272	113.463356	34.5408995	11.040014	115.4665185	-79.2429135	3.126108	118.6091655
-45.288879	0.115525	115.934113	-22.232258	7.259543	117.03994	36.456303	-10.959308	117.197189	32.263355	33.388031	113.62159	34.359829	11.2143615	115.4093895	-78.824345	3.3047245	118.6704905
-45.288158	2.049907	116.267815	-22.110601	7.538916	117.163803	36.428249	-10.871222	116.880241	32.374771	33.503464	113.600288	34.40151	11.316121	115.2402645	-78.622712	3.761711	119.0873415
-45.287102	3.313132	116.54142	-22.090281	7.722746	117.377731	36.440594	-10.777114	116.740021	32.428341	33.600128	113.572571	34.4344675	11.411507	115.156296	-78.6150295	4.033985	119.599166
-45.140461	4.554771	116.85923	-22.03783	7.856982	117.557167	36.451511	-10.671951	116.660927	32.454231	33.698792	113.505188	34.452871	11.5134205	115.0830575	-78.528531	4.2005435	120.0312765
-44.960186	5.807697	117.084709	-22.026373	8.026992	117.67907	36.475529	-10.541948	116.666702	32.461548	33.81749	113.428261	34.4685385	11.637771	115.0474815	-78.5212845	4.416213	120.3106585
-44.715893	6.98408	117.181267	-21.935623	8.089597	117.662849	36.493996	-10.431949	116.762291	32.460274	33.910851	113.288689	34.477135	11.739451	115.02549	-78.348381	4.439743	120.300208
-44.51849	8.169976	117.070282	-21.997089	8.243443	117.662109	36.516773	-10.333114	116.911018	32.436829	33.974014	113.08432	34.476801	11.82045	114.997669	-78.470979	4.666436	120.326549
-44.193943	9.35699	116.901588	-22.052456	8.335805	117.522827	36.514198	-10.266146	117.039421	32.448711	33.487164	112.922462	34.4814545	11.610509	114.9809415	-78.5863665	5.061101	120.0647125
-43.590958	11.135711	116.568794	-22.050823	8.417668	117.215706	36.461468	-10.178547	117.158485	32.797806	33.918377	112.143349	34.629637	11.869915	114.650917	-78.731283	4.965421	119.780495
-43.1549	12.301195	116.37368	-22.068455	8.478204	117.065475	36.414532	-10.133198	117.195068	32.736732	33.964668	111.89679	34.575632	11.915735	114.545929	-78.712542	5.040673	119.585021
-42.627083	13.496624	116.209709	-22.098988	8.526497	116.989777	36.386833	-10.089766	117.198036	32.701515	33.969162	111.67437	34.544174	11.939698	114.436203	-78.74215	5.113296	119.543351
-42.064266	14.720128	116.030205	-22.107189	8.584784	116.892754	36.368465	-10.028214	117.212143	32.695908	34.002819	111.474693	34.5321865	11.9873025	114.343418	-78.7465645	5.1822655	119.44209
-41.424129	15.922265	115.856949	-22.071407	8.670857	116.770088	36.35154	-9.941026	117.223991	32.701729	34.075069	111.315918	34.5266345	12.0670215	114.2699545	-78.6694485	5.2746925	119.2702215
-40.81638	17.166565	115.673172	-22.102942	8.754334	116.656563	36.32296	-9.85283	117.227554	32.715027	34.079872	111.221565	34.5189935	12.113521	114.2245595	-78.7248775	5.395147	119.0885665
-40.081131	18.417177	115.426147	-22.061962	8.86939	116.545425	36.289845	-9.785699	117.257484	32.705704	34.185986	111.135696	34.4977745	12.2001435	114.19659	-78.6216985	5.5386365	118.89426
-38.945171	20.373829	115.180862	-22.064854	9.049121	116.416252	36.238815	-9.735396	117.265472	32.745979	34.219818	111.049179	34.492397	12.242211	114.1573255	-78.622105	5.856031	118.6751785
-38.095135	21.700085	115.016281	-22.064377	9.164443	116.296242	36.182083	-9.72286	117.263153	32.796703	34.257099	111.013939	34.489393	12.2671195	114.138546	-78.618147	6.0617665	118.453938
-37.293171	23.05234	114.946831	-22.090096	9.254459	116.240379	36.134003	-9.714194	117.198776	32.805744	34.294849	111.053017	34.4698735	12.2903275	114.1258965	-78.6500655	6.2185905	118.3548615
-36.379639	24.403919	114.962326	-22.121494	9.320267	116.131165	36.066185	-9.70174	117.013039	32.764828	34.361584	111.188873	34.4155065	12.329922	114.100956	-78.6584945	6.310612	118.161374
-35.461929	25.743353	115.049683	-22.194567	9.404226	116.073608	35.959671	-9.651482	116.747307	32.707603	34.447262	111.381531	34.333637	12.39789	114.064419	-78.722771	6.410562	118.082797
-34.541473	27.044651	115.232574	-22.276392	9.431313	115.982376	35.835682	-9.569089	116.426064	32.594292	34.587212	111.61734	34.214987	12.5090615	114.021702	-78.767771	6.3535645	117.94305
-33.614109	28.395113	115.440002	-22.404907	9.494814	115.948486	35.726189	-9.454028	116.076637	32.434128	34.758228	111.870766	34.0801585	12.6521	113.9737015	-78.8899725	6.337528	117.9232705
-32.204945	30.338764	115.810837	-22.608988	9.586679	115.93766	35.55732	-9.180508	115.648605	32.150082	35.093117	112.203003	33.853701	12.9563045	113.925804	-79.071677	6.2170535	117.949516
-31.145695	31.559118	116.068115	-22.841015	9.689251	116.022621	35.442848	-8.980403	115.407265	31.945818	35.320019	112.429466	33.694333	13.169808	113.9183655	-79.376363	6.208694	118.1268765
-30.14201	32.747154	116.410782	-22.975616	9.729377	115.936005	35.308941	-8.766541	115.158226	31.703163	35.515202	112.722572	33.506052	13.3743305	113.940399	-79.457284	6.0844235	117.931611
-29.067352	33.870598	116.810783	-23.160084	9.760575	115.916084	35.210869	-8.558518	114.893738	31.44224	35.792534	113.118324	33.3265545	13.617008	114.006031	-79.6467225	5.904142	117.826137
-28.043997	34.898102	117.245186	-23.361326	9.753471	115.807297	35.096405	-8.332856	114.668587	31.160999	35.960693	113.62159	33.128702	13.8139185	114.1450885	-79.851354	5.6930235	117.4695055
-26.951767	35.911301	117.655273	-23.57085	9.813086	115.732048	34.987877	-8.098359	114.481461	30.474264	36.263733	114.365089	32.7310705	14.082687	114.423275	-79.8727705	5.543485	117.040821
-25.82078	36.796791	117.952896	-23.681295	10.021787	115.718651	34.900658	-7.875939	114.382042	30.294361	36.471539	114.830109	32.5975095	14.2978	114.6060755	-79.9600995	5.745774	116.8312265
-24.103632	38.069038	118.280159	-23.963697	10.447205	115.826775	34.780495	-7.528356	114.404762	30.116734	36.825306	115.284264	32.4486145	14.648475	114.844513	-80.3760085	6.245935	116.809037
-22.889753	38.818256	118.495415	-24.152887	10.826265	115.894577	34.707863	-7.3078	114.489471	30.035036	37.05085	115.508797	32.3714495	14.871525	114.999134	-80.6772235	6.781005	116.79002
-21.695366	39.377899	118.72641	-24.08062	11.015013	116.021584	34.656105	-7.108508	114.595078	29.98217	37.255699	115.732559	32.3191375	15.0735955	115.1638185	-80.4803775	6.9564305	116.8793495
-20.494665	39.85873	118.972763	-24.148256	11.306007	116.168343	34.621994	-6.932743	114.743271	29.949749	37.439461	115.977013	32.2858715	15.253359	115.360142	-80.5823835	7.358655	116.976544
-19.275518	40.228527	119.230064	-24.196709	11.540626	116.268646	34.599968	-6.789388	114.873383	29.928362	37.605236	116.196716	32.264165	15.407924	115.5350495	-80.657583	7.673328	117.0022425
-18.180538	40.490166	119.420448	-24.309856	11.757796	116.455414	34.596973	-6.680194	114.9786	29.885138	37.726246	116.387512	32.2410555	15.523026	115.683056	-80.8607675	7.992566	117.227772
-17.013985	40.599617	119.528282	-24.321859	11.858983	116.361908	34.584515	-6.588777	115.067543	29.855534	37.819717	116.50946	32.2200245	15.61547	115.7885015	-80.8637425	8.102496	116.9353145
-15.280458	40.662975	119.482567	-24.373131	12.022184	116.374931	34.542736	-6.4621	115.142403	29.778545	37.935013	116.569969	32.1606405	15.7364565	115.856186	-80.9069025	8.3079115	116.893676
-14.119276	40.5466	119.386902	-24.44165	12.107027	116.391983	34.510056	-6.384387	115.206383	29.734131	37.999447	116.555275	32.1220935	15.80753	115.880829	-81.0053935	8.406524	116.903137
-12.995373	40.264668	119.302216	-24.556025	12.229341	116.512978	34.504612	-6.333444	115.328217	29.688204	38.062592	116.563644	32.096408	15.864574	115.9459305	-81.208458	8.594108	117.0800255
-11.834607	39.86306	119.306458	-24.534222	12.262632	116.566505	34.523903	-6.317799	115.50106	29.653498	38.092579	116.631271	32.0887005	15.88739	116.0661655	-81.1571445	8.637874	117.0668445
-10.724647	39.350174	119.370735	-24.570162	12.199168	116.688713	34.555893	-6.33832	115.726295	29.631754	38.079441	116.786942	32.0938235	15.8705605	116.2566185	-81.2341475	8.5277755	117.1208075
-9.677971	38.745029	119.524071	-24.596991	12.185624	116.786934	34.604385	-6.406029	115.96949	29.607803	38.05027	116.993439	32.106094	15.8221205	116.4814645	-81.300076	8.5491275	117.0924035
-8.626563	38.027058	119.682953	-24.696238	12.124783	116.959358	34.650547	-6.45197	116.169975	29.584896	38.010117	117.241859	32.1177215	15.7790735	116.705917	-81.5101975	8.4704925	117.212799
-7.099034	36.753025	119.838455	-24.642174	11.994254	116.926865	34.738602	-6.47548	116.371445	29.557762	37.996124	117.60453	32.148182	15.760322	116.9879875	-81.43253	8.228186	116.8657425
-6.178245	35.828472	119.870079	-24.646093	11.987599	116.923561	34.773987	-6.420006	116.467438	29.550844	38.038559	117.764114	32.1624155	15.8092765	117.115776	-81.4546015	8.1659215	116.731346
-4.822708	34.631359	119.595512	-24.691072	12.040341	116.9552	34.827671	-6.342925	116.553047	29.571507	38.113693	117.846275	32.199589	15.885384	117.199661	-81.581733	8.195298	116.710739
-4.251602	33.697636	119.605278	-24.68161	12.126568	116.955612	34.897434	-6.226997	116.610321	29.581377	38.222961	117.864647	32.2394055	15.997982	117.237484	-81.6026255	8.255154	116.67374
-3.45246	32.577496	119.416405	-24.575306	12.210928	116.88324	34.980412	-6.134376	116.700981	29.612442	38.32328	117.7855	32.296427	16.094452	117.2432405	-81.447039	8.327404	116.5232395
-2.603471	31.371536	119.168938	-24.460886	12.292987	116.853859	35.05003	-6.054539	116.812683	29.655479	38.392967	117.637909	32.3527545	16.169214	117.225296	-81.2745265	8.41676	116.482422
-1.807917	30.079445	118.848358	-24.439875	12.404243	116.820618	35.102734	-6.021641	116.966339	29.719254	38.428173	117.434715	32.410994	16.203266	117.200527	-81.290744	8.60522	116.440709
-0.758822	28.056669	118.371437	-24.355486	12.527362	116.794777	35.174541	-6.069445	117.314438	29.842735	38.371666	117.009987	32.508638	16.1511105	117.1622125	-81.21961	8.9036135	116.4273415
-0.075994	26.570568	118.09201	-24.336765	12.535179	116.768578	35.176571	-6.152723	117.584572	29.927189	38.26894	116.706619	32.55188	16.0581085	117.1455955	-81.22541	9.0122495	116.3915605
0.54983	25.066254	117.812012	-24.325176	12.474546	116.718948	35.204185	-6.287771	117.852104	30.010492	38.137684	116.405396	32.6073385	15.9249565	117.12875	-81.2576905	9.0241355	116.309146
1.077243	23.539314	117.681778	-24.283148	12.356969	116.658127	35.224827	-6.41268	118.093369	30.062798	37.993828	116.134552	32.6438125	15.790574	117.1139605	-81.2101085	8.923364	116.2022935
1.595749	21.953133	117.537643	-24.27062	12.245517	116.594658	35.247433	-6.528767	118.261482	30.117336	37.855709	115.922119	32.6823845	15.663471	117.0918005	-81.2236245	8.827563	116.0975155
2.059451	20.389004	117.424187	-24.217594	12.05493	116.523155	35.306271	-6.663982	118.386185	30.162748	37.731422	115.734291	32.7345095	15.53372	117.060238	-81.1696975	8.57614	115.986072
2.465139	18.818886	117.315628	-24.144421	11.90509	116.446579	35.375404	-6.727518	118.458771	30.201807	37.650547	115.572586	32.7886055	15.4615145	117.0156785	-81.0774475	8.3486655	115.8774795
2.99244	16.466864	117.167221	-24.010859	11.727538	116.363289	35.505474	-6.779934	118.568596	30.285767	37.580124	115.288582	32.8956205	15.400095	116.928589	-80.9173385	8.054981	115.797989
3.262599	14.931398	117.073822	-23.920504	11.654253	116.333267	35.602497	-6.77889	118.630348	30.34297	37.547768	115.073654	32.9727335	15.384439	116.852001	-80.8137415	7.924067	115.814533
3.488278	13.405249	117.053047	-23.794811	11.597507	116.320396	35.718269	-6.792135	118.688225	30.796021	37.370941	114.663742	33.257145	15.289403	116.6759835	-80.846767	7.905611	115.9648085
3.673162	11.919541	117.009224	-23.664938	11.527261	116.336456	35.853226	-6.815207	118.740738	30.838322	37.369587	114.501465	33.345774	15.27719	116.6211015	-80.67565	7.777332	116.0518105
3.799085	10.431381	116.985413	-23.530289	11.429841	116.35054	35.972187	-6.880451	118.798027	30.966631	37.269131	114.344002	33.469409	15.19434	116.5710145	-80.529987	7.665342	116.1300655
3.864375	8.975864	117.07209	-23.397186	11.268984	116.384232	36.088596	-7.00886	118.854393	31.108847	37.122673	114.244522	33.5987215	15.0569065	116.5494575	-80.3930935	7.4810615	116.2190065
3.883179	7.539353	117.100731	-23.262197	11.126874	116.407692	36.207966	-7.171002	118.912933	31.296114	36.92823	114.173233	33.75204	14.878614	116.543083	-80.276434	7.375134	116.272301
3.807381	5.458341	117.164124	-23.066801	10.794089	116.44249	36.365372	-7.488964	118.977913	31.544342	36.536613	114.077629	33.954857	14.5238245	116.527771	-80.088459	7.0643535	116.357209
3.697085	4.100719	117.211166	-22.895388	10.543433	116.386833	36.479805	-7.706878	118.991837	31.713152	36.29467	114.04364	34.0964785	14.293896	116.5177385	-79.8872545	6.79297	116.2559275
3.55473	2.803068	117.151436	-22.739962	10.337945	116.318855	36.581158	-7.885666	118.988396	31.515371	36.314281	114.157906	34.0482645	14.2143075	116.573151	-79.5281885	6.4615825	116.064559
3.344274	1.591488	117.06636	-22.613714	10.129169	116.231918	36.706249	-8.038345	118.962906	31.647755	36.141872	114.01683	34.177002	14.0517635	116.489868	-79.40443	6.2065745	115.973968
3.075198	0.400349	116.954659	-22.508121	9.957089	116.118919	36.828274	-8.13734	118.897011	32.163086	35.856361	113.666046	34.49568	13.8595105	116.2815285	-79.511922	6.0546675	115.9563095
2.779008	-0.740279	116.844574	-22.342808	9.819761	115.988373	36.971931	-8.211224	118.827835	32.247509	35.774933	113.47364	34.60972	13.7818545	116.1507375	-79.295336	5.8576675	115.8260085
2.428455	-1.763685	116.741196	-22.207426	9.714499	115.864876	37.090275	-8.255141	118.730797	31.955126	35.862713	113.465286	34.5227005	13.803786	116.0980415	-78.9375525	5.625212	115.6317105
1.848779	-3.24122	116.584625	-22.025455	9.532538	115.75074	37.228046	-8.382707	118.605629	32.10603	35.729233	113.208702	34.667038	13.673263	115.9071655	-78.717948	5.391813	115.5943145
1.397447	-4.186807	116.4953	-21.918024	9.394066	115.691231	37.337486	-8.493208	118.502113	32.212288	35.616562	113.070679	34.774887	13.561677	115.786396	-78.610935	5.226455	115.596066
0.877532	-5.022116	116.41877	-21.804811	9.239429	115.681969	37.406441	-8.621995	118.412628	32.68396	35.333397	112.795166	35.0452005	13.355701	115.603897	-78.6548225	5.123157	115.760041
0.342968	-5.846265	116.280304	-21.704311	9.080539	115.622078	37.476799	-8.740655	118.295647	32.365604	35.3853	113.006935	34.9212015	13.3223225	115.651291	-78.3298235	4.8387555	115.592865
-0.199341	-6.609901	116.111389	-21.628454	8.937664	115.578392	37.543732	-8.859275	118.198601	32.441055	35.274662	113.129486	34.9923935	13.2076935	115.6640435	-78.2493015	4.6676345	115.4927405
-0.817042	-7.277978	115.969887	-21.551369	8.819656	115.55275	37.597103	-8.998825	118.083656	32.93808	34.992134	113.143066	35.2675915	12.9966545	115.613361	-78.3703295	4.6426575	115.492139
-1.452545	-7.91373	115.872681	-21.455547	8.749669	115.565346	37.634796	-9.104145	117.988991	33.065907	34.90976	113.388786	35.3503515	12.9028075	115.6888885	-78.2614455	4.5965305	115.4418035
-2.509552	-8.7844	115.839828	-21.332554	8.730427	115.668404	37.690056	-9.272396	117.938484	32.89674	34.966164	113.931335	35.293398	12.846884	115.9349095	-77.958506	4.61397	115.4018985
-3.199729	-9.338009	115.838661	-21.248028	8.738875	115.757706	37.742661	-9.357848	117.945358	33.031441	34.917351	114.146614	35.387051	12.7797515	116.045986	-77.883107	4.6979985	115.469426
-3.934927	-9.818884	115.816185	-21.170248	8.726533	115.862427	37.814888	-9.403318	117.987701	33.141689	34.883785	114.340363	35.4782885	12.7402335	116.164032	-77.8187845	4.7128325	115.560822
-4.699348	-10.293225	115.836166	-21.104507	8.706503	115.960861	37.901367	-9.411416	118.002792	33.234886	34.867702	114.519356	35.5681265	12.728143	116.261074	-77.7771405	4.684863	115.660648
-5.501324	-10.704151	115.802811	-20.985207	8.696027	116.020737	38.003891	-9.410944	118.000816	33.296127	34.869137	114.69371	35.650009	12.7290965	116.347263	-77.620423	4.6629575	115.694211
-6.331733	-11.082036	115.742661	-20.910517	8.671926	116.041031	38.106449	-9.380285	117.987671	33.366982	34.87841	114.829697	35.7367155	12.7490625	116.408684	-77.5577495	4.5947895	115.673378
-7.126763	-11.474771	115.551498	-20.831779	8.638247	116.003403	38.192497	-9.361934	117.979683	33.828358	34.74559	114.765259	36.0104275	12.691828	116.372471	-77.6739855	4.584666	115.634335
-8.387634	-12.030211	115.215408	-20.731739	8.609526	115.855835	38.313107	-9.308766	117.930283	33.513889	34.968937	115.063629	35.913498	12.8300855	116.496956	-77.376976	4.3889665	115.214714
-9.310647	-12.358084	115.086128	-20.674232	8.618731	115.751434	38.376095	-9.250536	117.890701	33.568535	35.016663	115.084122	35.972315	12.8830635	116.4874115	-77.320779	4.3543985	115.0154565
-10.309412	-12.551814	115.05867	-20.561691	8.640036	115.698624	38.461506	-9.205895	117.851555	33.629196	35.042217	115.064667	36.045351	12.918161	116.458111	-77.168733	4.361911	114.939137
-11.164515	-12.915005	114.881897	-20.467632	8.64333	115.67067	38.539444	-9.165906	117.855598	33.703995	35.062813	115.001007	36.1217195	12.9484535	116.4283025	-77.0569835	4.3382065	114.9130375
-12.177207	-13.192126	114.873932	-20.409489	8.642136	115.671265	38.611732	-9.165528	117.873978	34.179054	34.899975	114.792458	36.395393	12.8672235	116.333218	-77.214371	4.4170485	115.009312
-13.176317	-13.436562	114.886429	-20.320993	8.629953	115.667053	38.664898	-9.198148	117.924484	34.267853	34.871174	114.762352	36.4663755	12.836513	116.343418	-77.1083615	4.423393	114.990688
-14.226529	-13.666103	114.884842	-20.265301	8.60469	115.684715	38.702763	-9.248848	117.977928	34.371902	34.80352	114.712395	36.5373325	12.777336	116.3451615	-77.0679345	4.432044	115.0242685
-15.823614	-13.996382	114.930786	-20.192905	8.515593	115.706909	38.724854	-9.365932	118.075966	34.088863	34.834236	114.813721	36.4068585	12.734152	116.4448435	-76.7926685	4.297034	114.9689745
-16.960026	-14.226837	114.96743	-20.179371	8.468844	115.753403	38.728016	-9.458965	118.154976	34.544353	34.552372	114.568306	36.6361845	12.5467035	116.361641	-76.9949265	4.3909845	115.145165
-18.059099	-14.39175	115.0494	-20.177816	8.371794	115.779709	38.739319	-9.57333	118.233444	34.607708	34.447941	114.498917	36.6735135	12.4373055	116.3661805	-77.0291455	4.3062825	115.1932375
-19.176687	-14.534696	115.040466	-20.126389	8.274162	115.817192	38.762169	-9.646812	118.292702	34.233444	34.516228	114.612053	36.4978065	12.434708	116.4523775	-76.7505845	4.113616	115.1820065
-20.357435	-14.663672	115.02433	-20.120855	8.19269	115.834549	38.768353	-9.719237	118.303955	34.636017	34.255753	114.38308	36.702185	12.268258	116.3435175	-76.943895	4.117122	115.3255805
-21.528975	-14.757085	115.041229	-20.093712	8.091465	115.846619	38.783485	-9.788216	118.280327	34.24025	34.345238	114.510025	36.5118675	12.278511	116.395176	-76.6992915	3.904419	115.298062
-22.699574	-14.798368	115.048111	-20.104492	8.012889	115.902122	38.775158	-9.859015	118.228127	34.649067	34.09428	114.275871	36.7121125	12.1176325	116.251999	-76.9210965	3.9081455	115.552245
-24.522001	-14.786845	115.087639	-20.05456	7.945106	116.02179	38.733501	-9.932455	118.169167	34.67009	33.998974	114.166985	36.7017955	12.0332595	116.168076	-76.8109155	3.8569525	115.875504
-25.739336	-14.758071	115.187851	-20.073219	7.94616	116.122925	38.694935	-9.965104	118.148827	34.274242	34.113937	114.253555	36.4845885	12.0744165	116.201191	-76.6310265	3.8179035	116.044659
-26.991293	-14.631456	115.366455	-20.088064	7.955109	116.247749	38.650764	-9.977571	118.144608	34.650116	33.907707	113.968048	36.65044	11.965068	116.056328	-76.826568	3.94515	116.43917
-28.220839	-14.511233	115.480133	-20.138622	7.979222	116.319992	38.612221	-10.003784	118.154785	34.605652	33.897488	113.827599	36.6089365	11.946852	115.991192	-76.8861805	4.011592	116.648792
-29.507252	-14.349015	115.654289	-20.198437	7.992167	116.406631	38.552849	-9.975204	118.162766	34.539215	33.90107	113.684639	36.546032	11.962933	115.9237025	-76.942906	4.021401	116.8895595
-30.735645	-14.138378	115.850853	-20.25845	7.975699	116.466629	38.510399	-9.967043	118.18634	34.083412	34.070511	113.709686	36.2969055	12.051734	115.948013	-76.8138055	3.899664	116.985245
-32.014942	-13.881591	116.032265	-20.323191	7.968177	116.544579	38.463657	-9.958929	118.242661	34.409039	33.890865	113.389503	36.436348	11.965968	115.816082	-77.08273	3.970386	117.273076
-33.851685	-13.405281	116.238441	-20.419079	7.943106	116.596291	38.373993	-9.999631	118.34359	34.340244	33.813648	113.180588	36.3571185	11.9070085	115.762089	-77.1952765	3.9792035	117.430493
-35.098282	-13.024829	116.425499	-20.479509	7.911196	116.666344	38.305878	-10.054638	118.415436	34.328758	33.73394	113.034081	36.317318	11.839651	115.7247585	-77.276336	3.982741	117.6079295
-36.317394	-12.610949	116.572067	-20.460016	7.855132	116.737762	38.2145	-10.143147	118.469597	34.313709	33.6334	112.921486	36.2641045	11.7451265	115.6955415	-77.1841365	3.9651375	117.7799825
-37.495415	-12.083645	116.678276	-20.523552	7.768807	116.855797	38.1553	-10.23292	118.485832	34.294422	33.535965	112.871933	36.224861	11.6515225	115.6788825	-77.271965	3.8860915	118.0327115
-38.663094	-11.543084	116.78109	-20.536301	7.714898	116.999313	38.071762	-10.302188	118.455086	34.249638	33.46373	112.874817	36.1607	11.580771	115.6649515	-77.233302	3.849025	118.3336745
-39.784645	-10.91919	116.87635	-20.582426	7.644453	117.161766	37.989586	-10.342821	118.36982	34.161705	33.415386	112.896309	36.0756455	11.5362825	115.6330645	-77.2404975	3.7526235	118.6904675
-40.902763	-10.258285	117.005692	-20.658676	7.574024	117.319344	37.881123	-10.334544	118.233421	34.055946	33.4198	112.92807	35.9685345	11.542628	115.5807455	-77.2858865	3.60542	119.0579425
-42.500557	-9.126276	117.496048	-20.747808	7.553483	117.790413	37.711384	-10.256299	117.965187	33.809513	33.511795	113.026199	35.7604485	11.627748	115.495693	-77.2560645	3.479218	120.085133
-43.506504	-8.317585	118.039345	-20.870852	7.561345	118.238342	37.592926	-10.151464	117.792603	33.606049	33.631264	113.155159	35.5994875	11.7399	115.473881	-77.3411915	3.38279	121.002803
-44.454479	-7.456054	118.590019	-20.952017	7.556433	118.728706	37.483353	-10.04308	117.713371	33.058456	33.416283	113.583801	35.2709045	11.6866015	115.648586	-77.1749385	3.4262645	121.808826
-45.356846	-6.578605	119.173325	-21.136284	7.636093	119.260765	37.352123	-9.955837	117.707695	32.862099	33.534145	113.770309	35.107111	11.789154	115.739002	-77.379679	3.483032	122.782528
-46.198528	-5.687072	119.70652	-21.340084	7.747507	119.636116	37.220566	-9.915398	117.761955	33.017406	33.982193	113.635994	35.118986	12.0333975	115.6989745	-77.799154	3.4616165	123.5732575
-47.007385	-4.789513	120.129395	-21.503485	7.789725	119.916168	37.088585	-9.900952	117.808243	32.847095	34.001545	113.670876	34.96784	12.0502965	115.7395595	-77.97481	3.5291535	124.0927765
-47.751949	-3.830177	120.410172	-21.534309	7.697536	120.092567	36.96637	-9.924002	117.840424	32.296783	34.154476	113.829613	34.6315765	12.115237	115.8350185	-77.7001945	3.279835	124.3501155
-48.722816	-2.412635	120.646515	-21.744402	7.638693	120.178459	36.780338	-10.021113	117.872414	32.111134	34.04781	113.636086	34.445736	12.0133485	115.75425	-77.93454	3.2640375	124.602668
-49.254562	-1.428467	120.674065	-21.824879	7.580389	120.116302	36.668324	-10.098358	117.864517	31.997234	33.962997	113.42205	34.332779	11.9323195	115.6432835	-77.982537	3.2284585	124.5893205
-49.73679	-0.453371	120.64296	-21.942892	7.545516	119.939995	36.551598	-10.17339	117.829239	31.862377	33.85965	113.111473	34.2069875	11.84313	115.470356	-78.0927715	3.247902	124.409634
-50.110168	0.562491	120.644379	-22.054682	7.528919	119.904411	36.434471	-10.217222	117.806961	31.712494	33.751591	112.766922	34.0734825	11.7671845	115.2869415	-78.1828465	3.2906535	124.5218805
-50.429081	1.597813	120.648933	-22.150541	7.447077	119.763123	36.337158	-10.26655	117.810417	31.602795	33.128834	112.510994	33.9699765	11.431142	115.1607055	-78.2710585	3.463012	124.3655405
-50.664341	2.675167	120.550385	-22.217319	7.456149	119.681252	36.282982	-10.322643	117.863533	31.468296	33.060287	112.217567	33.875639	11.368822	115.04055	-78.310277	3.543476	124.321954
-50.831062	3.765951	120.308899	-22.377354	7.38216	119.533051	36.194286	-10.37415	117.929245	31.347767	32.96151	111.98864	33.7710265	11.29368	114.9589425	-78.5257345	3.47064	124.1071595
-50.875462	5.449079	119.900192	-22.555532	7.279281	119.315361	36.069691	-10.541794	117.960396	31.191128	32.789993	111.662384	33.6304095	11.1240995	114.81139	-78.7414735	3.4344625	123.819332
-50.869392	6.634501	119.588257	-22.72097	7.226234	119.137321	35.942612	-10.623873	117.956306	31.083197	32.672226	111.495003	33.5129045	11.0241765	114.7256545	-78.9548445	3.4282915	123.5489875
-50.751762	7.887827	119.248871	-22.783945	7.100373	118.913582	35.794994	-10.719453	117.92308	31.39702	32.97934	111.177086	33.596007	11.1299435	114.550083	-79.163897	3.0708025	123.277081
-50.528652	9.100244	118.965683	-22.920885	7.051299	118.776031	35.664089	-10.785579	117.886459	31.288645	32.895386	111.149513	33.476367	11.0549035	114.517986	-79.318137	3.0476945	123.034076
-50.315941	10.410466	118.657921	-23.071928	6.988008	118.617104	35.543541	-10.838213	117.835114	31.18095	32.908024	111.217201	33.3622455	11.0349055	114.5261575	-79.5061015	2.9411105	122.7080505
-49.94907	11.766766	118.401062	-23.233963	6.909513	118.490242	35.425793	-10.86493	117.745224	31.047722	32.917259	111.323639	33.2367575	11.0261645	114.5344315	-79.7046835	2.7928615	122.4460525
-49.518353	13.093613	118.131676	-23.307129	6.892848	118.358871	35.335625	-10.8641	117.631676	30.856817	32.917252	111.469414	33.096221	11.026576	114.550545	-79.710479	2.75912	122.167197
-48.834629	15.217173	117.799583	-23.476608	6.852021	118.147598	35.22094	-10.813368	117.39814	30.692396	32.96883	111.748482	32.956668	11.077731	114.573311	-79.909884	2.626311	121.721885
-48.250015	16.644817	117.579247	-23.626249	6.89244	118.02977	35.14439	-10.750181	117.222122	30.648294	33.152527	112.003967	32.896342	11.201173	114.6130445	-80.14884	2.583707	121.4464955
-47.64954	18.051331	117.414513	-23.776079	6.917575	117.85009	35.054939	-10.662323	117.030975	30.179899	33.477249	112.493492	32.617419	11.407463	114.7622335	-80.169577	2.427687	120.9379465
-46.960976	19.489941	117.320374	-23.912695	6.985394	117.648018	34.953075	-10.544316	116.757393	30.057123	33.661411	112.859276	32.505099	11.5585475	114.8083345	-80.330489	2.4122405	120.4877015
-46.233158	20.790733	117.38739	-23.925901	6.977153	117.43895	34.84824	-10.361218	116.468117	29.894123	33.886806	113.239494	32.3711815	11.762794	114.8538055	-80.2229835	2.191512	120.0240945
-45.460163	22.130974	117.551186	-24.051962	7.041801	117.317131	34.773575	-10.155486	116.149818	29.709417	34.122551	113.613914	32.241496	11.9835325	114.881866	-80.34542	2.1000695	119.752396
-44.609932	23.441298	117.738167	-24.142302	7.116924	117.302635	34.714127	-9.928288	115.889786	29.559984	34.356503	113.967041	32.1370555	12.2141075	114.9284135	-80.4216595	2.0197405	119.6768565
-43.238987	25.230247	117.841019	-24.253025	7.307625	117.159355	34.641281	-9.644578	115.689804	29.384964	34.666409	114.361549	32.0131225	12.5109155	115.0256765	-80.5191725	2.1043345	119.2930335
-42.2537	26.3825	117.859306	-24.367008	7.443826	117.011703	34.574764	-9.518171	115.628647	29.286989	34.826176	114.487907	31.9308765	12.6540025	115.058277	-80.6648925	2.2336495	118.965129
-41.314751	27.413984	117.859306	-24.507275	7.569438	116.91806	34.480389	-9.410622	115.555336	29.153162	34.958168	114.574036	31.8167755	12.773773	115.064686	-80.8313255	2.365103	118.771434
-40.28825	28.34	117.916405	-24.648037	7.655679	116.811264	34.371998	-9.290828	115.465668	28.981213	35.084389	114.647415	31.6766055	12.8967805	115.0565415	-80.9726795	2.4145775	118.5659865
-39.210804	29.174461	117.985031	-24.803968	7.710706	116.776863	34.261574	-9.177321	115.428818	28.784746	35.193184	114.747322	31.52316	13.0079315	115.08807	-81.131096	2.4134805	118.465656
-38.13681	29.920631	118.000198	-24.991074	7.735067	116.729668	34.131687	-9.074051	115.435394	28.565168	35.283573	114.861557	31.3484275	13.104761	115.1484755	-81.3305755	2.365373	118.3108605
-37.076122	30.539618	117.979904	-25.141434	7.755484	116.684296	34.028458	-9.010631	115.484489	28.375507	35.356503	114.904442	31.2019825	13.172936	115.1944655	-81.4848505	2.338032	118.1741265
-35.374428	31.293308	117.853836	-25.358719	7.747327	116.561554	33.87772	-8.983618	115.535698	28.12978	35.405727	114.873505	31.00375	13.2110545	115.2046015	-81.721188	2.2835995	117.9185065
-34.178169	31.686459	117.719528	-25.465044	7.711721	116.551117	33.785259	-8.992444	115.567741	28.00943	35.413284	114.767006	30.8973445	13.21042	115.1673735	-81.8274325	2.213022	117.9348605
-33.029373	31.970739	117.569183	-25.559278	7.734252	116.535149	33.687149	-9.027255	115.62542	27.946419	35.382946	114.643791	30.816784	13.1778455	115.1346055	-81.93534	2.2906585	117.9356925
-31.816307	32.211971	117.344879	-25.651875	7.737564	116.488739	33.600693	-9.076299	115.711334	27.893526	35.321404	114.51622	30.7471095	13.1225525	115.113777	-82.0508595	2.3525755	117.863701
-30.565002	32.376842	117.119942	-25.730055	7.739552	116.463425	33.507496	-9.153987	115.821075	27.87092	35.256821	114.383163	30.689208	13.051417	115.102119	-82.149318	2.427687	117.824731
-29.356539	32.466675	116.987679	-25.908148	7.758298	116.473831	33.405918	-9.241528	115.926361	27.847132	35.170486	114.282944	30.626525	12.964479	115.1046525	-82.442821	2.552117	117.8430095
-28.165277	32.438667	116.950974	-25.928905	7.67893	116.398064	33.303349	-9.304476	115.99778	27.801027	35.094849	114.287079	30.552188	12.8951865	115.1424295	-82.409998	2.4626735	117.6536985
-26.257961	32.325562	117.094788	-25.996214	7.617083	116.504944	33.194286	-9.341111	116.098877	27.720865	35.052753	114.454887	30.4575755	12.855821	115.276882	-82.4500035	2.378345	117.733006
-25.093248	32.132236	117.323921	-26.036373	7.608239	116.643974	33.169895	-9.309365	116.186485	27.6689	35.0937	114.657768	30.4193975	12.8921675	115.4221265	-82.4921435	2.3243105	117.8658215
-23.841671	31.896982	117.502869	-26.082315	7.641769	116.75779	33.166611	-9.238721	116.294083	27.638458	35.176353	114.861893	30.4025345	12.968816	115.577988	-82.5671645	2.314722	117.937592
-22.601564	31.65526	117.582283	-26.110863	7.741838	116.795883	33.163063	-9.170925	116.4067	27.617651	35.272419	115.040497	30.390357	13.050747	115.7235985	-82.612083	2.432929	117.8681675
-21.639044	31.444773	117.672501	-26.176771	7.897306	116.75489	33.155434	-9.082159	116.485977	27.586769	35.395493	115.201859	30.3711015	13.156667	115.843918	-82.7246435	2.637945	117.665862
-20.426937	31.066454	117.622147	-26.245531	8.059766	116.662979	33.112068	-8.962079	116.503838	27.541056	35.49778	115.315269	30.326562	13.2678505	115.9095535	-82.817624	2.8516815	117.4164045
-19.096785	30.517447	117.508186	-26.299667	8.237241	116.559242	33.055973	-8.871447	116.499969	27.487078	35.593987	115.41922	30.2715255	13.36127	115.9595945	-82.8708595	3.113212	117.1588895
-17.384602	29.685041	117.487907	-26.405413	8.446877	116.478256	32.978531	-8.756168	116.525627	27.4093	35.730667	115.642036	30.1939155	13.4872495	116.0838315	-83.0047415	3.4065045	116.8726805
-16.27244	29.057619	117.501877	-26.490334	8.577736	116.451309	32.935074	-8.692011	116.570854	27.354401	35.788826	115.788651	30.1447375	13.5484075	116.1797525	-83.1254055	3.6070645	116.7228655
-15.205566	28.346004	117.432991	-26.559853	8.689461	116.449425	32.911919	-8.630754	116.669891	27.321083	35.848621	115.868065	30.116501	13.6089335	116.268978	-83.236207	3.7699885	116.629872
-14.180263	27.548758	117.365265	-26.579826	8.801603	116.456963	32.893036	-8.55932	116.766273	27.30438	35.927685	115.829887	30.098708	13.6841825	116.29808	-83.25836	3.9190235	116.615846
-13.150949	26.710585	117.259003	-26.603788	8.909808	116.484535	32.876198	-8.501733	116.855255	27.292561	35.995514	115.731003	30.0843795	13.7468905	116.293129	-83.2919555	4.0727255	116.675941
-12.256046	25.789715	117.138458	-26.615095	8.990489	116.524277	32.841206	-8.450424	116.955139	27.26502	36.036316	115.584625	30.053113	13.792946	116.269882	-83.283303	4.188032	116.778672
-11.323133	24.833551	116.981445	-26.664343	9.078127	116.581879	32.78989	-8.410539	117.051025	27.240253	36.067009	115.400841	30.0150715	13.828235	116.225933	-83.3437575	4.328019	116.937825
-9.966903	23.309923	116.810692	-26.764822	9.207573	116.701057	32.682217	-8.380609	117.249527	27.210423	36.062874	115.072784	29.94632	13.8411325	116.1611555	-83.475964	4.5740135	117.2409585
-9.111018	22.277632	116.731178	-26.816851	9.269093	116.754257	32.624645	-8.382856	117.469444	27.20665	36.046005	114.923302	29.9156475	13.8315745	116.196373	-83.5493495	4.7066115	117.312141
-8.321929	21.191448	116.667511	-26.884869	9.319115	116.744873	32.580875	-8.417606	117.76577	27.205032	36.001484	114.851654	29.8929535	13.791939	116.308712	-83.6626915	4.846291	117.181034
-7.53611	20.114132	116.627693	-26.979061	9.3658	116.59893	32.518337	-8.45343	118.11515	27.200682	35.950722	114.853432	29.8595095	13.748646	116.484291	-83.8176315	4.982954	116.713569
-6.823129	19.023226	116.506218	-27.105766	9.406611	116.31266	32.449268	-8.511492	118.507973	27.188009	35.902058	114.879333	29.8186385	13.695283	116.693653	-84.0301705	5.117939	115.931667
-6.173055	17.91876	116.345741	-27.190655	9.424401	115.924309	32.357414	-8.566496	118.881378	27.179834	35.833054	114.852272	29.768624	13.633279	116.866825	-84.149934	5.215523	114.981793
-5.589317	16.872057	116.181053	-27.27173	9.415144	115.510406	32.276737	-8.629957	119.167725	27.163839	35.743233	114.754417	29.720288	13.556638	116.961071	-84.263748	5.27365	114.059741
-4.790286	15.260902	115.960541	-27.368263	9.339691	115.095207	32.185375	-8.636051	119.345764	27.134922	35.663696	114.493156	29.6601485	13.5138225	116.91946	-84.3966745	5.1655595	113.270954
-4.363913	14.251386	115.928566	-27.361969	9.3277	114.999268	32.205051	-8.58223	119.323586	27.106586	35.682384	114.353302	29.6558185	13.550077	116.838444	-84.3797565	5.105323	113.160092
-3.989322	13.281177	115.950272	-27.336916	9.321034	114.995514	32.25753	-8.476059	119.311714	27.068886	35.73098	114.293732	29.663208	13.6274605	116.802723	-84.33704	5.0146075	113.188305
-3.679477	12.327339	116.085121	-27.280739	9.344653	115.050827	32.305416	-8.356321	119.300392	27.034838	35.818718	114.343819	29.670127	13.7311985	116.8221055	-84.231605	4.9581075	113.2795485
-3.456532	11.443723	116.225639	-27.231125	9.383574	115.186737	32.381195	-8.219485	119.331123	27.016512	35.93494	114.493141	29.6988535	13.8577275	116.912132	-84.1611035	4.9094205	113.461342
-3.307129	10.607152	116.407028	-27.214062	9.443963	115.323082	32.436974	-8.07306	119.375519	27.012157	36.066269	114.717125	29.7245655	13.9966045	117.046322	-84.1526895	4.8913215	113.599842
-3.256201	9.797226	116.609062	-27.205658	9.53526	115.479408	32.449856	-7.922231	119.451393	27.013592	36.223919	114.997612	29.731724	14.150844	117.2245025	-84.14304	4.919676	113.7343135
-3.27884	8.631488	116.862091	-27.194181	9.688661	115.709724	32.47216	-7.680396	119.519615	27.008142	36.471863	115.425041	29.740151	14.3957335	117.472328	-84.128513	4.9815885	113.94712
-3.423427	7.875056	116.96904	-27.198618	9.801989	115.84594	32.502327	-7.518137	119.53019	26.989397	36.642498	115.691628	29.745862	14.5621805	117.610909	-84.143098	5.0417975	114.080971
-3.636522	7.189314	117.026482	-27.205166	9.930592	115.969086	32.529278	-7.336008	119.535591	26.967842	36.827927	115.899231	29.74856	14.7459595	117.717411	-84.158892	5.1152245	114.220761
-3.911795	6.525733	117.073479	-27.157	10.074619	116.042732	32.567646	-7.157453	119.536064	26.933136	37.004723	116.008041	29.750391	14.923635	117.7720525	-84.064391	5.225603	114.3134115
-4.258465	5.868669	117.065178	-27.158155	10.209879	116.110191	32.590851	-6.964832	119.566406	26.889416	37.172653	116.009071	29.7401335	15.1039105	117.7877385	-84.0564435	5.3158475	114.4326435
-4.674546	5.229475	117.045906	-27.163235	10.342634	116.119263	32.614162	-6.810303	119.579842	26.852295	37.3288	115.949425	29.7332285	15.2592485	117.7646335	-84.0596985	5.4260195	114.4738925
-5.173357	4.60738	116.998032	-27.149185	10.479792	116.109833	32.613304	-6.697015	119.59156	26.816368	37.43119	115.841125	29.714836	15.3670875	117.7163425	-84.013206	5.5924965	114.5033235
-5.924094	3.774754	116.822983	-27.185131	10.626019	116.113708	32.582115	-6.593528	119.544586	26.766005	37.511971	115.750816	29.67406	15.4592215	117.647701	-84.044322	5.7928165	114.579715
-6.722829	3.295765	116.863266	-27.176226	10.681826	116.198921	32.574074	-6.581774	119.519554	26.734447	37.52919	115.804001	29.6542605	15.473708	117.6617775	-84.0067125	5.889944	114.7360645
-7.447686	2.849695	116.889168	-27.179035	10.762629	116.340446	32.553688	-6.547868	119.494804	26.711363	37.551006	115.92115	29.6325255	15.501569	117.707977	-83.9905955	6.023689	114.972915
-8.271241	2.408393	116.990753	-27.192757	10.843028	116.594849	32.516056	-6.490412	119.441154	26.708248	37.616032	116.09684	29.612152	15.56281	117.768997	-83.997666	6.123246	115.420701
-9.09219	2.029811	117.041245	-27.153038	10.944407	116.961731	32.493011	-6.405672	119.281425	26.711256	37.719547	116.274773	29.6021335	15.6569375	117.778099	-83.9082095	6.2318765	116.145363
-9.914952	1.656672	117.132439	-27.120256	11.04289	117.341873	32.524837	-6.287148	119.0933	26.721287	37.849747	116.510735	29.623062	15.7812995	117.8020175	-83.863574	6.3044805	116.8817285
-10.777827	1.279644	117.214119	-27.032888	11.157344	117.690323	32.543812	-6.133685	118.92601	26.74087	38.016327	116.805115	29.642341	15.941321	117.8655625	-83.708117	6.373367	117.5150835
-12.005184	0.64685	117.219994	-26.965132	11.377224	118.094742	32.597988	-5.916327	118.722046	26.763239	38.27142	117.253265	29.6806135	16.1775465	117.9876555	-83.6108775	6.5769015	118.2018285
-12.900055	0.238442	117.148949	-26.985434	11.548676	118.276192	32.581322	-5.772792	118.583549	26.783085	38.41679	117.494568	29.6822035	16.321999	118.0390585	-83.6530715	6.775353	118.5133255
-13.849883	-0.131535	117.054497	-27.010605	11.752795	118.406281	32.53426	-5.652225	118.455994	26.780886	38.563137	117.683098	29.657573	16.455456	118.069546	-83.678783	7.050134	118.743016
-14.84914	-0.562311	117.002365	-27.049219	11.963813	118.50721	32.467854	-5.500966	118.33918	26.76202	38.712143	117.81739	29.614937	16.6055885	118.078285	-83.713375	7.3220375	118.936135
-15.82776	-1.003325	116.987396	-27.08219	12.15112	118.628036	32.410591	-5.368599	118.193245	26.74054	38.85804	117.948273	29.5755655	16.7447205	118.070759	-83.7399455	7.5575195	119.185313
-16.80197	-1.491668	116.887619	-27.094831	12.373078	118.813622	32.352551	-5.211897	118.048264	26.718292	39.020042	118.058899	29.5354215	16.9040725	118.0535815	-83.7250835	7.8420835	119.5736625
-17.763742	-2.023024	116.822746	-27.093172	12.543939	118.917862	32.3274	-5.034758	117.932175	26.70348	39.187424	118.18132	29.51544	17.076333	118.0567475	-83.701784	8.011545	119.7789765
-19.277273	-2.88997	116.823997	-27.07902	12.801038	119.103516	32.323612	-4.808187	117.876091	26.723927	39.438389	118.321907	29.5237695	17.315101	118.098999	-83.6818095	8.286975	120.108033
-20.26915	-3.55712	116.781929	-27.078438	13.00309	119.17807	32.33897	-4.671996	117.922447	26.750055	39.598869	118.321869	29.5445125	17.4634365	118.122158	-83.7013885	8.5427435	120.233982
-21.249126	-4.234727	116.791901	-27.097616	13.203547	119.195595	32.357704	-4.54809	118.030609	26.7854	39.749538	118.211281	29.571552	17.600724	118.120945	-83.766784	8.80637	120.270245
-22.303661	-4.963335	116.922745	-27.085751	13.417055	119.144691	32.382919	-4.457268	118.215141	26.804119	39.863194	117.992332	29.593519	17.702963	118.1037365	-83.765021	9.131147	120.1856455
-23.337889	-5.774001	117.034027	-27.111513	13.63518	119.099632	32.410431	-4.381915	118.452324	26.817423	39.945869	117.66703	29.613927	17.781977	118.059677	-83.836953	9.488383	120.139587
-24.377562	-6.555928	117.212067	-27.152983	13.790919	118.953033	32.401596	-4.356326	118.741905	26.827881	39.970501	117.280426	29.6147385	17.8070875	118.0111655	-83.9207045	9.7747505	119.8949005
-25.442972	-7.402962	117.41732	-27.214024	13.876629	118.7547	32.3936	-4.379097	119.073502	26.841888	39.934013	116.858002	29.617744	17.777458	117.965752	-84.045792	9.9758	119.543648
-27.082439	-8.686255	117.631844	-27.264044	13.87118	118.38707	32.350552	-4.479712	119.581673	26.863968	39.751141	116.174339	29.60726	17.6357145	117.878006	-84.135348	10.1066455	118.896134
-28.219202	-9.510567	117.747543	-27.324013	13.765149	118.162682	32.354683	-4.614233	119.827034	26.894306	39.586685	115.815887	29.6244945	17.486226	117.8214605	-84.2725205	10.044072	118.5039035
-29.300743	-10.309176	117.893669	-27.297922	13.631505	117.970825	32.342617	-4.767286	120.118057	26.943254	39.3881	115.441803	29.6429355	17.310407	117.77993	-84.2387795	9.952603	118.16172
-30.469376	-11.040624	118.062119	-27.256451	13.477	117.838219	32.359776	-4.939328	120.32341	27.051344	39.175922	115.09906	29.70556	17.118297	117.711235	-84.218462	9.835703	117.965203
-31.59157	-11.720444	118.221626	-27.184206	13.312562	117.810349	32.383457	-5.085943	120.475937	27.160797	38.972336	114.779572	29.772127	16.9431965	117.6277545	-84.140539	9.6819275	117.9929435
-32.741371	-12.348376	118.406967	-27.073166	13.151762	117.852196	32.405735	-5.209321	120.576347	27.264971	38.800972	114.47612	29.835353	16.7958255	117.5262335	-83.981685	9.5076985	118.1781585
-33.945499	-12.830584	118.609795	-26.952202	13.017595	117.907166	32.469242	-5.299133	120.584557	27.367079	38.665939	114.226234	29.9181605	16.683403	117.4053955	-83.8225645	9.351787	118.4089365
-35.684719	-13.438662	118.814888	-26.821196	12.839704	118.063545	32.590511	-5.387167	120.577942	27.465292	38.532501	113.928558	30.0279015	16.572667	117.25325	-83.6702935	9.106741	118.87384
-36.865993	-13.757459	118.983963	-26.712942	12.756923	118.162415	32.639999	-5.375308	120.518257	27.508688	38.516556	113.755821	30.0743435	16.570624	117.137039	-83.5002275	8.943222	119.187791
-38.067757	-13.922535	119.159378	-26.648336	12.715444	118.305466	32.68824	-5.331231	120.440033	27.520899	38.543285	113.582977	30.1045695	16.606027	117.011505	-83.4012415	8.824861	119.599427
-39.235184	-14.01947	119.410286	-26.59733	12.687599	118.483643	32.726051	-5.262406	120.347382	27.872034	38.421181	113.243401	30.2990425	16.5793875	116.7953915	-83.4937025	8.7958105	120.1718945
-40.42749	-14.052196	119.72728	-26.530725	12.662117	118.724266	32.760681	-5.180128	120.232521	27.805611	38.428402	113.078758	30.283146	16.624137	116.6556395	-83.344596	8.700097	120.7928925
-41.598602	-13.960269	120.111229	-26.504601	12.637897	119.005463	32.779163	-5.12608	120.151566	27.743015	38.504189	113.04351	30.261089	16.6890545	116.597538	-83.270291	8.5867395	121.413388
-42.730183	-13.829682	120.477043	-26.49534	12.605457	119.321312	32.792824	-5.117133	120.109131	27.705494	38.588776	113.042999	30.249159	16.7358215	116.576065	-83.239839	8.4750925	122.066559
-44.406361	-13.43183	121.081879	-26.511007	12.545305	119.805565	32.768497	-5.128119	120.056496	27.588146	38.621494	113.061157	30.1783215	16.7466875	116.5588265	-83.2003355	8.3439225	123.0523035
-45.45438	-13.08564	121.467987	-26.531977	12.476385	120.121559	32.742672	-5.157421	119.994125	27.484783	38.617836	113.104691	30.1137275	16.7302075	116.549408	-83.1776815	8.2225625	123.69371
-46.36528	-12.733622	121.778786	-26.540926	12.395332	120.446945	32.696102	-5.146482	119.880508	27.042017	38.715244	113.304008	29.8690595	16.784381	116.592258	-82.9509115	8.006283	124.301632
-47.422237	-12.156504	122.095383	-26.568144	12.323594	120.750687	32.653343	-5.141677	119.785759	27.291601	38.617439	113.270592	29.972472	16.737881	116.5281755	-83.10876	7.909307	124.9731985
-48.346889	-11.625135	122.284988	-26.616749	12.236065	120.986679	32.609985	-5.107388	119.685455	26.82004	38.780941	113.570572	29.7150125	16.8367765	116.6280135	-82.9485105	7.6353535	125.3453445
-49.045231	-11.113618	122.260025	-26.671623	12.145239	121.091949	32.571583	-5.09473	119.60907	27.055035	38.761814	113.549545	29.813309	16.833542	116.5793075	-83.156555	7.456936	125.6045905
-50.034916	-10.419143	122.156563	-26.770187	12.097142	121.099854	32.540409	-5.111624	119.454811	27.078072	38.844505	113.566711	29.8092405	16.8664405	116.510761	-83.3496145	7.3278435	125.688947
-51.085453	-9.335534	121.787773	-26.94191	12.040504	120.935036	32.370895	-5.11998	119.155838	26.978746	38.880886	113.466599	29.6748205	16.880453	116.3112185	-83.5586405	7.200555	125.5588535
-51.745041	-8.579686	121.592094	-27.039698	12.070595	120.767853	32.21487	-5.087738	118.944275	26.93848	38.904381	113.319336	29.576675	16.9083215	116.1318055	-83.656071	7.2328685	125.4039005
-52.336166	-7.73909	121.531548	-27.12167	12.121387	120.644188	32.067368	-5.050036	118.753197	26.869593	38.92144	113.128593	29.4684805	16.935702	115.940895	-83.7118205	7.307072	125.347481
-52.848633	-6.845622	121.550621	-27.186909	12.164718	120.6166	31.952721	-5.009958	118.555878	26.797306	38.928715	112.996056	29.3750135	16.9593785	115.775967	-83.7488315	7.3700575	125.457233
-53.279591	-5.955018	121.7108	-27.234882	12.197306	120.722649	31.842422	-4.96541	118.442154	26.728493	38.977375	112.986305	29.2854575	17.0059825	115.7142295	-83.7552215	7.3886295	125.7310685
-53.540951	-5.032531	121.992783	-27.260395	12.221879	120.970085	31.760433	-4.900109	118.394531	26.332546	38.748909	113.056824	29.0464895	16.9244	115.7256775	-83.5672795	7.519358	126.2144925
-53.819931	-4.078147	122.361549	-27.310852	12.219676	121.257111	31.71319	-4.849966	118.424355	26.131052	38.677132	113.432968	28.922121	16.913583	115.9286615	-83.543825	7.525769	126.5855605
-54.068245	-2.595607	122.764633	-27.399132	12.183031	121.667145	31.635935	-4.796836	118.558884	26.003044	38.767265	113.660301	28.8194895	16.9852145	116.1095925	-83.6177535	7.3808475	127.2246975
-54.119808	-1.617383	122.787201	-27.454552	12.136244	121.749245	31.598217	-4.78818	118.679642	25.934851	38.788246	113.768517	28.766534	17.000033	116.2240795	-83.675638	7.272455	127.2744105
-54.050018	-0.645598	122.533333	-27.563725	12.073887	121.651718	31.549164	-4.783383	118.78067	25.877937	38.790249	113.85009	28.7135505	17.003433	116.31538	-83.8410005	7.144341	126.988056
-54.049278	0.370266	122.013245	-27.658171	12.003233	121.341415	31.528801	-4.827785	118.86219	25.828985	38.784039	113.837074	28.678893	16.978127	116.349632	-83.995235	7.028339	126.333198
-53.722771	1.169533	121.146751	-27.763065	11.908696	120.80027	31.516821	-4.84282	118.873192	25.78656	38.754238	113.815674	28.6516905	16.955709	116.344433	-84.1778205	6.861683	125.256107
-53.732716	2.428558	120.062553	-27.857784	11.843185	120.085503	31.506851	-4.857708	118.875648	25.760475	38.710571	113.79644	28.633663	16.9264315	116.336044	-84.349231	6.7599385	123.834962
-53.462715	3.465562	118.931007	-27.929586	11.794465	119.318092	31.473211	-4.862327	118.842613	25.762697	38.686954	113.707664	28.617954	16.9123135	116.2751385	-84.477126	6.6766165	122.3610455
-53.070389	5.069289	117.307785	-28.005568	11.788843	118.194374	31.448	-4.839109	118.679131	25.813782	38.68742	113.498322	28.630891	16.9241555	116.0887265	-84.642027	6.6535305	120.3000215
-52.684296	6.172343	116.420158	-27.976265	11.807023	117.53566	31.470596	-4.805588	118.466415	25.857502	38.724472	113.3862	28.664049	16.959442	115.9263075	-84.616579	6.654604	119.1450125
-52.226288	7.22321	115.743469	-27.902737	11.846827	117.019951	31.529251	-4.725452	118.258049	25.934216	38.79744	113.232193	28.7317335	17.035994	115.745121	-84.5372075	6.65766	118.294781
-51.81197	8.335404	115.291824	-27.773064	11.911049	116.629112	31.59026	-4.628694	118.043434	26.039648	38.899158	113.103149	28.814954	17.135232	115.5732915	-84.361082	6.686866	117.6849325
-51.368862	9.426826	114.940987	-27.642118	11.986261	116.330994	31.730227	-4.523336	117.875267	26.161882	38.997936	113.027618	28.9460545	17.2373	115.4514425	-84.2302905	6.735222	117.2105455
-50.827633	10.547263	114.643097	-27.524769	12.061761	116.121674	31.856133	-4.437282	117.812576	26.295046	39.099812	112.913986	29.0755895	17.331265	115.363281	-84.1251275	6.792257	116.880067
-50.308388	11.580329	114.468887	-27.378798	12.090402	115.969559	31.963602	-4.374806	117.765823	26.423962	39.167904	112.78553	29.193782	17.396549	115.2756765	-83.951378	6.784255	116.6634415
-49.551029	13.188923	114.324905	-27.190451	12.133183	115.812767	32.123421	-4.30263	117.72274	26.575521	39.213299	112.571457	29.349471	17.4553345	115.1470985	-83.730373	6.8110315	116.4784355
-49.010777	14.23472	114.235237	-27.078259	12.093422	115.72776	32.251137	-4.278902	117.713188	26.646263	39.216816	112.448563	29.4487	17.468957	115.0808755	-83.605218	6.717887	116.3746445
-48.420959	15.236553	114.203468	-26.982647	12.007174	115.701172	32.346882	-4.295969	117.693123	26.633581	39.735153	112.246254	29.4902315	17.719592	114.9696885	-83.4555255	6.294756	116.4326555
-47.879871	16.24214	114.275803	-26.895205	11.903687	115.680542	32.435478	-4.307886	117.621246	26.72366	39.173855	112.116028	29.579569	17.4329845	114.868637	-83.369979	6.3743895	116.492447
-47.303478	17.263901	114.392487	-26.814159	11.781665	115.756561	32.494797	-4.318472	117.509926	26.74394	39.146614	111.95446	29.6193685	17.414071	114.732193	-83.2476865	6.149259	116.780929
-46.709232	18.297707	114.5756	-26.704491	11.67953	115.860748	32.57774	-4.325936	117.385414	26.745358	39.1446	111.820892	29.661549	17.409332	114.603153	-83.070531	5.949728	117.118343
-46.069523	19.286711	114.844406	-26.651264	11.556303	115.993263	32.694359	-4.339829	117.205719	26.723206	39.160263	111.773682	29.7087825	17.410217	114.4897005	-83.0113105	5.702389	117.4968255
-45.104469	20.868097	115.179657	-26.556238	11.384786	116.179596	32.755054	-4.331923	116.980255	26.672581	39.177586	111.765862	29.7138175	17.4228315	114.3730585	-82.8262935	5.3467405	117.9861335
-44.494453	21.852629	115.356697	-26.531246	11.271461	116.261589	32.805027	-4.373488	116.77343	26.641373	39.176895	111.76442	29.7232	17.4017035	114.268925	-82.785692	5.1412185	118.254253
-43.764038	22.841366	115.49324	-26.548164	11.164714	116.336838	32.789471	-4.377867	116.646263	26.616642	39.157379	111.759277	29.7030565	17.389756	114.20277	-82.7993845	4.939672	118.470906
-43.002136	23.860481	115.563461	-26.471006	11.071981	116.282013	32.814262	-4.423882	116.507378	26.613155	39.123177	111.749886	29.7137085	17.3496475	114.128632	-82.6557205	4.7943145	118.435394
-42.250824	24.850185	115.564011	-26.4624	10.991177	116.244362	32.847874	-4.506886	116.355789	26.608297	39.074303	111.739441	29.7280855	17.2837085	114.047615	-82.6528855	4.6986455	118.441109
-41.370636	25.799953	115.677643	-26.428726	10.894296	116.213608	32.822926	-4.555099	116.226196	26.614588	39.031769	111.775314	29.718757	17.238335	114.000755	-82.576209	4.550257	118.426461
-40.471088	26.717812	115.869484	-26.380289	10.847281	116.223228	32.830807	-4.600161	116.037033	26.535454	39.475414	111.800896	29.6831305	17.4376265	113.9189645	-82.4437085	4.2569355	118.5274915
-39.091476	28.051964	116.134216	-26.327673	10.705033	116.287163	32.894348	-4.658668	115.761986	26.542717	39.48473	112.049423	29.7185325	17.413031	113.9057045	-82.3738785	3.997035	118.6686215
-38.084423	28.854244	116.232063	-26.335054	10.63667	116.24427	32.933025	-4.685956	115.618599	26.556992	39.472466	112.244438	29.7450085	17.393255	113.9315185	-82.4151165	3.880085	118.5570215
-37.02055	29.595461	116.261627	-26.297274	10.552041	116.117455	32.973911	-4.752728	115.473328	26.643709	38.889908	112.424026	29.80881	17.06859	113.948677	-82.403358	4.035492	118.286233
-36.013359	30.340178	116.147949	-26.253826	10.511093	115.977074	32.979836	-4.80958	115.329483	26.697275	38.855553	112.434532	29.8385555	17.0229865	113.8820075	-82.3462075	3.9991995	118.0721405
-34.875267	30.989489	116.035057	-26.206276	10.496599	115.826019	32.983421	-4.891399	115.212128	26.762688	38.769638	112.411293	29.8730545	16.9391195	113.8117105	-82.2856065	4.0540785	117.8403275
-33.707973	31.579315	115.967117	-26.15999	10.514969	115.764603	32.988396	-4.983264	115.126656	26.794792	39.199192	112.329422	29.891594	17.107964	113.728039	-82.211574	3.921974	117.801167
-32.552574	32.080139	115.954338	-26.06769	10.452142	115.71051	33.008652	-5.129529	115.100899	26.880301	39.053017	112.337639	29.9444765	16.961744	113.719269	-82.0798565	3.94254	117.701751
-30.670774	32.704559	115.934433	-26.00271	10.406011	115.672134	33.05748	-5.395918	115.102135	27.017593	38.78793	112.399078	30.0375365	16.696006	113.7506065	-82.0429565	4.116016	117.5936615
-29.480547	33.019688	115.860939	-25.946873	10.292287	115.579185	33.08276	-5.57881	115.091957	27.092644	38.624516	112.416389	30.087702	16.522853	113.754173	-81.981448	4.061721	117.404197
-28.20904	33.257095	115.684601	-25.985935	10.255969	115.382637	33.093994	-5.743867	115.064537	27.158373	38.474693	112.375519	30.1261835	16.365413	113.720028	-82.0980535	4.146525	117.045246
-26.913157	33.466026	115.407539	-25.909361	10.157611	115.138329	33.084309	-5.902731	114.996483	27.212593	38.340809	112.247978	30.148451	16.219039	113.6222305	-81.967173	4.096183	116.6544275
-25.665859	33.582478	115.098724	-25.822371	10.083415	114.823593	33.084949	-6.03275	114.885101	27.244001	38.19416	112.044777	30.164475	16.080705	113.464939	-81.809217	4.086125	116.182247
-24.397882	33.679928	114.782906	-25.770113	10.040462	114.558266	33.094414	-6.156921	114.787949	27.399244	37.554562	111.926735	30.246829	15.6988205	113.357342	-81.787055	4.3821035	115.75919
-23.233578	33.768703	114.56649	-25.716232	9.976309	114.328171	33.133743	-6.263994	114.700363	27.481377	37.421322	111.742874	30.30756	15.578664	113.2216185	-81.740024	4.373954	115.4347235
-21.264633	33.651157	114.222656	-25.575907	9.892695	114.055992	33.246853	-6.442216	114.558937	27.623993	37.243591	111.506676	30.435423	15.4006875	113.0328065	-81.587237	4.3847025	115.0791775
-19.87328	33.474178	113.956558	-25.565538	9.867331	113.949547	33.295776	-6.583298	114.515778	27.722513	37.105179	111.378036	30.5091445	15.2609405	112.946907	-81.6402205	4.4737215	114.952187
-18.638735	33.334877	113.742516	-25.442972	9.801297	113.694237	33.356834	-6.7564	114.465836	27.805714	36.96611	111.225037	30.581274	15.104855	112.8454365	-81.467218	4.497739	114.5430375
-17.195734	33.052807	113.418839	-25.454851	9.73305	113.517128	33.332588	-6.942403	114.436913	27.819942	37.330578	111.020958	30.576265	15.1940875	112.7289355	-81.485967	4.2720125	114.3053205
-16.032349	32.796852	113.268806	-25.467667	9.672216	113.321396	33.295307	-7.1309	114.393761	28.339773	37.012405	110.739349	30.81754	14.9407525	112.566555	-81.752874	4.4036795	114.076237
-14.787139	32.482731	113.181976	-25.468821	9.619108	113.222656	33.273739	-7.307432	114.340332	28.376549	36.849911	110.695816	30.825144	14.7712395	112.518074	-81.762786	4.4669765	113.927238
-13.526289	32.087936	113.198158	-25.470955	9.490007	113.147202	33.249969	-7.44092	114.307167	28.394026	36.719448	110.750916	30.8219975	14.639264	112.5290415	-81.7639075	4.34075	113.7653625
-11.775784	31.421501	113.352814	-25.488064	9.301931	113.112869	33.239765	-7.645949	114.210472	28.415558	36.558594	110.954285	30.8276615	14.4563225	112.5823785	-81.8037895	4.1475395	113.6433595
-10.592727	30.925491	113.496956	-25.506502	9.181938	113.066574	33.244816	-7.76986	114.125633	28.406832	36.434219	111.172279	30.825824	14.3321795	112.648956	-81.838828	4.0316965	113.484192
-9.456018	30.38069	113.598297	-25.504606	9.049683	113.023903	33.246002	-7.893018	114.031044	28.381437	36.358139	111.331161	30.8137195	14.2325605	112.6811025	-81.8229315	3.8668055	113.3667035
-8.363299	29.768736	113.691666	-25.534513	8.96194	112.970268	33.246201	-7.976671	113.942253	28.34799	36.288185	111.506378	30.7970955	14.155757	112.7243155	-81.8661215	3.768123	113.2162205
-7.281661	29.110094	113.803696	-25.551308	8.847116	112.957596	33.24313	-8.047549	113.878677	28.312107	36.222736	111.725578	30.7776185	14.0875935	112.8021275	-81.8802345	3.6066385	113.1130645
-6.230193	28.360033	113.935677	-25.570995	8.779235	112.94017	33.252533	-8.105748	113.846794	27.910141	36.326355	112.198303	30.581337	14.1103035	113.0225485	-81.723327	3.4481665	112.8577915
-5.217532	27.588282	114.115952	-25.580935	8.711119	112.956795	33.281807	-8.1387	113.881004	27.871508	36.330956	112.510254	30.5766575	14.096128	113.195629	-81.7385275	3.32611	112.717961
-3.822025	26.317501	114.391693	-25.56921	8.592014	112.952568	33.386265	-8.18831	114.06295	27.974049	35.7136	113.202415	30.680157	13.762645	113.6326825	-81.818577	3.421383	112.2724535
-2.903806	25.340685	114.482521	-25.562674	8.544754	112.889771	33.498444	-8.237956	114.311516	27.991676	35.677399	113.541885	30.74506	13.7197215	113.9267005	-81.870408	3.3697865	111.8528415
-2.041701	24.330648	114.489365	-25.545458	8.506995	112.762131	33.592258	-8.288966	114.592552	28.007067	35.610176	113.811493	30.7996625	13.660605	114.2020225	-81.8905785	3.353385	111.3222395
-1.259648	23.230804	114.471367	-25.506687	8.435771	112.628105	33.681511	-8.34457	114.845314	28.036318	35.539173	113.997353	30.8589145	13.5973015	114.4213335	-81.8722885	3.2742405	110.8348765
-0.485005	22.083561	114.454102	-25.47028	8.363618	112.563667	33.780918	-8.403296	115.062561	28.071276	35.476948	114.099457	30.926097	13.536826	114.581009	-81.866657	3.19041	110.546325
0.217298	20.860615	114.385712	-25.405794	8.291048	112.549385	33.922634	-8.457193	115.290619	28.130569	35.387657	114.127777	31.0266015	13.465232	114.709198	-81.8381895	3.116864	110.389572
0.782529	19.579336	114.334831	-25.344879	8.244948	112.554253	34.04327	-8.522298	115.607849	28.226301	35.308136	114.065018	31.1347855	13.392919	114.8364335	-81.8245435	3.096977	110.2720725
1.491066	17.618916	114.324097	-25.227026	8.121321	112.593712	34.188675	-8.659471	116.145576	28.317801	35.626713	113.86969	31.253238	13.483621	115.007633	-81.70729	2.759021	110.179791
1.847143	16.227703	114.365265	-25.164387	7.957492	112.659492	34.275181	-8.780076	116.49424	28.406906	35.477741	113.798607	31.3410435	13.3488325	115.1464235	-81.6698175	2.5661515	110.1725605
2.055867	14.835077	114.462891	-25.088984	7.786561	112.80558	34.372913	-8.897872	116.757187	28.478357	35.329044	113.772652	31.425635	13.215586	115.2649195	-81.603603	2.357536	110.3462405
2.202072	13.452043	114.59613	-25.042671	7.57907	113.005295	34.480999	-8.995186	116.945992	28.511175	35.196518	113.776062	31.496087	13.100666	115.361027	-81.581429	2.057474	110.649563
2.256599	12.04393	114.737572	-24.982229	7.361304	113.219406	34.579037	-9.082989	117.044601	28.519756	35.102047	113.839676	31.5493965	13.009529	115.4421385	-81.5138545	1.713079	110.9966735
2.250079	10.678576	114.834167	-24.911411	7.182161	113.44751	34.656548	-9.141276	117.086731	28.504721	35.028244	113.952019	31.5806345	12.943484	115.519375	-81.4034565	1.420838	111.375645
2.085174	9.342384	114.933861	-24.887707	7.016375	113.644386	34.725307	-9.164179	117.08313	28.481808	34.990154	114.075432	31.6035575	12.9129875	115.579281	-81.3789715	1.1197625	111.709491
1.73909	7.330424	115.02018	-24.808002	6.868976	113.92382	34.789433	-9.156728	117.014923	28.450573	35.005566	114.293587	31.620003	12.924419	115.654255	-81.236007	0.813533	112.193385
1.463702	6.039408	115.024422	-24.764244	6.846107	114.158501	34.813766	-9.086563	116.923347	28.454098	35.050667	114.379677	31.633932	12.982052	115.651512	-81.16242	0.710162	112.66549
1.064321	4.767984	115.057541	-24.690365	6.852529	114.370575	34.859051	-9.017319	116.843712	28.476408	35.125225	114.432655	31.6677295	13.053953	115.6381835	-81.0484595	0.651104999999999	113.1029665
0.577101	3.519567	115.085327	-24.700108	6.907291	114.586914	34.886585	-8.928726	116.791893	28.469191	35.215488	114.477539	31.677888	13.143381	115.634716	-81.078104	0.671200999999998	113.539112
0.058431	2.270326	115.069786	-24.676384	7.015321	114.735222	34.894855	-8.848461	116.795113	28.461536	35.312191	114.488731	31.6781955	13.231865	115.641922	-81.0309635	0.798777000000001	113.828522
-0.529081	1.038656	115.075218	-24.695387	7.107042	114.8582	34.882042	-8.766178	116.822639	28.444239	35.399673	114.425468	31.6631405	13.3167475	115.6240535	-81.0539145	0.8973365	114.0923465
-1.160695	-0.192253	115.064583	-24.68177	7.190257	114.9888	34.837688	-8.6788	116.813263	28.370758	35.528873	114.321503	31.604223	13.4250365	115.567383	-80.967763	0.955477500000002	114.410217
-2.169864	-2.026323	114.99617	-24.696241	7.264987	115.191338	34.80867	-8.557383	116.737053	28.715654	35.441734	114.064957	31.762162	13.4421755	115.401005	-81.154644	1.0877985	114.981671
-2.877999	-3.207024	114.981972	-24.680161	7.280405	115.356232	34.796658	-8.461262	116.688576	28.343592	35.634216	114.280083	31.570125	13.586477	115.4843295	-80.930447	0.974332999999998	115.2281345
-3.638114	-4.492868	114.912621	-24.667822	7.315638	115.501808	34.809647	-8.329635	116.656052	28.303251	35.764744	114.406242	31.556449	13.7175545	115.531147	-80.892093	0.913721499999999	115.472469
-4.436654	-5.669778	114.866722	-24.643728	7.365946	115.706947	34.837517	-8.189584	116.639709	28.27317	35.928192	114.609482	31.5553435	13.869304	115.6245955	-80.8427995	0.862587999999999	115.7892985
-5.256085	-6.892114	114.820457	-24.627939	7.425166	115.854034	34.870663	-8.018982	116.629723	28.233601	36.1073	114.827217	31.552132	14.044159	115.72847	-80.80801	0.806172999999999	115.979598
-6.132383	-8.130293	114.732231	-24.617308	7.498083	115.948044	34.91246	-7.835586	116.647171	28.190226	36.306595	115.038048	31.551343	14.2355045	115.8426095	-80.785959	0.760661499999999	116.0534785
-7.024507	-9.29952	114.69207	-24.60327	7.620142	116.061172	34.950058	-7.674017	116.689041	28.141794	36.469315	115.170181	31.545926	14.397649	115.929611	-80.752466	0.842635	116.192733
-8.41048	-11.164701	114.669647	-24.649364	7.818821	116.064751	34.996159	-7.482801	116.784904	28.119448	36.667904	115.110374	31.5578035	14.5925515	115.947639	-80.8565315	1.0450905	116.181863
