# Supplementary material for: How to jointly control a ball trajectory on a moving board: Methodological insights into Motor Learning and Rehabilitation
Source: PLoS One. 2025 Oct 15;20(10):e0334588. doi: 10.1371/journal.pone.0334588 (PMC12527165; doi:10.1371/journal.pone.0334588)
Supplement: S2 Data — (ZIP) [file pone.0334588.s002.zip › D4_023.csv]

Ball_X	Ball_Y	Ball_Z	BoardCentre_X	BoardCentre_Y	BoardCentre_Z	P1LeftHand_X	P1LeftHand_Y	P1LeftHand_Z	P1RightHand_X	P1RightHand_Y	P1RightHand_Z	P1MidHands_X	P1MidHands_Y	P1MidHands_Z	P2MidHands_X	P2MidHands_Y	P2MidHands_Z
-10.586891	25.362825	116.427658	-29.953611	7.904309	113.474884	29.295734	-10.402534	115.718826	25.473516	34.319298	116.496399	27.384625	11.958382	116.1076125	-87.291847	3.850236	110.8421555
-10.082273	24.601265	116.355576	-29.771563	7.951116	113.487938	29.443878	-10.330386	115.540955	25.603836	34.352154	116.483795	27.523857	12.010884	116.012375	-87.066983	3.891348	110.963501
-9.612556	23.676603	116.352097	-29.59553	7.971668	113.564362	29.574282	-10.286302	115.395248	25.721714	34.379601	116.504562	27.647998	12.0466495	115.949905	-86.839058	3.8966865	111.178819
-9.219666	22.754488	116.327843	-29.510366	7.982075	113.744751	29.676891	-10.230732	115.283676	25.807623	34.409641	116.559456	27.742257	12.0894545	115.921566	-86.762989	3.8746955	111.567936
-8.793237	21.595999	116.328072	-29.442066	8.018028	114.011955	29.732668	-10.209513	115.253784	25.874073	34.42524	116.616714	27.8033705	12.1078635	115.935249	-86.6875025	3.9281925	112.088661
-8.574399	20.524145	116.404465	-29.402664	8.072742	114.366508	29.749933	-10.193212	115.298569	25.94523	34.43259	116.632843	27.8475815	12.119689	115.965706	-86.6529095	4.025795	112.76731
-8.216739	18.653292	116.483711	-29.407478	8.234013	115.081314	29.699226	-10.205859	115.536652	26.030958	34.445362	116.547966	27.865092	12.1197515	116.042309	-86.680048	4.3482745	114.120319
-8.011142	17.309006	116.613861	-29.389179	8.376872	115.65136	29.618395	-10.246394	115.773895	26.094904	34.434372	116.453377	27.8566495	12.093989	116.113636	-86.6350075	4.659755	115.189084
-7.819618	15.935491	116.771111	-29.47249	8.560864	116.20549	29.514296	-10.302811	116.046585	26.136759	34.402882	116.317436	27.8255275	12.0500355	116.1820105	-86.7705075	5.0716925	116.2289695
-7.646152	14.48077	116.856071	-29.534159	8.734232	116.700722	29.371449	-10.395954	116.349052	26.169512	34.346176	116.151932	27.7704805	11.975111	116.250492	-86.8387985	5.493353	117.150952
-7.543399	12.961824	116.964867	-29.62805	8.898749	117.058121	29.221607	-10.501956	116.670677	26.183966	34.279087	115.951447	27.7027865	11.8885655	116.311062	-86.9588865	5.9089325	117.80518
-7.379487	11.463746	117.083183	-29.740959	9.030538	117.244217	29.083534	-10.603341	116.987038	26.170715	34.19178	115.707848	27.6271245	11.7942195	116.347443	-87.1090425	6.2668565	118.140991
-7.178226	9.933138	116.877769	-29.870701	9.126184	117.201866	28.965256	-10.712769	117.316483	26.154417	34.107777	115.394066	27.5598365	11.697504	116.3552745	-87.3012385	6.554864	118.0484575
-6.891578	7.648613	116.642235	-29.979208	9.193661	116.859451	28.87406	-10.849957	117.843391	26.146721	33.914055	114.808746	27.5103905	11.532049	116.3260685	-87.4688065	6.855273	117.3928335
-6.680994	6.055633	116.453232	-30.039211	9.214236	116.503815	28.833733	-10.996817	118.204895	26.165802	33.744392	114.468811	27.4997675	11.3737875	116.336853	-87.5781895	7.0546845	116.670777
-6.414527	4.505051	116.374924	-30.015984	9.13121	116.134407	28.829124	-11.109364	118.524872	26.222668	33.535603	114.194344	27.525896	11.2131195	116.359608	-87.557864	7.0493005	115.909206
-6.223829	3.028445	116.33725	-29.928579	9.006849	115.798141	28.872562	-11.24592	118.776276	26.320389	33.334473	114.043549	27.5964755	11.0442765	116.4099125	-87.4536335	6.9694215	115.1863695
-5.981897	1.47498	116.233383	-29.851845	8.814659	115.521561	28.935831	-11.4079	118.942108	26.45351	33.157394	114.056061	27.6946705	10.874747	116.4990845	-87.3983605	6.754571	114.5440375
-5.73379	0.038542	116.151665	-29.723299	8.618946	115.264069	29.046499	-11.520092	118.990257	26.61014	33.024883	114.183464	27.8283195	10.7523955	116.5868605	-87.2749175	6.4854965	113.9412775
-5.547311	-1.368386	116.044411	-29.563257	8.428425	115.06752	29.196409	-11.6054	119.020828	26.762066	32.942455	114.40667	27.9792375	10.6685275	116.713749	-87.1057515	6.1883225	113.421291
-5.323887	-3.404557	115.889778	-29.26473	8.20735	114.898094	29.486237	-11.640159	118.97876	26.949957	32.898991	114.909241	28.218097	10.629416	116.9440005	-86.747557	5.785284	112.8521875
-5.195091	-4.711227	115.906059	-29.103687	8.129519	114.83989	29.720888	-11.598088	119.06321	27.063593	32.925827	115.233841	28.3922405	10.6638695	117.1485255	-86.5996145	5.5951685	112.5312545
-5.135055	-5.961315	115.955734	-28.967554	8.144302	114.826454	29.912399	-11.524345	119.1838	27.167099	32.993416	115.50592	28.539749	10.7345355	117.34486	-86.474857	5.5540685	112.308048
-5.100866	-7.247771	116.050934	-28.799454	8.213474	114.889633	30.098782	-11.430671	119.35334	27.285088	33.078651	115.690506	28.691935	10.82399	117.521923	-86.290843	5.602958	112.257343
-5.119144	-8.481498	116.213318	-28.683313	8.276055	115.006638	30.301783	-11.378425	119.574211	27.42548	33.151905	115.78894	28.8636315	10.88674	117.6815755	-86.2302575	5.66537	112.3317005
-5.202965	-9.700541	116.549995	-28.543789	8.350863	115.145073	30.481005	-11.322281	119.882675	27.565119	33.22308	115.863403	29.023062	10.9503995	117.873039	-86.11064	5.7513265	112.417107
-5.26078	-10.919223	116.947151	-28.399691	8.419444	115.271225	30.652481	-11.310461	120.257378	27.705935	33.243347	115.905632	29.179208	10.966443	118.081505	-85.97859	5.872445	112.460945
-5.512522	-12.709949	117.588257	-28.265467	8.423157	115.463135	30.846617	-11.388799	120.869492	27.934206	33.155399	115.842758	29.3904115	10.8833	118.356125	-85.9213455	5.963014	112.570145
-5.732576	-13.859783	118.003807	-28.188351	8.389769	115.550316	30.932495	-11.4947	121.251854	28.073307	33.03352	115.743446	29.502901	10.76941	118.49765	-85.879603	6.010128	112.602982
-5.917634	-14.969834	118.374886	-28.118361	8.328504	115.611267	30.995468	-11.579725	121.573616	28.201113	32.886211	115.578842	29.5982905	10.653243	118.576229	-85.8350125	6.003765	112.646305
-6.262576	-16.079203	118.732872	-28.037367	8.244973	115.669632	31.053417	-11.674132	121.829582	28.336227	32.748043	115.40023	29.694822	10.5369555	118.614906	-85.769556	5.9529905	112.724358
-6.552777	-17.064171	118.993355	-27.942986	8.16929	115.697823	31.127319	-11.761653	122.020805	28.458971	32.605885	115.216934	29.793145	10.422116	118.6188695	-85.679117	5.916464	112.7767765
-6.890903	-18.00703	119.248871	-28.041224	8.184142	115.910355	31.178274	-11.839818	122.135651	28.560907	32.48312	115.035538	29.8695905	10.321651	118.5855945	-85.9520385	6.046633	113.2351155
-7.295733	-18.824581	119.472862	-27.969894	8.157613	115.982796	31.270643	-11.887037	122.203255	28.676819	32.365269	114.806068	29.973731	10.239116	118.5046615	-85.913519	6.07611	113.4609305
-7.978064	-19.999409	119.86055	-27.85121	8.152875	116.11235	31.385496	-11.914973	122.295288	28.845919	32.248184	114.459122	30.1157075	10.1666055	118.377205	-85.8181275	6.1391445	113.847495
-8.143651	-20.791698	119.932487	-27.753147	8.177128	116.172897	31.464392	-11.907831	122.427406	28.95402	32.172924	114.207603	30.209206	10.1325465	118.3175045	-85.7155	6.2217095	114.0282895
-8.905761	-21.192814	120.40564	-27.405819	8.063251	116.016319	31.517601	-11.896544	122.56472	29.065174	32.11158	114.011749	30.2913875	10.107518	118.2882345	-85.1030255	6.018984	113.7444035
-9.419992	-21.72369	120.536636	-27.341286	8.074825	116.0261	31.573143	-11.931409	122.685387	29.197577	32.027416	113.865685	30.38536	10.0480035	118.275536	-85.067932	6.1016465	113.776664
-10.007732	-22.097471	120.637718	-27.23988	8.061805	116.051636	31.595989	-11.991508	122.748604	29.324326	31.928576	113.76516	30.4601575	9.968534	118.256882	-84.9399175	6.155076	113.84639
-10.552088	-22.395775	120.669342	-27.15045	8.022487	116.073967	31.641668	-12.057372	122.776581	29.458035	31.849915	113.708557	30.5498515	9.8962715	118.242569	-84.8507515	6.1487025	113.905365
-11.177274	-22.680426	120.56147	-27.339014	8.148951	116.361	31.68923	-12.127099	122.727264	29.598785	31.781706	113.66993	30.6440075	9.8273035	118.198597	-85.3220355	6.4705985	114.523403
-11.99045	-23.045094	120.338669	-27.08744	7.993012	116.416565	31.795914	-12.222928	122.535934	29.755178	31.705713	113.724014	30.775546	9.7413925	118.129974	-84.950426	6.2446315	114.703156
-12.882969	-22.910236	120.346657	-26.81045	7.859784	116.336441	31.84671	-12.233422	122.506523	29.851509	31.670315	113.700996	30.8491095	9.7184465	118.1037595	-84.4700095	6.0011215	114.5691225
-13.582274	-22.846777	120.282234	-26.773962	7.839004	116.393112	31.929037	-12.26948	122.446732	29.945351	31.6378	113.682213	30.937194	9.68416	118.0644725	-84.485118	5.993848	114.7217515
-14.342441	-22.666138	120.214371	-26.665794	7.790118	116.38224	31.989086	-12.305672	122.426643	30.031086	31.596321	113.668152	31.010086	9.6453245	118.0473975	-84.341674	5.9349115	114.7170825
-15.132957	-22.458067	120.013344	-26.571077	7.740983	116.368828	32.071693	-12.35273	122.389175	30.141115	31.530867	113.635506	31.106404	9.5890685	118.0123405	-84.248558	5.8928975	114.7253155
-16.026159	-22.15151	119.78186	-26.462286	7.697698	116.415894	32.144489	-12.399649	122.287811	30.259096	31.480547	113.637009	31.2017925	9.540449	117.96241	-84.1263645	5.854947	114.869378
-16.625114	-21.881338	119.308685	-26.30559	7.646868	116.529892	32.211807	-12.421448	122.108437	30.366579	31.481573	113.746178	31.289193	9.5300625	117.9273075	-83.900373	5.7636735	115.1324765
-17.944246	-21.229734	118.651627	-26.093796	7.594002	116.812202	32.399639	-12.379735	121.671585	30.480885	31.609732	114.128136	31.440262	9.6149985	117.8998605	-83.627854	5.5730055	115.7245435
-19.082443	-20.618816	118.179955	-25.956636	7.583022	117.032539	32.529697	-12.312553	121.331451	30.927864	31.620932	114.333031	31.7287805	9.6541895	117.832241	-83.6420525	5.5118545	116.232837
-20.02602	-20.030546	117.751717	-25.856499	7.601024	117.250076	32.646637	-12.176539	120.994804	30.590816	32.006939	114.936852	31.6187265	9.9152	117.965828	-83.3317245	5.286848	116.534324
-21.035866	-19.470451	117.340599	-25.762909	7.659787	117.429993	32.766758	-12.035522	120.695854	30.626244	32.231094	115.383781	31.696501	10.097786	118.0398175	-83.222319	5.221788	116.8201685
-22.02018	-18.890255	116.882469	-25.711393	7.722486	117.501915	32.852734	-11.919653	120.439461	30.669197	32.433128	115.81926	31.7609655	10.2567375	118.1293605	-83.1837515	5.1882345	116.8744695
-23.089911	-18.336845	116.576645	-25.628742	7.790997	117.537376	32.937164	-11.8167	120.251488	30.719551	32.567192	116.175461	31.8283575	10.375246	118.2134745	-83.0858415	5.206748	116.8612775
-24.196131	-17.777435	116.348175	-25.599375	7.874485	117.521965	33.01054	-11.790346	120.150078	30.799843	32.62656	116.420914	31.9051915	10.418107	118.285496	-83.1039415	5.330863	116.758434
-25.855526	-17.028614	116.192284	-25.482365	7.989463	117.446449	33.114876	-11.82635	120.145866	30.960274	32.620308	116.453186	32.037575	10.396979	118.299526	-83.002305	5.581947	116.593372
-27.052208	-16.589701	116.261383	-25.403599	8.043255	117.433525	33.17865	-11.862783	120.149597	31.079765	32.584572	116.362015	32.1292075	10.3608945	118.255806	-82.9364055	5.7256155	116.611244
-28.251993	-16.149542	116.374062	-25.29915	8.061456	117.445839	33.258335	-11.913399	120.193657	31.197098	32.527916	116.19854	32.2277165	10.3072585	118.1960985	-82.8260165	5.8156535	116.6955795
-29.4373	-15.762167	116.506424	-25.18708	8.113696	117.43914	33.361919	-11.961183	120.279503	31.316999	32.453609	115.975449	32.339459	10.246213	118.127476	-82.713619	5.981179	116.750804
-30.716728	-15.361203	116.683784	-25.104696	8.114724	117.427109	33.459492	-12.012404	120.386337	31.421164	32.368927	115.699425	32.440328	10.1782615	118.042881	-82.64972	6.0511865	116.811337
-31.94842	-14.951565	116.889175	-25.006044	8.110723	117.429695	33.53352	-12.058665	120.467186	31.532923	32.272301	115.335907	32.5332215	10.106818	117.9015465	-82.5453095	6.114628	116.9578435
-33.241901	-14.574693	117.103889	-24.890137	8.05935	117.468582	33.633961	-12.126728	120.464455	31.6443	32.187847	114.934479	32.6391305	10.0305595	117.699467	-82.4194045	6.0881405	117.237697
-35.135265	-13.980989	117.481934	-24.72298	7.95437	117.645111	33.755592	-12.207748	120.324516	31.745703	32.082123	114.279007	32.7506475	9.9371875	117.3017615	-82.1966075	5.9715525	117.9884605
-36.47504	-13.569507	117.724731	-24.625401	7.872155	117.772446	33.833359	-12.248584	120.173157	31.749825	32.033791	113.902412	32.791592	9.8926035	117.0377845	-82.042394	5.8517065	118.5071075
-37.739418	-13.12672	117.938637	-24.553152	7.774166	117.899063	33.857391	-12.282793	119.971298	31.729052	31.981325	113.518845	32.7932215	9.849266	116.7450715	-81.8995255	5.699066	119.0530545
-39.034389	-12.671183	118.173134	-24.531876	7.669833	118.024765	33.848389	-12.319662	119.779984	31.68158	31.917906	113.134216	32.7649845	9.799122	116.4571	-81.8287365	5.540544	119.59243
-40.342869	-12.210348	118.386169	-24.538782	7.568656	118.108276	33.803242	-12.355129	119.587029	31.593773	31.838852	112.868774	32.6985075	9.7418615	116.2279015	-81.7760715	5.3954505	119.9886505
-41.607056	-11.71288	118.550407	-24.543453	7.465101	118.210098	33.762161	-12.408235	119.442535	31.504986	31.794315	112.647949	32.6335735	9.69304	116.045242	-81.7204795	5.237162	120.374954
-42.887741	-11.200969	118.809784	-24.605827	7.359432	118.338585	33.685261	-12.482856	119.325462	31.410694	31.712872	112.389229	32.5479775	9.615008	115.8573455	-81.7596315	5.103856	120.8198245
-44.775795	-10.403345	119.417641	-24.699413	7.146712	118.725143	33.541878	-12.593243	119.059494	31.170801	31.589191	112.100769	32.3563395	9.497974	115.5801315	-81.7551655	4.79545	121.8701545
-45.962612	-9.817319	120.034424	-24.802486	7.037412	119.206551	33.471588	-12.666265	118.845917	30.976635	31.517956	111.926353	32.2241115	9.4258455	115.386135	-81.8290835	4.6489785	123.026967
-47.103512	-9.197035	120.715714	-24.781761	6.851736	119.631554	33.365448	-12.697334	118.708801	30.833828	30.966509	111.932884	32.099638	9.1345875	115.3208425	-81.66316	4.5688845	123.9422655
-48.237663	-8.62323	121.400894	-24.862362	6.663132	120.107697	33.283794	-12.745852	118.659737	30.57802	31.444519	111.951759	31.930907	9.3493335	115.305748	-81.655631	3.9769305	124.909646
-49.332756	-7.926683	121.909561	-25.055643	6.681022	120.569572	33.193161	-12.820644	118.68808	30.406454	31.4046	112.056877	31.7998075	9.291978	115.3724785	-81.9110935	4.070066	125.7666655
-50.358494	-7.277694	122.197678	-25.121847	6.533284	120.763519	33.085461	-12.891501	118.745895	30.25148	31.350391	112.16259	31.6684705	9.229445	115.4542425	-81.9121645	3.837123	126.0727955
-51.323772	-6.604716	122.291336	-25.350321	6.534541	120.836914	32.955833	-13.013183	118.763603	30.119102	31.273382	112.219742	31.5374675	9.1300995	115.4916725	-82.2381095	3.9389825	126.1821555
-52.793549	-5.519269	122.126862	-25.587685	6.433463	120.736931	32.712315	-13.169662	118.63192	29.951576	31.141735	112.146126	31.3319455	8.9860365	115.389023	-82.5073155	3.8808895	126.084839
-53.690678	-4.753627	121.912315	-25.694374	6.335415	120.594177	32.543751	-13.240375	118.482948	29.839962	31.074677	112.025261	31.1918565	8.917151	115.2541045	-82.5806045	3.753679	125.9342495
-54.328857	-4.124117	121.584427	-25.867468	6.388307	120.383217	32.379837	-13.292463	118.280838	29.723314	31.042347	111.866318	31.0515755	8.874942	115.073578	-82.7865115	3.901672	125.692856
-55.086994	-3.355618	121.449577	-26.003433	6.348085	120.22052	32.193356	-13.299568	118.028008	29.613464	31.033972	111.710098	30.90341	8.867202	114.869053	-82.910276	3.828968	125.571987
-55.856056	-2.500076	121.455132	-26.176876	6.448424	120.205322	31.971556	-13.294193	117.781296	29.490244	31.062397	111.568321	30.7309	8.884102	114.6748085	-83.084652	4.012746	125.7358355
-56.548809	-1.671927	121.602119	-26.000559	6.306866	119.973038	31.783161	-13.257679	117.576477	29.35969	31.094873	111.525131	30.5714255	8.918597	114.550804	-82.5725435	3.695135	125.395272
-57.106804	-0.788556	121.754898	-26.15234	6.340009	120.087219	31.609926	-13.243378	117.45063	29.224953	31.161463	111.566963	30.4174395	8.9590425	114.5087965	-82.7221195	3.7209755	125.6656415
-58.129227	0.688601	122.209511	-26.313293	6.402436	120.323097	31.355957	-13.205336	117.381737	29.02549	31.273994	111.689972	30.1907235	9.034329	114.5358545	-82.8173095	3.770543	126.1103395
-58.323818	1.39049	122.330666	-26.504761	6.425065	120.469749	31.208187	-13.18956	117.374489	28.864769	31.344542	111.798477	30.036478	9.077491	114.586483	-83.046	3.772639	126.353015
-58.847958	2.250765	122.362244	-26.688381	6.41205	120.573402	31.033075	-13.177258	117.389832	28.688765	31.391869	111.903748	29.86092	9.1073055	114.64679	-83.237682	3.7167945	126.500014
-59.251129	3.117288	122.39019	-26.894579	6.400549	120.649925	30.849249	-13.177384	117.406395	28.513399	31.411907	111.993286	29.681324	9.1172615	114.6998405	-83.470482	3.6838365	126.6000095
-59.844398	4.196167	122.555748	-26.866087	6.141255	120.587433	30.67717	-13.188298	117.425705	28.326851	31.418407	112.074638	29.5020105	9.1150545	114.7501715	-83.2341845	3.1674555	126.4246945
-60.127522	5.047548	122.443581	-27.282356	6.303993	120.632126	30.503822	-13.175735	117.404915	28.143349	31.425333	112.158203	29.3235855	9.124799	114.781559	-83.8882975	3.483187	126.482693
-60.179306	5.762304	122.285225	-27.256367	6.038631	120.528969	30.345198	-13.169135	117.381218	27.96339	31.446388	112.250053	29.154294	9.1386265	114.8156355	-83.667028	2.9386355	126.2423025
-60.410042	7.071208	122.117294	-27.716711	6.226873	120.565094	30.096064	-13.16211	117.312645	27.731401	31.509701	112.39817	28.9137325	9.1737955	114.8554075	-84.3471545	3.2799505	126.2747805
-60.785896	8.216495	122.194839	-27.87793	6.25954	120.527779	29.956797	-13.112037	117.285789	27.60022	31.566969	112.495552	28.7785085	9.227466	114.8906705	-84.5343685	3.291614	126.1648875
-60.83749	9.154284	121.99942	-28.047371	6.318367	120.415863	29.820457	-13.045342	117.274689	27.480581	31.658829	112.547913	28.650519	9.3067435	114.911301	-84.745261	3.3299905	125.920425
-60.557777	9.885046	121.689133	-28.177282	6.408349	120.287613	29.693544	-12.941474	117.292213	27.356958	31.763817	112.521744	28.525251	9.4111715	114.9069785	-84.879815	3.4055265	125.6682475
-60.58815	10.83694	121.417747	-28.317341	6.52493	120.176376	29.580725	-12.839103	117.312874	27.232656	31.858032	112.417747	28.4066905	9.5094645	114.8653105	-85.0413725	3.5403955	125.4874415
-60.786968	12.025457	121.444664	-28.417572	6.609657	120.09169	29.474766	-12.742418	117.315636	27.099457	31.940752	112.29911	28.2871115	9.599167	114.807373	-85.1222555	3.620147	125.376007
-60.640961	12.985849	121.445572	-28.516573	6.691545	120.063332	29.362234	-12.653772	117.295624	26.959661	32.017719	112.216118	28.1609475	9.6819735	114.755871	-85.1940935	3.7011165	125.370793
-60.069023	14.310929	121.356789	-28.708014	6.772277	120.106903	29.153437	-12.537272	117.265297	26.750214	32.139519	112.192001	27.9518255	9.8011235	114.728649	-85.3678535	3.7434305	125.485157
-59.99567	15.283416	121.410179	-28.648434	6.609899	120.029999	29.011417	-12.465338	117.203987	26.604748	32.217674	112.209251	27.8080825	9.876168	114.706619	-85.1049505	3.34363	125.353379
-59.970581	16.519529	121.508148	-29.004972	6.892547	120.129074	28.83634	-12.391191	117.142853	26.451143	32.29615	112.245491	27.6437415	9.9524795	114.694172	-85.6536855	3.8326145	125.563976
-59.660538	17.550474	121.451363	-28.918583	6.765913	120.047882	28.685335	-12.30922	117.106499	26.313955	32.370468	112.254562	27.499645	10.030624	114.6805305	-85.336811	3.501202	125.4152335
-59.332691	18.63253	121.332344	-29.264698	7.087192	120.068977	28.540823	-12.234837	117.077377	26.196251	32.443806	112.288895	27.368537	10.1044845	114.683136	-85.897933	4.0698995	125.454818
-58.919704	19.637602	121.237564	-29.422081	7.186368	120.011345	28.396973	-12.194564	117.076157	26.085791	32.506958	112.330421	27.241382	10.156197	114.703289	-86.085544	4.216539	125.319401
-58.584045	20.824139	121.144653	-29.30534	7.046109	119.877579	28.262398	-12.171655	117.06971	26.017225	32.539047	112.362122	27.1398115	10.183696	114.715916	-85.7504915	3.908522	125.039242
-57.900776	22.437386	120.945808	-29.717705	7.393315	119.829941	28.036541	-12.164175	116.996155	26.219936	32.369774	112.257095	27.1282385	10.1027995	114.626625	-86.5636485	4.6838305	125.033257
-57.39846	23.571548	120.867096	-29.820314	7.442942	119.756165	27.865231	-12.159883	116.906128	26.270992	32.518658	112.342216	27.0681115	10.1793875	114.624172	-86.7087395	4.7064965	124.888158
-56.87709	24.696754	120.894348	-29.763975	7.268475	119.598343	27.705482	-12.12179	116.776573	25.710836	32.614231	112.636551	26.708159	10.2462205	114.706562	-86.236109	4.2907295	124.490124
-56.282162	25.797644	120.864197	-30.141777	7.555985	119.595428	27.540802	-12.069454	116.652832	25.58555	32.667686	112.784782	26.563176	10.299116	114.718807	-86.84673	4.812854	124.472049
-55.682343	26.894373	120.838013	-30.300198	7.646704	119.530693	27.365416	-11.978063	116.518425	25.429916	32.775921	113.000427	26.397666	10.398929	114.759426	-86.998062	4.894479	124.30196
-55.117828	28.026131	120.942223	-30.4907	7.701564	119.453751	27.192301	-11.869715	116.411545	25.279898	32.905693	113.214943	26.2360995	10.517989	114.813244	-87.2174995	4.885139	124.094258
-54.4128	29.091909	120.980774	-30.657038	7.816285	119.420944	27.018621	-11.743181	116.304054	25.143045	33.068493	113.399628	26.080833	10.662656	114.851841	-87.394909	4.969914	123.990047
-53.357864	30.736403	121.046028	-30.91168	8.042276	119.459831	26.775328	-11.528611	116.271057	24.934891	33.316311	113.590935	25.8551095	10.89385	114.930996	-87.6784695	5.190702	123.988666
-52.639221	31.829517	121.126007	-31.05002	8.168355	119.473503	26.653116	-11.376357	116.301834	24.778793	33.480042	113.768639	25.7159545	11.0518425	115.0352365	-87.8159945	5.2848675	123.9117695
-51.867085	32.84565	121.001038	-31.303831	8.362898	119.562111	26.545828	-11.250134	116.377594	24.605944	33.617481	113.974342	25.575886	11.1836735	115.175968	-88.183548	5.5421225	123.948254
-51.067863	33.845398	120.884445	-31.392506	8.378968	119.360435	26.436079	-11.144703	116.437737	24.430286	33.737499	114.217354	25.4331825	11.296398	115.3275455	-88.2181945	5.461538	123.3933245
-50.299198	34.822945	120.900642	-31.574425	8.438108	119.192902	26.316885	-11.012238	116.456055	24.238136	33.851727	114.516663	25.2775105	11.4197445	115.486359	-88.4263605	5.4564715	122.899445
-49.45953	35.736385	120.888771	-31.772337	8.483609	119.033287	26.194672	-10.860082	116.4356	24.050859	34.012386	114.873413	25.1227655	11.576152	115.6545065	-88.6674395	5.391066	122.4120675
-48.62463	36.658646	120.993027	-31.926092	8.574674	118.897545	26.100391	-10.66848	116.417763	23.855152	34.216373	115.287827	24.9777715	11.7739465	115.852795	-88.8299555	5.3754015	121.942295
-47.36108	37.959351	121.125015	-32.152225	8.758629	118.660568	25.995041	-10.31883	116.450951	23.607216	34.543747	115.990211	24.8011285	12.1124585	116.220581	-89.1055785	5.4047995	121.100555
-46.493866	38.773163	120.985016	-32.293831	8.916072	118.396667	25.95734	-10.118214	116.527161	23.477182	34.751179	116.391197	24.717261	12.3164825	116.459179	-89.304923	5.5156615	120.334155
-45.654984	39.589527	120.769051	-32.38686	9.06127	118.096413	25.915264	-9.902462	116.591324	23.377518	34.9417	116.728355	24.646391	12.519619	116.6598395	-89.420111	5.602921	119.5329865
-44.773315	40.255329	120.534683	-32.481964	9.212216	117.71669	25.91176	-9.73407	116.667435	23.300894	35.123798	116.976639	24.606327	12.694864	116.822037	-89.570255	5.729568	118.611343
-43.936562	40.894337	120.295357	-32.538181	9.351808	117.318405	25.908392	-9.570846	116.698906	23.20879	35.289047	117.184402	24.558591	12.8591005	116.941654	-89.634953	5.8445155	117.695156
-42.707001	41.306606	119.916656	-32.581203	9.479589	117.007568	25.91762	-9.424966	116.647827	23.133154	35.407772	117.344116	24.525387	12.991403	116.9959715	-89.687793	5.967775	117.0191645
-41.962593	41.788223	119.757172	-32.629814	9.625187	116.79953	25.926655	-9.321666	116.607025	23.087332	35.507198	117.356201	24.5069935	13.092766	116.981613	-89.7666215	6.157608	116.617447
-40.639355	42.367287	119.779144	-32.601494	9.805513	116.762634	25.925068	-9.186848	116.595306	23.111759	35.624901	117.250046	24.5184135	13.2190265	116.922676	-89.7214015	6.3919995	116.602592
-40.240597	42.843266	119.86705	-32.582836	9.907663	116.851173	25.95743	-9.146879	116.654205	23.160215	35.663048	117.154434	24.5588225	13.2580845	116.9043195	-89.7244945	6.5572415	116.7980265
-39.151047	42.87077	119.591774	-32.533325	10.004456	116.992332	25.981543	-9.124543	116.804184	23.212429	35.689045	117.029503	24.596986	13.282251	116.9168435	-89.663636	6.726661	117.0678205
-38.39629	43.062122	119.548225	-32.53989	10.098069	117.15361	26.001352	-9.100163	117.005371	23.241755	35.707581	116.897285	24.6215535	13.303709	116.951328	-89.7013335	6.892429	117.355892
-37.598492	43.226109	119.244957	-32.524174	10.146587	117.265747	26.056417	-9.113139	117.270538	23.251883	35.708649	116.766823	24.65415	13.297755	117.0186805	-89.702498	6.995419	117.5128135
-36.990089	43.248852	119.024445	-32.54388	10.166143	117.341629	26.088741	-9.10751	117.518082	23.23621	35.716007	116.648163	24.6624755	13.3042485	117.0831225	-89.7502355	7.0280375	117.6001355
-36.25502	43.221611	118.883026	-32.569988	10.141541	117.371681	26.123663	-9.092939	117.722389	23.194866	35.741589	116.591026	24.6592645	13.324325	117.1567075	-89.7992405	6.958757	117.5866545
-35.670898	43.349655	119.061028	-32.596485	10.095499	117.390312	26.176325	-8.965061	117.797241	23.074896	35.889496	116.49572	24.6256105	13.4622175	117.1464805	-89.8185805	6.7287805	117.6341435
-35.056759	43.269966	119.094574	-32.586906	10.152873	117.516113	26.232594	-8.795018	117.739746	22.990229	36.0644	116.340492	24.6114115	13.634691	117.040119	-89.7852235	6.671055	117.992107
-34.429359	43.217533	119.165634	-32.546898	10.245594	117.691818	26.284971	-8.560932	117.668221	22.943699	36.289761	116.053268	24.614335	13.8644145	116.8607445	-89.708131	6.6267735	118.5228915
-33.755131	43.169884	119.139244	-32.490768	10.394074	117.918289	26.351734	-8.342563	117.613457	22.928877	36.53146	115.740082	24.6403055	14.0944485	116.6767695	-89.6218415	6.6936995	119.1598085
-33.126057	43.07505	119.163063	-32.421383	10.525232	118.113937	26.419432	-8.137303	117.503181	22.927885	36.759968	115.44104	24.6736585	14.3113325	116.4721105	-89.5164245	6.7391315	119.7557635
-32.45837	42.982491	119.21431	-32.386662	10.641818	118.187645	26.459827	-7.975085	117.339035	22.917725	36.965267	115.174553	24.688776	14.495091	116.256794	-89.4621	6.788545	120.118496
-31.830677	42.847115	119.217133	-32.335808	10.653259	118.095085	26.525732	-7.827844	117.107201	22.897024	37.100853	114.970543	24.711378	14.6365045	116.038872	-89.382994	6.6700135	120.151298
-30.901375	42.535198	118.959068	-32.243137	10.578709	117.647102	26.625399	-7.713348	116.658691	22.874828	37.242313	114.806557	24.7501135	14.7644825	115.732624	-89.2363875	6.3929355	119.56158
-30.239004	42.363976	118.784691	-32.203434	10.557506	117.346588	26.686287	-7.662438	116.31678	22.907074	37.294537	114.635643	24.7966805	14.8160495	115.4762115	-89.2035485	6.2989625	119.2169645
-29.537292	42.141037	118.692635	-32.055084	10.552092	117.211975	26.742146	-7.59609	116.012482	23.007526	37.349743	114.441727	24.874836	14.8768265	115.2271045	-88.985004	6.2273575	119.1968455
-28.826183	41.898899	118.694893	-31.913069	10.60729	117.2379	26.854414	-7.524828	115.824554	23.467918	37.293346	114.184143	25.161166	14.884259	115.0043485	-88.987304	6.330321	119.4714515
-28.049162	41.665977	118.756927	-31.735676	10.659933	117.350098	27.011505	-7.468184	115.774681	23.62789	37.33773	114.195717	25.3196975	14.934773	114.985199	-88.7910495	6.385093	119.714997
-27.213379	41.421551	118.810997	-31.584953	10.698549	117.391541	27.174191	-7.443448	115.788544	23.407326	37.501392	114.412224	25.2907585	15.028972	115.100384	-88.4606645	6.368126	119.682698
-26.388464	41.128529	118.823647	-31.401196	10.663048	117.338776	27.3384	-7.480364	115.78244	23.542721	37.460945	114.521667	25.4405605	14.9902905	115.1520535	-88.2429525	6.3358055	119.5254985
-25.371281	40.733864	119.088173	-31.222469	10.491611	117.069199	27.600733	-7.565163	115.692017	23.729845	37.349552	114.838478	25.665289	14.8921945	115.2652475	-88.110227	6.0910275	118.8731505
-24.516754	40.331955	119.150246	-31.057856	10.345668	116.805588	27.795719	-7.619982	115.574181	23.853149	37.291515	115.13089	25.824434	14.8357665	115.3525355	-87.940146	5.8555695	118.2586405
-23.469841	39.792675	119.086769	-30.888199	10.237003	116.501167	27.968714	-7.637328	115.423981	23.979403	37.265209	115.398117	25.9740585	14.8139405	115.411049	-87.7504565	5.6600655	117.591285
-22.588638	39.359364	119.08374	-30.763695	10.129861	116.168663	28.140989	-7.640102	115.211891	24.115294	37.264153	115.54245	26.1281415	14.8120255	115.3771705	-87.6555315	5.4476965	116.9601555
-21.735104	38.862228	118.98632	-30.581608	10.093425	115.912186	28.286564	-7.660472	114.941826	24.262171	37.272976	115.550323	26.2743675	14.806252	115.2460745	-87.4375835	5.380598	116.5782975
-20.980083	38.423943	118.863609	-30.448956	10.085446	115.728287	28.420401	-7.660332	114.67347	24.428249	37.266941	115.421188	26.424325	14.8033045	115.047329	-87.322237	5.3675875	116.409245
-19.985041	37.757607	118.611847	-30.29838	10.079499	115.574883	28.557638	-7.674599	114.465652	24.591343	37.259579	115.259621	26.5744905	14.79249	114.8626365	-87.1712505	5.366508	116.2871295
-18.530973	36.751232	118.254768	-30.083237	10.077006	115.408981	28.700605	-7.745723	114.237144	24.822041	37.192459	115.021278	26.761323	14.723368	114.629211	-86.927797	5.430644	116.188751
-17.692453	36.075478	117.967392	-30.002508	10.026569	115.212563	28.79841	-7.862438	114.17028	24.973682	37.096233	114.920654	26.886046	14.6168975	114.545467	-86.891062	5.4362405	115.879659
-16.703938	35.241653	117.675339	-29.907413	9.956931	114.999939	28.900826	-7.991308	114.151321	25.123089	36.984962	114.845673	27.0119575	14.496827	114.498497	-86.8267835	5.417035	115.501381
-15.730619	34.329559	117.365501	-29.8277	9.904644	114.797783	28.983784	-8.112524	114.148834	25.265715	36.88718	114.788925	27.1247495	14.387328	114.4688795	-86.7801495	5.42196	115.1266865
-14.714129	33.389568	117.085075	-29.676537	9.835046	114.566483	29.103956	-8.218137	114.144836	25.415638	36.803398	114.699646	27.259797	14.2926305	114.422241	-86.612871	5.3774615	114.710725
-13.758511	32.383232	116.745354	-29.566029	9.7726	114.427338	29.217499	-8.305731	114.112732	25.577522	36.727489	114.516602	27.3975105	14.210879	114.314667	-86.5295685	5.334321	114.540009
-12.757613	31.374964	116.413963	-29.448965	9.758356	114.29763	29.331091	-8.401334	114.077057	25.762251	36.657253	114.267326	27.546671	14.1279595	114.1721915	-86.444601	5.3887525	114.4230685
-11.192142	29.649712	115.910042	-29.214529	9.705551	114.163445	29.472458	-8.583693	114.068642	26.043072	36.491009	113.79863	27.757765	13.953658	113.933636	-86.186823	5.457444	114.393254
-10.193639	28.498999	115.50399	-29.083017	9.667984	114.026558	29.572708	-8.718968	114.115883	26.225052	36.352791	113.527214	27.89888	13.8169115	113.8215485	-86.064914	5.5190565	114.2315675
-9.195972	27.270287	115.110245	-28.962448	9.605047	113.878128	29.682394	-8.881483	114.269844	26.4088	36.177177	113.309189	28.045597	13.647847	113.7895165	-85.970493	5.562247	113.9667395
-8.169197	26.020531	114.786293	-28.908516	9.528035	113.643959	29.797653	-9.076616	114.552162	26.596006	35.979099	113.151695	28.1968295	13.4512415	113.8519285	-86.0138615	5.6048285	113.4359895
-7.208613	24.755535	114.450058	-28.803339	9.442325	113.391724	29.920696	-9.239505	114.90892	26.745611	35.775574	113.050476	28.3331535	13.2680345	113.979698	-85.9398315	5.6166155	112.80375
-6.229063	23.482279	114.208138	-28.690285	9.329017	113.121666	30.06852	-9.382014	115.309143	26.885551	35.597061	112.968575	28.4770355	13.1075235	114.138859	-85.8576055	5.5505105	112.104473
-5.261495	22.172783	114.072311	-28.564232	9.191463	112.872765	30.219614	-9.476439	115.701973	27.037802	35.456161	112.910461	28.628708	12.989861	114.306217	-85.757172	5.393065	111.439313
-3.842664	20.272051	113.898659	-28.311211	8.980686	112.550797	30.505386	-9.584187	116.22287	27.270016	35.269886	112.888107	28.887701	12.8428495	114.5554885	-85.510123	5.1185225	110.5461055
-2.947489	19.018333	113.894501	-28.125875	8.841952	112.434517	30.722818	-9.605399	116.47924	27.43808	35.194111	112.884537	29.080449	12.794356	114.6818885	-85.332199	4.889548	110.1871455
-2.029311	17.787296	113.954971	-27.858707	8.717525	112.403534	30.965475	-9.580139	116.626884	27.625927	35.141872	112.897301	29.295701	12.7808665	114.7620925	-85.013115	4.6541835	110.0449755
-1.159985	16.600691	114.047455	-27.60813	8.609288	112.443855	31.251627	-9.557046	116.712097	27.802235	35.127144	113.011719	29.526931	12.785049	114.861908	-84.743191	4.433527	110.025802
-0.362509	15.419587	114.214203	-27.316156	8.495914	112.508461	31.547474	-9.491333	116.825996	27.956263	35.133705	113.205864	29.7518685	12.821186	115.01593	-84.3841805	4.170642	110.000992
0.450946	14.257913	114.440247	-27.086809	8.395382	112.561073	31.844421	-9.414526	116.963867	28.09479	35.13781	113.446854	29.9696055	12.861642	115.2053605	-84.1432235	3.929122	109.9167855
1.176659	13.121314	114.610458	-26.865473	8.321259	112.597832	32.116825	-9.336889	117.073586	28.201797	35.173721	113.721275	30.159311	12.918416	115.3974305	-83.890257	3.724102	109.7982335
2.196946	11.431099	114.714813	-26.594856	8.25396	112.551208	32.454918	-9.257936	117.213799	28.371468	35.24646	114.003441	30.413193	12.994262	115.60862	-83.602905	3.513658	109.493796
2.851657	10.297242	114.787361	-26.417095	8.254956	112.523331	32.648434	-9.184484	117.247581	28.46509	35.267361	114.06881	30.556762	13.0414385	115.6581955	-83.390952	3.4684735	109.3884665
3.416543	9.250865	114.762665	-26.250441	8.209254	112.503067	32.835018	-9.131392	117.308868	28.61799	34.774281	114.127556	30.726504	12.8214445	115.718212	-83.227386	3.5970635	109.287922
3.995962	8.127601	114.805817	-26.095539	8.186856	112.542381	32.999821	-9.108336	117.383698	28.638687	35.300766	113.992157	30.819254	13.096215	115.6879275	-83.010332	3.277497	109.3968345
4.476006	6.943808	114.853882	-25.958494	8.189685	112.587868	33.148922	-9.136218	117.526184	28.848398	34.694374	114.03302	30.99866	12.779078	115.779602	-82.915648	3.600292	109.396134
4.950276	5.801343	114.991989	-25.827398	8.125232	112.675903	33.314758	-9.188524	117.714775	28.924572	35.141636	113.947235	31.119665	12.976556	115.831005	-82.774461	3.273908	109.520801
5.329915	4.699	115.191437	-25.685894	8.070254	112.778175	33.44128	-9.235346	118.022156	29.051716	35.046032	113.995911	31.246498	12.905343	116.0090335	-82.618286	3.235165	109.5473165
5.811481	3.016023	115.556801	-25.529545	7.951478	112.953857	33.660248	-9.338509	118.54248	29.228678	34.897793	114.147446	31.444463	12.779642	116.344963	-82.503553	3.123314	109.562751
6.072051	1.939757	115.859329	-25.423628	7.882281	113.093185	33.801708	-9.416776	118.911377	29.322857	34.764484	114.280151	31.5622825	12.673854	116.595764	-82.4095385	3.090708	109.590606
6.293971	0.876497	116.164185	-25.322617	7.804367	113.232719	33.95002	-9.512842	119.265007	29.397228	34.640457	114.4142	31.673624	12.5638075	116.8396035	-82.318858	3.0449265	109.6258345
6.437396	-0.146755	116.450668	-25.243982	7.722934	113.363373	34.079353	-9.580083	119.601379	29.473352	34.519096	114.513931	31.7763525	12.4695065	117.057655	-82.2643165	2.9763615	109.669091
6.533982	-1.082407	116.709366	-25.17366	7.678881	113.481522	34.191326	-9.655381	119.904114	29.525227	34.409573	114.5895	31.8582765	12.377096	117.246807	-82.2055965	2.980666	109.716237
6.541057	-2.027084	116.939781	-25.103649	7.606153	113.564682	34.258995	-9.699191	120.181038	29.571468	34.322353	114.635956	31.9152315	12.311581	117.408497	-82.1225295	2.900725	109.720867
6.597864	-3.020253	117.119385	-25.046625	7.568841	113.614227	34.318951	-9.750909	120.405937	29.620886	34.234516	114.630661	31.9699185	12.2418035	117.518299	-82.0631685	2.8958785	109.710155
6.510755	-4.274627	117.361404	-25.000441	7.524588	113.651726	34.365677	-9.877587	120.691025	29.729717	34.075336	114.630821	32.047697	12.0988745	117.660923	-82.048579	2.9503015	109.642529
6.364635	-5.136334	117.482285	-24.970751	7.477854	113.705269	34.370171	-9.999137	120.866966	29.815241	33.941551	114.646271	32.092706	11.971207	117.7566185	-82.034208	2.984501	109.6539195
6.132022	-5.903855	117.606674	-25.041092	7.475036	113.847267	34.390724	-10.133706	120.994987	29.892578	33.826206	114.691521	32.141651	11.84625	117.843254	-82.223835	3.103822	109.85128
5.870854	-6.613558	117.686523	-24.894518	7.319487	113.807999	34.390469	-10.264213	121.082016	29.972309	33.711388	114.726295	32.181389	11.7235875	117.9041555	-81.970425	2.9153865	109.7118425
5.553319	-7.242769	117.744812	-25.009335	7.319765	114.010063	34.416298	-10.388337	121.131088	30.030329	33.595959	114.764679	32.2233135	11.603811	117.9478835	-82.2419835	3.035719	110.0722425
5.296069	-7.915949	117.770149	-24.841074	7.172792	113.95224	34.432419	-10.521674	121.121201	30.067551	33.495304	114.803574	32.249985	11.486815	117.9623875	-81.932133	2.858769	109.9420925
4.970474	-8.619942	117.715523	-24.866821	7.102828	114.031914	34.436546	-10.612762	121.064774	30.080219	33.397392	114.814903	32.2583825	11.392315	117.9398385	-81.9920245	2.813341	110.1239895
4.431107	-9.546045	117.478035	-24.834782	6.944206	114.090027	34.400421	-10.7953	120.832458	30.073446	33.242805	114.814331	32.2369335	11.2237525	117.8233945	-81.9064975	2.6646595	110.3566595
4.008161	-10.103516	117.245934	-24.823341	6.851137	114.20369	34.37339	-10.89696	120.599091	30.076706	33.135334	114.845657	32.225048	11.119187	117.722374	-81.87173	2.583087	110.685006
3.52238	-10.655622	117.045197	-24.751314	6.756526	114.396523	34.389729	-10.993962	120.314644	30.095867	33.056942	114.918053	32.242798	11.03149	117.6163485	-81.745426	2.481562	111.1766975
3.04121	-11.201404	116.852448	-24.728479	6.681695	114.641586	34.386124	-11.073694	120.089615	30.11342	33.014515	115.064087	32.249772	10.9704105	117.576851	-81.70673	2.3929795	111.706321
2.497726	-11.750431	116.75193	-24.701519	6.6366	114.939079	34.402676	-11.112477	119.90358	30.118334	33.002445	115.197388	32.260505	10.944984	117.550484	-81.663543	2.328216	112.327674
1.906638	-12.294117	116.732658	-24.675611	6.596229	115.229431	34.421535	-11.16186	119.766212	30.122942	32.986786	115.333115	32.2722385	10.912463	117.5496635	-81.6234605	2.279995	112.9091985
1.263811	-12.841506	116.766479	-24.708273	6.57988	115.46991	34.40197	-11.244568	119.706657	30.118778	32.950951	115.494415	32.260374	10.8531915	117.600536	-81.67692	2.3065685	113.339284
0.265833	-13.673594	116.825928	-24.799709	6.55405	115.639008	34.328209	-11.427933	119.726624	30.139997	32.792427	115.61869	32.234103	10.682247	117.672657	-81.833521	2.425853	113.605359
-0.44384	-14.286527	116.83828	-24.862865	6.504335	115.609566	34.226452	-11.596565	119.77874	30.174065	32.66132	115.622307	32.2002585	10.5323775	117.7005235	-81.9259885	2.4762925	113.5186085
-1.183344	-14.889303	116.823593	-24.921019	6.469233	115.501808	34.112965	-11.770483	119.823624	30.215199	32.479687	115.523758	32.164082	10.354602	117.673691	-82.00612	2.583864	113.329925
-1.965214	-15.468095	116.79493	-24.955526	6.441501	115.329239	33.988686	-11.953819	119.841469	30.268303	32.280518	115.353142	32.1284945	10.1633495	117.5973055	-82.0395465	2.7196525	113.0611725
-2.734804	-16.133194	116.727402	-24.955624	6.38336	115.134987	33.880322	-12.142021	119.828629	30.34269	32.070999	115.143372	32.111506	9.964489	117.4860005	-82.022754	2.802231	112.7839735
-3.528082	-16.725105	116.627037	-24.986467	6.298444	114.939842	33.801476	-12.339324	119.82328	30.411684	31.880283	114.868942	32.10658	9.7704795	117.346111	-82.079514	2.8264085	112.533573
-4.335874	-17.353649	116.545807	-24.996788	6.245567	114.734909	33.715992	-12.504831	119.810501	30.494875	31.691561	114.539886	32.1054335	9.593365	117.1751935	-82.0990095	2.897769	112.2946245
-5.602131	-18.252691	116.519997	-25.010624	6.20176	114.464439	33.631741	-12.673278	119.817642	30.552223	31.459478	114.004517	32.091982	9.3931	116.9110795	-82.11323	3.01042	112.0177985
-6.592721	-18.753885	116.700348	-25.009506	6.197254	114.346634	33.601166	-12.715508	119.918549	30.553883	31.3582	113.653122	32.0775245	9.321346	116.7858355	-82.0965365	3.073162	111.9074325
-7.485927	-19.206406	116.870285	-25.045767	6.231271	114.262863	33.568459	-12.679327	120.091438	30.532875	31.306393	113.337776	32.050667	9.313533	116.714607	-82.142201	3.149009	111.811119
-8.465572	-19.654657	117.147278	-25.063118	6.280227	114.225975	33.531582	-12.619382	120.342896	30.531906	31.271351	113.056633	32.031744	9.3259845	116.6997645	-82.15798	3.2344695	111.7521855
-9.467515	-20.070189	117.39843	-25.110119	6.32863	114.222542	33.459782	-12.586178	120.560982	30.537161	31.231256	112.823425	31.9984715	9.322539	116.6922035	-82.2187095	3.334721	111.7528805
-10.509807	-20.383934	117.597183	-25.138287	6.338244	114.220932	33.411972	-12.604295	120.761002	30.5334	31.167416	112.643608	31.972686	9.2815605	116.702305	-82.24926	3.3949275	111.739559
-11.521093	-20.69383	117.614052	-25.163252	6.32655	114.220131	33.321716	-12.6332	120.889114	30.543194	31.096775	112.497986	31.932455	9.2317875	116.69355	-82.258959	3.4213125	111.746712
-13.176936	-21.092136	117.533745	-25.228714	6.252923	114.256607	33.192314	-12.695948	120.892204	30.52302	31.015196	112.350861	31.857667	9.159624	116.6215325	-82.315095	3.346222	111.8916815
-14.336996	-21.256712	117.465576	-25.260937	6.217697	114.31147	33.126781	-12.698261	120.83802	30.476475	30.998594	112.32103	31.801628	9.1501665	116.579525	-82.323502	3.2852275	112.043415
-15.531347	-21.351751	117.227486	-25.313641	6.203443	114.374039	33.050724	-12.714468	120.731438	30.402016	31.007034	112.356232	31.72637	9.146283	116.543835	-82.353652	3.260603	112.204243
-16.687899	-21.439522	117.071045	-25.372499	6.192157	114.436638	32.969479	-12.694359	120.663025	30.301985	31.039566	112.45179	31.635732	9.1726035	116.5574075	-82.38073	3.2117105	112.3158685
-18.020531	-21.490911	117.010811	-25.443359	6.214608	114.529823	32.879543	-12.647508	120.641876	30.224249	31.081619	112.506721	31.551896	9.2170555	116.5742985	-82.438614	3.2121605	112.4853475
-19.302616	-21.423702	117.054176	-25.525412	6.264044	114.607834	32.775738	-12.602019	120.640015	30.14246	31.130201	112.502266	31.459099	9.264091	116.5711405	-82.509923	3.263997	112.6445275
-20.626972	-21.347853	117.115036	-25.657478	6.318636	114.723816	32.657108	-12.544866	120.712914	30.074295	31.179832	112.431213	31.3657015	9.317483	116.5720635	-82.6806575	3.319789	112.8755685
-22.748255	-21.199446	117.39743	-25.782427	6.35322	115.033386	32.508453	-12.489157	120.717171	29.89056	31.215307	112.229073	31.1995065	9.363075	116.473122	-82.7643605	3.343365	113.59365
-24.17363	-20.946714	117.800941	-25.859606	6.380507	115.431686	32.413528	-12.463262	120.660446	29.738054	31.196293	112.015244	31.075791	9.3665155	116.337845	-82.795003	3.3944985	114.525527
-25.61396	-20.688274	118.34861	-25.94829	6.391451	115.975746	32.31147	-12.461717	120.545288	29.573467	31.156036	111.726463	30.9424685	9.3471595	116.1358755	-82.8390485	3.4357425	115.8156165
-27.07671	-20.387442	118.999359	-26.018763	6.363417	116.653427	32.192455	-12.477201	120.454559	29.392624	31.111694	111.399689	30.7925395	9.3172465	115.927124	-82.8300655	3.4095875	117.37973
-28.543344	-20.017157	119.684387	-26.163143	6.34013	117.311836	32.054417	-12.495225	120.340286	29.16353	31.088099	111.219009	30.6089735	9.296437	115.7796475	-82.9352595	3.383823	118.8440245
-30.03602	-19.624304	120.216797	-26.329794	6.285331	117.882278	31.898525	-12.554319	120.246162	28.888714	31.079283	111.137474	30.3936195	9.262482	115.691818	-83.0532075	3.30818	120.072738
-31.458792	-19.198868	120.550957	-26.530123	6.185328	118.299171	31.731129	-12.57515	120.185432	28.987452	30.934837	110.932281	30.3592905	9.1798435	115.5588565	-83.4195365	3.1908125	121.0394855
-33.665222	-18.417019	120.734932	-26.895243	5.981583	118.585464	31.421194	-12.649444	120.02034	28.189754	31.116035	111.148491	29.805474	9.2332955	115.5844155	-83.59596	2.7298705	121.5865125
-35.077606	-17.85257	120.556137	-27.080595	5.84856	118.572533	31.219831	-12.690221	119.915787	27.951885	31.088457	111.114059	29.585858	9.199118	115.514923	-83.747048	2.498002	121.630143
-36.514805	-17.253981	120.293854	-27.293661	5.734204	118.475426	31.011688	-12.737902	119.754555	27.745401	31.090746	111.07016	29.3785445	9.176422	115.4123575	-83.9658665	2.291986	121.5384945
-37.896832	-16.541925	119.93264	-27.468616	5.652538	118.351875	30.826134	-12.769217	119.514259	27.53191	31.090996	111.054779	29.179022	9.1608895	115.284519	-84.116254	2.1441865	121.419231
-39.252899	-15.815173	119.609871	-27.621588	5.605911	118.241356	30.665091	-12.773553	119.253944	27.34639	31.11772	111.017204	29.0057405	9.1720835	115.135574	-84.2489165	2.0397385	121.347138
-40.569908	-15.042069	119.394661	-27.757549	5.584475	118.200233	30.513382	-12.762608	118.976959	27.242512	30.695892	111.060677	28.877947	8.966642	115.018818	-84.393045	2.202308	121.381648
-41.88282	-14.148606	119.2659	-27.86347	5.620693	118.250916	30.377552	-12.739661	118.720642	27.044033	31.270849	111.071159	28.7107925	9.265594	114.8959005	-84.4377325	1.975792	121.6059315
-43.735245	-12.824152	119.257286	-27.951447	5.665526	118.44603	30.204403	-12.720229	118.429199	26.902819	31.388807	111.312279	28.553611	9.334289	114.870739	-84.456505	1.996763	122.021321
-44.970448	-11.854537	119.436096	-28.037819	5.699613	118.697525	30.094763	-12.744984	118.241295	26.851379	31.445875	111.596771	28.473071	9.3504455	114.919033	-84.548709	2.0487805	122.476017
-46.164349	-10.931293	119.67852	-28.079744	5.663981	118.988098	29.999002	-12.780886	118.073341	26.835659	31.488749	111.930931	28.4173305	9.3539315	115.002136	-84.5768185	1.9740305	122.97406
-47.288345	-9.98475	120.046234	-28.098288	5.62376	119.41539	29.861444	-12.857217	117.862152	26.824293	31.503311	112.293747	28.3428685	9.323047	115.0779495	-84.5394445	1.924473	123.7528305
-48.397984	-9.023716	120.547867	-28.149986	5.575791	119.863869	29.713694	-12.938711	117.663322	26.779642	31.49127	112.669716	28.246668	9.2762795	115.166519	-84.54664	1.8753025	124.561219
-49.303185	-8.232861	120.992401	-28.211277	5.51811	120.335594	29.570337	-13.018331	117.466309	26.73583	31.464567	113.032738	28.1530835	9.223118	115.2495235	-84.5756375	1.813102	125.4216645
-50.451302	-7.198843	121.552002	-28.269705	5.475719	120.765411	29.417255	-13.088058	117.325928	26.658878	31.450897	113.324181	28.0380665	9.1814195	115.3250545	-84.5774765	1.7700185	126.2057675
-51.666164	-5.955821	122.070488	-28.373474	5.415851	121.198151	29.198858	-13.139666	117.187073	26.526031	31.449833	113.55455	27.8624445	9.1550835	115.3708115	-84.6093925	1.6766185	127.0254905
-52.561115	-5.125912	122.336281	-28.482756	5.402573	121.296501	29.112896	-13.15194	117.175781	26.426497	31.463776	113.566734	27.7696965	9.155918	115.3712575	-84.7352085	1.649228	127.2217445
-53.319782	-4.302616	122.265579	-28.557116	5.398435	121.250954	29.064978	-13.18572	117.147697	26.335865	31.447449	113.463501	27.7004215	9.1308645	115.305599	-84.8146535	1.6660055	127.196309
-54.081947	-3.512338	122.172569	-28.61681	5.343642	121.055946	29.063093	-13.219845	117.105164	26.260258	31.397715	113.231316	27.6616755	9.088935	115.16824	-84.8952955	1.598349	126.943652
-54.744297	-2.674698	121.946098	-28.67659	5.311273	120.750046	29.033751	-13.227667	117.028984	26.180733	31.360636	112.880875	27.607242	9.0664845	114.9549295	-84.960422	1.5560615	126.5451625
-55.336761	-1.91595	121.922859	-28.691875	5.281552	120.483162	29.017603	-13.235985	116.93689	26.100159	31.302485	112.48941	27.558881	9.03325	114.71315	-84.942631	1.529854	126.253174
-55.904579	-1.037087	121.822502	-28.707499	5.273048	120.322586	29.00672	-13.242374	116.886841	26.084351	30.787886	112.177238	27.5455355	8.772756	114.5320395	-84.9605335	1.77334	126.1131325
-56.599998	0.080608	121.958923	-28.713671	5.284214	120.327423	29.014811	-13.232267	116.975525	26.008242	30.748188	111.709717	27.5115265	8.7579605	114.342621	-84.9388685	1.8104675	126.312225
-56.963188	0.89087	122.146439	-28.719509	5.289801	120.442894	29.034058	-13.248544	117.117668	25.939598	30.687618	111.53405	27.486828	8.719537	114.325859	-84.925846	1.860065	126.559929
-57.271584	1.683965	122.457733	-28.733334	5.273279	120.558723	29.060188	-13.265456	117.29258	25.887457	30.642939	111.378387	27.4738225	8.6887415	114.3354835	-84.9404905	1.8578165	126.7819625
-57.587444	2.539902	122.524406	-28.783363	5.200422	120.688606	29.084238	-13.291949	117.462898	25.826311	30.596733	111.23674	27.4552745	8.652392	114.349819	-85.0220005	1.748452	127.027393
-57.718204	3.351179	122.657082	-28.798014	5.126225	120.771255	29.088148	-13.33321	117.603409	25.753424	30.552351	111.152458	27.420786	8.6095705	114.3779335	-85.016814	1.6428795	127.1645765
-57.964714	4.204251	122.611763	-28.866709	5.044456	120.840477	29.080179	-13.350718	117.680397	25.656731	30.530476	111.070908	27.368455	8.589879	114.3756525	-85.101873	1.499033	127.3053015
-58.070328	5.125771	122.49968	-28.913263	4.978753	120.845474	29.074245	-13.351248	117.736664	25.569168	30.52776	111.00029	27.3217065	8.588256	114.368477	-85.1482325	1.36925	127.322471
-58.179901	6.566762	122.226456	-29.046425	4.941216	120.755516	29.053223	-13.280162	117.761673	25.428999	30.622078	110.97345	27.241111	8.670958	114.3675615	-85.333961	1.211474	127.1434705
-58.144085	7.551829	121.994637	-29.121527	4.968081	120.633224	29.011404	-13.188446	117.732368	25.349691	30.717611	110.971069	27.1805475	8.7645825	114.3517185	-85.4236015	1.1715795	126.9147295
-58.103764	8.65774	121.778145	-29.173302	5.000739	120.490181	28.975769	-13.084009	117.673851	25.287395	30.832745	110.961784	27.131582	8.874368	114.3178175	-85.478186	1.12711	126.6625445
-57.996643	9.767561	121.409264	-29.247793	5.062061	120.321106	28.937643	-12.987128	117.576096	25.230181	30.957592	111.010399	27.083912	8.985232	114.2932475	-85.579498	1.13889	126.3489645
-58.042503	11.134176	121.124199	-29.289618	5.130477	120.128716	28.920412	-12.905036	117.526779	25.20656	31.077648	111.095474	27.063486	9.086306	114.3111265	-85.642722	1.174648	125.9463055
-57.892555	12.365972	120.648209	-29.242813	5.17408	119.961395	28.90374	-12.814683	117.506233	25.20738	31.200647	111.203094	27.05556	9.192982	114.3546635	-85.541186	1.155178	125.5681265
-57.601486	13.660942	120.242203	-29.589287	5.496876	119.772926	28.840193	-12.720089	117.428932	25.222454	31.329155	111.28627	27.0313235	9.304533	114.357601	-86.2098975	1.689219	125.188251
-57.133369	15.603306	119.529045	-29.58853	5.55681	119.11657	28.764469	-12.597474	117.276779	25.214163	31.526613	111.567978	26.989316	9.4645695	114.4223785	-86.166376	1.6490505	123.8107615
-56.861557	16.937277	119.165871	-29.757849	5.770917	118.969368	28.670343	-12.483885	117.129227	25.170036	31.694721	111.887146	26.9201895	9.605418	114.5081865	-86.4358875	1.936416	123.4305495
-56.497021	18.295361	118.882217	-29.841709	5.942274	118.668571	28.622282	-12.304085	116.904625	25.054104	32.435432	112.257301	26.838193	10.0656735	114.580963	-86.521611	1.8188745	122.756179
-56.115841	19.666546	118.675186	-29.951811	6.090254	118.353806	28.546297	-12.088625	116.600677	24.983437	32.739334	112.713478	26.764867	10.3253545	114.6570775	-86.668489	1.8551535	122.0505345
-55.755371	21.021566	118.640289	-29.96439	6.217513	117.978882	28.449368	-11.836746	116.227165	24.906265	33.059998	113.157631	26.6778165	10.611626	114.692398	-86.6065965	1.8234	121.265366
-55.400501	22.390505	118.767258	-30.035034	6.554801	117.946266	28.344854	-11.542247	115.889977	24.868139	33.375095	113.470802	26.6064965	10.916424	114.6803895	-86.6765645	2.193178	121.2121425
-54.942471	23.723185	118.901619	-30.031916	6.861603	117.807076	28.261372	-11.2639	115.591858	24.883423	33.703102	113.66832	26.5723975	11.219601	114.630089	-86.6362295	2.503605	120.984063
-54.272694	25.641649	119.158974	-30.024456	7.434609	117.792633	28.166872	-10.894467	115.278137	24.971874	34.102234	113.824104	26.569373	11.6038835	114.5511205	-86.618285	3.2653345	121.0341455
-53.818558	26.885494	119.30883	-30.027103	7.708837	117.785004	28.09132	-10.723878	115.109566	25.055996	34.286278	113.861023	26.573658	11.7812	114.4852945	-86.627864	3.636474	121.0847135
-53.384254	28.052336	119.513321	-30.021414	7.966311	117.812584	28.046461	-10.585719	114.914337	25.117823	34.443207	113.935234	26.582142	11.928744	114.4247855	-86.62497	4.003878	121.2003825
-52.886719	29.051975	119.697777	-29.994768	8.161922	117.686913	27.999445	-10.443447	114.693901	25.168503	34.59071	114.029335	26.583974	12.0736315	114.361618	-86.57351	4.2502125	121.012208
-52.389645	30.039337	119.830116	-30.022228	8.348008	117.572746	27.941523	-10.308032	114.484451	25.196537	34.736435	114.122627	26.56903	12.2142015	114.303539	-86.613486	4.4818145	120.841953
-51.849236	30.961498	119.869316	-30.008671	8.494822	117.451729	27.890381	-10.14864	114.213097	25.214476	34.883549	114.211189	26.5524285	12.3674545	114.212143	-86.5697705	4.6221895	120.691315
-51.38409	31.803453	119.909729	-30.017174	8.646812	117.278221	27.839819	-10.013749	113.981422	25.226788	35.039799	114.256599	26.5333035	12.513025	114.1190105	-86.5676515	4.780599	120.4374315
-50.646484	32.98365	119.961693	-30.048534	8.990331	117.114784	27.749819	-9.753089	113.639465	25.266352	35.295502	114.182793	26.5080855	12.7712065	113.911129	-86.6051535	5.2094555	120.318439
-50.068317	33.690666	119.950821	-30.006016	9.268791	117.108177	27.707863	-9.615703	113.522408	25.69224	35.301193	113.801636	26.7000515	12.842745	113.662022	-86.7120835	5.694837	120.554332
-49.514698	34.343052	119.873009	-29.972454	9.494843	117.134453	27.677006	-9.515029	113.435158	25.784986	35.437405	113.514664	26.730996	12.961188	113.474911	-86.675904	6.028498	120.793995
-48.899208	34.91832	119.756866	-29.998129	9.757712	117.222992	27.633953	-9.481101	113.355492	25.558573	35.602783	113.408218	26.596263	13.060841	113.381855	-86.592521	6.454583	121.064129
-48.292542	35.427284	119.670532	-29.89954	9.84967	117.084488	27.587345	-9.504803	113.241074	25.679291	35.611679	113.086227	26.633318	13.053438	113.1636505	-86.432398	6.645902	121.0053255
-47.616047	35.866516	119.573685	-29.89603	9.847167	116.979286	27.514145	-9.5381	113.090385	25.758091	35.607418	112.775864	26.636118	13.034659	112.9331245	-86.428178	6.659675	121.0254475
-46.9571	36.2243	119.467567	-29.869747	9.910515	116.898766	27.452749	-9.549267	112.922081	25.810688	35.608295	112.485886	26.6317185	13.029514	112.7039835	-86.3712125	6.791516	121.0935485
-45.947975	36.751518	119.222832	-29.844507	10.026341	116.717438	27.41074	-9.518808	112.792435	25.883514	35.633686	112.148643	26.647127	13.057439	112.470539	-86.336141	6.995243	120.964337
-45.194443	37.041233	118.943741	-29.782852	10.138032	116.653275	27.415482	-9.479017	112.78299	25.951273	35.666813	111.920784	26.6833775	13.093898	112.351887	-86.2490815	7.182166	120.954663
-44.42614	37.293022	118.649483	-29.713722	10.26605	116.629753	27.420898	-9.467689	112.822258	26.044502	35.698002	111.661186	26.7327	13.1151565	112.241722	-86.160144	7.4169435	121.017784
-43.6106	37.580936	118.403557	-29.690685	10.406074	116.640915	27.41444	-9.465875	112.905624	26.144535	35.714687	111.371628	26.7794875	13.124406	112.138626	-86.1608575	7.687742	121.143204
-42.715458	37.80941	118.148422	-29.640738	10.519615	116.642914	27.429003	-9.480689	113.028824	26.250294	35.685734	111.117325	26.8396485	13.1025225	112.0730745	-86.1211245	7.9367075	121.2127535
-41.77383	38.040943	117.906631	-29.568005	10.622096	116.648949	27.46191	-9.523631	113.167976	26.350254	35.65274	110.926651	26.906082	13.0645545	112.0473135	-86.042092	8.1796375	121.2505845
-40.811302	38.260643	117.728218	-29.520533	10.635376	116.591301	27.504471	-9.568831	113.268684	26.435312	35.604763	110.802925	26.9698915	13.017966	112.0358045	-86.0109575	8.252786	121.1467975
-39.307899	38.530586	117.45858	-29.195606	10.375601	116.389168	27.576578	-9.660744	113.28952	26.545071	35.474968	110.727821	27.0608245	12.907112	112.0086705	-85.4520365	7.84409	120.7696655
-38.255322	38.713623	117.324341	-29.330233	10.550991	116.391548	27.632526	-9.734719	113.297096	26.637548	35.41011	110.715744	27.135037	12.8376955	112.00642	-85.795503	8.2642865	120.776676
-37.18132	38.895756	117.233025	-29.252192	10.516381	116.332558	27.719858	-9.790839	113.328484	26.75786	35.32341	110.719719	27.238859	12.7662855	112.0241015	-85.743243	8.2664765	120.6410145
-36.011559	39.151108	117.103485	-29.158962	10.505563	116.310867	27.806091	-9.832029	113.390259	26.898321	35.314159	110.728157	27.352206	12.741065	112.059208	-85.67013	8.270061	120.562526
-34.880402	39.383633	117.000626	-29.021221	10.551444	116.326164	27.944246	-9.866818	113.487602	27.054522	35.239559	110.748901	27.499384	12.6863705	112.1182515	-85.541826	8.4165175	120.5340765
-33.639416	39.655491	116.956696	-28.857527	10.591886	116.368843	28.093586	-9.927922	113.587486	27.246359	35.193642	110.832703	27.6699725	12.63286	112.2100945	-85.3850265	8.550912	120.5275915
-32.384281	39.845524	116.924797	-28.713509	10.541648	116.353645	28.268507	-9.99052	113.679871	27.438164	35.13879	110.983208	27.8533355	12.574135	112.3315395	-85.2803535	8.509161	120.3757505
-30.455811	40.252213	117.166985	-28.425186	10.531425	116.343239	28.550714	-10.075076	113.746239	27.724632	35.076	111.428787	28.137673	12.500462	112.587513	-84.988045	8.562388	120.098965
-29.175356	40.503582	117.367401	-28.176571	10.48341	116.2174	28.773508	-10.081723	113.769974	27.888628	35.084003	111.883369	28.331068	12.50114	112.8266715	-84.68421	8.46568	119.6081285
-27.893719	40.713375	117.539429	-27.89954	10.434126	116.024078	29.01519	-10.037863	113.777802	28.03368	35.134499	112.44075	28.524435	12.548318	113.109276	-84.323515	8.319934	118.93888
-26.600367	40.96048	117.641296	-27.978483	10.241096	115.701523	29.283789	-9.953798	113.808693	28.14871	35.227551	113.011978	28.7162495	12.6368765	113.4103355	-84.6732155	7.8453155	117.9927105
-25.307808	41.13744	117.709908	-27.833738	10.192591	115.410057	29.541687	-9.828289	113.800385	28.239819	35.34647	113.512375	28.890753	12.7590905	113.65638	-84.558229	7.6260915	117.163734
-24.012754	41.311115	117.854187	-27.715021	10.218778	115.180519	29.800594	-9.671376	113.742706	28.347963	35.478878	113.965988	29.0742785	12.903751	113.854347	-84.5043205	7.533805	116.506691
-22.801794	41.441341	118.108238	-27.485231	10.288332	115.042839	30.060434	-9.472912	113.773415	28.471779	35.638691	114.336143	29.2661065	13.0828895	114.054779	-84.2365685	7.4937745	116.030899
-20.561136	41.427132	118.314423	-27.225803	10.400934	114.971077	30.485359	-9.254382	113.882782	28.674704	35.858391	114.905228	29.5800315	13.3020045	114.394005	-84.0316375	7.4998635	115.548149
-19.694344	41.65361	118.796028	-27.032116	10.509738	114.990868	30.744339	-9.091772	114.032509	28.795824	35.984013	115.273666	29.7700815	13.4461205	114.6530875	-83.8343135	7.5733555	115.3286485
-18.081839	41.36681	118.835678	-26.839287	10.5951	115.045967	30.99815	-8.942103	114.188614	28.904169	36.11866	115.622498	29.9511595	13.5882785	114.905556	-83.6297335	7.6019215	115.186378
-16.800995	41.220821	119.095634	-26.732878	10.669017	115.087715	31.229094	-8.805014	114.349899	28.981951	36.235638	115.990326	30.1055225	13.715312	115.1701125	-83.5712785	7.622722	115.0053175
-15.557117	41.054611	119.317841	-26.589302	10.738793	115.141869	31.436485	-8.676154	114.526001	29.063774	36.345558	116.334274	30.2501295	13.834702	115.4301375	-83.4287335	7.642884	114.8536005
-14.384803	40.794762	119.406151	-26.4545	10.828135	115.188026	31.627459	-8.569157	114.714073	29.142384	36.434441	116.648949	30.3849215	13.932642	115.681511	-83.2939215	7.723628	114.694541
-13.244425	40.441902	119.43058	-26.352629	10.892814	115.209213	31.805712	-8.484211	114.949608	29.23884	36.521435	116.844193	30.522276	14.018612	115.8969005	-83.227534	7.767016	114.5215255
-11.841773	40.093315	119.45314	-26.186666	11.028533	115.320648	32.046288	-8.401206	115.369324	29.742224	36.537548	116.752747	30.894256	14.068171	116.0610355	-83.267588	7.988895	114.5802605
-10.657344	39.668823	119.251076	-26.091579	11.162915	115.440918	32.206352	-8.338135	115.689323	29.873335	36.605179	116.691055	31.0398435	14.133522	116.190189	-83.2230015	8.192308	114.691647
-9.48965	39.153351	119.08004	-25.963837	11.274604	115.62867	32.377983	-8.254077	116.014305	29.606533	36.849049	116.754738	30.992258	14.297486	116.3845215	-82.919932	8.251722	114.8728185
-8.319427	38.638454	118.919144	-25.846491	11.375318	115.818787	32.547493	-8.18928	116.349701	29.722822	36.909096	116.626945	31.1351575	14.359908	116.488323	-82.8281395	8.390728	115.149251
-7.173533	38.075958	118.795059	-25.748201	11.471631	116.072334	32.697929	-8.159178	116.682137	29.867149	36.949669	116.4991	31.282539	14.3952455	116.5906185	-82.778941	8.5480165	115.5540495
-6.014455	37.504353	118.71756	-25.608517	11.515244	116.360512	32.829224	-8.144616	116.986702	30.004517	36.959751	116.366211	31.4168705	14.4075675	116.6764565	-82.6339045	8.6229205	116.0445675
-4.851454	36.888401	118.640312	-25.484594	11.567581	116.538498	32.96151	-8.150651	117.280426	30.141712	36.949368	116.246811	31.551611	14.3993585	116.7636185	-82.520799	8.7358035	116.3133775
-3.146852	36.023731	118.516472	-25.328979	11.570616	116.676712	33.136169	-8.165076	117.595161	30.30448	36.93119	116.105804	31.7203245	14.383057	116.8504825	-82.3782825	8.758175	116.5029415
-2.016448	35.467709	118.41687	-25.25095	11.518538	116.632484	33.25264	-8.173399	117.732132	30.385498	36.909882	116.047493	31.819069	14.3682415	116.8898125	-82.320969	8.6688345	116.3751555
-0.894888	34.875736	118.313896	-25.188339	11.435222	116.458557	33.358868	-8.210045	117.834625	30.437332	36.879547	116.057419	31.8981	14.334751	116.946022	-82.274778	8.535693	115.971092
0.236295	34.379124	118.230652	-25.134653	11.358463	116.219139	33.46711	-8.232615	117.875877	30.481253	36.836544	116.075645	31.9741815	14.3019645	116.975761	-82.2434875	8.4149615	115.462517
1.319382	33.872128	118.110992	-25.074291	11.219675	115.922523	33.582764	-8.255195	117.923065	30.530867	36.788906	116.117813	32.0568155	14.2668555	117.020439	-82.2053975	8.1724945	114.824607
2.360797	33.423798	118.05983	-24.98839	11.127475	115.587379	33.717167	-8.251682	117.991486	30.567736	36.748169	116.203781	32.1424515	14.2482435	117.0976335	-82.1192315	8.0067065	114.0771245
3.38382	32.935516	117.99308	-24.881325	11.033799	115.219437	33.859627	-8.247371	118.049347	30.6014	36.718987	116.319885	32.2305135	14.235808	117.184616	-81.9931635	7.83179	113.254258
4.872561	32.347321	118.058121	-24.705482	10.915059	114.790192	34.079319	-8.170361	118.103027	30.639488	36.716862	116.53569	32.3594035	14.2732505	117.3193585	-81.7703675	7.5568675	112.2610255
5.799964	31.955566	118.130234	-24.606108	10.835404	114.587852	34.26799	-8.089379	118.166557	30.646679	36.727722	116.637741	32.4573345	14.3191715	117.402149	-81.6695505	7.3516365	111.773555
6.638991	31.579676	118.291435	-24.534641	10.782122	114.398178	34.441254	-8.000879	118.302132	30.630407	36.742767	116.779877	32.5358305	14.370944	117.5410045	-81.6051125	7.1933	111.2553515
7.410651	31.149891	118.41214	-24.470118	10.709237	114.232147	34.595139	-7.92006	118.451393	30.574656	36.762447	116.979347	32.5848975	14.4211935	117.71537	-81.5251335	6.9972805	110.748924
8.171768	30.743399	118.527283	-24.424105	10.645874	114.054314	34.725399	-7.849558	118.631271	30.515686	36.799213	117.16037	32.6205425	14.4748275	117.8958205	-81.4687525	6.8169205	110.2128075
8.857207	30.381989	118.572304	-24.354742	10.580984	113.961235	34.839314	-7.795759	118.789253	30.488079	36.820049	117.207909	32.6636965	14.512145	117.998581	-81.3731805	6.649823	109.923889
9.480004	29.966736	118.642746	-24.282339	10.480805	113.946449	34.972527	-7.743232	118.944481	30.505604	36.850365	117.265495	32.7390655	14.5535665	118.104988	-81.3037435	6.4080435	109.78791
10.2363	29.395216	118.778595	-24.14422	10.317526	114.078484	35.194103	-7.72234	119.232269	30.58621	36.86483	117.322769	32.8901565	14.571245	118.277519	-81.1785965	6.063807	109.879449
10.641129	28.962549	118.88298	-24.028811	10.211816	114.20343	35.34874	-7.717607	119.4375	30.63773	36.854095	117.36779	32.993235	14.568244	118.402645	-81.050857	5.855388	110.004215
10.985022	28.522232	119.00029	-23.981441	10.055934	114.284454	35.496376	-7.739491	119.616806	30.655094	36.835766	117.402565	33.075735	14.5481375	118.5096855	-81.038617	5.5637305	110.0592225
11.258992	28.036659	119.03933	-23.931232	9.942238	114.347816	35.604424	-7.771738	119.740639	30.652826	36.789448	117.372299	33.128625	14.508855	118.556469	-80.991089	5.375621	110.139163
11.46089	27.56921	119.008362	-23.881035	9.81344	114.34996	35.684368	-7.808057	119.829597	30.638298	36.726311	117.283798	33.161333	14.459127	118.5566975	-80.923403	5.167753	110.1432225
11.564809	27.087048	118.929886	-23.866999	9.696911	114.373779	35.745022	-7.840724	119.858185	30.635014	36.671455	117.187653	33.190018	14.4153655	118.522919	-80.924016	4.9784565	110.224639
11.621886	26.553059	118.882439	-23.790756	9.567435	114.418938	35.829044	-7.880662	119.896065	30.655142	36.611542	117.13047	33.242093	14.36544	118.5132675	-80.823605	4.76943	110.3246085
11.632975	25.741255	118.922745	-23.6912	9.381746	114.54911	35.953487	-7.926685	119.932724	30.718967	36.548557	117.185829	33.336227	14.310936	118.5592765	-80.718627	4.452556	110.5389435
11.559054	25.156281	119.025291	-23.597849	9.278458	114.649773	36.069897	-7.95004	119.920227	30.774521	36.541599	117.300072	33.422209	14.2957795	118.6101495	-80.617907	4.2611365	110.6893965
11.767648	24.379583	118.974342	-23.515306	9.20905	114.741776	36.185768	-7.96608	119.881592	30.813456	36.554005	117.431412	33.499612	14.2939625	118.656502	-80.530224	4.1241375	110.82705
11.548085	23.783804	118.959358	-23.429335	9.161948	114.770821	36.28249	-7.936382	119.790779	30.832279	36.57095	117.54541	33.5573845	14.317284	118.6680945	-80.4160545	4.006612	110.8735475
11.380949	23.155222	118.90123	-23.355728	9.143409	114.769363	36.340923	-7.92324	119.635452	30.852827	36.579365	117.621445	33.596875	14.3280625	118.6284485	-80.308331	3.9587555	110.9102775
10.745896	22.65819	118.9963	-23.313269	9.160336	114.795593	36.396278	-7.889575	119.43351	30.885538	36.595428	117.614128	33.640908	14.3529265	118.523819	-80.267446	3.9677455	111.067367
10.493486	21.833086	118.840729	-23.251217	9.183497	114.87056	36.438087	-7.866678	119.238808	30.932613	36.623859	117.591461	33.68535	14.3785905	118.4151345	-80.187784	3.9884035	111.3259855
9.966663	20.60066	118.750595	-23.171814	9.239857	115.029312	36.505699	-7.835845	119.039192	30.99308	36.651966	117.634476	33.7493895	14.4080605	118.336834	-80.0930175	4.0716535	111.72179
9.570311	19.73061	118.623528	-23.129755	9.263758	115.112236	36.546787	-7.853765	118.980881	31.017509	36.637035	117.652382	33.782148	14.391635	118.3166315	-80.041658	4.135881	111.9078405
9.099787	18.849442	118.583191	-23.125271	9.273	115.185211	36.56234	-7.878192	118.96949	31.054026	36.618572	117.617691	33.808183	14.37019	118.2935905	-80.058725	4.17581	112.0768315
8.694323	17.751499	118.388901	-23.106052	9.268784	115.23745	36.552948	-7.919904	118.976593	31.099686	36.583763	117.52832	33.826317	14.3319295	118.2524565	-80.038421	4.2056385	112.2224435
8.228103	16.669468	118.199516	-23.101906	9.272561	115.296242	36.529991	-7.9595	118.980705	31.15074	36.553185	117.372704	33.8403655	14.2968425	118.1767045	-80.0441775	4.2482795	112.4157795
7.674013	15.631078	118.027946	-23.059696	9.265886	115.426338	36.531376	-7.971214	118.965149	31.22155	36.550869	117.176292	33.876463	14.2898275	118.0707205	-79.995855	4.2419445	112.7819555
7.145963	14.462222	117.888153	-23.015818	9.285532	115.671158	36.553413	-7.938355	118.90023	31.304398	36.56144	116.981461	33.9289055	14.3115425	117.9408455	-79.9605415	4.2595215	113.4014705
6.374451	12.590985	117.788673	-22.93866	9.408852	116.157379	36.617123	-7.856706	118.829346	31.408764	36.654682	116.778419	34.0129435	14.398988	117.8038825	-79.8902635	4.418716	114.5108755
5.808345	11.384609	117.829422	-22.897501	9.489615	116.544235	36.648239	-7.754473	118.818901	31.425303	36.745827	116.750786	34.036771	14.495677	117.7848435	-79.831773	4.483553	115.3036265
5.181887	10.103073	117.919556	-22.855156	9.584847	116.914902	36.65612	-7.614115	118.812943	31.402905	36.881546	116.792725	34.0295125	14.6337155	117.802834	-79.7398245	4.5359785	116.02697
4.59623	8.796952	118.019958	-22.891001	9.714621	117.321121	36.649956	-7.434632	118.85952	31.358294	37.023945	116.905212	34.004125	14.7946565	117.882366	-79.786127	4.6345855	116.759876
4.014176	7.490758	118.197273	-22.93589	9.845236	117.696121	36.622131	-7.27311	118.956467	31.305822	37.196705	117.075729	33.9639765	14.9617975	118.016098	-79.8357565	4.7286745	117.376144
3.4118	6.10746	118.315292	-23.026335	10.055782	118.014679	36.588936	-7.088807	119.091263	31.230753	37.364868	117.236519	33.9098445	15.1380305	118.163891	-79.9625145	4.9735335	117.865467
2.815614	4.795312	118.371689	-23.036831	10.193015	118.076935	36.554451	-6.928224	119.311119	31.153667	37.522514	117.3162	33.854059	15.297145	118.3136595	-79.927721	5.088885	117.8402105
1.96035	2.606541	118.392967	-23.194267	10.491343	117.926811	36.484371	-6.655558	119.730064	31.026703	37.784958	117.202995	33.755537	15.5647	118.4665295	-80.144071	5.417986	117.3870925
1.39605	1.21996	118.258438	-23.314262	10.682871	117.561516	36.43087	-6.475107	120.014282	30.926069	37.964539	117.007866	33.6784695	15.744716	118.511074	-80.3069935	5.621026	116.611958
0.819291	-0.279646	118.146965	-23.444725	10.846995	117.078224	36.358406	-6.308735	120.302162	30.814463	38.085957	116.652832	33.5864345	15.888611	118.477497	-80.4758845	5.805379	115.678951
0.252484	-1.779475	117.955063	-23.533443	10.971074	116.559669	36.272152	-6.190599	120.516876	30.734524	38.142071	116.234863	33.503338	15.975736	118.3758695	-80.570224	5.966412	114.7434685
-0.365075	-3.100424	117.81179	-23.60741	11.016211	116.074707	36.215828	-6.1091	120.663361	30.681479	38.13385	115.787659	33.4486535	16.012375	118.22551	-80.6634735	6.020047	113.923904
-0.970118	-4.668547	117.721764	-23.601456	10.963722	115.635918	36.178154	-6.104414	120.815254	30.678087	38.049744	115.31855	33.4281205	15.972665	118.066902	-80.6310325	5.954779	113.204934
-1.563158	-6.150166	117.711617	-23.58366	10.877791	115.31469	36.16737	-6.155747	120.961143	31.125906	37.745659	114.701881	33.646638	15.794956	117.831512	-80.813958	5.960626	112.797868
-2.589391	-8.202827	117.986588	-23.508423	10.657527	115.123627	36.176884	-6.33377	121.210953	30.877913	37.598743	114.266655	33.5273985	15.6324865	117.738804	-80.5442445	5.6825675	112.50845
-3.310968	-9.576496	118.221603	-23.406502	10.430546	115.196396	36.192333	-6.513785	121.335175	31.382271	37.193367	113.762703	33.787302	15.339791	117.548939	-80.600306	5.521301	112.843853
-4.098567	-10.81339	118.447685	-23.349953	10.202209	115.402946	36.209332	-6.722637	121.401833	31.04167	37.106647	113.811348	33.625501	15.192005	117.6065905	-80.325407	5.212413	113.1993015
-4.856332	-12.027162	118.61335	-23.356462	9.949846	115.65242	36.208992	-6.906672	121.442009	31.439825	36.722279	113.595131	33.8244085	14.9078035	117.51857	-80.5373325	4.9918885	113.78627
-5.671364	-13.252293	118.666969	-23.398188	9.702224	115.85376	36.147923	-7.043921	121.452629	31.36866	36.549942	113.640305	33.7582915	14.7530105	117.546467	-80.5546675	4.6514375	114.161053
-6.453207	-14.385671	118.617905	-23.478594	9.482865	116.011406	36.071606	-7.201506	121.434998	30.893942	36.587658	113.888229	33.482774	14.693076	117.6616135	-80.439962	4.272654	114.3611985
-7.314438	-15.360033	118.642151	-23.566122	9.350862	116.146942	35.971176	-7.295945	121.424568	30.791374	36.511417	113.944016	33.381275	14.607736	117.684292	-80.513519	4.093988	114.609592
-8.740809	-16.815935	118.72226	-23.734781	9.247724	116.351425	35.795677	-7.386445	121.382179	30.600998	36.429131	113.951195	33.1983375	14.521343	117.666687	-80.6678995	3.974105	115.036163
-9.635677	-17.710171	118.795418	-23.839758	9.246902	116.469681	35.701984	-7.426323	121.354462	30.470934	36.369709	113.910484	33.086459	14.471693	117.632473	-80.765975	4.022111	115.306889
-10.615487	-18.50775	118.920174	-23.960461	9.261651	116.542328	35.588448	-7.499828	121.366394	30.375702	36.29258	113.830482	32.982075	14.396376	117.598438	-80.902997	4.126926	115.486218
-11.596118	-19.240557	119.12854	-24.051804	9.27207	116.575256	35.451927	-7.614674	121.421501	30.339754	36.185459	113.72036	32.8958405	14.2853925	117.5709305	-80.9994485	4.2587475	115.5795815
-12.626373	-19.9445	119.299698	-24.160398	9.280834	116.604233	35.289047	-7.77224	121.45417	30.717793	35.857395	113.388809	33.00342	14.0425775	117.4214895	-81.324216	4.5190905	115.7869765
-13.705243	-20.578135	119.585434	-24.250851	9.275352	116.625916	35.150139	-7.945737	121.525635	30.726412	35.649254	113.119034	32.9382755	13.8517585	117.3223345	-81.4399775	4.6989455	115.9294975
-14.771029	-21.140049	119.962379	-24.346148	9.263739	116.635719	34.980392	-8.108158	121.635925	30.734787	35.400169	112.822533	32.8575895	13.6460055	117.229229	-81.5498855	4.8814725	116.042209
-16.389545	-21.811172	120.621323	-24.479507	9.20274	116.691193	34.743046	-8.394491	121.90522	30.735933	34.964878	112.39666	32.7394895	13.2851935	117.15094	-81.6985035	5.1202865	116.231446
-17.489628	-22.193592	120.941071	-24.810146	9.273871	116.852547	34.582119	-8.600958	122.151825	30.748632	34.651939	112.158478	32.6653755	13.0254905	117.1551515	-82.2856675	5.5222515	116.5499425
-18.580479	-22.527227	121.102753	-24.622614	8.961212	116.6381	34.429382	-8.810978	122.345558	30.756441	34.369007	112.005928	32.5929115	12.7790145	117.175743	-81.8381395	5.1434095	116.100457
-19.809452	-22.737268	121.202148	-24.726511	8.810487	116.636574	34.277885	-9.029009	122.45034	30.726406	34.115673	111.927498	32.5021455	12.543332	117.188919	-81.9551675	5.077642	116.084229
-20.944433	-22.884291	121.175674	-24.799944	8.627655	116.673149	34.149849	-9.21113	122.489975	30.668684	33.888817	111.856972	32.4092665	12.3388435	117.1734735	-82.0091545	4.9164665	116.1728245
-22.073997	-22.932446	121.085533	-24.866392	8.454513	116.757988	34.053459	-9.398296	122.407356	30.630684	33.711361	111.809525	32.3420715	12.1565325	117.1084405	-82.0748555	4.7524935	116.4075355
-23.241293	-22.920261	120.922974	-24.901953	8.269896	116.866646	33.96653	-9.541854	122.293892	30.587118	33.601212	111.834427	32.276824	12.029679	117.0641595	-82.08073	4.510113	116.6691325
-25.002089	-22.653542	120.729637	-24.967545	8.058143	117.114815	33.907135	-9.67272	122.148857	30.038986	33.710896	112.164772	31.9730605	12.019088	117.1568145	-81.9081505	4.097198	117.0728155
-26.234337	-22.300404	120.60112	-24.993532	7.936031	117.266151	33.874832	-9.784274	121.995804	29.986841	33.642483	112.20546	31.9308365	11.9291045	117.100632	-81.9179005	3.9429575	117.43167
-27.418488	-21.964304	120.349106	-25.01384	7.784381	117.404404	33.830238	-9.873518	121.833298	29.931503	33.557491	112.23494	31.8808705	11.8419865	117.034119	-81.9085505	3.7267755	117.774689
-28.734394	-21.488531	120.162872	-25.035698	7.62993	117.528008	33.784836	-10.018608	121.645294	29.870371	33.470196	112.282654	31.8276035	11.725794	116.963974	-81.8989995	3.534066	118.092042
-30.001024	-20.937046	119.956985	-25.035006	7.495814	117.635345	33.731922	-10.170726	121.41713	29.835018	33.37999	112.3302	31.78347	11.604632	116.873665	-81.853482	3.386996	118.397025
-31.313953	-20.34127	119.684814	-25.042767	7.347746	117.804924	33.660645	-10.293911	121.176804	29.779989	33.323338	112.397766	31.720317	11.5147135	116.787285	-81.805851	3.1807785	118.822563
-32.591686	-19.649223	119.547569	-25.067982	7.284681	117.985451	33.566704	-10.389811	120.888222	29.71913	33.295364	112.467209	31.642917	11.4527765	116.6777155	-81.778881	3.1165855	119.2931865
-34.626526	-18.468456	119.585403	-25.141556	7.206343	118.340073	33.464073	-10.444797	120.343697	29.577896	33.358231	112.46418	31.5209845	11.456717	116.4039385	-81.8040965	2.955969	120.2762075
-35.898296	-17.625561	119.747246	-25.205399	7.187246	118.627975	33.358349	-10.471379	119.913925	29.432932	33.424088	112.352577	31.3956405	11.4763545	116.133251	-81.8064385	2.8981375	121.122699
-37.288166	-16.704872	120.050728	-25.283695	7.159918	118.888245	33.250584	-10.46442	119.450531	29.255325	33.491093	112.127815	31.2529545	11.5133365	115.789173	-81.8203445	2.8064995	121.987317
-38.596935	-15.789047	120.241165	-25.412914	7.100121	119.119476	33.104881	-10.462958	118.986801	29.029196	33.540962	111.868141	31.0670385	11.539002	115.427471	-81.8928665	2.66124	122.811481
-39.916924	-14.826725	120.472015	-25.551683	7.014693	119.324097	32.911125	-10.475186	118.560623	28.768127	33.585579	111.62484	30.839626	11.5551965	115.0927315	-81.942992	2.4741895	123.5554625
-41.223034	-13.848694	120.733093	-25.719198	6.882016	119.536575	32.688366	-10.499867	118.16021	28.482584	33.589371	111.451019	30.585475	11.544752	114.8056145	-82.023871	2.21928	124.2675355
-42.452168	-12.851022	120.925865	-25.918823	6.754202	119.75708	32.461521	-10.548477	117.854836	28.229946	33.073963	111.438385	30.3457335	11.262743	114.6466105	-82.1833795	2.245661	124.8675495
-44.262253	-11.283634	121.358421	-26.370834	6.643382	120.279564	32.074146	-10.644219	117.524513	27.732292	33.571632	111.473999	29.903219	11.4637065	114.499256	-82.644887	1.8230575	126.059872
-45.431782	-10.218334	121.528923	-26.487932	6.358301	120.347023	31.812181	-10.736931	117.331947	27.459616	33.556789	111.710632	29.6358985	11.409929	114.5212895	-82.6117625	1.306673	126.1727565
-46.523457	-9.103972	121.644951	-26.743084	6.193657	120.537247	31.549862	-10.843575	117.164337	27.220171	33.518612	112.027573	29.3850165	11.3375185	114.595955	-82.8711845	1.0497955	126.478539
-47.547813	-8.03852	121.651245	-26.943958	6.054686	120.678833	31.310526	-10.977473	116.949203	27.056274	33.475315	112.379501	29.1834	11.248921	114.664352	-83.071316	0.860450999999999	126.693314
-48.594566	-6.900186	121.515465	-27.14485	5.927782	120.685661	31.058567	-11.09128	116.720711	26.936071	33.439972	112.728775	28.997319	11.174346	114.724743	-83.287019	0.681217999999999	126.646579
-49.499477	-5.786204	121.350029	-27.30876	5.865647	120.660461	30.795193	-11.141653	116.419815	26.836597	33.444138	113.110527	28.815895	11.1512425	114.765171	-83.433415	0.580051499999998	126.555751
-50.232197	-4.819278	121.118637	-27.460081	5.853659	120.611015	30.569469	-11.161677	116.083351	26.749187	33.485935	113.436462	28.659328	11.162129	114.7599065	-83.57949	0.545189000000001	126.4621235
-51.460678	-3.142294	120.987915	-27.657267	5.932483	120.523705	30.259197	-11.109075	115.50692	26.658785	33.613605	113.85006	28.458991	11.252265	114.67849	-83.773525	0.612701000000001	126.36892
-52.189053	-2.114628	121.012321	-27.727982	6.027502	120.50296	30.102339	-11.057528	115.172531	26.621857	33.675121	114.075508	28.362098	11.3087965	114.6240195	-83.818062	0.746207500000001	126.3819005
-52.841194	-1.143936	121.093689	-27.78945	6.168869	120.491493	29.972263	-11.034688	114.929268	26.614288	33.729084	114.241173	28.2932755	11.347198	114.5852205	-83.8721755	0.990539999999999	126.3977655
-53.416515	-0.206284	121.178078	-27.847649	6.324403	120.485474	29.851902	-11.010098	114.797363	26.644066	33.768105	114.336731	28.247984	11.3790035	114.567047	-83.943282	1.2698025	126.403901
-53.933136	0.668823	121.244835	-27.864439	6.474346	120.495476	29.774057	-11.025578	114.805222	26.700827	33.788239	114.351654	28.237442	11.3813305	114.578438	-83.96632	1.5673615	126.412514
-54.441418	1.536654	121.395401	-27.914486	6.636254	120.481873	29.721249	-11.034971	114.898849	26.746729	33.777565	114.339699	28.233989	11.371297	114.619274	-84.062961	1.901211	126.344472
-54.827869	2.217513	121.398331	-27.949133	6.779036	120.499268	29.67602	-11.082573	115.072296	26.777224	33.749599	114.240433	28.226622	11.333513	114.6563645	-84.124888	2.224559	126.3421715
-55.353634	3.122077	121.616684	-28.014576	6.949751	120.573685	29.580467	-11.15751	115.353752	26.770061	33.662968	113.950325	28.175264	11.252729	114.6520385	-84.204416	2.646773	126.4953315
-55.612183	3.61614	121.804901	-28.043297	7.005232	120.648491	29.540157	-11.182136	115.56337	26.725775	33.626938	113.717438	28.132966	11.222401	114.640404	-84.21956	2.788063	126.656578
-55.805981	4.125084	121.958267	-28.077013	7.032116	120.712257	29.528675	-11.204058	115.782738	26.660147	33.607895	113.464333	28.094411	11.2019185	114.6235355	-84.248437	2.8623135	126.8009785
-55.911022	4.570136	121.952095	-28.093424	7.024471	120.713638	29.535711	-11.210019	115.986206	26.615555	33.580009	113.223228	28.075633	11.184995	114.604717	-84.262481	2.863947	126.822559
-55.968658	5.016835	121.854485	-28.085407	6.998456	120.639442	29.588186	-11.234194	116.202255	26.590908	33.553738	112.989723	28.089547	11.159772	114.595989	-84.260361	2.83714	126.682895
-56.018574	5.449028	121.564804	-28.087559	6.988371	120.447449	29.664242	-11.268063	116.461929	26.594893	33.534012	112.735077	28.1295675	11.1329745	114.598503	-84.3046855	2.8437675	126.296395
-55.985497	5.936432	121.188545	-28.103092	7.032418	120.140411	29.762342	-11.26811	116.777077	26.646111	33.492447	112.451447	28.2042265	11.1121685	114.614262	-84.4104105	2.9526675	125.66656
-56.14637	6.904314	120.287514	-28.206226	7.289818	119.676033	29.863415	-11.256982	117.341278	26.79697	33.4156	111.817825	28.3301925	11.079309	114.5795515	-84.7426445	3.500327	124.7725145
-56.055397	7.474467	119.729164	-28.099438	7.384384	119.253815	29.897371	-11.230003	117.684433	26.889238	33.333511	111.328194	28.3933045	11.051754	114.5063135	-84.5921805	3.717014	124.0013165
-55.928368	8.089792	119.304588	-28.04994	7.530251	118.977631	29.944347	-11.190676	117.956566	27.022509	32.779716	110.942749	28.483428	10.79452	114.4496575	-84.583308	4.265982	123.5056045
-55.777199	8.769926	119.01561	-27.984056	7.583546	118.787598	29.990057	-11.125172	118.126831	27.096457	32.746052	110.550102	28.543257	10.81044	114.3384665	-84.511369	4.356652	123.2367295
-55.560696	9.482723	118.841743	-27.917089	7.610629	118.69165	30.055731	-11.084596	118.126846	27.13932	32.741692	110.326599	28.5975255	10.828548	114.2267225	-84.4317035	4.39271	123.1565775
-55.370758	10.28274	118.767075	-27.844969	7.572726	118.660118	30.13871	-11.024776	118.044571	27.168482	32.811703	110.192703	28.653596	10.8934635	114.118637	-84.343534	4.2519885	123.201599
-55.128716	11.138307	118.773964	-27.761856	7.549243	118.697502	30.209393	-10.918574	117.932465	27.16856	32.916664	110.165359	28.6889765	10.999045	114.048912	-84.2126885	4.099441	123.346092
-54.700859	12.586442	118.972488	-27.704779	7.636402	118.950066	30.321672	-10.714546	117.772247	27.13513	33.151627	110.307953	28.728401	11.2185405	114.0401	-84.137959	4.0542635	123.860032
-54.368	13.653541	119.069016	-27.643839	7.689529	119.019104	30.391157	-10.5888	117.758415	27.125603	33.300148	110.453667	28.75838	11.355674	114.106041	-84.046058	4.023384	123.932167
-54.037838	14.8227	119.027016	-27.604416	7.811208	119.119476	30.424463	-10.477718	117.776154	27.145498	33.444069	110.568741	28.7849805	11.4831755	114.1724475	-83.9938125	4.1392405	124.0665045
-53.667957	16.017969	118.968285	-27.597507	7.910631	119.116829	30.437548	-10.426234	117.763794	27.186193	33.535744	110.602715	28.8118705	11.554755	114.1832545	-84.0068845	4.266507	124.0504035
-53.295189	17.256477	118.917763	-27.604246	7.989775	119.100021	30.425266	-10.428306	117.651031	27.688869	33.739872	110.121559	29.0570675	11.655783	113.886295	-84.2655595	4.323767	124.313747
-52.851002	18.594847	118.910828	-27.603901	8.002447	119.092308	30.40094	-10.447241	117.456261	27.519693	33.864895	110.361465	28.9603165	11.708827	113.908863	-84.1681185	4.296067	124.275753
-52.431358	19.942871	119.034019	-27.62005	7.981172	119.09671	30.368141	-10.452201	117.194405	27.484299	33.960602	110.513702	28.92622	11.7542005	113.8540535	-84.16632	4.2081435	124.3393665
-51.706169	21.978048	119.402443	-27.832329	7.958486	119.340393	30.293545	-10.351359	116.675819	27.366659	34.215332	111.031677	28.830102	11.9319865	113.853748	-84.49476	3.9849855	124.827038
-51.226692	23.41247	119.682098	-27.749645	7.797203	119.123734	30.24959	-10.231394	116.300797	27.235485	34.437672	111.544968	28.7425375	12.103139	113.9228825	-84.2418275	3.491267	124.3245855
-50.658054	24.791441	120.0186	-27.84881	7.820687	119.095207	30.183113	-10.015965	115.916191	27.05011	34.671955	112.14312	28.6166115	12.327995	114.0296555	-84.3142315	3.313379	124.1607585
-50.058533	26.22525	120.440804	-27.960583	7.919744	119.103561	30.068058	-9.778467	115.54055	26.943216	35.002991	112.795654	28.505637	12.612262	114.168102	-84.426803	3.227226	124.03902
-49.504986	27.690231	120.790443	-28.078096	8.08436	119.090332	29.966953	-9.548886	115.211845	26.852613	35.261631	113.362869	28.409783	12.8563725	114.287357	-84.565975	3.3123475	123.893307
-48.869617	29.133623	121.108246	-28.145182	8.351606	119.116272	29.869465	-9.320015	115.00193	26.83477	35.512081	113.808777	28.3521175	13.096033	114.4053535	-84.6424815	3.607179	123.8271905
-48.168903	30.55015	121.420959	-28.206734	8.651632	119.088188	29.788801	-9.130807	114.806679	26.855431	35.728069	114.164795	28.322116	13.298631	114.485737	-84.735584	4.004633	123.690639
-47.127003	32.579842	121.942734	-28.224039	9.090299	119.056534	29.714281	-8.817875	114.513763	26.869223	35.961567	114.80024	28.291752	13.571846	114.6570015	-84.73983	4.608752	123.4560665
-46.389774	33.780334	122.331146	-28.211397	9.363625	118.991516	29.711103	-8.612246	114.348412	26.926804	36.173679	115.388847	28.3189535	13.7807165	114.8686295	-84.7417475	4.9465335	123.1144025
-45.591114	34.921719	122.63385	-28.198507	9.554347	118.904449	29.710644	-8.43754	114.176384	26.961327	36.328075	116.018463	28.3359855	13.9452675	115.0974235	-84.7329995	5.1634265	122.7114745
-44.812382	35.973774	122.84446	-28.193838	9.771761	118.754936	29.711077	-8.272439	114.028252	26.723463	36.5471	116.621254	28.21727	14.1373305	115.324753	-84.604946	5.4061915	122.185119
-43.972599	36.924835	123.000458	-28.1558	10.041572	118.629364	29.716373	-8.101743	113.914658	26.812502	36.693172	116.883453	28.2644375	14.2957145	115.3990555	-84.5760375	5.7874295	121.8596725
-43.167858	37.801907	123.067032	-28.113588	10.366076	118.564568	29.760265	-7.91071	113.837349	26.898762	36.869987	117.035187	28.3295135	14.4796385	115.436268	-84.5566895	6.2525135	121.692868
-42.327415	38.557289	123.068977	-28.108067	10.669089	118.47998	29.821106	-7.71477	113.857338	26.96524	37.054192	117.139389	28.393173	14.669711	115.4983635	-84.609307	6.668467	121.4615965
-41.061039	39.607147	122.939095	-28.051949	11.084864	118.379936	29.911972	-7.47762	113.926697	27.009258	37.25901	117.269966	28.460615	14.890695	115.5983315	-84.564513	7.279033	121.1615405
-40.230377	40.136642	122.881905	-28.055408	11.299842	118.422653	29.95545	-7.383087	114.006767	27.028719	37.356274	117.268456	28.4920845	14.9865935	115.6376115	-84.6029005	7.6130905	121.2076945
-39.40786	40.549431	122.753395	-28.004292	11.467602	118.318626	29.983589	-7.308381	114.080002	27.045855	37.435982	117.244598	28.514722	15.0638005	115.6623	-84.523306	7.8714035	120.974952
-38.537319	40.854176	122.485519	-28.026634	11.648016	118.223862	29.981672	-7.26779	114.161049	27.044395	37.503201	117.213058	28.5130335	15.1177055	115.6870535	-84.5663015	8.1783265	120.7606705
-37.654217	41.058559	122.238037	-28.107182	11.79776	118.069435	29.955626	-7.245186	114.214233	27.024555	37.547607	117.092194	28.4900905	15.1512105	115.6532135	-84.7044545	8.4443095	120.4856565
-36.746647	41.236423	121.907715	-28.105883	11.948407	118.01828	29.879335	-7.225615	114.219109	26.999474	37.579304	116.860603	28.4394045	15.1768445	115.539856	-84.6511705	8.7199695	120.496704
-35.811882	41.33633	121.552719	-28.337172	12.188751	118.095505	29.768774	-7.234321	114.230011	26.976162	37.596977	116.550949	28.372468	15.181328	115.39048	-85.046812	9.196174	120.80053
-34.494286	41.334229	121.088669	-28.357639	12.204602	117.936409	29.597687	-7.28561	114.363884	26.927359	37.592094	116.05407	28.262523	15.153242	115.208977	-84.977801	9.255962	120.663841
-33.55479	41.223057	120.78006	NaN	NaN	NaN	29.50371	-7.366981	114.509048	26.870159	37.558849	115.745911	28.1869345	15.095934	115.1274795	NaN	NaN	NaN
-32.5336	41.078369	120.503525	-24.18527	12.117532	120.526741	29.423136	-7.519831	114.68853	27.276394	37.441654	115.243149	28.349765	14.9609115	114.9658395	-76.720305	9.2741525	126.0876425
-31.518772	40.889065	120.171104	NaN	NaN	NaN	29.312384	-7.701826	114.892006	27.24464	37.299545	114.90657	28.278512	14.7988595	114.899288	NaN	NaN	NaN
-30.515617	40.664436	119.801033	NaN	NaN	NaN	29.214521	-7.9469	115.130386	27.220684	37.068756	114.512428	28.2176025	14.560928	114.821407	NaN	NaN	NaN
-29.498785	40.397655	119.350586	NaN	NaN	NaN	29.107296	-8.185177	115.348137	26.716276	36.979221	114.275528	27.911786	14.397022	114.8118325	NaN	NaN	NaN
-28.392025	40.125126	118.864975	-29.194855	12.096572	118.582008	29.011286	-8.44594	115.526306	26.657339	36.720528	113.962662	27.8343125	14.137294	114.744484	-86.2240225	10.05585	122.419532
-26.741707	39.682972	118.147911	-28.972855	11.550048	117.944801	28.913507	-8.79657	115.666435	26.992151	36.28241	113.341942	27.952829	13.74292	114.5041885	-85.898539	9.357176	121.3854135
-25.634483	39.36961	117.725922	-29.042171	11.275927	117.64724	28.857824	-9.022771	115.644142	26.927359	36.04266	113.144806	27.8925915	13.5099445	114.394474	-85.9769335	9.0419095	120.900006
-24.434814	39.120926	117.365562	-29.060993	10.987482	117.301468	28.851122	-9.212908	115.604637	26.890675	35.845058	113.053474	27.8708985	13.316075	114.3290555	-85.9928845	8.658889	120.2738805
-23.244707	38.838093	117.130188	-29.095247	10.745085	116.929482	28.861025	-9.358799	115.554024	26.854774	35.746105	113.09552	27.8578995	13.193653	114.324772	-86.0483935	8.296517	119.534192
-22.283058	38.741486	117.162033	-29.081532	10.492679	116.559875	28.899527	-9.476941	115.439819	26.826012	35.572567	113.303314	27.8627695	13.047813	114.3715665	-86.0258335	7.937545	118.7481835
-20.978315	38.411995	116.952194	-29.10704	10.316465	116.186188	28.981152	-9.545747	115.397087	26.370617	35.587132	113.771103	27.6758845	13.0206925	114.584095	-85.8899645	7.6122375	117.788281
-19.683453	38.188335	116.843903	-29.110769	10.148388	115.760872	29.054483	-9.603614	115.409088	26.343515	35.494659	114.146973	27.698999	12.9455225	114.7780305	-85.920537	7.3512535	116.7437135
-17.994644	37.872307	116.928253	-29.098886	9.962642	115.138306	29.206696	-9.669912	115.417542	26.326895	35.393875	114.820694	27.7667955	12.8619815	115.119118	-85.9645675	7.0633025	115.157494
-16.852764	37.621658	117.058052	-29.067034	9.885578	114.736107	29.346884	-9.667634	115.488884	26.315826	35.340496	115.311119	27.831355	12.836431	115.4000015	-85.965423	6.934725	114.0722125
-15.739043	37.452202	117.209984	-29.016438	9.807725	114.319084	29.488403	-9.647554	115.570656	26.28203	35.314438	115.865395	27.8852165	12.833442	115.7180255	-85.9180925	6.782008	112.9201425
-14.271554	36.960266	117.18042	-28.967943	9.767581	113.899437	29.647848	-9.600978	115.686104	26.239269	35.30917	116.450356	27.9435585	12.854096	116.06823	-85.8794445	6.681066	111.730644
-13.628165	36.865322	117.499802	-28.945595	9.744938	113.499664	29.820457	-9.571745	115.816788	26.194397	35.31097	116.969254	28.007427	12.8696125	116.393021	-85.898617	6.6202635	110.606307
-12.590472	36.479866	117.570053	-28.64168	9.571648	113.003647	29.937775	-9.525947	115.932037	26.162794	35.311092	117.389641	28.0502845	12.8925725	116.660839	-85.3336445	6.2507235	109.346455
-11.613311	36.121216	117.618469	-28.604567	9.591554	112.687637	30.048157	-9.486795	116.032829	26.164276	35.312111	117.685112	28.1062165	12.912658	116.8589705	-85.3153505	6.27045	108.5163035
-10.360424	35.481514	117.570946	-28.733917	9.814521	112.512955	30.199135	-9.445284	116.142761	26.212479	35.322491	117.892014	28.205807	12.9386035	117.0173875	-85.673641	6.6904385	108.0085225
-9.577404	34.981365	117.495644	-28.400305	9.656684	112.293266	30.291912	-9.43705	116.199699	26.290852	35.339931	117.865166	28.291382	12.9514405	117.0324325	-85.091992	6.3619275	107.5540995
-8.815123	34.427937	117.405655	-28.309738	9.689753	112.304604	30.405807	-9.437162	116.299644	26.375214	35.340847	117.808067	28.3905105	12.9518425	117.0538555	-85.0099865	6.4276635	107.5553525
-8.064151	33.7799	117.351234	-28.220398	9.661851	112.363266	30.495691	-9.459615	116.407898	26.460194	35.314404	117.750549	28.4779425	12.9273945	117.0792235	-84.9187385	6.3963075	107.6473085
-7.451241	33.081047	117.334274	-28.166067	9.627275	112.489357	30.574821	-9.526134	116.520309	26.528326	35.272034	117.683731	28.5515735	12.87295	117.10202	-84.8837075	6.3816	107.876694
-6.921754	32.34623	117.32843	-28.124226	9.556796	112.633072	30.626053	-9.594357	116.615555	26.5966	35.197643	117.612709	28.6113265	12.801643	117.114132	-84.8597785	6.311949	108.152012
-6.042436	31.342564	117.182137	-28.078438	9.459201	112.842354	30.633131	-9.65699	116.625504	26.967752	35.043652	117.396523	28.8004415	12.693331	117.0110135	-84.9573175	6.225071	108.6736945
-5.815583	30.29809	117.44101	-28.323603	9.577361	113.444588	30.627731	-9.675699	116.547585	26.981936	34.932968	117.186867	28.8048335	12.6286345	116.867226	-85.4520395	6.5260875	110.02195
-5.432724	29.305696	117.514359	-28.296581	9.575109	113.876938	30.607807	-9.61746	116.437126	26.643547	35.242264	117.213562	28.625677	12.812402	116.825344	-85.218839	6.337816	110.928532
-5.046975	28.288927	117.650414	-28.260561	9.610449	114.512268	30.58185	-9.52827	116.32531	26.676878	35.327412	117.049004	28.629364	12.899571	116.687157	-85.150486	6.321327	112.337379
-4.386576	27.172235	117.739609	-28.21187	9.684403	115.212074	30.574781	-9.427478	116.274086	26.696232	35.433174	116.956947	28.6355065	13.002848	116.6155165	-85.0592465	6.365958	113.8086315
-4.411606	26.198084	118.170059	-28.203308	9.747857	115.987251	30.534925	-9.315736	116.260742	26.708538	35.550564	116.983238	28.6217315	13.117414	116.62199	-85.0283475	6.3783	115.352512
-4.150255	25.004827	118.516289	-28.237623	9.823088	116.689049	30.494503	-9.254797	116.341141	26.689894	35.646076	117.109474	28.5921985	13.1956395	116.7253075	-85.0674445	6.4505365	116.6527905
-3.81936	23.755146	118.81456	-28.278812	9.842791	117.192245	30.430321	-9.243934	116.47506	26.64999	35.69434	117.345001	28.5401555	13.225203	116.9100305	-85.0977795	6.460379	117.4744595
-3.340569	21.868866	119.009254	-28.447672	9.843838	117.546448	30.31711	-9.256968	116.682709	26.56604	35.710152	117.701843	28.441575	13.226592	117.192276	-85.336919	6.461084	117.90062
-3.016558	20.483376	118.976997	-28.581181	9.845501	117.526947	30.232901	-9.258136	116.793419	26.495663	35.715122	117.880379	28.364282	13.228493	117.336899	-85.526644	6.462509	117.716995
-2.641048	19.088629	118.83094	-28.68745	9.873946	117.330727	30.168299	-9.24329	116.876152	26.414894	35.729492	118.014801	28.2915965	13.243101	117.4454765	-85.6664965	6.504791	117.2159775
-2.296253	17.669462	118.545357	-28.752943	9.883138	117.04924	30.134901	-9.209223	116.932594	26.34333	35.773029	118.024887	28.2391155	13.281903	117.4787405	-85.7450015	6.484373	116.6197395
-1.952725	16.176605	118.174698	-28.826984	9.947887	116.695992	30.123594	-9.134474	117.035149	26.258574	35.840427	117.90551	28.191084	13.3529765	117.4703295	-85.845052	6.5427975	115.9216545
-1.61889	14.758606	117.799446	-28.876215	10.026097	116.280128	30.142891	-9.038892	117.208267	26.193914	35.915249	117.70842	28.1684025	13.4381785	117.4583435	-85.9208325	6.6140155	115.1019125
-1.214132	13.093572	117.450859	-28.887913	10.083712	115.819511	30.209667	-8.936432	117.521736	26.137602	35.967266	117.492935	28.1736345	13.515417	117.5073355	-85.9494605	6.652007	114.1316865
-0.701146	10.737024	117.071404	-28.885048	10.131845	115.063927	30.344889	-8.802322	118.155457	26.074728	35.995502	117.141846	28.2098085	13.59659	117.6486515	-85.9799045	6.6671	112.4792025
-0.308342	8.979371	116.881111	-28.816689	10.117515	114.603897	30.485455	-8.743169	118.674408	26.0937	35.978733	116.827904	28.2895775	13.617782	117.751156	-85.9229555	6.617248	111.456638
0.036565	7.312395	116.860435	-28.743597	10.076702	114.280556	30.656477	-8.68477	119.206299	26.176525	35.929577	116.400208	28.416501	13.6224035	117.8032535	-85.903695	6.5310005	110.7578585
0.334951	5.677522	116.922699	-28.578997	9.979287	114.067688	30.864111	-8.656181	119.748566	26.302635	35.839787	115.873108	28.583373	13.591803	117.810837	-85.741367	6.366771	110.324539
0.592005	4.005675	117.163765	-28.554132	9.951427	114.124039	31.060501	-8.646207	120.284363	26.465141	35.718563	115.395691	28.762821	13.536178	117.840027	-85.871085	6.366676	110.408051
0.900425	2.42861	117.483307	-28.202347	9.664655	114.022919	31.276169	-8.668363	120.767784	26.621836	35.573181	114.96508	28.9490025	13.452409	117.866432	-85.3536965	5.876901	110.179406
1.077157	0.999876	117.867615	-28.042522	9.444107	114.121262	31.451548	-8.70792	121.211693	26.785574	35.394779	114.594627	29.118561	13.3434295	117.90316	-85.203605	5.5447845	110.339364
1.267929	-1.23398	118.355545	-27.844398	9.051664	114.331116	31.678495	-8.82642	121.690598	27.028069	34.611797	114.22197	29.353282	12.8926885	117.956284	-85.042078	5.2106395	110.705948
1.355525	-2.504894	118.646362	-27.729549	8.769468	114.47245	31.807476	-8.902557	121.865776	27.085835	34.467197	114.041008	29.4466555	12.78232	117.953392	-84.9057535	4.756616	110.991508
1.341169	-3.665929	118.86097	-27.663126	8.534076	114.572594	31.925356	-8.953081	122.000267	27.518446	34.768856	113.656509	29.721901	12.9078875	117.828388	-85.048153	4.1602645	111.3168
1.302485	-4.878701	119.029633	-27.627287	8.320541	114.616859	31.990253	-8.967504	122.067902	27.084108	34.3125	113.799355	29.5371805	12.672498	117.9336285	-84.7917545	3.968584	111.3000895
1.191166	-5.909428	119.091072	-27.598867	8.159142	114.588737	32.0518	-8.941024	122.116615	27.462616	34.723751	113.392067	29.757208	12.8913635	117.754341	-84.954942	3.4269205	111.423133
1.074042	-6.81398	119.156708	-27.571407	8.06249	114.550064	32.096039	-8.872404	122.118912	27.445745	34.751236	113.257195	29.770892	12.939416	117.6880535	-84.913706	3.185564	111.4120745
0.878971	-7.60251	119.206329	-27.510172	8.005335	114.526962	32.167969	-8.808694	122.124031	27.454475	34.796623	113.139954	29.811222	12.9939645	117.6319925	-84.831566	3.0167055	111.4219315
0.515958	-8.526154	119.353775	-27.40893	7.967998	114.592003	32.271629	-8.705254	122.15892	27.53017	34.871304	113.00045	29.9008995	13.083025	117.579685	-84.7187595	2.852971	111.604321
0.288784	-9.192482	119.361435	-27.300251	7.939704	114.680969	32.345879	-8.661879	122.165741	27.612024	34.917343	112.966621	29.9789515	13.127732	117.566181	-84.5794535	2.751676	111.795757
-0.057856	-9.670558	119.338242	-27.210335	7.903307	114.791313	32.429741	-8.65426	122.152618	27.698151	34.951645	112.979424	30.063946	13.1486925	117.566021	-84.484616	2.6579215	112.016605
-0.346477	-10.117067	119.19664	-27.137333	7.872283	114.921066	32.495964	-8.638292	122.10437	27.766129	35.021248	113.053467	30.1310465	13.191478	117.5789185	-84.4057125	2.553088	112.2632135
-0.747363	-10.483446	119.089104	-27.076466	7.860445	115.047981	32.569035	-8.63094	121.996033	27.784189	35.09251	113.200569	30.176612	13.230785	117.598301	-84.329544	2.490105	112.497661
-1.194128	-10.766893	118.867126	-27.03628	7.906839	115.155342	32.644718	-8.582749	121.835152	27.678633	35.153568	113.442863	30.1616755	13.2854095	117.6390075	-84.2342355	2.5282685	112.6716765
-1.709321	-10.988365	118.618607	-27.186337	8.059302	115.365005	32.667328	-8.483946	121.656609	27.272924	35.48605	113.91478	29.970126	13.501052	117.7856945	-84.3428	2.617552	112.9443155
-2.560835	-11.259663	118.221054	-27.00808	8.034497	115.287277	32.711407	-8.380484	121.346703	27.203857	35.752262	114.389168	29.957632	13.685889	117.8679355	-83.973792	2.383105	112.7066185
-3.163476	-11.383889	117.877563	-27.009769	8.116988	115.354774	32.736012	-8.298091	121.11702	27.185844	35.915958	114.715897	29.960928	13.8089335	117.9164585	-83.980466	2.4250425	112.7930895
-3.79915	-11.501119	117.551575	-26.984442	8.191958	115.477882	32.753456	-8.250232	120.886078	27.18475	36.049221	115.057846	29.969103	13.8994945	117.971962	-83.937987	2.4844215	112.983802
-4.511182	-11.61604	117.275894	-26.959837	8.274371	115.625725	32.787273	-8.204798	120.630562	27.194925	36.163773	115.463303	29.991099	13.9794875	118.0469325	-83.910773	2.5692545	113.2045175
-5.285532	-11.743585	116.956642	-26.915121	8.391494	115.787338	32.815422	-8.159076	120.380249	27.187521	36.268089	115.976608	30.0014715	14.0545065	118.1784285	-83.8317135	2.7284815	113.3962475
-6.079007	-11.888305	116.579391	-26.908844	8.47274	115.96019	32.847847	-8.096663	120.106018	27.182644	36.375278	116.539192	30.0152455	14.1393075	118.322605	-83.8329335	2.8061725	113.597775
-6.905451	-12.046342	116.247269	-26.870256	8.58288	116.076622	32.858906	-8.019833	119.837654	27.186331	36.494217	117.092621	30.0226185	14.237192	118.4651375	-83.7631305	2.928568	113.6881065
-8.181707	-12.410999	115.64695	-26.882776	8.771542	116.215279	32.872078	-7.900132	119.497238	27.207199	36.700893	117.744049	30.0396385	14.4003805	118.6206435	-83.8051905	3.1427035	113.8099145
-9.17831	-12.722185	115.400681	-26.909424	8.908099	116.261002	32.867668	-7.818456	119.276901	27.196878	36.811974	118.037521	30.032273	14.496759	118.657211	-83.851121	3.319439	113.864793
-10.180841	-13.060944	115.298424	-26.934999	9.075227	116.269493	32.864483	-7.743478	119.151161	27.175299	36.895798	118.128548	30.019891	14.57616	118.6398545	-83.889889	3.574294	113.8991315
-11.162292	-13.610257	115.178848	-26.966337	9.229015	116.213654	32.863132	-7.670643	119.1231	27.182705	36.959038	117.98645	30.0229185	14.6441975	118.554775	-83.9555925	3.8138325	113.872533
-12.16654	-14.187937	115.138916	-26.973137	9.336064	116.130188	32.85778	-7.631109	119.136795	27.227951	36.960087	117.751633	30.0428655	14.664489	118.444214	-83.9891395	4.007639	113.816162
-13.309832	-14.852935	115.252396	-26.961304	9.377508	116.047943	32.867538	-7.685395	119.196999	27.295658	36.89286	117.419624	30.081598	14.6037325	118.3083115	-84.004206	4.1512835	113.7875745
-14.352745	-15.602355	115.445435	-26.900393	9.393295	115.976669	32.868469	-7.776518	119.333435	27.392731	36.770542	117.000893	30.1306	14.497012	118.167164	-83.931386	4.289578	113.786174
-16.04862	-16.782286	115.760185	-26.794565	9.314309	115.912369	32.914215	-7.935915	119.559776	27.592798	36.573212	116.293404	30.2535065	14.3186485	117.92659	-83.8426365	4.3099695	113.898148
-17.248945	-17.590794	116.062523	-26.704655	9.258713	115.857086	32.950027	-8.061196	119.750214	27.722458	36.420254	115.780891	30.3362425	14.179529	117.7655525	-83.7455525	4.337897	113.9486195
-18.486883	-18.358065	116.492203	-26.613459	9.176252	115.822113	32.987438	-8.179744	119.938484	27.864834	36.243786	115.246437	30.426136	14.032021	117.5924605	-83.653054	4.320483	114.0517655
-19.753798	-19.115761	116.931679	-26.509624	9.108116	115.782524	33.035526	-8.293956	120.144363	28.012709	36.021858	114.663841	30.5241175	13.863951	117.404102	-83.5433655	4.352281	114.160946
-20.828329	-20.00762	117.295715	-26.412275	9.023946	115.771675	33.028389	-8.443754	120.361092	28.169655	35.781967	114.06311	30.599022	13.6691065	117.212101	-83.423572	4.3787855	114.331249
-22.121984	-20.711971	117.753532	-26.31143	8.90747	115.770737	33.044178	-8.605213	120.504143	28.316978	35.53112	113.495766	30.680578	13.4629535	116.9999545	-83.303438	4.3519865	114.5415195
-23.65078	-21.261858	118.245575	-26.231367	8.767674	115.822693	33.058121	-8.781786	120.612656	28.506777	34.724533	113.043938	30.782449	12.9713735	116.828297	-83.245183	4.5639745	114.817089
-25.408619	-22.290766	118.75132	-26.084938	8.547806	115.885773	33.079819	-9.060672	120.720245	28.641457	34.352802	112.437805	30.860638	12.646065	116.579025	-83.030514	4.449547	115.192521
-26.914993	-22.669197	118.987335	-26.059004	8.380286	115.946472	33.070568	-9.220389	120.789787	28.686949	34.086002	112.111458	30.8787585	12.4328065	116.4506225	-82.9967665	4.3277655	115.4423215
-28.268078	-23.155937	119.087349	-26.015219	8.24076	116.034004	33.088356	-9.400648	120.742058	28.678322	33.839668	111.824814	30.883339	12.21951	116.283436	-82.913777	4.26201	115.784572
-29.597822	-23.535507	119.208893	-25.971867	8.117008	116.122139	33.067196	-9.524572	120.635689	28.60128	34.188499	111.509453	30.834238	12.3319635	116.072571	-82.777972	3.9020525	116.171707
-30.91284	-23.83429	119.292679	-25.910503	8.023729	116.241203	33.055557	-9.611026	120.449211	28.646294	34.096527	111.268913	30.8509255	12.2427505	115.859062	-82.6719315	3.8047075	116.623344
-32.290306	-24.078564	119.493629	-25.84688	7.974658	116.389175	33.051369	-9.666101	120.236542	28.70175	34.094501	110.977051	30.8765595	12.2142	115.6067965	-82.5703195	3.735116	117.1715535
-33.641743	-24.155294	119.887177	-25.802135	7.954606	116.587898	33.068752	-9.717319	120.046906	29.248833	33.900791	110.478035	31.1587925	12.091736	115.2624705	-82.7630625	3.817476	117.9133255
-35.598152	-24.120388	120.646927	-25.70752	7.935204	117.000641	33.07341	-9.810678	119.805023	28.805143	33.351063	110.258904	30.9392765	11.7701925	115.0319635	-82.3543165	4.1002155	118.9693185
-36.974983	-23.981188	121.220741	-25.652609	7.903687	117.372452	33.088135	-9.882063	119.697479	28.788816	33.234383	110.027763	30.9384755	11.67616	114.862621	-82.2436935	4.131214	119.882283
-38.206379	-23.776432	121.824692	-25.581873	7.836769	117.82093	33.082165	-9.975465	119.603813	28.751432	33.106506	109.892677	30.9167985	11.5655205	114.748245	-82.0805445	4.1080175	120.893615
-39.427124	-23.490067	122.336174	-25.558626	7.730996	118.304893	33.086575	-10.076416	119.542137	28.728077	33.009995	109.863518	30.907326	11.4667895	114.7028275	-82.024578	3.9952025	121.9069585
-40.680267	-23.171469	122.756767	-25.505871	7.567881	118.763206	33.096107	-10.178218	119.516632	28.66658	32.942223	109.962608	30.8813435	11.3820025	114.73962	-81.8930855	3.7537595	122.786792
-41.868721	-22.77055	123.053535	-25.511847	7.414301	119.18409	33.099495	-10.277787	119.487465	28.61051	32.910217	110.096512	30.8550025	11.316215	114.7919885	-81.8786965	3.512387	123.5761915
-43.020462	-22.304354	123.208794	-25.559872	7.254549	119.496536	33.079617	-10.368481	119.400993	28.523075	32.889496	110.249901	30.801346	11.2605075	114.825447	-81.92109	3.2485905	124.167625
-44.769855	-21.434895	123.259888	-25.591417	7.034861	119.833138	33.034725	-10.47877	119.230827	28.40004	32.891308	110.466194	30.7173825	11.206269	114.8485105	-81.9002165	2.863453	124.8177655
-45.808189	-20.804029	123.237434	-25.659523	6.910146	119.959129	32.991932	-10.555542	119.093575	28.349379	32.889534	110.603073	30.6706555	11.166996	114.848324	-81.9897015	2.653296	125.069934
-46.891479	-20.083822	123.095428	-25.675648	6.806766	120.016083	32.952274	-10.633206	118.966438	28.320194	32.877468	110.729095	30.636234	11.122131	114.8477665	-81.98753	2.491401	125.1843995
-47.892933	-19.29455	122.871468	-25.69243	6.714039	119.983116	32.909756	-10.739616	118.843094	28.318941	32.856895	110.824677	30.6143485	11.0586395	114.8338855	-81.9992085	2.3694385	125.1323465
-48.884541	-18.422947	122.607216	-25.760342	6.673267	119.878098	32.867798	-10.817161	118.721794	28.339682	32.833706	110.924782	30.60374	11.0082725	114.823288	-82.124424	2.3382615	124.932908
-49.787834	-17.50556	122.387405	-25.801996	6.636038	119.842514	32.819004	-10.894709	118.589821	28.370174	32.809853	110.944748	30.594589	10.957572	114.7672845	-82.198581	2.314504	124.9177435
-50.517052	-16.566418	122.171387	-25.838625	6.641606	119.820061	32.755333	-10.969702	118.426849	28.379396	32.764793	110.927094	30.5673645	10.8975455	114.6769715	-82.2446145	2.3856665	124.9631505
-51.938282	-14.864429	122.416672	-25.796137	6.614947	119.913086	32.681023	-11.058878	118.254494	28.359486	32.687939	110.930458	30.5202545	10.8145305	114.592476	-82.1125285	2.4153635	125.233696
-52.644314	-13.700271	122.50798	-25.827589	6.621148	120.124756	32.654716	-11.13353	118.225845	28.358681	32.633579	110.989761	30.5066985	10.7500245	114.607803	-82.1618765	2.4922715	125.641709
-53.267609	-12.574732	122.627281	-25.8319	6.535498	120.258476	32.621025	-11.213665	118.230377	28.34849	32.581867	111.0466	30.4847575	10.684101	114.6384885	-82.1485575	2.386895	125.8784635
-54.152805	-11.25711	122.943405	-25.8367	6.47777	120.482422	32.547287	-11.330984	118.215195	28.312922	32.523094	111.10231	30.4301045	10.596055	114.6587525	-82.1035045	2.359485	126.3060915
-54.791306	-10.008835	123.20961	-25.956839	6.423532	120.816711	32.451942	-11.422989	118.155273	28.221203	32.452488	111.185776	30.3365725	10.5147495	114.6705245	-82.2502505	2.3323145	126.9628975
-55.230652	-8.7151	123.438286	-26.041294	6.298243	121.148094	32.340984	-11.510143	118.094017	28.093109	32.405018	111.329773	30.2170465	10.4474375	114.711895	-82.2996345	2.1490485	127.584293
-55.955887	-7.308311	123.892418	-26.185614	6.272886	121.50618	32.237587	-11.583029	118.056419	27.890556	32.891483	111.447479	30.0640715	10.654227	114.751949	-82.4352995	1.891545	128.260411
-56.522686	-5.261135	124.207375	-26.399622	6.143326	121.964966	32.081059	-11.681381	118.062119	27.691122	32.878693	111.76059	29.8860905	10.598656	114.9113545	-82.6853345	1.687996	129.0185775
-56.925976	-3.785944	124.155899	-26.367224	5.964664	121.809402	31.989319	-11.737313	118.077507	27.593834	32.846008	111.914734	29.7915765	10.5543475	114.9961205	-82.5260245	1.3749805	128.6226835
-57.391403	-2.251627	123.750984	-26.743231	6.090746	121.9916	31.900114	-11.822124	118.070366	27.544277	32.802319	111.992416	29.7221955	10.4900975	115.031391	-83.2086575	1.6913945	128.951809
-57.793133	-0.659551	123.511566	-26.769997	5.979609	121.773338	31.768265	-11.894419	117.993103	27.479414	32.751598	111.986771	29.6238395	10.4285895	114.989937	-83.1638335	1.5306285	128.556739
-58.005531	0.910452	123.386337	-26.727861	5.814391	121.399902	31.612209	-11.979899	117.835426	27.404421	32.677956	111.959167	29.508315	10.3490285	114.8972965	-82.964037	1.2797535	127.9025075
-58.310379	2.583116	123.132111	-26.620123	5.578032	121.322945	31.464077	-12.034953	117.675064	27.313959	32.64241	111.99987	29.389018	10.3037285	114.837467	-82.629264	0.852335500000002	127.808423
-58.488228	4.254785	123.303749	-26.940866	5.766418	121.427795	31.318579	-12.072797	117.511238	27.220196	32.641842	112.124847	29.2693875	10.2845225	114.8180425	-83.1511195	1.2483135	128.0375475
-58.710403	6.858064	123.066223	-27.113415	5.722711	121.463608	31.12903	-12.100248	117.280052	27.09445	32.691544	112.391174	29.11174	10.295648	114.835613	-83.33857	1.149774	128.091603
-58.820679	8.592351	122.896317	-27.238167	5.677441	121.371674	31.021219	-12.119884	117.167389	27.033838	32.716091	112.540627	29.0275285	10.2981035	114.854008	-83.5038625	1.0567785	127.88934
-58.866264	10.324367	122.621681	-27.342361	5.670473	121.1828	30.890799	-12.158269	117.031693	26.985001	32.725182	112.601509	28.9379	10.2834565	114.816601	-83.622622	1.0574895	127.548999
-58.854042	12.113899	122.372665	-27.471039	5.700707	120.912788	30.738514	-12.185633	116.864967	26.93553	32.723816	112.616577	28.837022	10.2690915	114.740772	-83.7791	1.1323225	127.084804
-58.850624	13.924858	121.940445	-27.636164	5.720362	120.685562	30.594549	-12.207145	116.659927	26.860607	32.732384	112.582268	28.727578	10.2626195	114.6210975	-83.999906	1.1781045	126.7500265
-59.24852	16.334938	122.158813	-27.745018	5.754152	120.498955	30.40691	-12.212589	116.415703	26.777712	32.742737	112.537552	28.592311	10.265074	114.4766275	-84.082347	1.24323	126.5212825
-58.710716	17.619677	121.902885	-27.843273	5.804762	120.450188	30.226007	-12.169546	116.173805	26.671337	32.776306	112.541054	28.448672	10.30338	114.3574295	-84.135218	1.306144	126.5429465
-58.431919	20.325542	122.413406	-28.031195	5.846569	120.580742	29.985168	-12.058339	115.878319	26.480793	32.882656	112.742805	28.2329805	10.4121585	114.310562	-84.2953705	1.2809795	126.850922
-58.112453	22.024969	122.964859	-28.110298	5.855787	120.742157	29.847887	-11.967699	115.729713	26.337818	33.007385	113.064705	28.0928525	10.519843	114.397209	-84.3134485	1.191731	127.087105
-57.650543	23.708424	123.431824	-28.290983	5.860627	120.891678	29.698654	-11.864327	115.58963	26.168447	33.136604	113.482224	27.9335505	10.6361385	114.535927	-84.5155165	1.0851155	127.247429
-57.711102	25.482241	123.737656	-28.468916	5.829561	120.974419	29.542822	-11.746198	115.418076	25.97613	33.286587	113.936676	27.759476	10.7701945	114.677376	-84.697308	0.888927500000001	127.271462
-57.694729	27.384317	124.129379	-28.64686	5.886482	121.020439	29.380205	-11.596794	115.255447	25.778025	33.439659	114.390587	27.579115	10.9214325	114.823017	-84.872835	0.8515315	127.217861
-57.048409	28.808468	124.165237	-28.820604	5.967272	120.980957	29.202063	-11.455097	115.072319	25.587425	33.589344	114.808144	27.394744	11.0671235	114.9402315	-85.035952	0.867420500000003	127.0216825
-56.629677	30.405287	124.357475	-29.048025	6.001494	120.830215	29.034111	-11.321526	114.89016	25.436232	33.710331	115.130745	27.2351715	11.1944025	115.0104525	-85.3312215	0.808585500000001	126.6499775
-55.871235	32.787445	124.580254	-29.260925	6.246864	120.569252	28.792223	-11.160629	114.616074	25.305754	33.85294	115.462128	27.0489885	11.3461555	115.039101	-85.5708385	1.1475725	126.099403
-55.347107	34.271942	124.620117	-29.3494	6.386886	120.367661	28.685448	-11.09067	114.46035	25.272835	33.942707	115.647575	26.9791415	11.4260185	115.0539625	-85.6779415	1.3477535	125.6813595
-54.720093	35.590439	124.599861	-29.456881	6.541193	120.170868	28.593216	-11.006783	114.310249	25.265917	34.01329	115.781448	26.9295665	11.5032535	115.0458485	-85.8433285	1.5791325	125.2958875
-54.102104	36.958572	124.772354	-29.508978	6.660663	120.042358	28.503244	-10.939642	114.167381	25.266365	34.061649	115.891396	26.8848045	11.5610035	115.0293885	-85.9027605	1.7603225	125.0553275
-53.465809	38.131611	124.813759	-29.573471	6.736025	119.894615	28.427219	-10.901983	114.022255	25.255379	34.090282	116.024399	26.841299	11.5941495	115.023327	-85.988241	1.8779005	124.765903
-52.794067	39.213169	124.876999	-29.660618	6.808571	119.729935	28.352585	-10.867226	113.909462	25.21323	34.12077	116.161621	26.7829075	11.626772	115.0355415	-86.1041435	1.99037	124.4243285
-52.118801	40.237499	124.882797	-29.749346	6.821965	119.503845	28.277403	-10.815727	113.785347	25.125626	34.156097	116.30883	26.7015145	11.670185	115.0470885	-86.2002065	1.973745	123.9606015
-50.818367	41.550598	125.050446	-29.940712	6.878976	119.100845	28.142178	-10.720291	113.581177	24.942654	34.233685	116.484741	26.542416	11.756697	115.032959	-86.42384	2.001255	123.168731
-50.617027	42.575882	124.981163	-30.086226	6.924928	118.811295	28.069633	-10.613413	113.443054	24.811117	34.307003	116.595032	26.440375	11.846795	115.019043	-86.612827	2.003061	122.603547
-49.670399	42.847519	124.768028	-30.206131	6.991405	118.535339	28.002924	-10.498899	113.364578	24.678646	34.390446	116.698715	26.340785	11.9457735	115.0316465	-86.753047	2.0370365	122.0390315
-49.003559	43.422798	124.620735	-30.325676	7.050074	118.182526	27.972841	-10.418642	113.364052	24.555264	34.450485	116.826523	26.2640525	12.0159215	115.0952875	-86.9154045	2.0842265	121.2697645
-48.046589	44.134029	123.826805	-30.488771	7.076637	117.766418	27.945148	-10.407978	113.460709	24.445425	34.483864	116.918457	26.1952865	12.037943	115.189583	-87.1728285	2.115331	120.343253
-47.31617	44.392551	123.327805	-30.589655	7.054988	117.377411	27.884308	-10.444293	113.506569	24.347498	34.475739	116.886604	26.115903	12.015723	115.1965865	-87.295213	2.094253	119.5582355
-46.582066	44.303917	122.960197	-30.649445	7.036252	117.202255	27.79887	-10.461794	113.434128	24.281332	34.445415	116.730835	26.040101	11.9918105	115.0824815	-87.338991	2.0806935	119.3220285
-45.535652	43.718971	122.827736	-30.677265	6.972276	117.213654	27.774721	-10.527565	113.532677	24.258858	34.394817	116.510452	26.0167895	11.933626	115.0215645	-87.3713195	2.010926	119.4057435
-44.723114	43.462639	122.462532	-30.649393	6.830757	117.251274	27.82527	-10.615371	113.684227	24.253185	34.325062	116.470505	26.0392275	11.8548455	115.077366	-87.3380135	1.8066685	119.425182
-43.821899	43.174984	122.116829	-30.631649	6.714653	117.232391	27.861649	-10.741549	113.803291	24.236427	34.213902	116.369118	26.049038	11.7361765	115.0862045	-87.312336	1.6931295	119.3785775
-42.879593	42.744488	121.717598	-30.642471	6.590752	117.237328	27.845108	-10.887497	113.834152	24.221802	34.07832	116.193176	26.033455	11.5954115	115.013664	-87.318397	1.5860925	119.460992
-42.113544	42.106277	121.456467	-30.651907	6.494412	117.328812	27.796316	-11.014054	113.902008	24.231998	33.959545	115.933624	26.014157	11.4727455	114.917816	-87.317971	1.5160785	119.739808
-41.476601	41.596939	121.1614	-30.645884	6.436036	117.436127	27.76956	-11.159065	114.076698	24.249475	33.83588	115.680397	26.0095175	11.3384075	114.8785475	-87.3012855	1.5336645	119.9937065
-40.265335	40.748348	120.57811	-30.661341	6.412373	117.554947	27.752716	-11.309283	114.332451	24.274836	33.718445	115.418915	26.013776	11.204581	114.875683	-87.336458	1.620165	120.234211
-39.090218	39.730217	119.939789	-30.705755	6.381172	117.753067	27.671522	-11.544272	114.716362	24.332537	33.494442	114.895798	26.0020295	10.975085	114.80608	-87.4135395	1.787259	120.700054
-38.113274	38.912945	119.525803	-30.706253	6.354002	117.928871	27.615967	-11.731439	114.93869	24.384068	33.30476	114.515915	26.0000175	10.7866605	114.7273025	-87.4125235	1.9213435	121.1304395
-37.015251	38.035278	119.22287	-30.683508	6.342212	118.1157	27.56123	-11.919322	115.164139	24.448042	33.114426	114.162872	26.004636	10.597552	114.6635055	-87.371652	2.086872	121.5678945
-35.924686	37.162865	118.977997	-30.660492	6.325664	118.298111	27.512831	-12.089163	115.394974	24.514317	32.930027	113.835609	26.013574	10.420432	114.6152915	-87.334558	2.230896	121.9809305
-34.807213	36.289631	118.750557	-30.710339	6.385798	118.547424	27.479155	-12.183275	115.623688	24.554644	32.798409	113.539673	26.0168995	10.307567	114.5816805	-87.4375775	2.464029	122.5131675
-33.632919	35.385235	118.524002	-30.681789	6.386188	118.706367	27.472607	-12.278678	115.853516	24.630207	32.198727	113.315948	26.051407	9.9600245	114.584732	-87.414985	2.8123515	122.828002
-32.474804	34.495537	118.286491	-30.616442	6.356423	118.788231	27.496714	-12.342247	116.063927	24.584034	32.596348	113.002502	26.040374	10.1270505	114.5332145	-87.273258	2.5857955	123.0432475
-30.620094	33.194897	117.969109	-30.535587	6.291562	118.79007	27.555578	-12.438899	116.335175	24.721041	31.960964	112.810936	26.1383095	9.7610325	114.5730555	-87.2094835	2.8220915	123.0070845
-29.285786	32.393509	117.771545	-30.443388	6.187246	118.607666	27.628983	-12.506329	116.392342	24.713219	32.360756	112.716721	26.171101	9.9272135	114.5545315	-87.057877	2.4472785	122.6608005
-27.979189	31.555887	117.698608	-30.400446	6.066419	118.491554	27.694979	-12.575039	116.359818	24.864017	31.77725	112.829742	26.279498	9.6011055	114.59478	-87.08039	2.5317325	122.388328
-26.551537	30.752951	117.665337	-30.259815	5.937683	118.207184	27.805954	-12.630282	116.280327	24.881264	32.198803	113.020615	26.343609	9.7842605	114.650471	-86.863239	2.0911055	121.763897
-25.133875	30.023706	117.700768	-30.181137	5.848182	117.926498	27.95138	-12.643567	116.211441	24.978981	32.17868	113.471199	26.4651805	9.7675565	114.84132	-86.8274545	1.9288075	121.011676
-23.720289	29.27376	117.692314	-30.075884	5.809684	117.574844	28.146446	-12.603285	116.195526	25.096958	32.206409	114.048019	26.621702	9.801562	115.1217725	-86.77347	1.817806	120.0279155
-22.239908	28.541655	117.489479	-30.013243	5.793898	116.989456	28.353951	-12.557043	116.245224	25.20549	32.261063	114.717934	26.7797205	9.85201	115.481579	-86.8062065	1.735786	118.497333
-20.056824	27.477499	116.847649	-29.940907	5.976212	115.875519	28.572548	-12.453954	116.403877	25.36994	32.364697	115.435181	26.971244	9.9553715	115.919529	-86.853058	1.9970525	115.831509
-18.601912	26.763916	116.488556	-29.849735	6.094023	115.225624	28.678516	-12.346394	116.43708	25.485447	32.43338	115.62542	27.0819815	10.043493	116.03125	-86.7814515	2.144553	114.419998
-17.212734	26.069883	116.243217	-29.687044	6.247692	114.724098	28.816357	-12.249656	116.349808	25.612217	32.519115	115.733383	27.214287	10.1347295	116.0415955	-86.588375	2.3606545	113.4066005
-15.880808	25.341215	116.087959	-29.485523	6.387311	114.512527	29.009354	-12.092968	116.214035	25.785637	32.613873	115.706482	27.3974955	10.2604525	115.9602585	-86.3685415	2.5141695	113.0647955
-14.432772	24.493143	116.105125	-29.201374	6.48462	114.476883	29.233456	-11.960086	116.155067	26.003059	32.732944	115.618805	27.6182575	10.386429	115.886936	-86.0210055	2.582811	113.06683
-13.065907	23.691568	116.16124	-29.009256	6.581893	114.532265	29.462893	-11.88028	116.198479	26.209393	32.821968	115.639114	27.836143	10.470844	115.9187965	-85.854655	2.692942	113.1457335
-11.810737	22.86207	116.174934	-28.818495	6.643684	114.582001	29.681932	-11.84489	116.364983	26.400141	32.872013	115.687355	28.0410365	10.5135615	116.026169	-85.6780265	2.7738065	113.137833
-9.807207	21.454411	116.231346	-28.610083	6.715017	114.631805	29.931772	-11.810689	116.797981	26.606495	32.910683	115.792892	28.2691335	10.549997	116.2954365	-85.4892995	2.880037	112.9681735
-8.691531	20.579163	116.26899	-28.509426	6.72946	114.621078	30.067883	-11.830653	117.079124	26.706203	32.883884	115.845253	28.387043	10.5266155	116.4621885	-85.405895	2.9323045	112.7799675
-7.526845	19.664114	116.310753	-28.442234	6.715892	114.60466	30.162504	-11.854778	117.320251	26.788774	32.842567	115.844521	28.475639	10.4938945	116.582386	-85.360107	2.9378895	112.626934
-6.362869	18.680845	116.282913	-28.376499	6.686779	114.569923	30.234489	-11.876877	117.538361	26.858564	32.811405	115.812729	28.5465265	10.467264	116.675545	-85.2995245	2.906294	112.464301
-5.314721	17.767397	116.261528	-28.327221	6.699405	114.56382	30.298796	-11.875523	117.727295	26.939592	32.775341	115.720818	28.619194	10.449909	116.7240565	-85.273636	2.948901	112.4035835
-4.265365	16.78863	116.277458	-28.242483	6.735105	114.563705	30.387896	-11.852918	117.941536	27.014688	32.751308	115.60247	28.701292	10.449195	116.772003	-85.186258	3.021015	112.355407
-3.245639	15.872984	116.265251	-28.132517	6.731102	114.628876	30.519182	-11.822493	118.194489	27.101242	32.714764	115.563644	28.810212	10.4461355	116.8790665	-85.075246	3.0160685	112.3786855
-1.836776	14.530262	116.586456	-27.908083	6.763411	114.828766	30.803844	-11.765013	118.731964	27.22686	32.614391	115.719673	29.015352	10.424689	117.2258185	-84.831518	3.102133	112.4317135
-0.937963	13.65348	116.933395	-27.729454	6.727485	115.029503	31.010517	-11.709326	119.163177	27.311361	32.564438	115.910431	29.160939	10.427556	117.536804	-84.619847	3.027414	112.522202
-0.08734	12.813896	117.278946	-27.644073	6.722111	115.283287	31.198713	-11.643238	119.599495	27.420557	32.571964	116.167427	29.309635	10.464363	117.883461	-84.597781	2.979859	112.683113
0.717062	11.985409	117.678986	-27.522877	6.69853	115.506409	31.353483	-11.539331	120.0411	27.491119	32.597172	116.479073	29.422301	10.5289205	118.2600865	-84.468055	2.8681395	112.7527315
1.42044	11.247412	118.077614	-27.417263	6.753225	115.744171	31.505405	-11.406263	120.46225	27.530867	32.657314	116.815399	29.518136	10.6255255	118.6388245	-84.352662	2.8809245	112.8495175
2.07546	10.556973	118.524757	-27.379841	6.803063	115.927269	31.656605	-11.269075	120.838531	27.542141	32.728985	117.14888	29.599373	10.729955	118.9937055	-84.359055	2.876171	112.8608325
2.676879	9.878484	118.863678	-27.353945	6.886787	116.096283	31.782106	-11.149357	121.161507	27.535456	32.827858	117.471634	29.658781	10.8392505	119.3165705	-84.366671	2.9343235	112.8759955
3.487993	8.898161	119.299461	-27.319187	6.983158	116.235817	31.914381	-10.963782	121.476921	27.528397	32.981678	117.89621	29.721389	11.008948	119.6865655	-84.359763	2.957368	112.7850685
3.951238	8.323058	119.507515	-27.270582	7.021137	116.292664	31.990286	-10.8706	121.607254	27.53573	33.058792	118.112564	29.763008	11.094096	119.859909	-84.304172	2.948178	112.725419
4.307574	7.750694	119.665596	-27.232519	7.065043	116.348969	32.073891	-10.820002	121.678452	27.551031	33.097206	118.275177	29.812461	11.138602	119.9768145	-84.277499	2.991484	112.7211235
4.63901	7.21615	119.807495	-27.204456	7.08703	116.411674	32.13607	-10.776977	121.729919	27.569984	33.137627	118.422577	29.853027	11.180325	120.076248	-84.261939	2.993735	112.7471
4.875869	6.664554	119.903778	-27.167597	7.084461	116.471169	32.222389	-10.747693	121.778938	27.586668	33.169136	118.558014	29.9045285	11.2107215	120.168476	-84.2397225	2.9582005	112.773862
5.039345	6.127509	119.98407	-27.145157	7.08858	116.529289	32.288414	-10.712032	121.830811	27.611032	33.188	118.696724	29.949723	11.237984	120.2637675	-84.240037	2.939176	112.7948105
5.160659	5.586547	120.105019	-27.0966	7.063655	116.625381	32.356789	-10.69327	121.918129	27.639992	33.204792	118.827263	29.9983905	11.255761	120.372696	-84.1915905	2.871549	112.878066
5.226071	4.801178	120.285126	-27.04063	7.026752	116.812225	32.47427	-10.659163	122.090889	27.709114	33.217285	119.02475	30.091692	11.279061	120.5578195	-84.172952	2.774443	113.0666305
5.176692	4.293095	120.426819	-27.022913	7.015136	116.961983	32.557442	-10.673211	122.218452	27.777344	33.207733	119.133148	30.167393	11.267261	120.6758	-84.213219	2.763011	113.248166
5.063657	3.817868	120.568512	-26.962734	6.977463	117.13636	32.627113	-10.666956	122.350945	27.839565	33.191975	119.20134	30.233339	11.2625095	120.7761425	-84.158807	2.6924165	113.4965775
4.902982	3.289888	120.675346	-26.930561	6.956618	117.337563	32.697441	-10.710033	122.436615	27.920628	33.148865	119.246254	30.3090345	11.219416	120.8414345	-84.1701565	2.69382	113.8336915
4.671403	2.748011	120.760437	-26.864641	6.918469	117.512444	32.766987	-10.792455	122.479462	27.988827	33.105564	119.266251	30.377907	11.1565545	120.8728565	-84.107189	2.6803835	114.1520315
4.357413	2.221721	120.784668	-26.838673	6.916049	117.745499	32.817787	-10.838346	122.491982	28.068506	33.061321	119.240509	30.4431465	11.1114875	120.8662455	-84.1204925	2.7206105	114.6247525
3.980436	1.709906	120.800522	-26.776255	6.906644	117.985329	32.844917	-10.871938	122.447609	28.138775	33.04248	119.249763	30.491846	11.085271	120.848686	-84.044356	2.728017	115.121972
3.350151	0.941696	120.807228	-26.686625	6.941024	118.382347	32.875774	-10.878682	122.313774	28.220081	33.039005	119.271996	30.5479275	11.0801615	120.792885	-83.9211775	2.8018865	115.971809
2.845248	0.450306	120.816818	-26.675346	7.002263	118.619835	32.912395	-10.839962	122.214493	28.239132	33.10685	119.357338	30.5757635	11.133444	120.7859155	-83.9264555	2.871082	116.4537545
2.333496	-0.08363	120.823273	-26.650742	7.085848	118.840828	32.927589	-10.737445	122.118355	28.241718	33.212738	119.449783	30.5846535	11.2376465	120.784069	-83.8861375	2.9340495	116.897587
1.744883	-0.609085	120.788071	-26.665657	7.201264	119.007217	32.940865	-10.568084	122.042404	28.238005	33.372334	119.566666	30.589435	11.402125	120.804535	-83.920749	3.000403	117.209899
1.088147	-1.049313	120.772537	-26.630783	7.341357	119.132469	32.956306	-10.37137	121.943153	28.239563	33.548935	119.72525	30.5979345	11.5887825	120.8342015	-83.8595005	3.0939315	117.4307365
0.486018	-1.660289	120.659782	-26.623491	7.482238	119.241844	32.991768	-10.186171	121.817757	28.22423	33.722191	119.852783	30.607999	11.76801	120.83527	-83.854981	3.196466	117.648418
-0.187586	-2.220859	120.493317	-26.572025	7.640742	119.396927	33.029434	-10.029468	121.61702	28.226835	33.887291	119.948326	30.6281345	11.9289115	120.782673	-83.7721845	3.3525725	118.011181
-1.222257	-3.144308	120.224594	-26.410727	7.903935	119.815918	33.10857	-9.716688	121.200203	28.280485	34.207623	120.000755	30.6945275	12.2454675	120.600479	-83.5159815	3.5624025	119.031357
-1.922808	-3.742272	120.225311	-26.307314	8.088895	120.234131	33.199039	-9.451639	120.941177	28.333271	34.445282	119.979668	30.766155	12.4968215	120.4604225	-83.380783	3.6809685	120.0078395
-2.622369	-4.491601	120.270576	-26.216089	8.280101	120.660553	33.302898	-9.198493	120.81144	28.373775	34.686493	119.988037	30.8383365	12.744	120.3997385	-83.2705145	3.816202	120.9213675
-3.339328	-5.24694	120.459785	-26.136175	8.49357	121.022369	33.38726	-8.971358	120.823586	28.384096	34.92337	119.95742	30.885678	12.976006	120.390503	-83.158028	4.011134	121.654235
-4.128496	-6.015496	120.711533	-26.119816	8.706347	121.321548	33.438778	-8.808965	120.944885	28.396448	35.106846	119.804695	30.917613	13.1489405	120.37479	-83.157245	4.2637535	122.268306
-4.885098	-6.846687	121.067825	-26.128418	8.934486	121.515121	33.446293	-8.701601	121.155396	28.458687	35.232033	119.530998	30.95249	13.265216	120.343197	-83.209326	4.603756	122.687045
-5.625441	-7.803701	121.366104	-26.143471	9.126681	121.579552	33.434315	-8.64307	121.501373	28.523409	35.276585	119.163429	30.978862	13.3167575	120.332401	-83.265804	4.9366045	122.826703
-6.614698	-9.204321	121.908318	-26.189083	9.31797	121.541855	33.426773	-8.657696	122.125282	28.598234	35.237286	118.517624	31.0125035	13.289795	120.321453	-83.3906695	5.346145	122.762257
-7.322545	-10.141102	122.284081	-26.189163	9.301865	121.437004	33.436283	-8.707881	122.49678	28.640583	35.114468	118.056175	31.038433	13.2032935	120.2764775	-83.416759	5.4004365	122.5975305
-8.051988	-11.060802	122.521233	-26.169247	9.164379	121.308899	33.465675	-8.802061	122.76329	28.667303	34.974533	117.590157	31.066489	13.086236	120.1767235	-83.404983	5.242522	122.4410745
-8.720612	-11.973507	122.617363	-26.13341	8.962917	121.158363	33.459888	-8.893919	122.849358	28.696228	34.805538	117.150642	31.078058	12.9558095	120	-83.344878	4.9700245	122.316726
-9.369752	-12.871082	122.617424	-26.074669	8.723778	121.030426	33.515762	-9.019858	122.845375	28.725927	34.645855	116.78064	31.1208445	12.8129985	119.8130075	-83.2701825	4.6345575	122.2478445
-9.961809	-13.702193	122.532257	-25.950542	8.498481	120.918777	33.575813	-9.097469	122.796288	28.748617	34.50919	116.516563	31.162215	12.7058605	119.6564255	-83.063299	4.2911015	122.1811285
-10.647147	-14.419741	122.465027	-25.879225	8.30743	120.829895	33.666943	-9.175065	122.738159	28.775076	34.407471	116.341209	31.2210095	12.616203	119.539684	-82.9794595	3.998657	122.120106
-11.580674	-15.442756	122.346138	-25.762276	8.172543	120.780052	33.768612	-9.236926	122.64019	28.807978	34.347576	116.230515	31.288295	12.555325	119.4353525	-82.812847	3.789761	122.1247515
-12.202014	-16.032938	122.279785	-25.699402	8.139513	120.79866	33.806149	-9.235207	122.600319	28.856844	34.339134	116.234329	31.3314965	12.5519635	119.417324	-82.7303005	3.7270625	122.179996
-12.610867	-16.686989	122.188774	-25.592159	8.123982	120.845703	33.86644	-9.257958	122.546028	28.937164	34.354576	116.309883	31.401802	12.548309	119.4279555	-82.58612	3.699655	122.2634505
-13.420859	-17.020845	122.330978	-25.533558	8.130865	120.912537	33.934612	-9.253673	122.571091	29.038271	34.385483	116.428413	31.4864415	12.565905	119.499752	-82.5535575	3.695825	122.325322
-14.038139	-17.424229	122.366241	-25.488121	8.158487	120.986214	34.004269	-9.247628	122.677567	29.148891	34.396847	116.552505	31.57658	12.5746095	119.615036	-82.552822	3.7423645	122.357392
-14.634778	-17.80954	122.445068	-25.141535	7.984258	120.937538	34.065933	-9.276927	122.740845	29.27318	34.390648	116.660759	31.6695565	12.5568605	119.700802	-81.9526265	3.4116555	122.174274
-15.239994	-18.126236	122.458473	-25.318033	8.13593	121.099792	34.143677	-9.347397	122.821251	29.382753	34.354187	116.811859	31.763215	12.503395	119.816555	-82.399281	3.768465	122.383029
-16.177429	-18.558708	122.456703	-25.185246	8.014435	121.183029	34.265385	-9.48769	122.956375	29.543388	34.254322	117.136238	31.9043865	12.383316	120.0463065	-82.2748785	3.645554	122.3197515
-16.718569	-18.796015	122.388519	-25.063765	7.893458	121.216728	34.367485	-9.615322	123.08017	29.695219	34.184494	117.464745	32.031352	12.284586	120.2724575	-82.158882	3.50233	122.1609985
-17.323109	-19.009733	122.358765	-24.977795	7.768539	121.289124	34.487946	-9.767957	123.260071	29.860512	34.083836	117.765297	32.174229	12.1579395	120.512684	-82.129819	3.3791385	122.065564
-17.903906	-19.224392	122.379517	-24.898113	7.682181	121.324364	34.590054	-9.938462	123.484146	30.049252	33.96426	117.995117	32.319653	12.012899	120.7396315	-82.115879	3.351463	121.9090965
-18.591286	-19.399773	122.432495	-24.851746	7.595748	121.351883	34.652935	-10.091801	123.70887	30.197031	33.862099	118.191208	32.424983	11.885149	120.950039	-82.128475	3.306347	121.753727
-19.27133	-19.550215	122.526482	-24.824375	7.526088	121.403671	34.705658	-10.213529	123.917282	30.289291	33.754406	118.314766	32.4974745	11.7704385	121.116024	-82.1462245	3.2817375	121.691318
-19.952736	-19.692331	122.603104	-24.818144	7.460259	121.43959	34.751232	-10.319856	124.076149	30.313274	33.673611	118.434776	32.532253	11.6768775	121.2554625	-82.168541	3.2436405	121.6237175
-21.003164	-19.837626	122.57415	-24.899822	7.341673	121.515594	34.743767	-10.405986	124.194885	30.265909	33.589336	118.602348	32.504838	11.591675	121.3986165	-82.304482	3.091671	121.6325715
-21.695406	-19.924273	122.531113	-24.959721	7.2591	121.618141	34.702061	-10.442385	124.190544	30.197132	33.581223	118.732132	32.4495965	11.569419	121.461338	-82.3690385	2.948781	121.774944
-22.420763	-20.012371	122.406044	-24.995665	7.191734	121.695457	34.657124	-10.450349	124.133072	30.118959	33.59182	118.855133	32.3880415	11.5707355	121.4941025	-82.3793715	2.8127325	121.8968115
-23.174084	-20.042629	122.303596	-25.051725	7.163102	121.81575	34.628124	-10.444474	124.033821	30.021175	33.61087	118.914474	32.3246495	11.583198	121.4741475	-82.4280995	2.743006	122.1573525
-24.075542	-20.013277	122.331024	-25.100624	7.170855	121.858978	34.61998	-10.436036	123.964333	29.917686	33.622887	118.879028	32.268833	11.5934255	121.4216805	-82.470081	2.7482845	122.2962755
-24.87126	-20.017017	122.322861	-25.146147	7.188968	121.815193	34.577339	-10.420721	123.912224	29.825836	33.639851	118.759361	32.2015875	11.609565	121.3357925	-82.4938815	2.768371	122.2945935
-25.665239	-19.998165	122.282448	-25.210533	7.213574	121.715614	34.527718	-10.4251	123.873497	29.761578	33.630032	118.525108	32.144648	11.602466	121.1993025	-82.565714	2.824682	122.2319255
-26.952124	-19.898056	122.313347	-25.289124	7.176815	121.434036	34.40493	-10.477569	123.768532	29.663723	33.514164	117.956482	32.0343265	11.5182975	120.862507	-82.6125745	2.8353325	122.005565
-27.832043	-19.879026	122.255661	-25.358959	7.100897	121.220421	34.338459	-10.539547	123.648689	29.577642	33.391815	117.469643	31.9580505	11.426134	120.559166	-82.6759685	2.77566	121.881676
-28.773626	-19.779011	122.224449	-25.394911	6.976556	120.966087	34.262348	-10.615949	123.488846	29.480625	33.267754	116.965172	31.8714865	11.3259025	120.227009	-82.6613085	2.6272095	121.705165
-29.71524	-19.6588	122.138618	-25.4531	6.868636	120.705879	34.197075	-10.696673	123.353455	29.36467	33.152954	116.467224	31.7808725	11.2281405	119.9103395	-82.6870725	2.5091315	121.5014185
-30.557419	-19.54155	121.983894	-25.531397	6.725116	120.462036	34.155933	-10.855776	123.11808	29.264338	33.05349	116.060219	31.7101355	11.098857	119.5891495	-82.7729295	2.351375	121.3349225
-31.580326	-19.294146	121.900345	-25.603521	6.553959	120.241928	34.096321	-11.029118	122.880898	29.200352	32.906105	115.681206	31.6483365	10.9384935	119.281052	-82.8553785	2.1694245	121.202804
-32.595501	-19.063555	121.762405	-25.673222	6.389221	120.074524	34.043484	-11.186882	122.647942	29.099751	32.740257	115.332352	31.5716175	10.7766875	118.990147	-82.9180615	2.0017545	121.158901
-34.12479	-18.552156	121.498718	-25.726582	6.135804	119.912361	33.971107	-11.368164	122.32412	28.847921	32.480629	114.921341	31.409514	10.5562325	118.6227305	-82.862678	1.7153755	121.2019915
-35.12627	-18.132034	121.382904	-25.784054	5.986529	119.839142	33.942665	-11.471334	122.110474	28.637785	32.304382	114.613663	31.290225	10.416524	118.3620685	-82.858333	1.556534	121.3162155
-36.138088	-17.676874	121.269211	-25.837505	5.860243	119.821335	33.934383	-11.533147	121.835693	28.410879	32.153759	114.340576	31.172631	10.310306	118.0881345	-82.847641	1.41018	121.5545355
-37.124981	-17.142204	121.256042	-25.856573	5.727337	119.909302	33.876759	-11.572008	121.569778	28.202299	32.076038	114.118591	31.039529	10.252015	117.8441845	-82.752675	1.202659	121.9744195
-38.206795	-16.560558	121.379234	-25.930017	5.570811	120.102608	33.843182	-11.636731	121.183525	28.035406	32.044678	113.840141	30.939294	10.2039735	117.511833	-82.799328	0.9376485	122.693383
-39.248928	-15.945567	121.525993	-25.970867	5.393982	120.371506	33.793148	-11.689604	120.820961	27.861765	32.046364	113.703598	30.8274565	10.17838	117.2622795	-82.7691905	0.609584000000002	123.4807325
-40.353958	-15.258137	121.782135	-26.046223	5.213119	120.701752	33.734715	-11.781068	120.430206	27.691761	32.054432	113.711952	30.713238	10.136682	117.071079	-82.805684	0.289555999999999	124.332425
-41.869595	-14.215487	122.066833	-26.127941	4.935228	121.088661	33.621899	-11.915484	120.104408	27.471252	32.032146	113.756348	30.5465755	10.058331	116.930378	-82.8024575	-0.187874999999998	125.246944
-42.933762	-13.480828	122.193588	-26.219145	4.764972	121.277428	33.513157	-12.015485	119.955505	27.314075	31.97681	113.89035	30.413616	9.9806625	116.9229275	-82.851906	-0.450718500000001	125.6319285
-44.002636	-12.677869	122.250572	-26.338015	4.622827	121.423492	33.439682	-12.131642	119.82888	27.179119	31.912773	114.041748	30.3094005	9.8905655	116.935314	-82.9854305	-0.644911500000001	125.91167
-44.98547	-11.91118	122.187675	-26.462442	4.432488	121.461395	33.347805	-12.225018	119.713928	27.064737	31.834238	114.209106	30.206271	9.80461	116.961517	-83.131155	-0.939634	125.961273
-45.92522	-11.120663	122.049568	-26.561913	4.344585	121.53698	33.258095	-12.346072	119.554184	26.976351	31.746111	114.423988	30.117223	9.7000195	116.989086	-83.241049	-1.0108495	126.084874
-46.948112	-10.255335	121.925354	-26.592812	4.189094	121.437851	33.133339	-12.468486	119.413353	26.934359	31.647453	114.647461	30.033849	9.5894835	117.030407	-83.219473	-1.2112955	125.845295
-47.70615	-9.52844	121.661507	-26.684206	4.087066	121.421173	33.012032	-12.577115	119.275162	26.918182	31.557795	114.8433	29.965107	9.49034	117.059231	-83.333519	-1.316208	125.783115
-49.08252	-8.239598	121.493317	-26.793095	4.072258	121.440353	32.814709	-12.716174	119.059326	26.914209	31.464243	115.037239	29.864459	9.3740345	117.0482825	-83.450649	-1.2295185	125.8324235
-50.011208	-7.34277	121.425735	-26.808613	4.05789	121.302902	32.714184	-12.756951	118.948875	26.9175	31.432945	115.058693	29.815842	9.337997	117.003784	-83.433068	-1.222217	125.60202
-50.863106	-6.455475	121.334518	-26.868355	4.115053	121.275185	32.658176	-12.769711	118.854675	26.912001	31.419537	115.01355	29.7850885	9.324913	116.9341125	-83.5217985	-1.094807	125.6162575
-51.681309	-5.579736	121.271133	-26.844114	4.14217	121.094788	32.615498	-12.762163	118.804337	26.902231	31.423473	114.872398	29.7588645	9.330655	116.8383675	-83.4470925	-1.046315	125.3512085
-52.498402	-4.719716	121.28521	-26.840857	4.179446	121.007919	32.605495	-12.771728	118.76812	26.886929	31.404961	114.65905	29.746212	9.3166165	116.713585	-83.427926	-0.957724499999999	125.302253
-53.303249	-3.831076	121.473228	-26.83736	4.173072	121.037903	32.610123	-12.789196	118.7201	26.845629	31.373354	114.384293	29.727876	9.292079	116.5521965	-83.402596	-0.945934999999999	125.5236095
-54.049183	-2.997407	121.82679	-26.805056	4.149438	121.167862	32.595505	-12.80165	118.681267	26.769325	31.337027	114.129532	29.682415	9.2676885	116.4053995	-83.292527	-0.968812499999999	125.9303245
-55.081112	-1.731024	122.830406	-26.760609	4.038789	121.683594	32.576065	-12.838596	118.559853	26.608715	31.276237	113.861374	29.59239	9.2188205	116.2106135	-83.113608	-1.1412425	127.1565745
-55.705788	-0.866815	123.52253	-26.733212	3.966834	122.084793	32.574829	-12.836777	118.597855	26.471802	31.279125	113.823029	29.5233155	9.221174	116.210442	-82.9897395	-1.287506	127.959144
-56.388664	-0.060061	123.772217	-26.788155	3.865455	122.398087	32.567986	-12.83005	118.683174	26.322117	31.289682	113.879356	29.4450515	9.229816	116.281265	-83.0213615	-1.498906	128.514909
-57.019234	0.791731	124.0289	-26.868938	3.75118	122.585144	32.539829	-12.836726	118.762077	26.184475	31.295322	113.913849	29.362152	9.229298	116.337963	-83.100028	-1.726938	128.832325
-57.580704	1.636587	124.07061	-26.974751	3.623198	122.627579	32.463551	-12.866318	118.792702	26.03302	31.28216	113.883255	29.2482855	9.207921	116.3379785	-83.1977875	-1.961525	128.9171795
-58.134674	2.541237	124.033562	-27.098417	3.529037	122.58445	32.366035	-12.902534	118.753197	25.882906	31.275326	113.833656	29.1244705	9.186396	116.2934265	-83.3213045	-2.128322	128.8754735
-58.892406	3.649974	124.056099	-27.193985	3.461447	122.472427	32.254971	-12.924292	118.626213	25.734287	31.276884	113.742592	28.994629	9.176296	116.1844025	-83.382599	-2.253402	128.7604515
-59.310364	4.867639	123.938278	-27.360615	3.407881	122.387085	32.04108	-12.887481	118.394577	25.554476	31.343481	113.558601	28.797778	9.228	115.976589	-83.519008	-2.412238	128.797581
-59.640797	5.86699	124.090683	-27.471691	3.4006	122.383156	31.873512	-12.84647	118.175957	25.468912	31.407856	113.457314	28.671212	9.280693	115.8166355	-83.614594	-2.479493	128.9496765
-60.016396	6.866283	124.058113	-27.299257	3.180875	122.305428	31.753191	-12.811902	118.023994	25.383558	31.466528	113.452278	28.5683745	9.327313	115.738136	-83.1668885	-2.965563	128.87272
-60.309166	7.87127	124.12767	-27.557745	3.403237	122.401871	31.666231	-12.757501	117.918098	25.296501	31.52	113.550255	28.481366	9.3812495	115.7341765	-83.596856	-2.5747755	129.0695655
-60.559689	8.91792	124.244904	-27.587425	3.371367	122.43898	31.586418	-12.714561	117.860565	25.232428	31.555325	113.736763	28.409423	9.420382	115.798664	-83.584273	-2.677648	129.079296
-60.66795	9.90493	124.372009	-27.680838	3.320077	122.492615	31.535593	-12.704092	117.825768	25.169933	31.576452	113.978508	28.352763	9.43618	115.902138	-83.714439	-2.796026	129.083092
-60.87215	10.920957	124.282516	-27.756859	3.237122	122.526871	31.473356	-12.72424	117.800232	25.144232	31.5762	114.233566	28.308794	9.42598	116.016899	-83.822512	-2.951736	129.036843
-61.032402	12.477968	124.407806	-27.588875	2.948083	122.510239	31.377729	-12.749459	117.763962	25.124922	31.594959	114.5728	28.2513255	9.42275	116.168381	-83.4290755	-3.526584	128.852097
-60.989483	13.485031	124.522575	-27.852428	3.213537	122.662125	31.319151	-12.728414	117.737373	25.129498	31.642134	114.778069	28.2243245	9.45686	116.257721	-83.9291805	-3.029786	129.066529
-60.881828	14.492613	124.626472	-27.962255	3.311243	122.731186	31.286064	-12.682981	117.710266	25.136164	31.719839	114.94249	28.211114	9.518429	116.326378	-84.135624	-2.895943	129.135994
-60.745144	15.483273	124.588547	-27.901035	3.301016	122.560455	31.272667	-12.615103	117.677094	25.147539	31.812733	115.087997	28.210103	9.598815	116.3825455	-84.012173	-2.996783	128.7383645
-60.959625	16.569109	124.201454	-28.017372	3.457609	122.54937	31.278778	-12.508156	117.615387	25.158463	31.931278	115.206802	28.2186205	9.711561	116.4110945	-84.2533645	-2.796343	128.6876455
-60.855019	17.656614	124.116814	-28.035582	3.513605	122.391167	31.281149	-12.395909	117.535271	25.168419	32.058067	115.303406	28.224784	9.831079	116.4193385	-84.295948	-2.803869	128.3629955
-60.687054	18.597719	124.03064	-28.019356	3.602155	122.227859	31.296095	-12.245596	117.436241	25.17742	32.195152	115.357384	28.2367575	9.974778	116.3968125	-84.2754695	-2.770468	128.0589055
-60.493607	20.194649	124.016663	-27.902294	3.726508	121.969696	31.363905	-11.992874	117.279968	25.18363	32.447506	115.445114	28.2737675	10.227316	116.362541	-84.0783555	-2.7743	127.576851
-60.180672	21.098804	124.015022	-27.935673	3.893746	121.960388	31.399853	-11.809322	117.196968	25.178225	32.624634	115.531364	28.289039	10.407656	116.364166	-84.160385	-2.620164	127.55661
-59.845955	21.970362	123.983047	-27.877691	3.974669	121.824898	31.43051	-11.640846	117.125526	25.181944	32.812325	115.645348	28.306227	10.5857395	116.385437	-84.061609	-2.6364015	127.264359
-59.523796	22.802275	123.926796	-27.863008	4.116774	121.772995	31.438192	-11.462918	117.066002	25.182846	32.996632	115.754997	28.310519	10.766857	116.4104995	-84.036535	-2.533309	127.1354905
-59.199722	23.708635	124.059151	-27.909502	4.236535	121.733559	31.436396	-11.289618	116.988205	25.186607	33.176346	115.853668	28.3115015	10.943364	116.4209365	-84.1305055	-2.470294	127.0461815
-58.869427	24.582737	124.083458	-27.907553	4.391916	121.668228	31.444073	-11.094871	116.922089	25.177738	33.378036	115.930321	28.3109055	11.1415825	116.426205	-84.1260115	-2.3577505	126.910251
-58.495342	25.423521	124.050972	-27.914879	4.517083	121.606277	31.456244	-10.882123	116.876015	25.160139	33.593239	115.965546	28.3081915	11.355558	116.4207805	-84.1379495	-2.321392	126.7917735
-57.797005	26.51239	123.839165	-27.847385	4.773582	121.509529	31.510326	-10.546371	116.796089	25.142967	33.896603	115.955994	28.3266465	11.675116	116.3760415	-84.0214165	-2.127952	126.6430165
-57.287701	27.146408	123.750648	-27.874735	4.917178	121.45034	31.572178	-10.347273	116.765465	25.141701	34.092155	115.940948	28.3569395	11.872441	116.3532065	-84.1064095	-2.038085	126.5474735
-56.80011	27.863688	123.738434	-27.805365	5.038492	121.446014	31.624157	-10.166433	116.769836	25.170177	34.265831	115.914742	28.397167	12.049699	116.342289	-84.007897	-1.972715	126.549739
-56.276535	28.536997	123.705399	-27.734735	5.155324	121.453056	31.684912	-10.015326	116.773582	25.19821	34.421539	115.895752	28.441561	12.2031065	116.334667	-83.911031	-1.8924585	126.571445
-56.020046	29.465979	123.807907	-27.739929	5.255444	121.523666	31.736523	-9.883661	116.788567	25.236893	34.547283	115.821945	28.486708	12.331811	116.305256	-83.966566	-1.820923	126.742076
-54.773285	29.742136	123.690643	-27.742428	5.384862	121.460258	31.758955	-9.765122	116.76754	25.256136	34.67466	115.692101	28.5075455	12.454769	116.2298205	-83.9924015	-1.685045	126.6906955
-54.730488	30.621302	123.466751	-27.651426	5.336642	121.242691	31.772455	-9.655667	116.714561	25.26037	34.764568	115.550636	28.5164125	12.5544505	116.1325985	-83.8192645	-1.8811665	126.3527835
-53.665768	31.397718	123.30619	-27.588827	5.46949	121.136925	31.790792	-9.563371	116.608253	25.261477	34.842964	115.361992	28.5261345	12.6397965	115.9851225	-83.7037885	-1.7008165	126.2887275
-52.986919	31.96483	123.187531	-27.598255	5.444896	120.999786	31.797764	-9.507367	116.542366	25.275183	34.86187	115.337158	28.5364735	12.6772515	115.939762	-83.7329835	-1.7874595	126.05981
-52.21241	32.472183	123.12635	-27.575403	5.458126	120.951462	31.818926	-9.474848	116.473373	25.316217	34.884159	115.364769	28.5675715	12.7046555	115.919071	-83.7183775	-1.7884035	125.983853
-51.447689	32.972481	123.162888	-27.6035	5.61795	121.021828	31.814342	-9.425241	116.401878	25.358835	34.932491	115.412102	28.5865885	12.753625	115.90699	-83.7935885	-1.517725	126.136666
-50.59697	33.446892	123.165115	-27.472321	5.609471	120.903992	31.813276	-9.361568	116.300438	25.39382	35.015976	115.462921	28.603548	12.827204	115.8816795	-83.54819	-1.608262	125.9263045
-49.751595	33.935726	123.190247	-27.534533	5.74625	120.921196	31.82703	-9.286081	116.200684	25.425774	35.106846	115.463043	28.626402	12.9103825	115.8318635	-83.695468	-1.4178825	126.0105285
-48.86697	34.39748	123.146568	-27.439795	5.799633	120.753792	31.8311	-9.182792	116.07373	25.4489	35.207794	115.439499	28.64	13.012501	115.7566145	-83.51959	-1.413235	125.7509695
-47.439602	35.053177	123.016167	-27.421463	5.948558	120.552216	31.821856	-9.074569	115.840385	25.49502	35.323204	115.366852	28.658438	13.1243175	115.6036185	-83.501364	-1.2272015	125.5008135
-46.433498	35.468983	122.942474	-27.401552	6.027669	120.412506	31.82213	-9.000725	115.671875	25.545403	35.38834	115.302155	28.6837665	13.1938075	115.487015	-83.4868705	-1.1384695	125.337997
-45.400261	35.836952	122.91082	-27.334589	6.083561	120.291611	31.821812	-8.951822	115.50087	25.579208	35.442738	115.295815	28.70051	13.245458	115.3983425	-83.369688	-1.078336	125.1848795
-44.36977	36.152126	122.864136	-27.334558	6.100504	120.126053	31.845629	-8.891012	115.339729	25.622009	35.502377	115.306129	28.733819	13.3056825	115.322929	-83.402935	-1.1046745	124.929177
-43.263649	36.443455	122.819725	-27.291702	6.156312	119.967743	31.846729	-8.833642	115.177406	25.638327	35.566914	115.393852	28.742528	13.366636	115.285629	-83.325932	-1.054012	124.649857
-42.110111	36.698223	122.789047	-27.299627	6.172077	119.784119	31.849718	-8.750026	115.002525	25.644436	35.629135	115.579437	28.747077	13.4395545	115.290981	-83.346331	-1.0954005	124.277257
-40.972672	36.912762	122.792778	-27.321518	6.190429	119.543282	31.844986	-8.664701	114.842628	25.643768	35.708286	115.821693	28.744377	13.5217925	115.3321605	-83.387413	-1.1409345	123.7544035
-39.206375	37.09874	122.644211	-27.397871	6.316887	119.092987	31.867228	-8.473231	114.66098	25.587706	35.846474	116.322861	28.727467	13.6866215	115.4919205	-83.523209	-1.0528475	122.6940535
-37.957451	37.257233	122.52861	-27.398586	6.458631	118.90036	31.865311	-8.292108	114.5923	25.553394	35.991608	116.568352	28.7093525	13.84975	115.580326	-83.5065245	-0.932488000000001	122.220394
-36.719849	37.316002	122.438072	-27.388409	6.701127	118.751083	31.900513	-8.096697	114.578545	25.571901	36.176735	116.760872	28.736207	14.040019	115.6697085	-83.513025	-0.637765000000002	121.8324575
-35.409592	37.311737	122.224518	-27.36887	6.920783	118.643402	31.983841	-7.9182	114.68544	25.599838	36.353653	116.958298	28.7918395	14.2177265	115.821869	-83.5295795	-0.376160500000001	121.464935
-34.04195	37.306995	122.004364	-27.383692	7.143079	118.54303	32.0723	-7.758543	114.855003	25.646622	36.498276	117.18943	28.859461	14.3698665	116.0222165	-83.626845	-0.0837084999999984	121.0638435
-32.661709	37.160526	121.785141	-27.363087	7.324102	118.436943	32.165611	-7.647989	115.064026	25.692528	36.604755	117.424751	28.9290695	14.478383	116.2443885	-83.6552435	0.169821000000001	120.6294975
-31.266361	36.958893	121.621361	-27.313831	7.517543	118.38324	32.226536	-7.577207	115.249657	25.742924	36.675358	117.586258	28.98473	14.5490755	116.4179575	-83.612392	0.486010499999999	120.3485225
-29.078024	36.548077	121.434486	-27.254244	7.755662	118.582939	32.263023	-7.524615	115.524933	25.862152	36.758663	117.587753	29.0625875	14.617024	116.556343	-83.5710755	0.894300000000001	120.609535
-27.625244	36.189255	121.30545	-27.211231	7.931371	118.814362	32.321022	-7.51158	115.855385	25.96072	36.798565	117.513123	29.140871	14.6434925	116.684254	-83.563333	1.2192495	120.94447
-26.158268	35.766983	121.111488	-27.13018	8.039895	119.018684	32.381145	-7.531937	116.214859	26.066208	36.806461	117.454506	29.2236765	14.637262	116.8346825	-83.4840365	1.442528	121.2026855
-24.627825	35.314468	120.872536	-27.12208	8.177114	119.190765	32.46069	-7.597634	116.603561	26.144175	36.773712	117.414925	29.3024325	14.588039	117.009243	-83.5465925	1.766189	121.372287
-23.12891	34.787971	120.609047	-27.155396	8.252357	119.316933	32.509689	-7.698475	117.019341	26.222256	36.699528	117.354546	29.3659725	14.5005265	117.1869435	-83.6767645	2.0041875	121.4469225
-21.599577	34.230972	120.186806	-27.144428	8.327992	119.139992	32.536636	-7.802881	117.457458	26.27948	36.616116	117.298546	29.408058	14.4066175	117.378002	-83.696914	2.2493665	120.901982
-20.073265	33.676346	119.686165	-27.236015	8.40984	118.900887	32.525776	-7.867513	117.882874	26.331461	36.534992	117.264191	29.4286185	14.3337395	117.5735325	-83.9006485	2.4859405	120.2282415
-17.81975	32.804489	118.878296	-27.387154	8.55218	118.166389	32.483204	-7.917761	118.536987	26.339334	36.479767	117.330872	29.411269	14.281003	117.9339295	-84.185577	2.823357	118.3988485
-16.343758	32.232426	118.426605	-27.473646	8.63168	117.571579	32.44582	-7.919219	118.790611	26.317198	36.447098	117.467079	29.381509	14.2639395	118.128845	-84.328801	2.9994205	117.014313
-14.955793	31.631243	118.205894	-27.530014	8.687884	117.027023	32.401501	-7.905655	118.913879	26.304173	36.423054	117.617287	29.352837	14.2586995	118.265583	-84.412865	3.1170685	115.788463
-13.528196	31.058916	118.088089	-27.499374	8.750975	116.62439	32.423515	-7.860169	118.980583	26.337803	36.438953	117.760323	29.380659	14.289392	118.370453	-84.379407	3.212558	114.878327
-12.133815	30.451828	118.154694	-27.412575	8.827381	116.303589	32.526108	-7.748579	118.961929	26.414507	36.50135	117.994545	29.4703075	14.3763855	118.478237	-84.2954575	3.2783765	114.128941
-10.79247	29.843166	118.268799	-27.248487	8.931829	116.145279	32.661564	-7.629624	118.935707	26.496971	36.581329	118.244644	29.5792675	14.4758525	118.5901755	-84.0762415	3.3878055	113.7003825
-9.473326	29.227444	118.411133	-27.141491	9.045788	116.06308	32.80315	-7.489017	118.973755	26.605183	36.691822	118.454681	29.7041665	14.6014025	118.714218	-83.9871485	3.4901735	113.411942
-7.642414	28.275963	118.667328	-26.987896	9.276933	116.0084	32.938438	-7.315718	119.143555	26.741323	36.854794	118.823151	29.8398805	14.769538	118.983353	-83.8156725	3.784328	113.033447
-6.495736	27.645191	118.799339	-26.942343	9.409286	115.99511	33.028946	-7.226676	119.344879	26.79924	36.957993	119.041786	29.914093	14.8656585	119.1933325	-83.798779	3.9529135	112.7968875
-5.371483	26.949528	118.907722	-26.936821	9.528088	116.012131	33.092937	-7.140902	119.600311	26.846802	37.055279	119.225761	29.9698695	14.9571885	119.413036	-83.8435115	4.0989875	112.611226
-4.360265	26.241488	119.04364	-26.896753	9.606792	116.03141	33.172203	-7.063933	119.893387	26.870483	37.119026	119.391037	30.021343	15.0275465	119.642212	-83.814849	4.1860375	112.420608
-3.403026	25.53488	119.224396	-26.865725	9.656666	116.085564	33.265259	-7.02507	120.165344	26.895309	37.128632	119.529297	30.080284	15.051781	119.8473205	-83.811734	4.261551	112.3238075
-2.488472	24.759983	119.363007	-26.809525	9.648391	116.154221	33.384941	-7.003523	120.42308	26.917389	37.104446	119.644119	30.151165	15.0504615	120.0335995	-83.770215	4.2463205	112.2748425
-1.591829	23.9443	119.504784	-26.740316	9.615283	116.270508	33.52158	-6.978352	120.666275	26.939663	37.08128	119.736992	30.2306215	15.051464	120.2016335	-83.7112535	4.179102	112.3393825
-0.438024	22.702213	119.776222	-26.595093	9.519951	116.479958	33.721333	-6.962366	121.063042	26.996407	37.024189	119.83651	30.35887	15.0309115	120.449776	-83.549056	4.0089905	112.51014
0.219868	21.900827	119.939461	-26.541397	9.457097	116.609634	33.836166	-6.971048	121.350883	27.034069	37.008266	119.911942	30.4351175	15.018609	120.6314125	-83.5179115	3.895585	112.5878555
0.845426	21.074284	120.078346	-26.525507	9.382825	116.703888	33.925156	-6.948105	121.626282	27.060837	36.993393	119.991287	30.4929965	15.022644	120.8087845	-83.5440105	3.743006	112.5989915
1.3812	20.233189	120.222298	-26.487717	9.325741	116.782471	34.010487	-6.961004	121.898613	27.087423	36.98193	120.050179	30.548955	15.010463	120.974396	-83.524389	3.641019	112.590546
1.836131	19.384558	120.354012	-26.464441	9.277838	116.829384	34.057461	-6.973886	122.158035	27.113327	36.968338	120.097626	30.585394	14.997226	121.1278305	-83.514276	3.55845	112.5309375
2.22806	18.571753	120.507515	-26.458729	9.236673	116.87175	34.078243	-6.991947	122.380722	27.131802	36.937435	120.138077	30.6050225	14.972744	121.2593995	-83.5224805	3.500602	112.4841005
2.509154	17.827641	120.581688	-26.477554	9.203357	116.917015	34.093327	-7.01646	122.547897	27.159393	36.897655	120.150055	30.62636	14.9405975	121.348976	-83.581468	3.4661165	112.485054
2.90856	16.512009	120.601273	-26.425287	9.202871	116.919075	34.101044	-7.032613	122.68399	27.217674	36.873634	120.101357	30.659359	14.9205105	121.3926735	-83.509933	3.4852315	112.4454765
3.034881	15.70867	120.581451	-26.442492	9.228442	116.982666	34.107201	-7.038627	122.700249	27.248022	36.881119	120.044266	30.6776115	14.921246	121.3722575	-83.5625955	3.535638	112.5930745
3.114403	14.894487	120.552696	-26.43457	9.247652	117.018364	34.109341	-7.034375	122.661636	27.275759	36.891018	119.97998	30.69255	14.9283215	121.320808	-83.56169	3.5669825	112.71592
3.120301	14.078935	120.512833	-26.420897	9.247394	117.028412	34.102722	-7.032238	122.572556	27.278492	36.888969	119.939758	30.690607	14.9283655	121.256157	-83.532401	3.5664225	112.800667
3.002335	13.335034	120.438408	-26.402319	9.231695	117.041824	34.08218	-7.042261	122.442017	27.263042	36.86274	119.913422	30.672611	14.9102395	121.1777195	-83.477249	3.5531505	112.9059285
2.860305	12.509778	120.342781	-26.412857	9.204086	117.084351	34.054489	-7.060253	122.319283	27.250872	36.846737	119.878723	30.6526805	14.893242	121.099003	-83.4783945	3.51493	113.069699
2.658623	11.61097	120.24572	-26.405657	9.170435	117.152405	34.028591	-7.062473	122.159431	27.23608	36.842175	119.867981	30.6323355	14.889851	121.013706	-83.4436495	3.451019	113.291104
2.234993	10.338905	120.113228	-26.368683	9.145002	117.446159	34.006962	-7.091869	121.877113	27.219873	36.834209	119.827827	30.6134175	14.87117	120.85247	-83.3507835	3.418834	114.039848
1.868851	9.475396	120.051849	-26.343628	9.139452	117.714798	34.016525	-7.116971	121.677765	27.223188	36.835297	119.823013	30.6198565	14.859163	120.750389	-83.3071125	3.419741	114.679207
1.463387	8.636265	120.025787	-26.289135	9.120285	118.098198	34.037003	-7.137941	121.430717	27.225784	36.811192	119.837402	30.6313935	14.8366255	120.6340595	-83.2096635	3.4039445	115.5623365
1.038115	7.677512	120.051125	-26.247978	9.122863	118.549057	34.077721	-7.155654	121.146156	27.241171	36.802799	119.942749	30.659446	14.8235725	120.5444525	-83.155402	3.4221535	116.5536615
0.53883	6.779895	120.137772	-26.185299	9.138627	119.018448	34.09618	-7.164969	120.938301	27.251804	36.791058	120.075653	30.673992	14.8130445	120.506977	-83.04459	3.4642095	117.529919
0.039913	5.76053	120.228432	-26.155106	9.163781	119.447037	34.091778	-7.18594	120.81398	27.266821	36.766029	120.216728	30.6792995	14.7900445	120.515354	-82.9895115	3.5375175	118.37872
-0.497818	4.72319	120.350113	-26.185116	9.216159	119.800148	34.058205	-7.215559	120.832909	27.276875	36.756985	120.36235	30.66754	14.770713	120.5976295	-83.037772	3.661605	119.0026665
-1.365271	3.038879	120.551338	-26.299503	9.354076	120.138206	33.968658	-7.249001	121.020233	27.262112	36.763527	120.456055	30.615385	14.757263	120.738144	-83.214391	3.950889	119.538268
-1.948669	1.908679	120.630608	-26.42416	9.459357	120.189491	33.878201	-7.268474	121.22364	27.231575	36.76545	120.429459	30.554888	14.748488	120.8265495	-83.403208	4.170226	119.5524325
-2.589808	0.77888	120.664131	-26.555828	9.552269	120.176628	33.785854	-7.286952	121.490685	27.203899	36.750973	120.320045	30.4948765	14.7320105	120.905365	-83.6065325	4.3725275	119.447891
-3.233924	-0.495013	120.744453	-26.685095	9.619878	120.083328	33.684856	-7.291921	121.800255	27.160406	36.744492	120.090088	30.422631	14.7262855	120.9451715	-83.792821	4.5134705	119.2214845
-3.870676	-1.667207	120.816711	-26.794115	9.686633	119.999313	33.588593	-7.28524	122.066475	27.112865	36.741699	119.769073	30.350729	14.7282295	120.917774	-83.938959	4.6450365	119.080852
-4.544703	-2.871895	120.854462	-26.849592	9.691506	119.92662	33.519138	-7.254928	122.27317	27.060064	36.709034	119.412079	30.289601	14.727053	120.8426245	-83.988785	4.655959	119.0106155
-5.221109	-4.064752	120.972023	-26.89193	9.635883	119.888115	33.514862	-7.254033	122.45549	27.00865	36.660206	119.035362	30.261756	14.7030865	120.745426	-84.045616	4.5686795	119.030804
-6.214706	-5.967952	121.107574	-26.859749	9.528362	119.867111	33.557381	-7.284668	122.710678	26.981745	36.583801	118.619553	30.269563	14.6495665	120.6651155	-83.989061	4.4071575	119.0691065
-6.791655	-7.219511	121.169067	-26.825575	9.414639	119.872879	33.626728	-7.328506	122.899101	26.986364	36.503262	118.353271	30.306546	14.587378	120.626186	-83.957696	4.2419	119.119572
-7.566042	-8.362577	121.323822	-26.781857	9.29022	119.850418	33.656952	-7.365107	123.068146	27.022671	36.399666	118.101135	30.3398115	14.5172795	120.5846405	-83.9035255	4.0631605	119.1161955
-8.328544	-9.498417	121.478081	-26.733109	9.180865	119.831535	33.659573	-7.433829	123.239815	27.077091	36.283333	117.824806	30.368332	14.424752	120.5323105	-83.83455	3.936978	119.1307595
-8.965129	-10.664615	121.553421	-26.670876	9.062917	119.806183	33.696972	-7.511296	123.39798	27.138859	36.139278	117.546318	30.4179155	14.313991	120.472149	-83.7596675	3.811843	119.140217
-9.672385	-11.76304	121.692085	-26.638519	8.932197	119.810501	33.7145	-7.617219	123.519012	27.230057	35.986988	117.285744	30.4722785	14.1848845	120.402378	-83.7493165	3.6795095	119.218624
-10.744287	-12.61508	121.960129	-26.602613	8.785287	119.821953	33.748161	-7.759199	123.638641	27.321106	35.825138	117.044533	30.5346335	14.0329695	120.341587	-83.7398595	3.5376045	119.302319
-11.997758	-14.017546	122.208443	-26.527864	8.538166	119.724464	33.823658	-7.992744	123.763069	27.796507	35.352127	116.462303	30.8100825	13.6796915	120.112686	-83.8658105	3.3966405	119.336242
-12.651285	-14.990692	122.249458	-26.507616	8.369536	119.660355	33.80032	-8.176301	123.783562	27.424669	35.338806	116.434685	30.6124945	13.5812525	120.1091235	-83.6277265	3.1578195	119.2115865
-13.782993	-15.634559	122.382698	-26.48316	8.163075	119.630707	33.761684	-8.397323	123.773155	27.53849	35.065544	116.217384	30.650087	13.3341105	119.9952695	-83.616407	2.9920395	119.2661445
-14.665101	-16.392647	122.373322	-26.444363	7.900442	119.625603	33.725582	-8.659808	123.758278	27.652668	34.802925	116.083824	30.689125	13.0715585	119.921051	-83.577851	2.7293255	119.330155
-15.58729	-17.096857	122.299019	-26.409439	7.641771	119.669579	33.698349	-8.928893	123.697235	27.746105	34.565079	116.046188	30.722227	12.818093	119.8717115	-83.541105	2.465449	119.4674465
-16.575933	-17.67556	122.264526	-26.391867	7.412762	119.812981	33.653275	-9.189096	123.649391	28.279634	34.148983	115.845573	30.9664545	12.4799435	119.747482	-83.7501885	2.3455805	119.87848
-17.526791	-18.157612	122.29953	-26.357576	7.197578	119.956413	33.630665	-9.396063	123.593918	28.353613	33.952366	115.858948	30.992139	12.2781515	119.726433	-83.707291	2.1170045	120.186393
-18.944962	-18.794416	122.38678	-26.306013	6.967914	120.243874	33.58012	-9.651976	123.525742	28.410069	33.724556	115.80304	30.9950945	12.03629	119.664391	-83.6071205	1.899538	120.823357
-19.96373	-19.127352	122.489929	-26.287369	6.840511	120.415184	33.558956	-9.807674	123.450111	28.410053	33.598103	115.761391	30.9845045	11.8952145	119.605751	-83.5592425	1.7858075	121.224617
-20.990076	-19.405989	122.564407	-26.316483	6.714584	120.569679	33.531658	-9.947177	123.338303	28.401535	33.482708	115.700912	30.9665965	11.7677655	119.5196075	-83.5995625	1.6614025	121.6197505
-21.965385	-19.597279	122.644997	-26.360929	6.57642	120.733009	33.479671	-10.054438	123.247955	28.407721	33.385342	115.674065	30.943696	11.665452	119.46101	-83.665554	1.487388	122.005008
-22.941282	-19.787066	122.712982	-26.333746	6.447624	120.907883	33.427147	-10.177491	123.212898	28.0376	33.468418	115.927574	30.7323735	11.6454635	119.570236	-83.3998655	1.2497845	122.24553
-24.066736	-19.847471	122.865448	-26.339499	6.311191	121.116791	33.404629	-10.284265	123.228798	28.056055	33.400547	116.095795	30.730342	11.558141	119.6622965	-83.40934	1.064241	122.5712855
-25.103176	-19.930531	122.904716	-26.313305	6.162165	121.348206	33.399712	-10.465631	123.23732	28.084745	33.312462	116.319862	30.7422285	11.4234155	119.778591	-83.3688385	0.900914500000003	122.917821
-26.515272	-19.976578	122.863373	-26.342943	5.956116	121.681259	33.350803	-10.710112	123.204491	28.10281	33.192146	116.756355	30.7268065	11.241017	119.980423	-83.4126925	0.671215	123.382095
-27.520317	-19.985455	122.793114	-26.38616	5.823597	121.864761	33.370636	-10.872049	123.146759	28.109425	33.10685	117.059647	30.7400305	11.1174005	120.103203	-83.5123505	0.5297935	123.626319
-28.571352	-19.9454	122.699928	-26.371204	5.720202	121.982086	33.298767	-11.014786	123.048576	28.110865	33.023987	117.345009	30.704816	11.0046005	120.1967925	-83.447224	0.4358035	123.7673795
-29.599909	-19.88521	122.509895	-26.439413	5.606217	122.01725	33.235855	-11.171641	122.903458	28.128248	32.95953	117.569641	30.6820515	10.8939445	120.2365495	-83.5608775	0.3184895	123.7979505
-30.582878	-19.802755	122.296547	-26.483768	5.523743	121.992943	33.149815	-11.290928	122.739433	28.15963	32.867767	117.680595	30.6547225	10.7884195	120.210014	-83.6222585	0.259066499999999	123.775872
-31.607473	-19.651121	122.079865	-26.508099	5.443741	121.864113	33.041294	-11.416595	122.581757	28.217453	32.762562	117.713249	30.6293735	10.6729835	120.147503	-83.6455715	0.214498499999999	123.580723
-32.620564	-19.465122	121.967361	-26.520958	5.418739	121.736465	32.982845	-11.548722	122.439972	28.306229	32.656075	117.640099	30.644537	10.5536765	120.0400355	-83.686453	0.283801499999999	123.4328945
-34.181305	-19.084738	121.889748	-26.518723	5.405531	121.543121	32.890102	-11.705598	122.37146	28.438278	32.532551	117.408218	30.66419	10.4134765	119.889839	-83.701636	0.397585500000002	123.196403
-35.101254	-18.808628	121.865204	-26.51104	5.367596	121.425308	32.854813	-11.801205	122.403931	28.521172	32.466702	117.246056	30.6879925	10.3327485	119.8249935	-83.7100725	0.4024435	123.0256225
-36.063076	-18.498732	121.865417	-26.517153	5.341467	121.325706	32.686123	-11.789617	122.550735	28.575737	32.374321	117.068169	30.63093	10.292352	119.809452	-83.665236	0.390581999999998	122.84196
-37.048504	-18.179461	121.883202	-26.546637	5.231527	121.247147	32.792671	-11.965195	122.66494	28.574657	32.268272	116.871956	30.683664	10.1515385	119.768448	-83.776938	0.311515499999999	122.725846
-38.058048	-17.787485	121.906662	-26.563787	5.120818	121.160034	32.781845	-12.050838	122.740303	28.498384	32.132149	116.661659	30.6401145	10.0406555	119.700981	-83.7676885	0.2009805	122.619087
-39.026966	-17.386015	121.938667	-26.639032	4.990961	121.123001	32.756248	-12.115311	122.770332	28.364864	31.981955	116.42128	30.560556	9.933322	119.595806	-83.83862	0.0486000000000004	122.650196
-40.001507	-16.936171	121.969414	-26.69593	4.842433	121.066544	32.737389	-12.189577	122.781052	28.195835	31.843632	116.177025	30.466612	9.8270275	119.4790385	-83.858472	-0.1421615	122.6540495
-41.568726	-16.151779	122.019157	-26.815479	4.640283	120.97818	32.629475	-12.289819	122.80822	27.973143	31.641411	115.798447	30.301309	9.675796	119.3033335	-83.932267	-0.395230000000002	122.6530265
-42.573181	-15.58929	121.973785	-26.895353	4.508395	120.914932	32.566116	-12.345005	122.815308	27.831142	31.519005	115.56617	30.198629	9.587	119.190739	-83.989335	-0.570209999999999	122.639125
-43.579369	-14.945734	121.932625	-26.954552	4.366233	120.873665	32.497944	-12.403772	122.807869	27.682579	31.417141	115.340958	30.0902615	9.5066845	119.0744135	-83.9993655	-0.7742185	122.6729165
-44.647038	-14.274817	122.003853	-27.021854	4.225451	120.901466	32.433735	-12.460605	122.726402	27.501738	31.342253	115.107712	29.9677365	9.440824	118.917057	-84.0114445	-0.989922	122.885875
-45.712681	-13.525353	122.109344	-27.0735	4.055717	121.040283	32.340691	-12.491897	122.564293	27.260988	31.281603	114.885284	29.8008395	9.394853	118.7247885	-83.9478395	-1.283419	123.3557775
-46.741543	-12.746376	122.34346	-27.163309	3.896799	121.284843	32.271946	-12.531452	122.32016	26.994473	31.22584	114.750671	29.6332095	9.347194	118.5354155	-83.9598275	-1.553596	124.0342705
-47.810738	-11.879438	122.632202	-27.227488	3.696364	121.604073	32.202045	-12.568514	122.004173	26.702198	31.198341	114.732788	29.4521215	9.3149135	118.3684805	-83.9070975	-1.9221855	124.8396655
-49.40107	-10.500103	122.99987	-27.364101	3.384086	122.08799	32.091599	-12.587589	121.601906	26.242962	31.164827	114.831039	29.1672805	9.288619	118.2164725	-83.8954825	-2.520447	125.9595075
-50.39819	-9.552445	123.200417	-27.507782	3.206824	122.402885	31.990845	-12.601985	121.320358	25.935015	31.181267	115.040291	28.96293	9.289641	118.1803245	-83.978494	-2.875993	126.6254455
-51.275986	-8.638877	123.318039	-27.642355	3.068719	122.677757	31.877428	-12.602266	121.036423	25.653961	31.209103	115.274452	28.7656945	9.3034185	118.1554375	-84.0504045	-3.1659805	127.2000765
-52.287174	-7.578404	123.600945	-27.768093	2.925538	122.957672	31.717327	-12.591314	120.766541	25.39204	31.257763	115.505096	28.5546835	9.3332245	118.1358185	-84.0908695	-3.4821485	127.7795255
-53.28278	-6.494583	123.943291	-27.898529	2.834999	123.214653	31.571537	-12.58865	120.483269	25.15431	31.289536	115.767227	28.3629235	9.350443	118.125248	-84.1599815	-3.680445	128.304058
-54.262577	-5.366037	124.338997	-28.015011	2.775443	123.513504	31.398062	-12.626956	120.173386	24.947906	31.305399	116.011559	28.172984	9.3392215	118.0924725	-84.203006	-3.7883355	128.9345355
-55.187851	-4.257733	124.780167	-28.129303	2.687198	123.753487	31.24091	-12.655151	119.87616	24.77677	31.319111	116.234573	28.00884	9.33198	118.0553665	-84.267446	-3.957584	129.4516075
-56.534691	-2.596953	125.434708	-28.244062	2.567575	124.213425	30.984238	-12.657889	119.40136	24.511288	31.365936	116.588127	27.747763	9.3540235	117.9947435	-84.235887	-4.2188735	130.4321065
-57.370495	-1.536443	125.797905	-28.348967	2.503627	124.430359	30.853128	-12.635303	119.097389	24.305443	31.411785	116.846863	27.5792855	9.388241	117.972126	-84.2772195	-4.380987	130.888592
-58.143234	-0.490615	126.000282	-28.436588	2.41081	124.515678	30.746832	-12.599876	118.820885	24.106014	31.442902	117.131409	27.426423	9.421513	117.976147	-84.299599	-4.599893	131.055209
-58.897602	0.541158	126.073196	-28.542032	2.305829	124.49015	30.665091	-12.582567	118.565216	23.958046	31.46266	117.385826	27.3115685	9.4400465	117.975521	-84.3956325	-4.8283885	131.004779
-59.507591	1.552391	126.050316	-28.57432	2.197063	124.288559	30.605289	-12.587317	118.288147	23.855335	31.485123	117.585075	27.230312	9.448903	117.936611	-84.378952	-5.054777	130.640507
-60.222088	2.50287	125.719162	-28.656431	2.165198	124.022469	30.526474	-12.593315	118.01207	23.821566	31.494606	117.620399	27.17402	9.4506455	117.8162345	-84.486882	-5.1202495	130.2287035
-60.759354	3.452042	125.637093	-28.72246	2.173253	123.765823	30.424885	-12.584787	117.740295	23.800457	31.516691	117.556503	27.112671	9.465952	117.648399	-84.557591	-5.119446	129.883247
-61.589115	4.781625	125.311172	-28.738504	2.233488	123.379776	30.315575	-12.601939	117.367661	23.791265	31.533968	117.334686	27.05342	9.4660145	117.3511735	-84.530428	-4.9990385	129.4083785
-61.971516	5.569232	125.412476	-28.773916	2.288152	123.224678	30.258497	-12.613829	117.138206	23.777134	31.532522	117.139946	27.0178155	9.4593465	117.139076	-84.5656475	-4.8830425	129.31028
-62.393551	6.283146	125.448288	-28.786358	2.315235	123.099663	30.198681	-12.624438	116.941299	23.738682	31.513792	116.933907	26.9686815	9.444677	116.937603	-84.5413975	-4.814207	129.261723
-62.717064	6.985641	125.430557	-28.788239	2.302582	123.029915	30.156765	-12.655647	116.753265	23.686253	31.4683	116.746414	26.921509	9.4063265	116.7498395	-84.497987	-4.8011625	129.3099905
-62.984638	7.627836	125.49131	-28.808277	2.281625	122.904877	30.133215	-12.68339	116.615005	23.633076	31.430582	116.549911	26.8831455	9.373596	116.582458	-84.4996995	-4.810346	129.227296
-63.311924	8.1714	125.360336	-28.807739	2.246836	122.847092	30.122429	-12.704341	116.488586	23.561085	31.401983	116.386154	26.841757	9.348821	116.43737	-84.457235	-4.855149	129.256814
-63.456257	8.695764	125.445641	-28.847425	2.179649	122.764191	30.11248	-12.729895	116.380394	23.499617	31.390493	116.231873	26.8060485	9.330299	116.3061335	-84.5008985	-4.971001	129.2222485
-63.947208	9.535444	125.395058	-28.859352	2.118911	122.630402	30.073395	-12.771599	116.262817	23.452137	31.363958	115.979385	26.762766	9.2961795	116.121101	-84.48147	-5.0583575	129.139703
-63.742657	9.747516	125.130104	-28.838167	2.094213	122.548546	30.064392	-12.809475	116.215561	23.457945	31.333593	115.869263	26.7611685	9.262059	116.042412	-84.4375025	-5.073633	129.05468
-63.722397	10.135504	125.068153	-28.829908	2.092514	122.517731	30.072243	-12.848285	116.227913	23.491047	31.291565	115.790085	26.781645	9.22164	116.008999	-84.441461	-5.036612	129.026463
-63.660217	10.474962	125.02166	-28.804636	2.093954	122.519875	30.08736	-12.899163	116.302696	23.537983	31.247414	115.756691	26.8126715	9.1741255	116.0296935	-84.4219435	-4.9862175	129.0100565
-63.502705	10.806603	124.989845	-28.800465	2.130846	122.535088	30.128107	-12.969743	116.417885	23.616032	31.193329	115.739037	26.8720695	9.111793	116.078461	-84.4729995	-4.850101	128.991715
-62.934887	11.012447	125.210281	-28.770802	2.125342	122.565781	30.169769	-13.050265	116.548798	23.684227	31.125477	115.716675	26.926998	9.037606	116.1327365	-84.468602	-4.786922	128.9988255
-62.834667	11.368579	125.162842	-28.712229	2.047402	122.613609	30.20418	-13.14755	116.681862	23.759075	31.039932	115.663467	26.9816275	8.946191	116.1726645	-84.4060855	-4.851387	129.0545535
-62.367046	11.834442	124.968124	-28.664898	1.998991	122.596512	30.241903	-13.327785	116.843758	23.873344	30.877119	115.533768	27.0576235	8.774667	116.188763	-84.3874195	-4.776685	129.004261
-62.029625	12.131423	124.777237	-28.672266	2.005881	122.553703	30.261091	-13.462065	116.962242	23.948574	30.741432	115.414032	27.1048325	8.6396835	116.188137	-84.4493645	-4.6279215	128.919269
-61.669586	12.425075	124.498955	-28.652283	1.974508	122.520363	30.291027	-13.592447	117.085228	24.032597	30.603828	115.300667	27.161812	8.5056905	116.1929475	-84.466378	-4.5566745	128.8477785
-61.172764	12.763355	124.303032	-28.598785	1.915043	122.486748	30.317991	-13.730639	117.211403	24.101856	30.447975	115.182663	27.2099235	8.358668	116.197033	-84.4074935	-4.528582	128.776463
-60.635002	13.107817	124.069916	-28.578901	1.821233	122.42514	30.342993	-13.868698	117.33239	24.188637	30.29401	115.072266	27.265815	8.212656	116.202328	-84.423617	-4.57019	128.647952
-59.940559	13.406515	123.749367	-28.52397	1.736557	122.404716	30.387768	-13.992013	117.497162	24.26581	30.143156	114.987495	27.326789	8.0755715	116.2423285	-84.374729	-4.6024575	128.5671035
-59.530716	13.95781	123.576546	-28.56654	1.686445	122.405258	30.445719	-14.143416	117.718384	24.346903	29.988447	114.895042	27.396311	7.9225155	116.306713	-84.529391	-4.5496255	128.503803
-58.446854	14.586791	122.720657	-28.522169	1.566708	122.004662	30.53059	-14.351172	118.033661	24.469318	29.758686	114.709785	27.499954	7.703757	116.371723	-84.544292	-4.570341	127.637601
-57.511417	14.930901	122.021851	-28.534784	1.554866	121.697685	30.536127	-14.468167	118.198799	24.541796	29.626286	114.517975	27.5389615	7.5790595	116.358387	-84.6085295	-4.4693275	127.036983
-56.824726	15.599914	121.504997	-28.548532	1.524593	121.391006	30.524258	-14.564319	118.230843	24.583055	29.51318	114.355255	27.5536565	7.4744305	116.293049	-84.6507205	-4.4252445	126.488963
-56.040264	16.200342	121.123756	-28.569698	1.520624	121.124306	30.516443	-14.584252	118.181458	24.603518	29.474407	114.312157	27.5599805	7.4450775	116.2468075	-84.6993765	-4.4038295	126.0018045
-55.197735	16.845089	120.838715	-28.551292	1.509207	120.899239	30.532318	-14.580515	118.099045	24.630688	29.516125	114.369713	27.581503	7.467805	116.234379	-84.684087	-4.449391	125.564099
-54.337944	17.515703	120.562347	-28.567356	1.515062	120.656792	30.551821	-14.522947	117.916855	24.656265	29.605951	114.522133	27.604043	7.541502	116.219494	-84.738755	-4.511378	125.09409
-53.410686	18.263031	120.367622	-28.55435	1.511887	120.39212	30.564468	-14.425659	117.683617	24.666996	29.740774	114.710083	27.615732	7.6575575	116.19685	-84.724432	-4.6337835	124.58739
-52.074463	19.429174	120.242477	-28.547705	1.617955	119.937729	30.574196	-14.278823	117.170296	24.705009	29.995525	115.095901	27.6396025	7.858351	116.1330985	-84.7350125	-4.622441	123.7423595
-51.068054	20.225813	120.134827	-28.514061	1.732614	119.642685	30.618126	-14.157534	116.783165	24.797281	30.205769	115.438126	27.7077035	8.0241175	116.1106455	-84.7358255	-4.5588895	123.1747245
-50.123398	21.041157	120.065163	-28.417305	1.895008	119.362572	30.655966	-14.035943	116.439644	24.953936	30.44158	115.813133	27.804951	8.2028185	116.1263885	-84.639561	-4.4128025	122.5987555
-49.114792	21.895964	119.962204	-28.350166	2.098192	119.120003	30.701212	-13.957466	116.184952	25.158072	30.595154	116.15686	27.929642	8.318844	116.170906	-84.629974	-4.12246	122.0691
-48.153339	22.687504	119.893326	-28.284019	2.355336	118.941154	30.732113	-13.910238	116.036774	25.379232	30.702337	116.415718	28.0556725	8.3960495	116.226246	-84.6237105	-3.6853775	121.656062
-47.097126	23.528112	119.817863	-28.209618	2.608542	118.763092	30.779928	-13.881512	115.888855	25.556541	30.768589	116.538559	28.1682345	8.4435385	116.213707	-84.5874705	-3.2264545	121.312477
-46.079712	24.221592	119.688011	-28.140223	2.801047	118.586388	30.817095	-13.836566	115.766739	25.70075	30.819767	116.586006	28.2589225	8.4916005	116.1763725	-84.5393685	-2.8895065	120.9964035
-44.539906	25.264566	119.479034	-28.082636	3.019673	118.290283	30.863258	-13.77905	115.568604	25.820818	30.881973	116.484917	28.342038	8.5514615	116.0267605	-84.50731	-2.5121155	120.5538055
-43.561619	25.863277	119.266487	-28.035202	3.068587	118.014992	30.896223	-13.758395	115.429863	25.860268	30.897751	116.327667	28.3782455	8.569678	115.878765	-84.4486495	-2.432504	120.151219
-42.552395	26.39048	118.887207	-28.028852	3.074911	117.71814	30.929657	-13.773396	115.298065	25.865095	30.900225	116.04303	28.397376	8.5634145	115.6705475	-84.45508	-2.4135925	119.7657325
-41.536251	26.885214	118.509102	-28.018654	3.063483	117.43277	30.965942	-13.801344	115.148865	25.876881	30.871845	115.663742	28.4214115	8.5352505	115.4063035	-84.4587195	-2.4082845	119.4592365
-40.552364	27.355247	118.119682	-27.985897	3.042231	117.158997	30.991486	-13.846389	115.012207	25.912083	30.812662	115.269508	28.4517845	8.4831365	115.1408575	-84.4235785	-2.3986745	119.1771365
-39.54538	27.798138	117.803482	-27.884365	2.98434	116.950272	31.062418	-13.911814	114.930199	25.969406	30.756023	114.924683	28.515912	8.4221045	114.927441	-84.284642	-2.4534245	118.973103
-38.532471	28.203106	117.485001	-27.819208	2.95078	116.784348	31.12775	-13.978436	114.907745	26.063255	30.696308	114.626945	28.5955025	8.358936	114.767345	-84.2339185	-2.457376	118.801351
-36.960396	28.803555	117.164955	-27.705446	2.880795	116.622711	31.214384	-14.077391	114.819702	26.195339	30.61483	114.266632	28.7048615	8.2687195	114.543167	-84.1157535	-2.5071295	118.702255
-36.010971	29.16226	117.074844	-27.684036	2.861053	116.474297	31.209251	-14.129424	114.697136	26.2554	30.555115	114.077843	28.7323255	8.2128455	114.3874895	-84.1003975	-2.4907395	118.5611045
-35.046249	29.5476	117.041412	-27.645298	2.820974	116.328087	31.192961	-14.15881	114.509789	26.295122	30.506742	114.024818	28.7440415	8.173966	114.2673035	-84.0346375	-2.532018	118.3888705
-34.072788	29.912933	117.0877	-27.643066	2.808991	116.163589	31.169498	-14.186515	114.32415	26.326221	30.452602	114.143753	28.7478595	8.1330435	114.2339515	-84.0339915	-2.5150615	118.0932265
-33.046654	30.262999	117.241669	-27.667967	2.867185	116.007652	31.132195	-14.179069	114.143166	26.365978	30.452356	114.334282	28.7490865	8.1366435	114.238724	-84.0850205	-2.4022735	117.77658
-32.119041	30.593744	117.458809	-27.660025	2.936012	115.875038	31.101763	-14.136592	113.93956	26.426342	30.489782	114.559471	28.7640525	8.176595	114.2495155	-84.0841025	-2.304571	117.5005605
-31.189722	30.920368	117.680832	-27.634529	3.059145	115.795151	31.097338	-14.053312	113.732635	26.475513	30.578079	114.772903	28.7864255	8.2623835	114.252769	-84.0554835	-2.1440935	117.337533
-29.728741	31.340239	117.900169	-27.576086	3.352709	115.662529	31.140015	-13.839598	113.483063	26.579222	30.747868	114.994659	28.8596185	8.454135	114.238861	-84.0117905	-1.748717	117.086197
-28.747908	31.573183	117.928909	-27.497566	3.56578	115.571747	31.193295	-13.700549	113.334404	26.672062	30.870304	115.066208	28.9326785	8.5848775	114.200306	-83.9278105	-1.4533175	116.943188
-27.765305	31.791996	117.893578	-27.442369	3.769894	115.447067	31.236631	-13.599404	113.216927	26.773674	30.980169	115.071678	29.0051525	8.6903825	114.1443025	-83.8898905	-1.1505945	116.7498315
-26.791086	31.89789	117.8563	-27.352882	3.914447	115.348099	31.277514	-13.515538	113.10688	26.877733	31.074085	115.01458	29.0776235	8.7792735	114.06073	-83.7833875	-0.9503795	116.635468
-25.831171	31.962931	117.809677	-27.29372	4.024699	115.268196	31.331699	-13.475485	113.063446	26.990219	31.12892	114.960602	29.160959	8.8267175	114.012024	-83.748399	-0.777319500000001	116.524368
-24.8594	31.92066	117.720436	-27.214422	4.094563	115.223228	31.379513	-13.483379	113.07148	27.062035	31.134453	114.931801	29.220774	8.825537	114.0016405	-83.649618	-0.636411000000001	116.4448155
-23.891626	31.821636	117.609528	-27.194988	4.095777	115.158249	31.41522	-13.5301	113.112465	27.130577	31.097668	114.91687	29.2728985	8.783784	114.0146675	-83.6628745	-0.592230000000001	116.3018305
-22.481472	31.589996	117.39843	-27.219301	4.02653	115.067017	31.401258	-13.667252	113.20816	27.167459	30.990814	114.84491	29.2843585	8.661781	114.026535	-83.7229605	-0.608721000000001	116.107499
-21.714241	31.437042	117.355751	-27.249435	3.959596	115.007545	31.370697	-13.756617	113.241234	27.175163	30.923277	114.730797	29.27293	8.58333	113.9860155	-83.7718	-0.664138000000001	116.0290745
-20.610632	31.060198	117.071327	-27.284229	3.901688	114.995766	31.327692	-13.842179	113.262352	27.171062	30.858091	114.584503	29.249377	8.507956	113.9234275	-83.817835	-0.70458	116.0681045
-19.6866	30.712296	116.894974	-27.337906	3.830979	114.991676	31.291449	-13.93256	113.3106	27.167875	30.759298	114.443146	29.229662	8.413369	113.876873	-83.905474	-0.751410999999999	116.106479
-18.747332	30.379599	116.74868	-27.356247	3.756873	114.991966	31.258049	-14.020647	113.422462	27.158379	30.680576	114.389931	29.208214	8.3299645	113.9061965	-83.920708	-0.816218499999998	116.0777355
-17.835352	29.958942	116.662384	-27.359823	3.704664	114.983299	31.223124	-14.109037	113.561508	27.12816	30.593283	114.414406	29.175642	8.242123	113.987957	-83.895288	-0.832794999999999	115.978641
-16.890892	29.559654	116.625	-27.421284	3.660699	115.009483	31.197395	-14.151523	113.733223	27.11223	30.532997	114.459785	29.1548125	8.190737	114.096504	-83.9973805	-0.869339000000002	115.922462
-15.521857	28.877789	116.632355	-27.494781	3.626065	115.034996	31.154016	-14.158608	114.029846	27.088017	30.541983	114.623154	29.1210165	8.1916875	114.3265	-84.1105785	-0.9395575	115.743492
-14.56271	28.403927	116.679016	-27.541393	3.668297	115.048477	31.15991	-14.081864	114.257256	27.056589	30.616688	114.839005	29.1082495	8.267412	114.5481305	-84.1910355	-0.930818	115.5488235
-13.670211	27.920687	116.803085	-27.524536	3.756296	115.040649	31.205669	-13.929732	114.55706	27.013853	30.734114	115.165939	29.109761	8.402191	114.8614995	-84.158833	-0.889599000000002	115.2197985
-12.807824	27.446198	116.907921	-27.494278	3.86475	114.975861	31.30188	-13.7347	114.93721	26.981974	30.900932	115.581238	29.141927	8.583116	115.259224	-84.130483	-0.853616000000001	114.692498
-11.859173	26.894241	116.979492	-27.452898	4.033223	114.850914	31.443182	-13.508879	115.375603	26.962099	31.114552	116.055428	29.2026405	8.8028365	115.7155155	-84.1084365	-0.736390500000001	113.9863125
-10.943649	26.328247	117.072441	-27.40344	4.229843	114.702545	31.599218	-13.259433	115.783669	26.958061	31.33663	116.527069	29.2786395	9.0385985	116.155369	-84.0855195	-0.578912499999999	113.249721
-10.074248	25.760168	117.119156	-27.286562	4.426547	114.534126	31.771347	-12.980166	116.140785	26.970751	31.581724	116.91172	29.371049	9.300779	116.5262525	-83.944173	-0.447685	112.5419995
-8.789034	24.81921	117.058075	-27.107689	4.76381	114.264534	32.020687	-12.59199	116.55452	27.048386	31.937578	117.291321	29.5345365	9.672794	116.9229205	-83.7499145	-0.145173999999999	111.6061475
-7.96584	24.124632	117.029739	-27.003101	4.999053	114.153931	32.172596	-12.348099	116.758362	27.105888	32.154186	117.420105	29.639242	9.9030435	117.0892335	-83.645444	0.0950624999999974	111.2186285
-7.223367	23.42758	116.948006	-26.882557	5.204622	114.062943	32.303665	-12.140183	116.938416	27.163315	32.337612	117.465576	29.73349	10.0987145	117.201996	-83.498604	0.310529499999999	110.92389
-6.487618	22.66124	116.867844	-26.781221	5.396582	114.043869	32.407085	-11.974896	117.073669	27.227255	32.490761	117.374191	29.81717	10.2579325	117.22393	-83.379612	0.535231500000002	110.863808
-5.783472	21.852119	116.729523	-26.698732	5.54117	114.076233	32.461067	-11.863123	117.177185	27.309748	32.596676	117.19313	29.8854075	10.3667765	117.1851575	-83.2828715	0.7155635	110.9673085
-5.139937	20.980143	116.675949	-26.655796	5.680438	114.166679	32.472389	-11.794194	117.27269	27.366177	32.652695	117.002953	29.919283	10.4292505	117.1378215	-83.230875	0.931625499999997	111.1955365
-4.56279	20.114822	116.627121	-26.653185	5.773782	114.280495	32.471832	-11.766818	117.397812	27.398643	32.698238	116.822517	29.9352375	10.46571	117.1101645	-83.2416075	1.081854	111.4508255
-3.767139	18.736618	116.65107	-26.681549	5.818524	114.540314	32.412987	-11.751437	117.561813	27.413818	32.727772	116.606453	29.9134025	10.4881675	117.084133	-83.2765005	1.1488805	111.996495
-3.253152	17.767582	116.667923	-26.72364	5.859316	114.764992	32.370918	-11.745103	117.668747	27.406662	32.736961	116.475426	29.88879	10.495929	117.0720865	-83.33607	1.222703	112.4578975
-2.824697	16.809721	116.763512	-26.740133	5.924427	115.067162	32.333435	-11.714714	117.759911	27.405748	32.753143	116.355385	29.8695915	10.5192145	117.057648	-83.3498575	1.3296395	113.076676
-2.363392	15.837776	116.938927	-26.758953	5.972724	115.423431	32.286713	-11.654221	117.880341	27.398956	32.785736	116.268661	29.8428345	10.5657575	117.074501	-83.3607405	1.3796905	113.772361
-1.972202	14.868891	117.090675	-26.792622	6.09165	115.810394	32.263504	-11.591979	118.043282	27.381124	32.832451	116.249039	29.822314	10.620236	117.1461605	-83.407558	1.563064	114.4746275
-1.586502	13.94785	117.312157	-26.838413	6.186437	116.159019	32.234215	-11.540972	118.291428	27.341568	32.886921	116.326118	29.7878915	10.6729745	117.308773	-83.4647175	1.6998995	115.009265
-1.252578	13.005877	117.569649	-26.926781	6.261178	116.413925	32.200535	-11.488752	118.585373	27.28681	32.935287	116.489151	29.7436725	10.7232675	117.537262	-83.5972345	1.7990885	115.290588
-0.742715	11.610566	117.900421	-27.033773	6.345327	116.552399	32.209923	-11.40416	119.140091	27.201124	32.970478	116.789352	29.7055235	10.783159	117.9647215	-83.7730695	1.907495	115.1400765
-0.456441	10.710721	118.074333	-27.084435	6.394165	116.496696	32.199062	-11.345763	119.518806	27.136553	33.007015	116.986427	29.6678075	10.830626	118.2526165	-83.8366775	1.957704	114.7407755
-0.158495	9.809121	118.140793	-27.167839	6.45709	116.380203	32.198135	-11.307647	119.87957	27.09297	33.04549	117.112122	29.6455525	10.8689215	118.495846	-83.9812305	2.0452585	114.26456
0.085786	8.950848	118.196236	-27.168745	6.557681	116.264664	32.183788	-11.247927	120.207169	27.088392	33.076778	117.090271	29.63609	10.9144255	118.64872	-83.97358	2.2009365	113.880608
0.334549	8.103199	118.241188	-27.190712	6.620629	116.190895	32.159664	-11.176523	120.461967	27.130213	33.094868	116.920769	29.6449385	10.9591725	118.691368	-84.0263625	2.2820855	113.690422
0.495995	7.357388	118.264999	-27.166838	6.646954	116.185089	32.176243	-11.145301	120.584106	27.196699	33.114883	116.827606	29.686471	10.984791	118.705856	-84.020147	2.309117	113.664322
0.650677	6.553464	118.339066	-27.105713	6.645926	116.223106	32.227077	-11.087508	120.707031	27.233086	33.132618	116.794334	29.7300815	11.022555	118.7506825	-83.9415075	2.269297	113.6955295
0.760192	5.477434	118.546928	-27.037355	6.653681	116.374352	32.299961	-10.968452	120.88443	27.25485	33.219303	116.93119	29.7774055	11.1254255	118.90781	-83.8521155	2.1819365	113.840894
0.74219	4.86006	118.681061	-27.001139	6.681687	116.499939	32.356236	-10.886645	121.020615	27.237984	33.298203	117.068077	29.79711	11.205779	119.044346	-83.799388	2.157595	113.955532
0.723212	4.268677	118.833855	-27.013483	6.711279	116.612183	32.398994	-10.753851	121.119667	27.197624	33.40609	117.182884	29.798309	11.3261195	119.1512755	-83.825275	2.0964385	114.0730905
0.628373	3.61834	118.925354	-27.04035	6.753542	116.688705	32.442711	-10.579698	121.244156	27.135771	33.563751	117.307304	29.789241	11.4920265	119.27573	-83.869941	2.0150575	114.10168
0.462557	3.151431	118.997597	-27.04073	6.811759	116.725197	32.489403	-10.394284	121.368553	27.042862	33.764084	117.454102	29.7661325	11.6849	119.4113275	-83.8475925	1.938618	114.0390665
0.294505	2.625967	119.073235	-27.068966	6.884123	116.719177	32.547173	-10.186556	121.496674	26.949163	33.978714	117.574867	29.748168	11.896079	119.5357705	-83.8861	1.872167	113.9025835
0.050233	2.101823	119.114006	-27.07881	7.014508	116.719475	32.620983	-9.982668	121.597961	26.860767	34.199879	117.659584	29.740875	12.1086055	119.6287725	-83.898495	1.9204105	113.8101775
-0.415425	1.436868	119.197533	-27.082237	7.18349	116.82299	32.753006	-9.701453	121.703003	26.780891	34.474819	117.778778	29.7669485	12.386683	119.7408905	-83.9314225	1.980297	113.9050895
-0.778834	1.002845	119.302773	-27.055269	7.262435	116.965057	32.843693	-9.551543	121.747467	26.752026	34.611134	117.961327	29.7978595	12.5297955	119.854397	-83.9083975	1.9950745	114.075717
-1.195345	0.580346	119.40889	-27.004259	7.331957	117.149925	32.950375	-9.453976	121.842422	26.722414	34.709553	118.269218	29.8363945	12.6277885	120.05582	-83.8449125	2.0361255	114.24403
-1.684239	0.140739	119.507935	-26.978153	7.372664	117.3507	33.029686	-9.372843	121.932259	26.69939	34.79784	118.661606	29.864538	12.7124985	120.2969325	-83.820844	2.0328295	114.4044675
-2.232516	-0.252932	119.637695	-26.981958	7.428144	117.536125	33.06572	-9.25143	122.02449	26.664595	34.907406	119.073891	29.8651575	12.827988	120.5491905	-83.8290735	2.0283	114.5230595
-2.854357	-0.688245	119.702301	-27.027597	7.514633	117.694321	33.06004	-9.150541	122.063377	26.608562	35.051311	119.430603	29.834301	12.950385	120.74699	-83.889495	2.078881	114.641652
-3.5045	-1.094764	119.653427	-27.051071	7.639943	117.859711	33.023849	-9.016953	121.982887	26.567545	35.19471	119.715324	29.795697	13.0888785	120.8491055	-83.897839	2.1910075	114.8703165
-4.526135	-1.732456	119.487831	-27.089399	7.879266	118.140778	32.933617	-8.808644	121.703873	26.541277	35.42025	120.057449	29.737447	13.305803	120.880661	-83.916245	2.452729	115.400895
-5.297237	-2.195611	119.337975	-27.096758	8.054033	118.391121	32.895023	-8.646913	121.466896	26.525673	35.578407	120.301819	29.710348	13.465747	120.8843575	-83.903864	2.642319	115.8978845
-6.109489	-2.659486	119.245621	-27.111317	8.289067	118.701233	32.860207	-8.464966	121.236206	26.511139	35.775829	120.595955	29.685673	13.6554315	120.9160805	-83.908307	2.9227025	116.4863855
-6.998527	-3.098029	119.237228	-27.106644	8.53973	118.99897	32.848663	-8.237481	121.096298	26.47533	35.994518	120.885513	29.6619965	13.8785185	120.9909055	-83.8752845	3.2009415	117.0070345
-7.887641	-3.684597	119.225655	-27.14868	8.800777	119.274246	32.817913	-8.007943	121.035156	26.43722	36.234688	121.129333	29.6275665	14.1133725	121.0822445	-83.9249265	3.4881815	117.4662475
-8.825933	-4.314837	119.193901	-27.197594	9.036633	119.475494	32.780628	-7.779852	121.051239	26.380941	36.468361	121.280624	29.5807845	14.3442545	121.1659315	-83.9759725	3.7290115	117.7850565
-9.795403	-4.996392	119.186798	-27.306158	9.312812	119.572952	32.719795	-7.589051	121.126785	26.312786	36.686974	121.295822	29.5162905	14.5489615	121.2113035	-84.1286065	4.0766625	117.9346005
-11.309124	-6.237755	119.22271	-27.432907	9.630692	119.619789	32.604862	-7.383136	121.358086	26.245945	36.919956	121.070694	29.4254035	14.76841	121.21439	-84.2912175	4.492974	118.025188
-12.282328	-7.131778	119.23201	-27.506165	9.804818	119.574562	32.518692	-7.303732	121.577797	26.220966	37.006851	120.733391	29.369829	14.8515595	121.155594	-84.382159	4.7580765	117.99353
-13.327744	-8.078346	119.392059	-27.556229	9.911821	119.50843	32.438808	-7.260352	121.815239	26.210564	37.031609	120.258018	29.324686	14.8856285	121.0366285	-84.437144	4.9380135	117.9802315
-14.542162	-8.99579	119.64502	-27.608564	10.00975	119.44175	32.37104	-7.25151	122.080765	26.211292	37.007774	119.594826	29.291166	14.878132	120.8377955	-84.508294	5.141368	118.0457045
-15.656954	-9.959063	119.919571	-27.617863	10.070004	119.365929	32.321747	-7.24178	122.324196	26.257429	36.933704	118.827179	29.289588	14.845962	120.5756875	-84.525314	5.294046	118.1561705
-16.858019	-10.895547	120.286751	-27.611361	10.071579	119.313896	32.266445	-7.262275	122.510132	26.29431	36.821014	118.013527	29.2803775	14.7793695	120.2618295	-84.5030995	5.3637885	118.3659625
-18.063507	-11.833078	120.637337	-27.605633	10.012172	119.258179	32.240795	-7.27593	122.655823	26.344326	36.68354	117.205086	29.2925605	14.703805	119.9304545	-84.5038265	5.320539	118.5859035
-19.803598	-13.194842	121.066261	-27.525196	9.85979	119.324387	32.192863	-7.316367	122.679016	26.377436	36.493065	116.245293	29.2851495	14.588349	119.4621545	-84.3355415	5.131231	119.1866195
-20.984882	-14.05549	121.369644	-27.495586	9.711777	119.50135	32.197784	-7.360188	122.649475	26.359659	36.384945	115.752434	29.2787215	14.5123785	119.2009545	-84.2698935	4.9111755	119.8017455
-22.148081	-14.85787	121.717812	-27.450218	9.614499	119.73629	32.211834	-7.357481	122.60041	26.338419	36.323349	115.397728	29.2751265	14.482934	118.999069	-84.1755625	4.746064	120.473511
-23.270733	-15.588728	122.075745	-27.41325	9.52405	120.060226	32.184902	-7.323175	122.573448	26.285549	36.292778	115.232826	29.2352255	14.4848015	118.903137	-84.0617255	4.5632985	121.217315
-24.466715	-16.225214	122.503677	-27.390083	9.482079	120.459389	32.154114	-7.301298	122.588524	26.592281	36.104317	114.959488	29.3731975	14.4015095	118.774006	-84.1533635	4.5626485	122.144772
-25.664734	-16.788023	122.976852	-27.412685	9.434938	120.938049	32.106373	-7.27722	122.599731	26.520073	36.137199	114.98661	29.313223	14.4299895	118.7931705	-84.138593	4.4398865	123.0829275
-26.756931	-17.314297	123.368629	-27.472988	9.42965	121.470879	32.047741	-7.230515	122.578072	26.054073	36.378689	115.304497	29.050907	14.574087	118.9412845	-83.996883	4.285213	124.0004735
-28.423351	-17.949139	123.965111	-27.564693	9.397921	122.296272	31.976652	-7.136039	122.529617	25.826164	36.496143	115.614357	28.901408	14.680052	119.071987	-84.030794	4.11579	125.520557
-29.545671	-18.317751	124.369514	-27.6548	9.394201	122.820869	31.880873	-7.05057	122.499016	25.652365	36.607437	115.805016	28.766619	14.7784335	119.152016	-84.076219	4.0099685	126.489722
-30.602757	-18.638937	124.779167	-27.764624	9.376933	123.287201	31.775089	-6.96167	122.479095	25.453087	36.713413	115.948151	28.614088	14.8758715	119.213623	-84.143336	3.8779945	127.360779
-31.55373	-18.921944	125.218163	-27.891747	9.395308	123.692719	31.654558	-6.824451	122.527679	25.241467	36.819351	116.029205	28.4480125	14.99745	119.278442	-84.2315065	3.793166	128.106996
-32.543259	-19.121367	125.699104	-27.990931	9.393138	124.029137	31.561747	-6.709238	122.596016	25.035746	36.929794	116.078712	28.2987465	15.110278	119.337364	-84.2806085	3.675998	128.72091
-33.474808	-19.291691	126.16658	-28.128969	9.420399	124.286636	31.484499	-6.599257	122.747459	24.845375	37.00386	116.095924	28.164937	15.2023015	119.4216915	-84.422875	3.6384965	129.1515805
-34.317276	-19.422955	126.547852	-28.273186	9.418012	124.442764	31.416491	-6.512094	122.95388	24.673534	37.074886	116.032387	28.0450125	15.281396	119.4931335	-84.5913845	3.554628	129.3923945
-35.543468	-19.533134	126.958641	-28.468868	9.429975	124.516769	31.258041	-6.385885	123.201645	24.805897	36.981602	115.705505	28.031969	15.2978585	119.453575	-84.969705	3.5620915	129.579963
-36.3256	-19.520914	127.120575	-28.606501	9.403742	124.530075	31.151766	-6.338384	123.280121	24.652132	37.002922	115.556038	27.901949	15.332269	119.4180795	-85.114951	3.475215	129.6420705
-37.043198	-19.426304	127.187599	-28.758976	9.395478	124.5214	31.059444	-6.293337	123.314751	24.490393	37.033291	115.461517	27.7749185	15.369977	119.388134	-85.2928705	3.420979	129.654666
-37.689636	-19.296589	127.190384	-28.87027	9.383325	124.522362	30.937704	-6.229661	123.355232	24.310524	37.074562	115.399841	27.624114	15.4224505	119.3775365	-85.364654	3.3441995	129.6671875
-38.348965	-19.117662	127.143669	-29.001194	9.365329	124.529457	30.822668	-6.144234	123.366333	24.151516	37.149868	115.448021	27.487092	15.502817	119.407177	-85.48948	3.227841	129.651737
-38.952644	-18.836004	126.993118	-29.141241	9.346532	124.518845	30.731075	-6.072638	123.367622	24.009361	37.242157	115.605942	27.370218	15.5847595	119.486782	-85.6527	3.1083045	129.550908
-39.566532	-18.509258	126.74205	-29.25219	9.311547	124.483047	30.622459	-6.001134	123.420334	23.896303	37.342972	115.808952	27.259381	15.670919	119.614643	-85.763761	2.952175	129.351451
-40.42794	-17.950272	126.272499	-29.434937	9.26317	124.363472	30.480728	-5.925325	123.476601	23.773724	37.502369	116.193558	27.127226	15.788522	119.8350795	-85.9971	2.737818	128.8918645
-40.959663	-17.479733	125.972656	-29.558807	9.2055	124.338402	30.384497	-5.895967	123.487183	23.679703	37.577141	116.42823	27.0321	15.840587	119.9577065	-86.149714	2.570413	128.7190975
-41.450272	-16.977173	125.675674	-29.643642	9.158525	124.281166	30.297476	-5.859485	123.45153	23.215919	37.824448	116.827705	26.7566975	15.9824815	120.1396175	-86.0439815	2.3345685	128.4227145
-41.959717	-16.420271	125.381508	-29.682318	9.140156	124.200905	30.234142	-5.805779	123.400986	23.135223	37.903732	117.035782	26.6846825	16.0489765	120.218384	-86.0493185	2.2313355	128.183426
-42.414726	-15.806288	125.008713	-29.781918	9.115466	124.072884	30.182997	-5.761171	123.365608	23.06382	37.987717	117.207932	26.6234085	16.113273	120.28677	-86.1872445	2.117659	127.858998
-42.903065	-15.166429	124.533371	-29.842773	9.094164	123.846344	30.13554	-5.734259	123.262299	23.02701	38.062244	117.357079	26.581275	16.1639925	120.309689	-86.266821	2.0243355	127.382999
-43.400917	-14.504451	123.92778	-29.91131	9.08577	123.546852	30.073627	-5.732051	123.105598	23.007914	38.108368	117.490784	26.5407705	16.1881585	120.298191	-86.3633905	1.9833815	126.795513
-44.08297	-13.451481	122.82666	-29.967791	9.036304	122.989807	29.986858	-5.774094	122.784485	23.013803	38.145645	117.76799	26.5003305	16.1857755	120.2762375	-86.4359125	1.8868325	125.7033765
-44.552994	-12.742494	122.040268	-30.021309	9.005862	122.592796	29.924446	-5.847435	122.542206	23.033653	38.142891	118.01152	26.4790495	16.147728	120.276863	-86.5216675	1.863996	124.908729
-44.992256	-11.980338	121.2201	-30.076509	9.024121	122.18103	29.866165	-5.891677	122.297905	23.053511	38.140266	118.268356	26.459838	16.1242945	120.2831305	-86.612856	1.9239475	124.0789295
-45.51157	-11.207969	120.397293	-30.119202	9.076719	121.746788	29.793505	-5.927593	122.122154	23.090523	38.15506	118.48819	26.442014	16.1137335	120.305172	-86.680418	2.0397045	123.188404
-46.038158	-10.46129	119.665207	-30.158028	9.152313	121.285522	29.716883	-5.949103	121.930969	23.116682	38.186954	118.639221	26.4167825	16.1189255	120.285095	-86.7328385	2.1857005	122.285949
-46.55407	-9.738471	119.022896	-30.208954	9.247894	120.821121	29.645761	-5.940952	121.751869	23.145853	38.21545	118.639351	26.395807	16.137249	120.19561	-86.813715	2.358539	121.446632
-47.125565	-9.072927	118.497513	-30.253744	9.379513	120.375648	29.582552	-5.90298	121.573219	23.161045	38.263985	118.459145	26.3717985	16.1805025	120.016182	-86.8792865	2.5785235	120.735114
-47.990314	-8.101574	117.883743	-30.290619	9.502941	119.753967	29.542765	-5.85003	121.40657	23.154781	38.318607	118.075058	26.348773	16.2342885	119.740814	-86.930011	2.7715935	119.76712
-48.653271	-7.539017	117.507111	-30.349773	9.537534	119.380547	29.508507	-5.832834	121.385361	23.135939	38.338425	117.733292	26.322223	16.2527955	119.5593265	-87.021769	2.8222725	119.2017675
-49.344116	-7.025229	117.32608	-30.352629	9.505357	119.152924	29.45866	-5.852269	121.311096	23.093491	38.311329	117.390968	26.2760755	16.22953	119.351032	-86.9813335	2.781184	118.954816
-50.0881	-6.501346	117.459991	-30.391317	9.423571	119.13401	29.424086	-5.879231	121.197067	23.031061	38.241333	117.015312	26.2275735	16.181051	119.1061895	-87.0102075	2.666091	119.1618305
-50.868927	-6.051804	117.808029	-30.383692	9.334073	119.264618	29.408222	-5.93146	121.177361	22.955917	38.167374	116.672913	26.1820695	16.117957	118.925137	-86.9494535	2.550189	119.604099
-51.705509	-5.599709	118.271721	-30.405128	9.232185	119.497887	29.401089	-5.992152	121.273003	22.87748	38.063957	116.391739	26.1392845	16.0359025	118.832371	-86.9495405	2.4284675	120.163403
-52.544601	-5.216978	118.745216	-30.446621	9.064611	119.76342	29.387394	-6.096227	121.468781	22.79949	37.922363	116.119469	26.093442	15.913068	118.794125	-86.986684	2.216154	120.732715
-53.923122	-4.485624	119.524635	-30.574444	8.73155	120.236885	29.284828	-6.286983	121.71917	22.615114	37.668541	115.792702	25.949971	15.690779	118.755936	-87.098859	1.772321	121.717834
-54.851192	-4.027541	120.105064	-30.666283	8.48828	120.633865	29.20093	-6.429817	121.782433	22.43557	37.484413	115.608131	25.81825	15.527298	118.695282	-87.150816	1.449262	122.572448
-55.665241	-3.732943	120.749069	-30.756096	8.247796	121.129784	29.101557	-6.579327	121.824905	22.224373	37.299866	115.459358	25.662965	15.3602695	118.6421315	-87.175157	1.1353225	123.6174365
-56.599689	-3.215579	121.516716	-30.897463	7.99085	121.704056	29.000341	-6.729922	121.82621	21.976942	37.137596	115.393387	25.4886415	15.203837	118.6097985	-87.2835675	0.777863	124.7983135
-57.512291	-2.711684	122.513939	-30.988621	7.744405	122.309517	28.882545	-6.855027	121.858192	21.725075	36.973358	115.390274	25.30381	15.0591655	118.624233	-87.281052	0.429644500000002	125.994801
-58.539234	-2.140869	123.285675	-31.135412	7.463475	122.963821	28.762665	-7.014401	121.828606	21.448999	36.833103	115.445831	25.105832	14.909351	118.6372185	-87.376656	0.0175989999999988	127.2904235
-59.504517	-1.564832	124.1353	-31.272873	7.192969	123.568192	28.624826	-7.175813	121.783104	21.179586	36.696255	115.552856	24.902206	14.760221	118.66798	-87.447952	-0.374283000000002	128.468404
-60.83287	-0.675023	125.499306	-31.512478	6.725995	124.4617	28.365978	-7.473077	121.663956	20.765392	36.471752	115.747726	24.565685	14.4993375	118.705841	-87.590641	-1.0473475	130.217559
-61.738979	0.017652	126.295326	-31.675598	6.432178	125.010704	28.191545	-7.693899	121.573746	20.506596	36.307594	115.898827	24.3490705	14.3068475	118.7362865	-87.7002665	-1.4424915	131.2851215
-62.649197	0.6372	126.866699	-31.532812	5.887694	125.336266	28.011644	-7.922495	121.490479	20.242676	36.125675	116.032791	24.12716	14.10159	118.761635	-87.192784	-2.326202	131.910897
-63.47443	1.312745	127.489487	-31.904158	5.748083	125.875	27.826775	-8.148091	121.416832	19.99877	35.950455	116.164742	23.9127725	13.901182	118.790787	-87.7210885	-2.405016	132.959213
-64.267082	2.001486	128.002472	-32.047295	5.421546	126.137413	27.648338	-8.36574	121.309135	19.743488	35.777866	116.266487	23.695913	13.706063	118.787811	-87.790503	-2.862971	133.487015
-65.004601	2.775135	128.457016	-32.212337	5.166247	126.390167	27.468502	-8.577047	121.182777	19.518263	35.59729	116.319847	23.4933825	13.5101215	118.751312	-87.9180565	-3.1776275	134.029022
-65.686348	3.52544	128.827881	-32.147846	4.710893	126.509766	27.270626	-8.794197	121.012733	19.325125	35.422264	116.340485	23.2978755	13.3140335	118.676609	-87.5935675	-3.8922475	134.342923
-66.570297	4.673222	129.362564	-32.524895	4.564321	126.821518	26.984825	-9.098331	120.710945	19.09193	35.180603	116.33252	23.0383775	13.041136	118.5217325	-88.0881675	-3.912494	135.1213035
-67.084724	5.545946	129.72551	-32.410614	4.185821	126.844643	26.772955	-9.308743	120.437813	18.999321	35.038078	116.296021	22.886138	12.8646675	118.366917	-87.707366	-4.4930255	135.322369
-67.561012	6.35435	129.973145	-32.504372	3.998831	126.923141	26.608324	-9.522213	120.14856	18.914762	34.889023	116.260353	22.761543	12.683405	118.2044565	-87.770287	-4.685743	135.6418255
-67.944855	7.193018	130.151947	-32.546101	3.821474	126.930656	26.443735	-9.719343	119.846832	18.848085	34.729218	116.193878	22.64591	12.5049375	118.020355	-87.738112	-4.8619895	135.840957
-68.245232	8.012215	130.222626	-32.632389	3.637226	126.864151	26.306797	-9.905082	119.523132	18.785654	34.584038	116.134109	22.5462255	12.339478	117.8286205	-87.8110035	-5.065026	135.8996815
-68.516167	8.893188	130.229752	-32.688282	3.48361	126.728729	26.190323	-10.096895	119.205879	18.747398	34.412785	116.095123	22.4688605	12.157945	117.650501	-87.8454245	-5.190725	135.806957
-68.685875	9.745124	130.121353	-32.662659	3.492407	126.769958	26.073763	-10.262128	118.918404	18.732388	34.26207	116.041771	22.4030755	11.999971	117.4800875	-87.7283935	-5.015157	136.0598285
-68.835243	10.968977	130.006332	-33.045483	3.326317	126.442253	25.900852	-10.542719	118.471085	18.720901	34.034218	116.002037	22.3108765	11.7457495	117.236561	-88.4018425	-5.0931155	135.647945
-68.782463	11.767374	129.929077	-33.147575	3.264134	126.274811	25.789368	-10.705804	118.205238	18.732302	33.887653	115.960648	22.260835	11.5909245	117.082943	-88.555985	-5.0626565	135.466679
-68.716103	12.643056	129.856781	-32.972801	3.035301	126.055107	25.710274	-10.865684	117.984947	18.753765	33.756046	115.971626	22.2320195	11.445181	116.9782865	-88.1776215	-5.374579	135.1319275
NaN	NaN	NaN	-32.888325	2.804306	125.782097	25.633093	-11.001008	117.810394	18.773344	33.633568	115.96357	22.2032185	11.31628	116.886982	-87.9798685	-5.707668	134.677212
NaN	NaN	NaN	-33.008862	2.843511	125.744888	25.574965	-11.124273	117.622795	18.803509	33.52943	115.947113	22.189237	11.2025785	116.784954	-88.206961	-5.5155565	134.704822
NaN	NaN	NaN	-33.023087	2.679465	125.452217	25.518114	-11.196479	117.417442	18.826736	33.443398	115.950478	22.172425	11.1234595	116.68396	-88.218599	-5.7645295	134.220474
NaN	NaN	NaN	-33.030502	2.654444	125.282875	25.474197	-11.273393	117.218376	18.864616	33.372147	115.948402	22.1694065	11.049377	116.583389	-88.2304105	-5.740489	133.982361
NaN	NaN	NaN	-32.92083	2.597543	125.112274	25.455942	-11.388012	116.835037	18.982391	33.270977	115.95491	22.2191665	10.9414825	116.3949735	-88.0608265	-5.7463965	133.8295745
NaN	NaN	NaN	-32.915649	2.47329	124.850914	25.466501	-11.437342	116.525475	19.100323	33.221718	115.938141	22.283412	10.892188	116.231808	-88.11471	-5.945608	133.47002
-65.838982	18.348959	128.935959	-32.844933	2.394561	124.589409	25.512779	-11.466208	116.175423	19.21699	33.180664	115.903404	22.3648845	10.857228	116.0394135	-88.0547505	-6.068106	133.1394045
-65.171257	19.025101	128.642365	-32.758575	2.36904	124.273575	25.557848	-11.478662	115.78437	19.332752	33.15453	115.855118	22.4453	10.837934	115.819744	-87.96245	-6.099854	132.727406
-64.41732	19.712545	128.232056	-32.676121	2.3978	123.88723	25.610292	-11.485385	115.387215	19.469954	33.121574	115.742531	22.540123	10.8180945	115.564873	-87.892365	-6.0224945	132.209587
-63.559002	20.373859	127.619347	-32.629646	2.422877	123.400429	25.63459	-11.478095	115.011574	19.601469	33.091419	115.582726	22.6180295	10.806662	115.29715	-87.8773215	-5.960908	131.503708
-62.70702	20.979931	126.952507	-32.864834	2.703804	122.951843	25.642187	-11.471322	114.645477	19.722002	33.060261	115.386452	22.6820945	10.7944695	115.0159645	-88.4117625	-5.3868615	130.8877215
-61.313545	21.961931	125.834366	-32.834221	2.915213	122.102867	25.645021	-11.441608	114.187454	19.931883	33.050007	115.044449	22.788452	10.8041995	114.6159515	-88.456894	-4.9737735	129.5897825
-60.400208	22.745747	125.175072	-32.762737	3.047212	121.535255	25.697826	-11.443535	113.963737	20.088766	33.019123	114.798653	22.893296	10.787794	114.381195	-88.41877	-4.69337	128.689315
-59.308617	23.32338	124.478302	-32.686325	3.212517	121.001602	25.806812	-11.474058	113.78125	20.302687	32.963211	114.559509	23.0547495	10.7445765	114.1703795	-88.4273995	-4.3195425	127.8328245
-57.733971	23.679638	123.439194	-32.527786	3.318559	120.426773	25.957922	-11.487217	113.659248	20.573307	32.921074	114.36676	23.2656145	10.7169285	114.013004	-88.3211865	-4.0798105	126.840542
-56.6175	24.152397	122.592964	-32.359486	3.450603	119.841515	26.148102	-11.554917	113.610863	20.879108	32.87014	114.173492	23.513605	10.6576115	113.8921775	-88.232577	-3.7564055	125.7908525
-55.490704	24.686901	121.85508	-32.16037	3.536602	119.263435	26.361662	-11.598186	113.531403	21.186962	32.806168	113.996468	23.774312	10.603991	113.7639355	-88.095052	-3.530787	124.7629345
-54.111279	25.051386	121.085739	-31.983257	3.623354	118.76947	26.560333	-11.656545	113.469933	21.448944	32.749454	113.734589	24.0046385	10.5464545	113.602261	-87.9711525	-3.2997465	123.936679
-52.019817	25.581608	120.097969	-31.677696	3.696831	118.245209	26.835514	-11.783679	113.447342	21.835999	32.626484	113.195053	24.3357565	10.4214025	113.3211975	-87.6911485	-3.0277405	123.1692205
-50.59079	25.884617	119.498337	-31.466919	3.689366	118.003098	27.002722	-11.949605	113.493797	22.079285	32.468193	112.785545	24.5410035	10.259294	113.139671	-87.4748415	-2.880562	122.866525
-49.080379	26.163378	119.002213	-31.314507	3.619973	117.831612	27.122671	-12.176029	113.588608	22.306511	32.253437	112.321472	24.714591	10.038704	112.95504	-87.343605	-2.798758	122.708184
-47.609657	26.442236	118.480095	-31.144691	3.496392	117.672028	27.22628	-12.462447	113.663078	22.506527	31.98156	111.883774	24.8664035	9.7595565	112.773426	-87.1557855	-2.7667725	122.57063
-46.141521	26.641401	117.832184	-31.10121	3.340528	117.453598	27.312738	-12.774323	113.759888	22.677	31.685486	111.454979	24.994869	9.4555815	112.6074335	-87.197289	-2.7745255	122.2997625
-44.582279	26.942471	117.201851	-31.019119	3.149197	117.162666	27.374437	-13.084509	113.879272	22.814734	31.400675	111.037567	25.0945855	9.158083	112.4584195	-87.1328235	-2.859689	121.8669125
-43.073727	27.230867	116.481529	-30.988832	2.952533	116.748047	27.439198	-13.346333	113.874748	22.918623	31.129269	110.643959	25.1789105	8.891468	112.2593535	-87.1565745	-2.986402	121.2367405
-40.763916	27.708355	115.477371	-30.935663	2.687153	115.960022	27.544209	-13.603841	113.673195	22.958622	30.813282	110.173271	25.2514155	8.6047205	111.923233	-87.1227415	-3.2304145	119.996811
-39.216518	28.068104	114.853928	-30.894167	2.543378	115.363335	27.593998	-13.690187	113.373795	22.984884	30.71306	109.883789	25.289441	8.5114365	111.628792	-87.077775	-3.4246805	119.097878
-37.683197	28.489473	114.345566	-30.803242	2.417662	114.78096	27.653906	-13.721916	112.9786	23.021971	30.672937	109.662773	25.3379385	8.4755105	111.3206865	-86.9444225	-3.6401865	118.2412335
-36.14151	28.985056	113.976196	-30.672459	2.351799	114.26532	27.763477	-13.715153	112.600449	23.116392	30.683342	109.47921	25.4399345	8.4840945	111.0398295	-86.7848525	-3.7804965	117.4908105
-34.5839	29.522234	113.623085	-30.562454	2.344063	113.754723	27.88798	-13.680143	112.264969	23.248173	30.726671	109.383347	25.5680765	8.523264	110.824158	-86.6929845	-3.835138	116.685288
-33.008972	30.066973	113.184265	-30.410749	2.367175	113.204208	28.005445	-13.647455	111.984444	23.392323	30.752993	109.332527	25.698884	8.552769	110.6584855	-86.520382	-3.818419	115.7499305
-31.489632	30.661812	112.715553	-30.317867	2.445176	112.610283	28.116993	-13.627534	111.76593	23.574139	30.790701	109.255089	25.845566	8.5815835	110.5105095	-86.4813	-3.6912315	114.7100565
-29.17366	31.611168	112.144318	-30.166784	2.554932	111.813042	28.235048	-13.65978	111.418594	23.851276	30.795744	109.148178	26.043162	8.567982	110.283386	-86.37673	-3.458118	113.342698
-27.689325	32.217056	112.143303	-29.958544	2.607535	111.502007	28.394642	-13.675033	111.214294	24.085909	30.794516	109.222328	26.2402755	8.5597415	110.218311	-86.1573635	-3.3446715	112.785703
-26.216898	32.827003	112.260803	-29.750952	2.639338	111.247017	28.600946	-13.647853	111.081276	24.337633	30.817234	109.572433	26.4692895	8.5846905	110.3268545	-85.9711935	-3.3060145	112.1671795
-24.781782	33.448292	112.558533	-29.516701	2.64572	110.970375	28.829618	-13.618943	110.957733	24.621248	30.385971	110.157799	26.725433	8.383514	110.557766	-85.758835	-3.092074	111.382984
-23.684484	34.013618	113.059845	-29.376951	2.64283	110.610512	29.048702	-13.539484	110.790382	24.796757	30.448414	110.799339	26.9227295	8.454465	110.7948605	-85.6766315	-3.168805	110.4261635
-21.885065	34.350895	113.209709	-29.205879	2.694996	110.22316	29.248329	-13.423507	110.604767	24.929193	30.539513	111.467422	27.088761	8.558003	111.0360945	-85.500519	-3.168011	109.4102255
-21.03359	35.048859	113.883743	-29.071831	2.750879	109.911491	29.447639	-13.274725	110.453392	25.283516	30.911291	111.837349	27.3655775	8.818283	111.1453705	-85.5092395	-3.316525	108.6776115
-19.314774	35.607578	114.586243	-28.833294	2.952782	109.708496	29.715624	-13.024399	110.292351	25.181065	30.812407	112.795784	27.4483445	8.894004	111.5440675	-85.1149325	-2.98844	107.8729245
-18.216412	35.997791	115.016785	-28.711124	3.100927	109.726837	29.843718	-12.893145	110.251022	25.210789	31.370127	113.046417	27.5272535	9.238491	111.6487195	-84.9495015	-3.036637	107.8049545
-16.726496	36.001034	115.095474	-28.680634	3.272135	109.835144	29.905621	-12.802583	110.244286	25.309208	31.455263	113.279762	27.6074145	9.32634	111.762024	-84.9686825	-2.78207	107.908264
-16.000961	36.360447	115.470612	-28.632999	3.418843	109.927773	29.906855	-12.775702	110.290871	25.372168	31.48303	113.420593	27.6395115	9.353664	111.855732	-84.9055095	-2.515978	107.999814
-15.085384	36.435909	115.607285	-28.674921	3.574971	110.018204	29.832298	-12.792577	110.37059	25.39007	31.481409	113.515343	27.611184	9.344416	111.9429665	-84.961026	-2.194474	108.0934415
-13.78262	36.237026	115.505409	-28.768959	3.666909	110.110344	29.719269	-12.848202	110.48362	25.390551	31.457954	113.568291	27.55491	9.304876	112.0259555	-85.092828	-1.971058	108.1947325
-13.323121	36.36211	115.799454	-28.858912	3.720041	110.212112	29.589754	-12.903367	110.590378	25.353354	31.428368	113.653709	27.471554	9.2625005	112.1220435	-85.189378	-1.8224185	108.3021805
-12.092793	36.005814	115.926552	-29.004824	3.781377	110.346428	29.425896	-12.987571	110.738647	25.241392	31.340786	113.82048	27.333644	9.1766075	112.2795635	-85.343292	-1.6138535	108.4132925
-11.332119	35.659264	116.015648	-29.083103	3.780074	110.380592	29.344786	-13.055452	110.807022	25.181606	31.273724	113.960945	27.263196	9.109136	112.3839835	-85.429402	-1.548988	108.3772005
-10.655045	35.225014	116.126785	-29.17012	3.779809	110.401428	29.279253	-13.112694	110.872253	25.146124	31.203615	114.094604	27.2126885	9.0454605	112.4834285	-85.5529285	-1.4858425	108.3194275
-10.021831	34.782677	116.170975	-29.198822	3.791307	110.445007	29.237846	-13.168162	110.94165	25.155983	31.163416	114.208534	27.1969145	8.997627	112.575092	-85.5945585	-1.415013	108.314922
-9.420966	34.228661	116.13723	-29.193996	3.831972	110.513092	29.20882	-13.227492	111.00882	25.19899	31.120855	114.258682	27.203905	8.9466815	112.633751	-85.591897	-1.2827375	108.392433
-8.787707	33.611576	116.067253	-29.178104	3.869695	110.606743	29.176315	-13.283012	111.100426	25.245678	31.083765	114.262413	27.2109965	8.9003765	112.6814195	-85.5672045	-1.1609865	108.5320665
-8.23182	32.882221	115.955772	-29.219261	3.941671	110.745796	29.135496	-13.339977	111.219727	25.304171	31.040833	114.223991	27.2198335	8.850428	112.721859	-85.6583555	-0.967086000000001	108.769733
-7.34893	31.578669	115.780296	-29.198942	4.041797	110.954651	29.050488	-13.468226	111.480247	25.364807	30.96217	114.181068	27.2076475	8.746972	112.8306575	-85.6055315	-0.663378	109.0786445
-6.888707	30.706654	115.685165	-29.291397	4.129664	111.091927	28.971249	-13.550641	111.699951	25.379662	30.901867	114.182213	27.1754555	8.675613	112.941082	-85.7582495	-0.416284999999998	109.242772
-6.376649	29.730001	115.620461	-29.345718	4.16391	111.240318	28.896231	-13.632542	111.928558	25.374958	30.852627	114.220688	27.1355945	8.6100425	113.074623	-85.8270305	-0.2822225	109.406013
-5.959229	28.646151	115.540932	-29.451729	4.239338	111.349396	28.820492	-13.692173	112.123238	25.350147	30.806622	114.281677	27.0853195	8.5572245	113.2024575	-85.9887775	-0.0785485000000001	109.4963345
-5.513033	27.463589	115.469147	-29.505671	4.274493	111.422981	28.740231	-13.743914	112.274529	25.315929	30.774889	114.322685	27.02808	8.5154875	113.298607	-86.039422	0.0334984999999985	109.547355
-5.121395	26.330111	115.381348	-29.575003	4.336747	111.476257	28.678053	-13.768586	112.388519	25.293102	30.740606	114.344444	26.9855775	8.48601	113.3664815	-86.1355835	0.187484	109.5860325
-4.763285	25.066656	115.275726	-29.610607	4.401063	111.556351	28.627417	-13.779224	112.491501	25.282734	30.727123	114.364754	26.9550755	8.4739495	113.4281275	-86.1762895	0.3281765	109.6845745
-4.224493	23.021164	115.160332	-29.631636	4.547013	111.709152	28.588617	-13.75362	112.656906	25.297911	30.747732	114.465248	26.943264	8.497056	113.561077	-86.206536	0.596969999999999	109.857227
-3.896734	21.644203	115.132858	-29.602188	4.63548	111.862305	28.595793	-13.715317	112.83429	25.329458	30.786982	114.597916	26.9626255	8.5358325	113.716103	-86.1670015	0.735127500000003	110.008507
-3.648342	20.159454	115.13903	-29.595232	4.793808	112.098648	28.632441	-13.656624	113.075829	25.380594	30.83408	114.795349	27.0065175	8.588728	113.935589	-86.1969815	0.998888000000001	110.261707
-3.397372	18.588539	115.230011	-29.550665	4.90764	112.349113	28.644234	-13.574597	113.382172	25.417419	30.899324	115.033592	27.0308265	8.6623635	114.207882	-86.1321565	1.1529165	110.490344
-2.993438	16.351458	115.406761	-29.570305	5.05581	112.625648	28.678244	-13.513896	113.730446	25.442326	30.966339	115.282013	27.060285	8.7262215	114.5062295	-86.200895	1.3853985	110.7450665
-2.934026	15.254734	115.425339	-29.58012	5.172548	112.887123	28.684702	-13.456612	114.065804	25.450993	31.038874	115.525459	27.0678475	8.791131	114.7956315	-86.2280875	1.553965	110.9786145
-2.763651	13.564251	115.470695	-29.596785	5.274203	113.082123	28.688845	-13.391635	114.38401	25.432554	31.127861	115.719948	27.0606995	8.868113	115.051979	-86.2542695	1.680293	111.112267
-2.572248	10.838418	115.473816	-29.649649	5.443736	113.301559	28.698708	-13.247368	114.73333	25.385719	31.285444	115.896164	27.0422135	9.019038	115.314747	-86.3415115	1.868434	111.288371
-2.480509	9.045757	115.354362	-29.670433	5.52608	113.4123	28.709667	-13.134101	114.926743	25.349171	31.389526	115.919281	27.029419	9.1277125	115.423012	-86.370285	1.9244475	111.401588
-2.401112	7.07529	115.239891	-29.670366	5.63943	113.461769	28.723225	-13.019464	115.146843	25.326315	31.510269	115.810791	27.02477	9.2454025	115.478817	-86.365502	2.0334575	111.444721
-2.348	5.106642	115.116142	-29.673332	5.703574	113.493523	28.762018	-12.907502	115.388016	25.297012	31.632429	115.584312	27.029515	9.3624635	115.486164	-86.376179	2.0446845	111.500882
-2.377194	3.125864	115.099358	-29.697334	5.82958	113.562027	28.796745	-12.78229	115.686966	25.285963	31.755653	115.264877	27.041354	9.4866815	115.4759215	-86.436022	2.1724785	111.6481325
-2.40039	1.148827	115.0569	-29.653135	5.898179	113.633583	28.872574	-12.644507	116.046059	25.244246	31.900314	114.826187	27.05841	9.6279035	115.436123	-86.36468	2.1684545	111.831043
-2.478326	-0.927396	115.210251	-29.619762	5.968548	113.770233	28.963953	-12.48914	116.49073	25.239458	31.991625	114.365723	27.1017055	9.7512425	115.4282265	-86.3412295	2.1858535	112.1122395
-2.610705	-3.998464	115.805183	-29.502872	6.009604	114.17363	29.125809	-12.283941	117.364609	25.711351	31.903856	113.477768	27.41858	9.8099575	115.4211885	-86.424324	2.2092505	112.9260715
-2.760949	-6.023585	116.521454	-29.420116	5.980503	114.544044	29.258892	-12.213729	118.02002	25.84503	31.889893	112.998245	27.551961	9.838082	115.5091325	-86.392193	2.122924	113.5789555
-2.831332	-7.995841	117.266205	-29.339291	5.881213	114.972672	29.383671	-12.193195	118.762314	25.47163	31.362677	112.815269	27.4276505	9.584741	115.7887915	-86.1062325	2.177685	114.1565525
-3.117543	-9.894728	118.284622	-29.25806	5.689504	115.446594	29.515255	-12.22373	119.503143	25.515057	31.164909	112.48938	27.515156	9.4705895	115.9962615	-86.031276	1.9084185	114.8969265
-3.250027	-11.731265	119.165825	-29.171789	5.429944	115.979507	29.644558	-12.285627	120.139801	25.541916	30.94182	112.272736	27.593237	9.3280965	116.2062685	-85.936815	1.5317915	115.7527455
-3.573386	-13.437119	119.993744	-29.12277	5.105977	116.527771	29.778866	-12.381096	120.635559	25.535372	30.75391	112.216507	27.657119	9.186407	116.426033	-85.902659	1.025547	116.629509
-3.783462	-15.044194	120.679092	-29.078489	4.756744	116.984428	29.8825	-12.460886	121.035561	NaN	NaN	NaN	NaN	NaN	NaN	NaN	NaN	NaN
-4.040524	-17.359058	121.256409	-29.033279	4.282608	117.514359	30.02099	-12.532301	121.413467	NaN	NaN	NaN	NaN	NaN	NaN	NaN	NaN	NaN
-4.394299	-18.630222	121.631241	-29.012564	4.083667	117.787277	30.111603	-12.465106	121.542618	NaN	NaN	NaN	NaN	NaN	NaN	NaN	NaN	NaN
-4.614766	-19.803547	121.957588	-28.990582	4.014817	117.978432	30.221027	-12.293213	121.65184	25.151747	31.26145	112.837044	27.686387	9.4841185	117.244442	-85.667551	-1.4544845	118.712422
-4.565791	-21.076792	122.045815	-28.948566	4.026453	118.088364	30.330647	-12.061657	121.758827	25.538311	31.362244	112.702774	27.934479	9.6502935	117.2308005	-85.831611	-1.5973875	118.9459275
-4.699832	-22.05208	122.279778	-29.039911	4.151614	118.214951	30.412834	-11.809469	121.850182	25.495846	31.611574	112.710869	27.95434	9.9010525	117.2805255	-86.034162	-1.5978245	119.1493765
-4.912645	-22.881569	122.474205	-29.009979	4.250987	118.22802	30.493992	-11.59905	121.907661	25.474695	31.824747	112.672249	27.9843435	10.1128485	117.289955	-86.0043015	-1.6108745	119.166085
-5.185355	-23.614635	122.644066	-29.020393	4.32661	118.240608	30.554844	-11.436062	121.96933	25.464735	31.990646	112.606369	28.0097895	10.277292	117.2878495	-86.0505755	-1.624072	119.1933665
-5.517925	-24.530819	122.837868	-29.000238	4.429875	118.320084	30.605316	-11.268772	122.045387	25.447521	32.150032	112.586128	28.0264185	10.44063	117.3157575	-86.0268945	-1.58088	119.3244105
-5.820244	-24.983786	122.982918	-28.969982	4.436535	118.400314	30.621124	-11.186275	122.1297	25.42457	32.198654	112.59407	28.022847	10.5061895	117.361885	-85.962811	-1.6331195	119.438743
-6.159848	-25.354239	123.124062	-28.785627	4.332214	118.375412	30.634415	-11.123331	122.187996	25.385422	32.242863	112.67617	28.0099185	10.559766	117.432083	-85.5811725	-1.895338	119.318741
-6.479744	-25.614798	123.181641	-28.785435	4.323252	118.473991	30.64752	-11.080787	122.237602	25.322157	32.287544	112.823151	27.9848385	10.6033785	117.5303765	-85.5557085	-1.9568745	119.4176055
-6.772488	-25.770456	123.164452	-28.953642	4.403858	118.699471	30.657852	-11.055657	122.268692	25.320566	32.349644	112.98542	27.989209	10.6469935	117.627056	-85.896493	-1.8392775	119.771886
-7.076648	-25.836546	123.105881	-28.830601	4.30099	118.691002	30.646202	-11.034739	122.288658	25.322861	32.412956	113.165878	27.9845315	10.6891085	117.727268	-85.6457335	-2.0871285	119.654736
-7.409453	-25.852806	123.027657	-28.793161	4.271738	118.672874	30.635143	-11.015304	122.31218	25.337618	32.469303	113.380661	27.9863805	10.7269995	117.8464205	-85.5727025	-2.1835235	119.4993275
-7.97088	-25.685219	122.792503	-28.795263	4.284735	118.664909	30.628702	-10.973503	122.359177	24.999638	32.738708	113.86496	27.81417	10.8826025	118.1120685	-85.404696	-2.3131325	119.2177495
-8.40546	-25.459209	122.546944	-28.764868	4.279927	118.676376	30.62583	-10.952772	122.341522	25.044596	32.809109	114.100838	27.835213	10.9281685	118.22118	-85.364949	-2.3683145	119.131572
-8.842274	-25.206217	122.200546	-28.706629	4.28195	118.778038	30.65947	-10.937842	122.279823	25.098347	32.883686	114.401756	27.8789085	10.972922	118.3407895	-85.2921665	-2.409022	119.2152865
-9.318454	-24.89185	121.719589	-28.638229	4.297482	118.946442	30.694794	-10.922878	122.149658	25.154001	33.001225	114.867691	27.9243975	11.0391735	118.5086745	-85.2008555	-2.4442095	119.3842095
-9.867449	-24.555162	121.169022	-28.585035	4.327354	119.186958	30.759424	-10.877658	121.921906	25.207468	33.151947	115.50679	27.983446	11.1371445	118.714348	-85.153516	-2.4824365	119.659568
-10.376442	-24.087833	120.644287	-28.503975	4.397091	119.481949	30.822409	-10.791183	121.642662	25.210289	33.360912	116.194466	28.016349	11.2848645	118.918564	-85.024299	-2.4906825	120.045334
-11.415653	-23.254475	120.513	-28.458612	4.512897	119.827316	30.862558	-10.6061	121.420502	25.16025	33.619694	116.852997	28.011404	11.506797	119.1367495	-84.928628	-2.481003	120.5178825
-12.132312	-22.75247	120.263847	-28.490616	4.757219	120.273041	30.894386	-10.336376	121.311295	25.079792	33.95414	117.566193	27.987089	11.808882	119.438744	-84.968321	-2.294444	121.107338
-12.816002	-22.310974	120.305954	-28.583395	4.918455	120.45121	30.858356	-10.232289	121.379128	25.042347	34.092045	117.812775	27.9503515	11.929878	119.5959515	-85.1171415	-2.092968	121.3064685
-13.771354	-21.763086	120.591652	-28.65633	5.014089	120.535316	30.801449	-10.233607	121.491158	25.03525	34.131847	117.912209	27.9183495	11.94912	119.7016835	-85.2310095	-1.920942	121.3689485
-14.360709	-21.493269	120.429085	-28.740299	5.048281	120.60096	30.711382	-10.285593	121.520699	25.027496	34.102867	117.933083	27.869439	11.908637	119.726891	-85.350037	-1.812075	121.475029
-15.175663	-21.150002	120.365547	-28.764534	5.04347	120.646355	30.615112	-10.372197	121.432289	25.009706	34.024372	117.993668	27.812409	11.8260875	119.7129785	-85.341477	-1.7391475	121.5797315
-15.986959	-20.791483	120.277229	-28.815493	5.013925	120.709137	30.582458	-10.440635	121.358536	24.995049	33.94817	118.094482	27.7887535	11.7537675	119.726509	-85.4197395	-1.7259175	121.691765
-16.780691	-20.462252	120.156494	-28.828079	5.001227	120.745178	30.572548	-10.476052	121.349907	24.987696	33.909691	118.24453	27.780122	11.7168195	119.7972185	-85.43628	-1.7143655	121.6931375
-18.085455	-19.99826	120.046219	-28.855097	5.027705	120.740997	30.548685	-10.451838	121.392456	24.974649	33.931812	118.463531	27.761667	11.739987	119.9279935	-85.471861	-1.684577	121.5540005
-18.958315	-19.704891	119.947281	-28.887663	5.0742	120.686234	30.517775	-10.420249	121.421989	24.959438	33.966732	118.522385	27.7386065	11.7732415	119.972187	-85.5139325	-1.6248415	121.400281
-19.878828	-19.414228	119.89106	-28.940672	5.148895	120.589447	30.468437	-10.405127	121.404579	24.9366	33.974743	118.511139	27.7025185	11.784808	119.957859	-85.5838625	-1.487018	121.221035
-20.780199	-19.167921	119.715179	-28.928492	5.232745	120.48848	30.408522	-10.434732	121.309837	24.937782	33.948837	118.488274	27.673152	11.7570525	119.8990555	-85.530136	-1.2915625	121.0779045
-21.718369	-18.946852	119.48632	-28.982697	5.31493	120.444527	30.355865	-10.492517	121.173004	24.971272	33.881508	118.439354	27.6635685	11.6944955	119.806179	-85.6289625	-1.0646355	121.082875
-22.708185	-18.745403	119.298485	-28.996519	5.385248	120.366844	30.299568	-10.533328	121.069893	25.007168	33.832417	118.446815	27.653368	11.6495445	119.758354	-85.646406	-0.879048500000001	120.975334
-23.639608	-18.589275	119.080376	-28.993801	5.491595	120.25148	30.250797	-10.563927	120.967735	25.034534	33.802368	118.430946	27.6426655	11.6192205	119.6993405	-85.6302675	-0.6360305	120.8036195
-25.054035	-18.427736	118.911491	-29.049147	5.734063	120.096947	30.162895	-10.505298	120.83416	25.014538	33.832653	118.22921	27.5887165	11.6636775	119.531685	-85.6870105	-0.195551500000001	120.662209
-26.069618	-18.35285	118.932007	-29.116825	5.919335	119.963516	30.110043	-10.395193	120.76461	24.968082	33.92215	117.99469	27.5390625	11.7634785	119.37965	-85.7727125	0.075191499999999	120.547382
-27.099005	-18.294849	119.05806	-29.16469	6.132728	119.805397	30.055475	-10.257177	120.801529	24.922361	34.048676	117.633232	27.488918	11.8957495	119.2173805	-85.818298	0.369706499999999	120.3934135
-28.117529	-18.238024	119.321907	-29.233709	6.359208	119.628395	29.996523	-10.151876	120.920456	24.895353	34.154236	117.108902	27.445938	12.00118	119.014679	-85.913356	0.717236000000002	120.242111
-29.131529	-18.221933	119.666138	-29.305481	6.537385	119.48391	29.903296	-10.07886	121.026733	24.873322	34.174591	116.415359	27.388309	12.0478655	118.721046	-85.999271	1.0269045	120.246774
-30.153074	-18.182528	120.047821	-29.331923	6.69701	119.447502	29.80895	-10.048071	121.067169	24.837406	34.120033	115.641464	27.323178	12.035981	118.3543165	-85.987024	1.358039	120.5406875
-31.166357	-18.165756	120.434036	-29.336298	6.711846	119.521988	29.748642	-10.060784	121.019531	24.787067	34.019478	114.885262	27.2678545	11.979347	117.9523965	-85.9404505	1.444345	121.0915795
-32.677925	-18.077948	120.953705	-29.367754	6.658845	119.754013	29.680931	-10.101849	120.84317	24.578402	33.831322	114.142548	27.1296665	11.8647365	117.492859	-85.8651745	1.4529535	122.015167
-33.689621	-17.994835	121.272972	-29.416832	6.535708	119.97361	29.64275	-10.117815	120.723747	24.407192	33.748417	113.823143	27.024971	11.815301	117.273445	-85.858635	1.256115	122.673775
-34.666229	-17.842953	121.515297	-29.441257	6.39198	120.161095	29.604572	-10.134477	120.649628	24.217749	33.706238	113.590477	26.9111605	11.7858805	117.1200525	-85.7936745	0.998079500000001	123.2021375
-35.706898	-17.677242	121.709763	-29.539469	6.282489	120.303902	29.524412	-10.107077	120.626198	24.014019	33.672623	113.436981	26.7692155	11.782773	117.0315895	-85.8481535	0.782204999999999	123.5762145
-36.657696	-17.446642	121.820534	-29.684587	6.193258	120.387604	29.450687	-10.100045	120.605103	23.819996	33.664867	113.346931	26.6353415	11.782411	116.976017	-86.0045155	0.604105000000001	123.799191
-37.665791	-17.160923	121.867416	-29.791534	6.119281	120.440552	29.364277	-10.084092	120.583473	23.637711	33.679794	113.240814	26.500994	11.797851	116.9121435	-86.084062	0.440710999999999	123.9689605
-38.583504	-16.829746	121.900536	-29.968681	6.102947	120.470413	29.26305	-10.084187	120.56987	23.458681	33.686028	113.144211	26.3608655	11.8009205	116.8570405	-86.2982275	0.404973500000001	124.0837855
-40.064678	-16.179417	121.893906	-30.147213	6.04869	120.547569	29.112724	-10.07071	120.482513	23.189186	33.697884	112.98381	26.150955	11.813587	116.7331615	-86.445381	0.283792999999998	124.3619765
-40.962215	-15.689766	121.967949	-30.308363	6.069224	120.624962	28.994518	-10.084809	120.397858	23.008997	33.708839	112.879929	26.0017575	11.812015	116.6388935	-86.6184835	0.326433000000002	124.6110305
-41.87516	-15.160439	122.067818	-30.400789	6.055516	120.696487	28.883406	-10.05776	120.342239	22.844067	33.740631	112.822166	25.8637365	11.8414355	116.5822025	-86.6653145	0.2695965	124.8107715
-42.754509	-14.600494	122.172592	-30.570177	6.05059	120.85067	28.800758	-10.041472	120.341751	22.700161	33.752026	112.826553	25.7504595	11.855277	116.584152	-86.8908135	0.245902999999998	125.117188
-43.648216	-13.967291	122.19442	-30.642187	5.993883	120.845818	28.699688	-10.033955	120.375755	22.571722	33.754124	112.856201	25.635705	11.8600845	116.615978	-86.920079	0.127681500000001	125.075658
-44.500374	-13.299637	122.154823	-30.731075	5.902158	120.928337	28.603119	-10.048227	120.390633	22.458614	33.744423	112.881912	25.5308665	11.848098	116.6362725	-86.9930165	-0.0437819999999984	125.2204015
-45.32901	-12.571047	122.110077	-30.872704	5.850106	120.897354	28.499762	-10.068339	120.425842	22.334932	33.712063	112.910736	25.417347	11.821862	116.668289	-87.162755	-0.121649999999999	125.126419
-46.575272	-11.371803	122.010338	-31.085196	5.819409	120.878448	28.348696	-10.078841	120.468735	22.152992	33.700268	112.986519	25.250844	11.8107135	116.727627	-87.421236	-0.1718955	125.029269
-47.371357	-10.4836	121.862541	-31.195992	5.819709	120.868668	28.22541	-10.055341	120.514885	22.032894	33.714874	113.075813	25.129152	11.8297665	116.795349	-87.521136	-0.190348500000002	124.941987
-48.167561	-9.521733	121.644829	-31.33252	5.8581	120.841393	28.109032	-9.997376	120.551529	21.918055	33.777122	113.216805	25.0135435	11.889873	116.884167	-87.6785835	-0.173672999999999	124.798619
-48.991898	-8.538346	121.360466	-31.435732	5.897482	120.734238	27.994955	-9.930615	120.545242	21.798233	33.876907	113.437828	24.896594	11.973146	116.991535	-87.768058	-0.178182000000001	124.476941
-49.733532	-7.493161	120.984482	-31.598721	5.957623	120.641029	27.86018	-9.840408	120.482651	21.673275	34.010189	113.651421	24.7667275	12.0848905	117.067036	-87.9641695	-0.169644499999999	124.215022
-50.381954	-6.445552	120.657906	-31.721771	6.070428	120.545456	27.71649	-9.741776	120.317986	21.553976	34.17588	113.769928	24.635233	12.217052	117.043957	-88.078775	-0.0761959999999995	124.046955
-51.303642	-5.130841	120.559189	-31.81786	6.229209	120.516418	27.569427	-9.589792	120.08567	21.429363	34.371166	113.820602	24.499395	12.390687	116.953136	-88.135115	0.0677309999999984	124.0797
-52.468246	-3.274622	120.716858	-31.972309	6.496159	120.67952	27.367371	-9.299408	119.68026	21.197552	34.7309	113.844276	24.2824615	12.715746	116.762268	-88.2270795	0.276572	124.596772
-52.94466	-2.177492	121.077179	-32.082905	6.613871	121.035431	27.247555	-9.07743	119.374191	21.004465	34.983105	113.937378	24.12601	12.9528375	116.6557845	-88.29182	0.274904499999998	125.4150775
-53.674961	-0.932732	121.433319	-32.09507	6.652228	121.353065	27.182119	-8.884833	119.058243	20.772806	35.232666	114.141701	23.9774625	13.1739165	116.599972	-88.1676025	0.130539499999999	126.106158
-54.351936	0.313658	122.02755	-32.200554	6.706206	121.809021	27.097208	-8.688947	118.882622	20.52664	35.470215	114.386047	23.811924	13.390634	116.6343345	-88.213032	0.0217779999999976	126.9837075
-55.006004	1.590973	122.5718	-32.284389	6.730594	122.215523	27.01129	-8.536793	118.778358	20.308575	35.655354	114.629189	23.6599325	13.5592805	116.7037735	-88.2287105	-0.0980925000000017	127.7272725
-55.587982	2.864524	123.139282	-32.395336	6.748584	122.603287	26.91474	-8.428034	118.754517	20.116497	35.781219	114.762321	23.5156185	13.6765925	116.758419	-88.3062905	-0.1794245	128.448155
-56.176929	4.105111	123.679947	-32.478092	6.748413	122.937859	26.79002	-8.362532	118.721786	19.936049	35.856308	114.819672	23.3630345	13.746888	116.770729	-88.3192185	-0.250061999999998	129.104989
-56.915939	6.019016	124.318695	-32.626743	6.761629	123.405685	26.611843	-8.283113	118.69812	19.692244	35.905552	114.866768	23.1520435	13.8112195	116.782444	-88.4055295	-0.2879615	130.028926
-57.310497	7.279044	124.830566	-32.484859	6.511299	123.55983	26.531235	-8.25066	118.673752	19.534273	35.922543	114.931152	23.032754	13.8359415	116.802452	-88.002472	-0.813343499999998	130.317208
-57.929211	8.739081	125.150047	-32.535839	6.45207	123.728798	26.431137	-8.190129	118.618431	19.381384	35.958233	115.005478	22.9062605	13.884052	116.8119545	-87.9779385	-0.979912000000001	130.6456415
-58.00174	9.877642	125.254951	-32.638958	6.37704	123.90052	26.342785	-8.137136	118.514847	19.220123	36.030941	115.104721	22.781454	13.9469025	116.809784	-88.05937	-1.1928225	130.991256
-58.258034	11.11651	125.523315	-32.711033	6.307634	124.010864	26.264673	-8.034888	118.376434	19.045073	36.135735	115.227211	22.654873	14.0504235	116.8018225	-88.076939	-1.4351555	131.2199055
-58.567852	12.349463	125.78019	-32.779072	6.288234	124.123337	26.172033	-7.908016	118.216797	18.87323	36.299377	115.371338	22.5226315	14.1956805	116.7940675	-88.0807755	-1.6192125	131.4526065
-58.657158	13.626359	126.057243	-32.854092	6.295983	124.205696	26.08847	-7.721851	118.044403	18.708349	36.48724	115.507744	22.3984095	14.3826945	116.7760735	-88.1065935	-1.7907285	131.6353185
-58.75238	15.547402	126.304207	-32.979824	6.383838	124.265991	25.929195	-7.468484	117.667389	18.477007	36.77494	115.657471	22.203101	14.653228	116.66243	-88.162749	-1.885552	131.869552
-59.03101	16.948715	126.657631	-33.064571	6.466463	124.243103	25.827742	-7.288863	117.428848	18.346375	36.946957	115.769913	22.0870585	14.829047	116.5993805	-88.2162005	-1.896121	131.8868255
-58.628429	18.015951	126.596786	-33.121475	6.512994	124.186722	25.731827	-7.122311	117.158363	18.242481	37.118511	115.929886	21.987154	14.9981	116.5441245	-88.230104	-1.972112	131.8293195
-58.591946	19.191193	126.670036	-33.346111	6.75045	124.191544	25.643671	-6.993429	116.911591	18.191881	37.275173	116.112839	21.917776	15.140872	116.512215	-88.609998	-1.639972	131.870873
-58.356983	20.243628	126.650528	-33.402416	6.890151	124.043297	25.575096	-6.864367	116.601311	18.17137	37.431255	116.265045	21.873233	15.283444	116.433178	-88.678065	-1.503142	131.653416
-58.08363	21.409685	126.651535	-32.995361	6.963855	123.605988	25.499001	-6.747787	116.282333	18.186272	37.557972	116.400276	21.8426365	15.4050925	116.3413045	-87.8333585	-1.4773825	130.8706715
-57.68404	22.505283	126.506737	-33.101509	7.024177	123.437347	25.445026	-6.622358	115.947655	18.207623	37.704735	116.506683	21.8263245	15.5411885	116.227169	-88.0293425	-1.4928345	130.647525
-57.046349	24.049368	126.249222	-33.461903	7.313051	123.055008	25.371147	-6.392138	115.494141	18.253649	37.921207	116.598686	21.812398	15.7645345	116.0464135	-88.736204	-1.1384325	130.0636025
-56.52916	24.998671	125.997147	-33.461918	7.54827	122.800972	25.29834	-6.252189	115.227509	18.271463	38.072876	116.548775	21.7849015	15.9103435	115.888142	-88.7087375	-0.813803500000001	129.713802
-55.954422	25.974861	125.713715	-33.316105	7.742658	122.558403	25.232101	-6.126811	115.045723	18.29598	38.20496	116.416359	21.7640405	16.0390745	115.731041	-88.3962505	-0.5537585	129.385765
-55.272217	26.885578	125.295494	-33.568375	8.077082	122.31073	25.193649	-6.009902	114.925255	18.334999	38.33453	116.218102	21.764324	16.162314	115.5716785	-88.901074	-0.00815000000000055	129.0497815
-54.555367	27.730417	124.893082	-33.601086	8.317906	122.120773	25.17029	-5.946004	114.843521	18.385647	38.420353	115.977982	21.7779685	16.2371745	115.4107515	-88.9801405	0.398637500000003	128.8307945
-53.747635	28.489458	124.464561	-33.570965	8.433834	121.79213	25.15789	-5.916574	114.770035	18.440086	38.461292	115.701714	21.798988	16.272359	115.2358745	-88.940918	0.595308999999997	128.3483855
-52.904083	29.222198	124.09996	-33.318996	8.339982	121.442238	25.146051	-5.903057	114.718307	18.483828	38.468735	115.440071	21.8149395	16.282839	115.079189	-88.4529315	0.397124999999996	127.805287
-51.429653	30.27323	123.480499	-33.494766	8.725145	121.230713	25.155125	-5.881119	114.714172	18.55092	38.472401	115.140869	21.8530225	16.295641	114.9275205	-88.8425545	1.154649	127.5339055
-50.700886	31.022158	123.180679	-33.279816	8.623435	120.998299	25.188887	-5.854297	114.796638	18.593281	38.490757	115.004684	21.891084	16.31823	114.900661	-88.450716	0.928640000000001	127.095937
-49.682762	31.614458	122.748901	-33.475082	8.92685	120.870102	25.224962	-5.839881	114.916885	18.637377	38.50882	114.8937	21.9311695	16.3344695	114.9052925	-88.8813335	1.5192305	126.8349115
-48.536057	32.187569	122.332611	-33.511852	9.044305	120.687973	25.247112	-5.841156	115.001884	18.675774	38.512348	114.777374	21.961443	16.335596	114.889629	-88.985147	1.753014	126.486317
-47.343338	32.709454	121.876274	-33.508919	9.114784	120.447563	25.253296	-5.866185	115.057076	18.739725	38.501907	114.644173	21.9965105	16.317861	114.8506245	-89.0143485	1.911707	126.0445015
-46.0891	33.214401	121.375427	-33.511547	9.132796	120.147827	25.275581	-5.896873	115.083405	18.822788	38.490685	114.485672	22.0491845	16.296906	114.7845385	-89.0722785	1.968686	125.5111155
-44.850075	33.710281	120.807526	-33.471359	9.201402	119.74189	25.323013	-5.916349	115.0867	18.918249	38.472729	114.336349	22.120631	16.27819	114.7115245	-89.063349	2.124614	124.7722555
-42.816963	34.394325	119.839439	-33.537731	9.438945	119.247757	25.394726	-5.895919	115.037498	19.046881	38.497128	114.084717	22.2208035	16.3006045	114.5611075	-89.2962655	2.5772855	123.9344065
-41.437527	34.871105	119.265495	-33.512882	9.507743	118.797325	25.450903	-5.844783	114.977348	19.112806	38.542492	113.908157	22.2818545	16.3488545	114.4427525	-89.3076185	2.6666315	123.1518975
-40.020657	35.347443	118.818581	-33.477612	9.600794	118.383804	25.469021	-5.75527	114.908218	19.153475	38.623447	113.765862	22.311248	16.4340885	114.33704	-89.266472	2.7674995	122.430568
-38.607452	35.797878	118.446648	-33.414169	9.680593	118.092812	25.479858	-5.667069	114.837608	19.198032	38.707817	113.679588	22.338945	16.520374	114.258598	-89.167283	2.840812	121.927026
-37.156727	36.290985	118.266449	-33.439342	9.847841	117.916405	25.470045	-5.570982	114.766403	19.23535	38.808201	113.647034	22.3526975	16.6186095	114.2067185	-89.2313815	3.0770725	121.6260915
-35.697445	36.772392	118.200424	-33.450718	9.951399	117.775536	25.461531	-5.488793	114.703499	19.276619	38.888481	113.733742	22.369075	16.699844	114.2186205	-89.270511	3.202954	121.3324515
-34.189194	37.179737	118.235565	-33.458775	10.045348	117.704597	25.455328	-5.430942	114.694908	19.322344	38.95718	113.910202	22.388836	16.763119	114.302555	-89.306386	3.327577	121.106639
-32.001709	37.785091	118.442665	-33.409115	10.172448	117.593445	25.454723	-5.354359	114.776955	19.406458	39.051102	114.302849	22.4305905	16.8483715	114.539902	-89.2488205	3.4965245	120.646988
-30.485981	38.220219	118.602524	-33.412964	10.324784	117.653	25.467024	-5.266375	114.876434	19.455473	39.134689	114.619133	22.4612485	16.934157	114.7477835	-89.2871765	3.715411	120.5582165
-28.936382	38.608223	118.833778	-33.375965	10.452871	117.710052	25.487232	-5.160658	115.010307	19.496187	39.248737	114.959106	22.4917095	17.0440395	114.9847065	-89.2436395	3.8617025	120.4353975
-27.392807	38.94532	119.074181	-33.467045	10.662761	117.867676	25.52467	-5.011828	115.178192	19.528051	39.397667	115.342239	22.5263605	17.1929195	115.2602155	-89.4604505	4.1326025	120.4751365
-25.842819	39.30545	119.309509	-33.398926	10.806931	117.872192	25.588051	-4.851375	115.395058	19.553698	39.547802	115.789604	22.5708745	17.3482135	115.592331	-89.3687265	4.2656485	120.152053
-24.297976	39.639641	119.581726	-33.461906	10.994691	117.980278	25.678265	-4.692006	115.650543	19.568602	39.693134	116.243279	22.6234335	17.500564	115.946911	-89.5472455	4.488818	120.013645
-22.764223	39.897118	119.925293	-33.414272	11.128011	117.948578	25.769606	-4.542801	115.878258	19.598528	39.828629	116.738365	22.684067	17.642914	116.3083115	-89.512611	4.613108	119.5888445
-20.185181	40.075378	120.385811	-33.348293	11.376853	118.054131	25.910118	-4.302875	116.18705	19.617134	40.053402	117.506157	22.763626	17.8752635	116.8466035	-89.460212	4.8784425	119.2616585
-18.647501	40.22163	120.901237	-33.296047	11.543912	118.143417	26.013062	-4.091778	116.366196	19.634529	40.222801	118.077553	22.8237955	18.0655115	117.2218745	-89.4158895	5.0223125	119.0649595
-17.101589	40.346527	121.452118	-33.308979	11.758136	118.242325	26.127613	-3.877933	116.585907	19.647072	40.406105	118.702026	22.8873425	18.264086	117.6439665	-89.5053005	5.252186	118.8406835
-15.596107	40.417805	121.938881	-33.288418	11.964291	118.289017	26.232994	-3.662835	116.825638	19.661047	40.571598	119.335434	22.9470205	18.4543815	118.080536	-89.5238565	5.4742005	118.497498
-14.11501	40.39922	122.387848	-33.277401	12.197113	118.298676	26.331223	-3.463301	117.118217	19.69079	40.732044	119.901237	23.0110065	18.6343715	118.509727	-89.5658085	5.7598545	118.087625
-12.62961	40.386623	122.761024	-33.279106	12.438736	118.351151	26.436028	-3.28034	117.392776	19.736675	40.892693	120.417763	23.0863515	18.8061765	118.9052695	-89.6445635	6.0712955	117.7970325
-11.180996	40.280468	123.06192	-33.011803	12.525584	118.197906	26.531702	-3.085953	117.669807	20.146368	40.834789	120.613602	23.339035	18.874418	119.1417045	-89.362641	6.17675	117.2541075
-9.044989	39.982029	123.392311	-32.914879	12.896557	118.206512	26.712843	-2.842772	118.009613	20.244631	41.049011	121.02282	23.478737	19.1031195	119.5162165	-89.308495	6.6899945	116.8968075
-7.605062	39.718651	123.474792	-32.797832	13.103463	118.195595	26.861359	-2.698564	118.196259	20.328655	41.182312	121.196449	23.595007	19.241874	119.696354	-89.190671	6.965052	116.694836
-6.213521	39.389866	123.510277	-32.664986	13.263181	118.198822	27.039492	-2.551114	118.351349	20.428535	41.306259	121.273735	23.7340135	19.3775725	119.812542	-89.0639855	7.1487895	116.585102
-4.80703	38.956238	123.477623	-32.515694	13.38431	118.179893	27.250332	-2.431368	118.504036	20.539179	41.417213	121.295319	23.8947555	19.4929225	119.8996775	-88.9261435	7.2756975	116.4601085
-3.56699	38.443665	123.422394	-32.346802	13.437839	118.138245	27.455631	-2.344663	118.669418	20.65678	41.512695	121.315643	24.0562055	19.584016	119.9925305	-88.7498095	7.291662	116.2839595
-2.272651	37.87088	123.369072	-32.192451	13.497244	118.091476	27.654516	-2.278971	118.837593	20.775675	41.543064	121.314026	24.2150955	19.6320465	120.0758095	-88.5999975	7.3624415	116.1071425
-1.018217	37.162254	123.328865	-32.032093	13.469213	118.034874	27.862707	-2.239116	119.025612	20.917013	41.575203	121.309982	24.38986	19.6680435	120.167797	-88.454046	7.2703825	115.901951
0.334628	35.858803	123.253723	-31.750723	13.384995	117.932037	28.169098	-2.228632	119.299507	21.118338	41.60751	121.366241	24.643718	19.689439	120.332874	-88.145164	7.080551	115.5312
0.909785	34.747551	123.093292	-31.59532	13.306152	117.862091	28.3806	-2.248569	119.46199	21.238613	41.584225	121.379379	24.8096065	19.667828	120.4206845	-88.0002465	6.944476	115.3034975
1.454465	33.631474	122.970734	-31.440643	13.223405	117.778801	28.566864	-2.276368	119.650291	21.352133	41.568909	121.338036	24.9594985	19.6462705	120.4941635	-87.8407845	6.8005395	115.0634385
1.976143	32.389606	122.720909	-31.303804	13.171268	117.678665	28.747194	-2.293962	119.839836	21.484461	41.56311	121.223236	25.1158275	19.634574	120.531536	-87.7234355	6.707962	114.825794
2.420533	31.094995	122.423187	-31.167692	13.078429	117.555199	28.934872	-2.318233	120.006882	21.577478	41.550869	121.080017	25.256175	19.616318	120.5434495	-87.591559	6.54054	114.5669485
2.785846	29.726856	122.117088	-31.040215	12.997057	117.461609	29.10631	-2.340299	120.175789	21.687057	41.511848	120.874039	25.3966835	19.5857745	120.524914	-87.4771135	6.4083395	114.398304
2.827389	28.595528	122.003593	-30.86861	12.900946	117.428902	29.283201	-2.375793	120.31852	21.45903	41.668953	120.810188	25.3711155	19.64658	120.564354	-87.1083355	6.155312	114.29345
3.387143	26.252171	121.624435	-30.857159	12.926727	117.695602	29.547951	-2.472866	120.506248	21.71574	41.55632	120.43853	25.6318455	19.541727	120.472389	-87.3461635	6.311727	114.918815
4.003377	24.61067	121.362709	-30.637863	12.799276	117.87014	29.759666	-2.54009	120.652985	21.923708	41.466255	120.239113	25.841687	19.4630825	120.446049	-87.117413	6.1354695	115.294231
3.936014	23.143757	121.482101	-30.423891	12.701525	118.091331	29.957489	-2.627006	120.845284	22.114212	41.386654	120.07412	26.0358505	19.379824	120.459702	-86.8836325	6.023226	115.72296
4.147619	21.542093	121.406136	-30.231089	12.588093	118.333138	30.166265	-2.717478	121.027672	22.301702	41.29908	119.894699	26.2339835	19.290801	120.4611855	-86.6961615	5.885385	116.2050905
4.29586	19.98678	121.372398	-30.058384	12.467205	118.564438	30.359077	-2.817352	121.21624	22.499411	41.186966	119.664406	26.429244	19.184807	120.440323	-86.546012	5.749603	116.688553
4.469367	18.283333	121.364685	-29.888639	12.344656	118.754723	30.519442	-2.941745	121.411858	22.715015	41.04171	119.394508	26.6172285	19.0499825	120.403183	-86.3945065	5.6393295	117.106263
4.554008	16.65785	121.33297	-29.758245	12.197104	118.902733	30.687496	-3.137266	121.598671	22.943203	40.847527	119.14666	26.8153495	18.8551305	120.3726655	-86.3318395	5.5390775	117.4328005
4.690456	14.189188	121.355103	-29.4988	11.979162	119.033607	30.915075	-3.47498	121.856346	23.267639	40.476505	118.801239	27.091357	18.5007625	120.3287925	-86.088957	5.4575615	117.7384215
4.69414	12.547249	121.338234	-29.342487	11.774352	119.088089	31.065651	-3.714451	121.949829	23.476667	40.212906	118.612198	27.271159	18.2492275	120.2810135	-85.956133	5.2994765	117.8951645
4.732002	10.918903	121.374619	-29.154852	11.566675	119.131683	31.232071	-3.943592	121.961227	23.67935	39.974106	118.484703	27.4557105	18.015257	120.222965	-85.7654145	5.118093	118.040401
4.756077	9.434648	121.31723	-28.932779	11.346642	119.136093	31.407816	-4.139701	121.9216	23.875683	39.769485	118.393311	27.6417495	17.814892	120.1574555	-85.5073075	4.878392	118.1147305
4.719146	7.799647	121.218491	-28.745089	11.163681	119.133926	31.601265	-4.282634	121.847519	24.072872	39.617153	118.349686	27.8370685	17.6672595	120.0986025	-85.3272465	4.6601025	118.1692495
4.717217	6.2856	121.15731	-28.549566	11.015654	119.10659	31.789837	-4.401581	121.782516	24.261332	39.496658	118.362152	28.0255845	17.5475385	120.072334	-85.1247165	4.4837695	118.140846
4.649851	4.916919	121.114395	-28.381449	10.912184	119.067368	31.971476	-4.512471	121.733345	24.420841	39.384659	118.389473	28.1961585	17.436094	120.061409	-84.9590565	4.388274	118.073327
4.500091	2.675079	121.104416	-28.167528	10.817288	119.073715	32.201775	-4.66638	121.752808	24.676661	39.229382	118.480804	28.439218	17.281501	120.116806	-84.774274	4.353075	118.030624
4.405161	1.234521	121.129036	-28.03857	10.773695	119.097366	32.359463	-4.772865	121.820877	24.831558	39.122406	118.51226	28.5955105	17.1747705	120.1665685	-84.6726505	4.3726195	118.0281635
4.276301	-0.110797	121.257332	-27.921101	10.694098	119.206787	32.494083	-4.893116	121.952248	24.983231	39.030121	118.566307	28.738657	17.0685025	120.2592775	-84.580859	4.3196935	118.1542965
4.054157	-1.447106	121.405777	-27.808863	10.599408	119.297981	32.622929	-5.019599	122.087814	25.106556	38.93782	118.611786	28.8647425	16.9591105	120.3498	-84.4824685	4.2397055	118.246162
3.898913	-2.863905	121.587135	-27.751795	10.508071	119.40435	32.748642	-5.144471	122.237907	25.195784	38.833015	118.587021	28.972213	16.844272	120.412464	-84.475803	4.17187	118.396236
3.656954	-4.082397	121.722725	-27.661148	10.398213	119.461128	32.83736	-5.269949	122.388855	25.261152	38.722099	118.515305	29.049256	16.726075	120.45208	-84.371552	4.070351	118.470176
3.406405	-5.449427	121.879456	-27.622124	10.286924	119.453049	32.899471	-5.365025	122.555565	25.308594	38.607147	118.37323	29.1040325	16.621061	120.4643975	-84.3482805	3.952787	118.4417005
3.026037	-7.318983	122.155014	-27.549004	10.132969	119.353661	32.961361	-5.521998	122.828018	25.369532	38.407623	118.097641	29.1654465	16.4428125	120.4628295	-84.2634545	3.8231255	118.2444925
2.703898	-8.374194	122.327217	-27.630306	10.058713	119.389999	32.990398	-5.665566	123.008934	25.425608	38.234459	117.811394	29.208003	16.2844465	120.410164	-84.468615	3.8329795	118.369834
2.424847	-9.663752	122.529831	-27.701906	10.015975	119.400558	33.029755	-5.814992	123.187576	25.498024	38.031242	117.521431	29.2638895	16.108125	120.3545035	-84.6677015	3.923825	118.4466125
2.408827	-10.985343	122.498787	-27.411779	9.707191	119.138657	33.08514	-6.022865	123.320374	25.556561	37.80587	117.17588	29.3208505	15.8915025	120.248127	-84.1444085	3.5228795	118.029187
2.045928	-11.990664	122.669197	-27.379517	9.559114	119.047287	33.065086	-6.189794	123.43116	25.625191	37.58633	116.871513	29.3451385	15.698268	120.1513365	-84.1041725	3.41996	117.9432375
1.676639	-13.009231	122.726379	-27.33773	9.379662	118.922829	33.081963	-6.383835	123.472763	25.672876	37.356487	116.563095	29.3774195	15.486326	120.017929	-84.0528795	3.272998	117.827729
1.356037	-13.925656	122.701729	-27.320221	9.171382	118.775246	33.068714	-6.603631	123.456993	26.087793	36.957233	116.097054	29.5782535	15.176801	119.7770235	-84.2186955	3.165963	117.7734685
0.553594	-15.177351	122.707619	-27.307701	8.878853	118.626297	32.969894	-6.924064	123.422028	26.158333	36.582478	115.830566	29.5641135	14.829207	119.626297	-84.1795155	2.928499	117.626297
0.138296	-15.932073	122.628166	-27.30677	8.662785	118.572174	32.954292	-7.154464	123.407486	26.196077	36.350338	115.737274	29.5751845	14.597937	119.57238	-84.1887245	2.727633	117.571968
-0.337705	-16.60161	122.601006	-27.307779	8.45475	118.550858	32.928391	-7.359333	123.422394	26.233063	36.150848	115.697136	29.580727	14.3957575	119.559765	-84.196285	2.5137425	117.541951
-1.174949	-17.086153	122.771988	-27.31596	8.255613	118.546173	32.895752	-7.560197	123.454651	26.25407	35.961884	115.680717	29.574911	14.2008435	119.567684	-84.206831	2.3103825	117.524662
-1.489649	-17.80979	122.592422	-27.332512	8.061706	118.545975	32.832935	-7.761291	123.453842	26.257828	35.776173	115.67836	29.5453815	14.007441	119.566101	-84.2104055	2.115971	117.525849
-2.002509	-18.292603	122.534729	-27.359524	7.903884	118.601974	32.780712	-7.954512	123.42408	26.241566	35.579922	115.62352	29.511139	13.812705	119.5238	-84.230187	1.995063	117.680148
-2.631191	-18.691963	122.421227	-27.413734	7.755804	118.596756	32.653473	-8.115192	123.362961	26.214087	35.411861	115.570869	29.43378	13.6483345	119.466915	-84.261248	1.8632735	117.726597
-3.651428	-19.175797	122.20813	-27.781418	7.680921	118.774269	32.547142	-8.319894	123.200211	26.113304	35.219627	115.541611	29.330223	13.4498665	119.370911	-84.893059	1.9119755	118.177627
-4.479727	-19.322206	122.101189	-27.822563	7.54268	118.731705	32.453781	-8.408401	123.106972	26.02022	35.129921	115.544846	29.2370005	13.36076	119.325909	-84.8821265	1.7246	118.137501
-5.038152	-19.57058	121.891632	-27.828493	7.388867	118.652168	32.359238	-8.464424	123.027374	25.935326	35.088425	115.590652	29.147282	13.3120005	119.309013	-84.804268	1.4657335	117.995323
-6.178428	-19.549004	121.877983	-27.919302	7.322049	118.633804	32.252563	-8.504899	122.976265	25.484169	35.215561	115.833855	28.868366	13.355331	119.40506	-84.70697	1.288767	117.862548
-6.960073	-19.677057	121.74736	-27.869112	7.169958	118.554703	32.182293	-8.530701	122.915665	25.813091	35.035172	115.725258	28.997692	13.2522355	119.3204615	-84.735916	1.0876805	117.7889445
-7.782112	-19.657377	121.63279	-27.901962	7.121805	118.574699	32.128311	-8.529658	122.893814	25.766035	35.042599	115.792068	28.947173	13.2564705	119.342941	-84.751097	0.987139499999998	117.806457
-8.642028	-19.63806	121.486923	-27.923159	7.087934	118.584892	32.079929	-8.4956	122.873985	25.724495	35.071964	115.855072	28.902212	13.288182	119.3645285	-84.74853	0.887685999999999	117.8052555
-10.00617	-19.492546	121.284866	-27.920809	7.03187	118.602524	32.057999	-8.424101	122.833931	25.666454	35.15184	115.972946	28.8622265	13.3638695	119.4034385	-84.7038445	0.699870499999999	117.8016095
-11.023955	-19.355068	121.151413	-27.939182	7.013816	118.62191	32.055054	-8.343663	122.801674	25.252884	35.391926	116.223183	28.653969	13.5241315	119.5124285	-84.532333	0.503500500000001	117.7313915
-12.053474	-19.103809	121.022484	-27.938482	7.009742	118.633415	32.060001	-8.252629	122.772171	25.224245	35.482986	116.311836	28.642123	13.6151785	119.5420035	-84.519087	0.404305500000001	117.7248265
-13.061831	-18.889832	120.828186	-27.943834	7.012256	118.640877	32.058876	-8.164797	122.713921	25.180021	35.593788	116.417671	28.6194485	13.7144955	119.565796	-84.5071165	0.310016499999998	117.715958
-14.12247	-18.637663	120.542099	-27.973812	7.034498	118.649963	32.045723	-8.040715	122.644684	25.126461	35.719414	116.532478	28.586092	13.8393495	119.588581	-84.533716	0.229646499999999	117.711345
-15.328882	-18.341694	120.317673	-27.986893	7.078154	118.671036	32.044704	-7.915956	122.544884	25.051271	35.85178	116.642761	28.5479875	13.967912	119.5938225	-84.5217735	0.188396000000001	117.7482495
-16.473732	-17.983673	119.969093	-27.98138	7.133582	118.673584	32.028561	-7.8021	122.403084	24.985346	35.983433	116.767815	28.5069535	14.0906665	119.5854495	-84.4697135	0.1764975	117.7617185
-18.333241	-17.512094	119.346725	-28.035254	7.240294	118.682251	31.993883	-7.652826	122.095314	24.911945	36.187611	117.022919	28.452914	14.2673925	119.5591165	-84.523422	0.213195500000001	117.8053855
-19.670717	-17.144274	118.955933	-28.045141	7.366542	118.689095	31.947889	-7.535205	121.854744	24.871712	36.347694	117.236031	28.4098005	14.4062445	119.5453875	-84.5000825	0.326839500000002	117.8328025
-21.000034	-16.70676	118.619072	-28.054115	7.503957	118.752686	31.921021	-7.386099	121.551834	24.844103	36.536289	117.465462	28.382562	14.575095	119.508648	-84.490792	0.432819000000002	117.996724
-22.331335	-16.379313	118.412193	-28.059599	7.69514	118.89299	31.886568	-7.230059	121.281456	24.827137	36.725796	117.623184	28.3568525	14.7478685	119.45232	-84.4760505	0.6424115	118.33366
-23.750099	-16.011839	118.477455	-28.041584	7.874735	119.118629	31.866074	-7.09129	121.048859	24.834805	36.875484	117.663315	28.3504395	14.892097	119.356087	-84.4336075	0.857373000000001	118.881171
-25.132635	-15.70335	118.75206	-27.98358	8.012093	119.470657	31.848394	-7.003213	120.844864	24.866371	36.972237	117.572853	28.3573825	14.984512	119.2088585	-84.3245425	1.039674	119.7324555
-26.579805	-15.466719	119.151619	-27.962578	8.081096	119.931686	31.822876	-6.975131	120.684258	24.901705	36.99419	117.402336	28.3622905	15.0095295	119.043297	-84.2874465	1.1526625	120.820075
-28.779676	-15.144033	120.085266	-27.870667	8.12956	120.748726	31.75423	-7.053015	120.511505	24.937748	36.921745	117.205193	28.345989	14.934365	118.858349	-84.087323	1.324755	122.639103
-30.174038	-14.983623	120.709778	-27.867498	8.096029	121.320847	31.712666	-7.143394	120.497665	24.9249	36.815487	117.108467	28.318783	14.8360465	118.803066	-84.053779	1.3560115	123.838628
-31.635094	-14.874419	121.299767	-27.982574	8.037937	121.864738	31.660053	-7.274662	120.580482	24.881958	36.68082	117.046371	28.2710055	14.703079	118.8134265	-84.2361535	1.372795	124.9160495
-33.042683	-14.750083	121.847496	-27.932981	7.824215	122.171486	31.617815	-7.394492	120.692482	24.778526	36.540649	117.019417	28.1981705	14.5730785	118.8559495	-84.0641325	1.0753515	125.4870225
-34.405373	-14.646096	122.2388	-28.071987	7.656307	122.506485	31.557392	-7.519519	120.79184	24.623156	36.414196	116.936768	28.090274	14.4473385	118.864304	-84.234248	0.865275500000001	126.148666
-35.740013	-14.59617	122.594727	-28.193804	7.470327	122.775558	31.450575	-7.605661	120.785835	24.439907	36.291531	116.783478	27.945241	14.342935	118.7846565	-84.332849	0.597719	126.7664595
-37.080116	-14.506325	123.074638	-28.279921	7.279433	123.038658	31.3799	-7.698126	120.681938	24.236397	36.170364	116.544891	27.8081485	14.236119	118.6134145	-84.3679905	0.322747000000001	127.4639015
-38.930477	-14.383118	123.862518	-28.429365	6.979763	123.631302	31.25234	-7.755238	120.559822	23.947607	36.043026	116.217911	27.5999735	14.143894	118.3888665	-84.4587035	-0.184367999999999	128.8737375
-40.158775	-14.285585	124.464485	-28.009447	6.510936	123.758354	31.207857	-7.778113	120.535675	23.773865	35.975254	116.10659	27.490861	14.0985705	118.3211325	-83.509755	-1.0766985	129.1955755
-41.211586	-14.190823	125.078712	-28.00124	6.399225	124.139763	31.190535	-7.795434	120.567551	23.625206	35.944958	116.073761	27.4078705	14.074762	118.320656	-83.4103505	-1.276312	129.95887
-42.289623	-14.043691	125.590492	-28.045937	6.306346	124.514702	31.145113	-7.820649	120.615532	23.505758	35.929348	116.108879	27.3254355	14.0543495	118.3622055	-83.4173095	-1.4416575	130.6671985
-43.300339	-13.913228	126.016533	-28.106695	6.209453	124.822449	31.09482	-7.864101	120.677582	23.401707	35.900837	116.192642	27.2482635	14.018368	118.435112	-83.4616535	-1.599462	131.209786
-44.298256	-13.754731	126.319054	-28.169949	6.13891	125.034775	31.034073	-7.911017	120.794846	23.324915	35.852909	116.268875	27.179494	13.970946	118.5318605	-83.519392	-1.693126	131.5376895
-45.153046	-13.566749	126.518486	-28.275883	6.107475	125.153687	30.954557	-7.990869	120.891594	23.260994	35.80402	116.36499	27.1077755	13.9065755	118.628292	-83.6595415	-1.6916255	131.679082
-46.328495	-13.308122	126.610924	-28.437891	5.970119	125.20356	30.842686	-8.118001	121.01635	23.165665	35.703854	116.486946	27.0041755	13.7929265	118.751648	-83.8799575	-1.8526885	131.655472
-47.005829	-13.110158	126.531662	-28.552702	5.910822	125.14151	30.752178	-8.209314	121.086739	23.109232	35.622673	116.534653	26.930705	13.7066795	118.810696	-84.036109	-1.8850355	131.472324
-47.698231	-12.906909	126.386406	-28.857082	6.000262	125.159668	30.665264	-8.31112	121.146309	23.04809	35.551907	116.554733	26.856677	13.6203935	118.850521	-84.570841	-1.6198695	131.468815
-48.307846	-12.691448	126.211441	-28.984224	5.928054	124.968216	30.578882	-8.384897	121.176079	22.97998	35.467136	116.497849	26.779431	13.5411195	118.836964	-84.747879	-1.6850115	131.099468
-48.858185	-12.41868	126.040733	-28.679222	5.91641	124.655663	30.475828	-8.467384	121.170769	22.903563	35.394253	116.402374	26.6896955	13.4634345	118.7865715	-84.0481395	-1.6306145	130.5247545
-49.447769	-12.124207	125.888443	-29.191414	5.851667	124.710068	30.377617	-8.520779	121.148476	22.81665	35.332184	116.286873	26.5971335	13.4057025	118.7176745	-84.9799615	-1.7023685	130.7024615
-49.876232	-11.863967	125.717529	-28.96957	5.761847	124.405739	30.300314	-8.588355	121.136871	22.739382	35.289661	116.16806	26.519848	13.350653	118.6524655	-84.458988	-1.826959	130.1590125
-50.48859	-11.463716	125.314186	-29.577726	5.915041	124.25412	30.201334	-8.672576	121.158852	22.662489	35.226624	115.96154	26.4319115	13.277024	118.560196	-85.5873635	-1.446942	129.948044
-50.808353	-11.170776	124.89444	-29.683903	5.915718	123.893379	30.150503	-8.755829	121.22924	22.661732	35.148804	115.788208	26.4061175	13.1964875	118.508724	-85.7739235	-1.3650515	129.278034
-50.988419	-11.005377	124.342331	-29.62631	5.768801	123.335991	30.086052	-8.854522	121.278557	22.679619	35.051731	115.5411	26.3828355	13.0986045	118.4098285	-85.6354555	-1.5610025	128.2621535
-51.313942	-10.642101	123.908577	-29.696671	5.748337	122.924469	29.998716	-8.943001	121.323692	22.696095	34.927055	115.222237	26.3474055	12.992027	118.2729645	-85.7407475	-1.495353	127.5759735
-51.59684	-10.195281	123.610161	-29.762735	5.71669	122.559441	29.927635	-9.023793	121.332695	22.683084	34.805054	114.88253	26.3053595	12.8906305	118.1076125	-85.8308295	-1.4572505	127.0112695
-51.907528	-9.679811	123.458908	-29.7584	5.682535	122.3461	29.90988	-9.081101	121.344826	22.677824	34.675247	114.567696	26.293852	12.797073	117.956261	-85.810652	-1.432003	126.735939
-52.117313	-9.118441	123.25592	-29.73514	5.615822	122.190842	29.952881	-9.19583	121.353577	22.726435	34.551567	114.339851	26.339658	12.6778685	117.846714	-85.809938	-1.4462245	126.53497
-52.463543	-8.189104	122.900139	-29.641613	5.405882	121.931908	30.035576	-9.369075	121.461548	22.827147	34.350784	114.114929	26.4313615	12.4908545	117.7882385	-85.7145875	-1.6790905	126.0755775
-52.661079	-7.525692	122.505066	-29.598433	5.255396	121.698799	30.109388	-9.522646	121.532654	22.925932	34.195446	114.05957	26.51766	12.3364	117.796112	-85.714526	-1.825608	125.601486
-52.863747	-6.755152	121.946571	-29.576578	5.068168	121.412483	30.12886	-9.674454	121.612465	22.98624	34.04768	114.075104	26.55755	12.186613	117.8437845	-85.710706	-2.050277	124.9811815
-53.13139	-5.917094	121.453568	-29.617279	4.896672	121.140358	30.105639	-9.811557	121.633781	23.013723	33.912823	114.14505	26.559681	12.050633	117.8894155	-85.794239	-2.257289	124.3913005
-53.359074	-5.023916	120.978249	-29.724035	4.738596	120.959496	30.023298	-9.955466	121.555565	22.983418	33.792198	114.227211	26.503358	11.918366	117.891388	-85.951428	-2.441174	124.027604
-53.626434	-4.023399	120.77317	-29.821486	4.650246	120.898819	29.926989	-10.06805	121.42408	22.915966	33.734314	114.286552	26.4214775	11.833132	117.855316	-86.0644495	-2.53264	123.942322
-53.914146	-2.911545	120.661911	-29.902485	4.611725	120.936752	29.83189	-10.111153	121.253334	22.821722	33.750816	114.383659	26.326806	11.8198315	117.8184965	-86.131776	-2.5963815	124.0550075
-54.394691	-1.085956	120.879211	-30.063892	4.614914	121.186256	29.642654	-10.044995	121.010277	22.608578	33.886383	114.533363	26.125616	11.920694	117.77182	-86.2534	-2.690866	124.600692
-54.711239	0.15472	121.391068	-30.183538	4.654385	121.547974	29.489193	-9.996934	120.727631	22.38402	34.022671	114.654625	25.9366065	12.0128685	117.691128	-86.3036825	-2.7040985	125.40482
-55.036854	1.536035	122.230087	-30.423191	4.772243	122.203568	29.282219	-9.912043	120.378853	22.10725	34.155602	114.792931	25.6947345	12.1217795	117.585892	-86.5411165	-2.5772935	126.821244
-55.37672	2.97268	123.295235	-30.55884	4.84065	122.938988	29.079618	-9.84159	120.059875	21.832655	34.297985	115.057564	25.4561365	12.2281975	117.5587195	-86.5738165	-2.5468975	128.3192565
-55.878479	4.552631	124.37571	-30.590258	4.711201	123.516571	28.869354	-9.826342	119.818474	21.580441	34.423363	115.4132	25.2248975	12.2985105	117.615837	-86.4054135	-2.8761085	129.417305
-56.144791	5.97788	125.226166	-30.428337	4.624533	124.052574	28.638128	-9.844929	119.600334	21.329512	34.5126	115.797134	24.98382	12.3338355	117.698734	-85.840494	-3.0847695	130.406414
-56.108112	7.202204	125.769661	-30.980059	4.554647	124.640015	28.400976	-9.886518	119.392899	21.07703	34.568825	116.168739	24.739003	12.3411535	117.780819	-86.699121	-3.2318595	131.499211
-56.611992	9.446946	126.569794	-31.401217	4.519167	125.17247	28.045246	-9.904598	119.104805	20.681845	34.628868	116.740013	24.3635455	12.362135	117.922409	-87.1659795	-3.323801	132.422531
-56.400211	10.649761	126.558434	-31.522709	4.245454	125.151489	27.83877	-9.910282	118.932892	20.440582	34.648537	117.096947	24.139676	12.3691275	118.0149195	-87.185094	-3.8782195	132.2880585
-56.475842	11.987058	126.423965	-31.690517	4.12265	125.015594	27.647301	-9.948551	118.783524	20.273949	34.647514	117.369911	23.960625	12.3494815	118.0767175	-87.341659	-4.1041815	131.9544705
-56.762386	13.607997	126.38385	-31.874105	4.058362	124.777588	27.477943	-10.009964	118.63414	20.216507	34.625908	117.486427	23.847225	12.307972	118.0602835	-87.595435	-4.191248	131.4948925
-56.375957	14.81602	125.916351	-31.975096	4.037076	124.44825	27.340359	-10.079703	118.436089	20.208778	34.607342	117.389427	23.7745685	12.2638195	117.912758	-87.7247605	-4.1896675	130.983742
-56.188202	16.202427	125.579628	-32.048138	4.080928	124.134514	27.196131	-10.139153	118.146812	20.220652	34.581577	117.172691	23.7083915	12.221212	117.6597515	-87.8046675	-4.059356	130.6092765
-56.042915	17.510128	125.515572	-32.086067	4.163014	123.874626	27.048025	-10.168254	117.836403	20.223537	34.557198	116.898468	23.635781	12.194472	117.3674355	-87.807915	-3.868444	130.3818165
-55.645077	19.516226	125.426193	-32.138245	4.291522	123.680946	26.907513	-10.190706	117.428436	20.236473	34.521519	116.61174	23.571993	12.1654065	117.020088	-87.848483	-3.5823625	130.341804
-55.266148	20.842775	125.390533	-32.136356	4.367331	123.584534	26.848885	-10.181413	117.277863	20.270521	34.513519	116.545425	23.559703	12.166053	116.911644	-87.832415	-3.431391	130.257424
-55.018978	21.957394	125.402596	-32.112286	4.427404	123.562515	26.818279	-10.166313	117.189339	20.311672	34.525269	116.562691	23.5649755	12.179478	116.876015	-87.7895475	-3.32467	130.249015
-54.472797	23.261795	125.446793	-32.17004	4.496088	123.471115	26.785568	-10.148485	117.086136	20.329031	34.56559	116.654373	23.5572995	12.2085525	116.8702545	-87.8973795	-3.2163765	130.0719755
-54.09959	24.406187	125.413979	-32.163914	4.529757	123.34272	26.738722	-10.123891	116.962433	20.33733	34.613586	116.780197	23.538026	12.2448475	116.871315	-87.865854	-3.1853335	129.814125
-53.642464	25.346226	125.522102	-32.228268	4.581932	123.191833	26.65321	-10.05725	116.811684	20.315542	34.695541	116.931953	23.484376	12.3191455	116.8718185	-87.940912	-3.1552815	129.5118475
-53.054356	26.629543	125.411713	-32.300529	4.659888	122.95575	26.571699	-9.959908	116.627441	20.290064	34.794979	117.134567	23.4308815	12.4175355	116.881004	-88.0319395	-3.0977595	129.030496
-52.114315	28.266653	125.356361	-32.510681	4.927998	122.5522	26.395563	-9.739508	116.330269	20.276789	34.541248	117.455162	23.336176	12.40087	116.8927155	-88.357538	-2.544874	128.2116845
-51.499603	29.314228	125.144516	-32.629326	5.136322	122.185455	26.286469	-9.538969	116.083313	20.12484	35.233898	117.56575	23.2056545	12.8474645	116.8245315	-88.4643065	-2.5748205	127.5463785
-50.84322	30.313778	124.901245	-32.769585	5.406305	121.819649	26.154905	-9.348293	115.847054	20.064432	35.437271	117.681412	23.1096685	13.044489	116.764233	-88.6488385	-2.231879	126.875065
-50.075577	31.306761	124.649742	-32.849518	5.650898	121.365723	26.050632	-9.13425	115.620758	20.028679	35.635239	117.749855	23.0396555	13.2504945	116.6853065	-88.7386915	-1.9486985	126.0461395
-49.282677	32.15728	124.275887	-33.001953	5.905072	120.842728	25.987848	-8.965875	115.382919	20.009422	35.790478	117.902351	22.998635	13.4123015	116.642635	-89.002541	-1.6021575	125.042821
-48.475883	32.915756	123.966896	-33.092415	6.100095	120.30954	25.907904	-8.820642	115.133354	19.973295	35.926559	118.122017	22.9405995	13.5529585	116.6276855	-89.1254295	-1.3527685	123.9913945
-47.681984	33.558475	123.790619	-33.146282	6.301159	119.841591	25.842813	-8.669368	114.895569	19.946852	36.022232	118.364525	22.8948325	13.676432	116.630047	-89.1873965	-1.074114	123.053135
-46.74464	34.556988	123.813698	-33.233711	6.590682	119.359001	25.796709	-8.44216	114.593063	19.955345	36.172112	118.825294	22.876027	13.864976	116.7091785	-89.343449	-0.683611999999998	122.0088235
-45.905182	35.050095	123.819221	-33.274086	6.837445	119.182907	25.765251	-8.287819	114.469276	20.00412	36.307281	119.034805	22.8846855	14.009731	116.7520405	-89.4328575	-0.334841000000003	121.6137735
-45.002869	35.382553	123.841682	-33.282864	7.06286	119.153282	25.743547	-8.174353	114.385757	20.073254	36.431919	119.150398	22.9084005	14.128783	116.7680775	-89.4741285	-0.00306300000000093	121.5384865
-44.138294	35.626808	123.823189	-33.265831	7.310653	119.205048	25.708347	-8.080382	114.394402	20.163628	36.541672	119.13475	22.9359875	14.230645	116.764576	-89.4676495	0.390661000000001	121.64552
-43.182518	35.756973	123.755455	-33.240955	7.542144	119.315063	25.674629	-8.029069	114.47525	20.243309	36.633217	119.015434	22.958969	14.302074	116.745342	-89.440879	0.782214	121.884784
-42.233887	35.806305	123.53009	-33.244209	7.714419	119.486549	25.660654	-8.027327	114.626205	20.29883	36.694809	118.828758	22.979742	14.333741	116.7274815	-89.46816	1.095097	122.2456165
-41.219776	35.766094	123.250343	-33.25206	7.799923	119.644371	25.636404	-8.057537	114.854958	20.33013	36.7178	118.544128	22.983267	14.3301315	116.699543	-89.487387	1.2697145	122.589199
-39.732105	35.478271	122.764084	-33.280273	7.867206	119.861076	25.615307	-8.176726	115.226318	20.335365	36.654964	118.092667	22.975336	14.239119	116.6594925	-89.535882	1.495293	123.0626595
-38.715664	35.229309	122.450661	-33.332123	7.859732	120.006981	25.575447	-8.28785	115.509567	20.324131	36.594849	117.693352	22.949789	14.1534995	116.6014595	-89.614035	1.5659645	123.4125025
-37.651512	34.85722	122.037865	-33.339466	7.828625	120.152641	25.557655	-8.414293	115.77076	20.320669	36.509899	117.264542	22.939162	14.047803	116.517651	-89.618094	1.609447	123.787631
-36.54707	34.524693	121.607254	-33.326897	7.785842	120.293793	25.526846	-8.55442	116.043457	20.322292	36.410778	116.820206	22.924569	13.928179	116.4318315	-89.578363	1.643505	124.1557545
-35.444107	34.099663	121.158348	-33.306923	7.73706	120.436287	25.51598	-8.660549	116.365005	20.33745	36.309196	116.280022	22.926715	13.8243235	116.3225135	-89.540561	1.6497965	124.5500605
-34.253849	33.727177	120.703171	-33.286716	7.744223	120.606216	25.53389	-8.791195	116.712105	20.374832	36.201172	115.758881	22.954361	13.7049885	116.235493	-89.527793	1.7834575	124.976939
-33.003201	33.319153	120.228157	-33.343594	7.751342	120.771614	25.574276	-8.910355	117.059517	20.420042	36.062126	115.301132	22.997159	13.5758855	116.1803245	-89.684347	1.9267985	125.3629035
-31.131189	32.762169	119.689026	-33.228153	7.5518	120.755074	25.635868	-9.096379	117.519531	20.477131	35.836021	114.830315	23.0564995	13.369821	116.174923	-89.5128055	1.733779	125.335225
-29.843161	32.413265	119.525589	-33.252781	7.431666	120.79673	25.680161	-9.217918	117.673073	20.500122	35.70084	114.737274	23.0901415	13.241461	116.2051735	-89.5957035	1.621871	125.3882865
-28.442371	32.080379	119.415726	-33.267517	7.279853	120.752655	25.725777	-9.299581	117.754745	20.520695	35.5826	114.820061	23.123236	13.1415095	116.287403	-89.65827	1.4181965	125.217907
-27.076254	31.796968	119.480049	-33.101585	7.068387	120.634201	25.771666	-9.312537	117.826988	20.538395	35.528381	115.052711	23.1550305	13.107922	116.4398495	-89.3582005	1.028852	124.8285525
-25.680498	31.56566	119.67276	-33.14119	7.042133	120.651497	25.857952	-9.287045	117.892517	20.561317	35.531509	115.470268	23.2096345	13.122232	116.6813925	-89.4920145	0.962033999999999	124.6216015
-24.217524	31.386587	119.872772	-33.045109	7.01604	120.530769	25.973957	-9.171718	118.044304	20.595415	35.590717	116.008286	23.284686	13.2094995	117.026295	-89.374904	0.822580500000001	124.035243
-22.7791	31.256962	120.06234	-33.007763	7.045882	120.387115	26.100136	-9.045104	118.261948	20.64197	35.71064	116.641357	23.371053	13.332768	117.4516525	-89.386579	0.758996000000002	123.3225775
-20.552807	31.077835	120.292816	-32.974697	7.156109	119.899727	26.284906	-8.847195	118.622383	20.707661	35.879044	117.586967	23.4962835	13.5159245	118.104675	-89.4456775	0.796293499999999	121.694779
-19.106567	30.994707	120.451904	-32.958672	7.22662	119.414017	26.440624	-8.715849	118.824425	20.757059	35.962952	118.200935	23.5988415	13.6235515	118.51268	-89.5161855	0.829688499999998	120.315354
-17.807077	30.915127	120.593109	-32.937057	7.328121	118.842888	26.564581	-8.57505	118.989838	20.791569	36.052601	118.825737	23.678075	13.7387755	118.9077875	-89.552189	0.917466499999998	118.7779885
-16.334246	30.753458	120.613434	-32.912807	7.434823	118.220367	26.698668	-8.446225	119.080177	20.803785	36.141052	119.387421	23.7512265	13.8474135	119.233799	-89.5768405	1.0222325	117.206935
-14.992084	30.620676	120.690712	-32.832619	7.535316	117.655525	26.822285	-8.287408	119.078354	20.814133	36.23418	119.823669	23.818209	13.973386	119.4510115	-89.483447	1.097246	115.8600385
-13.689178	30.407396	120.709694	-32.747677	7.681363	117.239296	26.963577	-8.094218	119.037018	20.851866	36.378567	120.128357	23.9077215	14.1421745	119.5826875	-89.4030755	1.2205515	114.8959045
-12.355766	30.138605	120.789375	-32.39304	7.684223	116.88768	27.123543	-7.877925	119.029358	20.922318	36.565945	120.335594	24.0229305	14.34401	119.682476	-88.8090105	1.024436	114.092884
-10.198864	29.49642	120.903107	-32.200081	7.996967	116.91288	27.383295	-7.539594	119.085884	21.073658	36.833527	120.587898	24.2284765	14.6469665	119.836891	-88.6286385	1.3469675	113.988869
-9.027902	29.10305	121.071136	-32.056644	8.170169	117.109505	27.550566	-7.36385	119.259216	21.192751	36.978428	120.764671	24.3716585	14.807289	120.0119435	-88.4849465	1.533049	114.2070665
-8.296718	28.842506	121.49485	-31.950871	8.314	117.362297	27.699072	-7.221381	119.528564	21.306112	37.088295	120.944977	24.502592	14.933457	120.2367705	-88.404334	1.694543	114.4878235
-7.27564	28.265932	121.783028	-31.815573	8.445338	117.68795	27.834431	-7.123579	119.857277	21.387524	37.162827	121.174004	24.6109775	15.019624	120.5156405	-88.2421235	1.871052	114.8602595
-6.017027	27.531246	121.975281	-31.792355	8.438005	117.879311	27.967247	-7.057978	120.215714	21.822947	37.046463	121.23101	24.895097	14.9942425	120.723362	-88.479807	1.8817675	115.03526
-5.090309	26.848438	122.149849	-31.749313	8.439592	118.059395	28.079201	-7.03447	120.567413	21.86994	37.108505	121.435226	24.9745705	15.0370175	121.0013195	-88.4731965	1.8421665	115.1174705
-4.683254	26.382298	122.529961	-31.705845	8.412376	118.134842	28.19565	-7.020822	120.887184	21.876032	37.080906	121.571709	25.035841	15.030042	121.2294465	-88.447531	1.79471	115.0402375
-3.633774	25.246775	122.735909	-31.687304	8.357433	118.236801	28.286278	-7.040227	121.199371	21.951521	37.099052	121.629845	25.1188995	15.0294125	121.414608	-88.4935075	1.6854535	115.058994
-2.832424	24.41065	122.637192	-31.600687	8.35741	118.318573	28.34399	-7.050618	121.318779	22.00355	37.100258	121.561096	25.17377	15.02482	121.4399375	-88.375144	1.69	115.1972085
-1.684163	23.4018	122.343956	-31.578775	8.26757	118.276871	28.420786	-7.04789	121.431747	22.065918	37.095089	121.425354	25.243352	15.0235995	121.4285505	-88.400902	1.5115405	115.1251915
-1.945973	22.944828	122.653267	-31.521168	8.237942	118.275925	28.504339	-7.022349	121.576859	22.154755	37.150272	121.294144	25.329547	15.0639615	121.4355015	-88.371883	1.4119225	115.1163485
-0.58942	21.586708	122.118057	-31.413651	8.188248	118.253242	28.617243	-7.030389	121.744171	22.218103	37.124081	121.138	25.417673	15.046846	121.4410855	-88.244975	1.32965	115.0653985
-0.522258	20.739698	122.192261	-31.566313	8.303383	118.368515	28.74563	-7.038502	121.956169	21.921431	37.247986	121.1241	25.3335305	15.104742	121.5401345	-88.4661565	1.502024	115.1968955
-0.082011	19.765926	122.121452	-31.476576	8.204206	118.406525	28.893656	-7.1305	122.132477	22.025331	37.181644	120.947922	25.4594935	15.025572	121.5401995	-88.4126455	1.38284	115.2728505
0.385168	18.358667	122.025421	-31.251663	8.006206	118.415054	29.096565	-7.208059	122.322319	22.207188	37.076015	120.700348	25.6518765	14.933978	121.5113335	-88.1552025	1.078434	115.3187745
0.687396	17.235884	121.953918	-31.093184	7.90582	118.55397	29.269039	-7.221638	122.399712	22.3409	37.046192	120.546829	25.8049695	14.912277	121.4732705	-87.9913375	0.899363000000001	115.6346695
0.920357	16.172102	121.963203	-30.912251	7.814012	118.768181	29.447052	-7.16974	122.479645	22.486921	37.035557	120.442352	25.9669865	14.9329085	121.4609985	-87.7914885	0.695115500000002	116.0753635
1.09573	15.112106	122.045959	-30.689615	7.792127	119.064919	29.709248	-7.174348	122.596214	22.630362	37.033291	120.351768	26.169805	14.9294715	121.473991	-87.549035	0.654782500000001	116.655847
1.187466	14.184022	122.158989	-30.486166	7.765076	119.386818	29.964834	-7.11228	122.789848	22.771484	37.065075	120.251274	26.368159	14.9763975	121.520561	-87.340491	0.553754499999998	117.253075
1.231755	13.178041	122.342766	-30.287235	7.76704	119.705772	30.226507	-7.042315	123.021164	22.907558	37.123646	120.190338	26.5670325	15.0406655	121.605751	-87.1415025	0.4934145	117.805793
1.310678	12.052836	122.51239	-30.111053	7.781626	119.99736	30.489752	-6.9622	123.2733	23.050774	37.174473	120.156158	26.770263	15.1061365	121.714729	-86.992369	0.4571155	118.279991
1.293178	10.498161	122.771744	-29.867378	7.758175	120.328995	30.831581	-6.921556	123.727539	23.240971	37.200329	120.098732	27.036276	15.1393865	121.9131355	-86.771032	0.376963499999997	118.7448545
1.202258	9.590523	122.91124	-29.847395	7.783409	120.57328	31.008417	-6.922524	123.984634	23.396221	37.188824	120.041702	27.202319	15.13315	122.013168	-86.897109	0.433668000000001	119.133392
1.106153	8.563469	123.007751	-29.55859	7.612645	120.632637	31.181461	-6.955519	124.15123	23.55986	37.1516	119.948074	27.3706605	15.0980405	122.049652	-86.4878405	0.127249499999998	119.215622
1.035501	7.469247	123.076546	-29.382065	7.485686	120.914101	31.375874	-7.016042	124.178818	23.739676	37.093094	119.878326	27.557775	15.038526	122.028572	-86.321905	-0.0671540000000004	119.79963
0.911309	6.483507	123.161194	-29.159525	7.311879	121.168861	31.5755	-7.084263	124.117592	23.935665	37.034863	119.858482	27.7555825	14.9753	121.988037	-86.0746325	-0.351542	120.349685
0.759352	5.494172	123.208092	-28.899019	7.168762	121.4188	31.849199	-7.14086	124.065086	24.116974	36.984409	119.920303	27.9830865	14.9217745	121.9926945	-85.7811245	-0.5842505	120.8449055
0.581245	4.609385	123.296593	-28.680292	7.043342	121.631393	32.074608	-7.223804	123.998596	24.307419	36.929176	119.991371	28.1910135	14.852686	121.9949835	-85.5515975	-0.766001999999999	121.2678025
0.269206	3.13645	123.344315	-28.383478	6.890979	121.771637	32.432117	-7.332681	123.984055	24.617285	36.83239	120.067505	28.524701	14.7498545	122.02578	-85.291657	-0.967896499999998	121.517494
0.017658	2.215813	123.308113	-28.207489	6.835477	121.753105	32.576813	-7.423694	123.985947	24.853296	36.745365	120.113754	28.7150545	14.6608355	122.0498505	-85.1300325	-0.989881499999999	121.4563595
-0.253896	1.285374	123.225441	-28.037912	6.773757	121.663391	32.7351	-7.553168	124.001549	25.103834	36.629356	120.138588	28.919467	14.538094	122.0700685	-84.995291	-0.990580000000001	121.2567135
-0.543424	0.453118	123.149536	-27.879742	6.719338	121.602692	32.882984	-7.711206	123.972847	25.328726	36.488457	120.119003	29.105855	14.3886255	122.045925	-84.865339	-0.949949499999999	121.159459
-0.850667	-0.508458	123.059143	-27.724712	6.647596	121.574089	33.041851	-7.860457	123.869179	25.528782	36.363445	120.123039	29.2853165	14.251494	121.996109	-84.7347405	-0.956301999999999	121.152069
-1.168904	-1.419461	122.9049	-27.537605	6.543655	121.569153	33.211025	-8.005966	123.711906	25.689024	36.267109	120.161804	29.4500245	14.1305715	121.936855	-84.5252345	-1.0432615	121.201451
-1.522686	-2.306108	122.747482	-27.387724	6.446531	121.555122	33.382008	-8.108106	123.504433	25.828457	36.19754	120.281563	29.6052325	14.044717	121.892998	-84.3806805	-1.151655	121.217246
-2.099692	-3.622812	122.438904	-27.208324	6.293681	121.48526	33.599602	-8.195297	123.186623	25.978348	36.150146	120.505692	29.788975	13.9774245	121.8461575	-84.205623	-1.3900625	121.1243625
-2.510887	-4.497859	122.244354	-27.064615	6.21246	121.408737	33.77882	-8.214673	123.010567	26.06064	36.142139	120.637512	29.91973	13.963733	121.8240395	-84.04896	-1.538813	120.9934345
-2.87503	-5.499118	122.037933	-26.93396	6.184389	121.371208	33.938625	-8.20152	122.903046	26.14679	36.15918	120.682953	30.0427075	13.97883	121.7929995	-83.9106275	-1.610052	120.9494165
-3.341423	-6.43529	122.019562	-26.830009	6.196501	121.362183	34.109161	-8.167268	122.883621	26.240417	36.209602	120.67466	30.174789	14.021167	121.7791405	-83.834807	-1.628165	120.9452255
-3.716324	-7.409935	121.957802	-26.695251	6.198729	121.353928	34.246067	-8.153274	122.974487	26.350302	36.244389	120.625366	30.2981845	14.0455575	121.7999265	-83.6886865	-1.6480995	120.9079295
-4.331518	-8.356098	122.139565	-26.598103	6.188766	121.361435	34.401745	-8.177561	123.133217	26.465305	36.232422	120.498322	30.433525	14.0274305	121.8157695	-83.629731	-1.6498985	120.9071005
-4.795373	-9.383169	122.220276	-26.487679	6.15088	121.331741	34.554375	-8.259011	123.350052	26.601965	36.159389	120.311104	30.57817	13.950189	121.830578	-83.553528	-1.648429	120.832904
-5.59089	-10.940799	122.394386	-26.292065	6.037956	121.243843	34.759346	-8.408226	123.679176	26.831612	35.982807	119.994499	30.795479	13.7872905	121.8368375	-83.379609	-1.7113785	120.6508485
-6.148491	-11.955719	122.579285	-26.157555	5.909947	121.198479	34.893501	-8.531574	123.902489	26.993292	35.85099	119.756317	30.9433965	13.659708	121.829403	-83.2585065	-1.839814	120.567555
-6.754847	-12.989468	122.744118	-25.999409	5.757782	121.202484	35.025467	-8.629168	124.081314	27.140844	35.732582	119.539879	31.0831555	13.551707	121.8105965	-83.0819735	-2.036143	120.5943715
-7.373456	-14.009367	122.855698	-25.906395	5.589723	121.261024	35.181152	-8.738283	124.198044	27.221542	35.661648	119.379272	31.201347	13.4616825	121.788658	-83.014137	-2.2822365	120.73339
-8.016847	-14.986282	122.956635	-25.91629	5.500124	121.384644	35.317093	-8.807816	124.298523	27.318663	35.524471	119.241989	31.317878	13.3583275	121.770256	-83.150458	-2.3580795	120.999032
-8.557409	-15.982111	123.070824	-25.86537	5.358274	121.452675	35.458858	-8.871607	124.402367	27.405067	35.409718	119.165741	31.4319625	13.2690555	121.784054	-83.1627025	-2.5525075	121.121296
-9.36959	-16.832361	123.161423	-25.501665	5.068622	121.270767	35.59499	-8.935375	124.54361	27.522129	35.322914	119.108292	31.5585595	13.1937695	121.825951	-82.5618895	-3.0565255	120.715583
-10.533106	-18.132082	123.267067	-25.36161	4.914225	121.261932	35.751511	-9.024146	124.745346	27.690319	35.215374	119.010857	31.720915	13.095614	121.8781015	-82.444135	-3.267164	120.6457625
-11.011036	-19.074718	123.275742	-25.257677	4.84761	121.27137	35.824348	-9.072522	124.849617	27.817759	35.170795	118.870712	31.8210535	13.0491365	121.8601645	-82.3364075	-3.3539165	120.6825755
-11.830768	-19.827438	123.380959	-25.180069	4.846017	121.292343	35.863895	-9.094975	124.924133	27.965414	35.141869	118.693077	31.9146545	13.023447	121.808605	-82.2747925	-3.331413	120.776081
-12.90338	-20.396961	123.60482	-25.072145	4.835586	121.289886	35.942539	-9.103649	125.011993	28.057304	35.092079	118.511131	31.9999215	12.994215	121.761562	-82.1442115	-3.323043	120.81821
-13.585681	-21.175484	123.66922	-25.008747	4.840474	121.289932	35.969223	-9.09972	125.099518	28.153479	35.032795	118.306961	32.061351	12.9665375	121.7032395	-82.078845	-3.2855895	120.8766245
-14.567621	-21.724859	123.945221	-24.960266	4.83967	121.290077	35.996578	-9.110976	125.192688	28.261885	35.008709	118.085434	32.1292315	12.9488665	121.639061	-82.0497635	-3.2695265	120.941093
-15.515849	-22.226187	124.068832	-24.906284	4.826882	121.325874	35.99947	-9.118339	125.269188	28.351801	34.927197	117.806496	32.1756355	12.904429	121.537842	-81.9882035	-3.250665	121.113906
-17.039011	-22.94511	124.336075	-24.806555	4.760613	121.394241	36.001129	-9.152185	125.287186	28.418789	34.806721	117.39389	32.209959	12.827268	121.340538	-81.823069	-3.306042	121.447944
-18.099833	-23.261538	124.553391	-24.796312	4.732218	121.485497	36.007328	-9.172127	125.293587	28.422791	34.734684	117.207039	32.2150595	12.7812785	121.250313	-81.8076835	-3.3168425	121.720681
-19.175793	-23.532381	124.649658	-24.777594	4.66961	121.525314	35.994576	-9.186012	125.304245	28.348244	34.694283	117.053185	32.17141	12.7541355	121.178715	-81.726598	-3.4149155	121.871913
-20.218653	-23.748722	124.713303	-24.797512	4.597991	121.544205	35.965446	-9.190245	125.275635	28.22699	34.656445	116.899178	32.096218	12.7331	121.0874065	-81.691242	-3.537118	122.0010035
-21.295528	-23.914793	124.788605	-24.832199	4.533028	121.583893	35.900276	-9.179954	125.262497	28.105078	34.618362	116.728699	32.002677	12.719204	120.995598	-81.667075	-3.653148	122.172188
-22.552296	-24.001974	124.913956	-24.85813	4.490717	121.628395	35.825214	-9.1821	125.184906	28.175426	34.51363	116.457245	32.00032	12.665765	120.8210755	-81.71658	-3.684331	122.4357145
-23.722418	-23.990614	124.932411	-24.879562	4.461636	121.719826	35.77285	-9.155221	125.164925	28.520466	34.320763	116.129494	32.146658	12.582771	120.6472095	-81.905782	-3.659499	122.7924425
-25.556568	-23.926003	125.103546	-24.914839	4.40905	121.901741	35.705101	-9.10177	125.163666	27.963734	34.535469	116.185829	31.8344175	12.7168495	120.6747475	-81.6640955	-3.8987495	123.1287345
-26.757353	-23.610497	125.252197	-24.927679	4.397272	122.042656	35.674782	-9.050463	125.170326	27.905416	34.550606	116.119408	31.790099	12.7500715	120.644867	-81.645457	-3.9555275	123.440445
-28.000557	-23.296593	125.295166	-24.935572	4.38555	122.201004	35.643185	-9.001059	125.165405	27.842258	34.574081	116.061195	31.7427215	12.786511	120.6133	-81.6138655	-4.015411	123.788708
-29.240009	-22.89702	125.31295	-24.935209	4.359446	122.335114	35.606941	-8.958821	125.125397	27.748299	34.598541	116.014549	31.67762	12.81986	120.569973	-81.548038	-4.100968	124.100255
-30.553225	-22.418871	125.337708	-25.241846	4.519577	122.638275	35.612766	-8.910558	125.091934	28.094048	34.44434	115.773521	31.853407	12.766891	120.4327275	-82.337099	-3.727737	124.8438225
-31.839531	-21.851692	125.198807	-25.196377	4.430326	122.653488	35.567875	-8.866557	124.978973	27.561951	34.661354	115.943977	31.564913	12.8973985	120.461475	-81.957667	-4.0367465	124.845501
-33.147522	-21.194273	125.1017	-25.034803	4.288776	122.608612	35.539234	-8.828261	124.834183	27.376007	34.743126	115.974686	31.4576205	12.9574325	120.4044345	-81.5272265	-4.3798805	124.8127895
-35.1325	-20.034107	124.87587	-25.046656	4.265666	122.628197	35.480988	-8.707655	124.621071	27.309565	34.820877	115.864288	31.3952765	13.056611	120.2426795	-81.4885885	-4.525279	125.0137145
-36.637997	-19.094021	124.756088	-25.064491	4.299487	122.645569	35.422295	-8.59371	124.509979	27.257576	34.89941	115.840004	31.3399355	13.15285	120.1749915	-81.4689175	-4.553876	125.1161465
-38.075905	-18.123348	124.624947	-25.10811	4.360408	122.656479	35.399998	-8.486174	124.388016	27.186914	35.023853	115.858795	31.293456	13.2688395	120.1234055	-81.509676	-4.5480235	125.1895525
-39.461674	-17.083641	124.367546	-25.158558	4.453277	122.634186	35.350677	-8.384274	124.196373	27.081793	35.193901	115.92511	31.216235	13.4048135	120.0607415	-81.533351	-4.4982595	125.2076305
-40.812626	-15.98357	124.089371	-25.253841	4.55705	122.601532	35.251026	-8.283433	123.868752	26.952198	35.372494	115.927818	31.101612	13.5445305	119.898285	-81.609294	-4.4304305	125.304779
-42.24604	-14.8174	123.906303	-25.299824	4.660357	122.591606	35.124935	-8.166258	123.368332	26.772953	35.513248	115.758301	30.948944	13.673495	119.5633165	-81.548592	-4.352781	125.6198955
-43.678837	-13.603868	123.781586	-25.377264	4.725675	122.621361	34.982662	-8.067597	122.70694	26.541847	35.640049	115.44976	30.7622545	13.786226	119.07835	-81.5167825	-4.334876	126.164372
-45.625374	-11.774287	123.889145	-25.46913	4.757134	122.877411	34.717743	-7.920735	121.331299	26.074215	35.886555	114.950882	30.395979	13.98291	118.1410905	-81.334239	-4.468642	127.6137315
-47.024921	-10.431039	124.337021	-25.667091	4.843627	123.356735	34.476913	-7.795288	120.221947	25.702438	36.123463	114.712677	30.0896755	14.1640875	117.467312	-81.4238575	-4.4768335	129.246158
-48.3592	-9.01239	124.975708	-25.616703	4.715326	123.597801	34.198654	-7.64031	119.157639	25.338861	36.385147	114.617241	29.7687575	14.3724185	116.88744	-81.0021635	-4.9417665	130.308162
-49.714298	-7.59678	125.684227	-25.717703	4.688156	123.997246	33.895348	-7.482393	118.309319	24.971008	36.668388	114.666595	29.433178	14.5929975	116.487957	-80.868584	-5.2166855	131.506535
-50.973202	-6.2115	126.261856	-25.637823	4.487003	124.30854	33.586334	-7.326411	117.630791	24.643572	36.937584	114.821396	29.114953	14.8055865	116.2260935	-80.390599	-5.8315805	132.3909865
-52.145241	-4.818785	126.935699	-25.812286	4.527789	124.578537	33.267982	-7.191402	117.124008	24.331055	37.148018	115.011559	28.7995185	14.978308	116.0677835	-80.4240905	-5.92273	133.0892905
-53.330715	-3.400626	127.307716	-26.017424	4.571519	124.801598	32.95269	-7.094577	116.751717	24.052197	37.31028	115.202927	28.5024435	15.1078515	115.977322	-80.5372915	-5.9648135	133.625874
-54.881359	-1.320062	127.964417	-26.280285	4.631825	125.092995	32.549458	-6.954888	116.397682	23.695377	37.477718	115.521667	28.1224175	15.261415	115.9596745	-80.6829875	-5.997765	134.2263155
-55.79427	0.04374	128.338562	-26.439751	4.673165	125.279068	32.32803	-6.893171	116.263939	23.521879	37.545296	115.725136	27.9249545	15.3260625	115.9945375	-80.8044565	-5.9797325	134.5635985
-56.605171	1.325058	128.705948	-26.564783	4.717029	125.389992	32.134357	-6.856937	116.121384	23.403158	37.615414	115.912041	27.7687575	15.3792385	116.0167125	-80.8983235	-5.9451805	134.7632715
-57.277596	2.594812	128.973145	-26.660629	4.764112	125.443459	31.956312	-6.838478	115.954987	23.312969	37.67205	116.024673	27.6346405	15.416786	115.98983	-80.9558985	-5.888562	134.897088
-57.867855	3.848749	129.176849	-26.743889	4.769025	125.46431	31.802067	-6.811432	115.787827	23.239641	37.71706	116.082451	27.520854	15.452814	115.935139	-81.008632	-5.914764	134.993481
-58.323746	5.015654	129.311554	-27.031254	4.977205	125.504181	31.670158	-6.791814	115.589478	23.178814	37.753628	116.111084	27.424486	15.480907	115.850281	-81.486994	-5.526497	135.158081
-58.699238	6.126179	129.385071	-26.923729	4.817462	125.308121	31.553185	-6.790372	115.425217	23.1234	37.774387	116.092422	27.3382925	15.4920075	115.7588195	-81.1857505	-5.8570835	134.8574225
-58.930161	7.898499	129.273407	-27.032448	4.879172	125.065887	31.397366	-6.816988	115.162727	23.060673	37.764538	116.003456	27.2290195	15.473775	115.5830915	-81.2939155	-5.715431	134.5486825
-59.194057	8.870869	129.015961	-27.100956	4.907582	124.804794	31.299379	-6.870984	115.013123	23.040144	37.724354	115.940727	27.1697615	15.426685	115.476925	-81.3716735	-5.611521	134.132663
-59.163414	9.828812	128.749786	-27.376789	5.09603	124.616768	31.228718	-6.928417	114.887115	23.073109	37.660118	115.848053	27.1509135	15.3658505	115.367584	-81.9044915	-5.1737905	133.865952
-59.184658	10.773457	128.298813	-27.233225	4.961126	124.183609	31.154728	-7.016057	114.73439	23.141224	37.586731	115.808212	27.147976	15.285337	115.271301	-81.614426	-5.363085	133.095917
-58.961605	11.675951	127.927307	-27.513847	5.231111	123.963699	31.064638	-7.111231	114.615021	23.2276	37.510628	115.776131	27.146119	15.1996985	115.195576	-82.173813	-4.7374765	132.731822
-58.760918	12.574042	127.500847	-27.578297	5.305146	123.66449	30.959663	-7.196794	114.457024	23.301605	37.449455	115.742943	27.130634	15.1263305	115.0999835	-82.287228	-4.5160385	132.2289965
-58.392334	13.434319	127.211273	-27.714958	5.452239	123.379395	30.845037	-7.248815	114.354027	23.350842	37.398499	115.752838	27.0979395	15.074842	115.0534325	-82.5278555	-4.170364	131.7053575
-58.048664	14.772359	126.751747	-27.831057	5.618511	122.980431	30.72646	-7.285691	114.272987	23.406414	37.36002	115.773132	27.066437	15.0371645	115.0230595	-82.728551	-3.8001425	130.9378025
-57.501423	15.506708	126.18251	-27.913219	5.711407	122.625717	30.684864	-7.309318	114.289726	23.473497	37.339993	115.747559	27.0791805	15.0153375	115.0186425	-82.9056185	-3.5925235	130.2327915
-56.561344	15.996556	125.344215	-27.932611	5.838078	122.234512	30.645504	-7.383675	114.336502	23.580666	37.318344	115.618744	27.113085	14.9673345	114.977623	-82.978307	-3.2911785	129.491401
-55.876129	16.66647	124.539742	-27.782301	5.740272	121.631386	30.624966	-7.468497	114.367058	23.707569	37.286148	115.351639	27.1662675	14.9088255	114.8593485	-82.7308695	-3.4282815	128.4034235
-55.0825	17.267416	123.430908	-28.067917	6.150225	121.101761	30.618572	-7.596355	114.409622	23.844803	37.217808	115.022675	27.2316875	14.8107265	114.7161485	-83.3675215	-2.5102765	127.4873735
-54.341347	17.822273	122.256721	-28.12685	6.334451	120.388321	30.592817	-7.739359	114.447334	23.986208	37.089073	114.648506	27.2895125	14.674857	114.54792	-83.5432125	-2.005955	126.228722
-53.709747	18.61467	121.185776	-28.34623	6.67733	119.807411	30.52425	-7.915305	114.480736	24.115318	36.937195	114.238426	27.319784	14.510945	114.359581	-84.012244	-1.156285	125.255241
-52.289021	19.409306	119.57692	-28.50301	6.860761	118.756226	30.359867	-8.165443	114.426003	24.260405	36.711617	113.581703	27.310136	14.273087	114.003853	-84.316156	-0.551564999999998	123.508599
-51.302666	19.919483	118.782616	-28.487263	6.896068	118.206444	30.294519	-8.300706	114.373695	24.34049	36.587749	113.12767	27.3175045	14.1435215	113.7506825	-84.2920305	-0.351385500000003	122.6622055
-50.275307	20.387421	118.170738	-28.533724	6.952156	117.8246	30.24641	-8.408121	114.310669	24.406349	36.478897	112.726006	27.3263795	14.035388	113.5183375	-84.3938275	-0.131076000000002	122.1308625
-49.163624	20.821983	117.748199	-28.447002	6.872944	117.506287	30.232048	-8.493314	114.279648	24.448229	36.389927	112.369987	27.3401385	13.9483065	113.3248175	-84.2341425	-0.2024185	121.6877565
-48.039253	21.298981	117.376328	-28.48354	6.836917	117.277359	30.24568	-8.615527	114.256775	24.508551	36.278393	112.0952	27.3771155	13.831433	113.1759875	-84.3441955	-0.157599000000001	121.3787305
-46.945587	21.690426	116.941666	-28.406296	6.692003	117.018875	30.26071	-8.762903	114.316574	24.590475	36.140282	111.918343	27.4255925	13.6886895	113.1174585	-84.2381845	-0.304683499999999	120.9202915
-45.848972	22.151522	116.533791	-28.326136	6.546926	116.684517	30.264538	-8.939258	114.431557	24.666218	35.968533	111.707092	27.465378	13.5146375	113.0693245	-84.11765	-0.420785499999999	120.2997095
-44.079662	22.755476	115.725578	-28.30242	6.307067	116.203819	30.326111	-9.251794	114.543488	24.794071	35.663551	111.463142	27.560091	13.2058785	113.003315	-84.164931	-0.591744499999999	119.404323
-42.888416	23.239241	115.269997	-28.320812	6.227394	115.994659	30.38073	-9.44569	114.589417	24.934292	34.97187	111.328613	27.657511	12.76309	112.959015	-84.299135	-0.308302000000001	119.030303
-41.742123	23.735184	114.915756	-28.324121	6.097138	115.691696	30.372009	-9.597454	114.579247	24.987968	34.808064	111.191414	27.6799885	12.605305	112.8853305	-84.3282305	-0.411029000000001	118.4980615
-40.501259	24.196194	114.617287	-28.218668	5.924803	115.358604	30.432796	-9.730134	114.368645	25.022804	34.685471	111.141411	27.7278	12.4776685	112.755028	-84.165136	-0.6280625	117.96218
-39.346432	24.740019	114.576149	-28.159914	5.750952	115.09256	30.426088	-9.753525	114.140747	25.023533	34.657585	111.144897	27.7248105	12.45203	112.642822	-84.0446385	-0.950125999999999	117.542298
-38.214813	25.262001	114.705002	-28.145445	5.618584	114.8713	30.455307	-9.722197	113.760628	24.974277	34.694313	111.355522	27.714792	12.486058	112.558075	-84.005682	-1.24889	117.184525
-37.030273	25.835716	114.885941	-28.13905	5.532881	114.667061	30.479387	-9.611316	113.332008	24.823191	35.29612	111.68605	27.651289	12.842402	112.509029	-83.929389	-1.77664	116.825093
-35.339039	26.650942	115.190681	-28.16877	5.504739	114.289642	30.516396	-9.376848	112.783905	24.699125	35.536831	112.466263	27.6077605	13.0799915	112.625084	-83.9453005	-2.0705135	115.9542
-34.281086	27.190145	115.21981	-28.270578	5.598642	113.914848	30.485958	-9.210437	112.51297	24.639153	35.698578	113.025322	27.5625555	13.2440705	112.769146	-84.1037115	-2.0467865	115.06055
-33.117443	27.730347	115.052986	-28.343019	5.788099	113.473068	30.425781	-9.059745	112.342361	24.609333	35.829399	113.453529	27.517557	13.384827	112.897945	-84.203595	-1.808629	114.048191
-31.956593	28.270733	114.780235	-28.424116	6.074457	113.092018	30.339378	-8.956971	112.250458	24.619093	35.919586	113.698006	27.4792355	13.4813075	112.974232	-84.3274675	-1.3323935	113.209804
-30.876108	28.722918	114.573273	-28.455162	6.452746	112.813721	30.248964	-8.864218	112.238503	24.703285	36.005779	113.74601	27.4761245	13.5707805	112.9922565	-84.3864485	-0.665288499999997	112.6351855
-29.740274	29.159441	114.496483	-28.495996	6.814528	112.708748	30.196461	-8.810985	112.272606	24.821121	36.074501	113.760147	27.508791	13.631758	113.0163765	-84.500783	-0.00270199999999754	112.4011195
-28.681746	29.502502	114.481667	-28.500313	7.142071	112.73909	30.137638	-8.773357	112.370613	24.930145	36.119816	113.804375	27.5338915	13.6732295	113.087494	-84.5345175	0.6109125	112.390686
-27.107815	29.89113	114.508644	-28.524166	7.509816	112.807884	30.039886	-8.79637	112.612518	25.082716	36.14196	113.892487	27.561301	13.672795	113.2525025	-84.609633	1.346837	112.3632655
-26.094294	30.059374	114.587616	-28.605413	7.685953	112.906395	29.982227	-8.808626	112.785675	25.129322	36.154644	113.982376	27.5557745	13.673009	113.3840255	-84.7666005	1.698897	112.4287645
-25.18948	30.148293	114.731895	-28.660143	7.810294	112.991295	29.912367	-8.798219	112.979256	25.123743	36.161552	114.164444	27.518055	13.6816665	113.57185	-84.838341	1.9389215	112.41074
-24.258446	30.1754	114.928642	-28.728455	7.910358	113.165459	29.848242	-8.787444	113.219681	25.083712	36.174564	114.416718	27.465977	13.69356	113.8181995	-84.922887	2.127156	112.5127185
-23.384197	30.139559	115.14772	-28.828838	7.995041	113.365677	29.784599	-8.770282	113.487457	25.032997	36.177071	114.730705	27.408798	13.7033945	114.109081	-85.066474	2.2866875	112.622273
-22.532806	30.045858	115.458168	-28.915531	8.068805	113.605072	29.739288	-8.770351	113.801323	24.980297	36.176105	115.083839	27.3597925	13.702877	114.442581	-85.1908545	2.434733	112.767563
-21.75559	29.902729	115.805367	-29.018864	8.151497	113.855339	29.694405	-8.785271	114.205467	24.916723	36.17205	115.454292	27.305564	13.6933895	114.8298795	-85.343292	2.6096045	112.8807985
-20.710773	29.620531	116.313805	-29.151402	8.196839	114.145866	29.643785	-8.78997	114.692131	24.784149	36.146648	116.000977	27.213967	13.678339	115.346554	-85.516771	2.715339	112.945178
-19.996271	29.295338	116.540459	-29.240788	8.213104	114.252304	29.585117	-8.793435	114.871407	24.674538	36.131767	116.27623	27.1298275	13.669166	115.5738185	-85.6114035	2.757042	112.9307895
-19.280624	28.906626	116.699348	-29.322294	8.177114	114.2686	29.50519	-8.78996	114.832047	24.550781	36.125801	116.437233	27.0279855	13.6679205	115.63464	-85.6725735	2.6863075	112.90256
-18.662767	28.515676	116.773895	-29.467197	8.183375	114.235664	29.399019	-8.786189	114.638435	24.443958	36.133167	116.425789	26.9214885	13.673489	115.532112	-85.8558825	2.693261	112.939216
-18.05769	28.040552	116.697052	-29.540289	8.191713	114.145493	29.293915	-8.740437	114.323997	24.339088	36.166412	116.316986	26.8165015	13.7129875	115.3204915	-85.8970795	2.6704385	112.9704945
-17.454151	27.528637	116.498856	-29.600504	8.222326	113.999496	29.182001	-8.684332	113.993225	24.252064	36.202969	116.063293	26.7170325	13.7593185	115.028259	-85.9180405	2.6853335	112.970733
-16.867989	26.939308	116.174103	-29.681005	8.270409	113.837708	29.074257	-8.65962	113.638519	24.198208	36.232609	115.698036	26.6362325	13.7864945	114.6682775	-85.9982425	2.7543235	113.0071385
-15.996141	25.94117	115.627739	-29.724503	8.299028	113.63063	28.905165	-8.719581	113.225723	24.193687	36.188313	115.052605	26.549426	13.734366	114.139164	-85.998432	2.86369	113.122096
-15.400514	25.163101	115.324249	-29.720894	8.309269	113.606384	28.811396	-8.828686	113.079536	24.232168	36.096649	114.633728	26.521782	13.6339815	113.856632	-85.96357	2.9845565	113.356136
-14.807652	24.355484	115.080299	-29.736763	8.310152	113.681778	28.725845	-8.978823	113.002357	24.294016	35.990402	114.2314	26.5099305	13.5057895	113.6168785	-85.9834565	3.1145145	113.7466775
-14.198192	23.466019	114.836052	-29.721365	8.288693	113.840012	28.643036	-9.15424	112.981735	24.362232	35.838326	113.825165	26.502634	13.342043	113.40345	-85.945364	3.235343	114.276574
-13.700667	22.562286	114.701996	-29.710112	8.247003	114.059387	28.558519	-9.343996	112.978188	24.42499	35.658993	113.387314	26.4917545	13.1574985	113.182751	-85.9119785	3.3365075	114.936023
-13.153319	21.585239	114.648544	-29.676441	8.198324	114.418373	28.493145	-9.542613	113.056709	24.485641	35.465485	112.986984	26.489393	12.961436	113.0218465	-85.842275	3.435212	115.8148995
-12.575479	20.612989	114.677155	-29.655357	8.135841	114.862	28.439674	-9.747655	113.268402	24.536526	35.265083	112.607979	26.4881	12.758714	112.9381905	-85.798814	3.512968	116.7858095
-11.68042	19.122017	114.878212	-29.60627	8.072759	115.578445	28.414482	-10.039842	113.730957	24.632034	34.958797	112.172974	26.523258	12.4594775	112.9519655	-85.735798	3.6860405	118.2049245
-11.009674	18.123671	115.054092	-29.563793	7.99624	116.034424	28.411594	-10.208575	114.157661	24.694901	34.771942	111.970093	26.5532475	12.2816835	113.063877	-85.6808335	3.7107965	119.004971
-10.334969	17.145681	115.279938	-29.538584	7.941538	116.433395	28.427277	-10.351842	114.603912	24.732405	34.59948	111.863029	26.579841	12.123819	113.2334705	-85.657009	3.759257	119.6333195
-9.652852	16.238218	115.453384	-29.606482	7.883218	116.697479	28.459703	-10.452955	115.099976	24.730555	34.464832	111.771683	26.595129	12.0059385	113.4358295	-85.808093	3.7604975	119.9591285
-8.972376	15.368441	115.587006	-29.628944	7.851084	116.798698	28.467697	-10.506959	115.533516	24.754831	33.886372	111.7985	26.611264	11.6897065	113.666008	-85.869152	4.0124615	119.931388
-8.206022	14.535311	115.642532	-29.801476	7.853063	116.892937	28.437981	-10.557034	115.855476	24.667776	33.824326	111.811935	26.5528785	11.633646	113.8337055	-86.1558305	4.07248	119.9521685
-7.516711	13.78234	115.643738	-29.875511	7.752071	116.674232	28.354603	-10.618727	116.012192	24.574146	33.768227	111.879143	26.4643745	11.57475	113.9456675	-86.2153965	3.929392	119.4027965
-6.354841	12.74356	115.574333	-30.057791	7.641968	116.285362	28.182947	-10.706858	116.011765	24.451771	33.704247	112.142944	26.317359	11.4986945	114.0773545	-86.432941	3.7852415	118.4933695
-5.611937	12.100543	115.515411	-30.186058	7.576582	115.96389	28.084997	-10.731906	115.951851	24.30475	34.204483	112.487663	26.1948735	11.7362885	114.219757	-86.5669895	3.4168755	117.708023
-4.797628	11.554099	115.547989	-30.317488	7.529469	115.610733	28.019773	-10.700141	115.895378	24.224577	34.266777	113.095734	26.122175	11.783318	114.495556	-86.757151	3.27562	116.72591
-4.050412	11.025134	115.603844	-30.423143	7.503528	115.191566	27.985641	-10.619071	115.876373	24.096601	34.348564	113.900398	26.041121	11.8647465	114.8883855	-86.887407	3.1423095	115.4947465
-3.271126	10.544337	115.657578	-30.530008	7.543613	114.78418	27.975449	-10.520218	115.795349	23.941023	34.430466	114.747513	25.958236	11.955124	115.271431	-87.018252	3.132102	114.296929
-2.539987	10.059185	115.704361	-30.596796	7.602452	114.497292	27.987436	-10.367107	115.731934	23.834715	34.520844	115.45694	25.9110755	12.0768685	115.594437	-87.1046675	3.1280355	113.400147
-1.81131	9.572444	115.819809	-30.597651	7.743632	114.391197	28.013191	-10.194072	115.727303	23.814445	34.658382	116.032028	25.913818	12.232155	115.8796655	-87.10912	3.255109	112.9027285
-0.750595	8.842273	116.14431	-30.547476	8.00022	114.467064	28.109413	-9.972144	115.864494	23.810452	34.842319	116.82814	25.9599325	12.4350875	116.346317	-87.0548845	3.5653525	112.587811
-0.033361	8.367822	116.464165	-30.5193	8.200676	114.645561	28.183538	-9.857058	116.118286	23.858221	34.934811	117.230309	26.0208795	12.5388765	116.6742975	-87.0594795	3.8624755	112.6168245
0.629878	7.887664	116.821541	-30.502373	8.373004	114.91214	28.241137	-9.765965	116.503204	23.919281	34.986919	117.565384	26.080209	12.610477	117.034294	-87.084955	4.135531	112.789986
1.348968	7.321238	117.170204	-30.457232	8.532761	115.221466	28.301006	-9.730887	117.003738	23.995989	34.99398	117.87014	26.1484975	12.6315465	117.436939	-87.0629615	4.4339755	113.005993
1.928305	6.746539	117.621696	-30.482403	8.621692	115.53904	28.358702	-9.759387	117.546936	24.056892	34.976196	118.127312	26.207797	12.6084045	117.837124	-87.172603	4.6349795	113.240956
2.497915	6.160046	118.107048	-30.50799	8.661778	115.845825	28.40983	-9.838672	118.131981	24.112896	34.908791	118.346405	26.261363	12.5350595	118.239193	-87.277343	4.7884965	113.452457
3.043901	5.531226	118.620789	-30.530664	8.648094	116.121292	28.441984	-9.933139	118.738068	24.152119	34.813232	118.533234	26.2970515	12.4400465	118.635651	-87.3583795	4.8561415	113.606933
3.747154	4.594044	119.24485	-30.571234	8.541181	116.438164	28.467453	-10.125834	119.541718	24.228615	34.651886	118.656418	26.348034	12.263026	119.099068	-87.490502	4.819336	113.77726
4.176478	3.966577	119.604584	-30.628242	8.428095	116.600121	28.452986	-10.256081	120.024467	24.258926	34.53186	118.617592	26.355956	12.1378895	119.3210295	-87.61244	4.7183005	113.8792125
4.510388	3.356393	119.913467	-30.66028	8.324465	116.717018	28.463549	-10.395205	120.440002	24.300131	34.425934	118.515762	26.38184	12.0153645	119.477882	-87.7024	4.6335655	113.956154
4.798563	2.737577	120.149757	-30.664137	8.167261	116.79068	28.475714	-10.523479	120.820686	24.33164	34.290928	118.394707	26.403677	11.8837245	119.6076965	-87.731951	4.4507975	113.9736635
5.024374	2.147515	120.374718	-30.717623	8.027018	116.822067	28.500635	-10.657689	121.170364	24.350279	34.143093	118.294945	26.425457	11.742702	119.7326545	-87.860703	4.311334	113.9114795
5.196558	1.549761	120.562378	-30.74399	7.888941	116.895935	28.499588	-10.797956	121.448204	24.367571	33.999969	118.222023	26.4335795	11.6010065	119.8351135	-87.9215595	4.1768755	113.9567565
5.348507	0.993738	120.716682	-30.903545	7.835447	117.043701	28.505028	-10.914827	121.679131	24.397732	33.867855	118.181137	26.45138	11.476514	119.930134	-88.25847	4.19438	114.157268
5.508624	0.290354	120.920586	-30.974871	7.688803	117.219749	28.514338	-11.065357	121.918526	24.440941	33.729111	118.195869	26.4776395	11.331877	120.0571975	-88.4273815	4.045729	114.3823005
5.571661	-0.143385	121.03717	-30.994511	7.614408	117.319847	28.541283	-11.120753	122.0466	24.460905	33.68219	118.2995	26.501094	11.2807185	120.17305	-88.490116	3.9480975	114.466644
5.58113	-0.505247	121.178734	-31.002581	7.580912	117.41954	28.600672	-11.152361	122.153435	24.489956	33.674644	118.453171	26.545314	11.2611415	120.303303	-88.550476	3.9006825	114.535777
5.525591	-0.841549	121.290375	-30.720278	7.407099	117.292191	28.640566	-11.160047	122.257469	24.521467	33.702831	118.615173	26.5810165	11.271392	120.436321	-88.0215725	3.542806	114.148061
5.437715	-1.126085	121.367683	-30.690283	7.404476	117.34803	28.675594	-11.128808	122.3349	24.573778	33.733238	118.73394	26.624686	11.302215	120.53442	-88.005252	3.506737	114.16164
5.277638	-1.378133	121.364677	-30.628813	7.399487	117.431816	28.748352	-11.095222	122.351662	24.64397	33.776821	118.802002	26.696161	11.3407995	120.576832	-87.953787	3.4581745	114.2868
5.103811	-1.63737	121.313332	-30.764957	7.52405	117.682945	28.85252	-11.068162	122.303246	24.720062	33.81366	118.825066	26.786291	11.372749	120.564156	-88.316205	3.675351	114.801734
4.883082	-2.085104	121.113968	-30.373779	7.293414	117.69136	29.065111	-10.993598	122.161118	24.822477	33.858421	118.873062	26.943794	11.4324115	120.51709	-87.691352	3.1544165	114.86563
4.400732	-2.310958	121.087814	-30.232677	7.195773	117.774536	29.256678	-10.994201	122.009529	24.88546	33.896889	118.921051	27.071069	11.451344	120.46529	-87.536423	2.940202	115.083782
3.980647	-2.628087	120.940529	-30.116144	7.126207	117.825912	29.43261	-10.959838	121.901093	24.922386	33.948868	118.992912	27.177498	11.494515	120.4470025	-87.409786	2.757899	115.2048215
3.678714	-2.993562	120.738556	-29.996677	7.054795	117.837463	29.597366	-10.892041	121.814934	24.960342	33.999874	119.063499	27.278854	11.5539165	120.4392165	-87.272208	2.5556735	115.2357095
2.9514	-3.124912	120.823143	-29.905561	7.024565	117.825951	29.736769	-10.818954	121.748909	24.998285	34.066658	119.119583	27.367527	11.623852	120.434246	-87.178649	2.425278	115.217656
2.376101	-3.470852	120.657684	-29.828777	7.003122	117.784607	29.850187	-10.738914	121.707626	25.02796	34.14156	119.124557	27.4390735	11.701323	120.4160915	-87.0966275	2.304921	115.1531225
1.729218	-3.759876	120.673279	-29.778259	7.025659	117.768356	29.947891	-10.626366	121.647797	25.0718	34.228542	119.102165	27.5098455	11.801088	120.374981	-87.0663635	2.25023	115.161731
0.658931	-4.22172	120.338799	-29.689163	7.092056	117.771042	30.096807	-10.475214	121.513687	25.129076	34.37431	119.002892	27.6129415	11.949548	120.2582895	-86.9912675	2.234564	115.2837945
-0.152333	-4.483439	120.182655	-29.625511	7.139389	117.756523	30.188057	-10.377934	121.412956	25.172407	34.443737	118.92382	27.680232	12.0329015	120.168388	-86.931254	2.2458765	115.344658
-0.966619	-4.836044	119.985435	-29.517073	7.169088	117.728165	30.247126	-10.305739	121.325974	25.213512	34.497303	118.840256	27.730319	12.095782	120.083115	-86.764465	2.242394	115.373215
-1.811808	-5.142761	119.755257	-29.428185	7.268111	117.679527	30.296988	-10.242165	121.285156	25.270527	34.537773	118.754066	27.7837575	12.147804	120.019611	-86.6401275	2.388418	115.339443
-2.835304	-5.482071	119.646217	-29.389139	7.385384	117.651283	30.335518	-10.199208	121.274933	25.344578	34.573944	118.646561	27.840048	12.187368	119.960747	-86.618326	2.5834	115.341819
-3.849553	-5.873701	119.522186	-29.325447	7.460297	117.673302	30.378447	-10.183752	121.270218	25.416761	34.618244	118.525925	27.897604	12.217246	119.8980715	-86.548498	2.703348	115.4485325
-4.885128	-6.200797	119.466843	-29.259199	7.548708	117.757568	30.440462	-10.128957	121.266068	25.471104	34.670403	118.41153	27.955783	12.270723	119.838799	-86.474181	2.826693	115.676337
-6.419419	-6.79386	119.359718	-29.188633	7.641342	117.907822	30.54874	-10.046317	121.258232	25.522739	34.763897	118.209122	28.0357395	12.35879	119.733677	-86.4130055	2.923894	116.081967
-7.716535	-7.140052	119.383987	-29.122751	7.659172	117.983902	30.597687	-9.985193	121.266617	25.535362	34.794025	118.07473	28.0665245	12.404416	119.6706735	-86.3120265	2.913928	116.2971305
-8.804785	-7.494063	119.292053	-29.09034	7.706331	118.045425	30.627388	-9.968445	121.291542	25.546295	34.792244	117.937492	28.0868415	12.4118995	119.614517	-86.2675215	3.0007625	116.476333
-10.010166	-7.911184	119.203827	-29.076153	7.726481	118.051849	30.631453	-9.968054	121.312103	25.548351	34.779171	117.805824	28.089902	12.4055585	119.5589635	-86.242208	3.0474035	116.5447345
-11.427788	-8.263137	119.108925	-29.063412	7.762101	118.027794	30.610666	-9.96991	121.329201	25.545729	34.764462	117.677437	28.0781975	12.397276	119.503319	-86.2050215	3.126926	116.552269
-12.733761	-8.595455	119.0364	-29.057064	7.800573	117.98307	30.581656	-9.981542	121.303055	25.570484	34.763988	117.558304	28.07607	12.391223	119.4306795	-86.190198	3.209923	116.5354605
-14.067873	-8.935749	118.876839	-29.053234	7.889889	117.968964	30.524343	-9.995112	121.263016	25.59866	34.77647	117.485786	28.0615015	12.390679	119.374401	-86.1679695	3.389099	116.563527
-16.070965	-9.529415	118.61261	-29.067633	7.992034	117.958344	30.456474	-10.001106	121.17572	25.650078	34.782215	117.44648	28.053276	12.3905545	119.3111	-86.188542	3.5935135	116.605588
-17.729816	-9.676376	118.575714	-29.008099	8.035544	118.0215	30.423847	-10.031213	121.075035	25.735867	34.765209	117.444817	28.079857	12.366998	119.259926	-86.096055	3.70409	116.783074
-19.21701	-10.010758	118.480743	-28.951368	8.107835	118.200874	30.387438	-10.08068	120.898758	25.826338	34.73679	117.407784	28.106888	12.328055	119.153271	-86.009624	3.887615	117.248477
-20.78627	-10.293871	118.54261	-28.897181	8.146515	118.601379	30.376795	-10.114432	120.588364	25.897217	34.699059	117.398323	28.137006	12.2923135	118.9933435	-85.931368	4.0007165	118.2094145
-22.25086	-10.577628	118.604004	-28.75218	8.219556	119.14772	30.361319	-10.097752	120.207642	25.944256	34.694317	117.511452	28.1527875	12.2982825	118.859547	-85.6571475	4.1408295	119.435893
-23.833147	-10.900782	118.805695	-28.671789	8.250827	119.807205	30.392202	-10.036954	119.857536	25.942862	34.772171	117.77195	28.167532	12.3676085	118.814743	-85.51111	4.1340455	120.799667
-25.35383	-11.229128	119.108292	-28.601799	8.329857	120.420197	30.399286	-9.93475	119.639732	25.888222	34.909706	118.122879	28.143754	12.487478	118.8813055	-85.347352	4.172236	121.9590885
-27.665863	-11.808019	119.612778	-28.618956	8.517675	121.209419	30.370668	-9.739707	119.601036	25.756079	35.144466	118.579185	28.0633735	12.7023795	119.0901105	-85.3012855	4.3329705	123.3287275
-29.168463	-12.236102	120.009247	-28.70192	8.684016	121.529839	30.309317	-9.637769	119.710556	25.695276	35.260239	118.700722	28.0022965	12.811235	119.205639	-85.4061365	4.556797	123.854039
-30.67207	-12.682787	120.371803	-28.861458	8.917961	121.82753	30.223053	-9.575222	119.895424	25.635948	35.350029	118.68364	27.9295005	12.8874035	119.289532	-85.6524165	4.9485185	124.365528
-32.136517	-13.202774	120.786522	-28.946819	9.054416	121.885094	30.126831	-9.51615	120.165146	25.593626	35.384998	118.468597	27.8602285	12.934424	119.3168715	-85.7538665	5.174408	124.4533165
-33.59539	-13.739454	121.276985	-29.050621	9.208047	121.990547	30.014545	-9.51008	120.436249	25.528904	35.368092	118.079842	27.7717245	12.929006	119.2580455	-85.8729665	5.487088	124.7230485
-34.929337	-14.317419	121.792244	-29.143476	9.25631	122.052002	29.933622	-9.574193	120.672081	25.430855	35.262268	117.597565	27.6822385	12.8440375	119.134823	-85.9691905	5.6685825	124.969181
-36.339432	-14.920783	122.400604	-29.205832	9.262615	122.083702	29.822302	-9.592032	120.937561	25.324028	35.116543	117.060074	27.573165	12.7622555	118.9988175	-85.984829	5.7629745	125.1685865
-38.281345	-15.8009	123.356773	-29.337009	9.127515	122.127029	29.714949	-9.772576	121.337631	25.192951	34.782471	116.241432	27.45395	12.5049475	118.7895315	-86.127968	5.7500825	125.4645265
-39.52467	-16.361317	123.961411	-29.38172	8.992602	122.15509	29.675335	-9.973683	121.652031	25.118828	34.511482	115.712502	27.3970815	12.2688995	118.6822665	-86.1605215	5.7163045	125.6279135
-40.711342	-16.919024	124.565109	-29.426998	8.79168	122.183784	29.609459	-10.146242	121.947708	25.025043	34.204159	115.167412	27.317251	12.0289585	118.55756	-86.171247	5.5544015	125.810008
-41.737831	-17.428114	125.067772	-29.502296	8.565703	122.215912	29.509651	-10.353981	122.137009	24.917362	33.858128	114.710701	27.2135065	11.7520735	118.423855	-86.2180985	5.3793325	126.007969
-42.979836	-17.756813	125.574898	-29.567167	8.297959	122.305084	29.388475	-10.587685	122.220192	24.809834	33.541035	114.312218	27.0991545	11.476675	118.266205	-86.2334885	5.119243	126.343963
-44.082428	-18.0634	125.994194	-29.577696	8.003206	122.454048	29.287771	-10.813953	122.252823	24.711298	33.231689	113.958672	26.9995345	11.208868	118.1057475	-86.1549265	4.797544	126.8023485
-45.137653	-18.354761	126.359978	-29.630968	7.663484	122.665154	29.244343	-11.002509	122.214302	24.567448	32.991974	113.77478	26.9058955	10.9947325	117.994541	-86.1678315	4.3322355	127.335767
-46.532719	-18.580936	126.801369	-29.646015	7.183438	123.079529	29.168949	-11.205326	122.068619	24.315008	32.752037	113.794067	26.7419785	10.7733555	117.931343	-86.0340085	3.5935205	128.227715
-47.378853	-18.651419	127.104607	-29.63909	6.91465	123.375999	29.149162	-11.308825	121.964561	24.172077	32.645271	113.83815	26.6606195	10.668223	117.9013555	-85.9387995	3.161077	128.8506425
-48.21846	-18.58798	127.377762	-29.666058	6.686229	123.671066	29.144091	-11.409587	121.874466	24.070877	32.579865	113.916489	26.607484	10.585139	117.8954775	-85.9396	2.787319	129.4466545
-49.112518	-18.440941	127.690193	-29.666672	6.516335	123.9216	29.105265	-11.484591	121.834862	23.959311	32.511936	114.028908	26.532288	10.5136725	117.931885	-85.865632	2.5189975	129.911315
-49.832268	-18.182459	127.937614	-29.657104	6.391835	124.166931	29.07938	-11.539641	121.792648	23.845003	32.448456	114.105453	26.4621915	10.4544075	117.9490505	-85.7763995	2.3292625	130.3848115
-50.523491	-17.858915	128.097366	-29.746107	6.323423	124.380562	29.025057	-11.566585	121.756866	23.72093	32.419449	114.189423	26.3729935	10.426432	117.9731445	-85.8652075	2.220414	130.7879795
-50.985771	-17.542427	128.092896	-29.779816	6.267373	124.504135	28.966927	-11.574866	121.709656	23.590933	32.399895	114.274895	26.27893	10.4125145	117.9922755	-85.838562	2.1222315	131.0159945
-52.039684	-16.697948	128.135712	-29.885328	6.216448	124.570724	28.84211	-11.618113	121.608147	23.411055	32.368229	114.28833	26.1265825	10.375058	117.9482385	-85.8972385	2.057838	131.1932095
-52.452042	-16.154736	127.941856	-29.967319	6.195182	124.532639	28.758892	-11.648596	121.497513	23.350277	32.336731	114.222099	26.0545845	10.3440675	117.859806	-85.9892225	2.0462965	131.205472
-53.112198	-15.358024	127.857719	-30.033211	6.191288	124.414551	28.661268	-11.676644	121.350922	23.279018	32.314632	114.13031	25.970143	10.318994	117.740616	-86.036565	2.063582	131.088486
-53.578342	-14.615803	127.68837	-30.087826	6.190611	124.331871	28.589561	-11.699838	121.180664	23.223326	32.294121	114.025291	25.9064435	10.2971415	117.6029775	-86.0820955	2.0840805	131.0607645
-53.955753	-13.789992	127.53801	-30.124435	6.172027	124.226654	28.500572	-11.719433	121.037338	23.153791	32.278252	113.882256	25.8271815	10.2794095	117.459797	-86.0760515	2.0646445	130.993511
-54.31419	-12.880334	127.391624	-30.198059	6.150506	124.205803	28.399843	-11.742212	120.896851	23.074848	32.265968	113.777077	25.7373455	10.261878	117.336964	-86.1334635	2.039134	131.074642
-54.634464	-11.836196	127.38063	-30.257034	6.143092	124.196793	28.321758	-11.734245	120.795883	22.986626	32.237617	113.714302	25.654192	10.251686	117.2550925	-86.16826	2.034498	131.1384935
-55.033588	-10.181682	127.285553	-30.299326	6.045816	124.223038	28.219791	-11.794661	120.792603	22.897312	32.183475	113.733986	25.5585515	10.194407	117.2632945	-86.1572035	1.897225	131.1827815
