# Supplementary material for: How to jointly control a ball trajectory on a moving board: Methodological insights into Motor Learning and Rehabilitation
Source: PLoS One. 2025 Oct 15;20(10):e0334588. doi: 10.1371/journal.pone.0334588 (PMC12527165; doi:10.1371/journal.pone.0334588)
Supplement: S2 Data — (ZIP) [file pone.0334588.s002.zip › D4_024.csv]

Ball_X	Ball_Y	Ball_Z	BoardCentre_X	BoardCentre_Y	BoardCentre_Z	P1LeftHand_X	P1LeftHand_Y	P1LeftHand_Z	P1RightHand_X	P1RightHand_Y	P1RightHand_Z	P1MidHands_X	P1MidHands_Y	P1MidHands_Z	P2MidHands_X	P2MidHands_Y	P2MidHands_Z
-20.885	37.97348	113.639496	-26.06039	13.121862	111.96814	31.877169	-5.223765	112.5811	29.06146	40.251575	112.195992	30.4693145	17.513905	112.388546	-82.5900945	8.729819	111.547734
-20.021667	37.69619	113.800003	-25.891668	13.245967	111.983337	32.095741	-4.990458	112.572754	29.146803	40.465771	112.503624	30.621272	17.7376565	112.538189	-82.404608	8.7542775	111.428485
-19.183342	37.361927	113.977135	-25.728243	13.381627	112.038124	32.313492	-4.761678	112.549416	29.22518	40.672199	112.788795	30.769336	17.9552605	112.6691055	-82.225822	8.8079935	111.4071425
-18.304266	36.91935	114.221146	-25.53265	13.506137	112.193802	32.531548	-4.562524	112.557617	28.902191	40.883347	113.178841	30.7168695	18.1604115	112.868229	-81.7821695	8.8518625	111.519375
-17.463961	36.424995	114.410385	-25.415501	13.671799	112.477203	32.716446	-4.402491	112.626198	29.04707	41.042736	113.313225	30.881758	18.3201225	112.9697115	-81.71276	9.0234755	111.9846945
-16.705803	35.881771	114.453552	-25.231749	13.801267	112.606339	32.864731	-4.308827	112.750923	29.206974	41.172607	113.334969	31.0358525	18.43189	113.042946	-81.4993505	9.170644	112.169732
-15.587555	34.926094	114.349899	-25.16787	14.10462	112.867722	32.961906	-4.21762	113.021873	29.419777	41.315781	113.1623	31.1908415	18.5490805	113.0920865	-81.5265815	9.6601595	112.6433575
-14.799814	34.170139	114.162766	-25.215921	14.333118	113.044182	32.95583	-4.210232	113.23671	29.528347	41.357155	112.925018	31.2420885	18.5734615	113.080864	-81.6739305	10.0927745	113.0075
-14.113061	33.379837	113.999962	-25.13986	14.464715	113.070892	32.942135	-4.242148	113.444962	29.601721	41.34753	112.642311	31.271928	18.552691	113.0436365	-81.551648	10.376739	113.0981475
-13.430123	32.550747	113.85479	-25.169872	14.55191	113.10656	32.91441	-4.298351	113.652992	29.657787	41.277866	112.312469	31.2860985	18.4897575	112.9827305	-81.6258425	10.6140625	113.2303895
-12.858729	31.68504	113.631798	-25.227161	14.570266	113.1726	32.868637	-4.390434	113.845734	29.681263	41.209805	111.968597	31.27495	18.4096855	112.9071655	-81.729272	10.7308465	113.4380345
-12.217229	30.743536	113.449203	-25.202932	14.531267	113.28627	32.849346	-4.491739	114.000237	29.718071	41.089119	111.61586	31.2837085	18.29869	112.8080485	-81.6895725	10.763844	113.7644915
-11.654269	29.828564	113.335526	-25.192415	14.446406	113.42305	32.837597	-4.609427	114.147614	29.761049	40.952702	111.279533	31.299323	18.1716375	112.7135735	-81.684153	10.7211745	114.1325265
-10.742047	28.441793	113.220299	-25.163105	14.33426	113.685951	32.83485	-4.818398	114.505936	29.841921	40.685513	110.819229	31.3383855	17.9335575	112.6625825	-81.6645955	10.7349625	114.7093195
-10.191568	27.534018	113.137604	-25.12742	14.261462	113.884186	32.884285	-5.035053	114.793587	29.936558	40.457264	110.596611	31.4104215	17.7111055	112.695099	-81.6652615	10.8118185	115.073273
-9.519641	26.623398	113.160858	-25.095562	14.127148	114.070259	32.883434	-5.229447	115.180466	30.039457	40.203682	110.482956	31.4614455	17.4871175	112.831711	-81.6525695	10.7671785	115.308807
-8.942963	25.767305	113.263954	-25.098911	14.029436	114.172241	32.897026	-5.450096	115.499626	30.13401	39.972664	110.470451	31.515518	17.261284	112.9850385	-81.71334	10.797588	115.3594435
-8.323632	24.944866	113.324562	-25.069023	13.878931	114.265373	32.88591	-5.65329	115.772224	30.585623	39.639763	110.356651	31.7357665	16.9932365	113.0644375	-81.8738125	10.7646255	115.4663085
-7.774984	24.189047	113.456512	-25.077456	13.727115	114.335236	32.871674	-5.816877	115.957138	30.733454	39.560009	110.474548	31.802564	16.871566	113.215843	-81.957476	10.582664	115.454629
-7.264201	23.454021	113.629974	-25.077501	13.595791	114.434242	32.881008	-5.954922	116.073799	30.768404	39.387749	110.656448	31.824706	16.7164135	113.3651235	-81.979708	10.4751685	115.5033605
-6.342059	22.417198	113.917076	-25.045755	13.437419	114.653244	32.962173	-6.030579	116.183128	30.805387	39.300442	111.000237	31.88378	16.6349315	113.5916825	-81.97529	10.2399065	115.7148055
-5.829897	21.810732	114.177933	-24.969275	13.354023	114.777565	33.048286	-6.032498	116.26487	30.801163	39.30019	111.29068	31.9247245	16.633846	113.777775	-81.8632745	10.0742	115.777355
-5.259784	21.222492	114.309097	-24.966263	13.283284	114.796844	33.151051	-6.022531	116.3573	30.786503	39.333324	111.625931	31.968777	16.6553965	113.9916155	-81.901303	9.9111715	115.6020725
-4.722943	20.66959	114.423981	-24.924547	13.194962	114.700356	33.249111	-6.00091	116.433189	30.769115	39.435661	112.033974	32.009113	16.7173755	114.2335815	-81.858207	9.6725485	115.1671305
-4.195961	20.093897	114.440201	-24.916307	13.143413	114.518913	33.357822	-5.989423	116.463593	30.776108	39.427536	112.397957	32.066965	16.7190565	114.430775	-81.899579	9.5677695	114.607051
-3.645826	19.525478	114.43045	-24.88805	13.082603	114.288605	33.450081	-5.981184	116.478584	30.77923	39.458435	112.732086	32.1146555	16.7386255	114.605335	-81.8907555	9.4265805	113.971875
-3.085392	18.96537	114.399864	-24.843594	13.017091	114.06385	33.531452	-5.961461	116.456047	30.787432	39.53801	112.992798	32.159442	16.7882745	114.7244225	-81.84663	9.2459075	113.4032775
-2.362715	18.153316	114.31469	-24.712029	12.943642	113.753769	33.707371	-5.895554	116.37944	30.817631	39.588448	113.271126	32.262501	16.846447	114.825283	-81.686559	9.040837	112.682255
-1.904371	17.617535	114.266327	-24.631056	12.895658	113.612434	33.832695	-5.850169	116.321274	30.840319	39.596031	113.420799	32.336507	16.872931	114.8710365	-81.598619	8.918385	112.3538315
-1.526701	17.041018	114.232506	-24.533424	12.818018	113.463387	33.953728	-5.816349	116.244423	30.887716	39.599575	113.596977	32.420722	16.891613	114.9207	-81.48757	8.744423	112.006074
-1.146159	16.41186	114.170647	-24.439617	12.756249	113.369164	34.075871	-5.781736	116.152939	30.510059	39.199173	114.055992	32.292965	16.7087185	115.1044655	-81.172199	8.8037795	111.6338625
-0.811897	15.781921	114.178871	-24.329859	12.696483	113.331459	34.218662	-5.776281	116.075989	30.573332	39.205978	114.280594	32.395997	16.7148485	115.1782915	-81.055715	8.6781175	111.4846265
-0.446261	15.055659	114.222672	-24.194904	12.630068	113.363815	34.350822	-5.768416	116.027618	30.59314	39.718342	114.43261	32.471981	16.974963	115.230114	-80.861789	8.285173	111.497516
-0.173333	14.341879	114.307617	-24.082733	12.596077	113.484276	34.488914	-5.74106	116.008865	30.688795	39.733791	114.647278	32.5888545	16.9963655	115.3280715	-80.7543205	8.1957885	111.6404805
0.176472	13.265014	114.509689	-23.938229	12.592666	113.768784	34.684269	-5.691612	116.067589	31.191853	39.614422	114.856506	32.938061	16.961405	115.4620475	-80.814519	8.223927	112.0755205
0.339846	12.493541	114.654312	-23.846575	12.620674	113.978783	34.810516	-5.665498	116.167923	30.860842	39.795963	115.288887	32.835679	17.0652325	115.728405	-80.528829	8.1761155	112.229161
0.424581	11.692443	114.780449	-23.81352	12.671264	114.181503	34.899853	-5.617321	116.32061	30.910746	39.846951	115.505363	32.9052995	17.114815	115.9129865	-80.5323395	8.227713	112.4500195
0.54399	10.807413	114.929726	-23.798038	12.731819	114.384544	34.975277	-5.584342	116.492844	30.950338	39.893936	115.620766	32.9628075	17.154797	116.056805	-80.5588835	8.308841	112.712283
0.545743	9.910913	115.052048	-23.773136	12.839958	114.543449	35.0303	-5.561121	116.716072	31.355085	39.771664	115.481995	33.1926925	17.1052715	116.0990335	-80.7389645	8.5746445	112.9878645
0.534811	9.004643	115.149239	-23.793394	12.933305	114.664444	35.067287	-5.560072	116.971611	31.387663	39.794178	115.406631	33.227475	17.117053	116.189121	-80.814263	8.749557	113.139767
0.495055	8.017217	115.186539	-23.787933	12.989348	114.731384	35.097076	-5.576364	117.226097	31.425848	39.77425	115.234673	33.261462	17.098943	116.230385	-80.837328	8.879753	113.232383
0.368697	6.485209	115.268204	-23.774166	13.016449	114.70343	35.13773	-5.665511	117.598412	31.515673	39.649132	114.880577	33.3267015	16.9918105	116.2394945	-80.8750335	9.0410875	113.1673655
0.227291	5.44444	115.313339	-23.749775	12.95152	114.62059	35.169304	-5.76149	117.850998	31.182274	39.666958	114.771393	33.175789	16.952734	116.3111955	-80.675339	8.950306	112.9299845
0.091305	4.41761	115.351418	-23.728264	12.856187	114.547119	35.20739	-5.898575	118.054977	31.631029	39.338467	114.292297	33.4192095	16.719946	116.173637	-80.8757375	8.992428	112.920601
-0.085986	3.321849	115.375328	-23.68154	12.740726	114.483681	35.254025	-6.048034	118.223145	31.692636	39.150501	114.01712	33.4733305	16.5512335	116.1201325	-80.8364105	8.9302185	112.8472295
-0.321398	2.287957	115.379822	-23.646311	12.572967	114.433578	35.308182	-6.174116	118.401566	31.347355	39.138573	113.9459	33.3277685	16.4822285	116.173733	-80.6203905	8.6637055	112.693423
-0.554347	1.227572	115.501694	-23.600641	12.392158	114.392174	35.359547	-6.293223	118.564163	31.364653	38.979191	113.749077	33.3621	16.342984	116.15662	-80.563382	8.441332	112.627728
-0.828443	0.251746	115.568138	-23.582388	12.215248	114.397644	35.408176	-6.383676	118.704224	31.724751	38.695572	113.41629	33.5664635	16.155948	116.060257	-80.7312395	8.274548	112.735031
-1.272422	-1.118945	115.691521	-23.606026	11.972172	114.421638	35.45055	-6.483144	118.884361	31.642189	38.53825	113.22094	33.5463695	16.027553	116.0526505	-80.7584215	7.916791	112.7906255
-1.672059	-2.009694	115.734734	-23.645691	11.83269	114.452812	35.421417	-6.516044	118.963707	31.15378	38.633926	113.338745	33.2875985	16.058941	116.151226	-80.5789805	7.606439	112.754398
-2.070176	-2.875659	115.820145	-23.730247	11.697698	114.512314	35.389439	-6.560615	119.017937	31.040749	38.583893	113.324059	33.215094	16.011639	116.170998	-80.675588	7.383757	112.85363
-2.512592	-3.691852	115.844635	-23.829586	11.595695	114.568916	35.34412	-6.571187	119.038689	30.9044	38.577076	113.352646	33.12426	16.0029445	116.1956675	-80.783432	7.1884455	112.9421645
-2.956675	-4.431995	115.824211	-23.898039	11.530154	114.62616	35.266415	-6.554979	119.023087	31.140923	38.427822	113.277992	33.203669	15.9364215	116.1505395	-80.999747	7.1238865	113.1017805
-3.40398	-5.127777	115.740562	-24.007992	11.443672	114.651894	35.186733	-6.552753	119.008659	30.995136	38.453457	113.424515	33.0909345	15.950352	116.216587	-81.1069185	6.936992	113.087201
-3.973445	-5.811457	115.676048	-24.111723	11.399075	114.677689	35.121819	-6.535909	118.984711	30.478004	38.663101	113.766434	32.7999115	16.063596	116.3755725	-81.0233575	6.734554	112.9798055
-4.862681	-6.783164	115.600136	-24.229471	11.366865	114.656471	34.996998	-6.505907	118.92804	30.306768	38.734482	113.928772	32.651883	16.1142875	116.428406	-81.110825	6.6194425	112.884536
-5.50003	-7.42052	115.572891	-24.312073	11.358624	114.63076	34.948166	-6.496318	118.914711	30.231337	38.755722	113.961807	32.5897515	16.129702	116.438259	-81.2138975	6.587546	112.823261
-6.105567	-7.984464	115.537193	-24.38595	11.348257	114.584137	34.886913	-6.509921	118.946602	30.548239	38.580719	113.773872	32.717576	16.035399	116.360237	-81.489476	6.661115	112.808037
-6.748691	-8.555024	115.494408	-24.419352	11.342336	114.508987	34.850384	-6.549056	118.961609	30.124172	38.690941	113.875687	32.487278	16.0709425	116.418648	-81.325982	6.6137295	112.599326
-7.499167	-9.068446	115.410019	-24.470181	11.288909	114.433372	34.779243	-6.605608	118.954346	30.082304	38.627045	113.751923	32.4307735	16.0107185	116.3531345	-81.3711355	6.5670995	112.5136095
-8.198876	-9.625513	115.235794	-24.518597	11.214615	114.365555	34.726353	-6.678536	118.872284	30.026012	38.554832	113.638832	32.3761825	15.938148	116.255558	-81.4133765	6.491082	112.475552
-8.955119	-10.11697	115.174736	-24.551842	11.130041	114.300957	34.663082	-6.699059	118.7892	30.326859	38.341866	113.331375	32.4949705	15.8214035	116.0602875	-81.5986545	6.4386785	112.5416265
-10.181593	-10.815562	115.042809	-24.639814	11.023763	114.244057	34.59602	-6.683608	118.691269	30.172003	38.332355	113.170395	32.3840115	15.8243735	115.930832	-81.6636395	6.2231525	112.557282
-10.954786	-11.231528	114.976799	-24.725674	10.966048	114.234962	34.535122	-6.647625	118.66275	29.631842	38.51355	113.268127	32.083482	15.9329625	115.9654385	-81.53483	5.9991335	112.5044855
-12.011976	-11.571711	115.007797	-24.804842	10.929655	114.223946	34.474285	-6.604486	118.68914	29.479074	38.556866	113.161758	31.9766795	15.97619	115.925449	-81.5863635	5.88312	112.522443
-12.826175	-11.946855	114.974548	-24.925428	10.910372	114.231071	34.396248	-6.55929	118.739174	29.341892	38.599136	113.102295	31.86907	16.019923	115.9207345	-81.719926	5.800821	112.5414075
-13.804081	-12.287339	114.941574	-24.989017	10.897195	114.246223	34.343441	-6.527971	118.806793	29.210802	38.640732	113.125267	31.7771215	16.0563805	115.96603	-81.7551555	5.7380095	112.526416
-14.782603	-12.574347	114.891411	-25.070873	10.836987	114.292015	34.292572	-6.493686	118.869888	29.102262	38.684917	113.201012	31.697417	16.0956155	116.03545	-81.839163	5.5783585	112.54858
-15.7492	-12.856458	114.825996	-25.134956	10.822243	114.365005	34.253605	-6.47258	118.894646	29.023092	38.72081	113.297867	31.6383485	16.124115	116.0962565	-81.9082605	5.520371	112.6337535
-17.299343	-13.187263	114.80172	-25.180593	10.792438	114.517906	34.224586	-6.46267	118.857407	28.968924	38.777027	113.437889	31.596755	16.1571785	116.147648	-81.957941	5.4276975	112.888164
-18.403015	-13.383858	114.774094	-25.202063	10.795919	114.637085	34.204887	-6.460449	118.78009	28.95948	38.792385	113.497269	31.5821835	16.165968	116.1386795	-81.9863095	5.42587	113.1354905
-19.471657	-13.564268	114.835861	-25.196472	10.800762	114.807495	34.194519	-6.471561	118.719353	28.966396	38.79755	113.521103	31.5804575	16.1629945	116.120228	-81.9734015	5.4385295	113.494762
-20.530071	-13.743314	114.91349	-25.186972	10.81052	115.001366	34.16851	-6.47129	118.671082	28.979704	38.790649	113.531754	31.574107	16.1596795	116.101418	-81.948051	5.4613605	113.901314
-21.661869	-13.906768	115.099266	-25.173357	10.811903	115.245888	34.141315	-6.481815	118.630707	29.001791	38.765694	113.55407	31.571553	16.1419395	116.0923885	-81.918267	5.4818665	114.3993875
-22.848467	-14.051231	115.336823	-25.173367	10.799174	115.51226	34.123924	-6.527838	118.637756	29.03145	38.711758	113.577721	31.577687	16.09196	116.1077385	-81.924421	5.506388	114.9167815
-24.031082	-14.182883	115.656105	-25.171419	10.778372	115.816605	34.097733	-6.60613	118.720474	29.106573	38.128483	113.683655	31.602153	15.7611765	116.2020645	-81.944991	5.7955675	115.4311455
-25.760756	-14.378339	116.077332	-25.220695	10.706968	116.262665	34.050976	-6.726731	118.902222	29.048235	38.547127	113.703468	31.5496055	15.910198	116.302845	-81.9909955	5.503738	116.222485
-26.926342	-14.467269	116.420555	-25.259634	10.656795	116.500023	34.007	-6.804671	119.017433	29.064528	37.950729	113.71843	31.535764	15.573029	116.3679315	-82.055032	5.740561	116.6321145
-28.088888	-14.560922	116.714218	-25.350874	10.583777	116.671684	33.935226	-6.863515	119.101265	28.997314	37.899113	113.58287	31.46627	15.517799	116.3420675	-82.168018	5.649755	117.0013005
-29.244291	-14.641399	116.973129	-25.395071	10.551232	116.830673	33.886494	-6.886932	119.093285	28.889072	37.836884	113.370987	31.387783	15.474976	116.232136	-82.177925	5.627488	117.42921
-30.458651	-14.679696	117.336227	-25.454521	10.483287	117.017448	33.840542	-6.908803	119.050766	28.767723	37.774658	113.104691	31.3041325	15.4329275	116.0777285	-82.2131745	5.5336465	117.9571675
-31.564838	-14.694879	117.676697	-25.522047	10.372729	117.243874	33.781273	-6.897348	118.994141	28.621315	37.697948	112.884346	31.201294	15.4003	115.9392435	-82.245388	5.345158	118.5485045
-32.688446	-14.688177	118.01329	-25.507418	10.200982	117.47097	33.768661	-6.920178	118.91906	28.483591	37.627064	112.733582	31.126126	15.353443	115.826321	-82.140962	5.048521	119.115619
-34.318821	-14.644194	118.425896	-25.548817	9.967553	117.81459	33.76366	-7.0155	118.885567	28.280991	37.52747	112.58812	31.0223255	15.255985	115.7368435	-82.1199595	4.679121	119.8923365
-35.363331	-14.58488	118.678108	-25.564188	9.81077	117.980347	33.769562	-7.086767	118.863144	28.199301	37.462502	112.55143	30.9844315	15.1878675	115.707287	-82.1128075	4.4336725	120.253407
-36.389374	-14.462974	118.779037	-25.590572	9.644041	118.050537	33.760265	-7.168053	118.832123	28.133797	37.390633	112.490929	30.947031	15.11129	115.661526	-82.128175	4.176792	120.439548
-37.444908	-14.364012	118.883385	-25.597174	9.511832	118.087296	33.746605	-7.26534	118.80394	28.084602	37.312191	112.400345	30.9156035	15.0234255	115.6021425	-82.1099515	4.0002385	120.5724495
-38.389114	-14.158572	118.936752	-25.622099	9.406876	118.088982	33.751877	-7.358161	118.748619	28.066528	37.200897	112.287903	30.9092025	14.921368	115.518261	-82.1534005	3.892384	120.659703
-39.34618	-13.927301	119.055687	-25.608444	9.276497	118.081154	33.745541	-7.437832	118.725502	28.010696	37.017273	112.155785	30.8781185	14.7897205	115.4406435	-82.0950065	3.7632735	120.7216645
-40.279606	-13.634057	119.116798	-25.598122	9.19693	118.085144	33.74588	-7.521292	118.720734	28.01705	36.929928	112.040733	30.881465	14.704318	115.3807335	-82.077709	3.689542	120.7895545
-41.5177	-13.209793	119.280136	-25.550819	9.072943	118.185982	33.759262	-7.621413	118.694916	28.053623	36.792328	111.962196	30.9064425	14.5854575	115.328556	-82.0080805	3.5604285	121.043408
-42.39423	-12.768883	119.422867	-25.526506	9.011681	118.307289	33.778591	-7.687345	118.682335	28.064623	36.723373	111.957672	30.921607	14.518014	115.3200035	-81.974619	3.505348	121.2945745
-43.187943	-12.322748	119.650375	-25.466574	8.92184	118.482567	33.804996	-7.756007	118.658638	28.068716	36.660149	111.982834	30.936856	14.452071	115.320736	-81.870004	3.391609	121.644398
-43.93325	-11.831646	119.814514	-25.444349	8.852383	118.671783	33.811588	-7.833284	118.641281	28.062555	36.581219	112.047005	30.9370715	14.3739675	115.344143	-81.8257695	3.3307985	121.999423
-44.675602	-11.336978	119.976807	-25.407291	8.745913	118.859909	33.813828	-7.900083	118.607582	28.052612	36.507355	112.129662	30.93322	14.303636	115.368622	-81.747802	3.18819	122.351196
-45.355968	-10.801071	120.052658	-25.39612	8.670244	119.00296	33.806305	-7.968313	118.561638	28.020451	36.449516	112.191498	30.913378	14.2406015	115.376568	-81.705618	3.0998865	122.629352
-46.05658	-10.193662	120.125076	-25.41363	8.566756	119.113068	33.813751	-8.034127	118.47451	27.976862	36.389553	112.226196	30.8953065	14.177713	115.350353	-81.7225665	2.955799	122.875783
-46.962849	-9.256406	120.14296	-25.434362	8.431005	119.136795	33.779583	-8.131381	118.32267	27.902609	36.305271	112.207367	30.841096	14.086945	115.2650185	-81.70982	2.775065	123.0085715
-47.570427	-8.61583	120.068863	-25.428183	8.341269	119.054497	33.748741	-8.194007	118.216286	27.873919	36.250149	112.157784	30.81133	14.028071	115.187035	-81.667696	2.654467	122.921959
-48.134476	-7.94491	119.900856	-25.442453	8.287009	118.956482	33.680351	-8.256142	118.150566	27.865557	36.187424	112.089691	30.772954	13.965641	115.1201285	-81.65786	2.608377	122.7928355
-48.535	-7.452613	119.788025	-25.476316	8.196454	118.815269	33.647106	-8.357952	118.044258	27.873463	36.096764	111.98188	30.7602845	13.869406	115.013069	-81.7129165	2.523502	122.617469
-49.154678	-6.387137	119.633926	-25.485628	8.127204	118.700386	33.600853	-8.479081	117.962265	27.890236	35.969017	111.884056	30.7455445	13.744968	114.9231605	-81.7168005	2.50944	122.4776115
-49.584129	-5.625082	119.489166	-25.485321	8.027842	118.552948	33.572742	-8.615168	117.863297	27.918356	35.843884	111.802353	30.745549	13.614358	114.832825	-81.716191	2.441326	122.273071
-50.019329	-4.800767	119.326279	-25.473389	7.927321	118.469254	33.524254	-8.770524	117.788567	27.960428	35.685802	111.758163	30.742341	13.457639	114.773365	-81.689119	2.397003	122.165143
-50.593067	-3.508126	119.111252	-25.449932	7.765587	118.351295	33.483562	-9.041977	117.650818	28.045595	35.45052	111.705933	30.7645785	13.2042715	114.6783755	-81.6644425	2.3269025	122.0242145
-50.924961	-2.581838	119.053314	-25.442389	7.629351	118.307114	33.454346	-9.21126	117.598175	28.112301	35.280945	111.680618	30.7833235	13.0348425	114.6393965	-81.6681015	2.2238595	121.9748315
-51.211811	-1.646873	118.963753	-25.40344	7.501513	118.263138	33.438141	-9.365143	117.527725	28.160944	35.154247	111.649132	30.7995425	12.894552	114.5884285	-81.6064225	2.108474	121.9378475
-51.501633	-0.68759	118.831955	-25.367378	7.385942	118.230606	33.423927	-9.515701	117.481041	28.201372	35.001934	111.654091	30.8126495	12.7431165	114.567566	-81.5474055	2.0287675	121.893646
-51.735176	0.32657	118.773857	-25.352816	7.251129	118.227242	33.438107	-9.631738	117.441902	28.221973	34.891403	111.67543	30.83004	12.6298325	114.558666	-81.535672	1.8724255	121.895818
-51.960682	1.362891	118.727264	-25.299311	7.089932	118.25811	33.452106	-9.736214	117.415894	28.23959	34.795773	111.722878	30.845848	12.5297795	114.569386	-81.44447	1.6500845	121.946834
-52.146202	2.440373	118.622864	-25.296297	6.975324	118.228889	33.466988	-9.835076	117.367783	28.250902	34.718884	111.800171	30.858945	12.441904	114.583977	-81.451539	1.508744	121.873801
-52.370285	4.109622	118.398621	-25.416353	6.919084	118.234825	33.476974	-9.925591	117.287788	28.23888	34.661449	111.926796	30.857927	12.367929	114.607292	-81.690633	1.470239	121.862358
-52.519691	5.273189	118.359436	-25.470415	6.837467	118.194771	33.440449	-9.960612	117.237915	28.211857	34.647011	112.026009	30.826153	12.3431995	114.631962	-81.766983	1.3317345	121.75758
-52.597565	6.479643	118.297348	-25.515249	6.822679	118.191544	33.411713	-9.97794	117.173347	28.165901	34.655285	112.139801	30.788807	12.3386725	114.656574	-81.819305	1.3066855	121.726514
-52.692814	7.687836	118.238976	-25.602108	6.819879	118.214539	33.346531	-9.954334	117.110741	28.094643	34.707092	112.276222	30.720587	12.376379	114.6934815	-81.924803	1.263379	121.7355965
-52.731792	8.928164	118.335632	-25.672525	6.812376	118.30883	33.300308	-9.890888	117.021622	28.000229	34.789146	112.447266	30.6502685	12.449129	114.734444	-81.9953185	1.175623	121.883216
-52.79491	10.152045	118.450356	-25.713524	6.749054	118.363663	33.25341	-9.789042	116.917183	27.891043	34.934246	112.651108	30.5722265	12.572602	114.7841455	-81.9992745	0.925506	121.9431805
-52.790546	11.395199	118.666611	-25.787098	6.774335	118.533638	33.201687	-9.680726	116.804947	27.755081	35.076725	112.897697	30.478384	12.6979995	114.851322	-82.05258	0.850670499999998	122.215954
-52.766373	13.263559	119.264618	-25.800428	6.676686	118.677643	33.131306	-9.474394	116.619705	27.988657	35.6996	113.047966	30.5599815	13.112603	114.8338355	-82.1608375	0.240769000000002	122.5214505
-52.692497	14.437504	119.642349	-25.870955	6.660757	118.91391	33.082298	-9.347423	116.551849	27.821005	35.820885	113.348114	30.4516515	13.236731	114.9499815	-82.1935615	0.0847830000000016	122.8778385
-52.582825	15.674795	119.840469	-25.91362	6.686863	119.075981	33.038059	-9.261768	116.5653	27.335247	36.053085	113.803566	30.186653	13.3956585	115.184433	-82.013893	-0.0219325000000019	122.967529
-52.381813	16.903349	119.877174	-25.938507	6.692076	119.095695	33.006824	-9.223678	116.590057	27.294518	36.087566	114.025116	30.150671	13.431944	115.3075865	-82.027685	-0.0477920000000012	122.8838035
-52.276646	18.06156	119.839989	-25.991491	6.699207	118.980339	32.989235	-9.237339	116.56411	27.283331	36.109093	114.170746	30.136283	13.435877	115.367428	-82.119265	-0.0374630000000007	122.59325
-52.029728	19.190187	119.637726	-25.811386	6.469351	118.672539	32.947044	-9.272569	116.44754	27.257135	36.099548	114.28611	30.1020895	13.4134895	115.366825	-81.7248615	-0.4747875	121.978253
-51.777668	20.344152	119.470596	-26.046404	6.732508	118.577209	32.884468	-9.296794	116.290306	27.251068	36.087463	114.354515	30.067768	13.3953345	115.3224105	-82.160576	0.0696814999999997	121.8320075
-51.413441	22.005116	119.208847	-26.168245	6.827526	118.321823	32.821487	-9.255104	116.069588	27.271042	36.136757	114.41407	30.0462645	13.4408265	115.241829	-82.3827545	0.214225499999998	121.401817
-51.093792	22.993111	118.832588	-26.217232	6.886506	118.005714	32.821133	-9.226707	115.973816	27.307398	36.190571	114.463577	30.0642655	13.481932	115.2186965	-82.4987295	0.291079999999999	120.7927315
-50.769043	24.042915	118.454338	-26.133888	6.931556	117.558357	32.809093	-9.1838	115.888298	27.356615	36.248985	114.459778	30.082854	13.5325925	115.174038	-82.35063	0.330519499999999	119.942676
-50.389374	25.069778	118.142662	-26.137253	7.052688	117.270935	32.79567	-9.165105	115.738716	27.405491	36.292839	114.391998	30.1005805	13.563867	115.065357	-82.3750865	0.541509	119.476513
-50.020725	26.021338	118.048271	-26.108519	7.146463	117.074356	32.75526	-9.120331	115.535103	27.446484	36.323467	114.338074	30.100872	13.601568	114.9365885	-82.31791	0.691357999999999	119.2121235
-49.700607	26.905087	118.144737	-26.040754	7.233657	117.000687	32.744389	-9.070518	115.342667	27.511253	36.367695	114.321327	30.127821	13.6485885	114.831997	-82.209329	0.818725500000001	119.169377
-49.327507	27.669739	118.313934	-25.992811	7.295518	116.994873	32.745762	-9.028314	115.211403	27.580256	36.406792	114.408859	30.163009	13.689239	114.810131	-82.148631	0.901797	119.179615
-48.70858	28.790865	118.587769	-25.953426	7.345568	117.035713	32.766624	-8.990458	115.081573	27.66214	36.489735	114.623138	30.214382	13.7496385	114.8523555	-82.121234	0.941497499999999	119.2190705
-48.320175	29.457342	118.824432	-25.948874	7.424071	117.079506	32.78289	-8.964643	115.00592	27.718506	36.503925	114.85318	30.250698	13.769641	114.92955	-82.148446	1.078501	119.229462
-47.947849	30.077017	119.010307	-25.938353	7.452754	117.117012	32.78688	-8.925879	114.955093	27.735392	36.533894	115.05574	30.261136	13.8040075	115.0054165	-82.137842	1.1015005	119.2286075
-47.511589	30.645365	119.144142	-25.952923	7.466879	117.107651	32.757885	-8.880448	114.960182	27.761841	36.588997	115.199707	30.259863	13.8542745	115.0799445	-82.165709	1.0794835	119.1353575
-47.106445	31.139547	119.139168	-26.013302	7.655175	117.232559	32.717793	-8.86049	114.941742	27.79693	36.618736	115.264366	30.2573615	13.879123	115.103054	-82.2839655	1.431227	119.362064
-46.707493	31.608959	119.108734	-26.048119	7.743761	117.209435	32.646099	-8.865685	114.876793	27.801109	36.63501	115.255821	30.223604	13.8846625	115.066307	-82.319842	1.6028595	119.352563
-46.276215	31.993225	119.014488	-26.042646	7.79635	117.034279	32.54797	-8.902769	114.801346	27.8458	36.617226	115.193367	30.196885	13.8572285	114.9973565	-82.282177	1.7354715	119.0712015
-45.589508	32.563202	118.766312	-26.136717	7.884891	116.799011	32.403191	-8.938323	114.615425	27.884344	36.610085	114.955009	30.1437675	13.835881	114.785217	-82.4172015	1.933901	118.812805
-45.055191	32.900066	118.509521	-26.15365	7.968702	116.587196	32.274971	-8.949026	114.44194	27.890495	36.596256	114.71405	30.082733	13.823615	114.577995	-82.390033	2.113789	118.596397
-44.566818	33.150764	118.179688	-26.188417	8.010612	116.319717	32.147331	-8.961197	114.309517	27.912729	36.555195	114.411583	30.03003	13.796999	114.36055	-82.406864	2.224225	118.278884
-44.11301	33.328907	117.899933	-26.269886	8.073933	116.11364	32.031994	-8.979858	114.207504	27.936768	36.496086	114.117371	29.984381	13.758114	114.1624375	-82.524153	2.389752	118.0648425
-43.579197	33.473175	117.595802	-26.342985	8.191835	116.105881	31.959953	-8.978069	114.143799	27.945957	36.480919	113.772896	29.952955	13.751425	113.9583475	-82.638925	2.632245	118.2534145
-43.062679	33.577187	117.351959	-26.265537	8.180622	115.989578	31.897661	-8.986103	114.143799	28.401178	36.343037	113.215958	30.1494195	13.678467	113.6798785	-82.6804935	2.682777	118.2992775
-42.514206	33.687042	117.157875	-26.418308	8.343331	116.155579	31.844265	-9.033811	114.166557	28.063192	35.901188	113.058426	29.9537285	13.4336885	113.6124915	-82.7903445	3.2529735	118.6986665
-41.590202	33.801262	116.925598	-26.446592	8.370922	116.298355	31.751541	-9.22871	114.308151	28.141064	35.721588	112.561729	29.9463025	13.246439	113.43494	-82.8394865	3.495405	119.16177
-40.905853	33.872875	116.812408	-26.479256	8.369053	116.329681	31.664566	-9.412848	114.438858	28.195644	35.549129	112.330284	29.930105	13.0681405	113.384571	-82.888617	3.6699655	119.274791
-40.171471	33.899914	116.726433	-26.401573	8.233042	116.436401	31.593552	-9.605024	114.589081	28.238901	35.348297	112.168777	29.9162265	12.8716365	113.378929	-82.7193725	3.5944475	119.493873
-39.523975	33.938282	116.74527	-26.507065	8.190405	116.519676	31.529558	-9.765601	114.735321	28.245232	35.170425	112.104439	29.887395	12.702412	113.41988	-82.901525	3.678398	119.619472
-38.784428	33.901043	116.734169	-26.499182	8.049637	116.560425	31.49688	-9.902148	114.851654	28.230539	35.033081	112.112999	29.8637095	12.5654665	113.4823265	-82.8620735	3.5338075	119.6385235
-38.086918	33.928314	116.777817	-26.524851	7.96101	116.596725	31.466654	-9.98449	114.921974	28.199173	34.961582	112.165894	29.8329135	12.488546	113.543934	-82.8826155	3.433474	119.649516
-37.34903	33.940819	116.798508	-26.512157	7.806064	116.508148	31.458092	-10.045373	114.954292	28.1528	34.917175	112.214706	29.805446	12.435901	113.584499	-82.82976	3.176227	119.431797
-36.066372	33.998718	116.657295	-26.576891	7.681602	116.443291	31.471935	-10.10703	114.929665	28.085291	34.873413	112.284241	29.778613	12.3831915	113.606953	-82.932395	2.9800125	119.279629
-35.318081	34.037212	116.548492	-26.570248	7.613839	116.245224	31.485903	-10.151371	114.922699	28.070387	34.838284	112.298141	29.778145	12.3434565	113.61042	-82.918641	2.8842215	118.880028
-34.461735	34.042255	116.294922	-26.637094	7.573795	116.137787	31.516058	-10.22262	114.9375	28.080549	34.770836	112.326767	29.7983035	12.274108	113.6321335	-83.0724915	2.873482	118.6434405
-33.650791	34.102432	116.068802	-26.559874	7.429885	115.812531	31.56209	-10.32276	114.948189	28.121058	34.645416	112.382294	29.841574	12.161328	113.6652415	-82.961322	2.698442	117.9598205
-32.775948	34.112347	115.860161	-26.518259	7.253571	115.573265	31.618864	-10.452067	114.938499	28.159567	34.532654	112.488174	29.8892155	12.0402935	113.7133365	-82.9257335	2.4668485	117.4331935
-31.829012	34.155186	115.660439	-26.527914	7.132488	115.41748	31.686146	-10.568562	114.935646	28.224695	34.407448	112.603043	29.9554205	11.919443	113.7693445	-83.0112485	2.345533	117.0656155
-30.993584	34.177284	115.600227	-26.41519	6.967159	115.123306	31.778028	-10.692675	114.903793	28.288746	34.3153	112.737381	30.033387	11.8113125	113.820587	-82.863767	2.1230055	116.426025
-29.690092	34.138145	115.685104	-26.333206	6.749819	114.986549	31.896677	-10.869431	114.803459	28.389662	34.159599	113.008331	30.1431695	11.645084	113.905895	-82.8095815	1.854554	116.067203
-28.819216	34.152657	115.937027	-26.209885	6.637617	115.066818	31.980446	-10.945683	114.725235	28.482241	34.060524	113.19928	30.2313435	11.5574205	113.9622575	-82.6511135	1.7178135	116.1713785
-27.905993	34.138695	116.268837	-26.114729	6.59938	115.242157	32.073051	-11.0022	114.682602	28.583176	34.018803	113.443268	30.3281135	11.5083015	114.062935	-82.5575715	1.6904585	116.421379
-26.953972	34.142788	116.596497	-26.011631	6.569929	115.458611	32.162338	-11.053684	114.737106	28.653522	34.468029	113.647163	30.40793	11.7071725	114.1921345	-82.431192	1.4326855	116.7250875
-26.094866	34.104927	116.912865	-25.92738	6.612404	115.642342	32.250927	-11.119562	114.841782	28.787868	34.444344	113.944778	30.5193975	11.662391	114.39328	-82.3741575	1.562417	116.891404
-25.22229	34.027832	117.114929	-25.905848	6.664134	115.715393	32.296104	-11.162147	114.951729	28.895447	34.460392	114.22831	30.5957755	11.6491225	114.5900195	-82.4074715	1.6791455	116.8407665
-24.376011	33.944057	117.295601	-25.884815	6.721059	115.728882	32.310074	-11.183027	115.010345	28.968555	34.469395	114.469734	30.6393145	11.643184	114.7400395	-82.4089445	1.798934	116.7177245
-23.245958	33.832199	117.555321	-25.920183	6.797166	115.68351	32.284523	-11.173341	114.925552	29.020113	34.513111	114.736473	30.652318	11.669885	114.8310125	-82.492684	1.924447	116.5360075
-22.131548	33.561588	117.519974	-25.892332	6.822881	115.663528	32.270927	-11.164173	114.80397	29.039045	34.534245	114.851532	30.654986	11.685036	114.827751	-82.43965	1.960726	116.499305
-21.524693	33.457718	117.714401	-25.891748	6.853443	115.646133	32.271164	-11.13138	114.675499	29.05397	34.561264	114.908424	30.662567	11.714942	114.7919615	-82.446063	1.991944	116.5003045
-20.446953	33.07803	117.554558	-25.867462	6.931735	115.639999	32.29797	-11.097509	114.610626	29.089895	34.59087	114.909409	30.6939325	11.7466805	114.7600175	-82.4288565	2.1167895	116.5199805
-19.725267	32.886738	117.556419	-25.858524	7.029965	115.63102	32.321766	-11.055536	114.605309	29.135761	34.625374	114.862862	30.7287635	11.784919	114.7340855	-82.4458115	2.275011	116.5279545
-18.787767	32.505722	117.405609	-25.805172	7.13104	115.622093	32.374603	-11.02827	114.633087	29.218296	34.653553	114.786766	30.7964495	11.8126415	114.7099265	-82.4067935	2.4494385	116.5342595
-17.675066	32.066109	117.212509	-25.718597	7.21848	115.640831	32.425686	-11.016989	114.729897	29.311436	34.671009	114.750542	30.868561	11.82701	114.7402195	-82.305755	2.60995	116.5414425
-16.339653	31.372898	117.077972	-25.636217	7.299203	115.603661	32.550034	-11.009216	114.912941	29.451298	34.684452	114.753578	31.000666	11.837618	114.8332595	-82.2731	2.760788	116.3740625
-15.391358	30.893785	117.036674	-25.521263	7.318936	115.559792	32.660088	-10.999866	115.02346	29.523436	34.699745	114.790894	31.091762	11.8499395	114.907177	-82.134288	2.7879325	116.212407
-14.564602	30.348795	116.957352	-25.461903	7.319554	115.50589	32.737621	-10.947469	115.095627	29.579777	34.73661	114.77549	31.158699	11.8945705	114.9355585	-82.082505	2.7445375	116.0762215
-13.520442	29.71612	116.792892	-25.375101	7.352094	115.429497	32.815716	-10.885259	115.101791	29.617109	34.797501	114.729095	31.2164125	11.956121	114.915443	-81.9666145	2.748067	115.943551
-12.722858	29.076948	116.688324	-25.334751	7.359314	115.376106	32.860123	-10.828004	115.09523	29.641539	34.865391	114.663109	31.250831	12.0186935	114.8791695	-81.920333	2.6999345	115.8730425
-11.769009	28.446722	116.565132	-25.315136	7.387249	115.279556	32.895775	-10.771073	115.118813	29.6502	34.920208	114.581512	31.2729875	12.0745675	114.8501625	-81.9032595	2.6999305	115.7089495
-10.848194	27.691957	116.346779	-25.301786	7.419949	115.13369	32.917099	-10.706815	115.12426	29.646894	34.959797	114.49913	31.2819965	12.126491	114.811695	-81.8855685	2.713407	115.455685
-9.506704	26.592653	115.943909	-25.345589	7.474421	114.764694	32.907078	-10.677413	115.175842	29.599779	34.98262	114.362129	31.2534285	12.1526035	114.7689855	-81.9446065	2.7962385	114.7604025
-8.632071	25.826311	115.642181	-25.386757	7.489556	114.428818	32.897652	-10.665293	115.214111	29.57671	34.975605	114.251648	31.237181	12.155156	114.7328795	-82.010695	2.823956	114.1247565
-7.74435	24.973255	115.26709	-25.399157	7.482762	114.070702	32.893986	-10.662884	115.294853	29.543261	34.963348	114.185265	31.2186235	12.150232	114.740059	-82.0169375	2.815292	113.401345
-6.865465	24.132624	115.013794	-25.419239	7.471103	113.775955	32.917278	-10.644615	115.380081	29.523361	34.937592	114.151909	31.2203195	12.1464885	114.765995	-82.0587975	2.7957175	112.785915
-6.032435	23.233498	114.864883	-25.378265	7.416195	113.571678	32.991867	-10.635731	115.527557	29.504814	34.925289	114.194405	31.2483405	12.144779	114.860981	-82.0048705	2.687611	112.282375
-5.208089	22.373392	114.863014	-25.3265	7.331819	113.487923	33.078568	-10.627084	115.72728	29.58881	34.344387	114.394737	31.333689	11.8586515	115.0610085	-81.986689	2.8049865	111.9148375
-4.359084	21.414154	114.952019	-25.264982	7.242183	113.494614	33.191734	-10.588069	115.975807	29.623281	34.313358	114.528656	31.4075075	11.8626445	115.2522315	-81.9374715	2.6217215	111.7369965
-3.24089	19.998224	115.312752	-25.166872	7.131649	113.766144	33.381756	-10.557173	116.396034	29.669172	34.298347	114.90239	31.525464	11.870587	115.649212	-81.859208	2.392711	111.883076
-2.476768	19.043209	115.643784	-25.12151	7.097819	114.003624	33.524426	-10.499665	116.735229	29.698832	34.327377	115.216209	31.611629	11.913856	115.975719	-81.854649	2.281782	112.031529
-1.782214	18.054867	115.902153	-25.058519	7.097875	114.263519	33.66238	-10.463505	117.130783	29.664124	34.885143	115.472672	31.663252	12.210819	116.3017275	-81.78029	1.984931	112.2253105
-1.097277	17.063295	116.21283	-25.035896	7.166999	114.495811	33.775997	-10.400038	117.510918	29.684063	34.958725	115.771927	31.73003	12.2793435	116.6414225	-81.801822	2.0546545	112.3501995
-0.475973	16.056347	116.406944	-25.0305	7.226185	114.66198	33.869656	-10.334013	117.878357	29.703358	35.030952	115.986725	31.786507	12.3484695	116.932541	-81.847507	2.1039005	112.391419
0.109597	15.126467	116.535988	-25.028816	7.316462	114.744797	33.933132	-10.262798	118.212341	29.713446	35.116699	116.089142	31.823289	12.4269505	117.1507415	-81.880921	2.2059735	112.3388525
0.739796	14.023319	116.594299	-25.021929	7.407773	114.782837	33.956844	-10.230497	118.462502	29.720951	35.151703	116.102234	31.8388975	12.460603	117.282368	-81.8827555	2.354943	112.283306
1.463907	12.498069	116.589188	-25.047688	7.506103	114.712845	33.955185	-10.198078	118.713722	29.744513	35.165462	115.949142	31.849849	12.483692	117.331432	-81.945225	2.528514	112.094258
1.949398	11.52014	116.592087	-25.038074	7.526954	114.662338	33.95874	-10.179644	118.800461	29.764885	35.156044	115.81501	31.8618125	12.4882	117.3077355	-81.9379605	2.565708	112.0169405
2.404512	10.414969	116.515305	-25.025272	7.545658	114.632332	33.987392	-10.155867	118.85965	29.787189	35.146324	115.69059	31.8872905	12.4952285	117.27512	-81.9378345	2.5960875	111.989544
2.78574	9.396992	116.50399	-24.975075	7.579645	114.624718	34.0401	-10.123325	118.923759	29.832899	35.139591	115.589233	31.9364995	12.508133	117.256496	-81.8866495	2.651157	111.99294
3.12883	8.421556	116.55127	-24.896166	7.562362	114.657608	34.138931	-10.077105	119.001862	29.884439	35.149864	115.581238	32.011685	12.5363795	117.29155	-81.804017	2.5883445	112.023666
3.447864	7.445006	116.678551	-24.79726	7.566419	114.730347	34.279839	-10.021418	119.163597	29.946148	35.183792	115.64106	32.1129935	12.581187	117.4023285	-81.7075135	2.551651	112.0583655
3.709	6.433414	116.820015	-24.700357	7.565791	114.851128	34.41769	-9.928099	119.373466	29.985281	35.232597	115.757004	32.2014855	12.652249	117.565235	-81.6021995	2.479333	112.137021
3.994454	4.975338	117.099152	-24.624317	7.61364	115.043388	34.599842	-9.779904	119.753685	29.999859	35.341259	115.908989	32.2998505	12.7806775	117.831337	-81.5484845	2.4466025	112.255439
4.097861	4.070683	117.312607	-24.624706	7.643584	115.145363	34.694801	-9.698065	120.026871	29.991526	35.410301	115.987419	32.3431635	12.856118	118.007145	-81.5925755	2.43105	112.283581
4.188161	3.180937	117.486069	-24.603218	7.6779	115.24115	34.776817	-9.608042	120.279121	29.965055	35.482468	116.043297	32.370936	12.937213	118.161209	-81.577372	2.418587	112.321091
4.213731	2.251201	117.642845	-24.614418	7.707336	115.319824	34.829319	-9.541332	120.512756	29.942183	35.553196	116.046974	32.385751	13.005932	118.279865	-81.614587	2.40874	112.359783
4.219736	1.33608	117.784798	-24.619783	7.720943	115.369141	34.874584	-9.447917	120.694176	29.927202	35.615219	116.017891	32.400893	13.083651	118.3560335	-81.640459	2.358235	112.3822485
4.168442	0.505288	117.866562	-24.604513	7.704247	115.390625	34.92865	-9.43309	120.817184	29.914621	35.647316	115.944168	32.4216355	13.107113	118.380676	-81.6306615	2.301381	112.400574
4.086567	-0.331117	117.944023	-24.592001	7.695201	115.438393	34.976044	-9.403772	120.89003	29.924452	35.653271	115.871742	32.450248	13.1247495	118.380886	-81.63425	2.2656525	112.4959
3.880263	-1.502036	117.952713	-24.550482	7.657912	115.495529	35.082413	-9.347506	120.952698	29.960051	35.676105	115.807579	32.521232	13.1642995	118.3801385	-81.622196	2.1515245	112.6109195
3.674691	-2.298012	117.984512	-24.460182	7.623067	115.544655	35.14785	-9.297911	120.966171	29.989151	35.72897	115.834465	32.5685005	13.2155295	118.400318	-81.4888645	2.0306045	112.688992
3.465036	-3.072887	117.967224	-24.394829	7.624046	115.608871	35.247257	-9.235614	120.956993	30.034252	35.813786	115.899292	32.6407545	13.289086	118.4281425	-81.4304125	1.959006	112.7895995
3.195678	-3.731384	117.950356	-24.332329	7.665622	115.67086	35.351994	-9.125522	120.946526	30.073162	35.934231	116.016365	32.712578	13.4043545	118.4814455	-81.377236	1.9268895	112.8602745
2.92859	-4.450164	117.954575	-24.231081	7.727689	115.73632	35.446644	-8.993758	120.953926	30.112679	36.076893	116.142883	32.7796615	13.5415675	118.5484045	-81.2418235	1.9138105	112.9242355
2.539004	-5.066089	117.914215	-24.1847	7.853351	115.800217	35.547897	-8.833147	120.930794	30.153189	36.247601	116.246773	32.850543	13.707227	118.5887835	-81.219943	1.999475	113.0116505
2.14577	-5.723682	117.877304	-24.120451	8.02158	115.829849	35.635704	-8.646347	120.904716	30.197224	36.437916	116.327438	32.916464	13.8957845	118.616077	-81.157366	2.1473755	113.043621
1.500636	-6.64445	117.732895	-24.033819	8.307521	115.840492	35.735092	-8.329399	120.831039	30.244228	36.756931	116.387085	32.98966	14.213766	118.609062	-81.057298	2.401276	113.071922
1.050861	-7.242891	117.609467	-23.973734	8.497993	115.831589	35.8083	-8.125898	120.766922	30.279938	36.958878	116.411438	33.044119	14.41649	118.58918	-80.991587	2.579496	113.073998
0.477616	-7.85693	117.509369	-23.934042	8.693855	115.815262	35.894032	-7.931071	120.726715	30.314964	37.146103	116.409958	33.104498	14.607516	118.5683365	-80.972582	2.780194	113.0621875
-0.074542	-8.434189	117.458572	-23.861961	8.878755	115.809669	35.982342	-7.760716	120.717796	30.370022	37.289753	116.386124	33.176182	14.7645185	118.55196	-80.900104	2.9929915	113.067378
-0.737021	-9.045788	117.42659	-23.769474	9.010759	115.811523	36.09103	-7.655594	120.740784	30.433804	37.388325	116.309273	33.262417	14.8663655	118.5250285	-80.801365	3.1551525	113.0980175
-1.357241	-9.636127	117.402969	-23.659033	9.08935	115.786827	36.193802	-7.567278	120.782112	30.528927	37.471821	116.19133	33.3613645	14.9522715	118.486721	-80.6794305	3.2264285	113.086933
-2.097568	-10.268504	117.421112	-23.593197	9.14492	115.766586	36.279011	-7.509669	120.823929	30.632967	37.526321	116.005096	33.455989	15.008326	118.4145125	-80.642383	3.281514	113.1186595
-3.290978	-11.174288	117.537979	-23.457371	9.19849	115.715088	36.413349	-7.432759	120.884941	30.796734	37.558804	115.634468	33.6050415	15.0630225	118.2597045	-80.5197835	3.3339575	113.1704715
-4.049425	-11.768896	117.571724	-23.349644	9.190326	115.683891	36.504707	-7.403482	120.972237	30.898199	37.5438	115.31942	33.701453	15.070159	118.1458285	-80.400741	3.310493	113.2219535
-4.896681	-12.36879	117.664673	-23.266298	9.178593	115.650627	36.602016	-7.364867	121.0299	30.99235	37.516525	114.99456	33.797183	15.075829	118.01223	-80.329779	3.281357	113.289024
-5.793627	-12.954319	117.694382	-23.145794	9.161428	115.60508	36.694946	-7.332342	121.076653	31.093157	37.488617	114.674881	33.8940515	15.0781375	117.875767	-80.1856395	3.2447185	113.334393
-6.72582	-13.466549	117.825989	-23.05232	9.132292	115.578094	36.785656	-7.307781	121.109726	31.188953	37.465305	114.341507	33.9873045	15.078762	117.7256165	-80.0919445	3.185822	113.4305715
-7.680983	-13.915841	117.888069	-22.948793	9.092834	115.560081	36.859505	-7.28649	121.127571	31.267494	37.430584	113.996002	34.0634995	15.072047	117.5617865	-79.9610855	3.113621	113.5583755
-8.655145	-14.402695	117.948212	-22.852819	9.0544	115.569595	36.920189	-7.278277	121.147934	31.337252	37.371651	113.666603	34.1287205	15.046687	117.4072685	-79.8343585	3.062113	113.7319215
-10.315507	-14.96919	118.173996	-22.752626	8.927858	115.732552	36.972237	-7.299551	121.16951	31.473625	36.66637	113.295601	34.222931	14.6834095	117.2325555	-79.728183	3.1723065	114.2325485
-11.395761	-15.272567	118.235329	-22.657701	8.824639	115.95253	37.037045	-7.424344	121.106339	31.502026	36.543106	113.146271	34.2695355	14.559381	117.126305	-79.5849375	3.089897	114.778755
-12.519648	-15.508437	118.302956	-22.604939	8.690958	116.210594	37.095375	-7.506025	121.036652	31.506031	36.430264	113.088371	34.300703	14.4621195	117.0625115	-79.510581	2.9197965	115.3586765
-13.564769	-15.800825	118.356026	-22.539541	8.564707	116.525902	37.111176	-7.497939	120.9748	31.483212	36.396015	113.100876	34.297194	14.449038	117.037838	-79.376276	2.680376	116.013966
-14.93507	-15.763274	118.507126	-22.525579	8.458047	116.874992	37.175674	-7.540634	120.810387	31.422802	36.423801	113.174103	34.299238	14.4415835	116.992245	-79.350396	2.4745105	116.757739
-16.141678	-15.805139	118.561897	-22.499033	8.371496	117.226013	37.185253	-7.494065	120.637497	31.336319	36.479866	113.315346	34.260786	14.4929005	116.9764215	-79.258852	2.2500915	117.4756045
-17.385275	-15.838546	118.568077	-22.519917	8.285735	117.573723	37.186371	-7.45254	120.450531	31.236616	36.549282	113.508629	34.2114935	14.548371	116.97958	-79.2513275	2.023099	118.167866
-19.239424	-15.732715	118.529236	-22.522085	8.203322	118.034187	37.15033	-7.406329	120.167435	31.070351	36.645187	113.813637	34.1103405	14.619429	116.990536	-79.1545105	1.787215	119.077838
-20.474718	-15.665256	118.504242	-22.583956	8.194221	118.30175	37.106167	-7.386173	119.991806	30.9084	37.254498	113.966545	34.0072835	14.9341625	116.9791755	-79.1751955	1.4542795	119.6243245
-21.7421	-15.588633	118.475006	-22.616381	8.202122	118.512604	37.043556	-7.35851	119.836357	30.876022	36.806583	114.235474	33.959789	14.7240365	117.0359155	-79.192551	1.6802075	119.9892925
-22.976736	-15.451442	118.526093	-22.705383	8.228445	118.717262	36.954048	-7.335207	119.69632	30.757973	37.386955	114.360222	33.8560105	15.025874	117.028271	-79.2667765	1.431016	120.406253
-24.212713	-15.343963	118.544617	-22.728529	8.256994	118.844902	36.842762	-7.343838	119.563965	30.713675	37.404503	114.522621	33.7782185	15.0303325	117.043293	-79.2352765	1.4836555	120.646511
-25.423006	-15.232515	118.551659	-22.79752	8.320625	118.970909	36.719296	-7.383148	119.430031	30.695063	37.385708	114.644218	33.7071795	15.00128	117.0371245	-79.3022195	1.63997	120.9046935
-26.68668	-15.131161	118.691681	-22.88838	8.403833	119.200958	36.599941	-7.435195	119.316994	30.700123	37.352444	114.686897	33.650032	14.9586245	117.0019455	-79.426792	1.8490415	121.3999705
-28.472763	-14.924769	118.984222	-22.981688	8.472253	119.500923	36.42915	-7.532798	119.169113	30.711782	37.279877	114.737175	33.570466	14.8735395	116.953144	-79.533842	2.0709665	122.048702
-29.610855	-14.836337	119.210327	-23.051708	8.516827	119.749771	36.303375	-7.598742	119.11132	30.676952	37.236332	114.778831	33.4901635	14.818795	116.9450755	-79.5935795	2.214859	122.5544665
-30.757153	-14.774677	119.351685	-23.034004	8.498773	119.855392	36.195118	-7.665875	119.056961	30.617189	37.180443	114.836143	33.4061535	14.757284	116.946552	-79.4741615	2.240262	122.764232
-31.89064	-14.692567	119.491753	-23.167768	8.476003	120.06739	36.110584	-7.742897	119.051086	30.536757	37.115444	114.907265	33.3236705	14.6862735	116.9791755	-79.6592065	2.2657325	123.1556045
-32.943848	-14.628178	119.427834	-23.196135	8.412187	119.999268	36.016266	-7.831334	119.05867	30.430164	37.054111	114.980568	33.223215	14.6113885	117.019619	-79.615485	2.2129855	122.978917
-33.959648	-14.622575	119.250427	-23.432775	8.423506	119.953629	35.901909	-7.877193	119.079002	30.317385	37.018181	115.000519	33.109647	14.570494	117.0397605	-79.975197	2.276518	122.8674975
-34.996925	-14.62941	119.048737	-23.500095	8.350172	119.660995	35.7472	-7.948691	119.063278	30.188334	36.971493	114.920555	32.967767	14.511401	116.9919165	-79.967957	2.188943	122.3300735
-36.530861	-14.622315	118.974182	-23.783695	8.39257	119.411217	35.496658	-7.990781	118.975891	30.005323	36.931839	114.596367	32.7509905	14.470529	116.786129	-80.3183805	2.314611	122.036305
-37.480087	-14.572851	119.052849	-23.856514	8.419341	119.23951	35.347378	-8.045719	118.936111	29.952904	36.372231	114.347649	32.650141	14.163256	116.64188	-80.363169	2.675426	121.83714
-38.364948	-14.559608	119.214355	-23.995815	8.475703	119.238281	35.186165	-8.08733	118.929222	29.867739	36.315453	114.062759	32.526952	14.1140615	116.4959905	-80.518582	2.8373445	121.9805715
-39.20726	-14.568794	119.463646	-24.080378	8.514775	119.226265	35.068577	-8.156553	118.997452	29.802019	36.221252	113.797485	32.435298	14.0323495	116.3974685	-80.596054	2.9972005	122.0550615
-40.02375	-14.571318	119.716774	-24.114037	8.468795	119.190422	34.952278	-8.252323	119.086121	29.758596	36.093903	113.491508	32.355437	13.92079	116.2888145	-80.583511	3.0168	122.0920295
-40.889908	-14.557843	120.058548	-24.155493	8.450207	119.194885	34.85833	-8.389371	119.203011	29.718096	35.903358	113.196358	32.288213	13.7569935	116.1996845	-80.599199	3.1434205	122.1900855
-41.630901	-14.508645	120.361916	-24.229725	8.360697	119.19075	34.745201	-8.51452	119.391838	29.672962	35.716248	112.879967	32.2090815	13.600864	116.1359025	-80.6685315	3.12053	122.2455975
-42.707291	-14.386922	120.663582	-24.345306	8.193617	119.069359	34.622471	-8.767036	119.630943	29.545296	35.837505	112.291405	32.0838835	13.5352345	115.961174	-80.7744955	2.8519995	122.177544
-43.388065	-14.286002	120.791481	-24.417822	8.030658	118.976509	34.55566	-8.931595	119.759262	29.938021	35.481113	111.758713	32.2468405	13.274759	115.7589875	-81.0824845	2.786557	122.1940305
-44.055058	-14.153264	120.855865	-24.526531	7.864418	118.820831	34.42841	-9.069749	119.853951	29.433655	34.850788	111.655495	31.9310325	12.8905195	115.754723	-80.9840945	2.8383165	121.886939
-44.600243	-13.960271	120.850563	-24.583673	7.675862	118.667809	34.319122	-9.228875	119.865166	29.336449	34.60014	111.304405	31.8277855	12.6856325	115.5847855	-80.9951315	2.6660915	121.7508325
-45.345047	-13.602593	120.881805	-24.664862	7.51265	118.55838	34.209438	-9.354694	119.826698	29.650164	34.76643	110.748566	31.929801	12.705868	115.287632	-81.259525	2.319432	121.829128
-45.914906	-13.196654	120.863678	-24.68437	7.334816	118.487381	34.10701	-9.470281	119.784225	29.576345	34.576321	110.527481	31.8416775	12.55302	115.155853	-81.2104175	2.116612	121.818909
-46.458202	-12.700099	120.79921	-24.737396	7.186182	118.464706	34.045536	-9.564292	119.73922	29.519569	34.438568	110.423615	31.7825525	12.437138	115.0814175	-81.2573445	1.935226	121.8479945
-47.354057	-11.814487	120.6409	-24.796257	7.022306	118.454086	33.938076	-9.66854	119.629837	29.429188	34.308537	110.409203	31.683632	12.3199985	115.01952	-81.276146	1.7246135	121.888652
-47.883575	-11.102481	120.445885	-24.844215	6.957833	118.455505	33.856144	-9.717738	119.534531	28.935841	33.868919	110.698929	31.3959925	12.0755905	115.11673	-81.0844225	1.8400755	121.79428
-48.428143	-10.303896	120.326363	-24.910461	6.902432	118.493416	33.772659	-9.740446	119.404961	28.86359	33.886421	110.741928	31.3181245	12.0729875	115.0734445	-81.1390465	1.7318765	121.9133875
-48.956211	-9.372085	120.224236	-24.988377	6.843033	118.554367	33.661823	-9.745516	119.247803	28.779888	33.927059	110.839607	31.2208555	12.0907715	115.043705	-81.1976095	1.5952945	122.065029
-49.463051	-8.411115	120.190048	-25.041729	6.786126	118.719353	33.578781	-9.734614	119.028046	28.665915	34.001339	111.025085	31.122348	12.1333625	115.0265655	-81.205806	1.4388895	122.4121405
-49.942627	-7.370032	120.222221	-25.129848	6.696066	118.974754	33.485455	-9.701871	118.782028	28.533863	34.104919	111.277855	31.009659	12.201524	115.0299415	-81.269355	1.190608	122.9195665
-50.38826	-6.240923	120.46032	-25.184706	6.647347	119.272697	33.402889	-9.637816	118.543716	28.384182	34.257221	111.606285	30.8935355	12.3097025	115.0750005	-81.2629475	0.9849915	123.4703935
-51.078857	-4.466834	120.81572	-25.268858	6.605764	119.794014	33.289356	-9.506487	118.273018	28.13187	34.523617	112.114822	30.710613	12.508565	115.19392	-81.248329	0.702962999999999	124.394108
-51.318066	-3.407017	121.015862	-25.22794	6.499983	120.160652	33.208221	-9.44237	118.141472	27.9603	34.669067	112.414955	30.5842605	12.6133485	115.2782135	-81.0401405	0.386617500000002	125.0430905
-51.682346	-2.106541	121.267677	-25.419834	6.567852	120.380165	33.1203	-9.384652	118.050217	27.751408	35.280392	112.594986	30.435854	12.94787	115.3226015	-81.275522	0.187834000000002	125.4377285
-52.038311	-0.798605	121.407333	-25.580523	6.505017	120.520035	33.02351	-9.375744	118.014297	27.636932	35.328892	112.811897	30.330221	12.976574	115.413097	-81.491267	0.0334599999999963	125.626973
-52.360271	0.546834	121.323563	-25.653625	6.471488	120.508537	32.962341	-9.434364	118.009796	27.570238	35.319767	112.982468	30.2662895	12.9427015	115.496132	-81.5735395	0.00027450000000151	125.520942
-52.626102	1.900875	121.071609	-25.701206	6.382952	120.473434	32.904072	-9.517654	117.993759	27.550989	35.255199	113.110306	30.2275305	12.8687725	115.5520325	-81.6299425	-0.102868499999998	125.3948355
-53.069561	3.450798	120.765556	-25.651302	6.272913	120.238182	32.846207	-9.644693	117.930115	27.550575	35.172428	113.140961	30.198391	12.7638675	115.535538	-81.500995	-0.218041499999998	124.940826
-53.39904	5.521741	120.073029	-26.035366	6.372164	119.790863	32.710052	-9.799812	117.761635	27.529812	35.037827	113.09581	30.119932	12.6190075	115.4287225	-82.190664	0.125320499999999	124.1530035
-53.60207	6.948686	119.56308	-26.103067	6.369271	119.46756	32.649525	-9.863527	117.667831	27.5266	34.978703	113.104561	30.0880625	12.557588	115.386196	-82.2941965	0.180953999999998	123.548924
-53.768349	8.37371	119.046951	-26.131348	6.31053	119.107887	32.575832	-9.926416	117.564621	27.515152	34.944099	113.100227	30.045492	12.5088415	115.332424	-82.308188	0.112218499999999	122.88335
-53.939949	9.829605	118.770531	-26.262835	6.289596	118.871353	32.445133	-9.970425	117.387482	27.469849	34.923023	113.12468	29.957491	12.476299	115.256081	-82.483161	0.102893	122.486625
-54.042404	11.282763	118.879211	-26.36198	6.306911	118.831573	32.295151	-9.978245	117.113152	27.381737	34.945675	113.185135	29.838444	12.483715	115.1491435	-82.562404	0.130107000000001	122.5140025
-54.164036	12.691953	119.176445	-26.511013	6.308424	118.952896	32.152523	-9.92374	116.796577	27.239216	35.036121	113.450447	29.6958695	12.5561905	115.123512	-82.7178955	0.0606574999999996	122.78228
-54.272377	14.074466	119.67852	-26.542181	6.24789	119.146622	32.02673	-9.792998	116.501656	27.058592	35.187626	113.922569	29.542661	12.697314	115.2121125	-82.627023	-0.201534000000001	123.0811315
-54.363323	16.085796	120.482445	-26.577711	5.958706	119.286407	31.88929	-9.545578	116.064857	26.75456	35.483002	114.885033	29.321925	12.968712	115.474945	-82.477347	-1.0513	123.097869
-54.431374	17.398539	120.861015	-26.712996	6.010573	119.485176	31.809156	-9.37213	115.834518	26.570713	35.676498	115.571297	29.1899345	13.152184	115.7029075	-82.6159265	-1.131038	123.2674445
-54.492424	18.6528	121.21701	-26.796829	6.028592	119.449425	31.720451	-9.210082	115.64138	26.428965	35.854027	116.17128	29.074708	13.3219725	115.90633	-82.668366	-1.2647885	122.99252
-54.47263	19.895231	121.267998	-26.925173	6.163667	119.352165	31.622103	-9.079193	115.53421	26.353195	36.026695	116.632164	28.987649	13.473751	116.083187	-82.837995	-1.146417	122.621143
-54.435349	21.096928	121.204018	-27.048292	6.364719	119.223297	31.514975	-8.960142	115.460327	26.308853	36.169468	116.824982	28.911914	13.604663	116.1426545	-83.008498	-0.875225000000002	122.3039395
-54.364998	22.234783	121.114388	-27.150784	6.5984	119.096207	31.387333	-8.869896	115.364563	26.29812	36.282867	116.762695	28.8427265	13.7064855	116.063629	-83.1442945	-0.509685500000002	122.128785
-54.339779	23.285933	121.108749	-27.204435	6.812672	118.951607	31.252977	-8.78724	115.216652	26.284531	36.366318	116.596962	28.768754	13.789539	115.906807	-83.177624	-0.164194999999999	121.996407
-54.158909	24.650661	121.010925	-27.272081	7.05473	118.767342	31.132021	-8.699671	115.012978	26.291952	36.432938	116.203606	28.7119865	13.8666335	115.608292	-83.2561485	0.242826500000001	121.926392
-53.989346	25.394913	120.919968	-27.287853	7.204744	118.753502	31.076616	-8.657993	114.950005	26.306973	36.45668	115.923714	28.6917945	13.8993435	115.4368595	-83.2675005	0.510144499999999	122.0701445
-53.83371	26.094782	120.804741	-27.289433	7.24561	118.595505	31.052956	-8.647251	114.953598	26.308437	36.47316	115.621117	28.6806965	13.9129545	115.2873575	-83.2595625	0.578265500000001	121.9036525
-53.604454	26.725969	120.69355	-27.276224	7.249399	118.597054	31.046846	-8.644056	114.997658	26.291292	36.485634	115.326813	28.669069	13.920789	115.1622355	-83.221517	0.578009000000002	122.0318725
-53.456688	27.287621	120.533798	-27.328447	7.264382	118.627098	31.047424	-8.63628	115.080215	26.246649	36.49921	115.090355	28.6470365	13.931465	115.085285	-83.3039305	0.597299000000001	122.168911
-53.293652	27.777935	120.457932	-27.299303	7.201313	118.55751	31.057877	-8.633118	115.181267	26.172777	36.511173	114.886688	28.615327	13.9390275	115.0339775	-83.213933	0.4635985	122.0810425
-53.060013	28.206387	120.36277	-27.389559	7.13093	118.500374	31.039095	-8.619264	115.236664	26.092493	36.522041	114.667999	28.565794	13.9513885	114.9523315	-83.344912	0.3104715	122.0484165
-52.698826	28.736099	120.221283	-27.468502	7.171228	118.525955	30.962389	-8.57431	115.277802	25.958073	36.562969	114.270721	28.460231	13.9943295	114.7742615	-83.397235	0.348126499999999	122.2776485
-52.444714	29.095665	120.11322	-27.538649	7.193315	118.499992	30.896824	-8.513732	115.303589	25.867022	36.618355	113.978867	28.381923	14.0523115	114.641228	-83.459221	0.334318499999998	122.358756
-52.13694	29.463703	120.005333	-27.574509	7.23882	118.519508	30.831177	-8.440886	115.374992	25.797636	36.675934	113.749313	28.3144065	14.117524	114.5621525	-83.4634245	0.360116	122.4768635
-51.775974	29.794111	119.890549	-27.606863	7.287636	118.542183	30.806288	-8.371953	115.460037	25.748831	36.71563	113.627716	28.2775595	14.1718385	114.5438765	-83.4912855	0.4034335	122.5404895
-51.346779	30.139038	119.78215	-27.649418	7.341731	118.552818	30.794283	-8.332133	115.550255	25.717148	36.757313	113.594864	28.2557155	14.21259	114.5725595	-83.5545515	0.470871999999998	122.5330765
-50.91486	30.453449	119.687889	-27.668739	7.35862	118.524803	30.780104	-8.300529	115.588554	25.693884	36.802727	113.594475	28.236994	14.251099	114.5915145	-83.574472	0.466141	122.4580915
-50.481785	30.761389	119.60434	-27.708677	7.386717	118.461296	30.755806	-8.250054	115.599609	25.67445	36.858662	113.582436	28.215128	14.304304	114.5910225	-83.632482	0.469129999999998	122.3315695
-49.749756	31.217701	119.447662	-27.989506	7.733619	118.561081	30.699661	-8.146451	115.615097	25.623549	36.971371	113.559982	28.161605	14.41246	114.5875395	-84.140617	1.054778	122.5346225
-49.209831	31.521395	119.369057	-27.823416	7.515803	118.311867	30.670319	-8.050956	115.600876	25.567463	37.045712	113.560844	28.118891	14.497378	114.58086	-83.765723	0.534227999999999	122.042874
-48.675617	31.83119	119.366608	-28.004557	7.769859	118.458664	30.62233	-7.96376	115.55146	25.48665	37.129528	113.57962	28.05449	14.582884	114.56554	-84.063604	0.956834000000001	122.351788
-48.085972	32.191265	119.460068	-27.948523	7.659441	118.31559	30.55987	-7.863269	115.511452	25.411749	37.211266	113.638855	27.9858095	14.6739985	114.5751535	-83.8828555	0.644883499999999	122.0560265
-47.441761	32.53228	119.559708	-28.021246	7.73592	118.352547	30.494829	-7.774716	115.468773	25.330418	37.318272	113.760056	27.9126235	14.771778	114.6144145	-83.9551155	0.700061999999999	122.0906795
-46.845573	32.843636	119.670334	-28.249962	8.032125	118.54174	30.43692	-7.688077	115.451622	25.262005	37.416325	113.923073	27.8494625	14.864124	114.6873475	-84.3493865	1.200126	122.3961325
-46.17762	33.165592	119.698097	-28.309483	8.084041	118.517937	30.366573	-7.610278	115.433144	25.20513	37.485329	114.03273	27.7858515	14.9375255	114.732937	-84.4048175	1.2305565	122.302937
-45.136501	33.570515	119.511879	-28.256374	8.008921	118.222855	30.232216	-7.526999	115.367424	25.129137	37.582329	114.044151	27.6806765	15.027665	114.7057875	-84.1934245	0.990177000000001	121.7399225
-44.405262	33.89278	119.403076	-28.338558	8.173694	118.200043	30.13657	-7.499561	115.315056	25.080473	37.628288	113.953995	27.6085215	15.0643635	114.6345255	-84.2856375	1.2830245	121.7655605
-43.573212	34.188824	119.244873	-28.403034	8.182544	118.061935	30.033531	-7.484531	115.225853	25.011766	37.642406	113.846825	27.5226485	15.0789375	114.536339	-84.3287165	1.2861505	121.587531
-42.763813	34.423786	119.21817	-28.625637	8.394278	118.16732	29.939777	-7.493231	115.157249	24.955669	37.631283	113.761818	27.447723	15.069026	114.4595335	-84.698997	1.71953	121.8751065
-41.958134	34.658928	119.16748	-28.729069	8.431398	118.138611	29.838034	-7.525382	115.091469	24.901127	37.598221	113.71933	27.3695805	15.0364195	114.4053995	-84.8277185	1.8263765	121.8718225
-41.080273	34.869511	119.082153	-28.379589	7.975268	117.818306	29.75536	-7.59226	115.039551	24.862036	37.530102	113.705185	27.308698	14.968921	114.372368	-84.067876	0.981615	121.264244
-40.170982	35.093857	119.007751	-28.65056	8.262023	117.876518	29.650276	-7.669805	114.986328	24.83709	37.482208	113.69178	27.243683	14.9062015	114.339054	-84.544803	1.6178445	121.413982
-38.728367	35.381088	118.844315	-28.805748	8.207008	117.689011	29.485924	-7.749972	114.895126	24.767601	37.409	113.621964	27.1267625	14.829514	114.258545	-84.7382585	1.584502	121.119477
-37.792789	35.58659	118.716621	-28.89267	8.260891	117.591583	29.364994	-7.763545	114.813339	24.718472	37.402069	113.546303	27.041733	14.819262	114.179821	-84.827073	1.70252	121.003345
-36.773659	35.748951	118.527542	-29.100037	8.527607	117.670204	29.248604	-7.760607	114.727005	24.65432	37.422398	113.444397	26.951462	14.8308955	114.085701	-85.151536	2.2243185	121.254707
-35.699699	35.927151	118.377052	-29.226	8.617353	117.603561	29.131704	-7.731723	114.620766	24.587954	37.451626	113.380692	26.859829	14.8599515	114.000729	-85.311829	2.3747545	121.206393
-34.630798	36.091396	118.26693	-29.239023	8.610248	117.485001	29.046965	-7.694519	114.545441	24.51857	37.490021	113.357689	26.7827675	14.897751	113.951565	-85.2608135	2.322745	121.018437
-33.559948	36.221378	118.136559	-29.307789	8.655884	117.308723	28.971964	-7.632898	114.433815	24.449965	37.546272	113.386154	26.7109645	14.956687	113.9099845	-85.3265425	2.355081	120.7074615
-32.419163	36.336658	117.969955	-29.246664	8.621097	116.929771	28.915602	-7.55878	114.303818	24.396622	37.618298	113.42585	26.656112	15.029759	113.864834	-85.14944	2.212435	119.994708
-30.612993	36.507832	117.585899	-29.366436	8.766676	116.451324	28.877159	-7.399526	114.067253	24.330675	37.786015	113.50679	26.603917	15.1932445	113.7870215	-85.336789	2.3401075	119.1156265
-29.442835	36.599682	117.278328	-29.349104	8.820189	115.884567	28.855389	-7.27319	113.883934	24.291758	37.924011	113.575806	26.5735735	15.3254105	113.72987	-85.2717815	2.3149675	118.039264
-28.235743	36.667286	116.947868	-29.394003	8.935821	115.36261	28.857876	-7.123088	113.704239	24.310419	37.567638	113.708366	26.5841475	15.222275	113.7063025	-85.3721535	2.649367	117.0189175
-26.950642	36.743469	116.543816	-29.423119	9.088002	114.801552	28.865686	-6.974531	113.535156	24.599173	38.066891	113.552055	26.7324295	15.54618	113.5436055	-85.5786675	2.629824	116.0594985
-25.733784	36.705574	116.236076	-29.461035	9.194236	114.248993	28.869137	-6.824489	113.324593	24.56123	38.20195	113.602364	26.7151835	15.6887305	113.4634785	-85.6372535	2.6997415	115.0345075
-24.492657	36.657223	115.927795	-29.473707	9.334857	113.754547	28.87179	-6.677495	113.092514	24.19199	37.961601	113.813759	26.53189	15.642053	113.4531365	-85.479304	3.027661	114.0559575
-23.1971	36.567226	115.615761	-29.413097	9.447062	113.319847	28.903261	-6.558431	112.884285	24.521584	38.433273	113.525925	26.7124225	15.937421	113.205105	-85.5386165	2.956703	113.434589
-21.319237	36.308445	115.127434	-29.359228	9.640558	112.718452	28.967411	-6.381449	112.657944	24.146955	38.730942	113.591423	26.557183	16.1747465	113.1246835	-85.275639	3.1063695	112.3122205
-20.066294	36.104633	114.751053	-29.328064	9.757332	112.334648	29.011351	-6.296802	112.572525	24.23377	38.299881	113.520721	26.6225605	16.0015395	113.046623	-85.2786885	3.5131245	111.622673
-18.806063	35.829403	114.389549	-29.261599	9.835364	112.004135	29.050871	-6.237275	112.55587	24.269053	38.343666	113.369942	26.659962	16.0531955	112.962906	-85.18316	3.6175325	111.045364
-17.548489	35.464561	114.036476	-29.236486	9.880898	111.674133	29.117069	-6.239037	112.593994	24.234253	38.857918	113.188675	26.675661	16.3094405	112.8913345	-85.148633	3.4523555	110.4569315
-16.39183	35.071815	113.785492	-29.188473	9.863451	111.389832	29.148081	-6.273352	112.661407	24.3232	38.303661	113.186714	26.7356405	16.0151545	112.9240605	-85.1125865	3.7117475	109.8556035
-15.165173	34.595177	113.491753	-29.208031	9.827074	111.137451	29.17878	-6.330208	112.733627	24.348715	38.240303	113.096321	26.7637475	15.9550475	112.914974	-85.1798095	3.6991005	109.359928
-14.001247	34.136246	113.228699	-29.166866	9.770573	110.931931	29.201157	-6.414257	112.822685	24.387432	38.168644	112.968803	26.7942945	15.8771935	112.895744	-85.1280265	3.6639525	108.968118
-12.311457	33.26675	113.045975	-29.155277	9.688425	110.839737	29.239372	-6.531224	113.033035	24.457008	38.035713	112.867287	26.84819	15.7522445	112.950161	-85.158744	3.6246055	108.729313
-11.211272	32.65707	113.037788	-29.110422	9.643231	110.866379	29.287746	-6.606117	113.230881	24.565384	38.074265	112.84407	26.926565	15.734074	113.0374755	-85.147409	3.552388	108.6952825
-10.086134	32.008896	113.093521	-29.047213	9.606461	110.942924	29.344282	-6.65251	113.448128	24.545551	37.867485	112.917137	26.9449165	15.6074875	113.1826325	-85.0393425	3.6054345	108.7032155
-9.055773	31.364077	113.17202	-29.019871	9.595155	111.040436	29.395363	-6.671687	113.691589	24.603445	37.797703	112.993477	26.999404	15.563008	113.342533	-85.039146	3.627302	108.738339
-8.059572	30.737288	113.314926	-28.987957	9.593863	111.16571	29.445854	-6.680956	113.947891	24.653458	37.770889	113.115082	27.049656	15.5449665	113.5314865	-85.02557	3.6427595	108.7999335
-7.023302	30.053854	113.414238	-28.922485	9.604844	111.271393	29.502523	-6.675848	114.233307	24.71911	37.772858	113.258698	27.1108165	15.548505	113.7460025	-84.9557865	3.661183	108.7967835
-6.02479	29.399681	113.624214	-28.883183	9.621031	111.424408	29.578474	-6.645323	114.562592	24.785027	37.759304	113.438583	27.1817505	15.5569905	114.0005875	-84.9481165	3.6850715	108.8482285
-4.696563	28.429512	113.975945	-28.789186	9.688713	111.648796	29.726181	-6.586241	115.100769	24.871107	37.734283	113.783966	27.298644	15.574021	114.4423675	-84.877016	3.803405	108.8552245
-3.819519	27.779501	114.220085	-28.686625	9.711111	111.792206	29.861462	-6.543423	115.470215	24.931494	37.74984	114.0177	27.396478	15.6032085	114.7439575	-84.769728	3.8190135	108.8404545
-2.890974	27.051867	114.422653	-28.594334	9.7554	111.913666	29.991383	-6.500358	115.832047	24.997705	37.767445	114.254883	27.494544	15.6335435	115.043465	-84.683212	3.8772565	108.783867
-2.091371	26.348759	114.640236	-28.49934	9.768372	111.989464	30.137825	-6.476205	116.170464	25.085491	37.777889	114.468262	27.611658	15.650842	115.319363	-84.610338	3.885902	108.659565
-1.328864	25.65428	114.805473	-28.407537	9.775555	112.067436	30.28528	-6.46797	116.456902	25.183559	37.74749	114.654434	27.7344195	15.63976	115.555668	-84.5494935	3.91135	108.579204
-0.589072	24.94747	114.957344	-28.290085	9.789286	112.108994	30.424551	-6.482086	116.704384	25.29023	37.739731	114.750099	27.8573905	15.6288225	115.7272415	-84.4375605	3.9497495	108.4907465
0.133361	24.15378	115.059052	-28.175491	9.786646	112.206032	30.572371	-6.490771	116.892265	25.409815	37.714088	114.796814	27.991093	15.6116585	115.8445395	-84.342075	3.9616335	108.5675245
1.100907	23.03887	115.197502	-28.03261	9.807286	112.336983	30.796083	-6.467072	117.111549	25.504738	38.171989	114.796577	28.1504105	15.8524585	115.954063	-84.2156305	3.7621135	108.719903
1.675693	22.281288	115.319458	-27.884773	9.78763	112.453934	30.969801	-6.457096	117.253647	25.618032	38.141983	114.885284	28.2939165	15.8424435	116.0694655	-84.0634625	3.7328165	108.8384025
2.191831	21.575239	115.522804	-27.780346	9.799314	112.602066	31.123554	-6.465456	117.426888	25.734476	38.106899	115.010086	28.429015	15.8207215	116.218487	-83.989707	3.7779065	108.985645
2.644087	20.813	115.665329	-27.639973	9.762176	112.699532	31.296753	-6.489889	117.589722	25.85099	38.075783	115.206253	28.5738715	15.792947	116.3979875	-83.8538175	3.731405	109.0010765
3.12347	19.938852	115.854858	-27.555836	9.741117	112.813019	31.443258	-6.517451	117.798851	25.985268	38.029324	115.406441	28.714263	15.7559365	116.602646	-83.825935	3.7262975	109.023392
3.510099	19.119961	116.025673	-27.458023	9.713736	112.925018	31.601038	-6.553975	117.977203	26.115879	37.983643	115.614143	28.8584585	15.714834	116.795673	-83.7745045	3.712638	109.054363
3.833658	18.341496	116.188667	-27.320274	9.723675	113.03698	31.770044	-6.614897	118.151108	26.238874	37.939266	115.810753	29.004459	15.6621845	116.9809305	-83.645007	3.7851655	109.0930295
4.231957	17.167421	116.477791	-27.174994	9.71814	113.245583	32.013325	-6.650836	118.396317	26.420971	37.88084	116.048836	29.217148	15.615002	117.2225765	-83.567136	3.821278	109.2685895
4.408884	16.380579	116.566216	-27.071625	9.7217	113.348938	32.178761	-6.661071	118.518959	26.535288	37.86248	116.198219	29.3570245	15.6007045	117.358589	-83.5002745	3.8426955	109.339287
4.583549	15.444419	116.640236	-26.975382	9.685325	113.433548	32.330212	-6.678163	118.64489	26.639303	37.820072	116.297493	29.4847575	15.5709545	117.4711915	-83.4355215	3.7996955	109.3959045
4.690265	14.557772	116.703583	-26.877455	9.660896	113.508926	32.489994	-6.704507	118.721878	26.755547	37.77029	116.369331	29.6227705	15.5328915	117.5456045	-83.3776805	3.7889005	109.4722475
4.72043	13.6716	116.719688	-26.759624	9.623586	113.535622	32.617401	-6.745279	118.78923	26.856316	37.7225	116.413185	29.7368585	15.4886105	117.6012075	-83.2561065	3.7585615	109.4700365
4.699605	12.752667	116.716873	-26.650801	9.594966	113.565651	32.744087	-6.797889	118.840027	26.97356	37.656471	116.417564	29.8588235	15.429291	117.6287955	-83.1604255	3.760641	109.5025065
4.564573	11.896194	116.648697	-26.552067	9.552444	113.604179	32.851597	-6.850705	118.867897	27.092003	37.590557	116.408264	29.9718	15.369926	117.6380805	-83.075934	3.734962	109.5702775
4.32779	10.429449	116.580818	-26.399532	9.512121	113.656593	33.004719	-6.968023	118.880486	27.279564	37.470325	116.365883	30.1421415	15.251151	117.6231845	-82.9412055	3.773091	109.6900015
4.082561	9.460351	116.5131	-26.279276	9.466105	113.733231	33.100285	-7.045137	118.9011	27.412474	37.380569	116.338898	30.2563795	15.167716	117.619999	-82.8149315	3.764494	109.846463
3.800383	8.444316	116.494057	-26.181089	9.431808	113.803207	33.192562	-7.12255	118.922295	27.543112	37.297249	116.30365	30.367837	15.0873495	117.6129725	-82.730015	3.7762665	109.9934415
3.417071	7.491601	116.419754	-26.08774	9.393383	113.898682	33.290512	-7.209409	118.958557	27.669086	37.219849	116.260956	30.479799	15.00522	117.6097565	-82.655279	3.781546	110.1876075
3.057675	6.433521	116.400185	-25.981665	9.360631	113.990005	33.391502	-7.290493	118.987068	27.79446	37.147545	116.196106	30.592981	14.928526	117.591587	-82.556311	3.792736	110.388423
2.59229	5.364897	116.363701	-25.882822	9.32926	114.081894	33.485779	-7.369301	119.008018	27.909924	37.072357	116.125023	30.6978515	14.851528	117.5665205	-82.4634955	3.806992	110.5972675
2.140818	4.277601	116.316895	-25.782955	9.294022	114.162239	33.58461	-7.476108	119.027969	28.023411	36.978195	116.030716	30.8040105	14.7510435	117.5293425	-82.3699205	3.8370005	110.7951355
1.333336	2.725029	116.220642	-25.674191	9.237079	114.292458	33.700043	-7.617925	119.023788	28.182512	36.826801	115.826965	30.9412775	14.604438	117.4253765	-82.2896595	3.86972	111.1595395
0.729256	1.545901	116.160942	-25.570606	9.198345	114.395966	33.766182	-7.693516	119.0261	28.300896	36.718269	115.619469	31.033539	14.5123765	117.3227845	-82.174751	3.8843135	111.4691475
0.117645	0.433385	116.18557	-25.481098	9.160878	114.575752	33.861771	-7.777682	118.984093	28.422979	36.618382	115.374161	31.142375	14.42035	117.179127	-82.104571	3.901406	111.972377
-0.567441	-0.633584	116.197273	-25.336901	9.127716	114.848396	33.937965	-7.852573	118.95945	28.568272	36.499489	115.073837	31.2531185	14.323458	117.0166435	-81.9269205	3.931974	112.6801485
-1.242513	-1.803424	116.360748	-25.203085	9.087522	115.171959	34.031902	-7.957008	118.93605	28.691097	36.38847	114.822075	31.3614995	14.215731	116.8790625	-81.7676695	3.959313	113.4648555
-1.946208	-2.912038	116.535652	-25.098017	9.032732	115.511497	34.128601	-8.03776	118.964706	28.791418	36.288971	114.667442	31.4600095	14.1256055	116.816074	-81.6560435	3.9398585	114.20692
-2.723249	-3.969442	116.752075	-24.99424	8.966168	115.820572	34.228657	-8.11458	119.056786	28.86805	36.218513	114.534187	31.5483535	14.0519665	116.7954865	-81.5368335	3.8803695	114.8456575
-3.848188	-5.620374	117.067085	-24.957838	8.868289	116.103424	34.298515	-8.187062	119.25174	28.956657	36.126915	114.372757	31.627586	13.9699265	116.8122485	-81.543262	3.7666515	115.3945995
-4.605837	-6.668066	117.223358	-24.953314	8.812806	116.171387	34.3325	-8.261577	119.395981	29.007021	36.032509	114.282516	31.6697605	13.885466	116.8392485	-81.5763885	3.740146	115.5035255
-5.434156	-7.648979	117.320869	-24.918871	8.746979	116.188667	34.35305	-8.362025	119.552277	29.048517	35.919743	114.218224	31.7007835	13.778859	116.8852505	-81.5385255	3.715099	115.4920835
-6.211572	-8.688931	117.333397	-24.894026	8.622107	116.161774	34.387844	-8.480624	119.601204	29.080704	35.802494	114.17878	31.734274	13.660935	116.889992	-81.522326	3.583279	115.433556
-7.032572	-9.655663	117.268715	-24.899248	8.487996	116.144005	34.410454	-8.592221	119.568977	29.086367	35.692997	114.154564	31.7484105	13.550388	116.8617705	-81.5469065	3.425604	115.4262395
-7.79087	-10.671744	117.165184	-24.876984	8.298232	116.099632	34.412003	-8.695158	119.494865	29.090557	35.594357	114.104019	31.75128	13.4495995	116.799442	-81.505248	3.1468645	115.399822
-8.60509	-11.518164	117.053413	-24.822973	8.162773	116.048325	34.418537	-8.810172	119.411575	29.087866	35.473518	114.040039	31.7532015	13.331673	116.725807	-81.3991475	2.993873	115.370843
-9.870876	-12.890601	117.00412	-24.849016	7.954123	115.979614	34.402458	-9.013556	119.404259	29.151894	34.744774	113.924881	31.777176	12.865609	116.66457	-81.475208	3.042637	115.294658
-10.76044	-13.731978	117.07505	-24.859909	7.862751	115.897926	34.359116	-9.142796	119.449326	29.175493	34.602856	113.738998	31.7673045	12.73003	116.594162	-81.4871225	2.995472	115.20169
-11.668894	-14.564779	117.150925	-24.861309	7.759725	115.829933	34.324978	-9.27472	119.52034	29.197344	34.434628	113.492165	31.761161	12.579954	116.5062525	-81.483779	2.939496	115.1536135
-12.51211	-15.310635	117.329384	-24.877808	7.680355	115.74398	34.304497	-9.402128	119.62899	29.218166	34.271824	113.224388	31.7613315	12.434848	116.426689	-81.5169475	2.925862	115.061271
-13.439168	-16.0249	117.394554	-24.886072	7.562457	115.673042	34.267437	-9.527143	119.744919	29.222324	34.074463	112.94091	31.7448805	12.27366	116.3429145	-81.5170245	2.851254	115.0031695
-14.331436	-16.750128	117.53318	-24.902073	7.40403	115.619133	34.243534	-9.692136	119.766304	29.222567	33.862698	112.638237	31.7330505	12.085281	116.2022705	-81.5371965	2.722779	115.0359955
-15.298244	-17.44396	117.630577	-24.897505	7.165587	115.60421	34.219074	-9.858555	119.781494	29.18742	33.651958	112.37674	31.703247	11.8967015	116.079117	-81.498257	2.4344725	115.129303
-16.608391	-18.378183	117.792526	-24.912647	6.744055	115.67485	34.187305	-10.111364	119.734489	29.06493	33.88343	111.967659	31.6261175	11.886033	115.851074	-81.4514115	1.602077	115.498626
-17.516039	-18.897968	117.87487	-24.92955	6.451514	115.777519	34.178589	-10.284368	119.676605	29.025305	33.200764	111.87825	31.601947	11.458198	115.7774275	-81.461047	1.44483	115.7776105
-18.410517	-19.468851	117.985214	-24.942184	6.158588	115.904907	34.160484	-10.419353	119.661377	28.920082	33.035912	111.723602	31.540283	11.3082795	115.6924895	-81.424651	1.0088965	116.1173245
-19.40752	-19.868788	118.223099	-24.973911	5.904531	116.05394	34.116173	-10.561695	119.645927	28.82793	32.881462	111.589203	31.4720515	11.1598835	115.617565	-81.4198735	0.649178500000001	116.490315
-20.329725	-20.246864	118.47068	-25.071058	5.664293	116.227829	34.032028	-10.624446	119.71946	28.734476	32.712959	111.504456	31.383252	11.0442565	115.611958	-81.525368	0.2843295	116.8437
-21.2904	-20.522305	118.698029	-25.140459	5.431304	116.411827	33.994343	-10.819229	119.814659	29.000256	32.906799	111.197266	31.4972995	11.043785	115.5059625	-81.7782175	-0.181177	117.3176915
-22.18556	-20.76482	118.90876	-25.178041	5.218908	116.577553	33.950001	-10.971	119.899902	28.959194	32.799549	111.184334	31.4545975	10.9142745	115.542118	-81.8106795	-0.4764585	117.612988
-23.639803	-20.988424	119.03157	-25.288347	4.973283	116.775681	33.853039	-11.12045	119.982513	28.863972	32.679035	111.188423	31.3585055	10.7792925	115.585468	-81.9351995	-0.8327265	117.965894
-24.613567	-21.059912	119.003632	-25.350145	4.81917	116.850281	33.786762	-11.181012	119.980415	28.775047	32.644512	111.225464	31.2809045	10.73175	115.6029395	-81.9811945	-1.09341	118.0976225
-25.563669	-21.066463	118.81279	-25.427999	4.716433	116.863884	33.726624	-11.209357	119.893791	28.640514	32.652546	111.330605	31.183569	10.7215945	115.612198	-82.039567	-1.2887285	118.11557
-26.468212	-21.037794	118.543861	-25.526014	4.609574	116.830978	33.684261	-11.203088	119.748535	28.480165	32.698151	111.474953	31.082213	10.7475315	115.611744	-82.134241	-1.5283835	118.050212
-27.40933	-20.947086	118.175766	-25.565079	4.535076	116.781555	33.609142	-11.14858	119.572105	28.32255	32.790028	111.654617	30.965846	10.820724	115.613361	-82.096004	-1.750572	117.949749
-28.394096	-20.797672	117.857788	-25.668434	4.499266	116.754623	33.541622	-11.076077	119.363144	27.811707	33.067257	112.021294	30.6766645	10.99559	115.692219	-82.0135325	-1.997058	117.817027
-29.403442	-20.59144	117.567566	-25.710005	4.498278	116.75795	33.478039	-10.975766	119.175446	27.685694	33.210938	112.212601	30.5818665	11.117586	115.6940235	-82.0018765	-2.12103	117.8218765
-30.80484	-20.214725	117.243668	-25.765944	4.533522	116.832184	33.394764	-10.843168	118.872749	27.54303	33.447163	112.531746	30.468897	11.3019975	115.7022475	-82.000785	-2.2349535	117.9621205
-31.788027	-19.941347	117.042686	-25.776669	4.56703	116.934296	33.344688	-10.769644	118.713547	27.523439	33.562019	112.784615	30.4340635	11.3961875	115.749081	-81.9874015	-2.2621275	118.119511
-32.806908	-19.647434	116.989502	-25.789553	4.641901	117.049553	33.32056	-10.708321	118.553413	27.505159	33.676296	112.998222	30.4128595	11.4839875	115.7758175	-81.9919655	-2.2001855	118.3232885
-33.826126	-19.325348	117.006302	-25.775723	4.704389	117.18644	33.28738	-10.657496	118.418144	27.496046	33.759083	113.121498	30.391713	11.5507935	115.769821	-81.943159	-2.1420155	118.603059
-34.720974	-19.044197	117.165123	-25.799482	4.7495	117.371132	33.226112	-10.605466	118.302521	27.449352	33.84877	113.104721	30.337732	11.621652	115.703621	-81.936696	-2.122652	119.038643
-35.733692	-18.744118	117.44088	-25.803555	4.783358	117.575851	33.170364	-10.56191	118.230881	27.421465	33.895409	113.041435	30.2959145	11.6667495	115.636158	-81.9030245	-2.1000335	119.515544
-36.689125	-18.479446	117.759979	-25.836027	4.789077	117.783295	33.121105	-10.508603	118.188606	27.354065	33.926182	112.953308	30.237585	11.7087895	115.570957	-81.909639	-2.1306355	119.995633
-38.12973	-18.021809	118.357315	-25.897526	4.810864	118.177452	33.045681	-10.402426	118.189911	27.180815	33.965099	112.832535	30.113248	11.7813365	115.511223	-81.9083	-2.1596085	120.843681
-39.035114	-17.746744	118.751633	-25.964365	4.756961	118.438759	33.002533	-10.354398	118.25663	27.029318	33.994389	112.80159	30.0159255	11.8199955	115.52911	-81.9446555	-2.3060735	121.348408
-39.940609	-17.453094	119.086372	-26.104164	4.708865	118.749657	32.949638	-10.319445	118.379257	26.881113	34.021179	112.823463	29.9153755	11.850867	115.60136	-82.1237035	-2.433137	121.897954
-40.805927	-17.177435	119.349442	-26.226198	4.65808	118.968513	32.900852	-10.2939	118.504166	26.744482	34.059875	112.876762	29.822667	11.8829875	115.690464	-82.275063	-2.5668275	122.246562
-41.695206	-16.845943	119.565628	-26.250813	4.522422	119.163597	32.846405	-10.281762	118.617798	26.620743	34.073174	112.93718	29.733574	11.895706	115.777489	-82.2352	-2.850862	122.549705
-42.532688	-16.514616	119.728104	-26.269552	4.379373	119.261131	32.788189	-10.277014	118.680397	26.500679	34.105099	113.029442	29.644434	11.9140425	115.8549195	-82.183538	-3.1552965	122.6673425
-43.321861	-16.167717	119.894913	-26.316944	4.325081	119.416359	32.729107	-10.245716	118.683456	26.398403	34.143112	113.10865	29.563755	11.948698	115.896053	-82.197643	-3.298536	122.936665
-44.45562	-15.616634	120.093155	-26.407618	4.304298	119.705322	32.717083	-10.16482	118.644318	26.290083	34.238159	113.223564	29.503583	12.0366695	115.933941	-82.318819	-3.4280735	123.476703
-45.166599	-15.230143	120.258308	-26.411119	4.386098	119.858788	32.736988	-10.086621	118.596527	26.274696	34.310226	113.285591	29.505842	12.1118025	115.941059	-82.32808	-3.3396065	123.776517
-45.882236	-14.77313	120.402695	-26.332819	4.365997	119.934891	32.783031	-10.009714	118.553993	26.289261	34.391735	113.320526	29.536146	12.1910105	115.9372595	-82.201784	-3.4590165	123.9325225
-46.511658	-14.340822	120.516907	-26.178867	4.386181	119.960495	32.8312	-9.931417	118.500122	26.340279	34.466091	113.313988	29.5857395	12.267337	115.907055	-81.9434735	-3.494975	124.013935
-47.098495	-13.903229	120.60466	-26.156891	4.490654	120.089912	32.905277	-9.859889	118.422935	26.419788	34.544277	113.300339	29.6625325	12.342194	115.861637	-81.9763145	-3.360886	124.318187
-47.482929	-13.660831	120.628784	-26.064407	4.628813	120.181976	32.996132	-9.778385	118.330742	26.519108	34.631306	113.278603	29.75762	12.4264605	115.8046725	-81.886434	-3.1688345	124.5592795
-48.295002	-13.009512	120.885674	-25.902861	4.668105	120.215401	33.087337	-9.727293	118.278435	26.63961	34.674271	113.225876	29.8634735	12.473489	115.7521555	-81.6691955	-3.137279	124.6786465
-48.775555	-12.548162	120.954681	-25.783205	4.826845	120.310638	33.258362	-9.696917	118.217026	26.847727	34.717388	113.14032	30.0530445	12.5102355	115.678673	-81.6194545	-2.8565455	124.942603
-49.170509	-12.088639	121.060799	-25.597322	4.886936	120.359421	33.351715	-9.673912	118.204056	26.996702	34.737652	113.038994	30.1742085	12.53187	115.621525	-81.3688525	-2.757998	125.097317
-49.522934	-11.646154	121.172272	-25.513554	5.022275	120.348679	33.458485	-9.68329	118.218323	27.165493	34.737865	112.923882	30.311989	12.5272875	115.5711025	-81.339097	-2.4827375	125.1262555
-49.849525	-11.173621	121.287598	-25.334763	5.003418	120.361115	33.574707	-9.696314	118.246506	27.31485	34.720249	112.78759	30.4447785	12.5119675	115.517048	-81.1143045	-2.5051315	125.205182
-50.155949	-10.721511	121.415565	-25.169064	5.02091	120.373154	33.675629	-9.721716	118.251892	27.455807	34.682095	112.645615	30.565718	12.4801895	115.4487535	-80.903846	-2.4383695	125.2975545
-50.451653	-10.22722	121.588806	-25.046432	5.076956	120.434425	33.780575	-9.74812	118.265831	27.592737	34.631378	112.511971	30.686656	12.441629	115.388901	-80.77952	-2.287717	125.479949
-50.721272	-9.728705	121.782639	-24.887962	5.035163	120.479073	33.863201	-9.769087	118.31144	27.726101	34.594921	112.387741	30.794651	12.412917	115.3495905	-80.570575	-2.342591	125.6085555
-51.009483	-8.95892	122.003304	-24.796412	5.045318	120.649925	34.031094	-9.825263	118.302643	27.87813	34.553062	112.230614	30.954612	12.3638995	115.2666285	-80.547436	-2.2732635	126.0332215
-51.173191	-8.447132	122.101532	-24.66309	5.095203	120.710907	34.109108	-9.821532	118.332672	27.970467	34.527924	112.142548	31.0397875	12.353196	115.23761	-80.3659675	-2.16279	126.184204
-51.268791	-7.852311	122.102524	-24.564283	5.066103	120.716606	34.224735	-9.806822	118.359886	28.042618	34.529762	112.093971	31.1336765	12.36147	115.2269285	-80.2622425	-2.229264	126.2062835
-51.31197	-7.283618	121.99752	-24.428926	5.0146	120.646179	34.345665	-9.801856	118.400635	28.121012	34.541691	112.066116	31.2333385	12.3699175	115.2333755	-80.0911905	-2.3407175	126.0589825
-51.30632	-6.578514	121.95269	-24.300306	4.982464	120.473335	34.458298	-9.790763	118.403069	28.220249	34.571278	112.008644	31.3392735	12.3902575	115.2058565	-79.9398855	-2.4253295	125.7408135
-51.380157	-5.837415	121.798195	-24.19681	4.918045	120.382271	34.562447	-9.764948	118.389	28.3071	34.608768	111.949409	31.4347735	12.42191	115.1692045	-79.8283935	-2.58582	125.5953375
-51.333416	-5.112497	121.552422	-24.162312	5.038618	120.35923	34.659874	-9.745018	118.342735	28.400909	34.652824	111.886421	31.5303915	12.453903	115.114578	-79.8550155	-2.376667	125.603882
-51.306664	-3.93151	121.096039	-24.009838	5.064738	120.085213	34.800331	-9.705053	118.304787	28.577137	34.697231	111.818207	31.688734	12.496089	115.061497	-79.70841	-2.366613	125.108929
-51.400597	-2.871554	120.811356	-24.017502	5.148347	119.866196	34.907326	-9.689584	118.291389	28.723452	34.729923	111.771378	31.815389	12.5201695	115.0313835	-79.850393	-2.2234755	124.7010085
-51.314491	-1.949172	120.310699	-23.857849	5.16955	119.563766	35.013367	-9.657985	118.266319	28.872295	34.755177	111.715721	31.942831	12.548596	114.99102	-79.658529	-2.209496	124.136512
-51.2103	-0.945921	119.868149	-23.730247	5.222493	119.226692	35.091721	-9.636734	118.232414	29.021692	34.797066	111.647163	32.0567065	12.580166	114.9397885	-79.5172005	-2.13518	123.5135955
-51.113998	0.131652	119.51989	-23.611111	5.310153	118.978943	35.18668	-9.603788	118.162407	29.1591	34.827366	111.589005	32.17289	12.611789	114.875706	-79.395112	-1.991483	123.08218
-50.989349	1.225916	119.283272	-23.525242	5.386901	118.828453	35.26619	-9.544336	118.054474	29.279947	34.89753	111.54007	32.2730685	12.676597	114.797272	-79.3235525	-1.902795	122.859634
-50.814396	2.361562	119.090668	-23.461157	5.497118	118.825363	35.349327	-9.484651	117.931343	29.397079	34.975536	111.532104	32.373203	12.7454425	114.7317235	-79.295517	-1.7512065	122.9190025
-50.618248	4.169283	118.972328	-23.255045	5.519825	118.717255	35.456024	-9.392658	117.713181	29.532825	35.140434	111.609665	32.4944245	12.873888	114.661423	-79.0045145	-1.834238	122.773087
-50.463821	5.435112	119.000816	-23.162279	5.558489	118.744949	35.524578	-9.311531	117.516197	29.589212	35.269459	111.715973	32.556895	12.978964	114.616085	-78.881453	-1.861986	122.873813
-50.271954	6.714946	119.099846	-23.16478	5.642581	118.887283	35.581013	-9.224715	117.310905	29.613253	35.399284	111.833488	32.597133	13.0872845	114.5721965	-78.926693	-1.8021225	123.2023695
-50.1087	8.044772	119.30442	-23.113293	5.715344	119.03595	35.613651	-9.141837	117.067482	29.628664	35.530178	111.982498	32.6211575	13.1941705	114.52499	-78.8477435	-1.7634825	123.54691
-49.86388	9.432739	119.658302	-22.987432	5.652294	119.064583	35.661633	-9.069551	116.794624	29.618782	35.658272	112.147247	32.6402075	13.2943605	114.4709355	-78.6150715	-1.9897725	123.6582305
-49.604591	10.752059	119.963928	-22.948948	5.659169	119.23494	35.665016	-9.020443	116.528412	29.615795	35.744034	112.30249	32.6404055	13.3617955	114.415451	-78.5383015	-2.0434575	124.054429
-49.389084	12.120603	120.249786	-22.904291	5.638823	119.366791	35.643379	-8.985891	116.228271	29.600992	35.824604	112.444626	32.6221855	13.4193565	114.3364485	-78.4307675	-2.1417105	124.3971335
-48.905937	14.180949	120.708191	-22.855633	5.581832	119.487694	35.600388	-9.023391	115.712151	29.592142	35.882935	112.618622	32.596265	13.429772	114.1653865	-78.307531	-2.266108	124.8100015
-48.584591	15.526316	120.934143	-22.841572	5.534056	119.485771	35.562042	-9.054367	115.346649	29.590839	35.884846	112.75325	32.5764405	13.4152395	114.0499495	-78.2595845	-2.3471275	124.9215925
-48.267574	16.868942	121.043907	-22.867182	5.452913	119.400238	35.510769	-9.111146	114.925262	29.587263	35.874458	112.924644	32.549016	13.381656	113.924953	-78.28338	-2.47583	124.875523
-47.829597	18.151592	121.075394	-22.829351	5.354404	119.158806	35.462719	-9.165271	114.456512	29.595617	35.845295	113.117561	32.529168	13.340012	113.7870365	-78.18787	-2.631204	124.5305755
-47.400127	19.44342	121.039566	-22.853174	5.322647	118.865822	35.398087	-9.189846	113.963524	29.634731	35.817909	113.336159	32.516409	13.3140315	113.6498415	-78.222757	-2.6687375	124.0818025
-46.973289	20.758999	120.960938	-22.857771	5.319819	118.479202	35.33559	-9.197337	113.494698	29.683405	35.813751	113.539528	32.5094975	13.308207	113.517113	-78.2250395	-2.668569	123.441291
-46.365349	21.958263	120.761337	-22.838793	5.455225	118.134712	35.264946	-9.196619	113.061264	29.764683	35.829189	113.675354	32.5148145	13.316285	113.368309	-78.1924005	-2.405835	122.901115
-45.528133	23.715025	120.451248	-22.848188	5.648098	117.550385	35.158466	-9.158758	112.489555	29.90099	35.892254	113.766716	32.529728	13.366748	113.1281355	-78.226104	-2.070552	121.9726345
-44.973351	24.884621	120.247231	-22.856277	5.812269	117.179237	35.097672	-9.10006	112.199715	29.975466	35.926067	113.786407	32.536569	13.4130035	112.993061	-78.249123	-1.7884655	121.365413
-44.268764	25.892916	120.053986	-22.872475	6.019229	116.882774	35.015316	-9.050152	111.958252	30.039909	35.957367	113.755478	32.5276125	13.4536075	112.856865	-78.2725625	-1.4151495	120.908683
-43.586906	26.821795	119.835838	-22.915468	6.234961	116.671227	34.936569	-9.031702	111.775253	30.086227	35.967781	113.648605	32.511398	13.4680395	112.711929	-78.342334	-0.998117500000001	120.630525
-42.851471	27.702349	119.656967	-22.922211	6.388389	116.470062	34.849583	-9.052663	111.64653	30.123917	35.95359	113.496063	32.48675	13.4504635	112.5712965	-78.331172	-0.673685499999998	120.3688275
-42.088779	28.52833	119.411942	-22.985956	6.521351	116.282715	34.763794	-9.123506	111.56839	30.167639	35.904354	113.345085	32.4657165	13.390424	112.4567375	-78.4376285	-0.347721999999999	120.1086925
-41.302444	29.265102	119.169067	-23.041759	6.564896	116.05822	34.674545	-9.228871	111.541603	30.197329	35.81876	113.179924	32.435937	13.2949445	112.3607635	-78.519455	-0.1651525	119.7556765
-40.080372	30.173857	118.629303	-23.157244	6.60655	115.798721	34.534374	-9.403517	111.504105	30.203701	35.680038	112.869286	32.3690375	13.1382605	112.1866955	-78.6835255	0.0748394999999995	119.4107465
-39.220425	30.756292	118.265869	-23.210161	6.591179	115.58477	34.432011	-9.504772	111.469093	30.171192	35.575981	112.609673	32.3016015	13.0356045	112.039383	-78.7219235	0.146753500000003	119.130157
-38.355923	31.222	117.873154	-23.294146	6.550863	115.409874	34.339096	-9.629436	111.45755	30.509413	35.341583	112.1418	32.4242545	12.8560735	111.799675	-79.0125465	0.245652499999998	119.020073
-37.437973	31.651524	117.391052	-23.414404	6.475183	115.171173	34.258568	-9.74122	111.487137	30.126411	34.905479	112.037971	32.1924895	12.5821295	111.762554	-79.0212975	0.3682365	118.579792
-36.481499	32.091103	116.961197	-23.483311	6.460807	114.992348	34.161949	-9.860652	111.502853	30.065763	34.814571	111.690987	32.113856	12.4769595	111.59692	-79.080478	0.4446545	118.387776
-35.5219	32.490929	116.567924	-23.614384	6.435126	114.817955	34.059517	-9.964924	111.50386	30.004585	34.709991	111.388718	32.032051	12.3725335	111.446289	-79.260819	0.4977185	118.189621
-34.506832	32.853088	116.274734	-23.683916	6.392112	114.643372	33.972462	-10.071851	111.498451	29.933722	34.623695	111.16201	31.953092	12.275922	111.3302305	-79.320924	0.508302000000002	117.9565135
-32.949951	33.281918	115.931854	-23.825272	6.268308	114.373611	33.847229	-10.188046	111.423599	29.816236	34.525169	111.074638	31.8317325	12.1685615	111.2491185	-79.4822765	0.368054500000001	117.4981035
-31.874081	33.558987	115.784683	-23.895369	6.125292	114.150711	33.771248	-10.236287	111.345711	29.738791	34.487545	111.114182	31.7550195	12.125629	111.2299465	-79.5457575	0.124955000000002	117.0714755
-30.766279	33.77565	115.674423	-23.947809	6.076478	113.951965	33.734203	-10.257455	111.242691	29.655579	34.459473	111.210297	31.694891	12.101009	111.226494	-79.590509	0.0519469999999984	116.677436
-29.65481	34.016136	115.589264	-24.017616	6.014384	113.701736	33.699123	-10.253436	111.128578	29.591015	34.456371	111.33226	31.645069	12.1014675	111.230419	-79.680301	-0.0726994999999988	116.173053
-28.505289	34.194687	115.438797	-24.077848	5.973632	113.496468	33.685497	-10.231339	111.040901	29.54063	34.463383	111.42305	31.6130635	12.116022	111.2319755	-79.7687595	-0.168758	115.7609605
-27.301115	34.393978	115.247009	-24.105021	5.979104	113.273537	33.677456	-10.219157	110.980034	29.510721	34.501659	111.450974	31.5940885	12.141251	111.215504	-79.8041305	-0.183042999999998	115.33157
-26.088974	34.545074	115.05619	-24.142935	6.044531	113.056946	33.666504	-10.210464	110.936401	29.501884	34.515011	111.455246	31.584194	12.1522735	111.1958235	-79.870064	-0.0632114999999995	114.9180685
-24.262615	34.649921	114.604858	-24.202242	6.082227	112.797478	33.657494	-10.277191	110.946396	29.514074	34.444271	111.439423	31.585784	12.08354	111.1929095	-79.990268	0.0809139999999999	114.4020465
-22.965698	34.734978	114.298271	-24.169439	6.05364	112.540436	33.644379	-10.378294	111.027237	29.55724	34.347332	111.452255	31.6008095	11.984519	111.239746	-79.9396875	0.122760999999999	113.841126
-21.866396	34.811863	114.235794	-24.206999	6.01368	112.34906	33.669426	-10.520708	111.210953	29.624956	34.180237	111.583183	31.647191	11.8297645	111.397068	-80.061189	0.1975955	113.301052
-20.544668	34.713402	114.086998	-24.174213	5.924309	112.204323	33.693283	-10.702351	111.466339	29.684937	33.990227	111.818123	31.68911	11.643938	111.642231	-80.037536	0.204680000000002	112.766415
-19.164688	34.57283	113.945374	-24.202766	5.841599	112.01091	33.745678	-10.857478	111.746178	29.730907	33.821476	112.11692	31.7382925	11.481999	111.931549	-80.1438245	0.201199000000003	112.090271
-17.873148	34.443211	113.845421	-24.244381	5.772366	111.767509	33.782024	-10.974905	112.059143	29.75465	33.686554	112.43222	31.768337	11.3558245	112.2456815	-80.257099	0.188907499999999	111.2893365
-16.704679	34.283188	113.835953	-24.264059	5.715643	111.512909	33.810127	-11.066691	112.272575	29.695236	34.105129	112.684204	31.7526815	11.519219	112.4783895	-80.2807995	-0.0879329999999996	110.5474285
-14.877283	33.922508	113.879227	-24.303514	5.693946	111.301743	33.853626	-11.065823	112.508499	29.678801	34.061916	113.060127	31.7662135	11.4980465	112.784313	-80.3732415	-0.110154499999997	109.819173
-13.69862	33.662399	114.096878	-24.256109	5.680691	111.334541	33.918083	-10.992565	112.626442	29.682335	34.072243	113.295258	31.800209	11.539839	112.96085	-80.312427	-0.178457	109.708232
-12.577192	33.405678	114.36087	-24.228838	5.752223	111.453354	34.016552	-10.921002	112.765778	29.683489	34.095917	113.591766	31.8500205	11.5874575	113.178772	-80.3076965	-0.0830114999999996	109.727936
-11.432241	33.032097	114.644875	-24.17421	5.809625	111.63089	34.139462	-10.81785	112.987114	29.703331	34.149601	113.900169	31.9213965	11.6658755	113.4436415	-80.2698165	-0.0466254999999993	109.8181385
-10.288774	32.649456	114.957748	-24.123491	5.890749	111.83786	34.250256	-10.722191	113.279106	29.724682	34.205311	114.231659	31.987469	11.74156	113.7553825	-80.234451	0.0399379999999994	109.9203375
-8.899799	32.07481	115.204262	-24.077473	5.953141	112.049713	34.360458	-10.659673	113.61544	29.751486	34.24712	114.602982	32.055972	11.7937235	114.109211	-80.210918	0.112558499999997	109.990215
-8.180935	31.800533	115.722397	-24.085276	6.034963	112.263855	34.43716	-10.595155	113.938011	29.767694	34.301422	114.982857	32.102427	11.8531335	114.460434	-80.272979	0.216792499999999	110.067276
-6.628087	30.990225	116.151276	-24.086704	6.158414	112.596107	34.522884	-10.529284	114.337196	29.791033	34.321873	115.402649	32.1569585	11.8962945	114.8699225	-80.3303665	0.420533500000001	110.3222915
-5.621252	30.347612	116.405296	-24.093563	6.225596	112.821152	34.56855	-10.516917	114.52224	29.803041	34.331264	115.601822	32.1857955	11.9071735	115.062031	-80.3729215	0.544018500000002	110.580273
-4.701302	29.708246	116.546234	-24.092422	6.321743	113.033661	34.58596	-10.51945	114.66832	29.831808	34.322376	115.748306	32.208884	11.901463	115.208313	-80.393728	0.742023	110.859009
-3.77956	29.010952	116.644165	-24.067909	6.345692	113.17865	34.605495	-10.548397	114.820541	29.870501	34.298355	115.852463	32.237998	11.874979	115.336502	-80.373816	0.816405	111.020798
-2.797052	28.126431	116.621689	-24.072243	6.390592	113.236069	34.61525	-10.582918	114.977791	29.91378	34.256413	115.913879	32.264515	11.8367475	115.445835	-80.409001	0.944436499999998	111.026303
-1.944598	27.270132	116.580978	-24.07868	6.400686	113.209724	34.647026	-10.635132	115.137375	29.923904	34.234886	115.98381	32.285465	11.799877	115.5605925	-80.442825	1.001495	110.8588555
-1.125471	26.378513	116.442284	-24.091288	6.404897	113.075233	34.660866	-10.667999	115.268707	29.910812	34.207714	116.00087	32.285839	11.7698575	115.6347885	-80.468415	1.0399365	110.5156775
0.099911	24.90659	116.071556	-24.092838	6.391417	112.83419	34.673145	-10.713615	115.393219	29.895258	34.14175	115.877617	32.2842015	11.7140675	115.635418	-80.4698775	1.0687665	110.032962
0.846919	23.863714	115.834641	-24.08186	6.378628	112.730026	34.687157	-10.773187	115.473831	29.929697	34.079102	115.713623	32.308427	11.6529575	115.593727	-80.472147	1.1042985	109.866325
1.587226	22.793592	115.63131	-24.052481	6.36576	112.648926	34.713261	-10.826623	115.55233	29.991468	34.018925	115.539017	32.3523645	11.596151	115.5456735	-80.4573265	1.135369	109.7521785
2.287558	21.6978	115.445435	-23.995024	6.360949	112.687218	34.752308	-10.873599	115.682854	30.091221	33.977001	115.350578	32.4217645	11.551701	115.516716	-80.4118125	1.170197	109.85772
2.9504	20.471786	115.368843	-23.928873	6.343074	112.747849	34.814514	-10.921296	115.841064	30.203447	33.931393	115.219948	32.5089805	11.5050485	115.530506	-80.3667265	1.1810995	109.965192
3.590946	19.277382	115.326523	-23.853054	6.325573	112.812271	34.872589	-10.966753	116.034958	30.306154	33.889923	115.146133	32.5893715	11.461585	115.5905455	-80.2954795	1.189561	110.0339965
4.16579	18.07762	115.314392	-23.796789	6.351904	112.89048	34.943001	-11.010151	116.264549	30.40205	33.850407	115.106369	32.6725255	11.420128	115.685459	-80.2661035	1.28368	110.095501
4.985231	16.103977	115.330231	-23.718327	6.330245	112.969933	35.040607	-11.020246	116.561554	30.509224	33.811966	115.095413	32.7749155	11.39586	115.8284835	-80.2115695	1.26463	110.1113825
5.481697	14.843601	115.368446	-23.672409	6.366308	113.01329	35.098248	-10.987733	116.772652	30.543879	33.817894	115.088737	32.8210635	11.4150805	115.9306945	-80.1658815	1.3175355	110.0958855
5.893313	13.613209	115.380409	-23.654551	6.411273	113.059303	35.155399	-10.923252	116.990486	30.558855	33.858952	115.077957	32.857127	11.46785	116.0342215	-80.166229	1.354696	110.0843845
6.273059	12.249826	115.431999	-23.668159	6.459368	113.121437	35.221611	-10.822261	117.206551	30.56089	33.940796	115.047073	32.8912505	11.5592675	116.126812	-80.2275685	1.3594685	110.116062
6.64174	10.957516	115.521393	-23.6299	6.541605	113.183762	35.283504	-10.705122	117.426704	30.544516	34.039265	114.987335	32.91401	11.6670715	116.2070195	-80.17381	1.4161385	110.1605045
6.942822	9.742187	115.558266	-23.635956	6.609726	113.269699	35.347027	-10.606846	117.671013	30.534374	34.127743	114.905724	32.9407005	11.7604485	116.2883685	-80.2126125	1.4590035	110.2510295
7.194353	8.367749	115.704453	-23.658045	6.669548	113.359131	35.41333	-10.540309	117.915726	30.557394	34.218044	114.799774	32.985362	11.8388675	116.35775	-80.301452	1.5002285	110.360512
7.460426	6.482985	115.876839	-23.661657	6.694103	113.449524	35.471199	-10.51722	118.294762	30.699154	34.349777	114.584396	33.0851765	11.9162785	116.439579	-80.4084905	1.4719275	110.459469
7.625767	5.195737	115.973267	-23.65659	6.670601	113.493477	35.492012	-10.550724	118.536362	30.835783	34.401741	114.472816	33.1638975	11.9255085	116.504589	-80.4770775	1.4156935	110.482365
7.697202	3.856244	116.108444	-23.645718	6.598235	113.550804	35.506836	-10.626194	118.72084	30.968586	34.396667	114.402321	33.237711	11.8852365	116.5615805	-80.529147	1.3112335	110.5400275
7.758728	2.614402	116.243401	-23.621784	6.514278	113.578941	35.525414	-10.71239	118.889557	31.094477	34.332405	114.335648	33.3099455	11.8100075	116.6126025	-80.5535135	1.2185485	110.5452795
7.758855	1.398587	116.350616	-23.627266	6.461093	113.608727	35.521549	-10.793439	119.029388	31.18783	34.24332	114.258064	33.3546895	11.7249405	116.643726	-80.6092215	1.1972455	110.573728
7.754134	0.165084	116.417625	-23.599035	6.374834	113.615128	35.54987	-10.842666	119.160698	31.241077	34.167061	114.196541	33.3954735	11.6621975	116.6786195	-80.5935435	1.0874705	110.5516365
7.668655	-0.985197	116.53315	-23.593893	6.335775	113.640419	35.581982	-10.861705	119.278969	31.266821	34.115501	114.130699	33.4244015	11.626898	116.704834	-80.6121875	1.044652	110.576004
7.502246	-2.631381	116.729034	-23.555874	6.309929	113.687286	35.613125	-10.81725	119.492516	31.268597	34.098289	114.020241	33.440861	11.6405195	116.7563785	-80.552609	0.979338500000001	110.6181935
7.285073	-3.552137	116.843269	-23.565346	6.312773	113.721825	35.635323	-10.774431	119.647827	31.243774	34.130539	113.948334	33.4395485	11.678054	116.7980805	-80.5702405	0.947492	110.6455695
7.082021	-4.579326	116.972389	-23.588673	6.338702	113.771782	35.651726	-10.716312	119.816864	31.196341	34.155075	113.903023	33.4240335	11.7193815	116.8599435	-80.6013795	0.958022500000002	110.6836205
6.771523	-5.491808	117.125496	-23.616592	6.343591	113.813797	35.666203	-10.657475	119.985535	31.122185	34.177895	113.843323	33.394194	11.76021	116.914429	-80.627378	0.926971999999999	110.713165
6.510546	-6.413772	117.211128	-23.663301	6.345753	113.865685	35.665588	-10.610201	120.100761	31.040842	34.194584	113.779976	33.353215	11.7921915	116.9403685	-80.679817	0.899314500000001	110.7910015
6.111915	-7.189592	117.273521	-23.732014	6.356015	113.90567	35.643513	-10.580441	120.198883	30.955294	34.208607	113.714424	33.2994035	11.814083	116.9566535	-80.7634315	0.897947	110.8546865
5.711097	-7.96889	117.319214	-23.811493	6.308083	113.923225	35.573257	-10.549397	120.242668	30.861927	34.232651	113.683228	33.217592	11.841627	116.962948	-80.840578	0.774539000000001	110.883502
4.991866	-9.132496	117.316605	-23.899502	6.259152	113.924637	35.497665	-10.516356	120.243683	30.726334	34.239227	113.690376	33.1119995	11.8614355	116.9670295	-80.9110035	0.656868500000002	110.8822445
4.508088	-9.839931	117.250122	-23.966486	6.211484	113.933441	35.430092	-10.506763	120.226517	30.660999	34.257591	113.801155	33.0455455	11.875414	117.013836	-80.9785175	0.547554	110.853046
3.952335	-10.487647	117.186066	-24.000191	6.169569	113.954269	35.402336	-10.519689	120.223656	30.59553	34.270584	113.970062	32.998933	11.8754475	117.096859	-80.999315	0.4636905	110.811679
3.344269	-11.119034	117.102966	-24.015738	6.15981	113.977898	35.375751	-10.509871	120.219162	30.56584	34.308094	114.155701	32.9707955	11.8991115	117.1874315	-81.0022715	0.420508500000002	110.7683645
2.714261	-11.634526	117.032326	-24.027557	6.179948	114.036476	35.366062	-10.498827	120.211365	30.536083	34.367359	114.336014	32.9510725	11.934266	117.2736895	-81.0061865	0.42563	110.7992625
2.01762	-12.235848	116.95269	-24.036562	6.196566	114.071991	35.348557	-10.479202	120.175209	30.51585	34.417004	114.438354	32.9322035	11.968901	117.3067815	-81.0053275	0.424231000000001	110.8372005
1.294179	-12.757927	116.859688	-24.068272	6.225323	114.117142	35.319756	-10.458644	120.134476	30.507105	34.458683	114.4505	32.9134305	12.0000195	117.292488	-81.0499745	0.4506265	110.941796
0.069292	-13.522634	116.759583	-24.107584	6.291678	114.162872	35.253338	-10.408078	120.05706	30.482164	34.511124	114.368736	32.867751	12.051523	117.212898	-81.082919	0.531832999999999	111.112846
-0.804248	-13.998951	116.706833	-24.146832	6.329732	114.198265	35.2351	-10.34933	120.015038	30.434891	34.565125	114.31739	32.8349955	12.1078975	117.166214	-81.1286595	0.5515665	111.230316
-1.745386	-14.443615	116.683235	-24.196127	6.349974	114.23259	35.176178	-10.269111	120.027969	30.36447	34.623482	114.260849	32.770324	12.1771855	117.144409	-81.162578	0.522762499999999	111.320771
-2.7094	-14.888313	116.634521	-24.261948	6.369832	114.270576	35.127647	-10.209373	120.038582	30.261812	34.670364	114.204277	32.6947295	12.2304955	117.1214295	-81.2186255	0.509168499999999	111.4197225
-3.75163	-15.301158	116.626648	-24.314039	6.354532	114.301643	35.076077	-10.158026	120.045151	30.149359	34.684032	114.1222	32.612718	12.263003	117.0836755	-81.240796	0.446060999999998	111.5196105
-4.838194	-15.731576	116.643311	-24.373455	6.348635	114.401016	35.020088	-10.115554	120.051506	30.075375	34.687134	113.953957	32.5477315	12.28579	117.0027315	-81.2946415	0.411479999999999	111.7993005
-5.975759	-16.132608	116.813995	-24.424475	6.343566	114.547989	34.95842	-10.067955	120.077309	30.007685	34.699047	113.746819	32.4830525	12.315546	116.912064	-81.3320025	0.371585999999999	112.183914
-7.703552	-16.647104	117.058037	-24.46233	6.355989	114.798096	34.918369	-10.022813	120.130707	30.002611	34.174263	113.404083	32.46049	12.075725	116.767395	-81.38515	0.636252999999998	112.828797
-8.929629	-17.004213	117.225372	-24.485586	6.360897	114.955231	34.90147	-10.006069	120.159515	29.982666	34.115326	113.078522	32.442068	12.0546285	116.6190185	-81.41324	0.667165499999998	113.2914435
-10.220907	-17.257784	117.482948	-24.481421	6.328037	115.057243	34.861233	-10.00642	120.193504	30.001471	34.007156	112.767136	32.431352	12.000368	116.48032	-81.394194	0.655705999999999	113.634166
-11.411757	-17.535389	117.501343	-24.443241	6.29635	115.163895	34.840706	-10.060028	120.186829	30.035976	33.911469	112.499596	32.438341	11.9257205	116.3432125	-81.324823	0.666979500000004	113.9845775
-12.679436	-17.750509	117.494095	-24.389931	6.229838	115.271667	34.855267	-10.106746	120.152664	30.0814	33.816563	112.314606	32.4683335	11.8549085	116.233635	-81.2481955	0.604767499999999	114.309699
-14.029099	-17.887245	117.441452	-24.318697	6.139504	115.375992	34.892036	-10.162078	120.067726	30.071953	34.295349	112.202576	32.4819945	12.0666355	116.135151	-81.1193885	0.212372499999999	114.616833
-15.304117	-17.981346	117.28196	-24.242001	6.040505	115.477203	34.965725	-10.189279	119.9814	30.093292	34.293537	112.250885	32.5295085	12.052129	116.1161425	-81.0135105	0.0288809999999984	114.8382635
-17.347204	-18.023216	116.962982	-24.145128	5.908613	115.609909	35.048988	-10.167847	119.724289	30.120043	33.852886	112.484886	32.5845155	11.8425195	116.1045875	-80.8747715	-0.0252934999999983	115.1152305
-18.695433	-17.987354	116.712097	-24.116829	5.875288	115.702858	35.104649	-10.101494	119.46669	30.098034	33.952747	112.596664	32.6013415	11.9256265	116.031677	-80.8349995	-0.175050499999999	115.374039
-20.100935	-17.934055	116.586136	-24.061934	5.91983	115.884163	35.129269	-10.019976	119.191742	30.095509	34.039021	112.72068	32.612389	12.0095225	115.956211	-80.736257	-0.169862499999999	115.812115
-21.534988	-17.830408	116.587891	-23.991943	5.945818	116.135315	35.15049	-9.966125	118.918381	30.117855	34.13261	112.876465	32.6341725	12.0832425	115.897423	-80.6180585	-0.191606500000001	116.373207
-22.915436	-17.688873	116.737457	-23.947025	5.995658	116.512665	35.157742	-9.944489	118.718887	30.169624	34.16375	113.060425	32.663683	12.1096305	115.889656	-80.557733	-0.1183145	117.135674
-24.324512	-17.548735	117.021729	-23.864046	6.096684	116.995285	35.171665	-9.9655	118.566345	30.242638	34.182072	113.219543	32.7071515	12.108286	115.892944	-80.4352435	0.0850819999999999	118.097626
-25.825977	-17.401651	117.398621	-23.788187	6.155903	117.566383	35.158386	-9.990152	118.431046	30.303658	34.167099	113.42186	32.731022	12.0884735	115.926453	-80.307396	0.223332500000001	119.206313
-27.921768	-17.130569	118.038574	-23.672096	6.282441	118.408348	35.129799	-10.084205	118.29007	30.325655	34.660526	113.652504	32.727727	12.2881605	115.971287	-80.071919	0.276721500000003	120.845409
-29.309547	-16.984112	118.474403	-23.683783	6.324252	118.956528	35.104855	-10.112968	118.199158	30.340508	34.674187	113.823746	32.7226815	12.2806095	116.011452	-80.0902475	0.3678945	121.901604
-30.686178	-16.822451	118.888733	-23.618954	6.272724	119.351326	35.051796	-10.147546	118.11837	30.312365	34.705589	113.953674	32.6820805	12.2790215	116.036022	-79.9199885	0.266426499999998	122.66663
-32.017025	-16.655544	119.302681	-23.723919	6.325964	119.6306	34.963505	-10.142425	118.02626	30.257374	34.715889	114.004814	32.6104395	12.286732	116.015537	-80.0582775	0.365196000000001	123.245663
-33.263279	-16.543987	119.708893	-23.768917	6.353694	119.938919	34.882351	-10.172107	117.947044	30.157774	34.705929	113.973259	32.5200625	12.266911	115.9601515	-80.0578965	0.440477000000001	123.9176865
-34.59404	-16.396969	120.118835	-23.855453	6.380454	120.181122	34.7733	-10.185559	117.916039	30.031904	34.689377	113.904938	32.402602	12.251909	115.9104885	-80.113508	0.508998999999999	124.4517555
-35.803196	-16.298143	120.521294	-23.955799	6.376688	120.356918	34.668644	-10.208679	117.932579	29.935207	34.669556	113.840446	32.3019255	12.2304385	115.8865125	-80.2135235	0.522937499999999	124.8273235
-37.492222	-16.183455	121.034515	-24.094557	6.387944	120.630035	34.540443	-10.284946	118.07431	29.816311	34.616573	113.720322	32.178377	12.1658135	115.897316	-80.367491	0.610074499999998	125.362754
-38.562714	-16.125084	121.254562	-24.269564	6.433048	120.694687	34.451134	-10.374711	118.196953	29.749914	34.589813	113.602531	32.100524	12.107551	115.899742	-80.639652	0.758545	125.489632
-39.657917	-16.01462	121.466255	-24.291521	6.292135	120.645821	34.345791	-10.447614	118.287865	29.677713	34.55196	113.510025	32.011752	12.052173	115.898945	-80.594794	0.532097	125.392697
-40.596275	-15.9292	121.592415	-24.365681	6.238989	120.537987	34.252304	-10.540368	118.35257	29.605928	34.506847	113.406479	31.929116	11.9832395	115.8795245	-80.660478	0.4947385	125.1964495
-41.515728	-15.792232	121.706604	-24.479294	6.161212	120.534149	34.175686	-10.620701	118.453262	29.521406	34.426224	113.316391	31.848546	11.9027615	115.8848265	-80.807134	0.419662500000001	125.1834715
-42.327354	-15.683095	121.806862	-24.571161	6.107045	120.536446	34.072666	-10.697685	118.534027	29.44161	34.364449	113.283066	31.757138	11.833382	115.9085465	-80.89946	0.380708	125.1643455
-43.204189	-15.50684	121.927322	-24.683151	6.06416	120.535744	33.952339	-10.758403	118.642822	29.36244	34.298386	113.230148	31.6573895	11.7699915	115.936485	-81.0236915	0.358328500000001	125.135003
-44.385387	-15.212872	122.007217	-24.876041	6.05099	120.516609	33.759315	-10.832162	118.858589	29.23781	34.23703	113.192688	31.4985625	11.702434	116.0256385	-81.2506445	0.399546000000001	125.0075795
-45.056335	-14.984054	121.952843	-25.050215	6.061342	120.470108	33.645798	-10.869422	119.003471	29.14756	34.177082	113.207565	31.396679	11.65383	116.105518	-81.497109	0.468854	124.834698
-45.711246	-14.694591	121.814468	-25.160948	6.07266	120.356178	33.516022	-10.899294	119.147194	29.067162	34.116402	113.178299	31.291592	11.608554	116.1627465	-81.613488	0.536765999999998	124.5496095
-46.290131	-14.38219	121.600449	-25.294546	6.072864	120.211426	33.377926	-10.934988	119.205093	28.981867	34.059799	113.124214	31.1798965	11.5624055	116.1646535	-81.7689885	0.583322500000001	124.2581985
-46.88866	-14.053017	121.389183	-25.427809	6.070223	120.002518	33.235107	-10.980311	119.177368	28.889036	33.992722	113.05146	31.0620715	11.5062055	116.114414	-81.9176895	0.634240500000001	123.890622
-47.43206	-13.665581	121.199051	-25.537182	6.093453	119.836868	33.091118	-11.00058	119.103859	28.785259	33.951889	112.936531	30.9381885	11.4756545	116.020195	-82.0125525	0.711251499999999	123.653541
-47.758633	-13.285087	120.944992	-25.647835	6.065456	119.710732	32.942543	-11.043401	119.014954	28.674856	33.874371	112.808167	30.8086995	11.415485	115.9115605	-82.1043695	0.715427000000002	123.5099035
-48.678432	-12.438312	120.925377	-25.754604	6.03586	119.598793	32.741173	-11.095727	118.869415	28.521961	33.753845	112.658707	30.631567	11.329059	115.764061	-82.140775	0.742661	123.433525
-49.144836	-11.892696	120.944168	-25.836309	5.997646	119.582558	32.604347	-11.178552	118.77179	28.421936	33.657421	112.573067	30.5131415	11.2394345	115.6724285	-82.1857595	0.755857499999999	123.4926875
-49.560066	-11.311026	120.95369	-25.909269	5.963202	119.630226	32.479591	-11.269411	118.708244	28.32292	33.570541	112.535133	30.4012555	11.150565	115.6216885	-82.2197935	0.775839	123.6387635
-49.966652	-10.693338	120.923569	-26.017683	5.899772	119.615532	32.367996	-11.379547	118.680069	28.242802	33.462746	112.535645	30.305399	11.0415995	115.607857	-82.340765	0.757944499999999	123.623207
-50.361496	-10.043264	120.797729	-26.101292	5.817825	119.590828	32.257931	-11.522551	118.686569	28.170523	33.334808	112.577858	30.214227	10.9061285	115.6322135	-82.416811	0.729521499999999	123.5494425
-50.561993	-9.38961	120.551682	-26.183289	5.745811	119.515564	32.111538	-11.656323	118.669037	28.096807	33.221672	112.617874	30.1041725	10.7826745	115.6434555	-82.4707505	0.708947500000001	123.3876725
-51.069538	-8.545856	120.367577	-26.315069	5.654129	119.411171	31.950802	-11.794763	118.594429	28.016985	33.081017	112.63707	29.9838935	10.643127	115.6157495	-82.6140315	0.665130999999999	123.2065925
-51.59111	-7.271748	120.113983	-26.512939	5.566872	119.283592	31.717905	-11.955597	118.451187	27.852297	32.922539	112.640045	29.785101	10.483471	115.545616	-82.810979	0.650272999999999	123.021568
-51.897484	-6.421667	119.944038	-26.621775	5.505571	119.204735	31.585821	-12.034142	118.310654	27.736557	32.8759	112.667702	29.661189	10.420879	115.489178	-82.904739	0.590262999999998	122.920292
-52.177757	-5.498919	119.824562	-26.696093	5.462429	119.161537	31.470379	-12.072074	118.166229	27.629957	32.826553	112.711227	29.550168	10.3772395	115.438728	-82.942354	0.547618500000002	122.884346
-52.42997	-4.538418	119.780579	-26.775503	5.390476	119.171608	31.364336	-12.097025	118.020454	27.546179	32.811356	112.74588	29.4552575	10.3571655	115.383167	-83.0062635	0.423786499999999	122.960049
-52.651672	-3.522566	119.908127	-26.819033	5.367705	119.303642	31.25898	-12.116735	117.851982	27.461803	32.83213	112.798294	29.3603915	10.3576975	115.325138	-82.9984575	0.377712499999999	123.282146
-52.906521	-2.518526	120.127571	-26.88554	5.302118	119.408607	31.18465	-12.119509	117.669586	27.378469	32.840149	112.865067	29.2815595	10.36032	115.2673265	-83.0526395	0.243916000000002	123.5498875
-53.072201	-1.474335	120.365395	-26.893551	5.27065	119.611565	31.117359	-12.123993	117.532814	27.295488	32.850601	112.945518	29.2064235	10.363304	115.239166	-82.9935255	0.177996	123.983964
-53.288151	0.158352	120.720718	-26.959932	5.191273	119.896378	31.017239	-12.172725	117.410042	27.18227	32.833282	113.084724	29.0997545	10.3302785	115.247383	-83.0196185	0.052267500000001	124.545373
-53.432228	1.276807	120.862534	-26.975452	5.149995	119.998703	30.962013	-12.249975	117.376259	27.132872	32.79353	113.149094	29.0474425	10.2717775	115.2626765	-82.9983465	0.0282125000000004	124.7347295
-53.529007	2.383779	120.746971	-27.064926	5.078759	119.953499	30.888462	-12.343793	117.387238	27.113539	32.709972	113.124886	29.0010005	10.1830895	115.256062	-83.1308525	-0.0255715000000016	124.650936
-53.62336	3.514429	120.432785	-27.101671	4.986057	119.788803	30.839083	-12.477254	117.360161	27.083067	32.612946	113.029167	28.961075	10.067846	115.194664	-83.164417	-0.0957319999999999	124.382942
-53.682243	4.672494	120.142326	-27.22283	4.851546	119.512894	30.736309	-12.592769	117.209183	26.984537	32.532562	112.877808	28.860423	9.9698965	115.0434955	-83.306083	-0.266804499999999	123.9822925
-53.718601	5.810318	119.961723	-27.313789	4.712508	119.353775	30.585421	-12.666411	116.897652	26.831631	32.4617	112.708366	28.708526	9.8976445	114.803009	-83.336104	-0.472628500000001	123.904541
-53.728615	7.004928	119.931221	-27.431688	4.559535	119.239639	30.457664	-12.718661	116.546738	26.70508	31.914448	112.677933	28.581372	9.5978935	114.6123355	-83.444748	-0.478823499999999	123.8669425
-53.690384	8.859786	120.01326	-27.572098	4.42784	119.202591	30.32143	-12.737129	116.116974	26.489861	31.929445	112.686684	28.4056455	9.596158	114.401829	-83.5498415	-0.740478000000001	124.003353
-53.586029	10.072904	120.045876	-27.67333	4.345575	119.170555	30.225224	-12.713742	115.859238	26.376646	31.974327	112.766388	28.300935	9.6302925	114.312813	-83.647595	-0.939142499999999	124.028297
-53.500153	11.342104	120.138336	-27.727652	4.307838	119.161079	30.13028	-12.669227	115.558968	26.194611	32.552383	112.795975	28.1624455	9.941578	114.1774715	-83.6177495	-1.325902	124.1446865
-53.363003	12.596379	120.373344	-27.809509	4.27207	119.222748	30.038893	-12.579889	115.270638	26.082272	32.645603	112.96862	28.0605825	10.032857	114.119629	-83.6796005	-1.488717	124.325867
-53.101433	13.849373	120.665421	-27.820229	4.249083	119.329361	29.968925	-12.494582	115.006104	25.986628	32.746708	113.200806	27.9777765	10.126063	114.103455	-83.6182345	-1.627897	124.555267
-52.893181	15.099159	120.912743	-27.846745	4.25973	119.430817	29.917711	-12.428737	114.753052	25.929499	32.837551	113.455269	27.923605	10.204407	114.1041605	-83.617095	-1.684947	124.7574735
-52.646046	16.358149	121.073166	-27.865425	4.256812	119.41906	29.889927	-12.367205	114.531448	25.891346	32.917946	113.64183	27.8906365	10.2753705	114.086639	-83.6214865	-1.7617465	124.751481
-52.073456	18.143702	120.847092	-27.919489	4.316923	119.120087	29.857111	-12.279701	114.231506	25.900677	33.041157	113.721832	27.878894	10.380728	113.976669	-83.717872	-1.746882	124.263505
-51.710163	19.400539	120.60968	-27.90027	4.371006	118.836174	29.814232	-12.253374	113.978348	25.910208	33.083771	113.589546	27.86222	10.4151985	113.783947	-83.66276	-1.6731865	123.888401
-51.109253	20.686447	120.372917	-27.974323	4.411046	118.494095	29.749247	-12.229107	113.71524	25.896029	33.086414	113.371239	27.822638	10.4286535	113.5432395	-83.771284	-1.6065615	123.4449505
-50.866276	21.636959	120.10614	-27.93293	4.4503	118.258987	29.697136	-12.201384	113.476196	25.867823	33.05933	113.209511	27.7824795	10.428973	113.3428535	-83.6483395	-1.528373	123.1751205
-50.363956	22.707394	119.96701	-27.94413	4.441307	118.041954	29.676834	-12.21251	113.306	25.855621	33.018257	113.172379	27.7662275	10.4028735	113.2391895	-83.6544875	-1.5202595	122.8447185
-49.810257	23.780363	119.892944	-27.971289	4.384363	117.829308	29.65123	-12.241845	113.164139	25.866804	32.975075	113.218987	27.759017	10.366615	113.191563	-83.701595	-1.597889	122.467053
-49.267635	24.779215	119.706116	-27.986483	4.352802	117.616905	29.632217	-12.293623	113.083755	25.900225	32.941124	113.267853	27.766221	10.3237505	113.175804	-83.739187	-1.6181465	122.058006
-48.353405	26.213753	119.336021	-28.086519	4.378732	117.199501	29.568123	-12.324965	112.96402	25.913351	32.921188	113.348297	27.740737	10.2981115	113.1561585	-83.913775	-1.5406475	121.2428435
-47.703064	27.081194	119.125977	-28.08469	4.412698	116.985382	29.519796	-12.30985	112.887169	25.887241	32.930801	113.388992	27.7035185	10.3104755	113.1380805	-83.8728985	-1.4850795	120.8326835
-47.115303	28.003046	119.003937	-28.172445	4.505124	116.760803	29.464964	-12.246733	112.776543	25.836718	32.969967	113.48513	27.650841	10.361617	113.1308365	-83.995731	-1.351369	120.3907695
-46.3923	28.811132	118.988968	-28.21648	4.547873	116.592873	29.429123	-12.168838	112.682632	25.795328	33.018368	113.640892	27.6122255	10.424765	113.161762	-84.0451855	-1.329019	120.023984
-45.68375	29.56296	119.017242	-28.2729	4.618881	116.46534	29.410168	-12.088412	112.615295	25.766798	33.122108	113.851822	27.588483	10.516848	113.2335585	-84.134283	-1.279086	119.6971215
-44.948692	30.316204	119.077446	-28.31476	4.656473	116.353561	29.419163	-11.975776	112.547699	25.752544	33.21817	114.113792	27.5858535	10.621197	113.3307455	-84.2153735	-1.308251	119.3763765
-44.245346	30.97604	119.178978	-28.328089	4.717942	116.239441	29.422935	-11.865454	112.483803	25.74423	33.334991	114.350998	27.5835825	10.7347685	113.4174005	-84.2397605	-1.2988845	119.0614815
-43.09016	31.889051	119.298134	-28.312576	4.904247	116.137146	29.43326	-11.708905	112.391647	25.750013	33.499031	114.582001	27.5916365	10.895063	113.486824	-84.2167885	-1.086569	118.787468
-42.300755	32.393059	119.355026	-28.300852	5.064589	116.144409	29.430676	-11.589102	112.352875	25.76893	33.60218	114.645836	27.599803	11.006539	113.4993555	-84.201507	-0.877360999999999	118.7894625
-41.455959	32.882698	119.36792	-28.28322	5.20834	116.145409	29.441744	-11.504799	112.341843	25.799793	33.688282	114.656303	27.6207685	11.0917415	113.499073	-84.1872085	-0.675061500000002	118.791745
-40.605572	33.298931	119.287704	-28.276783	5.332842	116.135262	29.446405	-11.478348	112.337364	25.853312	33.736004	114.596413	27.6498585	11.128828	113.4668885	-84.2034245	-0.463144	118.8036355
-39.701759	33.677349	119.190422	-28.238422	5.434124	116.111374	29.447607	-11.497563	112.344109	25.949118	33.715881	114.436127	27.6983625	11.109159	113.390118	-84.1752065	-0.240911000000002	118.83263
-38.845188	33.960274	119.0634	-28.20159	5.472405	116.087814	29.450687	-11.602734	112.363243	26.08297	33.636341	114.171944	27.7668285	11.0168035	113.2675935	-84.1700085	-0.0719935000000014	118.9080345
-37.931698	34.118927	118.919624	-28.151911	5.476047	116.065277	29.456299	-11.755002	112.380775	26.222775	33.53249	113.894615	27.839537	10.888744	113.137695	-84.143359	0.063349999999998	118.992859
-36.453514	34.330196	118.646645	-28.098282	5.464153	116.116669	29.454916	-11.968562	112.450447	26.419025	33.33717	113.561371	27.9369705	10.684304	113.005909	-84.1335345	0.244001999999998	119.227429
-35.435524	34.437252	118.411041	-28.043568	5.467844	116.148773	29.464287	-12.11209	112.56514	26.541555	33.231468	113.372574	28.002921	10.559689	112.968857	-84.090057	0.375999000000002	119.328689
-34.419395	34.492149	118.162491	-28.008831	5.454672	116.173424	29.479832	-12.202718	112.731064	26.641453	33.163334	113.230492	28.0606425	10.480308	112.980778	-84.0783045	0.429036000000002	119.36607
-33.39127	34.495754	117.94075	-27.99687	5.450935	116.183731	29.501354	-12.271478	112.918488	26.702917	33.109138	113.157585	28.1021355	10.41883	113.0380365	-84.0958755	0.483040000000001	119.3294255
-32.369843	34.467056	117.781769	-27.991831	5.442177	116.172981	29.518688	-12.305646	113.07373	26.722843	33.080753	113.139832	28.1207655	10.3875535	113.106781	-84.1044275	0.496800499999999	119.239181
-31.243532	34.492622	117.713654	-27.977217	5.431644	116.127159	29.537874	-12.294798	113.162376	26.71184	33.078369	113.172653	28.124857	10.3917855	113.1675145	-84.079291	0.4715025	119.0868035
-30.160839	34.441574	117.685112	-27.969801	5.394123	116.056763	29.552565	-12.255567	113.211288	26.686691	33.117886	113.24099	28.119628	10.4311595	113.226139	-84.05923	0.357086499999999	118.887387
-28.531408	34.330376	117.619911	-27.966217	5.422663	115.891945	29.612007	-12.113143	113.230476	26.660765	33.24268	113.39151	28.136386	10.5647685	113.310993	-84.06882	0.2805575	118.472897
-27.351427	34.270763	117.53746	-27.981707	5.500169	115.739929	29.663589	-11.968121	113.267807	26.637068	33.368378	113.538803	28.1503285	10.7001285	113.403305	-84.1137425	0.300209499999999	118.076553
-26.151049	34.167255	117.409584	-27.934647	5.623583	115.5494	29.755289	-11.825077	113.344002	26.64488	33.479874	113.715538	28.2000845	10.8273985	113.52977	-84.0693785	0.419767499999999	117.56903
-24.982393	34.059826	117.286179	-27.901968	5.727219	115.34346	29.85257	-11.688863	113.473595	26.653898	33.584076	113.909927	28.253234	10.9476065	113.691761	-84.05717	0.506831499999997	116.995159
-23.793121	33.878078	117.135048	-27.866411	5.827551	115.085754	29.970699	-11.590665	113.601624	26.706394	33.669384	114.127136	28.3385465	11.0393595	113.86438	-84.0713685	0.6157425	116.307128
-22.520342	33.683594	116.977203	-27.822262	5.911656	114.757813	30.093067	-11.51511	113.66967	26.76391	33.753681	114.355782	28.4284885	11.1192855	114.012726	-84.0730125	0.704026499999999	115.5029
-21.280222	33.41341	116.794243	-27.733433	6.000216	114.413834	30.218304	-11.429499	113.655518	26.846563	33.809753	114.505898	28.5324335	11.190127	114.080708	-83.9992995	0.810305	114.74696
-19.544203	32.975418	116.518616	-27.56583	6.056953	113.870514	30.436224	-11.313503	113.563881	26.976494	33.934357	114.567139	28.706359	11.310427	114.06551	-83.838019	0.803479000000001	113.675518
-18.235672	32.617558	116.283813	-27.425623	6.11314	113.495399	30.601105	-11.209602	113.443962	27.072418	34.010098	114.607109	28.8367615	11.400248	114.0255355	-83.6880075	0.826032	112.9652625
-17.077982	32.218304	116.060959	-27.28511	6.16771	113.20723	30.787664	-11.085584	113.312981	27.160179	34.099625	114.599945	28.9739215	11.5070205	113.956463	-83.5441415	0.828399499999998	112.457997
-15.867222	31.778599	115.889725	-27.098448	6.245091	113.013855	30.984249	-10.938742	113.257614	27.276522	34.219215	114.556328	29.1303855	11.6402365	113.906971	-83.3272815	0.8499455	112.120739
-14.604789	31.242102	115.792229	-26.893291	6.313529	112.918457	31.207418	-10.819806	113.230003	27.402576	34.308605	114.557991	29.304997	11.7443995	113.893997	-83.091579	0.8826585	111.942917
-13.355787	30.689886	115.764847	-26.74402	6.379981	112.911484	31.40638	-10.73844	113.295403	27.535385	34.384918	114.613472	29.4708825	11.823239	113.9544375	-82.9589225	0.936723000000001	111.8685305
-12.208309	30.087116	115.733109	-26.546537	6.435691	112.945877	31.585491	-10.685256	113.411156	27.691746	34.421219	114.656212	29.6386185	11.8679815	114.033684	-82.7316925	1.0034005	111.85807
-10.395063	29.050373	115.631332	-26.356199	6.542893	112.948357	31.809858	-10.643821	113.693153	27.93116	34.487541	114.708984	29.870509	11.92186	114.2010685	-82.582907	1.163926	111.6956455
-9.212499	28.295591	115.5756	-26.254295	6.595142	112.922798	31.922522	-10.64035	113.892891	28.078423	34.50626	114.713799	30.0004725	11.932955	114.303345	-82.5090625	1.257329	111.542251
-8.118686	27.548468	115.426895	-26.151117	6.660579	112.876984	32.031219	-10.656142	114.09346	28.194386	34.498466	114.686371	30.1128025	11.921162	114.3899155	-82.4150365	1.399996	111.3640525
-6.993073	26.715574	115.282356	-26.068417	6.734573	112.811043	32.118183	-10.635777	114.267494	28.270828	34.497154	114.63826	30.1945055	11.9306885	114.452877	-82.3313395	1.5384575	111.169209
-5.842864	25.838984	115.137878	-26.000511	6.803925	112.733444	32.20892	-10.58906	114.413605	28.351841	34.532303	114.554657	30.2803805	11.9716215	114.484131	-82.2814025	1.6362285	110.982757
-4.815819	24.95199	114.99424	-25.925695	6.858584	112.674606	32.295525	-10.538769	114.549019	28.42046	34.556904	114.465836	30.3579925	12.0090675	114.5074275	-82.2093825	1.7081005	110.8417845
-3.76075	24.05998	114.834213	-25.844522	6.882854	112.611267	32.395943	-10.508583	114.704407	28.493721	34.584103	114.362923	30.444832	12.03776	114.533665	-82.133876	1.727948	110.688869
-2.167963	22.578905	114.637924	-25.68733	6.908785	112.528816	32.540905	-10.483461	114.929901	28.63155	34.634705	114.125229	30.5862275	12.075622	114.527565	-81.9608875	1.741948	110.530067
-1.159779	21.60803	114.513687	-25.606739	6.883947	112.478676	32.634647	-10.488714	115.110779	28.81679	34.088718	114.090851	30.7257185	11.800002	114.600815	-81.9391965	1.967892	110.356537
-0.165343	20.589199	114.393112	-25.486984	6.872095	112.419495	32.731956	-10.517049	115.303925	28.912798	34.058285	113.951134	30.822377	11.770618	114.6275295	-81.796345	1.973572	110.2114605
0.851572	19.541096	114.334251	-25.416847	6.845604	112.380577	32.815231	-10.561568	115.513969	29.01161	33.963333	113.816216	30.9134205	11.7008825	114.6650925	-81.7471145	1.9903255	110.0960615
1.776366	18.514759	114.264931	-25.325628	6.790877	112.30925	32.906631	-10.63286	115.716042	29.088551	33.857071	113.671204	30.997591	11.6121055	114.693623	-81.648847	1.9696485	109.924877
2.690249	17.508434	114.223801	-25.259287	6.745394	112.256218	32.998203	-10.72126	115.914726	29.179461	33.730972	113.560722	31.088832	11.504856	114.737724	-81.607406	1.985932	109.774712
3.602517	16.476404	114.210983	-25.171974	6.66554	112.202606	33.060482	-10.829913	116.1315	29.283056	33.591125	113.449348	31.171769	11.380606	114.790424	-81.515717	1.950474	109.614788
4.844528	14.963479	114.257072	-25.055964	6.574594	112.179352	33.157307	-11.011266	116.411613	29.472839	33.405804	113.287064	31.315073	11.197269	114.8493385	-81.427001	1.951919	109.5093655
5.647869	14.042878	114.321915	-24.963322	6.5091	112.184074	33.223076	-11.096775	116.552399	29.599649	33.269882	113.186348	31.4113625	11.0865535	114.8693735	-81.3380065	1.9316465	109.4987745
6.425642	13.075714	114.35305	-24.883009	6.456593	112.200478	33.308075	-11.1622	116.706642	29.705545	33.17001	113.112816	31.50681	11.003905	114.909729	-81.272828	1.909281	109.491227
7.157806	12.177581	114.475548	-24.812189	6.407044	112.222839	33.418922	-11.182422	116.860809	29.788395	33.075439	113.090202	31.6036585	10.9465085	114.9755055	-81.2280365	1.8675795	109.4701725
7.808148	11.313383	114.622925	-24.733757	6.360993	112.273041	33.533199	-11.199868	117.027245	29.855377	33.008026	113.11512	31.694288	10.904079	115.0711825	-81.161802	1.817907	109.4748995
8.437074	10.541903	114.814758	-24.696198	6.314476	112.314346	33.62463	-11.205311	117.245338	29.89555	32.929337	113.224449	31.76009	10.862013	115.2348935	-81.152486	1.766939	109.3937985
8.977493	9.74651	115.011871	-24.690714	6.25564	112.390961	33.720459	-11.227595	117.480362	29.924839	32.871712	113.373329	31.822649	10.8220585	115.4268455	-81.204077	1.6892215	109.3550765
9.769907	8.61777	115.385368	-24.635996	6.170625	112.544571	33.818581	-11.284046	117.825409	29.958185	32.758186	113.609741	31.888383	10.73707	115.717575	-81.160375	1.60418	109.371567
10.167	7.949659	115.629234	-24.639069	6.114718	112.695084	33.894928	-11.336442	118.04557	29.981339	32.694973	113.770935	31.9381335	10.6792655	115.9082525	-81.2162715	1.5501705	109.4819155
10.562346	7.330535	115.89872	-24.640545	6.074237	112.851585	33.945351	-11.382744	118.247795	29.96841	33.164547	113.871346	31.9568805	10.8909015	116.0595705	-81.2379705	1.2575725	109.6435995
10.912798	6.757442	116.133011	-24.635183	6.000154	112.999878	34.004505	-11.434706	118.434669	30.010244	33.116863	114.007477	32.0073745	10.8410785	116.221073	-81.2777405	1.1592295	109.778683
11.213426	6.220095	116.328552	-24.604139	5.937039	113.127647	34.090885	-11.477664	118.599403	30.043871	33.069656	114.145172	32.067378	10.795996	116.3722875	-81.275656	1.078082	109.8830065
11.468753	5.69657	116.518486	-24.580019	5.883906	113.243187	34.175957	-11.516603	118.736252	30.069309	33.029099	114.270058	32.122633	10.756248	116.503155	-81.282671	1.011564	109.983219
11.711483	5.239155	116.679344	-24.533983	5.789851	113.280975	34.260254	-11.539779	118.844154	30.086151	33.003296	114.375473	32.1732025	10.7317585	116.6098135	-81.2411685	0.8479435	109.9521365
12.015178	4.630009	116.800598	-24.480864	5.659256	113.257233	34.417412	-11.550059	118.893448	30.103201	32.988888	114.52668	32.2603065	10.7194145	116.710064	-81.2220345	0.599097499999997	109.804402
12.122289	4.27615	116.791855	-24.450455	5.576947	113.161621	34.511646	-11.550636	118.87516	30.103794	32.99715	114.5924	32.30772	10.723257	116.73378	-81.20863	0.430637000000001	109.589462
12.167791	3.963365	116.7491	-24.413897	5.512153	113.05014	34.575779	-11.525081	118.829384	30.106874	33.001686	114.659523	32.3413265	10.7383025	116.7444535	-81.1691205	0.2860035	109.3558265
12.157233	3.681277	116.643356	-24.376289	5.462055	112.926422	34.661804	-11.535839	118.708954	30.11278	32.985718	114.709427	32.387292	10.7249395	116.7091905	-81.13987	0.199170500000001	109.1436535
12.098778	3.418586	116.518532	-24.351774	5.412531	112.800201	34.736217	-11.54044	118.601624	30.11483	32.979919	114.736176	32.4255235	10.7197395	116.6689	-81.1290715	0.1053225	108.931502
11.98797	3.178012	116.391464	-24.281948	5.407082	112.716797	34.774837	-11.521346	118.463707	30.130354	32.981701	114.746475	32.4525955	10.7301775	116.605091	-81.0164915	0.0839865	108.828503
11.807006	2.939214	116.267303	-24.237566	5.421321	112.670685	34.829391	-11.510134	118.339958	30.170553	32.999634	114.744591	32.499972	10.74475	116.5422745	-80.975104	0.0978919999999999	108.7990955
11.348539	2.517845	116.108253	-24.217077	5.527678	112.645805	34.870377	-11.467142	118.225082	30.209002	33.052887	114.750053	32.5396895	10.7928725	116.4875675	-80.9738435	0.262483500000002	108.8040425
10.961589	2.195135	115.992905	-24.182739	5.631177	112.657379	34.882076	-11.421852	118.131577	30.21707	33.123585	114.820656	32.549573	10.8508665	116.4761165	-80.915051	0.411487500000002	108.8386415
10.49622	1.838544	115.876564	-24.215219	5.735316	112.69294	34.873631	-11.355174	118.035088	30.205132	33.189972	114.909218	32.5393815	10.917399	116.472153	-80.9698195	0.553233000000001	108.913727
9.976852	1.542749	115.80957	-24.225048	5.826992	112.738892	34.834541	-11.265553	117.882004	30.152555	33.268867	115.019943	32.493548	11.001657	116.4509735	-80.943644	0.652327	109.0268105
9.372535	1.169233	115.673897	-24.266012	5.993282	112.815498	34.787918	-11.128839	117.71064	30.0767	33.396294	115.11618	32.432309	11.1337275	116.41341	-80.964333	0.8528365	109.217586
8.763192	0.83434	115.524223	-24.322317	6.156449	112.923935	34.737442	-10.944208	117.528473	29.98822	33.557312	115.237007	32.362831	11.306552	116.38274	-81.007465	1.006346	109.46513
8.129432	0.435888	115.414688	-24.366884	6.341991	113.05027	34.672516	-10.735812	117.411469	29.90027	33.760365	115.349922	32.286393	11.5122765	116.3806955	-81.020161	1.1717055	109.7198445
6.993047	-0.187381	115.279053	-24.451841	6.700734	113.252548	34.596966	-10.471578	117.323112	29.784697	34.029804	115.442276	32.1908315	11.779113	116.382694	-81.0945135	1.622355	110.122402
6.189325	-0.753918	115.329041	-24.505751	6.922552	113.350128	34.523331	-10.330678	117.369377	29.722427	34.179367	115.423027	32.122879	11.9243445	116.396202	-81.134381	1.9207595	110.304054
5.349797	-1.291226	115.248253	-24.576811	7.128291	113.420464	34.462025	-10.218108	117.470741	29.685127	34.310631	115.280083	32.073576	12.0462615	116.375412	-81.227198	2.2103205	110.465516
4.511889	-1.912548	115.224228	-24.637825	7.335978	113.439964	34.363598	-10.143735	117.612885	29.660326	34.372463	115.065727	32.011962	12.114364	116.339306	-81.287612	2.557592	110.540622
3.532078	-2.559913	115.235046	-24.712048	7.500667	113.459488	34.259346	-10.115673	117.780411	29.657578	34.361908	114.72908	31.958462	12.1231175	116.2547455	-81.382558	2.8782165	110.6642305
2.565544	-3.188963	115.351616	-24.805861	7.599681	113.436523	34.128815	-10.134325	117.987549	29.663244	34.322418	114.338875	31.8960295	12.0940465	116.163212	-81.5077515	3.1053155	110.709834
1.569242	-3.887018	115.366379	-24.86871	7.674502	113.423088	34.03751	-10.173652	118.170166	29.681313	34.245907	113.955391	31.8594115	12.0361275	116.0627785	-81.5968315	3.3128765	110.7833975
-0.0081	-4.920887	115.426704	-24.932545	7.659312	113.440933	33.890675	-10.253078	118.442978	29.760731	33.596218	113.51651	31.825703	11.67157	115.979744	-81.690793	3.647054	110.902122
-1.076587	-5.559263	115.504326	-24.966372	7.614508	113.484573	33.813877	-10.341659	118.549431	29.763348	33.479752	113.32164	31.7886125	11.5690465	115.9355355	-81.7213565	3.6599695	111.0336105
-2.225163	-6.170158	115.497566	-25.016901	7.54925	113.56691	33.743717	-10.397419	118.613838	29.756603	33.409012	113.238373	31.75016	11.5057965	115.9261055	-81.783962	3.5927035	111.2077145
-3.364664	-6.792131	115.469269	-25.039589	7.514392	113.663033	33.684521	-10.440335	118.618835	29.744955	33.386528	113.278023	31.714738	11.4730965	115.948429	-81.793916	3.5556875	111.377637
-4.552762	-7.365963	115.359093	-25.076395	7.477333	113.763451	33.611179	-10.453519	118.62043	29.730909	33.397339	113.396873	31.671044	11.47191	116.0086515	-81.823834	3.482756	111.5182505
-5.849397	-7.852509	115.333069	-25.108093	7.496759	113.842285	33.556416	-10.455467	118.594872	29.727861	33.449257	113.59433	31.6421385	11.496895	116.094601	-81.8583245	3.496623	111.589969
-7.087775	-8.361221	115.172531	-25.157209	7.568604	113.909447	33.484573	-10.417926	118.552605	29.6633	34.049271	113.755836	31.5739365	11.8156725	116.1542205	-81.8883545	3.3215355	111.6646735
-9.031309	-9.004259	114.894867	-25.239267	7.800856	113.960266	33.378841	-10.3001	118.466629	29.643208	34.217335	113.965843	31.5110245	11.9586175	116.216236	-81.9895585	3.6430945	111.704296
-10.580631	-9.295193	114.79808	-25.270897	8.006104	113.979187	33.318913	-10.166183	118.353699	29.61758	34.35051	114.006355	31.4682465	12.0921635	116.180027	-82.0100405	3.9200445	111.778347
-11.856222	-9.738146	114.528191	-25.301338	8.228297	114.007637	33.262871	-10.012603	118.201828	29.560324	34.531055	114.001915	31.4115975	12.259226	116.1018715	-82.0142735	4.197368	111.9134025
-13.280015	-10.121386	114.349541	-25.316582	8.473164	114.037033	33.221104	-9.807057	118.059372	29.489267	34.728966	113.955925	31.3551855	12.4609545	116.0076485	-81.9883495	4.4853735	112.0664175
-14.820208	-10.427131	114.213791	-25.336637	8.723776	114.099777	33.196075	-9.575148	117.954803	29.423111	34.920357	113.885429	31.309593	12.6726045	115.920116	-81.982867	4.7749475	112.279438
-16.292097	-10.815059	114.22377	-25.337202	8.965958	114.196655	33.186115	-9.344835	117.909325	29.360598	35.133419	113.787437	31.2733565	12.894292	115.848381	-81.9477605	5.037624	112.544929
-17.768496	-11.204642	114.49659	-25.341433	9.198532	114.357864	33.164589	-9.141169	117.962898	29.379875	34.818077	113.677551	31.272232	12.838454	115.8202245	-81.955098	5.55861	112.8955035
-20.086197	-11.772265	115.035454	-25.360924	9.463964	114.693977	33.128307	-8.936405	118.150757	29.397425	34.968639	113.262367	31.262866	13.016117	115.706562	-81.984714	5.911811	113.681392
-21.624657	-12.12376	115.486572	-25.357767	9.547644	114.959381	33.072773	-8.882442	118.268112	29.434258	34.993816	112.948074	31.2535155	13.055687	115.608093	-81.9690495	6.039601	114.310669
-23.151094	-12.467972	115.976692	-25.328762	9.564984	115.332901	33.036217	-8.897145	118.31852	29.462862	34.960079	112.565125	31.2495395	13.031467	115.4418225	-81.9070635	6.098501	115.2239795
-24.659924	-12.873612	116.564301	-25.292185	9.488472	115.763817	33.010014	-8.953512	118.294922	29.459057	34.892239	112.185692	31.2345355	12.9693635	115.240307	-81.8189055	6.0075805	116.287327
-26.156292	-13.219454	117.194626	-25.261393	9.341043	116.268372	33.003857	-9.025272	118.227348	29.399517	34.783554	111.92691	31.201687	12.879141	115.077129	-81.724473	5.802945	117.459615
-27.631134	-13.529737	117.783401	-25.2342	9.159336	116.813042	32.971188	-9.096031	118.163094	29.298201	34.7005	111.701645	31.1346945	12.8022345	114.9323695	-81.6030945	5.5164375	118.6937145
-29.151773	-13.817506	118.373024	-25.239908	8.979489	117.338524	32.938396	-9.146341	118.164948	29.160286	34.62291	111.604156	31.049341	12.7382845	114.884552	-81.529157	5.2206935	119.792496
-31.267178	-14.117599	119.134918	-25.32375	8.75062	117.987236	32.867817	-9.228003	118.210205	29.269779	34.888004	111.375572	31.068798	12.8300005	114.7928885	-81.716298	4.6712395	121.1815835
-32.712132	-14.282235	119.490814	-25.436255	8.594955	118.294762	32.786335	-9.271245	118.306015	29.155365	34.875793	111.413887	30.97085	12.802274	114.859951	-81.84336	4.387636	121.729573
-34.114418	-14.36546	119.762054	-25.5312	8.448708	118.574524	32.671734	-9.297432	118.287315	29.038557	34.858452	111.462868	30.8551455	12.78051	114.8750915	-81.9175455	4.116906	122.2739565
-35.478394	-14.39866	120.057724	-25.66889	8.351726	118.867722	32.535294	-9.353984	118.160843	28.896103	34.878139	111.476921	30.7156985	12.7620775	114.818882	-82.0534785	3.9413745	122.916562
-36.774937	-14.409367	120.378807	-25.773884	8.272663	119.222977	32.396187	-9.376543	118.03286	28.281719	34.486343	111.75959	30.338953	12.5549	114.896225	-81.886721	3.990426	123.549729
-38.063766	-14.36861	120.645103	-25.838284	8.215124	119.558128	32.264683	-9.357076	117.937302	28.11796	34.560467	111.902367	30.1913215	12.6016955	114.9198345	-81.8678895	3.8285525	124.1964215
-39.267273	-14.233332	120.95488	-25.962902	8.1835	119.854416	32.185467	-9.319012	117.87851	27.968651	34.667526	112.096977	30.077059	12.674257	114.9877435	-82.002863	3.692743	124.7210885
-40.938866	-14.017092	121.156227	-26.091724	8.203501	120.141113	32.087051	-9.256736	117.875755	27.822472	34.82299	112.395752	29.9547615	12.783127	115.1357535	-82.1382095	3.623875	125.1464725
-42.022141	-13.871807	121.171524	-26.19348	8.257511	120.230011	32.00428	-9.223439	117.86132	28.127363	35.277603	112.301804	30.0658215	13.027082	115.081562	-82.4527815	3.48794	125.37846
-43.060509	-13.684332	121.293556	-26.273588	8.264621	120.263962	31.901699	-9.186439	117.860939	28.028193	35.331253	112.374077	29.964946	13.072407	115.117508	-82.512122	3.456835	125.410416
-44.021439	-13.45752	121.451637	-26.365837	8.312691	120.402466	31.819763	-9.174325	117.820969	27.94215	35.364742	112.421181	29.8809565	13.0952085	115.121075	-82.6126305	3.5301735	125.683857
-44.894592	-13.239648	121.642029	-26.445454	8.305137	120.507576	31.736305	-9.152029	117.82843	27.845251	35.386292	112.438705	29.790778	13.1171315	115.1335675	-82.681686	3.4931425	125.8815845
-45.728226	-13.043811	121.812607	-26.49782	8.302686	120.612869	31.700787	-9.13532	117.872597	27.751869	35.419548	112.451408	29.726328	13.142114	115.1620025	-82.721968	3.463258	126.0637355
-46.513767	-12.828307	121.909416	-26.549023	8.266883	120.659027	31.67556	-9.114825	117.976906	27.309313	35.590366	112.662567	29.4924365	13.2377705	115.3197365	-82.5904825	3.2959955	125.9983175
-47.642128	-12.45157	121.847221	-26.630043	8.182632	120.531693	31.65192	-9.139421	118.184341	27.232956	35.59473	112.635567	29.442438	13.2276545	115.409954	-82.702524	3.1376095	125.653432
-48.306633	-12.183626	121.691307	-26.732597	8.10968	120.357605	31.628222	-9.168068	118.283936	27.189938	35.553051	112.58448	29.40908	13.1924915	115.434208	-82.874274	3.0268685	125.281002
-48.898968	-11.907044	121.477058	-26.801699	8.062541	120.144928	31.577953	-9.217792	118.421196	27.161043	35.49979	112.502754	29.369498	13.140999	115.461975	-82.972896	2.984083	124.827881
-49.491436	-11.586688	121.270493	-26.867485	8.020422	119.914642	31.554031	-9.266303	118.585876	27.162552	35.448032	112.373642	29.3582915	13.0908645	115.479759	-83.0932615	2.9499795	124.349525
-50.05685	-11.211254	121.069847	-26.964314	8.025597	119.687965	31.515594	-9.304356	118.735107	27.185785	35.38271	112.185417	29.3506895	13.039177	115.460262	-83.2793175	3.012017	123.915668
-50.564323	-10.752812	120.930222	-26.979881	8.040658	119.479004	31.493458	-9.336538	118.837227	27.207951	35.320068	111.940941	29.3507045	12.991765	115.389084	-83.3104665	3.089551	123.568924
-51.123554	-10.199729	120.897766	-26.964081	8.054835	119.339165	31.489754	-9.348849	118.92244	27.236076	35.263981	111.663727	29.362915	12.957566	115.2930835	-83.291077	3.152104	123.3852465
-51.746281	-9.302999	120.934868	-26.91898	8.096155	119.279083	31.493357	-9.33756	118.995605	27.25564	35.21278	111.372147	29.3744985	12.93761	115.183876	-83.2124585	3.2547	123.37429
-52.179234	-8.669147	121.026588	-26.920351	8.108249	119.323059	31.502071	-9.317844	119.074074	27.250093	35.220383	111.258148	29.376082	12.9512695	115.166111	-83.216784	3.2652285	123.480007
-52.579571	-7.943541	121.026321	-26.926064	8.116278	119.359711	31.506964	-9.261775	119.186378	27.215755	35.258068	111.211029	29.3613595	12.9981465	115.1987035	-83.2134875	3.2344095	123.5207185
-52.932255	-7.188895	120.868919	-26.961147	8.127414	119.359337	31.493286	-9.155981	119.259605	27.14856	35.341091	111.220535	29.320923	13.092555	115.24007	-83.243217	3.162273	123.478604
-53.242893	-6.573063	120.835068	-27.054399	8.125051	119.359138	31.430399	-9.072991	119.288025	27.050686	35.433327	111.225212	29.2405425	13.180168	115.2566185	-83.3493405	3.069934	123.4616575
-53.549282	-5.480006	120.616554	-27.160379	8.144721	119.408226	31.376642	-8.98518	119.288544	26.932398	35.526134	111.273506	29.15452	13.270477	115.281025	-83.475278	3.018965	123.535427
-53.933136	-4.489114	120.545975	-27.222561	8.181002	119.462418	31.301075	-8.884258	119.279182	26.861	35.146736	111.433884	29.0810375	13.131239	115.356533	-83.5261595	3.230765	123.568303
-54.655563	-2.675386	120.427307	-27.365389	8.206064	119.56279	31.212734	-8.716705	119.1744	26.659225	35.362469	111.671303	28.9359795	13.322882	115.4228515	-83.6667575	3.089246	123.7027285
-54.962711	-1.495561	120.471336	-27.44655	8.216503	119.664719	31.131687	-8.604574	118.993889	26.512756	35.545242	111.8536	28.8222215	13.470334	115.4237445	-83.7153215	2.962672	123.9056935
-55.291092	-0.283313	120.58239	-27.527618	8.192466	119.881821	31.026884	-8.49864	118.713081	26.332001	35.71365	112.065742	28.6794425	13.607505	115.3894115	-83.7346785	2.777427	124.3742305
-55.405163	0.875672	120.863342	-27.627035	8.196699	120.180511	30.936644	-8.386124	118.34462	26.134523	35.910046	112.319221	28.5355835	13.761961	115.3319205	-83.7896535	2.631437	125.0291015
-55.671768	2.200544	121.27533	-27.678665	8.176197	120.550171	30.839512	-8.273588	118.045273	25.931921	36.097897	112.635468	28.3857165	13.9121545	115.3403705	-83.7430465	2.4402395	125.7599715
-56.164803	3.767359	121.948196	-27.772919	8.184171	120.897224	30.724869	-8.190902	117.822823	25.706423	36.738544	112.909294	28.215646	14.273821	115.3660585	-83.761484	2.094521	126.4283895
-56.118084	4.992248	122.220215	-27.879307	8.230187	121.227905	30.601185	-8.159389	117.688179	25.581041	36.825577	113.193939	28.091113	14.333094	115.441059	-83.849727	2.12728	127.014751
-56.362133	7.113275	122.604332	-28.050617	8.276341	121.544289	30.350843	-8.202309	117.537537	25.438992	36.847519	113.450554	27.8949175	14.322605	115.4940455	-83.9961515	2.230077	127.5945325
-56.759445	8.776027	122.988556	-28.1595	8.284806	121.679497	30.198441	-8.274982	117.463097	25.347069	36.806091	113.590225	27.772755	14.2655545	115.526661	-84.091755	2.3040575	127.832333
-56.507595	9.99242	122.938515	-28.269884	8.280817	121.732971	30.070761	-8.341259	117.411171	25.279823	36.76231	113.733459	27.675292	14.2105255	115.572315	-84.21506	2.3511085	127.893627
-56.590126	11.42288	122.822716	-28.371197	8.231543	121.720444	29.956245	-8.415179	117.316483	25.215561	36.711067	113.836098	27.585903	14.147944	115.5762905	-84.328297	2.315142	127.8645975
-56.845509	13.087583	122.932625	-28.454491	8.203847	121.612976	29.860697	-8.478633	117.174271	25.144634	36.652252	113.914848	27.5026655	14.0868095	115.5445595	-84.4116475	2.3208845	127.6813925
-56.40955	14.360474	122.586761	-28.535885	8.160885	121.458542	29.74604	-8.487527	117.027473	25.079599	36.625736	113.97287	27.4128195	14.0691045	115.5001715	-84.4845895	2.2526655	127.4169125
-56.341698	15.742816	122.341202	-28.622568	8.150466	121.258698	29.667164	-8.496259	116.856621	25.029707	36.630836	114.028702	27.3484355	14.0672885	115.4426615	-84.5935715	2.2336435	127.0747345
-56.123341	17.901741	122.071518	-28.725451	8.203752	120.959892	29.561502	-8.462785	116.646049	24.964743	36.669567	114.093163	27.2631225	14.103391	115.369606	-84.7140245	2.304113	126.550178
-55.835335	19.356888	121.963669	-28.784191	8.25736	120.802689	29.47525	-8.436572	116.496567	24.908316	36.702969	114.178062	27.191783	14.1331985	115.3373145	-84.760165	2.3815215	126.2680635
-55.862625	20.896811	122.026337	-28.854168	8.314535	120.691422	29.393673	-8.408102	116.352097	24.854412	36.734695	114.324478	27.1240425	14.1632965	115.3382875	-84.8323785	2.4657735	126.0445565
-55.553459	22.269571	122.08445	-28.937664	8.336052	120.621086	29.317936	-8.38419	116.189537	24.802401	36.773766	114.577164	27.0601685	14.194788	115.3833505	-84.9354965	2.477316	125.8588215
-55.278831	23.644299	122.129288	-29.006079	8.36554	120.543083	29.243717	-8.353508	116.016556	24.764832	36.824272	114.892754	27.0042745	14.235382	115.454655	-85.0164325	2.495698	125.631511
-54.865723	24.94956	122.24765	-29.080301	8.363392	120.428299	29.182974	-8.329662	115.828033	24.727329	36.880787	115.179466	26.9551515	14.2755625	115.5037495	-85.1157535	2.4512215	125.3528485
-54.475254	26.175959	122.361496	-29.147875	8.390017	120.273544	29.103401	-8.305885	115.596115	24.689844	36.899426	115.473152	26.8966225	14.2967705	115.5346335	-85.1923725	2.4832635	125.0124545
-53.807102	28.037313	122.390556	-29.229296	8.477736	120.034088	29.033056	-8.254437	115.289154	24.679585	36.940025	115.849663	26.8563205	14.342794	115.5694085	-85.3149125	2.612678	124.4987675
-53.277409	29.150841	122.429016	-29.196602	8.605086	119.928528	29.004457	-8.224125	115.1427	24.704462	36.97509	116.008926	26.8544595	14.3754825	115.575813	-85.2476635	2.8346895	124.281243
-52.759659	30.205101	122.477745	-29.224098	8.723595	119.79982	28.96961	-8.177398	115.00589	24.769003	37.017105	116.103951	26.8693065	14.4198535	115.5549205	-85.3175025	3.0273365	124.0447195
-52.157463	31.216034	122.526573	-29.219744	8.886595	119.770279	28.925261	-8.131853	114.903297	24.835283	37.075729	116.147949	26.880272	14.471938	115.525623	-85.31976	3.301252	124.014935
-51.629852	32.186443	122.643051	-29.181204	9.022778	119.777916	28.895119	-8.090595	114.840492	24.908159	37.111328	116.178452	26.901639	14.5103665	115.509472	-85.264047	3.5351895	124.04636
-51.01524	33.065159	122.802444	-29.153856	9.181331	119.833588	28.875647	-8.079206	114.843819	25.007095	37.136124	116.230751	26.941371	14.528459	115.537285	-85.249083	3.834203	124.129891
-50.38224	33.833073	122.852791	-29.144781	9.271436	119.868919	28.871208	-8.094694	114.869736	25.079262	37.136402	116.285172	26.975235	14.520854	115.577454	-85.264797	4.022018	124.160384
-49.420231	34.919346	122.904221	-29.154392	9.395254	119.872192	28.858618	-8.153788	114.9505	25.157749	37.100857	116.316017	27.0081835	14.4735345	115.6332585	-85.3169675	4.3169735	124.1111255
-48.752674	35.540535	122.878647	-29.162672	9.425839	119.875206	28.848606	-8.179936	115.008568	25.181332	37.077404	116.317978	27.014969	14.448734	115.663273	-85.340313	4.402944	124.087139
-48.08913	36.115746	122.85144	-29.184723	9.454678	119.871971	28.834146	-8.200796	115.071526	25.191153	37.057194	116.324745	27.0126495	14.428199	115.6981355	-85.3820955	4.481157	124.0458065
-47.393288	36.590176	122.747017	-29.206848	9.455194	119.825958	28.83091	-8.23683	115.182915	25.184042	37.047882	116.273811	27.007476	14.405526	115.728363	-85.421172	4.504862	123.923553
-46.709675	36.998714	122.466454	-29.241371	9.49369	119.754646	28.83147	-8.262294	115.275383	25.172266	37.032001	116.168022	27.001868	14.3848535	115.7217025	-85.48461	4.6025265	123.7875895
-46.022011	37.404408	122.15078	-29.253418	9.50107	119.683525	28.830008	-8.291794	115.361656	25.167168	37.013107	116.005173	26.998588	14.3606565	115.6834145	-85.505424	4.6414835	123.6836355
-45.213844	37.776955	121.782593	-29.138508	9.481772	119.512344	28.81641	-8.315205	115.402618	25.157866	37.00108	115.80825	26.987138	14.3429375	115.605434	-85.264154	4.6206065	123.419254
-44.059311	38.205101	121.384048	-29.376926	9.613294	119.310501	28.811777	-8.382298	115.415443	25.165936	36.960556	115.597176	26.9888565	14.289129	115.5063095	-85.7427085	4.937459	123.1146925
-43.246925	38.447491	121.210884	-29.312239	9.580062	119.205353	28.819693	-8.400345	115.432381	25.194782	36.92889	115.516174	27.0072375	14.2642725	115.4742775	-85.6317155	4.8958515	122.9364285
-42.46891	38.627361	121.08326	-29.381832	9.635379	119.134346	28.8349	-8.42715	115.447655	25.226837	36.912216	115.476166	27.0308685	14.242533	115.4619105	-85.7945325	5.028225	122.8067815
-41.606068	38.80785	121.023438	-29.255251	9.589745	119.014755	28.838825	-8.447596	115.44323	25.262434	36.887039	115.463676	27.0506295	14.2197215	115.453453	-85.5611315	4.9597685	122.576057
-40.695248	38.96677	120.955276	-29.298077	9.625457	119.009575	28.835619	-8.482619	115.444885	25.294722	36.856945	115.481552	27.0651705	14.187163	115.4632185	-85.6613245	5.063751	122.5559315
-39.7803	39.073666	120.884727	-29.237865	9.632425	118.85247	28.830078	-8.528527	115.434662	25.327236	36.823837	115.521538	27.078657	14.147655	115.4781	-85.554387	5.117195	122.22684
-38.934673	39.137985	120.82373	-29.297459	9.663217	118.831215	28.826248	-8.572511	115.429733	25.348339	36.784779	115.560448	27.0872935	14.106134	115.4950905	-85.6822115	5.2203	122.1673395
-37.604424	39.130741	120.60051	-29.320421	9.661761	118.661461	28.84532	-8.630222	115.42852	25.362286	36.740147	115.600349	27.103803	14.0549625	115.5144345	-85.744645	5.2685595	121.8084875
-36.644241	39.107533	120.437859	-29.264334	9.568621	118.455162	28.862255	-8.686633	115.425995	25.361094	36.684517	115.633347	27.1116745	13.998942	115.529671	-85.6403425	5.1383	121.380653
-35.650082	39.027435	120.253143	-29.245117	9.477799	118.272385	28.894133	-8.748419	115.422913	25.376888	36.617573	115.650391	27.1355105	13.934577	115.536652	-85.6257445	5.021021	121.008118
-34.68784	38.915783	120.072197	-29.241282	9.374113	118.108894	28.921923	-8.839355	115.42218	25.400871	36.534924	115.654884	27.161397	13.8477845	115.538532	-85.643961	4.9004415	120.679256
-33.760658	38.755867	119.83136	-29.228344	9.308175	117.94487	28.947821	-8.921287	115.427147	25.429857	36.449158	115.605965	27.188839	13.7639355	115.516556	-85.645527	4.8524145	120.373184
-32.794514	38.577766	119.622971	-29.193619	9.238463	117.90419	28.979683	-9.013893	115.4664	25.48922	36.36887	115.486847	27.2344515	13.6774885	115.4766235	-85.6216895	4.7994375	120.3317565
-31.755274	38.350986	119.403694	-29.137602	9.187192	117.889038	29.027081	-9.115617	115.577576	25.564247	36.281384	115.361908	27.295664	13.5828835	115.469742	-85.570868	4.7915005	120.308334
-30.185482	38.050861	119.016708	-29.064182	9.132532	117.828712	29.115692	-9.287611	115.860298	25.711378	36.126938	115.276047	27.413535	13.4196635	115.5681725	-85.541899	4.8454005	120.0892515
-29.209127	37.790672	118.715927	-29.005516	9.048958	117.700447	29.195225	-9.402522	116.077377	25.808022	36.005859	115.291771	27.5016235	13.3016685	115.684574	-85.5126555	4.7962475	119.71632
-28.165234	37.530792	118.427238	-28.973904	8.962241	117.405281	29.283312	-9.519397	116.276237	25.906628	35.880238	115.430679	27.59497	13.1804205	115.853458	-85.542778	4.7440615	118.957104
-27.123562	37.230827	118.189705	-28.928284	8.841359	117.023338	29.387423	-9.627086	116.376427	25.983068	35.763832	115.628471	27.6852455	13.068373	116.002449	-85.5418135	4.614345	118.044227
-26.049406	36.916775	118.022537	-28.821329	8.712287	116.687729	29.493156	-9.701134	116.324783	26.03124	35.676289	115.764252	27.762198	12.9875775	116.0445175	-85.404856	4.4369965	117.3309405
-25.092892	36.598171	117.977676	-28.713739	8.576561	116.424942	29.602417	-9.717728	116.168571	26.08226	35.642796	115.782478	27.8423385	12.962534	115.9755245	-85.2698165	4.190588	116.8743595
-24.13203	36.250977	117.971039	-28.61475	8.481413	116.342232	29.749159	-9.691038	116.008797	26.142492	35.648548	115.774132	27.9458255	12.978755	115.8914645	-85.1753255	3.984071	116.7929995
-22.638571	35.65258	118.017975	-28.409311	8.362083	116.25309	30.015785	-9.625731	115.903793	26.24613	35.661186	115.89769	28.1309575	13.0177275	115.9007415	-84.9495795	3.7064385	116.6054385
-21.661907	35.25848	118.053673	-28.261751	8.310287	116.197479	30.204874	-9.617251	115.939011	26.312992	35.664944	116.033066	28.258933	13.0238465	115.9860385	-84.782435	3.5967275	116.4089195
-20.718393	34.832279	118.075455	-28.135172	8.253355	116.187263	30.365643	-9.602845	116.02684	26.401196	35.665287	116.157341	28.3834195	13.031221	116.0920905	-84.6537635	3.475489	116.2824355
-19.833309	34.343937	118.100296	-28.033525	8.221289	116.211952	30.495548	-9.586538	116.100327	26.480507	35.662731	116.225243	28.4880275	13.0380965	116.162785	-84.5550775	3.4044815	116.261119
-18.882994	33.858994	118.154022	-27.907585	8.177616	116.25602	30.635193	-9.582028	116.152893	26.562325	35.655144	116.287781	28.598759	13.036558	116.220337	-84.413929	3.318674	116.291703
-17.978296	33.290306	118.237686	-27.808376	8.152553	116.280106	30.749979	-9.580908	116.200813	26.645548	35.65374	116.366005	28.6977635	13.036416	116.283409	-84.3145155	3.26869	116.276803
-17.046768	32.714264	118.216965	-27.684862	8.104734	116.285446	30.897013	-9.556543	116.22126	26.713902	35.652782	116.412949	28.8054575	13.0481195	116.3171045	-84.1751815	3.1613485	116.2537875
-15.764588	31.823486	118.092033	-27.530134	8.105717	116.219536	31.074175	-9.544756	116.215584	26.828119	35.659458	116.350342	28.951147	13.057351	116.282963	-84.011415	3.154083	116.156109
-14.830486	31.182545	117.920074	-27.407038	8.122071	116.140541	31.188318	-9.535069	116.204414	26.941713	35.649704	116.232918	29.0650155	13.0573175	116.218666	-83.8790915	3.1868245	116.062416
-13.875156	30.490463	117.753777	-27.299887	8.134462	116.118385	31.303131	-9.53685	116.234352	27.066505	35.647255	116.112839	29.184818	13.0552025	116.1735955	-83.784592	3.2137215	116.0631745
-13.001293	29.794699	117.634323	-27.124554	8.142782	116.13089	31.439472	-9.559629	116.298935	27.20747	35.621597	116.01136	29.323471	13.030984	116.1551475	-83.572579	3.25458	116.1066325
-12.170209	29.060781	117.52813	-27.001915	8.129586	116.13047	31.593019	-9.571618	116.365471	27.353535	35.587555	115.929504	29.473277	13.0079685	116.1474875	-83.477107	3.2512035	116.1134525
-11.257333	28.309381	117.463982	-26.863703	8.07769	116.162338	31.75712	-9.601962	116.408607	27.499235	35.571945	115.862717	29.6281775	12.9849915	116.135662	-83.3555835	3.1703885	116.189014
-10.333532	27.45035	117.395508	-26.672882	8.009139	116.205894	31.937622	-9.613955	116.451935	27.646933	35.567085	115.788361	29.7922775	12.976565	116.120148	-83.1380415	3.041713	116.29164
-9.064969	26.250462	117.312798	-26.410072	7.953545	116.23912	32.238468	-9.542873	116.508827	27.864319	35.618019	115.686943	30.0513935	13.037573	116.097885	-82.8715375	2.869517	116.380355
-8.206112	25.465601	117.271439	-26.22694	7.93643	116.246262	32.456509	-9.467136	116.527466	27.981619	35.674091	115.668884	30.219064	13.1034775	116.098175	-82.672944	2.7693825	116.394349
-7.333912	24.607725	117.196205	-26.047853	7.931867	116.191635	32.638081	-9.382711	116.522995	28.09029	35.755138	115.660629	30.3641855	13.1862135	116.091812	-82.4598915	2.6775205	116.291458
-6.451388	23.730965	117.131134	-25.921062	7.941942	116.13343	32.7803	-9.285154	116.513268	28.190189	35.840977	115.639114	30.4852445	13.2779115	116.076191	-82.3273685	2.6059725	116.190669
-5.653008	22.92872	117.025551	-25.811142	8.007134	116.033684	32.901691	-9.175851	116.470024	28.271162	35.932991	115.602783	30.5864265	13.37857	116.0364035	-82.2087105	2.635698	116.0309645
-4.819071	22.118862	116.924393	-25.702372	8.056746	115.932777	32.988926	-9.068172	116.405807	28.321177	36.032001	115.516472	30.6550515	13.4819145	115.9611395	-82.0597955	2.6315775	115.9044145
-3.946964	21.188393	116.790642	-25.634407	8.129313	115.833076	33.061729	-8.986656	116.343346	28.339407	36.109058	115.44796	30.700568	13.561201	115.895653	-81.969382	2.697425	115.770499
-2.725428	19.854155	116.579865	-25.5784	8.172663	115.61879	33.109699	-8.897596	116.269371	28.339058	36.128494	115.323517	30.7243785	13.615449	115.796444	-81.8811785	2.729877	115.441136
-1.942571	18.976549	116.441475	-25.560534	8.161513	115.477051	33.141922	-8.882187	116.239967	28.334156	36.097309	115.261673	30.738039	13.607561	115.75082	-81.859107	2.715465	115.203282
-1.090265	17.927986	116.319695	-25.524776	8.117591	115.345787	33.176418	-8.893353	116.229568	28.331303	36.054668	115.209221	30.7538605	13.5806575	115.7193945	-81.8034125	2.6545245	114.9721795
-0.27975	16.940273	116.22242	-25.511513	8.04082	115.227676	33.213211	-8.916956	116.23925	28.335279	36.0126	115.144638	30.774245	13.547822	115.691944	-81.797271	2.533818	114.763408
0.511555	15.976985	116.119385	-25.467428	7.956453	115.086731	33.270588	-8.947298	116.244255	28.335333	35.964958	115.082169	30.8029605	13.50883	115.663212	-81.7378165	2.404076	114.51025
1.310723	15.011832	115.984306	-25.426939	7.881223	114.970993	33.347683	-8.974973	116.241051	28.353067	35.917271	114.993652	30.850375	13.471149	115.6173515	-81.704253	2.291297	114.3246345
2.141157	13.938868	115.858795	-25.357538	7.789205	114.823997	33.423279	-9.015285	116.218719	28.390604	35.856861	114.884888	30.9069415	13.420788	115.5518035	-81.6220175	2.157622	114.0961905
3.297946	12.429111	115.669159	-25.256201	7.636081	114.563919	33.580402	-9.07642	116.185799	28.459948	35.783989	114.712059	31.020175	13.3537845	115.448929	-81.532577	1.9183775	113.678909
4.057416	11.458682	115.551666	-25.154665	7.539605	114.307465	33.705963	-9.119078	116.194763	28.530077	35.726364	114.638832	31.11802	13.303643	115.4167975	-81.42735	1.775567	113.1981325
4.869531	10.33635	115.398323	-25.01969	7.429193	113.961754	33.886131	-9.17193	116.251709	28.623108	35.672516	114.601563	31.2546195	13.250293	115.426636	-81.2939995	1.608093	112.496872
5.614385	9.312039	115.264114	-24.880121	7.303349	113.510941	34.117935	-9.193233	116.324211	28.739813	35.64222	114.554237	31.428874	13.2244935	115.439224	-81.189116	1.3822045	111.582658
6.370857	8.364673	115.105225	-24.654844	7.194149	112.984322	34.393303	-9.18905	116.373787	28.879843	35.639427	114.469734	31.636573	13.2251885	115.4217605	-80.946261	1.1631095	110.5468835
7.175925	7.401453	114.744423	-24.408869	7.107959	112.492859	34.671333	-9.157905	116.367447	29.048008	35.645638	114.334335	31.8596705	13.2438665	115.350891	-80.6774085	0.972051500000001	109.634827
7.947164	6.393152	114.48716	-24.113945	7.082081	112.09893	34.933929	-9.102083	116.322945	29.226446	35.62619	114.066635	32.0801875	13.2620535	115.19479	-80.3080775	0.902108499999999	109.00307
8.96707	4.978418	114.282608	-23.766399	7.064585	111.804405	35.251282	-9.017621	116.233574	29.491314	35.612995	113.727402	32.371298	13.297687	114.980488	-79.904096	0.831483	108.628322
9.573993	4.124168	114.249298	-23.589479	7.071144	111.751411	35.377323	-8.99114	116.238007	29.613422	35.606777	113.601723	32.4953725	13.3078185	114.919865	-79.6743305	0.834469500000001	108.582957
10.146381	3.1157	114.327713	-23.497637	7.065847	111.793861	35.435589	-9.007456	116.351959	29.694923	35.577454	113.591972	32.565256	13.284999	114.9719655	-79.56053	0.846694999999997	108.6157565
10.627146	2.156688	114.538803	-23.508171	7.059734	111.911896	35.443756	-9.045074	116.549805	29.724539	35.538719	113.680794	32.5841475	13.2468225	115.1152995	-79.6004895	0.872645499999999	108.7084925
11.023488	1.22643	114.826797	-23.557331	7.015545	112.089363	35.417587	-9.120534	116.855415	29.726257	35.498795	113.869118	32.571922	13.1891305	115.3622665	-79.686584	0.8419595	108.8164595
11.369124	0.409027	115.217949	-23.652067	6.962725	112.270035	35.365509	-9.184076	117.216217	29.682594	35.446419	114.099411	32.5240515	13.1311715	115.657814	-79.8281855	0.794278499999999	108.882256
11.630589	-0.436433	115.600075	-23.761766	6.925868	112.437973	35.299759	-9.276449	117.563271	29.628536	35.387817	114.313141	32.4641475	13.055684	115.938206	-79.9876795	0.796052000000001	108.93774
12.065228	-1.848936	115.989151	-23.913424	6.829861	112.590958	35.213936	-9.378587	118.02179	29.50919	35.300968	114.576515	32.361563	12.9611905	116.2991525	-80.188411	0.698531500000001	108.8827635
12.262447	-2.673474	116.185631	-24.028114	6.789675	112.627373	35.170513	-9.432481	118.234886	29.420647	35.250484	114.649391	32.29558	12.9090015	116.4421385	-80.351808	0.670348499999999	108.8126075
12.432823	-3.46212	116.32608	-24.073952	6.704476	112.596825	35.126789	-9.459417	118.372536	29.353661	35.210503	114.671768	32.240225	12.875543	116.522152	-80.388129	0.533408999999999	108.671498
12.877347	-4.362691	116.229294	-24.119835	6.638536	112.575058	35.11916	-9.487316	118.483269	29.312027	35.151005	114.624908	32.2155935	12.8318445	116.5540885	-80.4552635	0.445227500000001	108.5960275
13.133329	-5.09573	116.211891	-24.1231	6.587596	112.571922	35.12978	-9.518959	118.574921	29.294991	35.099297	114.569351	32.2123855	12.790169	116.572136	-80.4585855	0.385023	108.571708
12.636784	-5.702575	116.565765	-24.12233	6.530665	112.612	35.172424	-9.542672	118.692909	29.299212	35.045631	114.52478	32.235818	12.7514795	116.6088445	-80.480478	0.3098505	108.6151555
13.074502	-6.549953	116.550888	-24.109627	6.462613	112.666321	35.219418	-9.549403	118.831566	29.330105	35.008274	114.505539	32.2747615	12.7294355	116.6685525	-80.4940155	0.195790499999999	108.6640895
12.519054	-7.43804	116.924736	-24.087284	6.423897	112.770676	35.241344	-9.589704	119.056473	29.394323	34.963753	114.514038	32.3178335	12.6870245	116.7852555	-80.4924015	0.160769500000001	108.7560965
12.414948	-8.099324	117.06221	-24.09129	6.420266	112.799965	35.244617	-9.626305	119.182549	29.43824	34.920761	114.49028	32.3414285	12.647228	116.8364145	-80.5240085	0.193304000000001	108.7635155
12.175651	-8.67907	117.137321	-24.097902	6.42329	112.796402	35.226166	-9.646584	119.293823	29.471165	34.881493	114.461342	32.3486655	12.6174545	116.8775825	-80.5444695	0.2291255	108.7152215
12.126214	-9.31344	117.021469	-24.105482	6.42046	112.758591	35.199162	-9.684729	119.332291	29.493204	34.855137	114.4217	32.346183	12.585204	116.8769955	-80.557147	0.255716000000001	108.6401865
11.48487	-9.656119	117.126595	-24.137974	6.435305	112.710464	35.167534	-9.701618	119.346413	29.493084	34.830521	114.360283	32.330309	12.5644515	116.853348	-80.606257	0.3061585	108.56758
11.097262	-10.147566	117.051483	-24.168013	6.458778	112.677574	35.135612	-9.709323	119.333328	29.492798	34.819836	114.293411	32.314205	12.5552565	116.8133695	-80.650231	0.362299499999997	108.5417785
10.854003	-10.714516	116.796562	-24.176426	6.454989	112.64917	35.078136	-9.72436	119.307747	29.477098	34.816143	114.247429	32.277617	12.5458915	116.777588	-80.630469	0.364086500000003	108.520752
9.792743	-11.221704	116.754509	-24.213785	6.446281	112.639824	35.03014	-9.747604	119.233444	29.458141	34.797306	114.173996	32.2441405	12.524851	116.70372	-80.6717105	0.367711000000002	108.575928
9.110102	-11.650247	116.647026	-24.240631	6.455831	112.655853	34.993301	-9.761117	119.184349	29.44158	34.779915	114.133766	32.2174405	12.509399	116.6590575	-80.6987025	0.402262999999998	108.6526485
8.474648	-12.139092	116.505371	-24.25021	6.456618	112.677536	34.957367	-9.787855	119.145859	29.43483	34.769669	114.112984	32.1960985	12.490907	116.6294215	-80.6965185	0.422329	108.7256505
7.963999	-12.667772	116.339279	-24.264383	6.455	112.717293	34.931149	-9.799913	119.104324	29.44301	34.752319	114.08857	32.1870795	12.476203	116.596447	-80.7158455	0.433797	108.838139
6.850261	-12.911897	116.360558	-24.258848	6.446638	112.753952	34.910629	-9.821126	119.091209	29.463985	34.724743	114.06015	32.187307	12.4518085	116.5756795	-80.705003	0.441467500000002	108.9322245
6.001889	-13.320446	116.23658	-24.252302	6.432549	112.798943	34.885639	-9.868197	119.052719	29.484219	34.690208	114.05249	32.184929	12.4110055	116.5526045	-80.689533	0.454092500000002	109.0452815
5.044186	-13.717504	116.099022	-24.260687	6.430731	112.901939	34.868927	-9.899526	118.987572	29.50182	34.64492	114.027802	32.1853735	12.372697	116.507687	-80.7067475	0.488765000000001	109.296191
3.571523	-14.344236	116.043831	-24.265224	6.418533	113.162544	34.850567	-9.942073	118.896248	29.528078	34.599674	113.940369	32.1893225	12.3288005	116.4183085	-80.7197705	0.5082655	109.9067795
2.461953	-14.665469	116.104057	-24.262087	6.433436	113.387451	34.831844	-9.966605	118.895813	29.529354	34.5765	113.885818	32.180599	12.3049475	116.3908155	-80.704773	0.5619245	110.3840865
1.332054	-15.066565	116.20295	-24.269026	6.438985	113.636436	34.803818	-9.99307	118.939903	29.529354	34.551212	113.829445	32.166586	12.279071	116.384674	-80.704638	0.598898999999999	110.888198
0.15087	-15.475053	116.347313	-24.327478	6.47082	113.843987	34.75029	-10.050027	119.048477	29.52236	34.498398	113.764549	32.136325	12.2241855	116.406513	-80.791281	0.717454499999999	111.281461
-1.082493	-15.851707	116.54731	-24.405443	6.489675	114.008842	34.660374	-10.118402	119.158615	29.525597	34.402275	113.634178	32.0929855	12.1419365	116.3963965	-80.9038715	0.837413499999998	111.6212875
-2.337708	-16.209333	116.636299	-24.491156	6.46765	114.090363	34.542469	-10.221702	119.244911	29.53125	34.293659	113.468971	32.0368595	12.0359785	116.356941	-81.0191715	0.899321500000001	111.823785
-3.665862	-16.606697	116.705307	-24.574526	6.436189	114.09993	34.414024	-10.369655	119.286057	29.538567	34.141289	113.261726	31.9762955	11.885817	116.2738915	-81.1253475	0.986561	111.9259685
-5.699263	-17.071875	116.689026	-24.664858	6.334807	114.102402	34.219707	-10.610805	119.21302	29.568869	33.888618	112.910583	31.894288	11.6389065	116.0618015	-81.224004	1.0307075	112.1430025
-7.031718	-17.369736	116.529556	-24.728601	6.230507	114.105118	34.125492	-10.790708	119.128334	29.58807	33.713882	112.685143	31.856781	11.461587	115.9067385	-81.313983	0.999427000000003	112.3034975
-8.438002	-17.661543	116.438057	-24.73324	6.123172	114.125267	34.008293	-10.93447	119.028793	29.666603	33.036613	112.537315	31.837448	11.0510715	115.783054	-81.303928	1.1952725	112.46748
-9.907006	-17.866213	116.342941	-24.747858	5.999083	114.267197	33.915558	-11.082576	118.808113	29.697115	32.906853	112.321541	31.8063365	10.9121385	115.564827	-81.3020525	1.0860275	112.969567
-11.307062	-18.023842	116.250923	-24.715372	5.867904	114.553307	33.864529	-11.234759	118.509232	29.70528	32.792221	112.151787	31.7849045	10.778731	115.3305095	-81.2156485	0.957077000000002	113.7761045
-12.781249	-18.200006	116.19915	-24.690861	5.707247	114.978859	33.840294	-11.317207	118.208061	29.645199	32.720589	112.098862	31.7427465	10.701691	115.1534615	-81.1244685	0.712803000000001	114.8042565
-14.293114	-18.285931	116.263222	-24.676899	5.591304	115.492249	33.840206	-11.345297	117.872169	29.52832	32.744919	112.191566	31.684263	10.699811	115.0318675	-81.038061	0.482797	115.9526305
-16.478743	-18.412384	116.413971	-24.662853	5.422168	116.226433	33.836277	-11.33954	117.461029	29.316851	32.893383	112.413528	31.576564	10.7769215	114.9372785	-80.90227	0.0674144999999999	117.5155875
-17.941666	-18.449799	116.561218	-24.680202	5.398503	116.61277	33.805313	-11.337345	117.177284	29.207457	33.011375	112.572334	31.506385	10.837015	114.874809	-80.866789	-0.0400090000000013	118.350731
-19.375736	-18.460457	116.6334	-24.750032	5.365542	116.932449	33.739098	-11.355096	116.856148	29.121727	33.097424	112.752533	31.4304125	10.871164	114.8043405	-80.9304765	-0.140079999999999	119.0605575
-20.806126	-18.52527	116.704666	-24.787622	5.368718	117.192062	33.637043	-11.420484	116.546837	29.068447	33.171379	112.805321	31.352745	10.8754475	114.676079	-80.927989	-0.138011499999999	119.708045
-22.214621	-18.558193	116.830849	-24.828861	5.383944	117.38633	33.51038	-11.505361	116.242455	29.00621	33.177994	112.815239	31.258295	10.8363165	114.528847	-80.916017	-0.0684284999999996	120.243813
-23.568346	-18.610283	116.969315	-24.914537	5.354005	117.485657	33.425846	-11.640603	115.951309	28.976288	33.136333	112.767624	31.201067	10.747865	114.3594665	-81.030141	-0.0398550000000011	120.6118475
-24.891624	-18.669857	117.116318	-24.91818	5.327164	117.615334	33.344917	-11.792069	115.785454	28.983826	33.00705	112.694229	31.1643715	10.6074905	114.2398415	-81.0007315	0.0468374999999988	120.9908265
-26.765337	-18.788694	117.407333	-24.957161	5.275936	117.678108	33.250477	-11.991495	115.796295	29.011953	32.790245	112.467232	31.131215	10.399375	114.1317635	-81.045537	0.152497	121.2244525
-27.943623	-18.876566	117.679703	-25.025208	5.33782	117.88588	33.2048	-12.113562	115.950569	29.032162	32.610558	112.324051	31.118481	10.248498	114.13731	-81.168897	0.427142000000002	121.63445
-29.002104	-18.943922	117.862091	-24.950903	5.184399	117.788506	33.182812	-12.208329	116.144768	29.064236	32.413437	112.186005	31.123524	10.102554	114.1653865	-81.02533	0.266243999999999	121.4116255
-30.076763	-19.035215	117.994247	-24.954437	5.135069	117.747292	33.183735	-12.287317	116.323448	29.104725	32.253181	112.040176	31.14423	9.982932	114.181812	-81.053104	0.287206000000001	121.312772
-31.15016	-19.069929	118.096123	-24.980873	5.060323	117.641518	33.158951	-12.379834	116.473625	29.096178	32.638542	111.807861	31.1275645	10.129354	114.140743	-81.0893105	-0.00870799999999861	121.142293
-32.099384	-19.139343	118.114723	-24.965519	4.958373	117.524872	33.123936	-12.42347	116.561531	29.071278	32.551239	111.651321	31.097607	10.0638845	114.106426	-81.028645	-0.147138500000001	120.943318
-32.980801	-19.168629	118.052711	-24.981373	4.846158	117.382622	33.100079	-12.46772	116.609283	29.063215	32.425758	111.545113	31.081647	9.979019	114.077198	-81.044393	-0.286703000000001	120.688046
-34.299393	-19.190748	117.852524	-24.985929	4.722448	117.161407	33.089561	-12.495872	116.67646	29.058596	32.303177	111.391937	31.0740785	9.9036525	114.0341985	-81.0459365	-0.4587565	120.2886155
-35.155182	-19.147518	117.814087	-24.977224	4.688363	116.991364	33.0476	-12.484877	116.718529	29.046131	32.244469	111.228546	31.0468655	9.879796	113.9735375	-81.0013135	-0.503070000000003	120.0091905
-35.95285	-19.04431	117.881905	-25.007421	4.721736	116.916336	33.015957	-12.471453	116.747681	29.427639	32.057613	110.828354	31.221798	9.79308	113.7880175	-81.23664	-0.349608000000002	120.0446545
-36.701794	-18.939449	118.003204	-24.984766	4.767073	116.865501	32.994064	-12.449965	116.809227	29.475624	32.044327	110.618469	31.234844	9.797181	113.713848	-81.204376	-0.263035000000002	120.017154
-37.38475	-18.76619	118.169571	-24.989618	4.814268	116.886246	33.019737	-12.434743	116.893723	29.037401	31.600582	110.684143	31.028569	9.5829195	113.788933	-81.007805	0.0456165000000013	119.983559
-38.056122	-18.560211	118.274986	-24.945517	4.810611	116.8992	33.058228	-12.434234	117.015411	29.047192	31.538593	110.51049	31.05271	9.5521795	113.7629505	-80.943744	0.0690425000000001	120.0354495
-38.68523	-18.322834	118.332001	-24.89119	4.831908	116.878738	33.073757	-12.43996	117.047646	29.070616	31.502365	110.351326	31.0721865	9.5312025	113.699486	-80.8545665	0.1326135	120.05799
-39.543568	-17.85454	118.39994	-24.845413	4.808261	116.813156	33.106247	-12.438214	117.068192	29.109955	31.473469	110.078026	31.108101	9.5176275	113.573109	-80.798927	0.0988945000000001	120.053203
-40.13007	-17.48971	118.491409	-24.828693	4.77837	116.803978	33.134949	-12.427402	117.039047	29.113895	31.469404	109.939407	31.124422	9.521001	113.489227	-80.781808	0.0357389999999995	120.118729
-40.653465	-17.102251	118.613564	-24.784298	4.750369	116.851135	33.156403	-12.404312	117.025208	29.091743	31.455791	109.853867	31.124073	9.5257395	113.4395375	-80.692669	-0.0250015000000001	120.2627325
-41.188259	-16.60821	118.734695	-24.759401	4.723408	116.934441	33.173576	-12.374971	117.074982	29.061512	31.449688	109.79686	31.117544	9.5373585	113.435921	-80.636346	-0.0905424999999997	120.432961
-41.717354	-16.101603	118.778183	-24.758022	4.68972	117.003166	33.20562	-12.328519	117.115341	29.021475	31.461609	109.800934	31.1135475	9.566545	113.4581375	-80.6295915	-0.187104999999999	120.5481945
-42.161411	-15.516021	118.750832	-24.764078	4.62894	117.079056	33.225384	-12.312049	117.129349	28.964237	31.477987	109.860886	31.0948105	9.582969	113.4951175	-80.6229665	-0.325088999999998	120.6629945
-42.581223	-14.870234	118.646255	-24.770891	4.575436	117.101517	33.233109	-12.301395	117.107307	28.914648	31.508577	109.941124	31.0738785	9.603591	113.5242155	-80.6156605	-0.452719	120.6788185
-43.261875	-13.831522	118.475487	-24.838404	4.497402	117.109215	33.207409	-12.279912	116.99102	28.83057	31.551445	110.078194	31.0189895	9.6357665	113.534607	-80.6957975	-0.640962500000001	120.683823
-43.704502	-13.023303	118.276154	-24.84791	4.480143	117.105865	33.219852	-12.266292	116.885086	28.803757	31.600201	110.169777	31.0118045	9.6669545	113.5274315	-80.7076245	-0.706668499999999	120.6842985
-44.053017	-12.20866	118.060257	-24.838142	4.485562	117.073692	33.236931	-12.253483	116.762672	28.796211	31.667877	110.276672	31.016571	9.707197	113.519672	-80.692855	-0.736073000000001	120.627712
-44.40617	-11.296071	117.780289	-24.842911	4.488835	116.97084	33.271496	-12.232931	116.589928	28.808794	31.73443	110.389801	31.040145	9.7507495	113.4898645	-80.725967	-0.7730795	120.4518155
-44.788391	-10.369654	117.559219	-24.831844	4.483583	116.870079	33.310921	-12.1982	116.452148	28.830847	31.815672	110.426804	31.070884	9.808736	113.439476	-80.734572	-0.841569999999999	120.300682
-45.114178	-9.340716	117.383469	-24.779148	4.548355	116.825195	33.350803	-12.117054	116.296387	28.847822	31.933128	110.43	31.0993125	9.908037	113.3631935	-80.6576085	-0.811327	120.2871965
-45.445175	-8.319326	117.278336	-24.749811	4.573672	116.845238	33.414097	-11.99797	116.142975	28.830248	32.074211	110.401917	31.1221725	10.0381205	113.272446	-80.6217945	-0.890776499999998	120.41803
-45.846092	-6.680653	117.382454	-24.671211	4.664181	116.922287	33.517403	-11.778999	115.939972	28.764454	32.294823	110.398865	31.1409285	10.257912	113.1694185	-80.4833505	-0.929550000000001	120.6751555
-46.146751	-5.567011	117.475235	-24.626429	4.676051	116.993591	33.625023	-11.641912	115.793312	28.723816	32.432747	110.491776	31.1744195	10.3954175	113.142544	-80.4272775	-1.0433155	120.844638
-46.385937	-4.410385	117.519547	-24.533754	4.658827	117.143967	33.695671	-11.508132	115.718231	28.702799	32.57029	110.631355	31.199235	10.531079	113.174793	-80.266743	-1.213425	121.113141
-46.568291	-3.28143	117.605576	-24.480696	4.63113	117.257751	33.787327	-11.404123	115.609932	28.695217	32.68491	110.819153	31.241272	10.6403935	113.2145425	-80.202664	-1.3781335	121.3009595
-46.813763	-2.079123	117.754837	-24.408033	4.628863	117.411438	33.902893	-11.33276	115.468529	28.700516	32.833038	111.052879	31.3017045	10.750139	113.260704	-80.1177705	-1.492413	121.562172
-46.989452	-0.865647	117.871269	-24.318602	4.615814	117.552254	33.948429	-11.209226	115.375542	28.719351	32.954514	111.334167	31.33389	10.872644	113.3548545	-79.971094	-1.641016	121.7496535
-47.124741	0.332059	117.916229	-24.259621	4.605595	117.673767	34.042122	-11.114627	115.238297	28.761467	33.084202	111.635056	31.4017945	10.9847875	113.4366765	-79.9210365	-1.7735975	121.9108575
-47.340275	2.158156	117.904495	-24.181042	4.593584	117.688522	34.179325	-11.001625	114.989487	28.785276	33.742134	112.114632	31.4823005	11.3702545	113.5520595	-79.8443845	-2.1830865	121.8249845
-47.377369	3.391721	117.803169	-24.056292	4.600981	117.604515	34.232758	-10.913419	114.817917	28.867725	33.826385	112.425804	31.5502415	11.456483	113.6218605	-79.6628255	-2.254521	121.5871695
-47.453136	4.60046	117.700508	-24.019045	4.669091	117.515137	34.322594	-10.826251	114.629448	28.945971	33.951447	112.650681	31.6342825	11.562598	113.6400645	-79.6723725	-2.224416	121.3902095
-47.443542	5.792886	117.694832	-23.962332	4.817385	117.438797	34.37746	-10.670461	114.473328	29.000355	34.114487	112.775925	31.6889075	11.722013	113.6246265	-79.6135715	-2.087243	121.2529675
-47.47361	7.035098	117.754066	-23.879652	5.016057	117.459045	34.442577	-10.474123	114.342354	29.03904	34.302719	112.809265	31.7408085	11.914298	113.5758095	-79.5001125	-1.882184	121.3422805
-47.441681	8.177735	117.807915	-23.969204	5.386174	117.55172	34.516609	-10.247126	114.248085	29.062302	34.512611	112.760605	31.7894555	12.1327425	113.504345	-79.7278635	-1.3603945	121.599095
-47.385063	9.296619	117.789032	-23.759886	5.462959	117.376419	34.583847	-10.02195	114.185097	29.074421	34.729816	112.627197	31.829134	12.353933	113.406147	-79.348906	-1.428015	121.346691
-47.21796	10.953565	117.744804	-23.671057	5.698276	117.204712	34.678711	-9.694282	114.13163	29.077375	35.048462	112.316154	31.878043	12.67709	113.223892	-79.220157	-1.280538	121.185532
-47.191189	11.923009	117.764107	-23.599846	5.839512	117.159569	34.745975	-9.501127	114.096237	29.442778	35.072075	111.956993	32.0943765	12.785474	113.026615	-79.2940685	-1.10645	121.292523
-47.00927	12.901253	117.778801	-23.526037	5.945701	117.13015	34.817963	-9.37042	114.10096	29.454988	35.226936	111.823532	32.1364755	12.928258	112.962246	-79.1885495	-1.036856	121.298054
-46.822731	13.882835	117.806732	-23.48704	5.994553	117.141357	34.886677	-9.254782	114.135002	29.488241	35.34626	111.719963	32.187459	13.045739	112.9274825	-79.161539	-1.056633	121.3552315
-46.577911	14.781719	117.769203	-23.453709	6.013876	117.14946	34.970558	-9.189425	114.178429	29.022425	35.039688	111.863091	31.9964915	12.9251315	113.02076	-78.9039095	-0.8973795	121.27816
-46.363976	15.712079	117.753624	-23.418964	6.023231	117.132607	35.066284	-9.12147	114.223923	29.016069	35.101105	111.715889	32.0411765	12.9898175	112.969906	-78.8791045	-0.943355499999997	121.295308
-46.17131	16.560209	117.663864	-23.355957	6.059107	117.097626	35.14912	-9.077087	114.256416	29.0124	35.153175	111.503937	32.08076	13.038044	112.8801765	-78.792674	-0.919829999999999	121.3150755
-45.759426	17.86466	117.512825	-23.285984	6.073773	116.989944	35.256805	-8.978193	114.221146	29.040623	35.218643	111.17041	32.148714	13.120225	112.695778	-78.720682	-0.972679000000001	121.28411
-45.431282	18.733591	117.427528	-23.185247	6.119752	116.963837	35.336121	-8.93689	114.212929	29.084883	35.241402	110.980675	32.210502	13.152256	112.596802	-78.580996	-0.912752000000001	121.330872
-45.132645	19.672094	117.401138	-23.074406	6.098768	116.965416	35.43734	-8.896173	114.208099	29.14871	35.281277	110.842239	32.293025	13.192552	112.525169	-78.441837	-0.995016000000003	121.405663
-44.848515	20.562651	117.431854	-22.964035	6.134856	116.97097	35.539455	-8.840096	114.18457	29.224468	35.338676	110.840942	32.3819615	13.24929	112.512756	-78.3100315	-0.979577999999998	121.429184
-44.558632	21.502817	117.541107	-22.891409	6.15432	116.980957	35.636295	-8.778111	114.127991	29.284636	35.416855	110.911499	32.4604655	13.319372	112.519745	-78.2432835	-1.010732	121.442169
-44.229862	22.434553	117.646393	-22.81743	6.19306	116.993736	35.706882	-8.711905	114.013565	29.334623	35.516666	111.082291	32.5207525	13.4023805	112.547928	-78.1556125	-1.0162605	121.439544
-43.836811	23.359528	117.82309	-22.775976	6.240141	116.994438	35.718098	-8.595794	113.858032	29.346699	35.659897	111.339424	32.5323985	13.5320515	112.598728	-78.0843505	-1.0517695	121.390148
-43.293892	24.725334	118.141731	-22.779953	6.336319	117.000198	35.714138	-8.415647	113.581024	29.751295	36.268787	111.591599	32.7327165	13.92657	112.5863115	-78.2926225	-1.253932	121.4140845
-42.895325	25.677372	118.364525	-22.798933	6.495443	116.995956	35.665737	-8.275949	113.439919	29.642761	36.368172	111.9832	32.654249	14.0461115	112.7115595	-78.252115	-1.0552255	121.2803525
-42.514629	26.593975	118.556068	-22.87129	6.643224	116.932487	35.594009	-8.163419	113.310501	29.306831	36.144592	112.581573	32.45042	13.9905865	112.946037	-78.193	-0.704138500000003	120.918937
-42.129066	27.51866	118.72506	-22.683123	6.618001	116.809288	35.527744	-8.074262	113.192749	29.292091	36.266472	112.949776	32.4099175	14.096105	113.0712625	-77.7761635	-0.860103000000002	120.5473135
-41.668095	28.374508	118.910286	-23.002071	7.013092	116.859009	35.45359	-7.981073	113.093475	29.221519	36.889931	113.261879	32.3375545	14.454429	113.177677	-78.3416965	-0.428244999999997	120.540341
-41.166042	29.166656	119.04435	-23.059715	7.213682	116.794395	35.373871	-7.878953	113.043915	29.258877	36.428307	113.678062	32.316374	14.274677	113.3609885	-78.435804	0.152687000000002	120.2278015
-40.672459	29.926455	119.156326	-23.189163	7.417858	116.761688	35.30238	-7.780863	112.984444	29.23159	36.541546	113.939682	32.266985	14.3803415	113.462063	-78.645311	0.455374500000001	120.061313
-39.883579	30.947662	119.206749	-23.304192	7.684565	116.690323	35.163754	-7.627017	112.891281	29.171389	36.684299	114.140526	32.1675715	14.528641	113.5159035	-78.7759555	0.840489	119.8647425
-39.323658	31.552547	119.20607	-23.405136	7.831639	116.613533	35.065529	-7.528952	112.830414	29.101164	36.812435	114.143288	32.0833465	14.6417415	113.486851	-78.8936185	1.0215365	119.740215
-38.760464	32.115463	119.157883	-23.468323	7.987684	116.588501	34.96751	-7.430297	112.753632	29.021511	36.878429	114.119781	31.9945105	14.724066	113.4367065	-78.9311565	1.251302	119.7402955
-38.167347	32.549679	119.064751	-23.572449	8.079826	116.54216	34.891552	-7.38863	112.705185	28.932518	36.93906	114.031937	31.912035	14.775215	113.368561	-79.056933	1.384437	119.715759
-37.564438	32.992073	119.022072	-23.696522	8.109927	116.471138	34.800007	-7.387762	112.656006	28.802794	37.477104	113.825584	31.8014005	15.044671	113.240795	-79.1944445	1.175183	119.701481
-36.926441	33.346428	118.848969	-23.751339	8.111418	116.428612	34.717335	-7.393292	112.619041	28.706264	37.458534	113.633141	31.7117995	15.032621	113.126091	-79.2144775	1.190215	119.731133
-36.242683	33.643448	118.660233	-23.795301	8.095646	116.394592	34.639175	-7.442722	112.622307	28.715157	36.891304	113.492584	31.677166	14.724291	113.0574455	-79.267768	1.467001	119.7317385
-35.216579	34.056316	118.354378	-23.897243	8.027851	116.333916	34.555668	-7.550067	112.66407	28.628704	36.815239	113.179146	31.592186	14.632586	112.921608	-79.386672	1.423116	119.746224
-34.464664	34.26717	118.135452	-23.909374	7.98325	116.292252	34.511509	-7.623976	112.73613	28.585655	36.734901	112.994705	31.548582	14.5554625	112.8654175	-79.36733	1.4110375	119.7190865
-33.690121	34.428169	117.95015	-23.94577	7.957354	116.257217	34.469719	-7.685448	112.784241	28.554127	36.662567	112.867233	31.511923	14.4885595	112.825737	-79.403463	1.4261485	119.688697
-32.870689	34.606262	117.823433	-24.00514	7.882762	116.215752	34.42791	-7.767548	112.832214	28.935963	37.007183	112.533058	31.6819365	14.6198175	112.682636	-79.6922165	1.1457065	119.748868
-31.991211	34.734322	117.736877	-24.016357	7.806701	116.140388	34.393234	-7.829592	112.813011	28.901011	36.944054	112.565598	31.6471225	14.557231	112.6893045	-79.6798365	1.056171	119.5914715
-31.123478	34.848022	117.730209	-24.059921	7.7151	116.045799	34.367523	-7.875599	112.761093	28.898615	36.893291	112.705322	31.633069	14.508846	112.7332075	-79.752911	0.921354000000001	119.3583905
-30.247959	34.90094	117.77729	-24.085449	7.66626	115.979362	34.313454	-7.898234	112.706482	28.840548	36.851742	112.858841	31.577001	14.476754	112.7826615	-79.747899	0.855766000000001	119.1760625
-28.823372	34.9529	117.894073	-24.280554	7.794476	116.016045	34.272789	-7.897085	112.625076	28.752174	36.818035	113.18737	31.5124815	14.460475	112.906223	-80.0735895	1.128477	119.125867
-27.818829	34.973106	117.965546	-24.302429	7.794094	116.000641	34.231205	-7.869019	112.581566	28.395882	36.465488	113.666603	31.3135435	14.2982345	113.1240845	-79.9184015	1.2899535	118.8771975
-26.79283	34.954788	118.073463	-24.180449	7.656982	115.870834	34.20322	-7.835575	112.574097	28.31864	37.025036	113.791153	31.26093	14.5947305	113.182625	-79.621828	0.7192335	118.559043
-25.768635	34.871151	118.166313	-24.22995	7.781434	115.991234	34.182777	-7.775058	112.612846	28.375153	36.516045	114.086655	31.278965	14.3704935	113.3497505	-79.738865	1.1923745	118.6327175
-24.687511	34.785889	118.222618	-24.261957	7.808003	115.977692	34.16814	-7.711865	112.693916	28.357986	36.562874	114.331177	31.263063	14.4255045	113.5125465	-79.786977	1.1905015	118.4428375
-23.526579	34.670876	118.19178	-24.312929	7.935606	116.029549	34.175457	-7.660594	112.811996	28.3281	36.621582	114.556709	31.2517785	14.480494	113.6843525	-79.8776365	1.390718	118.3747455
-22.406305	34.480808	118.15889	-24.315626	8.039016	116.023125	34.175663	-7.595238	112.947639	28.308424	36.676777	114.726349	31.2420435	14.5407695	113.836994	-79.8732955	1.5372625	118.209256
-20.655867	34.101753	118.040932	-24.372301	8.063686	115.869225	34.173962	-7.51985	113.100113	28.269878	36.723305	114.969131	31.22192	14.6017275	114.034622	-79.966522	1.5256445	117.703828
-19.41684	33.785744	117.921402	-24.400909	8.115667	115.831161	34.211033	-7.477232	113.241646	28.240644	36.744057	115.106857	31.2258385	14.6334125	114.1742515	-80.0276565	1.5979215	117.4880705
-18.173765	33.437893	117.771507	-24.376711	8.114772	115.732941	34.268433	-7.470748	113.451088	28.231457	36.765659	115.256294	31.249945	14.6474555	114.353691	-80.003367	1.5820885	117.112191
-16.937572	32.982903	117.526611	-24.415638	8.09442	115.47506	34.355728	-7.495999	113.712753	28.242455	36.741875	115.416786	31.2990915	14.622938	114.5647695	-80.1303675	1.565902	116.3853505
-15.672977	32.537045	117.231537	-24.440434	8.061362	115.168381	34.429977	-7.574083	114.007759	28.192186	37.214531	115.463997	31.3110815	14.820224	114.735878	-80.1919495	1.3025	115.600884
-14.387195	32.022564	116.868904	-24.485769	8.015051	114.831749	34.463161	-7.679945	114.270111	28.224829	37.118782	115.526978	31.343995	14.7194185	114.8985445	-80.315533	1.3106835	114.7649535
-13.141322	31.416357	116.499519	-24.546354	7.929338	114.446487	34.489998	-7.840382	114.573822	28.275738	36.969845	115.514252	31.382868	14.5647315	115.044037	-80.475576	1.2939445	113.848937
-11.205937	30.462746	115.996979	-24.592699	7.750209	113.96241	34.523079	-8.072658	115.059708	28.378069	36.71833	115.477821	31.450574	14.322836	115.2687645	-80.635972	1.177582	112.6560555
-9.983245	29.81109	115.714355	-24.591627	7.65229	113.730858	34.555496	-8.194247	115.406158	28.44648	36.596863	115.44545	31.500988	14.201308	115.425804	-80.684242	1.103272	112.035912
-8.770078	29.102724	115.477585	-24.580904	7.566252	113.547836	34.620945	-8.274385	115.770164	28.490585	36.499794	115.361557	31.555765	14.1127045	115.5658605	-80.717573	1.0197995	111.5298115
-7.531898	28.364559	115.354622	-24.529444	7.490247	113.430443	34.704559	-8.306519	116.067398	28.527794	36.428185	115.333435	31.6161765	14.060833	115.7004165	-80.6750645	0.919661000000001	111.1604695
-6.421784	27.64134	115.297195	-24.453226	7.373649	113.372086	34.823162	-8.324758	116.382767	28.56004	36.364983	115.366051	31.691601	14.0201125	115.874409	-80.598053	0.727185499999999	110.869763
-5.348174	26.91946	115.346336	-24.359928	7.262849	113.335106	34.954609	-8.332488	116.739777	28.608305	36.312973	115.438293	31.781457	13.9902425	116.089035	-80.501313	0.535455499999999	110.581177
-4.26691	26.198578	115.46785	-24.293709	7.16068	113.348808	35.090698	-8.333872	117.064667	28.657228	36.262486	115.584694	31.873963	13.964307	116.3246805	-80.461381	0.357052999999999	110.3729355
-2.771727	25.077662	115.691467	-24.178133	7.024377	113.420723	35.287781	-8.354262	117.527855	28.724552	36.157223	115.840874	32.0061665	13.9014805	116.6843645	-80.3624325	0.147273499999999	110.1570815
-1.858457	24.351683	115.891052	-24.145016	6.928575	113.501701	35.398109	-8.363503	117.788376	28.789219	36.111034	115.979706	32.093664	13.8737655	116.884041	-80.383696	-0.0166154999999968	110.119361
-0.96557	23.636045	116.092957	-24.079241	6.85166	113.613876	35.470528	-8.380885	118.011108	28.840824	36.071198	116.152168	32.155676	13.8451565	117.081638	-80.314158	-0.141836500000002	110.146114
-0.101226	22.903051	116.316223	-24.044346	6.803245	113.746918	35.554913	-8.393785	118.185852	28.876377	36.037472	116.343689	32.215645	13.8218435	117.2647705	-80.304337	-0.215353499999999	110.2290655
0.645895	22.186892	116.542725	-24.008148	6.732503	113.859032	35.633652	-8.398472	118.320656	28.91894	36.024281	116.528427	32.276296	13.8129045	117.4245415	-80.292592	-0.347898500000001	110.2935225
1.367125	21.492369	116.762306	-23.978739	6.695129	113.957932	35.703651	-8.40922	118.424393	28.962692	36.025757	116.726181	32.3331715	13.8082685	117.575287	-80.2906495	-0.418010500000001	110.340577
2.02974	20.80998	116.939178	-23.928068	6.66743	114.031769	35.763931	-8.408442	118.495903	29.009363	36.004562	116.932907	32.386647	13.79806	117.714405	-80.242783	-0.463199999999999	110.349133
2.991201	19.703743	117.204056	-23.85787	6.606672	114.099098	35.870613	-8.433259	118.544296	29.109404	35.964806	117.211235	32.4900085	13.7657735	117.8777655	-80.2057485	-0.552429500000002	110.3204305
3.555062	18.979433	117.290878	-23.801008	6.580926	114.084541	35.935314	-8.473357	118.552711	29.189045	35.940872	117.382179	32.5621795	13.7337575	117.967445	-80.1641955	-0.5719055	110.201637
4.063294	18.285479	117.360077	-23.733067	6.556342	114.055084	35.986099	-8.514504	118.565964	29.276773	35.901829	117.492043	32.631436	13.6936625	118.0290035	-80.09757	-0.580978499999999	110.0811645
4.53497	17.565594	117.380737	-23.662251	6.518289	114.000847	36.042316	-8.548843	118.543259	29.342981	35.868298	117.556274	32.6926485	13.6597275	118.0497665	-80.0171505	-0.623149500000002	109.9519275
4.961034	16.843328	117.329285	-23.607012	6.507794	113.95079	36.099323	-8.574122	118.52037	29.390949	35.83593	117.568863	32.745136	13.630904	118.0446165	-79.95916	-0.615316	109.8569635
5.363798	16.056425	117.297325	-23.567188	6.492154	113.885475	36.165077	-8.578504	118.51516	29.439453	35.81377	117.541336	32.802265	13.617633	118.028248	-79.936641	-0.633324999999997	109.742702
5.71818	15.219445	117.253075	-23.503218	6.471065	113.840309	36.227879	-8.573214	118.552437	29.492298	35.80809	117.490364	32.8600885	13.617438	118.0214005	-79.8665245	-0.675307999999999	109.6592175
6.178911	14.004596	117.109558	-23.401829	6.47603	113.784447	36.333023	-8.556707	118.651878	29.571474	35.813038	117.355118	32.9522485	13.6281655	118.003498	-79.7559065	-0.6761055	109.565396
6.396878	13.192166	117.02787	-23.343668	6.46126	113.763931	36.386162	-8.528997	118.723419	29.61672	35.811417	117.237366	33.001441	13.64121	117.9803925	-79.688777	-0.718689999999999	109.5474695
6.607702	12.338725	116.965828	-23.276388	6.445455	113.784828	36.474987	-8.503357	118.812241	29.660025	35.816113	117.09864	33.067506	13.656378	117.9554405	-79.620282	-0.765468	109.6142155
6.763572	11.376057	116.9189	-23.190971	6.474116	113.835434	36.54895	-8.471748	118.896606	29.703205	35.828075	116.959885	33.1260775	13.6781635	117.9282455	-79.5080195	-0.729931499999999	109.7426225
6.873617	10.484973	116.925728	-23.117374	6.493416	113.901367	36.647163	-8.450093	119.001877	29.754635	35.849243	116.866829	33.200899	13.699575	117.934353	-79.435647	-0.712743	109.868381
6.94192	9.587501	116.939926	-23.036055	6.514989	114.000847	36.73418	-8.433459	119.085243	29.81562	35.873749	116.79541	33.2749	13.720145	117.9403265	-79.34701	-0.690166999999999	110.0613675
6.958743	8.758686	116.938637	-22.96825	6.550642	114.150406	36.810417	-8.422791	119.104919	29.885185	35.900875	116.730331	33.347801	13.739042	117.917625	-79.284301	-0.637758	110.383187
7.013377	7.329962	116.910759	-22.863274	6.636882	114.471748	36.91692	-8.41864	119.005928	29.935938	35.891788	116.666016	33.426429	13.736574	117.835972	-79.152977	-0.462809999999999	111.107524
6.98356	6.400697	116.895691	-22.804863	6.655239	114.708366	36.992531	-8.487669	118.927971	29.95331	35.846989	116.6222	33.4729205	13.67966	117.7750855	-79.0826465	-0.369182	111.6416465
6.944508	5.450575	116.951004	-22.778843	6.690465	114.965179	37.040394	-8.578921	118.909714	29.984226	35.79845	116.611801	33.51231	13.6097645	117.7607575	-79.069996	-0.228834500000001	112.1696005
6.848824	4.554271	117.031265	-22.766506	6.688844	115.175499	37.036568	-8.672214	118.965401	30.041037	35.755451	116.605125	33.5388025	13.5416185	117.785263	-79.0718145	-0.163930500000001	112.565735
6.756357	3.614452	117.158173	-22.774559	6.702816	115.33564	36.998299	-8.750894	119.126213	30.090519	35.722279	116.586044	33.544409	13.4856925	117.8561285	-79.093527	-0.0800604999999983	112.8151515
6.615301	2.568713	117.254929	-22.832996	6.731779	115.415657	36.969894	-8.824779	119.33606	30.116896	35.678951	116.506454	33.543395	13.427086	117.921257	-79.209387	0.0364720000000016	112.910057
6.463665	1.614105	117.356422	-22.903225	6.789166	115.408325	36.949272	-8.850631	119.563339	30.124655	35.630615	116.359558	33.5369635	13.389992	117.9614485	-79.3434135	0.18834	112.8552015
6.20608	0.267285	117.415222	-22.923553	6.852546	115.241035	36.957626	-8.867311	119.874535	30.110962	35.584736	116.022766	33.534294	13.3587125	117.9486505	-79.3814	0.346379500000001	112.5334195
6.031122	-0.627584	117.404381	-22.929918	6.855874	115.086876	36.993832	-8.870971	120.021843	30.099253	35.581532	115.755295	33.5465425	13.3552805	117.888569	-79.4063785	0.356467499999999	112.285183
5.818133	-1.598502	117.364182	-22.903896	6.82195	114.946297	37.015644	-8.84136	120.100571	30.485979	35.410896	115.264297	33.7508115	13.284768	117.682434	-79.5586035	0.359132000000001	112.21016
5.59124	-2.470192	117.264244	-22.867746	6.732941	114.805878	37.069309	-8.818035	120.12886	30.075377	35.561962	115.104271	33.572343	13.3719635	117.6165655	-79.307835	0.0939185000000009	111.9951905
5.365992	-3.341602	117.17749	-22.827574	6.646534	114.710854	37.111427	-8.79877	120.097206	30.060005	35.522999	114.826942	33.585716	13.3621145	117.462074	-79.240864	-0.0690465000000007	111.959634
5.074368	-4.114986	117.061363	-22.778263	6.554882	114.664162	37.165375	-8.795641	120.043968	30.027536	35.512154	114.653549	33.5964555	13.3582565	117.3487585	-79.1529815	-0.248492500000001	111.9795655
4.756622	-4.877388	117.036392	-22.764462	6.4802	114.64119	37.215309	-8.776837	120.029495	29.987213	35.507515	114.62326	33.601261	13.365339	117.3263775	-79.130185	-0.404938999999999	111.9560025
4.247222	-6.026332	117.036911	-22.734856	6.400152	114.625824	37.267941	-8.73737	120.064369	29.96431	35.559433	114.751945	33.6161255	13.4110315	117.408157	-79.0858375	-0.610727499999999	111.843491
3.866608	-6.72391	117.020355	-22.723883	6.425982	114.636612	37.284618	-8.689965	120.105347	29.981106	35.638206	114.88063	33.632862	13.4741205	117.4929885	-79.080628	-0.622156499999997	111.7802355
3.471615	-7.390062	117.015411	-22.746153	6.492727	114.647568	37.282852	-8.621084	120.143715	30.010752	35.746204	114.975395	33.646802	13.56256	117.559555	-79.139108	-0.577105999999999	111.735581
3.02853	-8.023129	116.955612	-22.72366	6.599608	114.637482	37.275715	-8.526002	120.153603	30.038277	35.891018	115.027	33.656996	13.682508	117.5903015	-79.104316	-0.483292000000002	111.6846625
2.557855	-8.514436	116.918907	-22.726526	6.763844	114.627563	37.265266	-8.390067	120.137825	30.455389	35.887405	114.852921	33.8603275	13.748669	117.495373	-79.3133795	-0.220981	111.759753
2.065341	-9.154947	116.847458	-22.731947	6.955473	114.597176	37.254318	-8.234942	120.104286	30.055567	36.217361	114.980522	33.6549425	13.9912095	117.542404	-79.1188365	-0.0802634999999992	111.651948
1.534217	-9.690702	116.776726	-22.698753	7.123194	114.554199	37.259048	-8.04569	120.081245	30.062059	36.389496	114.910698	33.6605535	14.171903	117.4959715	-79.0580595	0.0744849999999992	111.6124265
0.703034	-10.512681	116.710938	-22.677624	7.37449	114.52861	37.281437	-7.788865	120.07003	30.066595	36.641117	114.810089	33.674016	14.426126	117.4400595	-79.029264	0.322854	111.6171605
0.089607	-10.971109	116.710449	-22.670252	7.501781	114.518883	37.328659	-7.647045	120.100876	30.061569	36.789589	114.753189	33.695114	14.571272	117.4270325	-79.035618	0.43229	111.6107335
-0.537659	-11.519512	116.78492	-22.655733	7.599387	114.494255	37.365948	-7.466672	120.148956	30.048347	36.916756	114.658211	33.7071475	14.725042	117.4035835	-79.0186135	0.473732	111.5849265
-1.206146	-12.002812	116.757393	-22.606634	7.676328	114.434502	37.401016	-7.316153	120.179245	30.054478	37.024139	114.527145	33.727747	14.853993	117.353195	-78.941015	0.498663000000001	111.515809
-1.878933	-12.515016	116.765762	-22.597876	7.725081	114.395012	37.442215	-7.201394	120.211533	30.094702	37.093605	114.367462	33.7684585	14.9461055	117.2894975	-78.9642105	0.504056500000003	111.5005265
-2.607262	-13.01346	116.784271	-22.514769	7.744937	114.34996	37.481289	-7.108918	120.253777	30.170929	37.159931	114.222321	33.826109	15.0255065	117.238049	-78.855647	0.4643675	111.461871
-3.381994	-13.484648	116.845024	-22.433886	7.755332	114.30471	37.523502	-7.038213	120.308723	30.250999	37.186153	114.055702	33.8872505	15.07397	117.1822125	-78.7550225	0.436694000000001	111.4272075
-4.617897	-14.139429	116.859993	-22.362156	7.72421	114.241707	37.554226	-7.015647	120.380714	30.379847	37.183849	113.753143	33.9670365	15.084101	117.0669285	-78.6913485	0.364319	111.4164855
-5.405307	-14.566093	116.721893	-22.302462	7.674283	114.159584	37.578659	-7.027095	120.373413	30.442875	37.152489	113.524918	34.010767	15.062697	116.9491655	-78.615691	0.285868999999998	111.3700025
-6.352497	-14.97471	116.618385	-22.277338	7.636313	114.094414	37.57304	-7.037999	120.331177	30.464872	37.120514	113.286377	34.018956	15.0412575	116.808777	-78.573632	0.2313685	111.380051
-7.310062	-15.321519	116.498459	-22.248608	7.586166	114.020416	37.536823	-7.045325	120.239876	30.843868	36.917522	112.911903	34.1903455	14.9360985	116.5758895	-78.6875615	0.236233500000001	111.4649425
-8.266012	-15.60204	116.274139	-22.275356	7.550672	113.980309	37.497013	-7.055291	120.107994	30.444532	37.052437	112.94545	33.9707725	14.998573	116.526722	-78.5214845	0.102771000000001	111.433896
-9.269628	-15.925433	116.062668	-22.274702	7.500865	113.938591	37.434082	-7.058152	120.000015	30.426785	37.03791	112.830269	33.9304335	14.989879	116.415142	-78.4798375	0.0118510000000018	111.46204
-10.428403	-16.131882	115.904633	-22.292881	7.480418	113.937042	37.363743	-7.044999	119.881607	30.382189	37.058537	112.773514	33.872966	15.006769	116.3275605	-78.458728	-0.0459329999999998	111.5465235
-12.217317	-16.313326	115.674194	-22.354998	7.488843	114.033928	37.281384	-7.022586	119.627777	30.280144	37.076847	112.692581	33.780764	15.0271305	116.160179	-78.49076	-0.0494444999999999	111.907677
-13.393201	-16.41552	115.552711	-22.375847	7.492467	114.191818	37.226532	-7.000072	119.354485	30.225445	36.578644	112.643173	33.7259885	14.789286	115.998829	-78.4776825	0.195648000000002	112.384807
-14.672525	-16.456305	115.562164	-22.393557	7.50296	114.421906	37.175426	-6.965322	119.065811	30.128244	36.587177	112.46376	33.651835	14.8109275	115.7647855	-78.438949	0.194992500000001	113.0790265
-15.905362	-16.525795	115.691017	-22.411934	7.519312	114.718544	37.129097	-6.916494	118.830383	30.050293	36.61697	112.189331	33.589695	14.850238	115.509857	-78.413563	0.188385999999999	113.927231
-17.195539	-16.524641	116.017662	-22.434036	7.539802	115.091995	37.069206	-6.858774	118.681778	29.963484	36.65242	111.993706	33.516345	14.896823	115.337742	-78.384417	0.182781	114.846248
-18.498703	-16.540398	116.45137	-22.460491	7.534356	115.467117	37.029793	-6.855279	118.642761	29.864883	36.618221	111.883713	33.447338	14.881471	115.263237	-78.36832	0.187241	115.670997
-19.833738	-16.499479	116.866264	-22.497471	7.519301	115.869568	36.99173	-6.899096	118.693451	29.775337	36.534382	111.844696	33.3835335	14.817643	115.2690735	-78.3784755	0.220958999999999	116.4700625
-21.840746	-16.436905	117.413963	-22.574673	7.377256	116.438499	36.896996	-7.100423	118.834396	29.683405	36.329449	111.982689	33.2902005	14.614513	115.4085425	-78.4395465	0.139999000000001	117.4684555
-23.160017	-16.397558	117.62178	-22.655619	7.21435	116.766693	36.83289	-7.284496	118.916023	29.660126	36.163223	112.16996	33.246508	14.4393635	115.5429915	-78.557746	-0.0106635000000015	117.9903945
-24.528198	-16.298851	117.729973	-22.697332	7.04298	117.063477	36.760201	-7.48126	118.92009	29.628914	36.027397	112.40506	33.1945575	14.2730685	115.662575	-78.5892215	-0.187108500000001	118.464379
-25.80205	-16.208139	117.760933	-22.741184	6.856174	117.312332	36.676346	-7.658058	118.86451	29.58065	35.901726	112.638939	33.128498	14.121834	115.7517245	-78.610866	-0.409485999999998	118.8729395
-27.130354	-16.093071	117.698242	-22.817875	6.682267	117.492737	36.59869	-7.779695	118.723999	29.515791	35.838093	112.860916	33.0572405	14.029199	115.7924575	-78.6929905	-0.664664999999999	119.1930165
-28.41576	-15.954969	117.62159	-22.887854	6.594263	117.603233	36.527004	-7.8484	118.567612	29.421026	35.82201	113.046944	32.974015	13.986805	115.807278	-78.749723	-0.798279000000001	119.399188
-29.748302	-15.758455	117.605782	-22.945646	6.536444	117.70166	36.442848	-7.846845	118.397499	29.32617	35.834408	113.157257	32.884509	13.9937815	115.777378	-78.775801	-0.9208935	119.625942
-31.634495	-15.462966	117.588593	-23.037056	6.578816	117.778465	36.312309	-7.780948	118.193459	29.173786	35.943974	113.205673	32.7430475	14.081513	115.699566	-78.8171595	-0.923880999999998	119.857364
-32.911858	-15.238103	117.637062	-23.114761	6.658545	117.792595	36.248501	-7.716108	118.086365	29.086384	36.008263	113.189949	32.6674425	14.1460775	115.638157	-78.8969645	-0.8289875	119.947033
-34.151554	-14.976332	117.688843	-23.180315	6.791257	117.775597	36.196091	-7.665154	118.023537	29.0252	36.071648	113.147095	32.6106455	14.203247	115.585316	-78.9712755	-0.620733000000001	119.965878
-35.349625	-14.732526	117.736832	-23.222712	6.885798	117.747986	36.145691	-7.654858	117.958427	28.995552	36.082222	113.061348	32.5706215	14.213682	115.5098875	-79.0160455	-0.442086	119.9860845
-36.534042	-14.510037	117.799759	-23.254814	6.988496	117.72361	36.079033	-7.674929	117.92997	28.984272	36.052586	112.872612	32.5316525	14.1888285	115.401291	-79.0412805	-0.2118365	120.045929
-37.670589	-14.248169	117.96093	-23.233238	7.007203	117.733093	36.007263	-7.725962	117.861031	28.975958	36.008476	112.578621	32.4916105	14.141257	115.219826	-78.9580865	-0.126851000000002	120.24636
-38.813282	-13.985343	118.253479	-23.239548	7.026157	117.766663	35.929874	-7.775973	117.779411	28.935007	35.908592	112.260178	32.4324405	14.0663095	115.0197945	-78.9115365	-0.0139954999999983	120.5135315
-40.398071	-13.582092	118.727287	-23.2864	7.037865	117.863449	35.81979	-7.847961	117.683998	28.739824	36.282547	111.610535	32.279807	14.217293	114.6472665	-78.852607	-0.141563000000001	121.0796315
-41.433823	-13.290165	119.096581	-23.379532	7.025925	117.953957	35.715599	-7.885001	117.617439	28.663317	36.149376	111.313248	32.189458	14.1321875	114.4653435	-78.948522	-0.0803374999999988	121.4425705
-42.441635	-12.956352	119.456055	-23.432322	6.985361	118.096626	35.614059	-7.913713	117.588615	28.964695	35.92432	110.840942	32.289377	14.0053035	114.2147785	-79.154021	-0.0345814999999998	121.9784735
-43.413109	-12.610907	119.786438	-23.511747	6.905594	118.253006	35.50462	-7.914904	117.540016	28.899654	35.915504	110.620026	32.202137	14.0003	114.080021	-79.225631	-0.189112	122.425991
-44.375111	-12.168744	120.063232	-23.579178	6.860905	118.383812	35.380276	-7.92063	117.491699	28.699791	35.868031	110.498062	32.0400335	13.9737005	113.9948805	-79.1983895	-0.251890500000002	122.7727435
-45.278107	-11.717187	120.310913	-23.666624	6.814466	118.552986	35.277531	-7.903275	117.44355	28.112537	35.467743	110.674728	31.695034	13.782234	114.059139	-79.028282	-0.153301999999998	123.046833
-46.104973	-11.185404	120.542061	-23.72868	6.770476	118.74472	35.181778	-7.868536	117.413155	27.930611	35.479748	110.649017	31.5561945	13.805606	114.031086	-79.0135545	-0.264654	123.458354
-47.323322	-10.342811	120.870956	-23.871769	6.754299	118.999184	35.042801	-7.775912	117.389229	27.674162	35.567986	110.731651	31.3584815	13.896037	114.06044	-79.1020195	-0.387439000000001	123.937928
-48.112808	-9.689856	121.035767	-23.976454	6.767763	119.167435	34.943691	-7.72158	117.361496	27.533098	35.625519	110.797188	31.2383945	13.9519695	114.079342	-79.1913025	-0.416443499999998	124.255528
-48.815559	-9.005759	121.1633	-24.066618	6.775861	119.314018	34.809162	-7.683889	117.322334	27.392101	35.718739	110.851311	31.1006315	14.017425	114.0868225	-79.2338675	-0.465703	124.5412135
-49.281712	-8.432684	121.216057	-24.20433	6.794721	119.440857	34.668072	-7.646027	117.250534	27.252842	35.778191	110.923531	30.960457	14.066082	114.0870325	-79.369117	-0.47664	124.7946815
-49.944744	-7.627163	121.230247	-24.321819	6.828944	119.520096	34.5326	-7.632817	117.192612	27.111984	35.813831	111.014244	30.822292	14.090507	114.103428	-79.46593	-0.432619000000001	124.936764
-50.549637	-6.789242	121.216431	-24.45262	6.859427	119.562927	34.404709	-7.653785	117.104889	26.981646	35.854424	111.102036	30.6931775	14.1003195	114.1034625	-79.5984175	-0.381465500000001	125.0223915
-51.106407	-5.944008	121.112404	-24.601513	6.848321	119.574097	34.252529	-7.693358	117.01162	27.260818	36.237564	110.923744	30.7566735	14.272103	113.967682	-79.9596995	-0.575460999999999	125.180512
-51.861198	-4.581273	120.898224	-24.794291	6.854274	119.479347	34.009045	-7.781128	116.902145	27.122883	36.235428	110.969688	30.565964	14.22715	113.9359165	-80.154546	-0.518602	125.0227775
-52.30798	-3.643527	120.713547	-24.923744	6.831398	119.45256	33.84919	-7.849578	116.828537	26.632515	35.844742	111.250076	30.2408525	13.997582	114.0393065	-80.0883405	-0.334785999999998	124.8658135
-52.986954	-2.490898	120.594803	-25.085281	6.823585	119.289711	33.684303	-7.921024	116.733467	26.557693	35.831951	111.284424	30.120998	13.9554635	114.0089455	-80.29156	-0.3082935	124.5704765
-53.410095	-1.487013	120.324234	-25.233	6.828052	119.128975	33.534775	-7.991727	116.615585	26.490698	35.814442	111.289368	30.0127365	13.9113575	113.9524765	-80.4787365	-0.2552535	124.3054735
-53.759151	-0.477386	120.058037	-25.363838	6.826072	119.014946	33.372456	-8.07468	116.478836	26.415352	35.780716	111.284973	29.893904	13.853018	113.8819045	-80.62158	-0.200873999999999	124.1479875
-54.094379	0.582476	119.838654	-25.484879	6.783462	118.845032	33.219738	-8.129381	116.346931	26.319725	35.753632	111.289505	29.7697315	13.8121255	113.818218	-80.7394895	-0.2452015	123.871846
-54.441895	1.62258	119.676903	-25.624844	6.791345	118.756424	33.071445	-8.175	116.217842	26.223492	35.752964	111.309013	29.6474685	13.788982	113.7634275	-80.8971565	-0.206291999999999	123.7494205
-54.96645	3.268589	119.395554	-25.693724	6.804236	118.626335	32.842014	-8.212413	116.079285	26.086569	35.711525	111.366806	29.4642915	13.749556	113.7230455	-80.8517395	-0.141084000000001	123.5296245
-55.23579	4.378126	119.260696	-26.086658	6.981368	118.549515	32.68552	-8.249336	116.000427	25.979578	35.691082	111.390793	29.332549	13.720873	113.69561	-81.505865	0.241862999999999	123.40342
-55.53751	5.458282	119.184944	-26.271395	7.035861	118.531815	32.519394	-8.256345	115.90023	25.85372	35.718201	111.404709	29.186557	13.730928	113.6524695	-81.729347	0.340793999999999	123.4111605
-55.830235	6.587252	119.198654	-26.382441	7.030392	118.525421	32.327847	-8.266581	115.827919	25.713718	35.706116	111.448524	29.0207825	13.7197675	113.6382215	-81.7856645	0.3410165	123.4126205
-56.185329	7.721739	119.229874	-26.682955	7.124466	118.549362	32.147758	-8.291241	115.74398	25.559431	35.737003	111.503288	28.8535945	13.722881	113.623634	-82.2195045	0.526050999999999	123.47509
-56.471336	8.839475	119.301559	-26.633995	6.917319	118.407692	31.987513	-8.321715	115.645706	25.420956	35.720421	111.609253	28.7042345	13.699353	113.6274795	-81.9722245	0.135284999999998	123.1879045
-56.715511	9.959603	119.378174	-26.788357	6.908232	118.430481	31.815884	-8.377212	115.503952	25.281942	35.712959	111.709663	28.548913	13.6678735	113.6068075	-82.125627	0.148590500000001	123.2541545
-57.075703	11.646667	119.605209	-26.966125	6.758772	118.507156	31.546703	-8.496146	115.205933	25.119802	35.6758	111.87204	28.3332525	13.589827	113.5389865	-82.2655025	-0.0722830000000023	123.4753255
-57.283573	12.760167	119.89212	-27.066284	6.719266	118.597397	31.396475	-8.583005	114.934418	25.015533	35.635376	112.036201	28.206004	13.5261855	113.4853095	-82.338572	-0.0876535000000001	123.7094845
-57.473225	13.878195	120.255829	-27.205976	6.677707	118.763611	31.165623	-8.610158	114.778923	24.908194	35.632217	112.251457	28.0369085	13.5110295	113.51519	-82.4488605	-0.1556155	124.012032
-57.623226	14.986393	120.636833	-27.346214	6.652446	118.959198	30.996254	-8.628922	114.642624	24.783331	35.628258	112.544846	27.8897925	13.499668	113.593735	-82.5822205	-0.194776000000001	124.324661
-57.745083	16.103603	121.020805	-27.441273	6.655539	119.154526	30.854357	-8.642407	114.554024	24.998188	36.012352	112.635971	27.9262725	13.6849725	113.5949975	-82.8088185	-0.3738945	124.7140545
-57.892315	17.115921	121.416557	-27.638138	6.657248	119.318985	30.685059	-8.586312	114.454224	24.393078	36.23835	113.213524	27.5390685	13.826019	113.833874	-82.8153445	-0.511522999999999	124.804096
-57.696014	17.917223	121.60598	-27.867682	6.684025	119.473557	30.470854	-8.472298	114.380035	24.162939	36.385242	113.610184	27.3168965	13.956472	113.9951095	-83.0522605	-0.588421999999998	124.9520045
-57.793957	19.384735	121.953629	-28.235865	6.724149	119.596931	30.159687	-8.266982	114.308128	23.780651	36.630024	114.183914	26.970169	14.181521	114.246021	-83.441899	-0.733223000000001	124.947841
-58.064007	20.50845	122.138069	-28.524443	6.778329	119.57724	29.939238	-8.153339	114.280952	23.522591	36.761463	114.533829	26.7309145	14.304062	114.4073905	-83.7798005	-0.747403999999998	124.7470895
-57.768524	21.204393	121.930885	-28.781895	6.858093	119.487587	29.70846	-8.070668	114.258026	23.273321	36.855564	114.74382	26.4908905	14.392448	114.500923	-84.0546805	-0.676262000000001	124.474251
-57.918541	22.239319	121.893867	-29.060272	6.898384	119.332634	29.464548	-8.041662	114.248207	23.053823	36.910034	114.809944	26.2591855	14.434186	114.5290755	-84.3797295	-0.637418	124.1361925
-57.789738	23.033606	121.615913	-29.26474	7.007106	119.250511	29.238382	-8.022956	114.311089	22.885101	36.924809	114.767586	26.0617415	14.4509265	114.5393375	-84.5912215	-0.436714500000001	123.9616845
-57.676052	23.82226	121.252419	-29.456341	7.092124	119.08461	29.07416	-8.086928	114.442299	22.769085	36.888744	114.651718	25.9216225	14.400908	114.5470085	-84.8343045	-0.216660000000001	123.6222115
-57.514702	24.588934	120.791962	-29.639486	7.090858	118.919159	28.922199	-8.189444	114.612434	22.686663	36.805378	114.489655	25.804431	14.307967	114.5510445	-85.083403	-0.126250999999998	123.2872735
-57.154388	25.597265	120.084595	-29.882679	7.112036	118.518105	28.720203	-8.371484	114.810753	22.597303	36.636105	114.183304	25.658753	14.1323105	114.4970285	-85.424111	0.0917615000000005	122.5391815
-56.870193	26.203691	119.710564	-29.992136	7.087974	118.319855	28.613043	-8.478623	114.851471	22.537117	36.526867	113.986183	25.57508	14.024122	114.418827	-85.559352	0.151825999999998	122.220883
-56.608208	26.757959	119.474236	-30.059969	7.033714	118.154213	28.526398	-8.532245	114.87336	22.474642	36.461006	113.871788	25.50052	13.9643805	114.372574	-85.620458	0.103047500000001	121.935852
-56.312214	27.317928	119.377609	-30.131207	6.978096	118.118477	28.475363	-8.575534	114.897385	22.422451	36.43129	113.85881	25.448907	13.927878	114.3780975	-85.711321	0.028314	121.8588565
-56.038517	27.868891	119.411133	-30.181799	6.927605	118.115639	28.438347	-8.566065	114.9338	22.363609	36.441669	113.890579	25.400978	13.937802	114.4121895	-85.764576	-0.0825919999999982	121.8190885
-55.756664	28.408998	119.459976	-30.270317	6.855395	118.052986	28.397223	-8.548086	114.943054	22.295328	36.466782	113.947334	25.3462755	13.959348	114.445194	-85.8869095	-0.248558000000003	121.660778
-55.423401	28.878757	119.473854	-30.327019	6.867915	118.057777	28.359964	-8.52382	114.926826	22.232725	36.503838	113.996185	25.2963445	13.990009	114.4615055	-85.9503825	-0.254179000000001	121.6540485
-54.86977	29.599766	119.497612	-30.343012	6.902377	118.008469	28.31101	-8.507308	114.810249	22.170315	36.530228	113.995445	25.2406625	14.01146	114.402847	-85.9266865	-0.206705999999999	121.614091
-54.499084	30.062679	119.485023	-30.357227	6.917045	117.956688	28.273041	-8.51208	114.694786	22.159321	36.506145	113.962814	25.216181	13.9970325	114.3288	-85.930635	-0.1629425	121.584576
-54.125721	30.509611	119.478271	-30.378468	6.880176	117.812607	28.231651	-8.535938	114.576485	22.569269	36.310505	113.770851	25.40046	13.8872835	114.173668	-86.157396	-0.1269315	121.451546
-53.704601	30.935856	119.538559	-30.340973	6.927215	117.828079	28.192822	-8.601	114.474121	22.24642	35.894932	114.001801	25.219621	13.646966	114.237961	-85.901567	0.207464000000002	121.418197
-53.309418	31.35721	119.634399	-30.3368	6.919693	117.817245	28.143967	-8.68231	114.390793	22.636395	36.181976	113.8116	25.390181	13.749833	114.1011965	-86.063781	0.0895530000000004	121.5332935
-52.921665	31.761608	119.766151	-30.348906	6.899758	117.826637	28.087217	-8.78592	114.320313	22.671886	36.10725	113.914513	25.3795515	13.660665	114.117413	-86.0773635	0.138851000000001	121.535861
-52.469208	32.10305	119.92791	-30.353752	6.88098	117.840576	28.042608	-8.890622	114.250435	22.334572	36.194038	114.206276	25.18859	13.651708	114.2283555	-85.896094	0.110252000000001	121.4527965
-51.775021	32.586067	120.169044	-30.380709	6.834213	117.855362	27.973255	-9.055879	114.163712	22.380083	36.06778	114.421593	25.176669	13.5059505	114.2926525	-85.938087	0.162475499999999	121.4180715
-51.297707	32.860203	120.307793	-30.434942	6.812995	117.921532	27.912945	-9.118953	114.11425	22.369953	36.003242	114.533066	25.141449	13.4421445	114.323658	-86.011333	0.183845499999999	121.519406
-50.817181	33.054527	120.431435	-30.482855	6.838374	117.987892	27.842695	-9.138245	114.063087	22.327671	35.98172	114.597343	25.085183	13.4217375	114.330215	-86.050893	0.255010499999997	121.645569
-50.289909	33.280586	120.492813	-30.550188	6.883013	117.927078	27.767021	-9.147703	114.015106	22.274477	35.976048	114.644135	25.020749	13.4141725	114.3296205	-86.121125	0.351853500000001	121.5245355
-49.702091	33.491959	120.547997	-30.594086	6.914603	117.933884	27.70879	-9.13852	113.966118	22.214191	35.979801	114.653328	24.9614905	13.4206405	114.309723	-86.1496625	0.408565499999998	121.558045
-49.085751	33.64621	120.614517	-30.644104	6.966084	117.979523	27.625889	-9.119196	113.919891	22.146202	35.999989	114.649368	24.8860455	13.4403965	114.2846295	-86.1742535	0.491771500000002	121.6744165
-48.462357	33.75396	120.689751	-30.692043	6.998219	118.037964	27.556574	-9.100071	113.883423	22.063087	36.005913	114.665009	24.8098305	13.452921	114.274216	-86.1939165	0.543517	121.801712
-47.449104	33.866394	120.84832	-30.792728	7.056581	118.184624	27.448336	-9.032679	113.873581	21.919378	36.051628	114.684975	24.683857	13.5094745	114.279278	-86.269313	0.603687500000001	122.08997
-46.737488	33.851665	120.880531	-30.823309	7.059291	118.245193	27.385992	-8.970316	113.869545	21.844505	36.095932	114.655029	24.6152485	13.562808	114.262287	-86.2618665	0.555774000000001	122.228099
-45.900864	33.889042	120.869553	-30.868614	7.098767	118.303749	27.326702	-8.94152	113.846245	22.191788	35.983772	114.384995	24.759245	13.521126	114.11562	-86.496473	0.676407999999999	122.491878
-45.030861	33.891315	120.720802	-30.882689	7.138127	118.302109	27.260422	-8.944936	113.850784	22.204891	35.995754	114.189804	24.7326565	13.525409	114.020294	-86.4980345	0.750845	122.583924
-44.132397	33.846851	120.440125	-30.90053	7.186593	118.233284	27.215443	-8.996539	113.886581	21.855131	35.586296	114.178658	24.535287	13.2948785	114.0326195	-86.336347	1.0783075	122.4339485
-43.182468	33.830444	120.080162	-30.928782	7.241163	118.215523	27.185383	-9.109368	113.95372	21.891153	35.504185	113.915359	24.538268	13.1974085	113.9345395	-86.395832	1.2849175	122.4965065
-42.208035	33.749931	119.636452	-30.890957	7.236534	118.04055	27.163288	-9.229517	114.020988	21.951777	35.363091	113.620445	24.5575325	13.066787	113.8207165	-86.3394465	1.406281	122.2603835
-40.525295	33.681316	119.028702	-30.948341	7.269086	117.881989	27.154499	-9.455713	114.09227	22.057156	35.119774	113.253639	24.6058275	12.8320305	113.6729545	-86.5025095	1.7061415	122.0910235
-39.379742	33.55938	118.606201	-30.82839	7.173376	117.605766	27.175797	-9.604429	114.127663	22.125507	34.95475	113.057648	24.650652	12.6751605	113.5926555	-86.307432	1.6715915	121.6188765
-38.211243	33.449657	118.122627	-30.92308	7.152204	117.412163	27.189022	-9.757575	114.155487	22.18593	34.80735	112.920082	24.687476	12.5248875	113.5377845	-86.533636	1.7795205	121.2865415
-37.0093	33.36084	117.604515	-30.871429	7.03796	116.962776	27.191984	-9.905221	114.185036	22.250626	34.6604	112.836967	24.721305	12.3775895	113.5110015	-86.464163	1.6983305	120.4145505
-35.730194	33.280052	117.083206	-30.831123	6.964859	116.572723	27.190865	-10.019083	114.191521	22.309559	34.538998	112.780807	24.750212	12.2599575	113.486164	-86.412458	1.6697605	119.659282
-34.470741	33.193161	116.569244	-30.844641	6.907027	116.117523	27.211517	-10.127668	114.199066	22.384399	34.43433	112.752319	24.797958	12.153331	113.4756925	-86.48724	1.660723	118.7593535
-33.195133	33.113174	116.044403	-30.801163	6.836382	115.636589	27.275499	-10.213243	114.218613	22.472467	34.323097	112.802361	24.873983	12.054927	113.510487	-86.476309	1.617837	117.762691
-31.173111	33.085808	115.420998	-30.703163	6.794103	114.854301	27.424335	-10.288511	114.169708	22.648535	34.260857	112.941833	25.036435	11.986173	113.5557705	-86.442761	1.602033	116.1528315
-29.838387	33.050064	115.111946	-30.538706	6.794666	114.40432	27.566273	-10.264771	114.07621	22.806036	34.276497	113.063049	25.1861545	12.005863	113.5696295	-86.2635665	1.583469	115.2390105
-28.501133	33.032124	114.871849	-30.380398	6.814302	113.987198	27.758917	-10.210485	113.991203	22.995886	34.321083	113.212898	25.3774015	12.055299	113.6020505	-86.1381975	1.573305	114.3723455
-27.085718	33.0769	114.715385	-30.143637	6.858827	113.630417	27.996155	-10.111773	113.944351	23.600758	34.761665	113.18058	25.7984565	12.324946	113.5624655	-86.0857305	1.392708	113.6983685
-25.762283	33.032928	114.572548	-29.974911	6.935678	113.297585	28.244438	-10.006274	113.952469	23.712959	34.830517	113.349091	25.9786985	12.4121215	113.65078	-85.9285205	1.4592345	112.94439
-24.417892	33.034855	114.465073	-29.787439	7.008231	112.994362	28.461439	-9.916218	113.964844	23.550861	34.580265	113.760269	26.00615	12.3320235	113.8625565	-85.581028	1.6844385	112.1261675
-23.260031	33.048328	114.445831	-29.586035	7.092345	112.767647	28.652811	-9.823896	114.019684	23.708296	34.656761	113.93206	26.1805535	12.4164325	113.975872	-85.3526235	1.7682575	111.559422
-21.22328	32.93219	114.434372	-29.374325	7.217838	112.624123	28.93771	-9.714474	114.184097	23.896358	35.289577	114.100685	26.417034	12.7875515	114.142391	-85.165684	1.6481245	111.105855
-20.017832	32.813488	114.478371	-29.210695	7.284101	112.598213	29.134867	-9.671775	114.372803	24.11898	34.83329	114.348534	26.6269235	12.5807575	114.3606685	-85.0483135	1.9874445	110.8357575
-18.895334	32.717823	114.593758	-29.076342	7.312391	112.601593	29.323545	-9.640577	114.602974	24.255068	34.862171	114.523079	26.7893065	12.610797	114.5630265	-84.9419905	2.013985	110.6401595
-17.724316	32.553024	114.681877	-28.935696	7.2808	112.640465	29.527464	-9.594436	114.833153	24.371315	34.906269	114.666962	26.9493895	12.6559165	114.7500575	-84.8207815	1.9056835	110.5308725
-16.677801	32.462181	114.776672	-28.801172	7.272264	112.682381	29.730293	-9.542112	115.038834	24.469551	34.949814	114.783333	27.099922	12.703851	114.9110835	-84.702266	1.840677	110.4536785
-15.587825	32.218811	114.8713	-28.655094	7.237772	112.750336	29.921335	-9.46733	115.185699	24.553772	35.004555	114.88105	27.2375535	12.7686125	115.0333745	-84.5477415	1.7069315	110.4672975
-14.564204	32.016094	114.987495	-28.516705	7.24687	112.852333	30.114979	-9.381998	115.265884	24.658405	35.065174	114.955627	27.386692	12.841588	115.1107555	-84.420102	1.652152	110.5939105
-13.038844	31.676357	115.247154	-28.258434	7.233502	113.085365	30.390539	-9.242826	115.3339	24.837208	35.160446	115.069649	27.6138735	12.95881	115.2017745	-84.1307415	1.508194	110.9689555
-12.131899	31.477383	115.499649	-28.13648	7.273422	113.228394	30.554739	-9.161999	115.410027	24.87792	35.741745	115.122429	27.7163295	13.289873	115.266228	-83.9892895	1.256971	111.19056
-11.269138	31.260296	115.724854	-27.989298	7.283518	113.341843	30.710157	-9.061972	115.483856	24.985786	35.818638	115.28212	27.8479715	13.378333	115.382988	-83.8265675	1.188703	111.300698
-10.40854	30.972502	115.937759	-27.871033	7.336052	113.393768	30.864243	-8.976186	115.556488	25.071604	35.893898	115.4842	27.9679235	13.458856	115.520344	-83.7099895	1.213248	111.267192
-9.593416	30.705076	116.147789	-27.780584	7.388176	113.401817	30.978838	-8.887235	115.577843	25.134325	35.967655	115.699997	28.0565815	13.54021	115.63892	-83.6177495	1.236142	111.164714
-8.761897	30.348227	116.33065	-27.693731	7.459918	113.390816	31.069124	-8.793772	115.553154	25.174931	36.025719	115.953362	28.1220275	13.6159735	115.753258	-83.5094895	1.3038625	111.028374
-7.982302	30.006212	116.547188	-27.630013	7.532376	113.37764	31.148472	-8.679878	115.480637	25.219944	36.100204	116.188644	28.184208	13.710163	115.8346405	-83.444234	1.354589	110.9206395
-6.975427	29.434168	116.736076	-27.468681	7.673082	113.400063	31.310257	-8.484691	115.405449	25.310883	36.247639	116.446365	28.31057	13.881474	115.925907	-83.247932	1.46469	110.874219
-6.298426	29.015198	116.807259	-27.374605	7.793571	113.425491	31.429335	-8.341501	115.356529	25.375158	36.37019	116.552376	28.4022465	14.0143445	115.9544525	-83.1514565	1.5727975	110.8965295
-5.667807	28.583155	116.804359	-27.265722	7.919075	113.435303	31.558987	-8.211182	115.324829	25.453468	36.500275	116.594803	28.5062275	14.1445465	115.959816	-83.0376715	1.6936035	110.91079
-4.968048	27.903006	116.750992	-27.173588	8.045685	113.473358	31.655708	-8.080194	115.306641	25.539717	36.623337	116.597832	28.5977125	14.2715715	115.9522365	-82.9448885	1.8197985	110.9944795
-4.312402	27.305487	116.702179	-27.080362	8.165216	113.492027	31.765852	-7.949506	115.313568	25.622433	36.7439	116.582657	28.6941425	14.397197	115.9481125	-82.8548665	1.933235	111.0359415
-3.755391	26.668003	116.629135	-26.995785	8.300646	113.573204	31.880098	-7.83734	115.352501	25.699049	36.870552	116.570869	28.7895735	14.516606	115.961685	-82.7811435	2.084686	111.184723
-3.161736	25.966457	116.610298	-26.88398	8.435022	113.704002	31.989298	-7.698074	115.422096	25.771481	36.989662	116.57373	28.8803895	14.645794	115.997913	-82.6483495	2.22425	111.410091
-2.322209	24.7318	116.590919	-26.747564	8.659748	113.956116	32.159889	-7.497782	115.628777	25.871586	37.172119	116.61924	29.0157375	14.8371685	116.1240085	-82.5108655	2.4823275	111.7882235
-1.762284	23.843679	116.661247	-26.651356	8.79557	114.154648	32.26395	-7.349183	115.83725	25.951496	37.282993	116.68042	29.107723	14.966905	116.258835	-82.410435	2.624235	112.050461
-1.236964	22.94803	116.684433	-26.566065	8.950236	114.340225	32.364994	-7.213435	116.084717	26.060591	37.388443	116.737045	29.2127925	15.087504	116.410881	-82.3449225	2.812968	112.269569
-0.73701	22.037338	116.678932	-26.467796	9.094376	114.49453	32.467106	-7.107736	116.375175	26.164368	37.493534	116.736671	29.315737	15.192899	116.555923	-82.251329	2.995853	112.433137
-0.14998	20.90605	116.655029	-26.368925	9.241525	114.655411	32.570068	-6.998439	116.666328	26.273003	37.605412	116.652916	29.4215355	15.3034865	116.659622	-82.1593855	3.1795635	112.6512
0.322955	19.85323	116.618584	-26.297489	9.385499	114.795433	32.669449	-6.891314	116.936531	26.388269	37.701771	116.523132	29.528859	15.4052285	116.7298315	-82.123837	3.3657695	112.8610345
0.831775	18.76437	116.555679	-26.190609	9.489707	114.856575	32.776878	-6.818956	117.196533	26.487467	37.769474	116.336296	29.6321725	15.475259	116.7664145	-82.0133905	3.504155	112.9467355
1.491193	17.041679	116.405975	-26.100657	9.582335	114.846848	32.925926	-6.75004	117.547264	26.643938	37.802349	116.016975	29.784932	15.5261545	116.7821195	-81.986246	3.6385155	112.9115765
1.93971	15.865782	116.314041	-26.051374	9.618608	114.747047	33.002193	-6.737871	117.773102	26.734083	37.798801	115.759979	29.868138	15.530465	116.7665405	-81.970886	3.706751	112.7275535
2.377982	14.713141	116.227493	-26.000902	9.609391	114.596176	33.076778	-6.748184	117.970917	26.81189	37.772552	115.496338	29.944334	15.512184	116.7336275	-81.946138	3.706598	112.4587245
2.750694	13.55446	116.065552	-25.921381	9.578874	114.411591	33.191265	-6.807693	118.127235	26.905092	37.696869	115.21804	30.0481785	15.444588	116.6726375	-81.8909405	3.71316	112.1505445
3.121707	12.380655	115.97599	-25.808472	9.562216	114.218414	33.308147	-6.865868	118.286636	27.033577	37.615234	114.940643	30.170862	15.374683	116.6136395	-81.787806	3.749749	111.8231885
3.472907	11.262691	115.888489	-25.699156	9.532339	114.010529	33.424187	-6.905357	118.448189	27.175251	37.553806	114.694305	30.299719	15.3242245	116.571247	-81.698031	3.7404535	111.449811
3.809042	10.227353	115.829529	-25.585928	9.519305	113.822624	33.551666	-6.911646	118.593002	27.324322	37.511395	114.489937	30.437994	15.2998745	116.5414695	-81.60985	3.7387355	111.1037785
4.195073	8.653492	115.766525	-25.328054	9.54082	113.625351	33.765919	-6.867292	118.755829	27.580811	37.511532	114.20919	30.673365	15.32212	116.4825095	-81.329473	3.75952	110.7681925
4.473106	7.667414	115.783669	-25.153049	9.562978	113.590706	33.967945	-6.812222	118.829002	27.76429	37.544762	114.067032	30.8661175	15.36627	116.448017	-81.1722155	3.759686	110.733395
4.670277	6.794368	115.830742	-24.992867	9.593975	113.604149	34.158371	-6.73802	118.871544	27.918303	37.622265	114.028702	31.038337	15.4421225	116.450123	-81.024071	3.7458275	110.758175
4.852969	5.927042	115.905464	-24.807817	9.59558	113.65831	34.383305	-6.653081	118.896378	28.037977	37.698128	114.081573	31.210641	15.5225235	116.4889755	-80.826275	3.6686365	110.8276445
4.939986	5.068771	115.968994	-24.663357	9.650847	113.687538	34.576363	-6.55716	118.95034	28.127325	37.811317	114.228973	31.351844	15.6270785	116.5896565	-80.678558	3.6746155	110.7854195
4.981761	4.298447	116.051315	-24.571579	9.695031	113.701485	34.727753	-6.451512	118.984329	28.195099	37.948307	114.406158	31.461426	15.7483975	116.6952435	-80.604584	3.6416645	110.7077265
5.010617	3.52312	116.112122	-24.495489	9.775511	113.711235	34.851444	-6.333519	119.003761	28.263414	38.087837	114.575424	31.557429	15.877159	116.7895925	-80.548407	3.673863	110.6328775
4.945451	2.477695	116.181602	-24.406204	9.850376	113.724152	34.9916	-6.20847	119.119492	28.353941	38.205818	114.773109	31.6727705	15.998674	116.9463005	-80.4851785	3.702078	110.5020035
4.875821	1.776231	116.231491	-24.360128	9.870783	113.744713	35.090809	-6.149913	119.167244	28.394955	38.258423	114.936874	31.742882	16.054255	117.052059	-80.463138	3.687311	110.437367
4.728907	1.056621	116.273056	-24.289104	9.851008	113.79393	35.189873	-6.137537	119.237373	28.466908	38.255802	115.073967	31.8283905	16.0591325	117.15567	-80.4065985	3.6428835	110.43219
4.55292	0.40231	116.358063	-24.194538	9.829618	113.843369	35.290161	-6.14103	119.305908	28.576502	38.246078	115.183624	31.9333315	16.052524	117.244766	-80.3224075	3.606712	110.441972
4.371279	-0.302957	116.420578	-24.101866	9.815374	113.9189	35.418663	-6.146517	119.412788	28.706747	38.22863	115.247551	32.062705	16.0410565	117.3301695	-80.266437	3.5896915	110.5076305
4.082658	-0.92063	116.507721	-23.989592	9.783084	114.008461	35.552452	-6.15261	119.532166	28.838879	38.222252	115.287697	32.1956655	16.034821	117.4099315	-80.1748495	3.531347	110.6069905
3.765909	-1.564899	116.603004	-23.853962	9.788271	114.09314	35.717327	-6.181197	119.69664	28.973406	38.198303	115.302727	32.3453665	16.008553	117.4996835	-80.0532905	3.567989	110.6865965
3.176788	-2.511961	116.736732	-23.680229	9.704887	114.198257	35.934761	-6.262829	119.926384	29.178509	38.101067	115.275261	32.556635	15.919119	117.6008225	-79.917093	3.490655	110.7956915
2.685453	-3.063367	116.880241	-23.592024	9.613141	114.265335	36.05444	-6.339649	120.070671	29.306257	38.01815	115.237656	32.6803485	15.8392505	117.6541635	-79.8643965	3.3870315	110.8765065
2.181166	-3.710976	116.940483	-23.485081	9.507125	114.308586	36.155369	-6.420078	120.18309	29.413002	37.914581	115.186012	32.7841855	15.7472515	117.684551	-79.7543475	3.2669985	110.932621
1.634504	-4.297534	116.95359	-23.389837	9.385256	114.346466	36.251957	-6.498288	120.226959	29.489977	37.808151	115.155746	32.870967	15.6549315	117.6913525	-79.650641	3.1155805	111.0015795
1.060524	-4.892968	116.90612	-23.344398	9.235068	114.426361	36.323936	-6.553983	120.219788	29.540014	37.726753	115.140488	32.931975	15.586385	117.680138	-79.620771	2.883751	111.172584
0.40964	-5.476485	116.822731	-23.302776	9.141968	114.496017	36.388329	-6.583682	120.172775	29.560875	37.675835	115.177986	32.974602	15.5460765	117.6753805	-79.580154	2.7378595	111.3166535
-0.28285	-5.998287	116.723358	-23.22772	9.058023	114.603981	36.446373	-6.59794	120.096504	29.577293	37.66436	115.282845	33.011833	15.53321	117.6896745	-79.467273	2.582836	111.5182875
-1.380615	-6.746553	116.482605	-23.159168	9.05941	114.848328	36.486938	-6.57713	119.86731	29.604874	37.705353	115.562477	33.045906	15.5641115	117.7148935	-79.364242	2.5547085	111.9817625
-2.170803	-7.250507	116.266739	-23.110682	9.135014	115.082298	36.503544	-6.518848	119.616905	29.626184	37.786453	115.801468	33.064864	15.6338025	117.7091865	-79.286228	2.6362255	112.4554095
-3.017462	-7.751712	116.092766	-23.073986	9.255363	115.33474	36.513474	-6.450318	119.350006	29.631599	37.879608	116.046654	33.0725365	15.714645	117.69833	-79.2205085	2.796081	112.97115
-3.959655	-8.146494	116.043045	-23.056929	9.400882	115.572296	36.50211	-6.390706	119.172653	29.648907	37.980125	116.265083	33.0755085	15.7947095	117.718868	-79.1893665	3.0070545	113.425724
-4.879213	-8.694978	115.942978	-23.087584	9.53525	115.803406	36.456661	-6.354164	119.033646	29.674288	38.040154	116.435181	33.0654745	15.842995	117.7344135	-79.2406425	3.227505	113.8723985
-5.839257	-9.246243	115.865364	-23.082157	9.661322	115.965225	36.423477	-6.382828	118.993088	29.717932	38.050678	116.569427	33.0707045	15.833925	117.7812575	-79.2350185	3.488719	114.1491925
-6.861195	-9.845821	115.850128	-23.108166	9.746572	116.090569	36.386108	-6.473552	119.043037	29.768858	37.994812	116.613556	33.077483	15.76063	117.8282965	-79.293815	3.732514	114.3528415
-8.457089	-10.745053	115.951744	-23.144022	9.79572	116.229309	36.317749	-6.652934	119.16169	29.818785	37.854362	116.557953	33.068267	15.600714	117.8598215	-79.356311	3.990726	114.5987965
-9.501396	-11.461715	116.00827	-23.170649	9.788331	116.275063	36.282864	-6.786109	119.248474	29.836889	37.704502	116.397285	33.0598765	15.4591965	117.8228795	-79.4011745	4.1174655	114.7272465
-10.58278	-12.24444	116.135933	-23.195333	9.720274	116.268684	36.242233	-6.921371	119.308914	29.848593	37.530689	116.135551	33.045413	15.304659	117.7222325	-79.436079	4.135889	114.8151355
-11.65624	-13.024804	116.274582	-23.235558	9.579272	116.241982	36.210762	-7.089231	119.367683	29.875505	37.32423	115.825859	33.0431335	15.1174995	117.596771	-79.5142495	4.0410445	114.887193
-12.815112	-13.795739	116.416405	-23.230886	9.404008	116.187416	36.209377	-7.258993	119.420181	29.895809	37.084625	115.427254	33.052593	14.912816	117.4237175	-79.514365	3.8952	114.9511145
-13.984738	-14.574903	116.596947	-23.2087	9.20487	116.079247	36.219879	-7.470564	119.461334	29.933325	36.819073	114.97097	33.076602	14.6742545	117.216152	-79.494002	3.7354855	114.942342
-15.132091	-15.327424	116.697983	-23.149895	8.93469	115.949905	36.210011	-7.681371	119.454826	29.995859	36.497898	114.467575	33.102935	14.4082635	116.9612005	-79.402725	3.4611165	114.9386095
-16.860542	-16.405172	116.778862	-23.020926	8.532048	115.800873	36.248215	-8.075436	119.318733	30.105713	36.005478	113.700378	33.176964	13.965021	116.5095555	-79.218816	3.099075	115.0921905
-18.086166	-17.087523	116.854416	-22.927544	8.270684	115.763008	36.269337	-8.326222	119.200539	30.186447	35.697399	113.326141	33.227892	13.6855885	116.26334	-79.08298	2.8557795	115.262676
-19.273926	-17.70944	116.982559	-22.824488	8.042041	115.811111	36.28801	-8.551883	119.106209	30.255531	35.447739	112.996399	33.2717705	13.447928	116.051304	-78.9207465	2.636154	115.570918
-20.497704	-18.28414	117.192268	-22.757263	7.8507	115.924141	36.309372	-8.754296	119.024567	30.726131	35.052551	112.521835	33.5177515	13.1491275	115.773201	-79.0322775	2.5522725	116.075081
-21.711962	-18.82522	117.467812	-22.716932	7.6497	116.091301	36.305202	-8.950846	118.945671	30.434042	34.996635	112.474731	33.369622	13.0228945	115.710201	-78.803486	2.2765055	116.472401
-22.972494	-19.306784	117.840401	-22.665546	7.457708	116.363693	36.250099	-9.152739	118.873177	30.532125	34.79805	112.347885	33.391112	12.8226555	115.610531	-78.722204	2.0927605	117.116855
-24.210394	-19.729967	118.350281	-22.628603	7.279862	116.822517	36.211914	-9.40653	118.767906	30.638556	34.024216	112.382507	33.425235	12.308843	115.5752065	-78.682441	2.250881	118.0698275
-25.990339	-20.318554	119.171753	-22.619129	6.938835	117.811455	36.098335	-9.772327	118.661201	30.577316	33.686127	112.445724	33.3378255	11.9569	115.5534625	-78.5760835	1.92077	120.0694475
-27.214066	-20.660257	119.75721	-22.653683	6.7428	118.516174	36.025402	-9.998378	118.578926	30.467695	33.487976	112.585571	33.2465485	11.744799	115.5822485	-78.5539145	1.740801	121.4500995
-28.347052	-20.946629	120.262146	-22.690109	6.472569	119.169876	35.927509	-10.179601	118.515793	30.295864	33.32275	112.763069	33.1116865	11.5715745	115.639431	-78.4919045	1.3735635	122.700321
-29.447954	-21.214031	120.739281	-22.783779	6.254098	119.731155	35.804615	-10.324667	118.433632	30.095392	33.220398	112.959122	32.9500035	11.4478655	115.696377	-78.5175615	1.0603305	123.765933
-30.524836	-21.466507	121.066582	-22.929678	6.048365	120.174965	35.667686	-10.434306	118.309235	29.867708	33.125652	113.168671	32.767697	11.345673	115.738953	-78.627053	0.751056999999999	124.610977
-31.616503	-21.657124	121.340546	-23.078909	5.811077	120.441948	35.541786	-10.581128	118.23349	29.663044	33.00959	113.346184	32.602415	11.214231	115.789837	-78.760233	0.407922999999998	125.094059
-32.634861	-21.839636	121.569237	-23.202744	5.619864	120.643318	35.38435	-10.730271	118.163887	29.494705	32.887615	113.453674	32.4395275	11.078672	115.8087805	-78.8450155	0.161056000000002	125.4778555
-33.97081	-22.118856	121.834961	-23.393015	5.350425	120.838455	35.17268	-10.995706	118.080757	29.315626	32.65815	113.377213	32.244153	10.831222	115.728985	-79.030183	-0.130371999999999	125.947925
-34.796078	-22.240944	122.019157	-23.526955	5.206506	120.814064	35.050705	-11.184143	118.070793	29.165798	33.005409	113.174332	32.1082515	10.910633	115.6225625	-79.1621615	-0.497621000000001	126.0055655
-35.613014	-22.319567	122.225143	-23.643026	5.073396	120.804466	34.93362	-11.348968	118.131004	29.057158	32.807896	112.996971	31.995389	10.729464	115.5639875	-79.281441	-0.582672000000001	126.0449445
-36.33379	-22.396358	122.40255	-23.749208	4.992028	120.834663	34.832451	-11.484422	118.239639	29.358461	32.461826	112.638893	32.095456	10.488702	115.439266	-79.593872	-0.504645999999999	126.23006
-36.999863	-22.466089	122.612068	-23.884846	4.838649	120.759666	34.749638	-11.600877	118.361732	29.306242	32.340977	112.482361	32.02794	10.37005	115.4220465	-79.797632	-0.692752	126.0972855
-37.522976	-22.496334	122.78196	-23.996382	4.703651	120.755646	34.69025	-11.698541	118.528938	28.78363	31.810665	112.626183	31.73694	10.056062	115.5775605	-79.729704	-0.648760000000001	125.9337315
-38.059776	-22.496164	122.8685	-24.082541	4.533889	120.717636	34.621246	-11.805564	118.725029	28.706499	31.69241	112.572517	31.6638725	9.943423	115.648773	-79.8289545	-0.875644999999999	125.786499
-38.723164	-22.455494	122.80159	-24.245127	4.309619	120.634399	34.56353	-11.957994	118.979874	28.623135	31.525278	112.542252	31.5933325	9.783642	115.761063	-80.0835865	-1.164404	125.507735
-39.125069	-22.36088	122.623566	-24.279167	4.168002	120.443367	34.537556	-12.066249	119.109436	28.582355	31.41836	112.527153	31.5599555	9.6760555	115.8182945	-80.1182895	-1.3400515	125.0684395
-39.459839	-22.2136	122.33889	-24.372456	4.089427	120.191704	34.494629	-12.1218	119.207611	28.550684	31.352043	112.49659	31.5226565	9.6151215	115.8521005	-80.2675685	-1.4362675	124.5313075
-39.830132	-21.987648	121.889366	-24.467009	3.992968	119.848648	34.469101	-12.157718	119.264366	28.47456	31.812092	112.41114	31.4718305	9.827187	115.837753	-80.4058485	-1.841251	123.859543
-40.087391	-21.676046	121.345695	-24.520681	3.950316	119.506775	34.414352	-12.153663	119.290199	28.448498	31.784719	112.35228	31.431425	9.815528	115.8212395	-80.472787	-1.914896	123.1923105
-40.418438	-21.272673	120.750046	-24.591784	3.877341	119.111443	34.383415	-12.141058	119.261719	28.406069	31.805166	112.313797	31.394742	9.832054	115.787758	-80.57831	-2.077372	122.435128
-40.705818	-20.846548	120.130493	-24.635366	3.850425	118.680916	34.362663	-12.079695	119.17852	28.357861	31.877903	112.277779	31.360262	9.899104	115.7281495	-80.630994	-2.198254	121.6336825
-41.077675	-20.096033	119.086563	-24.705894	3.84337	118.05558	34.345528	-11.918771	119.015121	28.252359	32.0555	112.305641	31.2989435	10.0683645	115.660381	-80.7107315	-2.3816245	120.450779
-41.372116	-19.561077	118.428696	-24.763386	3.874455	117.640663	34.349552	-11.75546	118.899002	28.171539	32.221413	112.301041	31.2605455	10.2329765	115.6000215	-80.7873175	-2.4840665	119.6813045
-41.656395	-18.960016	117.862656	-24.778048	3.920366	117.286598	34.348942	-11.602536	118.761147	28.161991	31.886637	112.312531	31.2554665	10.1420505	115.536839	-80.8115625	-2.3013185	119.036357
-41.963772	-18.288752	117.288567	-24.830902	4.000065	116.910637	34.349804	-11.444688	118.68882	28.098694	32.055546	112.359024	31.224249	10.305429	115.523922	-80.886053	-2.305299	118.297352
-42.263718	-17.559311	116.712227	-24.850473	4.08348	116.581223	34.378731	-11.271675	118.678535	28.072659	32.233143	112.405563	31.225695	10.480734	115.542049	-80.926641	-2.313774	117.620397
-42.553619	-16.803068	116.10112	-24.858137	4.123539	116.212341	34.40102	-11.140357	118.696274	28.067583	32.379566	112.456024	31.2343015	10.6196045	115.576149	-80.9505755	-2.3725265	116.848533
-42.879337	-16.006338	115.572861	-24.831667	4.203783	115.880882	34.452354	-11.038691	118.610512	28.054613	32.522537	112.451363	31.2534835	10.741923	115.5309375	-80.9168175	-2.334357	116.2308265
-43.475624	-14.778476	115.222343	-24.776619	4.273852	115.582764	34.480896	-10.907634	118.396042	28.072765	32.649792	112.235786	31.2768305	10.871079	115.315914	-80.8300685	-2.323375	115.849614
-43.9081	-13.84283	115.231445	-24.702934	4.316921	115.557541	34.553387	-10.816444	118.303696	28.117973	32.703865	112.037003	31.33568	10.9437105	115.1703495	-80.741548	-2.3098685	115.9447325
-44.368217	-12.901962	115.300575	-24.587294	4.358226	115.571785	34.624878	-10.745949	118.273521	28.199398	32.759823	111.814499	31.412138	11.006937	115.04401	-80.586726	-2.290485	116.09956
-44.82589	-11.948032	115.39003	-24.485498	4.343953	115.612617	34.731255	-10.707093	118.253365	28.276781	32.787548	111.624001	31.504018	11.0402275	114.938683	-80.475014	-2.3523215	116.286551
-45.338436	-10.977283	115.433029	-24.391123	4.277513	115.63443	34.836235	-10.677458	118.205055	28.330711	32.789505	111.437515	31.583473	11.0560235	114.821285	-80.365719	-2.5009975	116.447575
-45.878799	-9.9472	115.455246	-24.29921	4.163611	115.70816	34.921791	-10.670143	118.096008	28.342537	32.766842	111.270668	31.632164	11.0483495	114.683338	-80.230584	-2.7211275	116.732982
-46.376709	-8.864953	115.637886	-24.22698	4.043876	115.833664	34.986538	-10.658758	117.966934	28.327196	32.753731	111.065735	31.656867	11.0474865	114.5163345	-80.110827	-2.9597345	117.1509935
-47.272892	-7.138176	116.174057	-24.133324	3.889935	116.242096	35.075939	-10.592694	117.741241	28.234533	32.811749	110.837646	31.655236	11.1095275	114.2894435	-79.921884	-3.3296575	118.1947485
-47.870461	-5.909599	116.612938	-24.136028	3.798325	116.623352	35.107304	-10.475354	117.590454	28.106213	32.906975	110.78653	31.6067585	11.2158105	114.188492	-79.8788145	-3.6191605	119.058212
-48.492725	-4.626104	117.19352	-24.118351	3.688528	117.105743	35.142403	-10.402521	117.352913	27.908627	33.002724	110.82196	31.525515	11.3001015	114.0874365	-79.762217	-3.9230455	120.1240495
-49.052086	-3.295692	117.844521	-24.152742	3.561908	117.644539	35.143227	-10.35039	117.052422	27.691313	33.113255	110.931778	31.41727	11.3814325	113.9921	-79.722754	-4.2576165	121.296978
-49.597145	-1.912265	118.524673	-24.179401	3.409684	118.15715	35.126865	-10.255567	116.772186	27.445185	33.246315	111.13961	31.286025	11.495374	113.955898	-79.644827	-4.676006	122.358402
-50.19025	-0.507448	119.192589	-24.284765	3.341078	118.72641	35.094364	-10.157413	116.523193	27.216801	33.381008	111.393333	31.1555825	11.6117975	113.958263	-79.7251125	-4.9296415	123.494557
-50.69257	0.968772	119.715485	-24.357901	3.25248	119.151863	35.050003	-10.062535	116.259941	27.015013	33.521782	111.632065	31.032508	11.7296235	113.946003	-79.74831	-5.2246635	124.357723
-51.445614	3.182416	120.460335	-24.344847	3.004909	119.447197	34.954052	-9.909283	115.907394	26.725218	33.735359	111.898376	30.839635	11.913038	113.902885	-79.529329	-5.90322	124.991509
-51.883465	4.70526	120.798233	-24.385033	2.977431	119.667923	34.900082	-9.809078	115.661224	27.71306	35.017288	111.400963	31.306571	12.604105	113.5310935	-80.076637	-6.649243	125.8047525
-52.261089	6.241043	121.050468	-24.451263	2.942738	119.754707	34.814819	-9.679311	115.444931	26.147312	34.600483	112.184761	30.4810655	12.460586	113.814846	-79.3835915	-6.57511	125.694568
-52.649689	7.802746	121.17778	-24.299786	2.767726	119.6735	34.764744	-9.57991	115.198921	26.279793	34.608139	112.155388	30.5222685	12.5141145	113.6771545	-79.1218405	-6.9786625	125.6698455
-52.986485	9.366524	120.996162	-24.543879	3.016362	119.58461	34.70871	-9.486835	114.969376	26.543039	34.557556	112.023605	30.6258745	12.5353605	113.4964905	-79.7136325	-6.5026365	125.6727295
-53.23835	10.924172	120.704941	-24.546497	3.095758	119.252655	34.689312	-9.429782	114.725555	26.232115	34.835526	112.170517	30.4607135	12.702872	113.448036	-79.5537075	-6.511356	125.057274
-53.482109	12.524409	120.295418	-24.592489	3.195545	118.859268	34.656349	-9.393294	114.454559	26.306238	34.888405	112.149742	30.4812935	12.7475555	113.3021505	-79.6662715	-6.3564655	124.4163855
-53.739727	14.881504	119.746002	-24.592819	3.44374	118.292809	34.570171	-9.34651	113.931465	26.458496	34.969875	112.17804	30.5143335	12.8116825	113.0547525	-79.6999715	-5.9242025	123.5308655
-53.860378	16.411417	119.658447	-24.542145	3.556163	117.985168	34.527454	-9.306542	113.56472	26.559078	35.062847	112.286079	30.543266	12.8781525	112.9253995	-79.627556	-5.7658265	123.0449365
-53.916103	17.943398	119.601593	-24.519583	3.691618	117.712143	34.527035	-9.22782	113.230179	26.647583	35.177574	112.530693	30.587309	12.974877	112.880436	-79.626475	-5.591641	122.54385
-53.949123	19.374262	119.637657	-24.482395	3.812463	117.480995	34.526409	-9.078951	112.908897	26.736494	35.324097	112.856903	30.6314515	13.122573	112.8829	-79.5962415	-5.497647	122.07909
-53.962414	20.779335	119.787453	-24.518322	4.021164	117.400742	34.519825	-8.937384	112.596046	26.834084	35.474129	113.175583	30.6769545	13.2683725	112.8858145	-79.7135985	-5.2260445	121.9156695
-53.910656	22.12052	120.013275	-24.415892	4.205806	117.181519	34.492462	-8.747312	112.299156	26.952272	35.670937	113.490067	30.722367	13.4618125	112.8946115	-79.554151	-5.0502005	121.4684265
-53.778755	23.423035	120.251045	-24.400776	4.447126	117.07077	34.463875	-8.554447	112.037315	27.045149	35.891064	113.798569	30.754512	13.6683085	112.917942	-79.556064	-4.7740565	121.223598
-53.527378	25.196266	120.631561	-24.346687	4.92067	116.977379	34.430092	-8.22506	111.679016	27.204504	36.233379	114.090286	30.817298	14.0041595	112.884651	-79.510672	-4.1628195	121.070107
-53.324272	26.297356	120.838943	-24.271597	5.245511	116.917572	34.412701	-8.046812	111.4272	27.340427	36.407356	114.145386	30.876564	14.180272	112.786293	-79.419758	-3.68925	121.048851
-53.087627	27.290371	120.928207	-24.193977	5.549626	116.831291	34.427746	-7.933547	111.248543	27.526611	36.524181	114.073524	30.9771785	14.295317	112.6610335	-79.3651325	-3.196065	121.0015485
-52.862942	28.198641	120.907913	-24.066393	5.819936	116.760468	34.482567	-7.876991	111.145554	27.750748	36.598484	113.94957	31.1166575	14.3607465	112.547562	-79.2494435	-2.7208745	120.973374
-52.569122	29.018446	120.832359	-23.982456	5.986133	116.638992	34.538315	-7.892437	111.109566	27.972931	36.650249	113.796165	31.255623	14.378906	112.4528655	-79.220535	-2.40664	120.8251185
-52.31625	29.737595	120.700813	-23.815681	6.193841	116.616287	34.623096	-7.962049	111.129173	28.229603	36.619072	113.593521	31.4263495	14.3285115	112.361347	-79.0577115	-1.9408295	120.871227
-52.03598	30.326181	120.593437	-23.679304	6.297811	116.572701	34.705364	-8.046983	111.159729	28.441319	36.55909	113.417137	31.5733415	14.2560535	112.288433	-78.9319495	-1.6604315	120.856969
-51.5117	31.007269	120.422729	-23.514444	6.416029	116.611275	34.849583	-8.178851	111.343887	28.695328	36.446934	113.209785	31.7724555	14.1340415	112.276836	-78.8013435	-1.3019835	120.945714
-51.137035	31.361549	120.29821	-23.44573	6.413755	116.665062	34.943043	-8.261812	111.515953	28.828529	36.376358	113.11631	31.885786	14.057273	112.3161315	-78.777246	-1.229763	121.0139925
-50.739807	31.629446	120.135101	-23.376841	6.398261	116.643211	35.042824	-8.35428	111.681854	28.950727	36.302887	113.008904	31.9967755	13.9743035	112.345379	-78.7504575	-1.1777815	120.941043
-50.306255	31.842194	119.883644	-23.268049	6.412932	116.646828	35.110535	-8.426249	111.862091	29.070871	36.234772	112.839912	32.090703	13.9042615	112.3510015	-78.626801	-1.0783975	120.9426545
-49.855602	32.037231	119.625031	-23.213547	6.434021	116.644798	35.187931	-8.509688	112.015045	29.189869	36.152275	112.632797	32.1889	13.8212935	112.323921	-78.615994	-0.9532515	120.965675
-49.334023	32.197632	119.405533	-23.110903	6.486649	116.645027	35.257843	-8.610835	112.142944	29.325592	36.076992	112.403557	32.2917175	13.7330785	112.2732505	-78.5135235	-0.759780499999998	121.0168035
-48.745598	32.32222	119.205238	-22.99692	6.480035	116.633583	35.353764	-8.715869	112.246536	29.488522	35.986076	112.196457	32.421143	13.6351035	112.2214965	-78.414983	-0.6750335	121.0456695
-47.741669	32.417301	118.872604	-22.782318	6.475842	116.561981	35.560936	-8.857592	112.363647	29.764191	35.854725	112.004135	32.6625635	13.4985665	112.183891	-78.2271995	-0.546882500000001	120.940071
-46.9646	32.462708	118.726685	-22.587557	6.450591	116.472198	35.727524	-8.921264	112.329231	29.948101	35.79834	111.910179	32.8378125	13.438538	112.119705	-78.0129265	-0.537356000000001	120.824691
-46.125473	32.488869	118.611504	-22.388699	6.451738	116.409286	35.897228	-8.937109	112.245796	30.156019	35.787643	111.792015	33.0266235	13.425267	112.0189055	-77.8040215	-0.521791000000002	120.7996665
-45.3144	32.526684	118.544617	-22.188131	6.506762	116.345657	36.071262	-8.910086	112.160561	30.370655	35.801689	111.66214	33.2209585	13.4458015	111.9113505	-77.5972205	-0.432277500000001	120.7799635
-44.438614	32.528545	118.433426	-21.962946	6.579307	116.322197	36.263683	-8.879629	112.131905	30.648783	35.337925	111.671234	33.456233	13.229148	111.9015695	-77.382125	-0.0705339999999985	120.7428245
-43.515179	32.529819	118.301903	-21.76263	6.689551	116.330849	36.462612	-8.844181	112.179985	30.882612	35.374641	111.6884	33.672612	13.26523	111.9341925	-77.197872	0.113872000000001	120.7275055
-42.518726	32.565479	118.199837	-21.335745	6.559587	116.193077	36.644077	-8.834692	112.266068	31.124565	35.382069	111.780334	33.884321	13.2736885	112.023201	-76.555811	-0.154514500000001	120.362953
-40.888992	32.501976	118.002411	-21.306589	6.906387	116.205299	36.865959	-8.853974	112.365044	31.456306	35.37178	111.949203	34.1611325	13.258903	112.1571235	-76.7743105	0.553870999999999	120.2534745
-39.772259	32.435844	117.963425	-21.172876	6.977415	116.174568	37.003838	-8.842662	112.411964	31.637886	35.371326	112.070442	34.320862	13.264332	112.241203	-76.666614	0.690497999999998	120.107933
-38.687222	32.32206	117.934479	-21.069458	7.019028	116.157684	37.136272	-8.823812	112.440811	31.784719	35.363052	112.227036	34.4604955	13.26962	112.3339235	-76.5994115	0.768435999999998	119.9814445
-37.463989	32.219753	117.954674	-20.934149	7.087102	116.17292	37.289371	-8.797429	112.45192	31.931242	35.396408	112.347374	34.6103065	13.2994895	112.399647	-76.4786045	0.8747145	119.946193
-36.197659	32.052502	117.974327	-20.739384	7.116854	116.214134	37.456974	-8.767017	112.490341	32.10125	35.395695	112.462639	34.779112	13.314339	112.47649	-76.25788	0.919368999999998	119.951778
-34.92651	31.880823	117.971062	-20.573027	7.183733	116.258324	37.637276	-8.742228	112.532112	32.298336	35.430229	112.532509	34.967806	13.3440005	112.5323105	-76.11386	1.0234655	119.9843375
-33.609806	31.669436	117.886757	-20.139929	7.006123	116.193817	37.83905	-8.743577	112.607277	32.922752	35.81958	112.334702	35.380901	13.5380015	112.4709895	-75.660759	0.474244499999999	119.9166445
-31.518475	31.298855	117.707504	-20.132462	7.294944	116.327965	38.13287	-8.776073	112.715874	33.207031	35.773506	112.339165	35.6699505	13.4987165	112.5275195	-75.9348745	1.0911715	120.1284105
-30.045116	31.044909	117.576515	-19.92285	7.314265	116.356834	38.321236	-8.826345	112.79892	33.407688	35.711815	112.306824	35.864462	13.442735	112.552872	-75.710162	1.185795	120.160796
-28.632841	30.731443	117.339516	-19.73008	7.339576	116.37114	38.510189	-8.895844	112.958488	33.628948	35.638451	112.226883	36.0695685	13.3713035	112.5926855	-75.5297285	1.3078485	120.1495945
-27.093962	30.440521	117.064957	-19.562775	7.38214	116.410782	38.690559	-8.995511	113.241806	33.51223	35.163628	112.341011	36.1013945	13.0840585	112.7914085	-75.2269445	1.6802215	120.0301555
-25.510719	30.122524	116.751572	-19.419622	7.362759	116.412354	38.851349	-9.130033	113.585007	34.066669	35.374416	111.971619	36.459009	13.1221915	112.778313	-75.298253	1.6033265	120.046395
-23.960474	29.7815	116.376793	-19.418495	7.469851	116.510857	39.017689	-9.271453	113.932716	34.258076	35.216515	111.850014	36.6378825	12.972531	112.891365	-75.4748725	1.967171	120.130349
-22.391151	29.487953	115.945602	-19.156078	7.3375	116.315353	39.170368	-9.395482	114.236282	34.410812	35.091434	111.671638	36.79059	12.847976	112.95396	-75.102746	1.827024	119.676746
-19.969944	28.980345	115.063492	-19.065594	7.221767	115.694832	39.361042	-9.483852	114.531036	34.524281	34.961178	111.391785	36.9426615	12.738663	112.9614105	-75.0738495	1.704871	118.4282535
-18.505033	28.693632	114.324402	-19.080067	7.079532	115.064384	39.412823	-9.520543	114.560402	34.540138	34.896225	111.209419	36.9764805	12.687841	112.8849105	-75.1366145	1.471223	117.2438575
-16.789932	28.405708	113.610016	-19.084185	6.946564	114.381668	39.442631	-9.60051	114.473846	34.550117	34.822948	111.066757	36.996374	12.611219	112.7703015	-75.164744	1.281909	115.9930345
-15.20217	28.178734	113.167549	-19.041861	6.800206	113.841331	39.471359	-9.676409	114.360191	34.597736	34.721699	111.040222	37.0345475	12.522645	112.7002065	-75.1182695	1.077767	114.9824555
-13.668815	27.986261	112.99263	-18.973061	6.664743	113.449966	39.528908	-9.736891	114.306129	34.653965	34.645081	111.196266	37.0914365	12.454095	112.7511975	-75.0375585	0.875391	114.1487345
-12.055077	27.815214	113.025833	-18.887289	6.60745	113.268539	39.633007	-9.774318	114.291595	34.325043	34.786137	111.626961	36.979025	12.5059095	112.959278	-74.753603	0.708990500000002	113.5778
-10.473124	27.691275	113.194695	-18.80574	6.547226	113.200638	39.725407	-9.78406	114.331497	34.425301	34.246887	112.078644	37.075354	12.2314135	113.2050705	-74.686834	0.8630385	113.1962055
-8.150583	27.551329	113.628006	-18.770664	6.549762	113.214554	39.808815	-9.744761	114.488014	34.458778	34.253357	112.698235	37.1337965	12.254298	113.5931245	-74.6751245	0.845226	112.8359835
-6.713475	27.426252	113.92672	-18.78754	6.581161	113.295151	39.820843	-9.72196	114.651253	34.470615	34.281967	113.159218	37.145729	12.2800035	113.9052355	-74.720809	0.882318499999998	112.6850665
-5.305417	27.315443	114.325378	-18.825203	6.633991	113.3909	39.817982	-9.701954	114.864853	34.805038	34.680782	113.363731	37.31151	12.489414	114.114292	-74.961916	0.778568	112.667508
-3.910163	27.241791	114.647003	-18.863348	6.707574	113.530136	39.808334	-9.66579	115.124428	34.362698	34.891373	113.992081	37.085516	12.6127915	114.5582545	-74.812212	0.8023565	112.5020175
-2.571779	27.133528	115.035248	-18.986992	6.781775	113.638008	39.765759	-9.619611	115.373871	34.659882	34.75993	114.244774	37.2128205	12.5701595	114.8093225	-75.1868045	0.9933905	112.4666935
-1.31957	26.994249	115.374931	-19.08881	6.830312	113.684776	39.697723	-9.56055	115.592072	34.155785	34.992546	114.86467	36.926754	12.715998	115.228371	-75.104374	0.944626000000001	112.141181
-0.042618	26.893707	115.628067	-19.217518	6.885655	113.662193	39.606625	-9.498259	115.797211	34.020214	35.063953	115.279808	36.8134195	12.782847	115.5385095	-75.2484555	0.988462999999999	111.7858765
1.728042	26.618057	115.999969	-19.432854	6.924284	113.491562	39.466908	-9.393332	116.004852	33.756096	35.155827	115.848114	36.611502	12.8812475	115.926483	-75.47721	0.9673205	111.056641
2.829066	26.405407	116.19339	-19.545462	6.963538	113.354088	39.383743	-9.285292	116.106476	33.574738	35.247768	116.135994	36.4792405	12.981238	116.121235	-75.5701645	0.945837999999998	110.586941
3.95505	26.213879	116.350021	-19.6453	7.011066	113.215981	39.326675	-9.168802	116.16272	33.395584	35.354687	116.373001	36.3611295	13.0929425	116.2678605	-75.6517295	0.9291895	110.1641015
4.980544	25.93228	116.469894	-19.741701	7.068563	113.075638	39.271851	-9.060433	116.229164	33.23856	35.436714	116.549896	36.2552055	13.1881405	116.38953	-75.7386075	0.948985499999999	109.761746
5.934651	25.645021	116.529655	-19.841532	7.135984	112.967361	39.211647	-8.944477	116.289398	33.10812	35.519783	116.663948	36.1598835	13.287653	116.476673	-75.8429475	0.984315	109.458049
6.896286	25.309511	116.529823	-19.905083	7.186032	112.8592	39.147259	-8.877054	116.373932	33.004017	35.592697	116.715302	36.075638	13.3578215	116.544617	-75.885804	1.0142425	109.173783
7.753926	24.97234	116.575371	-19.997299	7.278098	112.778542	39.070747	-8.837083	116.468033	32.927319	35.639484	116.733551	35.999033	13.4012005	116.600792	-75.993631	1.1549955	108.956292
8.941102	24.342369	116.623283	-20.098099	7.389363	112.712982	38.949581	-8.806368	116.676285	32.838894	35.660217	116.718018	35.8942375	13.4269245	116.6971515	-76.0904355	1.3518015	108.7288125
9.628303	23.911732	116.657867	-20.164888	7.437556	112.698837	38.865757	-8.821882	116.859016	32.808254	35.649586	116.706726	35.8370055	13.413852	116.782871	-76.1667815	1.46126	108.614803
10.301949	23.406609	116.706024	-20.262627	7.503258	112.73526	38.775703	-8.85636	117.079163	33.16655	35.464607	116.516708	35.9711265	13.3041235	116.7979355	-76.4963805	1.7023925	108.6725845
10.903277	22.89085	116.773369	-20.328493	7.547881	112.783684	38.678505	-8.90621	117.310097	32.77486	35.586441	116.649796	35.7266825	13.3401155	116.9799465	-76.3836685	1.7556465	108.5874215
11.399642	22.348579	116.867271	-20.413548	7.605153	112.857605	38.584366	-8.959475	117.565773	32.764561	35.53318	116.592285	35.6744635	13.2868525	117.079029	-76.5015595	1.9234535	108.636181
11.874839	21.797791	116.867256	-20.470533	7.647123	112.894775	38.494884	-9.011222	117.798531	32.757938	35.475761	116.541252	35.626411	13.2322695	117.1698915	-76.567477	2.0619765	108.6196585
11.96941	21.414625	117.087021	-20.558443	7.709268	112.932518	38.410305	-9.051347	118.025879	33.136978	35.26659	116.318619	35.7736415	13.1076215	117.172249	-76.8905275	2.3109145	108.692787
12.281474	20.701872	117.138054	-20.640656	7.809135	112.96891	38.298779	-9.074617	118.26992	32.714401	35.410095	116.363487	35.50659	13.167739	117.3167035	-76.787902	2.450531	108.6211165
13.00361	19.837353	116.846718	-20.684767	7.865886	112.973877	38.237427	-9.076275	118.355156	32.709953	35.401646	116.237083	35.47369	13.1626855	117.2961195	-76.843224	2.5690865	108.6516345
13.200114	19.227503	116.777573	-20.708607	7.911863	112.977516	38.169815	-9.081195	118.380676	32.710308	35.392365	116.10434	35.4400615	13.155585	117.242508	-76.8572755	2.668141	108.712524
13.315758	18.591948	116.691902	-20.750397	7.967062	112.981865	38.122063	-9.081708	118.384361	32.7085	35.389942	115.969994	35.4152815	13.154117	117.1771775	-76.9160755	2.780007	108.7865525
13.385076	18.059517	116.625061	-20.776255	8.012484	112.998047	38.05397	-9.07422	118.385147	32.713165	35.384304	115.874275	35.3835675	13.155042	117.129711	-76.9360775	2.869926	108.866383
13.355237	17.526058	116.641319	-20.831772	8.075353	113.027908	37.979897	-9.091287	118.409554	32.710751	35.378292	115.817009	35.345324	13.1435025	117.1132815	-77.008868	3.0072035	108.9425345
13.296129	16.952152	116.658638	-20.845407	8.153433	113.097595	37.900562	-9.082926	118.44957	32.70295	35.381672	115.807129	35.301756	13.149373	117.1283495	-76.99257	3.157493	109.0668405
13.091946	16.20252	116.669258	-20.94058	8.272419	113.228394	37.80283	-9.079986	118.556679	32.663769	35.37833	115.846313	35.2332995	13.149172	117.201496	-77.1144595	3.395666	109.255292
12.911887	15.6507	116.732147	-20.99876	8.339811	113.317108	37.740429	-9.084429	118.615273	32.624954	35.37413	115.907585	35.1826915	13.1448505	117.261429	-77.1802115	3.5347715	109.372787
12.69512	14.970904	116.754173	-21.045515	8.430656	113.39637	37.670464	-9.066956	118.664078	32.581593	35.385426	115.969345	35.1260285	13.159235	117.3167115	-77.2170585	3.702077	109.4760285
12.40585	14.362001	116.744637	-21.109661	8.543999	113.486778	37.589268	-9.041668	118.693542	32.541676	35.412853	116.003845	35.065472	13.1855925	117.3486935	-77.284794	3.9024055	109.6248625
12.107117	13.801546	116.700996	-21.142933	8.618981	113.543022	37.539272	-9.019833	118.683899	32.50341	35.436886	116.006363	35.021341	13.2085265	117.345131	-77.307207	4.0294355	109.740913
11.750819	13.194221	116.669212	-21.194626	8.718356	113.580368	37.496017	-8.984606	118.646278	32.479	35.474346	115.996826	34.9875085	13.24487	117.321552	-77.3767605	4.191842	109.839184
11.364098	12.556122	116.548119	-21.214722	8.812033	113.591576	37.470104	-8.930473	118.602417	32.468586	35.524292	115.961708	34.969345	13.2969095	117.2820625	-77.398789	4.3271565	109.9010895
10.677149	11.700169	116.443237	-21.224642	8.970003	113.56385	37.465267	-8.848671	118.508698	32.499832	35.613964	115.84301	34.9825495	13.3826465	117.175854	-77.4318335	4.5573595	109.951846
10.181245	11.058707	116.277824	-21.195576	9.112523	113.518143	37.462933	-8.795888	118.453468	32.541298	35.67601	115.715942	35.0021155	13.440061	117.084705	-77.3932675	4.784985	109.951581
9.67402	10.433353	116.115211	-21.157875	9.227353	113.444389	37.46434	-8.718203	118.375931	32.596329	35.746868	115.578857	35.0303345	13.5143325	116.977394	-77.3460845	4.9403735	109.911384
9.089638	9.781836	115.918671	-21.118774	9.326525	113.363884	37.493126	-8.636704	118.317772	32.638695	35.828732	115.442276	35.0659105	13.596014	116.880024	-77.3034585	5.057036	109.847744
8.500312	9.18248	115.746262	-21.091236	9.452112	113.307129	37.50433	-8.528977	118.219246	32.669804	35.946144	115.32682	35.087067	13.7085835	116.773033	-77.269539	5.1956405	109.841225
7.848451	8.502417	115.616714	-21.057716	9.550142	113.316055	37.534264	-8.408282	118.101181	32.673897	36.066853	115.256546	35.1040805	13.8292855	116.6788635	-77.2195125	5.2709985	109.9532465
7.189008	7.866349	115.472305	-21.051825	9.686955	113.369789	37.556057	-8.268258	117.980019	32.642075	36.197086	115.238251	35.099066	13.964414	116.609135	-77.202716	5.409496	110.130443
6.071547	6.827778	115.28878	-21.103466	9.859191	113.500252	37.530907	-8.05073	117.776367	32.547695	36.397331	115.271042	35.039301	14.1733005	116.5237045	-77.246233	5.5450815	110.4767995
5.274993	6.233458	115.246178	-21.094589	9.985384	113.606201	37.473904	-7.925034	117.650398	32.866409	36.361244	115.150177	35.1701565	14.218105	116.4002875	-77.3593345	5.752663	110.8121145
4.410228	5.473756	115.153992	-21.168411	10.11062	113.703407	37.417057	-7.822368	117.536972	32.81358	36.47031	115.221802	35.1153185	14.323971	116.379387	-77.4521405	5.897269	111.027427
3.566063	4.729953	115.088272	-21.245617	10.273428	113.850174	37.33744	-7.731353	117.450348	32.379219	36.751766	115.43058	34.8583295	14.5102065	116.440464	-77.3495635	6.0366495	111.259884
2.639298	4.025773	115.001312	-21.288385	10.454618	114.018738	37.230198	-7.551181	117.344734	32.729279	36.723469	115.241608	34.9797385	14.586144	116.293171	-77.5565085	6.323092	111.744305
1.692945	3.240752	115.005981	-21.338495	10.635346	114.216339	37.169628	-7.461976	117.227341	32.282955	37.0387	115.387642	34.7262915	14.788362	116.3074915	-77.4032815	6.48233	112.1251865
0.741796	2.459651	114.989555	-21.411055	10.879097	114.458725	37.100002	-7.303573	117.148376	32.620857	37.028645	115.206673	34.8604295	14.862536	116.1775245	-77.6825395	6.895658	112.7399255
-0.744453	1.318541	115.118385	-21.510706	11.240004	114.883682	36.973553	-7.050815	117.121796	32.548653	37.287159	115.231583	34.761103	15.118172	116.1766895	-77.782515	7.361836	113.5906745
-1.784708	0.448778	115.207848	-21.601	11.474371	115.138329	36.863987	-6.879854	117.162727	32.497139	37.460152	115.230194	34.680563	15.290149	116.1964605	-77.882563	7.658593	114.0801975
-2.789999	-0.453354	115.320168	-21.730909	11.705012	115.380241	36.744164	-6.731703	117.201103	32.037788	37.794224	115.381432	34.390976	15.5312605	116.2912675	-77.852794	7.8787635	114.4692145
-3.825938	-1.276742	115.386673	-21.829004	11.919665	115.570511	36.601589	-6.594769	117.267883	31.957939	37.94656	115.337578	34.279764	15.6758955	116.3027305	-77.937772	8.1634345	114.8382915
-4.851216	-2.24192	115.50354	-21.944263	12.102493	115.695869	36.472286	-6.451503	117.349182	31.841225	38.084335	115.273201	34.1567555	15.816416	116.3111915	-78.0452815	8.38857	115.0805465
-5.84215	-3.201628	115.510056	-22.090881	12.259297	115.7621	36.353714	-6.345658	117.447433	31.714743	38.210861	115.207901	34.0342285	15.9326015	116.327667	-78.2159905	8.5859925	115.196533
-6.921466	-4.079136	115.541962	-22.225206	12.407928	115.716171	36.233147	-6.245369	117.546585	31.59621	38.314465	115.057564	33.9146785	16.034548	116.3020745	-78.3650905	8.781308	115.1302675
-8.412801	-5.626184	115.545479	-22.404243	12.592225	115.519295	36.039722	-6.15524	117.7174	31.455654	38.38739	114.695404	33.747688	16.116075	116.206402	-78.556174	9.068375	114.832188
-9.377985	-6.656162	115.545784	-22.521894	12.681513	115.347984	35.90358	-6.142525	117.84787	31.787577	38.227066	114.194725	33.8455785	16.0422705	116.0212975	-78.8893665	9.3207555	114.6746705
-10.343549	-7.634555	115.618942	-22.610092	12.761564	115.187393	35.768959	-6.148052	117.992928	31.743908	38.17157	113.861343	33.7564335	16.011759	115.9271355	-78.9766175	9.511369	114.4476505
-11.399267	-8.634325	115.769539	-22.692804	12.765951	115.047363	35.671608	-6.194851	118.159904	31.719997	38.099201	113.531349	33.6958025	15.952175	115.8456265	-79.0814105	9.579727	114.2490995
-12.425927	-9.626765	115.99308	-22.748224	12.742747	114.954758	35.557335	-6.25015	118.314995	31.314247	38.14312	113.371399	33.435791	15.946485	115.843197	-78.932239	9.539009	114.066319
-13.537155	-10.469957	116.165672	-22.817308	12.661108	114.897278	35.467644	-6.321794	118.439415	31.281883	37.996517	113.015137	33.3747635	15.8373615	115.727276	-79.0093795	9.4848545	114.06728
-14.403141	-11.474447	116.268982	-22.860611	12.561464	114.862396	35.376461	-6.409874	118.514526	31.626165	37.699509	112.521324	33.501313	15.6448175	115.517925	-79.222535	9.4781105	114.206867
-15.930313	-12.763709	116.46949	-22.917997	12.337377	114.842606	35.265247	-6.51387	118.58606	31.525084	37.484303	112.093857	33.3951655	15.4852165	115.3399585	-79.2311595	9.1895375	114.3452535
-16.999262	-13.481686	116.572891	-22.942797	12.176434	114.84848	35.212864	-6.573078	118.609512	31.539476	37.454842	111.905396	33.37617	15.440882	115.257454	-79.261764	8.911986	114.439506
-18.00897	-14.26003	116.711952	-22.976664	12.02389	114.882317	35.154747	-6.62139	118.636719	31.124559	37.515347	111.888672	33.139653	15.4469785	115.2626955	-79.092981	8.6008015	114.5019385
-19.056671	-14.885998	116.838051	-23.009716	11.885085	114.921188	35.10524	-6.689665	118.636086	31.468285	37.32666	111.53154	33.2867625	15.3184975	115.083813	-79.3061945	8.4516725	114.758563
-20.076462	-15.536353	117.001007	-23.042526	11.752774	114.98716	35.056324	-6.796475	118.591858	31.512791	37.363171	111.313477	33.2845575	15.283348	114.9526675	-79.3696095	8.2222	115.0216525
-21.106909	-16.010702	117.175201	-23.081947	11.584538	115.074745	34.989811	-6.880538	118.522247	31.454763	37.261154	111.100067	33.222287	15.190308	114.811157	-79.386181	7.978768	115.338333
-22.122932	-16.544067	117.368149	-23.146278	11.435023	115.198967	34.925831	-6.980328	118.419014	31.355465	37.095444	110.901596	33.140648	15.057558	114.660305	-79.433204	7.812488	115.737629
-23.594303	-17.153864	117.725182	-23.189419	11.216311	115.519699	34.835732	-7.100658	118.282082	31.149313	36.961861	110.630562	32.9925225	14.9306015	114.456322	-79.3713605	7.5020205	116.583076
-24.621668	-17.492142	118.058846	-23.229839	11.076355	115.81881	34.790356	-7.193037	118.249825	30.989552	36.791821	110.508347	32.889954	14.799392	114.379086	-79.349632	7.353318	117.258534
-25.621969	-17.711512	118.470856	-23.304314	10.918883	116.174492	34.722878	-7.263999	118.243935	30.807613	36.749779	110.485802	32.7652455	14.74289	114.3648685	-79.3738735	7.094876	117.9841155
-26.589098	-17.894518	118.888	-23.377552	10.75842	116.566849	34.659634	-7.343237	118.29847	30.62352	36.644344	110.50779	32.641577	14.6505535	114.40313	-79.396681	6.8662865	118.730568
-27.527666	-18.016153	119.288322	-23.459906	10.605268	116.89135	34.579147	-7.425632	118.389511	30.464905	36.559124	110.601639	32.522026	14.566746	114.495575	-79.441838	6.64379	119.287125
-28.453646	-18.095034	119.595894	-23.564999	10.44002	117.218735	34.493378	-7.537583	118.494759	30.359447	36.412548	110.735954	32.4264125	14.4374825	114.6153565	-79.5564105	6.4425575	119.8221135
-29.343807	-18.120619	119.839569	-23.67914	10.288262	117.475342	34.389191	-7.661662	118.596207	30.254578	36.359406	110.906235	32.3218845	14.348872	114.751221	-79.6801645	6.227652	120.199463
-30.706722	-18.019888	119.999054	-23.804249	10.014117	117.704987	34.278393	-7.835655	118.724205	30.134224	36.237103	111.069939	32.2063085	14.200724	114.897072	-79.8148065	5.82751	120.512902
-31.540409	-17.882858	119.88131	-23.869829	9.844062	117.701591	34.225613	-7.920395	118.723633	30.040014	36.102386	111.175575	32.1328135	14.0909955	114.949604	-79.8724715	5.5971285	120.453578
-32.39217	-17.706572	119.580688	-23.930595	9.724496	117.590393	34.183746	-7.979904	118.649529	29.934629	36.103264	111.222366	32.0591875	14.06168	114.9359475	-79.9203775	5.387312	120.2448385
-33.212124	-17.473013	119.210526	-24.008036	9.619514	117.37838	34.137589	-8.016101	118.539597	29.872046	36.082588	111.215805	32.0048175	14.0332435	114.877701	-80.0208895	5.2057845	119.879059
-34.03479	-17.169914	118.812798	-24.046278	9.573706	117.11805	34.099388	-8.030949	118.410637	29.827034	36.08046	111.170624	31.963211	14.0247555	114.7906305	-80.055767	5.1226565	119.4454695
-34.785297	-16.802135	118.413971	-24.089375	9.540274	116.875481	34.057564	-8.020113	118.287422	29.784527	36.0965	111.126259	31.9210455	14.0381935	114.7068405	-80.0997955	5.0423545	119.0441215
-35.56303	-16.374157	117.97525	-24.097317	9.546639	116.613159	34.038414	-7.982615	118.152252	29.754553	36.152294	111.161949	31.8964835	14.0848395	114.6571005	-80.0911175	5.0084385	118.5692175
-36.725704	-15.678339	117.152191	-24.155409	9.570427	116.263916	34.021927	-7.909076	117.936264	29.712307	36.278023	111.339798	31.867117	14.1844735	114.638031	-80.177935	4.9563805	117.889801
-37.487186	-15.169629	116.643585	-24.195814	9.57537	116.047272	33.998096	-7.852475	117.780067	29.643192	36.392483	111.445892	31.820644	14.270004	114.6129795	-80.212272	4.880736	117.4815645
-38.222767	-14.641237	116.220749	-24.238531	9.552296	115.823624	33.979656	-7.777466	117.614685	29.62071	36.451942	111.529198	31.800183	14.337238	114.5719415	-80.277245	4.767354	117.0753065
-39.027386	-14.050431	115.905846	-24.290302	9.559521	115.644669	33.960369	-7.745347	117.470978	29.537985	36.574894	111.560043	31.749177	14.4147735	114.5155105	-80.329781	4.7042685	116.7738275
-39.841156	-13.475498	115.718201	-23.973871	9.319004	115.613808	33.935104	-7.722007	117.338242	29.496332	36.599079	111.534157	31.715718	14.438536	114.4361995	-79.66346	4.199472	116.7914165
-40.619133	-12.88587	115.642075	-24.327291	9.454489	115.497795	33.929783	-7.751053	117.265678	29.478411	36.556984	111.480209	31.704097	14.4029655	114.3729435	-80.358679	4.5060125	116.6226465
-41.395832	-12.281343	115.698433	-24.297514	9.363854	115.513184	33.92651	-7.854779	117.24057	29.507553	36.452709	111.396637	31.7170315	14.298965	114.3186035	-80.3120595	4.428743	116.7077645
-42.654663	-11.325803	116.01741	-24.248892	9.177014	115.589539	33.921234	-8.105295	117.282082	29.605515	36.181286	111.128616	31.7633745	14.0379955	114.205349	-80.2611585	4.3160325	116.973729
-43.481819	-10.677342	116.260544	-24.244164	9.053588	115.682724	33.911659	-8.303294	117.301872	29.640749	35.874741	110.872391	31.776204	13.7857235	114.0871315	-80.264532	4.3214525	117.2783165
-44.304138	-9.946229	116.649925	-24.208143	8.88905	115.832924	33.891613	-8.480313	117.30648	29.641142	35.696308	110.542702	31.7663775	13.6079975	113.924591	-80.1826635	4.1701025	117.741257
-45.157043	-9.222782	117.148567	-24.203764	8.708585	116.055176	33.874741	-8.638844	117.333641	29.57753	35.447216	110.255341	31.7261355	13.404186	113.794491	-80.1336635	4.012984	118.315861
-46.011997	-8.444217	117.61937	-23.991922	8.388358	116.40345	33.845894	-8.7465	117.377159	29.433954	35.270653	110.039948	31.639924	13.2620765	113.7085535	-79.623768	3.5146395	119.0983465
-46.790607	-7.626572	118.090317	-24.318996	8.317908	116.775497	33.793102	-8.821384	117.366425	29.245705	35.157188	109.929657	31.5194035	13.167902	113.648041	-80.1573955	3.467914	119.902953
-47.605076	-6.742855	118.679344	-24.418364	8.101649	117.255272	33.700108	-8.82733	117.294205	28.560966	34.706104	110.212517	31.130537	12.939387	113.753361	-79.967265	3.263911	120.757183
-48.845039	-5.315676	119.655075	-24.65683	7.789952	118.156197	33.517464	-8.711432	117.161415	28.4161	35.282909	110.238983	30.966782	13.2857385	113.700199	-80.280442	2.2941655	122.612195
-49.556614	-4.258212	120.275749	-24.883986	7.630131	118.784294	33.383274	-8.596615	117.123817	28.010155	35.408627	110.580734	30.6967145	13.406006	113.8522755	-80.4646865	1.854256	123.7163125
-50.352715	-3.178246	120.85453	-25.077374	7.507159	119.310394	33.226521	-8.509387	117.132881	27.62838	35.532772	110.966515	30.4274505	13.5116925	114.049698	-80.5821985	1.5026255	124.57109
-50.775135	-2.255357	121.268845	-25.329435	7.357053	119.747246	33.049427	-8.459406	117.127502	27.281744	35.596958	111.34552	30.1655855	13.568776	114.236511	-80.8244555	1.14533	125.257981
-51.488598	-0.958605	121.427795	-25.526476	7.267944	120.081863	32.885445	-8.469985	117.064369	26.983845	35.586472	111.654129	29.934645	13.5582435	114.359249	-80.987597	0.9776445	125.804477
-52.044552	0.262803	121.772507	-25.753626	7.135811	120.261215	32.688869	-8.474101	117.020676	26.64296	35.554771	111.940765	29.6659145	13.540335	114.4807205	-81.1731665	0.731286999999998	126.0417095
-52.664417	1.530806	121.665703	-25.950167	7.094198	120.393112	32.539433	-8.496849	116.949081	26.092884	35.735615	112.243332	29.3161585	13.619383	114.5962065	-81.2164925	0.569012999999996	126.1900175
-53.450687	3.548501	121.486572	-26.220438	7.084106	120.313766	32.283112	-8.522881	116.848671	25.916487	35.784691	112.293053	29.0997995	13.630905	114.570862	-81.5406755	0.537306999999998	126.05667
-53.928352	4.887401	121.280014	-26.345051	7.11362	120.144035	32.131405	-8.539686	116.74472	25.815159	35.813011	112.27887	28.973282	13.6366625	114.511795	-81.663384	0.590577499999998	125.776275
-54.549377	6.463048	121.150589	-26.525059	7.160723	119.975105	31.982031	-8.536361	116.594139	25.677273	35.832291	112.203812	28.829652	13.647965	114.3989755	-81.87977	0.673481000000001	125.5512345
-54.863094	7.876272	121.141609	-26.659674	7.22312	119.894722	31.853216	-8.519975	116.362534	25.518217	35.877647	112.16452	28.6857165	13.678836	114.263527	-82.0050645	0.767403999999999	125.525917
-55.208122	9.257581	121.294632	-26.761992	7.220483	119.926796	31.665253	-8.457437	116.161728	25.345299	35.941193	112.216118	28.505276	13.741878	114.188923	-82.02926	0.699088	125.664669
-55.17038	10.438233	121.542847	-26.89678	7.24091	120.068695	31.509706	-8.383734	115.917252	25.156757	36.03096	112.409714	28.3332315	13.823613	114.163483	-82.1267915	0.658207000000001	125.973907
-55.402786	11.831753	121.727875	-27.045313	7.198694	120.214546	31.358671	-8.312861	115.681541	24.967178	36.145271	112.744667	28.1629245	13.916205	114.213104	-82.2535505	0.481182999999998	126.215988
-55.650978	13.840683	122.083893	-27.286398	7.147199	120.34613	31.108782	-8.195395	115.362122	24.699671	36.324436	113.474747	27.9042265	14.0645205	114.4184345	-82.4770225	0.229877499999999	126.2738255
-55.701248	15.198478	122.24913	-27.440414	7.07731	120.312012	30.974993	-8.151729	115.11985	24.556992	36.414906	114.063393	27.7659925	14.1315885	114.5916215	-82.6468205	0.0230314999999983	126.0324025
-55.79039	16.516315	122.141006	-27.63027	7.072103	120.182373	30.832424	-8.11948	114.920319	24.45183	36.471485	114.596092	27.642127	14.1760025	114.7582055	-82.902667	-0.0317965000000004	125.6065405
-55.729492	17.841084	122.192146	-27.538401	6.917071	119.967056	30.659214	-8.106271	114.712082	24.390648	36.518749	114.972366	27.524931	14.206239	114.842224	-82.601733	-0.372097	125.091888
-55.715034	19.135405	122.272552	-27.945019	7.310668	119.93718	30.450651	-8.084592	114.508728	24.360168	36.562981	115.17997	27.4054095	14.2391945	114.844349	-83.2954475	0.382141499999999	125.030011
-55.63047	20.365686	122.339645	-28.086164	7.489076	119.865967	30.258238	-8.051682	114.323891	24.327894	36.609493	115.279602	27.293066	14.2789055	114.8017465	-83.465394	0.699246499999999	124.9301875
-55.434502	21.566793	122.36042	-28.202475	7.768623	119.850288	30.070015	-7.998546	114.165894	24.271069	36.678513	115.316597	27.170542	14.3399835	114.7412455	-83.575492	1.1972625	124.9593305
-55.279118	23.026709	122.451523	-28.372812	7.999376	119.757965	29.807707	-7.892674	113.986336	24.156485	36.80402	115.278793	26.982096	14.455673	114.6325645	-83.72772	1.543079	124.8833655
-55.028851	24.02812	122.416893	-28.509882	8.077198	119.646751	29.650709	-7.841267	113.918427	24.061398	36.875046	115.17881	26.8560535	14.5168895	114.5486185	-83.8758175	1.6375065	124.7448835
-54.768242	24.932735	122.367668	-28.63686	8.191076	119.588829	29.521692	-7.817708	113.906883	23.963305	36.924099	115.030464	26.7424985	14.5531955	114.4686735	-84.0162185	1.8289565	124.7089845
-54.436768	25.797903	122.234749	-28.743717	8.287367	119.545555	29.383701	-7.784964	113.933441	23.859629	36.962994	114.858261	26.621665	14.589015	114.395851	-84.109099	1.985719	124.695259
-54.293179	26.767635	122.140442	-28.85738	8.374539	119.439911	29.281557	-7.776695	113.968834	23.749941	36.99081	114.643715	26.515749	14.6070575	114.3062745	-84.230509	2.1420205	124.5735475
-53.904099	27.487316	121.88829	-28.749657	8.229148	119.222557	29.175552	-7.757089	114.027252	23.642826	37.006142	114.386391	26.409189	14.6245265	114.2068215	-83.908503	1.8337695	124.2382925
-53.434872	28.165318	121.526039	-29.083183	8.513382	119.162323	29.068821	-7.786312	114.104843	23.535997	37.012154	114.027344	26.302409	14.612921	114.0660935	-84.468775	2.413843	124.2585525
-52.649212	29.218647	120.918465	-29.018965	8.429664	118.850914	28.916376	-7.786283	114.181396	23.388874	37.005077	113.419281	26.152625	14.609397	113.8003385	-84.190555	2.249931	123.9014895
-52.144642	29.862713	120.593071	-29.108582	8.50848	118.71891	28.812208	-7.763599	114.239105	23.276829	37.013077	113.042793	26.0445185	14.624739	113.640949	-84.2616825	2.392221	123.796871
-51.532204	30.443855	120.288956	-29.203394	8.531174	118.595459	28.726513	-7.715823	114.296707	23.151142	37.05513	112.784622	25.9388275	14.6696535	113.5406645	-84.3456155	2.3926945	123.6502535
-50.881207	31.026295	120.039383	-29.53277	8.749336	118.47377	28.661779	-7.636813	114.31736	23.012833	37.119537	112.69648	25.837306	14.741362	113.50692	-84.902846	2.75731	123.44062
-50.134914	31.576967	119.796165	-29.637695	8.768272	118.297791	28.595575	-7.503413	114.285316	22.854252	37.225868	112.763023	25.7249135	14.8612275	113.5241695	-85.0003035	2.6753165	123.0714125
-49.425793	32.125519	119.630112	-29.522757	8.543548	118.010986	28.52195	-7.356564	114.222977	22.704042	37.387356	112.904861	25.612996	15.015396	113.563919	-84.65851	2.0717	122.458053
-48.659721	32.650093	119.472359	-29.635706	8.605639	117.844727	28.445301	-7.184538	114.163551	22.647598	37.049984	113.10022	25.5464495	14.932723	113.6318855	-84.8178615	2.278555	122.0575685
-47.397972	33.517662	119.264648	-29.965126	9.024468	117.757484	28.358841	-6.956354	114.176735	22.529602	37.279095	113.225067	25.4442215	15.1613705	113.700901	-85.3744735	2.8875655	121.814067
-46.411514	34.107101	119.117332	-30.048986	9.175995	117.716476	28.320297	-6.816442	114.232231	22.489094	37.427677	113.280045	25.4046955	15.3056175	113.756138	-85.5026675	3.0463725	121.676814
-45.496101	34.659977	119.003464	-30.077738	9.367579	117.680275	28.285351	-6.705777	114.288948	22.47921	37.528671	113.332054	25.3822805	15.411447	113.810501	-85.5377565	3.323711	121.550049
-44.497578	35.183434	118.89782	-30.127769	9.457218	117.612885	28.256372	-6.634066	114.312912	22.460138	37.629665	113.362503	25.358255	15.4977995	113.8377075	-85.613793	3.4166365	121.3880625
-43.487827	35.684601	118.858353	-30.187332	9.518138	117.528748	28.2349	-6.571919	114.273621	22.426876	37.688793	113.432899	25.330888	15.558437	113.85326	-85.705552	3.477839	121.204236
-42.405579	36.148609	118.782509	-30.358707	9.723586	117.57238	28.212135	-6.500775	114.185043	22.391268	37.741364	113.558426	25.3017015	15.6202945	113.8717345	-86.0191155	3.8268775	121.2730255
-41.37764	36.587364	118.742371	-30.24099	9.573613	117.276176	28.210962	-6.450648	114.102325	22.699709	38.164173	113.48494	25.4553355	15.8567625	113.7936325	-85.9373155	3.2904635	120.7587195
-39.704597	37.20911	118.547379	-30.372608	9.623165	117.048279	28.218847	-6.3756	114.075806	22.197641	38.344322	113.943985	25.208244	15.984361	114.0098955	-85.95346	3.261969	120.0866625
-38.538357	37.595215	118.362984	-30.317303	9.56503	116.756973	28.22821	-6.313037	114.116409	22.152203	38.39497	114.141609	25.1902065	16.0409665	114.129009	-85.8248125	3.0890935	119.384937
-37.401833	38.00021	118.185493	-30.382324	9.645076	116.55806	28.228218	-6.23478	114.16259	22.127649	38.474361	114.294373	25.1779335	16.1197905	114.2284815	-85.9425815	3.1703615	118.8876385
-36.247753	38.369576	118.037689	-30.371443	9.732942	116.379761	28.239246	-6.138753	114.199486	22.125015	38.571861	114.367638	25.1821305	16.216554	114.283562	-85.9250165	3.24933	118.47596
-35.012749	38.762817	117.894707	-30.394775	9.893286	116.254898	28.254515	-6.02234	114.22049	22.125099	38.689762	114.410126	25.189807	16.333711	114.315308	-85.979357	3.452861	118.194488
-33.783894	39.155266	117.802071	-30.435476	10.090565	116.23008	28.286898	-5.889867	114.224854	22.131643	38.840797	114.450203	25.2092705	16.475465	114.3375285	-86.0802225	3.705665	118.1226315
-32.621811	39.48428	117.774521	-30.352501	10.226121	116.071655	28.336302	-5.749397	114.222801	22.12516	38.994324	114.534462	25.230731	16.6224635	114.3786315	-85.935733	3.8297785	117.7646785
-30.799824	39.956959	117.909691	-30.325525	10.427004	115.958977	28.393	-5.542763	114.229263	22.239594	38.64851	114.899681	25.316297	16.5528735	114.564472	-85.967347	4.3011345	117.353482
-29.550911	40.190231	118.105186	-30.306673	10.500515	115.936874	28.434563	-5.4249	114.227737	22.230286	38.765015	115.21212	25.3324245	16.6700575	114.7199285	-85.9457705	4.3309725	117.1538195
-28.40156	40.354576	118.378578	-30.31204	10.579009	115.936279	28.476349	-5.283846	114.252472	22.215309	38.88496	115.590942	25.345829	16.800557	114.921707	-85.969909	4.357461	116.950851
-27.184549	40.483784	118.685127	-30.308311	10.674701	115.950478	28.528828	-5.168432	114.330582	22.18639	39.013969	115.994217	25.357609	16.9227685	115.1623995	-85.974231	4.4266335	116.7385565
-25.955126	40.561123	118.886566	-30.335146	10.777165	115.93293	28.57239	-5.034553	114.436302	22.152878	39.088501	116.383003	25.362634	17.026974	115.4096525	-86.032926	4.527356	116.4562075
-24.79373	40.627697	119.038895	-30.312794	10.867838	115.918503	28.636383	-4.928123	114.552879	22.059587	39.704411	116.633972	25.347985	17.388144	115.5934255	-85.973573	4.347532	116.2435805
-23.56971	40.576771	118.996368	-30.363029	10.984228	115.858673	28.690672	-4.820794	114.726898	22.064751	39.821167	116.851295	25.3777115	17.5001865	115.7890965	-86.1037695	4.4682695	115.9282495
-21.846855	40.540936	118.752052	-30.357986	11.181506	115.612984	28.793156	-4.692184	115.11866	22.087967	39.945534	117.074791	25.4405615	17.626675	116.0967255	-86.1565335	4.736337	115.1292425
-20.207096	40.227085	118.320488	-30.36417	11.304783	115.393471	28.855749	-4.652477	115.382851	22.104795	40.004791	117.101654	25.480272	17.676157	116.2422525	-86.208612	4.933409	114.5446895
-19.524027	40.182865	118.243477	-30.349958	11.419081	115.175751	28.929022	-4.615805	115.633896	22.140547	40.018444	117.168091	25.5347845	17.7013195	116.4009935	-86.2347005	5.1368425	113.9505085
-18.306919	39.892033	117.984184	-30.33906	11.494569	114.95285	28.997568	-4.608535	115.937996	22.208088	40.020962	117.20195	25.602828	17.7062135	116.569973	-86.280948	5.2829245	113.335727
-17.108044	39.58445	117.700279	-30.308775	11.575023	114.757828	29.074335	-4.630035	116.277351	22.281176	40.00301	117.154396	25.6777555	17.6864875	116.7158735	-86.2953055	5.4635585	112.7997825
-16.044197	39.24728	117.435501	-30.284458	11.622186	114.581337	29.126566	-4.650178	116.578445	22.378498	39.971275	117.095825	25.752532	17.6605485	116.837135	-86.321448	5.5838235	112.325539
-14.982706	38.854935	117.229485	-30.224148	11.687901	114.442635	29.198446	-4.685092	116.840652	22.463882	39.948715	117.000488	25.831164	17.6318115	116.92057	-86.27946	5.7439905	111.9647
-13.323082	38.214806	117.012039	-30.100393	11.715958	114.335426	29.333023	-4.701858	117.102348	22.610178	39.906116	116.896667	25.9716005	17.602129	116.9995075	-86.1723865	5.829787	111.6713445
-12.030522	37.612991	116.838745	-29.983229	11.719479	114.338661	29.453793	-4.710932	117.269478	22.711016	39.882511	116.865173	26.0824045	17.5857895	117.0673255	-86.0488625	5.8531685	111.6099965
-11.453716	37.346954	117.042778	-29.855473	11.693926	114.351334	29.588223	-4.699053	117.410896	22.81427	39.871727	116.872635	26.2012465	17.586337	117.1417655	-85.9121925	5.801515	111.5609025
-10.607616	36.852283	117.065346	-29.744068	11.675554	114.361893	29.730379	-4.683362	117.503716	22.909201	39.879215	116.905235	26.31979	17.5979265	117.2044755	-85.807926	5.7531815	111.5193105
-9.726344	36.333088	117.118958	-29.613537	11.657969	114.377609	29.866262	-4.662418	117.576935	22.988197	39.896603	116.947426	26.4272295	17.6170925	117.2621805	-85.6543035	5.6988455	111.4930375
-8.872965	35.778156	117.168579	-29.500454	11.641682	114.415085	29.996534	-4.598339	117.609726	23.059309	39.936321	117.001961	26.5279215	17.668991	117.3058435	-85.5288295	5.614373	111.5243265
-8.125716	35.259911	117.25901	-29.407164	11.659946	114.436432	30.111582	-4.552093	117.631134	23.113628	39.971786	117.082199	26.612605	17.7098465	117.3566665	-85.426933	5.6100455	111.5161975
-7.12521	34.45829	117.366425	-29.260317	11.706434	114.432396	30.267937	-4.49958	117.657898	23.203968	40.007221	117.202972	26.7359525	17.7538205	117.430435	-85.2565865	5.6590475	111.434357
-6.480722	33.932602	117.427444	-29.211491	11.739607	114.417336	30.346069	-4.468555	117.633698	23.280842	40.012978	117.244064	26.8134555	17.7722115	117.438881	-85.2364375	5.7070025	111.395791
-5.837841	33.330517	117.388451	-29.080223	11.788489	114.351295	30.420431	-4.458449	117.577576	23.361553	40.025478	117.273697	26.890992	17.7835145	117.4256365	-85.051438	5.7934635	111.2769535
-5.202677	32.625587	117.344772	-28.996117	11.783138	114.292572	30.51457	-4.465024	117.485893	23.458288	40.006802	117.271568	26.986429	17.770889	117.3787305	-84.978663	5.795387	111.2064135
-4.645894	31.917528	117.278076	-28.890398	11.754603	114.181915	30.617023	-4.511292	117.40416	23.566319	39.966755	117.260452	27.091671	17.7277315	117.332306	-84.872467	5.7814745	111.031524
-4.162158	31.264601	117.201958	-28.781202	11.705722	114.067505	30.722815	-4.58026	117.332008	23.68174	39.897724	117.239235	27.2022775	17.658732	117.2856215	-84.7646815	5.752712	110.8493885
-3.672036	30.523712	117.110535	-28.651253	11.623504	113.960495	30.84944	-4.683443	117.264809	23.797516	39.804646	117.20195	27.323478	17.5606015	117.2333795	-84.625984	5.6864065	110.6876105
-3.012753	29.365408	116.945114	-28.464874	11.473293	113.832764	31.021791	-4.890784	117.213348	24.013145	39.610149	117.127296	27.517468	17.3596825	117.170322	-84.447216	5.5869035	110.495206
-2.585256	28.429985	116.838898	-28.341114	11.319551	113.779411	31.141788	-5.076619	117.192711	24.172705	39.434944	117.041039	27.6572465	17.1791625	117.116875	-84.3394745	5.4599395	110.441947
-2.187332	27.517519	116.717926	-28.187593	11.159384	113.716682	31.271029	-5.273923	117.145386	24.330931	39.251041	116.942009	27.80098	16.988559	117.0436975	-84.176166	5.330209	110.3896665
-1.811771	26.560986	116.573158	-28.04541	11.001852	113.668381	31.397474	-5.45348	117.071198	24.491255	39.068172	116.847649	27.9443645	16.807346	116.9594235	-84.0351845	5.196358	110.3773385
-1.470055	25.589796	116.476013	-27.905151	10.83829	113.621712	31.529501	-5.632143	117.002831	24.648361	38.889065	116.761169	28.088931	16.628461	116.882	-83.899233	5.048119	110.361424
-1.14498	24.605944	116.354324	-27.758646	10.706823	113.617851	31.669403	-5.788278	116.945839	24.797728	38.737999	116.716019	28.2335655	16.4748605	116.830929	-83.7508575	4.9387855	110.404773
-1.005001	23.656109	116.323158	-27.619427	10.530801	113.609818	31.810167	-5.919844	116.904579	24.953661	38.597942	116.683784	28.381914	16.339049	116.7941815	-83.620768	4.722553	110.4254545
-0.639345	21.950077	116.232475	-27.380812	10.356469	113.67347	32.019672	-6.103909	116.871658	25.182449	38.420959	116.716957	28.6010605	16.158525	116.7943075	-83.3626845	4.554413	110.5526325
-0.467285	20.84342	116.244843	-27.202065	10.259427	113.771484	32.158165	-6.178545	116.851616	25.331438	38.329933	116.772636	28.7448015	16.075694	116.812126	-83.1489315	4.44316	110.730842
-0.300536	19.726559	116.258453	-27.032578	10.172519	113.939354	32.303871	-6.252576	116.850853	25.479805	38.261684	116.873238	28.891838	16.004554	116.8620455	-82.956994	4.340484	111.0166625
-0.171311	18.488022	116.284203	-26.903301	10.115589	114.110657	32.452183	-6.3091	116.830444	25.607624	38.198914	116.973267	29.0299035	15.944907	116.9018555	-82.8365055	4.286271	111.3194585
-0.028444	17.200565	116.297684	-26.776579	10.032744	114.259377	32.569931	-6.378529	116.804756	25.733566	38.126202	117.077515	29.1517485	15.8738365	116.9411355	-82.7049065	4.1916515	111.5776185
0.045211	15.957214	116.307915	-26.697979	9.952057	114.403	32.677681	-6.458709	116.766098	25.844032	38.056206	117.159912	29.2608565	15.7987485	116.963005	-82.6568145	4.1053655	111.842995
0.135157	14.639059	116.236946	-26.583952	9.861478	114.457909	32.775414	-6.543367	116.746727	25.941626	37.971935	117.212723	29.35852	15.714284	116.979725	-82.526424	4.008672	111.936093
0.227907	12.427051	116.03054	-26.512522	9.677565	114.414322	32.909161	-6.674995	116.701508	26.031689	37.843563	117.21611	29.470425	15.584284	116.958809	-82.495469	3.770846	111.869835
0.244371	11.007604	115.816391	-26.424021	9.559676	114.290703	33.015079	-6.761332	116.661644	26.070028	37.761253	117.131401	29.5425535	15.4999605	116.8965225	-82.3905955	3.6193915	111.6848835
0.252238	9.518102	115.560654	-26.372225	9.420707	114.117874	33.109077	-6.846472	116.612495	26.089403	37.664818	116.960945	29.59924	15.409173	116.78672	-82.34369	3.432241	111.449028
0.280962	7.874674	115.289078	-26.293882	9.303772	113.943077	33.18961	-6.946421	116.59391	26.107752	37.57761	116.707359	29.648681	15.3155945	116.6506345	-82.236445	3.2919495	111.2355195
0.2356	6.299807	115.075684	-26.235338	9.14268	113.743019	33.26667	-7.02081	116.614235	26.147207	37.481426	116.365417	29.7069385	15.230308	116.489826	-82.1776145	3.055052	110.996212
0.208815	4.608572	114.841118	-26.182608	9.044785	113.558914	33.346409	-7.092758	116.693748	26.174772	37.374966	115.977776	29.7605905	15.141104	116.335762	-82.1258065	2.948466	110.782066
0.158175	2.926457	114.715698	-26.12846	8.926434	113.376305	33.415012	-7.15773	116.844902	26.184187	37.263119	115.53019	29.7995995	15.0526945	116.187546	-82.0565195	2.8001735	110.565064
0.030411	0.425622	114.631821	-26.021746	8.738212	113.103821	33.507145	-7.274727	117.216125	26.232943	37.077393	114.817223	29.870044	14.901333	116.016674	-81.913536	2.575091	110.190968
-0.109227	-1.363601	114.699684	-25.968679	8.583786	112.957489	33.555428	-7.373015	117.50882	26.337257	36.398113	114.364494	29.9463425	14.512549	115.936657	-81.8837005	2.655023	109.978321
-0.271609	-3.026489	114.883057	-25.938189	8.411098	112.831566	33.563389	-7.489729	117.802216	26.385674	36.223793	113.905823	29.9745315	14.367032	115.8540195	-81.8509095	2.455164	109.8091125
-0.40705	-4.725683	115.047325	-25.90741	8.184229	112.753746	33.584785	-7.630447	118.111443	26.418787	36.013233	113.499306	30.001786	14.191393	115.8053745	-81.816606	2.177065	109.7021175
-0.612254	-6.396361	115.247025	-25.87364	7.896273	112.739906	33.596748	-7.789227	118.348862	26.43429	35.771107	113.155113	30.015519	13.99094	115.7519875	-81.762799	1.801606	109.7278245
-0.80904	-7.976558	115.480568	-25.871605	7.588095	112.775841	33.609509	-7.946865	118.546585	26.428295	35.54324	112.908981	30.018902	13.7981875	115.727783	-81.762112	1.3780025	109.823899
-1.000929	-9.546135	115.710426	-25.873991	7.302894	112.853813	33.615513	-8.100583	118.733002	26.397572	35.352863	112.720558	30.0065425	13.62614	115.72678	-81.7545245	0.979648000000001	109.980846
-1.393514	-11.78293	116.105316	-25.886595	6.875728	112.983978	33.662556	-8.28955	119.026657	26.319027	35.079552	112.555222	29.9907915	13.395001	115.7909395	-81.7639815	0.356454999999999	110.1770165
-1.711977	-13.090247	116.384064	-25.901947	6.645517	113.062981	33.657921	-8.404911	119.209351	26.255787	34.945999	112.457039	29.956854	13.270544	115.833195	-81.760748	0.0204899999999988	110.292767
-1.942762	-14.41922	116.615501	-25.947411	6.44704	113.125351	33.640408	-8.486032	119.389603	26.23513	34.839394	112.348244	29.937769	13.176681	115.8689235	-81.832591	-0.282600999999998	110.3817785
-2.425293	-15.570519	116.931602	-25.96666	6.276067	113.159775	33.60112	-8.602273	119.55658	26.246176	34.71384	112.219414	29.923648	13.0557835	115.887997	-81.856968	-0.503649499999998	110.431553
-2.785285	-16.809299	117.196289	-26.017481	6.094398	113.213562	33.577053	-8.744173	119.671379	26.279625	34.616219	112.104118	29.928339	12.936023	115.8877485	-81.963301	-0.747227000000001	110.5393755
-3.175054	-17.9151	117.396118	-26.045204	5.893129	113.253609	33.538471	-8.920111	119.786156	26.33287	34.465645	111.99514	29.9356705	12.772767	115.890648	-82.0260785	-0.986509000000002	110.61657
-3.643345	-18.806454	117.622147	-26.19301	5.756494	113.40612	33.520985	-9.123033	119.85849	26.394854	34.331467	111.894867	29.9579195	12.604217	115.8766785	-82.3439395	-1.091229	110.9355615
-4.02312	-20.426342	117.682289	-26.19698	5.422707	113.454498	33.504105	-9.409644	119.988846	26.482397	34.107651	111.790588	29.993251	12.3490035	115.889717	-82.387211	-1.5035895	111.019279
-4.477895	-21.241093	117.723869	-26.18469	5.220538	113.464806	33.501263	-9.581625	120.037933	26.519703	33.933254	111.680244	30.010483	12.1758145	115.8590885	-82.379863	-1.7347385	111.0705235
-5.213253	-21.840754	117.832497	-25.930775	4.875187	113.298096	33.523754	-9.772768	120.059265	26.581427	33.802746	111.578194	30.0525905	12.014989	115.8187295	-81.9141405	-2.264615	110.7774625
-5.794202	-22.490463	117.854462	-25.895765	4.685624	113.272964	33.534946	-9.898794	120.037117	26.602783	33.699112	111.519684	30.0688645	11.900159	115.7784005	-81.8603945	-2.528911	110.7675275
-6.095737	-23.202433	117.70285	-26.043617	4.621808	113.392876	33.554882	-10.017863	119.998779	26.600504	33.601524	111.45842	30.077693	11.7918305	115.7285995	-82.164927	-2.5482145	111.0571525
-6.705291	-23.672161	117.746262	-25.996738	4.48862	113.385201	33.560619	-10.090949	119.965431	26.957029	33.830017	111.100212	30.258824	11.869534	115.5328215	-82.2523	-2.892294	111.2375805
-7.349042	-24.054764	117.720161	-25.842655	4.276741	113.261856	33.56929	-10.164293	119.95015	26.965326	33.752312	111.046532	30.267308	11.7940095	115.498341	-81.952618	-3.2405275	111.025371
-8.34831	-24.495024	117.553947	-25.816397	4.145889	113.242317	33.56234	-10.321466	119.92804	27.000946	33.610962	111.022629	30.281643	11.644748	115.4753345	-81.914437	-3.35297	111.0092995
-9.302168	-24.612276	117.406441	-25.858768	4.037604	113.243011	33.520798	-10.429844	119.868401	26.650608	33.139111	111.356674	30.085703	11.3546335	115.6125375	-81.803239	-3.2794255	110.8734845
-10.177008	-24.769716	117.042885	-25.842985	3.908777	113.204834	33.46463	-10.572857	119.696579	26.671329	33.076622	111.458527	30.0679795	11.2518825	115.577553	-81.7539495	-3.4343285	110.832115
-11.046905	-24.893621	116.690086	-25.868071	3.806748	113.209152	33.427769	-10.679736	119.464722	26.642242	33.036648	111.65464	30.0350055	11.178456	115.559681	-81.7711475	-3.56496	110.858623
-11.903276	-24.927986	116.347443	-25.881159	3.746773	113.266251	33.375656	-10.716887	119.306458	26.612413	33.058811	111.849388	29.9940345	11.170962	115.577923	-81.7563525	-3.677416	110.954579
-12.819084	-24.913307	116.024353	-25.921837	3.742903	113.32357	33.337185	-10.737379	119.171593	26.573471	33.116531	112.055084	29.955328	11.189576	115.6133385	-81.799002	-3.70377	111.0338015
-13.80456	-24.869438	115.783714	-25.998402	3.774711	113.430473	33.259422	-10.715363	119.024811	26.533112	33.200443	112.257614	29.896267	11.24254	115.6412125	-81.893071	-3.693118	111.2197335
-15.466043	-24.698505	115.704239	-26.033545	3.853428	113.804558	33.16497	-10.687298	118.757889	26.489788	33.844803	112.360443	29.827379	11.5787525	115.559166	-81.894469	-3.8718965	112.04995
-16.601143	-24.505514	115.891541	-26.020966	3.947502	114.243652	33.130611	-10.677036	118.590973	26.500494	33.902168	112.424889	29.8155525	11.612566	115.507931	-81.8574845	-3.717562	112.979373
-17.695301	-24.349802	116.134621	-26.041895	4.013426	114.792671	33.10923	-10.667418	118.480095	26.499971	33.929157	112.536911	29.8046005	11.6308695	115.508503	-81.8883905	-3.6040175	114.076839
-18.862711	-24.178013	116.483902	-26.021805	4.032465	115.393723	33.105381	-10.687308	118.396851	26.53657	33.400249	112.74955	29.8209755	11.3564705	115.5732005	-81.8645855	-3.2915405	115.2142455
-20.049528	-24.007757	116.922333	-26.03487	4.06375	115.974472	33.085232	-10.737589	118.391228	26.507866	33.404339	112.929443	29.796549	11.333375	115.6603355	-81.866289	-3.205875	116.2886085
-21.244913	-23.823692	117.257141	-26.033064	4.103647	116.49765	33.052673	-10.798844	118.385864	26.502804	33.393181	113.101974	29.7777385	11.2971685	115.743919	-81.8438665	-3.0898745	117.251381
-22.411531	-23.668304	117.51078	-26.092815	4.117249	116.851402	32.965691	-10.826369	118.457054	26.50424	33.374714	113.254356	29.7349655	11.2741725	115.855705	-81.9205955	-3.0396745	117.847099
-24.270605	-23.392523	117.742119	-26.205067	4.176524	117.163216	32.834541	-10.890312	118.500328	26.4646	33.400082	113.333153	29.6495705	11.254885	115.9167405	-82.0597045	-2.901837	118.4096915
-25.427061	-23.170229	117.780365	-26.30929	4.234316	117.258217	32.746761	-10.915697	118.457642	26.400078	33.415138	113.305733	29.5734195	11.2497205	115.8816875	-82.1919995	-2.7810885	118.6347465
-26.644724	-22.952967	117.79821	-26.408375	4.303485	117.240189	32.64875	-10.878733	118.421555	26.318287	33.412136	113.242508	29.4835185	11.2667015	115.8320315	-82.3002685	-2.6597315	118.6483465
-27.822458	-22.722296	117.821739	-26.504114	4.412016	117.223106	32.547447	-10.808463	118.440887	26.223104	33.447792	113.147797	29.3852755	11.3196645	115.794342	-82.3935035	-2.4956325	118.65187
-29.006458	-22.474449	117.882286	-26.592836	4.501798	117.185684	32.456188	-10.747519	118.470787	26.159481	33.495724	113.010696	29.3078345	11.3741025	115.7407415	-82.4935065	-2.3705065	118.6306265
-30.140518	-22.205458	117.920944	-26.67518	4.634013	117.099808	32.385666	-10.715749	118.524757	26.113848	33.520329	112.859467	29.249757	11.40229	115.692112	-82.600117	-2.134264	118.507504
-31.271271	-21.947056	117.868462	-26.767529	4.735447	116.964134	32.333199	-10.719069	118.595848	26.023685	34.00914	112.633987	29.178442	11.6450355	115.6149175	-82.7135	-2.1741415	118.3133505
-32.954277	-21.50329	117.632843	-26.806051	4.797058	116.654823	32.271549	-10.786077	118.661072	25.999573	33.90659	112.370369	29.135561	11.5602565	115.5157205	-82.747663	-1.9661405	117.7939255
-34.149078	-21.175249	117.487679	-26.82144	4.837832	116.397179	32.211243	-10.864075	118.65612	26.048565	33.786148	112.273643	29.129904	11.4610365	115.4648815	-82.772784	-1.7853725	117.3294765
-35.244129	-20.797922	117.312347	-26.817739	4.858965	116.173027	32.171539	-10.966858	118.657791	26.136055	33.685059	112.090576	29.153797	11.3591005	115.3741835	-82.789275	-1.6411705	116.9718705
-36.36441	-20.425789	117.205238	-26.801136	4.873139	116.016876	32.147919	-11.05398	118.682266	26.646698	33.436184	111.717628	29.3973085	11.191102	115.199947	-82.9995805	-1.444824	116.833805
-37.543606	-19.977476	117.277084	-26.74869	4.898448	115.923096	32.146294	-11.144248	118.710495	26.815191	33.332825	111.51992	29.4807425	11.0942885	115.1152075	-82.9781225	-1.2973925	116.7309845
-38.683445	-19.456036	117.511497	-26.688284	4.897884	115.958298	32.161911	-11.240147	118.755219	26.46159	32.790218	111.493553	29.3117505	10.7750355	115.124386	-82.6883185	-0.979267500000001	116.79221
-39.82024	-18.928997	117.827477	-26.645821	4.846967	116.134438	32.162193	-11.326359	118.761169	26.501904	32.607056	111.234299	29.3320485	10.6403485	114.997734	-82.6236905	-0.946414499999999	117.271142
-41.494118	-18.025509	118.512962	-26.566723	4.71715	116.646088	32.177952	-11.485422	118.755211	26.483318	32.30492	110.932076	29.330635	10.409749	114.8436435	-82.464081	-0.975449000000001	118.4485325
-42.635998	-17.301939	119.122787	-26.493046	4.59532	117.194496	32.174397	-11.560589	118.720078	26.388062	32.143246	110.836411	29.2812295	10.2913285	114.7782445	-82.2673215	-1.1006885	119.6107475
-43.790714	-16.551153	119.713997	-26.505312	4.483614	117.825363	32.169041	-11.574181	118.721268	26.218363	32.033981	110.947678	29.193702	10.2299	114.834473	-82.204326	-1.262672	120.816253
-44.846706	-15.762091	120.273949	-26.525869	4.368167	118.448547	32.149487	-11.521103	118.757179	26.013222	32.045567	111.216248	29.0813545	10.262232	114.9867135	-82.1330925	-1.525898	121.9103805
-45.911041	-14.881171	120.795357	-26.68116	4.325133	119.112862	32.107929	-11.450208	118.810204	25.799244	32.127476	111.576202	28.9535865	10.338634	115.193203	-82.3159065	-1.688368	123.032521
-46.85854	-14.055285	121.144249	-26.722786	4.19932	119.546974	32.063286	-11.343147	118.870613	25.587341	32.296848	111.983551	28.8253135	10.4768505	115.427082	-82.2708855	-2.0782105	123.666866
-48.023331	-12.993381	121.403671	-26.830423	4.127807	119.984245	31.974918	-11.260651	118.895866	25.406256	32.464634	112.374687	28.690587	10.6019915	115.6352765	-82.351433	-2.3463775	124.3332135
-49.583015	-11.457967	121.695236	-27.047359	4.104751	120.366714	31.810055	-11.190907	118.839767	25.084543	33.116829	112.724922	28.447299	10.962961	115.7823445	-82.542017	-2.753459	124.9510835
-50.571114	-10.3754	121.93457	-27.193686	4.072328	120.574799	31.669218	-11.189465	118.712959	24.91621	33.161476	112.895439	28.292714	10.9860055	115.804199	-82.680086	-2.8413495	125.345399
-51.329308	-9.459144	122.231041	-27.281364	4.097337	120.828926	31.535179	-11.187977	118.573593	24.764027	33.182373	113.033127	28.149603	10.997198	115.80336	-82.712331	-2.802524	125.854492
-52.237656	-8.278811	122.541405	-27.388128	4.118871	121.155884	31.413565	-11.165758	118.451248	24.637924	33.205093	113.195206	28.0257445	11.0196675	115.823227	-82.8020005	-2.7819255	126.488541
-53.065819	-7.092764	122.962997	-27.407387	4.141595	121.510674	31.358051	-11.156724	118.332085	24.549952	33.259644	113.437035	27.9540015	11.05146	115.88456	-82.7687755	-2.76827	127.136788
-53.827393	-5.91896	123.503433	-27.435184	4.194883	121.899727	31.285858	-11.114141	118.260017	24.472311	33.338623	113.709961	27.8790845	11.112241	115.984989	-82.7494525	-2.722475	127.814465
-54.538666	-4.712584	124.002014	-27.47987	4.27737	122.302261	31.204897	-11.061186	118.170311	24.402231	33.424747	113.985977	27.803564	11.1817805	116.078144	-82.763304	-2.6270405	128.526378
-55.492146	-2.898796	124.900688	-27.54355	4.420647	122.967735	31.072056	-10.943216	117.996994	24.274321	33.620781	114.468613	27.6731885	11.3387825	116.2328035	-82.7602885	-2.4974885	129.7026665
-56.049652	-1.694953	125.519897	-27.579206	4.520227	123.408905	30.957863	-10.817352	117.901947	24.174706	33.774662	114.779755	27.5662845	11.478655	116.340851	-82.7246965	-2.438201	130.476959
-56.519463	-0.484004	126.097473	-27.632069	4.633114	123.796043	30.857792	-10.714969	117.858147	24.087177	33.911682	115.049301	27.4724845	11.5983565	116.453724	-82.7366225	-2.3321285	131.138362
-56.885876	0.687513	126.647308	-27.462721	4.524541	124.00061	30.800951	-10.627984	117.829597	24.010569	34.029873	115.24012	27.40576	11.7009445	116.5348585	-82.331202	-2.6518625	131.4663615
-57.233547	1.920299	126.765465	-27.68482	4.827431	124.256912	30.748255	-10.569605	117.829361	23.985752	34.107372	115.335571	27.3670035	11.7688835	116.582466	-82.7366435	-2.1140215	131.931358
-57.447727	3.07616	127.026382	-27.487501	4.74702	124.170998	30.736717	-10.55594	117.825195	24.0028	34.149887	115.332031	27.3697585	11.7969735	116.578613	-82.3447605	-2.3029335	131.763383
-57.666801	4.234909	126.771187	-27.478546	4.79529	124.084663	30.735615	-10.570266	117.795456	24.060614	34.133915	115.231239	27.3981145	11.7818245	116.5133475	-82.3552065	-2.1912445	131.6559785
-57.802261	6.00868	126.472435	-27.626396	5.072732	123.830353	30.77527	-10.647667	117.717865	24.196133	34.039509	114.969704	27.4857015	11.695921	116.3437845	-82.7384935	-1.550457	131.3169215
-57.699768	7.095075	126.209785	-27.559677	5.111859	123.5718	30.808596	-10.71298	117.663811	24.288059	33.957558	114.736137	27.5483275	11.622289	116.199974	-82.6676815	-1.398571	130.943626
-57.648163	8.257384	125.786186	-27.527533	5.157107	123.323631	30.834501	-10.730467	117.598259	24.365959	33.899361	114.506653	27.60023	11.584447	116.052456	-82.655296	-1.270233	130.594806
-57.439518	9.418796	125.412659	-27.477221	5.204947	123.108963	30.890682	-10.72611	117.563904	24.423941	33.871201	114.299141	27.6573115	11.5725455	115.9315225	-82.6117535	-1.1626515	130.2864035
-57.191891	10.609904	125.271629	-27.415699	5.252953	122.907173	30.94562	-10.693954	117.548241	24.467319	33.876274	114.152786	27.7064695	11.59116	115.8505135	-82.5378675	-1.085254	129.9638325
-56.948395	11.804308	124.937347	-27.367207	5.35666	122.804466	30.968582	-10.639801	117.5084	24.499985	33.906574	114.026901	27.7342835	11.6333865	115.7676505	-82.4686975	-0.920066500000001	129.8412815
-56.55648	13.057264	124.991371	-27.372011	5.446551	122.717117	30.986843	-10.586874	117.455505	24.525061	33.959717	113.928925	27.755952	11.6864215	115.692215	-82.499974	-0.793319499999997	129.742019
-55.887878	14.959198	124.828354	-27.302748	5.6066	122.666489	30.994446	-10.489201	117.339798	24.579342	34.054752	113.862518	27.786894	11.7827755	115.601158	-82.39239	-0.569575499999999	129.73182
-55.272858	16.252098	124.672768	-27.224407	5.729258	122.62262	30.995979	-10.431797	117.233917	24.634464	34.117657	113.848328	27.8152215	11.84293	115.5411225	-82.2640355	-0.384414000000001	129.7041175
-54.841812	17.437187	124.609146	-27.174515	5.85943	122.558212	31.027941	-10.389116	117.137787	24.726393	34.173115	113.828552	27.877167	11.8919995	115.4831695	-82.226197	-0.173139500000001	129.6332545
-54.142178	18.731018	124.3703	-27.093819	5.928212	122.43911	31.075733	-10.352081	117.015587	24.835939	34.225384	113.835785	27.955836	11.9366515	115.425686	-82.143474	-0.0802274999999995	129.452534
-53.413574	19.989201	124.10849	-27.029537	5.979667	122.239128	31.149971	-10.307281	116.910995	24.9603	34.284176	113.858498	28.0551355	11.9884475	115.3847465	-82.1142095	-0.0291135000000011	129.0935095
-52.542484	21.264112	123.78981	-26.957298	6.028986	121.967247	31.221024	-10.252256	116.787125	25.064674	34.346886	113.880959	28.142849	12.047315	115.334042	-82.057445	0.0106570000000001	128.600452
-51.696976	22.598051	123.276627	-26.966942	6.08865	121.642555	31.286644	-10.193027	116.67173	25.119835	34.439442	113.94812	28.2032395	12.1232075	115.309925	-82.1371235	0.0540925000000012	127.975185
-50.697197	24.753506	122.496155	-27.030695	6.271109	121.017754	31.31237	-10.056558	116.606583	25.177692	34.60284	114.100502	28.245031	12.273141	115.3535425	-82.306421	0.269077000000001	126.6819655
-49.716415	26.13607	121.901787	-27.131453	6.424623	120.554543	31.292423	-9.95461	116.535591	25.207033	34.752193	114.190613	28.249728	12.3987915	115.363102	-82.512634	0.450454500000003	125.745984
-48.72393	27.554729	121.295204	-27.241915	6.697583	120.089699	31.220127	-9.798467	116.446007	25.233217	34.924141	114.285217	28.226672	12.562837	115.365612	-82.710502	0.832329000000001	124.813786
-47.711536	28.910038	120.842422	-27.314478	6.969831	119.646858	31.143124	-9.620605	116.292175	25.255457	35.154503	114.351738	28.1992905	12.766949	115.3219565	-82.8282465	1.172713	123.9717595
-46.592945	30.305668	120.476196	-27.348751	7.302073	119.233192	31.082901	-9.432904	116.094254	25.399679	34.860565	114.514252	28.24129	12.7138305	115.304253	-82.938792	1.8903155	123.162131
-45.44791	31.665266	120.237457	-27.128067	7.356911	118.787209	31.057596	-9.23393	115.848946	25.477814	35.088432	114.62307	28.267705	12.927251	115.236008	-82.523839	1.786571	122.33841
-44.308662	32.976162	120.105721	-27.274244	7.859179	118.526268	31.073895	-9.034975	115.576591	25.574947	35.292816	114.759102	28.324421	13.1289205	115.1678465	-82.872909	2.5894375	121.8846895
-42.430756	34.897823	119.959549	-27.231831	8.335808	118.084206	31.116394	-8.731329	115.229774	25.714413	35.608696	115.160561	28.4154035	13.4386835	115.1951675	-82.8790655	3.2329325	120.9732445
-41.196842	36.123199	119.980476	-27.25066	8.679517	117.921509	31.127197	-8.528152	115.038086	25.818729	35.817383	115.536667	28.472963	13.6446155	115.2873765	-82.974283	3.7144185	120.5556415
-39.95113	37.310184	120.139076	-27.168215	8.953472	117.595314	31.148111	-8.320536	114.900101	25.91691	36.046173	115.926483	28.5325105	13.8628185	115.413292	-82.8689405	4.0441255	119.777336
-38.68898	38.396832	120.279015	-27.212372	9.282598	117.414185	31.139675	-8.104851	114.777985	25.935459	36.769428	116.293762	28.537567	14.3322885	115.5358735	-82.962311	4.2329075	119.2924965
-37.420597	39.464844	120.460686	-27.203268	9.60176	117.261993	31.121981	-7.896627	114.684975	26.025101	36.978783	116.678772	28.573541	14.541078	115.6818735	-82.980077	4.662442	118.8421125
-36.186893	40.433701	120.667473	-27.201563	9.932932	117.113808	31.105581	-7.688841	114.624199	26.107449	37.187756	116.959396	28.606515	14.7494575	115.7917975	-83.009641	5.1164065	118.4358185
-34.690632	41.19706	120.470024	-27.217432	10.244628	116.926109	31.105968	-7.530073	114.571106	26.190907	37.361412	117.191124	28.6484375	14.9156695	115.881115	-83.0833015	5.5735865	117.971103
-32.80024	42.406162	120.18943	-27.276138	10.646257	116.523613	31.115564	-7.303924	114.590088	26.247116	37.57645	117.370667	28.68134	15.136263	115.9803775	-83.233616	6.156251	117.0668485
-31.502808	43.162418	119.983887	-27.257971	10.904022	116.235481	31.110323	-7.161688	114.599655	26.274446	37.721176	117.364815	28.6923845	15.279744	115.982235	-83.2083265	6.5283	116.488727
-30.383322	43.806137	119.789207	-27.252535	11.147746	116.07077	31.149599	-7.005233	114.605484	26.300272	37.873234	117.334854	28.7249355	15.4340005	115.970169	-83.2300055	6.8614915	116.171371
-29.178261	44.321842	119.468185	-27.228474	11.375974	115.937187	31.208134	-6.832372	114.716255	26.342913	38.038612	117.257011	28.7755235	15.60312	115.986633	-83.2324715	7.148828	115.887741
-28.34639	44.937866	119.460022	-27.142698	11.53935	115.942192	31.299051	-6.706148	114.893745	26.389206	38.181194	117.150497	28.8441285	15.737523	116.022121	-83.1295245	7.341177	115.862263
-26.893965	45.17868	119.084763	-27.089443	11.666257	115.954735	31.390116	-6.610045	115.111145	26.448654	38.272793	117.108986	28.919385	15.831374	116.1100655	-83.098271	7.50114	115.7994045
-25.801838	45.483936	118.927811	-27.060982	11.786553	116.022446	31.506105	-6.53187	115.393707	26.499493	38.36232	117.055641	29.002799	15.915225	116.224674	-83.124763	7.657881	115.820218
-24.071299	45.852119	118.780075	-26.995581	11.845005	116.055275	31.662598	-6.452527	115.781631	26.562151	38.454967	117.039917	29.1123745	16.00122	116.410774	-83.1035365	7.68879	115.699776
-23.130442	45.922951	118.850502	-26.928097	11.819302	116.079536	31.769844	-6.389294	115.99971	26.572838	38.515549	117.100952	29.171341	16.0631275	116.550331	-83.027535	7.5754765	115.608741
-22.113094	46.007698	118.966827	-26.889685	11.793717	116.101227	31.881948	-6.309021	116.12558	26.585352	38.570793	117.266907	29.23365	16.130886	116.6962435	-83.01302	7.456548	115.5062105
-21.157251	45.992756	119.204079	-26.848295	11.77906	116.104034	32.01506	-6.200755	116.187271	26.58779	38.639744	117.489693	29.301425	16.2194945	116.838482	-82.998015	7.3386255	115.369586
-20.218851	45.958378	119.483398	-26.778883	11.789817	116.105698	32.137142	-6.083429	116.205025	26.595407	38.72823	117.760178	29.3662745	16.3224005	116.9826015	-82.9240405	7.2572335	115.2287945
-19.200106	45.865047	119.754234	-26.704142	11.838547	116.114983	32.265739	-5.931256	116.195488	26.617149	38.846916	118.036606	29.441444	16.45783	117.116047	-82.849728	7.219264	115.113919
-18.374117	45.689796	120.019699	-26.634274	11.909645	116.11116	32.396515	-5.761776	116.188301	26.645401	38.990898	118.268379	29.520958	16.614561	117.22834	-82.789506	7.204729	114.99398
-16.976429	45.37999	120.269516	-26.480997	12.104135	116.154709	32.582928	-5.507041	116.153313	26.696217	39.205818	118.538261	29.6395725	16.8493885	117.345787	-82.6015665	7.3588815	114.963631
-16.073185	45.107948	120.36277	-26.421982	12.268915	116.216042	32.698383	-5.35767	116.157494	26.757168	39.348656	118.623505	29.7277755	16.995493	117.3904995	-82.5717395	7.542337	115.0415845
-15.2317	44.736313	120.358444	-26.308636	12.393902	116.270851	32.801369	-5.206675	116.170868	26.816139	39.479992	118.664146	29.808754	17.1366585	117.417507	-82.426026	7.6511455	115.124195
-14.357072	44.359699	120.337914	-26.221817	12.539482	116.328812	32.87973	-5.10516	116.213646	26.877472	39.571102	118.680847	29.878601	17.232971	117.4472465	-82.322235	7.845993	115.2103775
-13.5355	43.91235	120.234467	-26.179823	12.621721	116.36261	32.952309	-5.03014	116.281494	26.928095	39.649712	118.660797	29.940202	17.309786	117.4711455	-82.299848	7.933656	115.2540745
-12.665543	43.416264	120.120087	-26.140001	12.683039	116.416504	32.997429	-5.013925	116.333733	26.983282	39.672703	118.610443	29.9903555	17.329389	117.472088	-82.2703575	8.036689	115.36092
-11.679279	42.92979	119.975449	-26.071953	12.69998	116.454659	33.0275	-5.025598	116.412712	27.02677	39.668362	118.502594	30.027135	17.321382	117.457653	-82.171041	8.078578	115.451665
-10.3532	42.059822	119.75663	-26.013136	12.71384	116.597321	33.088676	-5.073706	116.515266	27.118284	39.635956	118.282227	30.10348	17.281125	117.3987465	-82.129752	8.146555	115.7958955
-9.494613	41.411869	119.560715	-25.946505	12.721737	116.729126	33.137505	-5.130415	116.623596	27.187317	39.599525	118.091759	30.162411	17.234555	117.3576775	-82.055421	8.208919	116.1005745
-8.985682	40.941959	119.521667	-25.989182	12.79435	116.896164	33.168823	-5.178443	116.74292	27.269749	39.551357	117.900452	30.219286	17.186457	117.321686	-82.19765	8.402243	116.470642
-8.032944	40.278934	119.308174	-25.850626	12.7436	116.92717	33.202728	-5.261473	116.904617	27.368546	39.496841	117.712929	30.285637	17.117684	117.308773	-81.986889	8.369516	116.545567
-7.081159	39.591732	119.091759	-25.806969	12.784054	116.934113	33.238083	-5.33659	117.068138	27.449476	39.438152	117.552208	30.3437795	17.050781	117.310173	-81.9577175	8.517327	116.558053
-6.111893	38.952652	118.911652	-25.760666	12.772725	116.889313	33.299065	-5.407574	117.257057	27.51944	39.37458	117.474678	30.4092525	16.983503	117.3658675	-81.9305845	8.561947	116.4127585
-5.17943	38.278389	118.769119	-25.737146	12.753307	116.71772	33.348675	-5.461467	117.456726	27.56521	39.334244	117.501511	30.4569425	16.9363885	117.4791185	-81.9312345	8.5702255	115.9563215
-3.763227	37.28561	118.552567	-25.700993	12.642142	116.374794	33.410847	-5.516907	117.657219	27.610344	39.275478	117.617973	30.5105955	16.8792855	117.637596	-81.9125815	8.4049985	115.111992
-2.830787	36.623219	118.455292	-25.674959	12.579298	116.099617	33.484425	-5.550895	117.783043	27.662134	39.232559	117.666992	30.5732795	16.840832	117.7250175	-81.9231975	8.317764	114.4742165
-1.917921	35.954983	118.381462	-25.654497	12.490515	115.780388	33.552635	-5.595047	117.88826	27.694929	39.17308	117.745804	30.623782	16.7890165	117.817032	-81.932776	8.1920135	113.743744
-1.037415	35.294731	118.299149	-25.623014	12.35678	115.365395	33.650196	-5.646258	118.004372	27.706722	39.090885	117.886337	30.678459	16.7223135	117.9453545	-81.924487	7.9912465	112.7854355
-0.218367	34.63969	118.170845	-25.584793	12.218637	114.860176	33.751301	-5.71742	118.12706	27.711985	39.011238	117.986908	30.731643	16.646909	118.056984	-81.901229	7.790365	111.663368
0.60041	33.966263	117.944374	-25.525242	12.070449	114.315712	33.815361	-5.777514	118.207275	27.700441	38.925846	117.9701	30.757901	16.574166	118.0886875	-81.808385	7.566732	110.5427365
1.367003	33.337257	117.679131	-25.491014	11.906943	113.741806	33.884457	-5.834615	118.211678	27.692413	38.852959	117.883385	30.788435	16.509172	118.0475315	-81.770463	7.304714	109.4360805
2.427536	32.354153	117.195221	-25.366909	11.692898	112.960831	34.017399	-5.951921	118.213425	27.752396	38.70554	117.688461	30.8848975	16.3768095	117.950943	-81.6187155	7.0089865	107.970719
3.02991	31.700245	116.918396	-25.263409	11.554592	112.539604	34.096863	-6.019327	118.266907	27.800968	38.623852	117.487503	30.9489155	16.3022625	117.877205	-81.4757335	6.8069215	107.202003
3.555644	31.015896	116.630409	-25.137108	11.421941	112.182526	34.211903	-6.076623	118.29113	27.866203	38.543682	117.305283	31.039053	16.2335295	117.7982065	-81.313269	6.6103525	106.5668455
4.028666	30.328217	116.382851	-24.996485	11.348785	111.960342	34.33292	-6.115613	118.293396	27.948236	38.486122	117.09304	31.140578	16.1852545	117.693218	-81.133548	6.5123155	106.227466
4.368151	29.632917	116.200188	-24.839855	11.262064	111.843803	34.448257	-6.133959	118.320824	28.046852	38.437508	116.876511	31.2475545	16.1517745	117.5986675	-80.9272645	6.3723535	106.0889385
4.629886	28.90694	116.051567	-24.717886	11.204277	111.831154	34.59396	-6.152526	118.335091	28.150726	38.388641	116.704369	31.372343	16.1180575	117.51973	-80.808115	6.2904965	106.142578
5.103243	27.891397	115.82415	-24.581322	11.133308	111.881218	34.725727	-6.176169	118.380524	28.241598	38.356537	116.639801	31.4836625	16.090184	117.5101625	-80.6463065	6.176432	106.2522735
4.804578	26.858339	116.029449	-24.38364	11.050172	111.989868	34.92281	-6.186825	118.432678	28.380043	38.34837	116.680161	31.6514265	16.0807725	117.5564195	-80.4187065	6.0195715	106.4233165
4.767734	26.077023	116.065407	-24.283323	11.0363	112.120888	35.052963	-6.170267	118.441498	28.473545	38.393009	116.75547	31.763254	16.111371	117.598484	-80.3299	5.961229	106.643292
4.525538	25.353491	116.255585	-24.156132	11.028704	112.286743	35.186558	-6.151334	118.389603	28.571838	38.465549	116.865326	31.879198	16.1571075	117.6274645	-80.191462	5.9003005	106.9460215
4.393775	24.456017	116.300308	-24.050449	11.05027	112.525574	35.321541	-6.135454	118.289314	28.68638	38.560772	116.994835	32.0039605	16.212659	117.6420745	-80.1048585	5.887881	107.4090735
4.210136	23.563442	116.349304	-23.907877	11.121104	112.862671	35.451473	-6.119137	118.095337	28.838808	38.655918	117.13456	32.1451405	16.2683905	117.6149485	-79.9608945	5.9738175	108.1103935
3.941249	22.636084	116.458832	-23.769077	11.13609	113.295723	35.541092	-6.065102	117.851784	29.005592	38.749733	117.28624	32.273342	16.3423155	117.569012	-79.811496	5.9298645	109.022434
3.622246	21.724621	116.655968	-23.64838	11.225278	113.781342	35.608654	-5.982895	117.6231	29.152763	38.849277	117.506477	32.3807085	16.433191	117.5647885	-79.6774685	6.017365	109.9978955
3.150129	20.068096	116.893639	-23.574825	11.372313	114.521828	35.692154	-5.825324	117.483856	29.23877	38.959076	117.893997	32.465462	16.566876	117.6889265	-79.615112	6.17775	111.3547295
2.719483	19.00671	117.067268	-23.568336	11.483386	114.886566	35.723511	-5.772864	117.550209	29.23521	39.014523	118.093529	32.4793605	16.6208295	117.821869	-79.6160325	6.3459425	111.951263
2.380871	17.751945	117.13308	-23.591387	11.606807	115.226151	35.723808	-5.751096	117.654228	29.227951	39.044754	118.181694	32.4758795	16.646829	117.917961	-79.6586535	6.566785	112.534341
2.0168	16.477257	117.096397	-23.658426	11.669007	115.451111	35.711491	-5.790774	117.732712	29.228554	39.020912	118.210136	32.4700225	16.615069	117.971424	-79.7868745	6.722945	112.930798
1.636324	15.126045	117.052582	-23.692087	11.675486	115.553856	35.663765	-5.888941	117.817307	29.638773	38.78537	117.967628	32.651269	16.4482145	117.8924675	-80.035443	6.9027575	113.2152445
1.210181	13.768673	116.90712	-23.748972	11.653322	115.584801	35.614658	-6.025366	117.86721	29.279417	38.819489	117.999283	32.4470375	16.3970615	117.9332465	-79.9449815	6.9095825	113.2363555
0.802489	12.218045	116.727356	-23.765955	11.559189	115.559235	35.589653	-6.200425	117.939774	29.315859	38.660034	117.754654	32.452756	16.2298045	117.847214	-79.984666	6.8885735	113.271256
0.210187	9.93595	116.405106	-23.779753	11.388469	115.411667	35.616119	-6.422463	118.134483	29.332834	38.395615	117.260567	32.4744765	15.986576	117.697525	-80.0339825	6.790362	113.125809
