# Supplementary material for: How to jointly control a ball trajectory on a moving board: Methodological insights into Motor Learning and Rehabilitation
Source: PLoS One. 2025 Oct 15;20(10):e0334588. doi: 10.1371/journal.pone.0334588 (PMC12527165; doi:10.1371/journal.pone.0334588)
Supplement: S2 Data — (ZIP) [file pone.0334588.s002.zip › D4_025.csv]

Ball_X	Ball_Y	Ball_Z	BoardCentre_X	BoardCentre_Y	BoardCentre_Z	P1LeftHand_X	P1LeftHand_Y	P1LeftHand_Z	P1RightHand_X	P1RightHand_Y	P1RightHand_Z	P1MidHands_X	P1MidHands_Y	P1MidHands_Z	P2MidHands_X	P2MidHands_Y	P2MidHands_Z
-7.09696	18.622702	117.011894	-28.959879	8.106883	115.3479	30.725273	-11.628303	118.175255	27.05759	34.438663	117.49588	28.8914315	11.40518	117.8355675	-86.8111895	4.808586	112.8602325
-6.710073	17.898983	117.081467	-28.854679	8.165071	115.403076	30.827358	-11.631981	118.290031	27.105198	34.462658	117.612221	28.966278	11.4153385	117.951126	-86.675636	4.9148035	112.855026
-6.279456	17.196009	117.187378	-28.844982	8.207231	115.46875	30.895065	-11.627441	118.39695	27.162683	34.490788	117.696236	29.028874	11.4316735	118.046593	-86.718838	4.9827885	112.890907
-5.916628	16.484022	117.228127	-28.793489	8.252646	115.486816	30.982281	-11.645751	118.483475	27.196705	34.496254	117.781662	29.089493	11.4252515	118.1325685	-86.676471	5.0800405	112.8410635
-5.507072	15.597935	117.226479	-28.752121	8.233947	115.446785	31.040382	-11.679788	118.541862	27.20153	34.475266	117.852737	29.120956	11.397739	118.1972995	-86.625198	5.070155	112.6962705
-5.201023	14.813089	117.231644	-28.745777	8.210342	115.393196	31.105379	-11.725176	118.570793	27.209467	34.447071	117.89341	29.157423	11.3609475	118.2321015	-86.648977	5.0597365	112.5542905
-4.828176	13.517514	117.123581	-28.747753	8.138769	115.333786	31.168703	-11.825111	118.550507	27.231661	34.368557	117.900719	29.200182	11.271723	118.225613	-86.695688	5.005815	112.441959
-4.562839	12.620841	117.092896	-28.716139	8.094289	115.343269	31.211958	-11.88922	118.528641	27.273262	34.281013	117.830109	29.24261	11.1958965	118.179375	-86.674888	4.9926815	112.507163
-4.4208	11.800902	117.01503	-28.633743	8.04073	115.370621	31.262783	-11.968836	118.505981	27.330482	34.194832	117.774376	29.2966325	11.112998	118.1401785	-86.5641185	4.968462	112.6010635
-4.212461	10.816533	116.990372	-28.598082	8.022513	115.404762	31.305557	-12.053354	118.505547	27.393505	34.114838	117.718269	29.349531	11.030742	118.111908	-86.545695	5.014284	112.697616
-4.11514	9.906235	117.003418	-28.548849	8.00636	115.509163	31.347782	-12.120017	118.525871	27.466356	34.060402	117.67923	29.407069	10.9701925	118.1025505	-86.504767	5.0425275	112.9157755
-4.014122	8.947378	117.043854	-28.514799	8.018431	115.600952	31.400295	-12.181025	118.56723	27.529869	34.028152	117.63607	29.465082	10.9235635	118.10165	-86.49468	5.1132985	113.100254
-3.922007	7.975697	117.107224	-28.456085	8.010926	115.754631	31.455526	-12.201527	118.614265	27.586082	34.008461	117.58522	29.520804	10.903467	118.0997425	-86.432974	5.118385	113.4095195
-3.907956	6.537298	117.241325	-28.440619	8.068496	116.013268	31.544247	-12.223103	118.805801	27.650053	33.996025	117.498085	29.59715	10.886461	118.151943	-86.478388	5.250531	113.874593
-3.93443	5.58012	117.358627	-28.410753	8.147173	116.154877	31.583431	-12.220582	119.005882	27.673105	33.995853	117.454277	29.628268	10.8876355	118.2300795	-86.449774	5.4067105	114.0796745
-4.012078	4.655805	117.497375	-28.381802	8.179316	116.24353	31.594891	-12.2293	119.228485	27.708632	34.006794	117.413246	29.6517615	10.888747	118.3208655	-86.4153655	5.469885	114.1661945
-4.101718	3.666823	117.613731	-28.417665	8.242679	116.298187	31.590282	-12.245984	119.458664	27.728224	34.013863	117.371094	29.659253	10.8839395	118.414879	-86.494583	5.6014185	114.181495
-4.24747	2.755398	117.681313	-28.465536	8.292322	116.309906	31.560158	-12.246274	119.649124	27.729364	34.027031	117.315445	29.644761	10.8903785	118.4822845	-86.575833	5.6942655	114.1375275
-4.4315	1.804053	117.719147	-28.481621	8.321507	116.277397	31.523144	-12.221117	119.761063	27.706602	34.056484	117.233109	29.614873	10.9176835	118.497086	-86.578115	5.7253305	114.057708
-4.646309	0.8981	117.719032	-28.532383	8.340745	116.265701	31.493172	-12.188463	119.831779	27.669445	34.101124	117.158577	29.5813085	10.9563305	118.495178	-86.6460745	5.7251595	114.036224
-4.940293	-0.459895	117.696396	-28.590754	8.30951	116.232742	31.462219	-12.070102	119.87796	27.590164	34.194916	117.015411	29.5261915	11.062407	118.4466855	-86.7076995	5.556613	114.0187985
-5.152696	-1.332415	117.5877	-28.602011	8.306253	116.191139	31.441864	-11.980713	119.898399	27.521286	34.265144	116.929863	29.481575	11.1422155	118.414131	-86.685597	5.4702905	113.968147
-5.576449	-2.16685	117.648659	-28.6199	8.307528	116.181198	31.439394	-11.897326	119.935844	27.451124	34.33305	116.830383	29.445259	11.217862	118.3831135	-86.685059	5.397194	113.9792825
-5.900585	-2.984664	117.673088	-28.661526	8.342801	116.182259	31.454155	-11.793036	120.000015	27.388344	34.411385	116.725769	29.4212495	11.3091745	118.362892	-86.7443015	5.3764275	114.001626
-6.234573	-3.746211	117.72525	-28.660955	8.385585	116.20607	31.456739	-11.67179	120.113464	27.336359	34.510616	116.610374	29.396549	11.419413	118.361919	-86.718459	5.351757	114.050221
-6.629543	-4.542537	117.827263	-28.635002	8.46027	116.235672	31.474918	-11.561668	120.240234	27.305635	34.614002	116.482796	29.3902765	11.526167	118.361515	-86.6602805	5.394373	114.109829
-6.983671	-5.261364	117.858925	-28.659933	8.525903	116.272972	31.476027	-11.448721	120.384392	27.292091	34.704174	116.335022	29.384059	11.6277265	118.359707	-86.703925	5.4240795	114.186237
-7.690548	-6.338355	118.011215	-28.654348	8.571003	116.282745	31.473806	-11.2947	120.572243	27.283787	34.797592	116.077629	29.3787965	11.751446	118.324936	-86.6874925	5.39056	114.240554
-8.152105	-6.969044	118.068443	-28.657574	8.549313	116.297195	31.470814	-11.203282	120.679161	27.246481	34.849426	115.926651	29.3586475	11.823072	118.302906	-86.6737955	5.275554	114.291484
-8.648102	-7.620471	118.078568	-28.660021	8.518376	116.294647	31.478456	-11.103024	120.738586	27.195744	34.912182	115.785805	29.3371	11.904579	118.2621955	-86.657142	5.132173	114.3270985
-9.279617	-8.170482	118.012367	-28.652111	8.457473	116.296448	31.49147	-10.974971	120.758568	27.133194	35.004486	115.709755	29.312332	12.0147575	118.2341615	-86.616554	4.9001885	114.3587345
-9.826033	-8.701323	118.002281	-28.683487	8.385268	116.28965	31.50721	-10.835858	120.762344	27.03672	35.102062	115.667725	29.271965	12.133102	118.2150345	-86.638939	4.637434	114.3642655
-10.498664	-9.215879	117.958221	-28.681267	8.354022	116.296837	31.558561	-10.689118	120.766411	26.937946	35.205414	115.65181	29.2482535	12.258148	118.2091105	-86.6107875	4.449896	114.3845635
-11.099183	-9.651901	117.921516	-28.674952	8.350189	116.318871	31.606678	-10.544974	120.773361	26.849089	35.34343	115.658524	29.2278835	12.399228	118.2159425	-86.5777875	4.30115	114.4217995
-12.101772	-10.322666	117.911781	-28.657887	8.41444	116.386269	31.652996	-10.315748	120.817032	26.764837	35.55777	115.66111	29.2089165	12.621011	118.239071	-86.5246905	4.207869	114.533467
-12.879588	-10.673306	117.900848	-28.640886	8.514719	116.440178	31.669262	-10.186405	120.852867	26.762781	35.669319	115.658905	29.2160215	12.741457	118.255886	-86.4977935	4.287981	114.62447
-13.61239	-11.000553	117.949104	-28.643385	8.609096	116.526566	31.679377	-10.097362	120.857498	26.777025	35.761333	115.681267	29.228201	12.8319855	118.2693825	-86.514971	4.3862065	114.7837495
-14.42971	-11.293655	117.813431	-28.617815	8.699868	116.569695	31.665186	-10.041617	120.831444	26.790741	35.854385	115.760864	29.2279635	12.906384	118.296154	-86.4635935	4.493352	114.843236
-15.245491	-11.598909	117.670883	-28.645557	8.759095	116.609108	31.629488	-9.961778	120.729637	26.786789	35.934059	115.894066	29.2081385	12.9861405	118.3118515	-86.4992525	4.5320495	114.9063645
-16.076721	-11.890148	117.379257	-28.661364	8.81231	116.663872	31.585888	-9.873174	120.565102	26.765162	36.04335	116.095886	29.175525	13.085088	118.330494	-86.498253	4.539532	114.99725
-17.040058	-12.135141	117.14225	-28.673708	8.845817	116.710701	31.580841	-9.757473	120.400574	26.72249	36.179276	116.339027	29.1516655	13.2109015	118.3698005	-86.4990815	4.4807325	115.0516015
-18.434143	-12.440711	116.897873	-28.699879	8.959471	116.833687	31.59886	-9.568946	120.184532	26.64015	36.458633	116.70282	29.119505	13.4448435	118.443676	-86.519263	4.4740985	115.223698
-19.361242	-12.631607	116.779587	-28.683493	9.058851	116.890755	31.608654	-9.43469	120.096931	26.593214	36.625874	116.863869	29.100934	13.595592	118.4804	-86.46792	4.52211	115.30111
-20.363764	-12.866278	116.722466	-28.721619	9.201648	116.926491	31.630152	-9.295602	120.052811	26.550859	36.778744	116.91964	29.0905055	13.741571	118.4862255	-86.5337435	4.661725	115.3667565
-21.374178	-13.049793	116.749176	-28.72979	9.292731	116.926765	31.624472	-9.196762	120.05352	26.518446	36.886135	116.870667	29.071459	13.8446865	118.4620935	-86.531039	4.7407755	115.3914365
-22.486187	-13.356811	116.75351	-28.744667	9.392981	116.922501	31.610802	-9.148953	120.067917	26.506886	36.939259	116.761162	29.058844	13.895153	118.4145395	-86.548178	4.890809	115.4304625
-23.535229	-13.604464	116.810501	-28.749783	9.433029	116.917458	31.596127	-9.152701	120.079948	26.521074	36.895008	116.579887	29.0586005	13.8711535	118.3299175	-86.5581665	4.9949045	115.5049985
-24.636082	-13.925711	116.826775	-28.724686	9.414733	116.948112	31.572523	-9.200897	120.089844	26.549456	36.820709	116.374146	29.0609895	13.809906	118.231995	-86.5103615	5.01956	115.664229
-26.326704	-14.388575	116.961502	-28.637463	9.262411	117.014908	31.560295	-9.351769	120.041695	26.635002	36.659054	116.087303	29.0976485	13.6536425	118.064499	-86.3725745	4.8711795	115.965317
-27.404547	-14.683522	117.011002	-28.558422	9.154374	117.136398	31.584135	-9.441922	119.988022	26.694653	36.560249	115.957222	29.139394	13.5591635	117.972622	-86.256238	4.7495845	116.300174
-28.520689	-15.026892	117.037872	-28.485922	8.996795	117.278671	31.619839	-9.524464	119.892036	26.748116	36.455391	115.859947	29.1839775	13.4654635	117.8759915	-86.1558215	4.5281265	116.6813505
-29.684757	-15.292585	117.178429	-28.398371	8.863973	117.435371	31.65513	-9.618192	119.792152	26.785131	36.347961	115.790733	29.2201305	13.3648845	117.7914425	-86.0168725	4.3630615	117.0792995
-30.864948	-15.598385	117.28643	-28.321022	8.70812	117.642593	31.678829	-9.689219	119.683823	26.803625	36.262295	115.757439	29.241227	13.286538	117.720631	-85.883271	4.129702	117.564555
-31.963242	-15.901546	117.48214	-28.283012	8.571268	117.910995	31.716337	-9.766829	119.594101	26.80537	36.166664	115.726151	29.2608535	13.1999175	117.660126	-85.8268775	3.9426185	118.161864
-33.236378	-16.191772	117.760193	-28.223103	8.497264	118.181633	31.760031	-9.8405	119.531334	26.799089	36.095676	115.677559	29.27956	13.127588	117.6044465	-85.725766	3.86694	118.7588195
-35.005985	-16.554981	118.309975	-28.20693	8.389853	118.648979	31.75592	-9.922012	119.490685	26.766798	35.988792	115.62117	29.261359	13.03339	117.5559275	-85.675219	3.746316	119.7420305
-36.110126	-16.80006	118.758461	-28.171095	8.312572	119.018463	31.742126	-9.99332	119.468353	26.727421	35.911053	115.562485	29.2347735	12.9588665	117.515419	-85.5769635	3.6662775	120.521507
-37.31963	-17.069918	119.219826	-28.179535	8.227208	119.391212	31.72929	-10.067478	119.471756	26.680447	35.816933	115.481987	29.2048685	12.8747275	117.4768715	-85.5639385	3.5796885	121.3055525
-38.382004	-17.316576	119.711639	-28.160942	8.089288	119.691277	31.68671	-10.145103	119.507553	26.651556	35.755791	115.453468	29.169133	12.805344	117.4805105	-85.491017	3.373232	121.9020435
-39.492928	-17.542639	120.126083	-28.143681	8.002881	120.007576	31.67938	-10.262486	119.552162	26.62558	35.67466	115.397354	29.15248	12.706087	117.474758	-85.439842	3.299675	122.540394
-40.48727	-17.793129	120.499039	-28.134914	7.860981	120.195854	31.669373	-10.376706	119.610527	26.600683	35.565857	115.324783	29.135028	12.5945755	117.467655	-85.404856	3.1273865	122.924053
-41.539154	-18.027266	120.815781	-28.100876	7.722834	120.354912	31.661507	-10.510096	119.643654	26.588461	35.435574	115.247032	29.124984	12.462739	117.445343	-85.326736	2.982929	123.264481
-42.965664	-18.340731	121.227875	-28.099827	7.493475	120.463737	31.66507	-10.720234	119.707367	26.595476	35.192719	115.035355	29.130273	12.2362425	117.371361	-85.329927	2.7507075	123.556113
-43.839375	-18.515753	121.44619	-28.071133	7.363958	120.497345	31.678762	-10.856331	119.723473	26.681587	34.504856	114.938843	29.1801745	11.8242625	117.331158	-85.3224405	2.9036535	123.663532
-44.650539	-18.687626	121.689896	-28.008144	7.209029	120.537117	31.687271	-11.00015	119.738892	26.711201	34.349072	114.802429	29.199236	11.674461	117.2706605	-85.215524	2.743597	123.8035735
-45.527073	-18.799534	121.910133	-27.934343	7.04584	120.604218	31.728584	-11.139221	119.766655	26.748907	34.181667	114.66584	29.2387455	11.521223	117.2162475	-85.1074315	2.570457	123.9921885
-46.115921	-18.994202	122.050156	-27.869781	6.875669	120.672073	31.79545	-11.296062	119.787506	26.798618	34.024418	114.578033	29.297034	11.364178	117.1827695	-85.036596	2.38716	124.1613765
-46.963806	-18.98068	122.227524	-27.791559	6.692775	120.736221	31.848658	-11.457312	119.793175	26.849791	33.870865	114.51107	29.3492245	11.2067765	117.1521225	-84.9323425	2.1787735	124.3203195
-47.567844	-19.040077	122.310066	-27.677229	6.502777	120.667007	31.918694	-11.584072	119.776344	26.897902	33.690739	114.422462	29.408298	11.0533335	117.099403	-84.762756	1.9522205	124.234611
-48.41568	-19.058184	122.390076	-27.540642	6.302094	120.677841	31.992155	-11.794376	119.700829	26.880503	33.966038	114.239082	29.436329	11.085831	116.9699555	-84.517613	1.518357	124.3857265
-48.923279	-19.0494	122.463562	-27.479204	6.17027	120.683861	32.036243	-11.890319	119.659958	26.917156	33.817627	114.193878	29.4766995	10.963654	116.926918	-84.4351075	1.376886	124.440804
-49.516685	-18.952887	122.577011	-27.4508	6.045603	120.698509	32.068291	-11.986037	119.61377	26.969572	33.710976	114.158104	29.5189315	10.8624695	116.885937	-84.4205315	1.2287365	124.511081
-49.946766	-18.841156	122.657822	-27.393078	5.991522	120.759918	32.104279	-12.069268	119.582214	27.015516	33.660336	114.148331	29.5598975	10.795534	116.8652725	-84.3460535	1.18751	124.6545635
-50.334991	-18.677294	122.71434	-27.369436	5.938047	120.783463	32.127125	-12.150413	119.582191	27.054766	33.620308	114.144722	29.5909455	10.7349475	116.8634565	-84.3298175	1.1411465	124.7034695
-50.688831	-18.474731	122.701981	-27.318775	5.831277	120.738075	32.160126	-12.201157	119.578827	27.086672	33.582001	114.143982	29.623399	10.690422	116.8614045	-84.260949	0.972132000000002	124.6147455
-50.968597	-18.287998	122.626427	-27.293879	5.786681	120.703758	32.21946	-12.258308	119.557014	27.117889	33.521961	114.140022	29.6686745	10.6318265	116.848518	-84.2564325	0.941535500000001	124.558998
-51.306171	-17.930088	122.43531	-27.194933	5.661347	120.569206	32.304768	-12.338554	119.522133	27.146652	33.433926	114.126167	29.72571	10.547686	116.82415	-84.115576	0.775008000000001	124.314262
-51.532848	-17.629333	122.292259	-27.176535	5.565183	120.484795	32.344398	-12.390926	119.480042	27.173313	33.388821	114.114311	29.7588555	10.4989475	116.7971765	-84.1119255	0.631418500000001	124.1724135
-51.696022	-17.283352	122.097603	-27.148277	5.462252	120.400635	32.415104	-12.467417	119.419113	27.222204	33.334393	114.110184	29.818654	10.433488	116.7646485	-84.115208	0.491016	124.0366215
-51.877361	-16.864662	122.036804	-27.068985	5.352509	120.324646	32.4674	-12.530051	119.387016	27.296135	33.280327	114.096626	29.8817675	10.375138	116.741821	-84.0197375	0.329880000000001	123.907471
-52.043259	-16.360125	122.015846	-27.011829	5.294687	120.327965	32.528931	-12.602669	119.383224	27.365282	33.223957	114.07753	29.9471065	10.310644	116.730377	-83.9707645	0.278729999999999	123.925553
-52.115196	-15.846724	121.987701	-26.957203	5.219542	120.326469	32.600677	-12.661659	119.392357	27.440813	33.168022	114.071777	30.020745	10.2531815	116.732067	-83.935151	0.185902499999999	123.920871
-52.184685	-15.304725	121.84359	-26.889669	5.151715	120.301041	32.668476	-12.705957	119.442001	27.5002	33.134212	114.11129	30.084338	10.2141275	116.7766455	-83.863676	0.0893025000000005	123.8254365
-52.280174	-14.463631	121.417404	-26.849016	5.024183	120.132515	32.77898	-12.810011	119.520546	27.60512	33.052235	114.228714	30.19205	10.121112	116.87463	-83.890082	-0.0727460000000022	123.3904
-52.287781	-13.807527	120.862686	-26.846373	4.900441	119.834259	32.838867	-12.916282	119.568932	27.651379	32.995579	114.322571	30.245123	10.0396485	116.9457515	-83.937869	-0.238766499999999	122.7227665
-52.347343	-13.122754	120.048164	-26.901775	4.855466	119.442627	32.889858	-13.015	119.662384	27.739166	32.94878	114.419243	30.314512	9.96689	117.0408135	-84.118062	-0.255958	121.8444405
-52.368919	-12.348711	119.160065	-27.007458	4.865356	118.843529	32.890438	-13.098449	119.795944	27.833441	32.914093	114.465042	30.3619395	9.907822	117.130493	-84.3768555	-0.177109999999999	120.556565
-52.459549	-11.511531	118.240166	-27.08363	4.878032	118.225815	32.816326	-13.188748	119.826447	27.931229	32.866142	114.390823	30.3737775	9.838697	117.108635	-84.5410375	-0.0826330000000013	119.342995
-52.5481	-10.664001	117.492363	-27.135267	4.859919	117.721497	32.749706	-13.281897	119.657288	27.991259	32.789761	114.283279	30.3704825	9.753932	116.9702835	-84.6410165	-0.0340939999999996	118.4727105
-52.626049	-9.772566	116.953674	-27.117834	4.806808	117.366234	32.675125	-13.316135	119.455505	28.038147	32.721882	114.158165	30.356636	9.7028735	116.806835	-84.592304	-0.0892575000000004	117.925633
-52.819355	-8.357841	116.42643	-27.050594	4.729683	117.074669	32.72369	-13.372167	118.99575	28.070944	32.734779	114.142204	30.397317	9.681306	116.568977	-84.498505	-0.221940000000004	117.580361
-52.936829	-7.338639	116.33934	-26.933224	4.648957	116.994736	32.793938	-13.385658	118.743423	28.086809	32.758507	114.165283	30.4403735	9.6864245	116.454353	-84.3068215	-0.388510500000001	117.535119
-53.119965	-6.352606	116.368065	-26.827127	4.594954	117.016922	32.846901	-13.384393	118.54174	28.116482	32.770641	114.193283	30.4816915	9.693124	116.3675115	-84.1359455	-0.503215999999998	117.6663325
-53.323441	-5.328029	116.422417	-26.753384	4.552741	117.116905	32.942692	-13.395329	118.419121	28.148586	32.797684	114.22831	30.545639	9.7011775	116.3237155	-84.052407	-0.595695499999998	117.9100945
-53.52552	-4.261771	116.590652	-26.647467	4.488173	117.225555	33.061646	-13.392358	118.397369	28.17964	32.823559	114.272896	30.620643	9.7156005	116.3351325	-83.915577	-0.739254500000001	118.1159775
-53.733707	-3.154398	116.75576	-26.596498	4.439995	117.344368	33.133198	-13.409402	118.419693	28.193882	32.850189	114.324356	30.66354	9.7203935	116.3720245	-83.856536	-0.840403500000001	118.3167115
-53.973026	-2.046046	116.983322	-26.555222	4.336561	117.503067	33.181007	-13.435294	118.435371	28.205639	32.868309	114.321938	30.693323	9.7165075	116.3786545	-83.803767	-1.0433855	118.6274795
-54.35704	-0.381093	117.673782	-26.509365	4.161187	117.959869	33.216713	-13.480574	118.292259	28.175774	32.85709	114.269043	30.6962435	9.688258	116.280651	-83.7149735	-1.365884	119.639087
-54.607754	0.7852	118.553673	-26.53685	4.073054	118.562363	33.245045	-13.481445	118.086754	28.078321	32.85936	114.268234	30.661683	9.6889575	116.177494	-83.735383	-1.5428495	120.947232
-54.833763	1.917717	119.640884	-26.514107	4.00657	119.283905	33.25425	-13.42584	117.871307	27.934483	32.903103	114.390564	30.5943665	9.7386315	116.1309355	-83.6225805	-1.7254915	122.4368745
-55.040741	3.097222	120.762184	-26.345026	3.757593	119.903076	33.271755	-13.334749	117.752281	27.771223	32.999847	114.684692	30.521489	9.832549	116.2184865	-83.211541	-2.317363	123.5876655
-55.564644	4.842758	122.051743	-26.333704	3.660658	120.612358	33.286213	-13.219479	117.762756	27.640556	33.13018	115.075211	30.4633845	9.9553505	116.4189835	-83.1307925	-2.6340345	124.8057325
-55.159168	5.327981	122.327843	-26.329988	3.562596	121.154236	33.299046	-13.125203	117.798088	27.539808	33.27298	115.518776	30.419427	10.0738885	116.658432	-83.079403	-2.9486965	125.65004
-55.240776	6.596174	122.825989	-26.331818	3.526312	121.499374	33.323383	-13.026508	117.841927	27.481482	33.423725	115.944847	30.4024325	10.1986085	116.893387	-83.0660685	-3.1459845	126.105361
-55.341942	8.387841	122.99353	-26.339521	3.56936	121.729103	33.36734	-12.856325	117.802452	27.4238	33.68306	116.494347	30.39557	10.4133675	117.1483995	-83.074612	-3.2746475	126.3098065
-55.406864	9.65847	123.040009	-26.40151	3.492463	121.637344	33.383358	-12.708594	117.723	27.394199	33.878212	116.801216	30.3887785	10.584809	117.262108	-83.1917985	-3.599883	126.01258
-55.343498	10.817584	122.929108	-26.408907	3.615816	121.547699	33.405186	-12.517837	117.597839	27.374765	34.087116	117.01825	30.3899755	10.7846395	117.3080445	-83.2077895	-3.5530075	125.7873535
-55.256866	12.02655	122.844986	-26.370636	3.739969	121.38871	33.44952	-12.29658	117.477249	27.357536	34.341106	117.148186	30.403528	11.022263	117.3127175	-83.1448	-3.542325	125.4647025
-55.397362	13.412264	122.853592	-26.36067	3.937646	121.212959	33.513493	-12.033319	117.376419	27.344141	34.60598	117.19809	30.428817	11.2863305	117.2872545	-83.150157	-3.4110385	125.1386635
-54.917263	14.411295	122.58297	-26.307655	4.181874	121.055481	33.615364	-11.742408	117.288994	27.342569	34.865746	117.128014	30.4789665	11.561669	117.208504	-83.0942765	-3.197921	124.902458
-54.70649	15.507076	122.376595	-26.211035	4.417835	120.903633	33.72654	-11.464041	117.221382	27.322924	35.121849	116.990158	30.524732	11.828904	117.10577	-82.946802	-2.993234	124.701496
-54.246384	17.161171	122.30278	-26.217825	4.951525	120.845749	33.899273	-11.107084	117.141304	27.317392	35.480984	116.723061	30.6083325	12.18695	116.9321825	-83.0439825	-2.2839	124.7593155
-53.852409	18.173304	122.123848	-25.983376	4.938865	120.631767	33.994263	-10.94216	117.132278	27.346828	35.676903	116.550888	30.6705455	12.3673715	116.841583	-82.6372975	-2.4896415	124.421951
-53.623993	19.178339	122.132935	-25.923246	5.045781	120.600845	34.071507	-10.853241	117.123856	27.384853	35.812645	116.424088	30.72818	12.479702	116.773972	-82.574672	-2.38814	124.427718
-53.172928	20.115931	122.07341	-25.862705	5.105057	120.555557	34.123859	-10.814245	117.086205	27.444468	35.888611	116.369751	30.7841635	12.537183	116.727978	-82.5095735	-2.327069	124.383136
-52.689762	21.020012	122.147461	-25.823122	5.122557	120.528282	34.156544	-10.822523	117.051376	27.505695	35.919353	116.320778	30.8311195	12.548415	116.686077	-82.4773635	-2.303301	124.370487
-52.46833	22.112932	122.129204	-25.753563	5.163008	120.476357	34.176208	-10.838786	117.006218	27.586376	35.919308	116.275932	30.881292	12.540261	116.641075	-82.388418	-2.214245	124.311639
-51.97673	23.023159	122.00248	-25.720898	5.184767	120.34304	34.203236	-10.852472	116.95063	27.663359	35.923748	116.25193	30.9332975	12.535638	116.60128	-82.3750935	-2.166104	124.0848
-51.110863	24.399931	121.72142	-25.627464	5.270517	120.118019	34.267281	-10.857582	116.853462	27.845005	35.420464	116.237709	31.056143	12.281441	116.5455855	-82.311071	-1.740407	123.6904525
-50.53014	25.267284	121.63179	-25.58465	5.323503	120.009323	34.318741	-10.841366	116.772667	27.922756	35.42477	116.218124	31.1207485	12.291702	116.4953955	-82.2900485	-1.644696	123.5232505
-49.812241	26.105843	121.508492	-25.508392	5.399921	119.866417	34.371078	-10.837398	116.69558	28.016048	35.467052	116.226265	31.193563	12.314827	116.4609225	-82.210347	-1.514985	123.2719115
-49.119049	26.967726	121.344711	-25.426489	5.472201	119.708275	34.429668	-10.806665	116.606049	28.114956	35.515762	116.251991	31.272312	12.3545485	116.42902	-82.12529	-1.4101465	122.98753
-48.385441	27.800808	121.203972	-25.376638	5.490011	119.49263	34.512947	-10.785237	116.493774	28.219217	35.55901	116.324684	31.366082	12.3868865	116.409229	-82.119358	-1.4068645	122.576031
-47.713867	28.577522	121.181664	-25.313986	5.519786	119.278923	34.566906	-10.764764	116.314445	28.295099	35.58036	116.464249	31.4310025	12.407798	116.389347	-82.0589745	-1.368226	122.168499
-46.887707	29.278343	121.248993	-25.272211	5.537632	119.096603	34.603619	-10.746505	116.074303	28.307474	36.105209	116.649925	31.4555465	12.679352	116.362114	-81.9999685	-1.604088	121.831092
-45.688164	30.288145	121.283249	-25.235367	5.471615	118.786713	34.668236	-10.709748	115.749023	28.377077	36.140869	117.141258	31.5226565	12.7155605	116.4451405	-81.9933905	-1.7723305	121.1282855
-44.840546	30.910688	121.241364	-25.259689	5.441749	118.472412	34.676701	-10.701713	115.566376	28.454113	36.153164	117.542137	31.565407	12.7257255	116.5542565	-82.084785	-1.8422275	120.3905675
-44.011097	31.494913	121.188019	-25.2992	5.438186	118.163109	34.698032	-10.728917	115.43158	28.528149	36.161552	117.947403	31.6130905	12.7163175	116.6894915	-82.2114905	-1.8399455	119.6367265
-43.14645	31.974321	120.970276	-25.31671	5.461591	117.817429	34.695736	-10.781061	115.315781	28.618237	36.142395	118.264053	31.6569865	12.680667	116.789917	-82.2904065	-1.757485	118.844941
-42.250904	32.418907	120.825172	-25.330942	5.535807	117.508934	34.665653	-10.823599	115.154037	28.685871	36.126141	118.486259	31.675762	12.651271	116.820148	-82.337646	-1.579657	118.19772
-41.354546	32.829128	120.758118	-25.340137	5.667623	117.326462	34.633858	-10.814508	114.998749	28.761152	36.11512	118.592499	31.697505	12.650306	116.795624	-82.377779	-1.31506	117.8573
-40.375187	33.113976	120.736122	-25.245813	5.793665	117.26638	34.622627	-10.777827	114.83567	28.849571	36.11253	118.601631	31.736099	12.6673515	116.7186505	-82.227725	-1.0800215	117.8141095
-38.970753	33.399857	120.652924	-25.166187	6.020488	117.228783	34.655178	-10.744596	114.691544	29.040081	36.110706	118.540993	31.8476295	12.683055	116.6162685	-82.1800035	-0.642078999999999	117.8412975
-37.98185	33.503498	120.438934	-25.050291	6.144412	117.184723	34.675926	-10.775694	114.66658	29.196341	36.114376	118.45182	31.9361335	12.669341	116.5592	-82.0367155	-0.380516999999999	117.810246
-36.96373	33.549206	120.22287	-24.962587	6.283208	117.161652	34.681137	-10.840188	114.658844	29.337715	36.09256	118.30381	32.009426	12.626186	116.481327	-81.9346	-0.0597700000000003	117.841977
-35.893639	33.499031	119.957939	-24.894331	6.394354	117.164825	34.678612	-10.886001	114.674118	29.464392	36.055256	118.073883	32.071502	12.5846275	116.3740005	-81.860164	0.2040805	117.9556495
-34.83873	33.36507	119.755875	-24.872301	6.530767	117.225418	34.679813	-10.937151	114.737251	29.574875	36.004589	117.820427	32.127344	12.533719	116.278839	-81.871946	0.527814999999999	118.171997
-33.802433	33.180878	119.511497	-24.78352	6.608298	117.359528	34.6945	-10.994444	114.843521	29.643763	35.96312	117.561951	32.1691315	12.484338	116.202736	-81.7361715	0.732257999999998	118.51632
-32.713024	32.931091	119.264114	-24.780708	6.697204	117.478943	34.699894	-11.054228	115.014816	29.679384	35.92672	117.272079	32.189639	12.436246	116.1434475	-81.751055	0.958162	118.8144385
-31.015705	32.499413	118.80555	-24.774075	6.747297	117.686844	34.68605	-11.147773	115.315201	29.686228	35.86549	116.750336	32.186139	12.3588585	116.0327685	-81.734289	1.1357355	119.3409195
-29.910406	32.179047	118.514618	-24.908138	6.859116	117.86171	34.664761	-11.233886	115.55587	29.665363	35.820763	116.377937	32.165062	12.2934385	115.9669035	-81.981338	1.4247935	119.7565165
-28.753901	31.806814	118.098053	-25.001621	6.918928	117.941559	34.625919	-11.29702	115.820679	29.673117	35.235344	116.021324	32.149518	11.969162	115.9210015	-82.15276	1.868694	119.9621165
-27.565411	31.502077	117.681038	-25.033024	6.949373	117.949829	34.593849	-11.378637	116.078949	29.628744	35.168373	115.601219	32.1112965	11.894868	115.840084	-82.1773445	2.003878	120.059574
-26.335197	31.157393	117.208771	-25.075548	6.946715	117.916039	34.563084	-11.446676	116.338577	29.589197	35.099102	115.208221	32.0761405	11.826213	115.773399	-82.2272365	2.067217	120.058679
-25.114065	30.840973	116.776123	-25.03632	6.859742	117.734695	34.538227	-11.48561	116.578949	29.550478	35.037361	114.839233	32.0443525	11.7758755	115.709091	-82.1169925	1.9436085	119.760299
-23.811172	30.558365	116.378082	-25.050575	6.832218	117.578148	34.516987	-11.521608	116.760849	29.521809	34.982182	114.601227	32.019398	11.730287	115.681038	-82.120548	1.934149	119.475258
-21.837624	30.200546	116.03849	-25.051579	6.691685	117.240616	34.501602	-11.560226	116.869942	29.503902	34.86401	114.529442	32.002752	11.651892	115.699692	-82.10591	1.731478	118.78154
-20.497618	30.005163	115.919495	-25.122828	6.669461	117.113266	34.492432	-11.600595	116.914917	29.54635	34.806847	114.609039	32.019391	11.603126	115.761978	-82.265047	1.735796	118.464554
-19.15399	29.865345	115.915634	-25.040609	6.583861	116.821167	34.506599	-11.605616	116.92556	29.608137	34.806095	114.81514	32.057368	11.6002395	115.87035	-82.138586	1.5674825	117.771984
-17.695267	29.767292	115.913246	-25.058239	6.557748	116.540192	34.531849	-11.588797	116.923973	29.674641	34.839203	115.111526	32.103245	11.625203	116.0177495	-82.219723	1.490293	117.0626345
-16.35247	29.704901	115.995499	-25.074282	6.575922	116.250931	34.543144	-11.536587	116.959236	29.741928	34.894707	115.48526	32.142536	11.67906	116.222248	-82.2911	1.472784	116.279614
-14.998548	29.703613	116.15448	-25.130486	6.668121	116.061066	34.560822	-11.457528	116.978943	29.751539	35.478596	115.889481	32.1561805	12.010534	116.434212	-82.4171525	1.325708	115.68792
-13.759875	29.772488	116.467979	-25.146372	6.758899	115.769699	34.567146	-11.363818	117.010986	29.785278	35.568012	116.381004	32.176212	12.102097	116.695995	-82.468956	1.415701	114.843403
-11.679606	29.661161	116.936432	-25.236584	6.891311	115.544281	34.585011	-11.211042	117.053673	29.794958	35.70488	117.146744	32.1899845	12.246919	117.1002085	-82.6631525	1.535703	113.9883535
-10.377054	29.690079	117.233345	-25.251024	7.035738	115.419327	34.584011	-11.069589	117.082573	29.783096	35.844978	117.665802	32.1835535	12.3876945	117.3741875	-82.6856015	1.6837815	113.4644665
-9.192049	29.651524	117.636765	-25.299734	7.170235	115.311768	34.59914	-10.917548	117.135239	29.776329	35.99749	118.14389	32.1877345	12.539971	117.6395645	-82.7872025	1.800499	112.9839715
-7.985135	29.567575	117.91935	-25.33437	7.335155	115.215042	34.618	-10.77198	117.214653	29.774527	36.137138	118.562927	32.1962635	12.682579	117.88879	-82.8650035	1.987731	112.541294
-6.744037	29.403887	118.14048	-25.392235	7.490697	115.161552	34.624622	-10.637913	117.285965	29.752138	36.259651	118.958458	32.18838	12.810869	118.1222115	-82.97285	2.170525	112.2008925
-5.67475	29.315182	118.317429	-25.407387	7.693017	115.172806	34.661617	-10.496236	117.385414	29.753262	36.398327	119.227829	32.2074395	12.9510455	118.3066215	-83.0222135	2.4349885	112.0389905
-4.563462	29.065382	118.498466	-25.368999	7.874554	115.268944	34.69685	-10.354037	117.517448	29.793808	36.517761	119.364609	32.245329	13.081862	118.4410285	-82.983327	2.667246	112.0968595
-3.032223	28.69511	118.68763	-25.366062	8.124594	115.454399	34.767776	-10.220434	117.798256	29.869333	36.663185	119.477913	32.3185545	13.2213755	118.6380845	-83.0506785	3.0278125	112.2707135
-2.026285	28.388283	118.773888	-25.315556	8.258352	115.591072	34.804161	-10.165941	118.028496	29.913223	36.735527	119.542564	32.358692	13.284793	118.78553	-82.989804	3.231911	112.396614
-1.132235	27.995153	118.918648	-25.342115	8.33708	115.711472	34.830139	-10.131855	118.260178	29.958836	36.77581	119.588623	32.3944875	13.3219775	118.9244005	-83.0787175	3.3521825	112.4985435
-0.248977	27.534367	119.04528	-25.304768	8.404717	115.835335	34.858479	-10.111945	118.487823	29.997942	36.827946	119.644371	32.4282105	13.3580005	119.066097	-83.0377465	3.4514335	112.604573
0.52453	27.170288	119.181419	-25.338581	8.455697	115.934013	34.883289	-10.079112	118.691185	30.024212	36.871765	119.722496	32.4537505	13.3963265	119.2068405	-83.1309125	3.5150675	112.6611855
1.331531	26.584333	119.24733	-25.370943	8.492484	116.004837	34.898216	-10.034228	118.888649	30.022621	36.928047	119.78685	32.4604185	13.4469095	119.3377495	-83.2023045	3.5380585	112.6719245
2.038154	26.124863	119.297913	-25.379864	8.556641	116.034317	34.905361	-9.96424	119.043861	30.031958	36.9986	119.800117	32.4686595	13.51718	119.421989	-83.2283875	3.596102	112.646645
2.981546	25.331703	119.289658	-25.395458	8.747841	116.112755	34.911484	-9.846063	119.227966	30.076927	37.129204	119.71077	32.4942055	13.6415705	119.469368	-83.2851215	3.8541115	112.756142
3.996262	24.504202	119.091057	-25.354931	8.893618	116.158691	34.935413	-9.748074	119.356659	30.147451	37.235207	119.608376	32.541432	13.7435665	119.4825175	-83.251294	4.0436695	112.8348645
4.161395	24.269012	119.223251	-25.30232	9.072479	116.217636	34.943623	-9.632463	119.480499	30.222876	37.344574	119.471489	32.5832495	13.8560555	119.475994	-83.1878895	4.2889025	112.959278
4.749745	23.616598	119.181526	-25.249893	9.275254	116.300079	34.971657	-9.500658	119.616905	30.325878	37.452763	119.360947	32.6487675	13.9760525	119.488926	-83.1485535	4.5744555	113.111232
5.230677	23.033438	119.188133	-25.179708	9.467358	116.411385	35.012226	-9.38676	119.749924	30.416632	37.55344	119.233963	32.714429	14.08334	119.4919435	-83.073845	4.851376	113.3308265
5.692088	22.479198	119.175659	-25.110716	9.66685	116.515182	35.064171	-9.254762	119.889297	30.489891	37.663017	119.126045	32.777031	14.2041275	119.507671	-82.998463	5.1295725	113.522693
6.018199	22.006834	119.33287	-25.050446	9.889444	116.669334	35.103329	-9.129416	120.01326	30.560076	37.781986	119.000938	32.8317025	14.326285	119.507099	-82.9325945	5.452603	113.831569
6.606258	21.104769	119.252884	-24.985079	10.171334	116.872231	35.176968	-8.907487	120.188713	30.661467	37.983021	118.846085	32.9192175	14.537767	119.517399	-82.8893755	5.804901	114.227063
6.96136	20.433649	119.267128	-24.964338	10.349183	117.027351	35.22646	-8.755088	120.319939	30.730215	38.116364	118.765244	32.9783375	14.680638	119.5425915	-82.9070135	6.017728	114.5121105
7.231615	19.861959	119.335426	-24.911268	10.501469	117.131195	35.276596	-8.582408	120.484207	30.773497	38.269978	118.720879	33.0250465	14.843785	119.602543	-82.8475825	6.159153	114.659847
7.457148	19.319754	119.415749	-24.874283	10.661427	117.191544	35.340645	-8.429427	120.674072	30.818844	38.415947	118.692589	33.0797445	14.99326	119.6833305	-82.8283105	6.329594	114.6997575
7.655496	18.799553	119.512848	-24.863026	10.784385	117.178009	35.416004	-8.273976	120.856773	30.843868	38.571762	118.676888	33.129936	15.148893	119.7668305	-82.855988	6.419877	114.5891875
7.735092	18.346251	119.528091	-24.848515	10.917824	117.124054	35.444893	-8.12108	121.010551	30.850605	38.727757	118.621849	33.147749	15.3033385	119.8162	-82.844779	6.5323095	114.431908
7.790703	17.87789	119.45163	-24.872261	11.079147	117.04557	35.465919	-7.980722	121.140121	30.861166	38.863354	118.51165	33.1635425	15.441316	119.8258855	-82.9080645	6.716978	114.2652545
7.856495	17.039349	119.339134	-24.858532	11.293654	116.971794	35.48328	-7.76699	121.293083	30.885172	39.035374	118.223099	33.184226	15.634192	119.758091	-82.90129	6.953116	114.185497
7.839307	16.58679	119.273186	-24.820318	11.433077	116.934967	35.50349	-7.652207	121.410965	30.901381	39.138882	118.028915	33.2024355	15.7433375	119.71994	-82.8430715	7.1228165	114.149994
7.764957	16.194555	119.218803	-24.810005	11.567501	116.87384	35.536594	-7.534186	121.514809	30.915297	39.234077	117.836998	33.2259455	15.8499455	119.6759035	-82.8459555	7.2850565	114.0717765
7.653433	15.839885	119.167076	-24.77891	11.655182	116.812897	35.55814	-7.415181	121.617218	31.307709	39.156063	117.479584	33.4329245	15.870441	119.548401	-82.9907445	7.439923	114.077393
7.510437	15.504048	119.141403	-24.771097	11.708464	116.771019	35.612579	-7.301022	121.718719	30.879692	39.416969	117.498352	33.2461355	16.0579735	119.6085355	-82.7883295	7.3589545	113.9335025
7.320358	15.197838	119.083786	-24.741741	11.775176	116.734253	35.655212	-7.167883	121.753487	31.224394	39.342793	117.190102	33.439803	16.087455	119.4717945	-82.923285	7.462897	113.9967115
7.07984	14.907211	119.007584	-24.710903	11.7959	116.737518	35.710941	-7.070504	121.751358	30.774836	39.605434	117.290665	33.2428885	16.267465	119.5210115	-82.6646945	7.324335	113.9540245
6.61727	14.556959	118.962952	-24.690727	11.788487	116.824066	35.780746	-6.909277	121.655235	30.681938	39.739544	117.309502	33.231342	16.4151335	119.4823685	-82.612796	7.1618405	114.1657635
6.253513	14.379469	118.969116	-24.663525	11.763414	116.903069	35.813648	-6.84585	121.512733	31.017557	39.65934	117.273544	33.4156025	16.406745	119.3931385	-82.7426525	7.120083	114.4129995
5.797048	14.258737	118.982712	-24.658075	11.729198	116.991631	35.837574	-6.799461	121.278595	30.556034	39.900005	117.713226	33.196804	16.550272	119.4959105	-82.512954	6.908124	114.4873515
5.333663	14.169002	118.980179	-24.670113	11.705949	117.05204	35.833977	-6.723001	120.966805	30.494457	39.99025	118.037918	33.164217	16.6336245	119.5023615	-82.504443	6.7782735	114.6017185
4.880774	14.043066	118.897949	-24.654472	11.738523	117.164352	35.788898	-6.615345	120.607033	30.421902	40.080051	118.390205	33.1054	16.732353	119.498619	-82.414344	6.744693	114.830085
4.302181	13.934062	118.90583	-24.661337	11.80553	117.29705	35.744972	-6.496257	120.185349	30.729261	40.012886	118.549744	33.2371165	16.7583145	119.3675465	-82.5597905	6.8527455	115.2265535
3.716079	13.765804	118.84124	-24.647964	11.925031	117.544518	35.727463	-6.316668	119.712051	30.253056	40.295116	119.099167	32.9902595	16.989224	119.405609	-82.2861875	6.860838	115.683427
2.738006	13.466867	118.935143	-24.606117	12.131049	118.038452	35.7006	-5.969042	119.096481	30.167706	40.553337	119.733727	32.934153	17.2921475	119.415104	-82.146387	6.9699505	116.6618
2.129771	13.135921	119.01445	-24.640537	12.346225	118.456223	35.684441	-5.755521	118.856339	30.140287	40.728004	120.10733	32.912364	17.4862415	119.4818345	-82.193438	7.2062085	117.4306115
1.485019	12.763351	119.140266	-24.609135	12.513104	118.785431	35.6688	-5.589538	118.761444	30.541607	40.729321	120.24913	33.1052035	17.5698915	119.505287	-82.3234735	7.4563165	118.065575
0.798509	12.275766	119.287445	-24.709206	12.751871	119.1661	35.604591	-5.486691	118.745766	30.142706	41.032291	120.666206	32.8736485	17.7728	119.705986	-82.2920605	7.730942	118.626214
0.123474	11.66825	119.367958	-24.761831	12.949128	119.464981	35.531178	-5.426076	118.821312	30.151033	41.12289	120.848976	32.8411055	17.848407	119.835144	-82.3647675	8.049849	119.094818
-0.533157	10.983842	119.49794	-24.893002	13.150742	119.67691	35.476944	-5.40803	118.959747	30.142509	41.19062	120.982567	32.8097265	17.891295	119.971157	-82.5957305	8.410189	119.382663
-1.220858	10.229859	119.568932	-24.960524	13.303672	119.823204	35.418049	-5.431905	119.161285	30.124378	41.228477	121.013641	32.7712135	17.898286	120.087463	-82.6922615	8.709058	119.558945
-2.249003	8.927522	119.607269	-25.191525	13.584521	119.827545	35.318184	-5.52133	119.56118	30.092318	41.223618	120.787605	32.705251	17.851144	120.1743925	-83.088301	9.317898	119.4806975
-2.926221	8.056375	119.520462	-25.157022	13.650198	119.629539	35.215359	-5.602454	119.834648	30.070957	41.18087	120.487823	32.643158	17.789208	120.1612355	-82.957202	9.511188	119.0978425
-3.556014	6.969669	119.439102	-25.258139	13.738862	119.464447	35.127285	-5.65253	120.119789	30.055323	41.095192	120.101845	32.591304	17.721331	120.110817	-83.107582	9.756393	118.818077
-4.237534	5.936761	119.45578	-25.339771	13.797418	119.294632	35.03664	-5.731385	120.425819	30.058121	41.002975	119.669365	32.5473805	17.635795	120.047592	-83.2269225	9.959041	118.541672
-4.926197	4.895134	119.458626	-25.376251	13.799216	119.136009	34.970455	-5.819357	120.725967	30.04958	40.849438	119.224312	32.5100175	17.5150405	119.9751395	-83.2625195	10.0833915	118.2968785
-5.619898	3.814762	119.478287	-25.44046	13.691266	118.999435	34.921402	-5.919269	120.977722	30.028053	40.689384	118.856216	32.4747275	17.3850575	119.916969	-83.3556475	9.9974745	118.081901
-6.271215	2.6712	119.474152	-25.457386	13.566154	118.926605	34.882702	-6.041897	121.178856	29.981895	40.536232	118.573166	32.4322985	17.2471675	119.876011	-83.3470705	9.8851405	117.977199
-7.206722	0.885353	119.388855	-25.536409	13.330713	118.851242	34.85704	-6.181956	121.343384	30.295027	40.184166	118.116447	32.5760335	17.001105	119.7299155	-83.6488515	9.660321	117.9725685
-7.956226	-0.075893	119.448517	-25.537649	13.198906	118.857483	34.851791	-6.231071	121.407593	30.226219	40.105953	118.01368	32.539005	16.937441	119.7106365	-83.614303	9.460371	118.0043295
-8.55168	-1.310851	119.350662	-25.590611	13.087927	118.856918	34.858936	-6.244385	121.435379	30.132549	40.074841	118.00209	32.4957425	16.915228	119.7187345	-83.6769645	9.260626	117.9951015
-9.271677	-2.366496	119.364632	-25.602564	13.033125	118.863335	34.876236	-6.222843	121.452751	30.040955	40.080544	118.019501	32.4585955	16.9288505	119.736126	-83.6637235	9.1373995	117.990544
-9.838524	-3.436217	119.225395	-25.640144	13.015374	118.844833	34.886665	-6.172945	121.497322	29.587	40.294544	118.18882	32.2368325	17.0607995	119.843071	-83.5171205	8.9699485	117.846595
-10.585823	-4.439641	119.290771	-25.625956	13.041189	118.824005	34.899536	-6.097997	121.567284	29.554668	40.372425	118.101608	32.227102	17.137214	119.834446	-83.479014	8.945164	117.813564
-11.315228	-5.450752	119.367455	-25.652943	13.098513	118.779465	34.923195	-6.012674	121.664085	29.917467	40.285084	117.786942	32.420331	17.136205	119.7255135	-83.726217	9.060821	117.8334165
-12.156466	-7.04563	119.505096	-25.687429	13.166161	118.748772	34.974842	-5.932597	121.899559	29.91251	40.33902	117.421387	32.443676	17.2032115	119.660473	-83.818534	9.1291105	117.837071
-13.162165	-7.877499	119.989349	-25.684462	13.177352	118.684242	35.005913	-5.909671	122.182823	29.919125	40.315838	117.083206	32.462519	17.2030835	119.6330145	-83.831443	9.1516205	117.7354695
-13.981122	-8.732191	120.337082	-25.713331	13.176477	118.568085	35.020794	-5.931502	122.533882	29.528818	40.362854	116.868805	32.274806	17.215676	119.7013435	-83.701468	9.137278	117.4348265
-14.831373	-9.612285	120.676003	-25.975286	13.265625	118.604469	35.015404	-6.031239	122.923195	29.933292	40.01564	116.257217	32.474348	16.9922005	119.590206	-84.42492	9.5390495	117.618732
-15.412959	-10.530875	120.851837	-25.73378	12.945546	118.267189	34.965755	-6.147651	123.234299	29.932365	39.763554	115.817894	32.44906	16.8079515	119.5260965	-83.91662	9.0831405	117.0082815
-16.556368	-11.143129	121.151878	-25.748665	12.715514	118.202522	34.901253	-6.328536	123.426392	29.918934	39.463459	115.459824	32.4100935	16.5674615	119.443108	-83.9074235	8.8635665	116.961936
-17.40159	-11.827499	121.222832	-25.745253	12.409396	118.196442	34.911728	-6.537619	123.509689	29.876247	39.191441	115.178589	32.3939875	16.326911	119.344139	-83.8844935	8.491881	117.048745
-18.764267	-12.737833	121.211769	-25.789091	11.912827	118.254158	34.882835	-6.761892	123.473778	29.746479	38.867111	114.968742	32.314657	16.0526095	119.22126	-83.892839	7.7730445	117.287056
-19.487022	-13.357212	121.044281	-25.819565	11.625509	118.284142	34.888523	-6.879333	123.391167	29.612982	38.718884	114.926788	32.2507525	15.9197755	119.1589775	-83.8898825	7.3312425	117.4093065
-20.663774	-13.595213	120.99823	-25.874256	11.36423	118.307861	34.870632	-6.954637	123.302711	29.464901	38.596817	114.927315	32.1677665	15.82109	119.115013	-83.9162785	6.90737	117.500709
-21.594767	-13.895339	120.823059	-25.938984	11.129854	118.348076	34.822308	-7.044898	123.225853	29.301701	38.488422	114.903259	32.0620045	15.721762	119.064556	-83.9399725	6.537946	117.631596
-22.614515	-14.131032	120.611038	-26.0627	10.95125	118.417908	34.731621	-7.106751	123.074532	29.156775	38.404289	114.902412	31.944198	15.648769	118.988472	-84.069598	6.253731	117.847344
-23.720057	-14.334009	120.346359	-26.102745	10.757227	118.523582	34.643261	-7.207809	122.836815	29.010279	38.344486	114.978371	31.82677	15.5683385	118.907593	-84.03226	5.9461155	118.139571
-24.813066	-14.426134	120.129654	-26.148045	10.58202	118.711784	34.593971	-7.287035	122.516678	28.480247	38.493629	115.332916	31.537109	15.603297	118.924797	-83.833199	5.560743	118.498771
-26.353096	-14.53334	119.788071	-26.267502	10.366078	119.073463	34.507774	-7.375463	121.990929	28.255676	38.522537	115.734398	31.381725	15.573537	118.8626635	-83.916729	5.158619	119.2842625
-27.499624	-14.587223	119.657768	-26.307899	10.272814	119.30864	34.452305	-7.398676	121.67897	28.137646	38.561893	116.026321	31.2949755	15.5816085	118.8526455	-83.9107735	4.9640195	119.7646345
-28.661034	-14.566185	119.693413	-26.381666	10.249848	119.50016	34.38559	-7.445815	121.48465	28.076569	38.601257	116.262352	31.2310795	15.577721	118.873501	-83.9944115	4.921975	120.126819
-29.82229	-14.504377	119.82093	-26.430162	10.279456	119.631218	34.279968	-7.518555	121.406174	28.073036	38.609077	116.377106	31.176502	15.545261	118.89164	-84.036826	5.013651	120.370796
-30.945391	-14.418958	120.029007	-26.498386	10.336375	119.677559	34.178467	-7.618997	121.465408	28.115133	38.532932	116.315994	31.1468	15.4569675	118.890701	-84.143572	5.2157825	120.464417
-32.094753	-14.377363	120.194206	-26.556084	10.359289	119.706856	34.030926	-7.752533	121.55986	28.151262	38.402126	116.088852	31.091094	15.3247965	118.824356	-84.203262	5.3937815	120.589356
-33.319138	-14.292091	120.316544	-26.640596	10.28089	119.781021	33.865692	-7.912909	121.500374	28.144714	38.185303	115.872063	31.005203	15.136197	118.6862185	-84.286395	5.425583	120.8758235
-35.013897	-14.233451	120.263275	-26.700779	10.008885	119.913849	33.740837	-8.196898	121.273041	28.006094	37.878811	115.817665	30.8734655	14.8409565	118.545353	-84.2750235	5.1768135	121.282345
-36.083717	-14.155022	120.093224	-26.741541	9.808167	119.919952	33.679539	-8.341333	121.152458	27.911177	37.721989	115.873085	30.795358	14.690328	118.5127715	-84.27844	4.926006	121.3271325
-37.287949	-14.061539	119.978317	-26.805952	9.652854	119.838547	33.606018	-8.465534	121.060547	27.820709	37.631409	115.952217	30.7133635	14.5829375	118.506382	-84.3252675	4.7227705	121.170712
-38.39983	-13.906917	119.99025	-26.903349	9.530569	119.763817	33.492466	-8.554865	120.99234	27.716434	37.553196	115.897324	30.60445	14.4991655	118.444832	-84.411148	4.5619725	121.082802
-39.552452	-13.772869	120.211151	-27.020237	9.415285	119.829605	33.341366	-8.617967	120.869949	27.585545	37.481411	115.697754	30.4634555	14.431722	118.2838515	-84.5039295	4.398848	121.3753585
-40.644268	-13.607524	120.538628	-27.122244	9.320789	120.061096	33.218315	-8.649664	120.731697	27.393597	37.389374	115.583183	30.305956	14.369855	118.15744	-84.550444	4.271723	121.964752
-41.771255	-13.455956	120.954384	-27.196194	9.203064	120.345604	33.147701	-8.719831	120.728348	27.167255	37.302551	115.567673	30.157478	14.29136	118.1480105	-84.549866	4.114768	122.5431975
-43.377907	-13.142954	121.617592	-27.34329	8.949191	120.852997	33.005013	-8.877718	120.783188	26.897549	37.191124	115.589203	29.951281	14.156703	118.1861955	-84.637861	3.741679	123.5197985
-44.4021	-12.96908	122.112206	-27.459558	8.732651	121.250137	32.891403	-9.028355	120.737587	26.721373	37.095528	115.629021	29.806388	14.0335865	118.183304	-84.725504	3.4317155	124.31697
-45.427643	-12.740125	122.616432	-27.574337	8.536721	121.661667	32.751957	-9.181662	120.692085	26.503635	36.941467	115.672592	29.627796	13.8799025	118.1823385	-84.77647	3.1935395	125.1409955
-46.480988	-12.491393	123.165062	-27.70336	8.349549	122.069481	32.590675	-9.299215	120.659325	26.276802	36.808197	115.751755	29.4337385	13.754491	118.20554	-84.8404585	2.944607	125.933422
-47.412552	-12.2058	123.630035	-27.851082	8.163692	122.413048	32.432457	-9.420672	120.65744	26.0776	36.69471	115.862442	29.2550285	13.637019	118.259941	-84.9571925	2.690365	126.566155
-48.305626	-11.966084	123.963669	-27.989315	7.978042	122.675194	32.27755	-9.555573	120.665184	25.888577	36.590931	115.947548	29.0830635	13.517679	118.306366	-85.0616935	2.438405	127.044022
-49.01231	-11.771341	124.01339	-28.159956	7.735703	122.794975	32.12608	-9.706195	120.655907	25.703167	36.489914	116.032883	28.9146235	13.3918595	118.344395	-85.2345355	2.0795465	127.245555
-50.536812	-11.239524	124.057129	-28.41787	7.439586	122.705284	31.901697	-9.972005	120.568489	25.492168	36.352684	116.081703	28.6969325	13.1903395	118.325096	-85.5326725	1.6888325	127.085472
-51.248203	-10.925832	123.873055	-28.570372	7.229304	122.491203	31.711739	-10.172914	120.43412	25.382973	36.252289	116.012848	28.547356	13.0396875	118.223484	-85.6881	1.4189205	126.758922
-52.032024	-10.574054	123.653046	-28.735203	7.045902	122.294296	31.49921	-10.344422	120.260918	25.256378	36.112907	115.898224	28.377794	12.8842425	118.079571	-85.8482	1.2075615	126.509021
-52.725048	-10.23824	123.503021	-28.972181	6.978498	122.245064	31.317631	-10.511587	120.069382	25.119406	36.009789	115.733994	28.2185185	12.749101	117.901688	-86.1628805	1.207895	126.58844
-53.244572	-9.898814	123.310867	-29.032263	6.758429	121.958626	31.133228	-10.615602	119.879578	24.977703	35.929646	115.564964	28.0554655	12.657022	117.722271	-86.1199915	0.859836000000001	126.194981
-54.056496	-9.391618	123.425842	-29.132614	6.637063	121.912781	30.948389	-10.711546	119.742729	24.779819	35.866562	115.372726	27.864104	12.577508	117.5577275	-86.129332	0.696617999999999	126.2678345
-54.632439	-8.933969	123.523903	-29.239304	6.529698	121.895805	30.825388	-10.768667	119.641731	24.611227	35.79858	115.231934	27.7183075	12.5149565	117.4368325	-86.1969155	0.544439499999999	126.3547775
-55.374199	-8.221082	123.598877	-29.358561	6.377291	121.879028	30.700365	-10.901537	119.609512	24.420982	35.627388	115.095016	27.5606735	12.3629255	117.352264	-86.2777955	0.391656499999996	126.405792
-55.842281	-7.754531	123.669395	-29.431564	6.279949	121.870438	30.636591	-11.00226	119.630287	24.313848	35.522396	114.98896	27.4752195	12.260068	117.3096235	-86.3383475	0.29983	126.4312525
-56.112473	-7.31381	123.62336	-29.508415	6.168534	121.838669	30.570162	-11.09783	119.6511	24.2083	35.41803	114.869293	27.389231	12.1601	117.2601965	-86.406061	0.176968	126.4171415
-56.458401	-6.733364	123.617004	-29.572264	6.081858	121.843376	30.471117	-11.178196	119.666817	24.09547	35.312695	114.744507	27.2832935	12.0672495	117.205662	-86.4278215	0.0964665000000018	126.48109
-56.820351	-6.132341	123.617424	-29.695532	5.963451	121.871826	30.398487	-11.254707	119.644058	23.982769	35.22773	114.642784	27.190628	11.9865115	117.143421	-86.581692	-0.0596095000000005	126.600231
-57.123726	-5.480434	123.573509	-29.753742	5.803712	121.763702	30.334755	-11.31776	119.645706	23.849321	35.147655	114.596352	27.092038	11.9149475	117.121029	-86.599522	-0.3075235	126.406375
-57.383823	-4.791988	123.382248	-29.826269	5.668231	121.732506	30.297228	-11.358709	119.684326	23.72658	35.078926	114.63076	27.011904	11.8601085	117.157543	-86.664442	-0.523646500000003	126.307469
-57.780922	-3.637776	122.76902	-29.981634	5.573727	121.423912	30.237087	-11.423651	119.780098	23.599602	35.040474	114.737358	26.9183445	11.8084115	117.258728	-86.8816125	-0.660957500000002	125.589096
-57.991814	-2.809876	122.145653	-30.098312	5.53525	121.031868	30.160076	-11.460761	119.852577	23.538492	35.030491	114.760017	26.849284	11.784865	117.306297	-87.045908	-0.714365000000001	124.757439
-58.205105	-1.868897	121.690666	-30.258677	5.602753	120.701637	30.029387	-11.487968	119.859299	23.480043	35.03093	114.648071	26.754715	11.771481	117.253685	-87.272069	-0.565974999999998	124.149589
-58.35693	-0.908275	121.395828	-30.369795	5.66572	120.5382	29.863707	-11.477168	119.775726	23.810059	34.888401	114.278969	26.836883	11.7056165	117.0273475	-87.576473	-0.374176500000001	124.0490525
-58.492512	0.13258	121.473679	-30.471954	5.748137	120.585991	29.740831	-11.432312	119.638947	23.742979	34.90617	114.138329	26.741905	11.736929	116.888638	-87.685813	-0.240655000000002	124.283344
-58.579128	1.262154	121.616898	-30.493862	5.766483	120.683968	29.67374	-11.390203	119.51767	23.646801	34.948055	114.154076	26.6602705	11.778926	116.835873	-87.6479945	-0.245959999999998	124.532063
-58.650352	2.373348	121.682953	-30.531767	5.763461	120.802895	29.650301	-11.362895	119.430008	23.555805	35.000694	114.253029	26.603053	11.8188995	116.8415185	-87.666587	-0.2919775	124.7642715
-58.949558	4.371011	121.719719	-30.543867	5.685901	120.834877	29.601627	-11.36089	119.270531	23.480589	35.053799	114.506516	26.541108	11.8464545	116.8885235	-87.628842	-0.474652499999999	124.7812305
-58.766983	5.399072	121.449875	-30.641991	5.572605	120.753624	29.550228	-11.40974	119.134102	23.007689	35.218639	114.911308	26.2789585	11.9044495	117.022705	-87.5629405	-0.759239500000001	124.484543
-58.674927	6.645238	121.503555	-30.740643	5.482107	120.739471	29.482735	-11.463058	118.959343	22.988218	34.713615	115.162468	26.2354765	11.6252785	117.0609055	-87.7167625	-0.661064499999998	124.4180365
-58.975357	8.157383	121.628571	-30.834517	5.393386	120.792686	29.359898	-11.504958	118.73877	22.80323	35.208885	115.333817	26.081564	11.8519635	117.0362935	-87.750598	-1.0651915	124.5490785
-58.707981	9.291565	121.629837	-30.908562	5.33675	120.889214	29.230038	-11.521417	118.50457	22.690231	35.232685	115.599167	25.9601345	11.855634	117.0518685	-87.7772585	-1.182134	124.7265595
-58.840977	10.764062	121.85247	-30.995035	5.298293	120.958076	29.125256	-11.544572	118.31118	22.606726	35.279991	115.891815	25.865991	11.8677095	117.1014975	-87.856061	-1.2711235	124.8146545
-58.448265	11.927166	121.659302	-31.081434	5.242625	120.882401	29.040676	-11.601385	118.113205	22.570015	35.330288	116.191528	25.8053455	11.8644515	117.1523665	-87.9682135	-1.3792015	124.6124355
-58.19241	13.9808	121.485176	-31.187981	5.239841	120.673409	28.890991	-11.670769	117.842545	22.573782	35.382454	116.493629	25.7323865	11.8558425	117.168087	-88.1083485	-1.3761605	124.178731
-58.020866	15.333804	121.501015	-31.271458	5.273329	120.505699	28.764957	-11.682226	117.513	22.549618	35.408222	116.6399	25.6572875	11.862998	117.07645	-88.2002035	-1.31634	123.934948
-58.013786	16.82732	121.54567	-31.304697	5.297519	120.34668	28.662317	-11.697792	117.183807	22.541451	35.432331	116.814697	25.601884	11.8672695	116.999252	-88.211278	-1.2722315	123.694108
-57.761799	18.171303	121.57457	-31.337976	5.351655	120.216454	28.564716	-11.647193	116.891327	22.559097	35.470638	116.984642	25.5619065	11.9117225	116.9379845	-88.2378585	-1.2084125	123.4949235
-57.511436	19.453903	121.586586	-31.33145	5.422125	120.055199	28.515011	-11.583905	116.617813	22.603645	35.530735	117.197968	25.559328	11.973415	116.9078905	-88.222228	-1.129165	123.2025075
-57.120895	20.711473	121.552063	-31.349304	5.473199	119.853928	28.481424	-11.533855	116.384911	22.639647	35.625805	117.436691	25.5605355	12.045975	116.910801	-88.2591435	-1.099577	122.797055
-56.813992	21.904657	121.538292	-31.359446	5.543058	119.633591	28.451454	-11.448383	116.116714	22.666962	35.735199	117.667114	25.559208	12.143408	116.891914	-88.2781	-1.057292	122.375268
-56.292217	23.67923	121.644104	-31.380596	5.704445	119.404709	28.372627	-11.342415	115.775345	22.691681	35.883507	117.932831	25.532154	12.270546	116.854088	-88.293346	-0.861656	121.95533
-55.873783	24.754692	121.704231	-31.389227	5.876972	119.354263	28.327795	-11.256573	115.597511	22.724411	35.993439	117.981133	25.526103	12.368433	116.789322	-88.304557	-0.614489000000001	121.919204
-55.401939	25.758192	121.745323	-31.403946	6.040621	119.333717	28.276909	-11.181743	115.485504	22.765774	36.074436	117.959389	25.5213415	12.4463465	116.7224465	-88.3292335	-0.365104499999999	121.9449875
-54.953999	26.755465	121.773315	-31.366793	6.152622	119.306625	28.233969	-11.139475	115.386093	22.80228	36.108681	117.902626	25.5181245	12.484603	116.6443595	-88.2517105	-0.179359	121.9688905
-54.512669	27.661749	121.76889	-31.398636	6.267966	119.268379	28.211174	-11.135943	115.31469	22.822929	36.103889	117.817566	25.5170515	12.483973	116.566128	-88.3143235	0.0519589999999983	121.97063
-54.012226	28.519461	121.702423	-31.394043	6.301084	119.224335	28.193687	-11.154286	115.265907	22.85351	36.097359	117.738602	25.5235985	12.4715365	116.5022545	-88.3116845	0.130631500000002	121.9464155
-53.442986	29.239431	121.647621	-31.374338	6.295964	119.109985	28.198507	-11.190479	115.216919	22.881697	36.081074	117.691788	25.540102	12.4452975	116.4543535	-88.288778	0.146630499999999	121.7656165
-52.599197	30.223045	121.460831	-31.362768	6.269694	119.004356	28.212027	-11.230323	115.156487	22.905228	36.059963	117.671227	25.5586275	12.41482	116.413857	-88.2841635	0.124567999999998	121.594855
-51.923573	30.896517	121.394768	-31.365051	6.262843	118.879829	28.212404	-11.221324	115.12146	22.902231	36.078854	117.644592	25.5573175	12.428765	116.383026	-88.2874195	0.096921	121.376632
-51.3685	31.470007	121.382751	-31.360903	6.291496	118.831215	28.194683	-11.166789	115.065643	22.876526	36.136593	117.607811	25.5356045	12.484902	116.336727	-88.2574105	0.0980900000000027	121.325703
-50.693192	32.033653	121.363045	-31.391033	6.356317	118.817986	28.182749	-11.107185	115.027809	22.835455	36.209705	117.543259	25.509102	12.55126	116.285534	-88.291168	0.161374	121.350438
-50.022488	32.542755	121.244873	-31.406498	6.431965	118.783798	28.161499	-11.012906	114.992371	22.784258	36.309769	117.418465	25.4728785	12.6484315	116.205418	-88.2858745	0.215498499999999	121.362178
-49.26403	33.020481	121.083046	-31.426188	6.550933	118.771851	28.141897	-10.917019	114.97805	22.725077	36.430138	117.288521	25.433487	12.7565595	116.1332855	-88.285863	0.3453065	121.4104165
-48.492149	33.507442	120.908447	-31.452269	6.641539	118.742493	28.11808	-10.831963	114.941254	22.661963	36.543571	117.140305	25.3900215	12.855804	116.0407795	-88.2945595	0.427274000000001	121.4442065
-47.288219	34.116985	120.646927	-31.546614	6.879424	118.721054	28.05969	-10.759261	114.920341	22.602016	36.623905	116.880035	25.330853	12.932322	115.900188	-88.424081	0.826526000000001	121.54192
-46.429031	34.549305	120.455513	-31.53013	6.938169	118.579124	28.007275	-10.725474	114.893913	22.587469	36.65102	116.763496	25.297372	12.962773	115.8287045	-88.357632	0.913564999999998	121.3295435
-45.515476	34.888577	120.271996	-31.542477	7.050864	118.464157	27.956305	-10.708068	114.874054	22.600456	36.67654	116.709389	25.2783805	12.984236	115.7917215	-88.3633345	1.117492	121.1365925
-44.520153	35.261078	120.15258	-31.600163	7.149544	118.339905	27.911398	-10.676746	114.857803	22.634983	36.725506	116.712364	25.2731905	13.02438	115.7850835	-88.4735165	1.274708	120.8947265
-43.499252	35.591869	120.078339	-31.562571	7.254749	118.271652	27.878254	-10.607915	114.818642	22.676043	36.819588	116.78344	25.2771485	13.1058365	115.801041	-88.4022905	1.4036615	120.742263
-42.490746	35.909958	120.093452	-31.573502	7.393045	118.227242	27.85474	-10.485883	114.797676	22.729517	36.938999	116.863754	25.2921285	13.226558	115.830715	-88.4391325	1.559532	120.623769
-41.398026	36.174152	120.093491	-31.329933	7.4738	118.266129	27.865454	-10.338079	114.780273	22.799177	37.084244	116.982651	25.3323155	13.3730825	115.881462	-87.9921815	1.5745175	120.650796
-39.631905	36.617016	120.105377	-31.491947	7.862674	118.261551	27.928665	-10.08761	114.803986	22.883688	37.320843	117.144791	25.4061765	13.6166165	115.9743885	-88.3900705	2.1087315	120.5487135
-38.434612	36.808865	120.065163	-31.403387	8.003035	118.359688	27.973595	-9.916724	114.869049	22.955263	37.488071	117.269119	25.464429	13.7856735	116.069084	-88.271203	2.2203965	120.650292
-37.22047	37.061649	120.045425	-31.339222	8.187459	118.362381	28.043007	-9.771172	114.965248	23.027561	37.633575	117.380486	25.535284	13.9312015	116.172867	-88.213728	2.4437165	120.551895
-35.895065	37.227997	119.903412	-31.194023	8.322805	118.355835	28.116289	-9.641541	115.094612	23.121748	37.741997	117.500343	25.6190185	14.050228	116.2974775	-88.0070645	2.595382	120.4141925
-34.590115	37.41597	119.757462	-31.294043	8.560891	118.2341	28.18976	-9.549661	115.300056	23.226006	37.813263	117.5886	25.707883	14.131801	116.444328	-88.295969	2.989981	120.023872
-33.263367	37.552944	119.649635	-31.289001	8.657617	118.103325	28.256819	-9.492042	115.546242	23.329039	37.880836	117.756783	25.792929	14.194397	116.6515125	-88.370931	3.120837	119.5551375
-31.955374	37.616924	119.518806	-31.27869	8.709868	117.905296	28.36994	-9.404957	115.803864	23.421856	37.907124	118.025383	25.895898	14.2510835	116.9146235	-88.453278	3.1686525	118.8959685
-29.857233	37.719379	119.327118	-31.250446	8.721022	117.455673	28.621138	-9.320046	116.196167	23.520092	37.948875	118.572952	26.070615	14.3144145	117.3845595	-88.571507	3.1276295	117.5267865
-28.585377	37.69986	119.236412	-31.244787	8.725643	117.102341	28.768005	-9.278615	116.448357	23.599277	37.975346	118.898567	26.183641	14.3483655	117.673462	-88.673215	3.1029205	116.53122
-27.278435	37.631809	119.157219	-31.248676	8.748977	116.715714	28.914272	-9.209435	116.67614	23.675877	38.039314	119.2286	26.2950745	14.4149395	117.95237	-88.7924265	3.0830145	115.479058
-26.146078	37.702393	119.13092	-31.21907	8.777431	116.388191	29.036163	-9.123876	116.863167	23.749399	38.112915	119.492867	26.392781	14.4945195	118.178017	-88.830921	3.0603425	114.598365
-24.322838	37.265388	118.75354	-31.136709	8.84164	116.106834	29.179153	-9.029749	117.041077	23.831835	38.193539	119.712975	26.505494	14.581895	118.377026	-88.778912	3.101385	113.836642
-23.538689	37.353931	118.880173	-31.035767	8.926808	115.823044	29.345556	-8.897483	117.235138	23.928556	38.287971	119.857071	26.637056	14.695244	118.5461045	-88.70859	3.158372	113.0999835
-22.204967	37.07024	118.711006	-30.925667	9.043615	115.624596	29.522243	-8.822921	117.419983	24.028664	38.383583	119.973221	26.7754535	14.780331	118.696602	-88.6267875	3.306899	112.55259
-19.932785	36.437958	118.391815	-30.722513	9.22052	115.469864	29.770189	-8.692924	117.603455	24.180822	38.486656	119.99128	26.9755055	14.896866	118.7973675	-88.4205315	3.544174	112.1423605
-19.297342	36.240608	118.547867	-30.600765	9.311335	115.465187	29.906485	-8.624348	117.733887	24.309093	38.556095	119.933189	27.107789	14.9658735	118.833538	-88.309319	3.6567965	112.096836
-18.199064	35.811813	118.519577	-30.493387	9.388897	115.531715	30.009773	-8.552144	117.847809	24.427132	38.630684	119.904198	27.2184525	15.03927	118.8760035	-88.2052265	3.738524	112.1874265
-17.084875	35.328045	118.538918	-30.385038	9.476573	115.641998	30.108908	-8.50516	117.976723	24.536015	38.676559	119.890617	27.3224615	15.0856995	118.93367	-88.0925375	3.8674465	112.350326
-16.131018	34.789299	118.663872	-30.274254	9.571432	115.804398	30.193382	-8.480677	118.110992	24.670177	38.730541	119.933617	27.4317795	15.124932	119.0223045	-87.9802875	4.017932	112.5864915
-15.212443	34.249096	118.812096	-30.197025	9.641642	115.990044	30.256939	-8.450259	118.264786	24.797743	38.772919	120.02475	27.527341	15.16133	119.144768	-87.921391	4.121954	112.83532
-14.31778	33.643772	118.944038	-30.1315	9.744058	116.238846	30.300648	-8.438051	118.439507	24.91328	38.809826	120.094261	27.606964	15.1858875	119.266884	-87.869964	4.3022285	113.210808
-12.995532	32.60321	119.175705	-30.02302	9.914325	116.69577	30.368206	-8.380834	118.654823	25.094271	38.909729	120.158875	27.7312385	15.2644475	119.406849	-87.7772785	4.5642025	113.984691
-12.198753	31.910717	119.342697	-29.961014	10.047568	116.979614	30.416334	-8.339273	118.773247	25.201849	38.96978	120.194916	27.8090915	15.3152535	119.4840815	-87.7311195	4.7798825	114.4751465
-11.461968	31.202518	119.507408	-29.932236	10.146572	117.248833	30.428383	-8.30882	118.88118	25.277836	39.034817	120.243095	27.8531095	15.3629985	119.5621375	-87.7175815	4.9301455	114.9355285
-10.694099	30.387486	119.62632	-29.915401	10.216172	117.438759	30.439381	-8.276277	119.002243	25.345659	39.079403	120.303284	27.89252	15.401563	119.6527635	-87.723322	5.030781	115.2247545
-9.981896	29.541897	119.723442	-29.918299	10.233513	117.514656	30.459908	-8.265553	119.123283	25.389042	39.116241	120.426895	27.924475	15.425344	119.775089	-87.761073	5.041682	115.254223
-9.330916	28.688955	119.76535	-29.924339	10.219773	117.404449	30.483002	-8.278134	119.255196	25.377914	39.13015	120.557869	27.930458	15.426008	119.9065325	-87.779136	5.013538	114.9023655
-8.723042	27.83147	119.676445	-29.949749	10.182328	117.236626	30.496239	-8.292888	119.344505	25.360668	39.112236	120.609856	27.9284535	15.409674	119.9771805	-87.8279515	4.954982	114.4960715
-7.760034	26.360882	119.328438	-29.928537	10.116899	116.925659	30.550671	-8.313272	119.425941	25.355455	39.090477	120.42942	27.953063	15.3886025	119.9276805	-87.810137	4.8451955	113.9236375
-7.189169	25.384499	119.066727	-29.875189	10.068163	116.728485	30.627373	-8.301352	119.435028	25.366455	39.074184	120.212494	27.996914	15.386416	119.823761	-87.747292	4.74991	113.633209
-6.612802	24.421459	118.835175	-29.772228	10.007181	116.590286	30.732143	-8.270032	119.424782	25.407351	39.086346	119.998741	28.069747	15.408157	119.7117615	-87.614203	4.606205	113.4688105
-6.163866	23.484035	118.618454	-29.634592	9.945227	116.473709	30.866714	-8.24363	119.420097	25.458654	39.096699	119.797005	28.162684	15.4265345	119.608551	-87.431868	4.4639195	113.338867
-5.607339	22.358177	118.402817	-29.50238	9.883648	116.406441	31.017321	-8.212491	119.484177	25.533298	39.105404	119.588402	28.2753095	15.4464565	119.5362895	-87.2800695	4.3208395	113.2765925
-5.191606	21.303226	118.277069	-29.380013	9.817213	116.404045	31.166481	-8.201819	119.600464	25.631193	39.094131	119.355186	28.398837	15.446156	119.477825	-87.158863	4.18827	113.330265
-4.735546	20.25762	118.195328	-29.254583	9.743763	116.413704	31.289696	-8.212945	119.805908	25.73126	39.054554	119.140862	28.510478	15.4208045	119.473385	-87.019644	4.0667215	113.354023
-4.224195	18.711422	118.165848	-29.091513	9.585938	116.477226	31.43532	-8.290463	120.154556	25.860748	38.938667	118.86544	28.648034	15.324102	119.509998	-86.83106	3.847774	113.444454
-3.866632	17.557577	118.193459	-29.031342	9.459576	116.552902	31.527472	-8.369843	120.369766	25.954632	38.84597	118.717491	28.741052	15.2380635	119.5436285	-86.803736	3.6810885	113.5621755
-3.596982	16.493282	118.258217	-28.925243	9.324657	116.663864	31.61684	-8.435066	120.499947	26.029316	38.757576	118.611671	28.823078	15.161255	119.555809	-86.673564	3.488059	113.771919
-3.259084	15.452523	118.301346	-28.822279	9.152825	116.775581	31.713846	-8.496848	120.590881	26.09708	38.666759	118.55304	28.905463	15.0849555	119.5719605	-86.550021	3.2206945	113.9792015
-3.031658	14.418134	118.344543	-28.728264	9.028316	116.865005	31.837118	-8.54406	120.63913	26.159052	38.608318	118.510345	28.998085	15.032129	119.5747375	-86.454613	3.024503	114.1552725
-2.818308	13.461102	118.390427	-28.633675	8.905094	116.939224	31.970877	-8.54994	120.660416	26.216862	38.597809	118.478905	29.0938695	15.0239345	119.5696605	-86.3612195	2.7862535	114.3087875
-2.647865	12.43883	118.373108	-28.494963	8.832717	117.005005	32.130936	-8.510942	120.650772	26.26054	38.607384	118.446144	29.195738	15.048221	119.548458	-86.185664	2.617213	114.461552
-2.415803	11.108345	118.379829	-28.334267	8.790145	117.057976	32.352562	-8.438291	120.646584	26.343103	38.652657	118.360878	29.3478325	15.107183	119.503731	-86.0163665	2.473107	114.612221
-2.274309	10.178391	118.396271	-28.18059	8.771629	117.096535	32.505562	-8.370976	120.6539	26.418526	38.6884	118.32386	29.462044	15.158712	119.48888	-85.823224	2.384546	114.70419
-2.166246	9.291511	118.409431	-28.051298	8.742945	117.113243	32.643261	-8.340016	120.692802	26.512756	38.717094	118.303276	29.5780085	15.188539	119.498039	-85.6806045	2.297351	114.728447
-2.065205	8.355343	118.413719	-27.948565	8.702201	117.112732	32.79903	-8.320802	120.70768	26.611332	38.743538	118.284271	29.705181	15.211368	119.4959755	-85.602311	2.193034	114.7294885
-2.030535	7.514415	118.403603	-27.79744	8.615334	117.060341	32.950054	-8.319217	120.682999	26.726515	38.756004	118.243683	29.8382845	15.2183935	119.463341	-85.4331645	2.0122745	114.657341
-1.962039	6.615065	118.330261	-27.679018	8.56385	116.966034	33.096596	-8.308555	120.633018	26.828707	38.774868	118.13501	29.9626515	15.2331565	119.384014	-85.3206875	1.8945435	114.548054
-1.940089	5.769392	118.177483	-27.543867	8.492386	116.840759	33.244556	-8.303892	120.539764	26.913383	38.790085	117.988525	30.0789695	15.2430965	119.2641445	-85.1667035	1.7416755	114.4173735
-1.98853	4.607586	117.905716	-27.316767	8.406022	116.62513	33.469227	-8.250321	120.394363	27.052807	38.757404	117.739914	30.261017	15.2535415	119.0671385	-84.894551	1.5585025	114.1831215
-2.069329	3.764085	117.776917	-27.141758	8.3521	116.51825	33.63015	-8.25456	120.340584	27.152002	38.735073	117.603729	30.391076	15.2402565	118.9721565	-84.674592	1.4639435	114.0643435
-2.200734	3.026775	117.700813	-27.001549	8.30861	116.434898	33.777161	-8.273778	120.342003	27.255985	38.703308	117.495453	30.516573	15.214765	118.918728	-84.519671	1.402455	113.951068
-2.315331	2.208693	117.678795	-26.874723	8.243399	116.369835	33.910149	-8.325772	120.372238	27.370775	38.662262	117.405739	30.640462	15.168245	118.8889885	-84.389908	1.318553	113.8506815
-2.527376	1.464233	117.695534	-26.775846	8.184059	116.361061	34.011234	-8.381372	120.422234	27.477699	38.613541	117.333206	30.7444665	15.1160845	118.87772	-84.2961585	1.2520335	113.844402
-2.762559	0.73633	117.712997	-26.706213	8.122181	116.415382	34.097843	-8.442048	120.446739	27.573608	38.550922	117.309067	30.8357255	15.054437	118.877903	-84.2481515	1.189925	113.952861
-3.025886	0.116508	117.797302	-26.650455	8.052616	116.490349	34.160751	-8.497195	120.448265	27.661076	38.477905	117.382179	30.9109135	14.990355	118.915222	-84.2118235	1.114877	114.065476
-3.410527	-1.004445	117.797577	-26.569996	7.989164	116.591583	34.234436	-8.602509	120.44603	27.742624	38.355846	117.595581	30.98853	14.8766685	119.0208055	-84.128522	1.1016595	114.1623605
-3.723045	-1.654678	117.788399	-26.526102	7.946698	116.648415	34.265583	-8.68604	120.413506	27.800322	38.300972	117.775932	31.0329525	14.807466	119.094719	-84.0851565	1.08593	114.202111
-4.023584	-2.311711	117.758156	-26.513062	7.955889	116.686401	34.274231	-8.742307	120.370079	27.856525	38.277355	117.94622	31.065378	14.767524	119.1581495	-84.091502	1.144254	114.2146525
-4.421779	-2.943839	117.69339	-26.501137	8.019547	116.734085	34.240139	-8.770424	120.326523	27.917246	38.262825	118.089844	31.0786925	14.7462005	119.2081835	-84.0809665	1.2928935	114.2599865
-4.87274	-3.579011	117.651405	-26.504698	8.111558	116.808548	34.211929	-8.78034	120.263466	27.973759	38.264633	118.234421	31.092844	14.7421465	119.2489435	-84.10224	1.4809695	114.3681525
-5.387311	-4.085382	117.682907	-26.523384	8.191809	116.878929	34.197235	-8.796347	120.236588	28.017517	38.261002	118.368462	31.107376	14.7323275	119.302525	-84.154144	1.6512905	114.455333
-5.933744	-4.745561	117.645515	-26.549244	8.302698	116.953186	34.165737	-8.808836	120.237289	28.056845	38.26709	118.49263	31.111291	14.729127	119.3649595	-84.209779	1.876269	114.5414125
-6.753045	-5.671515	117.62558	-26.589771	8.392774	117.045471	34.12323	-8.853501	120.243416	28.086906	38.251884	118.63797	31.105068	14.6991915	119.440693	-84.28461	2.0863565	114.650249
-7.379073	-6.307129	117.599739	-26.602882	8.428167	117.052338	34.102146	-8.905361	120.25856	28.086987	38.228603	118.690018	31.0945665	14.661621	119.474289	-84.3003305	2.194713	114.630387
-7.992566	-6.967041	117.541466	-26.620365	8.466331	117.02681	34.054138	-8.947498	120.295242	28.085495	38.189438	118.67263	31.0698165	14.62097	119.483936	-84.3105465	2.311692	114.569684
-8.556472	-7.660266	117.44046	-26.648294	8.484434	116.972588	34.039722	-8.98942	120.31752	28.066944	38.133728	118.601677	31.053333	14.572154	119.4595985	-84.349921	2.396714	114.4855775
-9.312921	-8.307521	117.426178	-26.690891	8.502312	116.885414	34.022469	-9.047903	120.344398	28.040335	38.062965	118.453773	31.031402	14.507531	119.3990855	-84.413184	2.497093	114.3717425
-9.944968	-9.008065	117.334175	-26.719431	8.516007	116.790817	33.986385	-9.089359	120.361496	28.013542	37.989975	118.262604	30.9999635	14.450308	119.31205	-84.4388255	2.581706	114.269584
-10.781882	-9.663968	117.351952	-26.734087	8.514025	116.669487	33.955048	-9.150681	120.398804	28.014118	37.919827	118.041695	30.984583	14.384573	119.2202495	-84.452757	2.643477	114.1187245
-11.860954	-10.732365	117.225662	-26.754566	8.487371	116.562363	33.903954	-9.23744	120.44426	28.054836	37.811287	117.746902	30.979395	14.2869235	119.095581	-84.488527	2.6878185	114.029145
-12.702231	-11.39979	117.19648	-26.724634	8.460823	116.526428	33.886124	-9.293214	120.484901	28.108973	37.747868	117.595413	30.9975485	14.227327	119.040157	-84.4468165	2.694319	114.012699
-13.5742	-12.082865	117.182602	-26.699266	8.453649	116.522827	33.860352	-9.34529	120.529388	28.155396	37.696312	117.515877	31.007874	14.175511	119.0226325	-84.406406	2.731787	114.0230215
-14.440042	-12.768403	117.181648	-26.67046	8.47145	116.524757	33.840672	-9.381308	120.561768	28.209995	37.665203	117.49234	31.0253335	14.1419475	119.027054	-84.3662535	2.8009525	114.02246
-15.301101	-13.407235	117.177238	-26.661968	8.505903	116.561424	33.818779	-9.40727	120.576241	28.264969	37.63438	117.503441	31.041874	14.113555	119.039841	-84.36581	2.898251	114.083007
-16.194885	-14.039318	117.186249	-26.681952	8.584664	116.640541	33.785423	-9.435716	120.579468	28.314772	37.60825	117.497993	31.0500975	14.086267	119.0387305	-84.4140015	3.083061	114.2423515
-17.236994	-14.616044	117.192795	-26.66367	8.651683	116.76326	33.723568	-9.442412	120.578194	28.368219	37.592793	117.453171	31.0458935	14.0751905	119.0156825	-84.3732335	3.2281755	114.5108375
-18.759933	-15.555959	117.441727	-26.679798	8.777963	117.062523	33.623108	-9.454162	120.541344	28.408146	37.588562	117.336082	31.015627	14.0672	118.938713	-84.375223	3.488726	115.186333
-19.762693	-16.147488	117.700508	-26.706049	8.873451	117.378441	33.541203	-9.443619	120.495544	28.394854	37.581779	117.196564	30.9680285	14.06908	118.846054	-84.3801265	3.677822	115.910828
-20.806969	-16.729277	118.128822	-26.747114	8.938352	117.826904	33.467682	-9.443823	120.446693	28.358438	37.54792	117.028214	30.91306	14.0520485	118.7374535	-84.407288	3.8246555	116.9163545
-21.824089	-17.333054	118.722763	-26.781118	8.963682	118.36348	33.399658	-9.460958	120.474281	28.291595	37.489109	116.869057	30.8456265	14.0140755	118.671669	-84.4078625	3.9132885	118.055291
-22.856352	-17.882351	119.429756	-26.849365	9.015157	118.892265	33.315353	-9.482822	120.612251	28.20735	37.434258	116.733894	30.7613515	13.975718	118.6730725	-84.4600815	4.054596	119.1114575
-23.848667	-18.435965	120.205376	-26.893763	9.041959	119.377182	33.242493	-9.509092	120.878197	28.114431	37.366119	116.591537	30.678462	13.9285135	118.734867	-84.465988	4.1554045	120.019497
-24.884813	-18.938238	121.044632	-26.983446	9.08205	119.758583	33.184334	-9.584318	121.215378	28.031307	37.27412	116.413918	30.6078205	13.844901	118.814648	-84.5747125	4.319199	120.702518
-26.362442	-19.634102	122.157158	-27.110249	9.048535	120.098305	33.063614	-9.697378	121.829033	28.298372	36.892036	115.831741	30.680993	13.597329	118.830387	-84.901491	4.499741	121.366223
-27.294397	-20.055918	122.788536	-27.23785	9.054755	120.146011	32.996063	-9.76954	122.233757	27.862921	36.881607	115.697456	30.429492	13.5560335	118.9656065	-84.905192	4.5534765	121.3264155
-28.297722	-20.357313	123.229752	-27.319544	8.953463	120.140244	32.926201	-9.885941	122.556808	27.825207	36.668438	115.384438	30.375704	13.3912485	118.970623	-85.014792	4.5156775	121.309865
-28.925419	-20.858257	123.248634	-27.369049	8.812555	120.11721	32.825638	-10.013974	122.707497	27.771368	36.462208	115.090012	30.298503	13.224117	118.8987545	-85.036601	4.400993	121.3356655
-30.122086	-20.92761	123.499313	-27.393877	8.62635	120.094826	32.766117	-10.140969	122.684372	27.73982	36.307678	114.850533	30.2529685	13.0833545	118.7674525	-85.0407225	4.1693455	121.4221995
-30.951611	-21.141832	123.362411	-27.430969	8.444457	120.082901	32.732338	-10.263927	122.553505	27.677649	36.192165	114.688065	30.2049935	12.964119	118.620785	-85.0669315	3.924795	121.545017
-31.735933	-21.277548	123.107353	-27.467403	8.293719	120.07502	32.688801	-10.340226	122.383537	27.609184	36.127274	114.62439	30.1489925	12.893524	118.5039635	-85.0837985	3.693914	121.6460765
-32.965893	-21.246307	122.706947	-27.467501	8.140746	120.147499	32.65313	-10.367438	122.037003	27.473021	36.147564	114.728104	30.0630755	12.890063	118.3825535	-84.9980775	3.391429	121.9124445
-33.788174	-21.156725	122.436592	-27.494312	8.105285	120.197212	32.629387	-10.329562	121.81604	27.382162	36.230366	114.915955	30.0057745	12.950402	118.3659975	-84.9943985	3.260168	122.0284265
-34.643452	-20.974628	122.21904	-27.542854	8.138014	120.260574	32.584545	-10.280162	121.622635	27.314421	36.340816	115.134796	29.949483	13.030327	118.3787155	-85.035191	3.245701	122.1424325
-35.450737	-20.756678	122.028061	-27.59737	8.212469	120.276985	32.528919	-10.217081	121.480705	27.267036	36.457531	115.327545	29.8979775	13.120225	118.404125	-85.0927175	3.304713	122.149845
-36.268425	-20.480574	121.915092	-27.641117	8.281689	120.27655	32.47657	-10.180857	121.413651	27.249489	36.543594	115.430626	29.8630295	13.1813685	118.4221385	-85.1452635	3.3820095	122.1309615
-37.036629	-20.126362	121.819221	-27.695724	8.372085	120.217728	32.406097	-10.163959	121.38575	27.263393	36.603657	115.475594	29.834745	13.219849	118.430672	-85.226193	3.524321	122.004784
-37.822628	-19.7619	121.706459	-27.70001	8.397077	120.151886	32.349239	-10.164641	121.371613	27.283106	36.629974	115.452263	29.8161725	13.2326665	118.411938	-85.2161925	3.5614875	121.891834
-38.950859	-19.159307	121.469269	-27.743715	8.361394	120.062637	32.32362	-10.197982	121.265945	27.278973	36.613811	115.452278	29.8012965	13.2079145	118.3591115	-85.2887265	3.5148735	121.7661625
-39.722073	-18.716904	121.305527	-27.732573	8.283731	120.045975	32.307194	-10.229637	121.137299	27.262133	36.596371	115.458191	29.7846635	13.183367	118.297745	-85.2498095	3.384095	121.794205
-40.405231	-18.249998	121.291496	-27.691607	8.203514	120.103439	32.291039	-10.263461	120.981155	27.240349	36.586086	115.444794	29.765694	13.1613125	118.2129745	-85.148908	3.2457155	121.9939035
-41.136372	-17.719599	121.448723	-27.677477	8.141866	120.273468	32.281582	-10.281296	120.841942	27.219233	36.5741	115.395905	29.7504075	13.146402	118.1189235	-85.1053615	3.13733	122.4280125
-41.806511	-17.153002	121.756401	-27.63623	8.11067	120.513641	32.275612	-10.284069	120.731697	27.187607	36.556156	115.37365	29.7316095	13.1360435	118.0526735	-85.0040695	3.0852965	122.9746085
-42.483936	-16.515379	122.140862	-27.581612	8.062984	120.823685	32.281883	-10.290598	120.657669	27.162075	36.539104	115.362381	29.721979	13.124253	118.010025	-84.885203	3.001715	123.637345
-43.149422	-15.888632	122.512878	-27.522135	8.033111	121.158859	32.287819	-10.314631	120.597351	27.141403	36.523758	115.41581	29.714611	13.1045635	118.0065805	-84.758881	2.9616585	124.3111375
-44.088314	-14.900835	122.850052	-27.449148	7.923665	121.599663	32.310184	-10.359015	120.588211	27.135956	36.515957	115.641846	29.72307	13.078471	118.1150285	-84.621366	2.768859	125.0842975
-44.667618	-14.201803	122.861229	-27.426041	7.838661	121.724129	32.323677	-10.412714	120.597824	27.133968	36.533978	115.811279	29.7288225	13.060632	118.2045515	-84.5809045	2.61669	125.2437065
-45.292637	-13.477076	122.673332	-27.401182	7.726646	121.65123	32.330555	-10.447512	120.579514	27.111032	36.543873	115.917267	29.7207935	13.0481805	118.2483905	-84.5231575	2.4051115	125.0540695
-45.825447	-12.743161	122.428535	-27.42923	7.649559	121.505585	32.351074	-10.467125	120.501305	27.045881	36.568462	115.954712	29.6984775	13.0506685	118.2280085	-84.5569375	2.2484495	124.7831615
-46.350685	-11.967675	122.24575	-27.470428	7.605659	121.426117	32.301254	-10.414937	120.387688	26.9662	36.583252	115.900185	29.633727	13.0841575	118.1439365	-84.574583	2.1271605	124.7082975
-46.888241	-11.190139	122.196602	-27.57892	7.663874	121.363579	32.325821	-10.37259	120.203949	26.869196	36.605717	115.808228	29.5975085	13.1165635	118.0060885	-84.7553485	2.2111845	124.7210695
-47.375053	-10.311177	122.187439	-27.570677	7.701576	121.339584	32.350677	-10.32307	120.130249	26.826048	36.644306	115.72628	29.5883625	13.160618	117.9282645	-84.7297165	2.242534	124.7509035
-48.039948	-9.040641	122.064735	-27.470881	7.657073	121.220734	32.454365	-10.31256	120.122597	26.85219	36.678619	115.636894	29.6532775	13.1830295	117.8797455	-84.5950395	2.1311165	124.5617225
-48.461864	-8.171473	121.848854	-27.4491	7.58908	121.068657	32.512497	-10.369674	120.15406	26.925749	36.631447	115.571167	29.719123	13.1308865	117.8626135	-84.617323	2.0472735	124.2747005
-48.841846	-7.292723	121.473328	-27.313599	7.446016	120.766426	32.604744	-10.448682	120.169594	27.007559	36.572517	115.545593	29.8061515	13.0619175	117.8575935	-84.4333495	1.8301145	123.6752585
-49.267941	-6.31645	120.884789	-27.334208	7.366799	120.508324	32.689449	-10.531419	120.171448	27.097467	36.510235	115.564117	29.893458	12.989408	117.8677825	-84.561874	1.74419	123.1488655
-49.708107	-5.380025	120.187187	-27.389803	7.309539	120.044479	32.753521	-10.613889	120.165016	27.170187	36.472454	115.622284	29.961854	12.9292825	117.89365	-84.74146	1.6897955	122.195308
-50.109768	-4.364677	119.625198	-27.368753	7.213437	119.641792	32.74828	-10.678974	120.060822	27.205551	36.450912	115.592133	29.9769155	12.885969	117.8264775	-84.7144215	1.540905	121.4571065
-50.519489	-3.304644	119.438362	-27.307585	7.233316	119.407463	32.667614	-10.720034	119.836746	27.231884	36.433296	115.40966	29.949749	12.856631	117.623203	-84.564919	1.610001	121.191723
-51.131256	-1.617631	119.783997	-27.25411	7.349867	119.637833	32.655556	-10.650725	119.418541	27.28779	36.460354	115.201843	29.971673	12.9048145	117.310192	-84.479893	1.7949195	121.965474
-51.577251	-0.481557	120.139992	-27.069443	7.388241	119.779602	32.66856	-10.588705	119.247498	27.31996	36.519997	115.18055	29.99426	12.965646	117.214024	-84.133146	1.810836	122.34518
-51.983665	0.640583	120.505989	-27.023544	7.438747	120.119942	32.719109	-10.548107	119.068237	27.356344	36.573662	115.18631	30.0377265	13.0127775	117.1272735	-84.0848145	1.8647165	123.1126105
-52.302402	1.80409	120.943047	-26.885223	7.446738	120.416656	32.751198	-10.51792	118.937531	27.386866	36.62915	115.226448	30.069032	13.055615	117.0819895	-83.839478	1.837861	123.7513225
-52.493221	2.768469	121.286308	-26.98316	7.521643	120.800247	32.789196	-10.459444	118.792816	27.390459	36.705189	115.289856	30.0898275	13.1228725	117.041336	-84.0561475	1.9204135	124.559158
-52.803928	3.897615	121.713867	-26.884508	7.491708	121.154213	32.814606	-10.378946	118.721199	27.358765	36.802479	115.382217	30.0866855	13.2117665	117.051708	-83.8557015	1.7716495	125.256718
-53.102356	5.096646	122.102318	-26.466587	7.142487	121.098602	32.842686	-10.288199	118.659889	27.302504	36.890297	115.529106	30.072595	13.301049	117.0944975	-83.005769	0.983925000000001	125.1027065
-53.521706	6.873637	122.558334	-26.721579	7.275468	121.499214	32.868626	-10.190138	118.548271	27.194506	37.052639	115.730919	30.031566	13.4312505	117.139595	-83.474724	1.1196855	125.858833
-53.710278	8.006584	122.807655	-26.742571	7.235834	121.664169	32.840389	-10.133353	118.409035	27.102432	37.172092	115.867996	29.9714105	13.5193695	117.1385155	-83.4565525	0.952298499999999	126.1898225
-53.95546	9.243517	123.174576	-26.800034	7.167917	121.787666	32.781925	-10.096199	118.214432	26.992455	37.247601	116.000427	29.88719	13.575701	117.1074295	-83.487258	0.760132999999998	126.4679025
-54.089252	10.394815	123.372963	-26.844782	7.154989	121.899811	32.707226	-10.061934	117.983231	26.889341	37.323154	116.127846	29.7982835	13.63061	117.0555385	-83.4878475	0.679367999999998	126.7440835
-54.462551	11.805815	123.767319	-26.666557	6.953117	121.9272	32.607834	-10.014714	117.759071	26.810757	37.394543	116.283737	29.7092955	13.6899145	117.021404	-83.0424095	0.216319499999999	126.832996
-54.289524	12.757037	123.676613	-26.711565	6.937882	121.948685	32.525043	-9.995725	117.538643	26.780638	37.461044	116.464317	29.6528405	13.7326595	117.00148	-83.0759705	0.1431045	126.89589
-54.296257	13.956624	123.595062	-26.738888	6.943526	121.826187	32.461315	-10.005548	117.353271	26.797724	37.522476	116.645134	29.6295195	13.758464	116.9992025	-83.1072955	0.128588000000001	126.6531715
-54.511494	15.944626	123.47937	-27.002844	7.21592	121.576393	32.358776	-10.033656	117.030014	26.876249	37.568233	116.787636	29.6175125	13.7672885	116.908825	-83.6232005	0.6645515	126.243961
-54.045052	16.897633	123.126534	-26.821985	7.0261	121.228256	32.269711	-10.057041	116.743614	26.903522	37.590542	116.795258	29.5866165	13.7667505	116.769436	-83.2305865	0.285449499999999	125.687076
-54.068447	17.989803	122.940765	-27.065203	7.285982	121.038528	32.17366	-10.013628	116.431602	26.90947	37.615643	116.746964	29.541565	13.8010075	116.589283	-83.671971	0.7709565	125.487773
-53.75272	19.197397	122.770729	-27.063042	7.327071	120.773102	32.105976	-9.945472	116.113106	26.914061	37.65641	116.691277	29.5100185	13.855469	116.4021915	-83.6361025	0.798673000000001	125.1440125
-53.676899	20.159521	122.508217	-27.049	7.425055	120.492188	32.04747	-9.883341	115.85244	26.910347	37.7066	116.639771	29.4789085	13.9116295	116.2461055	-83.5769085	0.938480500000001	124.7382705
-53.630985	21.389244	122.250031	-26.84996	7.32319	120.089981	31.99791	-9.843418	115.623627	26.907413	37.740993	116.490135	29.4526615	13.9487875	116.056881	-83.1525815	0.697592499999999	124.123081
-53.347786	22.461016	121.949722	-27.084997	7.637077	119.812355	31.904047	-9.82422	115.380051	26.899572	37.778419	116.265167	29.4018095	13.9770995	115.822609	-83.5718035	1.2970545	123.802101
-52.838982	24.011156	121.621033	-27.120256	7.807124	119.408882	31.685139	-9.788034	114.976646	26.8309	37.795441	115.871338	29.2580195	14.0037035	115.423992	-83.4985315	1.6105445	123.393772
-52.423889	24.896809	121.436348	-27.188688	7.878485	119.155312	31.575474	-9.776619	114.713493	26.775425	37.78981	115.696396	29.1754495	14.0065955	115.2049445	-83.5528255	1.7503745	123.1056795
-51.97916	25.811756	121.158218	-27.224594	7.891628	118.914856	31.495392	-9.790194	114.52372	26.739576	37.799255	115.591492	29.117484	14.0045305	115.057606	-83.566672	1.7787255	122.772106
-51.546608	26.720222	120.917603	-27.278837	7.882735	118.630508	31.405947	-9.830029	114.328293	26.707375	37.785183	115.536438	29.056661	13.977577	114.9323655	-83.614335	1.787893	122.3286505
-51.103062	27.646797	120.819115	-27.13829	7.634641	118.320175	31.289371	-9.86544	114.098267	26.650303	37.74374	115.532532	28.969837	13.93915	114.8153995	-83.246417	1.330132	121.8249505
-50.506298	28.470427	120.737686	-27.413818	7.828093	118.215332	31.16357	-9.888047	113.84108	26.587387	37.718353	115.608429	28.8754785	13.915153	114.7247545	-83.7031145	1.741033	121.7059095
-49.911137	29.284698	120.695045	-27.461798	7.846501	118.064941	31.055191	-9.885299	113.646713	26.560432	37.722813	115.743759	28.8078115	13.918757	114.695236	-83.7314075	1.774245	121.434646
-49.011238	30.50049	120.525681	-27.540693	7.973257	117.864487	30.950987	-9.851119	113.423393	26.549984	37.7789	115.910866	28.7504855	13.9638905	114.6671295	-83.8318715	1.9826235	121.0618445
-48.379215	31.315863	120.32653	-27.600464	8.086461	117.652893	30.874672	-9.841858	113.289818	26.548565	37.80983	115.991852	28.7116185	13.983986	114.640835	-83.9125465	2.188936	120.664951
-47.671902	32.066849	120.105103	-27.714066	8.221787	117.422462	30.774836	-9.849536	113.163376	26.533005	37.813587	115.973557	28.6539205	13.9820255	114.5684665	-84.0820525	2.4615485	120.2764575
-46.955395	32.798119	119.789612	-27.575645	8.123161	117.062363	30.658991	-9.835705	113.032875	26.528206	37.808548	115.977119	28.5935985	13.9864215	114.504997	-83.7448885	2.2599005	119.619729
-46.189167	33.477295	119.392311	-27.902359	8.523694	116.782509	30.556723	-9.841133	112.929665	26.530844	37.810974	115.98008	28.5437835	13.9849205	114.4548725	-84.3485015	3.0624675	119.1101455
-45.403366	34.155041	118.836525	-28.051189	8.638784	116.29908	30.432697	-9.841104	112.863419	26.544689	37.821724	116.001022	28.488693	13.99031	114.4322205	-84.591071	3.287258	118.1659395
-44.613369	34.749386	118.15522	-28.244356	8.824214	115.770699	30.300798	-9.881802	112.819687	26.505598	37.809925	116.020622	28.403198	13.9640615	114.4201545	-84.89191	3.6843665	117.1212435
-43.389774	35.58147	117.209862	-28.529915	8.987102	114.864265	30.018225	-9.915544	112.555191	26.344671	37.825665	115.941833	28.181448	13.9550605	114.248512	-85.241278	4.0191435	115.480018
-42.509602	36.101105	116.704239	-28.670553	9.14726	114.403412	29.807222	-9.86932	112.28598	26.238779	37.86388	115.71003	28.0230005	13.99728	113.998005	-85.3641065	4.29724	114.808819
-41.623421	36.559944	116.334297	-28.758154	9.308116	114.073059	29.57884	-9.776173	112.013504	26.169279	37.939541	115.393463	27.8740595	14.081684	113.7034835	-85.3903675	4.534548	114.4426345
-40.74033	36.984047	115.957382	-28.813822	9.483023	113.878044	29.376701	-9.656199	111.756134	26.175097	37.48951	115.103409	27.775899	13.9166555	113.4297715	-85.403543	5.0493905	114.3263165
-39.826344	37.380714	115.671112	-28.85153	9.608935	113.857857	29.219109	-9.599926	111.631027	26.140755	37.503994	114.769493	27.679932	13.952034	113.20026	-85.382992	5.265836	114.515454
-38.877224	37.698166	115.464851	-28.798468	9.595693	113.707115	29.128492	-9.651763	111.525787	26.135237	37.433411	114.496361	27.6318645	13.890824	113.011074	-85.2288005	5.300562	114.403156
-37.905449	37.977062	115.321945	-28.771404	9.541892	113.688126	29.078379	-9.807903	111.48893	26.137936	37.323284	114.304504	27.6081575	13.7576905	112.896717	-85.1509655	5.3260935	114.479535
-36.416405	38.314533	115.10289	-28.895947	9.359682	113.688187	28.965313	-10.16854	111.493347	26.181185	37.043236	114.101219	27.573249	13.437348	112.797283	-85.365143	5.282016	114.579091
-35.430157	38.527599	114.956078	-28.884045	9.127792	113.579224	28.877497	-10.421662	111.498619	26.196634	36.848415	114.065887	27.5370655	13.2133765	112.782253	-85.3051555	5.0422075	114.376195
-34.422375	38.666828	114.795113	-28.895803	8.892296	113.312927	28.77503	-10.626073	111.449348	26.171061	36.694847	114.114449	27.4730455	13.034387	112.7818985	-85.2646515	4.750205	113.8439555
-33.437462	38.817436	114.760162	-29.054037	8.725815	113.130775	28.660519	-10.765966	111.360504	26.105986	36.563526	114.25103	27.3832525	12.89878	112.805767	-85.4913265	4.55285	113.455783
-32.445927	38.951374	114.609596	-29.106579	8.574116	112.781837	28.576391	-10.841326	111.256317	26.041481	36.487209	114.43486	27.308936	12.8229415	112.8455885	-85.522094	4.3252905	112.7180855
-31.437891	39.068878	114.434624	-29.235682	8.505628	112.353012	28.525089	-10.881749	111.158844	25.966055	36.454426	114.653481	27.245572	12.7863385	112.9061625	-85.716936	4.2249175	111.7998615
-30.403599	39.219654	114.194107	-29.30991	8.46995	111.917702	28.482992	-10.883933	111.079727	25.901615	36.463284	114.861992	27.1923035	12.7896755	112.9708595	-85.8121235	4.1502245	110.8645445
-28.886202	39.337177	114.054779	-29.424984	8.571657	111.383186	28.427414	-10.806421	110.852173	25.824133	36.472881	115.129761	27.1257735	12.83323	112.990967	-85.9757415	4.310084	109.775405
-27.904043	39.358833	114.146889	-29.414499	8.654429	111.183403	28.447252	-10.698707	110.697723	25.806595	36.487816	115.273621	27.1269235	12.8945545	112.985672	-85.9559215	4.4143035	109.381134
-27.023056	39.42556	114.455589	-29.387125	8.742	111.088799	28.494839	-10.542055	110.576225	25.808084	36.542332	115.503159	27.1514615	13.0001385	113.039692	-85.9257115	4.4838615	109.137906
-26.013723	39.359306	114.714943	-29.350571	8.848489	111.016273	28.569481	-10.421554	110.49453	25.742622	37.115986	115.757286	27.1560515	13.347216	113.125908	-85.8571935	4.349762	108.906638
-25.027451	39.219856	114.916229	-29.310307	8.87536	110.967163	28.632572	-10.313063	110.470184	25.729465	37.166328	116.050598	27.1810185	13.4266325	113.260391	-85.8016325	4.3240875	108.673935
-23.918198	38.829262	114.997612	-29.299837	8.891616	110.966896	28.692488	-10.252277	110.457901	25.716272	37.202919	116.253113	27.20438	13.475321	113.355507	-85.804054	4.307911	108.578285
-22.914871	38.546249	115.093376	-29.301987	8.9134	111.002663	28.728354	-10.189449	110.482498	25.700548	37.238766	116.427719	27.214451	13.5246585	113.4551085	-85.818425	4.3021415	108.5502175
-21.04504	37.806995	114.881729	-29.306421	8.921796	111.089119	28.755936	-10.13046	110.646187	25.654388	37.294724	116.584442	27.205162	13.582132	113.6153145	-85.818004	4.26146	108.5629235
-20.527473	37.492416	115.010765	-29.335276	8.922697	111.092735	28.766684	-10.132305	110.834778	25.608408	37.301449	116.67411	27.187546	13.584572	113.754444	-85.858098	4.260822	108.431026
-19.536097	36.937981	114.852821	-29.402077	8.935603	111.076973	28.757065	-10.144924	111.023102	25.550375	37.301861	116.710938	27.15372	13.5784685	113.86702	-85.957874	4.2927375	108.286926
-18.492477	36.235474	114.66745	-29.426554	8.935545	111.088539	28.718874	-10.17872	111.205269	25.489223	37.292088	116.665222	27.1040485	13.556684	113.9352455	-85.9571565	4.314406	108.2418325
-17.540594	35.544155	114.539276	-29.461946	8.947751	111.171326	28.693029	-10.203737	111.338676	25.476507	37.273251	116.54911	27.084768	13.534757	113.943893	-86.00866	4.360745	108.398759
-16.549324	34.746792	114.361366	-29.421753	8.93002	111.273666	28.686216	-10.230117	111.501778	25.489477	37.252728	116.428139	27.0878465	13.5113055	113.9649585	-85.9313525	4.3487345	108.5823735
-15.524751	33.864449	114.20089	-29.386822	8.923845	111.439392	28.696484	-10.26871	111.689529	25.534006	37.217239	116.305099	27.115245	13.4742645	113.997314	-85.888889	4.3734255	108.88147
-13.987492	32.41135	114.014854	-29.327635	8.91657	111.717972	28.733032	-10.327682	112.024582	25.64171	37.189476	116.126762	27.187371	13.430897	114.075672	-85.842641	4.402243	109.360272
-12.952945	31.405767	113.869003	-29.267427	8.938774	111.895081	28.781736	-10.378957	112.312065	25.711758	37.169994	116.01313	27.246747	13.3955185	114.1625975	-85.781601	4.4820295	109.6275645
-11.938741	30.341518	113.729027	-29.215008	8.954135	112.024651	28.839642	-10.425925	112.634811	25.78075	37.145824	115.92981	27.310196	13.3599495	114.2823105	-85.740212	4.5483205	109.7669915
-10.931088	29.256355	113.631866	-29.182465	8.98617	112.063858	28.904289	-10.470448	112.976006	25.834009	37.130131	115.879906	27.369149	13.3298415	114.427956	-85.734079	4.6424985	109.69976
-9.939554	28.16713	113.510529	-29.171108	8.98791	112.008797	28.973553	-10.513614	113.328217	25.865189	37.140064	115.873482	27.419371	13.313225	114.6008495	-85.761587	4.662595	109.4167445
-8.954122	27.000977	113.368561	-29.194981	8.997482	111.810005	29.041084	-10.500583	113.638412	25.876722	37.189106	115.893082	27.458903	13.3442615	114.765747	-85.848865	4.6507025	108.854263
-8.020808	25.832657	113.177147	-29.220274	9.01299	111.464813	29.089291	-10.449142	113.950493	25.857014	37.248344	115.878593	27.4731525	13.399601	114.914543	-85.9137005	4.626379	108.015083
-6.567183	24.063309	112.694656	-29.240822	9.053895	110.781776	29.237343	-10.372384	114.377632	25.82209	37.333809	115.773247	27.5297165	13.4807125	115.0754395	-86.0113605	4.6270775	106.4881125
-5.677167	22.919073	112.388321	-29.169884	9.093729	110.295616	29.339582	-10.290778	114.593765	25.792557	37.384361	115.623558	27.5660695	13.5467915	115.1086615	-85.9058375	4.6406665	105.4825705
-4.768576	21.74157	112.103058	-29.047617	9.14	109.969948	29.459536	-10.204435	114.783394	25.808815	37.425598	115.361176	27.6341755	13.6105815	115.072285	-85.7294095	4.6694185	104.867611
-3.891709	20.510954	111.826912	-28.932867	9.184012	109.766891	29.636473	-10.123231	114.991417	25.89513	37.461937	115.017471	27.7658015	13.669353	115.004444	-85.6315355	4.698671	104.529338
-3.056226	19.307264	111.77449	-28.785023	9.188306	109.72464	29.838902	-10.06486	115.25824	26.010475	37.468277	114.745125	27.9246885	13.7017085	115.0016825	-85.4947345	4.6749035	104.4475975
-2.266077	18.137644	111.831749	-28.645626	9.202768	109.770569	30.037111	-10.058792	115.649811	26.124372	37.424747	114.550148	28.0807415	13.6829775	115.0999795	-85.3719935	4.7225585	104.4411585
-1.533291	16.902946	111.997162	-28.517841	9.157076	109.890678	30.205404	-10.087094	116.140839	26.227072	37.323906	114.421638	28.216238	13.618406	115.2812385	-85.25192	4.695746	104.5001175
-0.564301	15.158889	112.492226	-28.381422	9.067377	110.187973	30.439285	-10.203232	116.93766	26.377377	37.147816	114.440857	28.408331	13.472292	115.6892585	-85.171175	4.662462	104.6866875
0.02268	14.043045	112.920395	-28.350826	8.965	110.473869	30.582962	-10.291575	117.441925	26.482931	37.038567	114.512589	28.5329465	13.373496	115.977257	-85.2345985	4.556504	104.970481
0.538723	12.950171	113.351379	-28.286398	8.848689	110.788368	30.717379	-10.375178	117.886826	26.578289	36.929695	114.662933	28.647834	13.2772585	116.2748795	-85.22063	4.4201195	105.3018565
0.971581	11.918132	113.80999	-28.238354	8.72924	111.081078	30.836296	-10.447486	118.229614	26.64217	36.853348	114.873253	28.739233	13.202931	116.5514335	-85.215941	4.255549	105.6107225
1.366065	10.947854	114.214622	-28.2213	8.60695	111.332771	30.931326	-10.510928	118.51107	26.692831	36.773403	115.08477	28.8120785	13.1312375	116.79792	-85.2546785	4.0826625	105.867622
1.704575	10.045121	114.527145	-28.175016	8.531443	111.539223	31.027327	-10.560015	118.692162	26.741358	36.707989	115.275024	28.8843425	13.073987	116.983593	-85.2343745	3.988899	106.094853
1.997795	9.125357	114.753784	-28.134874	8.494297	111.677513	31.093239	-10.600317	118.822014	26.801378	36.655518	115.426254	28.9473085	13.0276005	117.124134	-85.2170565	3.9609935	106.230892
2.320956	7.925992	114.963493	-28.016209	8.504048	111.800507	31.216028	-10.656009	118.94561	26.926964	36.59026	115.523888	29.071496	12.9671255	117.234749	-85.103914	4.0409705	106.366265
2.489457	7.165056	115.060997	-27.94112	8.576198	111.835114	31.306326	-10.702206	119.054344	27.036434	36.538124	115.522995	29.17138	12.917959	117.2886695	-85.05362	4.234437	106.3815585
2.611703	6.433314	115.156982	-27.855715	8.620059	111.859932	31.373066	-10.763586	119.16922	27.164503	36.482513	115.495941	29.2687845	12.8594635	117.3325805	-84.9802145	4.3806545	106.3872835
2.624604	5.716142	115.21981	-27.766525	8.658285	111.878929	31.431255	-10.840004	119.270454	27.307745	36.390072	115.482857	29.3695	12.775034	117.3766555	-84.90255	4.541536	106.3812025
2.605366	5.06398	115.311302	-27.706453	8.662234	111.928902	31.481256	-10.968038	119.347038	27.434557	36.254307	115.474251	29.4579065	12.6431345	117.4106445	-84.8708125	4.6813335	106.4471595
2.522255	4.349821	115.353096	-27.645815	8.620581	111.997154	31.495995	-11.097281	119.383713	27.548903	36.116367	115.5308	29.522449	12.509543	117.4572565	-84.814079	4.731619	106.5370515
2.340621	3.755922	115.399826	-27.62641	8.526025	112.10585	31.509077	-11.235675	119.375137	27.642271	35.962547	115.622475	29.575674	12.363436	117.498806	-84.828494	4.688614	106.712894
1.98922	2.794438	115.495255	-27.572638	8.383448	112.337318	31.522787	-11.433439	119.37709	27.727777	35.76289	115.827469	29.625282	12.1647255	117.6022795	-84.770558	4.6021705	107.0723565
1.69908	2.19387	115.553841	-27.536589	8.291357	112.57708	31.572161	-11.539016	119.32827	27.770308	35.65617	116.01989	29.6712345	12.058577	117.67408	-84.7444125	4.524137	107.48008
1.344727	1.657663	115.626564	-27.480263	8.182859	112.840569	31.618011	-11.624227	119.307533	27.808577	35.564987	116.222092	29.713294	11.97038	117.7648125	-84.67382	4.395338	107.9163255
0.923787	1.095856	115.714966	-27.406805	8.120946	113.161316	31.693066	-11.687638	119.269142	27.840778	35.497856	116.428062	29.766922	11.905109	117.848602	-84.580532	4.336783	108.47403
0.43388	0.532018	115.802994	-27.383205	8.090167	113.499748	31.73735	-11.70696	119.233154	27.882217	35.462925	116.629768	29.8097835	11.8779825	117.931461	-84.5761935	4.3023515	109.068035
-0.11403	0.032971	115.87516	-27.362579	8.051414	113.854324	31.772591	-11.712767	119.174782	27.899837	35.441883	116.847694	29.836214	11.864558	118.011238	-84.561372	4.23827	109.69741
-0.707803	-0.558861	115.986252	-27.348923	8.046513	114.153015	31.798428	-11.727116	119.146004	27.909779	35.440792	117.070862	29.8541035	11.856838	118.108433	-84.5519495	4.236188	110.197597
-1.686669	-1.38492	116.090103	-27.359236	8.094431	114.542641	31.805546	-11.710928	119.165131	27.918648	35.475056	117.385925	29.862097	11.882064	118.275528	-84.580569	4.306798	110.809754
-2.397225	-2.002556	116.179405	-27.395321	8.141915	114.769485	31.811985	-11.676895	119.252548	27.898121	35.513348	117.55619	29.855053	11.9182265	118.404369	-84.645695	4.3656035	111.134601
-3.169835	-2.598273	116.208839	-27.414665	8.210659	114.928055	31.801256	-11.607138	119.34906	27.869257	35.57357	117.659485	29.8352565	11.983216	118.5042725	-84.6645865	4.438102	111.3518375
-4.000927	-3.146338	116.311874	-27.447134	8.270331	115.052353	31.795084	-11.528446	119.445595	27.852266	35.639309	117.677429	29.823675	12.0554315	118.561512	-84.717943	4.4852305	111.543194
-4.806697	-3.8178	116.305222	-27.456097	8.343985	115.148819	31.787916	-11.477256	119.512665	27.836	35.696892	117.603592	29.811958	12.109818	118.5581285	-84.724152	4.578152	111.7395095
-5.653351	-4.48842	116.311668	-27.462202	8.409966	115.280678	31.782473	-11.433538	119.525208	27.82242	35.733753	117.444374	29.8024465	12.1501075	118.484791	-84.7268505	4.6698245	112.076565
-6.568331	-5.15528	116.329483	-27.44137	8.456157	115.442039	31.798368	-11.400367	119.532288	27.827818	35.752274	117.196609	29.813093	12.1759535	118.3644485	-84.695833	4.7363605	112.5196295
-7.99664	-6.157895	116.551796	-27.393976	8.520318	115.747177	31.835423	-11.310811	119.61647	27.814957	35.744862	116.731621	29.82519	12.2170255	118.1740455	-84.613142	4.8236105	113.3203085
-8.889843	-6.834041	116.671692	-27.378908	8.544574	115.976143	31.863161	-11.278332	119.67778	27.782217	35.721897	116.428902	29.822689	12.2217825	118.053341	-84.580505	4.8673655	113.898945
-9.939467	-7.54953	116.873947	-27.351242	8.501876	116.246284	31.887754	-11.273088	119.735909	27.745365	35.685234	116.208183	29.8165595	12.206073	117.972046	-84.5190435	4.797679	114.520522
-10.993547	-8.151976	117.147469	-27.331135	8.379734	116.55278	31.912275	-11.271736	119.751587	27.686695	35.645622	116.077614	29.799485	12.186943	117.9146005	-84.461755	4.572525	115.1909595
-11.892761	-8.909818	117.172623	-27.288589	8.226647	116.932953	31.921473	-11.256823	119.69516	27.599127	35.658447	116.059517	29.7603	12.200812	117.8773385	-84.337478	4.252482	115.9885675
-12.906326	-9.602896	117.297516	-27.277184	8.026155	117.337357	31.95006	-11.228878	119.554863	27.499468	35.689499	116.167412	29.724764	12.2303105	117.8611375	-84.279132	3.8219995	116.8135765
-13.912757	-10.298659	117.382988	-27.270573	7.851684	117.758385	32.002182	-11.17171	119.427048	27.380552	35.763195	116.367043	29.691367	12.2957425	117.8970455	-84.232513	3.4076255	117.6197245
-15.389397	-11.272944	117.620239	-27.331093	7.765137	118.392647	32.061707	-11.009977	119.340607	27.232182	35.918957	116.73597	29.6469445	12.45449	118.0382885	-84.3091305	3.075784	118.7470055
-16.379854	-11.930727	117.794327	-27.269682	7.729562	118.632843	32.113819	-10.903367	119.387436	27.144613	36.027081	116.975342	29.629216	12.561857	118.181389	-84.16858	2.897267	119.084297
-17.295357	-12.603633	118.001305	-27.282896	7.77612	118.852058	32.146229	-10.799747	119.482277	27.119335	36.115742	117.175674	29.632782	12.6579975	118.3289755	-84.198574	2.8942425	119.3751405
-18.225449	-13.284879	118.220093	-27.321764	7.864763	119.045845	32.176624	-10.775323	119.614342	27.160572	36.189003	117.29969	29.668598	12.70684	118.457016	-84.312126	3.022686	119.634674
-19.198385	-13.936116	118.371307	-27.267859	7.939622	119.00985	32.194027	-10.80245	119.761017	27.238699	36.193054	117.289116	29.716363	12.695302	118.5250665	-84.252081	3.183942	119.4946335
-20.162659	-14.627375	118.455086	-27.293333	7.969972	118.939125	32.171928	-10.864121	119.857346	27.343851	36.124184	117.132118	29.7578895	12.6300315	118.494732	-84.3445555	3.3099125	119.383518
-20.966682	-15.366962	118.403244	-27.264845	7.94141	118.824814	32.143627	-10.976769	119.86216	27.433353	36.018772	116.947342	29.78849	12.5210015	118.404751	-84.31818	3.3618185	119.244877
-22.244398	-16.429459	118.334999	-27.232658	7.786556	118.607307	32.112961	-11.173795	119.817223	27.517567	35.774139	116.56929	29.815264	12.300172	118.1932565	-84.28058	3.27294	119.0213575
-23.054605	-17.14464	118.403229	-27.205891	7.689827	118.475677	32.105133	-11.293138	119.812408	27.553562	35.615604	116.219055	29.8293475	12.161233	118.0157315	-84.2411295	3.218421	118.9356225
-23.880232	-17.843485	118.547836	-27.197721	7.557215	118.354355	32.090626	-11.388027	119.857681	27.569818	35.476162	115.748535	29.830222	12.0440675	117.803108	-84.225664	3.0703625	118.905602
-24.609949	-18.531706	118.833138	-27.195665	7.490207	118.272629	32.104103	-11.446188	119.932541	27.544075	35.346046	115.278229	29.824089	11.949929	117.605385	-84.215419	3.030485	118.939873
-25.335026	-19.161377	119.181099	-27.184322	7.378128	118.216789	32.115711	-11.498981	120.117592	27.504784	35.166405	114.854156	29.8102475	11.833712	117.485874	-84.1788915	2.922544	118.947704
-26.055172	-19.782009	119.578537	-27.22109	7.248787	118.239883	32.117714	-11.597991	120.337692	27.465258	34.948128	114.503693	29.791486	11.6750685	117.4206925	-84.233666	2.8225055	119.0590735
-26.789316	-20.324932	119.97049	-27.219969	7.067888	118.285561	32.125751	-11.72632	120.596138	27.434944	34.726326	114.234718	29.7803475	11.500003	117.415428	-84.2202855	2.635773	119.155694
-27.836678	-21.096737	120.485641	-27.256927	6.754887	118.455292	32.1045	-11.941639	120.887505	27.405006	34.431599	113.96376	29.754753	11.24498	117.4256325	-84.268607	2.264794	119.4849515
-28.443518	-21.556183	120.748459	-27.284599	6.526216	118.591118	32.055038	-12.062511	121.0168	27.377197	34.277149	113.854446	29.7161175	11.107319	117.435623	-84.2853155	1.945113	119.746613
-29.083574	-21.927374	120.969795	-27.31212	6.335951	118.720757	32.030235	-12.173251	121.105385	27.318455	34.137665	113.815201	29.674345	10.982207	117.460293	-84.298585	1.689695	119.981221
-29.657877	-22.243652	121.098541	-27.345783	6.170623	118.818794	31.990856	-12.26366	121.154472	27.227745	34.021042	113.801697	29.6093005	10.878691	117.4780845	-84.3008665	1.462555	120.1595035
-30.225172	-22.506567	121.174515	-27.407097	6.021786	118.916466	31.920349	-12.31353	121.130714	27.143314	33.930336	113.77034	29.5318315	10.808403	117.450527	-84.3460255	1.235169	120.382405
-30.775049	-22.68063	121.177971	-27.461361	5.948559	118.99556	31.837303	-12.327633	121.034149	27.067713	33.893276	113.74321	29.452508	10.7828215	117.3886795	-84.37523	1.1142965	120.6024405
-31.292511	-22.760632	121.099686	-27.523458	5.854161	119.059196	31.755611	-12.311662	120.889687	26.990047	33.912163	113.750137	29.372829	10.8002505	117.319912	-84.419745	0.9080715	120.79848
-32.036983	-22.818792	120.849335	-27.575075	5.81177	119.122757	31.663486	-12.243971	120.617905	26.859287	34.025841	113.909546	29.2613865	10.890935	117.2637255	-84.4115365	0.732605000000001	120.9817885
-32.570873	-22.713964	120.63221	-27.627489	5.808084	119.151947	31.634918	-12.165591	120.43959	26.785446	34.169949	114.092781	29.210182	11.002179	117.2661855	-84.46516	0.613988999999998	121.0377085
-33.019325	-22.579893	120.378006	-27.767532	5.908363	119.238243	31.611835	-12.056581	120.2593	26.690945	34.350925	114.298401	29.15139	11.147172	117.2788505	-84.686454	0.669554000000002	121.1976355
-33.448151	-22.408962	120.087303	-27.689648	5.877109	119.13588	31.563753	-11.902721	120.090714	26.601955	34.553825	114.499916	29.082854	11.325552	117.295315	-84.46215	0.428665999999998	120.976445
-33.839516	-22.23601	119.82769	-27.734215	5.970176	119.087555	31.523052	-11.742649	119.9375	26.521238	34.755589	114.675758	29.022145	11.50647	117.306629	-84.490575	0.433882000000001	120.868481
-34.281826	-21.95705	119.726471	-27.783113	6.140357	119.067131	31.476387	-11.56707	119.831146	26.443661	34.955791	114.77462	28.960024	11.6943605	117.302883	-84.52625	0.586353500000001	120.831379
-34.630501	-21.640795	119.725906	-27.897701	6.33896	119.165848	31.416115	-11.388687	119.7724	26.364428	35.114563	114.811417	28.8902715	11.862938	117.2919085	-84.6856735	0.814982000000001	121.0397875
-35.165684	-21.092438	119.919083	-27.880482	6.47567	119.151917	31.377945	-11.211313	119.79705	26.298841	35.274521	114.741531	28.838393	12.031604	117.2692905	-84.599357	0.919736	121.0345435
-35.476673	-20.705027	120.09864	-27.991026	6.645544	119.321381	31.35598	-11.168216	119.87352	26.290018	35.339718	114.678108	28.822999	12.085751	117.275814	-84.805051	1.205337	121.366948
-35.838226	-20.319319	120.259964	-27.878395	6.564126	119.278755	31.350031	-11.170157	119.993698	26.299515	35.320236	114.604637	28.824773	12.0750395	117.2991675	-84.581563	1.0532125	121.2583425
-36.168297	-19.941404	120.329811	-27.889725	6.50665	119.287582	31.355637	-11.21091	120.126976	26.314339	35.28392	114.582718	28.834988	12.036505	117.354847	-84.614438	0.976794999999997	121.220317
-36.462013	-19.536844	120.262421	-28.002295	6.52111	119.306458	31.373367	-11.260136	120.270523	26.330858	35.215275	114.596687	28.8521125	11.9775695	117.433605	-84.8567025	1.0646505	121.179311
-36.772877	-19.100479	119.999756	-27.933254	6.369689	119.183037	31.395468	-11.306894	120.382942	26.353439	35.144714	114.634941	28.8744535	11.91891	117.5089415	-84.7409615	0.820468	120.8571325
-37.137867	-18.64122	119.584419	-27.901672	6.268342	118.907166	31.410778	-11.319571	120.445297	26.38559	35.107292	114.748192	28.898184	11.8938605	117.5967445	-84.701528	0.642823499999999	120.2175875
-37.66819	-17.88271	118.694855	-27.922354	6.227695	118.362686	31.43755	-11.30421	120.487007	26.484716	35.142406	114.987503	28.961133	11.919098	117.737255	-84.805841	0.536291999999998	118.988117
-38.05999	-17.332453	117.981079	-27.907372	6.238306	117.964516	31.455097	-11.280819	120.401405	26.590406	35.195934	115.101196	29.0227515	11.9575575	117.7513005	-84.8374955	0.519054499999999	118.1777315
-38.474789	-16.780064	117.288078	-27.869316	6.304999	117.569496	31.456554	-11.247651	120.236252	26.707659	35.262505	115.186897	29.0821065	12.007427	117.7115745	-84.8207385	0.602570999999999	117.4274175
-38.916653	-16.188503	116.627953	-27.785366	6.413043	117.213379	31.484159	-11.169005	120.062172	26.821217	35.330208	115.268692	29.152688	12.0806015	117.665432	-84.72342	0.7454845	116.761326
-39.343315	-15.586302	115.944527	-27.695391	6.550708	116.939232	31.550289	-11.075102	119.831558	26.920956	35.418846	115.429977	29.2356225	12.171872	117.6307675	-84.6264045	0.929544	116.2476965
-39.805607	-15.019698	115.370956	-27.620628	6.713332	116.734764	31.627813	-10.94575	119.581375	26.990465	35.543152	115.640549	29.309139	12.298701	117.610962	-84.550395	1.127963	115.858566
-40.360619	-14.447323	114.927719	-27.507904	6.887444	116.589081	31.664688	-10.791245	119.344437	27.054926	35.702724	115.858208	29.359807	12.4557395	117.6013225	-84.375615	1.3191485	115.5768395
-41.237171	-13.648516	114.569427	-27.431253	7.226702	116.56572	31.732845	-10.508016	119.002602	27.141798	36.008125	116.190613	29.4373215	12.7500545	117.5966075	-84.2998275	1.7033495	115.5348325
-41.846928	-13.217335	114.522102	-27.365429	7.487399	116.602577	31.77487	-10.329659	118.90509	27.200487	36.212227	116.302635	29.4876785	12.941284	117.6038625	-84.2185365	2.033514	115.6012915
-42.504208	-12.785494	114.608871	-27.320072	7.754208	116.663086	31.794569	-10.167096	118.896629	27.272915	36.390457	116.307602	29.533742	13.1116805	117.6021155	-84.173886	2.3967355	115.7240565
-43.214077	-12.42896	114.820389	-27.324242	7.990274	116.730972	31.801949	-10.064219	118.966675	27.33186	36.528336	116.188988	29.5669045	13.2320585	117.5778315	-84.2153885	2.7484895	115.8841125
-43.983288	-12.139334	115.174774	-27.319294	8.202522	116.782036	31.784147	-9.977974	119.100479	27.378559	36.612087	115.935265	29.581353	13.3170565	117.517872	-84.219941	3.0879875	116.0462
-44.655155	-11.916489	115.625656	-27.356514	8.35615	116.852173	31.760824	-9.920046	119.275436	27.431349	36.675175	115.576263	29.5960865	13.3775645	117.4258495	-84.3091145	3.3347355	116.2784965
-45.374729	-11.702015	116.197548	-27.343187	8.503513	116.98674	31.739378	-9.874248	119.450165	27.471117	36.714191	115.158905	29.6052475	13.4199715	117.304535	-84.2916215	3.5870545	116.668945
-46.468807	-11.451961	117.213272	-27.333149	8.551092	117.258545	31.711277	-9.814383	119.738617	27.499094	36.689178	114.486252	29.6051855	13.4373975	117.1124345	-84.2714835	3.6647865	117.4046555
-47.16431	-11.285078	117.91555	-27.311602	8.543328	117.498337	31.704212	-9.811395	119.893982	27.471634	36.656944	114.111649	29.587923	13.4227745	117.0028155	-84.211127	3.6638815	117.9938585
-47.895969	-11.127028	118.549385	-27.274593	8.450035	117.818069	31.703207	-9.841306	120.034698	27.405306	36.616024	113.833008	29.5542565	13.387359	116.933853	-84.1034425	3.512711	118.702285
-48.615501	-10.948925	119.105804	-27.257326	8.352601	118.105446	31.724331	-9.843802	120.128014	27.320305	36.582546	113.687286	29.522318	13.369372	116.90765	-84.03697	3.33583	119.303242
-49.274307	-10.730531	119.468117	-27.28686	8.261592	118.405899	31.758675	-9.831803	120.186127	27.23628	36.593399	113.693855	29.4974775	13.380798	116.939991	-84.0711975	3.142386	119.871807
-50.00103	-10.467039	119.742859	-27.282116	8.172971	118.652466	31.760582	-9.789886	120.20546	27.148655	36.655228	113.762856	29.4546185	13.432671	116.984158	-84.0188505	2.913271	120.320774
-50.677639	-10.158121	119.950211	-27.27109	8.158449	118.865791	31.760921	-9.728573	120.182526	27.071342	36.753429	113.874176	29.4161315	13.512428	117.028351	-83.9583115	2.80447	120.703231
-51.664917	-9.548432	120.191368	-27.325607	8.235903	119.14827	31.729675	-9.550176	120.09063	26.976044	36.976742	114.036369	29.3528595	13.713283	117.0634995	-84.0040735	2.758523	121.2330405
-52.354717	-9.065414	120.444473	-27.323359	8.355473	119.319283	31.687828	-9.393534	120.010994	26.936127	37.147991	114.125755	29.3119775	13.8772285	117.0683745	-83.9586955	2.8337175	121.5701915
-52.957493	-8.554862	120.635284	-27.355206	8.520712	119.483505	31.665382	-9.224299	119.956207	26.893538	37.344063	114.209129	29.27946	14.059882	117.082668	-83.989872	2.981542	121.884342
-53.586914	-8.00357	120.922073	-27.373114	8.706607	119.696426	31.637144	-9.02801	119.870773	26.8498	37.578087	114.283714	29.243472	14.2750385	117.0772435	-83.9897	3.1381755	122.3156085
-54.162045	-7.432928	121.371353	-27.388355	8.913459	120.000336	31.58555	-8.83279	119.764862	26.798233	37.834866	114.361908	29.1918915	14.501038	117.063385	-83.9686015	3.32588	122.937287
-54.708817	-6.791463	121.98291	-27.390766	9.10814	120.42662	31.532787	-8.608452	119.682518	26.722834	38.097801	114.46701	29.1278105	14.7446745	117.074764	-83.9093425	3.4716055	123.778476
-55.255253	-6.143514	122.686295	-27.422138	9.309352	120.925438	31.488153	-8.399083	119.644547	26.637768	38.340584	114.601097	29.0629605	14.9707505	117.122822	-83.9072365	3.6479535	124.728054
-55.991226	-5.162606	123.721016	-27.469698	9.554817	121.683098	31.420362	-8.125314	119.699493	26.478594	38.663605	114.905205	28.949478	15.2691455	117.302349	-83.888874	3.8404885	126.063847
-56.422943	-4.474869	124.239922	-27.536621	9.703618	122.158279	31.381968	-7.953115	119.774734	26.37014	38.8349	115.101944	28.876054	15.4408925	117.438339	-83.949296	3.9663435	126.878219
-56.863605	-3.807915	124.610115	-27.530945	9.825363	122.431305	31.339863	-7.811509	119.862976	26.348909	38.497032	115.346619	28.844386	15.3427615	117.6047975	-83.906276	4.3079645	127.2578125
-57.036293	-3.247049	124.824783	-27.634605	9.962359	122.685585	31.286358	-7.677554	119.93605	26.24534	39.199974	115.443207	28.765849	15.76121	117.6896285	-84.035059	4.163508	127.6815415
-57.337971	-2.485372	124.724472	-27.644121	10.082615	122.66227	31.210896	-7.539826	119.978676	26.226135	39.377106	115.523491	28.7185155	15.91864	117.7510835	-84.0067575	4.24659	127.5734565
-57.594097	-1.726893	124.794495	-27.730194	10.197938	122.698441	31.125042	-7.437692	119.962738	26.223299	39.517498	115.537384	28.6741705	16.039903	117.750061	-84.1345585	4.355973	127.646821
-57.815765	-0.875989	124.731575	-27.709478	10.295641	122.560211	31.049496	-7.321212	119.863701	26.216389	39.665138	115.513885	28.6329425	16.171963	117.688793	-84.0518985	4.419319	127.431629
-58.153576	0.401183	124.56369	-27.760687	10.522881	122.492958	30.916681	-7.123585	119.658516	26.165985	39.871674	115.429268	28.541333	16.3740445	117.543892	-84.062707	4.6717175	127.442024
-58.248856	1.310906	124.727654	-27.768942	10.672993	122.4841	30.825121	-6.971263	119.481323	26.113297	40.020393	115.406731	28.469209	16.524565	117.444027	-84.007093	4.821421	127.524173
-58.333904	2.258733	124.588623	-27.808657	10.814502	122.479263	30.725384	-6.845304	119.324837	26.07777	40.178856	115.404739	28.401577	16.666776	117.364788	-84.018891	4.962228	127.593738
-58.327312	3.217867	124.597443	-27.834866	10.97467	122.478165	30.625063	-6.738888	119.138924	26.053905	40.315552	115.406929	28.339484	16.788332	117.2729265	-84.009216	5.161008	127.6834035
-58.27697	4.239077	124.735703	-27.893126	11.08682	122.459534	30.490294	-6.656332	118.897842	26.014767	40.443119	115.427849	28.2525305	16.8933935	117.1628455	-84.0387825	5.2802465	127.7562225
-58.256607	5.317221	124.586823	-27.928883	11.224658	122.43956	30.31868	-6.62604	118.619385	25.969175	40.531712	115.409401	28.1439275	16.952836	117.014393	-84.0016935	5.49648	127.864727
-58.393227	6.636763	124.692665	-27.989944	11.324012	122.360786	30.132347	-6.625859	118.283401	26.324308	40.434418	115.21051	28.2283275	16.9042795	116.7469555	-84.2082155	5.7437445	127.9746165
-57.821041	8.067414	124.268387	-28.114382	11.477531	122.198151	29.781967	-6.659266	117.735588	25.934414	40.630798	115.328194	27.8581905	16.985766	116.531891	-84.0869545	5.969296	127.864411
-57.496708	9.233343	124.07843	-28.181166	11.499125	121.872375	29.580614	-6.72754	117.357872	25.942493	40.618362	115.259277	27.7615535	16.945411	116.3085745	-84.1238855	6.052839	127.4361755
-57.212967	10.373096	123.409821	-28.277679	11.511709	121.539841	29.428392	-6.796944	117.027557	25.974264	40.595665	115.206398	27.701328	16.8993605	116.1169775	-84.256686	6.1240575	126.9627045
-57.105331	11.763203	122.91256	-28.35795	11.537042	121.083656	29.316414	-6.864802	116.75985	26.031462	40.559067	115.137505	27.673938	16.8471325	115.9486775	-84.389838	6.2269515	126.2186345
-56.378471	12.662324	121.892563	-28.391384	11.542496	120.446739	29.233397	-6.93996	116.550354	26.096657	40.512383	115.096733	27.665027	16.7862115	115.8235435	-84.447795	6.2987805	125.0699345
-56.149017	14.082175	121.209648	-28.425486	11.59655	119.882843	29.152636	-7.045732	116.347816	26.155445	40.441601	115.046822	27.6540405	16.6979345	115.697319	-84.5050125	6.4951655	124.068367
-55.581932	15.304404	120.355919	-28.560957	11.643303	119.399498	29.053965	-7.149803	116.225174	26.231834	40.376389	114.968445	27.6428995	16.613293	115.5968095	-84.7648135	6.673313	123.2021865
-54.6847	17.154434	119.42543	-28.63438	11.663318	118.747665	28.91818	-7.256206	115.961685	26.329479	40.256123	114.818634	27.6238295	16.4999585	115.3901595	-84.8925895	6.8266775	122.1051705
-54.051273	18.408588	119.245171	-28.363291	11.477032	118.282043	28.853794	-7.28617	115.723465	26.353434	40.202667	114.756981	27.603614	16.4582485	115.240223	-84.330196	6.4958155	121.323863
-52.789341	19.819637	118.960449	-28.562572	11.665347	118.308136	28.8412	-7.308822	115.454163	26.374289	40.171822	114.783905	27.6077445	16.4315	115.119034	-84.7328885	6.899194	121.497238
-52.559406	20.849888	119.323196	-28.504553	11.656841	118.338348	28.817154	-7.292843	115.298691	26.387384	40.162399	114.900337	27.602269	16.434778	115.099514	-84.611375	6.878904	121.577182
-51.831699	22.079941	119.532417	-28.449228	11.591664	118.414963	28.80694	-7.321405	115.127686	26.403374	40.123989	115.110016	27.605157	16.401292	115.118851	-84.503613	6.782036	121.711075
-50.969612	23.272648	119.775307	-28.384024	11.562675	118.510941	28.798698	-7.369487	114.964638	26.414003	39.996426	115.305244	27.6063505	16.3134695	115.134941	-84.3743985	6.8118805	121.886941
-50.157589	24.467827	120.037498	-28.35791	11.555374	118.646812	28.755728	-7.45905	114.832222	26.439095	39.861477	115.488312	27.5974115	16.2012135	115.160267	-84.3132315	6.9095345	122.133357
-48.871578	26.339909	120.26088	-28.359552	11.543819	118.744087	28.727812	-7.619852	114.739189	26.506805	39.726704	115.747093	27.6173085	16.053426	115.243141	-84.3364125	7.034212	122.245033
-47.942917	27.541849	120.082916	-28.374952	11.556596	118.644096	28.667089	-7.783912	114.737236	26.94121	39.364655	115.630913	27.8041495	15.7903715	115.1840745	-84.5540535	7.3228205	122.1041175
-47.057701	28.713381	119.942986	-28.424994	11.553108	118.491852	28.58963	-7.962982	114.685997	27.012646	39.313946	115.617493	27.801138	15.675482	115.151745	-84.651126	7.430734	121.831959
-46.057072	29.872301	119.871269	-28.487476	11.495712	118.353722	28.454071	-8.10638	114.535019	26.99959	39.237537	115.598152	27.7268305	15.5655785	115.0665855	-84.7017825	7.4258455	121.6408585
-45.055576	31.019548	119.803963	-28.337292	11.252668	118.167915	28.352175	-8.214042	114.384056	26.988501	39.160492	115.619957	27.670338	15.473225	115.0020065	-84.344922	7.032111	121.3338235
-44.046356	32.084927	119.70668	-28.375402	11.225418	118.015648	28.299257	-8.311089	114.275932	26.655684	39.16721	115.829208	27.4774705	15.4280605	115.05257	-84.2282745	7.0227755	120.978726
-42.912487	33.172867	119.514214	-28.437811	11.176324	117.821159	28.281372	-8.414041	114.209274	26.658094	39.083843	115.941582	27.469733	15.334901	115.075428	-84.345355	7.017747	120.56689
-41.282825	34.683712	119.298592	-28.775921	11.339632	117.43119	28.225554	-8.504812	114.013123	26.663948	39.001595	116.241707	27.444751	15.2483915	115.127415	-84.996593	7.4308725	119.734965
-40.119781	35.649933	119.305099	-28.844749	11.342346	117.138947	28.162537	-8.478555	113.871674	26.649862	38.959835	116.631401	27.4061995	15.24064	115.2515375	-85.0956975	7.444052	119.0263565
-38.923271	36.575638	119.244453	-28.922159	11.400139	116.870132	28.168282	-8.442451	113.874413	26.669371	38.945259	117.099678	27.4188265	15.251404	115.4870455	-85.2631445	7.548874	118.2532185
-37.79174	37.435223	119.179367	-29.003515	11.467356	116.572281	28.24201	-8.417481	114.034843	27.072424	38.745594	117.452988	27.657217	15.1640565	115.7439155	-85.664247	7.7706555	117.4006465
-36.606705	38.290955	119.14563	-29.087099	11.62678	116.345871	28.314293	-8.43701	114.318832	26.728308	38.824848	118.106308	27.5213005	15.193919	116.21257	-85.6954985	8.059641	116.479172
-35.429573	39.053505	119.174706	-29.205709	11.74654	116.09404	28.381481	-8.470066	114.577011	26.731527	38.789371	118.613419	27.556504	15.1596525	116.595215	-85.967922	8.3334275	115.592865
-34.001629	39.545425	119.137299	-29.26951	11.901356	115.912613	28.462687	-8.448162	114.797806	26.719725	38.768425	119.12706	27.591206	15.1601315	116.962433	-86.130226	8.6425805	114.862793
-32.34462	40.380768	119.573151	-29.303074	12.091492	115.811012	28.602365	-8.322048	115.066505	26.724594	38.811031	119.871292	27.6634795	15.2444915	117.4688985	-86.2696275	8.9384925	114.1531255
-31.31315	40.810131	119.924202	-29.342388	12.204979	115.841164	28.716028	-8.239208	115.250549	26.748112	38.82243	120.349251	27.73207	15.291611	117.7999	-86.416846	9.118347	113.882428
-30.250463	41.097618	120.172798	-29.04126	12.08832	115.67215	28.86549	-8.194107	115.425156	26.755714	38.847878	120.750618	27.810602	15.3268855	118.087887	-85.893122	8.8497545	113.256413
-29.256599	41.273655	120.411064	-29.285139	12.326547	115.822578	28.998665	-8.169424	115.568939	26.749519	38.903397	121.076706	27.874092	15.3669865	118.3228225	-86.44437	9.2861075	113.3223335
-28.319958	41.481239	120.487892	-28.977036	12.152663	115.679405	29.12273	-8.105548	115.713776	26.740528	38.95158	121.26297	27.931629	15.423016	118.488373	-85.885701	8.88231	112.870437
-27.43487	41.525478	120.509232	-28.926748	12.227222	115.748573	29.234865	-8.072766	115.880791	26.728371	38.977596	121.298157	27.981618	15.452415	118.589474	-85.835114	9.002029	112.907672
-26.574909	41.476662	120.469772	-29.169083	12.442451	116.003593	29.336128	-8.041603	116.078102	26.730669	38.989719	121.291771	28.0333985	15.474058	118.6849365	-86.3715645	9.410844	113.3222495
-25.325489	41.220699	120.361458	-28.867397	12.182979	116.052177	29.471436	-8.149975	116.468445	26.750639	38.929756	121.25206	28.1110375	15.3898905	118.8602525	-85.8458315	8.9760675	113.2441015
-24.599535	40.917919	120.321831	-28.888168	12.086796	116.176071	29.562786	-8.288562	116.745468	26.774443	38.824837	121.220985	28.1686145	15.2681375	118.9832265	-85.9449505	8.9054545	113.3689155
-23.838039	40.623074	120.231155	-29.147852	12.179435	116.455986	29.637909	-8.429985	117.030739	26.765802	38.733707	121.198273	28.2018555	15.151861	119.114506	-86.4975595	9.207009	113.797466
-23.111053	40.252613	120.172096	-29.15892	12.015971	116.565132	29.679441	-8.567294	117.281868	26.735735	38.656666	121.163681	28.207588	15.044686	119.2227745	-86.525428	8.987256	113.9074895
-22.505793	39.80341	120.103439	-29.201395	11.875925	116.691986	29.683647	-8.686482	117.499161	26.655228	38.577782	121.106926	28.1694375	14.94565	119.3030435	-86.5722275	8.8062	114.0809285
-21.900579	39.322094	120.000565	-29.302973	11.743814	116.726509	29.662376	-8.776288	117.705048	26.57041	38.502399	121.069489	28.116393	14.8630555	119.3872685	-86.722339	8.6245725	114.0657495
-21.353733	38.75246	119.895485	-29.415533	11.619925	116.743469	29.600695	-8.872483	117.874313	26.79315	38.31554	120.905891	28.1969225	14.7215285	119.390102	-87.0279885	8.5183215	114.096836
-20.548557	37.869946	119.777634	-29.573116	11.425678	116.796387	29.473204	-9.011066	118.13369	26.619869	38.164925	120.877777	28.0465365	14.5769295	119.5057335	-87.1927685	8.2744265	114.0870405
-19.953224	37.234394	119.713196	-29.680351	11.314575	116.896057	29.392347	-9.101778	118.293671	26.111135	38.253529	121.000946	27.751741	14.5758755	119.6473085	-87.112443	8.0532745	114.1448055
-19.411381	36.558907	119.695053	-29.75849	11.229129	117.123962	29.312181	-9.216849	118.408241	26.013136	38.14901	120.933617	27.6626585	14.4660805	119.670929	-87.1796385	7.9921775	114.576995
-19.531012	36.015396	119.952263	-29.818747	11.120934	117.365906	29.236095	-9.370535	118.50985	25.945612	38.027451	120.818535	27.5908535	14.328458	119.6641925	-87.2283475	7.91341	115.0676195
-19.018932	35.238129	119.993126	-29.864084	10.977676	117.701424	29.161592	-9.536288	118.618706	25.911131	37.866905	120.670029	27.5363615	14.1653085	119.6443675	-87.2645295	7.7900435	115.7584805
-17.963923	34.192341	119.8302	-29.907816	10.847287	118.047119	29.078636	-9.695558	118.756119	25.887007	37.685673	120.529465	27.4828215	13.9950575	119.642792	-87.2984535	7.6995165	116.451446
-18.095112	33.521523	120.14167	-29.950888	10.68053	118.383934	29.002806	-9.894874	118.93306	25.866838	37.510441	120.446434	27.434822	13.8077835	119.689747	-87.336598	7.5532765	117.078121
-17.316784	32.030811	120.207939	-30.080322	10.432891	118.853889	28.885323	-10.222347	119.301643	25.798098	37.206684	120.403839	27.3417105	13.4921685	119.852741	-87.5023545	7.3736135	117.855037
-16.895628	31.0376	120.25666	-30.174784	10.248832	119.090714	28.803078	-10.446313	119.581863	25.75461	36.987572	120.412003	27.278844	13.2706295	119.996933	-87.628412	7.2270345	118.184495
-16.433475	30.086639	120.327911	-30.309307	10.079245	119.265488	28.711246	-10.678248	119.852486	25.675409	36.786251	120.430771	27.1933275	13.0540015	120.1416285	-87.8119415	7.1044885	118.3893475
-15.966291	29.073393	120.34668	-30.369886	9.88082	119.410919	28.647217	-10.869237	120.064545	25.587845	36.60054	120.437218	27.117531	12.8656515	120.2508815	-87.857303	6.8959885	118.5709565
-15.511995	28.071537	120.361031	-30.449127	9.710873	119.452896	28.600893	-11.043431	120.213112	25.501522	36.434792	120.427765	27.0512075	12.6956805	120.3204385	-87.9494615	6.7260655	118.5853535
-15.082645	27.059429	120.325745	-30.513588	9.506518	119.390724	28.591457	-11.199496	120.287727	25.421095	36.325863	120.373154	27.006276	12.5631835	120.3304405	-88.033452	6.4498525	118.4510075
-14.699856	26.100016	120.207848	-30.571562	9.334953	119.226685	28.570604	-11.308555	120.304398	25.337988	36.230873	120.207916	26.954296	12.461159	120.256157	-88.09742	6.208747	118.197213
-13.984982	24.612667	119.756592	-30.612568	9.159551	118.877068	28.557381	-11.438272	120.160362	25.236124	36.109051	119.854996	26.8967525	12.3353895	120.007679	-88.1218885	5.9837125	117.746457
-13.431452	23.611958	119.334702	-30.589983	9.051295	118.618652	28.558689	-11.521235	120.020607	25.224745	36.017395	119.538689	26.891717	12.24808	119.779648	-88.071683	5.85451	117.457656
-12.98645	22.587347	119.037537	-30.575171	8.963403	118.421051	28.58498	-11.601412	119.855286	25.244946	35.901886	119.256866	26.914963	12.150237	119.556076	-88.065305	5.776569	117.286026
-12.581889	21.624657	118.811401	-30.514833	8.841177	118.292343	28.603426	-11.727897	119.764648	25.306719	35.758118	119.041313	26.9550725	12.0151105	119.4029805	-87.9847385	5.6672435	117.1817055
-11.950864	20.595795	118.704842	-30.443663	8.67015	118.189499	28.674948	-11.89779	119.755318	25.414063	35.588135	118.90844	27.0445055	11.8451725	119.331879	-87.9318315	5.4951275	117.047119
-11.463575	19.612703	118.672119	-30.372736	8.471766	118.172546	28.75309	-12.107091	119.826424	25.527031	35.407238	118.877518	27.1400605	11.6500735	119.351971	-87.8855325	5.2934585	116.993121
-10.901093	18.644533	118.737366	-30.291744	8.218876	118.16642	28.860346	-12.308497	119.928932	25.637701	35.232376	118.939461	27.2490235	11.4619395	119.4341965	-87.8325115	4.9758125	116.8986435
-10.112962	17.202684	118.898621	-30.220175	7.897262	118.22654	29.014557	-12.579129	120.101379	25.757671	35.001286	119.117439	27.386114	11.2110785	119.609409	-87.826464	4.5834455	116.843671
-9.597592	16.255407	119.035759	-30.18125	7.690351	118.308319	29.129168	-12.693368	120.206413	25.824884	34.872906	119.266678	27.477026	11.089769	119.7365455	-87.839526	4.290933	116.8800925
-9.093945	15.35808	119.206467	-30.134615	7.549124	118.466423	29.265081	-12.774174	120.323387	25.877047	34.789795	119.406822	27.571064	11.0078105	119.8651045	-87.840294	4.0904375	117.0677415
-8.52212	14.472656	119.393456	-30.084351	7.41267	118.655144	29.420313	-12.809049	120.453468	25.930214	34.751312	119.53714	27.6752635	10.9711315	119.995304	-87.8439655	3.8542085	117.314984
-8.02515	13.607329	119.606377	-29.984951	7.28551	118.853668	29.581558	-12.791165	120.625244	25.971729	34.751778	119.701515	27.7766435	10.9803065	120.1633795	-87.7465455	3.5907135	117.5439565
-7.495108	12.772443	119.844673	-29.919785	7.121202	119.009308	29.772345	-12.771155	120.838966	26.008678	34.786983	119.891785	27.8905115	11.007914	120.3653755	-87.7300815	3.23449	117.6532405
-6.98754	11.939892	120.060471	-29.863331	6.962321	119.072975	29.958048	-12.7781	121.067154	26.046837	34.809444	120.097687	28.0024425	11.015672	120.5824205	-87.7291045	2.90897	117.5635295
-6.236746	10.704232	120.271324	-29.809368	6.635913	118.952271	30.192202	-12.741241	121.472038	26.090485	34.834393	120.392082	28.1413435	11.046576	120.93206	-87.7600795	2.22525	116.972482
-5.730579	9.88067	120.292702	-29.809513	6.37939	118.708977	30.352779	-12.795138	121.688461	26.084814	34.85619	120.621834	28.2187965	11.030526	121.1551475	-87.8378225	1.728254	116.2628065
-5.306875	9.074947	120.294533	-29.786678	6.135483	118.420662	30.483675	-12.753473	121.835052	26.025211	34.88752	120.836258	28.254443	11.0670235	121.335655	-87.827799	1.2039425	115.505669
-4.923914	8.284301	120.205307	-29.758009	5.938117	118.143288	30.625776	-12.711473	121.899818	25.962671	34.934326	120.962128	28.2942235	11.1114265	121.430973	-87.8102415	0.7648075	114.855603
-4.59791	7.472985	120.095528	-29.69725	5.77347	117.881752	30.760094	-12.614334	121.908043	25.90346	35.02932	120.979568	28.331777	11.207493	121.4438055	-87.726277	0.339447	114.3196985
-4.386141	6.677907	119.933632	-29.612728	5.696723	117.714394	30.943823	-12.479528	121.897949	25.87417	35.157463	120.91851	28.4089965	11.3389675	121.4082295	-87.6344525	0.0544785000000019	114.0205585
-4.216548	5.868788	119.829903	-29.49275	5.665893	117.592346	31.109461	-12.226601	121.900986	25.86412	35.293079	120.818115	28.4867905	11.533239	121.3595505	-87.4722905	-0.201452999999999	113.8251415
-4.129592	4.764388	119.757309	-29.319345	5.686298	117.524757	31.402761	-11.997805	121.994797	25.857254	35.521076	120.723618	28.6300075	11.7616355	121.3592075	-87.2686975	-0.389039500000001	113.6903065
-4.065402	3.949092	119.792282	-29.221376	5.730556	117.553535	31.583389	-11.83743	122.113922	25.827936	35.639095	120.661652	28.7056625	11.9008325	121.387787	-87.1484145	-0.4397205	113.719283
-4.082064	3.104312	119.875801	-29.122517	5.776989	117.607117	31.763319	-11.69504	122.286865	25.78767	35.746918	120.608429	28.7754945	12.025939	121.447647	-87.0205285	-0.471961	113.766587
-4.10799	2.292455	119.99054	-29.068768	5.82782	117.732605	31.880388	-11.547046	122.485779	25.751188	35.856266	120.587669	28.815788	12.15461	121.536724	-86.953324	-0.498969999999998	113.928486
-4.242009	1.46279	120.109467	-29.030487	5.846126	117.852631	31.968117	-11.41661	122.674385	25.704163	35.968498	120.620522	28.83614	12.275944	121.6474535	-86.897114	-0.583691999999999	114.0578085
-4.420632	0.624882	120.221817	-29.012541	5.862364	117.949867	32.048031	-11.299712	122.854927	25.659904	36.081722	120.672394	28.8539675	12.391005	121.7636605	-86.8790495	-0.666276999999999	114.1360735
-4.63573	-0.190145	120.337593	-29.05398	5.878445	118.062973	32.054401	-11.182139	123.016212	25.601259	36.187157	120.711288	28.82783	12.502509	121.86375	-86.93579	-0.745619	114.262196
-5.089488	-1.499381	120.481613	-29.214331	5.976281	118.275139	32.06916	-10.983057	123.224106	25.506887	36.360695	120.682037	28.7880235	12.688819	121.9530715	-87.2166855	-0.736256999999998	114.5972065
-5.459839	-2.33519	120.492661	-29.295938	6.037848	118.357918	32.072495	-10.845573	123.320511	25.436508	36.4673	120.622673	28.7545015	12.8108635	121.971592	-87.3463775	-0.735167499999999	114.744244
-5.867419	-3.142305	120.49971	-29.363255	6.108269	118.42865	32.081501	-10.723586	123.403801	25.364027	36.580276	120.52816	28.722764	12.928345	121.9659805	-87.449274	-0.711807	114.8913195
-6.230274	-4.002621	120.474861	-29.401844	6.176847	118.473877	32.081825	-10.584351	123.470367	25.324778	36.660473	120.382103	28.7033015	13.038061	121.926235	-87.5069895	-0.684367000000002	115.021519
-6.816143	-4.714728	120.532082	-29.128206	6.09409	118.284897	32.072094	-10.461886	123.513733	25.288057	36.742809	120.262123	28.6800755	13.1404615	121.887928	-86.9364875	-0.952281500000002	114.681866
-7.324398	-5.588471	120.467102	-29.1495	6.143612	118.276169	32.062031	-10.333425	123.553589	25.237223	36.832512	120.161652	28.649627	13.2495435	121.8576205	-86.948627	-0.962319500000001	114.6947175
-7.866668	-6.414922	120.339409	-29.163769	6.173793	118.241104	32.04781	-10.215861	123.566505	25.17119	36.938152	120.074554	28.6095	13.3611455	121.8205295	-86.937038	-1.0135595	114.6616785
-8.696875	-7.584198	120.129539	-29.174408	6.198824	118.144135	32.023865	-10.048141	123.563995	25.102053	37.074875	119.94487	28.562959	13.513367	121.7544325	-86.911775	-1.115719	114.5338375
-9.427298	-8.363004	120.021988	-29.198191	6.241799	118.11438	32.00037	-9.92821	123.536324	25.042646	37.168911	119.86232	28.521508	13.6203505	121.699322	-86.91789	-1.1367525	114.529438
-10.193663	-9.138941	119.891479	-29.483145	6.463315	118.278671	31.986063	-9.826439	123.507942	25.008408	37.245834	119.735573	28.4972355	13.7096975	121.6217575	-87.4635255	-0.783067500000001	114.9355845
-10.975714	-9.917986	119.744026	-29.40535	6.458201	118.216827	31.988291	-9.730768	123.475563	24.966455	37.326927	119.611443	28.477373	13.7980795	121.543503	-87.288073	-0.8816775	114.890151
-11.74999	-10.680438	119.660858	-29.372641	6.496839	118.178406	31.983414	-9.656217	123.434448	24.938002	37.376942	119.469162	28.460708	13.8603625	121.451805	-87.20599	-0.866684500000002	114.905007
-12.628026	-11.434765	119.530998	-29.35722	6.538879	118.138733	31.952869	-9.555232	123.423729	24.941767	37.416832	119.319	28.447318	13.9308	121.3713645	-87.161758	-0.853042	114.9061015
-13.561377	-12.194452	119.476768	-29.289845	6.540578	118.119682	31.998178	-9.53264	123.379311	24.980053	37.424572	119.171967	28.4891155	13.945966	121.275639	-87.0688055	-0.864809999999999	114.963725
-14.758003	-13.461344	119.35704	-29.186594	6.557067	118.137154	32.070202	-9.560419	123.335091	25.085365	37.362015	118.852165	28.5777835	13.900798	121.093628	-86.9509715	-0.786664	115.18068
-16.014627	-14.062959	119.515335	-29.096472	6.557872	118.186531	32.094471	-9.554616	123.333931	25.190262	37.284805	118.567398	28.6423665	13.8650945	120.9506645	-86.8353105	-0.7493505	115.4223975
-17.073013	-14.823182	119.630096	-28.948557	6.489086	118.270531	32.160107	-9.657077	123.305916	25.324907	37.173805	118.21891	28.742507	13.758364	120.762413	-86.639621	-0.780192	115.778649
-18.12261	-15.547153	119.923103	-28.682766	6.346632	118.377495	32.209156	-9.742204	123.263931	25.432564	37.015594	117.805016	28.82086	13.636695	120.5344735	-86.186392	-0.943431	116.2205165
-19.285929	-16.205097	120.324776	-28.519136	6.260802	118.690788	32.276924	-9.858942	123.207535	25.559389	36.833527	117.360008	28.9181565	13.4872925	120.2837715	-85.9564285	-0.965688499999999	117.0978045
-20.365967	-16.899157	120.800995	-28.35857	6.167049	119.104897	32.34819	-9.984178	123.16996	25.675339	36.667068	116.961227	29.0117645	13.341445	120.0655935	-85.7289045	-1.007347	118.1442005
-21.55419	-17.536087	121.362091	-28.250137	6.067599	119.539879	32.405766	-10.081382	123.194267	25.743008	36.540623	116.691139	29.074387	13.2296205	119.942703	-85.574661	-1.0944225	119.137055
-23.267429	-18.359787	122.122742	-28.118309	5.879133	120.100113	32.448814	-10.268759	123.274445	25.88475	36.230965	116.326263	29.166782	12.981103	119.800354	-85.4034	-1.222837	120.399872
-24.459684	-18.836964	122.562088	-28.044418	5.775847	120.41935	32.44936	-10.386575	123.285988	25.959946	36.076782	116.104355	29.204653	12.8451035	119.6951715	-85.293489	-1.2934095	121.1435285
-25.71649	-19.18133	123.062111	-27.997932	5.658322	120.715317	32.43668	-10.541391	123.224113	25.996048	35.906075	115.884659	29.216364	12.682342	119.554386	-85.212228	-1.365698	121.876248
-26.75828	-19.619976	123.234192	-27.92975	5.501348	120.997795	32.460625	-10.671909	123.126892	26.014427	35.762642	115.68055	29.237526	12.5453665	119.403721	-85.097026	-1.5426705	122.591869
-27.864912	-19.963055	123.355972	-27.85051	5.329861	121.271011	32.458736	-10.79399	122.963295	26.414139	35.500763	115.412971	29.4364375	12.3533865	119.188133	-85.1374575	-1.6936645	123.353889
-29.00416	-20.198288	123.366966	-27.791071	5.161525	121.486221	32.488068	-10.846842	122.77771	26.396061	35.439144	115.417336	29.4420645	12.296151	119.097523	-85.0242065	-1.973101	123.874919
-30.039288	-20.470255	123.25486	-27.723608	4.936989	121.675446	32.528637	-10.910874	122.508499	25.97032	35.588772	115.671265	29.2494785	12.338949	119.089882	-84.6966945	-2.464971	124.26101
-31.605997	-20.684301	122.927872	-27.617571	4.68197	121.902885	32.558731	-10.954644	121.948746	25.896418	35.634895	115.959862	29.2275745	12.3401255	118.954304	-84.4627165	-2.9761855	124.851466
-32.646824	-20.738319	122.745728	-27.563339	4.536611	122.009338	32.570225	-10.974192	121.611763	25.840401	35.653107	116.196732	29.205313	12.3394575	118.9042475	-84.331991	-3.2662355	125.1144285
-33.640209	-20.764822	122.705673	-27.544399	4.502948	122.213982	32.54015	-10.974644	121.331177	25.823366	35.676929	116.417267	29.181758	12.3511425	118.874222	-84.270556	-3.3452465	125.553742
-34.550331	-20.771942	122.726585	-27.648281	4.579533	122.470772	32.537437	-11.002874	121.167137	25.848866	35.698128	116.621292	29.1931515	12.347627	118.8942145	-84.4897135	-3.188561	126.0473295
-35.464806	-20.745056	122.857857	-27.604216	4.591571	122.615196	32.500092	-11.055127	121.072769	25.914722	35.682003	116.724205	29.207407	12.313438	118.898487	-84.415839	-3.130296	126.331905
-36.34745	-20.685574	123.090294	-27.521763	4.53662	122.69175	32.459133	-11.142448	121.070908	26.016459	35.627663	116.735817	29.237796	12.2426075	118.9033625	-84.281322	-3.1693675	126.4801375
-37.214981	-20.594725	123.349442	-27.562765	4.634557	122.764114	32.43	-11.288358	121.115234	26.133823	35.536591	116.624367	29.2819115	12.1241165	118.8698005	-84.4074415	-2.8550025	126.6584275
-38.319901	-20.581514	123.747871	-27.520878	4.571367	122.772873	32.390129	-11.529911	121.207344	26.290352	35.281773	116.291855	29.3402405	11.875931	118.7495995	-84.3819965	-2.733197	126.7961465
-38.955406	-20.588097	123.979034	-27.44265	4.420573	122.804596	32.366283	-11.707714	121.256744	26.362762	35.06813	116.07872	29.3645225	11.680208	118.667732	-84.2498225	-2.839062	126.94146
-39.603546	-20.559052	124.178268	-27.473104	4.376984	122.817024	32.367054	-11.869076	121.327881	26.399448	34.853962	115.905869	29.383251	11.492443	118.616875	-84.329459	-2.738475	127.017173
-40.125511	-20.567013	124.321411	-27.389553	4.108042	122.882935	32.376194	-12.038344	121.409622	26.414785	34.670666	115.803955	29.3954895	11.316161	118.6067885	-84.1745955	-3.100077	127.1590815
-40.64019	-20.533804	124.386574	-27.404303	3.935689	122.922646	32.40424	-12.190288	121.484123	26.414644	34.516983	115.784836	29.409442	11.1633475	118.6344795	-84.218048	-3.2919695	127.2108125
-41.18465	-20.459846	124.348114	-27.279209	3.666915	122.826042	32.433418	-12.344987	121.54261	26.40332	34.391148	115.833603	29.418369	11.0230805	118.6881065	-83.976787	-3.6892505	126.9639775
-41.675034	-20.371008	124.291885	-27.37805	3.577349	122.885086	32.42989	-12.450454	121.617569	26.427921	34.28381	115.882195	29.4289055	10.916678	118.749882	-84.1850055	-3.76198	127.02029
-42.347633	-20.16057	124.210045	-27.283108	3.422985	122.732666	32.402092	-12.629035	121.735741	26.511787	34.152863	115.892342	29.4569395	10.761914	118.8140415	-84.0231555	-3.915944	126.6512905
-42.757313	-19.948158	124.123299	-27.299076	3.3816	122.601852	32.383575	-12.701959	121.815323	26.566223	34.081535	115.868256	29.474899	10.689788	118.8417895	-84.073051	-3.926588	126.3619145
-43.138241	-19.712996	123.950806	-27.321466	3.412014	122.414223	32.361012	-12.764515	121.944084	26.639139	34.024578	115.799484	29.5000755	10.6300315	118.871784	-84.1430075	-3.8060035	125.956662
-43.481052	-19.434521	123.637154	-27.364153	3.484215	122.161362	32.342575	-12.830688	122.013489	26.703203	33.974319	115.703476	29.522889	10.5718155	118.8584825	-84.251195	-3.6033855	125.4642415
-43.811337	-19.125391	123.244766	-27.398363	3.511103	121.825912	32.312031	-12.884064	122.0327	26.774158	33.920853	115.612541	29.5430945	10.5183945	118.8226205	-84.3398205	-3.4961885	124.8292035
-44.122475	-18.782568	122.792709	-27.43265	3.504154	121.450493	32.272057	-12.941083	122.027802	26.828171	33.881622	115.51384	29.550114	10.4702695	118.770821	-84.415414	-3.4619615	124.130165
-44.431789	-18.363205	122.359848	-27.446144	3.545803	121.092949	32.238953	-12.998943	121.999702	26.888538	33.82317	115.383362	29.5637455	10.4121135	118.691532	-84.4560335	-3.3205075	123.494366
-44.837376	-17.624245	121.808174	-27.473289	3.670715	120.6175	32.182999	-13.028063	121.92495	26.986757	33.751301	115.137848	29.584878	10.361619	118.531399	-84.531456	-3.020189	122.703601
-45.085724	-17.02631	121.496986	-27.419254	3.799459	120.339691	32.179756	-13.014539	121.85228	27.081097	33.72673	114.964828	29.6304265	10.3560955	118.408554	-84.4689345	-2.7571775	122.270828
-45.398407	-16.348822	121.318695	-27.344503	3.924457	120.141777	32.186504	-13.005896	121.801773	27.184633	33.712883	114.765945	29.6855685	10.3534935	118.283859	-84.3745745	-2.5045795	121.999695
-45.723198	-15.576079	121.249199	-27.278292	4.042408	120.038101	32.213734	-12.999328	121.736542	27.304808	33.689812	114.608994	29.759271	10.345242	118.172768	-84.315855	-2.260426	121.903434
-45.963371	-14.784668	121.092453	-27.142303	4.082694	119.968605	32.27037	-13.032854	121.701988	27.42186	33.657532	114.511108	29.846115	10.312339	118.106548	-84.130721	-2.146951	121.830662
-46.27866	-14.01457	120.890022	-27.057028	4.086204	119.913933	32.336311	-13.095774	121.651627	27.553104	33.607079	114.487946	29.9447075	10.2556525	118.0697865	-84.0587635	-2.0832445	121.7580795
-46.560799	-13.161018	120.520927	-27.00794	4.046494	119.781807	32.373314	-13.181364	121.605698	27.662655	33.561535	114.575348	30.0179845	10.1900855	118.090523	-84.0338645	-2.0970975	121.473091
-47.053707	-11.776704	119.784668	-26.973074	3.950349	119.520119	32.395527	-13.315482	121.426186	27.775024	33.513821	114.809822	30.0852755	10.0991695	118.118004	-84.0314235	-2.1984715	120.922234
-47.371693	-10.769917	119.272949	-26.984219	3.93637	119.283653	32.345886	-13.36258	121.240746	27.826118	33.515297	114.996567	30.086002	10.0763585	118.1186565	-84.05444	-2.2036185	120.4486495
-47.778625	-9.742553	118.86438	-27.033949	4.01644	119.108727	32.281494	-13.368514	121.060524	27.835724	33.55064	115.12693	30.058609	10.091063	118.093727	-84.126507	-2.058183	120.123727
-48.174812	-8.646028	118.54451	-27.06073	4.109332	118.930038	32.234329	-13.341303	120.887779	27.83198	33.631535	115.215317	30.0331545	10.145116	118.051548	-84.1546145	-1.926452	119.808528
-48.60582	-7.505161	118.323479	-27.136009	4.264129	118.811333	32.159924	-13.286901	120.743431	27.827803	33.729481	115.242661	29.9938635	10.22129	117.993046	-84.2658815	-1.693032	119.62962
-48.994682	-6.319798	118.33049	-27.150309	4.413494	118.772415	32.100494	-13.24226	120.557045	27.83145	33.769386	115.172974	29.965972	10.263563	117.8650095	-84.26659	-1.436575	119.6798205
-49.499851	-5.102988	118.503319	-27.160915	4.503279	118.861214	32.037064	-13.20542	120.323814	27.832624	33.783844	115.067459	29.934844	10.289212	117.6956365	-84.256674	-1.282654	120.0267915
-50.185455	-3.303061	119.161034	-27.08453	4.520593	119.365837	31.944376	-13.158714	119.86499	27.772528	33.832859	114.993095	29.858452	10.3370725	117.4290425	-84.027512	-1.2958865	121.3026315
-50.602913	-2.069755	120.047585	-27.095943	4.492461	119.982735	31.942192	-13.130093	119.509354	27.680285	33.864025	115.05777	29.8112385	10.366966	117.283562	-84.0031245	-1.382044	122.681908
-51.04987	-0.858058	121.068634	-27.123434	4.504922	120.778099	31.91925	-13.103414	119.242081	27.532	33.911602	115.235435	29.725625	10.404094	117.238758	-83.972493	-1.39425	124.31744
-51.277107	0.166882	121.99501	-27.410841	4.656911	121.755005	31.853754	-13.065493	119.105194	27.368549	33.97126	115.491577	29.6111515	10.4528835	117.2983855	-84.4328335	-1.1390615	126.2116245
-51.681156	1.432944	122.944962	-26.800501	3.889966	121.949448	31.80118	-13.077466	119.069122	27.2194	33.990459	115.789261	29.51029	10.4564965	117.4291915	-83.111292	-2.6765645	126.4697045
-52.080299	2.619164	123.624466	-26.855585	3.769332	122.495499	31.709278	-13.131239	119.097809	27.084908	33.984768	116.100479	29.397093	10.4267645	117.599144	-83.108263	-2.8881005	127.391854
-52.429455	3.893051	124.117455	-27.16873	3.87851	122.930168	31.617964	-13.214161	119.124619	26.99107	33.962269	116.376343	29.304517	10.374054	117.750481	-83.641977	-2.617034	128.109855
-52.858788	5.71837	124.226509	-27.23521	3.6696	123.098282	31.497118	-13.381307	119.121399	26.93561	33.879868	116.599442	29.216364	10.2492805	117.8604205	-83.686784	-2.9100805	128.3361435
-53.3652	7.183451	124.186798	-27.293932	3.542523	122.973404	31.429472	-13.495625	119.043495	26.94368	33.811676	116.645287	29.186576	10.1580255	117.844391	-83.77444	-3.0729795	128.102417
-53.285069	8.216274	123.721169	-27.36483	3.511569	122.673546	31.358492	-13.594574	118.911568	26.965216	33.773754	116.571793	29.161854	10.08959	117.7416805	-83.891514	-3.066452	127.6054115
-53.405148	9.498503	123.445854	-27.144531	3.248522	122.278679	31.264389	-13.636364	118.692711	26.98192	33.744839	116.3937	29.1231545	10.0542375	117.5432055	-83.4122165	-3.5571935	127.0141525
-53.41423	10.775964	123.173836	-27.393385	3.507766	122.062706	31.163479	-13.638174	118.417206	26.975328	33.740986	116.178108	29.0694035	10.051406	117.297657	-83.8561735	-3.035874	126.827755
-53.539406	12.055681	123.006126	-27.340233	3.575283	121.818832	31.079288	-13.582166	118.139091	26.946617	33.783787	115.983368	29.0129525	10.1008105	117.0612295	-83.6934185	-2.9502445	126.5764345
-53.433578	13.347056	122.950836	-27.327818	3.67797	121.664497	31.022078	-13.507811	117.874298	26.926538	33.840302	115.873299	28.974308	10.1662455	116.8737985	-83.629944	-2.8103055	126.4551955
-53.252262	15.245375	122.777924	-27.085266	3.594918	121.35173	30.976135	-13.359961	117.515373	26.936058	33.970467	115.899529	28.9560965	10.305253	116.707451	-83.1266285	-3.115417	125.996009
-53.123951	16.518808	122.823288	-27.274073	3.915205	121.316994	30.942329	-13.243318	117.255447	26.93276	34.082096	116.07428	28.9375445	10.419389	116.6648635	-83.4856905	-2.588979	125.9691245
-52.976376	17.746265	122.973671	-27.322996	4.066216	121.300522	30.871567	-13.096437	117.003563	26.91704	34.257965	116.431305	28.8943035	10.580764	116.717434	-83.5402955	-2.448332	125.88361
-52.824657	18.902155	123.196396	-27.359739	4.18144	121.285316	30.77425	-12.907984	116.719292	26.863443	34.46413	116.889618	28.8188465	10.778073	116.804455	-83.5383245	-2.415193	125.766177
-52.584724	20.050009	123.505661	-27.466021	4.301136	121.230225	30.680141	-12.661701	116.453781	26.783323	34.664181	117.433807	28.731732	11.00124	116.943794	-83.663774	-2.398968	125.516656
-52.276264	21.241596	123.808121	-27.559805	4.477004	121.212662	30.581261	-12.407299	116.205254	26.697407	34.842976	118.004463	28.639334	11.2178385	117.1048585	-83.758944	-2.2638305	125.3204655
-51.915066	22.345064	124.077187	-27.6604	4.699759	121.174416	30.472252	-12.17161	115.993797	26.63205	34.98822	118.557655	28.552151	11.408305	117.275726	-83.872951	-2.008787	125.073106
-51.335789	23.877678	124.265793	-27.846836	5.108799	121.027061	30.310518	-11.866936	115.795174	26.585138	35.226353	119.271042	28.447828	11.6797085	117.533108	-84.1415	-1.4621105	124.521014
-50.930893	24.83831	124.381134	-27.978844	5.384912	120.946503	30.167118	-11.683214	115.693214	26.584545	35.360882	119.60791	28.3758315	11.838834	117.650562	-84.3335195	-1.06901	124.242444
-50.461292	25.762466	124.437439	-28.068247	5.700211	120.863113	30.033916	-11.567762	115.625275	26.592775	35.470383	119.822136	28.3133455	11.9513105	117.7237055	-84.4498395	-0.550888499999997	124.0025205
-49.921181	26.517117	124.407066	-28.160917	5.958251	120.863106	29.891008	-11.503542	115.580414	26.595432	35.524353	119.906303	28.24322	12.0104055	117.7433585	-84.565054	-0.0939034999999997	123.9828535
-49.376316	27.194929	124.378624	-28.265249	6.175287	120.832619	29.745287	-11.501333	115.577377	26.615854	35.531349	119.905258	28.1805705	12.015008	117.7413175	-84.7110685	0.335566000000002	123.9239205
-48.828064	27.798248	124.240623	-28.342134	6.357327	120.780884	29.597225	-11.560244	115.632988	26.640305	35.499817	119.826958	28.118765	11.9697865	117.729973	-84.803033	0.7448675	123.831795
-48.249157	28.298912	123.977829	-28.465982	6.5107	120.735275	29.429129	-11.698081	115.765991	26.643122	35.435696	119.618896	28.0361255	11.8688075	117.6924435	-84.9680895	1.1525925	123.7781065
-47.50259	29.104918	123.547638	-28.645193	6.65675	120.626999	29.205465	-11.907903	115.948425	26.645967	35.288788	119.207619	27.925716	11.6904425	117.578022	-85.216102	1.6230575	123.675976
-46.80122	29.43339	123.073196	-28.761881	6.694346	120.512566	29.071661	-12.11339	116.127602	26.639935	35.155056	118.889023	27.855798	11.520833	117.5083125	-85.37956	1.867859	123.5168195
-46.011265	29.672867	122.598526	-28.806921	6.717633	120.44809	28.943645	-12.333666	116.300377	26.647053	35.006645	118.538071	27.795349	11.3364895	117.419224	-85.409191	2.0987765	123.476956
-45.264511	29.855135	122.242065	-28.932222	6.699187	120.346519	28.812658	-12.582549	116.437866	26.657953	34.822403	118.187241	27.7353055	11.119927	117.3125535	-85.5997495	2.278447	123.3804845
-44.484211	29.975182	121.918312	-28.996233	6.66457	120.378792	28.71064	-12.818761	116.518761	26.64867	34.647938	117.835617	27.679655	10.9145885	117.177189	-85.672121	2.4145515	123.580395
-43.613972	30.038044	121.579071	-28.941839	6.579204	120.238174	28.608286	-13.00814	116.566696	26.632782	34.474831	117.513565	27.620534	10.7333455	117.0401305	-85.504212	2.4250625	123.4362175
-42.693592	30.17201	121.232315	-28.974709	6.481503	120.076385	28.560108	-13.161156	116.561386	26.607286	34.35355	117.186867	27.583697	10.596197	116.8741265	-85.533115	2.366809	123.2786435
-41.219131	30.239618	120.591713	-29.112709	6.466602	119.854202	28.515226	-13.348635	116.405914	26.592306	34.181469	116.771492	27.553766	10.416417	116.588703	-85.779184	2.516787	123.119701
-40.216599	30.300203	120.102348	-29.098135	6.35792	119.497574	28.485643	-13.489098	116.245392	26.600473	34.086021	116.48558	27.543058	10.2984615	116.365486	-85.739328	2.4173785	122.629662
-39.179695	30.345327	119.593277	-29.091183	6.288875	119.186592	28.466078	-13.621209	116.039825	26.6334	33.999912	116.195488	27.549739	10.1893515	116.1176565	-85.732105	2.3883985	122.2555275
-38.044708	30.446772	119.120491	-28.974363	6.184005	118.830444	28.455988	-13.732593	115.850937	26.690737	33.924332	115.943886	27.5733625	10.0958695	115.8974115	-85.5220885	2.2721405	121.7634765
-36.909267	30.528296	118.726326	-28.789351	6.107186	118.450699	28.461166	-13.835526	115.684006	26.748505	33.85471	115.743591	27.6048355	10.009592	115.7137985	-85.1835375	2.20478	121.1875995
-35.712128	30.645126	118.389145	-28.888681	6.078824	118.233833	28.461119	-13.926829	115.519417	26.80068	33.783531	115.628448	27.6308995	9.928351	115.5739325	-85.4082615	2.229297	120.8937335
-34.486099	30.716026	118.066895	-28.881681	6.055361	118.038216	28.479904	-13.998657	115.425507	26.850471	33.70977	115.533737	27.6651875	9.8555565	115.479622	-85.4285495	2.2551655	120.59681
-32.546921	30.942799	117.877388	-28.746868	5.96367	117.762123	28.477747	-14.064079	115.318535	26.938942	33.626278	115.519585	27.7083445	9.7810995	115.41906	-85.2020805	2.1462405	120.105186
-31.286509	31.131283	117.898964	-28.81669	5.999035	117.752457	28.469013	-14.058815	115.275108	26.980267	33.584915	115.611633	27.72464	9.76305	115.4433705	-85.35802	2.23502	120.0615435
-29.943794	31.291643	117.961349	-28.718775	5.931158	117.616295	28.50087	-14.015779	115.256134	27.001789	33.552101	115.835571	27.7513295	9.768161	115.5458525	-85.1888795	2.094155	119.6867375
-28.556129	31.508614	118.095741	-28.751141	5.914592	117.499611	28.566132	-13.923526	115.310432	27.015528	33.586758	116.188133	27.79083	9.831616	115.7492825	-85.293112	1.997568	119.2499395
-27.22753	31.708771	118.288055	-28.789448	5.924616	117.361748	28.655064	-13.794513	115.416046	27.032398	33.694958	116.646362	27.843731	9.9502225	116.031204	-85.422627	1.8990095	118.692292
-25.862673	31.880993	118.434486	-28.86293	5.970687	117.189423	28.739569	-13.657279	115.552155	27.0361	33.843468	117.182968	27.8878345	10.0930945	116.3675615	-85.6136945	1.8482795	118.0112845
-24.449276	32.095272	118.525864	-28.954203	6.090322	117.017952	28.828356	-13.522768	115.786018	27.005711	33.985725	117.706261	27.9170335	10.2314785	116.7461395	-85.8254395	1.9491655	117.2897645
-22.431446	32.319633	118.73391	-29.101133	6.350231	116.831062	28.911612	-13.248113	116.187965	26.917601	34.212173	118.368896	27.9146065	10.48203	117.2784305	-86.1168725	2.218432	116.3836935
-21.129511	32.490677	118.894402	-29.226452	6.569113	116.747986	28.963581	-13.063921	116.458824	26.824041	34.372684	118.72245	27.893811	10.6543815	117.590637	-86.346715	2.4838445	115.905335
-19.779467	32.566463	119.062027	-29.290766	6.786463	116.694817	28.993076	-12.864479	116.682587	26.718512	34.543903	118.965462	27.855794	10.839712	117.8240245	-86.437326	2.733214	115.5656095
-18.56859	32.704762	119.253555	-29.352236	6.967073	116.69265	29.00239	-12.68384	116.858742	26.616005	34.69112	119.179901	27.8091975	11.00364	118.0193215	-86.5136695	2.930506	115.3659785
-17.170664	32.642612	119.329918	-29.456638	7.091669	116.622559	29.038027	-12.53606	117.026367	26.521275	34.822498	119.427361	27.779651	11.143219	118.226864	-86.692927	3.040119	115.018254
-15.519507	32.33094	119.195366	-29.521788	7.167054	116.495872	29.100239	-12.440331	117.233871	26.429531	34.911911	119.702873	27.764885	11.23579	118.468372	-86.808461	3.098318	114.523372
-14.697392	32.410866	119.461235	-29.609314	7.211729	116.286293	29.163847	-12.400908	117.477272	26.295773	34.948681	119.930542	27.72981	11.2738865	118.703907	-86.948438	3.1495715	113.868679
-12.867287	32.026024	119.415161	-29.695446	7.20584	115.954506	29.246845	-12.424975	117.820702	26.137356	34.917873	120.216667	27.6921005	11.246449	119.0186845	-87.0829925	3.165231	112.8903275
-11.293128	31.503368	119.254807	-29.770569	7.21613	115.810738	29.276016	-12.436204	117.992142	26.079708	34.889114	120.379433	27.677862	11.226455	119.1857875	-87.219	3.205805	112.4356885
-10.698018	31.344372	119.479004	-29.799744	7.223659	115.714966	29.310768	-12.435922	118.11824	26.047611	34.881889	120.48645	27.6791895	11.2229835	119.302345	-87.2786775	3.2243345	112.127587
-9.647371	30.919752	119.509483	-29.809534	7.250655	115.658882	29.341156	-12.442567	118.257751	26.047203	34.878456	120.547401	27.6941795	11.2179445	119.402576	-87.3132475	3.2833655	111.915188
-8.609036	30.46526	119.530121	-29.832426	7.284282	115.639946	29.370958	-12.451785	118.432091	26.038382	34.893993	120.604324	27.70467	11.221104	119.5182075	-87.369522	3.34746	111.7616845
-7.758683	29.968925	119.594559	-29.90196	7.344569	115.6185	29.388206	-12.453159	118.588722	26.019871	34.902294	120.694687	27.7040385	11.2245675	119.6417045	-87.5079585	3.4645705	111.5952955
-6.943195	29.439745	119.643463	-29.959742	7.393353	115.599129	29.388948	-12.458166	118.754364	25.985849	34.893314	120.781097	27.6873985	11.217574	119.7677305	-87.6068825	3.569132	111.4305275
-5.750161	28.505564	119.731628	-29.771147	7.2662	115.481438	29.384211	-12.461231	119.047096	25.941017	34.865376	120.902084	27.662614	11.2020725	119.97459	-87.204908	3.3303275	110.988286
-5.056713	27.867836	119.818077	-29.796127	7.281491	115.49984	29.36376	-12.472961	119.228149	25.938389	34.848457	121.010765	27.6510745	11.187748	120.119457	-87.2433285	3.375234	110.880223
-4.468117	27.157024	119.898476	-29.812054	7.299078	115.525566	29.366716	-12.503508	119.396614	25.945408	34.822826	121.097542	27.656062	11.159659	120.247078	-87.28017	3.438497	110.804054
-3.934543	26.4464	119.937172	-29.832781	7.330582	115.587639	29.36618	-12.534924	119.557404	25.981548	34.786171	121.136139	27.673864	11.1256235	120.3467715	-87.339426	3.5355405	110.8285065
-3.438275	25.734829	119.936081	-29.826794	7.35627	115.641273	29.379263	-12.603373	119.682991	26.03233	34.757637	121.151146	27.7057965	11.077132	120.4170685	-87.3593845	3.635408	110.8654775
-2.462604	24.673882	119.649651	-30.053082	7.57407	115.845093	29.430527	-12.660688	119.789459	26.078754	34.718208	121.116089	27.7546405	11.02876	120.452774	-87.8608045	4.11938	111.237412
-2.527824	23.926788	119.807419	-29.974123	7.571917	115.926109	29.488859	-12.675103	119.874168	26.135096	34.674828	121.065689	27.8119775	10.9998625	120.4699285	-87.7602235	4.1439715	111.3822895
-2.03739	22.592756	119.798187	-29.878059	7.558619	116.169533	29.624462	-12.657044	120.033966	26.23699	34.668686	120.990547	27.930726	11.005821	120.5122565	-87.686844	4.111417	111.8268095
-1.427019	21.521526	119.622482	-29.759687	7.525307	116.337326	29.749966	-12.663166	120.107903	26.310307	34.676151	120.963799	28.0301365	11.0064925	120.535851	-87.5495105	4.0441215	112.138801
-1.525198	20.688538	119.776131	-29.658348	7.514888	116.604469	29.915461	-12.644845	120.178009	26.404772	34.700348	120.87191	28.1601165	11.0277515	120.5249595	-87.4768125	4.0020245	112.6839785
-1.355931	19.656906	119.824234	-29.481983	7.524408	116.916206	30.071444	-12.605985	120.230309	26.521418	34.729023	120.761131	28.296431	11.061519	120.49572	-87.260397	3.987297	113.336692
-1.187154	18.665794	119.894943	-29.371038	7.552423	117.272804	30.24921	-12.527212	120.295868	26.640013	34.783779	120.669266	28.4446115	11.1282835	120.482567	-87.1866875	3.9765625	114.063041
-1.139816	17.675074	119.99292	-29.200903	7.60935	117.621292	30.423916	-12.425397	120.384087	26.743793	34.826004	120.553139	28.5838545	11.2003035	120.468613	-86.9856605	4.0183965	114.773971
-1.047895	16.647522	120.05571	-29.038242	7.637163	117.948547	30.608234	-12.326641	120.531174	26.853931	34.868607	120.481003	28.7310825	11.270983	120.5060885	-86.8075665	4.003343	115.3910055
-0.978555	14.920993	120.214546	-28.83954	7.700038	118.367401	30.911562	-12.212055	120.84726	27.023104	34.939308	120.472565	28.967333	11.3636265	120.6599125	-86.646413	4.0364495	116.0748895
-0.968826	13.867697	120.406296	-28.669584	7.694436	118.558098	31.146315	-12.181352	121.131493	27.150049	34.984715	120.496513	29.148182	11.4016815	120.814003	-86.48735	3.9871905	116.302193
-1.007854	12.796347	120.473335	-28.562155	7.720829	118.667389	31.34251	-12.131122	121.413101	27.276867	35.062202	120.479408	29.3096885	11.46554	120.9462545	-86.4339985	3.976118	116.3885235
-1.055821	11.592813	120.514359	-28.442427	7.715715	118.723953	31.523605	-12.078116	121.688568	27.407677	35.139782	120.379745	29.465641	11.530833	121.0341565	-86.350495	3.900597	116.4137495
-1.12688	10.479235	120.488846	-28.315073	7.731198	118.725967	31.689041	-12.036958	121.891876	27.524742	35.211327	120.227371	29.6068915	11.5871845	121.0596235	-86.2370375	3.8752115	116.3923105
-1.257316	9.42167	120.464073	-28.208876	7.737072	118.762054	31.85902	-11.967592	121.978508	27.611149	35.260643	119.992424	29.7350845	11.6465255	120.985466	-86.1528365	3.8276185	116.538642
-1.363444	8.330687	120.385933	-28.050985	7.704172	118.858681	32.049854	-11.906311	122.01297	27.699066	35.305611	119.737778	29.87446	11.69965	120.875374	-85.97643	3.708694	116.841988
-1.605241	6.702558	120.432068	-27.86277	7.624668	119.057419	32.340744	-11.809862	121.993851	27.806347	35.398178	119.491554	30.0735455	11.794158	120.7427025	-85.7990855	3.455178	117.3721355
-1.75795	5.624128	120.497704	-27.7232	7.559041	119.175758	32.523987	-11.747769	121.99955	27.86606	35.438591	119.414268	30.1950235	11.845411	120.706909	-85.6414235	3.272671	117.644607
-1.976638	4.641907	120.534912	-27.611679	7.48479	119.285759	32.660805	-11.726712	122.004906	27.940582	35.452099	119.372665	30.3006935	11.8626935	120.6887855	-85.5240515	3.1068865	117.8827325
-2.170606	3.584563	120.565941	-27.532173	7.40459	119.349075	32.769997	-11.733894	122.021774	28.018803	35.422371	119.344711	30.3944	11.8442385	120.6832425	-85.458746	2.9649415	118.0149075
-2.428427	2.567145	120.597519	-27.421225	7.311255	119.404289	32.862076	-11.779822	122.034515	28.091822	35.360699	119.333649	30.476949	11.7904385	120.684082	-85.319399	2.8320715	118.124496
-2.659247	1.571571	120.596169	-27.35042	7.222544	119.444023	32.93718	-11.841391	122.066841	28.176561	35.285332	119.351837	30.5568705	11.7219705	120.709339	-85.2577105	2.7231175	118.178707
-2.980062	0.582769	120.627197	-27.284557	7.110561	119.493149	33.012547	-11.913644	122.13942	28.242897	35.21624	119.344963	30.627722	11.651298	120.7421915	-85.196836	2.569824	118.2441065
-3.477129	-0.75089	120.685402	-27.159822	6.949451	119.469772	33.154755	-11.999704	122.288391	28.342113	35.148655	119.29071	30.748434	11.5744755	120.7895505	-85.068078	2.3244265	118.1499935
-3.859339	-1.709167	120.679245	-27.10413	6.843556	119.385277	33.24527	-12.033002	122.362373	28.36911	35.117332	119.216217	30.80719	11.542165	120.789295	-85.01545	2.144947	117.981259
-4.195588	-2.601973	120.559433	-27.038813	6.706128	119.219414	33.344692	-12.058932	122.380791	28.365124	35.06979	119.088638	30.854908	11.505429	120.7347145	-84.932534	1.906827	117.7041135
-4.591611	-3.457498	120.399261	-26.979069	6.595498	119.02903	33.454971	-12.053227	122.325684	28.346004	35.031448	118.918335	30.9004875	11.4891105	120.6220095	-84.8586255	1.7018855	117.4360505
-4.99805	-4.29943	120.196442	-26.90159	6.477719	118.864998	33.558937	-12.028653	122.244453	28.336864	35.017567	118.756256	30.9479005	11.494457	120.5003545	-84.7510805	1.460981	117.2296415
-5.436255	-5.099562	120.03492	-26.847195	6.40227	118.709412	33.654018	-11.984127	122.154549	28.328579	35.041782	118.673965	30.9912985	11.5288275	120.414257	-84.6856885	1.2757125	117.004567
-5.918927	-5.870408	119.924675	-26.749828	6.300476	118.611229	33.738213	-11.922779	122.068237	28.324703	35.076515	118.673393	31.031458	11.576868	120.370815	-84.531114	1.024084	116.851643
-6.618997	-7.009624	119.739174	-26.646673	6.23067	118.550323	33.879669	-11.829754	121.962883	28.356991	35.169342	118.836464	31.11833	11.669794	120.3996735	-84.411676	0.791546	116.7009725
-7.163917	-7.745772	119.657585	-26.578077	6.248748	118.536949	33.940872	-11.775818	121.919357	28.399818	35.260601	119.026329	31.170345	11.7423915	120.472843	-84.326499	0.7551045	116.601055
-7.372497	-8.575647	119.369781	-26.523113	6.276294	118.507957	33.979553	-11.710683	121.90329	28.431797	35.373352	119.229088	31.205675	11.8313345	120.566189	-84.251901	0.721253500000001	116.449725
-8.195378	-9.149052	119.325493	-26.478464	6.369709	118.468819	34.018967	-11.605683	121.868118	28.46784	35.506302	119.457138	31.2434035	11.9503095	120.662628	-84.2003315	0.789108500000001	116.27501
-8.817721	-9.839314	119.149551	-26.478752	6.434936	118.366875	34.031261	-11.522042	121.815315	28.513142	35.619324	119.626976	31.2722015	12.048641	120.7211455	-84.2297055	0.821231000000001	116.0126045
-9.511535	-10.544032	118.984428	-26.475317	6.529126	118.243637	34.047493	-11.460343	121.753349	28.535727	35.709888	119.687401	31.29161	12.1247725	120.720375	-84.242244	0.933479500000001	115.766899
-10.089089	-11.252722	118.689453	-26.450714	6.60733	118.10154	34.044445	-11.406338	121.669006	28.550371	35.770073	119.648445	31.297408	12.1818675	120.6587255	-84.198836	1.0327925	115.5443545
-11.145525	-12.366254	118.426201	-26.444399	6.757087	117.901405	34.033699	-11.303712	121.537712	28.566631	35.845078	119.418465	31.300165	12.270683	120.4780885	-84.188963	1.243491	115.3247215
-11.973805	-13.051664	118.357613	-26.44717	6.868776	117.827843	34.009575	-11.213524	121.503998	28.568104	35.906101	119.226013	31.2888395	12.3462885	120.3650055	-84.1831795	1.3912635	115.2906805
-12.826714	-13.781934	118.352951	-26.468164	6.966229	117.770515	33.990055	-11.128029	121.566818	28.564611	35.976421	119.004074	31.277333	12.424196	120.285446	-84.213661	1.508262	115.255584
-13.648009	-14.518415	118.432915	-26.465368	7.011541	117.703293	33.982841	-11.034192	121.661911	28.527304	36.031052	118.778099	31.2550725	12.49843	120.220005	-84.1858085	1.524652	115.186581
-14.56594	-15.239431	118.510582	-26.489883	7.044384	117.611923	33.969696	-10.969443	121.783806	28.462013	36.057907	118.52813	31.2158545	12.544232	120.155968	-84.1956205	1.544536	115.067878
-15.464234	-15.986238	118.606079	-26.510012	7.019494	117.516365	33.959652	-10.904947	121.911453	28.38847	36.054214	118.186867	31.174061	12.5746335	120.04916	-84.194085	1.4643545	114.98357
-16.423767	-16.726736	118.678818	-26.517796	6.969891	117.402077	33.933517	-10.874041	121.992111	28.310007	36.011734	117.797646	31.121762	12.5688465	119.8948785	-84.157354	1.3709355	114.9092755
-17.949863	-17.750315	118.889793	-26.531025	6.815969	117.301903	33.93116	-10.868268	122.102966	28.231398	35.891781	117.17749	31.081279	12.5117565	119.640228	-84.143329	1.1201815	114.963578
-18.95536	-18.428347	119.109871	-26.521965	6.718731	117.267563	33.928669	-10.881076	122.196129	28.204813	35.784443	116.719528	31.066741	12.4516835	119.4578285	-84.110671	0.985778499999999	115.0772975
-20.0571	-19.02	119.389816	-26.515596	6.616031	117.277397	33.908016	-10.913306	122.313156	28.184948	35.673428	116.288612	31.046482	12.380061	119.300884	-84.077674	0.852001	115.25391
-21.148617	-19.581385	119.731903	-26.701027	6.6355	117.413689	33.887062	-10.950523	122.462776	28.163767	35.52599	115.809647	31.0254145	12.2877335	119.1362115	-84.4274685	0.983266500000001	115.6911665
-22.247494	-20.061399	120.065918	-26.748795	6.574412	117.491951	33.829929	-10.961225	122.623672	28.148726	35.38311	115.364265	30.9893275	12.2109425	118.9939685	-84.4869175	0.937881499999998	115.9899335
-23.405077	-20.465046	120.365486	-26.498226	6.279352	117.382828	33.789204	-10.998401	122.720352	28.107239	35.25507	115.006638	30.9482215	12.1283345	118.863495	-83.9446735	0.430369499999999	115.902161
-24.581512	-20.843666	120.589996	-26.507416	6.105617	117.503441	33.71431	-11.018862	122.786331	28.020454	35.164719	114.727875	30.867382	12.0729285	118.757103	-83.882214	0.1383055	116.249779
-26.378855	-21.22694	120.764137	-26.633024	5.91298	117.777428	33.618538	-11.023396	122.758949	28.194914	34.905689	114.301811	30.906726	11.9411465	118.53038	-84.172774	-0.115186500000002	117.024476
-27.548805	-21.407326	120.835472	-26.718784	5.812258	118.008217	33.544666	-10.982311	122.670792	28.014078	34.912647	114.24099	30.779372	11.965168	118.455891	-84.21694	-0.340652	117.560543
-28.850948	-21.483158	120.952141	-26.834301	5.728853	118.267357	33.451195	-10.896071	122.565712	27.804905	34.974346	114.255402	30.62805	12.0391375	118.410557	-84.296652	-0.581431499999999	118.124157
-30.111441	-21.434336	121.13353	-26.921602	5.69205	118.602661	33.387749	-10.818967	122.452843	27.219189	35.221397	114.482628	30.303469	12.201215	118.4677355	-84.146673	-0.817115000000001	118.7375865
-31.369659	-21.343496	121.408333	-26.999277	5.688002	118.996513	33.301182	-10.729419	122.357224	27.048857	35.316586	114.560875	30.1750195	12.2935835	118.4590495	-84.1735735	-0.9175795	119.5339765
-32.683853	-21.159233	121.729279	-27.030682	5.693948	119.442924	33.21199	-10.642325	122.303459	26.915342	35.414879	114.65213	30.063666	12.386277	118.4777945	-84.12503	-0.998381	120.4080535
-33.948109	-20.93634	122.017944	-27.058025	5.686683	119.884071	33.165447	-10.597624	122.236481	26.79818	35.500977	114.767326	29.9818135	12.4516765	118.5019035	-84.0978635	-1.0783105	121.2662385
-35.824299	-20.467104	122.31057	-27.146208	5.715902	120.368645	33.045345	-10.518061	122.194756	26.626045	35.622353	114.992294	29.835695	12.552146	118.593525	-84.128111	-1.120342	122.143765
-37.16626	-20.072062	122.435295	-27.186943	5.716679	120.629974	32.970016	-10.483621	122.108879	26.537848	35.702679	115.138412	29.753932	12.609529	118.6236455	-84.127818	-1.176171	122.6363025
-38.37133	-19.700996	122.46431	-27.210573	5.673398	120.855247	32.916355	-10.440794	121.947655	26.449574	35.78661	115.268074	29.6829645	12.672908	118.6078645	-84.1041105	-1.326112	123.1026295
-39.572571	-19.258396	122.452866	-27.267147	5.624746	121.012619	32.840157	-10.416758	121.747543	26.347157	35.875984	115.400436	29.593657	12.729613	118.5739895	-84.127951	-1.480121	123.4512485
-40.771545	-18.788784	122.442856	-27.286789	5.59787	121.157715	32.743244	-10.352139	121.479179	26.24535	35.967297	115.539841	29.494297	12.807579	118.50951	-84.067875	-1.611839	123.80592
-42.00676	-18.293104	122.410263	-27.315321	5.568553	121.286568	32.638325	-10.280247	121.188927	26.134062	36.065681	115.660751	29.3861935	12.892717	118.424839	-84.0168355	-1.755611	124.148297
-43.102818	-17.77368	122.419487	-27.412451	5.564384	121.480179	32.538403	-10.218414	120.845985	26.009768	36.166336	115.754974	29.2740855	12.973961	118.3004795	-84.0989875	-1.845193	124.6598785
-44.831921	-16.918125	122.719048	-27.408922	5.582182	121.617851	32.343616	-10.095404	120.370277	25.801844	36.328121	115.825233	29.07273	13.1163585	118.097755	-83.890574	-1.9519945	125.137947
-45.927734	-16.325006	123.119179	-27.487192	5.664711	121.835663	32.181549	-10.029957	120.070557	25.675011	36.42181	115.783188	28.92828	13.1959265	117.9268725	-83.902664	-1.8665045	125.7444535
-46.862492	-15.726192	123.651588	-27.541155	5.738945	122.107956	31.973022	-10.010379	119.807991	25.57007	36.504192	115.731133	28.771546	13.2469065	117.769562	-83.853856	-1.7690165	126.44635
-47.836693	-15.133071	124.275337	-27.560091	5.77394	122.438599	31.73258	-10.043414	119.571449	25.49556	36.512489	115.698875	28.61407	13.2345375	117.635162	-83.734252	-1.6866575	127.242036
-48.75639	-14.49798	124.83326	-27.602232	5.751469	122.756264	31.518179	-10.124628	119.405136	25.440422	36.466888	115.666183	28.4793005	13.17113	117.5356595	-83.6837645	-1.668192	127.9768685
-49.627792	-13.898726	125.220993	-27.646154	5.683485	123.025726	31.337339	-10.248108	119.26712	25.41363	36.395679	115.718315	28.3754845	13.0737855	117.4927175	-83.6677925	-1.7068155	128.5587345
-50.40942	-13.295121	125.435242	-27.688112	5.537906	123.19664	31.188217	-10.418814	119.117859	25.381601	36.31768	115.823624	28.284909	12.949433	117.4707415	-83.661133	-1.873621	128.9225385
-51.474197	-12.435564	125.272705	-27.806755	5.298481	123.187515	30.928329	-10.628618	118.867943	25.312073	36.196526	115.974236	28.120201	12.783954	117.4210895	-83.733711	-2.186992	128.9539405
-52.16354	-11.798601	125.000786	-27.926163	5.120754	122.983078	30.74478	-10.74963	118.601921	25.24085	36.158024	116.030846	27.992815	12.704197	117.3163835	-83.845141	-2.462689	128.6497725
-52.795357	-11.160924	124.591484	-28.054359	4.979849	122.675201	30.559832	-10.833067	118.293449	25.127018	36.141796	116.016052	27.843425	12.6543645	117.1547505	-83.952143	-2.6946665	128.1956515
-53.3619	-10.540119	124.217972	-28.181679	4.909629	122.351517	30.32445	-10.901734	117.98143	25.009722	36.110283	115.922913	27.667086	12.6042745	116.9521715	-84.030444	-2.7850165	127.7508625
-53.873096	-9.913797	123.816811	-28.328169	4.860425	121.996605	30.122047	-10.979546	117.703247	24.915049	36.05838	115.786804	27.518548	12.539417	116.7450255	-84.174886	-2.818567	127.2481845
-54.312832	-9.266551	123.384903	-28.452047	4.817427	121.632622	29.975805	-11.053958	117.51796	24.840012	35.999126	115.628601	27.4079085	12.472584	116.5732805	-84.3120025	-2.83773	126.6919635
-54.568821	-8.665822	122.99086	-28.582882	4.810689	121.314827	29.827297	-11.161562	117.36512	24.799252	35.919643	115.438286	27.3132745	12.3790405	116.401703	-84.4790385	-2.7576625	126.227951
-55.062515	-7.641303	122.445488	-28.718489	4.851036	120.906326	29.611391	-11.33005	117.258263	24.749445	35.758049	115.141632	27.180418	12.2139995	116.1999475	-84.617396	-2.5119275	125.6127045
-55.328537	-6.930561	122.210403	-28.824577	4.905665	120.644104	29.486948	-11.442416	117.266098	24.744715	35.663212	114.950005	27.1158315	12.110398	116.1080515	-84.7649855	-2.299068	125.1801565
-55.531521	-6.183526	122.060287	-28.91548	4.981366	120.485291	29.378696	-11.556777	117.331657	24.758984	35.578041	114.782845	27.06884	12.010632	116.057251	-84.8998	-2.0479	124.913331
-55.680256	-5.456122	121.89753	-29.011288	5.070713	120.364174	29.267487	-11.673768	117.481949	24.778143	35.47821	114.604439	27.022815	11.902221	116.043194	-85.045391	-1.760795	124.685154
-55.759293	-4.682249	121.793198	-29.090324	5.128083	120.281921	29.173166	-11.787054	117.621719	24.798397	35.381744	114.471565	26.9857815	11.797345	116.046642	-85.1664295	-1.541179	124.5172
-55.782383	-3.810036	121.810242	-28.918468	5.083936	120.368813	29.067135	-11.889823	117.772934	24.79616	35.292656	114.374908	26.9316475	11.7014165	116.073921	-84.7685835	-1.5335445	124.663705
-55.873196	-2.951574	121.64315	-29.027769	5.145522	120.292618	29.010942	-11.987143	117.901039	24.80378	35.232979	114.299652	26.907361	11.622918	116.1003455	-84.962899	-1.331874	124.4848905
-55.848087	-1.637266	121.291183	-29.371189	5.23083	120.193375	28.859293	-12.070118	118.145325	24.794434	35.168762	114.232979	26.8268635	11.549322	116.189152	-85.5692415	-1.087662	124.197598
-56.018543	-0.464404	121.114822	-29.437342	5.244699	120.016014	28.781179	-12.132844	118.281387	24.786997	35.099953	114.167931	26.784088	11.4835545	116.224659	-85.658772	-0.994156500000001	123.807369
-55.890511	0.470626	120.451714	-29.658676	5.384973	119.726471	28.729511	-12.209914	118.458389	24.811228	35.026924	114.097366	26.7703695	11.408505	116.2778775	-86.0877215	-0.638559000000003	123.1750645
-55.810757	1.509308	119.539597	-29.677305	5.320941	119.137398	28.697868	-12.286658	118.661026	24.860819	34.970608	114.051422	26.7793435	11.341975	116.356224	-86.1339535	-0.700092999999999	121.918572
-55.733799	2.612249	118.392059	-29.788816	5.391059	118.434402	28.639898	-12.360517	118.793533	24.936682	34.918056	114.001869	26.78829	11.2787695	116.397701	-86.365922	-0.496651499999999	120.471103
-55.59832	3.80176	117.2061	-29.907429	5.481694	117.647675	28.488775	-12.436327	118.823418	25.023228	34.877075	113.893715	26.7560015	11.220374	116.3585665	-86.5708595	-0.256985999999999	118.9367835
-55.472839	5.068699	116.16832	-30.003706	5.712429	116.91935	28.266045	-12.437418	118.700645	25.118273	34.861439	113.633324	26.692159	11.2120105	116.1669845	-86.699571	0.212847500000002	117.6717155
-55.402107	7.153713	115.349579	-30.144062	6.046388	116.267868	27.927748	-12.337602	118.106583	25.164047	34.984295	113.373505	26.5458975	11.3233465	115.740044	-86.8340215	0.769429499999999	116.795692
-55.395042	8.650607	115.300003	-30.176121	6.292924	116.158745	27.769888	-12.189595	117.68309	25.110149	35.135616	113.377525	26.4400185	11.4730105	115.5303075	-86.7922605	1.1128375	116.7871825
-55.343174	10.169973	115.423332	-30.191246	6.5265	116.207397	27.657965	-11.979214	117.314232	25.070234	35.347195	113.487122	26.3640995	11.6839905	115.400677	-86.7465915	1.3690095	117.014117
-55.349644	11.741708	115.687393	-30.219242	6.756559	116.347763	27.560699	-11.758155	116.97699	25.025541	35.595718	113.735031	26.29312	11.9187815	115.3560105	-86.731604	1.5943365	117.3395155
-55.345665	13.311599	116.128136	-30.25935	6.949584	116.595757	27.462219	-11.561985	116.666733	24.951864	35.833206	114.065842	26.2070415	12.1356105	115.3662875	-86.7257415	1.7635575	117.8252265
-55.36573	14.848227	116.735802	-30.350559	7.123497	116.898766	27.364466	-11.347782	116.34005	24.859903	36.055477	114.490639	26.1121845	12.3538475	115.4153445	-86.8133025	1.8931465	118.3821875
-55.397873	16.400768	117.368698	-30.43108	7.253583	117.272583	27.243212	-11.147501	116.075851	24.726086	36.295303	114.985321	25.984649	12.573901	115.530586	-86.846809	1.933265	119.01458
-55.402416	18.695959	118.443596	-30.758263	7.447647	117.874077	27.015261	-10.846082	115.736557	24.454638	36.652306	115.805206	25.7349495	12.903112	115.7708815	-87.2514755	1.992182	119.9772725
-55.354851	20.12315	119.048309	-30.845524	7.389908	118.070457	26.862408	-10.694727	115.567039	24.238348	36.871902	116.30983	25.550378	13.0885875	115.9384345	-87.241426	1.6912285	120.2024795
-55.460453	21.607758	119.693031	-31.001715	7.463857	118.314514	26.696312	-10.578065	115.423599	24.022913	37.012783	116.688332	25.3596125	13.217359	116.0559655	-87.3630425	1.710355	120.5730625
-55.337971	22.948286	119.936111	-31.181543	7.530175	118.433739	26.523491	-10.494658	115.307823	23.825939	37.1077	116.946838	25.174715	13.306521	116.1273305	-87.537801	1.753829	120.7401475
-55.257626	24.239544	120.141014	-31.367939	7.600733	118.510078	26.349323	-10.433866	115.230927	23.660473	37.174404	117.089912	25.004898	13.370269	116.1604195	-87.740776	1.831197	120.8597365
-55.247307	25.544918	120.282791	-31.490826	7.6443	118.535408	26.211687	-10.42167	115.204391	23.530382	37.194233	117.153893	24.8710345	13.3862815	116.179142	-87.8526865	1.9023185	120.891674
-55.144928	26.815704	120.459152	-31.635406	7.695385	118.598083	26.086866	-10.418222	115.203682	23.422636	37.208618	117.169937	24.754751	13.395198	116.1868095	-88.025563	1.995572	121.0093565
-54.938652	28.534132	120.674408	-31.760546	7.698709	118.698631	25.9121	-10.443001	115.226921	23.267067	37.221466	117.129555	24.5895835	13.3892325	116.178238	-88.1106755	2.0081855	121.219024
-54.853046	29.659166	120.764282	-31.886881	7.757407	118.762466	25.804302	-10.443005	115.245399	23.139538	37.262711	117.096184	24.47192	13.409853	116.1707915	-88.245682	2.104961	121.3541405
-54.694611	30.714724	120.873596	-31.977686	7.751586	118.780434	25.717327	-10.421812	115.24929	22.974222	37.300159	117.040443	24.3457745	13.4391735	116.1448665	-88.3011465	2.0639985	121.4160015
-54.55526	31.738382	120.864395	-32.06916	7.746369	118.753372	25.652838	-10.375854	115.228737	22.804226	37.370533	117.062698	24.228532	13.4973395	116.1457175	-88.366852	1.9953985	121.3610265
-54.35973	32.686581	120.867203	-32.264061	7.739315	118.757034	25.62216	-10.306318	115.177986	22.618614	37.429638	117.158104	24.120387	13.56166	116.168045	-88.648509	1.91697	121.346023
-54.209488	33.593605	120.997742	-32.285397	7.672798	118.586334	25.604666	-10.245375	115.042099	22.431486	37.412052	117.32341	24.018076	13.5833385	116.1827545	-88.58887	1.7622575	120.9899135
-53.986382	34.478043	121.3909	-32.402599	7.640632	118.479004	25.590151	-10.17445	114.828743	22.271854	37.426178	117.587662	23.9310025	13.625864	116.2082025	-88.7362005	1.6554	120.7498055
-53.596867	35.602905	122.322083	-32.573505	7.65083	118.471481	25.539276	-9.943638	114.383003	22.081867	37.600113	118.153763	23.8105715	13.8282375	116.268383	-88.9575815	1.4734225	120.674579
-53.300137	36.253319	123.068787	-32.691113	7.738731	118.489311	25.480885	-9.651032	114.066422	21.946426	37.80685	118.683914	23.7136555	14.077909	116.375168	-89.0958815	1.399553	120.603454
-52.744858	36.719406	123.690453	-32.769821	7.911119	118.524872	25.443893	-9.301209	113.786591	21.814434	38.071312	119.318901	23.6291635	14.3850515	116.552746	-89.1688055	1.4371865	120.496998
-52.414658	37.26128	124.224243	-32.818924	8.108499	118.538177	25.436131	-8.926885	113.563225	21.682459	38.35738	119.899658	23.559295	14.7152475	116.7314415	-89.197143	1.5017505	120.3449125
-52.077614	37.820087	124.562279	-32.909069	8.395638	118.496895	25.43018	-8.580108	113.425575	21.58275	38.64645	120.344833	23.506465	15.033171	116.885204	-89.324603	1.758105	120.108586
-51.696926	38.255302	124.664078	-32.95993	8.719337	118.456581	25.396984	-8.283423	113.348518	21.51037	38.925968	120.590904	23.453677	15.3212725	116.969711	-89.373537	2.1174015	119.943451
-51.307659	38.632809	124.5448	-33.026299	9.04812	118.398796	25.381588	-8.044988	113.313339	21.472191	39.174	120.682571	23.4268895	15.564506	116.997955	-89.4794875	2.531734	119.799637
-50.646294	38.982536	124.182533	-33.06921	9.427742	118.325218	25.355213	-7.825095	113.364426	21.440632	39.427303	120.525276	23.3979225	15.801104	116.944851	-89.5363425	3.05438	119.705585
-50.13414	39.101406	123.881302	-33.084976	9.61621	118.321266	25.338482	-7.78616	113.423416	21.440275	39.524239	120.307411	23.3893785	15.8690395	116.8654135	-89.5593305	3.3633805	119.7771185
-49.843555	39.222984	123.612129	-33.074295	9.720157	118.396286	25.319036	-7.819363	113.529434	21.444868	39.537571	120.009674	23.381952	15.859104	116.769554	-89.530542	3.58121	120.023018
-49.188824	39.018967	123.231232	-33.059025	9.7371	118.456589	25.289917	-7.926656	113.67865	21.451935	39.505508	119.683098	23.370926	15.789426	116.680874	-89.488976	3.684774	120.232304
-48.434326	38.753262	122.808823	-33.050602	9.703685	118.536865	25.273109	-8.082514	113.862885	21.454529	39.422245	119.329414	23.363819	15.6698655	116.5961495	-89.465023	3.7375045	120.4775805
-47.65387	38.378738	122.295906	-33.063934	9.68252	118.568329	25.285187	-8.288752	114.098488	21.470627	39.330978	118.943802	23.377907	15.521113	116.521145	-89.505775	3.843927	120.615513
-46.863411	37.937336	121.690765	-33.014568	9.593846	118.580772	25.331869	-8.514631	114.342415	21.48917	39.202057	118.487823	23.4105195	15.343713	116.415119	-89.4396555	3.843979	120.746425
-45.499454	37.262238	120.625671	-33.032356	9.525788	118.573364	25.392729	-8.84722	114.713707	21.517723	39.022316	117.684601	23.455226	15.087548	116.199154	-89.519938	3.964028	120.947574
-44.531189	36.714417	119.865082	-33.061855	9.534735	118.488785	25.427139	-9.032732	114.913765	21.52005	38.906765	117.005829	23.4735945	14.9370165	115.959797	-89.5973045	4.1324535	121.017773
-43.504639	36.163589	119.113899	-32.639622	9.016998	118.091377	25.468466	-9.210871	115.044189	21.571388	38.246964	116.383804	23.519927	14.5180465	115.7139965	-88.799171	3.5159495	120.4687575
-42.402374	35.629608	118.391083	-32.741791	9.094686	117.971779	25.531298	-9.39414	115.156029	21.568527	38.087498	115.769913	23.5499125	14.346679	115.462971	-89.0334945	3.842693	120.480587
-41.262062	35.10236	117.801979	-32.661076	8.944464	117.835571	25.614819	-9.567505	115.239624	21.517687	38.477604	115.180824	23.566253	14.4550495	115.210224	-88.888405	3.4338785	120.460918
-39.971745	34.574814	117.348122	-32.518642	8.752171	117.714012	25.732521	-9.768703	115.271774	21.97505	38.154854	114.634491	23.8537855	14.1930755	114.9531325	-88.8910695	3.3112665	120.4748915
-38.687935	34.05555	117.070198	-32.375328	8.553338	117.616714	25.826645	-9.903787	115.326668	22.097998	38.04393	114.402771	23.9623215	14.0700715	114.8647195	-88.7129775	3.0366045	120.3687085
-36.635975	33.42289	116.847122	-31.988043	8.056488	117.460045	25.982178	-10.056206	115.33313	22.243242	37.908978	114.370361	24.11271	13.926386	114.8517455	-88.088796	2.18659	120.0683445
-35.145107	33.065681	116.825844	-32.084244	8.10247	117.456177	26.109001	-10.084276	115.305588	22.315933	37.863224	114.514366	24.212467	13.889474	114.909977	-88.380955	2.315466	120.002377
-33.681335	32.705883	116.858528	-32.222389	8.241534	117.787148	26.236603	-10.066287	115.288628	22.056089	38.020046	114.909172	24.146346	13.9768795	115.0989	-88.591124	2.5061885	120.475396
-32.138092	32.477112	116.934708	-31.947025	8.089965	117.505859	26.381907	-10.008945	115.279182	22.21059	38.09251	115.186539	24.2962485	14.0417825	115.2328605	-88.1902985	2.1381475	119.7788575
-30.479855	32.251202	117.050575	-31.82921	8.056902	117.406044	26.548429	-9.952366	115.260269	22.398479	38.127895	115.567734	24.473454	14.0877645	115.4140015	-88.131874	2.0260395	119.3980865
-28.820169	32.022602	117.183922	-31.538666	7.970615	117.117607	26.750427	-9.85764	115.254868	22.655733	38.134907	116.077446	24.70308	14.1386335	115.666157	-87.780412	1.8025965	118.569057
-27.164301	31.853384	117.342308	-31.406672	7.999253	116.889748	26.987949	-9.722074	115.26841	22.907894	38.22134	116.617775	24.9479215	14.249633	115.9430925	-87.7612655	1.748873	117.8364035
-24.536499	31.540737	117.380592	-31.232485	8.118943	116.328049	27.414957	-9.47707	115.348709	23.25823	38.425114	117.472412	25.3365935	14.474022	116.4105605	-87.8015635	1.763864	116.2455375
-22.778769	31.327375	117.278	-31.114447	8.232206	115.840736	27.707693	-9.316107	115.498032	23.467804	38.560631	117.986572	25.5877485	14.622262	116.742302	-87.8166425	1.84215	114.93917
-21.040808	31.082716	117.148102	-30.998468	8.364935	115.262779	27.996922	-9.129675	115.623413	23.642349	38.685131	118.434357	25.8196355	14.777728	117.028885	-87.8165715	1.952142	113.496673
-19.459454	30.838697	116.966568	-30.88061	8.531829	114.721931	28.294384	-8.97206	115.82856	23.786541	38.817635	118.793884	26.0404625	14.9227875	117.311222	-87.8016825	2.1408705	112.13264
-17.697226	30.469742	116.791656	-30.713528	8.688392	114.254013	28.610117	-8.773797	116.015732	23.93103	38.966297	119.029663	26.2705735	15.09625	117.5226975	-87.6976295	2.280534	110.9853285
-16.047091	30.13763	116.705849	-30.502922	8.866414	113.873985	28.92481	-8.585618	116.154327	24.100679	39.120895	119.201721	26.5127445	15.2676385	117.678024	-87.5185885	2.4651895	110.069946
-14.393668	29.720402	116.505936	-30.252283	9.036145	113.611778	29.276743	-8.39577	116.322113	24.294966	39.286446	119.256653	26.7858545	15.445338	117.789383	-87.2904205	2.626952	109.434173
-11.961575	28.962809	116.400406	-29.832136	9.286624	113.510811	29.801008	-8.135844	116.510033	24.655407	39.522785	119.087196	27.2282075	15.6934705	117.7986145	-86.8924795	2.8797775	109.2230075
-10.461823	28.396612	116.303268	-29.539806	9.409489	113.597725	30.12648	-7.977539	116.657639	24.915874	39.67725	119.015503	27.521177	15.8498555	117.836571	-86.600789	2.9691225	109.358879
-8.983729	27.820045	116.41024	-29.245611	9.584866	113.7985	30.439457	-7.812717	116.877815	25.186848	39.819469	118.970573	27.8131525	16.003376	117.924194	-86.3043745	3.166356	109.672806
-7.500852	27.09586	116.62104	-28.993099	9.707037	114.042091	30.759186	-7.678662	117.18792	25.460482	39.920158	119.008553	28.109834	16.120748	118.0982365	-86.096032	3.293326	109.9859455
-6.20535	26.40382	116.868469	-28.76296	9.802676	114.266678	31.086361	-7.555418	117.58902	25.673628	39.992653	119.134995	28.3799945	16.2186175	118.3620075	-85.9059145	3.3867345	110.1713485
-4.866945	25.650623	117.179062	-28.582457	9.898443	114.447716	31.420145	-7.4815	118.065773	25.828384	40.055744	119.330383	28.6242645	16.287122	118.698078	-85.7891785	3.509764	110.197354
-3.55707	24.774651	117.491554	-28.409662	9.960407	114.569511	31.733366	-7.417236	118.524323	25.963125	40.109795	119.510635	28.8482455	16.3462795	119.017479	-85.6675695	3.5745345	110.121543
-1.857037	23.598534	117.831543	-28.240532	10.073066	114.717781	32.127335	-7.340864	119.162247	26.149065	40.183849	119.685516	29.1382	16.4214925	119.4238815	-85.619264	3.7246395	110.0116805
-0.786383	22.756456	117.98037	-28.119656	10.139687	114.787231	32.312439	-7.297389	119.485046	26.267708	40.231743	119.765297	29.2900735	16.467177	119.6251715	-85.5293855	3.812197	109.9492905
0.169929	21.925793	118.274345	-28.017485	10.1557	114.857468	32.499786	-7.246945	119.737885	26.387516	40.272236	119.843246	29.443651	16.5126455	119.7905655	-85.478621	3.7987545	109.9243705
1.149274	20.994005	118.314423	-27.875196	10.185855	114.950089	32.66309	-7.226861	119.9515	26.50358	40.293034	119.842079	29.583335	16.5330865	119.8967895	-85.333727	3.8386235	110.0033885
2.076705	20.128017	118.387665	-27.777519	10.204167	115.071175	32.834705	-7.199428	120.130554	26.640848	40.315971	119.817772	29.7377765	16.5582715	119.974163	-85.2928145	3.8500625	110.168187
2.896171	19.193329	118.522942	-27.635025	10.227795	115.177773	33.009701	-7.145127	120.323982	26.769089	40.332684	119.785271	29.889395	16.5937785	120.0546265	-85.159445	3.8618115	110.3009195
3.590273	18.334261	118.711868	-27.481634	10.267462	115.270874	33.191219	-7.08175	120.557175	26.891466	40.372772	119.783546	30.0413425	16.645511	120.1703605	-85.0046105	3.889413	110.3713875
4.547866	17.15657	118.984055	-27.282841	10.346394	115.386108	33.437557	-6.994439	120.968437	27.084377	40.427135	119.808449	30.260967	16.716348	120.388443	-84.826649	3.97644	110.383773
5.139347	16.223942	119.147263	-27.198801	10.385158	115.432404	33.593998	-6.949003	121.278976	27.232388	40.445538	119.843361	30.413193	16.7482675	120.5611685	-84.810795	4.0220485	110.3036395
5.595656	15.368441	119.369995	-27.104565	10.430416	115.555717	33.736156	-6.892264	121.59697	27.373638	40.472118	119.830559	30.554897	16.789927	120.7137645	-84.764027	4.070905	110.3976695
6.003147	14.543327	119.547989	-27.205927	10.587002	115.777351	33.864986	-6.833439	121.874214	27.506018	40.491379	119.792618	30.685502	16.82897	120.833416	-85.097356	4.345034	110.721286
6.322958	13.75348	119.749603	-26.859825	10.46547	115.719162	34.014317	-6.789793	122.122536	27.64039	40.514725	119.744537	30.8273535	16.862466	120.9335365	-84.5470035	4.068474	110.5047875
6.601491	13.068082	119.89547	-26.741051	10.442763	115.848328	34.180225	-6.744268	122.320412	27.755203	40.554329	119.727798	30.967714	16.9050305	121.024105	-84.449816	3.9804955	110.672551
6.812093	12.330844	120.057556	-26.577421	10.443727	116.006912	34.35828	-6.680281	122.469772	27.874878	40.596249	119.721817	31.116579	16.957984	121.0957945	-84.271421	3.92947	110.9180295
7.02258	11.20529	120.265541	-26.379761	10.391431	116.219414	34.624584	-6.571882	122.608093	28.093321	40.657383	119.751335	31.3589525	17.0427505	121.179714	-84.1184745	3.7401115	111.259114
7.122199	10.555051	120.351898	-26.230219	10.376969	116.38253	34.805096	-6.510366	122.62851	28.216511	40.721432	119.811371	31.5108035	17.105533	121.2199405	-83.9712415	3.648405	111.5451195
7.121669	9.922114	120.391098	-26.089695	10.381662	116.513107	34.989174	-6.436486	122.587669	28.33662	40.792725	119.887856	31.662897	17.1781195	121.2377625	-83.842287	3.5852045	111.7884515
7.080141	9.279391	120.388779	-26.184633	10.517819	116.774582	35.167656	-6.350722	122.481895	28.438377	40.888805	119.961143	31.8030165	17.2690415	121.221519	-84.1722825	3.7665965	112.327645
6.966919	8.665133	120.281967	-25.830332	10.402384	116.709457	35.336643	-6.246758	122.361076	28.542582	40.962746	120.076988	31.9396125	17.357994	121.219032	-83.6002765	3.446774	112.199882
6.738161	8.192327	120.200729	-25.645641	10.416502	116.740501	35.496201	-6.159839	122.226402	28.641111	41.038956	120.203674	32.068656	17.4395585	121.215038	-83.359938	3.3934455	112.265964
6.524866	7.501801	120.130249	-25.493628	10.452681	116.785873	35.670383	-6.063785	122.085396	28.747791	41.089764	120.375313	32.209087	17.5129895	121.2303545	-83.196343	3.3923725	112.3413915
6.113679	6.570422	119.953094	-25.241302	10.497485	116.933044	35.926517	-5.994221	121.863129	28.905655	41.170673	120.665184	32.416086	17.588226	121.2641565	-82.89869	3.406744	112.6019315
5.756606	5.866637	119.795517	-25.077873	10.541298	117.118362	36.111324	-5.947216	121.627594	29.010559	41.245941	120.82254	32.5609415	17.6493625	121.225067	-82.7166875	3.4332335	113.011657
5.341372	5.185799	119.579483	-24.93553	10.596314	117.365303	36.286194	-5.839787	121.314796	29.100576	41.345329	120.940765	32.693385	17.752771	121.1277805	-82.564445	3.439857	113.6028255
4.833004	4.558017	119.488754	-24.776043	10.661533	117.668259	36.445896	-5.71503	121.023811	29.162302	41.450844	121.013664	32.804099	17.867907	121.0187375	-82.356185	3.455159	114.3177805
4.366028	3.728595	119.361237	-24.653732	10.715013	117.999199	36.570538	-5.575084	120.795715	29.214617	41.515602	121.057152	32.8925775	17.970259	120.9264335	-82.2000415	3.459767	115.0719645
3.858444	2.839095	119.375275	-24.575996	10.77393	118.327057	36.681747	-5.47762	120.732559	29.254284	41.59486	121.097397	32.9680155	18.05862	120.914978	-82.1200075	3.48924	115.739136
3.253211	2.008856	119.502197	-24.510674	10.81927	118.581024	36.768333	-5.440385	120.830368	29.308723	41.644501	121.092865	33.038528	18.102058	120.9616165	-82.059876	3.536482	116.2004315
2.325655	0.488452	119.824066	-24.475374	10.883835	118.804848	36.863834	-5.485592	121.271072	29.770157	41.484398	120.736984	33.3169955	17.999403	121.004028	-82.2677435	3.768267	116.605668
1.675577	-0.546174	120.023575	-24.502825	10.887713	118.758163	36.895805	-5.563172	121.642365	29.42754	41.587902	120.646355	33.1616725	18.012365	121.14436	-82.1673225	3.763061	116.371966
0.96874	-1.630079	120.110527	-24.523092	10.822026	118.587448	36.895481	-5.697029	121.983162	29.465412	41.458157	120.288765	33.1804465	17.880564	121.1359635	-82.2266305	3.763488	116.0389325
0.208848	-2.628626	120.192078	-24.574343	10.715092	118.374786	36.841965	-5.848805	122.25386	29.482534	41.270069	119.887817	33.1622495	17.710632	121.0708385	-82.3109355	3.719552	115.6787335
-0.52836	-3.760045	120.121719	-24.582342	10.529551	118.140625	36.780346	-6.02631	122.419617	29.519865	41.047688	119.548164	33.1501055	17.510689	120.9838905	-82.3147895	3.548413	115.2973595
-1.296306	-4.890677	119.988342	-24.539133	10.273365	117.945335	36.738682	-6.235265	122.449623	29.569027	40.804451	119.276176	33.1538545	17.284593	120.8628995	-82.2321205	3.262137	115.0277705
-2.123111	-5.964669	119.746399	-24.480652	10.001935	117.802284	36.754784	-6.47174	122.391953	29.630545	40.588032	119.112434	33.1926645	17.058146	120.7521935	-82.1539685	2.945724	114.8523745
-3.442151	-7.540142	119.434799	-24.378569	9.603827	117.6661	36.795361	-6.773717	122.220505	29.714981	40.302162	118.990074	33.255171	16.7642225	120.6052895	-82.012309	2.4434315	114.7269105
-4.357378	-8.593591	119.226051	-24.321045	9.380766	117.639885	36.830173	-6.888096	122.108543	29.745916	40.149342	118.966446	33.2880445	16.630623	120.5374945	-81.9301345	2.130909	114.7422755
-5.332073	-9.558593	119.009064	-24.255444	9.21771	117.601547	36.883144	-7.067259	121.980011	29.76346	40.008755	118.946602	33.323302	16.470748	120.4633065	-81.83419	1.964672	114.7397875
-6.357387	-10.580964	118.829285	-24.219097	9.082292	117.535362	36.908512	-7.188869	121.879341	29.776066	39.889877	118.892708	33.342289	16.350504	120.3860245	-81.780483	1.81408	114.6846995
-7.306417	-11.591662	118.607796	-24.192472	9.006607	117.464737	36.911762	-7.306968	121.793541	29.793812	39.760662	118.784538	33.352787	16.226847	120.2890395	-81.737731	1.786367	114.6404345
-8.430071	-12.572559	118.445396	-24.153494	8.913651	117.406166	36.924248	-7.420444	121.728775	29.831684	39.615063	118.630898	33.377966	16.0973095	120.1798365	-81.684954	1.7299925	114.6324955
-9.577513	-13.532108	118.37616	-24.101915	8.820735	117.368698	36.935375	-7.563917	121.692673	29.888683	39.455643	118.42778	33.412029	15.945863	120.0602265	-81.615859	1.695607	114.6771695
-11.402949	-14.969614	118.380692	-24.011473	8.705894	117.323372	36.967365	-7.773249	121.656845	29.961777	39.182072	118.001961	33.464571	15.7044115	119.829403	-81.487517	1.7073765	114.817341
-12.502067	-15.92826	118.393013	-23.956293	8.593788	117.287125	36.986591	-7.919358	121.632706	29.99925	38.982258	117.677116	33.4929205	15.53145	119.654911	-81.4055065	1.656126	114.919339
-13.863449	-16.750814	118.471741	-23.924471	8.428558	117.233528	37.001633	-8.064358	121.623055	30.027925	38.749866	117.316605	33.514779	15.342754	119.46983	-81.363721	1.514362	114.997226
-15.231281	-17.621502	118.644012	-23.858696	8.247179	117.186058	37.02467	-8.223354	121.626343	30.45092	38.311172	116.727402	33.737795	15.043909	119.1768725	-81.455187	1.450449	115.1952435
-16.339621	-18.599886	118.798805	-23.815523	8.058553	117.189346	37.034725	-8.407366	121.68354	30.45295	38.026348	116.355309	33.7438375	14.809491	119.0194245	-81.3748835	1.307615	115.3592675
-17.835178	-19.300076	119.136307	-23.800119	7.850157	117.223358	37.032093	-8.584862	121.753265	30.053577	37.872383	116.120377	33.542835	14.6437605	118.936821	-81.143073	1.0565535	115.509895
-19.322535	-20.061272	119.491875	-23.766148	7.631429	117.23542	37.02132	-8.804453	121.83918	30.471956	37.369129	115.488815	33.746638	14.282338	118.6639975	-81.278934	0.98052	115.8068425
-21.411867	-21.067352	119.961128	-23.745144	7.286015	117.211357	36.973843	-9.14704	121.955025	30.123022	37.009178	115.021919	33.5484325	13.931069	118.488472	-81.0387205	0.640961000000001	115.934242
-22.854771	-21.669056	120.293152	-23.706882	7.085534	117.239403	36.932598	-9.407766	122.038559	30.206526	35.555756	114.829674	33.569562	13.073995	118.4341165	-80.983326	1.097073	116.0446895
-24.12953	-22.276514	120.517899	-23.711565	6.841874	117.304634	36.869915	-9.672852	122.083786	30.192053	36.251839	114.228676	33.530984	13.2894935	118.156231	-80.954114	0.394254500000001	116.453037
-25.772404	-22.591488	120.852386	-23.720221	6.577702	117.517021	36.79504	-9.93825	121.984161	30.221535	35.385502	114.005615	33.5082875	12.723626	117.994888	-80.9487295	0.431778	117.039154
-27.259508	-22.957287	121.066727	-23.732325	6.307374	117.845627	36.712872	-10.158259	121.776787	30.152744	35.069084	113.869942	33.432808	12.4554125	117.8233645	-80.897458	0.159335500000003	117.8678895
-28.778957	-23.181807	121.31163	-23.742332	6.054512	118.248512	36.654808	-10.319326	121.506081	30.016756	34.835255	113.878654	33.335782	12.2579645	117.6923675	-80.820446	-0.148940499999998	118.8046565
-30.232498	-23.340715	121.478943	-23.789118	5.834006	118.68045	36.59211	-10.43229	121.218803	29.836563	34.710098	113.998985	33.2143365	12.138904	117.608894	-80.7925725	-0.470892000000001	119.752006
-32.463188	-23.406376	121.843254	-23.863827	5.599155	119.310204	36.460724	-10.413938	120.848335	29.44836	35.133083	114.239082	32.954542	12.3595725	117.5437085	-80.682196	-1.1612625	121.0766995
-33.850838	-23.323952	121.997276	-23.921082	5.4977	119.65258	36.352844	-10.376973	120.623459	29.281784	34.548698	114.494896	32.817314	12.0858625	117.5591775	-80.659478	-1.0904625	121.7459825
-35.227112	-23.191406	122.212173	-24.02413	5.400824	119.909538	36.219383	-10.388218	120.438805	29.077002	35.024456	114.523651	32.6481925	12.318119	117.481228	-80.6964525	-1.516471	122.337848
-36.720192	-22.960283	122.339836	-24.111225	5.328315	120.095734	36.06208	-10.418837	120.266808	28.960207	34.946762	114.596054	32.5111435	12.2639625	117.431431	-80.7335935	-1.6073325	122.760037
-38.031021	-22.695967	122.397301	-24.188864	5.238619	120.186867	35.919262	-10.487949	120.100906	28.866985	34.880768	114.663246	32.3931235	12.1964095	117.382076	-80.7708515	-1.7191715	122.991658
-39.347099	-22.412737	122.445953	-24.229856	5.176618	120.203003	35.755688	-10.582742	119.887413	28.797077	34.822567	114.702095	32.2763825	12.1199125	117.294754	-80.7360945	-1.7666765	123.111252
-40.72393	-22.012531	122.483864	-24.247869	5.093895	120.200668	35.571659	-10.667393	119.660583	28.728394	34.783058	114.634796	32.1500265	12.0578325	117.1476895	-80.6457645	-1.8700425	123.2536465
-42.508213	-21.366693	122.477219	-24.272247	5.029825	120.12484	35.282181	-10.843958	119.215843	28.694714	34.700649	114.436104	31.9884475	11.9283455	116.8259735	-80.5329415	-1.8686955	123.4237065
-43.691109	-20.894827	122.561523	-24.270149	5.013374	120.113007	35.080189	-10.913946	118.870667	28.671793	34.661137	114.261879	31.875991	11.8735955	116.566273	-80.416289	-1.8468475	123.659741
-44.864723	-20.302895	122.688805	-24.26874	5.005919	120.15786	34.877213	-10.926004	118.506531	28.610441	34.6684	114.107857	31.743827	11.871198	116.307194	-80.281307	-1.85936	124.008526
-45.850159	-19.722502	122.824219	-24.277861	5.005102	120.231834	34.699417	-10.875448	118.126144	28.521458	34.710892	114.003288	31.6104375	11.917722	116.064716	-80.1661595	-1.907518	124.398952
-46.828167	-19.095016	123.088547	-24.275419	5.084842	120.47287	34.516926	-10.732029	117.797516	28.385406	34.83234	113.956749	31.451166	12.0501555	115.8771325	-80.002004	-1.8804715	125.0686075
-47.724991	-18.418322	123.401512	-24.292665	5.186322	120.70079	34.389446	-10.543769	117.562653	28.251162	34.995701	113.940491	31.320304	12.225966	115.751572	-79.905634	-1.853322	125.650008
-48.630295	-17.67984	123.700462	-24.294889	5.252641	120.898628	34.321903	-10.329823	117.41954	28.123194	35.195316	113.995537	31.2225485	12.4327465	115.7075385	-79.8123265	-1.9274645	126.0897175
-49.690483	-16.58926	124.083664	-24.331953	5.410812	121.190857	34.295769	-10.03623	117.371391	27.969889	35.519623	114.090454	31.132829	12.7416965	115.7309225	-79.796735	-1.9200725	126.6507915
-50.393085	-15.829144	124.324539	-24.324419	5.540084	121.304176	34.249233	-9.880666	117.403053	27.901093	35.69735	114.110565	31.075163	12.908342	115.756809	-79.724001	-1.828174	126.851543
-50.967808	-14.995124	124.510941	-24.349323	5.655845	121.398376	34.221752	-9.764206	117.477966	27.856672	35.808861	114.053383	31.039212	13.0223275	115.7656745	-79.737858	-1.7106375	127.0310775
-51.56395	-14.117617	124.685135	-24.374184	5.769617	121.457397	34.200714	-9.684715	117.561867	27.810514	35.878593	113.970161	31.005614	13.096939	115.766014	-79.753982	-1.557705	127.14878
-52.038258	-13.27823	124.842178	-24.394171	5.901557	121.52243	34.153656	-9.631925	117.667755	27.792252	35.905735	113.87796	30.972954	13.136905	115.7728575	-79.761296	-1.333791	127.2720025
-52.428509	-12.389817	124.945007	-24.412537	5.940075	121.54921	34.130131	-9.606139	117.77092	27.783186	35.928406	113.79068	30.9566585	13.1611335	115.7808	-79.7817325	-1.2809835	127.31762
-52.791508	-11.498648	124.941292	-24.404997	5.958388	121.563217	34.126274	-9.605898	117.848412	27.78863	35.924797	113.718208	30.957452	13.1594495	115.78331	-79.767446	-1.2426735	127.343124
-53.159016	-10.021284	124.757301	-24.378395	5.990926	121.478722	34.169678	-9.628452	117.878708	27.786747	35.904648	113.633286	30.9782125	13.138098	115.755997	-79.7350025	-1.156246	127.201447
-53.398205	-8.978566	124.601555	-24.423882	6.00786	121.387161	34.16357	-9.619862	117.875275	27.771971	35.913574	113.614464	30.9677705	13.146856	115.7448695	-79.8155345	-1.131136	127.0294525
-53.338097	-8.080626	124.275314	-24.424208	6.039992	121.335945	34.126976	-9.566869	117.8619	27.739584	35.949955	113.637093	30.93328	13.191543	115.7494965	-79.781696	-1.111559	126.9223935
-53.376804	-6.8802	124.184212	-24.504292	6.15398	121.262344	34.004551	-9.427512	117.911407	27.695189	36.053162	113.696564	30.84987	13.312825	115.8039855	-79.858454	-1.004865	126.7207025
-53.493507	-5.662335	123.859154	-24.556381	6.288429	121.182045	33.974327	-9.321259	117.893097	27.663103	36.161438	113.765228	30.818715	13.4200895	115.8291625	-79.931477	-0.8432315	126.5349275
-53.469406	-4.387188	123.493126	-24.610516	6.4531	121.055176	33.895306	-9.187796	117.932404	27.65432	36.288551	113.818947	30.774813	13.5503775	115.8756755	-79.995845	-0.6441775	126.2346765
-53.644188	-2.797842	123.399055	-24.657526	6.636879	120.974731	33.83707	-9.060235	117.90184	27.635527	36.419495	113.823189	30.7362985	13.67963	115.8625145	-80.0513505	-0.405871999999999	126.0869475
-53.213245	-0.877826	122.966347	-24.742407	6.974599	120.781265	33.71669	-8.868833	117.784409	27.629698	36.605972	113.845703	30.673194	13.8685695	115.815056	-80.158008	0.0806285000000013	125.747474
-52.983212	0.595929	122.725784	-24.787441	7.169518	120.814774	33.680992	-8.745481	117.67746	27.643183	36.739376	113.932159	30.6620875	13.9969475	115.8048095	-80.2369695	0.342088499999999	125.8247385
-52.968006	2.353269	122.694252	-24.800255	7.272214	120.795654	33.647747	-8.637709	117.559563	27.666945	36.872082	114.056931	30.657346	14.1171865	115.808247	-80.257856	0.427241500000001	125.783061
-52.410053	3.622774	122.218491	-24.888981	7.459885	120.690498	33.649555	-8.578305	117.350235	27.692106	37.014	114.235077	30.6708305	14.2178475	115.792656	-80.4487925	0.701922499999998	125.58834
-52.053093	5.197878	121.746735	-24.601614	7.181499	120.257339	33.587158	-8.47613	117.242088	27.714792	37.158669	114.466919	30.650975	14.3412695	115.8545035	-79.854203	0.0217284999999965	124.6601745
-51.833176	6.972084	121.179901	-24.900618	7.438776	119.958176	33.575447	-8.412782	117.106377	27.750227	37.293522	114.757446	30.662837	14.44037	115.9319115	-80.464073	0.437181999999998	123.9844405
-51.47884	8.574421	120.195183	-25.021664	7.490733	119.380989	33.561569	-8.376544	116.990303	27.797995	37.419743	115.167603	30.679782	14.5215995	116.078953	-80.72311	0.459866500000002	122.683025
-50.817661	11.02309	118.212769	-25.371733	7.734054	118.301544	33.512699	-8.333844	116.856369	28.24778	37.469231	115.669724	30.8802395	14.5676935	116.2630465	-81.6237055	0.9004145	120.3400415
-50.435322	12.673736	116.787483	-25.59087	7.886116	117.281898	33.384876	-8.368847	116.760849	27.899494	37.763073	116.124641	30.642185	14.697113	116.442745	-81.823925	1.075119	118.121051
-50.097454	14.402077	116.076851	-25.695988	8.146008	116.51506	33.083496	-8.335275	116.343773	28.300835	37.68441	115.902122	30.6921655	14.6745675	116.1229475	-82.0841415	1.6174485	116.9071725
-49.630196	16.051971	116.013512	-25.840143	8.594174	116.244003	32.770134	-8.152166	115.675606	27.905231	37.955692	115.873207	30.3376825	14.901763	115.7744065	-82.0179685	2.286585	116.7135995
-49.213169	17.709969	116.234375	-25.874138	9.038525	116.194008	32.551373	-7.847209	114.974892	27.893873	38.18491	115.838013	30.222623	15.1688505	115.4064525	-81.970899	2.9081995	116.9815635
-48.813862	19.301622	116.535973	-25.747702	9.30787	115.947807	32.453991	-7.515506	114.444901	27.908337	38.485313	115.89048	30.181164	15.4849035	115.1676905	-81.676568	3.1308365	116.7279235
-48.421581	20.800764	116.75782	-25.700966	9.678513	115.898598	32.39645	-7.178325	114.001938	27.928474	38.801708	115.94313	30.162462	15.8116915	114.972534	-81.564394	3.5453345	116.824662
-47.784882	22.956871	117.160179	-25.455879	9.997102	115.745415	32.304039	-6.723471	113.45092	27.891232	39.228378	116.022964	30.0976355	16.2524535	114.736942	-81.0093935	3.7417505	116.753888
-47.444508	24.37631	117.368988	-25.656532	10.521734	115.808472	32.248268	-6.510275	113.204552	27.852884	39.459244	116.016281	30.050576	16.4744845	114.6104165	-81.36364	4.5689835	117.0065275
-47.029449	25.682085	117.521347	-25.687918	10.80237	115.831291	32.177811	-6.351799	113.107697	27.824652	39.647964	115.957275	30.0012315	16.6480825	114.532486	-81.3770675	4.9566575	117.130096
-46.635361	26.869465	117.452515	-25.686926	11.034557	115.804886	32.111313	-6.317103	113.12767	27.831259	39.777081	115.795601	29.971286	16.729989	114.4616355	-81.345138	5.339125	117.1481365
-46.190792	28.117874	117.209435	-25.708073	11.24593	115.739845	32.044495	-6.392937	113.237671	28.256931	39.666363	115.279945	30.150713	16.636713	114.258808	-81.566859	5.855147	117.220882
-45.784538	29.31418	116.924347	-25.751348	11.392537	115.641869	31.983715	-6.515829	113.364288	28.366684	39.716576	114.797249	30.1751995	16.6003735	114.0807685	-81.6778955	6.1847005	117.2029695
-45.316643	30.421329	116.70517	-25.747288	11.524934	115.628937	31.922909	-6.66118	113.488426	27.928099	39.661674	114.434723	29.925504	16.500247	113.9615745	-81.42008	6.549621	117.2962995
-44.563202	31.927732	116.609024	-25.750319	11.504591	115.680481	31.879833	-6.84004	113.519203	27.803564	39.451794	113.827934	29.8416985	16.305877	113.6735685	-81.3423365	6.703305	117.6873935
-44.076355	32.882633	116.742035	-25.765154	11.400007	115.824829	31.822691	-6.905107	113.535545	27.676634	39.32103	113.637543	29.7496625	16.2079615	113.586544	-81.2799705	6.5920525	118.063114
-43.582039	33.85297	117.005669	-26.006063	11.387658	115.990738	31.821701	-6.974216	113.398102	27.547287	39.232464	113.602135	29.684494	16.129124	113.5001185	-81.69662	6.646192	118.4813575
-43.027451	34.739174	117.210838	-25.905155	11.043179	115.862167	31.735348	-6.921093	113.326469	27.389231	39.263889	113.728333	29.5622895	16.171398	113.527401	-81.3725995	5.91496	118.196933
-42.477955	35.668995	117.380692	-26.029564	10.954401	115.828598	31.671101	-6.824585	113.22422	27.207729	39.335052	113.965675	29.439415	16.2552335	113.5949475	-81.498543	5.6535685	118.0622485
-41.978909	36.6511	117.536484	-25.88846	10.741198	115.673576	31.622557	-6.684102	113.167213	27.021738	39.446159	114.251076	29.3221475	16.3810285	113.7091445	-81.0990675	5.1013675	117.6380075
-41.345753	37.609352	117.570808	-26.231522	11.035887	115.694855	31.59058	-6.557616	113.11042	27.313528	39.487244	114.376961	29.452054	16.464814	113.7436905	-81.915098	5.60696	117.6460195
-40.367374	39.063202	117.652763	-26.394663	11.241722	115.5774	31.522667	-6.38619	113.102249	27.199421	39.752422	114.843857	29.361044	16.683116	113.973053	-82.15037	5.800328	117.181747
-39.735275	39.997097	117.912079	-26.453835	11.417609	115.560982	31.491795	-6.249749	113.05455	27.239889	39.83493	115.200684	29.365842	16.7925905	114.127617	-82.273512	6.0426275	116.994347
-39.023952	40.89241	118.329659	-26.506514	11.585581	115.575371	31.496107	-6.113738	113.02903	26.824072	40.071522	115.828194	29.1600895	16.978892	114.428612	-82.1731175	6.19227	116.72213
-38.289841	41.720226	118.85791	-26.324892	11.510962	115.53183	31.522757	-5.953281	112.967667	26.848331	40.199261	116.373352	29.185544	17.12299	114.6705095	-81.835328	5.898934	116.3931505
-37.551945	42.46167	119.428574	-26.585588	11.850253	115.605392	31.57	-5.762566	112.888504	26.839695	40.330929	116.990891	29.2048475	17.2841815	114.9396975	-82.3760235	6.4163245	116.2710865
-36.846661	43.109612	120.002892	-26.661655	11.968732	115.596581	31.618095	-5.558405	112.835403	26.782078	40.457066	117.620659	29.2000865	17.4493305	115.228031	-82.5233965	6.4881335	115.965131
-36.115414	43.704201	120.531296	-26.731863	12.164809	115.585625	31.654877	-5.345941	112.786827	26.714172	40.621819	118.186661	29.1845245	17.637939	115.486744	-82.6482505	6.691679	115.684506
-34.743706	44.341328	120.743774	-26.853926	12.459771	115.474213	31.699812	-4.994164	112.723793	26.580572	40.904228	118.90023	29.140192	17.955032	115.8120115	-82.848044	6.96451	115.1364145
-34.008278	44.822018	120.855309	-26.890425	12.70241	115.433517	31.745955	-4.776993	112.753609	26.498547	41.072491	119.201851	29.122251	18.147749	115.97773	-82.903101	7.257071	114.889304
-33.246521	45.14785	120.843002	-26.891914	12.913084	115.464149	31.796785	-4.587531	112.841621	26.460182	41.222988	119.412819	29.1284835	18.3177285	116.12722	-82.9123115	7.5084395	114.801078
-32.380615	45.424614	120.725693	-26.898321	13.130108	115.49865	31.890955	-4.464697	113.002968	26.435566	41.36871	119.561554	29.1632605	18.4520065	116.282261	-82.9599025	7.8082095	114.715039
-31.491535	45.590977	120.56472	-26.871794	13.301	115.543213	32.004055	-4.384512	113.221832	26.416039	41.487236	119.606361	29.210047	18.551362	116.4140965	-82.953635	8.050638	114.6723295
-30.732393	45.637844	120.37561	-26.925396	13.458067	115.690163	32.111904	-4.368282	113.461975	26.796558	41.402252	119.419655	29.454231	18.516985	116.440815	-83.305023	8.399149	114.939511
-30.133259	45.713852	120.328842	-26.79563	13.403077	115.719521	32.216854	-4.388257	113.703606	26.823208	41.430748	119.344162	29.520031	18.5212455	116.523884	-83.111291	8.2849085	114.915158
-28.789675	45.452026	120.191574	-26.69799	13.409998	116.027657	32.362659	-4.483599	114.06369	26.907019	41.356922	119.179085	29.634839	18.4366615	116.6213875	-83.030819	8.3833345	115.4339265
-27.851427	45.225788	120.051979	-26.751963	13.584765	116.416512	32.485008	-4.559622	114.326462	26.588959	41.458599	119.232765	29.5369835	18.4494885	116.7796135	-83.0409095	8.7200415	116.0534105
-26.95314	44.871731	119.817818	-26.550537	13.32465	116.451553	32.579266	-4.659121	114.567719	26.633381	41.40834	119.071915	29.6063235	18.3746095	116.819817	-82.7073975	8.2746905	116.083289
-25.999784	44.492271	119.508888	-26.504457	13.292459	116.581055	32.670872	-4.758758	114.801048	26.645943	41.376961	118.861176	29.6584075	18.3091015	116.831112	-82.6673215	8.2758165	116.330998
-25.040562	44.073643	119.156479	-26.50247	13.274047	116.687202	32.705185	-4.854009	115.019867	26.639057	41.32214	118.597519	29.672121	18.2340655	116.808693	-82.677061	8.3140285	116.565711
-24.051466	43.615089	118.826736	-26.469099	13.221076	116.785393	32.718597	-4.934526	115.204254	26.619457	41.252701	118.325768	29.669027	18.1590875	116.765011	-82.607225	8.2830645	116.805775
-23.070669	43.096699	118.525002	-26.706818	13.278639	117.060532	32.712551	-5.021656	115.377167	26.958317	40.997429	117.912338	29.835434	17.9878865	116.6447525	-83.24907	8.5693915	117.4763115
-21.525482	42.273933	118.209839	-26.578829	13.103077	117.068863	32.698845	-5.149097	115.62339	26.920536	40.840443	117.702774	29.8096905	17.845673	116.663082	-82.9673485	8.360481	117.474644
-20.518307	41.664467	118.130424	-26.617533	12.953575	117.067886	32.69775	-5.260657	115.77269	26.913658	40.750023	117.680725	29.805704	17.744683	116.7267075	-83.04077	8.162467	117.4090645
-19.385674	41.036983	118.070755	-26.677332	12.82839	117.046677	32.727692	-5.360893	115.915039	26.55294	40.823147	117.917679	29.640316	17.731127	116.916359	-82.99498	7.925653	117.176995
-18.430988	40.416092	118.115677	-26.654949	12.677449	116.929367	32.761589	-5.470956	116.043839	26.599371	40.714451	118.043289	29.68048	17.6217475	117.043564	-82.990378	7.7331505	116.81517
-17.220936	39.701324	118.123398	-26.676121	12.51129	116.781464	32.784809	-5.601581	116.153084	27.034422	40.441292	118.045898	29.9096155	17.4198555	117.099491	-83.2618575	7.6027245	116.463437
-16.050804	38.982716	118.211594	-26.653076	12.258895	116.55674	32.807793	-5.698143	116.232193	26.704046	40.484921	118.465675	29.7559195	17.393389	117.348934	-83.0620715	7.124401	115.764546
-14.967282	38.212166	118.320862	-26.559937	12.084291	116.258835	32.842297	-5.782153	116.284981	26.766418	40.395184	118.73349	29.8043575	17.3065155	117.5092355	-82.9242315	6.8620665	115.0084345
-13.275022	37.068653	118.364418	-26.643463	11.999997	115.960358	32.914829	-5.850922	116.345657	26.85177	40.320263	119.105003	29.8832995	17.2346705	117.72533	-83.1702255	6.7653235	114.195386
-12.124969	36.230278	118.329262	-26.538849	11.897085	115.62233	32.979389	-5.88333	116.383568	26.928127	40.284828	119.324196	29.953758	17.200749	117.853882	-83.031456	6.593421	113.390778
-11.057946	35.348038	118.196236	-26.496044	11.855917	115.346443	33.053978	-5.931549	116.471245	26.985195	40.282898	119.474396	30.0195865	17.1756745	117.9728205	-83.0116745	6.5361595	112.7200655
-9.910048	34.428234	118.042038	-26.442978	11.861767	115.059105	33.146011	-5.949389	116.539154	27.033667	40.264389	119.572784	30.089839	17.1575	118.055969	-82.975795	6.566034	112.062241
-8.771414	33.415405	117.821648	-26.401733	11.83674	114.754356	33.255611	-5.972871	116.668495	27.068298	40.247139	119.651222	30.1619545	17.137134	118.1598585	-82.9654205	6.536346	111.3488535
-7.763394	32.411484	117.522308	-26.36117	11.798462	114.406113	33.374207	-6.014644	116.878128	27.064613	40.222946	119.657387	30.21941	17.104151	118.2677575	-82.94175	6.492773	110.5444685
-6.702016	31.317032	117.171989	-26.329327	11.753457	114.101944	33.481537	-6.062146	117.079414	27.036449	40.15419	119.57518	30.258993	17.046022	118.327297	-82.917647	6.460892	109.876591
-5.196393	29.567791	116.682198	-26.164606	11.579776	113.817368	33.69162	-6.217375	117.39566	27.110077	40.018009	119.211021	30.4008485	16.900317	118.3033405	-82.7300605	6.259235	109.3313955
-4.212601	28.382019	116.390419	-26.074059	11.444823	113.747383	33.844425	-6.369352	117.649971	27.593285	39.71524	118.706093	30.718855	16.672944	118.178032	-82.866973	6.216702	109.316734
-3.288611	27.106138	116.1661	-25.977049	11.253681	113.67791	33.961525	-6.553052	117.939148	27.694637	39.562748	118.387772	30.828081	16.504848	118.16346	-82.782179	6.002514	109.19236
-2.417427	25.79607	115.99543	-25.920015	11.044634	113.617455	34.073849	-6.733297	118.201782	27.780066	39.368141	118.062881	30.9269575	16.317422	118.1323315	-82.7669875	5.771846	109.1025785
-1.614465	24.519733	115.809837	-25.83917	10.837434	113.606155	34.130432	-6.930662	118.393341	27.469063	39.334152	117.927383	30.7997475	16.201745	118.160362	-82.4780875	5.473123	109.051948
-0.83349	23.202717	115.685509	-25.76156	10.624942	113.594284	34.202419	-7.106112	118.507004	27.533424	39.135406	117.622101	30.8679215	16.014647	118.0645525	-82.3910415	5.235237	109.1240155
-0.126894	21.9044	115.630318	-25.711435	10.412856	113.614342	34.245331	-7.259603	118.566528	27.577427	38.933228	117.38974	30.911379	15.8368125	117.978134	-82.334249	4.9888995	109.25055
0.842323	20.057558	115.624527	-25.624626	10.153468	113.656746	34.337444	-7.430259	118.666718	27.608124	38.711891	117.150223	30.972784	15.640816	117.9084705	-82.222036	4.66612	109.4050215
1.460016	18.766659	115.590096	-25.558949	10.017078	113.639053	34.399887	-7.498083	118.732788	27.618753	38.594788	117.016365	31.00932	15.5483525	117.8745765	-82.127218	4.4858035	109.4035295
2.021629	17.566866	115.562759	-25.487658	9.930642	113.590431	34.48024	-7.551013	118.796921	27.639359	38.501797	116.816505	31.0597995	15.475392	117.806713	-82.0351155	4.385892	109.374149
2.559674	16.405462	115.45459	-25.427288	9.887175	113.54612	34.564396	-7.580308	118.840813	28.04738	38.2523	116.361465	31.305888	15.335996	117.601139	-82.160464	4.438354	109.491101
3.085561	15.331931	115.334	-25.320429	9.835146	113.471733	34.652142	-7.613791	118.876884	27.705673	38.327084	116.226448	31.1789075	15.3566465	117.551666	-81.8197655	4.3136455	109.3918
3.523609	14.180396	115.195724	-25.224606	9.808456	113.410095	34.749073	-7.652697	118.926704	28.145948	38.058956	115.67057	31.4475105	15.2031295	117.298637	-81.8967225	4.4137825	109.521553
3.959368	13.115493	115.131966	-25.086668	9.742115	113.331779	34.833344	-7.71524	119.003914	27.857286	38.074432	115.42791	31.345315	15.179596	117.215912	-81.518651	4.304634	109.447646
4.507469	11.672873	115.039841	-24.908552	9.639721	113.238235	35.005196	-7.880066	119.093071	28.028906	37.809181	114.812019	31.517051	14.9645575	116.952545	-81.334155	4.3148845	109.523925
4.863935	10.746523	114.988503	-24.745235	9.516117	113.201881	35.125446	-8.01965	119.122948	28.572649	37.417709	114.272675	31.8490475	14.6990295	116.6978115	-81.3395175	4.3332045	109.7059505
5.162977	9.794433	114.956078	-24.567587	9.330036	113.184479	35.258354	-8.222158	119.168457	28.362709	37.319836	114.142944	31.8105315	14.548839	116.6557005	-80.9457055	4.111233	109.7132575
5.420305	8.973075	114.98774	-24.362854	9.113058	113.203476	35.388943	-8.449135	119.185295	28.932938	36.886314	113.755592	32.1609405	14.2185895	116.4704435	-80.8866485	4.0075265	109.9365085
5.65995	8.229729	115.033615	-24.198956	8.882387	113.235565	35.530441	-8.691166	119.206619	29.11306	36.615925	113.63343	32.3217505	13.9623795	116.4200245	-80.7196625	3.8023945	110.0511055
5.893747	7.586924	115.101242	-24.034904	8.625612	113.267075	35.663345	-8.898155	119.216095	28.875357	36.570229	113.821289	32.269351	13.836037	116.518692	-80.339159	3.415187	110.015458
6.077296	6.999293	115.17395	-23.8869	8.3871	113.308357	35.79071	-9.088632	119.23127	29.406649	36.253384	113.69371	32.5986795	13.582376	116.46249	-80.3724795	3.191824	110.154224
6.264296	6.269556	115.390656	-23.758993	8.121749	113.435875	35.957863	-9.291762	119.295967	29.226768	36.291893	114.114594	32.5923155	13.5000655	116.7052805	-80.1103015	2.7434325	110.1664695
6.345764	5.890278	115.560875	-23.657431	7.999625	113.528152	36.068283	-9.401514	119.354286	29.340967	36.238171	114.33226	32.704625	13.4183285	116.843273	-80.019487	2.5809215	110.213031
6.419203	5.564473	115.716568	-23.578934	7.929298	113.641167	36.185566	-9.494359	119.426239	29.442116	36.202431	114.609978	32.813841	13.354036	117.0181085	-79.971709	2.50456	110.2642255
6.452326	5.305902	115.892014	-23.523764	7.88828	113.72113	36.298374	-9.554718	119.470047	29.925331	35.993778	114.719917	33.1118525	13.21953	117.094982	-80.1593805	2.55703	110.347278
6.42594	5.079704	116.035339	-23.444181	7.851594	113.79998	36.390877	-9.606737	119.535805	29.617781	36.147396	115.217461	33.004329	13.2703295	117.376633	-79.892691	2.4328585	110.223327
6.33034	4.900968	116.127373	-23.390501	7.850049	113.846313	36.475094	-9.623234	119.538757	29.698238	36.155979	115.54718	33.086666	13.2663725	117.5429685	-79.867668	2.4337255	110.1496575
6.219781	4.749711	116.167877	-23.318762	7.840254	113.874588	36.552364	-9.637425	119.495186	29.767517	36.186142	115.904129	33.1599405	13.2743585	117.6996575	-79.7974645	2.4061495	110.0495185
5.96545	4.622348	116.112259	-23.248951	7.810918	113.899025	36.627972	-9.633915	119.282784	30.222326	36.106598	116.313301	33.425149	13.2363415	117.7980425	-79.923051	2.3854945	110.0000075
5.740328	4.53438	116.039642	-23.205547	7.788855	113.907097	36.673363	-9.579878	119.029938	29.854294	36.357292	116.928162	33.2638285	13.388707	117.97905	-79.6749225	2.189003	109.835144
5.498992	4.394183	115.967857	-23.160788	7.765439	113.930832	36.748596	-9.503973	118.782188	30.259041	36.309269	117.132095	33.5038185	13.402648	117.9571415	-79.8253945	2.12823	109.9045225
5.204914	4.239102	115.893105	-23.108576	7.805849	113.989212	36.834961	-9.367404	118.547943	29.871706	36.619884	117.660439	33.3533335	13.62624	118.104191	-79.5704855	1.985458	109.874233
4.843329	4.02283	115.810715	-23.022579	7.87982	114.061394	36.921654	-9.232637	118.393669	29.869959	36.745243	117.922951	33.3958065	13.756303	118.15831	-79.4409645	2.003337	109.964478
4.382077	3.740336	115.743462	-22.954727	7.945662	114.113808	37.010777	-9.133878	118.296799	30.272261	36.676731	117.889496	33.641519	13.7714265	118.0931475	-79.550973	2.1198975	110.1344685
3.857787	3.516213	115.696655	-22.926006	8.036332	114.135269	37.087704	-9.051924	118.250671	29.899866	36.910591	118.137238	33.493785	13.9293335	118.1939545	-79.345797	2.1433305	110.0765835
3.078784	2.851584	115.58136	-22.902365	8.146484	114.128242	37.135902	-9.000068	118.261932	29.937531	36.970718	118.037704	33.5367165	13.985325	118.149818	-79.3414465	2.307643	110.106666
2.496838	2.425131	115.488945	-22.88032	8.221925	114.132584	37.115509	-8.989552	118.288422	29.966816	36.986084	117.911934	33.5411625	13.998266	118.100178	-79.3018025	2.445584	110.16499
1.886828	1.90721	115.430763	-22.893093	8.265357	114.190376	37.08115	-8.968457	118.309738	29.971027	36.996361	117.716682	33.5260885	14.013952	118.01321	-79.3122745	2.516762	110.367542
1.184497	1.34897	115.381218	-22.922668	8.323758	114.332558	37.043835	-8.925433	118.348671	29.942661	37.018311	117.494392	33.493248	14.046439	117.9215315	-79.338584	2.601077	110.7435845
0.399605	0.866563	115.455803	-22.960993	8.383572	114.473557	37.025444	-8.834503	118.414215	29.885635	37.089203	117.275497	33.4555395	14.12735	117.844856	-79.3775255	2.639794	111.102258
-0.333328	0.206749	115.489922	-22.985205	8.500154	114.627731	36.989864	-8.695631	118.52449	29.791391	37.180435	117.050217	33.3906275	14.242402	117.7873535	-79.3610375	2.757906	111.4681085
-1.092477	-0.344577	115.5224	-23.020733	8.608935	114.750656	36.962574	-8.563357	118.665955	29.692953	37.260818	116.81678	33.3277635	14.3487305	117.7413675	-79.3692295	2.8691395	111.7599445
-2.33807	-1.323318	115.624001	-23.083544	8.787917	114.965263	36.908134	-8.374851	118.833923	29.557375	37.37114	116.411957	33.2327545	14.4981445	117.62294	-79.3998425	3.0776895	112.307586
-3.179029	-1.968377	115.698364	-23.120371	8.869429	115.168228	36.859997	-8.299342	118.874825	29.48497	37.413044	116.20681	33.1724835	14.556851	117.5408175	-79.4132255	3.182007	112.7956385
-4.032106	-2.641368	115.732147	-23.12291	8.917457	115.436348	36.81596	-8.259652	118.810272	29.425568	37.428226	116.061058	33.120764	14.584287	117.435665	-79.366584	3.250627	113.437031
-4.852887	-3.3155	115.757347	-23.122253	8.955647	115.740112	36.787109	-8.238921	118.654945	29.36536	37.451508	116.083481	33.0762345	14.6062935	117.369213	-79.3207405	3.3050005	114.111011
-5.753461	-4.030819	115.73951	-23.126204	8.973358	116.085518	36.746819	-8.174949	118.48053	29.691977	37.348442	116.02787	33.219398	14.5867465	117.2542	-79.471806	3.3599695	114.916836
-6.630231	-4.719572	115.790474	-23.166021	9.009601	116.374542	36.69445	-8.067673	118.311378	29.242998	37.60376	116.401695	32.968724	14.7680435	117.3565365	-79.300766	3.2511585	115.3925475
-7.474538	-5.443299	115.770485	-23.196478	9.051204	116.617775	36.623192	-7.933825	118.186165	29.184183	37.720917	116.645432	32.9036875	14.893546	117.4157985	-79.2966435	3.208862	115.8197515
-8.766549	-6.598511	115.925858	-23.427185	9.266669	117.037476	36.528278	-7.829672	118.196259	29.104095	37.852879	116.894272	32.8161865	15.0116035	117.5452655	-79.6705565	3.5217345	116.5296865
-9.536282	-7.424583	116.013802	-23.459528	9.33163	117.115799	36.4487	-7.811484	118.288246	29.083395	37.891479	116.957008	32.7660475	15.0399975	117.622627	-79.6851035	3.6232625	116.608971
-10.415621	-8.265641	116.118874	-23.494574	9.396343	117.062996	36.357544	-7.844794	118.454491	29.095602	37.880604	116.863564	32.726573	15.017905	117.6590275	-79.715721	3.774781	116.4669645
-11.194592	-9.127733	116.237701	-23.549479	9.44591	117.038277	36.251026	-7.915829	118.610001	29.139133	37.805023	116.634537	32.6950795	14.944597	117.622269	-79.7940375	3.947223	116.454285
-12.071362	-10.046321	116.334702	-23.55961	9.44348	116.997131	36.157478	-8.010093	118.72522	29.18092	37.662361	116.334007	32.669199	14.826134	117.5296135	-79.788419	4.060826	116.4646485
-12.864025	-10.983614	116.479301	-23.544964	9.384086	117.001007	36.090786	-8.164611	118.772385	29.238993	37.489597	116.065849	32.6648895	14.662493	117.419117	-79.7548175	4.105679	116.582897
-13.62977	-11.916551	116.571358	-23.570534	9.245904	117.000237	36.070557	-8.318604	118.845688	29.654121	37.152634	115.679848	32.862339	14.417015	117.262768	-80.003407	4.074793	116.737706
-14.748693	-13.336041	116.732109	-23.592152	9.017495	116.946152	36.058308	-8.510125	119.00251	29.277664	37.089382	115.563599	32.667986	14.2896285	117.2830545	-79.85229	3.7453615	116.6092495
-15.38423	-14.297337	116.867447	-23.600216	8.90799	116.891098	36.030094	-8.641393	119.105377	29.261736	36.955624	115.36161	32.645915	14.1571155	117.2334935	-79.846347	3.6588645	116.5487025
-16.102459	-15.236979	117.079201	-23.634676	8.773624	116.845833	35.997616	-8.753725	119.24057	29.257294	36.80117	115.124321	32.627455	14.0237225	117.1824455	-79.896807	3.5235255	116.5092205
-16.747633	-16.111179	117.321014	-23.697325	8.649517	116.835106	35.949051	-8.908037	119.419609	29.264128	36.630722	114.880409	32.6065895	13.8613425	117.150009	-80.0012395	3.4376915	116.520203
-17.402708	-16.983614	117.646301	-23.730541	8.559627	116.84362	35.873432	-9.04331	119.633957	29.268414	36.418625	114.600838	32.570923	13.6876575	117.1173975	-80.032005	3.4315965	116.5698425
-18.06518	-17.831141	117.971596	-23.774862	8.425858	116.829849	35.82613	-9.192705	119.842468	29.264875	36.215927	114.287445	32.5455025	13.511611	117.0649565	-80.0952265	3.340105	116.5947415
-18.629425	-18.630825	118.303467	-23.809305	8.335244	116.764771	35.745716	-9.326998	120.03981	29.278576	36.034214	113.978317	32.512146	13.353608	117.0090635	-80.130756	3.31688	116.5204785
-19.628681	-19.634798	118.688187	-23.856443	8.147729	116.60601	35.639175	-9.52553	120.28952	29.281393	35.742306	113.529327	32.460284	13.108388	116.9094235	-80.17317	3.18707	116.3025965
-20.183376	-20.228876	118.819008	-23.893831	7.992753	116.487396	35.567631	-9.675229	120.388321	29.276138	35.557121	113.289818	32.4218845	12.940946	116.8390695	-80.2095465	3.04456	116.1357225
-20.669781	-20.825785	118.909164	-23.922962	7.830124	116.420784	35.502895	-9.825478	120.446861	29.271406	35.378204	113.072411	32.3871505	12.776363	116.759636	-80.2330745	2.883885	116.081932
-21.332615	-21.274979	118.960968	-23.931454	7.706771	116.39444	35.452282	-9.929403	120.468842	29.280176	35.239109	112.933456	32.366229	12.654853	116.701149	-80.229137	2.758689	116.087731
-21.834703	-21.726992	118.938934	-23.92448	7.56473	116.390022	35.42131	-10.022111	120.457718	29.339922	34.625042	112.948944	32.380616	12.3014655	116.703331	-80.229576	2.8279945	116.076713
-22.389116	-22.055153	118.855453	-23.913534	7.447697	116.399445	35.406982	-10.066006	120.399597	29.327499	34.590279	112.968361	32.3672405	12.2621365	116.683979	-80.1943085	2.6332575	116.114911
-22.938431	-22.314146	118.679115	-23.937963	7.340792	116.41021	35.415642	-10.083085	120.323471	29.299009	34.608948	113.018631	32.3573255	12.2629315	116.671051	-80.2332515	2.4186525	116.149369
-23.687437	-22.571575	118.477142	-23.961718	7.286545	116.407059	35.39608	-10.060492	120.159126	29.21763	34.694801	113.131096	32.306855	12.3171545	116.645111	-80.230291	2.2559355	116.169007
-24.161575	-22.676525	118.412163	-24.004868	7.241441	116.422974	35.369122	-10.043528	120.087814	29.161045	34.731091	113.170074	32.2650835	12.3437815	116.628944	-80.2748195	2.1391005	116.217004
-24.690746	-22.717318	118.408943	-24.038679	7.217059	116.470062	35.338631	-10.033112	120.042847	29.113144	34.766354	113.147018	32.2258875	12.366621	116.5949325	-80.3032455	2.067497	116.3451915
-25.259722	-22.742437	118.491661	-24.059872	7.194306	116.545723	35.305004	-10.034199	119.993683	29.074366	34.774078	113.117149	32.189685	12.3699395	116.555416	-80.309429	2.0186725	116.53603
-25.89134	-22.667482	118.651436	-24.019466	7.126309	116.666122	35.284576	-10.063497	119.961082	29.048967	34.748055	113.066521	32.1667715	12.342279	116.5138015	-80.2057035	1.910339	116.8184425
-26.394276	-22.559765	118.854614	-24.022488	7.039647	116.860542	35.29562	-10.085111	119.906654	29.02627	34.709538	113.049316	32.160945	12.3122135	116.477985	-80.205921	1.7670805	117.243099
-26.880547	-22.397381	119.051384	-23.98568	6.908954	117.050407	35.327793	-10.097561	119.885765	29.002539	34.699486	113.043701	32.165166	12.3009625	116.464733	-80.136526	1.5169455	117.636081
-27.636618	-22.059574	119.471321	-23.930679	6.71559	117.354073	35.372101	-10.106868	119.938126	28.976858	34.693802	112.989998	32.1744795	12.293467	116.464062	-80.0358375	1.137713	118.244084
-28.204382	-21.732607	119.700714	-23.949144	6.579575	117.562737	35.401363	-10.12597	120.001831	28.933546	34.65897	112.966515	32.1674545	12.2665	116.484173	-80.0657425	0.892650000000003	118.641301
-28.684271	-21.382942	119.808533	-23.927872	6.432895	117.737701	35.41264	-10.153653	120.0793	28.888718	34.608986	112.960922	32.150679	12.2276665	116.520111	-80.006423	0.638123499999999	118.955291
-29.196358	-20.975113	119.838043	-23.965658	6.302378	117.876099	35.411186	-10.173002	120.106575	28.833797	34.560143	113.008965	32.1224915	12.1935705	116.55777	-80.0538075	0.411185500000002	119.194428
-29.696735	-20.466993	119.723495	-23.994505	6.175069	117.944427	35.404255	-10.209174	120.052193	28.735474	35.059345	113.053001	32.0698645	12.4250855	116.552597	-80.0588745	-0.0749475000000004	119.336257
-30.242624	-19.959871	119.449295	-24.005104	6.080942	117.96714	35.37011	-10.232717	119.965378	28.703659	35.073433	113.178955	32.0368845	12.420358	116.5721665	-80.0470925	-0.258474	119.3621135
-30.806307	-19.378929	119.023941	-24.042419	6.018437	117.896866	35.328609	-10.246072	119.813553	28.67695	35.120712	113.386093	32.0027795	12.43732	116.599823	-80.0876175	-0.400446000000001	119.193909
-31.577141	-18.420631	118.098679	-24.143248	5.996939	117.646851	35.222897	-10.258005	119.525757	28.667545	35.250587	113.821541	31.945221	12.496291	116.673649	-80.231717	-0.502413000000001	118.620053
-32.147949	-17.710443	117.527786	-24.232727	6.079895	117.431816	35.09446	-10.239787	119.284866	28.657801	35.350407	114.095726	31.8761305	12.55531	116.690296	-80.3415845	-0.395519999999999	118.173336
-32.71925	-16.938091	117.01355	-24.325474	6.197157	117.261864	34.9403	-10.208948	118.996178	28.652096	35.471306	114.351639	31.796198	12.631179	116.6739085	-80.447146	-0.236865	117.8498195
-33.307823	-16.175219	116.5131	-24.433174	6.373601	117.09417	34.772739	-10.180674	118.711617	28.633738	35.571472	114.562759	31.7032385	12.695399	116.637188	-80.5695865	0.0518029999999996	117.551152
-33.945446	-15.422037	116.100052	-24.525902	6.547888	116.939484	34.617607	-10.143818	118.43679	28.635914	35.666321	114.745819	31.6267605	12.7612515	116.5913045	-80.6785645	0.334524499999999	117.2876635
-34.510899	-14.660059	115.69854	-24.60248	6.723216	116.772736	34.473473	-10.105676	118.180618	28.651766	35.726555	114.862694	31.5626195	12.8104395	116.521656	-80.7675795	0.635992500000002	117.023816
-35.121796	-13.919631	115.398453	-24.645144	6.924395	116.588066	34.368908	-10.077291	117.948486	28.692537	35.782669	114.903496	31.5307225	12.852689	116.425991	-80.8210105	0.996101000000001	116.750141
-36.035225	-12.836474	115.095901	-24.670681	7.177022	116.309479	34.216614	-10.039728	117.654266	28.760315	35.828094	114.790703	31.4884645	12.894183	116.2224845	-80.8298265	1.459861	116.3964735
-36.636467	-12.180905	114.959274	-24.693638	7.319204	116.171158	34.129097	-10.017975	117.490234	28.808712	35.853966	114.692223	31.4689045	12.9179955	116.0912285	-80.8561805	1.7204125	116.2510875
-37.28569	-11.585656	114.91011	-24.694084	7.436571	116.062096	34.067539	-10.020878	117.389915	28.832731	35.848946	114.566803	31.450135	12.914034	115.978359	-80.838303	1.959108	116.145833
-37.833046	-11.040865	114.874222	-24.711025	7.521958	116.020706	33.99189	-10.046135	117.356888	28.845108	35.81609	114.457085	31.418499	12.8849775	115.9069865	-80.840549	2.1589385	116.1344255
-38.505623	-10.466062	114.857277	-24.715611	7.58609	116.023079	33.957176	-10.074324	117.369019	28.831104	35.787804	114.381966	31.39414	12.85674	115.8754925	-80.825362	2.31544	116.1706655
-39.195427	-9.950598	114.944168	-24.734138	7.612924	116.040054	33.923763	-10.108669	117.427734	28.803379	35.730671	114.297958	31.363571	12.811001	115.862846	-80.831847	2.414847	116.217262
-39.800289	-9.447406	115.034424	-24.75358	7.643886	116.05275	33.902653	-10.146708	117.488777	28.789986	35.691563	114.196899	31.3463195	12.7724275	115.842838	-80.8534795	2.5153445	116.262662
-40.7248	-8.823216	115.175117	-24.786545	7.659413	116.02652	33.866116	-10.223719	117.59864	28.805101	35.640728	113.978554	31.3356085	12.7085045	115.788597	-80.9086985	2.6103215	116.264443
-41.352184	-8.433438	115.252617	-24.774059	7.619236	115.978531	33.83313	-10.299874	117.678307	28.816229	35.573807	113.777451	31.3246795	12.6369665	115.727879	-80.8727975	2.6015055	116.229183
-41.967453	-8.038823	115.27401	-24.780107	7.580014	115.916504	33.793118	-10.379354	117.772804	28.828489	35.478695	113.55294	31.3108035	12.5496705	115.662872	-80.8710175	2.6103575	116.170136
-42.663551	-7.665005	115.316704	-24.80739	7.503172	115.86618	33.765514	-10.503819	117.827286	28.819811	35.378269	113.360237	31.2926625	12.437225	115.5937615	-80.9074425	2.569119	116.1385985
-43.125793	-7.445962	115.330399	-24.847143	7.426204	115.821014	33.725212	-10.614365	117.845169	28.791666	35.281487	113.162315	31.258439	12.333561	115.503742	-80.952725	2.518847	116.138286
-43.921162	-6.878387	115.506279	-24.883282	7.315574	115.800491	33.652325	-10.691663	117.831169	28.79067	34.654224	112.981964	31.2214975	11.9812805	115.4065665	-80.9880615	2.6498675	116.1944155
-44.601875	-6.496906	115.717682	-24.899509	7.221276	115.867271	33.586269	-10.772646	117.829498	28.734037	34.575569	112.742386	31.160153	11.9014615	115.285942	-80.959171	2.5410905	116.4486
-45.541172	-5.862898	116.070045	-24.977022	7.135808	116.003799	33.512287	-10.852319	117.839706	28.642023	34.470795	112.507774	31.077155	11.809238	115.17374	-81.031199	2.462378	116.833858
-46.208607	-5.389718	116.468941	-24.989025	7.097863	116.187431	33.45919	-10.895715	117.88089	28.570482	34.424461	112.353836	31.014836	11.764373	115.117363	-80.992886	2.431353	117.257499
-46.806683	-4.866313	116.982796	-25.062662	7.028699	116.501358	33.376587	-10.926506	117.893616	28.482782	34.405136	112.227463	30.9296845	11.739315	115.0605395	-81.0550085	2.318083	117.9421765
-47.426025	-4.312136	117.639351	-25.131041	6.919568	116.940498	33.281025	-10.923258	117.842499	28.331623	34.420349	112.214066	30.806324	11.7485455	115.0282825	-81.068406	2.0905905	118.8527135
-48.012207	-3.754375	118.409752	-25.186275	6.809739	117.520546	33.204155	-10.924421	117.784904	28.127808	34.427773	112.281822	30.6659815	11.751676	115.033363	-81.0385315	1.867802	120.007729
-48.545609	-3.162597	119.105865	-25.280592	6.692608	118.132256	33.122635	-10.900958	117.774406	27.894407	34.450401	112.427414	30.508521	11.7747215	115.10091	-81.069705	1.6104945	121.163602
-49.082508	-2.486265	119.762085	-25.386547	6.56812	118.666183	33.064224	-10.880724	117.798828	27.672239	34.529339	112.630966	30.3682315	11.8243075	115.214897	-81.1413255	1.3119325	122.117469
-49.808208	-1.410365	120.381233	-25.558121	6.370494	119.143555	32.96389	-10.854198	117.838608	27.416662	34.633804	112.820068	30.190276	11.889803	115.329338	-81.306518	0.851185000000001	122.957772
-50.276161	-0.670652	120.535301	-25.619215	6.326045	119.307343	32.898495	-10.864307	117.833542	27.288767	34.675968	112.879265	30.093631	11.9058305	115.3564035	-81.332061	0.746259500000001	123.2582825
-50.666161	0.103382	120.45475	-25.711914	6.23555	119.237534	32.843124	-10.894821	117.831024	27.198154	34.673298	112.8778	30.020639	11.8892385	115.354412	-81.444467	0.581861499999999	123.120656
-50.993816	0.967363	120.350121	-25.769934	6.251741	119.190346	32.807499	-10.909612	117.819275	27.053621	35.222752	112.69593	29.93056	12.15657	115.2576025	-81.470428	0.346912	123.1230895
-51.276321	1.899272	120.215019	-25.809267	6.249438	119.034561	32.766689	-10.923479	117.794205	27.021069	35.212296	112.613716	29.893879	12.1444085	115.2039605	-81.512413	0.354467499999998	122.8651615
-51.512833	2.844039	120.045319	-25.808495	6.294247	118.909286	32.735477	-10.929855	117.768692	27.024164	35.224255	112.455841	29.8798205	12.1472	115.1122665	-81.4968105	0.441294000000001	122.7063055
-51.711075	3.868321	119.898819	-25.821882	6.355883	118.818436	32.71743	-10.903613	117.706635	27.034712	35.257999	112.317589	29.876071	12.177193	115.012112	-81.519835	0.534573000000002	122.62476
-51.886719	5.497373	119.708969	-25.773561	6.466325	118.716606	32.71896	-10.847821	117.615341	27.035868	35.332489	112.230095	29.877414	12.242334	114.922718	-81.424536	0.690315999999999	122.510494
-51.964043	6.668643	119.598427	-25.759363	6.511292	118.647995	32.72049	-10.785788	117.532555	27.030663	35.391556	112.214027	29.8755765	12.302884	114.873291	-81.3943025	0.7197	122.422699
-52.015137	7.838517	119.410156	-25.754416	6.599598	118.557594	32.704475	-10.726682	117.414497	27.059418	35.447536	112.323692	29.8819465	12.360427	114.8690945	-81.3907785	0.838769000000001	122.2460935
-52.022087	9.065676	119.228149	-25.787132	6.648802	118.447937	32.645058	-10.656552	117.248344	27.091864	35.028564	112.540291	29.868461	12.186006	114.8943175	-81.442725	1.111598	122.0015565
-52.005672	10.361002	119.159332	-25.865847	6.74488	118.458984	32.533707	-10.548522	117.025543	27.023029	35.154415	112.825668	29.778368	12.3029465	114.9256055	-81.510062	1.1868135	121.9923625
-51.976574	11.663866	119.195084	-26.035612	6.900281	118.344841	32.373653	-10.405634	116.757713	26.900261	35.346092	113.264694	29.636957	12.470229	115.0112035	-81.708181	1.330333	121.6784785
-51.914715	13.026479	119.269348	-25.977341	6.836912	118.307968	32.210464	-10.231475	116.501686	26.751566	35.555065	113.777588	29.481015	12.661795	115.139637	-81.435697	1.012029	121.476299
-51.75692	15.056923	119.461891	-26.247597	7.030737	118.379654	31.965967	-9.999256	116.144798	26.476696	36.349831	114.574516	29.2213315	13.1752875	115.359657	-81.7165255	0.886186500000001	121.399651
-51.614422	16.349421	119.574677	-26.394033	7.174195	118.387497	31.838015	-9.879266	115.93779	26.375685	36.520416	115.122414	29.10685	13.320575	115.530102	-81.894916	1.027815	121.244892
-51.390179	17.664906	119.604965	-26.74287	7.588196	118.396996	31.716431	-9.77314	115.777603	26.306278	36.643692	115.584114	29.0113545	13.435276	115.6808585	-82.4970945	1.741116	121.1131335
-51.148243	18.993599	119.602348	-26.871338	7.769892	118.289581	31.598255	-9.678754	115.604874	26.262989	36.760796	115.903618	28.930622	13.541021	115.754246	-82.673298	1.998763	120.824916
-50.865005	20.263344	119.591629	-26.944527	7.985229	118.13134	31.478909	-9.605448	115.39872	26.259279	36.87627	116.079582	28.869094	13.635411	115.739151	-82.758148	2.335047	120.523529
-50.555485	21.4018	119.498528	-26.992252	8.176139	118.003258	31.36738	-9.53923	115.212646	26.263662	36.943905	116.072937	28.815521	13.7023375	115.6427915	-82.800025	2.6499405	120.3637245
-50.145065	22.525579	119.41304	-27.024153	8.351469	117.851051	31.304207	-9.516273	115.069321	26.275911	36.968674	115.929161	28.790059	13.7262005	115.499241	-82.838365	2.9767375	120.202861
-49.518005	24.150143	119.11676	-27.006945	8.543494	117.578903	31.253191	-9.548221	114.919998	26.323494	36.894669	115.60376	28.7883425	13.673224	115.261879	-82.8022325	3.413764	119.895927
-49.108742	25.146797	118.894531	-26.945913	8.605221	117.391075	31.252457	-9.633167	114.853905	26.366884	36.829792	115.350189	28.8096705	13.5983125	115.102047	-82.7014965	3.6121295	119.680103
-48.55806	26.030233	118.714233	-26.905745	8.589914	117.239067	31.247564	-9.747135	114.774406	26.474051	36.220612	115.204155	28.8608075	13.2367385	114.9892805	-82.6722975	3.9430895	119.4888535
-48.027355	26.900936	118.648674	-26.867708	8.522728	117.126236	31.254812	-9.817884	114.674843	26.499334	36.165131	115.099098	28.877073	13.1736235	114.8869705	-82.612489	3.8718325	119.3655015
-47.410095	27.732998	118.639252	-26.851732	8.465627	117.067444	31.26247	-9.878398	114.568054	26.499758	36.130775	115.088203	28.881114	13.1261885	114.8281285	-82.584578	3.8050655	119.3067595
-46.88203	28.525337	118.76693	-26.891357	8.391058	117.045891	31.270445	-9.908705	114.45887	26.590288	36.236526	114.961334	28.9303665	13.1639105	114.710102	-82.7130805	3.6182055	119.38168
-46.25415	29.257349	118.828987	-26.914549	8.366588	117.012718	31.269506	-9.907907	114.368416	26.844034	36.522339	115.077652	29.05677	13.307216	114.723034	-82.885868	3.42596	119.302402
-45.226372	30.345497	118.82045	-26.973682	8.380538	116.873718	31.271034	-9.884815	114.27066	26.375904	36.674454	115.62812	28.823469	13.3948195	114.94939	-82.770833	3.3662565	118.798046
-44.531223	31.054655	118.797699	-27.029613	8.434239	116.789856	31.258593	-9.863133	114.239296	26.376593	36.712475	115.899147	28.817593	13.424671	115.0692215	-82.876819	3.443807	118.5104905
-43.877274	31.726038	118.862999	-27.088556	8.519114	116.698326	31.244282	-9.815879	114.219757	26.406801	36.751282	116.210136	28.8255415	13.4677015	115.2149465	-83.0026535	3.5705265	118.1817055
-43.116837	32.314026	118.881783	-27.224407	8.728635	116.719582	31.246632	-9.769802	114.226807	26.434881	36.815186	116.590454	28.8407565	13.522692	115.4086305	-83.2895705	3.934578	118.0305335
-42.37191	32.84766	118.891228	-27.203516	8.753056	116.520599	31.244076	-9.71177	114.227486	26.432678	36.863869	116.917213	28.838377	13.5760495	115.5723495	-83.245409	3.9300625	117.4688485
-41.577976	33.344048	118.967369	-27.25494	8.8575	116.4412	31.241205	-9.626601	114.198097	26.73695	36.855003	117.039085	28.9890775	13.614201	115.618591	-83.4989575	4.100799	117.263809
-40.780518	33.767879	119.014359	-27.384356	8.950423	116.355133	31.211361	-9.54458	114.154968	26.692728	36.89024	117.200264	28.9520445	13.67283	115.677616	-83.7207565	4.228016	117.03265
-39.596706	34.248058	119.00351	-27.481276	9.042776	116.302132	31.190434	-9.432801	114.102592	26.172798	37.162937	117.424408	28.681616	13.865068	115.7635	-83.644168	4.220484	116.840764
-38.782578	34.502796	118.820335	-27.523375	9.070202	116.22007	31.184631	-9.409405	114.087448	26.068819	37.212799	117.315437	28.626725	13.901697	115.7014425	-83.673475	4.238707	116.7386975
-37.919575	34.638161	118.572403	-27.581469	9.079682	116.207779	31.176668	-9.422733	114.091858	25.993809	37.234219	117.094376	28.5852385	13.905743	115.593117	-83.7481765	4.253621	116.822441
-37.009438	34.765907	118.285461	-27.620878	9.02579	116.060165	31.169775	-9.469703	114.088371	25.929733	37.25769	116.814507	28.549754	13.8939935	115.451439	-83.79151	4.1575865	116.668891
-36.129433	34.752758	117.985153	-27.650715	8.942305	116.034439	31.164202	-9.538033	114.086464	25.875551	37.307434	116.535973	28.5198765	13.8847005	115.3112185	-83.8213065	3.9999095	116.7576595
-35.259853	34.774021	117.736008	-27.648958	8.830792	116.018845	31.183411	-9.631898	114.10141	25.880417	36.826469	116.277138	28.531914	13.5972855	115.189274	-83.82983	4.0642985	116.848416
-34.326382	34.700905	117.377785	-27.638802	8.692512	116.008041	31.185745	-9.741667	114.142311	25.817856	36.775017	115.98098	28.5018005	13.516675	115.0616455	-83.7794045	3.868349	116.9544365
-32.797588	34.581844	116.938698	-27.774715	8.538431	116.122627	31.207678	-9.958961	114.250801	25.718864	36.627258	115.626503	28.463271	13.3341485	114.938652	-84.012701	3.7427135	117.306602
-31.812778	34.425781	116.781326	-27.793318	8.35579	116.133286	31.210909	-10.086974	114.317192	25.687992	36.459232	115.49276	28.4494505	13.186129	114.904976	-84.0360865	3.525451	117.361596
-30.785645	34.263592	116.714012	-27.712069	8.098485	116.193298	31.232252	-10.257948	114.414726	25.698885	36.291706	115.433693	28.4655685	13.016879	114.9242095	-83.8897065	3.180091	117.4623865
-29.704008	34.090027	116.695724	-27.621979	7.740849	116.024315	31.243532	-10.388624	114.509789	25.739368	36.140869	115.46273	28.49145	12.8761225	114.9862595	-83.735408	2.6055755	117.0623705
-28.535355	33.968433	116.736137	-27.641535	7.595357	116.053978	31.253689	-10.489581	114.620361	25.777206	36.016846	115.578415	28.5154475	12.7636325	115.099388	-83.7985175	2.4270815	117.008568
-27.445641	33.811657	116.856506	-27.608013	7.52809	116.120354	31.282753	-10.560361	114.738251	25.809917	35.929882	115.770515	28.546335	12.6847605	115.254383	-83.762361	2.3714195	116.986325
-26.278824	33.665646	117.029045	-27.614557	7.506768	116.119171	31.344076	-10.530977	114.861153	25.76553	36.428829	116.029129	28.554803	12.948926	115.445141	-83.783917	2.06461	116.793201
-24.487907	33.463867	117.345474	-27.658859	7.561896	116.089691	31.447542	-10.400475	115.04097	25.802982	36.514683	116.662254	28.625262	13.057104	115.851612	-83.94298	2.066688	116.32777
-23.2743	33.290955	117.615021	-27.661741	7.655279	116.095009	31.537291	-10.26853	115.16906	25.820288	36.606571	117.108559	28.6787895	13.1690205	116.1388095	-84.0022715	2.1415375	116.0512085
-22.061047	33.10619	117.869911	-27.671564	7.804761	116.060913	31.629702	-10.122751	115.285339	25.833586	36.734726	117.552139	28.731644	13.3059875	116.418739	-84.074772	2.3035345	115.703087
-20.799164	32.864143	118.0056	-27.642149	7.9478	115.936424	31.727236	-9.957386	115.379967	25.858625	36.889015	118.006424	28.7929305	13.4658145	116.6931955	-84.0772285	2.4297855	115.1796525
-19.505213	32.658051	118.107582	-27.656647	8.123466	115.766319	31.815502	-9.806991	115.458534	25.883955	37.043865	118.407249	28.8497285	13.618437	116.9328915	-84.1630225	2.628495	114.5997465
-18.423725	32.392372	118.14817	-27.633875	8.309879	115.549538	31.88269	-9.643282	115.531609	25.905891	37.183678	118.728592	28.8942905	13.770198	117.1301005	-84.1620405	2.84956	113.9689755
-17.183157	32.05883	118.052315	-27.652985	8.513634	115.304062	31.972643	-9.497172	115.617905	25.928474	37.323273	119.000694	28.9505585	13.9130505	117.3092995	-84.2565285	3.1142175	113.2988245
-14.906876	31.191051	117.538139	-27.637953	8.775227	114.807632	32.073902	-9.307363	115.767357	25.951954	37.523018	119.332901	29.012928	14.1078275	117.550129	-84.288834	3.4426265	112.065135
-14.106384	30.88265	117.548225	-27.601982	8.919024	114.504601	32.148426	-9.202176	115.841354	25.964848	37.621368	119.440544	29.056637	14.209596	117.640949	-84.260601	3.628452	111.368253
-12.878813	30.263466	117.30555	-27.59827	9.054059	114.237	32.20332	-9.129305	115.921165	26.001007	37.713428	119.462585	29.1021635	14.2920615	117.691875	-84.2987035	3.8160565	110.782125
-11.690928	29.647505	117.119194	-27.542118	9.194599	114.084007	32.262146	-9.052571	115.973366	26.07021	37.790226	119.464729	29.166178	14.3688275	117.7190475	-84.250414	4.0203705	110.4489665
-10.587042	28.913567	116.987587	-27.505184	9.294849	113.974174	32.320179	-8.988459	116.061417	26.166695	37.884586	119.45031	29.243437	14.4480635	117.7558635	-84.253805	4.1416345	110.1924845
-9.503283	28.17367	116.905304	-27.422178	9.394923	113.955093	32.418148	-8.980116	116.189453	26.276546	37.961143	119.43512	29.347347	14.4905135	117.8122865	-84.191703	4.2993325	110.0978995
-8.331614	27.255711	116.813126	-27.379448	9.44352	113.932144	32.503704	-8.989088	116.355011	26.387421	37.980808	119.448265	29.4455625	14.49586	117.901638	-84.2044585	4.39118	109.96265
-6.793452	25.807795	116.717484	-27.305925	9.449955	113.873947	32.597317	-9.122044	116.698013	26.543098	37.9207	119.422485	29.5702075	14.399328	118.060249	-84.1820575	4.500582	109.687645
-5.825589	24.801485	116.566765	-27.292574	9.459596	113.796951	32.635269	-9.207401	116.952324	26.640198	37.849255	119.386467	29.6377335	14.320927	118.1693955	-84.2228815	4.598265	109.4245065
-4.855972	23.733835	116.473434	-27.301237	9.46513	113.703094	32.6577	-9.3053	117.253159	26.751795	37.761841	119.2976	29.7047475	14.2282705	118.2753795	-84.3072215	4.7019895	109.1308085
-4.034735	22.66654	116.38961	-27.288824	9.499853	113.650955	32.645851	-9.392679	117.538872	27.22282	37.521084	118.9729	29.9343355	14.0642025	118.255886	-84.5119835	4.9355035	109.046024
-3.209067	21.547144	116.273415	-27.322411	9.522099	113.589714	32.632614	-9.483635	117.794968	26.915688	37.615822	118.990135	29.774151	14.0660935	118.3925515	-84.418973	4.9781045	108.7868765
-2.391698	20.360664	116.209267	-27.331711	9.531619	113.564407	32.634182	-9.573076	118.036163	26.966301	37.530399	118.847488	29.8002415	13.9786615	118.4418255	-84.4636635	5.0845765	108.6869885
-1.719873	19.255348	116.199936	-27.338213	9.528894	113.557526	32.642727	-9.66499	118.22963	27.017176	37.426495	118.711639	29.8299515	13.8807525	118.4706345	-84.5063775	5.1770355	108.6444175
-0.729634	17.403259	116.216064	-27.328831	9.495325	113.573158	32.653004	-9.792159	118.483673	27.092558	37.290226	118.543732	29.872781	13.7490335	118.5137025	-84.530443	5.2416165	108.6326135
-0.09574	16.179476	116.208984	-27.307611	9.457895	113.597855	32.676029	-9.858273	118.593071	27.12007	37.204491	118.433784	29.8980495	13.673109	118.5134275	-84.5132715	5.242681	108.6822825
0.460978	14.988168	116.26207	-27.26186	9.424555	113.613632	32.695236	-9.915232	118.652046	27.152214	37.136341	118.381287	29.923725	13.6105545	118.5166665	-84.447445	5.2385555	108.7105975
0.945652	13.859556	116.266167	-27.229532	9.412858	113.617874	32.728542	-9.95048	118.712975	27.204201	37.079453	118.325027	29.9663715	13.5644865	118.519001	-84.4254355	5.2612295	108.716747
1.41214	12.552981	116.251251	-27.208403	9.413293	113.624504	32.734444	-9.992786	118.763947	27.248457	37.051071	118.276192	29.9914505	13.5291425	118.5200695	-84.4082565	5.2974435	108.7289385
1.792625	11.375766	116.268944	-27.176424	9.441327	113.636353	32.746082	-9.992811	118.796349	27.299547	37.051834	118.246544	30.0228145	13.5295115	118.5214465	-84.3756625	5.3531425	108.7512595
2.139702	10.273213	116.279449	-27.141926	9.475836	113.652382	32.773895	-9.966521	118.803093	27.357546	37.076466	118.212112	30.0657205	13.5549725	118.5076025	-84.3495725	5.3966995	108.7971615
2.552416	8.45661	116.218185	-27.031851	9.588809	113.708405	32.858894	-9.908873	118.77433	27.430397	37.170639	118.140625	30.1446455	13.630883	118.4574775	-84.2083475	5.546735	108.9593325
2.780011	7.271447	116.166435	-26.963678	9.679094	113.739792	32.943363	-9.839175	118.725037	27.459064	37.248993	118.061256	30.2012135	13.704909	118.3931465	-84.1285695	5.653279	109.0864375
2.962267	6.16995	116.144073	-26.879326	9.808873	113.761925	33.018463	-9.754454	118.680428	27.864128	37.183113	117.787048	30.4412955	13.7143295	118.233738	-84.1999475	5.9034165	109.290112
3.08432	4.951776	116.025482	-26.797438	9.939121	113.75576	33.107204	-9.671643	118.671204	27.518257	37.431572	117.789391	30.3127305	13.8799645	118.2302975	-83.9076065	5.9982775	109.2812225
3.218379	3.754233	115.962265	-26.734287	10.041918	113.720551	33.190273	-9.618239	118.721565	27.544695	37.489502	117.548706	30.367484	13.9356315	118.1351355	-83.836058	6.1482045	109.3059665
3.261502	2.571442	115.985443	-26.631495	10.151381	113.694824	33.277016	-9.594193	118.840775	27.588367	37.51899	117.281952	30.4326915	13.9623985	118.0613635	-83.6956815	6.3403635	109.3282845
3.231021	1.483342	116.071747	-26.587721	10.14879	113.685654	33.348434	-9.61688	119.023537	27.647377	37.451401	116.993484	30.4979055	13.9172605	118.0085105	-83.6733475	6.3803195	109.3627975
3.20109	-0.447527	116.270569	-26.466095	10.043276	113.700844	33.42918	-9.769812	119.354439	27.785805	37.263802	116.660454	30.6074925	13.746995	118.0074465	-83.5396825	6.339557	109.3942415
3.105449	-1.63652	116.451859	-26.391045	9.872591	113.75499	33.510036	-9.941556	119.558609	27.884356	37.071926	116.539764	30.697196	13.565185	118.0491865	-83.479286	6.179997	109.4607935
2.973048	-2.764679	116.661583	-26.33029	9.696679	113.896072	33.580261	-10.113926	119.738518	27.984438	36.915932	116.534271	30.7823495	13.401003	118.1363945	-83.4429295	5.992355	109.6557495
2.729605	-3.780695	116.90316	-26.275618	9.537473	114.065865	33.647842	-10.209884	119.932053	28.463354	36.671188	116.430077	31.055598	13.230652	118.181065	-83.606834	5.844294	109.950665
2.562618	-4.953598	117.141296	-26.235004	9.471512	114.248741	33.723488	-10.231217	120.140877	28.517452	36.660187	116.517578	31.12047	13.214485	118.3292275	-83.590478	5.728539	110.1682545
2.280755	-5.955217	117.42215	-26.206421	9.471919	114.423775	33.797577	-10.181093	120.382561	28.155008	36.882439	116.788956	30.9762925	13.350673	118.5857585	-83.3891345	5.593165	110.2617915
2.01326	-6.930513	117.652168	-26.188892	9.531349	114.574432	33.893429	-10.067565	120.640114	28.147911	36.961361	116.838165	31.02067	13.446898	118.7391395	-83.398454	5.6158	110.4097245
1.538622	-8.228314	118.014107	-26.178286	9.724221	114.734909	34.006199	-9.906185	121.027885	28.52059	36.919075	116.648781	31.2633945	13.506445	118.838333	-83.6199665	5.941997	110.631485
1.056183	-9.082067	118.291222	-26.14645	9.829677	114.782967	34.0769	-9.848225	121.245872	28.169537	37.153046	116.758636	31.1232185	13.6524105	119.002254	-83.4161185	6.0069435	110.56368
0.596702	-9.838627	118.484131	-26.340521	10.031654	115.00856	34.095627	-9.826068	121.428642	28.631424	37.008972	116.468285	31.3635255	13.591452	118.9484635	-84.0445675	6.471856	111.0686565
0.121388	-10.658787	118.645905	-26.082062	9.898218	114.876877	34.120834	-9.848395	121.576134	28.345875	37.138496	116.517845	31.2333545	13.6450505	119.0469895	-83.3974785	6.1513855	110.7067645
-0.465548	-11.325812	118.831078	-26.033175	9.864017	114.917526	34.138302	-9.894192	121.683289	28.835613	36.906971	116.181908	31.4869575	13.5063895	118.9325985	-83.5533075	6.2216445	110.9024535
-1.02511	-12.077684	118.989624	-25.985661	9.811057	114.95639	34.164024	-9.965018	121.793243	28.956974	36.820965	116.015373	31.560499	13.4279735	118.904308	-83.531821	6.1941405	111.008472
-1.640503	-12.717928	119.129333	-25.900572	9.722834	115.005829	34.192959	-10.025703	121.894371	28.652842	36.905224	116.019844	31.4229005	13.4397605	118.9571075	-83.2240445	6.0059075	111.0545505
-2.575942	-13.557327	119.310379	-25.788355	9.580534	115.051796	34.278862	-10.090798	122.055244	28.789133	36.782299	115.795662	31.5339975	13.3457505	118.925453	-83.1107075	5.8153175	111.178139
-3.379957	-14.030004	119.474815	-25.737671	9.482498	115.109001	34.321251	-10.096013	122.192406	29.262787	36.534035	115.452103	31.792019	13.219011	118.8222545	-83.267361	5.745985	111.3957475
-4.186781	-14.433652	119.599152	-25.663399	9.412427	115.121857	34.391594	-10.163072	122.299042	28.980955	36.603367	115.456596	31.6862745	13.2201475	118.877819	-83.0130725	5.6047065	111.365895
-4.953957	-14.75233	119.570374	-25.560614	9.315959	115.10891	34.457943	-10.205896	122.366241	29.460627	36.334633	115.068878	31.959285	13.0643685	118.7175595	-83.080513	5.5675495	111.5002605
-5.78391	-15.044326	119.449791	-25.448042	9.203059	115.050591	34.517845	-10.259928	122.366241	29.159504	36.408092	115.010895	31.8386745	13.074082	118.688568	-82.7347585	5.332036	111.412614
-6.650846	-15.317406	119.241333	-25.37429	9.084437	114.991592	34.583691	-10.357423	122.265686	29.21666	36.345295	114.783821	31.9001755	12.993936	118.5247535	-82.6487555	5.174938	111.4584305
-7.736315	-15.450346	118.999031	-25.28764	8.974656	114.957687	34.632008	-10.404161	122.045433	29.641638	36.111313	114.404808	32.136823	12.853576	118.2251205	-82.712103	5.095736	111.6902535
-9.172357	-15.555079	118.370888	-25.195492	8.831139	115.038109	34.688419	-10.439781	121.597	29.25432	36.22015	114.380333	31.9713695	12.8901845	117.9886665	-82.3623535	4.7720935	112.0875515
-10.241022	-15.558953	117.943748	-25.130495	8.720257	115.130104	34.704651	-10.441942	121.217644	29.221159	36.244267	114.313553	31.962905	12.9011625	117.7655985	-82.223895	4.5393515	112.4946095
-11.451851	-15.499979	117.655876	-25.056892	8.650137	115.354324	34.708405	-10.391192	120.797623	29.193199	36.284309	114.349174	31.950802	12.9465585	117.5733985	-82.064586	4.3537155	113.1352495
-12.561599	-15.351253	117.356171	-25.005711	8.608462	115.719986	34.706505	-10.351488	120.355072	29.539511	36.192101	114.32283	32.123008	12.9203065	117.338951	-82.13443	4.2966175	114.101021
-13.77048	-15.165912	117.315498	-24.91954	8.566569	116.217651	34.738876	-10.289947	119.97802	29.128044	36.422726	114.746071	31.93346	13.0663895	117.3620455	-81.77254	4.0667485	115.0732565
-14.981543	-15.036594	117.405556	-24.854691	8.550969	116.813705	34.803566	-10.249734	119.665993	29.125759	36.489357	115.059769	31.9646625	13.1198115	117.362881	-81.6740445	3.9821265	116.264529
-16.263676	-14.840311	117.607056	-24.763191	8.494981	117.458069	34.806389	-10.243766	119.455086	29.154179	36.546921	115.42984	31.980284	13.1515775	117.442463	-81.506666	3.8383845	117.473675
-18.072409	-14.614569	117.883934	-24.6738	8.402987	118.344223	34.803158	-10.277392	119.172668	29.565275	36.391716	115.823067	32.1842165	13.057162	117.4978675	-81.5318165	3.748812	119.1905785
-19.314116	-14.502976	117.988396	-24.693747	8.342397	118.826881	34.778255	-10.308768	119.034088	29.182869	36.582314	116.421059	31.980562	13.136773	117.7275735	-81.368056	3.548021	119.9261885
-20.531105	-14.388655	118.073524	-24.680151	8.257881	119.140137	34.757103	-10.339138	118.918205	29.163748	36.578964	116.767082	31.9604255	13.119913	117.8426435	-81.3207275	3.395849	120.4376305
-21.695683	-14.318941	118.100479	-24.736986	8.191333	119.332848	34.720318	-10.38574	118.849098	29.154959	36.551277	117.050591	31.9376385	13.0827685	117.9498445	-81.4116105	3.2998975	120.7158515
-22.828726	-14.304602	118.096313	-24.750729	8.147662	119.449127	34.67947	-10.455087	118.803574	29.152018	36.486691	117.175613	31.915744	13.015802	117.9895935	-81.417202	3.279522	120.9086605
-24.014444	-14.29016	118.154373	-24.799091	8.111959	119.414627	34.651405	-10.576082	118.809441	29.549509	36.212017	117.023529	32.100457	12.8179675	117.916485	-81.698639	3.4059505	120.912769
-25.140549	-14.298423	118.198654	-24.87289	8.05667	119.282852	34.614227	-10.754975	118.867287	29.159498	36.242832	117.069122	31.8868625	12.7439285	117.9682045	-81.6326425	3.3694115	120.5974995
-26.726606	-14.429071	118.164108	-24.941874	7.981172	118.981766	34.547554	-11.046811	118.981613	29.203869	35.940655	116.710938	31.8757115	12.446922	117.8462755	-81.7594595	3.515422	120.1172565
-27.795965	-14.537732	117.988525	-24.944916	7.853936	118.647209	34.546875	-11.268664	119.079041	29.246479	35.710442	116.46907	31.896677	12.220889	117.7740555	-81.786509	3.486983	119.5203625
-28.851944	-14.682192	117.657127	-24.988928	7.695069	118.223099	34.547325	-11.505119	119.118668	29.285816	35.46386	116.272018	31.9165705	11.9793705	117.695343	-81.8944265	3.4107675	118.750855
-29.865248	-14.823289	117.246651	-24.983715	7.515693	117.808273	34.520454	-11.72806	119.072403	29.306561	35.221512	116.081894	31.9135075	11.746726	117.5771485	-81.8809375	3.28466	118.0393975
-30.85228	-14.9894	116.886391	-25.015581	7.332554	117.460167	34.477474	-11.937014	118.906342	29.318882	34.979797	115.849075	31.898178	11.5213915	117.3777085	-81.92934	3.1437165	117.5426255
-31.794893	-15.168418	116.575195	-24.987476	7.139643	117.204559	34.436859	-12.095423	118.707489	29.327833	34.785587	115.632584	31.882346	11.345082	117.1700365	-81.857298	2.934204	117.2390815
-32.829807	-15.346374	116.454659	-24.955427	6.987085	117.046928	34.44138	-12.227333	118.552872	29.327801	34.618343	115.429855	31.8845905	11.195505	116.9913635	-81.7954445	2.778665	117.1024925
-34.280331	-15.60936	116.536888	-24.915272	6.785906	116.970131	34.430592	-12.417246	118.417252	29.305571	34.355427	115.170708	31.8680815	10.9690905	116.79398	-81.6986255	2.6027215	117.146282
-35.183315	-15.813912	116.721634	-24.882885	6.603345	117.013229	34.393707	-12.555652	118.406693	29.289896	34.167633	114.964531	31.8418015	10.8059905	116.685612	-81.6075715	2.4006995	117.340846
-36.132492	-16.022978	116.926575	-24.913315	6.444721	117.084038	34.363949	-12.723665	118.444931	29.283369	33.963028	114.783859	31.823659	10.6196815	116.614395	-81.650289	2.2697605	117.553681
-37.091045	-16.243921	117.255524	-24.910732	6.270496	117.153999	34.33223	-12.91267	118.566727	29.266792	33.740044	114.610802	31.799511	10.413687	116.5887645	-81.620975	2.127305	117.7192335
-38.016026	-16.419828	117.638901	-25.001732	6.109472	117.294159	34.304676	-13.119804	118.754211	29.251629	33.458431	114.334976	31.7781525	10.1693135	116.5445935	-81.7816165	2.0496305	118.0437245
-38.908585	-16.620693	118.07486	-24.971424	5.890568	117.315903	34.24535	-13.328112	118.97464	29.258772	32.685627	114.103294	31.752061	9.6787575	116.538967	-81.694909	2.1023785	118.092839
-39.742844	-16.794903	118.554878	-25.028053	5.70814	117.450523	34.201942	-13.529841	119.162216	29.199257	32.448029	113.793144	31.7005995	9.459094	116.47768	-81.7567055	1.957186	118.423366
-41.007061	-16.964787	119.320557	-25.079342	5.35333	117.679771	34.143459	-13.811668	119.437744	29.031908	32.029198	113.294312	31.5876835	9.108765	116.366028	-81.7463675	1.597895	118.993514
-41.839008	-17.029457	119.829239	-25.143364	5.10764	117.861053	34.087402	-13.958244	119.588326	28.892809	31.792343	113.035675	31.4901055	8.9170495	116.3120005	-81.7768335	1.2982305	119.4101055
-42.61858	-17.04472	120.328941	-25.188082	4.829632	118.071892	34.030361	-14.119998	119.672356	28.733618	31.571209	112.806068	31.3819895	8.7256055	116.239212	-81.7581535	0.9336585	119.904572
-43.36227	-17.041883	120.847031	-25.249874	4.468906	118.368866	33.958092	-14.286245	119.660461	28.488163	31.872126	112.52639	31.2231275	8.7929405	116.0934255	-81.7228755	0.144871499999999	120.6443065
-44.056973	-16.978468	121.354057	-25.312155	4.149229	118.744453	33.885567	-14.422525	119.592499	28.252474	31.679226	112.430336	31.0690205	8.6283505	116.0114175	-81.6933305	-0.3298925	121.4774885
-44.730698	-16.841732	121.724297	-25.404776	3.788463	119.137871	33.816734	-14.540722	119.526169	28.421602	31.394964	112.308395	31.119168	8.427121	115.917282	-81.92872	-0.850194999999999	122.35846
-45.459629	-16.605415	122.028862	-25.47883	3.461	119.492516	33.742435	-14.61564	119.490303	28.213554	31.357759	112.466179	30.9779945	8.3710595	115.978241	-81.9356545	-1.4490595	123.006791
-46.432102	-16.16964	122.104301	-25.672951	3.083022	119.804512	33.596149	-14.682052	119.444466	27.509377	31.537512	112.988426	30.552763	8.42773	116.216446	-81.898665	-2.261686	123.392578
-47.071217	-15.818254	121.98439	-25.825457	2.849484	119.870735	33.486031	-14.705232	119.356583	27.310818	31.560904	113.226341	30.3984245	8.427836	116.291462	-82.0493385	-2.728868	123.450008
-47.654152	-15.389551	121.695435	-25.949293	2.680003	119.86927	33.347027	-14.721242	119.261589	27.137869	31.599491	113.45121	30.242448	8.4391245	116.3563995	-82.141034	-3.0791185	123.3821405
-48.255806	-14.864429	121.396042	-26.165884	2.653283	119.74218	33.191559	-14.740356	119.147659	26.972696	31.646648	113.614563	30.0821275	8.453146	116.381111	-82.4138955	-3.14658	123.103249
-48.817543	-14.243214	121.159935	-26.413494	2.665806	119.668427	33.037544	-14.71003	119.030289	26.855713	31.691179	113.707542	29.9466285	8.4905745	116.3689155	-82.7736165	-3.1589625	122.9679385
-49.341888	-13.586667	120.920502	-26.43446	2.624537	119.480789	32.903336	-14.672052	118.900551	26.76416	31.755724	113.720146	29.833748	8.541836	116.3103485	-82.702668	-3.292762	122.6512295
-49.688072	-13.071815	120.667397	-26.544428	2.670035	119.419334	32.793636	-14.619513	118.777016	26.708143	31.828875	113.703087	29.7508895	8.604681	116.2400515	-82.8397455	-3.264611	122.5986165
-50.367397	-11.937092	120.543053	-26.648764	2.853002	119.385109	32.677078	-14.481314	118.606972	26.616871	31.975359	113.653908	29.6469745	8.7470225	116.13044	-82.9445025	-3.0410185	122.639778
-50.781994	-11.148203	120.613113	-26.713865	2.973546	119.451523	32.605198	-14.355225	118.529846	26.558239	32.090027	113.622856	29.5817185	8.867401	116.076351	-83.0094485	-2.920309	122.826695
-51.203011	-10.269011	120.85482	-26.758644	3.150333	119.584167	32.527447	-14.206564	118.489029	26.463322	32.230694	113.607872	29.4953845	9.012065	116.0484505	-83.0126725	-2.711399	123.1198835
-51.558716	-9.34842	121.105888	-26.775732	3.232893	119.796516	32.455551	-14.055676	118.502762	26.345766	32.369827	113.65844	29.4006585	9.1570755	116.080601	-82.9521225	-2.6912895	123.512431
-51.915413	-8.474503	121.487701	-26.896488	3.375849	120.11676	32.390213	-13.89381	118.563377	26.230612	32.526669	113.740387	29.3104125	9.3164295	116.151882	-83.1033885	-2.5647315	124.081638
-52.208633	-7.502572	121.86618	-26.941383	3.500997	120.446838	32.296642	-13.729445	118.658195	26.099161	32.701244	113.818832	29.1979015	9.4858995	116.2385135	-83.0806675	-2.4839055	124.6551625
-52.427792	-6.500706	122.342445	-26.922342	3.470555	120.602921	32.218357	-13.581164	118.802002	26.024961	32.338165	113.940254	29.121659	9.3785005	116.371128	-82.966343	-2.4373905	124.834714
-52.763969	-4.893743	122.575928	-27.255827	3.77948	121.182396	32.16077	-13.394602	119.056572	25.816896	33.026115	113.957832	28.988833	9.8157565	116.507202	-83.500487	-2.2567965	125.85759
-52.95686	-3.825042	122.619461	-27.229214	3.790038	121.204056	32.127007	-13.289711	119.244576	25.801149	32.60894	114.013054	28.964078	9.6596145	116.628815	-83.422506	-2.0795385	125.779297
-53.077496	-2.703717	122.434319	-27.326319	3.822644	121.202888	32.094028	-13.182629	119.38298	25.668026	33.208828	113.948486	28.881027	10.0130995	116.665733	-83.533665	-2.3678115	125.740043
-53.204739	-1.450572	122.303879	-27.425688	3.890818	121.075676	32.049557	-13.088978	119.455894	25.564203	33.307259	113.968788	28.80688	10.1091405	116.712341	-83.658256	-2.3275045	125.439011
-53.250145	-0.259794	121.892929	-27.457258	3.790427	120.958344	31.988111	-12.965763	119.493233	25.442276	33.427467	114.017235	28.7151935	10.230852	116.755234	-83.6297095	-2.649998	125.161454
-53.34531	1.043315	121.561195	-27.671415	3.872177	120.868683	31.936403	-12.828437	119.514931	25.330576	33.564407	114.107826	28.6334895	10.367985	116.8113785	-83.9763195	-2.623631	124.9259875
-53.311359	2.376697	121.290672	-27.772526	3.918345	120.711708	31.889231	-12.656013	119.562317	25.227074	33.743908	114.241028	28.5581525	10.5439475	116.9016725	-84.1032045	-2.7072575	124.5217435
-53.517311	4.726246	120.796272	-27.853022	3.986738	120.495819	31.840843	-12.356644	119.488457	25.089666	34.108196	114.471558	28.4652545	10.875776	116.9800075	-84.1712985	-2.9023	124.0116305
-53.488373	6.22565	120.706665	-27.954214	4.118722	120.426071	31.80072	-12.126448	119.318924	24.994612	34.37434	114.694572	28.397666	11.123946	117.006748	-84.306094	-2.886502	123.845394
-53.443878	7.787635	120.725441	-27.96328	4.297242	120.435646	31.735165	-11.841111	119.12233	24.890619	34.666679	114.93145	28.312892	11.412784	117.02689	-84.239452	-2.8183	123.844402
-53.344696	9.378296	120.842674	-28.031898	4.562624	120.525085	31.677687	-11.542221	118.93631	24.806171	34.988544	115.168015	28.241929	11.7231615	117.0521625	-84.305725	-2.5979135	123.9980075
-53.200012	10.977252	120.929695	-28.082716	4.770126	120.570518	31.672573	-11.299209	118.761993	24.74885	35.295761	115.404785	28.2107115	11.998276	117.083389	-84.3761435	-2.458024	124.057647
-53.101212	12.607622	121.025673	-28.156105	5.005725	120.642723	31.631577	-11.047188	118.625137	24.70215	35.562714	115.621933	28.1668635	12.257763	117.123535	-84.4790735	-2.246313	124.161911
-52.915417	14.264181	121.063873	-28.172859	5.157643	120.639015	31.580425	-10.831505	118.530586	24.658447	35.802929	115.86039	28.119436	12.485712	117.195488	-84.465154	-2.170426	124.082542
-52.65435	16.732761	120.952057	-28.237057	5.338686	120.509422	31.515221	-10.592209	118.401825	24.609402	36.113827	116.15815	28.0623115	12.760809	117.2799875	-84.5364255	-2.083437	123.7388565
-52.436916	18.346197	120.968719	-28.322327	5.438966	120.449532	31.489954	-10.410209	118.321297	24.566698	36.335186	116.364479	28.028326	12.9624885	117.342888	-84.67298	-2.0845565	123.556176
-52.22131	19.910257	120.899643	-28.36479	5.5727	120.338104	31.433968	-10.205364	118.229721	24.491701	36.550873	116.540489	27.9628345	13.1727545	117.385105	-84.6924145	-2.0273545	123.291103
-52.02824	21.519644	120.89624	-28.440111	5.630724	120.189461	31.411003	-9.971736	118.122231	24.380285	36.76936	116.72747	27.895644	13.398812	117.4248505	-84.775866	-2.137364	122.9540715
-51.768322	23.063215	120.921417	-28.517815	5.693682	120.020844	31.388205	-9.729151	117.966629	24.242981	37.013203	116.969406	27.815593	13.642026	117.4680175	-84.851223	-2.254662	122.5736705
-51.499027	24.592896	120.942978	-28.545452	5.7355	119.730736	31.350794	-9.447743	117.781212	24.078032	37.295273	117.214264	27.714413	13.923765	117.497738	-84.805317	-2.452765	121.963734
-51.357685	26.103354	121.072815	-28.677288	5.890121	119.552383	31.30234	-9.121021	117.566277	23.899143	37.612511	117.477562	27.6007415	14.245745	117.5219195	-84.9553175	-2.465503	121.5828465
-50.917961	28.267086	121.328285	-28.853008	6.230113	119.337204	31.185841	-8.519603	117.166283	23.597885	38.17065	117.9814	27.391863	14.8255235	117.5738415	-85.097879	-2.3652975	121.1005665
-50.689972	29.686993	121.564056	-28.954147	6.535158	119.189247	31.120031	-8.06968	116.905609	23.419466	38.601788	118.387833	27.2697485	15.266054	117.646721	-85.1780425	-2.195738	120.731773
-50.490433	30.994278	121.965446	-29.044485	6.862133	119.041336	31.079504	-7.607798	116.621468	23.271835	39.001778	118.810486	27.1756695	15.69699	117.715977	-85.2646395	-1.972724	120.366695
-50.116837	32.247753	122.384773	-29.121273	7.197177	118.935951	31.047377	-7.174007	116.346947	23.139563	39.377415	119.248703	27.09347	16.101704	117.797825	-85.336016	-1.70735	120.074077
-49.799595	33.403008	122.813889	-29.179176	7.561606	118.804298	31.031395	-6.743862	116.078697	23.052437	39.74276	119.739792	27.041916	16.499449	117.9092445	-85.400268	-1.376237	119.6993515
-49.46479	34.448891	123.245552	-29.199091	7.934552	118.730286	31.016609	-6.276219	115.818146	22.991102	40.130939	120.268036	27.0038555	16.92736	118.043091	-85.4020375	-1.058256	119.417481
-48.85141	35.191406	123.640915	-29.231215	8.303422	118.663109	31.033653	-5.859792	115.629539	22.940142	40.497803	120.721329	26.9868975	17.3190055	118.175434	-85.4493275	-0.712161500000001	119.150784
-48.300369	36.422092	124.187759	-29.265537	8.918694	118.669388	31.043779	-5.238564	115.358521	23.271763	40.857948	121.057571	27.157771	17.809692	118.208046	-85.688845	0.0276960000000024	119.13073
-47.923973	37.044842	124.388611	-29.260725	9.320363	118.704269	31.032249	-4.852114	115.220551	23.224083	41.175358	121.24469	27.128166	18.161622	118.2326205	-85.649616	0.479104	119.1759175
-47.564362	37.566124	124.489487	-29.294174	9.71441	118.729004	31.027561	-4.523651	115.177849	23.191132	41.493797	121.282707	27.1093465	18.485073	118.230278	-85.6976945	0.943747000000002	119.22773
-47.169163	37.974499	124.241432	-29.274221	10.093933	118.757103	31.034431	-4.24279	115.214012	23.166412	41.788773	121.22316	27.1004215	18.7729915	118.218586	-85.6488635	1.4148745	119.29562
-46.615421	38.346218	123.941437	-29.329432	10.458858	118.738625	31.058731	-4.03808	115.317154	23.129532	42.027229	121.080521	27.0941315	18.9945745	118.1988375	-85.7529955	1.9231415	119.2784125
-46.459518	38.694771	123.760689	-29.379812	10.778809	118.752632	31.049168	-3.877601	115.420044	23.071482	42.220924	120.844185	27.060325	19.1716615	118.1321145	-85.819949	2.3859565	119.3731495
-45.88253	38.770992	123.354164	-29.405027	11.060387	118.802704	31.039557	-3.795665	115.563728	22.642572	42.504311	120.712646	26.8410645	19.354323	118.138187	-85.6511185	2.766451	119.467221
-44.922371	38.6917	122.805069	-29.509085	11.367385	118.961655	30.954319	-3.720929	115.81839	22.580206	42.647591	120.140633	26.7672625	19.463331	117.9795115	-85.7854325	3.271439	119.9437985
-44.251579	38.523666	122.433533	-29.572374	11.493546	119.101837	30.861782	-3.735468	116.030586	22.548248	42.67347	119.717361	26.705015	19.469001	117.8739735	-85.849763	3.518091	120.3297005
-43.53083	38.28027	121.952782	-29.61676	11.653119	119.298935	30.777925	-3.789228	116.319084	22.520546	42.697124	119.174255	26.6492355	19.453948	117.7466695	-85.8827555	3.85229	120.8512005
-42.743034	38.039738	121.461716	-29.666428	11.773234	119.495163	30.713976	-3.894229	116.649834	22.5392	42.687111	118.623825	26.626588	19.396441	117.6368295	-85.959444	4.150027	121.3534965
-41.896282	37.688354	120.896568	-29.671305	11.842093	119.622765	30.693159	-4.043623	116.984306	22.569061	42.622334	118.077316	26.63111	19.2893555	117.530811	-85.97372	4.3948305	121.714719
-40.965767	37.312271	120.451332	-29.665428	11.843124	119.689896	30.669235	-4.227971	117.272125	22.588896	42.492378	117.544319	26.6290655	19.1322035	117.408222	-85.9599215	4.5540445	121.97157
-40.043324	36.890049	120.052231	-29.884838	11.978507	120.025955	30.656227	-4.39705	117.444626	22.613291	42.330074	117.12532	26.634759	18.966512	117.284973	-86.404435	4.990502	122.766937
-38.528145	36.293625	119.589142	-29.790386	11.855338	119.917252	30.661165	-4.635847	117.600464	22.696966	42.08897	116.639565	26.6790655	18.7265615	117.1200145	-86.2598375	4.9841145	122.7144895
-37.418251	35.914089	119.250343	-29.576254	11.692685	119.748901	30.676805	-4.778956	117.669006	22.781921	41.976387	116.380981	26.729363	18.5987155	117.0249935	-85.881871	4.7866545	122.4728085
-36.272106	35.629009	118.907715	-29.498032	11.670124	119.607689	30.71192	-4.894113	117.714775	22.983936	41.336929	116.205338	26.847928	18.221408	116.9600565	-85.843992	5.11884	122.2553215
-35.103142	35.332291	118.531288	-29.388628	11.685946	119.472839	30.726353	-5.011343	117.787315	23.138577	41.240108	115.95459	26.932465	18.1143825	116.8709525	-85.709721	5.2575095	122.0747255
-33.86866	35.154556	118.201851	-29.303053	11.703057	119.332291	30.762178	-5.148124	117.785645	23.307415	41.127098	115.707565	27.0347965	17.989487	116.746605	-85.6409025	5.416627	121.917977
-32.601723	35.023121	117.970001	-29.175503	11.754002	119.182373	30.767813	-5.231302	117.808136	23.475378	41.019428	115.546539	27.1215955	17.894063	116.6773375	-85.4726015	5.613941	121.6874085
-31.255272	34.927261	117.850243	-29.123205	11.766433	119.17292	30.790073	-5.311834	117.817398	23.656507	40.938629	115.513039	27.22329	17.8133975	116.6652185	-85.4697	5.7194685	121.6806215
-29.233366	34.869965	117.899132	-28.977633	11.701528	119.004425	30.863226	-5.398693	117.788055	23.860659	41.394535	115.709137	27.3619425	17.997921	116.748596	-85.3172085	5.405135	121.260254
-27.816811	34.928707	118.091728	-28.966595	11.663973	119.032494	30.92452	-5.427308	117.768967	24.024157	41.38763	116.099075	27.4743385	17.980161	116.934021	-85.4075285	5.347785	121.130967
-26.405121	35.010426	118.426323	-28.872389	11.590576	118.92897	31.048027	-5.406456	117.764511	24.174776	41.40852	116.612373	27.6114015	18.001032	117.188442	-85.3561795	5.18012	120.669498
-25.010967	35.085125	118.68924	-28.872828	11.583992	118.762352	31.17466	-5.329548	117.768082	24.306963	41.496613	117.25811	27.7408115	18.0835325	117.513096	-85.4864675	5.0844515	120.011608
-23.575275	35.227772	118.954674	-28.82159	11.560609	118.482635	31.339252	-5.219594	117.775604	24.410353	41.626541	117.963341	27.8748025	18.2034735	117.8694725	-85.5179825	4.9177445	119.0957975
-22.106676	35.33976	119.185341	-28.722277	11.519753	118.022827	31.491333	-5.134403	117.797554	24.491074	41.754864	118.662987	27.9912035	18.3102305	118.2302705	-85.4357575	4.7292755	117.8153835
-20.739809	35.418995	119.294914	-28.735022	11.606677	117.568192	31.619766	-5.039978	117.796585	24.556812	41.861618	119.32682	28.088289	18.41082	118.5617025	-85.558333	4.802534	116.5746815
-18.749847	35.575241	119.464539	-28.722372	11.76194	116.914627	31.763054	-4.919988	117.741219	24.667313	41.990086	120.042442	28.2151835	18.535049	118.8918305	-85.6599275	4.988831	114.9374235
-17.344835	35.59726	119.532684	-28.659094	11.886452	116.630081	31.865183	-4.870493	117.617401	24.776745	42.070049	120.339653	28.320964	18.599778	118.978527	-85.639152	5.173126	114.281635
-15.919691	35.494217	119.510338	-28.563381	12.017684	116.447594	31.968979	-4.815864	117.486641	24.910631	42.128681	120.49527	28.439805	18.6564085	118.9909555	-85.566567	5.3789595	113.9042325
-14.478389	35.348495	119.454109	-28.431602	12.133207	116.366722	32.099266	-4.793705	117.433105	25.072369	42.184414	120.513115	28.5858175	18.6953545	118.97311	-85.4490215	5.5710595	113.760334
-13.205547	35.196159	119.496391	-28.289133	12.234715	116.367447	32.243938	-4.780705	117.445137	25.256617	42.21413	120.466354	28.7502775	18.7167125	118.9557455	-85.3285435	5.7527175	113.7791485
-11.862075	34.835403	119.381058	-28.134331	12.295734	116.412758	32.405861	-4.800619	117.536285	25.428654	42.215954	120.455147	28.9172575	18.7076675	118.995716	-85.1859195	5.8838005	113.8298
-10.569694	34.464302	119.338646	-27.992985	12.300977	116.504944	32.575684	-4.859997	117.707611	25.588999	42.179794	120.40126	29.0823415	18.6598985	119.0544355	-85.0683115	5.9420555	113.9554525
-8.717797	33.740349	119.418106	-27.79681	12.241857	116.688522	32.83152	-4.930343	118.083824	25.811609	42.11198	120.379128	29.3215645	18.5908185	119.231476	-84.9151845	5.8928955	114.145568
-7.569699	33.195938	119.504593	-27.694448	12.161695	116.791245	33.01334	-5.001561	118.364182	25.904543	42.07008	120.446457	29.4589415	18.5342595	119.4053195	-84.8478375	5.7891305	114.1771705
-6.426517	32.611137	119.63974	-27.580341	12.041893	116.874786	33.179508	-5.065663	118.626007	25.973944	42.013649	120.560165	29.576726	18.473993	119.593086	-84.737408	5.609793	114.156486
-5.272022	31.963799	119.734276	-27.49859	11.958818	116.92395	33.339291	-5.103806	118.854073	26.03606	41.963501	120.661308	29.6876755	18.4298475	119.7576905	-84.6848555	5.4877885	114.0902095
-4.240495	31.323315	119.790283	-27.466482	11.890465	116.94838	33.443726	-5.133897	119.077301	26.099094	41.946426	120.669296	29.77141	18.4062645	119.8732985	-84.704374	5.3746655	114.0234615
-3.254718	30.671177	119.735466	-27.408293	11.861673	116.944504	33.524155	-5.143921	119.270683	26.16271	41.953682	120.60022	29.8434325	18.4048805	119.9354515	-84.6600185	5.3184655	113.9535565
-2.218693	30.003363	119.630363	-27.352833	11.9062	116.930054	33.592606	-5.139485	119.460968	26.233694	41.960098	120.497498	29.91315	18.4103065	119.979233	-84.618816	5.4020935	113.880875
-0.729589	28.8162	119.540771	-27.285898	11.954411	116.902252	33.710503	-5.139804	119.813049	26.378304	41.968391	120.358231	30.0444035	18.4142935	120.08564	-84.6161995	5.4945285	113.718864
0.107775	28.089994	119.544006	-27.226171	11.962415	116.853424	33.785904	-5.158139	120.086899	26.491816	41.958679	120.294212	30.13886	18.40027	120.1905555	-84.591202	5.52456	113.5162925
0.964876	27.34046	119.566277	-27.176376	11.922639	116.774796	33.889381	-5.219951	120.395493	26.5508	41.909275	120.210114	30.2200905	18.344662	120.3028035	-84.5728425	5.500616	113.2467885
1.767823	26.478079	119.589005	-27.110407	11.840471	116.672852	33.960808	-5.315281	120.669159	26.610067	41.819347	120.143959	30.2854375	18.252033	120.406559	-84.5062515	5.428909	112.939145
2.512597	25.622051	119.578232	-27.064396	11.67558	116.573097	34.021362	-5.438068	120.837936	26.645037	41.697063	120.07254	30.3331995	18.1294975	120.455238	-84.4619915	5.2216625	112.690956
3.170251	24.781258	119.549034	-27.007298	11.484446	116.550385	34.084343	-5.539118	120.909714	26.675161	41.540424	119.955849	30.379752	18.000653	120.4327815	-84.394348	4.968239	112.6679885
3.835392	23.958513	119.54023	-26.925459	11.27464	116.546722	34.166447	-5.66362	120.926811	26.716753	41.376945	119.846748	30.4416	17.8566625	120.3867795	-84.292518	4.6926175	112.7066645
4.707895	22.647783	119.544373	-26.811155	10.983406	116.569183	34.303631	-5.874279	120.95536	26.791924	41.159435	119.794426	30.5477775	17.642578	120.374893	-84.1700875	4.324234	112.763473
5.217238	21.756426	119.589088	-26.718903	10.788044	116.551041	34.4193	-5.995962	121.020653	26.864641	41.028759	119.79792	30.6419705	17.5163985	120.4092865	-84.0797765	4.0596895	112.6927955
5.640079	20.898129	119.62941	-26.639355	10.669654	116.512703	34.537956	-6.115979	121.142601	26.930532	40.931858	119.789017	30.734244	17.4079395	120.465809	-84.012954	3.9313685	112.559597
6.043289	20.063984	119.658279	-26.597187	10.538266	116.391411	34.660908	-6.216587	121.291985	26.994442	40.820545	119.755684	30.827675	17.301979	120.5238345	-84.022049	3.774553	112.2589875
6.356659	19.306238	119.633881	-26.541525	10.451363	116.252579	34.759457	-6.300096	121.486221	27.041889	40.712337	119.677773	30.900673	17.2061205	120.581997	-83.983723	3.6966055	111.923161
6.657721	18.419268	119.561073	-26.493784	10.317499	116.091385	34.857964	-6.382504	121.669983	27.102482	40.600517	119.54187	30.980223	17.1090065	120.6059265	-83.967791	3.5259915	111.5768435
6.889848	17.556684	119.501434	-26.454691	10.215642	115.951813	34.939854	-6.487319	121.891525	27.179882	40.474739	119.378258	31.059868	16.99371	120.6348915	-83.96925	3.437574	111.2687345
7.114943	16.356703	119.447754	-26.315468	9.988498	115.750816	35.048859	-6.624011	122.154762	27.321438	40.265472	119.071732	31.1851485	16.8207305	120.613247	-83.8160845	3.1562655	110.888385
7.228751	15.639217	119.41172	-26.453802	9.967015	115.984604	35.123398	-6.734006	122.195885	27.408001	40.128632	118.919434	31.2656995	16.697313	120.5576595	-84.1733035	3.236717	111.4115485
7.259964	14.895322	119.396637	-26.225399	9.660439	115.996239	35.248207	-6.829808	122.091309	27.476219	40.014782	118.894066	31.362213	16.592487	120.4926875	-83.813011	2.728391	111.4997905
7.248578	14.138567	119.388351	-25.937748	9.334546	115.9562	35.38995	-6.896552	121.943214	27.503765	39.930267	119.001328	31.4468575	16.5168575	120.472271	-83.3223535	2.1522345	111.440129
7.153747	13.440989	119.366142	-25.843912	9.142956	116.048225	35.509945	-6.936591	121.791145	27.50425	39.881115	119.190552	31.5070975	16.472262	120.4908485	-83.1949215	1.81365	111.6056015
6.977709	12.872598	119.407166	-25.751955	9.011692	116.122879	35.595192	-6.951457	121.655334	27.479931	39.828716	119.379021	31.5375615	16.4386295	120.5171775	-83.0414715	1.5847545	111.7285805
6.783027	12.139178	119.387268	-25.709135	8.948392	116.1623	35.663071	-6.960275	121.571098	27.472639	39.778309	119.462494	31.567855	16.409017	120.516796	-82.986125	1.487767	111.807804
6.418132	11.145399	119.280586	-25.671175	8.96534	116.155556	35.699024	-7.021507	121.516312	27.54269	39.710709	119.434608	31.620857	16.344601	120.47546	-82.963207	1.586079	111.835652
6.107957	10.47987	119.161652	-25.651669	8.972849	116.14257	35.689865	-7.097641	121.484932	27.622398	39.630867	119.378471	31.6561315	16.266613	120.4317015	-82.9594695	1.679085	111.8534385
5.771402	9.745684	119.032112	-25.570515	8.911822	116.17659	35.7048	-7.210231	121.359947	27.72654	39.537121	119.394211	31.71567	16.163445	120.377079	-82.8567	1.660199	111.976101
5.347793	9.014553	118.862625	-25.466898	8.795114	116.268906	35.761883	-7.326412	121.102051	27.822361	39.444645	119.555962	31.792122	16.0591165	120.3290065	-82.725918	1.5311115	112.2088055
4.867298	8.349209	118.757317	-25.337234	8.699862	116.387688	35.879429	-7.389034	120.738098	27.898403	39.410282	119.898048	31.888916	16.010624	120.318073	-82.563384	1.3891	112.457303
4.405551	7.510245	118.58419	-25.20397	8.610397	116.496483	36.002357	-7.38804	120.352295	27.946836	39.40707	120.283722	31.9745965	16.009515	120.3180085	-82.3825365	1.211279	112.6749575
3.878044	6.723069	118.4412	-25.086344	8.600478	116.600433	36.146996	-7.327922	119.972374	27.981052	39.478596	120.6633	32.064024	16.075337	120.317837	-82.236712	1.125619	112.883029
3.020447	5.455466	118.034187	-24.948826	8.715056	116.746735	36.298077	-7.136844	119.418228	28.025705	39.591938	121.08947	32.161891	16.227547	120.253849	-82.059543	1.202565	113.239621
2.500076	4.411705	117.784691	-24.910988	8.893593	116.787018	36.378365	-7.017163	119.174644	28.059122	39.684155	121.189522	32.2187435	16.333496	120.182083	-82.0407195	1.45369	113.391953
1.835043	3.371868	117.511116	-24.844219	9.099756	116.730545	36.414921	-6.940092	119.032883	28.149017	39.748528	121.142578	32.281969	16.404218	120.0877305	-81.970407	1.795294	113.3733595
1.125841	2.302275	117.249992	-24.815674	9.324678	116.552757	36.415878	-6.908311	118.985542	28.247499	39.792156	120.966545	32.3316885	16.4419225	119.9760435	-81.9630365	2.2074335	113.1294705
0.436183	1.037924	117.007362	-24.825603	9.560037	116.35659	36.395641	-6.941312	119.034004	28.369001	39.810966	120.654678	32.382321	16.434827	119.844341	-82.033527	2.685247	112.868839
-0.285578	-0.319639	116.734245	-24.832195	9.723858	116.141602	36.32613	-6.950727	119.078705	28.467194	39.819695	120.254623	32.396662	16.434484	119.666664	-82.061052	3.013232	112.61654
-1.058436	-1.60517	116.476585	-24.812654	9.845147	115.917168	36.277008	-6.972892	119.076073	28.542974	39.809265	119.818832	32.409991	16.4181865	119.4474525	-82.035299	3.2721075	112.3868835
-2.228317	-3.839386	115.986061	-24.771338	9.890182	115.601074	36.273781	-7.002054	118.990799	28.619682	39.779881	119.138039	32.4467315	16.3889135	119.064419	-81.9894075	3.3914505	112.137729
-3.024856	-5.302587	115.687218	-24.712984	9.848799	115.415482	36.306988	-7.020004	118.919884	29.015827	39.586288	118.515968	32.6614075	16.283142	118.717926	-82.0873755	3.414456	112.113038
-3.886919	-6.890623	115.51561	-24.630722	9.803219	115.277901	36.36063	-7.021202	118.868652	28.623486	39.703636	118.218628	32.492058	16.341217	118.54364	-81.753502	3.265221	112.012162
-4.736141	-8.516966	115.406456	-24.526913	9.76123	115.204063	36.411346	-7.02061	118.847916	29.03047	39.473541	117.526161	32.720908	16.2264655	118.1870385	-81.774734	3.2959945	112.2210875
-5.659603	-10.062005	115.623543	-24.391159	9.730834	115.197029	36.480366	-7.047395	118.893341	29.062849	39.369576	116.955124	32.7716075	16.1610905	117.9242325	-81.5539255	3.3005775	112.4698255
-6.507662	-11.814305	115.985664	-24.278122	9.691153	115.302406	36.534847	-7.139558	119.084167	29.165428	39.208309	116.281235	32.8501375	16.0343755	117.682701	-81.4063815	3.3479305	112.922111
-7.297893	-13.456261	116.582939	-24.171974	9.65572	115.475098	36.588261	-7.30272	119.388367	28.921722	39.168335	115.757523	32.7549915	15.9328075	117.572945	-81.0989395	3.3786325	113.377251
-8.831585	-15.86726	117.962158	-24.013163	9.558859	115.870392	36.610317	-7.608572	119.894432	29.56348	38.558369	114.515495	33.0868985	15.4748985	117.2049635	-81.1132245	3.6428195	114.5358205
-9.692364	-17.382174	118.870209	-23.946547	9.482512	116.163383	36.605194	-7.857952	120.270203	29.346355	38.34544	114.038025	32.9757745	15.243744	117.154114	-80.8688685	3.72128	115.172652
-10.692342	-18.831932	119.854485	-23.880219	9.362965	116.426765	36.566315	-8.105984	120.638084	29.477358	37.960636	113.474144	33.0218365	14.927326	117.056114	-80.7822745	3.798604	115.797416
-11.704038	-20.179039	120.727631	-23.861296	9.203678	116.630196	36.507282	-8.344494	120.967606	29.972298	37.40189	112.832352	33.23979	14.528698	116.899979	-80.962382	3.878658	116.360413
-12.639703	-21.413635	121.457634	-23.851831	9.073123	116.725601	36.445229	-8.577668	121.266617	29.666222	37.171181	112.61911	33.0557255	14.2967565	116.9428635	-80.7593875	3.8494895	116.5083385
-13.366079	-22.729174	121.857811	-23.840221	8.88104	116.769943	36.380249	-8.807411	121.475693	30.121452	36.619053	112.139404	33.2508505	13.905821	116.8075485	-80.9312925	3.856259	116.7323375
-14.301835	-23.803381	122.1427	-23.839397	8.699105	116.72863	36.291893	-9.006323	121.605637	30.266291	36.346268	111.900688	33.279092	13.6699725	116.7531625	-80.957886	3.7282375	116.7040975
-15.643152	-25.217655	122.224953	-23.867647	8.4668	116.605843	36.137833	-9.283319	121.596001	30.386066	35.997494	111.643982	33.2619495	13.3570875	116.6199915	-80.9972435	3.5765125	116.5916945
-16.524687	-26.003719	122.090553	-23.868937	8.323767	116.529587	36.023792	-9.444276	121.478462	30.433495	35.840336	111.492302	33.2286435	13.19803	116.485382	-80.9665175	3.449504	116.573792
-17.607372	-26.517729	121.987297	-23.862663	8.243987	116.460312	35.933285	-9.534492	121.293213	30.482643	35.738201	111.375687	33.207964	13.1018545	116.33445	-80.93329	3.3861195	116.586174
-18.436705	-27.069864	121.80027	-23.833282	8.221475	116.451576	35.879322	-9.571108	121.076729	30.49213	35.667671	111.291336	33.185726	13.0482815	116.1840325	-80.85229	3.3946685	116.7191195
-19.072803	-27.542007	121.625534	-23.798265	8.254796	116.485229	35.841557	-9.590646	120.873299	30.484598	35.624901	111.244789	33.1630775	13.0171275	116.059044	-80.7596075	3.4924645	116.911414
-20.09786	-27.636942	121.691345	-23.727749	8.352224	116.583893	35.815437	-9.580937	120.716766	30.516922	35.609779	111.200485	33.1661795	13.014421	115.9586255	-80.6216775	3.690027	117.2091605
-20.841875	-27.762512	121.818245	-23.65556	8.476148	116.697266	35.788475	-9.564705	120.660225	30.58902	35.591526	111.156807	33.1887475	13.0134105	115.908516	-80.4998675	3.9388855	117.486016
-21.999294	-27.683998	122.070061	-23.601143	8.662438	116.878891	35.7342	-9.57534	120.702705	30.728096	35.551262	111.10656	33.231148	12.987961	115.9046325	-80.433434	4.336915	117.8531495
-22.631767	-27.602154	122.128273	-23.592159	8.72552	116.981598	35.699787	-9.602161	120.751846	30.80467	35.508026	111.094955	33.2522285	12.9529325	115.9234005	-80.4365465	4.4981075	118.0397955
-23.526917	-27.241516	122.194801	-23.552818	8.73471	117.058266	35.653969	-9.652615	120.801987	30.881083	35.456932	111.086395	33.267526	12.9021585	115.944191	-80.373162	4.5672615	118.172341
-24.287819	-26.873356	122.11132	-23.569485	8.739645	117.075714	35.604061	-9.693471	120.803368	30.902206	35.425209	111.100708	33.2531335	12.865869	115.952038	-80.3921035	4.613421	118.19939
-25.045315	-26.459991	121.862648	-23.592039	8.729983	117.076385	35.535824	-9.723671	120.716606	30.905098	35.402786	111.142799	33.220461	12.8395575	115.9297025	-80.404539	4.6204085	118.2230675
-25.529474	-26.058802	121.434258	-23.621017	8.72587	117.070137	35.444836	-9.743896	120.56559	30.879684	35.419445	111.178459	33.16226	12.8377745	115.8720245	-80.404294	4.6139655	118.2682495
-26.414812	-25.304396	121.040451	-23.686449	8.76013	117.052368	35.366833	-9.721628	120.358643	30.828995	35.502182	111.256531	33.097914	12.890277	115.807587	-80.470812	4.629983	118.297149
-27.499029	-24.203508	120.372726	-23.758396	8.856111	117.056976	35.233238	-9.580331	119.997742	30.309919	35.311306	111.729752	32.7715785	12.8654875	115.863747	-80.2883705	4.8467345	118.250205
-28.249079	-23.37977	119.843468	-23.839239	8.945473	117.069054	35.132019	-9.477461	119.704544	30.227322	35.487461	111.959579	32.6796705	13.005	115.8320615	-80.3581485	4.885946	118.3060465
-28.926447	-22.484453	119.27861	-23.907091	9.049979	117.116272	35.039989	-9.345921	119.378746	30.14628	35.714363	112.241364	32.5931345	13.184221	115.810055	-80.4073165	4.915737	118.422489
-29.667488	-21.472479	118.734802	-23.988924	9.179459	117.192909	34.948402	-9.206393	119.063614	30.070051	35.954071	112.603523	32.5092265	13.373839	115.8335685	-80.4870745	4.985079	118.5522495
-30.399624	-20.434231	118.369843	-24.028469	9.341537	117.305862	34.851513	-9.044473	118.798172	30.365982	36.577858	112.748123	32.6087475	13.7666925	115.7731475	-80.6656855	4.9163815	118.8385765
-31.15299	-19.3759	118.125496	-24.121376	9.500226	117.429146	34.734638	-8.860454	118.62738	29.943546	36.974026	113.316917	32.339092	14.056786	115.9721485	-80.581844	4.943666	118.8861435
-31.786442	-18.310604	118.01413	-24.153479	9.704687	117.560936	34.684246	-8.794932	118.462029	29.963791	37.17667	113.638817	32.3240185	14.190869	116.050423	-80.6309765	5.218505	119.071449
-32.86108	-16.566172	117.94751	-24.157604	10.020304	117.724297	34.564297	-8.657133	118.391037	30.436865	37.252766	113.733398	32.500581	14.2978165	116.0622175	-80.815789	5.7427915	119.3863765
-33.578312	-15.403904	118.017769	-24.152145	10.219706	117.73288	34.500671	-8.589969	118.399826	30.166763	37.454769	113.892792	32.333717	14.4324	116.146309	-80.638007	6.007012	119.319451
-34.260414	-14.295928	118.001846	-24.144468	10.392059	117.661438	34.466412	-8.564653	118.406532	30.618677	37.367786	113.639793	32.5425445	14.4015665	116.0231625	-80.8314805	6.3825515	119.2997135
-34.890522	-13.118882	117.869522	-24.100548	10.519502	117.503677	34.45776	-8.544131	118.406586	30.321711	37.521435	113.641312	32.3897355	14.488652	116.023949	-80.5908315	6.550352	118.983405
-35.546055	-11.966137	117.670677	-24.048409	10.585279	117.291245	34.468296	-8.531317	118.362	30.378691	37.509201	113.454796	32.4234935	14.488942	115.908398	-80.5203115	6.681616	118.674092
-36.193768	-10.834052	117.433228	-23.988853	10.61928	117.124413	34.472984	-8.509636	118.251396	30.415874	37.492306	113.322853	32.444429	14.491335	115.7871245	-80.422135	6.747225	118.4617015
-36.739559	-9.705219	117.118622	-23.918283	10.654009	116.923973	34.50174	-8.468296	118.112198	30.454758	37.490913	113.260612	32.478249	14.5113085	115.686405	-80.314815	6.7967095	118.161541
-37.676502	-7.884861	116.527962	-23.817947	10.701921	116.661812	34.562622	-8.377931	117.982903	30.539816	37.555111	113.331856	32.551219	14.58859	115.6573795	-80.187113	6.815252	117.6662445
-38.327255	-6.7104	116.081703	-23.790876	10.721568	116.490021	34.627743	-8.299764	117.873718	30.588371	37.636059	113.519798	32.608057	14.6681475	115.696758	-80.189809	6.7749885	117.283284
-38.898865	-5.493373	115.58683	-23.754662	10.746593	116.301796	34.679604	-8.22307	117.783058	30.626106	37.731667	113.764229	32.652855	14.7542985	115.7736435	-80.162179	6.7388875	116.8299485
-39.498035	-4.317565	115.069107	-23.674341	10.784935	116.103256	34.736515	-8.114875	117.647789	30.657995	37.839115	114.045479	32.697255	14.86212	115.846634	-80.045937	6.70775	116.359878
-40.171848	-3.145931	114.532387	-23.657188	10.803697	115.884193	34.812485	-8.044746	117.503616	30.722761	37.958557	114.382515	32.767623	14.9569055	115.9430655	-80.081999	6.6504885	115.8253205
-40.792789	-2.014182	113.948402	-23.565262	10.836101	115.619591	34.877346	-7.971591	117.328056	30.816307	38.097618	114.696541	32.8468265	15.0630135	116.0122985	-79.9773505	6.6091885	115.2268835
-41.442699	-0.896809	113.521645	-23.539297	10.896514	115.37764	34.930836	-7.897285	117.123901	30.910238	38.23819	114.939819	32.920537	15.1704525	116.03186	-79.999131	6.6225755	114.72342
-42.479671	0.676198	113.389603	-23.068722	10.963845	115.268456	35.024357	-7.76192	116.819321	31.469387	38.298717	114.824715	33.246872	15.2683985	115.822018	-79.384316	6.6592915	114.714894
-43.220757	1.647389	113.600876	-23.30689	11.363895	115.336143	35.104519	-7.643491	116.718582	31.236088	38.54369	114.77549	33.1703035	15.4500995	115.747036	-79.7840835	7.2776905	114.92525
-43.945244	2.573845	113.942825	-23.139303	11.492324	115.373886	35.171265	-7.553663	116.706001	31.716507	38.514622	114.336823	33.443886	15.4804795	115.521412	-79.722492	7.5041685	115.22636
-44.698559	3.420015	114.490471	-23.013115	11.636923	115.554764	35.260529	-7.473153	116.744789	31.797752	38.57811	113.981316	33.5291405	15.5524785	115.3630525	-79.5553705	7.7213675	115.7464755
-45.485996	4.22755	115.241219	-22.90485	11.739011	115.86261	35.317223	-7.42297	116.841316	31.468163	38.740177	113.633217	33.392693	15.6586035	115.2372665	-79.202393	7.8194185	116.4879535
-46.219891	4.968959	116.204323	-22.810122	11.775284	116.356125	35.372688	-7.379191	116.945137	31.430956	38.752167	113.109146	33.401822	15.686488	115.0271415	-79.022066	7.86408	117.6851085
-46.950645	5.696115	117.37709	-22.760422	11.75485	117.010292	35.405128	-7.331921	117.03186	31.31398	38.755257	112.667618	33.359554	15.711668	114.849739	-78.880398	7.798032	119.170845
-48.067917	6.75443	119.194099	-22.736349	11.571767	118.111778	35.458401	-7.297148	117.33754	31.443171	38.719582	112.050751	33.450786	15.711217	114.6941455	-78.923484	7.432317	121.5294105
-48.787815	7.445647	120.119431	-22.787968	11.405507	118.793823	35.493614	-7.305667	117.582687	30.80073	38.282372	112.150551	33.147172	15.4883525	114.866619	-78.723108	7.3226615	122.721027
-49.3936	8.155034	120.800522	-22.868595	11.151858	119.300529	35.525337	-7.36853	117.841316	30.561586	38.27597	112.116577	33.0434615	15.45372	114.9789465	-78.7806515	6.849996	123.6221115
-50.046814	8.903103	121.128723	-22.955557	10.881348	119.568047	NaN	NaN	NaN	35.552456	-7.471929	118.105652	NaN	NaN	NaN	NaN	NaN	NaN
-50.673546	9.673965	121.132744	-23.050411	10.601345	119.646965	NaN	NaN	NaN	35.57095	-7.57697	118.27227	NaN	NaN	NaN	NaN	NaN	NaN
-51.17804	10.492465	120.884384	-23.15967	10.301441	119.565758	NaN	NaN	NaN	35.575096	-7.714196	118.372833	NaN	NaN	NaN	NaN	NaN	NaN
-51.708298	11.404645	120.567978	-23.242121	10.052243	119.412064	35.54319	-7.847786	118.368217	30.002794	37.938179	111.995384	32.772992	15.0451965	115.1818005	-79.257234	5.0592895	123.6423275
-52.444786	12.909605	120.236633	-23.387785	9.75889	119.186386	35.416054	-7.963927	118.111977	29.905085	37.872921	112.066017	32.6605695	14.954497	115.088997	-79.4361395	4.563283	123.283775
-52.814232	14.000421	120.123337	-23.449366	9.710469	119.077042	35.33157	-7.997105	117.779411	29.822222	37.887444	112.229095	32.576896	14.9451695	115.004253	-79.475628	4.4757685	123.149831
-53.19381	15.192371	120.126938	-23.532879	9.657433	119.052017	35.259422	-7.930356	117.446159	29.72312	37.98045	112.462143	32.491271	15.025047	114.954151	-79.557029	4.289819	123.149883
-53.5154	16.422213	120.2127	-23.640343	9.702141	118.985573	35.189732	-7.826154	117.072609	29.624779	38.097237	112.779686	32.4072555	15.1355415	114.9261475	-79.6879415	4.2687405	123.0449985
-53.809631	17.669373	120.289253	-23.723017	9.756292	119.039276	35.135357	-7.691398	116.708946	29.514202	38.260303	113.144615	32.3247795	15.2844525	114.9267805	-79.7708135	4.2281315	123.1517715
-53.570175	19.274	120.473862	-23.767006	9.86165	118.963501	35.056648	-7.54194	116.380203	29.418076	38.427448	113.480011	32.237362	15.442754	114.930107	-79.771374	4.280546	122.996895
-54.196445	20.260902	120.698883	-23.624268	9.748145	118.850151	34.971561	-7.416645	116.084	29.341259	38.599586	113.770226	32.15641	15.5914705	114.927113	-79.404946	3.9048195	122.773189
-54.400349	22.166382	120.947906	-23.723555	9.92599	118.836853	34.835407	-7.231185	115.692078	29.255608	38.83989	114.149025	32.0455075	15.8043525	114.9205515	-79.4926175	4.0476275	122.7531545
-54.47234	23.365705	121.168755	-24.031616	10.2254	118.888321	34.766399	-7.132164	115.440071	29.190937	38.960339	114.361931	31.978668	15.9140875	114.901001	-80.0419	4.5367125	122.875641
-54.53487	24.590324	121.351608	-24.090858	10.276154	118.849312	34.674637	-7.062627	115.150223	29.062504	39.628799	114.463409	31.8685705	16.283086	114.806816	-80.0502865	4.269222	122.891808
-54.518276	25.735342	121.477058	-23.923079	10.098001	118.64444	34.560261	-7.008053	114.818939	28.986322	39.72813	114.613213	31.7732915	16.3600385	114.716076	-79.6194495	3.8359635	122.572804
-54.495018	26.826504	121.518242	-24.001265	10.143544	118.491814	34.445457	-6.965981	114.459335	28.929344	39.80759	114.732513	31.6874005	16.4208045	114.595924	-79.6899305	3.8662835	122.387704
-54.400742	27.89555	121.515892	-24.035133	10.159354	118.300591	34.370552	-6.951898	114.129379	28.895018	39.872952	114.848122	31.632785	16.460527	114.4887505	-79.703051	3.858181	122.1124315
-54.268604	28.968361	121.500526	-24.051296	10.177678	118.098152	34.305328	-6.911221	113.838943	28.883188	39.922405	114.940872	31.594258	16.505592	114.3899075	-79.69685	3.849764	121.8063965
-53.875046	30.40416	121.4133	-24.292387	10.457089	117.888107	34.272621	-6.855146	113.42218	29.283957	39.781334	114.870453	31.778289	16.463094	114.1463165	-80.363063	4.451084	121.6298975
-53.583954	31.33429	121.361732	-24.236782	10.526967	117.681412	34.217964	-6.83087	113.136803	29.30965	39.823315	114.898216	31.763807	16.4962225	114.0175095	-80.237371	4.5577115	121.3453145
-53.250114	32.206013	121.324707	-24.196394	10.57114	117.446602	34.159431	-6.780251	112.877991	28.960566	40.02821	114.987274	31.5599985	16.6239795	113.9326325	-79.9527865	4.5183005	120.9605715
-52.8675	33.045353	121.254227	-24.129036	10.672199	117.266479	34.126507	-6.729828	112.624069	29.416374	39.926277	114.670654	31.7714405	16.5982245	113.6473615	-80.0295125	4.7461735	120.8855965
-52.379715	33.78096	121.179672	-24.058605	10.771969	117.129745	34.108692	-6.672481	112.424614	29.064751	40.146984	114.722588	31.5867215	16.7372515	113.573601	-79.7039315	4.8066865	120.685889
-51.829117	34.49448	121.112671	-24.025539	10.827332	117.085396	34.095398	-6.638246	112.304916	29.073923	40.177391	114.554466	31.5846605	16.7695725	113.429691	-79.6357385	4.8850915	120.741101
-51.28656	35.148495	121.004951	-23.730131	10.6767	116.942703	34.084221	-6.647092	112.245285	29.133696	39.672436	114.45031	31.6089585	16.512672	113.3477975	-79.0692205	4.840728	120.5376085
-50.326683	36.050972	120.758209	-23.943224	10.867599	116.930214	34.102905	-6.713059	112.212883	29.1294	39.637482	114.23999	31.6161525	16.4622115	113.2264365	-79.5026005	5.2729865	120.6339915
-49.628456	36.585285	120.485458	-23.730513	10.566544	116.722504	34.116993	-6.782904	112.204727	29.112717	39.601444	114.157127	31.614855	16.40927	113.180927	-79.075881	4.723818	120.264081
-48.87851	37.050682	120.19162	-23.957985	10.643771	116.605782	34.133034	-6.850402	112.187065	29.076937	39.561356	114.133095	31.6049855	16.355477	113.16008	-79.5209555	4.932065	120.051484
-48.077526	37.479443	119.869041	-24.014767	10.500601	116.403999	34.175945	-6.935372	112.133049	29.030844	39.499985	114.163361	31.6033945	16.2823065	113.148205	-79.6329285	4.7188955	119.659793
-47.231461	37.921284	119.638695	-24.003216	10.356823	116.162849	34.177689	-6.977877	112.096931	28.997887	39.416206	114.236305	31.587788	16.2191645	113.166618	-79.59422	4.4944815	119.15908
-46.321781	38.30711	119.498299	-24.067644	10.232944	115.960609	34.190414	-7.024495	112.019173	28.98081	39.364994	114.360855	31.585612	16.1702495	113.190014	-79.7209	4.2956385	118.731204
-45.34314	38.675957	119.415329	-23.843878	9.940269	115.729439	34.206623	-7.00109	111.935555	28.9601	39.344059	114.538834	31.5833615	16.1714845	113.2371945	-79.2711175	3.7090535	118.2216835
-43.774818	39.182083	119.403122	-24.098314	10.063365	115.608849	34.278324	-6.877785	111.846962	29.277451	39.783375	114.674606	31.7778875	16.452795	113.260784	-79.9745155	3.673935	117.956914
-42.660599	39.507397	119.384048	-24.066833	10.110331	115.468536	34.37645	-6.718008	111.83976	28.882078	40.034012	115.179779	31.629264	16.658002	113.5097695	-79.76293	3.56266	117.4273025
-41.528965	39.793377	119.271301	-24.084778	10.168064	115.330551	34.49271	-6.567697	111.91124	28.888298	40.136726	115.485069	31.690504	16.7845145	113.6981545	-79.86006	3.5516135	116.9629475
-40.354046	40.040955	119.077423	-24.116055	10.253745	115.147926	34.602921	-6.406041	112.010468	28.872887	40.240974	115.763214	31.737904	16.9174665	113.886841	-79.970014	3.5900235	116.409011
-39.056023	40.273197	118.885933	-24.101601	10.37656	114.985893	34.718822	-6.244492	112.138237	28.838921	40.360687	116.016861	31.7788715	17.0580975	114.077549	-79.9820735	3.6950225	115.894237
-37.824562	40.426262	118.581665	-24.15238	10.509443	114.865448	34.82341	-6.081463	112.306961	29.173733	40.326466	116.022552	31.9985715	17.1225015	114.1647565	-80.3033315	3.8963845	115.5661395
-36.561234	40.544838	118.22821	-24.161741	10.674641	114.744118	34.921429	-5.932843	112.550827	28.745464	40.622623	116.277847	31.8334465	17.34489	114.414337	-80.1569285	4.004392	115.073899
-34.513756	40.677216	117.573807	-24.16436	10.870528	114.562096	35.070202	-5.806977	112.97171	29.089949	40.615536	116.162109	32.0800755	17.4042795	114.5669095	-80.4087955	4.3367765	114.5572825
-33.147598	40.631485	117.156647	-24.219851	11.00356	114.470657	35.165424	-5.746197	113.289726	28.705978	40.834965	116.371132	31.935701	17.544384	114.830429	-80.375403	4.462736	114.110885
-31.764555	40.586384	116.750244	-24.202757	11.125255	114.410797	35.264446	-5.756828	113.600288	28.736111	40.863174	116.370689	32.0002785	17.553173	114.9854885	-80.4057925	4.697337	113.8361055
-30.268999	40.489426	116.472916	-24.21809	11.240252	114.451431	35.355984	-5.796144	113.928864	29.163042	40.716545	116.111137	32.259513	17.4602005	115.0200005	-80.695693	5.0203035	113.8828615
-28.830158	40.341228	116.255081	-24.139648	11.39585	114.608025	35.425388	-5.826908	114.284622	28.874075	40.849449	116.174866	32.1497315	17.5112705	115.229744	-80.4290275	5.2804295	113.986306
-27.379877	40.189438	116.084625	-24.188496	11.517513	114.838264	35.495125	-5.866318	114.622078	29.372301	40.678791	115.939522	32.433713	17.4062365	115.2808	-80.810705	5.6287895	114.395728
-25.864378	40.030167	116.057205	-24.082293	11.510933	114.901474	35.57819	-5.936053	114.983055	29.470867	40.6469	115.94278	32.5245285	17.3554235	115.4629175	-80.6891145	5.6664425	114.3400305
-23.680885	39.660065	116.108681	-24.064087	11.50807	115.070976	35.682045	-6.055934	115.410271	29.581335	40.568085	116.121086	32.63169	17.2560755	115.7656785	-80.759864	5.7600645	114.3762735
-22.199444	39.47448	116.301712	-24.14432	11.505096	115.259262	35.724945	-6.112504	115.628029	29.618025	40.524231	116.338898	32.671485	17.2058635	115.9834635	-80.960125	5.8043285	114.5350605
-20.761496	39.198814	116.597351	-24.090794	11.397858	115.269051	35.748852	-6.160244	115.775803	29.663429	40.490551	116.6026	32.7061405	17.1651535	116.1892015	-80.8877285	5.6305625	114.3489005
-19.348047	38.932846	116.904808	-24.148138	11.357385	115.427383	35.743526	-6.161668	115.873802	29.681896	40.489735	116.921249	32.712711	17.1640335	116.3975255	-81.008987	5.5507365	114.4572405
-17.943766	38.672916	117.254433	-24.194641	11.332285	115.456627	35.724049	-6.133842	115.942322	29.691032	40.519291	117.255211	32.7075405	17.1927245	116.5987665	-81.0968225	5.4718455	114.3144875
-16.47818	38.331543	117.531548	-24.176683	11.30563	115.407928	35.713676	-6.084482	115.964195	29.686058	40.584126	117.595612	32.699867	17.249822	116.7799035	-81.053233	5.361438	114.0359525
-15.108171	38.02557	117.799126	-24.193142	11.307339	115.387436	35.728462	-6.040456	115.934494	29.671059	40.64875	117.925354	32.6997605	17.304147	116.929924	-81.0860445	5.310531	113.844948
-13.033141	37.500908	118.105042	-24.221912	11.336281	115.288971	35.720139	-5.947188	115.857376	29.262081	40.892937	118.473267	32.49111	17.4728745	117.1653215	-80.934934	5.1996875	113.4126205
-11.625166	37.007557	118.172546	-24.232677	11.360509	115.243935	35.72974	-5.917003	115.835129	29.677668	40.778687	118.484283	32.703704	17.430842	117.159706	-81.169058	5.290176	113.328164
-10.1807	36.469322	118.214378	-24.289995	11.416188	115.200447	35.728722	-5.905516	115.836761	29.277655	40.956989	118.805733	32.5031885	17.5257365	117.321247	-81.0831785	5.3066395	113.079647
-8.861562	35.966202	118.280922	-24.310722	11.450787	115.091232	35.724991	-5.910195	115.87281	29.670424	40.791084	118.750832	32.6977075	17.4404445	117.311821	-81.3191515	5.4611295	112.870643
-7.508985	35.318493	118.237839	-24.35638	11.479768	115.027847	35.724167	-5.944777	115.939964	29.643854	40.783436	118.819153	32.6840105	17.4193295	117.3795585	-81.3967705	5.5402065	112.6761355
-6.111099	34.558212	118.092682	-24.388737	11.482796	114.963615	35.700039	-5.994917	116.004692	29.606215	40.773193	118.841484	32.653127	17.389138	117.423088	-81.430601	5.576454	112.504142
-4.876805	33.878391	118.027222	-24.440943	11.491815	114.940247	35.652767	-6.015214	116.081093	29.600868	40.749462	118.835739	32.6268175	17.367124	117.458416	-81.5087035	5.616506	112.422078
-2.928958	32.61615	117.89135	-24.530518	11.530913	115.013161	35.618557	-6.077596	116.291962	29.602808	40.696178	118.779053	32.6106825	17.309291	117.5355075	-81.6717185	5.752535	112.4908145
-1.688428	31.716759	117.910072	-24.563957	11.535122	115.100243	35.579117	-6.170622	116.516792	29.212559	40.823528	118.916916	32.395838	17.326453	117.716854	-81.523752	5.743791	112.483632
-0.490819	30.753876	117.880699	-24.687193	11.517888	115.17984	35.547455	-6.274834	116.772652	29.620218	40.589767	118.713486	32.5838365	17.1574665	117.743069	-81.9582225	5.8783095	112.616611
0.748952	29.705349	117.877403	-24.726694	11.503883	115.223572	35.535946	-6.424676	117.065872	29.255161	40.637608	118.848244	32.3955535	17.106466	117.957058	-81.8489415	5.9013	112.490086
1.897427	28.682121	117.862793	-24.827906	11.449881	115.240921	35.504215	-6.546246	117.409134	29.266039	40.52169	118.772865	32.385127	16.987722	118.0909995	-82.040939	5.91204	112.3908425
3.056114	27.601725	117.782387	-24.90988	11.413642	115.19928	35.476204	-6.683233	117.785095	29.244846	40.404491	118.676552	32.360525	16.860629	118.2308235	-82.180285	5.966655	112.1677365
4.183316	26.413805	117.678223	-25.038734	11.358768	115.11116	35.450546	-6.83523	118.208267	29.213226	40.268852	118.522644	32.331886	16.716811	118.3654555	-82.409354	6.000725	111.8568645
5.704868	24.746733	117.652573	-25.187138	11.268604	115.024864	35.388081	-7.052308	118.882011	29.187056	40.034027	118.2174	32.2875685	16.4908595	118.5497055	-82.6618445	6.0463485	111.5000225
6.755625	23.564102	117.634621	-25.269896	11.2083	114.993904	35.349499	-7.185636	119.337723	29.194603	39.853325	118.01561	32.272051	16.3338445	118.6766665	-82.811843	6.0827555	111.3111415
7.68899	22.414732	117.769135	-25.305304	11.097642	115.033424	35.336361	-7.337861	119.755325	29.205967	39.695755	117.848656	32.271164	16.178947	118.8019905	-82.881772	6.016337	111.2648575
8.511161	21.348833	118.029678	-25.367123	10.964302	115.126183	35.316467	-7.451312	120.12191	29.623207	39.398148	117.571114	32.469837	15.973418	118.846512	-83.204083	5.955186	111.405854
9.407737	20.276287	118.198074	-25.334368	10.784192	115.227318	35.325916	-7.591369	120.377075	29.222446	39.439613	117.751587	32.274181	15.924122	119.064331	-82.942917	5.644262	111.390305
10.197889	19.219343	118.446198	-25.366142	10.580954	115.337479	35.368191	-7.706098	120.525955	29.193432	39.336605	117.857979	32.2808115	15.8152535	119.191967	-83.0130955	5.3466545	111.482991
10.875687	18.243303	118.696106	-25.363598	10.38501	115.433586	35.376705	-7.805668	120.616104	29.532442	39.060604	117.828545	32.4545735	15.627468	119.2223245	-83.1817695	5.142552	111.6448475
11.838577	16.841787	118.990601	-25.40428	10.155283	115.540825	35.350071	-7.915512	120.655106	29.044825	39.087963	118.33316	32.197448	15.5862255	119.494133	-83.006008	4.7243405	111.587517
12.421246	15.896754	119.179878	-25.468327	10.057495	115.589569	35.311859	-7.964917	120.68399	28.977835	38.989975	118.528091	32.144847	15.512529	119.6060405	-83.081501	4.602461	111.5730975
12.907179	15.032761	119.366165	-25.532242	10.006396	115.646538	35.257416	-8.031431	120.752869	29.307848	38.734119	118.518303	32.282632	15.351344	119.635586	-83.347116	4.661448	111.65749
13.325088	14.179733	119.571648	-25.612671	10.014964	115.717255	35.198002	-8.09864	120.848	28.850445	38.812576	118.818298	32.0242235	15.356968	119.833149	-83.2495655	4.67296	111.601361
13.547266	13.45652	119.833206	-25.684113	10.03675	115.80162	35.137646	-8.177765	121.009445	28.80051	38.712029	118.912994	31.969078	15.267132	119.9612195	-83.337304	4.806368	111.6420205
13.771881	12.645151	120.116272	-25.780254	10.0349	115.902138	35.088696	-8.276721	121.20787	28.756767	38.624546	118.962502	31.9227315	15.1739125	120.085186	-83.4832395	4.8958875	111.71909
14.194551	11.63881	120.216415	-25.865395	9.98788	115.959206	35.030384	-8.398632	121.426758	28.722784	38.502205	119.010841	31.876584	15.0517865	120.2187995	-83.607374	4.9239735	111.6996125
14.74583	10.2848	120.389023	-25.968557	9.87525	116.021553	34.936909	-8.600751	121.781921	28.661064	38.280251	119.0606	31.7989865	14.83975	120.4212605	-83.7361005	4.91075	111.6218455
14.563034	9.691117	120.729446	-26.224541	9.849856	116.196548	34.894882	-8.754389	122.005737	28.612753	38.15284	119.105614	31.7538175	14.6992255	120.5556755	-84.2028995	5.0004865	111.8374205
14.630182	8.927435	120.887589	-26.383091	9.760734	116.298744	34.862621	-8.88435	122.192932	28.566868	38.002296	119.136871	31.7147445	14.558973	120.6649015	-84.4809265	4.962495	111.9325865
14.798954	8.130343	120.880341	-26.174894	9.436994	116.126991	34.832916	-8.997536	122.336456	28.507713	37.842571	119.14576	31.6703145	14.4225175	120.741108	-84.0201025	4.4514705	111.512874
14.643513	7.452179	120.951912	-26.213356	9.292156	116.1521	34.820221	-9.115065	122.414543	28.453964	37.690292	119.158447	31.6370925	14.2876135	120.786495	-84.0638045	4.2966985	111.517705
14.321768	6.874703	121.035622	-26.270735	9.145657	116.178284	34.807354	-9.228646	122.432327	28.383228	37.551823	119.161896	31.595291	14.1615885	120.7971115	-84.136761	4.1297255	111.5594565
13.876989	6.315838	121.079193	-26.299381	8.999555	116.169296	34.773876	-9.33744	122.413788	28.308922	37.424335	119.176422	31.541399	14.0434475	120.795105	-84.140161	3.9556625	111.543487
13.407365	5.427699	120.946327	-26.388746	8.848799	116.144646	34.693371	-9.48311	122.313759	28.220739	37.276672	119.203827	31.457055	13.896781	120.758793	-84.234547	3.800817	111.530499
12.953443	4.906301	120.823669	-26.673559	8.931408	116.299248	34.621395	-9.571057	122.231056	28.180271	37.191536	119.235405	31.400833	13.8102395	120.7332305	-84.747951	4.0525765	111.8652655
12.431839	4.328293	120.654655	-26.685396	8.874223	116.241539	34.536621	-9.632193	122.111496	28.14629	37.133789	119.274101	31.3414555	13.750798	120.6927985	-84.7122475	3.997648	111.7902795
11.847246	3.801933	120.450829	-26.553297	8.768266	116.106369	34.443855	-9.692143	121.970276	28.107962	37.093498	119.306931	31.2759085	13.7006775	120.6386035	-84.3825025	3.8358545	111.5741345
11.389313	3.164368	120.108116	-26.620085	8.799746	116.101204	34.33783	-9.733232	121.771416	28.06369	37.078941	119.336113	31.20076	13.6728545	120.5537645	-84.44093	3.9266375	111.6486435
10.712181	2.599121	119.876289	-26.705006	8.856299	116.153572	34.240849	-9.747297	121.514404	27.991533	37.090282	119.395134	31.116191	13.6714925	120.454769	-84.526203	4.0411055	111.852375
9.608671	2.263345	119.695053	-26.763048	8.904026	116.210747	34.143894	-9.737556	121.229004	27.905188	37.105019	119.452515	31.024541	13.6837315	120.3407595	-84.550637	4.1243205	112.0807345
8.331868	1.451642	119.235466	-26.874655	8.977059	116.389359	34.017834	-9.664718	120.778259	27.734943	37.163048	119.565948	30.8763885	13.749165	120.1721035	-84.6256985	4.204953	112.6066145
7.373577	0.874058	119.018982	-26.954216	9.028368	116.534386	33.934929	-9.58462	120.509659	27.618313	37.212791	119.65625	30.776621	13.8140855	120.0829545	-84.685053	4.2426505	112.9858175
6.402061	0.278099	118.84816	-27.050098	9.082791	116.666199	33.841511	-9.525108	120.312965	27.494532	37.259346	119.739166	30.6680215	13.867119	120.0260655	-84.7682175	4.298463	113.3063325
5.369858	-0.357077	118.699181	-27.136112	9.144921	116.779282	33.732258	-9.464291	120.224548	27.384298	37.317749	119.761787	30.558278	13.926729	119.9931675	-84.830502	4.363113	113.5653965
4.288625	-1.041128	118.603577	-27.274483	9.245614	116.8461	33.602848	-9.403604	120.205978	27.287882	37.383198	119.716248	30.445365	13.989797	119.961113	-84.994331	4.501431	113.731087
3.111435	-1.690197	118.591599	-27.390566	9.406555	116.887436	33.4799	-9.363813	120.288887	27.196983	37.436878	119.541336	30.3384415	14.0365325	119.9151115	-85.1195735	4.7765775	113.8597605
1.94971	-2.447773	118.606606	-27.505442	9.539246	116.898384	33.348309	-9.320318	120.455765	27.102896	37.46307	119.256569	30.2256025	14.071376	119.856167	-85.2364865	5.007116	113.940601
0.12119	-3.628505	118.652412	-27.662432	9.694275	116.870674	33.156364	-9.3032	120.779434	26.938925	37.426544	118.726837	30.0476445	14.061672	119.7531355	-85.3725085	5.326878	113.9882125
-1.16015	-4.382716	118.713036	-27.784931	9.724261	116.820511	33.043625	-9.315332	120.985703	26.820507	37.364975	118.3526	29.932066	14.0248215	119.6691515	-85.501928	5.4237005	113.9718705
-2.455126	-5.168653	118.76178	-27.629763	9.559945	116.752151	32.903408	-9.356371	121.185562	26.703409	37.278385	117.995918	29.8034085	13.961007	119.59074	-85.0629345	5.158883	113.913562
-3.797269	-5.995878	118.76432	-27.986509	9.56784	116.763977	32.768326	-9.428387	121.332039	26.590523	37.156548	117.674515	29.6794245	13.8640805	119.503277	-85.6524425	5.2715995	114.024677
-5.179191	-6.7944	118.743118	-28.077576	9.413537	116.768204	32.631954	-9.506936	121.425797	26.467953	37.008408	117.434753	29.5499535	13.750736	119.430275	-85.7051055	5.076338	114.106133
-6.525414	-7.563788	118.654266	-28.199282	9.277734	116.784515	32.49572	-9.616966	121.475647	26.354328	36.867146	117.274948	29.425024	13.62509	119.3752975	-85.823588	4.930378	114.1937325
-7.950819	-8.359664	118.611183	-28.273359	9.156632	116.847656	32.371506	-9.702156	121.518562	26.262066	36.752987	117.166397	29.316786	13.5254155	119.3424795	-85.863504	4.7878485	114.3528325
-10.072223	-9.423107	118.554703	-28.347647	9.046538	117.0186	32.227211	-9.810039	121.539413	26.200846	36.647121	117.112267	29.2140285	13.418541	119.32584	-85.9093225	4.674535	114.71136
-11.592327	-10.071638	118.572662	-28.398804	9.056152	117.16008	32.134483	-9.841147	121.559319	26.169809	36.610409	117.104553	29.152146	13.384631	119.331936	-85.949754	4.727673	114.988224
-13.076906	-10.70633	118.528458	-28.446432	9.083088	117.293228	32.028877	-9.868224	121.538269	26.131168	36.559006	117.100098	29.0800225	13.345391	119.3191835	-85.9728865	4.820785	115.2672725
-14.61449	-11.277968	118.441895	-28.490013	9.117707	117.426239	31.94462	-9.897303	121.469513	26.080841	36.484089	117.063057	29.0127305	13.293393	119.266285	-85.9927565	4.942021	115.586193
-16.232365	-11.856861	118.319305	-28.534266	9.158753	117.530586	31.839312	-9.895648	121.349014	26.017946	36.407055	117.005798	28.928629	13.2557035	119.177406	-85.997161	5.0618025	115.883766
-17.817554	-12.388708	118.226692	-28.57692	9.238856	117.642342	31.726435	-9.869884	121.160255	25.941753	36.333385	116.91333	28.834094	13.2317505	119.0367925	-85.987934	5.2459615	116.2478915
-19.375553	-12.876331	118.255928	-28.614244	9.302852	117.829605	31.602455	-9.84393	120.929482	25.84973	36.265778	116.730545	28.7260925	13.210924	118.8300135	-85.9545805	5.39478	116.8291965
-21.791481	-13.68964	118.626335	-28.664186	9.428234	118.277916	31.422176	-9.777397	120.659233	25.705355	36.145443	116.267075	28.5637655	13.184023	118.463154	-85.8921375	5.672445	118.092678
