# Supplementary material for: How to jointly control a ball trajectory on a moving board: Methodological insights into Motor Learning and Rehabilitation
Source: PLoS One. 2025 Oct 15;20(10):e0334588. doi: 10.1371/journal.pone.0334588 (PMC12527165; doi:10.1371/journal.pone.0334588)
Supplement: S2 Data — (ZIP) [file pone.0334588.s002.zip › D4_026.csv]

Ball_X	Ball_Y	Ball_Z	BoardCentre_X	BoardCentre_Y	BoardCentre_Z	P1LeftHand_X	P1LeftHand_Y	P1LeftHand_Z	P1RightHand_X	P1RightHand_Y	P1RightHand_Z	P1MidHands_X	P1MidHands_Y	P1MidHands_Z	P2MidHands_X	P2MidHands_Y	P2MidHands_Z
-23.169153	36.199459	114.674889	-28.909666	11.913109	112.435081	30.203903	-7.370314	112.065414	25.41449	39.490437	113.657272	27.8091965	16.0600615	112.861343	-85.6285285	7.7661565	112.008819
-22.169998	35.999325	114.525436	-28.95867	12.024767	112.050941	30.256611	-7.200993	112.149849	25.366238	39.656185	114.004852	27.8114245	16.227596	113.0773505	-85.7287645	7.821938	111.0245315
-21.263924	35.68856	114.298225	-29.007854	12.213454	111.615906	30.320179	-6.984611	112.14489	25.337093	39.833378	114.271652	27.828636	16.4243835	113.208271	-85.844344	8.0025245	110.023541
-20.252783	35.340153	113.983711	-28.998398	12.404968	111.158356	30.387493	-6.767889	112.15432	25.311434	40.048767	114.362144	27.8494635	16.640439	113.258232	-85.8462595	8.169497	109.05848
-19.400757	34.968666	113.568077	-28.964291	12.555559	110.673012	30.451139	-6.588504	112.144043	25.296795	40.227474	114.283394	27.873967	16.819485	113.2137185	-85.802549	8.291633	108.1323055
-18.465052	34.529163	113.109276	-28.978861	12.70549	110.160378	30.483419	-6.446915	112.010788	25.195015	40.850414	114.100777	27.839217	17.2017495	113.0557825	-85.796939	8.2092305	107.2649735
-17.069254	33.616547	112.387642	-28.88233	12.869636	109.587517	30.516296	-6.315394	111.821556	25.206747	40.9669	113.57354	27.8615215	17.325753	112.697548	-85.6261815	8.413519	106.477486
-16.194387	32.882488	111.923218	-28.853634	12.919995	109.347115	30.508018	-6.303617	111.735107	25.274055	40.979881	113.131699	27.8910365	17.338132	112.433403	-85.5983045	8.501858	106.260827
-15.372679	32.135113	111.499176	-28.804918	12.984212	109.201309	30.486301	-6.350666	111.730766	25.33708	40.922783	112.720062	27.9116905	17.2860585	112.225414	-85.5215265	8.6823655	106.177204
-14.5688	31.285164	111.111916	-28.774124	12.990726	109.157059	30.465967	-6.454043	111.818062	25.398525	40.826656	112.330399	27.932246	17.1863065	112.0742305	-85.480494	8.7951455	106.2398875
-13.773579	30.33436	110.897491	-28.784445	12.939498	109.239136	30.427603	-6.571205	111.931084	25.452059	40.686188	112.009811	27.939831	17.0574915	111.9704475	-85.508721	8.8215045	106.5078245
-13.090883	29.346064	110.809456	-28.777784	12.875922	109.412895	30.371492	-6.726125	112.12751	25.511139	40.507099	111.77504	27.9413155	16.890487	111.951275	-85.4968835	8.861357	106.874515
-12.417054	28.348822	110.890793	-28.830639	12.807129	109.708702	30.319664	-6.875894	112.384773	25.567728	40.333366	111.62677	27.943696	16.728736	112.0057715	-85.604974	8.885522	107.4116325
-11.415382	26.773081	111.095062	-28.849857	12.704292	110.211006	30.215057	-7.09926	112.84536	25.646824	40.102394	111.538765	27.9309405	16.501567	112.1920625	-85.6306545	8.907017	108.2299495
-10.859915	25.71764	111.23159	-28.966036	12.694944	110.465195	30.118355	-7.231948	113.111092	25.645924	39.983986	111.485764	27.8821395	16.376019	112.298428	-85.8142115	9.013869	108.631962
-10.293612	24.702761	111.30751	-29.07078	12.712516	110.590836	29.997053	-7.319027	113.274956	25.618071	39.898754	111.385117	27.807562	16.2898635	112.3300365	-85.949122	9.1351685	108.8516355
-9.770401	23.684473	111.21637	-29.206324	12.759259	110.584656	29.837317	-7.405048	113.351334	25.569105	39.830044	111.197922	27.703211	16.212498	112.274628	-86.115859	9.30602	108.894684
-9.205851	22.599003	111.06765	-29.347498	12.845077	110.441444	29.634863	-7.448577	113.37178	25.487274	39.774036	110.964859	27.5610685	16.1627295	112.1683195	-86.2560645	9.5274245	108.7145685
-8.724934	21.603548	110.822403	-29.486374	12.93861	110.236504	29.510805	-7.511516	113.307594	25.431847	39.723026	110.715462	27.471326	16.105755	112.011528	-86.444074	9.771465	108.46148
-8.237399	20.633648	110.609665	-29.582619	13.104264	110.004791	29.321671	-7.489369	113.378654	25.390949	39.697521	110.539543	27.35631	16.104076	111.9590985	-86.521548	10.104452	108.0504835
-7.478595	19.14917	110.523308	-29.637253	13.396053	109.820473	29.149977	-7.433927	113.572655	25.438427	39.681999	110.452759	27.294202	16.124036	112.012707	-86.568708	10.66807	107.628239
-7.039839	18.196856	110.642685	-29.616032	13.598402	109.853241	29.151443	-7.403381	113.709114	25.512213	39.689301	110.563316	27.331828	16.14296	112.136215	-86.563892	11.053844	107.570267
-6.597001	17.307568	110.877136	-29.534233	13.779703	109.973373	29.196587	-7.348488	113.928902	25.603422	39.743374	110.855446	27.4000045	16.197443	112.392174	-86.4684705	11.361963	107.554572
-6.177734	16.418613	111.123291	-29.427784	13.941497	110.068367	29.303274	-7.260656	114.173904	25.703192	39.80262	111.219498	27.503233	16.270982	112.696701	-86.358801	11.612012	107.440033
-5.764291	15.480752	111.391235	-29.401402	14.098801	110.104141	29.385223	-7.185248	114.430443	25.787973	39.895744	111.661407	27.586598	16.355248	113.045925	-86.389402	11.842354	107.162357
-5.436428	14.588411	111.524521	-29.301163	14.238686	110.052124	29.499241	-7.119879	114.610634	25.876839	39.991791	112.11438	27.68804	16.435956	113.362507	-86.290366	12.041416	106.741741
-5.122906	13.725667	111.598587	-29.235094	14.361002	109.938896	29.587782	-7.061455	114.752289	25.979048	40.056011	112.488708	27.783415	16.497278	113.6204985	-86.253603	12.224726	106.2572935
-4.724217	12.36895	111.623695	-29.085476	14.496735	109.758087	29.768917	-7.029308	114.872147	26.145575	40.109303	112.850174	27.957246	16.5399975	113.8611605	-86.128198	12.4534725	105.6550135
-4.521828	11.420273	111.627075	-28.945351	14.555025	109.763779	29.896492	-7.047179	114.936737	26.299932	40.095966	112.949753	28.098212	16.5243935	113.943245	-85.988914	12.5856565	105.584313
-4.354076	10.497024	111.690887	-28.784466	14.631518	109.873703	30.044811	-7.084748	115.007111	26.489172	40.057327	112.989334	28.2669915	16.4862895	113.9982225	-85.8359235	12.7767465	105.7491835
-4.242311	9.577136	111.836716	-28.589529	14.6208	110.088058	30.225737	-7.108094	115.134933	27.069649	39.835938	112.869003	28.647693	16.363922	114.001968	-85.826751	12.877678	106.174148
-4.215847	8.57728	112.042381	-28.424015	14.601644	110.367165	30.472553	-7.241055	115.313576	27.257219	39.766281	113.020531	28.864886	16.262613	114.1670535	-85.712916	12.940675	106.5672765
-4.204909	7.611461	112.350227	-28.218094	14.578363	110.65377	30.694515	-7.299785	115.576378	27.420467	39.723804	113.26355	29.057491	16.2120095	114.419964	-85.493679	12.9447165	106.887576
-4.294438	6.597259	112.683907	-28.088844	14.543651	110.928238	30.896196	-7.333121	115.92276	27.266359	39.742279	113.609222	29.0812775	16.204579	114.765991	-85.2589655	12.882723	107.090485
-4.467217	5.181696	113.202377	-27.929058	14.574829	111.234154	31.12055	-7.348538	116.509308	27.480068	39.70396	113.762405	29.300309	16.177711	115.1358565	-85.158425	12.971947	107.3324515
-4.667064	4.211226	113.45166	-27.871695	14.624012	111.334351	31.218967	-7.288632	116.913948	27.578295	39.702267	113.831314	29.398631	16.2068175	115.372631	-85.142021	13.0412065	107.296071
-4.920348	3.283689	113.771751	-27.802261	14.685997	111.431099	31.295792	-7.195893	117.273521	27.962479	39.655247	113.764	29.6291355	16.229677	115.5187605	-85.2336575	13.142317	107.3434375
-5.241788	2.362771	113.941765	-27.760771	14.742086	111.493134	31.365347	-7.077843	117.536377	28.030056	39.708591	113.791359	29.6977015	16.315374	115.663868	-85.2192435	13.168798	107.3224
-5.533318	1.502448	114.014664	-27.683676	14.781751	111.600052	31.43434	-6.949342	117.690536	28.101349	39.781929	113.794617	29.7678445	16.4162935	115.7425765	-85.1351965	13.1472085	107.4575275
-5.963551	0.602023	114.024101	-27.619684	14.825953	111.699806	31.527069	-6.83695	117.652069	28.124147	39.904095	113.879097	29.825608	16.5335725	115.765583	-85.064976	13.1183335	107.634029
-6.410927	-0.212517	113.935402	-27.526136	14.85032	111.80619	31.642855	-6.727777	117.526985	27.791183	40.154903	114.073097	29.717019	16.713563	115.800041	-84.769291	12.987077	107.812339
-7.224864	-1.468347	113.651108	-27.419397	14.884257	111.847961	31.802883	-6.550357	117.332253	27.805609	40.333687	114.031601	29.804246	16.891665	115.681927	-84.64304	12.876849	108.013995
-7.806631	-2.290926	113.435921	-27.328661	14.959937	111.838821	31.913801	-6.410387	117.175339	27.81114	40.440514	114.015068	29.8624705	17.0150635	115.5952035	-84.5197925	12.9048105	108.0824385
-8.4243	-3.125304	113.204514	-27.249992	15.015936	111.817314	32.013729	-6.28551	117.08239	27.84799	40.53883	113.944016	29.9308595	17.12666	115.513203	-84.4308435	12.905212	108.121425
-9.2243	-3.950794	113.127983	-27.15148	15.088603	111.795929	32.097374	-6.145968	117.075333	27.913612	40.598991	113.81469	30.005493	17.2265115	115.4450115	-84.308453	12.9506945	108.1468465
-9.886786	-4.760214	112.986649	-26.995424	15.134025	111.735031	32.20787	-6.106831	117.067253	28.015331	40.651302	113.655678	30.1116005	17.2722355	115.3614655	-84.1024485	12.9958145	108.1085965
-10.838754	-5.631855	112.995186	-26.87291	15.209672	111.710915	32.341202	-6.071854	117.092369	28.136915	40.690903	113.417885	30.2390585	17.3095245	115.255127	-83.9848785	13.1098195	108.166703
-11.672944	-6.450248	113.061234	-26.773586	15.224032	111.707703	32.425724	-5.999249	117.216858	28.26202	40.695663	113.127563	30.343872	17.348207	115.1722105	-83.891044	13.099857	108.2431955
-13.107371	-7.670661	113.19696	-26.573483	15.224396	111.711037	32.564548	-5.977289	117.365707	28.449545	40.638367	112.595306	30.5070465	17.330539	114.9805065	-83.6540125	13.118253	108.4415675
-14.199713	-8.497438	113.277245	-26.479465	15.167536	111.736557	32.630455	-5.991092	117.459	28.530771	40.549179	112.199425	30.580613	17.2790435	114.8292125	-83.539543	13.0560285	108.6439015
-15.313262	-9.258494	113.449326	-26.404333	15.048641	111.752106	32.732155	-6.065434	117.509415	28.605656	40.392052	111.812088	30.6689055	17.163309	114.6607515	-83.4775715	12.933973	108.8434605
-16.440067	-9.977644	113.634315	-26.298761	14.926394	111.792267	32.776623	-6.125901	117.621468	28.658804	40.229816	111.406326	30.7177135	17.0519575	114.513897	-83.3152355	12.8008305	109.070637
-17.716858	-10.667996	113.788185	-26.235237	14.743857	111.853012	32.816296	-6.249614	117.663528	29.075661	39.901085	110.808357	30.9459785	16.8257355	114.2359425	-83.4164525	12.6619785	109.4700815
-18.937567	-11.283495	114.082443	-26.159367	14.575098	112.011574	32.795261	-6.272955	117.780319	28.770536	39.847557	110.584831	30.7828985	16.787301	114.182575	-83.1016325	12.362895	109.840573
-20.255373	-11.840227	114.463135	-26.104715	14.366176	112.29422	32.824455	-6.424014	117.772415	29.190794	39.47422	110.027039	31.0076245	16.525103	113.899727	-83.2170545	12.207249	110.688713
-22.210016	-12.58168	115.105293	-25.981981	14.050049	112.918785	32.877144	-6.655317	117.768265	28.873045	39.284073	109.795105	30.8750945	16.314378	113.781685	-82.8390565	11.78572	112.055885
-23.601875	-12.90284	115.712105	-25.926569	13.834232	113.480316	32.955723	-6.906403	117.713188	28.862328	39.076267	109.628906	30.9090255	16.084932	113.671047	-82.7621635	11.583532	113.289585
-24.938723	-13.231169	116.289345	-25.885609	13.634445	114.085831	32.929344	-6.951848	117.827011	28.811398	38.896511	109.593079	30.870371	15.9723315	113.710045	-82.641589	11.2965585	114.461617
-26.340271	-13.473198	116.840149	-25.891146	13.413945	114.686714	32.940258	-7.074445	117.893242	28.738096	38.744774	109.657822	30.839177	15.8351645	113.775532	-82.621469	10.9927255	115.597896
-27.683596	-13.629593	117.264412	-25.887894	13.211507	115.229591	32.935127	-7.195422	117.960152	28.641087	38.639969	109.813309	30.788107	15.7222735	113.8867305	-82.563895	10.7007405	116.5724515
-29.048279	-13.745541	117.544235	-25.925402	13.003402	115.673996	32.916187	-7.331897	117.992714	28.541761	38.535187	110.031853	30.728974	15.601645	114.0122835	-82.579778	10.405159	117.3357085
-30.397861	-13.806406	117.648186	-26.010406	12.833879	115.99456	32.868717	-7.445341	118.000183	28.440809	38.472382	110.27359	30.654763	15.5135205	114.1368865	-82.675575	10.1542375	117.8522335
-32.401222	-13.740773	117.576202	-26.105564	12.622847	116.223083	32.809727	-7.585026	117.888451	28.314907	38.410778	110.57502	30.562317	15.412876	114.2317355	-82.773445	9.832818	118.2144305
-33.683651	-13.676819	117.406891	-26.151812	12.520496	116.270195	32.75951	-7.656131	117.762032	28.262615	38.376698	110.704491	30.5110625	15.3602835	114.2332615	-82.8146865	9.6807085	118.3071285
-34.996826	-13.530919	117.251373	-26.195726	12.423358	116.248474	32.784706	-7.81003	117.514374	28.22975	38.352657	110.742867	30.507228	15.2713135	114.1286205	-82.89868	9.5754025	118.3683275
-36.263199	-13.346662	117.099419	-26.196814	12.361486	116.169403	32.769726	-7.892439	117.353798	28.219318	38.307716	110.708786	30.494522	15.2076385	114.031292	-82.88815	9.5153335	118.307514
-37.51046	-13.164083	117.022514	-26.174789	12.311999	116.107872	32.748337	-7.981084	117.194389	28.242891	38.247837	110.611023	30.495614	15.1333765	113.902706	-82.845192	9.4906215	118.313038
-38.740761	-12.898508	117.085457	-26.137447	12.282613	116.139114	32.724422	-8.061125	116.998672	28.282816	38.160618	110.448792	30.503619	15.0497465	113.723732	-82.778513	9.5154795	118.554496
-39.891312	-12.587434	117.410675	-26.038614	12.230826	116.317383	32.713776	-8.134375	116.799507	28.328053	38.06707	110.262169	30.5209145	14.9663475	113.530838	-82.5981425	9.4953045	119.103928
-41.561802	-12.110888	118.143066	-25.864904	12.14174	116.85833	32.730213	-8.242832	116.576447	28.370693	37.936638	110.121223	30.550453	14.846903	113.348835	-82.280261	9.436577	120.367825
-42.627541	-11.731862	118.712891	-25.80036	12.078178	117.302322	32.74778	-8.313029	116.508865	28.373524	37.866573	110.144333	30.560652	14.776772	113.326599	-82.161372	9.379584	121.278045
-43.607399	-11.340705	119.253609	-25.7274	11.981382	117.71463	32.747356	-8.344876	116.556099	28.365782	37.803871	110.223427	30.556569	14.7294975	113.389763	-82.011369	9.2332665	122.039497
-44.581646	-10.928701	119.642761	-25.736288	11.88317	118.003441	32.762867	-8.40856	116.639198	28.41011	37.266182	110.377563	30.5864885	14.428811	113.5083805	-82.0590645	9.337529	122.4985015
-45.524734	-10.521224	119.858887	-25.737581	11.782253	118.153679	32.782967	-8.460844	116.769012	28.399155	37.210308	110.430954	30.591061	14.374732	113.599983	-82.066223	9.189774	122.707375
-46.444164	-10.033848	119.991943	-25.772545	11.668355	118.205002	32.77589	-8.507046	116.902267	28.382093	37.143589	110.44799	30.5789915	14.3182715	113.6751285	-82.1240815	9.0184385	122.7348755
-47.280781	-9.536227	120.127121	-25.783464	11.572257	118.241821	32.762684	-8.545092	116.976952	28.337229	37.075554	110.426544	30.5499565	14.265231	113.701748	-82.1168845	8.879283	122.781894
-48.470943	-8.730655	120.20639	-25.832176	11.391188	118.258499	32.786251	-8.601616	117.042336	28.268681	36.994934	110.336876	30.527466	14.196659	113.689606	-82.191818	8.585717	122.827392
-49.139595	-8.154806	120.228134	-25.83547	11.264592	118.283806	32.81892	-8.617493	117.042671	28.219193	36.971687	110.290062	30.5190565	14.177097	113.6663665	-82.1899965	8.352087	122.9012455
-49.842731	-7.508669	120.256569	-25.868547	11.180164	118.32917	32.858932	-8.634445	117.00251	28.157478	36.996807	110.24501	30.508205	14.181181	113.62376	-82.245299	8.179147	123.03458
-50.420528	-6.813408	120.386139	-25.894251	11.147347	118.40477	32.867817	-8.628551	116.959129	28.095591	37.021553	110.184265	30.481704	14.196501	113.571697	-82.270206	8.098193	123.237843
-50.993759	-6.086858	120.436905	-25.88574	11.09242	118.52211	32.895241	-8.615212	116.904297	28.038349	37.043308	110.201347	30.466795	14.214048	113.552822	-82.238275	7.970792	123.491398
-51.558029	-5.324889	120.440933	-25.884686	11.044503	118.583908	32.932209	-8.588755	116.875473	27.973343	37.072372	110.293533	30.452776	14.2418085	113.584503	-82.222148	7.8471975	123.583313
-52.030861	-4.497566	120.341507	-25.908157	11.006676	118.577133	32.952614	-8.566146	116.855553	27.921999	37.137032	110.382996	30.4373065	14.285443	113.6192745	-82.2536205	7.727909	123.5349915
-52.659584	-3.193524	120.106056	-25.952297	10.938633	118.492821	32.961323	-8.536563	116.758904	27.852037	37.172867	110.513535	30.40668	14.318152	113.6362195	-82.311274	7.559114	123.3494225
-53.054546	-2.295603	119.834152	-26.011341	10.892771	118.364975	32.954372	-8.522002	116.706123	27.809366	37.204586	110.586533	30.381869	14.341292	113.646328	-82.404551	7.44425	123.083622
-53.457321	-1.333298	119.475327	-26.07806	10.88178	118.184898	32.917847	-8.479991	116.641319	27.757477	37.270962	110.614136	30.337662	14.3954855	113.6277275	-82.493782	7.3680745	122.7420685
-53.763348	-0.330776	119.175827	-26.166004	10.902204	118.017921	32.88036	-8.445897	116.557785	27.701059	37.302792	110.650848	30.2907095	14.4284475	113.6043165	-82.6227175	7.3759605	122.4315255
-54.077061	0.695322	118.971809	-26.221598	10.928303	117.865387	32.831997	-8.40487	116.473984	27.657261	37.351273	110.651398	30.244629	14.4732015	113.562691	-82.687825	7.3834045	122.168083
-54.319359	1.769351	118.880508	-26.265049	10.969654	117.827095	32.75692	-8.360466	116.361961	27.609024	37.438332	110.644737	30.182972	14.538933	113.503349	-82.71307	7.400375	122.150841
-54.578556	2.869132	118.873657	-26.275301	11.061912	117.877136	32.70586	-8.30565	116.246117	27.557489	37.504982	110.66935	30.1316745	14.599666	113.4577335	-82.6822765	7.524158	122.2965385
-54.774731	4.621518	119.174553	-26.310848	11.172374	118.065559	32.654877	-8.178828	116.094254	27.470314	37.681652	110.803589	30.0625955	14.751412	113.4489215	-82.6842915	7.593336	122.6821965
-54.901367	5.797919	119.364502	-26.408455	11.253784	118.301605	32.601646	-8.045023	116.021141	27.399704	37.816586	110.961571	30.000675	14.8857815	113.491356	-82.817585	7.6217865	123.111854
-54.979927	7.036644	119.455627	-26.434406	11.342759	118.461975	32.549786	-7.914023	115.988419	27.323273	37.982929	111.1716	29.9365295	15.034453	113.5800095	-82.8053415	7.651065	123.3439405
-54.995422	8.238455	119.456161	-26.493486	11.40223	118.505951	32.53101	-7.78231	115.9776	27.228979	38.161205	111.456635	29.8799945	15.1894475	113.7171175	-82.8669665	7.6150125	123.2947845
-55.059456	9.485652	119.372437	-26.595816	11.465759	118.519798	32.502102	-7.670772	115.964127	27.132011	38.330521	111.741661	29.8170565	15.3298745	113.852894	-83.0086885	7.6016435	123.186702
-54.991943	10.710187	119.10257	-26.702135	11.496628	118.401375	32.464401	-7.603869	115.957848	27.041197	38.454235	111.982277	29.752799	15.425183	113.9700625	-83.157069	7.568073	122.8326875
-54.969891	11.98243	118.595818	-26.904579	11.580969	118.24688	32.415981	-7.554605	115.939285	26.988394	38.54084	112.120071	29.7021875	15.4931175	114.029678	-83.5113455	7.6688205	122.464082
-54.880451	13.897374	117.994713	-27.04426	11.656438	117.790047	32.300903	-7.529489	115.777039	26.952919	38.596008	112.112366	29.626911	15.5332595	113.9447025	-83.715431	7.7796165	121.6353915
-54.732948	15.162723	117.616356	-27.090967	11.729836	117.473015	32.230167	-7.508177	115.601967	26.93898	38.638699	112.062927	29.5845735	15.565261	113.832447	-83.7665075	7.894411	121.113583
-54.57896	16.450686	117.281487	-27.150646	11.802458	117.258347	32.172318	-7.449919	115.420303	26.915831	38.706814	112.053749	29.5440745	15.6284475	113.737026	-83.8453665	7.9764685	120.779668
-54.392178	17.742613	117.162766	-27.170355	11.858687	117.076752	32.164398	-7.353462	115.17627	26.892984	38.802837	112.139801	29.528691	15.7246875	113.6580355	-83.869401	7.9926865	120.4954685
-54.164768	19.031233	117.09964	-27.232494	11.953771	116.946243	32.18388	-7.245792	114.917313	26.850616	38.980164	112.276054	29.517248	15.867186	113.5966835	-83.982236	8.040356	120.2958025
-53.963375	20.205915	117.049278	-27.296263	11.999108	116.864563	32.200344	-7.125498	114.605354	26.8027	39.174591	112.468399	29.501522	16.0245465	113.5368765	-84.094048	7.9736695	120.1922495
-53.767014	21.39974	117.104149	-27.194565	12.005753	116.562378	32.200657	-6.963939	114.281357	26.719648	39.359726	112.659409	29.4601525	16.1978935	113.470383	-83.8492825	7.8136125	119.654373
-53.436977	23.166101	117.277374	-27.251104	12.129032	116.419876	32.173615	-6.686132	113.820229	26.605272	39.672352	112.891388	29.3894435	16.49311	113.3558085	-83.8916515	7.764954	119.4839435
-53.178596	24.24111	117.304848	-27.278072	12.240469	116.316154	32.159985	-6.544233	113.523781	26.549154	39.818466	112.988754	29.3545695	16.6371165	113.2562675	-83.9107135	7.8438215	119.3760405
-52.921223	25.360294	117.265915	-27.298588	12.328458	116.134026	32.140999	-6.450067	113.233757	26.524738	39.950562	112.974564	29.3328685	16.7502475	113.1041605	-83.9300445	7.9066685	119.1638915
-52.6049	26.442867	117.229118	-27.340805	12.41149	115.944336	32.095997	-6.391059	112.983475	26.514828	40.022671	112.880753	29.3054125	16.815806	112.932114	-83.9870225	8.007174	118.956558
-52.275097	27.408569	117.211685	-27.348948	12.509096	115.807533	32.053627	-6.33622	112.738678	26.498545	40.093483	112.748909	29.276086	16.8786315	112.7437935	-83.973982	8.1395605	118.8712725
-51.922768	28.317192	117.191902	-27.381718	12.627813	115.685669	32.021584	-6.284021	112.527512	26.47386	40.16433	112.608147	29.247722	16.9401545	112.5678295	-84.011158	8.3154715	118.8035085
-51.55864	29.20751	117.213844	-27.154402	12.502968	115.558052	32.017563	-6.235575	112.333954	26.437319	40.210461	112.470337	29.227441	16.987443	112.4021455	-83.536245	8.018493	118.7139585
-51.026089	30.416733	117.233131	-27.347765	12.786783	115.50946	32.027573	-6.161675	112.110504	26.324944	40.796738	112.214111	29.1762585	17.3175315	112.1623075	-83.8717885	8.2560345	118.8566125
-50.591881	31.164005	117.258926	-27.330578	12.778823	115.418686	32.049568	-6.130056	111.976196	26.302052	40.842472	112.158943	29.17581	17.356208	112.0675695	-83.836966	8.201438	118.7698025
-50.149124	31.789743	117.190704	-27.343554	12.75568	115.312454	32.058701	-6.11675	111.835991	26.297119	40.855274	112.114334	29.17791	17.369262	111.9751625	-83.865018	8.142098	118.6497455
-49.68391	32.415779	117.086372	-27.335438	12.712255	115.204498	32.062149	-6.161846	111.743248	26.30106	40.845757	112.033829	29.1816045	17.3419555	111.8885385	-83.8524805	8.0825545	118.5204575
-49.1763	32.98122	116.908409	-27.36278	12.648499	115.06987	32.073151	-6.235079	111.633789	26.318583	40.782581	111.896095	29.195867	17.273751	111.764942	-83.921427	8.023247	118.374798
-48.680904	33.546051	116.687981	-27.368105	12.566555	114.883675	32.090839	-6.376358	111.542213	26.313227	40.691917	111.690201	29.202033	17.1577795	111.616207	-83.938243	7.9753305	118.151143
-48.188065	34.048874	116.414413	-27.352306	12.51319	114.705933	32.09935	-6.496413	111.506615	26.321173	40.569271	111.40815	29.2102615	17.036429	111.4573825	-83.9148735	7.989951	117.9544835
-47.344654	34.703934	115.788063	-27.321878	12.394113	114.336899	32.154827	-6.680641	111.4375	26.343378	40.403965	110.936501	29.2491025	16.861662	111.1870005	-83.8928585	7.926564	117.4867975
-46.742882	35.116013	115.319756	-27.118757	12.064911	113.960304	32.18092	-6.81733	111.391769	26.369694	40.288548	110.572052	29.275307	16.735609	110.9819105	-83.512821	7.394213	116.9386975
-46.08696	35.513252	114.886391	-27.294918	12.146894	113.718475	32.194641	-6.962251	111.294067	26.400703	40.157936	110.225716	29.297672	16.5978425	110.7598915	-83.887508	7.6959455	116.6770585
-45.4226	35.843254	114.592552	-27.24906	12.006813	113.443314	32.215714	-7.120399	111.101166	26.42127	40.015572	109.964584	29.318492	16.4475865	110.532875	-83.816612	7.5660395	116.353753
-44.792446	36.211685	114.48159	-27.22242	11.832279	113.242912	32.192455	-7.23181	110.949409	26.411083	39.892696	109.792839	29.301769	16.330443	110.371124	-83.746609	7.334115	116.1147
-44.07336	36.450638	114.482605	-27.173019	11.699191	113.091209	32.223274	-7.308871	110.741173	26.403587	39.80851	109.713516	29.3134305	16.2498195	110.2273445	-83.6594685	7.1485625	115.9550735
-43.393524	36.75877	114.578819	-27.1339	11.599123	112.998772	32.252087	-7.343778	110.542442	26.388418	39.750446	109.766533	29.3202525	16.203334	110.1544875	-83.5880525	6.994912	115.8430565
-42.194771	37.122456	114.674187	-27.085049	11.420831	112.87178	32.299622	-7.364408	110.291817	26.401278	39.706795	109.967247	29.35045	16.1711935	110.129532	-83.520548	6.6704685	115.614028
-41.358017	37.388142	114.749847	-27.038691	11.3601	112.783836	32.345814	-7.396209	110.074303	26.437601	39.676495	110.130676	29.3917075	16.140143	110.1024895	-83.4690895	6.580057	115.4651825
-40.556225	37.608562	114.819992	-27.011379	11.337733	112.659157	32.377907	-7.438542	109.885071	26.509836	39.639629	110.291817	29.4438715	16.1005435	110.088444	-83.4666295	6.5749225	115.22987
-39.729893	37.777145	114.826408	-26.924059	11.36252	112.551048	32.410057	-7.460151	109.743797	26.592144	39.598026	110.417244	29.5011005	16.0689375	110.0805205	-83.3492185	6.6561025	115.0215755
-38.841011	37.94886	114.78051	-26.890028	11.401978	112.460693	32.413612	-7.477057	109.686783	26.698563	39.558346	110.519722	29.5560875	16.0406445	110.1032525	-83.3361435	6.7633115	114.8181335
-37.895905	38.082123	114.659821	-26.817469	11.469123	112.341515	32.449196	-7.523757	109.636833	26.80759	39.509865	110.556602	29.628393	15.993054	110.0967175	-83.263331	6.945192	114.5863125
-36.862576	38.165508	114.48201	-26.758331	11.493752	112.242577	32.499012	-7.578923	109.620979	26.914942	39.440269	110.543419	29.706977	15.930673	110.082199	-83.223639	7.056831	114.402955
-35.416809	38.20475	114.224152	-26.656702	11.564016	112.106621	32.571434	-7.680199	109.639343	27.068127	39.328388	110.450157	29.8197805	15.8240945	110.04475	-83.1331845	7.3039375	114.168492
-34.405544	38.133015	114.052238	-26.751747	11.764842	112.219276	32.661335	-7.782201	109.667587	27.162037	39.227604	110.379456	29.911686	15.7227015	110.0235215	-83.41518	7.8069825	114.4150305
-33.367287	38.046001	113.891624	-26.552057	11.5233	111.998436	32.703144	-7.8978	109.749809	27.268982	39.118023	110.302116	29.986063	15.6101115	110.0259625	-83.090177	7.4364885	113.9709095
-32.26458	37.890373	113.633522	-26.630863	11.675119	112.089668	32.721634	-7.981076	109.888664	27.377552	38.982395	110.209534	30.049593	15.5006595	110.049099	-83.311319	7.8495785	114.130237
-31.156502	37.756779	113.338158	-26.453152	11.393565	111.818459	32.793938	-8.199622	109.967232	27.469904	38.834702	110.065331	30.131921	15.31754	110.0162815	-83.038225	7.46959	113.6206365
-30.09811	37.494946	113.006248	-26.405331	11.38146	111.760841	32.805553	-8.384328	110.060432	27.569527	38.656086	109.871033	30.18754	15.135879	109.9657325	-82.998202	7.627041	113.5559495
-28.979704	37.235874	112.70536	-26.367743	11.201749	111.601341	32.810768	-8.622896	110.154068	27.647093	38.417667	109.710846	30.2289305	14.8973855	109.932457	-82.9644165	7.5061125	113.270225
-27.205416	36.772537	112.251411	-26.374102	10.987645	111.466072	32.789005	-9.046873	110.308502	27.796585	37.973923	109.568344	30.292795	14.463525	109.938423	-83.040999	7.511765	112.993721
-26.042938	36.427948	112.026337	-26.295233	10.737035	111.19841	32.803242	-9.343527	110.437164	27.927059	37.668236	109.622765	30.3651505	14.1623545	110.0299645	-82.9556165	7.3117155	112.3668555
-24.915691	36.056721	111.800934	-26.264471	10.546382	110.991493	32.842464	-9.65783	110.612999	28.079956	37.356915	109.78875	30.46121	13.8495425	110.2008745	-82.990152	7.2432215	111.7821115
-23.720284	35.676426	111.630692	-26.216835	10.36305	110.739578	32.899429	-9.951097	110.780647	28.232727	37.074883	110.024178	30.566078	13.561893	110.4024125	-82.999748	7.164207	111.0767435
-22.503525	35.270645	111.458084	-26.17544	10.174483	110.465179	32.963955	-10.1901	110.878387	28.357815	36.847229	110.266701	30.660885	13.3285645	110.572544	-83.011765	7.0204015	110.357814
-21.378574	34.853001	111.395355	-26.115671	10.060282	110.239159	33.061253	-10.391336	110.891449	28.455061	36.645523	110.46051	30.758157	13.1270935	110.6759795	-82.989499	6.9934705	109.8023385
-20.256523	34.40892	111.340645	-26.039007	9.929585	110.066162	33.173714	-10.518165	110.832153	28.555302	36.516388	110.615608	30.864508	12.9991115	110.7238805	-82.942522	6.8600585	109.4084435
-18.556128	33.724525	111.397827	-25.858995	9.835493	109.855011	33.316822	-10.62969	110.733627	28.71969	36.388496	110.784676	31.018256	12.879403	110.7591515	-82.736246	6.791583	108.9508705
-17.484201	33.289879	111.479446	-25.741259	9.830915	109.781715	33.416183	-10.699615	110.664177	28.83707	36.316528	110.890053	31.1266265	12.8084565	110.777115	-82.6091445	6.8533735	108.786315
-16.361904	32.745407	111.482689	-25.685225	9.848811	109.653244	33.477119	-10.76159	110.582878	28.951818	36.268204	111.014877	31.2144685	12.753307	110.7988775	-82.5849185	6.944315	108.5076105
-15.275667	32.229347	111.515892	-25.592026	9.870674	109.560097	33.527161	-10.810411	110.491035	29.071236	36.242683	111.117149	31.2991985	12.716136	110.804092	-82.4832505	7.025212	108.316102
-14.155632	31.623264	111.502609	-25.532028	9.929221	109.515739	33.539627	-10.833203	110.433975	29.190182	36.251129	111.164795	31.3649045	12.708963	110.799385	-82.4289605	7.149479	108.232093
-13.131219	31.013441	111.511742	-25.477934	9.99969	109.489944	33.573128	-10.855663	110.334435	29.290346	36.250492	111.172821	31.431737	12.6974145	110.753628	-82.387605	7.3019655	108.22626
-12.131162	30.388529	111.460365	-25.418818	10.078072	109.494019	33.621517	-10.894509	110.251556	29.388275	36.235146	111.170151	31.504896	12.6703185	110.7108535	-82.342532	7.4858255	108.2771845
-10.563556	29.296839	111.416855	-25.377634	10.212416	109.496498	33.626446	-10.957206	110.261192	29.530594	36.18005	111.189964	31.57852	12.611422	110.725578	-82.333788	7.81341	108.267418
-9.572573	28.54546	111.370262	-25.370872	10.284156	109.416344	33.608185	-11.017724	110.350288	29.627089	36.110981	111.249138	31.617637	12.5466285	110.799713	-82.359381	8.0216835	108.032975
-8.641349	27.734644	111.277946	-25.341473	10.355273	109.358131	33.584942	-11.097252	110.473381	29.728027	36.026009	111.306534	31.6564845	12.4643785	110.8899575	-82.3394305	8.2461675	107.8263045
-7.650944	26.878803	111.195496	-25.351671	10.426406	109.235085	33.588486	-11.185555	110.628365	29.834101	35.937832	111.370125	31.7112935	12.3761385	110.999245	-82.4146355	8.4766735	107.470925
-6.685899	25.898388	111.141243	-25.323402	10.481915	109.156418	33.586143	-11.280404	110.841454	29.933605	35.863583	111.43985	31.759874	12.2915895	111.140652	-82.406678	8.6722405	107.172184
-5.845132	24.992382	111.076248	-25.304705	10.506794	109.016205	33.605831	-11.363759	111.0495	30.044058	35.800308	111.510956	31.8249445	12.2182745	111.280228	-82.4343545	8.7953135	106.752182
-4.956366	24.036171	110.962784	-25.280636	10.52915	108.880699	33.622116	-11.419318	111.207832	30.14917	35.742985	111.536537	31.885643	12.1618335	111.3721845	-82.446915	8.8964665	106.3892135
-3.665111	22.427761	110.716614	-25.115147	10.566698	108.648041	33.677547	-11.485239	111.37986	30.309752	35.685833	111.431442	31.9936495	12.100297	111.405651	-82.2239435	9.033099	105.890431
-2.893497	21.386021	110.597656	-25.060522	10.562231	108.585152	33.719105	-11.536686	111.503532	30.437538	35.630981	111.396576	32.0783215	12.0471475	111.450054	-82.1993655	9.0773145	105.72025
-2.128103	20.312737	110.609856	-24.938662	10.535617	108.605812	33.793827	-11.624518	111.650589	30.579086	35.541691	111.438225	32.1864565	11.9585865	111.544407	-82.0637805	9.1126475	105.667217
-1.412331	19.100527	110.701729	-24.822952	10.496144	108.716606	33.860966	-11.738145	111.90094	30.724945	35.400734	111.540161	32.2929555	11.8312945	111.7205505	-81.9388595	9.1609935	105.7126615
-0.75123	17.878231	110.875275	-24.746241	10.447523	108.891281	33.915359	-11.86466	112.240425	30.87351	35.247433	111.656952	32.3944345	11.6913865	111.9486885	-81.8869165	9.2036595	105.8338735
-0.146129	16.688705	111.092354	-24.682636	10.386662	109.082726	33.969887	-11.986765	112.62056	31.0429	34.62056	111.859093	32.5063935	11.3168975	112.2398265	-81.8716655	9.4564265	105.9256255
0.445304	15.488585	111.299446	-24.628408	10.328345	109.273979	34.030594	-12.088802	113.032471	31.125885	34.493088	112.016319	32.5782395	11.202143	112.524395	-81.8350555	9.454547	106.023563
1.2041	13.593454	111.648155	-24.594799	10.218679	109.513107	34.120663	-12.208541	113.633705	31.204023	34.364117	112.240768	32.662343	11.077788	112.9372365	-81.851941	9.35957	106.0889775
1.638276	12.39564	111.885643	-24.577248	10.093229	109.64135	34.169983	-12.283461	113.994888	31.23238	34.250427	112.384476	32.7011815	10.983483	113.189682	-81.8556775	9.202975	106.093018
2.058815	11.180408	112.049988	-24.552444	10.017519	109.730019	34.212624	-12.349176	114.300362	31.247477	34.183849	112.483215	32.7300505	10.9173365	113.3917885	-81.8349385	9.1177015	106.0682495
2.413709	9.913252	112.206688	-24.540415	9.91533	109.840919	34.257751	-12.398199	114.545151	31.268114	34.118401	112.5373	32.7629325	10.860101	113.5412255	-81.8437625	8.970559	106.1406125
2.740488	8.692567	112.325729	-24.508186	9.818212	109.921898	34.321609	-12.470586	114.730217	31.297319	34.03194	112.571335	32.809464	10.780677	113.650776	-81.825836	8.855747	106.19302
2.99733	7.570513	112.459549	-24.446934	9.707289	110.021271	34.393486	-12.512617	114.85894	31.342951	33.958591	112.59761	32.8682185	10.722987	113.728275	-81.7620865	8.691591	106.314267
3.238868	6.354034	112.522148	-24.340948	9.613472	110.102783	34.502853	-12.566246	114.972473	31.411913	33.894051	112.628105	32.957383	10.6639025	113.800289	-81.639279	8.5630415	106.405277
3.453876	4.566618	112.698433	-24.154625	9.504041	110.284332	34.700596	-12.642821	115.180191	31.562788	33.81641	112.790558	33.131692	10.5867945	113.9853745	-81.440942	8.4212875	106.5832895
3.560512	3.434828	112.877235	-24.056051	9.472702	110.413322	34.852142	-12.686527	115.35659	31.683308	33.780064	112.943626	33.267725	10.5467685	114.150108	-81.379827	8.3986355	106.676536
3.601646	2.356859	113.047775	-23.944298	9.451262	110.55262	34.977276	-12.690314	115.608688	31.778187	33.780014	113.085747	33.3777315	10.54485	114.3472175	-81.2663275	8.357674	106.7580225
3.565426	1.226844	113.279686	-23.848898	9.504066	110.731651	35.098152	-12.665455	115.848625	31.888809	33.799351	113.272095	33.4934805	10.566948	114.56036	-81.1912765	8.441184	106.902942
3.482436	0.136162	113.487015	-23.779943	9.564225	110.909142	35.17136	-12.55287	116.105247	31.952873	33.86475	113.424286	33.5621165	10.65594	114.7647665	-81.1220025	8.47251	107.0535175
3.336532	-0.922924	113.707611	-23.729721	9.628821	111.092079	35.270672	-12.511179	116.323212	31.989141	33.952965	113.538551	33.6299065	10.720893	114.9308815	-81.0893485	8.536749	107.2532765
3.149672	-1.896974	113.898956	-23.71921	9.741757	111.276222	35.353718	-12.415523	116.510902	31.998903	34.046902	113.664963	33.6763105	10.8156895	115.0879325	-81.1147305	8.6678245	107.4645115
2.704242	-3.492228	114.211098	-23.667183	9.887688	111.563194	35.456512	-12.228131	116.868042	31.983784	34.244492	113.834908	33.720148	11.0081805	115.351475	-81.054514	8.7671955	107.774913
2.359241	-4.485712	114.462242	-23.683889	9.981664	111.717751	35.503311	-12.110085	117.075584	31.985941	34.354614	113.946388	33.744626	11.1222645	115.510986	-81.112404	8.8410635	107.924516
1.96941	-5.421847	114.659241	-23.657841	10.099293	111.875893	35.523827	-11.975994	117.318687	31.999857	34.490192	114.02787	33.761842	11.257099	115.6732785	-81.077524	8.941487	108.0785075
1.519852	-6.409613	114.917603	-23.664972	10.219257	111.995659	35.519299	-11.821071	117.586159	32.041451	34.600746	114.051437	33.780375	11.3898375	115.818798	-81.110319	9.0486765	108.17252
1.060403	-7.387537	115.109161	-23.625309	10.323782	112.119232	35.545822	-11.774996	117.800819	32.094677	34.680115	114.026848	33.8202495	11.4525595	115.9138335	-81.0708675	9.1950045	108.3246305
0.526441	-8.311366	115.295921	-23.601843	10.409136	112.198067	35.55204	-11.687947	117.973625	32.159496	34.748123	113.969513	33.855768	11.530088	115.971569	-81.059454	9.288184	108.424565
-0.051587	-9.14347	115.460335	-23.567823	10.500738	112.281868	35.584934	-11.659888	118.112373	32.214893	34.780659	113.892296	33.8999135	11.5603855	116.0023345	-81.0355595	9.4410905	108.5614015
-1.061328	-10.44859	115.700043	-23.511898	10.584862	112.403091	35.632294	-11.594757	118.328819	32.31617	34.804417	113.72287	33.974232	11.60483	116.0258445	-80.998028	9.564894	108.7803375
-1.763157	-11.252497	115.819931	-23.462442	10.642701	112.466217	35.667004	-11.54415	118.456604	32.384502	34.821533	113.572609	34.025753	11.6386915	116.0146065	-80.950637	9.6467105	108.9178275
-2.569929	-12.005669	115.945267	-23.377634	10.675272	112.497917	35.688095	-11.480906	118.55954	32.448238	34.835899	113.401436	34.0681665	11.6774965	115.980488	-80.8234345	9.6730475	109.015346
-3.407963	-12.672104	116.115479	-23.373266	10.735677	112.624832	35.724625	-11.375092	118.714966	32.510971	34.876991	113.192116	34.117798	11.7509495	115.953541	-80.86433	9.7204045	109.296123
-4.347411	-13.261123	116.273918	-23.252014	10.762338	112.678719	35.784855	-11.287173	118.810585	32.548542	34.922195	112.986687	34.1666985	11.817511	115.898636	-80.6707265	9.707165	109.458802
-5.174043	-13.863696	116.368378	-23.399044	10.923587	112.958359	35.869682	-11.163805	118.90831	32.568478	34.97541	112.755653	34.21908	11.9058025	115.8319815	-81.017168	9.9413715	110.0847365
-6.207388	-14.399336	116.594803	-23.324642	10.940269	113.109383	35.942364	-11.067094	119.03019	32.589546	35.018204	112.506744	34.265955	11.975555	115.768467	-80.915239	9.904983	110.450299
-7.765813	-15.042988	116.836609	-23.17494	10.887101	113.324501	36.068127	-10.944963	119.196526	32.615162	35.055794	112.172211	34.3416445	12.0554155	115.6843685	-80.6915245	9.7187865	110.9646335
-8.799834	-15.425113	116.958389	-23.133287	10.808184	113.481346	36.15485	-10.88703	119.281639	32.616989	35.077415	111.977722	34.3859195	12.0951925	115.6296805	-80.6524935	9.5211755	111.3330115
-10.01765	-15.743311	117.002533	-22.942739	10.628616	113.52668	36.244724	-10.826991	119.295525	32.58551	35.077	111.823448	34.415117	12.1250045	115.5594865	-80.300595	9.1322275	111.4938735
-11.139381	-15.971896	116.87487	-22.874762	10.452701	113.647858	36.343143	-10.807624	119.221939	32.539124	35.074364	111.690247	34.4411335	12.13337	115.456093	-80.1906575	8.772032	111.839623
-12.308335	-16.199308	116.755615	-22.81328	10.278826	113.803589	36.443192	-10.802376	119.05043	32.486984	35.064007	111.575439	34.465088	12.1308155	115.3129345	-80.091648	8.4268365	112.2942435
-13.645252	-16.352409	116.584717	-22.741251	10.061376	113.993881	36.561684	-10.815987	118.831459	32.44244	35.047497	111.491058	34.502062	12.115755	115.1612585	-79.984564	8.006997	112.8265035
-14.921506	-16.293915	116.5979	-22.611471	9.819176	114.278831	36.665379	-10.854304	118.554459	32.391842	35.008919	111.407303	34.5286105	12.0773075	114.980881	-79.7515525	7.5610445	113.576781
-16.711887	-16.426704	116.392685	-22.450096	9.461435	114.948296	36.835712	-10.946735	118.02478	32.350788	34.941769	111.358643	34.59325	11.997517	114.6917115	-79.493442	6.925353	115.2048805
-18.056574	-16.387667	116.565384	-22.343475	9.226433	115.471306	36.934219	-11.020437	117.717705	32.310757	34.883926	111.432335	34.622488	11.9317445	114.57502	-79.309438	6.5211215	116.367592
-19.346582	-16.301331	116.682579	-22.23505	8.98572	115.995323	37.026997	-11.125441	117.445847	32.268131	34.832226	111.602295	34.647564	11.8533925	114.524071	-79.117664	6.1180475	117.466575
-20.634624	-16.193333	116.744461	-22.21652	8.787704	116.411629	37.066029	-11.204698	117.258873	32.225727	34.796761	111.91069	34.645878	11.7960315	114.5847815	-79.078918	5.7793765	118.2384765
-21.993961	-16.067535	116.802765	-22.248808	8.626395	116.697647	37.075985	-11.272946	117.128479	32.191097	34.764038	112.251709	34.633541	11.745546	114.690094	-79.131157	5.507244	118.7052
-23.319695	-15.892591	116.753456	-22.231033	8.503861	116.867302	37.018402	-11.315034	117.076477	32.189663	34.747051	112.555122	34.6040325	11.7160085	114.8157995	-79.0660985	5.2917135	118.9188045
-24.606222	-15.741455	116.657219	-22.258339	8.430875	116.997406	36.98336	-11.375016	116.951225	32.220833	34.729755	112.806152	34.6020965	11.6773695	114.8786885	-79.1187745	5.1843805	119.1161235
-26.617474	-15.450482	116.727158	-22.281961	8.402575	117.133377	36.888004	-11.495902	116.812263	32.304989	34.638535	113.016632	34.5964965	11.5713165	114.9144475	-79.1604185	5.2338335	119.3523065
-27.844637	-15.277344	116.893959	-22.245283	8.419307	117.320755	36.819969	-11.599041	116.73703	32.391994	34.565735	112.999329	34.6059815	11.483347	114.8681795	-79.0965475	5.355267	119.7733305
-29.0786	-15.123655	117.118546	-22.209129	8.42862	117.516121	36.75386	-11.698178	116.672371	32.470592	34.447704	112.956825	34.612226	11.374763	114.814598	-79.030484	5.482477	120.217644
-30.336338	-14.961977	117.488602	-22.191725	8.433084	117.815948	36.718773	-11.808393	116.592133	32.536167	34.34124	112.865623	34.62747	11.2664235	114.728878	-79.01092	5.5997445	120.903018
-31.457499	-14.791146	117.809998	-22.106777	8.416339	118.053017	36.66267	-11.889019	116.489258	32.570065	34.246601	112.802872	34.6163675	11.178791	114.646065	-78.8299215	5.653887	121.459969
-32.572582	-14.702866	118.159248	-22.064522	8.400592	118.318733	36.627544	-11.908207	116.415199	32.573124	34.18795	112.747765	34.600334	11.1398715	114.581482	-78.729378	5.6613125	122.055984
-33.66119	-14.574604	118.513573	-22.048244	8.381998	118.516876	36.623989	-12.020701	116.355621	32.520805	34.656498	112.593651	34.572397	11.3178985	114.474636	-78.668885	5.4460975	122.559116
-35.235394	-14.403202	119.027939	-22.070412	8.354087	118.661057	36.591362	-12.0813	116.474869	32.467041	34.553913	112.324974	34.5292015	11.2363065	114.3999215	-78.6700255	5.4718675	122.9221925
-36.170704	-14.271016	119.277527	-22.107641	8.383512	118.58429	36.591511	-12.143077	116.622749	32.459103	34.447517	112.002632	34.525307	11.15222	114.3126905	-78.740589	5.614804	122.8558895
-37.050442	-14.184875	119.455734	-22.210957	8.4136	118.47081	36.519142	-12.182889	116.786018	32.844414	34.209526	111.43972	34.681778	11.0133185	114.112869	-79.103692	5.8138815	122.828751
-37.979813	-14.024846	119.581314	-22.261597	8.452828	118.255295	36.471115	-12.22635	116.946373	32.803555	34.131805	110.990799	34.637335	10.9527275	113.968586	-79.160529	5.9529285	122.542004
-38.863316	-13.834171	119.706581	-22.331596	8.455329	118.096336	36.406052	-12.28197	117.084206	32.325134	33.630646	110.802475	34.365593	10.674338	113.9433405	-79.028785	6.23632	122.2493315
-39.638653	-13.651082	119.837662	-22.395094	8.426555	117.954399	36.325119	-12.335687	117.143654	32.253216	33.522999	110.391022	34.2891675	10.593656	113.767338	-79.0793555	6.259454	122.14146
-40.336727	-13.391216	119.977951	-22.435638	8.383133	117.920219	36.264462	-12.4013	117.148605	32.170795	33.420574	110.069344	34.2176285	10.509637	113.6089745	-79.0889045	6.256629	122.2314635
-41.335903	-12.94954	120.260109	-22.477497	8.32329	117.958084	36.194622	-12.42413	117.199493	32.03056	33.328281	109.725616	34.112591	10.4520755	113.4625545	-79.067585	6.1945045	122.4536135
-41.896397	-12.570564	120.457291	-22.533844	8.250651	118.04422	36.140045	-12.348376	117.305229	31.918591	33.309387	109.59153	34.029318	10.4805055	113.4483795	-79.097006	6.0207965	122.6400605
-42.418438	-12.13039	120.603836	-22.571505	8.201379	118.122795	36.116089	-12.330918	117.396736	31.801718	33.307861	109.497658	33.9589035	10.4884715	113.447197	-79.1019135	5.9142865	122.798393
-42.947701	-11.64291	120.756493	-22.638489	8.151209	118.205154	36.065983	-12.331555	117.509148	31.682945	33.267712	109.451187	33.874464	10.4680785	113.4801675	-79.151442	5.8343395	122.9301405
-43.454849	-11.084478	120.848381	-22.741297	8.060694	118.284081	36.039833	-12.413953	117.538925	31.519165	33.731266	109.367714	33.779499	10.6586565	113.4533195	-79.262093	5.4627315	123.1148425
-43.896572	-10.459076	120.826508	-22.825359	8.013873	118.34034	35.93346	-12.452974	117.571732	31.406679	33.702999	109.398529	33.6700695	10.6250125	113.4851305	-79.3207875	5.4027335	123.1955495
-44.342503	-9.775662	120.73407	-22.930891	7.949246	118.369987	35.81403	-12.485158	117.583931	31.2971	33.681423	109.453461	33.555565	10.5981325	113.518696	-79.417347	5.3003595	123.221278
-44.869087	-8.570196	120.32576	-23.140074	7.894815	118.308899	35.646214	-12.556632	117.481232	31.192959	33.174122	109.64135	33.4195865	10.308745	113.561291	-79.6997345	5.480885	123.056507
-45.260395	-7.693347	119.881912	-23.28544	7.871634	118.099319	35.503487	-12.54949	117.41967	31.093315	33.216202	109.735596	33.298401	10.333356	113.577633	-79.869281	5.409912	122.621005
-45.571285	-6.757432	119.192017	-23.4146	7.902348	117.719292	35.381466	-12.542641	117.225006	31.017729	33.287655	109.874817	33.1995975	10.372507	113.5499115	-80.0287975	5.432189	121.8886725
-45.892406	-5.741795	118.270088	-23.575104	7.977842	117.254295	35.249992	-12.472995	117.015579	30.949783	33.415447	110.030975	33.0998875	10.471226	113.523277	-80.2500955	5.484458	120.985313
-45.988205	-4.805048	117.294357	-23.738579	8.096055	116.761147	35.096828	-12.39498	116.65094	30.902296	33.584152	110.236267	32.999562	10.594586	113.4436035	-80.47672	5.597524	120.0786905
-46.424065	-3.471613	116.660904	-23.910982	8.269973	116.406418	34.902618	-12.275817	116.193558	30.835688	33.804714	110.379173	32.869153	10.7644485	113.2863655	-80.691117	5.7754975	119.5264705
-46.707649	-2.259309	116.333321	-23.999615	8.561028	116.142227	34.702091	-12.105642	115.715012	30.746723	34.045959	110.404312	32.724407	10.9701585	113.059662	-80.723637	6.1518975	119.224792
-47.047264	-0.402059	116.159401	-24.069054	8.982343	116.040161	34.441509	-11.777934	115.100006	30.603024	34.442211	110.436249	32.5222665	11.3321385	112.7681275	-80.6603745	6.6325475	119.3121945
-47.245831	0.851616	116.112854	-24.096754	9.284334	116.014374	34.363197	-11.564322	114.814568	30.537474	34.673084	110.508011	32.4503355	11.554381	112.6612895	-80.6438435	7.014287	119.3674585
-47.403	2.091771	116.110352	-24.17235	9.510686	116.041481	34.267262	-11.430969	114.63784	30.509939	34.843803	110.570053	32.3886005	11.706417	112.6039465	-80.7333005	7.314955	119.4790155
-47.589581	3.315315	116.134933	-24.178638	9.678671	116.00351	34.196518	-11.357151	114.512085	30.511526	34.952499	110.563171	32.354022	11.797674	112.537628	-80.711298	7.559668	119.469392
-47.689056	4.538971	116.080605	-24.303234	9.817076	116.030182	34.077705	-11.350698	114.455048	30.521616	34.97337	110.503647	32.2996605	11.811336	112.4793475	-80.9061285	7.822816	119.5810165
-47.831375	5.734719	115.964546	-24.295986	9.908575	115.845917	33.975048	-11.374075	114.444969	30.515951	34.9352	110.39399	32.2454995	11.7805625	112.4194795	-80.8374715	8.0365875	119.2723545
-47.896904	6.902801	115.874527	-24.349371	9.886141	115.766235	33.890896	-11.441257	114.436592	30.880463	35.243965	109.998917	32.3856795	11.901354	112.2177545	-81.0844215	7.870928	119.3147155
-47.977432	8.643541	115.910492	-24.537348	9.894063	115.791611	33.782394	-11.543134	114.377525	30.686241	35.116627	109.78392	32.2343175	11.7867465	112.0807225	-81.3090135	8.0013795	119.5024995
-48.025124	9.781936	115.967735	-24.480886	9.75882	115.734184	33.696342	-11.558363	114.408195	30.287451	35.126621	109.781357	31.9918965	11.784129	112.094776	-80.9536685	7.733511	119.373592
-48.034878	10.960765	116.095116	-24.490786	9.633035	115.867302	33.675606	-11.579873	114.427689	30.206903	35.088577	109.69043	31.9412545	11.754352	112.0590595	-80.9228265	7.511718	119.6755445
-48.04681	12.113006	116.290642	-24.53784	9.521306	115.972031	33.668488	-11.569301	114.460716	30.089903	35.09201	109.674057	31.8791955	11.7613545	112.0673865	-80.9548755	7.2812575	119.8766755
-47.98048	13.281865	116.359589	-24.623131	9.41746	116.128838	33.650131	-11.524324	114.498375	29.946676	35.118702	109.731277	31.7984035	11.797189	112.114826	-81.0446655	7.037731	120.14285
-47.886829	14.530166	116.386185	-24.744965	9.327551	116.18869	33.664349	-11.479123	114.463364	30.227175	35.163887	109.672928	31.945762	11.842382	112.068146	-81.435692	6.81272	120.309234
-47.881031	15.732347	116.406128	-24.838266	9.260684	116.187874	33.585453	-11.354758	114.42498	30.018145	35.280586	109.894051	31.801799	11.962914	112.1595155	-81.478331	6.558454	120.2162325
-47.725895	17.50926	116.343155	-25.061945	9.094408	115.979004	33.468727	-11.154007	114.212883	29.295185	35.111202	110.532532	31.381956	11.9785975	112.3727075	-81.505846	6.2102185	119.5853005
-47.624001	18.791937	116.362549	-25.263056	9.078175	115.928925	33.312042	-10.976428	114.02211	29.470453	35.75256	110.502335	31.3912475	12.388066	112.2622225	-81.9173595	5.768284	119.5956275
-47.472904	19.947556	116.404404	-25.415236	9.063515	115.828262	33.167759	-10.829572	113.757492	29.223896	35.89526	110.764656	31.1958275	12.532844	112.261074	-82.0262995	5.594186	119.39545
-47.301449	21.162783	116.440155	-25.632154	9.057692	115.707458	33.032806	-10.677129	113.444687	29.003605	36.072693	111.07103	31.0182055	12.697782	112.2578585	-82.2825135	5.417602	119.1570575
-47.123806	22.378916	116.421982	-25.83634	9.040454	115.494431	32.877399	-10.536687	113.110519	28.388987	35.826565	111.643562	30.633193	12.644939	112.3770405	-82.305873	5.435969	118.6118215
-46.947548	23.499599	116.375038	-26.039509	9.033042	115.228203	32.729549	-10.424412	112.726006	28.188673	35.957493	111.934837	30.459111	12.7665405	112.3304215	-82.538129	5.2995435	118.1259845
-46.674187	24.583469	116.294052	-26.196253	9.156263	115.009537	32.551418	-10.336142	112.355461	28.034473	36.080647	112.138199	30.2929455	12.8722525	112.24683	-82.6854515	5.4402735	117.772244
-46.316341	26.223007	116.193199	-26.39027	9.223646	114.547493	32.27438	-10.271915	111.809418	27.904543	36.174988	112.22242	30.0894615	12.9515365	112.015919	-82.8700015	5.4957555	117.079067
-46.125053	27.260389	116.141449	-26.481447	9.315947	114.363754	32.104034	-10.291297	111.517487	27.888641	36.156212	112.15078	29.9963375	12.9324575	111.8341335	-82.9592315	5.6994365	116.8933745
-45.854813	28.123024	116.149544	-26.557068	9.437806	114.264908	31.94598	-10.357568	111.280289	27.905201	36.071457	112.047768	29.9255905	12.8569445	111.6640285	-83.0397265	6.0186675	116.8657875
-45.542519	28.935999	116.151108	-26.568722	9.476503	114.123085	31.801218	-10.442654	111.048218	27.92341	35.965313	111.962891	29.862314	12.7613295	111.5055545	-82.999758	6.1916765	116.7406155
-45.201336	29.673878	116.17762	-26.640474	9.449128	113.988022	31.668058	-10.575882	110.816132	27.932198	35.851692	111.898956	29.800128	12.637905	111.357544	-83.081076	6.260351	116.6185
-44.86031	30.332733	116.241325	-26.661661	9.411306	113.840851	31.563702	-10.686147	110.523186	27.917183	35.734833	111.89933	29.7404425	12.524343	111.211258	-83.0637645	6.298269	116.470444
-44.60257	30.929882	116.325424	-26.754629	9.332775	113.663818	31.449772	-10.719957	110.236679	27.867594	35.673775	111.938919	29.658683	12.476909	111.087799	-83.167941	6.188641	116.239837
-44.095699	31.57008	116.331444	-26.825476	9.28422	113.355675	31.29068	-10.700674	109.733734	27.730659	35.700859	111.981651	29.5106695	12.5000925	110.8576925	-83.1616215	6.0683475	115.8536575
-43.738861	31.923279	116.273666	-26.932251	9.269838	113.062431	31.19792	-10.640412	109.416962	27.63859	35.728848	111.914482	29.418255	12.544218	110.665722	-83.282757	5.995458	115.45914
-43.396118	32.204128	116.121544	-26.976854	9.27433	112.793648	31.129444	-10.590731	109.095955	27.53492	35.796974	111.779472	29.332182	12.6031215	110.4377135	-83.28589	5.9455385	115.1495825
-43.001957	32.372681	115.917274	-27.042448	9.320256	112.590729	31.044111	-10.538533	108.820763	27.39654	36.305099	111.537956	29.2203255	12.883283	110.1793595	-83.3052215	5.757229	115.0020985
-42.560913	32.516991	115.771255	-27.051922	9.378643	112.444855	30.96697	-10.5436	108.62191	27.348873	36.315018	111.226379	29.1579215	12.885709	109.9241445	-83.2617655	5.871577	114.9655655
-42.010262	32.566917	115.57962	-27.099756	9.484137	112.397346	30.8729	-10.600806	108.470665	27.339291	36.261963	110.856354	29.1060955	12.8305785	109.6635095	-83.3056075	6.1376955	115.1311825
-41.45929	32.602539	115.415596	-27.110165	9.532313	112.40004	30.788984	-10.705746	108.39666	27.349493	36.183796	110.486877	29.0692385	12.739025	109.4417685	-83.2895685	6.325601	115.3583115
-40.510757	32.543175	114.974533	-27.126989	9.526563	112.39077	30.696663	-10.948732	108.464066	27.419641	35.98222	109.901138	29.058152	12.516744	109.182602	-83.31213	6.536382	115.598938
-39.815651	32.52298	114.609589	-27.126667	9.522099	112.375244	30.643332	-11.159072	108.575462	27.48609	35.80233	109.502899	29.064711	12.321629	109.0391805	-83.318045	6.722569	115.7113075
-39.026299	32.434986	114.1567	-27.130117	9.498986	112.357697	30.590868	-11.409949	108.720909	27.561319	35.586342	108.99749	29.0760935	12.0881965	108.8591995	-83.3363275	6.9097755	115.8561945
-38.204952	32.32283	113.647606	-27.135447	9.473642	112.360741	30.513233	-11.676868	108.932625	27.616978	35.314308	108.419548	29.0651055	11.81872	108.6760865	-83.3359995	7.128564	116.0453955
-37.360676	32.228561	113.130188	-27.153545	9.443596	112.391449	30.421471	-11.977707	109.21241	27.650908	35.007114	107.85923	29.0361895	11.5147035	108.53582	-83.3432795	7.3724885	116.247078
-36.472794	32.106632	112.650826	-27.410809	9.460121	112.707115	30.336805	-12.283229	109.585129	27.674643	34.649178	107.322479	29.005724	11.1829745	108.453804	-83.827342	7.7372675	116.960426
-35.54953	31.97369	112.162849	-27.206871	9.281603	112.52401	30.28229	-12.588098	109.991768	27.68158	34.287586	106.886505	28.981935	10.849744	108.4391365	-83.395677	7.713462	116.6088835
-33.988209	31.908125	111.551964	-27.249992	9.057713	112.586212	30.212173	-13.006727	110.471596	27.715332	33.810646	106.442772	28.9637525	10.4019595	108.457184	-83.4637365	7.7134665	116.71524
-32.910904	31.891954	111.21479	-27.290779	8.850826	112.530472	30.186781	-13.272905	110.624054	27.788115	33.084595	106.321121	28.987448	9.905845	108.4725875	-83.569006	7.795807	116.5883565
-31.81307	31.955889	110.959389	-27.342218	8.673022	112.474762	30.151684	-13.443513	110.66716	27.792505	32.874954	106.253265	28.9720945	9.7157205	108.4602125	-83.6565305	7.6303235	116.4893115
-30.669992	32.08593	110.838142	-27.248686	8.393866	112.250221	30.145561	-13.531484	110.645439	27.740612	33.216415	106.250854	28.9430865	9.8424655	108.4481465	-83.4404585	6.9452665	116.0522955
-29.502275	32.34753	110.842201	-27.300793	8.244761	112.163803	30.175041	-13.545613	110.62468	27.744652	33.195831	106.486404	28.9598465	9.825109	108.555542	-83.5614325	6.664413	115.772064
-28.333273	32.694462	110.971725	-27.22118	8.164465	111.968208	30.254692	-13.459367	110.569534	27.753056	33.300121	106.902733	29.003874	9.920377	108.7361335	-83.446234	6.408553	115.2002825
-27.129036	33.084648	111.150528	-27.22953	8.154965	111.922371	30.376974	-13.254679	110.519257	27.731537	33.53783	107.468987	29.0542555	10.1415755	108.994122	-83.5133155	6.1683545	114.85062
-25.242249	33.837303	111.629128	-27.198812	8.25854	111.561859	30.553246	-12.775051	110.524033	27.714127	33.525433	108.652161	29.1336865	10.375191	109.588097	-83.5313105	6.141889	113.535621
-24.027887	34.380657	111.932198	-27.248446	8.363075	111.295853	30.704351	-12.418941	110.492622	27.628254	33.895134	109.531693	29.1663025	10.7380965	110.0121575	-83.6631945	5.9880535	112.5795485
-22.806267	34.919094	112.21019	-27.299109	8.542851	110.969879	30.864637	-12.066854	110.487274	27.467991	34.753181	110.286201	29.166314	11.3431635	110.3867375	-83.764532	5.7425385	111.5530205
-21.762754	35.526871	112.543121	-27.348047	8.7439	110.646095	30.99662	-11.697191	110.488419	27.425533	34.605087	111.092171	29.2110765	11.453948	110.790295	-83.9071705	6.033852	110.501895
-20.368345	35.968208	112.618675	-27.429834	8.934721	110.379898	31.10866	-11.377935	110.483337	27.32394	34.909691	111.708092	29.2163	11.765878	111.0957145	-84.075968	6.103564	109.6640815
-19.248201	36.403095	112.864471	-27.403984	9.181928	110.234451	31.231236	-11.078834	110.55732	27.257866	35.175442	112.117149	29.244551	12.048304	111.3372345	-84.052519	6.315552	109.1316675
-18.073454	36.857628	113.1315	-27.377558	9.406916	110.260307	31.342358	-10.807353	110.663841	27.23872	35.43409	112.384674	29.290539	12.3133685	111.5242575	-84.045655	6.5004635	108.9963565
-16.367779	37.398018	113.61998	-27.322361	9.754329	110.55838	31.535006	-10.437352	110.899734	27.591375	36.150883	112.548042	29.5631905	12.8567655	111.723888	-84.2079125	6.6518925	109.392872
-15.280602	37.67326	113.94223	-27.232691	9.907015	110.832474	31.709543	-10.226417	111.14695	27.259081	36.011124	113.031792	29.484312	12.8923535	112.089371	-83.949694	6.9216765	109.575577
-14.240951	37.915108	114.364639	-27.164051	10.019092	111.121536	31.873352	-10.059121	111.469269	27.261379	36.193405	113.400436	29.5673655	13.067142	112.4348525	-83.8954675	6.971042	109.8082195
-13.233458	38.082756	114.738098	-27.154293	10.09662	111.337807	32.038818	-9.919914	111.828979	27.220673	36.84713	113.722542	29.6297455	13.463608	112.7757605	-83.9383315	6.729632	109.8998535
-12.234738	38.182652	115.066635	-27.143806	10.117872	111.536621	32.184296	-9.810994	112.191833	27.29545	36.442173	114.168617	29.739873	13.3155895	113.180225	-84.027485	6.9201545	109.893017
-11.248522	38.203625	115.326584	-27.109123	10.172568	111.704102	32.32394	-9.725938	112.542328	27.291128	36.551033	114.49659	29.807534	13.4125475	113.519459	-84.02578	6.9325885	109.888745
-10.311872	38.187691	115.622749	-27.098143	10.224924	111.851135	32.447857	-9.617259	112.825623	27.282063	36.65564	114.764046	29.86496	13.5191905	113.7948345	-84.061246	6.9306575	109.9074355
-9.13107	38.262253	116.032257	-27.049711	10.314751	112.12561	32.613529	-9.357499	113.159523	27.25569	36.890949	115.072182	29.9346095	13.766725	114.1158525	-84.0340315	6.862777	110.1353675
-8.301574	38.159306	116.243431	-27.032629	10.423158	112.301361	32.731262	-9.169876	113.355339	27.214846	37.059868	115.233101	29.973054	13.944996	114.29422	-84.038312	6.90132	110.308502
-7.572087	38.086239	116.407227	-26.998108	10.514407	112.453751	32.846909	-8.980654	113.542084	27.114824	37.748779	115.33519	29.9808665	14.3840625	114.438637	-83.9770825	6.6447515	110.468865
-6.858663	37.940029	116.480911	-26.979494	10.612013	112.512604	32.942467	-8.782325	113.749756	27.08806	37.922688	115.473732	30.0152635	14.5701815	114.611744	-83.9742515	6.6538445	110.413464
-6.131533	37.709244	116.534531	-26.963964	10.72331	112.533615	33.027126	-8.60852	113.943413	27.046967	38.0881	115.574944	30.0370465	14.73979	114.7591785	-83.9649745	6.70683	110.3080515
-5.521941	37.58749	116.570755	-26.946024	10.827446	112.543152	33.10899	-8.43252	114.111504	27.024582	38.255165	115.638603	30.066786	14.9113225	114.8750535	-83.958834	6.7435695	110.2112505
-4.974044	37.430054	116.560867	-26.910803	10.962204	112.571014	33.188679	-8.270289	114.242378	27.021683	38.407085	115.66584	30.105181	15.068398	114.954109	-83.926787	6.85601	110.187919
-4.162251	37.12468	116.603828	-26.875532	11.139486	112.678757	33.305832	-8.06482	114.418503	27.020445	38.60321	115.717766	30.1631385	15.269195	115.0681345	-83.9142025	7.009777	110.2893795
-3.675649	36.922771	116.695908	-26.827538	11.246167	112.802757	33.388416	-7.93059	114.537392	27.023262	38.741638	115.799126	30.205839	15.405524	115.168259	-83.860915	7.08681	110.437255
-3.202299	36.656666	116.785172	-26.763016	11.344813	112.951706	33.473145	-7.796014	114.683762	27.043316	38.866962	115.885834	30.2582305	15.535474	115.284798	-83.7842625	7.154152	110.618614
-2.685313	36.382607	116.879913	-26.733034	11.429912	113.098763	33.555676	-7.652269	114.864479	27.086166	38.987663	115.959595	30.320921	15.667697	115.412037	-83.786989	7.192127	110.785489
-2.224629	36.119774	116.943916	-26.691452	11.571696	113.261925	33.634895	-7.510497	115.078827	27.119402	39.142082	116.006073	30.3771485	15.8157925	115.54245	-83.7600525	7.3275995	110.9814
-1.835122	35.852451	117.001518	-26.660534	11.727502	113.439957	33.72171	-7.356123	115.33699	27.147392	39.311089	116.030548	30.434551	15.977483	115.683769	-83.755619	7.477521	111.196145
-1.508823	35.543274	117.065765	-26.622665	11.863833	113.581215	33.818882	-7.185463	115.602043	27.159601	39.442406	116.07827	30.4892415	16.1284715	115.8401565	-83.7345715	7.5991945	111.3222735
-1.052882	35.02948	117.242958	-26.60993	12.043345	113.733147	33.988876	-6.936743	116.042259	27.106714	39.666512	116.262421	30.547795	16.3648845	116.15234	-83.767655	7.7218055	111.313954
-0.800484	34.672699	117.382431	-26.592054	12.101649	113.739014	34.108467	-6.780478	116.346153	27.067249	39.780704	116.4384	30.587858	16.500113	116.3922765	-83.771966	7.703185	111.0857515
-0.624633	34.253208	117.463745	-26.583239	12.169967	113.683174	34.22073	-6.659737	116.642586	27.017815	39.855598	116.611122	30.6192725	16.5979305	116.626854	-83.7857505	7.7420035	110.739494
-0.408577	33.707188	117.474258	-26.586655	12.182014	113.546814	34.297752	-6.532815	116.906441	26.99037	39.908531	116.756096	30.644061	16.687858	116.8312685	-83.817371	7.67617	110.2623595
-0.21841	33.163059	117.432999	-26.579262	12.188236	113.40464	34.362644	-6.447444	117.086288	26.947168	39.981453	116.814552	30.654906	16.7670045	116.95042	-83.81343	7.6094675	109.85886
-0.114952	32.6497	117.354774	-26.539494	12.1914	113.374886	34.420845	-6.339798	117.12545	26.940458	40.049175	116.754791	30.6806515	16.8546885	116.9401205	-83.7596395	7.5281115	109.8096515
-0.066311	32.134117	117.24881	-26.436115	12.182813	113.409439	34.528202	-6.25186	117.079224	26.982862	40.097679	116.629601	30.755532	16.9229095	116.8544125	-83.627762	7.4427165	109.9644655
0.044791	31.205616	117.223343	-26.30237	12.221231	113.610092	34.677097	-6.138723	116.927162	27.060577	40.216507	116.544167	30.868837	17.038892	116.7356645	-83.473577	7.40357	110.4845195
0.003919	30.54365	117.232773	-26.210468	12.249131	113.731888	34.763165	-6.086115	116.852722	27.119007	40.259457	116.60569	30.941086	17.086671	116.729206	-83.362022	7.411591	110.73457
-0.070515	29.869806	117.323181	-26.144712	12.284008	113.857422	34.840893	-6.036506	116.793419	27.175898	40.3242	116.760048	31.0083955	17.143847	116.7767335	-83.2978195	7.424169	110.9381105
-0.210319	29.076942	117.45105	-26.095184	12.374739	113.925133	34.905266	-5.990991	116.759087	27.237329	40.357185	116.975662	31.0712975	17.183097	116.8673745	-83.2616655	7.566381	110.9828915
-0.359997	28.228844	117.523277	-26.05258	12.445338	114.020279	34.96487	-5.955733	116.696358	27.292957	40.411839	117.184082	31.1289135	17.228053	116.94022	-83.2340735	7.662623	111.100338
-0.494556	27.332174	117.523483	-25.963312	12.56122	114.127823	35.011162	-5.889608	116.602432	27.370146	40.470482	117.284729	31.190654	17.290437	116.9435805	-83.117278	7.832003	111.3120655
-0.732518	26.433191	117.435982	-25.858931	12.69745	114.30584	35.065697	-5.826906	116.438568	27.494816	40.559845	117.322266	31.2802565	17.3664695	116.880417	-82.9981185	8.0284305	111.731263
-1.110551	24.924065	117.369392	-25.716553	12.920997	114.708733	35.143028	-5.724333	116.180313	27.725611	40.679516	117.282524	31.4343195	17.4775915	116.7314185	-82.8674255	8.3644025	112.6860475
-1.007839	23.591957	117.14299	-25.583828	13.092692	115.066399	35.202477	-5.687395	116.022858	27.895489	40.747158	117.234467	31.548983	17.5298815	116.6286625	-82.716639	8.6555025	113.5041355
-1.687585	22.684565	117.285225	-25.453201	13.299465	115.459373	35.224895	-5.654185	115.950737	28.090147	40.808544	117.134964	31.657521	17.5771795	116.5428505	-82.563923	9.0217505	114.3758955
-1.974554	21.39349	117.312729	-25.367725	13.46989	115.861343	35.239731	-5.648241	115.973007	28.261597	40.829369	117.045486	31.750664	17.590564	116.5092465	-82.486114	9.349216	115.2134395
-2.286804	20.0746	117.318306	-25.302803	13.660974	116.204155	35.239471	-5.655394	116.080978	28.405291	40.837044	116.964973	31.822381	17.590825	116.5229755	-82.427987	9.731123	115.8853345
-2.647261	18.751804	117.284439	-25.254288	13.847244	116.489197	35.221992	-5.673559	116.240311	28.522564	40.833508	116.856239	31.872278	17.5799745	116.548275	-82.380854	10.1145135	116.430119
-2.959007	17.30319	117.287048	-25.265289	14.035569	116.701439	35.186611	-5.691958	116.439835	28.625429	40.815525	116.720451	31.90602	17.5617835	116.580143	-82.436598	10.5093545	116.822735
-3.509409	15.087943	117.22776	-25.226948	14.233741	116.92424	35.131245	-5.750256	116.774437	28.746138	40.767021	116.496674	31.9386915	17.5083825	116.6355555	-82.3925875	10.9590995	117.2129245
-3.859926	13.529971	117.204903	-25.221247	14.320688	117.036041	35.095844	-5.832503	116.952896	28.811317	40.702724	116.34967	31.9535805	17.4351105	116.651283	-82.3960745	11.2062655	117.420799
-4.217104	11.956131	117.184158	-25.222195	14.354059	117.125641	35.076393	-5.953892	117.126892	28.88413	40.585297	116.206718	31.9802615	17.3157025	116.666805	-82.4246515	11.3924155	117.584477
-4.544296	10.379163	117.149696	-25.187954	14.33765	117.172707	35.04784	-6.070129	117.258453	28.939651	40.44347	116.04493	31.9937455	17.1866705	116.6516915	-82.3696535	11.4886295	117.6937225
-4.863395	8.709692	117.134178	-25.155952	14.317173	117.179535	35.036938	-6.186922	117.359818	29.032173	40.300404	115.821991	32.0345555	17.056741	116.5909045	-82.3464595	11.577605	117.7681655
-5.179826	7.041101	117.078331	-25.093477	14.259566	117.126808	35.057236	-6.310147	117.514359	29.104176	40.165291	115.586899	32.080706	16.927572	116.550629	-82.26766	11.59156	117.702987
-5.492024	5.383309	117.045685	-25.045729	14.214574	117.04097	35.081768	-6.420823	117.660973	29.20207	39.99995	115.383995	32.141919	16.7895635	116.522484	-82.233377	11.6395845	117.559456
-5.900772	2.905685	117.11129	-24.937147	14.086461	116.849388	35.113491	-6.565128	118.014145	29.372492	39.706989	115.101852	32.2429915	16.5709305	116.5579985	-82.1172855	11.6019915	117.1407775
-6.236248	1.350233	117.266014	-24.867561	13.968123	116.724243	35.16798	-6.777	118.285461	29.530081	39.488918	114.989243	32.3490305	16.355959	116.637352	-82.0841525	11.580287	116.811134
-6.502592	-0.360574	117.466827	-24.815807	13.810123	116.591248	35.197651	-6.948961	118.663383	29.690201	39.267315	114.93943	32.443926	16.159177	116.8014065	-82.07554	11.461069	116.3810895
-6.815836	-1.967241	117.66713	-24.743439	13.678805	116.423332	35.216148	-7.096333	119.034645	29.832872	39.04821	114.869759	32.52451	15.9759385	116.952202	-82.011388	11.3816715	115.894462
-7.009436	-3.505395	117.790535	-24.694796	13.489024	116.271004	35.223469	-7.188501	119.373489	29.974846	38.850624	114.763275	32.5991575	15.8310615	117.068382	-81.9887495	11.1469865	115.473626
-7.485298	-4.986563	118.126801	-24.613739	13.285666	116.083656	35.285595	-7.358744	119.65287	30.486219	38.527714	114.419365	32.885907	15.584485	117.0361175	-82.113385	10.986847	115.1311945
-7.871385	-6.404418	118.344437	-24.547581	13.10237	115.913483	35.335449	-7.51057	119.856682	30.224371	38.50975	114.372017	32.77991	15.49959	117.1143495	-81.875072	10.70515	114.7126165
-8.307647	-8.416986	118.461243	-24.625956	12.896742	115.846695	35.400745	-7.701291	120.157288	30.368969	38.241081	113.999626	32.884857	15.269895	117.078457	-82.136769	10.523589	114.614933
-8.808708	-9.646729	118.625618	-24.644506	12.75981	115.782722	35.466499	-7.833804	120.252625	30.434742	38.068409	113.779358	32.9506205	15.1173025	117.0159915	-82.2396325	10.4023175	114.5494525
-9.29625	-10.80854	118.661812	-24.280708	12.375064	115.472153	35.490372	-7.963795	120.298683	30.476639	37.907005	113.580154	32.9835055	14.971605	116.9394185	-81.5449215	9.778523	114.0048875
-9.796771	-11.889005	118.623436	-24.485209	12.37714	115.599266	35.53931	-8.075267	120.28389	30.487247	37.77734	113.418808	33.0132785	14.8510365	116.851349	-81.9836965	9.9032435	114.347183
-10.081109	-12.969213	118.449905	-24.400707	12.215886	115.534164	35.577946	-8.18577	120.224045	30.50144	37.679565	113.365265	33.039693	14.7468975	116.794655	-81.841107	9.6848745	114.273673
-10.862045	-13.74871	118.460205	-24.179775	11.962921	115.419327	35.630928	-8.266688	120.140144	30.49929	37.627144	113.386574	33.065109	14.680228	116.763359	-81.424659	9.245614	114.075295
-11.480998	-14.520595	118.304153	-24.108856	11.860795	115.419983	35.673325	-8.32708	120.034706	30.517059	37.604183	113.476204	33.095192	14.6385515	116.755455	-81.312904	9.0830385	114.084511
-12.456264	-15.61832	118.069496	-24.07435	11.762774	115.534569	35.745861	-8.37952	119.858932	30.915897	37.445782	113.483345	33.330879	14.533131	116.6711385	-81.479579	8.992417	114.3979995
-12.968522	-16.315865	117.912735	-24.002142	11.71711	115.629662	35.787922	-8.397381	119.7248	30.550608	37.612156	113.759468	33.169265	14.6073875	116.742134	-81.173549	8.8268325	114.51719
-13.791847	-16.8146	117.950912	-23.9706	11.698547	115.740738	35.83992	-8.417866	119.601013	30.9744	37.44495	113.633522	33.40716	14.513542	116.6172675	-81.34836	8.883552	114.8642085
-14.490511	-17.313898	118.077805	-23.91964	11.686954	115.880135	35.874523	-8.445765	119.54306	30.662207	37.564354	113.803337	33.268365	14.5592945	116.6731985	-81.107645	8.8146135	115.0870715
-15.249135	-17.765423	118.307022	-23.861326	11.67223	115.996422	35.898388	-8.504246	119.578659	31.162867	37.330021	113.531731	33.5306275	14.4128875	116.555195	-81.2532795	8.9315725	115.437649
-16.091785	-18.148952	118.590637	-23.797363	11.652043	116.075989	35.890831	-8.614464	119.688187	30.892351	37.333168	113.583412	33.391591	14.359352	116.6357995	-80.986317	8.944734	115.5161785
-16.702396	-18.588696	118.822273	-23.760057	11.628426	116.086891	35.869019	-8.766748	119.886307	31.029385	37.134315	113.390312	33.449202	14.1837835	116.6383095	-80.969316	9.0730685	115.5354725
-18.178812	-18.830502	119.316971	-23.719463	11.546798	115.994469	35.807156	-9.056631	120.203926	31.238911	36.713215	113.047752	33.5230335	13.828292	116.625839	-80.9619595	9.265304	115.363099
-19.049971	-18.975037	119.550934	-23.884602	11.571531	116.030441	35.744881	-9.275105	120.398247	31.374132	36.394894	112.780632	33.5595065	13.5598945	116.5894395	-81.3287105	9.5831675	115.4714425
-19.969717	-19.078352	119.710014	-23.62755	11.296704	115.773926	35.67104	-9.516121	120.584488	31.917885	35.891731	112.300552	33.7944625	13.187805	116.44252	-81.0495625	9.405603	115.105332
-20.93791	-19.07456	119.801315	-23.549942	11.116016	115.763565	35.651127	-9.760926	120.660164	31.658516	35.723007	112.23291	33.6548215	12.9810405	116.446537	-80.7547055	9.2509915	115.080593
-21.920315	-18.999027	119.853065	-23.488201	10.910339	115.784958	35.676769	-10.018459	120.677032	31.771574	35.41605	112.015953	33.7241715	12.6987955	116.3464925	-80.7005735	9.1218825	115.2234235
-22.85033	-18.866594	119.779114	-23.628557	10.849147	116.044853	35.697098	-10.179996	120.681488	32.242176	35.031857	111.695206	33.969637	12.4259305	116.188347	-81.226751	9.2723635	115.901359
-23.820547	-18.658798	119.556091	-23.327812	10.472255	115.981506	35.793316	-10.352743	120.531464	31.922085	34.516872	111.894371	33.8577005	12.0820645	116.2129175	-80.5133245	8.8624455	115.7500945
-25.348234	-18.188112	119.031609	-23.206806	10.12482	116.195831	35.927834	-10.504384	120.156456	31.884289	34.449387	111.95015	33.9060615	11.9725015	116.053303	-80.3196735	8.2771385	116.338359
-26.424915	-17.749853	118.699791	-23.153301	9.936807	116.399277	35.997345	-10.518212	119.806793	32.17123	34.844513	111.864136	34.0842875	12.1631505	115.8354645	-80.3908895	7.7104635	116.9630895
-27.481863	-17.252344	118.256935	-23.099691	9.781933	116.614006	36.111294	-10.564984	119.359955	32.06768	34.928539	112.111618	34.089487	12.1817775	115.7357865	-80.288869	7.3820885	117.4922255
-28.563816	-16.691248	117.858002	-23.06596	9.646605	116.849808	36.158993	-10.546741	118.947937	31.615299	35.200848	112.588753	33.887146	12.3270535	115.768345	-80.019066	6.9661565	117.931271
-29.69392	-16.065727	117.543388	-23.033888	9.582152	117.042885	36.166874	-10.54038	118.509209	31.936874	35.143646	112.720833	34.051874	12.301633	115.615021	-80.11965	6.862671	118.470749
-30.822742	-15.413732	117.261681	-23.019135	9.551483	117.228989	36.149578	-10.545377	118.093018	31.516897	35.395683	113.17804	33.8332375	12.425153	115.635529	-79.8715075	6.677813	118.822449
-31.957563	-14.715385	117.114197	-23.036324	9.566741	117.404892	36.105476	-10.523799	117.738831	31.502655	35.459003	113.397537	33.8040655	12.467602	115.568184	-79.8767135	6.66588	119.2416
-33.708843	-13.622485	117.209709	-23.039177	9.635787	117.59642	36.016792	-10.519808	117.436256	31.566202	35.511024	113.553787	33.791497	12.495608	115.4950215	-79.869851	6.775966	119.6978185
-34.876286	-12.868826	117.354668	-23.047232	9.763577	117.651581	35.935463	-10.553933	117.422424	31.640594	35.47366	113.496956	33.7880285	12.4598635	115.45969	-79.8824925	7.0672905	119.843472
-36.036095	-12.159759	117.549026	-23.049486	9.847868	117.65313	35.857975	-10.642225	117.514503	31.731802	35.379078	113.325653	33.7948885	12.3684265	115.420078	-79.8938605	7.3273095	119.886182
-37.206772	-11.442565	117.760994	-23.070168	9.909513	117.613937	35.780029	-10.766345	117.653549	31.816557	35.210449	113.060204	33.798293	12.222052	115.3568765	-79.938629	7.596974	119.8709975
-38.356449	-10.713356	117.99514	-23.084246	9.912853	117.632088	35.683182	-10.937652	117.757736	31.918821	34.495033	112.811508	33.8010015	11.7786905	115.284622	-79.9694935	8.0470155	119.979554
-39.43301	-10.039545	118.221306	-23.064816	9.809012	117.73732	35.599163	-11.117649	117.779541	31.936539	34.252323	112.52346	33.767851	11.567337	115.1515005	-79.897483	8.050687	120.3231395
-40.528889	-9.318412	118.505905	-23.037817	9.642218	117.899963	35.547497	-11.296084	117.752335	31.911844	34.029652	112.297798	33.7296705	11.366784	115.0250665	-79.8053045	7.917652	120.7748595
-42.158978	-8.224463	119.032646	-23.032127	9.327693	118.315414	35.515507	-11.542061	117.57972	31.791868	33.762741	112.163651	33.6536875	11.11034	114.8716855	-79.7179415	7.545046	121.7591425
-43.147488	-7.498421	119.406685	-23.033251	9.094773	118.627258	35.493664	-11.660958	117.431557	31.662315	33.645916	112.19429	33.5779895	10.992479	114.8129235	-79.6444915	7.197067	122.4415925
-44.167946	-6.755147	119.846214	-23.045725	8.844915	118.974319	35.489006	-11.746932	117.267586	31.50905	33.582462	112.304245	33.499028	10.917765	114.7859155	-79.590478	6.772065	123.1627225
-45.151318	-5.972995	120.190788	-23.079208	8.596692	119.305298	35.460316	-11.817079	117.126419	31.328392	33.563103	112.470795	33.394354	10.873012	114.798607	-79.55277	6.320372	123.811989
-45.891769	-5.320126	120.394287	-23.171745	8.386947	119.534973	35.419205	-11.842508	117.046951	31.144321	33.529675	112.649773	33.281763	10.8435835	114.848362	-79.625253	5.9303105	124.221584
-47.008202	-4.381474	120.618713	-23.070227	8.076033	119.780098	35.369419	-11.851887	116.987549	30.970924	33.556377	112.774635	33.1701715	10.852245	114.881092	-79.3106255	5.299821	124.679104
-47.889309	-3.523088	120.581009	-23.362621	8.053638	119.648293	35.329338	-11.868069	116.913269	30.812422	33.525871	112.809921	33.07088	10.828901	114.861595	-79.796122	5.278375	124.434991
-49.140869	-2.224018	120.368683	-23.474873	7.87744	119.416367	35.24884	-11.942419	116.818909	30.654644	33.461594	112.626503	32.951742	10.7595875	114.722706	-79.901488	4.9952925	124.110028
-49.971672	-1.315255	120.295609	-23.535421	7.849088	119.228409	35.184444	-12.023662	116.68409	30.514267	33.914738	112.279404	32.8493555	10.945538	114.481747	-79.9201975	4.752638	123.975071
-50.686676	-0.392337	120.352745	-23.596754	7.802673	119.135307	35.093349	-12.098684	116.528725	30.468945	33.774517	112.019409	32.781147	10.8379165	114.274067	-79.974655	4.7674295	123.996547
-51.339321	0.567352	120.661926	-23.630686	7.782486	119.201569	35.004967	-12.185454	116.307571	30.813663	33.581047	111.571671	32.909315	10.6977965	113.939621	-80.170687	4.8671755	124.463517
-51.94556	1.539434	121.144798	-23.60664	7.763992	119.402863	34.894447	-12.236088	116.126099	30.299305	33.16803	111.656891	32.596876	10.465971	113.891495	-79.810156	5.062013	124.914231
-52.29023	2.292474	121.592072	-23.596327	7.711152	119.696365	34.806351	-12.272202	115.993706	30.216078	33.127548	111.587929	32.5112145	10.427673	113.7908175	-79.7038685	4.994631	125.6019125
-52.741211	3.34178	122.101593	-23.613783	7.707891	120.007683	34.740849	-12.311372	115.91703	30.180248	33.104038	111.554359	32.4605485	10.396333	113.7356945	-79.6881145	5.019449	126.2796715
-53.32114	4.849136	122.813713	-23.55488	7.640754	120.410332	34.649719	-12.344893	115.817467	30.120955	33.078979	111.546371	32.385337	10.367043	113.681919	-79.495097	4.914465	127.138745
-53.619068	5.83064	123.10865	-23.559746	7.578195	120.581261	34.61718	-12.358982	115.740288	30.05669	33.071064	111.55162	32.336935	10.356041	113.645954	-79.456427	4.800349	127.516568
-53.840126	6.887338	123.236725	-23.598114	7.473406	120.62944	34.606396	-12.360185	115.64679	29.910799	33.594212	111.454704	32.2585975	10.6170135	113.550747	-79.4548255	4.3297985	127.708133
-54.017509	7.917257	123.193916	-23.380608	7.174076	120.482018	34.591057	-12.338346	115.525352	29.851957	33.128239	111.458374	32.221507	10.3949465	113.491863	-78.982723	3.9532055	127.472173
-54.090954	8.958375	123.07032	-23.68148	7.286251	120.431313	34.56057	-12.307972	115.345894	29.735958	33.166348	111.362907	32.148264	10.429188	113.3544005	-79.511224	4.143314	127.5082255
-54.345989	10.219717	123.082565	-23.736187	7.222247	120.267853	34.522915	-12.27465	115.141335	29.613464	33.207085	111.226166	32.0681895	10.4662175	113.1837505	-79.5405635	3.9782765	127.3519555
-53.992504	11.10993	122.784409	-23.826874	7.14044	120.117271	34.44088	-12.220687	114.924149	29.456959	33.244957	111.10141	31.9489195	10.512135	113.0127795	-79.6026675	3.768745	127.2217625
-53.735268	12.819439	122.573196	-23.913237	7.099056	119.942131	34.369137	-12.13566	114.577423	29.224924	33.335018	111.027443	31.7970305	10.599679	112.802433	-79.6235045	3.598433	127.081829
-53.260757	14.113261	122.420761	-24.007732	7.059855	119.802818	34.286968	-12.01555	114.440262	29.105715	33.411301	111.014214	31.6963415	10.6978755	112.727238	-79.7118055	3.4218345	126.878398
-53.04715	15.155737	122.119431	-24.095669	7.099876	119.638634	34.242432	-11.905804	114.282837	29.005655	33.540546	111.036858	31.6240435	10.817371	112.6598475	-79.8153815	3.382381	126.6174205
-52.888126	16.60832	121.89003	-24.166166	7.12899	119.415176	34.219963	-11.790247	114.130745	28.926805	33.692123	111.074615	31.573384	10.950938	112.60268	-79.905716	3.307042	126.227672
-52.382259	17.825596	121.416046	-24.275663	7.202643	119.112419	34.174133	-11.678095	114.013878	28.805681	34.336365	111.032066	31.489907	11.329135	112.522972	-80.041233	3.076151	125.701866
-51.83839	19.057747	120.888435	-24.158854	7.051971	118.658195	34.081379	-11.507231	113.950775	28.733349	34.517941	111.07534	31.407364	11.505355	112.5130575	-79.725072	2.598587	124.8033325
-51.215256	20.351597	120.301285	-24.539133	7.395351	118.37516	34.062302	-11.372846	113.821259	28.69356	34.183502	111.189522	31.377931	11.405328	112.5053905	-80.456197	3.385374	124.2449295
-50.220036	22.190271	119.555832	-24.722349	7.528689	117.814445	33.948483	-11.1005	113.690117	28.516201	34.447456	111.327835	31.232342	11.673478	112.508976	-80.67704	3.3839	123.119914
-49.444435	23.466524	119.146431	-24.869276	7.644329	117.514755	33.865814	-10.935297	113.555702	28.384579	34.629452	111.471069	31.1251965	11.8470775	112.5133855	-80.8637485	3.4415805	122.5161245
-48.617119	24.716433	118.889908	-25.000462	7.75775	117.234871	33.779991	-10.765697	113.403656	28.283865	34.825588	111.633209	31.031928	12.0299455	112.5184325	-81.032852	3.4855545	121.9513095
-47.756851	25.980684	118.725922	-25.135511	7.88233	116.999748	33.694252	-10.586131	113.249001	28.189379	35.023521	111.856201	30.9418155	12.218695	112.552601	-81.2128375	3.545965	121.446895
-46.832039	27.252102	118.545105	-25.219631	8.038333	116.767334	33.627438	-10.422009	113.072815	28.108845	35.238422	112.115669	30.8681415	12.4082065	112.594242	-81.3074035	3.6684595	120.940426
-45.879208	28.474295	118.498405	-25.315046	8.175391	116.591415	33.549412	-10.2375	112.900749	28.039242	35.447739	112.344536	30.794327	12.6051195	112.6226425	-81.424419	3.7456625	120.5601875
-44.847492	29.659739	118.492874	-25.172525	8.106704	116.359726	33.504639	-10.059405	112.751152	27.992031	35.646702	112.574722	30.748335	12.7936485	112.662937	-81.093385	3.4197595	120.056515
-43.28669	31.398666	118.443596	-25.450903	8.581161	116.212807	33.507011	-9.792753	112.591026	27.903255	36.430271	112.953484	30.705133	13.318759	112.772255	-81.606939	3.843563	119.653359
-42.182327	32.475864	118.433678	-25.472227	8.787793	116.082825	33.539474	-9.613002	112.536682	27.896223	36.606853	113.2314	30.7178485	13.4969255	112.884041	-81.6623025	4.0786605	119.281609
-41.006367	33.556591	118.320427	-25.488245	9.007299	115.931488	33.584179	-9.427302	112.528137	27.897882	36.805744	113.477921	30.7410305	13.689221	113.003029	-81.7175205	4.325377	118.859947
-39.857525	34.575752	118.176865	-25.545656	9.253383	115.702988	33.639057	-9.252703	112.528183	27.890686	37.036278	113.691376	30.7648715	13.8917875	113.1097795	-81.8561835	4.6149785	118.2961965
-38.734329	35.532043	117.897369	-25.599394	9.501717	115.422989	33.67815	-9.099904	112.539696	27.972374	36.685799	113.984406	30.825262	13.7929475	113.262051	-82.02405	5.2104865	117.583927
-37.499542	36.479424	117.616356	-25.601742	9.802442	115.179947	33.6992	-8.928794	112.537086	27.953133	36.891354	114.108727	30.8261665	13.98128	113.3229065	-82.0296505	5.623604	117.0369875
-36.335434	37.337444	117.345139	-25.694725	10.04474	114.865967	33.705498	-8.782933	112.524773	27.938673	37.054298	114.202797	30.8220855	14.1356825	113.363785	-82.2115355	5.9537975	116.368149
-34.56842	38.494556	117.007736	-25.817097	10.459514	114.539742	33.710461	-8.58247	112.512764	27.924326	37.296059	114.302109	30.8173935	14.3567945	113.4074365	-82.4515875	6.5622335	115.6720475
-33.346184	39.199936	116.92717	-25.818098	10.621208	114.355957	33.725597	-8.457911	112.514458	27.941708	37.428059	114.412621	30.8336525	14.485074	113.4635395	-82.4698485	6.757342	115.2483745
-32.137383	39.824562	116.895203	-25.814014	10.801909	114.205215	33.748852	-8.379226	112.55127	27.982082	37.518681	114.616653	30.865467	14.5697275	113.5839615	-82.493495	7.0340905	114.8264685
-30.97645	40.329563	116.948784	-25.769285	10.926125	114.050995	33.782856	-8.32956	112.604248	28.040045	37.60376	114.865517	30.9114505	14.6371	113.7348825	-82.4500205	7.21515	114.3671075
-29.790667	40.788494	117.126503	-25.777975	11.020863	113.98127	33.825459	-8.294601	112.641121	28.116693	37.667881	115.166023	30.971076	14.68664	113.903572	-82.527026	7.355086	114.058968
-28.633823	41.157028	117.34359	-25.77844	11.108329	113.970634	33.857098	-8.2608	112.68811	28.206545	37.72794	115.468933	31.0318215	14.73357	114.0785215	-82.5887015	7.483088	113.8627465
-27.526876	41.45533	117.565491	-25.714123	11.173945	114.044342	33.93285	-8.243097	112.794373	28.303905	37.778889	115.720657	31.1183775	14.767896	114.257515	-82.5466235	7.579994	113.831169
-25.901676	41.783966	117.71759	-25.669167	11.308109	114.186119	34.059006	-8.248229	113.077927	28.350285	38.318031	116.00367	31.2046455	15.034901	114.5407985	-82.5429795	7.581317	113.8314395
-24.959759	42.030773	117.730423	-25.667578	11.39611	114.338112	34.134052	-8.254747	113.365402	28.403584	38.327866	116.155037	31.268818	15.0365595	114.7602195	-82.603974	7.7556605	113.9160045
-23.751589	42.03989	117.667732	-25.70352	11.47445	114.428291	34.187191	-8.255048	113.690498	28.45262	38.353992	116.281105	31.3199055	15.049472	114.9858015	-82.7269455	7.899428	113.8707805
-22.792744	42.084457	117.624474	-25.742352	11.550941	114.483551	34.216846	-8.208774	114.006439	28.463856	38.380119	116.429283	31.340351	15.0856725	115.217861	-82.825055	8.0162095	113.749241
-21.961376	42.074509	117.675766	-25.790648	11.578812	114.5298	34.277233	-8.181005	114.29464	28.433064	38.426098	116.579712	31.3551485	15.1225465	115.437176	-82.9364445	8.0350775	113.622424
-21.005125	41.97327	117.735184	-25.848553	11.570959	114.534058	34.312645	-8.119912	114.517296	28.382851	38.479916	116.78791	31.347748	15.180002	115.652603	-83.044854	7.961916	113.415513
-20.140474	41.819656	117.849014	-25.869331	11.570841	114.510429	34.367935	-8.032706	114.66143	28.285101	38.548912	117.02478	31.326518	15.258103	115.843105	-83.06518	7.883579	113.177753
-18.932892	41.43185	118.073532	-25.937485	11.604031	114.533463	34.485859	-7.843884	114.771675	28.147369	38.698284	117.346275	31.316614	15.4272	116.058975	-83.191584	7.780862	113.007951
-18.189516	41.102306	118.17453	-25.959518	11.636569	114.503632	34.58572	-7.673218	114.834534	28.05439	38.858852	117.549217	31.320055	15.592817	116.1918755	-83.239091	7.680321	112.8153885
-17.420862	40.738819	118.231979	-25.934437	11.701962	114.460464	34.68573	-7.466019	114.883057	27.979139	39.019154	117.742989	31.3324345	15.7765675	116.313023	-83.2013085	7.6273565	112.607905
-16.655733	40.290165	118.206558	-25.899458	11.798837	114.436089	34.783375	-7.247103	114.948524	27.91366	39.197819	117.834305	31.3485175	15.975358	116.3914145	-83.1474335	7.622316	112.4807635
-15.93343	39.829285	118.114128	-25.852493	11.909713	114.435211	34.899704	-7.042927	115.028618	27.875189	39.387966	117.850403	31.3874465	16.1725195	116.4395105	-83.0924325	7.6469065	112.4309115
-15.279935	39.337929	117.990562	-25.803297	12.033005	114.49337	35.021065	-6.853807	115.125259	27.869255	39.565365	117.802002	31.44516	16.355779	116.4636305	-83.051754	7.710231	112.5231095
-14.629592	38.777058	117.883255	-25.709963	12.189469	114.558701	35.128201	-6.70031	115.232445	27.890057	39.692894	117.730377	31.509129	16.496292	116.481411	-82.929055	7.882646	112.635991
-13.615012	37.744377	117.754135	-25.591785	12.391438	114.784477	35.255722	-6.552195	115.428833	27.963383	39.840969	117.604324	31.6095525	16.644387	116.5165785	-82.7931225	8.138489	113.0523755
-12.97673	36.982121	117.687347	-25.49404	12.503706	115.012184	35.315895	-6.492756	115.556213	28.021877	39.913483	117.471489	31.668886	16.7103635	116.513851	-82.656966	8.2970485	113.510517
-12.364178	36.195145	117.656815	-25.419252	12.602061	115.338303	35.346806	-6.478467	115.709541	28.092693	39.938919	117.317307	31.7197495	16.730226	116.513424	-82.5582535	8.473896	114.163182
-11.737807	35.387455	117.609085	-25.374109	12.715222	115.738174	35.363533	-6.480443	115.895172	28.162891	39.933399	117.083534	31.763212	16.726478	116.489353	-82.51143	8.703966	114.986995
-11.09066	34.458958	117.56694	-25.325405	12.854767	116.17942	35.357155	-6.505437	116.147141	28.240889	39.927368	116.772827	31.799022	16.7109655	116.459984	-82.449832	8.9985685	115.898856
-10.474082	33.543213	117.509926	-25.275984	12.996696	116.634079	35.296368	-6.533682	116.423401	28.32756	39.8815	116.444733	31.811964	16.673909	116.434067	-82.363932	9.319483	116.834091
-9.896593	32.660362	117.513123	-25.302298	13.133518	117.07885	35.231831	-6.584281	116.715576	28.384563	39.824944	116.134193	31.808197	16.6203315	116.4248845	-82.412793	9.6467045	117.7328155
-8.987373	31.298151	117.516052	-25.349161	13.288744	117.548027	35.10619	-6.728996	117.108711	28.431038	39.692043	115.692047	31.768614	16.4815235	116.400379	-82.466936	10.0959645	118.695675
-8.354594	30.346754	117.490639	-25.372795	13.317943	117.743515	35.014378	-6.835191	117.28389	28.436777	39.577904	115.472725	31.7255775	16.3713565	116.3783075	-82.4711675	10.2645295	119.1087225
-7.764389	29.470196	117.477646	-25.415569	13.305572	117.869339	34.926548	-6.9555	117.404762	28.435711	39.45945	115.325943	31.6811295	16.251975	116.3653525	-82.5122675	10.359169	119.3733255
-7.143578	28.610149	117.500725	-25.414398	13.267936	117.906357	34.847183	-7.001951	117.472313	28.443155	39.337204	115.286423	31.645169	16.1676265	116.379368	-82.473965	10.3682455	119.433346
-6.463219	27.764336	117.567825	-25.45149	13.185316	117.864693	34.845619	-7.122843	117.458427	28.458324	39.26564	115.371536	31.6519715	16.0713985	116.4149815	-82.5549515	10.2992335	119.3144045
-5.802651	26.923981	117.627014	-25.439098	13.094969	117.759766	34.831696	-7.168543	117.391861	28.466648	39.234402	115.536369	31.649172	16.0329295	116.464115	-82.527368	10.1570085	119.055417
-5.135362	26.142811	117.645035	-25.447786	13.056366	117.621841	34.838345	-7.173625	117.23217	28.477749	39.237175	115.708626	31.658047	16.031775	116.470398	-82.553619	10.080957	118.773284
-4.175857	25.074211	117.604317	-25.425869	13.050002	117.349503	34.861393	-7.13741	116.960052	28.512836	39.267971	115.92382	31.6871145	16.0652805	116.441936	-82.5388525	10.0347235	118.25707
-3.465003	24.32736	117.542923	-25.389624	13.084416	117.102242	34.884789	-7.112338	116.795227	28.515213	39.314919	116.044327	31.700001	16.1012905	116.419777	-82.479249	10.0675415	117.784707
-2.725141	23.582363	117.468903	-25.3571	13.132165	116.830635	34.921028	-7.091918	116.656044	28.534073	39.330929	116.214035	31.7275505	16.1195055	116.4350395	-82.4417505	10.1448245	117.2262305
-2.026763	22.854515	117.35569	-25.303068	13.161013	116.480194	34.974873	-7.09333	116.475525	28.571819	39.326668	116.40136	31.773346	16.116669	116.4384425	-82.379482	10.205357	116.5219455
-1.338984	22.126015	117.203476	-25.237698	13.171403	116.095314	35.038628	-7.11357	116.297295	28.634861	39.304501	116.550705	31.8367445	16.0954655	116.424	-82.3121405	10.2473405	115.766628
-0.633952	21.374886	116.987923	-25.160534	13.13817	115.709839	35.123165	-7.156054	116.088448	28.713354	39.263012	116.689026	31.9182595	16.053479	116.388737	-82.2393275	10.222861	115.030941
0.118471	20.526051	116.777054	-25.081778	13.071829	115.267731	35.206154	-7.203916	115.878281	28.803358	39.199871	116.831955	32.004756	15.9979775	116.355118	-82.168312	10.1456805	114.180344
1.152866	19.216896	116.459015	-24.932381	12.965211	114.687241	35.360043	-7.298729	115.637779	28.921196	39.08633	117.031464	32.1406195	15.8938005	116.3346215	-82.0053815	10.0366215	113.0398605
1.797509	18.323925	116.283241	-24.812654	12.849606	114.33567	35.477657	-7.358912	115.551964	28.997484	39.006844	117.146828	32.2375705	15.823966	116.349396	-81.8628785	9.875246	112.321944
2.454269	17.391607	116.115585	-24.777502	12.736037	114.01944	35.611252	-7.444457	115.554474	29.055241	38.92281	117.185577	32.3332465	15.7391765	116.3700255	-81.8882505	9.7328975	111.6688545
3.087518	16.364803	115.981102	-24.714064	12.638736	113.763718	35.715828	-7.53219	115.611435	29.102812	38.823799	117.190338	32.40932	15.6458045	116.4008865	-81.837448	9.6316675	111.1265495
3.667964	15.318232	115.875587	-24.647419	12.501298	113.576218	35.804405	-7.642846	115.748703	29.159693	38.691238	117.107651	32.482049	15.524196	116.428177	-81.776887	9.4784	110.724259
4.199191	14.257187	115.854706	-24.585258	12.375998	113.445984	35.875366	-7.786918	115.909531	29.212162	38.550003	116.968857	32.543764	15.3815425	116.439194	-81.71428	9.3704535	110.452774
4.655784	13.236441	115.848633	-24.542645	12.228481	113.401962	35.927208	-7.92286	116.084778	29.282436	38.38649	116.822243	32.604822	15.231815	116.4535105	-81.690112	9.225147	110.3504135
5.355772	11.461629	115.866661	-24.452749	12.038342	113.405594	35.972557	-8.118013	116.426506	29.396408	38.168938	116.59877	32.6844825	15.0254625	116.512638	-81.5899805	9.0512215	110.29855
5.744932	10.302578	115.929344	-24.411552	11.918558	113.414833	35.96962	-8.208625	116.669273	29.447863	38.060646	116.466888	32.7087415	14.9260105	116.5680805	-81.5318455	8.9111055	110.2615855
6.051591	9.255957	116.042747	-24.414616	11.809203	113.472961	35.970177	-8.282144	116.936745	29.474377	37.978886	116.3797	32.722277	14.848371	116.6582225	-81.551509	8.770035	110.2876995
6.390053	8.070875	116.145828	-24.426725	11.755096	113.557503	35.972759	-8.2981	117.152336	29.466469	37.961693	116.323486	32.719614	14.8317965	116.737911	-81.573064	8.6783955	110.377095
6.616364	6.937549	116.281601	-24.433701	11.673514	113.649261	35.982002	-8.272155	117.335274	29.413568	37.999264	116.324738	32.697785	14.8635545	116.830006	-81.565187	8.4834735	110.468516
6.835599	5.853416	116.454041	-24.463272	11.644427	113.734642	35.995094	-8.219409	117.51944	29.329544	38.060452	116.372124	32.662319	14.9205215	116.945782	-81.588863	8.3683325	110.523502
6.986968	4.803199	116.614304	-24.508713	11.623302	113.816689	36.007084	-8.141964	117.684448	29.226593	38.141266	116.44622	32.6168385	14.999651	117.065334	-81.6342645	8.246953	110.568044
7.157276	3.204569	116.840378	-24.617563	11.618538	113.88279	36.015003	-8.057751	117.964867	29.058842	38.24305	116.488815	32.5369225	15.0926495	117.226841	-81.7720485	8.1444265	110.538739
7.207691	2.161129	117.005524	-24.666664	11.590717	113.914337	36.008705	-8.044539	118.134033	29.363859	38.127171	116.286942	32.686282	15.041316	117.2104875	-82.01961	8.140118	110.6181865
7.195224	1.185929	117.196106	-24.718142	11.5982	113.949142	35.974251	-8.057373	118.335472	28.939987	38.275372	116.371559	32.457119	15.1089995	117.3535155	-81.893403	8.0874005	110.5447685
7.196712	0.217205	117.338326	-24.737627	11.571331	113.96463	35.937164	-8.093277	118.537292	28.929256	38.216789	116.221893	32.43321	15.061756	117.3795925	-81.908464	8.080906	110.5496675
7.145395	-0.835235	117.456268	-24.774031	11.505771	113.981125	35.89053	-8.197396	118.658707	28.939262	38.105942	116.040932	32.414896	14.954273	117.3498195	-81.962958	8.057269	110.6124305
7.007217	-1.815251	117.56749	-24.768623	11.392346	114.00824	35.855309	-8.290586	118.769882	28.942543	37.988453	115.84903	32.398926	14.8489335	117.309456	-81.936172	7.9357585	110.707024
6.874089	-2.752716	117.682716	-24.762384	11.287408	114.048233	35.816067	-8.390889	118.845116	28.953791	37.842766	115.63932	32.384929	14.7259385	117.242218	-81.909697	7.8488775	110.854248
6.581469	-4.036223	117.883575	-24.790998	11.121506	114.150093	35.767273	-8.529818	119.016922	28.980171	37.653889	115.340935	32.373722	14.5620355	117.1789285	-81.955718	7.6809765	111.1212575
6.332977	-4.847934	118.068954	-24.823996	11.034838	114.260567	35.716499	-8.555724	119.199203	28.996109	37.539661	115.171638	32.356304	14.4919685	117.1854205	-82.004296	7.5777075	111.3357135
6.0736	-5.604138	118.285332	-24.978264	11.002689	114.431969	35.688026	-8.645462	119.363724	28.998539	37.409634	114.988449	32.3432825	14.382086	117.1760865	-82.2998105	7.623292	111.6878515
5.723671	-6.375298	118.477379	-25.073879	10.954264	114.54985	35.66264	-8.782678	119.522186	28.990564	37.268856	114.823936	32.326602	14.243089	117.173061	-82.47436	7.665439	111.926639
5.357057	-7.049551	118.529961	-24.858625	10.658804	114.390823	35.614483	-8.912538	119.611572	28.971567	37.119972	114.676376	32.293025	14.103717	117.143974	-82.010275	7.213891	111.637672
4.952072	-7.66232	118.515717	-25.1616	10.659826	114.615395	35.55714	-9.016992	119.643272	28.954411	36.947899	114.559875	32.2557755	13.9654535	117.1015735	-82.5789755	7.3541985	112.1292165
4.543097	-8.204053	118.358231	-25.10289	10.449418	114.546539	35.513954	-9.242425	119.580521	28.936407	36.761711	114.427139	32.2251805	13.759643	117.00383	-82.4309605	7.139193	112.089248
3.74937	-8.983933	118.021797	-24.949959	10.03508	114.33387	35.435932	-9.492573	119.377533	28.939766	36.493984	114.271721	32.187849	13.5007055	116.824627	-82.087767	6.5694545	111.843113
3.202975	-9.487645	117.74424	-24.920809	9.850526	114.258537	35.381363	-9.610642	119.222282	28.94302	36.345543	114.22831	32.1621915	13.3674505	116.725296	-82.0038095	6.3336015	111.791778
2.606068	-9.913137	117.453873	-24.905588	9.706561	114.240921	35.33593	-9.726691	119.032143	28.959846	36.217205	114.218414	32.147888	13.245257	116.6252785	-81.959064	6.167865	111.8565635
1.984161	-10.292095	117.134842	-24.878683	9.603373	114.269196	35.294865	-9.797791	118.803314	28.990835	36.137218	114.244019	32.14285	13.1697135	116.5236665	-81.900216	6.0370325	112.0147255
1.316369	-10.618065	116.789665	-24.84446	9.527164	114.363876	35.250469	-9.855259	118.546257	28.999311	36.081921	114.35717	32.12489	13.113331	116.4517135	-81.81381	5.940997	112.2760385
0.635269	-10.941223	116.413521	-24.823797	9.502732	114.465942	35.233589	-9.867336	118.254837	28.998713	36.076851	114.556526	32.116151	13.1047575	116.4056815	-81.763745	5.9007065	112.5262025
-0.083872	-11.265006	116.03186	-24.784237	9.506207	114.610336	35.236202	-9.849293	117.957947	28.995022	36.110958	114.809845	32.115612	13.1308325	116.383896	-81.684086	5.8815815	112.836776
-1.233761	-11.757757	115.654633	-24.727592	9.560205	114.842751	35.262737	-9.768886	117.54261	28.984907	36.211697	115.195869	32.123822	13.2214055	116.3692395	-81.579006	5.8990045	113.3162625
-2.034739	-12.08045	115.504608	-24.692413	9.588875	114.99585	35.290371	-9.726514	117.336357	29.008749	36.279957	115.315041	32.14956	13.2767215	116.325699	-81.534386	5.9010285	113.666001
-2.821215	-12.408844	115.438751	-24.65279	9.624598	115.066185	35.283733	-9.672009	117.227493	29.05406	36.309933	115.386734	32.1688965	13.318962	116.3071135	-81.4744765	5.930234	113.8252565
-3.663464	-12.827895	115.38739	-24.612703	9.676005	115.075638	35.292755	-9.659474	117.169937	29.111818	36.299839	115.352371	32.2022865	13.3201825	116.261154	-81.4276925	6.0318275	113.890122
-4.522336	-13.25274	115.365601	-24.587414	9.727076	115.000999	35.276897	-9.646587	117.212105	29.176971	36.256931	115.230476	32.226934	13.305172	116.2212905	-81.401762	6.14898	113.7807075
-5.440011	-13.719316	115.404488	-24.57534	9.738083	114.854073	35.315838	-9.7252	117.251823	29.237614	36.214703	115.072632	32.276726	13.2447515	116.1622275	-81.427406	6.2314145	113.5459185
-6.2285	-14.203342	115.353218	-24.547512	9.724386	114.724052	35.326675	-9.693328	117.344986	29.286484	36.176128	114.846588	32.3065795	13.2414	116.095787	-81.4016035	6.207372	113.352317
-7.625953	-14.950962	115.508675	-24.489441	9.625654	114.560028	35.37495	-9.689073	117.525421	29.329638	36.114754	114.472366	32.352294	13.2128405	115.9988935	-81.331176	6.0384675	113.1211625
-8.576205	-15.494164	115.662827	-24.457125	9.552247	114.465393	35.439995	-9.737527	117.685829	29.347212	36.061974	114.224915	32.3936035	13.1622235	115.955372	-81.3078535	5.9422705	112.975414
-9.491306	-16.007992	115.727173	-24.425982	9.448858	114.332939	35.480782	-9.716535	117.900719	29.347271	36.023937	114.021935	32.4140265	13.153701	115.961327	-81.2659905	5.744015	112.704551
-10.445607	-16.489319	115.803741	-24.421368	9.319634	114.205086	35.493317	-9.631831	118.120178	29.335848	35.99321	113.824043	32.4145825	13.1806895	115.9721105	-81.2573185	5.4585785	112.4380615
-11.44105	-17.016092	115.841225	-24.39123	9.193527	114.091301	35.526672	-9.586925	118.298126	29.336586	35.968166	113.607979	32.431629	13.1906205	115.9530525	-81.214089	5.1964335	112.2295495
-12.509712	-17.520084	115.970245	-24.386452	9.039211	114.023849	35.55719	-9.556751	118.463516	29.339415	35.916924	113.4133	32.4483025	13.1800865	115.938408	-81.2212065	4.8983355	112.10929
-13.493119	-17.987444	115.962479	-24.343781	8.884336	114.040741	35.593063	-9.540932	118.581726	29.343775	35.877781	113.24762	32.468419	13.1684245	115.914673	-81.155981	4.6002475	112.166809
-15.041472	-18.69655	116.037537	-24.272015	8.682125	114.173164	35.717213	-9.577469	118.684898	29.32519	35.827808	113.046028	32.5212015	13.1251695	115.865463	-81.0652315	4.2390805	112.480865
-16.165178	-19.117443	116.11129	-24.235706	8.53848	114.28083	35.785889	-9.503899	118.710136	29.676571	35.653347	112.744179	32.73123	13.074724	115.7271575	-81.202642	4.002236	112.8345025
-17.334166	-19.483664	116.201363	-24.213432	8.441821	114.404526	35.864452	-9.457688	118.711815	29.250891	35.805847	112.803078	32.5576715	13.1740795	115.7574465	-80.9845355	3.7095625	113.0516055
-18.465317	-19.855825	116.349945	-24.170441	8.345259	114.532318	35.926228	-9.430429	118.716835	29.200834	35.793362	112.649643	32.563531	13.1814665	115.683239	-80.904413	3.5090515	113.381397
-19.668701	-20.19277	116.57299	-24.139879	8.26411	114.673843	35.962532	-9.40567	118.743095	29.181915	35.758644	112.461266	32.5722235	13.176487	115.6021805	-80.8519815	3.351733	113.7455055
-20.895971	-20.421127	116.935577	-24.102417	8.188323	114.900299	35.993706	-9.398731	118.770912	29.234623	35.200466	112.323044	32.6141645	12.9008675	115.546978	-80.8189985	3.4757785	114.25362
-22.078026	-20.694183	117.25531	-24.067957	8.097269	115.154411	36.009109	-9.400696	118.800224	29.223719	35.136497	112.143158	32.616414	12.8679005	115.471691	-80.752328	3.3266375	114.837131
-23.989882	-20.991491	117.859039	-24.067738	7.944921	115.598061	36.056156	-9.511595	118.756546	29.162231	35.049629	111.867714	32.6091935	12.769017	115.31213	-80.7446695	3.120825	115.883992
-25.23665	-21.101971	118.247345	-24.071634	7.868382	115.874992	36.054996	-9.532322	118.785095	29.072285	34.968651	111.670998	32.5636405	12.7181645	115.2280465	-80.7069085	3.0185995	116.5219375
-26.511066	-21.187561	118.604813	-24.104395	7.79153	116.07869	36.037247	-9.564604	118.822922	28.958788	34.886467	111.492088	32.4980175	12.6609315	115.157505	-80.7068075	2.9221285	116.999875
-27.794245	-21.21953	118.850639	-24.120777	7.688168	116.18235	36.001213	-9.618597	118.875824	28.85207	34.786964	111.289124	32.4266415	12.5841835	115.082474	-80.6681955	2.7921525	117.282226
-29.089195	-21.1751	119.042732	-24.176319	7.597804	116.217339	35.939857	-9.707555	118.881271	28.780254	34.685802	111.027718	32.3600555	12.4891235	114.9544945	-80.7126935	2.7064845	117.4801835
-30.36624	-21.072996	119.066742	-24.224789	7.502128	116.151787	35.872063	-9.795238	118.828369	28.730488	34.560753	110.782013	32.3012755	12.3827575	114.805191	-80.7508535	2.6214985	117.498383
-31.602335	-20.924633	119.03936	-24.238161	7.38779	116.021095	35.795731	-9.938766	118.727242	28.750156	34.53788	110.481819	32.2729435	12.299557	114.6045305	-80.7492655	2.476023	117.4376595
-33.5611	-20.502735	118.994156	-24.272366	7.216882	115.863457	35.666908	-10.154044	118.438629	28.709797	34.254669	110.096619	32.1883525	12.0503125	114.267624	-80.7330845	2.3834515	117.45929
-34.823776	-20.142811	118.892563	-24.25609	7.080682	115.792343	35.596218	-10.307767	118.160797	28.711105	34.165882	109.883163	32.1536615	11.9290575	114.02198	-80.6658415	2.2323065	117.562706
-36.043373	-19.704155	118.797493	-24.199293	6.962389	115.755669	35.545387	-10.452489	117.868172	28.726954	34.111725	109.740402	32.1361705	11.829618	113.804287	-80.5347565	2.09516	117.707051
-37.250553	-19.206156	118.68544	-24.154057	6.81721	115.769005	35.518864	-10.57527	117.575363	28.736359	34.079681	109.707237	32.1276115	11.7522055	113.6413	-80.4357255	1.8822145	117.89671
-38.512211	-18.595678	118.514313	-24.126408	6.722727	115.806244	35.480885	-10.651953	117.26403	28.723469	34.097015	109.764648	32.102177	11.722531	113.514339	-80.354993	1.722923	118.098149
-39.615177	-17.9331	118.334557	-24.088373	6.615344	115.910461	35.439377	-10.710848	116.961823	28.683216	34.146465	109.889114	32.0612965	11.7178085	113.4254685	-80.2380425	1.5128795	118.3954535
-40.800892	-17.181488	118.338081	-24.127861	6.538993	116.056992	35.37603	-10.722049	116.6297	28.613922	34.221493	110.014008	31.994976	11.749722	113.321854	-80.250698	1.328264	118.79213
-42.51207	-15.928338	118.524681	-24.146648	6.514238	116.482567	35.254776	-10.742754	116.028214	28.422434	34.32095	110.232925	31.838605	11.789098	113.1305695	-80.131901	1.239378	119.8345645
-43.559769	-15.02618	118.797256	-24.206018	6.495366	116.883102	35.118851	-10.742012	115.596771	28.258455	34.398674	110.417511	31.688653	11.828331	113.007141	-80.100689	1.162401	120.759063
-44.602451	-14.054902	119.104515	-24.246363	6.518687	117.257286	34.970638	-10.727708	115.205971	28.080854	34.476997	110.662842	31.525746	11.8746445	112.9344065	-80.018472	1.1627295	121.5801655
-45.63409	-13.118163	119.348679	-24.371328	6.516422	117.607132	34.803593	-10.712687	114.809715	27.925175	34.56266	110.971237	31.364384	11.9249865	112.890476	-80.10704	1.1078575	122.323788
-46.558876	-12.133471	119.54303	-24.479246	6.447023	117.858765	34.604359	-10.710417	114.471985	27.789757	34.624924	111.304733	31.197058	11.9572535	112.888359	-80.15555	0.936792499999999	122.829171
-47.4646	-11.158509	119.747223	-24.607376	6.421733	118.081268	34.357075	-10.720765	114.190231	27.67786	34.689724	111.570862	31.0174675	11.9844795	112.8805465	-80.2322195	0.8589865	123.2819895
-48.371597	-10.174742	119.896996	-24.745558	6.380358	118.212524	34.11282	-10.776634	113.901009	27.587334	34.703194	111.787971	30.850077	11.96328	112.84449	-80.341193	0.797435999999999	123.580558
-49.448292	-8.698043	120.086517	-24.965528	6.390953	118.314552	33.771809	-10.887164	113.556351	27.474442	34.713184	111.929085	30.6231255	11.91301	112.742718	-80.5541815	0.868895999999999	123.886386
-50.108192	-7.738512	120.24865	-25.055906	6.402657	118.309113	33.580029	-10.954489	113.458672	27.435265	34.698368	111.925819	30.507647	11.8719395	112.6922455	-80.619459	0.933374499999999	123.9259805
-50.7286	-6.757213	120.294952	-25.166971	6.383011	118.277954	33.434345	-11.055537	113.461533	27.422541	34.634445	111.881134	30.428443	11.789454	112.6713335	-80.762385	0.976568	123.8845745
-51.290874	-5.802713	120.254311	-25.262844	6.411168	118.206238	33.325249	-11.193638	113.509872	27.427217	34.55291	111.782982	30.376233	11.679636	112.646427	-80.901921	1.1427	123.766049
-51.697857	-4.844615	120.115509	-25.312065	6.401402	118.045769	33.235527	-11.340869	113.610626	27.442757	34.432709	111.625359	30.339142	11.54592	112.6179925	-80.963272	1.256884	123.4735455
-52.108967	-3.890333	119.879486	-25.343927	6.371799	117.799377	33.175194	-11.508435	113.749329	27.472385	34.271133	111.434029	30.3237895	11.381349	112.591679	-81.0116435	1.362249	123.007075
-52.450974	-2.914909	119.4245	-25.411261	6.383023	117.4412	33.129562	-11.698325	113.896835	27.515116	34.089027	111.217117	30.322339	11.195351	112.556976	-81.144861	1.570695	122.325424
-52.88303	-1.419497	118.261406	-25.5571	6.449678	116.733299	33.054047	-11.99348	114.202713	27.653091	33.795643	110.889709	30.353569	10.9010815	112.546211	-81.467769	1.9982745	120.920387
-53.136559	-0.372155	117.289413	-25.615782	6.476426	116.126671	32.972752	-12.181735	114.366402	27.767345	33.601093	110.670891	30.3700485	10.709679	112.5186465	-81.6016125	2.243173	119.7346955
-53.330666	0.716762	116.474358	-25.746273	6.536753	115.533615	32.835667	-12.343603	114.397964	27.846882	33.480179	110.468903	30.3412745	10.568288	112.4334335	-81.8338205	2.505218	118.6337965
-53.531319	1.857587	115.929329	-25.817719	6.573966	115.103554	32.660812	-12.426829	114.266159	27.888536	33.410336	110.270813	30.274674	10.4917535	112.268486	-81.910112	2.6561785	117.938622
-53.636372	3.014376	115.673111	-25.890934	6.662489	114.896683	32.495056	-12.456716	114.031456	27.865765	33.393932	110.184036	30.1804105	10.468608	112.107746	-81.9622785	2.85637	117.68562
-53.71217	4.214679	115.652168	-25.931431	6.71989	114.888275	32.378212	-12.412505	113.754379	27.803612	33.482147	110.195305	30.090912	10.534821	111.974842	-81.953774	2.904959	117.801708
-53.788929	5.436459	115.821419	-26.008606	6.713697	115.160622	32.308239	-12.28976	113.484528	27.719837	33.628475	110.339424	30.014038	10.6693575	111.911976	-82.03125	2.7580365	118.409268
-53.735809	7.341372	116.355728	-26.126104	6.978506	115.265549	32.136475	-12.016782	113.090279	27.519119	33.959568	110.748482	29.827797	10.971393	111.9193805	-82.080005	2.985619	118.6117175
-53.711308	8.609445	116.727043	-26.228815	7.110906	115.51535	31.993908	-11.810355	112.865852	27.360544	34.19062	111.107613	29.677226	11.1901325	111.9867325	-82.134856	3.0316795	119.0439675
-53.642006	9.904615	117.059578	-26.367828	7.239747	115.763405	31.840992	-11.645457	112.663971	27.204115	34.422146	111.481476	29.5225535	11.3883445	112.0727235	-82.2582095	3.0911495	119.4540865
-53.532177	11.150769	117.3339	-26.547247	7.374865	115.910652	31.616205	-11.48495	112.551498	27.053577	34.625233	111.827194	29.334891	11.5701415	112.189346	-82.429385	3.1795885	119.631958
-53.32592	12.394927	117.503021	-26.780203	7.461843	116.005531	31.395361	-11.425654	112.312065	26.911045	34.782398	112.096741	29.153203	11.678372	112.204403	-82.713609	3.245314	119.806659
-53.117268	13.646652	117.594803	-26.99659	7.560781	116.020836	31.095943	-11.378736	112.101784	26.776329	34.892345	112.285614	28.936136	11.7568045	112.193699	-82.929316	3.3647575	119.847973
-52.884872	14.889045	117.632637	-27.226681	7.600933	115.92556	30.829397	-11.363825	111.817444	26.646467	34.987713	112.390472	28.737932	11.811944	112.103958	-83.191294	3.389922	119.747162
-52.378696	16.587313	117.548119	-27.542925	7.682333	115.713905	30.47913	-11.312136	111.487213	26.465025	35.074436	112.537621	28.4720775	11.88115	112.012417	-83.5579275	3.483516	119.415393
-52.005905	17.716549	117.375389	-27.668724	7.721493	115.56131	30.30456	-11.293061	111.328491	26.364485	35.109257	112.640358	28.3345225	11.908098	111.9844245	-83.6719705	3.534888	119.1381955
-51.570831	18.83556	117.261597	-27.784569	7.789812	115.438637	30.162304	-11.258609	111.243866	26.284828	35.186314	112.724159	28.223566	11.9638525	111.9840125	-83.792704	3.6157715	118.8932615
-51.077682	19.862783	117.121719	-27.908051	7.900196	115.343323	30.056664	-11.239115	111.226799	26.229853	35.2216	112.777519	28.1432585	11.9912425	112.002159	-83.9593605	3.8091495	118.684487
-50.448395	20.876217	116.946045	-27.99345	7.998717	115.230766	29.973083	-11.249725	111.243149	26.2115	35.221054	112.794342	28.0922915	11.9856645	112.0187455	-84.0791915	4.0117695	118.4427865
-49.822037	21.888494	116.690239	-28.015715	8.048397	115.098442	29.920763	-11.301525	111.292252	26.221722	35.200916	112.785896	28.0712425	11.9496955	112.039074	-84.1026725	4.1470985	118.15781
-49.129749	22.861553	116.442696	-28.014437	8.151209	114.974007	29.871979	-11.381273	111.370155	26.280052	35.09021	112.709808	28.0760155	11.8544685	112.0399815	-84.1048895	4.4479495	117.9080325
-48.071651	24.253622	116.098801	-28.024715	8.213449	114.73465	29.831532	-11.517785	111.470581	26.43576	34.818863	112.572739	28.133646	11.650539	112.02166	-84.183076	4.776359	117.44764
-47.293171	25.167824	115.951408	-28.031483	8.220407	114.571442	29.822153	-11.592982	111.474518	26.510176	34.690331	112.596001	28.1661645	11.5486745	112.0352595	-84.2291305	4.8921395	117.1076245
-46.539146	26.065153	115.937782	-28.04262	8.286127	114.469925	29.82564	-11.567751	111.426208	26.882303	34.997463	112.571739	28.3539715	11.714856	111.9989735	-84.4392115	4.857398	116.9408765
-45.769646	26.85836	115.896294	-28.143831	8.351222	114.306007	29.843294	-11.468925	111.392426	26.458818	35.205334	113.0942	28.151056	11.8682045	112.243313	-84.438718	4.8342395	116.368701
-44.970688	27.694839	115.846809	-28.224396	8.555258	114.189491	29.841047	-11.313631	111.397514	26.40801	35.371456	113.477119	28.1245285	12.0289125	112.4373165	-84.5733205	5.0816035	115.9416655
-44.123653	28.480614	115.73774	-28.366926	8.776459	114.078484	29.753744	-11.096241	111.435493	26.328718	35.586578	113.827805	28.041231	12.2451685	112.631649	-84.775083	5.3077495	115.525319
-43.320347	29.202965	115.682373	-28.486517	9.08858	113.965401	29.657969	-10.886466	111.485031	26.229795	35.829056	114.055428	27.943882	12.471295	112.7702295	-84.916916	5.705865	115.1605725
-42.059311	30.275377	115.63623	-28.692705	9.584843	113.967361	29.48992	-10.598874	111.643311	26.227617	35.604904	114.375916	27.8587685	12.503015	113.0096135	-85.2441785	6.666671	114.9251085
-41.167507	30.865904	115.615906	-28.800756	9.872632	113.985657	29.430023	-10.427368	111.780785	26.197985	35.804985	114.509842	27.814004	12.6888085	113.1453135	-85.415516	7.0564555	114.8260005
-40.242813	31.361729	115.634193	-28.839746	10.138045	114.059578	29.405842	-10.287226	111.944855	26.192955	35.982277	114.639854	27.7993985	12.8475255	113.2923545	-85.4788905	7.4285645	114.8268015
-39.32658	31.82188	115.688362	-28.855234	10.335568	114.110802	29.428673	-10.160633	112.117531	26.180862	36.133514	114.814354	27.8047675	12.9864405	113.4659425	-85.5152355	7.6846955	114.7556615
-38.424343	32.114357	115.737274	-28.925272	10.478023	114.249229	29.502541	-10.074358	112.27964	26.147482	36.243355	114.990509	27.8250115	13.0844985	113.6350745	-85.6755555	7.8715475	114.8633835
-37.541538	32.460274	115.856445	-28.908978	10.540245	114.263115	29.586872	-10.010805	112.440918	26.099628	36.330856	115.164902	27.84325	13.1600255	113.80291	-85.661206	7.9204645	114.72332
-36.629723	32.69434	115.879105	-28.958035	10.592558	114.346191	29.654799	-9.97165	112.611366	26.056293	36.361958	115.310059	27.855546	13.195154	113.9607125	-85.771616	7.989962	114.7316695
-35.256134	32.984016	115.869995	-28.9697	10.613241	114.481819	29.741079	-9.960657	112.899109	26.409508	36.727478	115.03817	28.0752935	13.3834105	113.9686395	-86.0146935	7.8430715	114.9949985
-34.374626	33.075626	115.764633	-28.977276	10.585592	114.53447	29.769346	-9.981547	113.093674	26.3692	36.754395	114.932968	28.069273	13.386424	114.013321	-86.023825	7.78476	115.055619
-33.509876	33.182491	115.58522	-28.999094	10.54244	114.550713	29.7939	-10.035964	113.309013	26.340271	36.745018	114.71772	28.0670855	13.354527	114.0133665	-86.0652735	7.730353	115.0880595
-32.618332	33.240654	115.284836	-28.995785	10.48779	114.558769	29.814154	-10.111895	113.546371	26.315409	36.699764	114.404045	28.0647815	13.2939345	113.975208	-86.0563515	7.6816455	115.14233
-31.708149	33.244484	114.940941	-29.022369	10.414768	114.546982	29.820019	-10.229158	113.781754	26.297049	36.614662	114.051773	28.058534	13.192752	113.9167635	-86.103272	7.636784	115.1772005
-30.819876	33.24794	114.669144	-29.008642	10.31534	114.564636	29.828623	-10.38308	113.995155	25.867834	36.512352	113.899925	27.8482285	13.064636	113.94754	-85.8655125	7.566044	115.181732
-29.936272	33.272099	114.496696	-29.027897	10.172141	114.62294	29.835487	-10.543056	114.19014	25.850906	36.38184	113.669571	27.8431965	12.919392	113.9298555	-85.8989905	7.42489	115.3160245
-28.668911	33.366341	114.581772	-28.986752	9.834915	114.708748	29.88534	-10.771115	114.340485	25.861734	36.147888	113.656425	27.873537	12.6883865	113.998455	-85.847041	6.9814435	115.419041
-27.802721	33.409683	114.812004	-28.940142	9.588475	114.766037	29.923149	-10.887524	114.345909	25.878557	36.004704	113.841545	27.900853	12.55859	114.093727	-85.781137	6.61836	115.438347
-26.976595	33.474262	115.084076	-28.90596	9.35804	114.769325	29.996243	-10.967109	114.301682	26.325113	35.895123	113.946495	28.160678	12.464007	114.1240885	-85.972598	6.252073	115.4145615
-26.123503	33.514503	115.327454	-28.869555	9.164824	114.703896	30.083979	-10.99327	114.252647	26.367167	35.851334	114.300217	28.225573	12.429032	114.276432	-85.964683	5.900616	115.13136
-25.327244	33.595795	115.542969	-28.821293	9.063936	114.648033	30.204817	-10.974167	114.196373	26.413542	35.846901	114.694092	28.3091795	12.436367	114.4452325	-85.9517655	5.691505	114.8508335
-24.51116	33.712952	115.751633	-28.733345	9.067182	114.583763	30.328062	-10.919101	114.19352	26.493835	35.80986	114.993927	28.4109485	12.4453795	114.5937235	-85.8776385	5.6889845	114.5738025
-23.677572	33.788258	115.903961	-28.660622	9.109894	114.565422	30.471653	-10.810258	114.216469	26.110121	36.023624	115.46743	28.290887	12.606683	114.8419495	-85.612131	5.613105	114.2888945
-22.507202	33.863754	116.202034	-28.510363	9.23193	114.64859	30.723009	-10.623895	114.275398	26.202545	36.186691	115.823448	28.462777	12.781398	115.049423	-85.483503	5.682462	114.247757
-21.74864	33.855865	116.488052	-28.39913	9.318373	114.73732	30.897818	-10.472875	114.304008	26.240154	36.304882	116.106964	28.568986	12.9160035	115.205486	-85.367246	5.7207425	114.269154
-21.003889	33.823318	116.837181	-28.320976	9.368137	114.832077	31.066105	-10.333479	114.311096	26.266714	36.434097	116.431381	28.6664095	13.050309	115.3712385	-85.3083615	5.685965	114.2929155
-20.31806	33.778023	117.297836	-28.228849	9.399999	114.89048	31.228203	-10.200397	114.286995	26.298183	36.548065	116.816582	28.763193	13.173834	115.5517885	-85.220891	5.626164	114.2291715
-19.656492	33.756184	117.675957	-28.177685	9.442575	114.971413	31.385124	-10.058013	114.238861	26.316114	36.65583	117.197243	28.850619	13.2989085	115.718052	-85.205989	5.5862415	114.224774
-18.596148	33.378254	117.766296	-28.091934	9.470102	115.009224	31.539923	-9.916778	114.186119	26.338158	36.796978	117.564415	28.9390405	13.4401	115.875267	-85.1229085	5.500104	114.143181
-18.278805	33.38483	118.176361	-28.038656	9.511905	115.029785	31.653456	-9.785306	114.139954	26.370472	36.935619	117.858765	29.011964	13.5751565	115.9993595	-85.089276	5.4486535	114.0602105
-17.289347	33.004848	118.335938	-27.928057	9.598359	115.080154	31.837204	-9.63796	114.120697	26.461369	37.088177	118.126724	29.1492865	13.7251085	116.1237105	-85.0054005	5.4716095	114.0365975
-16.605284	32.683189	118.300591	-27.820189	9.646117	115.12278	31.964916	-9.580734	114.192787	26.545858	37.170979	118.167244	29.255387	13.7951225	116.1800155	-84.895765	5.4971115	114.0655445
-15.854905	32.272755	118.199066	-27.717758	9.709241	115.148483	32.090984	-9.553853	114.315048	26.647478	37.227646	118.157623	29.369231	13.8368965	116.2363355	-84.804747	5.5815855	114.0606305
-15.182058	31.823326	118.019592	-27.651634	9.752622	115.177345	32.204201	-9.570374	114.492439	26.748419	37.257092	118.079361	29.47631	13.843359	116.2859	-84.779578	5.661885	114.06879
-14.491007	31.279007	117.771439	-27.574163	9.798341	115.196754	32.298645	-9.590931	114.693344	26.843094	37.26516	117.936577	29.5708695	13.8371145	116.3149605	-84.7191955	5.7595675	114.0785475
-13.857306	30.756712	117.538383	-27.527121	9.825146	115.198151	32.352139	-9.637718	114.915825	26.934179	37.243382	117.759598	29.643159	13.802832	116.3377115	-84.697401	5.84746	114.0585905
-13.195671	30.125744	117.339256	-27.502596	9.840037	115.19297	32.374165	-9.662483	115.112495	27.000198	37.230064	117.600273	29.6871815	13.7837905	116.356384	-84.6923735	5.8962835	114.029556
-12.198662	29.091082	117.120552	-27.466103	9.833743	115.139153	32.441795	-9.709886	115.376984	27.063824	37.202274	117.47123	29.7528095	13.746194	116.424107	-84.6850155	5.921292	113.854199
-11.557601	28.352392	117.017235	-27.457258	9.804691	115.083336	32.490028	-9.725484	115.506378	27.085001	37.198208	117.46582	29.7875145	13.736362	116.486099	-84.7020305	5.87302	113.680573
-10.95756	27.631708	116.964409	-27.410273	9.747401	115.000977	32.544998	-9.718948	115.58448	27.076101	37.20311	117.506775	29.8105495	13.742081	116.5456275	-84.6310955	5.752721	113.4563265
-10.371135	26.858154	116.925621	-27.365959	9.701892	114.952827	32.622059	-9.682081	115.590988	27.07827	37.220657	117.541145	29.8501645	13.769288	116.5660665	-84.5820825	5.634496	113.3395875
-9.733727	26.025787	116.894135	-27.307611	9.685	114.981628	32.717133	-9.645533	115.588127	27.122385	37.256447	117.539345	29.919759	13.805457	116.563736	-84.534981	5.564543	113.39952
-9.099989	25.156637	116.88459	-27.232721	9.701346	115.051285	32.800049	-9.579406	115.644325	27.201176	37.301636	117.507103	30.0006125	13.861115	116.575714	-84.4660545	5.541577	113.526856
-8.523281	24.301832	116.844643	-27.169874	9.748722	115.19178	32.874603	-9.531132	115.760078	27.287043	37.358715	117.480423	30.080823	13.9137915	116.6202505	-84.420571	5.5836525	113.7633095
-7.639744	23.018606	116.878784	-27.040493	9.889686	115.444168	32.997658	-9.451027	116.103271	27.413651	37.436661	117.425705	30.2056545	13.992817	116.764488	-84.2866405	5.786555	114.123848
-7.008196	22.000719	116.950294	-27.023823	10.00231	115.602264	33.063499	-9.392246	116.393936	27.472698	37.504147	117.417236	30.2680985	14.0559505	116.905586	-84.3157445	5.9486695	114.298942
-6.501345	21.08643	116.968681	-27.009619	10.115338	115.655205	33.138664	-9.345434	116.71759	27.505949	37.563049	117.443893	30.3223065	14.1088075	117.0807415	-84.3415445	6.1218685	114.2296685
-5.900083	20.12808	117.034576	-26.999756	10.166867	115.60302	33.199482	-9.287816	117.023758	27.510729	37.629059	117.512878	30.3551055	14.1706215	117.268318	-84.3546175	6.1631125	113.937722
-5.391618	19.138985	116.954254	-27.025875	10.211569	115.391922	33.265842	-9.241686	117.285469	27.494308	37.670906	117.563477	30.380075	14.21461	117.424473	-84.431825	6.208528	113.359371
-4.829131	18.102322	116.799377	-27.00528	10.250046	115.08551	33.300175	-9.207918	117.537605	27.483665	37.688797	117.512764	30.39192	14.2404395	117.5251845	-84.40248	6.2596525	112.6458355
-4.329992	17.110613	116.554352	-26.976952	10.2803	114.730011	33.340794	-9.177613	117.697891	27.490524	37.705715	117.370842	30.415659	14.264051	117.5343665	-84.369563	6.296549	111.9256555
-3.637701	15.606679	116.185974	-26.891947	10.320647	114.242805	33.42091	-9.165834	117.83242	27.569099	37.658588	117.028954	30.4950045	14.246377	117.430687	-84.2788985	6.394917	111.054923
-3.195734	14.630656	115.993141	-26.812819	10.309276	113.991531	33.478786	-9.145259	117.968964	27.670008	37.589752	116.795494	30.574397	14.2222465	117.382229	-84.200035	6.3963055	110.600833
-2.801069	13.617262	115.884148	-26.711285	10.284245	113.86348	33.553478	-9.211508	118.094543	27.793562	37.527012	116.577507	30.67352	14.157752	117.336025	-84.09609	6.410738	110.390935
-2.415335	12.647139	115.866257	-26.577034	10.286995	113.842651	33.637909	-9.220308	118.261597	27.941345	37.475437	116.395691	30.789627	14.1275645	117.328644	-83.943695	6.4464255	110.356658
-2.133551	11.758174	115.989014	-26.473314	10.256036	113.95829	33.745758	-9.244861	118.450966	28.072622	37.440517	116.257187	30.90919	14.097828	117.3540765	-83.855818	6.414244	110.5625035
-1.889467	10.811507	116.185822	-26.38533	10.237384	114.13195	33.864429	-9.239702	118.683228	28.165415	37.428535	116.193214	31.014922	14.0944165	117.438221	-83.785582	6.3803515	110.825679
-1.68492	9.922547	116.436348	-26.27812	10.218489	114.308678	33.979336	-9.200886	118.911316	28.213644	37.42083	116.190781	31.09649	14.109972	117.5510485	-83.65273	6.327006	111.0663075
-1.486924	8.707721	116.774452	-26.189634	10.212411	114.524521	34.100666	-9.100404	119.316757	28.253832	37.404545	116.203667	31.177249	14.1520705	117.760212	-83.556517	6.2727515	111.28883
-1.402144	7.936988	116.944817	-26.185263	10.240364	114.629707	34.154549	-9.082686	119.53595	28.276712	37.410229	116.169037	31.2156305	14.1637715	117.8524935	-83.5861565	6.3169565	111.4069205
-1.44424	7.298314	117.088593	-26.171413	10.302917	114.706467	34.17775	-9.05659	119.707367	28.2819	37.423237	116.085663	31.229825	14.1833235	117.896515	-83.572651	6.4225105	111.516419
-1.518266	6.649645	117.150833	-26.297977	10.462303	114.855049	34.197327	-9.012023	119.867622	28.279409	37.423733	115.91848	31.238368	14.205855	117.893051	-83.834322	6.718751	111.817047
-1.591728	5.993141	117.179001	-26.264399	10.546637	114.88533	34.254314	-8.948126	120.003044	28.257549	37.430668	115.696671	31.2559315	14.241271	117.8498575	-83.7847295	6.852003	111.9208025
-1.746804	5.445959	117.148125	-26.191458	10.625278	114.886093	34.318935	-8.863735	120.089172	28.244516	37.430214	115.4048	31.2817255	14.2832395	117.746986	-83.6646415	6.9673165	112.0252
-1.959455	4.931029	117.114166	-26.107582	10.649175	114.894974	34.411205	-8.772545	120.103333	28.236506	37.464462	115.157143	31.3238555	14.3459585	117.630238	-83.5390195	6.9523915	112.15971
-2.252758	4.252663	117.057953	-25.803053	10.614683	114.843597	34.61919	-8.643298	120.080307	28.232691	37.512882	114.703003	31.4259405	14.434792	117.391655	-83.0320465	6.794574	112.295539
-2.53521	3.830713	116.987206	-25.684959	10.609527	114.853874	34.776798	-8.532674	120.031189	28.210527	37.559673	114.490875	31.4936625	14.5134995	117.261032	-82.8635805	6.7055545	112.446716
-2.850198	3.463317	116.930092	-25.596651	10.610814	114.843391	34.937862	-8.44182	119.979439	28.183672	37.627819	114.310471	31.560767	14.5929995	117.144955	-82.754069	6.6286285	112.541827
-3.183667	3.158605	116.859985	-25.512577	10.626114	114.859535	35.070904	-8.277978	119.879112	28.155809	37.700211	114.244446	31.6133565	14.7111165	117.061779	-82.6385105	6.5411115	112.657291
-3.535904	2.86864	116.79673	-25.402737	10.632589	114.938881	35.205502	-8.266617	119.55957	28.143751	37.759392	114.366165	31.6746265	14.7463875	116.9628675	-82.4801005	6.5187905	112.9148945
-3.934851	2.634178	116.69371	-25.319916	10.638393	115.089676	35.331692	-8.250619	119.246338	28.158974	37.798607	114.648201	31.745333	14.773994	116.9472695	-82.385165	6.502792	113.2320825
-4.372555	2.40095	116.586983	-25.254429	10.664076	115.293503	35.423515	-8.250539	118.903442	28.198391	37.877945	115.118881	31.810953	14.813703	117.0111615	-82.319811	6.514449	113.5758445
-5.125235	2.139395	116.414238	-25.178236	10.794655	115.664886	35.478844	-8.129592	118.259064	28.249222	38.104118	116.047272	31.864033	14.987263	117.153168	-82.220505	6.602047	114.176604
-5.682887	1.970265	116.218719	-25.16017	10.986606	115.95076	35.490086	-7.963831	117.830238	28.271236	38.338303	116.719543	31.880661	15.187236	117.2748905	-82.201001	6.785976	114.6266295
-6.288911	1.829353	116.100075	-25.138203	11.234361	116.231537	35.509987	-7.737508	117.3722	28.258789	38.601635	117.423141	31.884388	15.4320635	117.3976705	-82.160794	7.0366585	115.0654035
-6.854339	1.558612	116.043427	-25.139168	11.542679	116.523506	35.529266	-7.465784	116.998062	28.244522	38.906715	118.131531	31.886894	15.7204655	117.5647965	-82.16523	7.3648925	115.4822155
-7.475428	1.257209	115.939156	-25.15766	11.841469	116.759659	35.55479	-7.170232	116.738678	28.232149	39.188412	118.754753	31.8934695	16.00909	117.7467155	-82.2087895	7.673848	115.7726025
-8.09016	0.834601	115.858307	-25.145155	12.169869	116.957176	35.568665	-6.923302	116.592514	28.241741	39.443031	119.232437	31.905203	16.2598645	117.9124755	-82.195513	8.0798735	116.0018765
-8.743713	0.325257	115.747978	-25.13084	12.480151	117.023918	35.571644	-6.734501	116.560074	28.278467	39.651402	119.51413	31.9250555	16.4584505	118.037102	-82.1867355	8.5018515	116.010734
-9.766192	-0.536161	115.64045	-25.151962	12.899454	116.99543	35.558674	-6.577305	116.642807	28.375793	39.863876	119.514038	31.9672335	16.6432855	118.0784225	-82.2711575	9.1556225	115.9124375
-10.418309	-1.39073	115.523438	-25.140846	13.11383	116.930153	35.548298	-6.532006	116.730858	28.449816	39.929657	119.298378	31.999057	16.6988255	118.014618	-82.280749	9.5288345	115.845688
-11.029159	-2.289579	115.422333	-25.097084	13.245678	116.791557	35.568073	-6.567209	116.859306	28.536999	39.919182	118.928741	32.052536	16.6759865	117.8940235	-82.246704	9.8153695	115.6890905
-11.651603	-3.230433	115.386154	-25.025511	13.313058	116.638359	35.608658	-6.653187	117.037758	28.638393	39.831528	118.443855	32.1235255	16.5891705	117.7408065	-82.1745475	10.0369455	115.5359115
-12.3459	-4.371458	115.474548	-24.941525	13.275962	116.496407	35.676891	-6.801449	117.304337	28.75613	39.709618	117.878677	32.2165105	16.4540845	117.591507	-82.0995605	10.0978395	115.401307
-13.054093	-5.51817	115.620956	-24.826317	13.152404	116.306671	35.756699	-6.960588	117.589417	28.877916	39.514297	117.277016	32.3173075	16.2768545	117.4332165	-81.9699415	10.0279535	115.1801255
-13.71897	-6.739588	115.851021	-24.723139	12.982946	116.149437	35.86853	-7.191529	117.93187	29.007425	39.258022	116.689072	32.4379775	16.0332465	117.310471	-81.8842555	9.9326455	114.988403
-14.815676	-8.622774	116.38887	-24.565985	12.570383	115.886688	35.977287	-7.617336	118.528046	29.217175	38.738823	115.72422	32.597231	15.5607435	117.126133	-81.729201	9.5800225	114.647243
-15.575472	-9.868729	116.702736	-24.457872	12.251801	115.73951	35.995289	-7.879285	118.920479	29.36022	38.305264	115.149429	32.6777545	15.2129895	117.034954	-81.5934985	9.2906125	114.444066
-16.063482	-11.257289	116.851166	-24.35972	11.895869	115.675499	36.047245	-8.318669	119.204544	29.518955	37.849831	114.634468	32.7831	14.765581	116.919506	-81.50254	9.026157	114.431492
-16.791138	-12.492083	117.162415	-24.274111	11.499295	115.666809	36.067753	-8.706805	119.416069	29.661482	37.39576	114.20771	32.8646175	14.3444775	116.8118895	-81.4128395	8.6541125	114.5217285
-17.768747	-13.518931	117.498985	-24.219421	11.139303	115.663185	36.103531	-9.0746	119.521584	29.781597	36.991295	113.894234	32.942564	13.9583475	116.707909	-81.381406	8.3202585	114.618461
-18.567575	-14.615538	117.691566	-24.154499	10.818805	115.679077	36.110062	-9.350954	119.654869	29.873466	36.60704	113.638397	32.991764	13.628043	116.646633	-81.300762	8.009567	114.711521
-19.140408	-15.737806	117.774666	-24.082857	10.501293	115.710258	36.128422	-9.66115	119.746735	29.965988	36.280746	113.441208	33.047205	13.309798	116.5939715	-81.212919	7.692788	114.8265445
-20.332209	-17.117159	118.067978	-23.976818	10.131517	115.851547	36.173298	-10.102	119.759216	30.107121	35.831409	113.25058	33.1402095	12.8647045	116.504898	-81.0938455	7.3983295	115.198196
-21.354046	-17.807507	118.29158	-23.950018	9.89784	115.998055	36.205524	-10.339075	119.734276	30.243975	35.071396	113.267921	33.2247495	12.3661605	116.5010985	-81.1247855	7.4295195	115.4950115
-22.151007	-18.606707	118.368828	-23.889084	9.66222	116.135719	36.211388	-10.507288	119.681976	30.319256	34.854877	113.257362	33.265322	12.1737945	116.469669	-81.04349	7.1506455	115.801769
-22.99131	-19.314503	118.430374	-23.833471	9.476111	116.27227	36.238922	-10.775084	119.603027	30.377167	34.629333	113.260986	33.3080445	11.9271245	116.4320065	-80.9749865	7.0250975	116.1125335
-23.859348	-19.906336	118.566956	-23.792397	9.297558	116.377731	36.236744	-10.950727	119.539536	30.441814	34.408699	113.236	33.339279	11.728986	116.387768	-80.924073	6.86613	116.367694
-24.705229	-20.441298	118.587029	-23.780624	9.127479	116.435051	36.245327	-11.211861	119.444313	30.528376	34.193302	113.189461	33.3868515	11.4907205	116.316887	-80.9480995	6.7642375	116.553215
-25.565239	-20.974501	118.622467	-23.718967	8.963406	116.506348	36.228386	-11.424788	119.364395	30.63188	33.970558	113.148453	33.430133	11.272885	116.256424	-80.868067	6.653927	116.756272
-26.927614	-21.564632	118.762207	-23.615164	8.716544	116.586151	36.220577	-11.784889	119.240067	30.836693	33.65625	113.066849	33.528635	10.9356805	116.153458	-80.758963	6.4974075	117.018844
-27.780258	-21.891243	118.971504	-23.544428	8.552944	116.655479	36.214752	-12.021396	119.204941	30.971712	34.001453	112.947678	33.593232	10.9900285	116.0763095	-80.682088	6.1158595	117.2346485
-28.621048	-22.145256	119.129219	-23.492273	8.413393	116.725098	36.190681	-12.264244	119.190773	31.188753	33.261944	112.919975	33.689717	10.49885	116.055374	-80.674263	6.327936	117.394822
-29.50367	-22.339228	119.312729	-23.451637	8.253361	116.792107	36.175716	-12.502702	119.156059	31.332117	33.096588	112.81842	33.7539165	10.296943	115.9872395	-80.6571905	6.209779	117.5969745
-30.373415	-22.478462	119.419846	-23.442347	8.062268	116.852203	36.148083	-12.72268	119.099045	31.441921	32.971786	112.753036	33.795002	10.124553	115.9260405	-80.679696	5.999983	117.7783655
-31.310091	-22.53204	119.446671	-23.470209	7.837936	116.91481	36.122761	-12.914999	119.030357	31.848427	33.198536	112.523438	33.985594	10.1417685	115.7768975	-80.926012	5.5341035	118.0527225
-32.197414	-22.578571	119.376099	-23.449461	7.585293	116.955376	36.115788	-13.097835	118.902901	31.912323	33.107094	112.592003	34.0140555	10.0046295	115.747452	-80.9129775	5.1659565	118.1633
-33.477585	-22.523571	119.118095	-23.484112	7.234418	117.069588	36.099491	-13.284225	118.67939	31.91205	33.015045	112.736198	34.0057705	9.86541	115.707794	-80.9739945	4.603426	118.431382
-34.387653	-22.400467	118.908081	-23.487946	6.991757	117.130959	36.084213	-13.360662	118.478287	31.840864	33.024494	112.833046	33.9625385	9.831916	115.6556665	-80.9384305	4.151598	118.6062515
-35.229828	-22.243008	118.716309	-23.533926	6.81064	117.1679	36.061546	-13.400539	118.21804	31.373501	33.2589	113.079361	33.7175235	9.9291805	115.6487005	-80.7853755	3.6920995	118.6870995
-36.122166	-22.010113	118.625389	-23.604563	6.673436	117.236076	36.010166	-13.335951	117.988708	31.276529	33.362675	113.102615	33.6433475	10.013362	115.5456615	-80.8524735	3.33351	118.9264905
-37.014587	-21.674608	118.608566	-23.638012	6.603596	117.339096	35.983154	-13.340895	117.746147	31.55365	33.323925	112.942909	33.768402	9.991515	115.344528	-81.044426	3.215677	119.333664
-37.875114	-21.334948	118.673637	-23.700424	6.529504	117.490875	35.905533	-13.276739	117.584885	31.438324	33.422363	112.992836	33.6719285	10.072812	115.2888605	-81.0727765	2.986196	119.6928895
-38.745724	-20.924061	118.837204	-23.728962	6.478693	117.67968	35.85141	-13.240393	117.512604	31.327137	33.458111	113.03923	33.5892735	10.108859	115.275917	-81.0471975	2.848527	120.083443
-39.97451	-20.288614	119.288483	-23.758808	6.436039	117.983421	35.824677	-13.217597	117.587189	31.183535	33.488499	113.10022	33.504106	10.135451	115.3437045	-81.021722	2.736627	120.6231375
-40.806396	-19.796877	119.676903	-23.760742	6.379007	118.183159	35.801662	-13.207255	117.743515	31.118479	33.465118	113.051666	33.4600705	10.1289315	115.3975905	-80.9815545	2.6290825	120.9687275
-41.629696	-19.296688	120.046906	-23.806179	6.300755	118.412415	35.778561	-13.240891	117.804085	31.044397	33.427757	112.943825	33.411479	10.093433	115.373955	-81.023837	2.508077	121.450875
-42.383694	-18.729382	120.470009	-23.814434	6.217317	118.6437	35.717537	-13.254394	117.867104	30.948908	33.361156	112.79924	33.3332225	10.053381	115.333172	-80.9620905	2.381253	121.954228
-43.121155	-18.153131	120.948204	-23.837019	6.061472	118.920921	35.66608	-13.282614	117.851242	30.793354	33.270672	112.650726	33.229717	9.994029	115.250984	-80.903755	2.128915	122.590858
-43.837669	-17.558359	121.357605	-23.854296	5.903996	119.221413	35.598919	-13.276495	117.847099	30.213392	33.342983	112.712952	32.9061555	10.033244	115.2800255	-80.6147475	1.774748	123.1628005
-44.53788	-16.929352	121.652771	-23.903547	5.754757	119.469406	35.567184	-13.231279	117.862366	29.979918	33.317028	112.681412	32.773551	10.0428745	115.271889	-80.580645	1.4666395	123.666923
-45.507458	-15.819426	121.965218	-24.019726	5.553766	119.736877	35.506332	-13.098664	117.927696	29.620689	33.369217	112.726997	32.5635105	10.1352765	115.3273465	-80.6029625	0.972255500000001	124.1464075
-46.133556	-15.077074	122.121063	-24.113352	5.426394	119.866577	35.471615	-13.006304	118.01442	29.394743	33.454468	112.744118	32.433179	10.224082	115.379269	-80.659883	0.628706000000001	124.353885
-46.755322	-14.248541	122.140976	-24.187977	5.31101	119.913063	35.448689	-12.891373	118.098679	29.598701	33.416462	112.565056	32.523695	10.2625445	115.3318675	-80.899649	0.359475499999999	124.4942585
-47.279102	-13.356191	122.040627	-24.295784	5.222821	119.889687	35.408051	-12.763521	118.193588	29.417124	33.52449	112.572029	32.4125875	10.3804845	115.3828085	-81.0041555	0.0651574999999998	124.3965655
-47.816608	-12.397285	121.901703	-24.428402	5.143099	119.810013	35.361794	-12.675421	118.2052	28.823132	33.235943	112.815453	32.092463	10.280261	115.5103265	-80.949267	0.00593700000000119	124.1096995
-48.317314	-11.397151	121.74791	-24.500877	5.095252	119.744804	35.302044	-12.558697	118.201698	28.643387	33.346249	112.809097	31.9727155	10.393776	115.5053975	-80.9744695	-0.203271999999998	123.9842105
-48.80497	-10.307788	121.555199	-24.631628	5.049172	119.699493	35.207523	-12.464239	118.100761	28.460049	33.45591	112.827263	31.833786	10.4958355	115.464012	-81.097042	-0.397491500000001	123.934974
-49.262886	-8.678235	121.313416	-24.780949	5.079247	119.692955	35.064461	-12.270082	117.97718	28.193861	33.683098	112.87072	31.629161	10.706508	115.42395	-81.191059	-0.548014	123.96196
-49.648243	-7.403585	121.271263	-24.95903	5.17424	119.812866	34.969528	-12.096273	117.870651	28.017647	33.860909	112.95092	31.4935875	10.882318	115.4107855	-81.4116475	-0.533837999999999	124.2149465
-49.940624	-6.05514	121.26194	-24.966578	5.197836	119.753143	34.893887	-11.918823	117.846443	28.291979	34.440186	112.82737	31.592933	11.2606815	115.3369065	-81.526089	-0.865009499999999	124.1693795
-50.275032	-4.685036	120.967735	-25.130367	5.318255	119.825279	34.838238	-11.786801	117.773483	28.138792	34.588684	112.954506	31.488515	11.4009415	115.3639945	-81.749249	-0.764431500000001	124.2865635
-50.743347	-3.087608	120.931747	-25.242081	5.381756	119.789413	34.755081	-11.64901	117.735016	27.634361	34.361099	113.348793	31.194721	11.3560445	115.5419045	-81.678883	-0.592532500000001	124.0369215
-50.999325	-1.610401	120.727768	-25.348913	5.444033	119.767639	34.653603	-11.572794	117.657196	27.892298	34.837902	113.223663	31.2729505	11.632554	115.4404295	-81.9707765	-0.744487999999999	124.0948485
-51.165741	-0.090021	120.612564	-25.433588	5.49919	119.757484	34.541962	-11.499473	117.541382	27.407593	35.10474	113.52153	30.9747775	11.8026335	115.531456	-81.8419535	-0.8042535	123.983512
-51.378979	2.279835	120.321121	-25.641605	5.668913	119.68322	34.397572	-11.408257	117.378571	27.283001	35.257027	113.715195	30.8402865	11.924385	115.546883	-82.1234965	-0.586559000000001	123.819557
-51.547958	3.888831	119.9394	-25.764599	5.731994	119.526382	34.272671	-11.325112	117.325142	27.215424	35.33947	113.848892	30.7440475	12.007179	115.587017	-82.2732455	-0.543190999999998	123.465747
-51.672127	5.542938	119.570267	-25.89292	5.798544	119.267311	34.142857	-11.274169	117.217339	27.147001	35.414948	113.962952	30.644929	12.0703895	115.5901455	-82.430769	-0.473301500000002	122.9444765
-51.700611	7.214539	119.04113	-26.062256	5.932394	118.94854	33.994179	-11.203962	117.09024	27.069946	35.507912	114.073494	30.5320625	12.151975	115.581867	-82.6565745	-0.287186999999998	122.315213
-51.80624	8.93833	118.494164	-26.284891	6.109979	118.58078	33.838211	-11.125574	116.934372	26.989019	35.612503	114.168915	30.413615	12.2434645	115.5516435	-82.983397	-0.0235064999999981	121.6099165
-51.865047	10.668395	118.073334	-26.333157	6.221083	118.22448	33.672714	-11.01071	116.764343	26.89674	35.686703	114.222191	30.284727	12.3379965	115.493267	-82.951041	0.104169499999999	120.955693
-51.889465	12.431549	117.715767	-26.526588	6.402087	117.957222	33.514698	-10.90357	116.481956	26.793591	35.770504	114.260223	30.1541445	12.433467	115.3710895	-83.2073205	0.370706999999999	120.5433545
-51.946365	15.046939	117.604683	-26.719227	6.664639	117.686333	33.273376	-10.635538	115.96154	26.580318	36.003536	114.385841	29.926847	12.683999	115.1736905	-83.365301	0.645279000000002	120.1989755
-51.899273	16.758898	117.695976	-26.862331	6.816983	117.611122	33.149426	-10.409642	115.559135	26.381048	36.260777	114.531967	29.765237	12.9255675	115.045551	-83.489899	0.708398499999999	120.176693
-51.931614	18.47085	117.901627	-26.905071	6.918437	117.426109	33.047863	-10.140903	115.1427	26.221302	35.997082	114.876984	29.6345825	12.9280895	115.009842	-83.4447245	0.908784500000001	119.842376
-51.934242	20.116268	118.214966	-27.030617	7.009199	117.392433	32.948307	-9.885042	114.731201	25.964176	36.26318	115.207695	29.4562415	13.189069	114.969448	-83.5174755	0.829329	119.815418
-51.926243	21.740822	118.513344	-27.212154	7.044017	117.280243	32.848156	-9.629197	114.313957	25.706301	36.534882	115.555367	29.2772285	13.4528425	114.934662	-83.7015365	0.635191499999998	119.625824
-51.957481	23.309568	118.812714	-27.339569	7.182342	117.267372	32.734264	-9.405066	113.94458	25.460476	36.752235	115.881172	29.09737	13.6735845	114.912876	-83.776508	0.6910995	119.621868
-51.959427	24.731653	119.023956	-27.515852	7.227789	117.170944	32.609398	-9.224717	113.583229	25.219479	36.985779	116.126503	28.9144385	13.880531	114.854866	-83.9461425	0.575046999999998	119.487022
-51.926369	26.936012	119.223343	-27.781376	7.351056	116.888237	32.433048	-9.02768	113.066528	24.901682	37.205959	116.332542	28.667365	14.0891395	114.699535	-84.230117	0.6129725	119.076939
-51.856487	28.290813	119.176224	-27.932951	7.455247	116.701912	32.311405	-8.960148	112.790833	24.729935	37.27758	116.332413	28.52067	14.158716	114.561623	-84.386572	0.751778	118.842201
-51.744186	29.501673	119.109322	-28.092266	7.534941	116.488564	32.158211	-8.919316	112.515053	24.597841	37.311768	116.306602	28.378026	14.196226	114.4108275	-84.562558	0.873656	118.5663005
-51.63591	30.74151	118.986641	-28.203875	7.641166	116.233398	32.016735	-8.905009	112.286285	24.508337	37.29855	116.258286	28.262536	14.1967705	114.2722855	-84.670286	1.0855615	118.1945105
-51.475006	31.86825	118.96418	-28.315678	7.719189	116.059151	31.889647	-8.889411	112.110077	24.439617	37.273968	116.184853	28.164632	14.1922785	114.147465	-84.795988	1.2460995	117.970837
-51.344883	32.895981	119.030205	-28.353527	7.783963	115.922714	31.784136	-8.866842	111.905243	24.365139	37.28373	116.123703	28.0746375	14.208444	114.014473	-84.7816915	1.359482	117.830955
-51.115871	33.794376	119.049049	-28.441122	7.875299	115.782379	31.683783	-8.792562	111.725594	24.278408	37.345661	116.094589	27.9810955	14.2765495	113.9100915	-84.8633395	1.4740485	117.6546665
-50.789921	35.075932	119.007149	-28.546799	7.996815	115.58448	31.607929	-8.648051	111.563087	24.03742	38.10923	115.936836	27.8226745	14.7305895	113.7499615	-84.9162725	1.2630405	117.4189985
-50.593548	35.845585	118.9123	-28.599697	8.100433	115.428474	31.58518	-8.515421	111.473892	24.397943	38.113934	115.75824	27.9915615	14.7992565	113.616066	-85.1909555	1.4016095	117.240882
-50.376682	36.535793	118.888199	-28.677385	8.223529	115.313004	31.563538	-8.36362	111.397278	24.258038	38.245358	115.797615	27.910788	14.940869	113.5974465	-85.265558	1.506189	117.0285615
-50.137478	37.104366	118.876526	-28.759844	8.341143	115.172073	31.53187	-8.17647	111.2864	24.102503	38.403141	115.888893	27.8171865	15.1133355	113.5876465	-85.3368745	1.5689505	116.7564995
-49.874855	37.614494	118.869606	-28.826147	8.475926	115.044914	31.504211	-7.989737	111.132347	23.971254	38.504005	115.960022	27.7377325	15.257134	113.5461845	-85.3900265	1.694718	116.5436435
-49.601563	38.038109	118.894897	-28.896976	8.632318	114.973434	31.478252	-7.827779	110.970596	23.867569	38.662693	115.995552	27.6729105	15.417457	113.483074	-85.4668625	1.847179	116.463794
-49.274902	38.409012	118.898621	-28.935188	8.729418	114.84803	31.430691	-7.699954	110.83815	23.80563	38.816803	116.02018	27.6181605	15.5584245	113.429165	-85.4885365	1.9004115	116.266895
-48.700546	38.744831	118.907341	-28.96603	8.91892	114.807037	31.373346	-7.579095	110.732285	23.795147	39.047108	116.059601	27.5842465	15.7340065	113.395943	-85.5163065	2.1038335	116.218131
-48.263229	38.844727	118.85598	-29.005861	9.047595	114.800095	31.33992	-7.543402	110.731949	23.817911	39.133522	116.085243	27.5789155	15.79506	113.408596	-85.5906375	2.30013	116.191594
-47.787998	38.909054	118.793251	-29.035801	9.13375	114.810883	31.2883	-7.535088	110.793137	23.861565	39.202381	116.058304	27.5749325	15.8336465	113.4257205	-85.6465345	2.4338535	116.1960455
-47.275349	38.916454	118.625412	-29.09861	9.23572	114.854683	31.248871	-7.561757	110.889313	23.884478	39.27422	115.986038	27.5666745	15.8562315	113.4376755	-85.7638945	2.6152085	116.2716905
-46.759274	38.840233	118.372551	-29.154858	9.315386	114.895187	31.198683	-7.584283	111.009201	23.909206	39.272747	115.872284	27.5539445	15.844232	113.4407425	-85.8636605	2.78654	116.3496315
-46.203743	38.732201	118.005882	-29.20188	9.407764	114.878067	31.14349	-7.627514	111.167931	23.469084	39.40617	115.881813	27.306287	15.889328	113.524872	-85.710047	2.9262	116.231262
-45.53688	38.588837	117.651161	-29.260269	9.460631	114.859138	31.084141	-7.663624	111.322868	23.468166	39.433361	115.663216	27.2761535	15.8848685	113.493042	-85.7966915	3.0363935	116.225234
-44.465912	38.296116	117.106117	-29.33366	9.540014	114.919411	31.029987	-7.773353	111.502052	23.902971	39.409782	115.125832	27.466479	15.8182145	113.313942	-86.133799	3.2618135	116.52488
-43.720444	38.075397	116.69735	-29.346701	9.635792	114.923347	31.012711	-7.863561	111.630867	23.456209	39.497803	114.956558	27.23446	15.817121	113.2937125	-85.927862	3.454463	116.5529815
-42.899548	37.848236	116.221062	-29.404732	9.749772	114.929451	30.988831	-7.980267	111.803543	23.966169	39.248306	114.419662	27.4775	15.6340195	113.1116025	-86.286964	3.8655245	116.7472995
-42.055962	37.592854	115.712265	-29.292482	9.672364	114.69693	30.987686	-8.132756	111.988327	24.03598	39.143009	114.052353	27.511833	15.5051265	113.02034	-86.096797	3.8396015	116.37352
-41.09539	37.341129	115.255417	-29.350224	9.802595	114.819084	30.987221	-8.314175	112.188599	23.690718	38.601746	113.938248	27.3389695	15.1437855	113.0634235	-86.0394175	4.4614045	116.5747445
-40.11488	37.113384	114.883682	-29.192945	9.687479	114.69635	30.984756	-8.495749	112.378349	23.769028	38.445709	113.638779	27.376892	14.97498	113.008564	-85.762782	4.399978	116.384136
-39.11684	36.858009	114.601349	-29.24473	9.699864	114.726654	31.009743	-8.685516	112.436928	23.854548	38.288902	113.388374	27.4321455	14.801693	112.912651	-85.9216055	4.598035	116.540657
-37.581913	36.552662	114.258339	-29.112556	9.519945	114.612114	31.050808	-8.849442	112.513695	23.980606	38.13995	113.146446	27.515707	14.645254	112.8300705	-85.740819	4.394636	116.3941575
-36.464863	36.405079	114.107536	-29.001253	9.438534	114.504471	31.118193	-8.909336	112.515022	24.062538	38.095879	113.094101	27.5903655	14.5932715	112.8045615	-85.5928715	4.2837965	116.2043805
-35.310574	36.32193	113.939789	-28.888283	9.370285	114.308777	31.192055	-8.921394	112.498566	24.157721	38.047253	113.138237	27.674888	14.5629295	112.8184015	-85.451454	4.1776405	115.7991525
-34.166473	36.230625	113.822243	-28.769117	9.330268	114.179054	31.297594	-8.90732	112.50312	24.278603	38.017357	113.208786	27.7880985	14.5550185	112.855953	-85.3263325	4.1055175	115.502155
-33.013622	36.207684	113.748672	-28.767773	9.344573	114.034569	31.421202	-8.890395	112.538063	24.415594	37.985565	113.336876	27.918398	14.547585	112.9374695	-85.453944	4.141561	115.1316685
-31.832254	36.237495	113.658226	-28.637812	9.339341	113.757347	31.557537	-8.846088	112.577011	24.547726	37.986649	113.591698	28.0526315	14.5702805	113.0843545	-85.3282555	4.1084015	114.4303395
-30.584578	36.295135	113.602242	-28.525829	9.3314	113.428139	31.704887	-8.790089	112.622108	25.071609	38.425785	113.647369	28.388248	14.817848	113.1347385	-85.439906	3.844952	113.7215395
-28.845362	36.391369	113.688087	-28.398403	9.398213	113.120148	31.903925	-8.640734	112.732109	24.843431	38.624821	114.321327	28.373678	14.9920435	113.526718	-85.170484	3.8043825	112.713578
-27.658043	36.446018	113.777878	-28.319008	9.47012	112.957344	32.023315	-8.499275	112.79377	25.017742	38.247513	114.773643	28.5205285	14.874119	113.7837065	-85.1585445	4.066121	112.1309815
-26.47072	36.580379	113.974937	-28.257656	9.557716	112.892616	32.161995	-8.307636	112.888954	25.029182	38.936745	115.102959	28.5955885	15.3145545	113.9959565	-85.1109005	3.8008775	111.7892755
-25.334066	36.649342	114.142143	-28.215885	9.698269	112.869751	32.308884	-8.117402	113.030624	25.163006	38.594223	115.495697	28.735945	15.2384105	114.2631605	-85.167715	4.1581275	111.4763415
-24.207914	36.752655	114.321808	-28.137413	9.859542	112.913773	32.445271	-7.892197	113.20665	25.225443	38.754143	115.819954	28.835357	15.430973	114.513302	-85.110183	4.288111	111.314244
-23.12394	36.835609	114.513763	-28.056644	10.059357	113.019539	32.6175	-7.68096	113.43399	25.277742	38.949715	116.127251	28.947621	15.6343775	114.7806205	-85.060909	4.4843365	111.2584575
-22.055063	36.959728	114.786568	-27.962822	10.245438	113.175262	32.812248	-7.500514	113.693985	25.299862	39.614437	116.370033	29.056055	16.0569615	115.032009	-84.981699	4.4339145	111.318515
-20.420771	37.009651	115.153015	-27.798916	10.516151	113.458649	33.0756	-7.250928	114.145432	25.484253	39.857082	116.806877	29.2799265	16.303077	115.4761545	-84.8777585	4.729225	111.4411435
-19.364727	37.036659	115.475037	-27.673016	10.661868	113.654533	33.252892	-7.112356	114.450325	25.632408	39.944302	117.109886	29.44265	16.415973	115.7801055	-84.788682	4.907763	111.5289605
-18.441959	37.054424	115.795723	-27.56035	10.790595	113.854851	33.436501	-7.025012	114.748871	25.75334	40.025093	117.394661	29.5949205	16.5000405	116.071766	-84.7156205	5.0811495	111.637936
-17.454746	37.063343	116.10379	-27.432978	10.905882	114.057632	33.626282	-6.919455	114.991508	25.884209	40.10807	117.612801	29.7552455	16.5943075	116.3021545	-84.6212015	5.2174565	111.8131095
-16.548704	37.089718	116.343834	-27.311754	11.016936	114.238647	33.811676	-6.813336	115.170876	26.005316	40.203953	117.768219	29.908496	16.6953085	116.4695475	-84.532004	5.3385635	112.0077465
-15.651123	37.018009	116.549637	-27.186188	11.144322	114.424606	33.963737	-6.69395	115.286079	26.129766	40.307323	117.893921	30.0467515	16.8066865	116.59	-84.4191275	5.4819575	112.259212
-14.779348	36.964565	116.74086	-27.067518	11.286349	114.606926	34.086975	-6.56854	115.373993	26.242573	40.418579	118.030777	30.164774	16.9250195	116.702385	-84.29981	5.6476785	112.511467
-13.536179	36.840881	117.093971	-26.978275	11.497345	114.874718	34.220921	-6.393942	115.466187	26.41824	40.595524	118.264755	30.3195805	17.100791	116.865471	-84.2761305	5.893899	112.883965
-12.735542	36.756496	117.42469	-26.876328	11.677533	115.071037	34.285469	-6.27498	115.527855	26.526257	40.707935	118.483147	30.405863	17.2164775	117.005501	-84.158519	6.1385885	113.136573
-12.020622	36.715462	117.82708	-26.822969	11.876922	115.332367	34.347015	-6.140866	115.570282	26.617887	40.836887	118.741226	30.482451	17.3480105	117.155754	-84.128389	6.4058335	113.50898
-11.33029	36.572784	118.232071	-26.760792	12.094198	115.626755	34.394096	-6.021539	115.607628	27.09285	40.801491	118.845833	30.743473	17.389976	117.2267305	-84.265057	6.79842	114.0267795
-10.645746	36.386822	118.620277	-26.697271	12.323807	115.949921	34.41124	-5.888783	115.667984	26.78614	41.060326	119.258972	30.59869	17.5857715	117.463478	-83.993232	7.0618425	114.436364
-9.986169	36.222778	118.974426	-26.67487	12.566134	116.300728	34.418808	-5.781621	115.737831	26.868185	41.134026	119.443321	30.6434965	17.6762025	117.590576	-83.9932365	7.4560655	115.01088
-9.322355	35.973038	119.233086	-26.654068	12.781742	116.59404	34.402855	-5.68671	115.85318	26.969332	41.235386	119.591751	30.6860935	17.774338	117.7224655	-83.9942295	7.789146	115.4656145
-8.259666	35.497467	119.502129	-26.699656	13.138968	116.96048	34.34222	-5.580243	116.091988	27.087498	41.373665	119.818771	30.714859	17.896711	117.9553795	-84.114171	8.381225	115.9655805
-7.658561	35.154541	119.664345	-26.776594	13.332274	117.055634	34.310947	-5.512464	116.246773	27.130445	41.464813	119.948769	30.720696	17.9761745	118.097771	-84.273884	8.6883735	116.013497
-7.061675	34.74477	119.736694	-26.746548	13.499586	117.031967	34.275581	-5.446359	116.338959	27.15123	41.554482	120.097519	30.7134055	18.0540615	118.218239	-84.2065015	8.9451105	115.845695
-6.458663	34.337242	119.731293	-26.743004	13.63949	117.045547	34.262882	-5.358777	116.391098	27.162807	41.652164	120.167526	30.7128445	18.1466935	118.279312	-84.1988525	9.1322865	115.811782
-5.858619	33.876221	119.643784	-26.738552	13.822392	117.035973	34.261929	-5.269021	116.45179	27.18642	41.756828	120.118591	30.7241745	18.2439035	118.2851905	-84.2012785	9.4008805	115.7867555
-5.202231	33.32843	119.494995	-26.699532	13.989746	117.013588	34.283176	-5.17199	116.508522	27.253607	41.850613	119.985435	30.7683915	18.3393115	118.2469785	-84.1674555	9.6401805	115.7801975
-4.58483	32.781765	119.370117	-26.643854	14.147861	116.970123	34.345783	-5.090012	116.610252	27.333706	41.898121	119.871117	30.8397445	18.4040545	118.2406845	-84.1274525	9.8916675	115.6995615
-3.651286	31.819376	119.17585	-26.502287	14.332364	116.764153	34.4785	-5.063221	116.851257	27.458454	41.908394	119.692818	30.968477	18.4225865	118.2720375	-83.973051	10.2421415	115.2562685
-3.063574	31.18593	119.032303	-26.429337	14.415127	116.498222	34.569065	-5.051897	117.036285	27.542877	41.852001	119.622421	31.055971	18.400052	118.329353	-83.914645	10.430202	114.667091
-2.464355	30.419441	118.800751	-26.333448	14.475012	116.174278	34.674706	-5.064563	117.167091	27.605486	41.807545	119.522903	31.140096	18.371491	118.344997	-83.806992	10.578533	114.003559
-1.826875	29.618519	118.505035	-26.213011	14.53063	115.852608	34.777092	-5.062373	117.197609	27.677721	41.775223	119.297638	31.2274065	18.356425	118.2476235	-83.6534285	10.704835	113.4575925
-1.344389	28.895727	118.159439	-26.073996	14.628023	115.576637	34.866982	-5.022697	117.175842	27.783155	41.793232	118.983925	31.3250685	18.3852675	118.0798835	-83.4730605	10.8707785	113.0733905
-0.774909	28.109243	117.820671	-25.936661	14.725767	115.35611	34.956749	-4.917778	117.117645	27.892014	41.798794	118.677925	31.4243815	18.440508	117.897785	-83.2977035	11.011026	112.814435
-0.334885	27.367228	117.558289	-25.811777	14.784943	115.164711	35.091679	-4.908081	117.062973	27.987251	41.815464	118.4347	31.539465	18.4536915	117.7488365	-83.163019	11.1161945	112.5805855
0.372556	26.012468	117.319443	-25.59133	14.881283	114.968315	35.300358	-4.841	117.085495	28.170282	41.860386	118.190536	31.73532	18.509693	117.6380155	-82.91798	11.252873	112.2986145
0.773342	25.119686	117.182365	-25.423229	14.942105	114.865662	35.445862	-4.815396	117.155769	28.304646	41.896591	118.092964	31.875254	18.5405975	117.6243665	-82.721712	11.3436125	112.1069575
1.189185	24.204775	117.076202	-25.275457	14.978703	114.761353	35.621391	-4.797054	117.19445	28.847153	41.771366	117.808083	32.234272	18.487156	117.5012665	-82.785186	11.47025	112.0214395
1.50498	23.369402	116.938629	-25.078514	15.023533	114.676193	35.808434	-4.760211	117.254761	29.001629	41.829308	117.696777	32.4050315	18.5345485	117.475769	-82.5620595	11.5125175	111.876617
1.859133	22.385893	116.836945	-24.914169	15.075781	114.574142	35.98634	-4.686759	117.3097	28.787163	42.035015	117.760635	32.3867515	18.674128	117.5351675	-82.2150895	11.477434	111.6131165
2.168311	21.440434	116.756187	-24.71303	15.140154	114.461708	36.167255	-4.603076	117.359039	29.332193	41.945313	117.467369	32.749724	18.6711185	117.413204	-82.175784	11.6091895	111.510212
2.455062	20.493395	116.649651	-24.547155	15.16909	114.301918	36.346703	-4.544939	117.427948	29.473492	42.00301	117.350815	32.9100975	18.7290355	117.3893815	-82.0044075	11.6091445	111.2144545
2.782171	19.131256	116.395912	-24.28487	15.213556	114.066574	36.571293	-4.409532	117.469116	29.695801	42.061489	117.146873	33.133547	18.8259785	117.3079945	-81.703287	11.6011335	110.8251535
2.984093	18.096764	116.256783	-24.110838	15.244283	113.980659	36.76651	-4.408001	117.389824	29.834864	42.094128	116.993263	33.300687	18.8430635	117.1915435	-81.522363	11.6455025	110.7697745
3.128739	17.10898	116.150688	-23.925713	15.259542	113.992844	36.922535	-4.372545	117.254272	29.995712	42.106323	116.844879	33.4591235	18.866889	117.0495755	-81.3105495	11.652195	110.9361125
3.263101	16.132904	116.052856	-23.733715	15.27423	114.104286	37.103512	-4.318734	117.08065	30.158249	42.14999	116.777382	33.6308805	18.915628	116.929016	-81.0983105	11.632832	111.279556
3.340513	15.193145	115.979347	-23.511387	15.313576	114.288803	37.267319	-4.166572	116.901169	30.284473	42.231907	116.793121	33.775896	19.0326675	116.847145	-80.79867	11.5944845	111.730461
3.392829	14.224562	115.978729	-23.319727	15.399973	114.520226	37.469593	-4.016088	116.763809	30.416779	42.355808	116.899231	33.943186	19.16986	116.83152	-80.58264	11.630086	112.208932
3.421598	13.162835	116.014885	-23.095316	15.459868	114.75071	37.695354	-3.887004	116.685318	30.532166	42.493793	117.027328	34.11376	19.3033945	116.856323	-80.304392	11.6163415	112.645097
3.39261	11.628605	116.041061	-22.836782	15.590302	114.882408	37.989147	-3.67577	116.762985	30.730137	42.679794	117.215729	34.359642	19.502012	116.989357	-80.033206	11.678592	112.775459
3.307931	10.568542	116.002617	-22.685646	15.684279	114.821495	38.156052	-3.541249	116.944931	30.895733	42.81599	117.306244	34.5258925	19.6373705	117.1255875	-79.8971845	11.7311875	112.5174025
3.250827	9.390671	115.950867	-22.549229	15.755375	114.652679	38.34589	-3.499501	117.148277	31.099102	42.928677	117.260071	34.722496	19.714588	117.204174	-79.820954	11.796162	112.101184
3.144778	8.210057	115.831032	-22.365318	15.819354	114.402161	38.528755	-3.475951	117.36261	31.308512	43.016541	117.100784	34.9186335	19.770295	117.231697	-79.6492695	11.868413	111.572625
2.999297	7.076769	115.653313	-22.208128	15.864226	114.125122	38.691475	-3.47986	117.546143	31.492498	43.061657	116.820618	35.0919865	19.7908985	117.1833805	-79.5082425	11.9375535	111.0668635
2.819326	5.880888	115.49308	-22.017721	15.859678	113.828278	38.834934	-3.457542	117.657379	31.67713	43.077763	116.485252	35.256032	19.8101105	117.0713155	-79.291474	11.9092455	110.5852405
2.592644	4.600727	115.312149	-21.822517	15.81246	113.550888	39.012463	-3.438361	117.732681	31.825962	43.086441	116.136742	35.4192125	19.82404	116.9347115	-79.0642465	11.80088	110.1670645
2.1996	2.780274	115.105011	-21.561447	15.624007	113.201607	39.299488	-3.455447	117.888702	32.039005	43.047363	115.672623	35.6692465	19.795958	116.7806625	-78.7921405	11.452056	109.6225515
1.866621	1.478271	115.128799	-21.407349	15.457376	113.058899	39.494102	-3.547024	118.0364	32.193424	42.958305	115.409744	35.843763	19.7056405	116.723072	-78.658461	11.2091115	109.394726
1.456381	0.227454	115.181137	-21.218666	15.25646	112.943031	39.648869	-3.640262	118.23201	32.339417	42.836014	115.151085	35.994143	19.597876	116.6915475	-78.431475	10.915044	109.1945145
1.005515	-1.009676	115.239334	-21.083509	15.086264	112.864395	39.784657	-3.740726	118.456879	32.500095	42.70512	114.862991	36.142376	19.482197	116.659935	-78.309394	10.690331	109.068855
0.474754	-2.149857	115.374863	-20.95929	14.91088	112.771736	39.886673	-3.798383	118.645332	32.681446	42.557434	114.526665	36.2840595	19.3795255	116.5859985	-78.2026395	10.4422345	108.9574735
-0.0732	-3.383105	115.496407	-20.847586	14.7391	112.676491	40.006248	-3.929207	118.810638	32.850788	42.422234	114.214218	36.428518	19.2465135	116.512428	-78.12369	10.2316865	108.840554
-0.722748	-4.517249	115.580521	-20.730896	14.579288	112.563347	40.106266	-4.112315	118.957855	33.005142	42.235142	113.914131	36.555704	19.0614135	116.435993	-78.017496	10.0971625	108.690701
-1.795989	-6.095923	115.802658	-20.860508	14.567196	112.745163	40.185364	-4.249834	119.192543	33.239246	41.932388	113.543617	36.712305	18.841277	116.36808	-78.433321	10.293115	109.122246
-2.561351	-7.067831	116.004005	-20.459503	14.268726	112.572075	40.23135	-4.359638	119.322014	33.424664	41.745872	113.342773	36.828007	18.693117	116.3323935	-77.747013	9.844335	108.8117565
-3.414742	-7.956682	116.138443	-20.337902	14.174634	112.688637	40.280731	-4.507176	119.394768	33.628361	41.572369	113.146698	36.954546	18.5325965	116.270733	-77.63035	9.8166715	109.106541
-4.291367	-8.8237	116.176857	-20.219305	14.083765	112.797966	40.346954	-4.646263	119.397949	33.80798	41.428089	112.985352	37.077467	18.390913	116.1916505	-77.516077	9.776617	109.4042815
-5.248907	-9.57905	116.212502	-20.39888	14.182842	113.102516	40.426022	-4.780315	119.314484	33.560112	41.451332	113.042999	36.993067	18.3355085	116.1787415	-77.790827	10.0301755	110.0262905
-6.184732	-10.275788	116.16143	-20.245352	14.047832	113.137222	40.487118	-4.90978	119.217278	34.07246	41.156979	112.760284	37.279789	18.1235995	115.988781	-77.770493	9.9720645	110.285663
-7.263638	-10.92259	116.157082	-20.119518	13.95275	113.152565	40.54644	-5.036932	119.175102	34.211262	40.964909	112.641335	37.378851	17.9639885	115.9082185	-77.617887	9.9415115	110.3969115
-8.948587	-11.728852	116.12928	-20.001148	13.852486	113.167595	40.586056	-5.241026	119.143173	34.421856	40.697651	112.479591	37.503956	17.7283125	115.811382	-77.506252	9.9766595	110.523808
-10.113581	-12.166281	116.089783	-19.937685	13.746998	113.13723	40.668549	-5.495533	119.046234	34.523216	40.518299	112.359222	37.5958825	17.511383	115.702728	-77.4712525	9.982613	110.571732
-11.346447	-12.620443	115.908073	-19.651625	13.490261	112.953255	40.706303	-5.650365	118.954834	34.634243	40.344315	112.161728	37.670273	17.346975	115.558281	-76.973523	9.633547	110.348229
-12.64406	-12.945433	115.657738	-19.539352	13.313411	112.895081	40.761353	-5.822019	118.691399	34.703369	40.172703	112.001289	37.732361	17.175342	115.346344	-76.811065	9.45148	110.443818
-13.867352	-13.216925	115.327278	-19.429693	13.165669	112.907448	40.804592	-5.85271	118.406662	34.729965	40.036964	111.874283	37.7672785	17.092127	115.1404725	-76.6266645	9.239211	110.6744235
-15.30025	-13.355223	115.164528	-19.313864	13.025467	113.022408	40.883499	-5.935789	117.993698	34.781162	39.934547	111.744392	37.8323305	16.999379	114.869045	-76.4600585	9.051555	111.175771
-16.581955	-13.588028	114.889481	-19.228067	12.923222	113.230042	40.949795	-6.089269	117.532112	34.792671	39.854206	111.694191	37.871233	16.8824685	114.6131515	-76.327367	8.9639755	111.8469325
-18.611881	-13.679917	115.120522	-19.137466	12.829441	113.763847	40.933517	-6.180431	117.108871	34.837036	39.781765	111.550102	37.8852765	16.800667	114.3294865	-76.1602085	8.858215	113.1982075
-20.128078	-13.666532	115.600731	-19.112766	12.812278	114.220406	40.904556	-6.242895	116.917084	34.889294	39.720352	111.41275	37.896925	16.7387285	114.164917	-76.122457	8.8858275	114.275895
-21.584717	-13.566375	116.270844	-19.089798	12.779408	114.750099	40.804756	-6.332438	116.818619	34.889557	39.600571	111.285439	37.8471565	16.6340665	114.052029	-76.0267525	8.9247495	115.448169
-22.965265	-13.464926	117.053734	-19.045359	12.694497	115.388229	40.68705	-6.476829	116.788361	34.881126	39.412083	111.073555	37.784088	16.467627	113.930958	-75.874806	8.921367	116.8455
-24.432405	-13.336825	117.900276	-19.038	12.594442	116.1194	40.60146	-6.613265	116.748413	34.813221	39.247574	110.940742	37.7073405	16.3171545	113.8445775	-75.7833405	8.8717295	118.3942225
-25.806675	-13.145216	118.662476	-19.077703	12.427117	116.835228	40.515945	-6.721086	116.753304	34.702091	39.150887	111.016701	37.609018	16.2149005	113.8850025	-75.764424	8.6393335	119.7854535
-27.150377	-12.921832	119.236969	-19.126411	12.287235	117.441429	40.453381	-6.79377	116.796265	34.537163	39.121933	111.169014	37.495272	16.1640815	113.9826395	-75.748094	8.4103885	120.9002185
-29.148701	-12.604094	119.760132	-19.29039	12.010392	118.001472	40.36013	-6.8454	116.81012	34.251595	39.20055	111.433861	37.3058625	16.177575	114.1219905	-75.8866425	7.843209	121.8809535
-30.406492	-12.31387	119.931877	-19.452835	11.839922	118.186806	40.232666	-6.857544	116.722229	34.07312	39.270832	111.529472	37.152893	16.206644	114.1258505	-76.058563	7.4732	122.2477615
-31.665739	-11.951932	120.025513	-19.600941	11.702623	118.286339	40.033676	-6.871701	116.612732	33.850513	39.279167	111.541214	36.9420945	16.203733	114.076973	-76.1439765	7.201513	122.495705
-32.88184	-11.594192	119.983757	-19.784367	11.559456	118.274796	39.820747	-6.906963	116.506668	33.624439	39.23798	111.517044	36.722593	16.1655085	114.011856	-76.291327	6.9534035	122.537736
-34.038441	-11.159988	119.89225	-19.948198	11.424236	118.193207	39.55917	-6.847285	116.525986	33.396969	39.184483	111.525497	36.4780695	16.168599	114.0257415	-76.3744655	6.679873	122.3606725
-35.153503	-10.722205	119.777466	-20.163738	11.287262	118.039261	39.464928	-7.01653	116.382278	33.234406	39.154289	111.49601	36.349667	16.0688795	113.939144	-76.677143	6.5056445	122.139378
-36.191898	-10.228622	119.648659	-20.366161	11.214411	117.880371	39.225475	-7.014578	116.410103	32.741482	38.741814	111.653137	35.9834785	15.863618	114.03162	-76.7158005	6.565204	121.729122
-37.682785	-9.388447	119.529472	-20.647554	11.048153	117.674042	38.906635	-7.210737	116.383209	32.55127	38.572205	111.408806	35.7289525	15.680734	113.8960075	-77.0240605	6.415572	121.4520765
-38.624504	-8.747448	119.552002	-20.778093	10.985432	117.607483	38.751911	-7.436691	116.304588	32.428997	38.450096	111.242531	35.590454	15.5067025	113.7735595	-77.14664	6.4641615	121.4414065
-39.480515	-8.099515	119.618919	-20.923475	10.892094	117.574738	38.588188	-7.570356	116.33139	32.320717	38.355755	111.150002	35.4544525	15.3926995	113.740696	-77.3014025	6.3914885	121.40878
-40.2971	-7.369921	119.598282	-21.040382	10.783164	117.548927	38.446587	-7.662842	116.393074	32.211792	38.28672	111.088982	35.3291895	15.311939	113.741028	-77.4099535	6.254389	121.356826
-41.038254	-6.608845	119.495216	-21.159716	10.655167	117.507645	38.337292	-7.727955	116.475426	32.102608	38.237045	111.000824	35.21995	15.254545	113.738125	-77.539382	6.055789	121.277165
-41.770653	-5.80697	119.290398	-21.301954	10.516046	117.354477	38.223385	-7.784625	116.528992	31.961903	38.154018	110.954628	35.092644	15.1846965	113.74181	-77.696552	5.8473955	120.967144
-42.473549	-4.963906	118.947304	-21.475128	10.368083	117.151154	38.102142	-7.810162	116.597702	31.764936	38.087929	110.924377	34.933539	15.1388835	113.7610395	-77.883795	5.5972825	120.5412685
-43.194172	-3.730914	118.094276	-21.72574	10.185628	116.71357	37.932594	-7.826349	116.623703	31.49482	38.001133	110.860184	34.713707	15.087392	113.7419435	-78.165187	5.283864	119.6851965
-44.008801	-2.525958	117.492065	-21.904419	10.092728	116.332504	37.81818	-7.811622	116.6157	31.32729	38.019825	110.954132	34.572735	15.1041015	113.784916	-78.381573	5.0813545	118.880092
-44.615303	-1.455633	116.668488	-22.085707	10.047204	115.86573	37.7038	-7.80466	116.600906	31.242031	38.105396	111.060333	34.4729155	15.150368	113.8306195	-78.6443295	4.94404	117.9008405
-45.169106	-0.281564	115.920853	-22.267214	10.033343	115.448448	37.550331	-7.799612	116.456474	31.129635	38.169758	111.066887	34.339983	15.185073	113.7616805	-78.874411	4.881613	117.1352155
-45.690319	0.974722	115.314613	-22.422081	10.086066	115.081421	37.369865	-7.741726	116.187904	30.989552	38.26363	111.056557	34.1797085	15.260952	113.6222305	-79.0238705	4.91118	116.5406115
-46.269218	2.270159	114.924622	-22.521065	10.137924	114.809906	37.222893	-7.663342	115.890923	30.864429	38.386787	111.067322	34.043661	15.3617225	113.4791225	-79.085791	4.9141255	116.1406895
-46.756187	3.641173	114.715782	-22.609686	10.208099	114.679207	37.115356	-7.59451	115.52095	30.728849	38.479542	111.06205	33.9221025	15.442516	113.2915	-79.1414745	4.973682	116.066914
-47.478146	5.752753	114.933754	-22.694012	10.235542	114.783714	36.976444	-7.487349	115.005859	30.489614	38.647259	111.113449	33.733029	15.579955	113.059654	-79.121053	4.891129	116.507774
-47.967834	7.158664	115.387001	-22.796907	10.19402	115.11171	36.882984	-7.415374	114.650642	30.288309	38.773026	111.260368	33.5856465	15.678826	112.955505	-79.1794605	4.709214	117.267915
-48.401512	8.586967	115.984657	-22.951958	10.140136	115.489601	36.727695	-7.302159	114.399338	30.018879	38.937294	111.49086	33.373287	15.8175675	112.945099	-79.277203	4.4627045	118.034103
-48.862564	10.002742	116.631065	-23.1185	10.071893	115.94062	36.571659	-7.210978	114.172958	29.683733	39.051044	111.813866	33.127696	15.920033	112.993412	-79.364696	4.223753	118.887828
-49.251591	11.468752	117.204605	-23.357471	10.005485	116.348923	36.417149	-7.164903	113.964828	29.287941	39.174389	112.154839	32.852545	16.004743	113.0598335	-79.567487	4.006227	119.6380125
-49.681973	12.850389	117.588951	-23.678102	9.907416	116.638474	36.166763	-7.106402	113.841042	28.901541	39.281826	112.473999	32.534152	16.087712	113.1575205	-79.890356	3.72712	120.1194275
-50.051708	14.265175	117.785934	-23.997702	9.724638	116.68367	35.926075	-7.153828	113.6408	28.516457	39.377388	112.712074	32.221266	16.11178	113.176437	-80.21667	3.337496	120.190903
-50.543358	16.358135	117.660057	-24.530102	9.497822	116.501167	35.431229	-7.232374	113.404213	27.922422	39.572994	112.97995	31.6768255	16.17031	113.1920815	-80.7370295	2.825334	119.8102525
-50.833858	17.749578	117.342438	-24.895267	9.366459	116.230438	35.091682	-7.360554	113.241997	27.605953	39.698025	113.001038	31.3488175	16.1687355	113.1215175	-81.1393515	2.5641825	119.3393585
-51.073772	19.083467	116.933044	-25.219027	9.216443	115.870155	34.759781	-7.522592	113.073608	27.838257	39.564568	112.677254	31.299019	16.020988	112.875431	-81.737073	2.411898	118.864879
-51.294537	20.491982	116.478477	-25.523296	9.149086	115.4953	34.399361	-7.662321	112.913704	27.618933	39.51981	112.547592	31.009147	15.9287445	112.730648	-82.055739	2.3694275	118.259952
-51.419926	21.863945	116.136108	-25.833506	9.067035	115.161385	34.054527	-7.771534	112.726715	27.352631	39.515873	112.446091	30.703579	15.8721695	112.586403	-82.370591	2.2619005	117.736367
-51.576893	23.195004	115.880981	-26.129293	9.056178	114.897789	33.738842	-7.816739	112.517464	26.671722	39.104973	112.617554	30.205282	15.644117	112.567509	-82.463868	2.468239	117.228069
-51.646721	24.568115	115.816368	-26.391459	9.015602	114.68631	33.444637	-7.820417	112.26487	26.38216	39.119755	112.675217	29.9133985	15.649669	112.4700435	-82.6963165	2.381535	116.9025765
-51.655746	26.501348	116.094948	-26.817093	9.007001	114.564384	33.030285	-7.724717	111.862709	26.318424	39.665474	112.850739	29.6743545	15.9703785	112.356724	-83.3085405	2.0436235	116.772044
-51.617878	27.772083	116.457108	-27.042103	9.072414	114.550713	32.783287	-7.542245	111.579742	25.614038	39.878384	113.540665	29.1986625	16.1680695	112.5602035	-83.2828685	1.9767585	116.5412225
-51.58342	29.04406	116.862083	-27.301289	9.145653	114.533913	32.591438	-7.314291	111.327087	25.413588	39.633224	114.13578	29.002513	16.1594665	112.7314335	-83.605091	2.1318395	116.3363925
-51.495872	30.224041	117.258858	-27.555969	9.291765	114.513634	32.414959	-7.071348	111.111427	25.124323	40.416348	114.702919	28.769641	16.6725	112.907173	-83.881579	1.91103	116.120095
-51.36924	31.384581	117.522133	-27.786901	9.523752	114.469742	32.240467	-6.771043	110.965096	24.94702	40.084122	115.355316	28.5937435	16.6565395	113.160206	-84.1675455	2.3909645	115.779278
-51.217781	32.503487	117.737236	-27.942917	9.766035	114.463547	32.080963	-6.54028	110.868774	24.727842	40.276825	115.860214	28.4044025	16.8682725	113.364494	-84.2902365	2.6637975	115.5626
-51.065086	33.532455	117.953468	-28.16954	10.024929	114.454567	31.94767	-6.320987	110.825172	24.538958	40.401745	116.216385	28.243314	17.040379	113.5207785	-84.582394	3.009479	115.3883555
-50.7327	34.876976	118.29628	-28.406799	10.365635	114.579948	31.770464	-6.132196	110.829735	24.303988	40.527344	116.534821	28.037226	17.197574	113.682278	-84.850824	3.533696	115.477618
-50.49733	35.635738	118.439415	-28.539948	10.489711	114.649368	31.615158	-6.081446	110.92733	24.17374	40.520203	116.70475	27.894449	17.2193785	113.81604	-84.974345	3.7600435	115.482696
-50.275326	36.290745	118.453232	-28.713295	10.584666	114.713905	31.478897	-6.119657	111.044983	23.988821	41.02721	116.727028	27.733859	17.4537765	113.8860055	-85.160449	3.7155555	115.5418045
-49.972092	36.878601	118.341293	-28.918219	10.641876	114.688148	31.34782	-6.218985	111.17865	23.932844	40.47271	116.714569	27.640332	17.1268625	113.9466095	-85.47677	4.1568895	115.4296865
-49.65781	37.3666	118.135178	-29.109373	10.671049	114.668404	31.20014	-6.341451	111.292923	23.791027	40.406002	116.595734	27.4955835	17.0322755	113.9443285	-85.7143295	4.3098225	115.3924795
-49.386082	37.785442	117.851295	-29.294508	10.672608	114.677742	31.04158	-6.459275	111.376808	23.631359	40.336597	116.416168	27.3364695	16.938661	113.896488	-85.9254855	4.406555	115.458996
-49.078632	38.127197	117.582344	-29.436529	10.629801	114.532722	30.901438	-6.579036	111.397133	23.44762	40.235161	116.197273	27.174529	16.8280625	113.797203	-86.047587	4.4315395	115.268241
-48.558807	38.494324	117.196419	-29.679388	10.479966	114.239868	30.677876	-6.740227	111.317955	23.186407	40.043938	115.794113	26.9321415	16.6518555	113.556034	-86.2909175	4.3080765	114.923702
-48.203568	38.645493	116.949524	-29.809252	10.388097	114.066933	30.481239	-6.86281	111.168716	23.022545	39.938854	115.513756	26.751892	16.538022	113.341236	-86.370396	4.238172	114.79263
-47.822113	38.748669	116.76165	-29.870861	10.370259	114.014946	30.264606	-7.008237	111.030319	22.919306	39.865196	115.205093	26.591956	16.4284795	113.117706	-86.333678	4.3120385	114.912186
-47.386646	38.845104	116.528954	-29.985588	10.341499	113.922073	30.074913	-7.175314	110.976967	22.873268	39.787472	114.942154	26.4740905	16.306079	112.9595605	-86.4452665	4.376919	114.8845855
-46.921394	38.878746	116.302994	-30.106724	10.314608	113.910118	29.938797	-7.372179	110.996201	22.840551	39.689957	114.781021	26.389674	16.158889	112.888611	-86.603122	4.470327	114.931625
-46.385826	38.834332	116.138184	-30.207968	10.329484	113.88253	29.791971	-7.56145	111.082169	22.805765	39.548672	114.752686	26.298868	15.993611	112.9174275	-86.714804	4.665357	114.8476325
-45.789669	38.74157	116.11602	-30.315166	10.292557	113.874611	29.692581	-7.701966	111.05217	22.751518	39.429329	114.812469	26.2220495	15.8636815	112.9323195	-86.8523815	4.7214325	114.8169025
-44.859322	38.535042	116.238678	-30.402363	10.292907	113.697144	29.567188	-7.748689	110.863937	22.632238	39.334213	115.000954	26.099713	15.792762	112.9324455	-86.904439	4.793052	114.4618425
-44.199932	38.325333	116.271423	-30.513033	10.366736	113.5914	29.499426	-7.696063	110.710075	22.559437	39.329922	115.145897	26.0294315	15.8169295	112.927986	-87.0554975	4.9165425	114.254814
-43.4758	38.135365	116.194794	-30.467752	10.438467	113.369476	29.456699	-7.625736	110.540009	22.514614	39.381088	115.26371	25.9856565	15.877676	112.9018595	-86.9211605	4.999258	113.8370925
-42.710903	37.89138	116.015175	-30.491602	10.609479	113.204086	29.412693	-7.567757	110.372498	22.496214	39.43206	115.240601	25.9544535	15.9321515	112.8065495	-86.9376575	5.2868065	113.6016225
-41.919006	37.61272	115.783394	-30.50828	10.819123	113.101517	29.326851	-7.517444	110.241699	22.507038	39.481522	115.074493	25.9169445	15.982039	112.658096	-86.9335045	5.656207	113.544938
-41.050686	37.292225	115.512085	-30.518353	10.969308	113.002487	29.242039	-7.535698	110.167145	22.567245	39.51696	114.850845	25.904642	15.990631	112.508995	-86.941348	5.947985	113.495979
-40.131477	36.880539	115.160027	-30.533504	11.15967	112.955269	29.12648	-7.632311	110.180893	22.625198	39.496304	114.605019	25.875839	15.9319965	112.392956	-86.942847	6.3873435	113.517582
-38.657932	36.223343	114.57769	-30.567152	11.316679	112.951958	28.959602	-7.879827	110.274139	22.696396	39.341057	114.211563	25.827999	15.730615	112.242851	-86.962303	6.902743	113.661065
-37.624092	35.67107	114.141869	-30.803988	11.51331	113.044098	28.858459	-8.108414	110.399033	22.709312	39.203346	113.873146	25.7838855	15.547466	112.1360895	-87.3918615	7.479154	113.9521065
-36.581551	35.114265	113.634621	-30.782396	11.439544	112.97715	28.785683	-8.351686	110.589638	22.716745	39.020111	113.461746	25.751214	15.3342125	112.025692	-87.316006	7.5448755	113.928608
-35.482964	34.544792	113.091957	-30.775627	11.370927	112.929665	28.758881	-8.612574	110.826668	22.662289	39.311726	112.911118	25.710585	15.349576	111.868893	-87.261839	7.392278	113.990437
-34.353497	33.946114	112.467506	-30.69191	11.223391	112.865891	28.753534	-8.855453	111.128677	22.656433	39.092766	112.330154	25.7049835	15.1186565	111.7294155	-87.0888035	7.3281255	114.0023665
-33.094234	33.340878	111.789658	-30.707985	11.177192	112.714401	28.753393	-9.0817	111.443687	22.659626	38.847176	111.714729	25.7065095	14.882738	111.579208	-87.1224795	7.471646	113.849594
-31.864496	32.819065	111.131729	-30.550682	10.98519	112.49527	28.791126	-9.324342	111.716042	22.666628	38.573353	111.119186	25.728877	14.6245055	111.417614	-86.830241	7.3458745	113.572926
-29.888126	32.051521	110.381142	-30.391636	10.743717	112.227509	28.891325	-9.695065	112.010361	22.763668	38.151295	110.443787	25.8274965	14.228115	111.227074	-86.6107685	7.259319	113.227944
-28.486889	31.651873	110.052238	-30.270824	10.536109	112.098969	28.953625	-9.938652	112.160339	22.895723	37.899673	110.191261	25.924674	13.9805105	111.1758	-86.466322	7.0917075	113.022138
-27.112749	31.35393	109.873413	-30.126226	10.358696	112.02594	29.051907	-10.169457	112.220215	23.105814	37.656307	110.107002	26.0788605	13.743425	111.1636085	-86.3313125	6.973967	112.8882715
-25.671207	31.128443	109.88662	-30.007145	10.20526	111.976662	29.120562	-10.311983	112.329399	23.347454	37.503548	110.192505	26.234008	13.5957825	111.260952	-86.248298	6.8147375	112.692372
-24.226074	30.970638	110.008385	-29.88595	10.085333	111.963509	29.203272	-10.408523	112.399849	23.614161	37.376003	110.408043	26.4087165	13.48374	111.403946	-86.1806165	6.686926	112.523072
-22.6842	30.934849	110.154488	-29.793489	10.049332	111.934196	29.302002	-10.445414	112.475494	23.875736	37.293533	110.774323	26.588869	13.4240595	111.6249085	-86.175847	6.6746045	112.2434835
-21.182035	30.972225	110.42701	-29.670746	10.02864	111.853012	29.395941	-10.453621	112.561562	24.159313	37.254726	111.253235	26.777627	13.4005525	111.9073985	-86.119119	6.6567275	111.7986255
-18.930664	31.114307	110.902596	-29.534742	10.060939	111.620224	29.597431	-10.41704	112.607742	24.602587	36.764954	112.1362	27.100009	13.173957	112.371971	-86.169493	6.947921	110.868477
-17.445969	31.262959	111.25206	-29.441664	10.100344	111.427414	29.683908	-10.310117	112.60997	24.779303	36.837242	112.760628	27.2316055	13.2635625	112.685299	-86.1149335	6.9371255	110.169529
-15.944874	31.448957	111.611031	-29.382011	10.169201	111.235748	29.833504	-10.164145	112.557426	24.939552	36.9375	113.353989	27.386528	13.3866775	112.9557075	-86.15055	6.9517245	109.5157885
-14.480042	31.625467	111.932884	-29.311689	10.296901	111.00956	29.992052	-9.989757	112.516571	25.082632	37.12299	113.938835	27.537342	13.5666165	113.227703	-86.16072	7.0271855	108.791417
-13.050148	31.812223	112.213135	-29.253174	10.456576	110.810028	30.141407	-9.776141	112.549995	25.198196	37.325035	114.496353	27.6698015	13.774447	113.523174	-86.1761495	7.138705	108.096882
-11.675196	31.998724	112.562469	-29.155148	10.614881	110.6166	30.318523	-9.578315	112.628319	25.229443	38.017395	114.954666	27.773983	14.21954	113.7914925	-86.084279	7.010222	107.4417075
-10.328014	32.140366	112.775864	-29.074917	10.766593	110.477089	30.508879	-9.401878	112.766907	25.322632	38.199444	115.403221	27.9157555	14.398783	114.085064	-86.0655895	7.134403	106.869114
-8.427659	32.315453	113.198814	-28.876873	10.943558	110.388588	30.806696	-9.161791	112.977394	25.483715	38.400085	115.906906	28.1452055	14.619147	114.44215	-85.8989515	7.267969	106.335026
-7.159792	32.359276	113.574768	-28.7148	11.031168	110.508141	31.041849	-9.038342	113.136818	25.624186	38.51886	116.176369	28.3330175	14.740259	114.6565935	-85.7626175	7.322077	106.3596885
-5.973037	32.337231	113.879272	-28.553802	11.103378	110.673431	31.275528	-8.938457	113.344658	25.793308	38.615765	116.398537	28.534418	14.838654	114.8715975	-85.642022	7.368102	106.4752645
-4.846257	32.249496	114.205811	-28.377274	11.161139	110.850861	31.489464	-8.813313	113.610062	25.947432	38.70932	116.612411	28.718448	14.9480035	115.1112365	-85.472996	7.3742745	106.5904855
-3.821805	32.168438	114.513329	-28.263388	11.146881	111.007439	31.701756	-8.796474	113.920258	26.078697	38.768475	116.809883	28.8902265	14.9860005	115.3650705	-85.4170025	7.3077615	106.6498075
-2.828986	32.007172	114.795181	-28.171549	11.14079	111.08931	31.891144	-8.736894	114.23291	26.176044	38.797794	117.012497	29.033594	15.03045	115.6227035	-85.376692	7.25113	106.5559165
-1.927278	31.860056	115.050545	-28.082157	11.140367	111.144897	32.047539	-8.698307	114.55777	26.261551	38.833813	117.192909	29.154545	15.067753	115.8753395	-85.318859	7.212981	106.4144545
-0.692672	31.520384	115.2827	-28.00465	11.141838	111.185539	32.209663	-8.65525	115.013573	26.32612	38.875004	117.338875	29.2678915	15.109877	116.176224	-85.2771915	7.173799	106.194854
0.052993	31.260485	115.392067	-27.977118	11.147717	111.197021	32.301933	-8.629811	115.272415	26.37014	38.915916	117.404961	29.3360365	15.1430525	116.338688	-85.2902725	7.1523815	106.055354
0.683735	31.010128	115.476952	-27.946033	11.162384	111.219254	32.384056	-8.596477	115.497017	26.409309	38.921619	117.419724	29.3966825	15.162571	116.4583705	-85.2887485	7.162197	105.9801375
1.266732	30.747715	115.570793	-27.886633	11.155219	111.235916	32.460442	-8.553732	115.688599	26.46006	38.919857	117.447922	29.460251	15.1830625	116.5682605	-85.233517	7.1273755	105.9035715
2.129588	30.33638	115.544365	-27.818737	11.160331	111.304855	32.549286	-8.539879	115.838539	26.528328	38.914043	117.453369	29.538807	15.187082	116.645954	-85.176281	7.13358	105.963756
2.594528	30.022001	115.578903	-27.744663	11.129263	111.37719	32.650318	-8.532015	115.968048	26.602858	38.911213	117.461441	29.626588	15.189599	116.7147445	-85.115914	7.068927	106.0396355
2.86304	29.664061	115.685417	-27.630381	11.097743	111.450485	32.74683	-8.539654	116.070107	27.084919	38.733776	117.317459	29.9158745	15.097061	116.693783	-85.1766365	7.098425	106.207187
2.955827	29.201899	115.907158	-27.464846	11.114841	111.607635	32.938377	-8.55206	116.138412	26.830095	38.906158	117.562355	29.884236	15.177049	116.8503835	-84.813928	7.052633	106.3648865
3.181493	28.813332	115.979019	-27.37174	11.122552	111.689842	33.048893	-8.541036	116.143593	26.921385	38.919891	117.590591	29.985139	15.1894275	116.867092	-84.728619	7.0556765	106.512592
3.308948	28.406748	116.049805	-27.265703	11.199339	111.791206	33.142788	-8.503146	116.116585	27.381861	38.809731	117.440125	30.2623245	15.1532925	116.778355	-84.7937305	7.2453855	106.804057
3.658077	27.86096	115.940895	-27.199263	11.251389	111.872528	33.22036	-8.422039	116.034935	27.062452	39.032574	117.673134	30.141406	15.3052675	116.8540345	-84.539932	7.1975105	106.8910215
3.366632	27.524164	116.061226	-27.098974	11.354537	111.990295	33.304016	-8.320005	115.907265	27.122173	39.098949	117.730377	30.2130945	15.389472	116.818821	-84.4110425	7.319602	107.161769
3.796683	26.810186	115.885139	-27.030357	11.45644	112.11628	33.382206	-8.221661	115.771355	27.167347	39.160328	117.777061	30.2747765	15.4693335	116.774208	-84.3354905	7.4435465	107.458352
3.414063	26.334909	116.100296	-26.939192	11.598472	112.311539	33.451454	-8.107584	115.628601	27.219275	39.245148	117.82621	30.3353645	15.568782	116.7274055	-84.2137485	7.628162	107.8956725
3.302448	25.357061	116.081238	-26.766088	11.825164	112.69487	33.568035	-7.890087	115.464989	27.346823	39.409382	117.893044	30.457429	15.7596475	116.6790165	-83.989605	7.8906805	108.7107235
3.244919	24.617262	116.098	-26.663563	11.983409	112.970734	33.670723	-7.841374	115.408257	27.839455	39.356033	117.740891	30.755089	15.7573295	116.574574	-84.082215	8.2094885	109.366894
3.418742	23.751617	115.956177	-26.560862	12.095722	113.246368	33.730125	-7.716177	115.449181	27.571043	39.613934	117.959808	30.650584	15.9488785	116.7044945	-83.772308	8.2425655	109.7882415
2.979927	22.971752	116.167068	-26.489418	12.190065	113.469337	33.819263	-7.723302	115.522026	28.076204	39.482521	117.838097	30.9477335	15.8796095	116.6800615	-83.9265695	8.5005205	110.2586125
2.784485	22.055344	116.210152	-26.454126	12.26017	113.563553	33.888832	-7.744699	115.66433	27.762142	39.647396	118.072639	30.825487	15.9513485	116.8684845	-83.733739	8.5689915	110.2586215
2.590458	21.087267	116.155602	-26.443422	12.291327	113.576866	33.910076	-7.797622	115.872787	28.204227	39.458889	117.908875	31.0571515	15.8306335	116.890831	-83.9439955	8.7520205	110.262901
2.359818	20.024609	116.050278	-26.49614	12.289717	113.503853	33.908661	-7.84314	116.049957	27.852058	39.592484	118.046738	30.8803595	15.874672	117.0483475	-83.8726395	8.704762	109.9593585
1.998299	18.35281	115.818047	-26.49678	12.249788	113.312279	33.885723	-7.891236	116.275719	28.255552	39.375057	117.679611	31.0706375	15.7419105	116.977665	-84.0641975	8.7576655	109.646893
1.719265	17.197701	115.620354	-26.497164	12.225939	113.194366	33.90966	-7.92309	116.411186	27.872425	39.482601	117.587677	30.8910425	15.7797555	116.9994315	-83.8853705	8.6721225	109.3893005
1.448695	16.059551	115.440727	-26.432821	12.22164	113.106903	33.969761	-7.953154	116.514084	27.897341	39.42511	117.275574	30.933551	15.735978	116.894829	-83.799193	8.707302	109.318977
1.124104	14.9057	115.221962	-26.371647	12.205767	113.038216	34.049519	-7.968467	116.616821	27.925228	39.387844	116.91996	30.9873735	15.7096885	116.7683905	-83.7306675	8.7018455	109.3080415
0.809662	13.671025	115.059151	-26.257372	12.196884	112.970993	34.139778	-7.980085	116.730972	27.969378	39.345905	116.606232	31.054578	15.68291	116.668602	-83.569322	8.710858	109.273384
0.469767	12.451659	114.896049	-26.159191	12.196105	112.952148	34.200966	-7.982625	116.812531	28.398714	39.111469	116.102913	31.29984	15.564422	116.457722	-83.618222	8.827788	109.446574
0.074201	11.253172	114.786377	-26.075932	12.193866	112.989105	34.281723	-8.006799	116.829323	28.046917	39.200809	116.004219	31.16432	15.597005	116.416771	-83.316184	8.790727	109.561439
-0.571025	9.46697	114.738289	-25.912088	12.131529	113.084969	34.399376	-8.068035	116.819572	28.155777	39.080769	115.698448	31.2775765	15.506367	116.25901	-83.1017525	8.756691	109.910928
-1.032401	8.253454	114.693047	-25.821968	12.08188	113.103661	34.458046	-8.119185	116.838921	28.613844	38.886635	115.405296	31.535945	15.383725	116.1221085	-83.179881	8.780035	110.0852135
-1.573842	7.129137	114.637062	-25.762463	12.060316	113.104988	34.500278	-8.1477	116.836296	28.710205	38.863964	115.313217	31.6052415	15.358132	116.0747565	-83.1301675	8.7625	110.1352195
-2.109867	5.956516	114.569839	-25.672091	12.045174	113.087128	34.52536	-8.160046	116.807793	28.795116	38.871525	115.23719	31.660238	15.3557395	116.0224915	-83.00442	8.7346085	110.1517645
-2.719314	4.818274	114.476082	-25.581757	12.055676	113.112083	34.569221	-8.139379	116.701958	28.48818	39.047249	115.282272	31.5287005	15.453935	115.992115	-82.6922145	8.657417	110.232051
-3.29648	3.688315	114.362106	-25.505674	12.108852	113.141083	34.638271	-8.116192	116.625443	28.94709	38.907906	114.962746	31.7926805	15.395857	115.7940945	-82.8040285	8.821847	110.4880715
-3.934118	2.651369	114.348816	-25.42244	12.138472	113.152649	34.735153	-8.087794	116.557266	29.007303	38.933659	114.808571	31.871228	15.4229325	115.6829185	-82.716108	8.8540115	110.6223795
-4.917816	0.927757	114.293167	-25.291161	12.172091	113.129532	34.839474	-8.035006	116.614792	29.106403	38.906662	114.511215	31.9729385	15.435828	115.5630035	-82.5552605	8.908354	110.6960605
-5.595945	-0.126773	114.282814	-25.184685	12.167922	113.089798	34.921421	-8.108689	116.674316	29.159435	38.878384	114.308975	32.040428	15.3848475	115.4916455	-82.409798	8.9509965	110.6879505
-6.285155	-1.239004	114.329361	-25.116583	12.137568	113.009026	34.95623	-8.155088	116.78244	29.196701	38.814011	114.113045	32.0764655	15.3294615	115.4477425	-82.3096315	8.9456745	110.5703095
-7.030246	-2.329409	114.345863	-25.067881	12.067671	112.944046	34.982315	-8.233988	116.900696	29.244968	38.710766	113.902519	32.1136415	15.238389	115.4016075	-82.2494035	8.896953	110.4864845
-7.777622	-3.389547	114.374985	-25.041056	11.980131	112.872185	34.975803	-8.284511	117.041817	29.28513	38.609524	113.73922	32.1304665	15.1625065	115.3905185	-82.2125785	8.7977555	110.3538515
-8.616136	-4.37626	114.465057	-25.017309	11.855156	112.844528	34.993561	-8.43618	117.176712	29.33569	38.47044	113.608971	32.1646255	15.01713	115.3928415	-82.1992435	8.693182	110.2962145
-9.434538	-5.36592	114.511253	-24.989805	11.699206	112.847839	34.980049	-8.568444	117.274628	28.972546	38.488468	113.695587	31.9762975	14.960012	115.4851075	-81.9559075	8.4384	110.2105705
-10.69741	-6.796274	114.50901	-24.971025	11.447749	112.86377	34.977234	-8.791639	117.363235	29.353014	38.024513	113.33506	32.165124	14.616437	115.3491475	-82.107174	8.279061	110.3783925
-11.63703	-7.692544	114.534508	-24.956051	11.275519	112.874565	35.00391	-8.968026	117.343773	29.363871	37.804607	113.181625	32.1838905	14.4182905	115.262699	-82.0959925	8.1327475	110.486431
-12.467058	-8.551238	114.440826	-24.901312	11.100189	112.863686	35.02615	-9.096036	117.315445	29.357887	37.608627	113.003159	32.1920185	14.2562955	115.159302	-81.9946425	7.9440825	110.56807
-13.446961	-9.339461	114.376259	-24.847725	10.932516	112.814285	35.043842	-9.197026	117.332802	29.369843	37.417786	112.822464	32.2068425	14.11038	115.077633	-81.9022925	7.754652	110.550937
-14.406101	-10.141844	114.389923	-24.775675	10.749346	112.717545	35.076717	-9.284763	117.30307	29.036531	37.409534	112.773087	32.056624	14.0623855	115.0380785	-81.607974	7.4363065	110.3970115
-15.335359	-10.882026	114.382919	-24.711037	10.567866	112.605118	35.161976	-9.524208	117.226448	29.47224	37.07299	112.326385	32.317108	13.774391	114.7764165	-81.739182	7.361341	110.4338195
-16.393108	-11.520465	114.346275	-24.60939	10.370782	112.480377	35.188423	-9.666605	117.230072	29.518627	36.8465	112.005852	32.353525	13.5899475	114.617962	-81.572305	7.1516165	110.342792
-17.945724	-12.409689	114.369263	-24.503201	10.038004	112.362633	35.235901	-9.939451	117.211624	29.236269	36.588078	111.737442	32.236085	13.3243135	114.474533	-81.242487	6.7516945	110.250733
-19.078257	-12.956182	114.386978	-24.41363	9.743673	112.353409	35.270386	-10.151337	117.197647	29.290426	36.300323	111.515594	32.280406	13.074493	114.3566205	-81.107666	6.412853	110.3501975
-20.159748	-13.446692	114.441231	-24.343258	9.414675	112.404884	35.321419	-10.383292	117.172195	29.337307	36.015469	111.416672	32.329363	12.8160885	114.2944335	-81.015879	6.0132615	110.5153345
-21.234426	-13.913422	114.336288	-24.257847	9.072597	112.471458	35.384167	-10.626332	117.110443	29.392185	35.76453	111.418114	32.388176	12.569099	114.2642785	-80.90387	5.576095	110.6786375
-22.38435	-14.330432	114.209091	-24.193495	8.72698	112.550186	35.460602	-10.849922	117.004395	29.442209	35.544228	111.458862	32.4514055	12.347153	114.2316285	-80.8383955	5.106807	110.8687435
-23.531605	-14.656644	114.068916	-24.114269	8.429078	112.619247	35.49305	-11.057871	116.844627	29.471561	35.360462	111.525002	32.4823055	12.1512955	114.1848145	-80.7108435	4.7068605	111.0536795
-24.677238	-14.952272	113.922737	-24.060471	8.185625	112.70282	35.516476	-11.210979	116.662178	29.847059	35.038403	111.386726	32.6817675	11.913712	114.024452	-80.8027095	4.457538	111.381188
-26.507866	-15.293799	113.784119	-24.037413	7.900014	112.847664	35.528812	-11.365696	116.373802	29.401869	34.994011	111.579765	32.4653405	11.8141575	113.9767835	-80.5401665	3.9858705	111.7185445
-27.742878	-15.455355	113.808975	-24.018671	7.718363	112.962006	35.524681	-11.440741	116.224075	29.32198	34.881824	111.560631	32.4233305	11.7205415	113.892353	-80.4606725	3.7161845	112.031659
-28.998276	-15.603188	113.919495	-24.035805	7.538847	113.141716	35.512592	-11.54646	116.094948	29.233402	34.764114	111.54747	32.372997	11.608827	113.821209	-80.444607	3.468867	112.462223
-30.288198	-15.745491	114.107773	-24.035496	7.329734	113.375542	35.505241	-11.67546	116.00444	29.158789	34.620117	111.505333	32.332015	11.4723285	113.7548865	-80.403007	3.1871395	112.9961975
-31.581589	-15.813578	114.379608	-24.051611	7.114195	113.63311	35.497047	-11.867842	115.934731	29.095736	34.425945	111.435089	32.2963915	11.2790515	113.68491	-80.3996135	2.9493385	113.58131
-32.907341	-15.937289	114.697433	-24.072222	6.86512	113.894844	35.452686	-12.0996	115.892174	29.029346	34.181538	111.364212	32.241016	11.040969	113.628193	-80.38546	2.689271	114.161495
-34.186153	-16.032351	115.00444	-24.08654	6.587816	114.132538	35.41666	-12.379323	115.860001	29.014307	33.428478	111.324814	32.2154835	10.5245775	113.5924075	-80.3885635	2.6510545	114.6726685
-36.10199	-16.139732	115.504288	-24.112757	6.165659	114.403656	35.337708	-12.821308	115.8452	28.945482	33.014343	111.144341	32.141595	10.0965175	113.4947705	-80.367109	2.2348005	115.3125415
-37.361031	-16.232904	115.806671	-24.127686	5.882517	114.515236	35.107815	-12.958672	115.950653	28.90575	32.758842	110.960793	32.0067825	9.900085	113.455723	-80.2621545	1.864949	115.574749
-38.626762	-16.276915	116.090988	-24.147745	5.600683	114.602982	35.131466	-13.290026	115.914726	28.836927	32.443703	110.717392	31.9841965	9.5768385	113.316059	-80.2796865	1.6245275	115.889905
-39.855019	-16.290161	116.350281	-24.209286	5.331364	114.644981	35.05584	-13.581021	115.882256	28.759293	32.128166	110.411346	31.9075665	9.2735725	113.146801	-80.3261385	1.3891555	116.143161
-41.083473	-16.261147	116.617081	-24.26849	5.048245	114.656487	34.956055	-13.8532	115.83551	28.666735	31.831051	110.079193	31.811395	8.9889255	112.9573515	-80.348375	1.1075645	116.3556225
-42.297085	-16.223946	116.861305	-24.286644	4.798333	114.698814	34.897129	-14.217607	115.683731	28.563282	31.530785	109.769821	31.7302055	8.656589	112.726776	-80.3034935	0.940077	116.670852
-43.469559	-16.154137	117.076805	-24.320366	4.548873	114.74295	34.78627	-14.463739	115.566826	28.455645	31.267511	109.489334	31.6209575	8.401886	112.52808	-80.2616895	0.695860000000001	116.95782
-45.095085	-15.918983	117.469849	-24.299925	4.21055	114.917549	34.682369	-14.755225	115.348503	28.273258	30.969429	109.241035	31.4778135	8.107102	112.294769	-80.0776635	0.313997999999998	117.540329
-46.159969	-15.694494	117.78891	-24.294544	4.011621	115.103188	34.62899	-14.880267	115.17794	28.100418	31.356895	109.061409	31.364704	8.238314	112.1196745	-79.953792	-0.215072000000001	118.0867015
-47.184284	-15.444157	118.056976	-24.276852	3.816931	115.275398	34.579613	-15.003705	114.973221	28.004211	31.249407	108.96447	31.291912	8.122851	111.9688455	-79.845616	-0.488989000000001	118.5819505
-48.173355	-15.106861	118.305824	-24.286907	3.611392	115.403961	34.535564	-15.15286	114.748528	27.929691	31.174183	108.877609	31.2326275	8.0106615	111.8130685	-79.8064415	-0.787877499999999	118.9948535
-49.120827	-14.761588	118.441093	-24.301468	3.427217	115.489662	34.45998	-15.291509	114.538849	27.868288	31.143452	108.748535	31.164134	7.9259715	111.643692	-79.76707	-1.0715375	119.335632
-50.035225	-14.33083	118.578896	-24.340664	3.263448	115.482948	34.373005	-15.446012	114.305855	27.76759	31.078634	108.633293	31.0702975	7.816311	111.469574	-79.7516255	-1.289415	119.496322
-50.927002	-13.818012	118.742943	-24.395792	3.148255	115.544525	34.25613	-15.549443	114.045425	27.617767	31.019354	108.486244	30.9369485	7.7349555	111.2658345	-79.7285325	-1.4384455	119.8232155
-52.066135	-12.95561	119.133614	-24.490095	3.043622	115.680038	34.103642	-15.580122	113.678001	27.316231	31.024704	108.206261	30.7099365	7.722291	110.942131	-79.6901265	-1.635047	120.417945
-52.818722	-12.344383	119.385979	-24.579178	3.020315	115.787338	34.022316	-15.52805	113.472435	27.078461	31.059462	108.132362	30.5503885	7.765706	110.8023985	-79.7087445	-1.725076	120.7722775
-53.298439	-11.849212	119.49334	-24.693649	2.975451	115.876678	33.912613	-15.429327	113.349594	26.814354	31.135269	108.113434	30.3634835	7.852971	110.731514	-79.7507815	-1.902069	121.021842
-54.144459	-10.955175	119.629433	-24.814278	2.926749	115.943756	33.817898	-15.36252	113.228966	26.564789	31.222147	108.141731	30.1913435	7.9298135	110.6853485	-79.8198995	-2.0763155	121.2021635
-54.710579	-10.20932	119.670547	-24.941664	2.910955	115.966949	33.683094	-15.29468	113.092331	26.313145	31.315851	108.173141	29.9981195	8.0105855	110.632736	-79.8814475	-2.1886755	121.301162
-55.225353	-9.399072	119.675423	-25.092888	2.79459	115.952133	33.555553	-15.249793	112.91684	26.044638	31.383976	108.220314	29.8000955	8.0670915	110.568577	-79.9858715	-2.4779115	121.335689
-55.6423	-8.542737	119.748283	-25.245316	2.736336	116.014709	33.366074	-15.134478	112.849678	25.796944	31.438143	108.245468	29.581509	8.1518325	110.547573	-80.072141	-2.6791605	121.481845
-56.249969	-7.138367	119.859406	-25.476959	2.678341	116.130241	33.126247	-15.001887	112.777725	25.431845	31.495148	108.330849	29.279046	8.2466305	110.554287	-80.232964	-2.8899485	121.706195
-56.514473	-6.108685	119.901108	-25.676378	2.6804	116.254768	32.954163	-14.921472	112.763916	25.226379	31.56794	108.441475	29.090271	8.323234	110.6026955	-80.443027	-2.962434	121.9068405
-56.758427	-5.043894	119.959496	-25.867188	2.680192	116.374207	32.754879	-14.827858	112.802795	25.036001	31.664818	108.554436	28.89544	8.41848	110.6786155	-80.629816	-3.058096	122.0697985
-56.91185	-3.86762	120.000526	-26.075966	2.705178	116.492119	32.608215	-14.764555	112.816414	24.862278	31.794786	108.66864	28.7352465	8.5151155	110.742527	-80.8871785	-3.1047595	122.241711
-57.003784	-2.673135	119.956604	-26.268423	2.748862	116.593803	32.41967	-14.637237	112.903252	24.67248	31.938692	108.809189	28.546075	8.6507275	110.8562205	-81.082921	-3.1530035	122.3313855
-57.064545	-1.421259	119.823059	-26.459841	2.795777	116.638123	32.290916	-14.545462	112.944267	24.472345	32.078857	108.962311	28.3816305	8.7666975	110.953289	-81.3013125	-3.1751435	122.322957
-57.082939	-0.095484	119.624542	-26.672321	2.839133	116.621109	32.131596	-14.377824	113.042725	24.289209	32.254642	109.108566	28.2104025	8.938409	111.0756455	-81.5550445	-3.260143	122.1665725
-56.947559	1.987082	119.053986	-26.915195	2.948537	116.464043	31.990475	-14.1731	113.032936	24.084015	32.5438	109.279488	28.037245	9.18535	111.156212	-81.867635	-3.288276	121.771874
-56.850658	3.457246	118.572914	-27.057425	3.045839	116.224777	31.88155	-13.968479	112.984299	23.967375	32.751316	109.354576	27.9244625	9.3914185	111.1694375	-82.0393125	-3.2997405	121.2801165
-56.669498	5.01651	118.104805	-27.17753	3.178477	115.964661	31.799755	-13.761358	112.8759	23.872461	32.988815	109.419998	27.836108	9.6137285	111.147949	-82.191168	-3.2567745	120.781373
-56.405025	6.609531	117.563454	-27.279085	3.343555	115.666962	31.724703	-13.505051	112.797882	23.806942	33.271019	109.519806	27.7658225	9.882984	111.158844	-82.3239925	-3.195874	120.17508
-56.14658	8.288217	117.021492	-27.360191	3.612453	115.383041	31.674995	-13.219683	112.725189	23.776968	33.582626	109.653786	27.7259815	10.1814715	111.1894875	-82.4463635	-2.9565655	119.5765945
-55.767303	10.097768	116.526398	-27.414454	3.907311	115.093056	31.633053	-12.908681	112.662338	23.793127	33.916992	109.842751	27.71309	10.5041555	111.2525445	-82.541998	-2.6895335	118.9335675
-55.429996	11.864956	116.107468	-27.448303	4.275578	114.834511	31.576521	-12.591044	112.569138	23.815151	34.271091	110.042381	27.695836	10.8400235	111.3057595	-82.592442	-2.2888675	118.3632625
-54.840557	14.688732	115.871719	-27.572716	4.877794	114.632942	31.448196	-12.038528	112.352409	23.840528	34.808208	110.458412	27.644362	11.38484	111.4054105	-82.789794	-1.629252	117.8604735
-54.395073	16.547153	115.961006	-27.66712	5.276355	114.641281	31.343979	-11.617496	112.149635	23.842182	35.239285	110.876907	27.5930805	11.8108945	111.513271	-82.9273205	-1.2581845	117.769291
-53.955425	18.461565	116.240204	-27.773439	5.732578	114.725998	31.200842	-11.10648	112.034248	23.86684	35.203041	111.443153	27.533841	12.0482805	111.7387005	-83.080719	-0.5831245	117.7132955
-53.444885	20.361662	116.558304	-27.927204	6.151199	114.817894	31.114107	-10.608511	111.902176	23.794231	35.690071	112.106636	27.454169	12.54078	112.004406	-83.308577	-0.238382000000001	117.631382
-52.992596	22.212402	116.793144	-28.105957	6.634876	114.934448	31.039223	-10.096957	111.814392	23.70153	36.225285	112.863731	27.3703765	13.064164	112.3390615	-83.5822905	0.205588000000001	117.5298345
-52.490498	24.053265	117.074547	-28.301802	7.076685	114.997505	30.941984	-9.579377	111.79985	23.586685	36.785656	113.576843	27.2643345	13.6031395	112.6883465	-83.8679385	0.5502305	117.3066635
-51.917725	25.880852	117.319527	-28.516018	7.55083	115.070641	30.852886	-9.11653	111.858681	23.496305	37.254951	114.263245	27.1745955	14.0692105	113.060963	-84.2066315	1.0324495	117.080319
-51.113533	28.482231	117.549133	-28.799322	8.287933	115.168633	30.746439	-8.491673	111.969009	23.353731	37.932716	114.822937	27.050085	14.7205215	113.395973	-84.648729	1.8553445	116.941293
-50.509678	30.144608	117.757622	-28.862053	8.737327	115.269157	30.723318	-8.116727	112.03791	23.257935	38.269341	114.977837	26.9906265	15.076307	113.5078735	-84.7147325	2.398347	117.0304405
-49.948181	31.742849	117.802902	-28.972193	9.094894	115.265335	30.712145	-7.776781	112.122559	23.169592	38.560368	115.03582	26.9408685	15.3917935	113.5791895	-84.8852545	2.7979945	116.9514805
-49.323116	33.243885	117.824913	-29.056486	9.41697	115.268936	30.708466	-7.475343	112.177483	23.08481	38.830959	115.083519	26.896638	15.677808	113.630501	-85.00961	3.156132	116.907371
-48.737068	34.686813	117.886398	-29.136148	9.653952	115.181961	30.713432	-7.211816	112.179504	22.984022	39.019455	115.158997	26.848727	15.9038195	113.6692505	-85.121023	3.4040845	116.6946715
-48.155231	36.036488	118.015495	-29.14352	9.893736	115.165581	30.734217	-6.972761	112.149635	22.895924	39.247585	115.249016	26.8150705	16.137412	113.6993255	-85.1021105	3.65006	116.6318365
-47.53764	37.325027	118.194809	-29.190462	10.108432	115.114449	30.753389	-6.706242	112.098648	22.725855	39.98354	115.313805	26.739622	16.638649	113.7062265	-85.120546	3.578215	116.5226715
-46.642998	39.147644	118.493141	-29.20903	10.480157	115.142609	30.834044	-6.258964	112.073944	22.620365	40.436626	115.617287	26.7272045	17.088831	113.8456155	-85.1452645	3.871483	116.4396025
-46.062424	40.293755	118.654419	-29.29281	10.753732	115.09951	30.920483	-5.938515	112.105942	22.54973	40.778687	115.878273	26.7351065	17.420086	113.9921075	-85.3207265	4.087378	116.2069125
-45.484768	41.376877	118.80455	-29.265018	11.044843	115.054871	31.026697	-5.616305	112.12262	22.469097	41.098282	116.187988	26.747897	17.7409885	114.155304	-85.277933	4.3486975	115.954438
-44.919605	42.38121	118.940926	-29.266277	11.319661	114.898918	31.137108	-5.254266	112.122475	22.402571	41.410503	116.566917	26.7698395	18.0781185	114.344696	-85.3023935	4.5612035	115.45314
-44.421619	43.315895	119.074715	-29.314402	11.597375	114.696899	31.262314	-4.902608	112.1222	22.362715	41.724117	116.921295	26.8125145	18.4107545	114.5217475	-85.4413185	4.7839955	114.8720505
-43.637604	44.100677	118.846802	-29.332525	11.872092	114.372169	31.405443	-4.561107	112.146423	22.349878	42.064747	117.209183	26.8776605	18.75182	114.677803	-85.5427105	4.992364	114.066535
-43.458469	45.075523	118.77298	-29.296076	12.131213	113.986099	31.549109	-4.255147	112.176826	22.330738	42.381519	117.465523	26.9399235	19.063186	114.8211745	-85.5320755	5.19924	113.1510235
-42.761467	46.178253	118.235954	-29.289007	12.561327	113.485847	31.750139	-3.880698	112.195992	22.282324	42.802094	117.594231	27.0162315	19.460698	114.8951115	-85.5942455	5.661956	112.0765825
-41.99086	46.532051	117.7696	-29.24305	12.831828	113.28466	31.846634	-3.655529	112.195839	22.31901	43.030636	117.487061	27.082822	19.6875535	114.84145	-85.568922	5.9761025	111.72787
-41.834934	47.123817	117.736145	-29.166613	13.044785	113.212708	31.963488	-3.469733	112.218895	22.40239	43.23056	117.367699	27.182939	19.8804135	114.793297	-85.516165	6.2091565	111.632119
-41.016747	47.280273	117.459526	-29.05743	13.231341	113.225868	32.083652	-3.35393	112.346695	22.48667	43.369785	117.323257	27.285161	20.0079275	114.834976	-85.400021	6.4547545	111.61676
-40.670662	47.441544	117.329552	-28.949026	13.335885	113.2836	32.217327	-3.289476	112.533829	22.576492	43.440292	117.337502	27.3969095	20.075408	114.9356655	-85.2949615	6.596362	111.6315345
-40.219219	47.521072	117.19072	-28.89139	13.408349	113.33197	32.345295	-3.282985	112.759567	22.666897	43.491196	117.371597	27.506096	20.1041055	115.065582	-85.288876	6.7125925	111.598358
-39.79958	47.505142	117.036568	-28.814709	13.500576	113.42852	32.433022	-3.297181	112.971962	22.761255	43.504829	117.335175	27.5971385	20.103824	115.1535685	-85.2265565	6.897328	111.7034715
-39.172401	47.314026	116.861427	-28.757408	13.653466	113.668236	32.528351	-3.300004	113.226227	22.901224	43.583496	117.196892	27.7147875	20.141746	115.2115595	-85.2296035	7.165186	112.1249125
-38.763588	47.1399	116.812729	-28.718365	13.815811	113.881683	32.561222	-3.283307	113.356735	22.980768	43.639736	117.024887	27.770995	20.1782145	115.190811	-85.207725	7.4534075	112.572555
-38.573616	47.010723	116.807709	-28.634531	13.971498	114.195404	32.583061	-3.284439	113.488647	23.051857	43.706982	116.786812	27.817459	20.2112715	115.1377295	-85.086521	7.7317245	113.2530785
-38.067375	46.70208	116.657845	-28.686737	14.205578	114.629532	32.572945	-3.308125	113.603523	23.137205	43.755535	116.399132	27.855075	20.223705	115.0013275	-85.228549	8.187451	114.2577365
-37.60416	46.293457	116.682327	-28.630167	14.348642	115.07959	32.544498	-3.368138	113.691757	23.239149	43.75848	115.941048	27.8918235	20.195171	114.8164025	-85.1521575	8.502113	115.3427775
-37.062473	45.808712	116.774048	-28.569057	14.390617	115.497887	32.521629	-3.469005	113.747444	23.336147	43.711582	115.586517	27.928888	20.1212885	114.6669805	-85.067002	8.6599455	116.3287935
-36.512939	45.311279	116.927376	-28.461006	14.338158	115.844574	32.502872	-3.598279	113.805405	23.769281	43.49696	115.149773	28.1360765	19.9493405	114.477589	-85.0580885	8.7269755	117.211559
-35.610313	44.453632	117.111313	-28.429756	14.161057	116.202415	32.5093	-3.847897	113.832977	23.42078	43.479046	115.129807	27.96504	19.8155745	114.481392	-84.824552	8.5065395	117.923438
-34.984474	43.903156	117.112221	-28.352535	13.993795	116.253197	32.507305	-4.016327	113.801743	23.448235	43.406624	115.058815	27.97777	19.6951485	114.430279	-84.68284	8.2924415	118.076115
-34.27734	43.313934	116.948212	-28.367004	13.89535	116.312325	32.485626	-4.19111	113.765419	23.477524	43.309063	114.931526	27.981575	19.5589765	114.3484725	-84.715583	8.2317235	118.2761775
-33.563938	42.742947	116.684113	-28.34383	13.809668	116.19297	32.46315	-4.362609	113.726212	23.903475	43.039307	114.557251	28.1833125	19.338349	114.1417315	-84.8709725	8.280987	118.2442085
-32.776539	42.191963	116.370346	-28.341887	13.751939	116.072975	32.432755	-4.560984	113.720131	23.627998	43.050659	114.57592	28.0303765	19.2448375	114.1480255	-84.7141505	8.2590405	117.9979245
-31.964706	41.655106	116.035805	-28.239349	13.57393	115.83812	32.408325	-4.771686	113.700722	23.734333	42.920753	114.422096	28.071329	19.0745335	114.061409	-84.550027	8.0733265	117.614831
-31.048029	41.121838	115.812256	-28.224569	13.499886	115.635956	32.38488	-5.00763	113.641479	23.883612	42.728901	114.321915	28.134246	18.8606355	113.981697	-84.583384	8.1391365	117.290215
-29.648849	40.335255	115.565071	-28.11768	13.268261	115.350975	32.39135	-5.350546	113.543724	24.543947	42.269428	114.191994	28.4676485	18.459441	113.867859	-84.7030085	8.077081	116.834091
-28.63253	39.846771	115.402748	-28.147879	13.109324	115.089081	32.415161	-5.524549	113.475052	24.344431	42.224567	114.553368	28.379796	18.350009	114.01421	-84.675554	7.868639	116.163952
-27.588383	39.303703	115.19136	-28.024117	12.941402	114.604034	32.457203	-5.769078	113.378204	24.5151	41.98745	114.801254	28.4861515	18.109186	114.089729	-84.5343855	7.773618	115.118339
-26.576719	38.794361	115.008148	-28.002592	12.81018	114.299095	32.500984	-5.973214	113.297882	24.685213	41.740246	115.027107	28.5930985	17.883516	114.1624945	-84.5982825	7.736844	114.4356955
-25.643646	38.311462	114.936211	-27.841267	12.625827	113.881302	32.559185	-6.155266	113.275703	24.876781	41.52401	115.293503	28.717983	17.684372	114.284603	-84.400517	7.567282	113.478001
-24.373505	37.729836	114.822639	-27.814379	12.570383	113.750305	32.655453	-6.297825	113.313187	25.45937	41.186123	115.350601	29.0574115	17.444149	114.331894	-84.6861695	7.696617	113.168716
-23.307032	37.191944	114.926399	-27.608809	12.454762	113.638268	32.760792	-6.447654	113.367889	25.315111	41.171299	115.755043	29.0379515	17.3618225	114.561466	-84.2555695	7.5477015	112.71507
-21.589193	36.331139	115.265747	-27.393997	12.402342	113.857742	32.941425	-6.646995	113.490936	25.618219	40.969891	116.09967	29.279822	17.161448	114.795303	-84.067816	7.643236	112.920181
-20.543303	35.721977	115.537346	-27.320665	12.391784	114.077713	33.054741	-6.770603	113.604401	25.809664	40.84901	116.334061	29.4322025	17.0392035	114.969231	-84.0735325	7.7443645	113.186195
-19.365519	35.084339	115.753242	-27.281872	12.393806	114.319717	33.121956	-6.904494	113.750587	25.967609	40.737881	116.604591	29.5447825	16.9166935	115.177589	-84.1085265	7.8709185	113.461845
-18.286369	34.381348	115.850189	-27.209749	12.306409	114.284325	33.174278	-7.059674	113.91568	26.090717	40.62389	116.892036	29.6324975	16.782108	115.403858	-84.0519955	7.83071	113.164792
-17.244486	33.681076	115.876602	-27.241711	12.21241	114.199768	33.203156	-7.206209	114.088997	26.171143	40.516125	117.13945	29.6871495	16.654958	115.6142235	-84.1705715	7.769862	112.7853125
-16.146175	32.89695	115.765488	-27.332014	12.128535	113.863838	33.200127	-7.345478	114.246323	26.582104	40.276737	117.209114	29.8911155	16.4656295	115.7277185	-84.5551435	7.7914405	111.9999575
-15.228558	32.136684	115.523186	-27.447309	12.04004	113.351944	33.179394	-7.457977	114.346397	26.169365	40.344124	117.625748	29.6743795	16.4430735	115.9860725	-84.5689975	7.6370065	110.7178155
-13.730547	30.878469	114.756569	-27.63015	11.9356	112.305786	33.096745	-7.631296	114.454399	26.002377	40.233898	117.731323	29.549561	16.301301	116.092861	-84.809861	7.569899	108.518711
-12.763588	30.00094	114.170853	-27.682886	11.911653	111.645805	33.022873	-7.723036	114.428238	25.887009	40.160351	117.511459	29.454941	16.2186575	115.9698485	-84.820713	7.6046485	107.3217615
-11.882621	29.115191	113.556137	-27.639141	11.912721	111.147667	32.987617	-7.769573	114.296783	25.863415	40.062706	117.095222	29.425516	16.1465665	115.6960025	-84.703798	7.6788755	106.5993315
-10.98554	28.216501	113.043129	-27.566216	11.888346	110.815704	33.030285	-7.814623	114.144112	25.918097	39.99839	116.663185	29.474191	16.0918835	115.4036485	-84.606623	7.6848085	106.2277595
-10.117182	27.167702	112.667191	-27.43675	11.831342	110.634216	33.084881	-7.876428	114.039925	26.001051	39.873142	116.306557	29.542966	15.998357	115.173241	-84.416466	7.664327	106.095191
-9.283351	26.106527	112.487885	-27.275244	11.73878	110.560867	33.159893	-7.979728	114.013565	26.112705	39.690762	116.036247	29.636299	15.855517	115.024906	-84.186787	7.622043	106.096828
-8.558759	25.070089	112.423004	-27.162102	11.582206	110.581055	33.231472	-8.144877	114.071098	26.257641	39.512787	115.898834	29.7445565	15.683955	114.984966	-84.0687605	7.480457	106.177144
-7.513402	23.375513	112.539017	-26.987822	11.33098	110.786011	33.340389	-8.440411	114.244171	26.528278	39.229221	115.856781	29.9343335	15.394405	115.050476	-83.9099775	7.267555	106.521546
-6.88429	22.240732	112.722168	-26.909594	11.17167	110.949287	33.401142	-8.612029	114.408913	26.662859	39.056129	115.936707	30.0320005	15.22205	115.17281	-83.8511885	7.12129	106.725764
-6.345869	21.150793	112.943222	-26.853701	11.046265	111.127304	33.463139	-8.741075	114.57267	26.743555	38.920086	116.035141	30.103347	15.0895055	115.3039055	-83.810749	7.0030245	106.9507025
-5.795707	20.060831	113.106491	-26.809422	10.988513	111.275887	33.510525	-8.811029	114.730598	26.786562	38.827316	116.159859	30.1485435	15.0081435	115.4452285	-83.7673875	6.9688825	107.1065455
-5.321853	18.902298	113.214096	-26.806137	10.986902	111.427238	33.5327	-8.817041	114.842285	27.167278	38.643459	116.060982	30.349989	14.913209	115.4516335	-83.962263	7.060595	107.4028425
-4.879361	17.803783	113.289795	-26.824772	11.02097	111.561409	33.543854	-8.786522	114.929237	27.131866	38.656563	116.074249	30.33786	14.9350205	115.501743	-83.987404	7.1069195	107.621075
-4.492787	16.673203	113.308266	-26.868837	11.071061	111.654022	33.538162	-8.743315	114.988625	26.719084	38.853256	116.207436	30.128623	15.0549705	115.5980305	-83.866297	7.0871515	107.7100135
-3.955119	14.943758	113.278877	-26.907509	11.199997	111.7612	33.487206	-8.705761	115.141258	26.679071	38.832314	116.076485	30.0831385	15.0632765	115.6088715	-83.8981565	7.3367175	107.9135285
-3.636779	13.77497	113.315079	-26.912027	11.275058	111.823692	33.457108	-8.822986	115.289749	26.693436	38.768734	115.935806	30.075272	14.972874	115.6127775	-83.899326	7.577242	108.0346065
-3.368247	12.609248	113.353172	-26.939154	11.290646	111.82222	33.386509	-8.941586	115.541283	26.762486	38.65263	115.78994	30.0744975	14.855522	115.6656115	-83.9528055	7.72577	107.9788285
-3.116155	11.40752	113.423851	-26.99197	11.235503	111.777069	33.311897	-9.116774	115.800735	26.830271	38.49733	115.651619	30.071084	14.690278	115.726177	-84.055024	7.780728	107.827961
-2.94165	10.173259	113.471222	-26.983913	11.160235	111.704269	33.241409	-9.315298	116.085228	26.90934	38.324406	115.522316	30.0753745	14.504554	115.803772	-84.0432005	7.815916	107.604766
-2.768617	9.00937	113.559212	-26.987579	11.110269	111.661697	33.180473	-9.453428	116.358551	27.371016	37.973709	115.138039	30.2757445	14.2601405	115.748295	-84.2509025	7.9603975	107.575099
-2.637482	7.876324	113.656403	-26.94923	11.000894	111.620506	33.197533	-9.664871	116.592728	27.096676	37.958786	115.090431	30.1471045	14.1469575	115.8415795	-84.0455645	7.8548305	107.3994325
-2.557527	6.332991	113.857178	-26.877312	10.845162	111.629913	33.216209	-9.875805	116.956039	27.230677	37.71019	114.756378	30.223443	13.9171925	115.8562085	-83.978067	7.7731315	107.4036175
-2.545765	5.240668	113.961899	-26.840818	10.705143	111.691177	33.265606	-9.982564	117.1548	27.653555	37.413471	114.405022	30.4595805	13.7154535	115.779911	-84.1412165	7.6948325	107.602443
-2.578147	4.301419	114.101448	-26.796236	10.605577	111.784172	33.307919	-10.026792	117.329834	27.260546	37.515018	114.476372	30.2842325	13.744113	115.903103	-83.8767045	7.467041	107.665241
-2.638025	3.399373	114.214256	-26.750744	10.505491	111.923203	33.38139	-10.052174	117.392525	27.601231	37.286686	114.214302	30.4913105	13.617256	115.8034135	-83.9927985	7.393726	108.0429925
-2.803476	2.559802	114.384315	-26.719662	10.443616	112.095467	33.459305	-10.042846	117.476677	27.561361	37.258751	114.199341	30.510333	13.6079525	115.838009	-83.949657	7.2792795	108.352925
-3.005909	1.856166	114.56897	-26.71147	10.351684	112.278236	33.520947	-10.017141	117.627647	27.141901	37.39822	114.438507	30.331424	13.6905395	116.033077	-83.754364	7.0128285	108.523395
-3.347797	1.218847	114.786636	-26.69311	10.314105	112.450348	33.596069	-10.027573	117.75502	27.10931	37.390324	114.561653	30.3526895	13.6813755	116.1583365	-83.7389095	6.9468345	108.7423595
-3.743814	0.161755	115.003143	-26.65675	10.276192	112.718239	33.65863	-10.003766	117.923332	27.133135	37.361649	114.769722	30.3958825	13.6789415	116.346527	-83.7093825	6.8734425	109.089951
-4.025522	-0.450649	115.073486	-26.616728	10.241675	112.8302	33.726345	-10.083884	117.97683	27.179256	37.355061	114.858055	30.4528005	13.6355885	116.4174425	-83.6862565	6.8477615	109.2429575
-4.373919	-1.034905	115.100388	-26.534361	10.201689	112.937225	33.790451	-10.1189	117.944824	27.248732	37.354225	114.943016	30.5195915	13.6176625	116.44392	-83.5883135	6.7857155	109.43053
-4.764645	-1.571956	115.019188	-26.459539	10.177515	113.068787	33.868187	-10.135497	117.834457	27.321888	37.365047	114.984322	30.5950375	13.614775	116.4093895	-83.5141155	6.740255	109.7281845
-5.211107	-2.05307	114.980995	-26.332342	10.158281	113.216141	33.974911	-10.108167	117.742447	27.395136	37.406868	115.044167	30.6850235	13.6493505	116.393307	-83.3497075	6.6672115	110.038975
-5.698375	-2.482367	114.967682	-26.208767	10.166804	113.400398	34.111637	-10.059435	117.59391	27.47286	37.465515	115.162994	30.7922485	13.70304	116.378452	-83.2097825	6.630568	110.422344
-6.194189	-2.902345	114.980148	-26.093937	10.209879	113.627098	34.244026	-9.906575	117.481697	27.540142	37.571331	115.378548	30.892084	13.832378	116.4301225	-83.079958	6.58738	110.8240735
-6.991115	-3.512205	115.032127	-25.939978	10.27906	114.010445	34.530567	-9.731295	117.354286	27.939802	37.587696	115.634026	31.2351845	13.9282005	116.494156	-83.1151405	6.6299195	111.526734
-7.582495	-3.920819	115.059555	-25.870642	10.379391	114.241219	34.692432	-9.548277	117.308762	27.543047	37.903065	116.165756	31.1177395	14.177394	116.737259	-82.8590235	6.581388	111.745179
-8.194287	-4.331961	115.092674	-25.829649	10.472922	114.385536	34.821503	-9.351316	117.309906	27.534369	38.110069	116.503441	31.177936	14.3793765	116.9066735	-82.837234	6.5664675	111.8643985
-8.857486	-4.710332	115.085777	-25.812048	10.577259	114.48793	34.92028	-9.142579	117.332565	27.525208	38.316257	116.780304	31.222744	14.586839	117.0564345	-82.84684	6.567679	111.9194255
-9.444973	-5.254457	115.020737	-25.784704	10.702012	114.513466	34.993721	-8.952057	117.381561	27.509007	38.523735	116.986549	31.251364	14.785839	117.184055	-82.820772	6.618185	111.842877
-10.096536	-5.768571	114.967773	-25.781513	10.860762	114.546585	35.059238	-8.746147	117.404709	27.492273	38.718254	117.101982	31.2757555	14.9860535	117.2533455	-82.8387815	6.7354705	111.8398245
-10.772456	-6.273074	114.852333	-25.745375	11.02428	114.609589	35.112267	-8.499845	117.400864	27.499559	38.908733	117.170082	31.305913	15.204444	117.285473	-82.796663	6.844116	111.933705
-11.843867	-7.062852	114.686371	-25.646618	11.28926	114.711464	35.283695	-8.236857	117.339851	27.540281	39.198921	117.18824	31.411988	15.481032	117.2640455	-82.705224	7.097488	112.1588825
-12.512447	-7.632883	114.574303	-25.567987	11.469276	114.763405	35.3946	-8.013966	117.319763	27.564823	39.414032	117.189278	31.4797115	15.700033	117.2545205	-82.6156855	7.238519	112.2722895
-13.279419	-8.231321	114.513901	-25.450144	11.656891	114.748802	35.528656	-7.780636	117.375229	27.596994	39.629108	117.069267	31.562825	15.924236	117.222248	-82.463113	7.389546	112.275356
-14.037914	-8.8793	114.557053	-25.362625	11.856842	114.663399	35.666443	-7.560375	117.476059	28.030237	39.653809	116.653885	31.84834	16.046717	117.064972	-82.57359	7.666967	112.261826
-14.851631	-9.528594	114.699974	-25.21879	12.038977	114.547577	35.795017	-7.402853	117.663277	27.738682	39.938541	116.436455	31.7668495	16.267844	117.049866	-82.2044295	7.81011	112.045288
-15.682286	-10.233459	114.883423	-25.087093	12.170402	114.376785	35.887661	-7.334558	117.851814	27.877548	39.939354	115.931854	31.8826045	16.302398	116.891834	-82.0567905	8.038406	111.861736
-16.516634	-10.989752	115.083183	-24.964701	12.198868	114.246941	35.943508	-7.342796	118.087975	28.048861	39.838207	115.340675	31.9961845	16.2477055	116.714325	-81.9255865	8.1500305	111.779557
-17.764452	-12.098022	115.43512	-24.737762	12.10619	114.141655	36.038094	-7.516982	118.310226	28.353458	39.560921	114.453278	32.195776	16.0219695	116.381752	-81.6713	8.1904105	111.901558
-18.662834	-12.832623	115.695831	-24.601288	11.946363	114.125999	36.077007	-7.62079	118.411621	28.537945	39.315056	113.939072	32.307476	15.847133	116.1753465	-81.510052	8.045593	112.0766515
-19.543318	-13.557178	115.868401	-24.474379	11.758984	114.115883	36.168633	-7.842753	118.466202	28.678772	39.077316	113.484421	32.4237025	15.6172815	115.9753115	-81.3724605	7.9006865	112.2564545
-20.439238	-14.223346	116.027191	-24.354929	11.553888	114.135597	36.227844	-7.975994	118.469559	29.160864	38.699066	112.93708	32.694354	15.361536	115.7033195	-81.404212	7.74624	112.5678745
-21.326511	-14.861734	116.17775	-24.243603	11.374002	114.201904	36.300625	-8.074808	118.445076	28.847181	38.681824	112.757698	32.573903	15.303508	115.601387	-81.061109	7.444496	112.802421
-22.244514	-15.445405	116.450417	-24.145061	11.237506	114.335754	36.366837	-8.126754	118.395866	28.910074	38.564632	112.455048	32.6384555	15.218939	115.425457	-80.9285775	7.256073	113.246051
-23.157303	-15.991458	116.712234	-24.061874	11.157647	114.524864	36.4044	-8.086649	118.354881	29.343048	38.355381	112.050392	32.873724	15.134366	115.2026365	-80.997472	7.180928	113.8470915
-24.445877	-16.713604	117.182991	-23.907202	11.089296	114.924576	36.501125	-8.086908	118.226196	29.029205	38.519772	111.942696	32.765165	15.216432	115.084446	-80.579569	6.96216	114.764706
-25.323408	-17.123131	117.601379	-23.860615	11.07007	115.270302	36.53989	-8.067724	118.158791	29.441341	38.414211	111.649834	32.9906155	15.1732435	114.9043125	-80.7118455	6.9668965	115.6362915
-26.1754	-17.485334	118.031403	-23.785131	11.052427	115.641716	36.579002	-8.079154	118.145752	29.450569	38.46323	111.570023	33.0147855	15.192038	114.8578875	-80.5850475	6.912816	116.4255445
-27.043156	-17.783291	118.520973	-23.761091	11.044022	116.037247	36.579781	-8.005669	118.161964	29.443201	38.506248	111.52433	33.011491	15.2502895	114.843147	-80.533673	6.8377545	117.231347
-27.866196	-18.011858	119.023132	-23.763338	11.029376	116.402939	36.579914	-7.988477	118.187675	29.42408	38.522923	111.518013	33.001997	15.267223	114.852844	-80.528673	6.791529	117.953034
-28.64624	-18.149393	119.502167	-23.777267	11.007039	116.769836	36.572304	-7.98445	118.274925	29.392567	38.536503	111.489677	32.9824355	15.2760265	114.882301	-80.5369695	6.7380515	118.657371
-29.466129	-18.226532	119.958946	-23.776375	10.998245	117.039368	36.567917	-8.003772	118.392357	29.35741	38.58181	111.467125	32.9626635	15.289019	114.929741	-80.5154135	6.707471	119.148995
-30.597988	-18.249893	120.518433	-23.802372	10.967908	117.251358	36.576279	-8.10599	118.586983	29.33301	38.572372	111.403656	32.9546445	15.233191	114.9953195	-80.5593885	6.702625	119.5073965
-31.320578	-18.184935	120.732986	-23.846415	10.923839	117.224693	36.580936	-8.20213	118.714035	29.372248	38.543526	111.309052	32.976592	15.170698	115.0115435	-80.669422	6.67698	119.4378425
-32.019943	-18.04759	120.831253	-23.849119	10.902582	117.033401	36.541023	-8.261683	118.945183	29.438206	38.472065	111.140678	32.9896145	15.105191	115.0429305	-80.6878525	6.699973	119.0238715
-32.71735	-17.776676	120.794205	-23.840118	10.872503	116.759125	36.505833	-8.357398	119.104729	29.540815	38.326721	110.900948	33.023324	14.9846615	115.0028385	-80.70356	6.7603445	118.5154115
-33.38591	-17.439281	120.650269	-23.790833	10.832334	116.473595	36.491264	-8.464454	119.15535	29.263359	38.342678	110.808502	32.8773115	14.939112	114.981926	-80.4589775	6.725556	117.965264
-34.045856	-17.018333	120.347763	-23.734077	10.813472	116.174225	36.483158	-8.533422	119.162918	29.373953	38.203819	110.525932	32.9285555	14.8351985	114.844425	-80.3967095	6.7917455	117.504025
-34.695408	-16.474768	119.940483	-23.664549	10.843973	115.887962	36.496334	-8.568732	119.075058	29.860201	37.961346	110.13765	33.1782675	14.696307	114.606354	-80.5073655	6.991639	117.16957
-35.699005	-15.497947	119.069122	-23.571413	10.919116	115.46875	36.556187	-8.53368	118.867584	29.607573	38.127598	110.246956	33.08188	14.796959	114.55727	-80.224706	7.041273	116.38023
-36.360313	-14.682704	118.324265	-23.489943	11.048958	115.147766	36.553749	-8.371786	118.772736	30.0949	38.064571	110.103622	33.3243245	14.8463925	114.438179	-80.3042105	7.2515235	115.857353
-37.040127	-13.780567	117.508804	-23.471977	11.241194	114.797806	36.609093	-8.356202	118.500351	30.186966	38.230179	110.236336	33.3980295	14.9369885	114.3683435	-80.3419835	7.5453995	115.2272685
-37.68951	-12.705515	116.730568	-23.432407	11.480475	114.415215	36.597084	-8.226455	118.299713	30.292675	38.46048	110.375832	33.4448795	15.1170125	114.3377725	-80.3096935	7.8439375	114.4926575
-38.444565	-11.56908	116.040245	-23.393574	11.769841	114.082695	36.57486	-8.093099	118.089546	30.390442	38.694157	110.478279	33.482651	15.300529	114.2839125	-80.269799	8.239153	113.8814775
-39.240421	-10.335323	115.45005	-23.365124	12.046542	113.779091	36.551392	-7.981836	117.862091	30.523092	38.891018	110.528709	33.537242	15.454591	114.1954	-80.26749	8.638493	113.362782
-39.996964	-9.040143	114.923767	-23.30245	12.298919	113.550041	36.488255	-7.806428	117.720047	30.650774	39.036957	110.57634	33.5695145	15.6152645	114.1481935	-80.1744145	8.9825735	112.9518885
-41.230946	-6.91348	114.362083	-23.180468	12.621574	113.312958	36.462669	-7.769965	117.445389	30.851883	39.145718	110.615921	33.657276	15.6878765	114.030655	-80.018212	9.5552715	112.595261
-42.107555	-5.455964	114.123497	-23.085163	12.762033	113.230148	36.442081	-7.795246	117.266479	31.022591	39.172028	110.627876	33.732336	15.688391	113.9471775	-79.902662	9.835675	112.5131185
-42.946129	-3.883069	114.044022	-23.025984	12.877008	113.276421	36.47831	-7.92197	117.032242	31.155815	39.158447	110.602211	33.8170625	15.6182385	113.8172265	-79.8690305	10.1357775	112.7356155
-43.894619	-2.286593	114.129051	-22.933092	12.955217	113.424873	36.459888	-7.985646	116.865944	31.303516	39.102001	110.554817	33.881702	15.5581775	113.7103805	-79.747886	10.3522565	113.1393655
-44.823925	-0.602113	114.327477	-22.813414	12.999826	113.714149	36.444576	-8.053062	116.660515	31.368256	39.002625	110.498032	33.906416	15.4747815	113.5792735	-79.533244	10.5248705	113.8490245
-45.795631	1.140369	114.711739	-22.729502	13.001649	114.119743	36.420841	-8.077528	116.422058	31.414738	39.059441	110.596481	33.9177895	15.4909565	113.5092695	-79.3767935	10.5123415	114.7302165
-46.762161	2.91934	115.176216	-22.701794	13.000735	114.614128	36.39204	-8.052649	116.169762	31.359255	39.098469	110.759125	33.8756475	15.52291	113.4644435	-79.2792355	10.47856	115.7638125
-48.264462	5.734228	116.064835	-22.802179	12.991764	115.454544	36.304733	-7.918527	115.887817	31.150414	39.270145	111.123726	33.7275735	15.675809	113.5057715	-79.3319315	10.307719	117.4033165
-49.225018	7.646594	116.613976	-22.90678	13.000382	115.977882	36.227581	-7.79869	115.750168	30.943724	39.444126	111.404839	33.5856525	15.822718	113.5775035	-79.3992125	10.178046	118.3782605
-50.276367	9.583376	117.128387	-23.098881	12.971462	116.444908	36.117302	-7.673453	115.659439	30.668083	39.649055	111.729706	33.3926925	15.987801	113.6945725	-79.5904545	9.955123	119.1952435
-51.227165	11.54213	117.568222	-23.286667	13.013211	116.799355	35.984669	-7.563005	115.580704	30.384245	39.818882	112.040451	33.184457	16.1279385	113.8105775	-79.757791	9.8984835	119.7881325
-52.224922	13.538675	117.9618	-23.49625	13.042556	117.105545	35.797409	-7.438797	115.533279	29.752409	39.636314	112.578941	32.774909	16.0987585	114.05611	-79.767409	9.9863535	120.15498
-53.105824	15.548388	118.35318	-23.705194	13.049839	117.386162	35.622814	-7.368379	115.36158	29.517633	39.791416	112.842323	32.5702235	16.2115185	114.1019515	-79.9806115	9.8881595	120.6703725
-54.019211	17.598326	118.802109	-23.859118	13.071177	117.628204	35.437519	-7.305833	115.131966	29.308403	39.889206	113.058281	32.372961	16.2916865	114.0951235	-80.091197	9.8506675	121.1612845
-55.170906	20.701809	119.624496	-24.059391	13.186378	118.03019	35.168186	-7.21955	114.799416	29.063848	40.013252	113.281998	32.116017	16.396851	114.040707	-80.234799	9.975905	122.019673
-55.909203	22.774101	120.130409	-24.14142	13.283716	118.284775	35.010788	-7.12859	114.612511	28.928444	40.153767	113.387428	31.969616	16.5125885	113.9999695	-80.252456	10.0548435	122.5695805
-56.555931	24.852573	120.630585	-24.214746	13.38543	118.494728	34.907623	-6.997538	114.457832	28.790966	40.327309	113.502434	31.8492945	16.6648855	113.980133	-80.2787865	10.1059745	123.009323
-57.193382	26.918739	120.867851	-24.269442	13.513748	118.600639	34.846352	-6.829561	114.367615	28.658918	40.509285	113.574051	31.752635	16.839862	113.970833	-80.291519	10.187634	123.230445
-57.452477	28.775236	120.908081	-24.338522	13.642602	118.576523	34.841892	-6.684135	114.286354	28.521126	40.697144	113.6521	31.681509	17.0065045	113.969227	-80.358553	10.2786995	123.183819
-58.394909	31.00518	120.800491	-24.390522	13.774909	118.429672	34.858669	-6.542182	114.15107	28.387669	40.905128	113.731834	31.623169	17.181473	113.941452	-80.404213	10.368345	122.917892
-57.342243	32.096638	120.57431	-24.441839	13.846186	118.214378	34.861118	-6.399796	113.924049	28.212654	41.585236	113.73513	31.536886	17.59272	113.8295895	-80.420564	10.099652	122.5991665
-55.672287	33.626003	120.240738	-24.476242	13.988789	117.756226	34.838623	-6.183046	113.398384	28.070704	41.736576	113.843597	31.4546635	17.776765	113.6209905	-80.4071475	10.200813	121.8914615
-54.695671	34.690346	120.050392	-24.460358	14.063565	117.439125	34.82325	-6.043626	113.022102	28.435575	41.685165	113.76902	31.6294125	17.8207695	113.395561	-80.5501285	10.3063605	121.482689
-53.533833	35.734108	119.773926	-24.419138	14.153786	117.094292	34.842743	-5.902536	112.627708	28.072817	41.949318	114.101387	31.45778	18.023391	113.3645475	-80.296056	10.284181	120.8240365
-52.285076	36.821365	119.570366	-24.383059	14.216306	116.79158	34.855118	-5.797947	112.263466	28.557291	41.913544	114.121201	31.7062045	18.0577985	113.1923335	-80.4723225	10.3748135	120.3908265
-51.003899	37.861862	119.461212	-24.343733	14.321831	116.5243	34.850601	-5.741587	111.983147	28.692823	42.011826	114.295792	31.771712	18.1351195	113.1394695	-80.459178	10.5085425	119.9091305
-49.65694	38.914848	119.372406	-24.282064	14.420102	116.335251	34.844387	-5.703125	111.738907	28.825056	42.051624	114.431473	31.8347215	18.1742495	113.08519	-80.3988495	10.6659545	119.585312
-48.307632	39.934406	119.335381	-24.230486	14.45729	116.141998	34.852985	-5.687769	111.555443	28.930033	42.090748	114.585388	31.891509	18.2014895	113.0704155	-80.352481	10.7130905	119.2135805
-46.117012	41.379128	119.12233	-24.197678	14.534123	115.94281	34.904255	-5.640028	111.42218	29.070681	42.165302	114.788818	31.987468	18.262637	113.105499	-80.382824	10.805609	118.780121
-44.693802	42.333736	118.863297	-24.210125	14.54423	115.758423	34.987381	-5.613523	111.409363	29.109705	42.217552	114.969185	32.048543	18.3020145	113.189274	-80.468793	10.7864455	118.327572
-43.180664	43.15591	118.41217	-24.291027	14.570813	115.458977	35.08469	-5.587959	111.453056	28.721258	42.433731	115.429199	31.902974	18.422886	113.4411275	-80.485028	10.71874	117.4768265
-41.731056	44.049137	117.795738	-24.159388	14.375198	114.941772	35.138531	-5.527032	111.52475	29.054758	42.313522	115.499153	32.0966445	18.393245	113.5119515	-80.4154205	10.357151	116.3715925
-40.242283	44.85733	117.076233	-24.5867	14.591127	114.487793	35.172947	-5.472345	111.632324	28.968901	42.36861	115.63089	32.070924	18.4481325	113.631607	-81.244324	10.7341215	115.343979
-38.714012	45.689102	116.225731	-24.720249	14.634135	113.821243	35.161167	-5.453676	111.659256	28.849792	42.414825	115.700935	32.0054795	18.4805745	113.6800955	-81.4459775	10.7876955	113.9623905
-37.232311	46.417011	115.470085	-24.952831	14.77316	113.2295	35.125538	-5.451837	111.62603	28.717556	42.427605	115.701271	31.921547	18.487884	113.6636505	-81.827209	11.058436	112.7953495
-34.96529	47.472397	114.254913	-25.047142	14.746716	112.109962	35.113285	-5.524478	111.602318	28.19223	42.534248	115.738274	31.6527575	18.504885	113.670296	-81.7470415	10.988547	110.549628
-33.524437	48.08305	113.644753	-25.100273	14.738032	111.453308	35.131798	-5.579649	111.594597	28.564655	42.328743	115.55452	31.8482265	18.374547	113.5745585	-82.0487725	11.101517	109.3320575
-32.036499	48.627861	113.074478	-25.075895	14.671357	110.886703	35.196373	-5.666919	111.583237	28.59939	42.264278	115.599213	31.8978815	18.2986795	113.591225	-82.0496715	11.0440345	108.182181
-30.635929	49.145672	112.841499	-25.008129	14.613642	110.489944	35.301941	-5.755803	111.536049	28.253529	42.302547	115.801689	31.777735	18.273372	113.668869	-81.793993	10.953912	107.311019
-29.426607	49.624882	112.904182	-24.854918	14.568766	110.298286	35.44725	-5.813136	111.42775	28.732124	42.010021	115.630104	32.089687	18.0984425	113.528927	-81.799523	11.0390895	107.067645
-28.044405	50.01704	113.02272	-24.685984	14.519924	110.194824	35.617268	-5.859118	111.2836	28.482252	42.152069	115.856186	32.04976	18.1464755	113.569893	-81.421728	10.8933725	106.819755
-26.181734	50.17165	112.937035	-24.497213	14.522943	110.18026	35.782585	-5.854984	111.164558	29.027657	41.984467	115.764931	32.405121	18.0647415	113.4647445	-81.399547	10.9811445	106.8957755
-24.954679	50.743103	113.693047	-24.351692	14.548993	110.172859	35.986294	-5.799064	111.047409	29.158937	41.959023	115.924179	32.5726155	18.0799795	113.485794	-81.2759995	11.0180065	106.859924
-23.793755	50.928452	114.096092	-24.25345	14.526857	110.170494	36.091396	-5.748062	110.972343	29.196068	41.923679	116.129433	32.643732	18.0878085	113.550888	-81.150632	10.9659055	106.7901
-22.79915	51.093857	114.530205	-24.230053	14.509748	110.128044	36.166084	-5.712328	110.879433	28.771656	42.042477	116.586754	32.46887	18.1650745	113.7330935	-80.928976	10.8544215	106.5229945
-21.232048	50.953083	114.68576	-24.28776	14.454081	110.069313	36.202942	-5.699883	110.76593	28.711149	41.983856	116.881683	32.4570455	18.1419865	113.8238065	-81.0325655	10.7661755	106.3148195
-20.841398	51.085831	115.20829	-24.325735	14.439816	109.964897	36.177895	-5.689114	110.676804	28.644539	41.949688	117.148712	32.411217	18.130287	113.912758	-81.062687	10.749345	106.017036
-19.92086	51.048233	115.363968	-24.398615	14.413013	109.853065	36.127552	-5.691673	110.628937	28.597584	41.926624	117.360352	32.362568	18.1174755	113.9946445	-81.159798	10.7085505	105.7114855
-19.030008	50.915154	115.403297	-24.512892	14.420722	109.781387	36.062744	-5.714859	110.625504	28.962444	41.731953	117.30825	32.512594	18.008547	113.966877	-81.538378	10.832897	105.595897
-17.761019	50.535564	115.377304	-24.553188	14.396085	109.859024	36.015678	-5.922017	110.723198	28.58913	41.755699	117.550072	32.302404	17.916841	114.136635	-81.40878	10.875329	105.581413
-16.964224	50.153221	115.341507	-24.560837	14.397446	109.964958	36.001675	-6.065073	110.845352	29.030836	41.481255	117.41095	32.5162555	17.708091	114.128151	-81.6379295	11.086801	105.801765
-16.209122	49.718018	115.339233	-24.565529	14.333047	110.123871	35.993679	-6.236183	111.005402	29.069407	41.348782	117.423866	32.531543	17.5562995	114.214634	-81.662601	11.1097945	106.033108
-15.40991	49.171585	115.223137	-24.591511	14.244374	110.248589	36.001228	-6.407829	111.146179	29.122591	41.228676	117.379593	32.5619095	17.4104235	114.262886	-81.7449315	11.0783245	106.234292
-14.77019	48.604771	115.085091	-24.590006	14.180611	110.345543	36.005505	-6.575172	111.253296	28.75526	41.250481	117.418793	32.3803825	17.3376545	114.3360445	-81.5603945	11.0235675	106.3550415
-14.099728	47.986324	114.749214	-24.604252	14.071462	110.388733	35.974197	-6.748534	111.332062	29.133066	40.973442	116.992142	32.5536315	17.112454	114.162102	-81.7621355	11.03047	106.615364
-13.439323	47.275223	114.250496	-24.630207	13.97357	110.357025	35.93705	-6.932796	111.337471	28.739044	40.993744	116.868927	32.338047	17.030474	114.103199	-81.598461	10.916666	106.610851
-12.509039	46.126236	113.484207	-24.672606	13.828236	110.244682	35.816948	-7.263799	111.363304	29.119015	40.613834	116.158531	32.4679815	16.6750175	113.7609175	-81.8131935	10.9814545	106.7284465
-11.903092	45.282131	113.022041	-24.693005	13.695705	110.203957	35.717937	-7.503388	111.355736	29.142624	40.426849	115.797279	32.4302805	16.4617305	113.5765075	-81.8162905	10.9296795	106.8314065
-11.320654	44.388981	112.677429	-24.692322	13.57312	110.229317	35.6259	-7.74821	111.365211	29.191217	40.211975	115.480957	32.4085585	16.2318825	113.423084	-81.7932025	10.9143575	107.03555
-10.754381	43.518608	112.429092	-24.698551	13.421616	110.302414	35.547169	-7.997208	111.404549	29.263147	39.985485	115.248199	32.405158	15.9941385	113.326374	-81.80226	10.8490935	107.278454
-10.170121	42.601299	112.376907	-24.64275	13.28143	110.481789	35.479404	-8.227032	111.473785	29.350206	39.751736	115.111542	32.414805	15.762352	113.2926635	-81.700305	10.800508	107.6709145
-9.601324	41.604572	112.459183	-24.622942	13.121351	110.701492	35.450699	-8.427296	111.595192	29.04155	39.701977	115.295235	32.2461245	15.6373405	113.4452135	-81.4920085	10.6053615	107.9577705
-9.063428	40.650906	112.679398	-24.585495	12.992631	110.985161	35.460587	-8.588421	111.698784	29.516178	39.366886	115.205597	32.4883825	15.3892325	113.4521905	-81.6593725	10.5960295	108.5181315
-8.297014	39.199978	113.098511	-24.539604	12.801322	111.381065	35.526955	-8.78688	111.84819	29.616186	39.150318	115.43914	32.5715705	15.181719	113.643665	-81.6507785	10.420925	109.118465
-7.755822	38.243809	113.365791	-24.504507	12.670493	111.602806	35.57489	-8.885191	111.91008	29.660664	39.033707	115.643135	32.617777	15.074258	113.7766075	-81.626791	10.266728	109.4290045
-7.245275	37.157654	113.599396	-24.490088	12.529085	111.75885	35.605083	-8.973714	111.98391	29.682695	38.917778	115.852966	32.643889	14.972032	113.918438	-81.624065	10.086138	109.599262
-6.776317	36.139725	113.788673	-24.514376	12.450445	111.848259	35.614555	-9.055646	112.049446	29.294205	38.990353	116.233574	32.45438	14.9673535	114.14151	-81.483132	9.9335365	109.555008
-6.264381	35.081642	113.846802	-24.510376	12.3137	111.905334	35.617466	-9.138357	112.119118	29.287907	38.895508	116.391685	32.4526865	14.8785755	114.2554015	-81.4734385	9.7488245	109.5552665
-5.782601	33.998711	113.838745	-24.549141	12.221651	111.915604	35.607296	-9.239197	112.191521	29.280222	38.804665	116.499794	32.443759	14.782734	114.3456575	-81.542041	9.660568	109.4855505
-5.279609	32.820957	113.781906	-24.592505	12.118935	111.899796	35.594643	-9.371397	112.261566	29.656925	38.535286	116.365395	32.625784	14.5819445	114.3134805	-81.810794	9.6559255	109.4861115
-4.572846	31.12545	113.590347	-24.615299	11.911355	111.778786	35.582886	-9.608339	112.388863	29.251892	38.465164	116.576401	32.417389	14.4284125	114.482632	-81.647987	9.3942975	109.07494
-4.0473	29.887062	113.492111	-24.613194	11.767328	111.680344	35.595676	-9.817842	112.448212	29.665262	38.118927	116.389359	32.630469	14.1505425	114.4187855	-81.856857	9.3841135	108.9419025
-3.568486	28.556215	113.359543	-24.591497	11.565072	111.57415	35.598576	-10.047127	112.491348	29.716751	37.901775	116.363487	32.6576635	13.927324	114.4274175	-81.8406575	9.20282	108.7208825
-3.115964	27.297297	113.212715	-24.554794	11.36556	111.516273	35.607033	-10.291201	112.513992	29.415295	37.819023	116.519585	32.511164	13.763911	114.5167885	-81.620752	8.967209	108.5157575
-2.611973	25.986773	113.121056	-24.506596	11.164477	111.505302	35.631199	-10.534536	112.545326	29.54492	37.560143	116.448929	32.5880595	13.5128035	114.4971275	-81.6012515	8.8161505	108.5134765
-2.156526	24.646194	113.035393	-24.380447	11.010765	111.564064	35.68774	-10.770162	112.61338	29.689342	37.327999	116.396187	32.688541	13.2789185	114.5047835	-81.449435	8.7426115	108.6233445
-1.722858	23.250814	113.083984	-24.331062	10.850539	111.664978	35.756832	-10.977069	112.738823	29.821739	37.131023	116.352821	32.7892855	13.076977	114.545822	-81.4514095	8.624101	108.784134
-1.055325	21.220987	113.237869	-24.213442	10.712138	111.960945	35.911213	-11.131229	113.090118	29.96319	36.94751	116.417786	32.9372015	12.9081405	114.753952	-81.3640855	8.5161355	109.167938
-0.657172	19.867172	113.371323	-24.163525	10.693829	112.166527	36.002842	-11.160505	113.448227	30.035851	36.904083	116.498077	33.0193465	12.871789	114.973152	-81.3463965	8.515869	109.359902
-0.257503	18.506134	113.610374	-24.144236	10.68457	112.380386	36.068142	-11.14886	113.880051	30.103746	36.882679	116.584862	33.085944	12.8669095	115.2324565	-81.374416	8.5022305	109.5283155
0.099275	17.132647	113.831123	-24.128645	10.693257	112.564491	36.121403	-11.148788	114.347351	30.160856	36.892925	116.666008	33.1411295	12.8720685	115.5066795	-81.3984195	8.5144455	109.6223025
0.473725	15.789231	114.019012	-24.137093	10.704162	112.705505	36.151329	-11.144432	114.817848	30.579737	36.762321	116.529442	33.365533	12.8089445	115.673645	-81.639719	8.5993795	109.737365
0.801526	14.428468	114.207504	-24.153297	10.7105	112.826752	36.168957	-11.1115	115.199089	30.604189	36.816811	116.533516	33.386573	12.8526555	115.8663025	-81.693167	8.5683445	109.7872015
1.090881	13.081869	114.363693	-24.155476	10.70045	112.889908	36.213795	-11.100118	115.471626	30.203936	37.013454	116.693924	33.2088655	12.956668	116.082775	-81.5198175	8.444232	109.697041
1.489235	11.082093	114.455116	-24.136402	10.635613	112.92527	36.258755	-11.053766	115.688133	30.162025	37.050915	116.641113	33.21039	12.9985745	116.164623	-81.483194	8.2726515	109.685917
1.743892	9.771989	114.437248	-24.141529	10.582932	112.923241	36.309235	-11.015449	115.700851	30.515257	36.914562	116.410896	33.412246	12.9495565	116.0558735	-81.695304	8.2163075	109.7906085
1.970293	8.469648	114.39164	-24.1043	10.534131	112.886047	36.369656	-10.953736	115.640915	30.114307	37.139526	116.55159	33.2419815	13.092895	116.0962525	-81.4505815	7.975367	109.6758415
2.161162	7.21035	114.285156	-24.063969	10.537438	112.848595	36.430634	-10.861063	115.586342	30.487696	37.062191	116.354134	33.459165	13.100564	115.970238	-81.587103	7.974312	109.726952
2.328138	5.950029	114.211594	-23.999889	10.569809	112.808144	36.506203	-10.721802	115.53997	30.484715	37.190907	116.314507	33.495459	13.2345525	115.9272385	-81.495237	7.9050655	109.6890495
2.469378	4.725873	114.19381	-23.94368	10.647349	112.809479	36.584179	-10.569312	115.533783	30.11212	37.505592	116.404594	33.3481495	13.46814	115.9691885	-81.2355095	7.826558	109.6497695
2.619301	3.525264	114.169785	-23.849398	10.736611	112.801422	36.673183	-10.415385	115.597832	30.141455	37.657074	116.284897	33.407319	13.6208445	115.9413645	-81.106115	7.8523775	109.6614795
2.767465	1.711631	114.255882	-23.708107	10.941845	112.811867	36.831295	-10.164683	115.783035	30.567938	37.725006	115.835297	33.6996165	13.7801615	115.809166	-81.1158305	8.1035285	109.814568
2.849943	0.530024	114.400032	-23.618647	11.108235	112.825836	36.931923	-9.969403	115.971603	30.588341	37.90868	115.563034	33.760132	13.9696385	115.7673185	-80.997426	8.2468315	109.8843535
2.902534	-0.605382	114.54879	-23.510468	11.25473	112.835037	37.040459	-9.762235	116.192421	30.612942	38.070621	115.216911	33.8267005	14.154193	115.704666	-80.8476365	8.355267	109.965408
2.91807	-1.711142	114.745331	-23.402636	11.40084	112.840149	37.134457	-9.547581	116.451248	30.24416	38.395023	115.025078	33.6893085	14.423721	115.738163	-80.4945805	8.377959	109.942135
2.9568	-2.802838	114.982895	-23.311115	11.552509	112.840103	37.22855	-9.325338	116.725685	30.642393	38.351173	114.464249	33.9354715	14.5129175	115.594967	-80.5577015	8.5921005	110.085239
2.965918	-3.822003	115.225182	-23.199255	11.666741	112.831009	37.298847	-9.09719	117.057709	30.66918	38.449196	114.097511	33.9840135	14.676003	115.57761	-80.3825235	8.657479	110.084408
2.837478	-4.76994	115.526772	-23.092012	11.759259	112.810669	37.38361	-8.878983	117.420105	30.712965	38.569225	113.775169	34.0482875	14.845121	115.597637	-80.2323115	8.673397	110.023701
2.703326	-6.074678	115.951111	-22.932404	11.867009	112.837387	37.483677	-8.517227	117.950462	30.779701	38.776455	113.403854	34.131689	15.129614	115.677158	-79.996497	8.604404	109.997616
2.593724	-6.878821	116.255272	-22.81312	11.898982	112.896202	37.569992	-8.315757	118.228027	30.853172	38.92432	113.215019	34.211582	15.3042815	115.721523	-79.837822	8.4936825	110.070881
2.447794	-7.60453	116.494057	-22.707087	11.956469	112.995926	37.663357	-8.130705	118.462463	30.94585	39.088787	113.104752	34.3046035	15.479041	115.7836075	-79.7187775	8.433897	110.2082445
2.187597	-8.173553	116.700424	-22.61541	11.99738	113.084259	37.769779	-7.990336	118.616173	31.029657	39.239594	113.042198	34.399718	15.624629	115.8291855	-79.630538	8.370131	110.3393325
1.993362	-8.775571	116.820862	-22.508148	12.07545	113.176521	37.838657	-7.758916	118.716339	31.105455	39.409634	113.059914	34.472056	15.825359	115.8881265	-79.488352	8.325541	110.4649155
1.793274	-9.230762	116.775826	-22.422522	12.140916	113.273796	37.904984	-7.572998	118.699608	31.186184	39.574814	113.110939	34.545584	16.000908	115.9052735	-79.390628	8.280924	110.6423185
1.538157	-9.637941	116.599274	-22.313917	12.23829	113.379761	37.979378	-7.396121	118.579391	31.27809	39.741833	113.182655	34.628734	16.172856	115.881023	-79.256568	8.303724	110.878499
1.130834	-10.182593	116.268684	-22.135874	12.412629	113.502213	38.097851	-7.116804	118.280945	31.395016	40.04039	113.391518	34.7464335	16.461793	115.8362315	-79.0181815	8.363465	111.1681945
0.828086	-10.438858	116.049324	-22.029497	12.561962	113.64193	38.19096	-6.932079	118.080261	31.507072	40.228054	113.54464	34.849016	16.6479875	115.8124505	-78.90801	8.4759365	111.4714095
0.508165	-10.64786	115.895966	-21.876637	12.696516	113.781265	38.27887	-6.756152	117.926338	31.645781	40.406982	113.705742	34.9623255	16.825415	115.81604	-78.7155995	8.567617	111.74649
0.164705	-10.79592	115.787743	-21.767683	12.858489	113.907074	38.364532	-6.599192	117.826759	31.80365	40.559994	113.810089	35.084091	16.980401	115.818424	-78.619457	8.736577	111.995724
-0.169646	-10.915357	115.751877	-21.598129	13.009654	113.999916	38.447441	-6.476676	117.757965	31.982513	40.670799	113.886795	35.214977	17.0970615	115.82238	-78.411235	8.9222465	112.177452
-0.536003	-11.037855	115.752243	-21.475922	13.152963	114.078316	38.518478	-6.416121	117.74086	32.172157	40.733154	113.907204	35.3453175	17.1585165	115.824032	-78.2971615	9.1474095	112.3326
-0.925468	-11.175862	115.767967	-21.326035	13.266347	114.128159	38.59206	-6.385385	117.766319	32.356731	40.754436	113.90519	35.4743955	17.1845255	115.8357545	-78.1264655	9.3481685	112.4205635
-1.646789	-11.320528	115.925362	-21.137007	13.39669	114.142563	38.66927	-6.353097	117.856773	32.646866	40.727215	113.861061	35.658068	17.187059	115.858917	-77.932082	9.606321	112.426209
-2.151307	-11.377474	115.99839	-21.027023	13.439013	114.131714	38.767685	-6.436502	117.83329	32.840557	40.654499	113.795242	35.804121	17.1089985	115.814266	-77.858167	9.7690275	112.449162
-2.642313	-11.423985	116.042557	-20.911091	13.459873	114.141068	38.803444	-6.437423	117.86705	33.026039	40.558784	113.709579	35.9147415	17.0606805	115.7883145	-77.7369235	9.8590655	112.4938215
-3.159462	-11.428762	116.020248	-20.751015	13.49793	114.149048	38.844261	-6.442465	117.868515	33.161118	40.33691	113.55127	36.0026895	16.9472225	115.7098925	-77.5047195	10.0486375	112.5882035
-3.667848	-11.404074	115.921959	-20.628197	13.530967	114.176926	38.887024	-6.427714	117.820099	33.248718	40.020573	113.362434	36.067871	16.7964295	115.5912665	-77.324265	10.2655045	112.7625855
-4.200643	-11.384645	115.793739	-20.487492	13.579165	114.187897	38.942875	-6.406983	117.756104	33.277164	39.721691	113.206612	36.1100195	16.657354	115.481358	-77.0850035	10.500976	112.894436
-4.755825	-11.332141	115.581299	-20.319452	13.63142	114.146019	39.015934	-6.374923	117.659309	33.284386	39.546841	113.135384	36.15016	16.585959	115.3973465	-76.789064	10.676881	112.8946915
-5.704161	-11.176086	115.267982	-20.144751	13.780967	114.063004	39.143517	-6.292011	117.366257	33.379475	39.548588	113.07032	36.261496	16.6282885	115.2182885	-76.550998	10.9336455	112.9077195
-6.345611	-11.002851	115.008804	-20.047815	13.921926	114.019203	39.163189	-6.191013	117.217911	33.494221	39.632927	113.023392	36.328705	16.720957	115.1206515	-76.424335	11.122895	112.9177545
-6.991613	-10.84707	114.754463	-19.951595	14.073735	113.986465	39.209263	-6.152166	116.959312	33.60527	39.749413	113.034454	36.4072665	16.7986235	114.996883	-76.3104565	11.3488465	112.976047
-7.579442	-10.688041	114.470039	-19.874365	14.217909	113.977264	39.236725	-6.073998	116.715431	33.677525	39.852409	113.103973	36.457125	16.8892055	114.909702	-76.205855	11.5466125	113.044826
-8.303675	-10.482438	114.214256	-19.852631	14.368996	113.977921	39.213104	-5.93641	116.523888	33.735729	39.986359	113.24221	36.4744165	17.0249745	114.883049	-76.1796785	11.7130175	113.072793
-8.98315	-10.320326	113.959648	-19.844059	14.548442	113.977051	39.207493	-5.827147	116.309608	33.749702	40.150211	113.432457	36.4785975	17.161532	114.8710325	-76.1667155	11.935352	113.0830695
-9.822853	-10.119354	113.794769	-19.864466	14.718401	113.982964	39.173992	-5.66632	116.205299	33.767517	40.312691	113.62455	36.4707545	17.3231855	114.9149245	-76.1996865	12.1136165	113.0510035
-10.989868	-9.820491	113.630882	-19.925823	14.972258	114.007713	39.124313	-5.481554	116.12825	33.750706	40.552135	113.909126	36.4375095	17.5352905	115.018688	-76.2891555	12.4092255	112.996738
-11.744631	-9.678017	113.644234	-19.958008	15.155175	114.023232	39.068169	-5.405084	116.156723	33.755775	40.673161	114.037773	36.411972	17.6340385	115.097248	-76.327988	12.6763115	112.949216
-12.573883	-9.518833	113.664368	-20.026394	15.298841	114.024696	39.001019	-5.350281	116.258133	33.742622	40.772022	114.092827	36.3718205	17.7108705	115.17548	-76.4246085	12.8868115	112.873912
-13.361123	-9.438217	113.743767	-20.069998	15.439817	114.047638	38.922844	-5.298469	116.385696	33.738071	40.8284	114.082764	36.3304575	17.7649655	115.23423	-76.4704535	13.1146685	112.861046
-14.258774	-9.334307	113.874123	-20.132448	15.549478	114.049469	38.864574	-5.284446	116.520401	33.721859	40.846893	114.034096	36.2932165	17.7812235	115.2772485	-76.5581125	13.3177325	112.8216895
-15.151111	-9.228454	114.007637	-20.187559	15.603187	114.067543	38.793289	-5.28437	116.694351	33.694683	40.832211	113.929413	36.243986	17.7739205	115.311882	-76.619104	13.4324535	112.823204
-16.012375	-9.143146	114.179611	-20.249949	15.654166	114.074875	38.709225	-5.298858	116.885948	33.663338	40.788704	113.807167	36.1862815	17.744923	115.3465575	-76.6861795	13.563409	112.8031925
-17.29565	-9.054351	114.346291	-20.305702	15.672235	114.062073	38.599724	-5.363349	117.09877	33.59708	40.688179	113.587013	36.098402	17.662415	115.3428915	-76.709806	13.682055	112.7812545
-18.252026	-8.993855	114.402962	-20.361994	15.667001	114.021194	38.502064	-5.437985	117.236031	33.545868	40.591026	113.445091	36.023966	17.5765205	115.340561	-76.747954	13.7574815	112.701827
-19.205555	-8.907923	114.439301	-20.422186	15.618976	113.996292	38.398872	-5.547132	117.342499	33.527409	40.479275	113.31955	35.9631405	17.4660715	115.3310245	-76.8075125	13.7718805	112.6615595
-20.189966	-8.794983	114.45974	-20.476576	15.552229	113.975075	38.322746	-5.681624	117.422485	33.498783	40.346191	113.194122	35.9107645	17.3322835	115.3083035	-76.8639165	13.7721745	112.6418465
-21.158792	-8.695455	114.437256	-20.55234	15.487605	113.970779	38.215916	-5.805178	117.469231	33.450897	40.210621	113.106308	35.8334065	17.2027215	115.2877695	-76.9380865	13.7724885	112.6537885
-22.136871	-8.529488	114.403427	-20.622311	15.404187	113.953033	38.115208	-5.944752	117.471443	33.403126	40.077515	112.992516	35.759167	17.0663815	115.2319795	-77.003789	13.7419925	112.6740865
-23.20014	-8.388484	114.295158	-20.692543	15.342906	113.909676	38.015114	-6.085109	117.430054	33.379833	39.927311	112.868156	35.6974735	16.921101	115.149105	-77.0825595	13.764711	112.670247
-24.801157	-8.065171	114.149353	-20.783693	15.239932	113.814316	37.872192	-6.311545	117.320541	33.305473	39.725418	112.671722	35.5888325	16.7069365	114.9961315	-77.1562185	13.7729275	112.6325005
-25.883493	-7.859416	114.084068	-20.798422	15.176731	113.756897	37.761532	-6.462856	117.229759	33.288624	39.563198	112.509026	35.525078	16.550171	114.8693925	-77.121922	13.803291	112.6444015
-26.998091	-7.568151	113.965675	-20.860754	15.09514	113.673126	37.656075	-6.640969	117.116333	33.251698	39.421974	112.280449	35.4538865	16.3905025	114.698391	-77.1753945	13.7997775	112.647861
-28.135574	-7.278278	113.866402	-20.919127	15.026474	113.594612	37.563137	-6.820922	116.99437	32.868702	39.36969	112.233208	35.2159195	16.274384	114.613789	-77.0541735	13.778564	112.575435
-29.310957	-6.944412	113.779221	-20.956202	14.970222	113.525139	37.463448	-6.978278	116.902733	33.195679	39.044563	111.802139	35.3295635	16.0331425	114.352436	-77.2419675	13.9073015	112.697842
-30.453402	-6.591551	113.77491	-21.016914	14.890451	113.477539	37.379314	-7.099023	116.79937	33.121906	38.879032	111.575554	35.25061	15.8900045	114.187462	-77.284438	13.8908975	112.767616
-31.62455	-6.18892	113.767174	-21.06485	14.838428	113.494278	37.310444	-7.206502	116.724358	32.682331	38.866619	111.581276	34.9963875	15.8300585	114.152817	-77.1260875	13.8467975	112.835739
-33.439167	-5.525772	113.894165	-21.109461	14.707857	113.624451	37.218853	-7.30461	116.629158	32.598541	38.713039	111.3853	34.908697	15.7042145	114.007229	-77.127619	13.7114995	113.241673
-34.599773	-5.06699	114.077972	-21.169056	14.617194	113.802681	37.164505	-7.352445	116.58374	32.505798	38.648048	111.350456	34.8351515	15.6478015	113.967098	-77.1732635	13.5865865	113.638264
-35.797958	-4.547426	114.289925	-21.239666	14.488385	114.103378	37.102997	-7.393286	116.521576	32.361885	38.591991	111.364853	34.732441	15.5993525	113.9432145	-77.211773	13.3774175	114.2635415
-36.995533	-4.046302	114.64769	-21.31218	14.333254	114.497604	37.03302	-7.423268	116.391876	32.162285	38.547836	111.426292	34.5976525	15.562284	113.909084	-77.2220125	13.104224	115.086124
-38.183231	-3.496857	115.164139	-21.392172	14.217743	115.024689	36.957859	-7.433219	116.22683	31.950399	38.530281	111.543968	34.454129	15.548531	113.885399	-77.238473	12.886955	116.163979
-39.404747	-2.917182	115.723022	-21.524706	14.051708	115.548828	36.873997	-7.456655	116.076614	31.718287	38.537189	111.672829	34.296142	15.540267	113.8747215	-77.345554	12.563149	117.2229345
-40.565468	-2.329601	116.246178	-21.676809	13.895474	116.037132	36.744698	-7.480791	115.91803	31.466028	38.54147	111.794815	34.105363	15.5303395	113.8564225	-77.458981	12.2606085	118.2178415
-42.326641	-1.446777	117.047737	-21.963629	13.676836	116.694916	36.46452	-7.541017	115.674316	31.026871	38.486622	111.918465	33.7456955	15.4728025	113.7963905	-77.6729535	11.8808695	119.5934415
-43.476307	-0.834761	117.518486	-22.191788	13.4947	117.043533	36.235004	-7.566741	115.469398	30.683023	38.431065	111.969139	33.4590135	15.432162	113.7192685	-77.8425895	11.557238	120.3677975
-44.570683	-0.259133	117.909981	-22.442209	13.334921	117.316505	36.015244	-7.634023	115.286873	30.340019	38.373222	111.95768	33.1776315	15.3695995	113.6222765	-78.0620495	11.3002425	121.0107335
-45.62775	0.365151	118.251968	-22.732002	13.189849	117.523315	35.751667	-7.716413	115.124344	30.019157	38.277218	111.863754	32.885412	15.2804025	113.494049	-78.349416	11.0992955	121.552581
-46.699238	0.968057	118.487099	-22.978167	13.043059	117.575752	35.470104	-7.827683	115.083969	30.187305	38.049381	111.508492	32.8287045	15.110849	113.2962305	-78.7850385	10.975269	121.8552735
-47.691391	1.599743	118.598709	-23.236938	12.937469	117.585548	35.23494	-7.939951	115.099991	29.930248	37.963383	111.289513	32.582594	15.011716	113.194752	-79.05647	10.863222	121.976344
-48.582699	2.188083	118.645546	-23.479418	12.853148	117.548729	35.026443	-8.029161	115.146828	29.717278	37.808449	111.08886	32.3718605	14.889644	113.117844	-79.3306965	10.816652	121.979614
-49.881504	3.195725	118.750549	-23.806992	12.759095	117.540215	34.805767	-8.152411	115.254387	29.376299	37.737923	110.815254	32.091033	14.792756	113.0348205	-79.705017	10.725434	122.0456095
-50.682121	3.830121	118.859604	-23.961912	12.680494	117.588593	34.684368	-8.202438	115.301025	29.180077	37.784435	110.696472	31.9322225	14.7909985	112.9987485	-79.8560465	10.5699895	122.1784375
-51.417656	4.506723	118.943909	-24.072195	12.625771	117.623436	34.591084	-8.269104	115.310112	29.045967	37.717548	110.631645	31.8185255	14.724222	112.9708785	-79.9629155	10.52732	122.2759935
-52.044785	5.200133	119.001839	-24.178907	12.54935	117.686829	34.519753	-8.316492	115.312752	28.905386	37.759972	110.653496	31.7125695	14.72174	112.983124	-80.0703835	10.37696	122.390534
-52.629997	5.904791	119.090782	-24.289721	12.458758	117.747261	34.446625	-8.328534	115.30452	28.781874	37.769634	110.732094	31.6142495	14.72055	113.018307	-80.1936915	10.196966	122.476215
-53.202915	6.597693	119.184029	-24.389669	12.385691	117.889526	34.386066	-8.303811	115.250763	28.701145	37.815346	110.856613	31.5436055	14.7557675	113.053688	-80.3229435	10.0156145	122.725364
-53.712845	7.316514	119.301292	-24.43642	12.324448	117.911697	34.320034	-8.283347	115.173935	28.572363	37.873016	111.057541	31.4461985	14.7948345	113.115738	-80.3190385	9.8540615	122.707656
-54.343979	8.392741	119.351021	-24.554647	12.214815	118.022194	34.251034	-8.281434	114.977119	28.483217	37.929298	111.43383	31.3671255	14.823932	113.2054745	-80.4764195	9.605698	122.8389135
-54.670238	9.122507	119.372032	-24.645699	12.117056	118.149994	34.194695	-8.300494	114.818634	28.445244	37.901367	111.707069	31.3199695	14.8004365	113.2628515	-80.6113675	9.4336755	123.0371365
-54.986469	9.827739	119.378998	-24.742882	12.032718	118.167427	34.13084	-8.319126	114.63176	28.399376	38.006565	112.004028	31.265108	14.8437195	113.317894	-80.750872	9.2217165	123.01696
-55.284714	10.540092	119.342293	-24.800598	12.012532	118.070877	34.040977	-8.292105	114.429626	28.349628	38.055672	112.26947	31.1953025	14.8817835	113.349548	-80.7964985	9.1432805	122.792206
-55.479919	11.224077	119.299866	-24.921764	11.928505	117.953491	33.952011	-8.260978	114.173805	28.240612	38.072975	112.469193	31.0963115	14.9059985	113.321499	-80.9398395	8.9510115	122.585483
-55.635231	11.908671	119.248917	-25.032169	11.908722	117.885361	33.838623	-8.190361	113.956238	28.095192	38.199955	112.627113	30.9669075	15.004797	113.2916755	-81.0312455	8.812647	122.4790465
-55.752087	12.529016	119.202271	-25.163694	11.920238	117.801651	33.755108	-8.132299	113.696877	27.501011	38.319344	112.921249	30.6280595	15.0935225	113.309063	-80.9554475	8.7469535	122.294239
-55.810059	13.447835	119.124985	-25.346682	11.889374	117.690765	33.623783	-8.076037	113.476563	27.316103	38.370277	112.963394	30.469943	15.14712	113.2199785	-81.163307	8.631628	122.1615515
-55.812645	13.994172	119.005219	-25.452599	11.909151	117.57914	33.525604	-8.061027	113.436592	27.225462	38.404621	112.902847	30.375533	15.171797	113.1697195	-81.280731	8.646505	121.9885605
-55.743874	14.523858	118.862358	-25.336683	11.686157	117.373123	33.449982	-8.063972	113.438904	27.575773	38.35112	112.603271	30.5128775	15.143574	113.0210875	-81.1862435	8.22874	121.7251585
-55.64753	15.003782	118.703255	-25.655016	11.882091	117.32637	33.397461	-8.08509	113.48629	27.493292	38.354088	112.429405	30.4453765	15.134499	112.9578475	-81.7554085	8.629683	121.6948925
-55.49239	15.470656	118.52243	-25.757954	11.908901	117.213776	33.35704	-8.090277	113.589966	27.007401	37.966763	112.474297	30.1822205	14.938243	113.0321315	-81.6981285	8.879559	121.3954205
-55.292244	15.926468	118.327606	-25.873672	11.871141	117.131462	33.328777	-8.097003	113.743637	26.900217	38.019501	112.267754	30.114497	14.961249	113.0056955	-81.861841	8.781033	121.2572285
-55.03112	16.395607	118.121323	-25.969696	11.896199	117.064583	33.316868	-8.109827	113.87751	26.784256	38.039352	112.06826	30.050562	14.9647625	112.972885	-81.989954	8.8276355	121.156281
-54.609169	17.001471	117.905464	-26.163584	11.849244	116.951073	33.239307	-8.080856	114.15625	26.599035	38.126457	111.73867	29.919171	15.0228005	112.94746	-82.246339	8.6756875	120.954686
-54.295551	17.421846	117.823074	-26.25452	11.805233	116.935051	33.189194	-8.045211	114.270615	26.406654	38.675686	111.466934	29.797924	15.3152375	112.8687745	-82.306964	8.2952285	121.0013275
-53.927261	17.87289	117.784027	-26.324287	11.73713	116.939903	33.158661	-7.961027	114.383385	26.272678	38.713383	111.395142	29.7156695	15.376178	112.8892635	-82.3642435	8.098082	120.9905425
-53.48037	18.311131	117.625854	-26.397205	11.633115	116.952263	33.17654	-7.937086	114.514137	26.14834	38.787811	111.390854	29.66244	15.4253625	112.9524955	-82.45685	7.8408675	120.9520305
-53.013378	18.785397	117.351891	-26.484087	11.554226	116.884384	33.23579	-7.969706	114.633324	26.061275	38.84845	111.416588	29.6485325	15.439372	113.024956	-82.6167065	7.66908	120.743812
-52.499603	19.324352	117.074791	-26.504616	11.473282	116.746208	33.288807	-8.012501	114.698067	26.0156	38.895126	111.406036	29.6522035	15.4413125	113.0520515	-82.6614355	7.5052515	120.4403645
-51.957478	19.863731	116.710518	-26.557264	11.416416	116.565895	33.242813	-8.000735	114.852615	25.996569	38.930382	111.331467	29.619691	15.4648235	113.092041	-82.734219	7.3680085	120.039749
-51.04451	20.772787	116.237091	-26.610397	11.32509	116.29435	33.190716	-8.070153	114.924988	26.00716	38.906349	111.181534	29.598938	15.418098	113.053261	-82.819732	7.232082	119.535439
-50.374119	21.398773	116.048416	-26.649841	11.247217	116.184807	33.184113	-8.155198	114.846695	26.028564	38.872314	111.157227	29.6063385	15.358558	113.001961	-82.9060205	7.135876	119.367653
-49.698627	22.061594	115.962006	-26.638245	11.125763	116.157402	33.168415	-8.209354	114.763878	26.079432	38.842575	111.161758	29.6239235	15.3166105	112.962818	-82.9004135	6.9349155	119.351986
-49.030781	22.817593	115.913055	-26.623661	10.990201	116.124023	33.185883	-8.256885	114.685272	26.123941	38.860142	111.225151	29.654912	15.3016285	112.9552115	-82.902234	6.6787735	119.2928345
-48.333447	23.602457	115.808693	-26.620487	10.845986	116.036392	33.197357	-8.265528	114.646576	26.146734	38.919655	111.359451	29.6720455	15.3270635	113.0030135	-82.9130195	6.3649085	119.0697705
-47.585571	24.419512	115.556717	-26.583355	10.734176	115.877151	33.269283	-8.306003	114.534203	26.213625	38.455582	111.566093	29.741454	15.0747895	113.050148	-82.908164	6.3935625	118.704154
-46.83128	25.277496	115.344795	-26.599276	10.629425	115.76474	33.294098	-8.300413	114.409462	26.223335	38.537834	111.649879	29.7587165	15.1187105	113.0296705	-82.9572685	6.1401395	118.4998095
-45.668888	26.663988	115.18235	-26.580566	10.536781	115.461014	33.281155	-8.202023	114.150414	26.185099	38.652229	111.796745	29.733127	15.225103	112.9735795	-82.894259	5.848459	117.9484485
-44.859802	27.633322	115.183578	-26.627514	10.512081	115.456749	33.279957	-8.110675	113.903717	26.13937	38.763382	111.997055	29.7096635	15.3263535	112.950386	-82.9646915	5.6978085	117.963112
-44.009148	28.655046	115.302681	-26.653385	10.476141	115.446022	33.297901	-7.990836	113.657784	26.063639	38.905952	112.292816	29.68077	15.457558	112.9753	-82.98754	5.494724	117.916744
-43.223576	29.720634	115.521835	-26.705015	10.531598	115.404633	33.313812	-7.857679	113.403831	26.000595	39.087891	112.647156	29.6572035	15.615106	113.0254935	-83.0672335	5.44809	117.7837725
-42.362682	30.774269	115.781494	-26.796986	10.592717	115.475914	33.329887	-7.707161	113.154449	25.92288	39.263786	113.052521	29.6263835	15.7783125	113.103485	-83.2203555	5.4071215	117.848343
-41.529224	31.872618	116.070999	-26.654274	10.459489	115.306023	33.347061	-7.577234	112.902283	25.857916	39.449394	113.457657	29.6024885	15.93608	113.17997	-82.9110365	4.982898	117.432076
-40.709854	32.977135	116.413666	-26.693539	10.502354	115.336311	33.343372	-7.401148	112.672951	25.82761	39.722076	113.867065	29.585491	16.160464	113.270008	-82.972569	4.844244	117.402614
-39.430931	34.660172	116.926071	-26.773649	10.607269	115.365265	33.359669	-7.197716	112.384621	25.713289	39.9161	114.596428	29.536479	16.359192	113.4905245	-83.083777	4.855346	117.2400055
-38.593559	35.749958	117.294289	-26.845078	10.708672	115.387642	33.372326	-7.06839	112.207565	25.663242	40.074337	115.069603	29.517784	16.5029735	113.638584	-83.20794	4.9143705	117.1367
-37.788918	36.795944	117.737854	-26.937199	10.820499	115.381798	33.383183	-6.961879	112.022484	25.623508	40.194164	115.563347	29.5033455	16.6161425	113.7929155	-83.3777435	5.0248555	116.9706805
-36.938335	37.834991	118.140793	-26.766253	10.722544	115.293015	33.379719	-6.827519	111.862877	25.604212	40.326057	116.051338	29.4919655	16.749269	113.9571075	-83.0244715	4.695819	116.6289225
-36.109512	38.783993	118.506874	-27.031374	11.100388	115.335358	33.339535	-6.696179	111.709854	25.606003	40.423168	116.515564	29.472769	16.8634945	114.112709	-83.535517	5.3372815	116.558007
-35.283279	39.68301	118.874832	-27.099991	11.241377	115.27079	33.32449	-6.556766	111.525772	25.6091	40.549435	116.936874	29.466795	16.9963345	114.231323	-83.666777	5.4864195	116.310257
-34.424541	40.545727	119.26918	-27.100876	11.373616	115.211357	33.32349	-6.39784	111.349037	25.619295	40.681255	117.327156	29.4713925	17.1417075	114.3380965	-83.6731445	5.6055245	116.0846175
-33.166859	41.654964	119.775162	-27.094164	11.619775	115.180504	33.394215	-6.1078	111.109375	25.566832	41.395718	117.783882	29.4805235	17.643959	114.4466285	-83.6688515	5.595591	115.9143795
-32.315266	42.283134	120.095215	-26.99761	11.766905	115.2248	33.490406	-5.922203	111.009422	25.584347	41.519222	118.101952	29.5373765	17.7985095	114.555687	-83.5325965	5.7353005	115.893913
-31.497643	42.844898	120.37603	-26.942066	11.944805	115.259674	33.6255	-5.77463	110.948753	25.643852	41.636883	118.408607	29.634676	17.9311265	114.67868	-83.518808	5.9584835	115.840668
-30.661648	43.375622	120.542076	-26.86599	12.099355	115.213455	33.75264	-5.658247	110.952545	25.728157	41.755352	118.653664	29.7403985	18.0485525	114.8031045	-83.4723785	6.1501575	115.6238055
-29.910145	43.839149	120.599159	-26.767326	12.287883	115.265945	33.886993	-5.590191	110.990952	25.816402	41.862438	118.785965	29.8516975	18.1361235	114.8884585	-83.3863495	6.4396425	115.6434315
-29.082218	44.201992	120.614876	-26.694801	12.406989	115.272644	33.992786	-5.532338	111.01664	25.915178	41.92136	118.877579	29.953982	18.194511	114.9471095	-83.343584	6.619467	115.5981785
-28.248966	44.381775	120.575317	-26.629261	12.515956	115.30526	34.082718	-5.487736	111.046494	25.977325	41.974525	118.936371	30.0300215	18.2433945	114.9914325	-83.2885435	6.7885175	115.6190875
-27.002127	44.432816	120.523331	-26.577906	12.667887	115.346756	34.217491	-5.453899	111.155411	26.055981	42.033928	119.044945	30.136736	18.2900145	115.100178	-83.292548	7.0457595	115.593334
-26.16354	44.381893	120.471024	-26.533417	12.734842	115.482033	34.281235	-5.411954	111.250244	26.084345	42.092831	119.107307	30.18279	18.3404385	115.1787755	-83.249624	7.1292455	115.7852905
-25.247076	44.17728	120.369972	-26.505529	12.781724	115.423538	34.359299	-5.366437	111.369072	26.128721	42.160244	119.16851	30.24401	18.3969035	115.268791	-83.255068	7.1665445	115.578285
-24.360907	43.971153	120.1996	-26.462343	12.888205	115.503082	34.434666	-5.335213	111.477661	26.159325	42.207821	119.190109	30.2969955	18.436304	115.333885	-83.2216815	7.340106	115.672279
-23.49313	43.657799	119.999016	-26.468382	12.950365	115.397263	34.51173	-5.325081	111.579147	26.595125	42.103054	118.998192	30.5534275	18.3889865	115.2886695	-83.4901915	7.5117435	115.5058565
-22.544353	43.247063	119.781113	-26.48822	13.103977	115.425423	34.57291	-5.344725	111.67334	26.25194	42.297352	119.139816	30.412425	18.4763135	115.406578	-83.388865	7.7316405	115.444268
-21.570856	42.784023	119.55484	-26.351965	13.076361	115.288422	34.635529	-5.367431	111.746452	26.298904	42.330746	119.098373	30.4672165	18.4816575	115.4224125	-83.1711465	7.6710645	115.1544315
-20.01099	41.88776	119.164505	-26.240805	13.162208	115.117203	34.728802	-5.401538	111.753479	26.392263	42.367054	118.991837	30.5605325	18.482758	115.372658	-83.0421425	7.841658	114.861748
-19.052019	41.182713	118.863976	-26.148993	13.281223	115.095459	34.775101	-5.430738	111.738731	26.472971	42.341049	118.843124	30.624036	18.4551555	115.2909275	-82.922022	8.1072905	114.8999905
-17.950495	40.39246	118.476021	-26.047522	13.361064	114.988182	34.813766	-5.481871	111.752464	26.983755	42.141319	118.481064	30.8987605	18.329724	115.116764	-82.9938045	8.392404	114.8596
-16.798855	39.491119	117.999863	-25.924496	13.464429	114.904655	34.869965	-5.572248	111.797165	26.770344	42.237049	118.409035	30.8201545	18.3324005	115.1031	-82.6691465	8.5964575	114.70621
-15.6743	38.560932	117.492165	-25.83536	13.523173	114.8144	34.910931	-5.690857	111.890457	26.961834	42.170013	118.153236	30.9363825	18.239578	115.0218465	-82.6071025	8.806768	114.6069535
-14.439676	37.542446	117.018997	-25.714859	13.527534	114.675484	34.96574	-5.848759	112.053131	27.581484	41.926838	117.723419	31.273612	18.0390395	114.888275	-82.70333	9.0160285	114.462693
-13.21928	36.416817	116.577148	-25.574776	13.54498	114.562141	35.031013	-5.97649	112.299942	27.410427	41.97163	117.683502	31.22072	17.99757	114.991722	-82.370272	9.09239	114.13256
-11.362769	34.67907	116.033676	-25.495285	13.648696	114.587296	35.19088	-6.280921	112.790489	28.126223	41.594387	117.278923	31.6585515	17.656733	115.034706	-82.6491215	9.640659	114.139886
-10.078135	33.418365	115.767921	-25.40567	13.622011	114.453766	35.300644	-6.445298	113.181396	27.966404	41.619934	117.334541	31.633524	17.587318	115.2579685	-82.444864	9.656704	113.6495635
-8.829509	32.146935	115.560341	-25.265518	13.562803	114.274658	35.397835	-6.58992	113.605942	28.546015	41.329178	117.062256	31.971925	17.369629	115.334099	-82.502961	9.755977	113.215217
-7.55214	30.841116	115.401604	-25.192202	13.543725	114.149925	35.511063	-6.710906	113.994911	28.716829	41.213913	116.975037	32.113946	17.2515035	115.484974	-82.49835	9.8359465	112.814876
-6.284168	29.502184	115.264084	-25.059942	13.511571	114.028191	35.612518	-6.796456	114.371262	28.502625	41.274124	117.037758	32.0575715	17.238834	115.70451	-82.1774555	9.784308	112.351872
-5.060404	28.181202	115.22422	-24.960945	13.467923	113.950134	35.740494	-6.883417	114.73243	29.07229	41.020969	116.765297	32.406392	17.068776	115.7488635	-82.328282	9.86707	112.1514045
-3.793238	26.784155	115.220154	-24.801424	13.404675	113.872063	35.87838	-6.934542	115.073181	29.272434	40.928806	116.718224	32.575407	16.997132	115.8957025	-82.178255	9.812218	111.8484235
-1.964213	24.710365	115.298065	-24.515116	13.292535	113.831535	36.116112	-7.031777	115.560066	29.591974	40.781601	116.720306	32.854043	16.874912	116.140186	-81.884275	9.710158	111.522884
-0.723952	23.296938	115.421883	-24.312151	13.211523	113.869545	36.315842	-7.108913	115.820816	29.833237	40.678741	116.782822	33.0745395	16.784914	116.301819	-81.6988415	9.638132	111.437271
0.461663	21.914274	115.557899	-24.094404	13.153241	113.940521	36.535732	-7.206955	116.102348	29.698372	40.748302	117.022911	33.117052	16.7706735	116.5626295	-81.30586	9.5358085	111.3184125
1.628046	20.54015	115.68853	-23.871048	13.122159	114.056351	36.769848	-7.276715	116.373825	30.345127	40.527576	116.871262	33.5574875	16.6254305	116.6225435	-81.2995835	9.6188875	111.4901585
2.794415	19.15159	115.852425	-23.635384	13.106654	114.138779	37.006397	-7.322828	116.632904	30.584372	40.483597	116.891495	33.7953845	16.5803845	116.7621995	-81.0661525	9.6329235	111.5153585
3.92283	17.817133	116.041824	-23.412855	13.108776	114.217606	37.243729	-7.368973	116.902016	30.812424	40.455349	116.895485	34.0280765	16.543188	116.8987505	-80.8537865	9.674364	111.5364615
5.011565	16.479021	116.257393	-23.265917	13.11357	114.304665	37.477726	-7.40104	117.193863	31.024849	40.414791	116.906944	34.2512875	16.5068755	117.0504035	-80.7831215	9.7202645	111.5589265
6.563694	14.485489	116.573418	-23.003513	13.113093	114.372841	37.782715	-7.477315	117.626823	31.30757	40.343235	116.936577	34.5451425	16.43296	117.2817	-80.5521685	9.793226	111.463982
7.502099	13.207322	116.792633	-22.827799	13.093117	114.437424	37.957542	-7.541755	117.900085	31.512058	40.282238	116.907814	34.7348	16.3702415	117.4039495	-80.390398	9.8159925	111.4708985
8.457423	11.913321	116.99498	-22.695831	13.085701	114.487305	38.090538	-7.618721	118.152679	31.714321	40.211643	116.864944	34.9024295	16.296461	117.5088115	-80.2940915	9.874941	111.4657985
9.370272	10.679393	117.182816	-22.549923	13.084844	114.552429	38.220753	-7.679231	118.39151	31.901487	40.146317	116.783333	35.06112	16.233543	117.5874215	-80.160966	9.936145	111.5174365
10.210963	9.524504	117.356445	-22.418055	13.124982	114.590111	38.334858	-7.675233	118.642441	32.060627	40.112705	116.72332	35.1977425	16.218736	117.6828805	-80.0338525	10.031228	111.4973415
11.042222	8.361025	117.591599	-22.306543	13.174443	114.629326	38.472881	-7.652431	118.858208	32.208797	40.109146	116.706398	35.340839	16.2283575	117.782303	-79.953925	10.1205285	111.476349
11.784476	7.303063	117.868889	-22.146091	13.236753	114.68927	38.59853	-7.604616	119.071938	32.29409	40.144688	116.727234	35.44631	16.270036	117.899586	-79.738492	10.20347	111.478954
12.823209	5.832409	118.40818	-22.047825	13.385196	114.846756	38.778835	-7.563931	119.449211	32.397594	40.262344	116.881287	35.5882145	16.3492065	118.165249	-79.6838645	10.4211855	111.528263
13.431917	4.90923	118.822754	-22.007084	13.478931	114.962006	38.823734	-7.464829	119.721138	32.417336	40.375153	116.968452	35.620535	16.455162	118.344795	-79.634703	10.5027	111.579217
14.045546	4.061141	119.170746	-22.003929	13.607513	115.056847	38.842297	-7.329633	119.988403	32.428051	40.522587	117.05246	35.635174	16.596477	118.5204315	-79.643032	10.618549	111.5932625
14.539248	3.277949	119.487083	-22.238985	13.826078	115.299164	38.819752	-7.18925	120.174301	32.425804	40.618614	117.100632	35.622778	16.714682	118.6374665	-80.100748	10.937474	111.9608615
14.970321	2.578166	119.69854	-22.303083	13.963614	115.382179	38.817139	-7.167286	120.286942	32.012444	40.834499	117.331253	35.4147915	16.8336065	118.8090975	-80.0209575	11.0936215	111.9552605
15.418096	1.887086	119.84819	-22.304388	13.984588	115.411079	38.782249	-7.138993	120.371666	32.432529	40.659828	117.187515	35.607389	16.7604175	118.7795905	-80.216165	11.2087585	112.0425675
15.574508	1.409321	119.889687	-22.283852	13.971679	115.405571	38.774551	-7.191892	120.379021	32.451611	40.615532	117.228302	35.613081	16.71182	118.8036615	-80.180785	11.231538	112.0074805
15.15594	1.249914	119.72287	-21.944134	13.748394	115.19252	38.815544	-7.292281	120.303177	32.492821	40.554729	117.29789	35.6541825	16.631224	118.8005335	-79.5424505	10.865564	111.5845065
14.771028	1.194217	119.5802	-21.899696	13.714496	115.191246	38.868294	-7.317148	120.219376	32.537704	40.539757	117.337486	35.702999	16.6113045	118.778431	-79.502391	10.8176875	111.604061
14.308415	1.21652	119.368614	-21.845638	13.669564	115.204468	38.908394	-7.280718	120.130493	32.567207	40.530243	117.363785	35.7378005	16.6247625	118.747139	-79.4290765	10.7143655	111.661797
14.11234	1.186822	119.026009	-21.772285	13.629201	115.17141	38.998436	-7.310212	120.002815	32.592571	40.531818	117.378998	35.7955035	16.610803	118.6909065	-79.3400735	10.647599	111.6519135
13.093691	1.530834	119.02002	-21.720943	13.620361	115.179077	39.053783	-7.298681	119.864807	32.607357	40.54327	117.382607	35.83057	16.6222945	118.623707	-79.272456	10.6184275	111.734447
12.363537	1.66224	118.859375	-21.667614	13.600681	115.218803	39.086308	-7.246026	119.758987	32.642017	40.56089	117.362442	35.8641625	16.657432	118.5607145	-79.1993905	10.54393	111.8768915
11.674775	1.843887	118.651672	-21.637234	13.612071	115.258133	39.090572	-7.176536	119.690704	32.667015	40.584572	117.346588	35.8787935	16.704018	118.518646	-79.1532615	10.520124	111.99762
10.43459	2.257345	118.379463	-21.575981	13.64668	115.360977	39.063511	-7.074265	119.550262	32.675369	40.607716	117.374397	35.86944	16.7667255	118.4623295	-79.021402	10.5266345	112.2596245
9.480145	2.636508	118.20462	-21.566254	13.674232	115.463898	39.048908	-7.048906	119.44696	32.677452	40.631123	117.451706	35.86318	16.7911085	118.449333	-78.995688	10.5573555	112.478463
8.493497	3.012213	118.028114	-21.592236	13.723895	115.596664	39.04353	-7.077828	119.2286	32.668442	40.658516	117.609558	35.855986	16.790344	118.419079	-79.040458	10.657446	112.774249
7.478696	3.383207	117.811417	-21.610392	13.756726	115.717659	38.98452	-7.025347	118.971428	32.65097	40.686581	117.821136	35.817745	16.830617	118.396282	-79.038529	10.682835	113.039036
6.429304	3.795905	117.524422	-21.613289	13.809499	115.816856	38.918442	-6.958607	118.734276	32.641613	40.725143	118.03392	35.7800275	16.883268	118.384098	-79.0066055	10.73573	113.249614
5.296962	4.284262	117.228249	-21.657576	13.887342	115.920113	38.857513	-6.880431	118.412735	32.606876	40.778015	118.271187	35.7321945	16.948792	118.341961	-79.0473465	10.825892	113.498265
4.1211	4.725686	116.964485	-21.671457	13.952165	116.00602	38.799294	-6.781507	118.059456	32.543465	40.845798	118.521919	35.6713795	17.0321455	118.2906875	-79.0142935	10.8721845	113.7213525
2.341063	5.370367	116.620621	-21.71339	14.125662	116.224304	38.720303	-6.542806	117.519211	32.441216	40.968281	118.983017	35.5807595	17.2127375	118.251114	-79.0075395	11.0385865	114.197494
1.075451	5.792539	116.451538	-21.754381	14.287426	116.367233	38.670151	-6.331908	117.18502	31.967085	41.262436	119.506859	35.318618	17.465264	118.3459395	-78.82738	11.109588	114.3885265
-0.203168	6.151989	116.320953	-21.795851	14.459051	116.580368	38.624779	-6.112484	116.916565	32.285	41.281883	119.716537	35.4548895	17.5846995	118.316551	-79.0465915	11.3334025	114.844185
-1.482093	6.506332	116.29052	-21.817232	14.632198	116.645409	38.581947	-5.865024	116.693199	32.21114	41.478226	120.031067	35.3965435	17.806601	118.362133	-79.0310075	11.457795	114.928685
-2.783096	6.775548	116.114044	-21.860727	14.8441	116.716019	38.520576	-5.573092	116.533241	32.145279	41.678284	120.25238	35.3329275	18.052596	118.3928105	-79.0543815	11.635604	115.0392275
-4.173751	6.990131	116.032219	-21.903025	15.053855	116.74231	38.486511	-5.369256	116.434273	32.068817	41.866718	120.391205	35.277664	18.248731	118.412739	-79.083714	11.858979	115.071881
-5.568323	7.158986	115.974251	-21.958464	15.261817	116.813324	38.464684	-5.24202	116.349831	31.620634	42.183102	120.595238	35.042659	18.470541	118.4725345	-78.959587	12.053093	115.1541135
-7.676074	7.134576	115.757523	-21.990099	15.494369	116.74868	38.365524	-5.099052	116.34594	31.988897	42.143375	120.304962	35.1772105	18.5221615	118.325451	-79.1574085	12.4665765	115.171909
-9.124438	6.973247	115.692055	-22.006464	15.58915	116.725792	38.297417	-5.094725	116.388199	31.602404	42.318016	120.31987	34.9499105	18.6116455	118.3540345	-78.9628385	12.5666545	115.0975495
-10.50518	6.769698	115.586983	-22.024977	15.613076	116.722427	38.233368	-5.149387	116.471169	31.618769	42.283646	120.11628	34.9260685	18.5671295	118.2937245	-78.9760225	12.6590225	115.1511295
-12.074069	6.495788	115.52063	-22.039494	15.601802	116.730247	38.149097	-5.183844	116.578499	32.013275	42.061813	119.711288	35.081186	18.4389845	118.1448935	-79.160174	12.7646195	115.3156005
-13.516185	6.086222	115.503082	-22.087425	15.527784	116.76091	38.109947	-5.321981	116.679382	31.986485	41.981926	119.45752	35.048216	18.3299725	118.068451	-79.223066	12.7255955	115.453369
-15.081765	5.687293	115.506721	-22.151497	15.452227	116.752899	38.026833	-5.361844	116.833389	31.940773	41.891525	119.156601	34.983803	18.2648405	117.994995	-79.286797	12.6396135	115.510803
-16.697786	5.24659	115.493164	-22.213194	15.391271	116.730675	37.96471	-5.498339	116.960213	31.878386	41.767994	118.842293	34.921548	18.1348275	117.901253	-79.347936	12.6477145	115.560097
-19.073673	4.468356	115.455666	-22.353251	15.229639	116.614487	37.78577	-5.61196	117.226372	31.760975	41.55125	118.243431	34.7733725	17.969645	117.7349015	-79.4798745	12.489633	115.4940725
-20.740166	3.915629	115.335587	-22.424173	15.091689	116.486153	37.67231	-5.802366	117.382874	31.682301	41.407074	117.811249	34.6773055	17.802354	117.5970615	-79.5256515	12.381024	115.3752445
-22.389618	3.363128	115.332733	-22.533491	14.943565	116.403008	37.528522	-5.973526	117.517761	31.600657	41.190166	117.343056	34.5645895	17.60832	117.4304085	-79.6315715	12.27881	115.3756075
-24.10244	2.842848	115.428337	-22.594435	14.756446	116.39222	37.41193	-6.164788	117.607307	31.50469	40.943451	116.894615	34.45831	17.3893315	117.250961	-79.64718	12.1235605	115.533479
-25.774416	2.348644	115.582184	-22.651951	14.547404	116.51194	37.294666	-6.348458	117.615761	31.4083	40.718548	116.508804	34.351483	17.185045	117.0622825	-79.655385	11.909763	115.9615975
-27.443647	1.847386	115.987587	-22.629871	14.289455	116.86525	37.177551	-6.449421	117.537643	31.322124	40.478142	116.134453	34.2498375	17.0143605	116.836048	-79.5095795	11.5645495	116.894452
-29.141983	1.446034	116.679893	-22.652103	14.014764	117.492966	37.102432	-6.623691	117.348351	31.173027	40.259754	115.796066	34.1377295	16.8180315	116.5722085	-79.4419355	11.2114965	118.4137235
-31.51642	0.82257	118.460205	-22.674158	13.589767	119.032074	36.890972	-6.692009	116.950836	30.856821	40.020706	115.61409	33.8738965	16.6643485	116.282463	-79.2222125	10.5151855	121.781685
-33.02845	0.512007	119.779587	-22.67668	13.272698	120.114944	36.747635	-6.694117	116.7948	30.525681	39.930546	115.831314	33.636658	16.6182145	116.313057	-78.990018	9.9271815	123.916831
-34.540958	0.178469	120.973015	-22.833469	13.046154	121.141968	36.586815	-6.711985	116.871475	29.79455	40.03941	116.355606	33.1906825	16.6637125	116.6135405	-78.8576205	9.4285955	125.6703955
-35.953213	-0.122132	121.864952	-23.026751	12.851954	121.955719	36.401001	-6.696546	117.09037	29.858976	39.846371	116.592339	33.1299885	16.5749125	116.8413545	-79.1834905	9.1289955	127.0700835
-37.326366	-0.30036	122.498772	-23.234688	12.717295	122.430099	36.235081	-6.71058	117.353233	29.205254	39.961582	117.087196	32.7201675	16.625501	117.2202145	-79.1895435	8.809089	127.6399835
-38.717987	-0.524642	122.829346	-23.457979	12.653053	122.674225	36.092598	-6.750756	117.586578	29.016891	39.9268	117.185806	32.5547445	16.588022	117.386192	-79.4707025	8.718084	127.962258
-39.932587	-0.659867	123.000336	-23.614559	12.686427	122.642563	35.937927	-6.828124	117.730499	29.277739	39.715073	116.946259	32.607833	16.4434745	117.338379	-79.836951	8.9293795	127.946747
-41.685284	-0.774271	123.015282	-23.836229	12.727687	122.346558	35.777523	-6.895992	117.934952	29.16328	39.600334	116.520187	32.4704015	16.352171	117.2275695	-80.1428595	9.103203	127.4655465
-42.758572	-0.847094	122.901619	-23.91707	12.74966	122.081863	35.698711	-6.96125	117.990685	28.716028	39.659317	116.341972	32.2073695	16.3490335	117.1663285	-80.0415095	9.1502865	126.9973975
-43.834988	-0.86066	122.857407	-23.98671	12.731077	121.855095	35.603436	-6.98233	118.000885	28.629816	39.510696	115.970169	32.116626	16.264183	116.985527	-80.090046	9.197971	126.724663
-44.659748	-0.845847	122.842636	-24.027039	12.69186	121.706474	35.54921	-7.076576	117.987778	28.517639	39.327515	115.628777	32.0334245	16.1254695	116.8082775	-80.0875025	9.2582505	126.6046705
-45.453041	-0.796382	122.841583	-24.110218	12.65546	121.577156	35.506195	-7.13167	118.037323	28.414158	39.165257	115.409889	31.9601765	16.0167935	116.723606	-80.1806125	9.2941265	126.430706
-46.205334	-0.628056	122.897064	-24.153763	12.633392	121.542122	35.461048	-7.173422	118.134865	28.710255	38.885792	115.064774	32.0856515	15.856185	116.5998195	-80.3931775	9.410599	126.4844245
-46.756599	-0.526765	122.825531	-24.248346	12.596878	121.529152	35.423851	-7.180108	118.327888	28.603575	38.804588	114.929688	32.013713	15.81224	116.628788	-80.510405	9.381516	126.429516
-47.648968	-0.260292	122.815109	-24.418812	12.593317	121.51532	35.323601	-7.090402	118.638969	28.11948	38.401211	115.060806	31.7215405	15.6554045	116.8498875	-80.5591645	9.5312295	126.1807525
-48.145004	0.188666	122.8694	-24.522133	12.57377	121.533218	35.288223	-7.089845	118.793297	27.954584	38.88607	114.916924	31.6214035	15.8981125	116.8551105	-80.6656695	9.2494275	126.2113255
-48.584518	0.624841	122.89463	-24.612049	12.551725	121.570137	35.232151	-7.039534	118.962349	27.828732	38.855202	114.802376	31.5304415	15.907834	116.8823625	-80.7545395	9.195616	126.2579115
-48.944637	1.15276	122.932884	-24.733171	12.552568	121.570229	35.153503	-6.926105	119.108772	27.726147	38.320232	114.755287	31.439825	15.6970635	116.9320295	-80.906167	9.4080725	126.2084285
-49.104412	1.65461	122.931931	-24.840729	12.556674	121.584961	35.112129	-6.883325	119.156853	27.556368	38.318192	114.641739	31.3342485	15.7174335	116.899296	-81.0157065	9.3959145	126.270626
-49.330978	2.222688	122.772919	-24.962862	12.575811	121.572876	35.037334	-6.78229	119.194099	27.383345	38.367008	114.525856	31.2103395	15.792359	116.8599775	-81.1360635	9.359263	126.2857745
-49.407448	2.876425	122.603813	-25.059927	12.572427	121.538338	34.942734	-6.623358	119.196129	27.20562	38.471458	114.503899	31.074177	15.92405	116.850014	-81.194031	9.220804	126.226662
-49.454243	3.972539	122.277657	-25.255745	12.543246	121.398415	34.842457	-6.489063	119.060562	26.965206	38.671623	114.62648	30.9038315	16.09128	116.843521	-81.4153215	8.995212	125.953309
-49.367676	4.701328	121.937225	-25.391584	12.480528	121.243736	34.766148	-6.447325	118.910995	26.820492	38.792656	114.726295	30.79332	16.1726655	116.818645	-81.576488	8.7883905	125.668827
-49.430717	5.657985	121.627975	-25.510063	12.435544	121.022964	34.674217	-6.374933	118.753502	26.68095	38.906109	114.840553	30.6775835	16.265588	116.7970275	-81.6977095	8.6055	125.2489005
-49.19302	6.448094	121.091148	-25.650093	12.375724	120.713493	34.59856	-6.30902	118.601456	26.557096	39.011429	114.949463	30.577828	16.3512045	116.7754595	-81.878014	8.4002435	124.6515265
-48.935925	7.296597	120.400444	-25.78429	12.318153	120.286499	34.542881	-6.25177	118.519272	26.454576	39.067078	115.088531	30.4987285	16.407654	116.8039015	-82.0673085	8.228652	123.7690965
-48.611248	8.101144	119.587494	-25.962358	12.27997	119.771286	34.478485	-6.260547	118.373039	26.36974	39.128448	115.251945	30.4241125	16.4339505	116.812492	-82.3488285	8.1259895	122.73008
-48.290844	8.924438	118.757523	-26.081362	12.239785	119.198265	34.391472	-6.272289	118.215904	26.285019	39.12635	115.35759	30.3382455	16.4270305	116.786747	-82.5009695	8.0525395	121.609783
-47.602013	10.243224	117.688332	-26.250526	12.284077	118.423691	34.213318	-6.234559	118.065659	26.212326	39.122246	115.237427	30.212822	16.4438435	116.651543	-82.713874	8.1243105	120.195839
-47.164768	11.132729	117.075134	-26.330132	12.336297	117.939377	34.147316	-6.285706	117.873993	26.181787	39.119411	115.102348	30.1645515	16.4168525	116.4881705	-82.8248155	8.2557415	119.3905835
-46.614395	12.006413	116.459991	-26.36459	12.378206	117.457649	34.122463	-6.28725	117.775581	26.181837	39.112019	114.90332	30.15215	16.4123845	116.3394505	-82.88133	8.3440275	118.5758475
-46.069267	12.835099	115.871384	-26.351387	12.442196	116.976784	34.092896	-6.310175	117.696762	26.202372	39.094425	114.673546	30.147634	16.392125	116.185154	-82.850408	8.492267	117.768414
-45.499722	13.711734	115.332375	-26.349142	12.462813	116.537567	34.072067	-6.325848	117.687737	26.235733	39.050652	114.463852	30.1539	16.362402	116.0757945	-82.852184	8.563224	116.9993395
-44.91267	14.569919	114.871254	-26.335739	12.479403	116.174782	34.038651	-6.382535	117.68409	26.280016	38.966179	114.278748	30.1593335	16.291822	115.981419	-82.8308115	8.666984	116.368145
-44.321552	15.415527	114.579605	-26.296959	12.475606	115.930794	34.00087	-6.426241	117.702194	26.339266	38.867878	114.115776	30.170068	16.2208185	115.908985	-82.763986	8.7303935	115.952603
-43.408546	16.653101	114.278641	-26.288822	12.423499	115.708946	33.966831	-6.620095	117.69458	26.403755	38.696934	113.911209	30.185293	16.0384195	115.8028945	-82.762937	8.8085785	115.6149975
-42.786469	17.524	114.09137	-26.306501	12.389322	115.577957	33.939651	-6.72651	117.684532	26.414356	38.619759	113.789009	30.1770035	15.9466245	115.7367705	-82.7900055	8.8320195	115.4191435
-42.196941	18.376713	113.885963	-26.34112	12.312299	115.437088	33.882004	-6.784973	117.723572	26.393513	38.560329	113.656303	30.1377585	15.887678	115.6899375	-82.8199985	8.73692	115.1842385
-41.58976	19.283543	113.693825	-26.390591	12.258363	115.274834	33.812073	-6.845959	117.688118	26.329168	38.490952	113.538338	30.0706205	15.8224965	115.613228	-82.8518025	8.6942295	114.93644
-40.969124	20.183468	113.452133	-26.485603	12.184184	115.074989	33.695034	-6.865654	117.656418	26.253084	38.420723	113.413536	29.974059	15.7775345	115.534977	-82.945265	8.5908335	114.615001
-40.39257	21.069027	113.20063	-26.578283	12.116644	114.881096	33.614525	-6.964889	117.553688	26.156679	38.348724	113.324738	29.885602	15.6919175	115.439213	-83.042168	8.5413705	114.322979
-39.802876	22.016487	112.996063	-26.683325	12.023893	114.689621	33.485741	-6.987467	117.439125	26.055872	38.278709	113.319817	29.7708065	15.645621	115.379471	-83.1374565	8.402165	113.999771
-38.864693	23.392605	112.72699	-26.836433	11.861388	114.385132	33.37933	-7.199237	117.15889	25.9464	38.315159	113.273552	29.662865	15.557961	115.216221	-83.335731	8.164815	113.554043
-38.228176	24.358253	112.622833	-26.918003	11.74631	114.198914	33.262463	-7.290488	116.927887	25.789297	38.380798	113.329842	29.52588	15.545155	115.1288645	-83.361886	7.947465	113.2689635
-37.599735	25.287052	112.646759	-26.943031	11.636971	114.022469	33.15974	-7.320877	116.661621	25.771708	38.071262	113.387314	29.465724	15.3751925	115.0244675	-83.351786	7.8987495	113.0204705
-36.939247	26.194298	112.740158	-26.994976	11.549429	113.884583	33.09528	-7.392114	116.328957	25.636578	38.572662	113.364777	29.365929	15.590274	114.846867	-83.355881	7.508584	112.922299
-36.264679	27.114597	112.882973	-27.007601	11.490356	113.776527	33.05349	-7.386752	115.938271	25.619734	38.069199	113.540993	29.336612	15.3412235	114.739632	-83.351814	7.6394885	112.813422
-35.680229	27.985044	113.104187	-27.004385	11.443309	113.711525	33.054928	-7.397742	115.530884	25.547638	38.111698	113.682083	29.301283	15.356978	114.6064835	-83.310053	7.52964	112.8165665
-35.010853	28.868279	113.385834	-26.978067	11.405698	113.69091	33.027138	-7.301827	115.136101	25.466064	38.188316	113.811897	29.246601	15.4432445	114.473999	-83.202735	7.3681515	112.907821
-33.992092	30.046711	113.873543	-27.056805	11.427979	113.804123	33.031353	-7.270001	114.567688	25.391134	38.254356	114.028336	29.2112435	15.4921775	114.298012	-83.3248535	7.3637805	113.310234
-33.348549	30.78376	114.148972	-26.960283	11.424915	113.805832	33.016731	-7.232144	114.264786	25.302876	38.81628	114.137436	29.1598035	15.792068	114.201111	-83.0803695	7.057762	113.410553
-32.656376	31.483814	114.435532	-26.946995	11.448253	113.840988	33.00312	-7.225332	114.031662	25.316738	38.820507	114.260971	29.159929	15.7975875	114.1463165	-83.053919	7.0989185	113.5356595
-31.919237	32.10043	114.58429	-26.938019	11.505822	113.858971	32.985058	-7.255474	113.803078	25.3524	38.790344	114.346931	29.168729	15.767435	114.0750045	-83.044767	7.244209	113.6429375
-31.17536	32.633144	114.658676	-26.915476	11.537574	113.830986	32.974369	-7.323662	113.583374	25.390261	38.741238	114.313034	29.182315	15.708788	113.948204	-83.013267	7.36636	113.713768
-30.413633	33.089291	114.707611	-26.9622	11.608155	113.819572	32.938637	-7.410627	113.353706	25.423515	38.683338	114.175461	29.181076	15.6363555	113.7645835	-83.105476	7.5799545	113.8745605
-29.712847	33.501225	114.679741	-26.869324	11.54353	113.631798	32.863392	-7.414795	113.136124	25.542631	38.224197	114.005386	29.2030115	15.404701	113.570755	-82.9416595	7.682359	113.692841
-28.462509	33.923035	114.646545	-26.851931	11.556389	113.485695	32.832462	-7.552037	112.760254	25.582218	38.151703	113.847374	29.20734	15.299833	113.303814	-82.911202	7.812945	113.667576
-27.692997	34.124516	114.639328	-26.876051	11.580663	113.530228	32.81451	-7.607272	112.524704	25.618288	38.108643	113.820061	29.216399	15.2506855	113.1723825	-82.968501	7.9106405	113.8880735
-26.919693	34.153168	114.691803	-26.784954	11.517799	113.391434	32.767643	-7.62712	112.303146	25.664011	38.05479	113.865074	29.215827	15.213835	113.08411	-82.785735	7.821763	113.698758
-26.126263	34.106236	114.825821	-26.766569	11.494778	113.366005	32.771523	-7.733079	112.06987	25.705416	38.003479	113.99865	29.2384695	15.1352	113.03426	-82.7716075	7.854356	113.69775
-25.51368	34.089607	115.129517	-26.747408	11.47589	113.358322	32.799931	-7.786282	111.890648	25.663298	38.342705	114.246727	29.2316145	15.2782115	113.0686875	-82.7264305	7.6735685	113.6479565
-24.409985	33.766502	115.176926	-26.726828	11.473034	113.36702	32.827759	-7.788853	111.806358	25.706989	38.327877	114.544235	29.267374	15.269512	113.1752965	-82.72103	7.676556	113.5587435
-23.611073	33.45742	115.313599	-26.704359	11.510437	113.372871	32.897343	-7.762053	111.75351	25.817543	37.827648	114.915375	29.357443	15.0327975	113.3344425	-82.766161	7.9880765	113.4112995
-22.380157	32.829395	115.344833	-26.648014	11.667069	113.534912	33.035656	-7.698787	111.800453	25.882318	37.900459	115.162567	29.458987	15.100836	113.48151	-82.755015	8.233302	113.588314
-21.772776	32.392902	115.27964	-26.668259	11.78542	113.518211	33.122528	-7.670803	111.908043	25.90431	37.947083	115.213058	29.513419	15.13814	113.5605505	-82.849937	8.4327	113.4758715
-20.845631	31.678429	114.903679	-26.589235	11.893823	113.338684	33.162582	-7.668319	112.057854	25.932407	37.985825	115.14357	29.5474945	15.158753	113.600712	-82.7259645	8.628893	113.076656
-20.158533	31.012043	114.516518	-26.649073	11.997743	113.169716	33.16674	-7.703373	112.212799	25.948462	37.989555	114.95372	29.557601	15.143091	113.5832595	-82.855747	8.852395	112.7561725
-19.358805	30.21385	114.077187	-26.646761	12.082337	112.983444	33.140591	-7.775716	112.317978	25.961006	37.943291	114.642906	29.5507985	15.0837875	113.480442	-82.8443205	9.0808865	112.486446
-18.62907	29.349064	113.654121	-26.655334	12.104557	112.819992	33.093399	-7.88203	112.373161	25.992414	37.868763	114.215645	29.5429065	14.9933665	113.294403	-82.8535745	9.2157475	112.345581
-18.075205	28.407457	113.313965	-26.63134	12.098787	112.677025	33.074844	-8.01901	112.421181	26.043324	37.78484	113.684654	29.559084	14.882915	113.0529175	-82.821764	9.314659	112.3011325
-17.030487	26.871988	112.557617	-26.581371	12.062998	112.450256	33.077805	-8.218891	112.542358	26.11075	37.637615	112.667343	29.5942775	14.709362	112.6048505	-82.7570195	9.416634	112.2956615
-16.31879	25.76897	112.003181	-26.523191	12.011597	112.302032	33.099304	-8.366379	112.678337	26.093029	38.012138	111.75808	29.5961665	14.8228795	112.2182085	-82.6425485	9.2003145	112.3858555
-15.778668	24.666201	111.534378	-26.468483	11.977563	112.168526	33.11985	-8.587128	112.848404	26.152182	37.766273	110.871162	29.636016	14.5895725	111.859783	-82.572982	9.3655535	112.477269
-15.201945	23.542229	111.115608	-26.413424	11.84435	112.065697	33.137703	-8.915739	113.068283	26.260181	37.410744	110.013557	29.698942	14.2475025	111.54092	-82.52579	9.4411975	112.590474
-14.584229	22.43218	110.746559	-26.350752	11.673765	111.950859	33.096195	-9.267011	113.358101	26.385143	36.960102	109.264992	29.740669	13.8465455	111.3115465	-82.442173	9.5009845	112.5901715
-14.03694	21.308395	110.462357	-26.290979	11.444211	111.811241	33.060863	-9.655648	113.620316	26.508034	36.474598	108.625389	29.7844485	13.409475	111.1228525	-82.3664065	9.478947	112.4996295
-13.494216	20.267977	110.262177	-26.210812	11.12471	111.693634	33.034962	-10.02818	113.814209	26.61289	35.994549	108.187485	29.823926	12.9831845	111.000847	-82.24555	9.2662355	112.386421
-12.766563	18.75967	110.121704	-26.127174	10.596509	111.559662	33.043152	-10.578199	114.014626	26.76992	35.353436	107.795242	29.906536	12.3876185	110.904934	-82.160884	8.8053995	112.21439
-12.314526	17.856449	110.136124	-26.070044	10.265105	111.556885	33.07061	-10.881247	114.052666	26.856306	35.006527	107.744858	29.963458	12.06264	110.898762	-82.103546	8.46757	112.215008
-11.8943	17.120066	110.19249	-25.975122	9.969186	111.556671	33.116142	-11.111333	114.05072	26.921585	34.755062	107.806656	30.0188635	11.8218645	110.928688	-81.9691075	8.1165075	112.184654
-11.470262	16.401056	110.311874	-25.948059	9.759787	111.576653	33.157875	-11.252419	114.058495	26.994371	34.592274	107.939087	30.076123	11.6699275	110.998791	-81.972241	7.8496465	112.154515
-11.076674	15.803901	110.422432	-25.860151	9.621067	111.612213	33.215733	-11.356284	114.037338	27.059114	34.49445	108.158897	30.1374235	11.569083	111.0981175	-81.8577255	7.673051	112.1263085
-10.687037	15.292798	110.562553	-25.786451	9.554993	111.63459	33.267944	-11.41423	114.019455	27.113108	34.457253	108.428421	30.190526	11.5215115	111.223938	-81.763428	7.5884745	112.045242
-10.335549	14.859923	110.714493	-25.728825	9.552095	111.684738	33.347309	-11.42838	113.988159	27.198324	34.465111	108.720032	30.2728165	11.5183655	111.3540955	-81.7304665	7.5858245	112.0153805
-9.905725	14.28238	110.947205	-25.644932	9.613351	111.752464	33.41444	-11.387129	113.89431	27.315611	34.593544	109.212433	30.3650255	11.6032075	111.5533715	-81.6548895	7.6234945	111.9515565
-9.693332	14.00174	111.113594	-25.619751	9.707256	111.82431	33.466949	-11.324031	113.765297	27.369652	34.713821	109.549904	30.4183005	11.694895	111.6576005	-81.6578025	7.719617	111.9910195
-9.498223	13.761743	111.242889	-25.574917	9.833776	111.890617	33.502129	-11.244804	113.656189	27.430206	34.833084	109.803795	30.4661675	11.79414	111.729992	-81.6160015	7.873412	112.051242
-9.319501	13.597214	111.335602	-25.527767	9.97223	111.985779	33.518784	-11.170929	113.555756	27.478537	34.929092	109.995567	30.4986605	11.8790815	111.7756615	-81.5541945	8.0653785	112.1958965
-9.145585	13.422297	111.426056	-25.522148	10.126773	112.065216	33.512028	-11.11948	113.484505	27.540127	34.985649	110.082817	30.5260775	11.9330845	111.783661	-81.5703735	8.3204615	112.346771
-9.003942	13.278365	111.48764	-25.495491	10.233028	112.095749	33.483704	-11.115794	113.471817	27.593428	34.995167	110.130142	30.538566	11.9396865	111.8009795	-81.529548	8.5263695	112.3905185
-8.894531	13.149966	111.518051	-25.514439	10.337047	112.12896	33.447449	-11.159362	113.477112	27.646667	34.953362	110.186852	30.547058	11.897	111.831982	-81.575936	8.777094	112.425938
-8.727793	12.924271	111.600746	-25.556383	10.363083	112.188934	33.357815	-11.309793	113.503647	27.695353	34.814114	110.334602	30.526584	11.7521605	111.9191245	-81.63935	8.9740055	112.4587435
-8.653429	12.781037	111.736389	-25.536125	10.314225	112.296425	33.280357	-11.437251	113.576904	27.750742	34.657459	110.548378	30.5155495	11.610104	112.062641	-81.5877995	9.018346	112.530209
-8.582277	12.626207	111.953911	-25.561211	10.227117	112.468018	33.20982	-11.549893	113.743355	27.899271	33.969032	110.945465	30.5545455	11.2095695	112.34441	-81.6769675	9.2446645	112.591626
-8.548298	12.473579	112.215866	-25.520918	10.133554	112.684761	33.128132	-11.668062	113.9375	28.033045	33.782459	111.353889	30.5805885	11.0571985	112.6456945	-81.6224245	9.2099095	112.7238275
-8.572481	12.346153	112.516403	-25.482094	10.059538	112.931419	33.076904	-11.766381	114.157928	28.161175	33.612274	111.791267	30.6190395	10.9229465	112.9745975	-81.5832275	9.1961295	112.8882405
-8.587051	12.205703	112.817635	-25.453382	9.970895	113.190804	33.071327	-11.858151	114.338791	28.277782	33.478798	112.254242	30.6745545	10.8103235	113.2965165	-81.5813185	9.1314665	113.0850915
-8.626524	12.078733	113.104538	-25.422749	9.896821	113.446617	33.051579	-11.853136	114.476028	28.389704	33.415733	112.693146	30.7206415	10.7812985	113.584587	-81.5661395	9.0123435	113.308647
-8.753322	11.935972	113.48513	-25.366714	9.850406	113.783936	33.205692	-12.014344	114.366852	28.515509	33.403336	113.357719	30.8606005	10.694496	113.8622855	-81.5940285	9.006316	113.7055865
-8.8441	11.776665	113.675728	-25.333426	9.859035	113.971291	33.272629	-12.02496	114.260101	28.570375	33.436954	113.75766	30.921502	10.705997	114.0088805	-81.588354	9.012073	113.9337015
-8.940859	11.608232	113.820053	-25.354147	9.889792	114.170898	33.281933	-11.983072	114.169731	28.600719	33.492279	114.099861	30.941326	10.7546035	114.134796	-81.64962	9.0249805	114.207
-9.015368	11.409879	113.910744	-25.327528	9.940759	114.248337	33.310528	-11.916531	113.993011	28.611691	33.561279	114.435028	30.9611095	10.822374	114.2140195	-81.6161655	9.059144	114.2826545
-9.152935	11.241517	114.022514	-25.312084	9.940315	114.375778	33.362488	-11.852672	113.737228	28.600676	33.657742	114.800217	30.981582	10.902535	114.2687225	-81.60575	8.978095	114.4828335
-9.284892	11.002223	114.105835	-25.276747	9.897207	114.453758	33.424301	-11.76641	113.492393	28.521854	34.271397	115.193573	30.9730775	11.2524935	114.342983	-81.5265715	8.5419205	114.564533
-9.392346	10.700111	114.16497	-25.294178	9.86783	114.500877	33.494228	-11.669943	113.273529	28.492737	34.380554	115.679863	30.9934825	11.3553055	114.476696	-81.5818385	8.3803545	114.525058
-9.568208	10.298898	114.169739	-25.300911	9.861695	114.502335	33.609947	-11.573203	112.990532	28.4352	34.510307	116.259766	31.0225735	11.468552	114.625149	-81.6243955	8.254838	114.379521
-9.672088	9.921733	114.122414	-25.305363	9.926496	114.491394	33.683731	-11.497376	112.931206	28.420511	34.598915	116.390839	31.052121	11.5507695	114.6610225	-81.662847	8.3022225	114.3217655
-9.77827	9.528933	114.077248	-25.276056	10.054648	114.517845	33.741959	-11.429996	112.987312	28.442972	34.67984	116.418144	31.0924655	11.624922	114.702728	-81.6445775	8.484374	114.332962
-9.920629	9.079062	114.059021	-25.261057	10.188725	114.539566	33.807858	-11.389588	113.170097	28.52186	34.726048	116.412056	31.164859	11.66823	114.7910765	-81.686973	8.70922	114.2880555
-10.073627	8.530599	114.083687	-25.21456	10.32339	114.520737	33.869698	-11.392585	113.416763	28.628281	34.711163	116.407753	31.2489895	11.659289	114.912258	-81.6781095	8.987491	114.129216
-10.275362	7.915812	114.049438	-25.13772	10.383362	114.48439	33.898457	-11.455129	113.581833	28.751255	34.624405	116.410172	31.324856	11.584638	114.9960025	-81.600296	9.182086	113.9727775
-10.454906	7.215293	113.987694	-25.09396	10.408856	114.464211	33.911884	-11.542831	113.647354	28.877884	34.510181	116.341698	31.394884	11.483675	114.994526	-81.582804	9.334037	113.933896
-10.767654	6.092109	113.773224	-25.087673	10.435464	114.447334	33.921001	-11.700326	113.548721	29.025824	34.373085	116.19297	31.4734125	11.3363795	114.8708455	-81.6487585	9.5345485	114.0238225
-11.041213	5.365505	113.595093	-24.956566	10.468988	114.329681	33.922802	-11.716808	113.410568	29.104073	34.341286	116.115974	31.5134375	11.312239	114.763271	-81.4265695	9.625737	113.896091
-11.268966	4.624425	113.428101	-24.867712	10.569385	114.291489	33.949902	-11.650989	113.323524	29.182064	34.387897	116.095039	31.565983	11.368454	114.7092815	-81.301407	9.770316	113.8736965
-11.600389	3.887958	113.323975	-24.821003	10.777134	114.305984	34.016071	-11.527728	113.303116	29.644451	34.357105	115.951538	31.830261	11.4146885	114.627327	-81.472267	10.1395795	113.984641
-11.881976	2.978964	113.28421	-24.749424	11.036394	114.341972	34.100922	-11.338126	113.361443	29.322702	34.736526	116.167831	31.711812	11.6992	114.764637	-81.21066	10.373588	113.919307
-12.227098	2.142691	113.309372	-24.67487	11.363438	114.392624	34.164326	-11.113429	113.487244	29.406527	34.98769	116.150375	31.7854265	11.9371305	114.8188095	-81.1351665	10.7897455	113.9664385
-12.532191	1.213717	113.250885	-24.604158	11.685519	114.380882	34.240738	-10.90478	113.656197	29.486843	35.245125	116.068863	31.8637905	12.1701725	114.86253	-81.0721065	11.2008655	113.899234
-12.940221	-0.241465	113.111938	-24.51265	12.136097	114.291313	34.332363	-10.63334	113.868629	29.576456	35.585567	115.835999	31.9544095	12.4761135	114.852314	-80.9797095	11.7960805	113.730312
-13.222189	-1.267352	113.050797	-24.470646	12.392066	114.205078	34.373356	-10.460786	114.005753	29.629534	35.746979	115.647194	32.001445	12.6430965	114.8264735	-80.942737	12.1410355	113.5836825
-13.547164	-2.243158	113.109802	-24.450665	12.629026	114.235474	34.407654	-10.322421	114.181854	29.690456	35.885376	115.443207	32.049055	12.7814775	114.8125305	-80.950385	12.4765745	113.6584175
-13.953322	-3.239367	113.228584	-24.338255	12.782599	114.20591	34.44912	-10.195922	114.428925	30.166351	35.817543	114.954498	32.3077355	12.8108105	114.6917115	-80.9842455	12.7543875	113.7201085
-14.321874	-4.299111	113.618446	-24.261503	12.988074	114.261688	34.519844	-10.117726	114.812935	30.233032	35.912502	114.590927	32.376438	12.897388	114.701931	-80.899444	13.07876	113.821445
-14.750459	-5.299035	114.260887	-24.207869	13.166664	114.320061	34.586121	-10.03099	115.467789	29.963934	36.112774	114.28125	32.2750275	13.040892	114.8745195	-80.6907655	13.292436	113.7656025
-15.229609	-6.266037	114.830757	-24.132635	13.288401	114.341438	34.669868	-9.972675	116.152702	30.415943	35.993416	113.706902	32.5429055	13.0103705	114.929802	-80.8081755	13.5664315	113.753074
-15.927718	-7.644399	115.869667	-24.086048	13.312261	114.344742	34.759941	-9.921928	117.242386	30.140533	36.06934	113.389694	32.450237	13.073706	115.31604	-80.622333	13.550816	113.373444
-16.392906	-8.463883	116.410027	-24.097246	13.258019	114.418747	34.774578	-9.94171	117.864243	30.170303	35.979935	113.16407	32.4724405	13.0191125	115.5141565	-80.6669325	13.4969255	113.3233375
-16.86441	-9.198674	116.879906	-24.106922	13.142377	114.472351	34.789749	-9.967133	118.342384	30.182951	35.867607	112.999023	32.48635	12.950237	115.6707035	-80.700194	13.334517	113.2739985
-17.421663	-9.874212	117.297432	-24.1474	13.01785	114.498581	34.792053	-10.017323	118.768021	30.181044	35.748539	112.847389	32.4865485	12.865608	115.807705	-80.7813485	13.170092	113.189457
-17.965233	-10.489166	117.549446	-24.195845	12.878209	114.55481	34.771778	-10.088157	119.074806	30.165472	35.632854	112.723053	32.468625	12.7723485	115.8989295	-80.860315	12.9840695	113.2106905
-18.529295	-10.955628	117.807472	-24.340221	12.866317	114.667976	34.752934	-10.156711	119.296028	30.174416	35.491875	112.565979	32.463675	12.667582	115.9310035	-81.144117	13.065052	113.4049485
-19.112535	-11.334032	117.8974	-24.330963	12.782637	114.687576	34.72467	-10.243888	119.417068	30.202061	35.350647	112.435318	32.4633655	12.5533795	115.926193	-81.1252915	13.0118945	113.448959
-19.987825	-11.565408	117.869362	-24.137487	12.596126	114.662407	34.716587	-10.361791	119.387054	30.278456	35.224972	112.372231	32.4975215	12.4315905	115.8796425	-80.7724955	12.7606615	113.4451715
-20.383743	-11.621826	117.619286	-24.044622	12.546079	114.704666	34.725552	-10.406631	119.310394	30.349497	35.203716	112.448967	32.5375245	12.3985425	115.8796805	-80.6267685	12.6936155	113.5296515
-21.229065	-11.352495	117.515862	-23.999123	12.568257	114.780357	34.754284	-10.434432	119.208542	30.430355	35.228874	112.623047	32.5923195	12.397221	115.9157945	-80.5905655	12.739293	113.6449195
-21.963552	-11.065457	117.286392	-23.941383	12.63458	114.872429	34.761688	-10.419642	119.057205	30.524519	35.28809	112.849983	32.6431035	12.434224	115.953594	-80.5258695	12.834936	113.791264
-22.482382	-10.762879	117.056419	-23.874565	12.704319	114.984108	34.760033	-10.393884	118.943024	30.640892	35.339127	113.090744	32.7004625	12.4726215	116.016884	-80.4495925	12.9360165	113.951332
-23.384354	-10.189093	116.911743	-23.787897	12.78988	115.140701	34.765881	-10.361729	118.793213	30.746143	35.389084	113.373878	32.756012	12.5136775	116.0835455	-80.331806	13.0660825	114.1978565
-24.02103	-9.561078	116.74514	-23.71674	12.870439	115.340843	34.782906	-10.336145	118.621124	30.866316	35.45364	113.741638	32.824611	12.5587475	116.181381	-80.258091	13.1821305	114.500305
-25.084301	-8.438878	116.397217	-23.550365	12.937959	115.685783	34.831886	-10.292628	118.319679	31.07048	35.529423	114.380135	32.951183	12.6183975	116.349907	-80.051913	13.2575205	115.021659
-25.77343	-7.596568	116.228195	-23.460842	13.01846	115.921715	34.843197	-10.255704	118.080841	31.221565	35.589771	114.847305	33.032381	12.6670335	116.464073	-79.954065	13.3698865	115.379357
-26.470045	-6.743807	115.935966	-23.37742	13.089161	116.148842	34.872967	-10.20734	117.804039	31.348392	35.683006	115.327988	33.1106795	12.737833	116.5660135	-79.8655195	13.440489	115.7316705
-27.027756	-5.803385	115.834381	-23.322891	13.211634	116.390823	34.883121	-10.089486	117.517944	31.818945	35.665043	115.669418	33.351033	12.7877785	116.593681	-79.996815	13.6354895	116.187965
-27.585926	-4.855698	115.682625	-23.276587	13.315829	116.590179	34.871204	-9.9372	117.272606	31.53466	35.949917	116.364685	33.202932	13.0063585	116.8186455	-79.756106	13.6252995	116.3617125
-28.172817	-3.856761	115.522789	-23.260775	13.472425	116.743576	34.848797	-9.734442	117.037727	31.595453	36.114483	116.8908	33.222125	13.1900205	116.9642635	-79.743675	13.7548295	116.5228885
-28.785351	-2.863164	115.341827	-23.233671	13.641071	116.902901	34.826462	-9.522953	116.817924	31.628128	36.287384	117.404106	33.227295	13.3822155	117.111015	-79.694637	13.8999265	116.694787
-29.533014	-1.716947	115.286659	-23.22781	13.885223	117.098709	34.788628	-9.235143	116.540947	31.666235	36.531559	118.124176	33.2274315	13.648208	117.3325615	-79.6830515	14.122238	116.8648565
-30.072937	-0.989396	115.038979	-23.217756	14.006236	117.177734	34.760277	-9.05936	116.396973	31.681522	36.670685	118.533325	33.2208995	13.8056625	117.465149	-79.6564115	14.2068095	116.890319
-30.763117	-0.273794	114.90612	-23.267969	14.13185	117.240501	34.738583	-8.926188	116.263107	31.68746	36.787548	118.8825	33.2130215	13.93068	117.5728035	-79.7489595	14.33302	116.9081985
-31.320646	0.344985	114.888092	-23.28702	14.268359	117.273209	34.682056	-8.800008	116.184448	31.684536	36.880203	119.120422	33.183296	14.0400975	117.652435	-79.757336	14.4966205	116.893983
-31.997044	0.885015	114.825569	-23.300209	14.372431	117.269302	34.631802	-8.735637	116.068756	31.683041	36.942802	119.242844	33.1574215	14.1035825	117.6558	-79.7578395	14.6412795	116.882804
-32.555984	1.317268	114.855644	-23.321611	14.448788	117.332687	34.562313	-8.670257	116.017853	31.664001	36.983631	119.306114	33.113157	14.156687	117.6619835	-79.756379	14.740889	117.0033905
-33.030441	1.677254	114.8358	-23.382759	14.527	117.253242	34.491791	-8.654999	116.01297	31.641441	36.987431	119.278694	33.066616	14.166216	117.645832	-79.832134	14.887784	116.860652
-33.894413	2.075829	114.903816	-23.450676	14.53472	117.28643	34.362545	-8.676683	116.126701	31.604593	36.933693	119.083771	32.983569	14.128505	117.605236	-79.884921	14.940935	116.967624
-34.546211	2.255852	114.995369	-23.50942	14.484472	117.266571	34.328217	-8.832187	116.192719	31.569916	36.850796	118.922195	32.9490665	14.0093045	117.557457	-79.9679065	14.9596395	116.975685
-35.181618	2.388955	115.04686	-23.531593	14.37764	117.240654	34.26149	-8.963467	116.326096	31.54364	36.732807	118.716576	32.902565	13.88467	117.521336	-79.965751	14.87061	116.959972
-35.750866	2.416391	115.082573	-23.345238	14.073118	117.024353	34.210388	-9.113715	116.427162	31.498856	36.602917	118.488647	32.854622	13.744601	117.4579045	-79.545098	14.401635	116.5908015
-36.381161	2.422858	114.986084	-23.704193	14.099981	117.071404	34.154259	-9.268074	116.45372	31.446669	36.456146	118.25386	32.800464	13.594036	117.35379	-80.20885	14.605926	116.789018
-36.997482	2.327912	114.889702	-23.735283	13.926528	116.93145	34.110485	-9.409079	116.426659	31.392658	36.302006	117.974541	32.7515715	13.4464635	117.2006	-80.2221375	14.4065925	116.6623
-37.527489	2.101738	114.777039	-23.462643	13.52495	116.589424	34.077507	-9.528966	116.355408	31.334833	36.174534	117.720566	32.70617	13.322784	117.037987	-79.631456	13.727116	116.140861
-38.369907	1.66589	114.521622	-23.746796	13.488667	116.547966	34.04451	-9.65597	116.24633	31.287628	36.018997	117.447838	32.666069	13.1815135	116.847084	-80.159661	13.7958205	116.248848
-39.019333	1.343396	114.460373	-23.45475	13.22191	116.25769	34.032593	-9.744265	116.228439	31.300406	35.909317	117.2444	32.6664995	13.082526	116.7364195	-79.5759995	13.361294	115.7789605
-39.642471	1.009953	114.429344	-23.476999	13.090886	116.182365	34.009438	-9.844254	116.253998	31.348143	35.808365	117.024292	32.6787905	12.9820555	116.639145	-79.6327885	13.1997165	115.725585
-40.272991	0.669294	114.437698	-23.705122	13.201554	116.249016	33.973534	-9.992077	116.351318	31.397087	35.64257	116.773987	32.6853105	12.8252465	116.5626525	-80.0955545	13.5778615	115.9353795
-40.870876	0.319911	114.42807	-23.429836	12.888886	115.963768	33.910172	-10.161255	116.523911	31.455725	35.42487	116.498253	32.6829485	12.6318075	116.511082	-79.5426205	13.1459645	115.416454
-41.461838	-0.055493	114.416054	-23.678503	12.925463	115.96022	33.860172	-10.384862	116.717438	31.521793	35.161015	116.181694	32.6909825	12.3880765	116.449566	-80.0479885	13.4628495	115.470874
-41.920475	-0.502971	114.412979	-23.703327	12.746584	115.786018	33.785213	-10.621298	116.924324	31.556393	34.883179	115.824661	32.670803	12.1309405	116.3744925	-80.077457	13.3622275	115.1975435
-42.719913	-1.18395	114.340721	-23.746733	12.467895	115.507317	33.666553	-10.999191	117.275658	31.591759	34.430065	115.157341	32.629156	11.715437	116.2164995	-80.122622	13.220353	114.7981345
-43.365036	-1.608237	114.366722	-23.781981	12.246813	115.30986	33.576672	-11.26277	117.524864	31.61202	34.13245	114.644852	32.594346	11.43484	116.084858	-80.158308	13.058786	114.534862
-43.956776	-1.978117	114.441643	-23.826954	12.049946	115.155998	33.486404	-11.482506	117.737434	31.589981	33.87183	114.087227	32.5381925	11.194662	115.9123305	-80.1921005	12.90523	114.3996655
-44.598743	-2.261818	114.602814	-23.904987	11.883969	115.024529	33.42828	-11.690516	117.8993	31.541065	33.638088	113.48996	32.4846725	10.973786	115.69463	-80.2946465	12.794152	114.354428
-45.211021	-2.443605	114.764381	-23.977835	11.702549	114.936913	33.330639	-11.814982	118.083084	31.435469	33.399628	112.905464	32.383054	10.792323	115.494274	-80.338724	12.612775	114.379552
-45.82687	-2.625526	114.939537	-24.041008	11.51648	114.884201	33.281593	-12.017183	118.191467	31.308681	33.169113	112.360367	32.295137	10.575965	115.275917	-80.377153	12.456995	114.492485
-46.381821	-2.833592	115.260246	-24.154121	11.291657	114.885803	33.1926	-12.179433	118.339882	31.609821	32.897552	111.647209	32.4012105	10.3590595	114.9935455	-80.7094525	12.2242545	114.7780605
-47.31329	-2.956496	115.687561	-24.309298	10.95777	115.009453	33.081585	-12.397826	118.425056	31.380817	32.606567	111.015701	32.231201	10.1043705	114.7203785	-80.849797	11.8111695	115.2985275
-47.956211	-2.916573	115.970657	-24.402048	10.694958	115.163841	33.036339	-12.532175	118.422722	31.180454	32.449665	110.709557	32.1083965	9.958745	114.5661395	-80.9124925	11.431171	115.7615425
-48.631172	-2.767614	116.266296	-24.515017	10.439375	115.345535	32.994457	-12.657912	118.360329	30.524555	32.373882	110.702446	31.759506	9.857985	114.5313875	-80.78954	11.020765	116.1596825
-49.252735	-2.516121	116.520454	-24.624748	10.188355	115.53981	32.940586	-12.743656	118.275246	30.696926	32.162521	110.400757	31.818756	9.7094325	114.3380015	-81.068252	10.6672775	116.7416185
-49.856449	-2.187065	116.753731	-24.755337	9.953366	115.736076	32.895439	-12.807994	118.152084	30.04047	32.241726	110.402885	31.4679545	9.716866	114.2774845	-80.9786285	10.189866	117.1946675
-50.395031	-1.755746	116.973984	-24.865358	9.739785	115.922722	32.821102	-12.873189	118.025604	30.204021	32.154137	110.106346	31.5125615	9.640474	114.065975	-81.2432775	9.839096	117.779469
-50.972641	-1.116774	117.221497	-25.027868	9.536422	116.123787	32.755825	-12.928584	117.887566	29.508167	32.157822	110.205315	31.131996	9.614619	114.0464405	-81.187732	9.458225	118.2011335
-51.812584	0.047234	117.597153	-25.198481	9.266365	116.490936	32.637878	-13.027474	117.703926	29.5634	32.055305	110.011688	31.100639	9.5139155	113.857807	-81.497601	9.0188145	119.124065
-52.316368	0.890916	117.88887	-25.344213	9.080303	116.774513	32.552139	-13.095922	117.579987	29.335732	31.963427	110.033356	30.9439355	9.4337525	113.8066715	-81.6323615	8.7268535	119.7423545
-52.776794	1.850153	118.150116	-25.473616	8.909174	117.083038	32.434593	-13.186682	117.425896	28.668156	32.020958	110.251823	30.5513745	9.417138	113.8388595	-81.4986065	8.40121	120.3272165
-53.26609	2.924445	118.482849	-25.611454	8.737405	117.361595	32.313328	-13.270243	117.275131	28.863445	31.859726	110.06041	30.5883865	9.2947415	113.6677705	-81.8112945	8.1800685	121.0554195
-53.651863	4.14024	118.738281	-25.742981	8.557097	117.612053	32.175644	-13.354641	117.10321	28.15766	31.913223	110.184326	30.166652	9.279291	113.643768	-81.652614	7.834903	121.580338
-54.006512	5.350892	118.920959	-25.924829	8.421936	117.787575	32.026909	-13.416602	116.916367	27.885115	31.865988	110.082863	29.956012	9.224693	113.499615	-81.80567	7.619179	122.075535
-54.385258	6.654499	118.984604	-26.127302	8.311532	117.869995	31.864489	-13.49349	116.678711	27.610775	31.852129	109.981903	29.737632	9.1793195	113.330307	-81.992236	7.4437445	122.409683
-54.802841	8.809487	118.873146	-26.455433	8.100602	117.847717	31.603798	-13.601744	116.243187	27.206942	31.853905	109.807396	29.40537	9.1260805	113.0252915	-82.316236	7.0751235	122.6701425
-55.041534	10.284127	118.693665	-26.64469	7.994466	117.743774	31.407495	-13.670538	115.884605	26.938835	31.874149	109.738838	29.173165	9.1018055	112.8117215	-82.462545	6.8871265	122.6758265
-55.19582	11.88264	118.554916	-26.879871	7.907984	117.570076	31.192312	-13.730462	115.445755	26.681608	31.885448	109.693253	28.93696	9.077493	112.569504	-82.696702	6.738475	122.570648
-55.305809	13.469116	118.366982	-27.079735	7.821808	117.373512	30.964842	-13.775743	115.018425	26.459238	31.91291	109.702446	28.71204	9.0685835	112.3604355	-82.87151	6.5750325	122.3865885
-55.354763	15.140304	118.207085	-27.285286	7.724903	117.286507	30.73769	-13.793407	114.533112	26.251183	31.986115	109.797905	28.4944365	9.096354	112.1655085	-83.0650085	6.353452	122.4075055
-55.079224	17.054663	118.063423	-27.50235	7.736513	116.964996	30.534836	-13.80357	114.060799	26.09078	32.052197	109.929405	28.312808	9.1243135	111.995102	-83.317508	6.3487125	121.93489
-55.268097	18.612373	117.868851	-27.422895	7.502203	116.690788	30.341738	-13.763496	113.647034	25.946968	32.170769	110.076614	28.144353	9.2036365	111.861824	-82.990143	5.8007695	121.519752
-55.043419	21.286295	117.683624	-27.677765	7.57862	116.348671	30.100399	-13.662102	113.038612	25.777161	32.356808	110.312798	27.93878	9.347353	111.675705	-83.29431	5.809887	121.021637
-54.808228	23.081018	117.541679	-28.019567	7.849011	116.204201	29.94907	-13.555429	112.700562	25.673973	32.493435	110.417603	27.8115215	9.469003	111.5590825	-83.8506555	6.229019	120.8493195
-54.48925	24.8689	117.524483	-27.919535	7.706808	115.921577	29.82341	-13.443454	112.383568	25.558222	32.60331	110.5299	27.690816	9.579928	111.456734	-83.529886	5.833688	120.38642
-54.15398	26.621655	117.449341	-28.255255	7.931516	115.801933	29.689846	-13.314648	112.120903	25.440268	32.709145	110.650894	27.565057	9.6972485	111.3858985	-84.075567	6.1657835	120.2179675
-53.759583	28.345102	117.469254	-28.333494	7.959771	115.570854	29.610184	-13.222043	111.853767	25.339729	32.834782	110.784317	27.4749565	9.8063695	111.319042	-84.1419445	6.1131725	119.822666
-53.336273	30.00581	117.362389	-28.414473	7.978657	115.30291	29.547194	-13.121377	111.570724	25.269028	32.929699	110.906578	27.408111	9.904161	111.238651	-84.237057	6.053153	119.367169
-52.886539	31.644579	117.236122	-28.478458	7.993331	115.028366	29.487055	-13.016285	111.281837	25.19421	33.043751	111.017204	27.3406325	10.013733	111.1495205	-84.2975485	5.972929	118.9072115
-52.123661	34.009254	117.168388	-28.706896	8.194942	114.666214	29.369202	-12.820287	110.791588	25.099356	33.267189	111.124908	27.234279	10.223451	110.958248	-84.648071	6.166433	118.37418
-51.539848	35.529163	117.199669	-28.641924	8.156966	114.247322	29.314548	-12.664597	110.408936	24.996794	33.424374	111.222252	27.155671	10.3798885	110.815594	-84.439519	5.9340435	117.67905
-50.911079	36.941212	117.311134	-28.671164	8.243297	114.000214	29.26865	-12.469588	110.036278	24.914156	33.609089	111.336662	27.091403	10.5697505	110.68647	-84.433731	5.9168435	117.313958
-50.268967	38.340488	117.446754	-28.737141	8.359337	113.777222	29.230949	-12.252055	109.77166	25.155836	33.67477	111.332321	27.1933925	10.7113575	110.5519905	-84.6676745	6.0073165	117.0024535
-49.59359	39.667061	117.588333	-28.776085	8.443446	113.563606	29.215946	-12.02622	109.545601	25.04995	33.768398	111.533524	27.132948	10.871089	110.5395625	-84.685118	6.015803	116.5876495
-48.848721	40.839134	117.855835	-28.833145	8.57618	113.343491	29.236525	-11.777091	109.323288	24.619942	34.288544	111.984993	26.9282335	11.2557265	110.6541405	-84.5945235	5.8966335	116.0328415
-48.14513	41.947403	118.100235	-28.878695	8.694336	113.222969	29.256227	-11.507959	109.147011	24.502403	34.548054	112.225197	26.879315	11.5200475	110.686104	-84.636705	5.8686245	115.759834
-46.94421	43.449184	118.396912	-28.923347	8.892819	113.053825	29.299519	-11.108259	108.963585	24.329666	34.917702	112.569237	26.8145925	11.9047215	110.766411	-84.6612865	5.8809165	115.341239
-46.104259	44.275673	118.451904	-29.011789	9.032962	112.959694	29.339483	-10.873836	108.910217	24.228086	35.139378	112.758842	26.7837845	12.132771	110.8345295	-84.8073625	5.933153	115.0848585
-45.006256	44.881111	118.388222	-29.029633	9.17174	112.857185	29.364124	-10.677136	108.907936	24.128195	35.350342	112.880577	26.7461595	12.336603	110.8942565	-84.8054255	6.006877	114.8201135
-44.055321	45.454693	118.329147	-29.085562	9.297386	112.774933	29.413912	-10.506756	108.93161	24.046906	35.522404	112.93631	26.730409	12.507824	110.93396	-84.901533	6.086948	114.615906
-43.206608	45.845585	118.219292	-29.143578	9.407194	112.650612	29.464764	-10.390243	109.001717	23.963476	35.656208	112.992798	26.71412	12.6329825	110.9972575	-85.001276	6.1814055	114.3039665
-42.322945	46.30825	118.209145	-29.126635	9.489279	112.527382	29.49864	-10.30573	109.065224	23.898352	35.749756	113.006081	26.698496	12.722013	111.0356525	-84.951766	6.256545	114.0191115
-41.19531475	46.46041175	117.9502643	-29.176403	9.556281	112.422432	29.53371	-10.245341	109.100876	23.853455	35.823719	112.994919	26.6935825	12.789189	111.0478975	-85.0463885	6.323373	113.7969665
-40.0676845	46.6125735	117.6913835	-29.218874	9.61074	112.281166	29.583105	-10.157728	109.17556	23.794451	35.91634	112.944473	26.688778	12.879306	111.0600165	-85.126526	6.342174	113.5023155
