# Supplementary material for: How to jointly control a ball trajectory on a moving board: Methodological insights into Motor Learning and Rehabilitation
Source: PLoS One. 2025 Oct 15;20(10):e0334588. doi: 10.1371/journal.pone.0334588 (PMC12527165; doi:10.1371/journal.pone.0334588)
Supplement: S2 Data — (ZIP) [file pone.0334588.s002.zip › D4_027.csv]

Ball_X	Ball_Y	Ball_Z	BoardCentre_X	BoardCentre_Y	BoardCentre_Z	P1LeftHand_X	P1LeftHand_Y	P1LeftHand_Z	P1RightHand_X	P1RightHand_Y	P1RightHand_Z	P1MidHands_X	P1MidHands_Y	P1MidHands_Z	P2MidHands_X	P2MidHands_Y	P2MidHands_Z
-16.772505	28.027136	113.183174	-31.209904	12.162835	114.444946	27.140171	-9.142198	113.337563	23.561321	39.317673	112.300835	25.350746	15.0877375	112.819199	-87.770554	9.2379325	116.070693
-16.080688	28.096638	113.123344	-31.341883	12.345409	114.349449	27.144876	-8.938226	113.180305	23.523403	39.511784	112.580551	25.3341395	15.286779	112.880428	-88.0179055	9.404039	115.81847
-15.291836	28.124588	113.152489	-31.331591	12.462568	114.084602	27.172003	-8.739944	113.057564	23.5156	39.685448	112.93087	25.3438015	15.472752	112.994217	-88.0069835	9.452384	115.174987
-14.510201	28.145004	113.194946	-31.356689	12.538582	113.793625	27.238607	-8.575927	112.966751	23.535891	39.846424	113.334442	25.387249	15.6352485	113.1505965	-88.100627	9.4419155	114.4366535
-13.734409	28.133873	113.29998	-31.261805	12.56112	113.402199	27.31109	-8.439277	112.889061	23.582232	39.961845	113.822647	25.446661	15.761284	113.355854	-87.970271	9.360956	113.448544
-12.933678	28.14035	113.33889	-31.310225	12.636389	113.144432	27.405592	-8.317353	112.85553	23.651114	40.045002	114.348137	25.528353	15.8638245	113.6018335	-88.148803	9.4089535	112.6870305
-11.716193	28.269512	113.460243	-31.209362	12.644902	112.5131	27.583927	-8.149864	112.862541	23.826031	39.642227	115.171944	25.704979	15.7461815	114.0172425	-88.123703	9.5436225	111.0089575
-10.892441	28.203291	113.584305	-31.188065	12.67052	112.093018	27.712891	-8.060184	112.887207	23.885853	39.727615	115.634415	25.799372	15.8337155	114.260811	-88.175502	9.5073245	109.925225
-10.166198	28.139057	113.646507	-31.174437	12.680205	111.728241	27.813244	-7.960618	112.895729	23.923811	39.806412	116.020897	25.8685275	15.922897	114.458313	-88.2174015	9.437513	108.998169
-9.059082	27.759737	113.447586	-31.082069	12.696272	111.434387	27.928921	-7.874028	112.851273	23.954407	39.851509	116.317245	25.941664	15.9887405	114.584259	-88.105802	9.4038035	108.284515
-8.669415	27.704075	113.651871	-30.9771	12.704724	111.279381	28.082344	-7.77528	112.787628	24.011078	39.908993	116.551552	26.046711	16.0668565	114.66959	-88.000911	9.3425915	107.889172
-8.012862	27.508202	113.715813	-30.83839	12.739075	111.22683	28.248104	-7.667907	112.766052	24.111164	39.986656	116.718437	26.179634	16.1593745	114.7422445	-87.856414	9.3187755	107.7114155
-7.034592	27.122047	113.615738	-30.700552	12.76495	111.222122	28.422821	-7.569236	112.792206	24.164707	40.582623	116.812279	26.293764	16.5066935	114.8022425	-87.694868	9.0232065	107.6420015
-6.333415	26.608149	113.876953	-30.48805	12.822095	111.354874	28.681871	-7.444396	112.883614	24.346609	40.710316	117.007912	26.51424	16.63296	114.945763	-87.49034	9.01123	107.763985
-5.775895	26.11961	114.010033	-30.404972	12.851206	111.440781	28.834421	-7.389493	113.005135	24.473763	40.783417	117.093971	26.654092	16.696962	115.049553	-87.464036	9.00545	107.832009
-5.196716	25.537794	114.040352	-30.300278	12.920772	111.54052	28.970062	-7.330598	113.168419	24.586641	40.870514	117.226807	26.7783515	16.769958	115.197613	-87.3789075	9.071586	107.883427
-4.768109	24.925507	114.164124	-30.209738	12.921436	111.614418	29.095474	-7.295201	113.352325	24.6793	40.927128	117.356216	26.887387	16.8159635	115.3542705	-87.306863	9.0269085	107.8745655
-4.413064	24.226856	114.169632	-30.151224	12.965364	111.677742	29.205519	-7.258789	113.541321	24.759937	40.985653	117.454613	26.982728	16.863432	115.497967	-87.285176	9.067296	107.857517
-4.110688	23.492279	114.183136	-30.112085	12.985253	111.747002	29.271742	-7.226838	113.716888	24.817717	41.040043	117.519989	27.0447295	16.9066025	115.6184385	-87.2688995	9.0639035	107.8755655
-3.76191	22.605701	114.104988	-30.066956	13.008547	111.805405	29.338192	-7.170034	113.867912	24.87344	41.10923	117.488251	27.105816	16.969598	115.6780815	-87.239728	9.047496	107.9327285
-3.483013	21.217543	114.030472	-30.003448	13.054959	111.88134	29.459023	-7.071711	114.095734	24.919909	41.217396	117.401672	27.189466	17.0728425	115.748703	-87.196362	9.0370755	108.013977
-3.322278	20.392347	114.124344	-29.931599	13.076311	111.915588	29.572149	-7.019304	114.259613	24.960163	41.286884	117.295013	27.266156	17.13379	115.777313	-87.129354	9.018832	108.053863
-3.182351	19.470116	113.889313	-29.858641	13.066416	111.96183	29.70384	-6.96278	114.441086	24.997625	41.339066	117.157349	27.3507325	17.188143	115.7992175	-87.0680145	8.944689	108.1244425
-3.045802	18.453928	113.76355	-29.753948	13.081716	112.047348	29.840446	-6.921103	114.623344	25.04743	41.399681	116.9981	27.443938	17.239289	115.810722	-86.951834	8.924143	108.283974
-2.983764	17.424871	113.72625	-29.619202	13.092664	112.126633	29.988083	-6.886718	114.823708	25.125271	41.432693	116.806778	27.556677	17.2729875	115.815243	-86.795081	8.9123405	108.438023
-2.939619	16.379045	113.668312	-29.51967	13.067673	112.222183	30.141481	-6.868617	115.0252	25.221544	41.43911	116.60601	27.6815125	17.2852465	115.815605	-86.7208525	8.8500995	108.628761
-2.8285	15.399488	113.629196	-29.383654	13.036916	112.333725	30.281952	-6.871413	115.210304	25.334164	41.443092	116.422272	27.808058	17.2858395	115.816288	-86.575366	8.7879925	108.851162
-2.835939	13.812971	113.732788	-29.206091	12.952824	112.494171	30.495552	-6.859459	115.489792	25.490818	41.443558	116.232933	27.993185	17.2920495	115.8613625	-86.405367	8.6135985	109.1269795
-2.906411	12.718294	113.702477	-29.088253	12.881019	112.543152	30.627043	-6.864507	115.667381	25.984617	41.275707	115.967331	28.30583	17.2056	115.817356	-86.482336	8.556438	109.268948
-2.973279	11.651139	113.654724	-28.995228	12.800439	112.554947	30.758322	-6.879669	115.808578	26.081299	41.264366	115.932693	28.4198105	17.1923485	115.8706355	-86.4102665	8.4085295	109.2392585
-3.102518	10.512501	113.615677	-28.890562	12.710519	112.5327	30.896299	-6.867024	115.904274	26.153648	41.273407	115.918411	28.5249735	17.2031915	115.9113425	-86.3060975	8.2178465	109.1540575
-3.272439	9.370454	113.54982	-28.764385	12.640156	112.44677	31.031857	-6.834443	115.979591	26.237732	41.307388	115.874657	28.6347945	17.2364725	115.927124	-86.1635645	8.0438395	108.966416
-3.482081	8.234744	113.459717	-28.631405	12.595309	112.371956	31.182108	-6.789699	116.010986	25.938061	41.501759	115.981331	28.5600845	17.35603	115.9961585	-85.8228945	7.834588	108.7477535
-3.698387	7.15835	113.466202	-28.482147	12.568097	112.305939	31.35137	-6.722576	116.021904	26.025953	41.559364	115.855194	28.6886615	17.418394	115.938549	-85.6529555	7.7178	108.673329
-4.08172	5.660951	113.246132	-28.217899	12.58794	112.19709	31.641102	-6.633974	116.034523	26.177416	41.636322	115.609047	28.909259	17.501174	115.821785	-85.345057	7.674706	108.572395
-4.409056	4.628197	113.134491	-28.078783	12.583034	112.1763	31.810804	-6.582185	116.066505	26.278158	41.678593	115.418587	29.044481	17.548204	115.742546	-85.202047	7.617864	108.610054
-4.762855	3.625973	113.046097	-27.923346	12.595966	112.14875	31.976217	-6.552233	116.135956	26.402225	41.696472	115.245102	29.189221	17.5721195	115.690529	-85.035913	7.6198125	108.606971
-4.893989	2.740144	113.199081	-27.742859	12.595325	112.117432	32.159851	-6.568576	116.231834	26.537874	41.678226	115.08329	29.3488625	17.554825	115.657562	-84.8345805	7.635825	108.577302
-5.232068	1.848042	113.261452	-27.612213	12.551665	112.10405	32.306782	-6.614007	116.382942	26.689854	41.621513	114.956917	29.498318	17.503753	115.6699295	-84.722744	7.599577	108.5381705
-5.567382	0.920917	113.227402	-27.460443	12.481305	112.084137	32.457001	-6.707235	116.518494	27.222242	41.372993	114.664757	29.8396215	17.332879	115.5916255	-84.7605075	7.629731	108.5766485
-6.036562	0.022756	113.253639	-27.315792	12.340078	112.089432	32.5816	-6.801142	116.60334	27.382601	41.271656	114.59185	29.9821005	17.235257	115.597595	-84.6136845	7.444899	108.581269
-6.719632	-1.216269	113.143471	-27.112246	12.078916	112.157127	32.781445	-6.964005	116.634796	27.192032	41.279518	114.7882	29.9867385	17.1577565	115.711498	-84.2112305	7.0000755	108.602756
-7.239165	-2.069512	113.094795	-26.962715	11.891849	112.219681	32.928711	-7.070935	116.642799	27.707228	41.017765	114.63649	30.3179695	16.973415	115.6396445	-84.2433995	6.810283	108.7997175
-7.843407	-2.916704	113.064384	-26.837891	11.741023	112.281715	33.080612	-7.179752	116.656494	27.424139	41.084827	114.874352	30.2523755	16.9525375	115.765423	-83.9281575	6.5295085	108.798007
-8.483618	-3.730173	113.06881	-26.674637	11.61021	112.318634	33.224934	-7.274699	116.675034	27.526485	40.992733	114.866951	30.3757095	16.859017	115.7709925	-83.7249835	6.361403	108.8662755
-9.070971	-4.5301	113.052368	-26.582205	11.502522	112.347565	33.376892	-7.376264	116.735611	27.64773	40.89946	114.808151	30.512311	16.761598	115.771881	-83.676721	6.243446	108.923249
-9.714479	-5.334927	113.044647	-26.467598	11.409022	112.353455	33.507244	-7.465569	116.750694	28.155825	40.63554	114.578201	30.8315345	16.5849855	115.6644475	-83.7667305	6.2330585	109.0424625
-10.373807	-6.171084	112.970184	-26.337593	11.314064	112.378716	33.627563	-7.575799	116.755692	28.288063	40.527653	114.562645	30.957813	16.475927	115.6591685	-83.632999	6.152201	109.0982635
-11.390088	-7.377895	112.740746	-26.163153	11.142091	112.393486	33.78278	-7.772537	116.626419	28.088388	40.524261	114.861977	30.935584	16.375862	115.744198	-83.26189	5.90832	109.042774
-12.155904	-8.133094	112.517754	-26.049763	10.994017	112.416252	33.862785	-7.874887	116.475632	28.206581	40.416752	114.998749	31.034683	16.2709325	115.7371905	-83.134209	5.7171015	109.0953135
-12.903586	-8.897617	112.254623	-25.962391	10.89697	112.398849	33.942455	-7.950678	116.302719	28.674862	40.202316	114.986	31.3086585	16.125819	115.6443595	-83.2334405	5.668121	109.1533385
-13.75107	-9.665944	112.069443	-25.869392	10.85047	112.385117	34.022537	-7.971701	116.134384	28.375065	40.325428	115.28363	31.198801	16.1768635	115.709007	-82.937585	5.5240765	109.061227
-14.604545	-10.377398	111.926567	-25.762337	10.85012	112.398293	34.103302	-7.979573	116.036835	28.45813	40.318153	115.339401	31.280716	16.16929	115.688118	-82.80539	5.53095	109.108468
-15.459696	-11.11001	111.907257	-25.654823	10.917821	112.385544	34.182018	-7.983341	116.010574	28.566429	40.288639	115.270744	31.3742235	16.152649	115.640659	-82.6838695	5.682993	109.130429
-16.312531	-11.869455	111.923172	-25.531864	10.985277	112.373802	34.264069	-8.030396	116.057144	28.720375	40.227394	115.106216	31.492222	16.098499	115.58168	-82.55595	5.872055	109.165924
-17.805622	-12.945879	112.195351	-25.38155	11.09444	112.318779	34.385509	-8.183273	116.239319	28.987125	40.072716	114.655197	31.686317	15.9447215	115.447258	-82.449417	6.2441585	109.1903
-18.807968	-13.650537	112.464645	-25.248226	11.148612	112.281021	34.442696	-8.329473	116.403709	29.177254	39.913742	114.220024	31.809975	15.7921345	115.3118665	-82.306427	6.5050895	109.2501755
-19.772316	-14.373013	112.731155	-25.127945	11.166395	112.268105	34.488289	-8.476535	116.561302	29.754778	39.551453	113.570824	32.1215335	15.537459	115.066063	-82.3774235	6.795331	109.470147
-20.883993	-15.006067	113.127602	-25.000715	11.150624	112.307945	34.527428	-8.637621	116.710922	29.51664	39.505695	113.279579	32.022034	15.434037	114.9952505	-82.023464	6.867211	109.6206395
-21.923687	-15.609453	113.532547	-24.899349	11.082868	112.381454	34.57428	-8.788699	116.82576	30.042469	39.117481	112.650253	32.3083745	15.164391	114.7380065	-82.1070725	7.001345	110.0249015
-22.952524	-16.166794	113.870193	-24.756224	10.982535	112.497452	34.634674	-8.949231	116.942093	30.142126	38.905399	112.188087	32.3884	14.978084	114.56509	-81.900848	6.986986	110.429814
-24.072222	-16.637394	114.322617	-24.675709	10.845356	112.648186	34.691395	-9.078433	117.026413	29.792765	38.863625	111.957184	32.24208	14.892596	114.4917985	-81.593498	6.798116	110.8045735
-25.687578	-17.24209	115.043381	-24.548731	10.620206	112.90612	34.782661	-9.285871	117.162392	30.187809	38.416187	111.194351	32.485235	14.565158	114.1783715	-81.582697	6.675254	111.6338685
-26.731623	-17.533409	115.474792	-24.505867	10.465716	113.108658	34.823463	-9.40095	117.276405	30.193323	38.231747	110.844734	32.508393	14.4153985	114.0605695	-81.520127	6.5160335	112.1567465
-27.85537	-17.734386	115.966057	-24.444441	10.301934	113.332542	34.870033	-9.529618	117.387131	29.787237	38.192551	110.778358	32.328635	14.3314665	114.0827445	-81.217517	6.2724015	112.5823395
-28.96423	-17.81979	116.411713	-24.390808	10.167601	113.542976	34.913532	-9.671199	117.555222	29.800749	38.041466	110.573067	32.3571405	14.1851335	114.0641445	-81.1387565	6.1500685	113.0218075
-30.024628	-17.829069	116.731873	-24.347008	10.014903	113.721657	34.96698	-9.777219	117.678627	29.828772	37.919857	110.433044	32.397876	14.071319	114.0558355	-81.091892	5.958487	113.3874785
-31.035978	-17.746861	116.819298	-24.340069	9.876642	113.855919	35.010212	-9.870446	117.756035	29.838511	37.816875	110.372398	32.4243615	13.9732145	114.0642165	-81.1044995	5.7800695	113.6476215
-32.151367	-17.546408	116.823708	-24.298508	9.71355	113.910385	35.04018	-9.942347	117.764458	29.830317	37.76812	110.355972	32.4352485	13.9128865	114.060215	-81.0322645	5.5142135	113.760555
-33.671207	-17.090776	116.611252	-24.262804	9.528626	113.98542	35.106293	-9.979355	117.62439	29.819689	37.778454	110.414337	32.462991	13.8995495	114.0193635	-80.988599	5.1577025	113.9514765
-34.623383	-16.656256	116.312729	-24.239986	9.49306	113.989876	35.140224	-9.944033	117.482666	29.802715	37.828671	110.521988	32.4714695	13.942319	114.002327	-80.9514415	5.043801	113.977425
-35.653339	-16.089729	115.967522	-24.206251	9.472792	113.975082	35.183495	-9.884373	117.308319	29.787264	37.938576	110.673889	32.4853795	14.0271015	113.991104	-80.8978815	4.9184825	113.95906
-36.63253	-15.423502	115.664398	-24.197966	9.504011	113.945892	35.200043	-9.794527	117.097923	29.776785	38.093422	110.834419	32.488414	14.1494475	113.966171	-80.884346	4.8585745	113.925613
-37.544189	-14.691466	115.373062	-24.156679	9.583687	113.941643	35.202091	-9.70384	116.865631	29.775953	38.229778	110.974899	32.489022	14.262969	113.920265	-80.80238	4.904405	113.963021
-38.453987	-13.807024	115.240707	-24.153414	9.645733	114.000748	35.188408	-9.63378	116.63723	30.166363	38.188763	110.857201	32.6773855	14.2774915	113.7472155	-80.9842135	5.0139745	114.2542805
-39.294209	-12.849996	115.275047	-24.087027	9.749207	114.093292	35.177406	-9.561533	116.456223	30.195353	38.264278	110.875229	32.6863795	14.3513725	113.665726	-80.8604335	5.1470415	114.520858
-40.562256	-11.333396	115.377663	-24.002653	9.829483	114.328598	35.184124	-9.522481	116.247131	30.244499	38.325275	110.929993	32.7143115	14.401397	113.588562	-80.7196175	5.257569	115.068634
-41.351585	-10.222467	115.515816	-23.931829	9.852514	114.533913	35.20676	-9.534688	116.146172	30.2677	38.338562	110.986122	32.73723	14.401937	113.566147	-80.600888	5.303091	115.501679
-42.041168	-9.078041	115.658905	-23.863451	9.817495	114.715897	35.218422	-9.559249	116.032066	30.290541	38.345615	111.082283	32.7544815	14.393183	113.5571745	-80.4813835	5.241807	115.8746195
-42.75016	-7.913163	115.753647	-23.870026	9.757329	114.91259	35.216297	-9.59999	115.906776	29.905548	38.506489	111.38723	32.5609225	14.4532495	113.647003	-80.3009745	5.0614085	116.178177
-43.37426	-6.684957	115.823509	-23.821869	9.642959	115.091217	35.192303	-9.67811	115.729263	30.284639	38.321091	111.348785	32.738471	14.3214905	113.539024	-80.382209	4.9644275	116.64341
-43.947704	-5.386079	115.900215	-23.83021	9.463387	115.24823	35.184391	-9.752782	115.469612	30.25411	38.28756	111.575409	32.7192505	14.267389	113.5225105	-80.3796705	4.659385	116.9739495
-44.50901	-4.129458	115.814957	-23.823042	9.297388	115.353218	35.14175	-9.803902	115.189911	30.209087	38.272415	111.872803	32.6754185	14.2342565	113.531357	-80.3215025	4.3605195	117.175079
-45.223484	-2.115165	115.638351	-23.928999	9.076509	115.472237	35.01902	-9.8394	114.685226	29.786509	37.949432	112.69735	32.4027645	14.055016	113.691288	-80.2607625	4.098002	117.253186
-45.647907	-0.804262	115.475655	-24.160814	9.094119	115.630936	34.918369	-9.829995	114.315811	29.73332	38.031342	113.093231	32.3258445	14.1006735	113.704521	-80.6474725	4.0875645	117.557351
-45.998226	0.562281	115.347466	-23.987125	8.887434	115.30809	34.804333	-9.784134	113.940582	29.716482	38.091351	113.47052	32.2604075	14.1536085	113.705551	-80.2346575	3.6212595	116.910629
-46.305992	1.972033	115.290619	-24.019941	8.899641	115.273987	34.685688	-9.717282	113.591751	29.730457	38.152515	113.828087	32.2080725	14.2176165	113.709919	-80.2479545	3.5816655	116.838055
-46.537498	3.324613	115.22583	-24.060598	8.973941	115.255478	34.589584	-9.635647	113.318718	29.77784	38.235428	114.131561	32.183712	14.2998905	113.7251395	-80.304908	3.6479915	116.7858165
-46.67411	4.652932	115.213097	-24.07584	9.053934	115.194496	34.514538	-9.533743	113.071106	29.849499	38.331402	114.362953	32.1820185	14.3988295	113.7170295	-80.3336985	3.7090385	116.6719625
-46.747772	5.994051	115.231415	-24.064611	9.223697	115.181755	34.463814	-9.415997	112.886032	29.872686	38.987793	114.506783	32.16825	14.785898	113.6964075	-80.297472	3.661496	116.6671025
-46.738918	7.863466	115.276123	-24.051735	9.489429	115.134445	34.423702	-9.219958	112.700859	29.983049	39.178406	114.712357	32.2033755	14.979224	113.706608	-80.3068455	3.999634	116.562282
-46.63633	9.002097	115.266541	-24.025032	9.678	115.087845	34.407898	-9.113804	112.626907	30.427206	39.130745	114.617065	32.417552	15.0084705	113.621986	-80.467616	4.3475295	116.553704
-46.439259	10.074778	115.287437	-24.025072	9.863007	115.043808	34.407059	-9.016849	112.560951	30.477566	39.232235	114.645363	32.4423125	15.107693	113.603157	-80.4924565	4.618321	116.484459
-46.182644	11.153689	115.303337	-23.990116	9.998003	115.012917	34.365032	-8.919107	112.56424	30.506548	39.321129	114.631943	32.43579	15.201011	113.5980915	-80.416022	4.794995	116.4277425
-45.841522	12.115837	115.333534	-24.021328	10.10791	114.954308	34.361862	-8.838348	112.573051	30.104134	39.563866	114.769554	32.232998	15.362759	113.6713025	-80.275654	4.853061	116.2373135
-45.492599	12.999469	115.275398	-24.011415	10.199303	114.908966	34.370209	-8.781891	112.629807	30.477276	39.474266	114.519104	32.4237425	15.3461875	113.5744555	-80.4465725	5.0524185	116.2434765
-45.065681	13.776419	115.095673	-24.038231	10.321239	114.773895	34.380169	-8.738117	112.742004	30.099541	39.708916	114.56263	32.239855	15.4853995	113.652317	-80.316317	5.1570785	115.895473
-44.289917	14.921162	114.681122	-24.041929	10.525969	114.504364	34.409748	-8.752377	112.994476	30.177113	39.241707	114.184654	32.2934305	15.244665	113.589565	-80.3772885	5.807273	115.419163
-43.743099	15.607105	114.300934	-24.006472	10.686618	114.292358	34.434231	-8.772007	113.232246	NaN	NaN	NaN	NaN	NaN	NaN	NaN	NaN	NaN
-43.087589	16.29693	113.903519	-23.999348	10.902386	114.061691	34.524303	-8.825784	113.496613	30.287504	39.278648	113.157394	32.4059035	15.226432	113.3270035	-80.4045995	6.57834	114.7963785
-42.496143	16.990768	113.352951	-23.93293	11.09372	113.783249	34.544342	-8.820915	113.917633	30.373013	39.266621	112.430832	32.4586775	15.222853	113.1742325	-80.3245375	6.964587	114.3922655
-41.831264	17.616692	112.802254	-23.863922	11.257528	113.471306	34.590282	-8.824618	114.292732	30.446779	39.161324	111.777946	32.5185305	15.168353	113.035339	-80.2463745	7.346703	113.907273
-41.073952	18.21446	112.264542	-23.821907	11.397497	113.165733	34.693508	-8.868649	114.633003	30.473774	39.052998	111.209579	32.583641	15.0921745	112.921291	-80.227455	7.7028195	113.410175
-40.340702	18.862556	111.788689	-23.722988	11.464224	112.980331	34.721741	-8.844629	115.001808	30.589071	39.585205	110.531555	32.655406	15.370288	112.7666815	-80.101382	7.55816	113.1939805
-39.081604	19.907654	111.46727	-23.576338	11.435363	112.804924	34.812153	-8.862038	115.222588	30.707867	39.514179	109.922241	32.76001	15.3260705	112.5724145	-79.912686	7.5446555	113.0374335
-38.289398	20.61636	111.406815	-23.458839	11.375356	112.827126	34.896122	-8.848679	115.259232	30.739481	39.496422	109.689011	32.8178015	15.3238715	112.4741215	-79.7354795	7.4268405	113.1801305
-37.379189	21.429987	111.379768	-23.38312	11.310599	112.900459	34.995895	-8.799753	115.247986	30.761719	39.525368	109.596672	32.878807	15.3628075	112.422329	-79.645047	7.2583905	113.378589
-36.546417	22.320908	111.369003	-23.306675	11.230525	112.949059	35.101387	-8.711772	115.233337	30.784988	39.596973	109.63839	32.9431875	15.4426005	112.4358635	-79.5565375	7.0184495	113.4622545
-35.611828	23.291323	111.294128	-23.234695	11.237457	112.959137	35.182251	-8.615466	115.207741	30.808401	39.697899	109.725662	32.995326	15.5412165	112.4667015	-79.464716	6.9336975	113.4515725
-34.676044	24.310577	111.201134	-23.203173	11.239227	112.917198	35.249691	-8.503217	115.15139	30.821356	39.830921	109.840668	33.0355235	15.663852	112.496029	-79.4418695	6.814602	113.338367
-33.719494	25.387302	111.128784	-23.178598	11.252005	112.857079	35.275566	-8.39092	115.030792	30.830679	39.990303	109.998489	33.0531225	15.7996915	112.5146405	-79.4103185	6.7043185	113.1995175
-32.214565	27.118719	111.3834	-23.186071	11.236974	112.818443	35.32058	-8.227172	114.551414	30.803391	40.235748	110.46817	33.0619855	16.004288	112.509792	-79.4341275	6.46966	113.127094
-31.22378	28.344246	111.824989	-23.162954	11.168471	112.882782	35.284149	-8.019958	114.121605	30.72348	40.438816	110.988106	33.0038145	16.209429	112.5548555	-79.3297225	6.127513	113.2107085
-30.145693	29.576889	112.525894	-23.225334	11.109742	113.028244	35.285606	-7.760325	113.589096	31.001123	40.55479	111.496292	33.1433645	16.3972325	112.542694	-79.5940325	5.8222515	113.513794
-29.077724	30.728949	113.307571	-23.377634	11.116179	113.243317	35.304298	-7.469526	113.044823	30.831745	40.870155	112.291885	33.0680215	16.7003145	112.668354	-79.8232895	5.5320435	113.81828
-27.981546	31.856674	113.948082	-23.485132	11.111193	113.283409	35.219959	-7.107977	112.676826	30.602726	41.221783	113.073563	32.9113425	17.056903	112.8751945	-79.8816065	5.165483	113.6916235
-26.891125	33.029984	114.407715	-23.789495	11.339691	113.492653	35.14476	-6.790042	112.386848	30.380722	41.501701	113.747108	32.762741	17.3558295	113.066978	-80.341731	5.3235525	113.918328
-25.769732	34.15377	114.632759	-24.012825	11.634389	113.53772	35.047966	-6.547631	112.263084	29.804398	41.936825	114.419472	32.426182	17.694597	113.341278	-80.451832	5.574181	113.734162
-23.979244	35.743172	114.821281	-24.18713	11.987838	113.461044	34.865799	-6.351148	112.296761	29.638151	42.195042	114.776978	32.251975	17.921947	113.5368695	-80.626235	6.053729	113.3852185
-22.749599	36.653877	115.056183	-24.414263	12.21779	113.493332	34.724384	-6.277795	112.285149	29.93848	42.064102	114.779221	32.331432	17.8931535	113.532185	-81.159958	6.5424265	113.454479
-21.653288	37.510914	115.533745	-24.450523	12.268382	113.427689	34.595444	-6.190527	112.183418	29.829445	42.090134	115.131607	32.2124445	17.9498035	113.6575125	-81.1134905	6.5869605	113.1978655
-20.21402	38.09964	115.935936	-24.462378	12.194878	113.236763	34.495468	-6.060928	112.051651	29.734867	42.158447	115.64814	32.1151675	18.0487595	113.8498955	-81.0399235	6.3409965	112.6236305
-18.986044	38.616035	116.348137	-24.611456	12.321908	113.227592	34.432125	-5.890665	111.934578	29.639875	42.27784	116.204155	32.036	18.1935875	114.0693665	-81.258912	6.4502285	112.3858175
-17.805387	39.119675	116.764725	-24.738619	12.423156	113.106812	34.376591	-5.721897	111.850014	29.540888	42.425987	116.731689	31.9587395	18.352045	114.2908515	-81.4359775	6.494267	111.9227725
-16.502758	39.478012	116.964615	-24.843245	12.577616	113.009659	34.315067	-5.576386	111.829697	29.442396	42.5784	117.109932	31.8787315	18.501007	114.4698145	-81.5652215	6.654225	111.5495035
-14.524786	39.721931	117.021225	-24.980616	12.869408	112.881645	34.255875	-5.374182	111.841118	28.933367	42.948231	117.625702	31.594621	18.7870245	114.73341	-81.555853	6.9517915	111.02988
-13.197012	39.777142	116.9608	-25.098419	13.08237	112.89035	34.187187	-5.24678	111.932205	29.263565	42.895992	117.56649	31.725376	18.824606	114.7493475	-81.922214	7.340134	111.0313525
-11.877203	39.644489	116.853462	-25.118992	13.282022	112.824951	34.169685	-5.177301	112.030006	29.212681	42.979046	117.567635	31.691183	18.9008725	114.7988205	-81.929167	7.6631715	110.8510815
-10.576422	39.424114	116.668358	-25.21595	13.439915	112.796486	34.098892	-5.142434	112.191483	29.184723	43.029781	117.506729	31.6418075	18.9436735	114.849106	-82.0737075	7.9361565	110.743866
-9.292173	39.026936	116.470268	-25.261539	13.571642	112.793526	34.048813	-5.158195	112.33741	29.157513	43.035969	117.461273	31.603163	18.938887	114.8993415	-82.126241	8.204397	110.6877105
-8.048734	38.478519	116.237785	-25.354698	13.674356	112.726471	33.990662	-5.211673	112.539757	28.730711	43.168938	117.545021	31.3606865	18.9786325	115.042389	-82.0700825	8.3700795	110.410553
-6.812747	37.891533	115.940857	-25.433197	13.711832	112.733307	33.917377	-5.292812	112.772957	29.090944	42.985023	117.256805	31.5041605	18.8461055	115.014881	-82.3705545	8.5775585	110.451733
-4.897403	36.109497	115.552353	-25.589493	13.783996	112.644287	33.801991	-5.449272	113.236176	29.031408	42.929932	117.045082	31.4166995	18.74033	115.140629	-82.5956855	8.827662	110.147945
-3.902339	35.796265	115.145409	-25.727787	13.833735	112.599907	33.715351	-5.585124	113.619194	28.975769	42.847301	116.865883	31.34556	18.6310885	115.2425385	-82.801134	9.0363815	109.9572755
-2.840088	34.786366	114.955101	-25.867355	13.829081	112.574707	33.608253	-5.726377	114.033379	28.929323	42.735477	116.707443	31.268788	18.50455	115.370411	-83.003498	9.153612	109.779003
-1.799809	33.726757	114.826241	-25.978374	13.842669	112.567329	33.509583	-5.863516	114.493713	28.906796	42.620583	116.579529	31.2081895	18.3785335	115.536621	-83.1649375	9.3068045	109.598037
-0.853419	32.544235	114.732727	-26.104307	13.833857	112.565575	33.389999	-5.996867	114.991608	28.862938	42.502438	116.467262	31.1264685	18.2527855	115.729435	-83.3350825	9.4149285	109.401715
0.033376	31.305603	114.735283	-26.228153	13.829499	112.561646	33.291	-6.106585	115.456902	28.41782	42.571289	116.584267	30.85441	18.232352	116.0205845	-83.310716	9.426646	109.1027075
0.860641	30.05714	114.748718	-26.326679	13.830754	112.543953	33.206913	-6.177015	115.937485	28.747952	42.349949	116.332092	30.9774325	18.086467	116.1347885	-83.6307905	9.575041	108.9531175
1.970374	28.067038	114.787422	-26.525726	13.857004	112.549377	33.105629	-6.196007	116.651978	28.609121	42.299114	116.272675	30.857375	18.0515535	116.4623265	-83.908827	9.6624545	108.6364275
2.582593	26.825634	114.943901	-26.606651	13.872149	112.543465	33.061996	-6.165473	117.115524	28.489641	42.285866	116.252243	30.7758185	18.0601965	116.6838835	-83.9891205	9.6841015	108.4030465
3.09808	25.480478	115.060387	-26.726639	13.864887	112.536301	33.029823	-6.140178	117.517342	27.975115	42.450153	116.42234	30.502469	18.1549875	116.969841	-83.955747	9.5747865	108.102761
3.534343	24.172478	115.181183	-26.804272	13.852543	112.56012	33.015022	-6.117223	117.808197	27.861612	42.458572	116.407051	30.438317	18.1706745	117.107624	-84.046861	9.5344115	108.012616
3.888521	22.883347	115.316269	-26.868883	13.822302	112.576637	32.989285	-6.098985	118.01889	28.135216	42.319126	116.209435	30.5622505	18.1100705	117.1141625	-84.3000165	9.5345335	108.0391115
4.121738	21.553902	115.366127	-26.939171	13.779913	112.578789	32.954372	-6.074911	118.109749	28.051764	42.33202	116.165909	30.503068	18.1285545	117.137829	-84.38141	9.4312715	108.019749
4.28837	20.24716	115.32029	-27.010208	13.721573	112.561905	32.91787	-6.065421	118.167404	27.948961	42.354443	116.125237	30.4334155	18.144511	117.1463205	-84.4538315	9.298635	107.9774895
4.359638	18.347761	115.270782	-27.081144	13.660744	112.528481	32.866703	-6.070565	118.180099	27.433704	42.500732	116.159584	30.1502035	18.2150835	117.1698415	-84.3124915	9.1064045	107.8871205
4.231344	17.08886	115.206169	-27.101692	13.623229	112.498032	32.829773	-6.076198	118.173813	27.353933	42.48782	116.033211	30.091853	18.205811	117.103512	-84.295237	9.040647	107.892552
4.026981	15.829058	115.112701	-27.137753	13.580706	112.477493	32.8088	-6.09863	118.159988	27.699999	42.274918	115.740967	30.2543995	18.088144	116.9504775	-84.5299055	9.073268	108.0045085
3.702657	14.664267	115.070702	-27.159735	13.542889	112.468399	32.800179	-6.129124	118.131683	27.665028	42.250748	115.624786	30.2326035	18.060812	116.8782345	-84.5520735	9.024966	108.0585635
3.316389	13.54025	114.972214	-27.157146	13.518733	112.445274	32.780937	-6.165933	118.113998	27.238634	42.385109	115.688858	30.0097855	18.109588	116.901428	-84.3240775	8.927878	107.98912
2.804799	12.392235	114.817444	-27.166849	13.499734	112.427139	32.762051	-6.214187	118.102074	27.199984	42.339493	115.52224	29.9810175	18.062653	116.812157	-84.3147155	8.936815	108.042121
2.236248	11.304214	114.717468	-27.170923	13.47328	112.44252	32.726715	-6.286664	118.052383	27.551292	42.107407	115.134773	30.1390035	17.9103715	116.593578	-84.4808495	9.0361885	108.291462
1.247549	9.761555	114.583824	-27.233574	13.367443	112.539581	32.664486	-6.37708	117.982674	27.458656	41.957813	114.876236	30.061571	17.7903665	116.429455	-84.528719	8.9445195	108.649707
0.452355	8.756721	114.546463	-27.262798	13.273129	112.694633	32.632572	-6.485923	117.96048	27.020737	42.012901	114.945496	29.8266545	17.763489	116.452988	-84.3522505	8.782769	108.936278
-0.381879	7.797087	114.536491	-27.251032	13.149089	112.890533	32.60828	-6.583384	117.918465	26.984306	41.8908	114.912796	29.796293	17.653708	116.4156305	-84.298357	8.64447	109.3654355
-1.288362	6.92135	114.611099	-27.264572	13.023892	113.119354	32.586754	-6.71046	117.880226	26.965311	41.791454	114.953278	29.7760325	17.540497	116.416752	-84.3051765	8.507287	109.821956
-2.244732	6.096237	114.636841	-27.293682	12.880468	113.375542	32.556087	-6.79703	117.80896	27.347555	41.544247	114.886559	29.951821	17.3736085	116.3477595	-84.539185	8.3873275	110.4033245
-3.270758	5.275568	114.595673	-27.295177	12.77447	113.662933	32.515144	-6.882127	117.679825	27.325932	41.482731	115.093781	29.920538	17.300302	116.386803	-84.510892	8.248638	110.939063
-4.313443	4.583292	114.626984	-27.303251	12.666604	113.965271	32.471249	-6.940322	117.512527	27.307835	41.444416	115.33699	29.889542	17.252047	116.4247585	-84.496044	8.081161	111.5057835
-5.959401	3.552522	114.684929	-27.266247	12.60594	114.468216	32.46188	-6.967877	117.2369	27.307594	41.416523	115.753326	29.884737	17.224323	116.495113	-84.417231	7.987557	112.441319
-7.121942	2.915294	114.694061	-27.235416	12.59238	114.792458	32.483192	-6.993071	117.082848	27.333385	41.414639	116.021095	29.9082885	17.210784	116.5519715	-84.3791205	7.973976	113.0329445
-8.277032	2.304998	114.768044	-27.193918	12.590782	115.095749	32.490845	-7.015125	116.948212	27.390602	41.41877	116.253448	29.9407235	17.2018225	116.60083	-84.3285595	7.9797415	113.590668
-9.468983	1.69296	114.810669	-27.149481	12.633793	115.330315	32.509365	-7.059497	116.81514	27.452627	41.404446	116.464005	29.980996	17.1724745	116.6395725	-84.279958	8.0951115	114.0210575
-10.645111	1.069821	114.71096	-27.176146	12.625311	115.533043	32.522518	-7.118704	116.677498	27.507362	41.36517	116.628792	30.01494	17.123233	116.653145	-84.367232	8.127389	114.412941
-11.911261	0.484749	114.616455	-27.095335	12.638929	115.582451	32.527386	-7.180028	116.485596	27.180386	41.473602	116.954979	29.853886	17.146787	116.7202875	-84.044556	8.131071	114.4446145
-13.070087	-0.131469	114.462471	-27.040392	12.601683	115.675941	32.513855	-7.225152	116.272186	27.630207	41.267799	116.915634	30.072031	17.0213235	116.59391	-84.152815	8.1820425	114.757972
-14.981633	-1.10056	114.243935	-26.981062	12.630351	115.740898	32.541908	-7.241701	116.027855	27.281418	41.415222	117.202507	29.911663	17.0867605	116.615181	-83.873787	8.1739415	114.866615
-16.242674	-1.710371	114.162537	-26.950127	12.650943	115.735588	32.558334	-7.257348	115.912422	27.313623	41.407097	117.173553	29.9359785	17.0748745	116.5429875	-83.8362325	8.2270115	114.9281885
-17.521158	-2.384167	114.0494	-26.947865	12.663918	115.690269	32.569466	-7.278224	115.820023	27.71476	41.220863	116.879448	30.142113	16.9713195	116.3497355	-84.037843	8.3565165	115.0308025
-18.819935	-3.13468	113.947258	-27.00572	12.694504	115.712143	32.579975	-7.322089	115.776421	27.312929	41.309929	116.885773	29.946452	16.99392	116.331097	-83.957892	8.395088	115.093189
-20.073402	-3.86079	113.935326	-27.000671	12.678411	115.694138	32.606014	-7.397641	115.747902	27.302248	41.227173	116.67981	29.954131	16.914766	116.213856	-83.955473	8.442056	115.17442
-21.330524	-4.620658	113.935638	-26.878473	12.586316	115.587914	32.623287	-7.470055	115.78791	27.696636	40.936275	116.294518	30.1599615	16.73311	116.041214	-83.9169075	8.439522	115.134614
-22.616182	-5.435777	114.00193	-26.880682	12.494767	115.553024	32.640087	-7.554714	115.911034	27.720379	40.825649	116.069046	30.180233	16.6354675	115.99004	-83.941597	8.3540665	115.116008
-24.48945	-6.615668	114.148071	-26.828974	12.387264	115.472626	32.683769	-7.736016	116.185829	27.396393	40.811909	115.854683	30.040081	16.5379465	116.020256	-83.698029	8.2365815	114.924996
-25.826225	-7.423048	114.267159	-26.795288	12.264171	115.387703	32.720161	-7.869057	116.404663	27.420013	40.65609	115.553856	30.070087	16.3935165	115.9792595	-83.660663	8.1348255	114.7961465
-27.111282	-8.249367	114.396683	-26.759762	12.140849	115.281639	32.751419	-8.05665	116.588631	27.442432	40.480476	115.217827	30.0969255	16.211913	115.903229	-83.6164495	8.069785	114.660049
-28.350979	-9.024666	114.563583	-26.732731	11.96641	115.164688	32.779148	-8.253223	116.757408	27.462677	40.252937	114.829742	30.1209125	15.999857	115.793575	-83.5863745	7.932963	114.535801
-29.673672	-9.776908	114.704704	-26.71257	11.73286	115.073158	32.77758	-8.498093	116.903236	27.50528	39.970512	114.444229	30.14143	15.7362095	115.6737325	-83.56657	7.7295105	114.4725835
-30.992395	-10.496172	114.822372	-26.667517	11.484058	114.97908	32.771469	-8.751005	117.030243	27.539083	39.676891	114.100029	30.155276	15.462943	115.565136	-83.49031	7.505173	114.393024
-32.216938	-11.099878	114.969597	-26.631134	11.211332	114.931557	32.768318	-9.008607	117.180183	27.570511	39.387566	113.804855	30.1694145	15.1894795	115.492519	-83.4316825	7.2331845	114.370595
-34.181301	-11.944303	115.102196	-26.63195	10.79771	114.927086	32.742329	-9.343279	117.316521	27.586222	39.018677	113.516907	30.1642755	14.837699	115.416714	-83.4281755	6.757721	114.437458
-35.455956	-12.414009	115.223785	-26.60416	10.551317	114.983192	32.70319	-9.534817	117.357162	27.571604	38.807514	113.396179	30.137397	14.6363485	115.3766705	-83.345717	6.4662855	114.5897135
-36.704823	-12.759836	115.340591	-26.606539	10.307869	115.073753	32.694832	-9.708607	117.334541	27.917749	38.45829	113.11377	30.3062905	14.3748415	115.2241555	-83.5193685	6.2408965	114.9233505
-37.995487	-13.078469	115.500854	-26.593771	10.071615	115.167465	32.680767	-9.862009	117.306137	27.499802	38.474991	113.217232	30.0902845	14.306491	115.2616845	-83.2778265	5.836739	115.0732455
-39.257614	-13.338084	115.640686	-26.601215	9.872039	115.283546	32.664829	-10.011714	117.263496	27.446344	38.349281	113.15184	30.0555865	14.1687835	115.207668	-83.2580165	5.5752945	115.359424
-40.453049	-13.47748	115.796677	-26.580641	9.66897	115.365425	32.645699	-10.116476	117.212662	27.368713	38.216976	113.08651	30.007206	14.05025	115.149586	-83.168488	5.28769	115.581264
-41.652092	-13.57663	115.976547	-26.590984	9.494514	115.492821	32.615791	-10.250735	117.08139	27.309397	37.560009	113.020416	29.962594	13.654637	115.050903	-83.144562	5.334391	115.934739
-43.421955	-13.5495	116.510269	-26.657978	9.199564	115.833702	32.508198	-10.404861	116.822281	27.079708	37.332844	112.864319	29.793953	13.4639915	114.8433	-83.109909	4.9351365	116.824104
-44.530415	-13.435219	117.081543	-26.712227	8.996761	116.261208	32.420876	-10.506135	116.562485	26.886845	37.17395	112.820831	29.6538605	13.3339075	114.691658	-83.0783145	4.6596145	117.830758
-45.571003	-13.270452	117.748512	-26.788885	8.847419	116.890335	32.30307	-10.580139	116.364967	26.694405	37.089764	112.901154	29.4987375	13.2548125	114.6330605	-83.0765075	4.4400255	119.1476095
-46.550648	-13.017665	118.406715	-26.793871	8.607464	117.369141	32.19455	-10.62156	116.274155	26.501528	37.059628	113.117966	29.348039	13.219034	114.6960605	-82.935781	3.995894	120.0422215
-47.488152	-12.74248	118.907776	-26.876472	8.444805	117.866577	32.141174	-10.696516	116.219688	26.351048	37.013721	113.378036	29.246111	13.1586025	114.798862	-82.999055	3.7310075	120.934292
-48.334442	-12.431218	119.185257	-26.62529	8.106365	118.243118	32.079708	-10.777111	116.204025	26.235046	36.997044	113.617638	29.157377	13.1099665	114.9108315	-82.407957	3.1027635	121.5754045
-49.100639	-12.072097	119.259117	-26.753515	7.870144	118.063568	32.04097	-10.87432	116.173424	26.152813	36.956429	113.805321	29.0968915	13.0410545	114.9893725	-82.6039215	2.6992335	121.1377635
-50.170536	-11.390552	119.109604	-27.021418	7.902861	118.037094	31.990873	-11.02886	116.071304	26.105997	36.861336	113.903496	29.048435	12.916238	114.9874	-83.091271	2.889484	121.086788
-50.77943	-10.885961	118.907333	-26.80323	7.630492	117.742599	31.938652	-11.142261	115.982185	26.135612	36.787079	113.80806	29.037132	12.822409	114.8951225	-82.643592	2.438575	120.5900755
-51.280106	-10.357504	118.68483	-27.036083	7.824677	117.560768	31.869635	-11.266677	115.83284	26.188501	36.703827	113.59478	29.029068	12.718575	114.71381	-83.101234	2.930779	120.407726
-51.681942	-9.7967	118.55265	-27.011919	7.787642	117.326591	31.814089	-11.398193	115.654663	26.233431	36.57658	113.335716	29.02376	12.5891935	114.4951895	-83.047598	2.9860905	120.1579925
-51.852119	-9.309605	118.466255	-26.968353	7.746381	117.164734	31.754208	-11.511231	115.438438	26.250336	36.472927	113.079536	29.002272	12.480848	114.258987	-82.938978	3.011914	120.070481
-52.247387	-8.523211	118.451645	-26.928699	7.694602	117.023956	31.722456	-11.63518	115.223244	26.252731	36.332619	112.887871	28.9875935	12.3487195	114.0555575	-82.8449915	3.0404845	119.9923545
-52.363617	-7.842853	118.39418	-26.838148	7.572231	116.900467	31.700722	-11.764623	115.035606	26.285856	36.236034	112.699089	28.993289	12.2357055	113.8673475	-82.669585	2.9087565	119.9335865
-52.442146	-6.847424	118.207848	-26.755699	7.416076	116.664658	31.714901	-12.025498	114.7565	26.184759	35.842781	112.586678	28.94983	11.9086415	113.671589	-82.461228	2.9235105	119.657727
-52.35601	-6.166225	118.014923	-26.686632	7.28451	116.49556	31.700111	-12.195056	114.559807	26.217821	35.729801	112.440193	28.958966	11.7673725	113.5	-82.33223	2.8016475	119.49112
-52.195168	-5.457589	117.791351	-26.668798	7.131684	116.292	31.67555	-12.350571	114.358688	26.269251	35.628063	112.315353	28.9724005	11.638746	113.3370205	-82.3099965	2.624622	119.2469795
-51.895012	-4.704266	117.421432	-26.640913	7.041878	116.045044	31.618013	-12.448101	114.194252	26.321926	35.538872	112.219749	28.9699695	11.5453855	113.2070005	-82.2517955	2.5383705	118.8830875
-51.629532	-3.933689	116.872749	-26.609987	6.936374	115.675644	31.57428	-12.564863	114.076439	26.412477	35.446495	112.163452	28.9933785	11.440816	113.1199455	-82.2133525	2.431932	118.2313425
-51.262699	-3.151153	115.901459	-26.705132	6.942408	115.215279	31.541845	-12.65706	114.018761	26.534876	35.386322	112.123314	29.0383605	11.364631	113.0710375	-82.4486245	2.520185	117.3595205
-50.87077	-2.385566	114.551369	-26.768259	6.868243	114.344406	31.458891	-12.757002	114.043549	26.677334	35.325512	112.039459	29.0681125	11.284255	113.041504	-82.6046305	2.452231	115.647308
-50.195652	-1.135791	112.619591	-26.838823	6.798968	112.900612	31.257681	-12.928048	113.896416	26.903072	35.291058	111.700455	29.0803765	11.181505	112.7984355	-82.7580225	2.416431	113.0027885
-49.6716	-0.329871	111.57756	-26.795887	6.754948	112.070251	31.139687	-12.98573	113.646065	26.987957	35.779171	111.346603	29.063822	11.3967205	112.496334	-82.655596	2.1131755	111.644168
-49.072559	0.517057	110.583305	-26.770443	6.711189	111.339867	31.08989	-13.001633	113.41288	27.072235	35.720818	111.139359	29.0810625	11.3595925	112.2761195	-82.6219485	2.0627855	110.4036145
-48.461525	1.31991	109.67997	-26.708508	6.686467	110.686768	31.11405	-13.040386	113.210976	27.204222	35.703468	110.972618	29.159136	11.331541	112.091797	-82.576152	2.041393	109.281739
-47.797638	2.180159	108.932648	-26.588207	6.626031	110.102592	31.157032	-13.078746	112.985657	27.351805	35.702038	110.808472	29.2544185	11.311646	111.8970645	-82.4308325	1.940416	108.3081195
-47.143505	3.032752	108.374916	-26.451317	6.620757	109.624886	31.221521	-13.108884	112.794945	27.490681	35.702908	110.613098	29.356101	11.297012	111.7040215	-82.258735	1.944502	107.5457505
-46.450401	3.922756	107.912842	-26.288425	6.600955	109.251389	31.313902	-13.142386	112.681244	27.636358	35.688892	110.410355	29.47513	11.273253	111.5457995	-82.05198	1.928657	106.9569785
-45.447552	5.197882	107.409981	-26.075924	6.574136	108.833679	31.538015	-13.197999	112.586578	27.808485	35.631622	110.202011	29.67325	11.2168115	111.3942945	-81.825098	1.9314605	106.2730635
-44.76479	6.117647	107.246613	-25.910467	6.501728	108.696747	31.694361	-13.24424	112.562202	27.919514	35.584282	110.070946	29.8069375	11.170021	111.316574	-81.6278715	1.833435	106.07692
-44.083996	6.984934	107.197365	-25.741768	6.418355	108.617577	31.84959	-13.281112	112.530266	28.015495	35.548828	109.903229	29.9325425	11.133858	111.2167475	-81.4160785	1.702852	106.0184065
-43.434589	7.888248	107.199158	-25.602139	6.321418	108.591606	31.999577	-13.309683	112.497856	28.088528	35.520264	109.726563	30.0440525	11.1052905	111.1122095	-81.2483305	1.5375455	106.0710025
-42.737751	8.798524	107.136871	-25.522327	6.161418	108.574593	32.14278	-13.326359	112.477409	28.115936	35.477055	109.575401	30.129358	11.075348	111.026405	-81.174012	1.247488	106.122781
-42.096577	9.708769	107.104706	-25.395893	6.022736	108.539047	32.319683	-13.389784	112.444977	28.116331	35.42292	109.423157	30.218007	11.016568	110.934067	-81.009793	1.028904	106.144027
-41.396503	10.638232	107.033646	-25.319609	5.838749	108.519379	32.456978	-13.411435	112.454018	28.103178	35.368591	109.286156	30.280078	10.978578	110.870087	-80.919296	0.698919999999999	106.168671
-40.328114	12.097033	106.876114	-25.15671	5.559831	108.456024	32.614468	-13.461782	112.538383	28.067583	35.297997	109.10553	30.3410255	10.9181075	110.8219565	-80.6544455	0.201554499999999	106.0900915
-39.502716	12.948665	106.746849	-25.097122	5.425807	108.447136	32.768436	-13.540556	112.555313	28.07266	35.23159	108.972275	30.420548	10.845517	110.763794	-80.614792	0.00609700000000224	106.130478
-38.95335	14.148918	106.778564	-25.003035	5.310937	108.470276	32.852264	-13.57877	112.649521	28.091808	35.178761	108.873688	30.472036	10.7999955	110.7616045	-80.478106	-0.178121500000001	106.1789475
-38.225983	15.251877	106.753967	-24.922106	5.147949	108.511559	32.99477	-13.672704	112.594795	28.136715	35.124969	108.836044	30.5657425	10.7261325	110.7154195	-80.4099545	-0.430234500000001	106.3076985
-37.502308	16.358421	106.824875	-24.834591	5.00703	108.560501	33.080997	-13.725725	112.472168	28.187349	35.077866	108.898033	30.634173	10.6760705	110.6851005	-80.303355	-0.662010499999999	106.4359015
-36.762543	17.53639	107.069206	-24.756628	4.839042	108.657585	33.136635	-13.780279	112.234375	28.22122	35.080742	109.06588	30.6789275	10.6502315	110.6501275	-80.1921835	-0.9721475	106.6650425
-36.000042	18.717941	107.430138	-24.691	4.678126	108.781944	33.150681	-13.746284	111.889442	28.228649	35.102497	109.408333	30.689665	10.6781065	110.6488875	-80.071665	-1.3218545	106.9150005
-34.86515	20.512749	108.462997	-24.664684	4.463515	109.108971	33.168808	-13.576537	111.189926	28.133053	35.213318	110.298302	30.6509305	10.8183905	110.744114	-79.9802985	-1.8913605	107.473828
-34.083206	21.678759	109.330711	-24.694479	4.383692	109.394478	33.160694	-13.356839	110.658707	28.00647	35.376156	111.101189	30.583582	11.0096585	110.879948	-79.97254	-2.2422745	107.909008
-33.362198	22.822754	110.225845	-24.739683	4.392158	109.682571	33.120617	-13.086852	110.235504	27.909119	35.052502	112.020134	30.514868	10.982825	111.127819	-79.994234	-2.198509	108.237323
-32.481426	23.95952	110.993126	-24.884691	4.487591	109.904305	33.070393	-12.817104	109.916428	27.783951	35.263313	112.798538	30.427172	11.2231045	111.357483	-80.196554	-2.2479225	108.451127
-31.643183	25.029161	111.628494	-24.97566	4.628589	110.085869	32.99366	-12.584019	109.698044	27.686718	35.473106	113.457428	30.340189	11.4445435	111.577736	-80.291509	-2.1873655	108.594002
-30.821646	26.009577	112.035072	-25.106201	4.839887	110.180725	32.914097	-12.421165	109.567764	27.618938	35.961235	113.98381	30.2665175	11.770035	111.775787	-80.4789195	-2.090261	108.585663
-29.875788	26.96389	112.314018	-25.229639	5.012874	110.205223	32.815395	-12.297406	109.513268	27.502779	36.253052	114.356819	30.159087	11.977823	111.9350435	-80.618365	-1.952075	108.4754025
-28.47398	28.102707	112.65844	-25.412495	5.295409	110.257912	32.661568	-12.200609	109.526741	27.508148	35.920692	114.812302	30.084858	11.8600415	112.1695215	-80.909848	-1.2692235	108.3463025
-27.598139	28.762077	112.775681	-25.500143	5.4758	110.335327	32.572758	-12.148018	109.562088	27.473387	35.945057	114.914612	30.0230725	11.8985195	112.23835	-81.0233585	-0.9469195	108.432304
-26.521572	29.291531	112.910973	-25.56699	5.618283	110.408592	32.521732	-12.115893	109.588531	27.435774	35.980164	115.001335	29.978753	11.9321355	112.294933	-81.112733	-0.695569500000001	108.522251
-25.618395	29.681557	113.010773	-25.621357	5.744802	110.514389	32.490906	-12.095085	109.642838	27.418327	36.033787	115.049454	29.9546165	11.969351	112.346146	-81.1973305	-0.479747	108.682632
-24.608412	29.958946	113.055656	-25.628561	5.834796	110.558449	32.455368	-12.076324	109.733727	27.416533	36.055374	115.058899	29.9359505	11.989525	112.396313	-81.1930725	-0.319933000000001	108.720585
-23.607571	30.089512	112.950012	-25.664701	5.894164	110.581039	32.438816	-12.093218	109.82505	27.422672	36.060928	115.026772	29.930744	11.983855	112.425911	-81.260146	-0.195526999999998	108.736167
-22.512026	30.141571	112.785545	-25.681168	5.962582	110.540535	32.421383	-12.147535	109.936127	27.438587	36.055817	114.917717	29.929985	11.954141	112.426922	-81.292321	-0.0289769999999994	108.654148
-21.090927	30.027517	112.456345	-25.678999	6.017894	110.422203	32.424351	-12.27493	110.046837	27.483536	35.956776	114.709618	29.9539435	11.840923	112.3782275	-81.3119415	0.194865	108.4661785
-19.992483	29.783306	112.169205	-25.638363	6.008004	110.326385	32.410984	-12.389359	110.142532	27.540897	35.967636	114.518013	29.9759405	11.7891385	112.3302725	-81.2526665	0.226869499999999	108.3224975
-19.084209	29.502661	112.035095	-25.586424	6.023415	110.252502	32.407864	-12.521997	110.175491	27.640381	35.84528	114.440689	30.0241225	11.6616415	112.30809	-81.1969705	0.385188499999998	108.196914
-17.98634	29.014587	111.910034	-25.517168	5.985229	110.236336	32.433002	-12.655626	110.227905	27.765364	35.704048	114.403656	30.099183	11.524211	112.3157805	-81.133519	0.446247	108.1568915
-16.953737	28.447861	111.905228	-25.465662	5.962815	110.263298	32.472645	-12.812087	110.324303	27.90646	35.488274	114.481262	30.1895525	11.3380935	112.4027825	-81.1208765	0.587536500000001	108.1238135
-15.969588	27.841408	111.854431	-25.406012	5.97087	110.332176	32.51907	-12.929599	110.471786	28.055689	35.370743	114.504791	30.2873795	11.220572	112.4882885	-81.0994035	0.721168	108.1760635
-14.940682	27.163679	111.756584	-25.367222	6.011601	110.418495	32.567917	-13.031652	110.682144	28.196482	35.301483	114.496979	30.3821995	11.1349155	112.5895615	-81.1166435	0.888286500000001	108.2474285
-13.654248	26.018974	111.635277	-25.31583	6.149981	110.534897	32.622948	-13.158255	111.086609	28.366983	35.209774	114.455009	30.4949655	11.0257595	112.770809	-81.1266255	1.2742025	108.298985
-12.761604	25.166363	111.554108	-25.286779	6.276389	110.658836	32.645832	-13.216793	111.390373	28.459656	35.18766	114.433418	30.552744	10.9854335	112.9118955	-81.126302	1.5673445	108.4057765
-11.920385	24.291626	111.475517	-25.309616	6.383247	110.727325	32.656433	-13.25237	111.71553	28.541874	35.135365	114.42585	30.5991535	10.9414975	113.07069	-81.2183855	1.8249965	108.38396
-11.160993	23.323954	111.468315	-25.318544	6.500872	110.774826	32.662197	-13.286161	112.034729	28.617558	35.116638	114.405441	30.6398775	10.9152385	113.220085	-81.2769655	2.0865055	108.329567
-10.414063	22.308811	111.414001	-25.373539	6.619736	110.753059	32.638428	-13.30045	112.276039	28.660568	35.117065	114.374008	30.649498	10.9083075	113.3250235	-81.396576	2.3311645	108.1810945
-9.72148	21.314365	111.270592	-25.403357	6.705858	110.683487	32.597889	-13.285932	112.423149	28.681507	35.130917	114.300964	30.639698	10.9224925	113.3620565	-81.446412	2.4892235	108.0049175
-9.090359	20.235998	111.113548	-25.412086	6.781308	110.622047	32.560455	-13.268118	112.504593	28.695211	35.165119	114.149788	30.627833	10.9485005	113.3271905	-81.452005	2.6141155	107.9169035
-8.147304	18.574381	110.880875	-25.424549	6.909595	110.502457	32.549728	-13.234509	112.591949	28.698528	35.192883	113.878212	30.624128	10.979187	113.2350805	-81.473226	2.840003	107.7698335
-7.601372	17.496887	110.733368	-25.405745	6.97928	110.439766	32.577629	-13.219211	112.691353	28.707357	35.19603	113.683701	30.642493	10.9884095	113.187527	-81.453983	2.9701505	107.692005
-7.084987	16.324564	110.617935	-25.384224	7.07175	110.416939	32.621292	-13.218218	112.833061	28.753185	35.209728	113.49939	30.6872385	10.995755	113.1662255	-81.4556865	3.147745	107.6676525
-6.560023	15.173173	110.558281	-25.369974	7.107372	110.40509	32.652855	-13.246712	113.05246	28.827274	35.225071	113.34095	30.7400645	10.9891795	113.196705	-81.4800125	3.2255645	107.613475
-6.146898	14.020793	110.525986	-25.342352	7.15053	110.3974	32.686172	-13.276799	113.32222	28.763515	35.00172	113.29274	30.7248435	10.8624605	113.30748	-81.4095475	3.4385995	107.48732
-5.733914	12.836922	110.541763	-25.310186	7.176071	110.412888	32.712807	-13.326648	113.621666	28.943333	35.048496	113.161575	30.82807	10.860924	113.3916205	-81.448442	3.491218	107.4341555
-5.390621	11.666895	110.642883	-25.26981	7.205704	110.467361	32.728741	-13.361779	113.947662	29.031431	35.025124	113.091087	30.880086	10.8316725	113.5193745	-81.419706	3.5797355	107.4153475
-5.019942	9.977972	110.878822	-25.259501	7.229843	110.557152	32.782757	-13.356538	114.475273	29.138094	35.003872	113.086525	30.9604255	10.823667	113.780899	-81.4794275	3.636019	107.333405
-4.802038	8.889045	111.016609	-25.247843	7.250093	110.614822	32.814621	-13.331209	114.762901	29.182648	35.060314	113.129852	30.9986345	10.8645525	113.9463765	-81.4943205	3.6356335	107.2832675
-4.673732	7.818045	111.153366	-25.240826	7.283254	110.624626	32.833061	-13.265446	115.010368	29.193371	35.133755	113.161316	31.013216	10.9341545	114.085842	-81.494868	3.6323535	107.16341
-4.603671	6.821531	111.254288	-25.26325	7.327941	110.653259	32.856037	-13.157758	115.165352	29.189932	35.233971	113.157967	31.0229845	11.0381065	114.1616595	-81.5494845	3.6177755	107.1448585
-4.602377	5.853147	111.332581	-25.267574	7.392563	110.690651	32.869484	-13.04166	115.246986	29.183868	35.331947	113.157043	31.026676	11.1451435	114.2020145	-81.561824	3.6399825	107.1792875
-4.635472	4.934533	111.395622	-25.229454	7.478347	110.727486	32.885769	-12.88468	115.295204	29.16559	36.075584	113.051308	31.0256795	11.595452	114.173256	-81.4845875	3.361242	107.281716
-4.759949	4.039064	111.445984	-25.248676	7.560829	110.789597	32.917397	-12.738508	115.314468	29.16069	36.211823	113.087868	31.0390435	11.7366575	114.201168	-81.5363955	3.3850005	107.378026
-5.00036	2.796989	111.552094	-25.211224	7.736081	110.859093	32.980972	-12.518697	115.354034	29.172379	36.431988	113.172638	31.0766755	11.9566455	114.263336	-81.4991235	3.5155165	107.45485
-5.274549	2.036904	111.596764	-25.152027	7.847549	110.947624	33.025646	-12.354086	115.389359	29.188902	36.596024	113.268211	31.107274	12.120969	114.328785	-81.411328	3.574129	107.566463
-5.584785	1.307353	111.639236	-25.136679	7.965259	111.027611	33.096775	-12.182827	115.410141	29.216894	36.172531	113.513962	31.1568345	11.994852	114.4620515	-81.4301925	3.935666	107.5931705
-5.958107	0.688336	111.743202	-25.078428	8.105316	111.149788	33.158882	-11.988154	115.430473	29.251179	36.982025	113.580765	31.2050305	12.4969355	114.505619	-81.3618865	3.7136965	107.793957
-6.388754	0.046161	111.840569	-25.020651	8.252809	111.31427	33.253368	-11.827147	115.394867	29.285574	37.191273	113.801506	31.269471	12.682063	114.5981865	-81.310773	3.823555	108.0303535
-6.877191	-0.509091	111.920784	-24.982088	8.349482	111.533737	33.29369	-11.625903	115.377914	29.315683	37.400482	114.047386	31.3046865	12.8872895	114.71265	-81.2688625	3.8116745	108.354824
-7.419493	-1.05889	111.965691	-24.947252	8.53239	111.776924	33.356628	-11.415232	115.287109	29.332539	37.632771	114.29908	31.3445835	13.1087695	114.7930945	-81.2390875	3.9560105	108.7607535
-8.303248	-1.735616	112.083008	-24.896387	8.782234	112.165642	33.424072	-11.019587	115.172806	29.330006	38.027851	114.634773	31.377039	13.504132	114.9037895	-81.169813	4.060336	109.4274945
-8.953338	-2.138202	112.164665	-24.907246	8.987045	112.381592	33.471375	-10.734508	115.097603	29.307875	38.295551	114.879097	31.389625	13.7805215	114.98835	-81.204117	4.1935685	109.774834
-9.682223	-2.598189	112.229965	-24.89686	9.158436	112.558723	33.516663	-10.467116	115.063354	29.252443	38.54314	115.117577	31.384553	14.038012	115.0904655	-81.178273	4.27886	110.0269805
-10.436749	-3.021931	112.211105	-24.927074	9.356532	112.676498	33.551937	-10.219941	115.038895	29.183638	38.785004	115.295364	31.3677875	14.2825315	115.1671295	-81.2219355	4.4305325	110.1858665
-11.14376	-3.365892	112.125031	-24.94548	9.527571	112.749756	33.546684	-9.993513	115.009331	29.105673	39.013218	115.426826	31.3261785	14.5098525	115.2180785	-81.2171385	4.5452895	110.2814335
-12.06168	-3.694982	112.162971	-24.996828	9.694761	112.821747	33.520214	-9.762765	114.969345	29.038748	39.216225	115.50753	31.279481	14.72673	115.2384375	-81.273137	4.662792	110.4050565
-12.878084	-4.084859	112.148163	-25.021378	9.881048	112.914345	33.483906	-9.549595	114.928177	28.98266	39.416664	115.592255	31.233283	14.9335345	115.260216	-81.276039	4.8285615	110.568474
-14.096146	-4.675951	112.041183	-25.045225	10.106087	113.03688	33.483318	-9.288428	114.913383	28.922213	39.699394	115.725258	31.2027655	15.205483	115.3193205	-81.2932155	5.006691	110.7544395
-15.023051	-5.032586	112.007019	-25.056728	10.240344	113.107285	33.49839	-9.163207	114.936745	28.891479	39.845348	115.761414	31.1949345	15.3410705	115.3490795	-81.3083905	5.1396175	110.8654905
-15.935678	-5.396943	112.009048	-25.06164	10.347331	113.115547	33.515541	-9.053749	114.965019	28.87199	39.967041	115.717422	31.1937655	15.456646	115.3412205	-81.3170455	5.238016	110.8898735
-16.868715	-5.748441	112.008652	-25.043545	10.449489	113.097504	33.514587	-8.977201	114.972054	28.860382	40.051895	115.547302	31.1874845	15.537347	115.259678	-81.2745745	5.361631	110.93533
-17.856991	-6.06852	111.989609	-25.068987	10.545399	113.056412	33.493328	-8.918716	114.962624	29.249786	39.941711	115.136696	31.371557	15.5114975	115.04966	-81.509531	5.5793005	111.063164
-18.850883	-6.41569	111.983177	-25.05162	10.639499	113.056168	33.469067	-8.892676	114.963486	28.85359	40.126541	115.070259	31.1613285	15.6169325	115.0168725	-81.2645685	5.6620655	111.0954635
-19.864	-6.727992	112.09037	-25.026312	10.705707	113.105598	33.432976	-8.883858	114.981293	28.863632	40.111847	114.840996	31.148304	15.6139945	114.9111445	-81.200928	5.7974195	111.3000515
-21.378214	-7.143327	112.275375	-25.000254	10.803955	113.215546	33.375664	-8.901018	115.045128	28.882069	40.061886	114.597641	31.1288665	15.580434	114.8213845	-81.1293745	6.027476	111.6097075
-22.470287	-7.367651	112.416336	-25.016985	10.855677	113.335571	33.333733	-8.932755	115.09211	28.919395	40.026978	114.50769	31.126564	15.5471115	114.7999	-81.160534	6.1642425	111.871242
-23.541382	-7.554392	112.576233	-25.009012	10.950288	113.454697	33.277824	-8.956074	115.169945	28.951591	40.019203	114.461662	31.1147075	15.5315645	114.8158035	-81.1327315	6.3690115	112.0935905
-24.580734	-7.683677	112.781548	-25.023508	11.017272	113.592278	33.239597	-8.963987	115.24794	28.991676	40.042736	114.408966	31.1156365	15.5393745	114.828453	-81.1626525	6.4951695	112.356103
-25.622528	-7.745141	113.008484	-25.015768	11.131932	113.745201	33.169914	-8.943357	115.333176	29.041321	40.049305	114.339973	31.1056175	15.552974	114.8365745	-81.1371535	6.71089	112.6538275
-26.706516	-7.776533	113.232101	-25.029833	11.22098	113.906303	33.113678	-8.938403	115.440475	29.507689	39.887981	114.091957	31.3106835	15.474789	114.766216	-81.3703495	6.967171	113.04639
-27.732071	-7.78107	113.443398	-25.015842	11.323726	114.120079	33.075668	-8.927116	115.518379	29.163452	40.038502	114.243866	31.11956	15.555693	114.8811225	-81.151244	7.091759	113.3590355
-29.257732	-7.654164	113.824333	-25.002062	11.434975	114.475418	33.032791	-8.872548	115.590393	29.608885	39.916183	114.017776	31.320838	15.5218175	114.8040845	-81.324962	7.3481325	114.1467515
-30.248365	-7.491653	114.03582	-24.970957	11.511634	114.716896	33.030193	-8.803221	115.570343	29.218834	40.162716	114.211426	31.1245135	15.6797475	114.8908845	-81.0664275	7.3435205	114.5429075
-31.253222	-7.307013	114.13633	-24.986967	11.579505	114.92112	33.02602	-8.696164	115.503899	29.176191	40.287815	114.303627	31.1011055	15.7958255	114.903763	-81.0750395	7.3631845	114.938477
-32.187359	-7.07698	114.166031	-24.982206	11.629549	115.054665	33.012432	-8.562735	115.409363	29.120144	40.399422	114.414726	31.066288	15.9183435	114.9120445	-81.0307	7.3407545	115.1972855
-33.071507	-6.815421	114.159668	-25.006815	11.694121	115.146828	32.978882	-8.444533	115.2799	29.06144	40.535912	114.556816	31.020161	16.0456895	114.918358	-81.033791	7.3425525	115.375298
-33.965538	-6.528335	114.167953	-25.086107	11.797613	115.257416	32.936951	-8.33487	115.172508	29.011974	40.649124	114.651993	30.9744625	16.157127	114.9122505	-81.1466765	7.438099	115.6025815
-34.811367	-6.185695	114.186836	-25.084803	11.839919	115.249146	32.872749	-8.218308	115.092041	28.970846	40.764385	114.723846	30.9217975	16.2730385	114.9079435	-81.0914035	7.4067995	115.5903485
-36.052452	-5.674945	114.23613	-25.214252	12.032036	115.378036	32.80101	-8.115365	115.000748	28.917625	40.865532	114.760574	30.8593175	16.3750835	114.880661	-81.2878215	7.6889885	115.875411
-36.761009	-5.281279	114.297081	-25.20142	12.069949	115.38221	32.744488	-8.084728	114.98172	29.291708	40.729023	114.583076	31.018098	16.3221475	114.782398	-81.420938	7.8177505	115.982022
-37.420158	-4.899969	114.253532	-25.179106	12.111888	115.273048	32.715477	-8.075158	114.991203	29.304276	40.740036	114.581642	31.0098765	16.332439	114.7864225	-81.3680885	7.891337	115.7596735
-38.05542	-4.490644	114.118805	-25.220886	12.17049	115.147675	32.681572	-8.091804	114.991188	29.351414	40.720005	114.6101	31.016493	16.3141005	114.800644	-81.458265	8.0268795	115.494706
-38.666553	-4.043668	113.92305	-25.195391	12.182376	114.932266	32.642002	-8.147525	114.996956	29.041716	40.85363	114.760681	30.841859	16.3530525	114.8788185	-81.232641	8.0116995	114.9857135
-39.21423	-3.583205	113.655128	-25.177866	12.23262	114.684364	32.616524	-8.220226	114.988884	29.585907	40.638889	114.488388	31.1012155	16.2093315	114.738636	-81.4569475	8.2559085	114.630092
-39.714657	-3.139604	113.266159	-25.135296	12.285599	114.448967	32.609421	-8.300966	114.953484	29.767899	40.575062	114.407303	31.18866	16.137048	114.6803935	-81.459252	8.43415	114.2175405
-40.334274	-2.399408	112.692619	-24.972486	12.331637	113.959358	32.594791	-8.380166	114.753319	29.977699	40.516083	114.355515	31.286245	16.0679585	114.554417	-81.231217	8.5953155	113.364299
-40.695183	-1.875412	112.34803	-24.86949	12.39532	113.756607	32.639572	-8.332118	114.589478	30.109024	40.523445	114.376305	31.374298	16.0956635	114.4828915	-81.113278	8.6949765	113.0303225
-41.007072	-1.372728	111.912132	-24.870897	12.517172	113.551285	32.714916	-8.257504	114.491127	30.218405	40.607609	114.456512	31.4666605	16.1750525	114.4738195	-81.2084545	8.8592915	112.6287505
-41.351231	-0.895922	111.407532	-24.823809	12.624507	113.250648	32.791359	-8.167768	114.468384	30.290806	40.709869	114.59478	31.5410825	16.2710505	114.531582	-81.1887005	8.9779635	111.969714
-41.657501	-0.460291	110.843369	-24.782976	12.743383	112.822685	32.863636	-8.097585	114.435387	30.335009	40.789722	114.683304	31.5993225	16.3460685	114.5593455	-81.1652745	9.1406975	111.0860245
-41.869823	-0.066433	110.184441	-24.530098	12.672937	112.236229	32.895443	-8.043766	114.424309	30.368763	40.849476	114.751312	31.632103	16.402855	114.5878105	-80.692299	8.943019	109.8846475
-42.195049	0.350573	109.542236	-24.473925	12.841352	111.865982	32.905529	-8.007048	114.423859	30.389801	40.879105	114.730743	31.647665	16.4360285	114.577301	-80.595515	9.2466755	109.154663
-42.656506	0.990582	108.881424	-24.756079	13.131457	111.373436	32.884953	-7.977319	114.409103	30.469412	40.869434	114.595688	31.6771825	16.4460575	114.5023955	-81.1893405	9.8168565	108.2444765
-43.146309	1.654809	108.741776	-24.694576	13.243365	111.167419	32.864929	-7.991331	114.406075	30.537882	40.851383	114.397408	31.7014055	16.430026	114.4017415	-81.0905575	10.056704	107.9330965
-43.451355	2.108004	108.815025	-24.618961	13.306828	111.118027	32.824253	-8.010262	114.432922	30.64917	40.78233	114.136353	31.7367115	16.386034	114.2846375	-80.9746335	10.227622	107.9514165
-43.788689	2.517617	109.028664	-24.540483	13.366488	111.214737	32.807693	-8.052269	114.527596	30.745575	40.707973	113.879189	31.776634	16.327852	114.2033925	-80.8576	10.405124	108.2260815
-44.11269	2.898152	109.292458	-24.501171	13.361793	111.351486	32.804359	-8.114913	114.736084	30.824535	40.611717	113.693794	31.814447	16.248402	114.214939	-80.816789	10.475184	108.488033
-44.444973	3.260112	109.528854	-24.458588	13.29355	111.469147	32.832386	-8.203593	115.011909	30.861177	40.524273	113.527191	31.8467815	16.16034	114.26955	-80.7639575	10.42676	108.668744
-44.811615	3.641412	109.660637	-24.461363	13.159256	111.532555	32.856411	-8.323346	115.345978	30.878157	40.395226	113.346161	31.867284	16.03594	114.3460695	-80.79001	10.282572	108.7190405
-45.377899	4.225066	109.752831	-24.469515	12.871866	111.556831	32.896488	-8.511636	115.745186	30.845421	40.173912	112.991974	31.8709545	15.831138	114.36858	-80.8099845	9.912594	108.745082
-45.698215	4.601299	109.719002	-24.460979	12.645489	111.48951	32.9534	-8.646813	115.990707	30.793417	40.051617	112.749565	31.8734085	15.702402	114.370136	-80.7953665	9.588576	108.608884
-46.036182	5.022773	109.614311	-24.449369	12.376858	111.381821	33.006798	-8.759751	116.149605	30.757555	39.907719	112.469315	31.8821765	15.573984	114.30946	-80.7809145	9.179732	108.454182
-46.332184	5.493711	109.54554	-24.441776	12.093161	111.291298	33.055325	-8.863417	116.184677	30.703426	39.756538	112.222649	31.8793755	15.4465605	114.203663	-80.7629275	8.7397615	108.378933
-46.64621	6.070184	109.645332	-24.402884	11.828154	111.323227	33.104977	-8.954288	116.065086	30.643023	39.630962	111.966812	31.874	15.338337	114.015949	-80.679768	8.317971	108.630505
-46.936222	6.717112	110.004066	-24.327669	11.643789	111.53109	33.169453	-9.004452	115.864754	30.580898	39.544342	111.701057	31.8751755	15.269945	113.7829055	-80.5305135	8.017633	109.2792745
-47.177464	7.403207	110.631355	-24.291325	11.494186	111.919769	33.222538	-8.983484	115.659142	30.482632	39.535599	111.599991	31.852585	15.2760575	113.6295665	-80.435235	7.7123145	110.2099715
-47.542561	8.602422	111.945633	-24.267073	11.388038	112.843147	33.252026	-8.907586	115.425453	29.849607	39.754761	111.805557	31.5508165	15.4235875	113.615505	-80.0849625	7.3524885	112.070789
-47.699356	9.498597	113.007927	-24.297787	11.349874	113.605972	33.233864	-8.826674	115.361176	29.671007	39.838909	111.901184	31.4524355	15.5061175	113.63118	-80.0480095	7.1936305	113.580764
-47.834209	10.413669	114.009979	-24.402216	11.311094	114.372215	33.174461	-8.72618	115.384949	29.458776	39.930912	112.112198	31.3166185	15.602366	113.7485735	-80.1210505	7.019822	114.9958565
-47.925648	11.274583	114.858284	-24.521259	11.211185	115.046761	33.129509	-8.647854	115.486755	29.228199	40.023808	112.35421	31.178854	15.687977	113.9204825	-80.221372	6.734393	116.1730395
-47.987659	12.194107	115.449646	-24.63311	11.089037	115.563583	33.072807	-8.605432	115.642609	28.990217	39.473335	112.679741	31.031512	15.4339515	114.161175	-80.297732	6.7441225	116.965991
-47.943089	13.138239	115.801109	-24.798546	10.976518	115.897034	33.062382	-8.637587	115.789963	28.796593	39.46772	112.831711	30.9294875	15.4150665	114.310837	-80.5265795	6.5379695	117.483231
-47.860329	14.091976	115.868904	-24.900202	10.822944	116.009773	32.974998	-8.662644	115.971138	28.620117	39.454662	112.884155	30.7975575	15.396009	114.4276465	-80.5979615	6.249879	117.5918995
-47.652077	15.528931	115.547272	-25.069471	10.584045	115.906586	32.943783	-8.75211	116.141113	28.344616	39.291393	112.770554	30.6441995	15.2696415	114.4558335	-80.7831415	5.8984485	117.3573385
-47.350124	16.529892	115.174416	-25.122112	10.432316	115.663017	32.927517	-8.816605	116.193451	28.341591	39.295273	112.590477	30.634554	15.239334	114.391964	-80.878778	5.625298	116.93407
-47.060631	17.527771	114.816681	-25.13538	10.293475	115.406227	32.923191	-8.896097	116.167191	28.283957	39.200378	112.378159	30.603574	15.1521405	114.272675	-80.874334	5.4348095	116.539779
-46.641178	18.572855	114.499489	-25.09178	10.172837	115.224281	32.943264	-8.961659	116.099617	28.270351	39.121971	112.181984	30.6068075	15.080156	114.1408005	-80.7903675	5.265518	116.3077615
-46.184753	19.682058	114.266418	-25.033649	10.074231	115.065239	33.011227	-9.026348	116.01503	28.314663	39.048489	112.033394	30.662945	15.0110705	114.024212	-80.730243	5.1373915	116.106266
-45.62574	20.802532	114.223755	-24.90889	9.984065	114.989807	33.071598	-9.066194	115.897461	28.377977	39.011681	111.970734	30.7247875	14.9727435	113.9340975	-80.5425675	4.9953865	116.0455165
-44.959774	21.955196	114.340546	-24.798729	9.915811	115.060486	33.153751	-9.086156	115.722862	28.452682	39.025993	111.998749	30.8032165	14.9699185	113.8608055	-80.4006745	4.8617035	116.2601665
-43.936806	23.759974	114.747986	-24.678385	9.851059	115.283714	33.300961	-9.033121	115.323547	28.553518	39.117519	112.360321	30.9272395	15.042199	113.841934	-80.2840095	4.659919	116.725494
-43.179962	24.969309	115.110764	-24.556252	9.769826	115.335724	33.330948	-8.891251	115.095856	28.582561	39.242691	112.804367	30.9567545	15.17572	113.9501115	-80.0692585	4.363932	116.7213365
-42.340286	26.149385	115.430794	-24.554195	9.77977	115.405945	33.353912	-8.766132	114.831841	28.575987	39.405865	113.378059	30.9649495	15.3198665	114.10495	-80.0733395	4.2396735	116.70694
-41.521671	27.335674	115.807831	-24.617373	9.734228	115.397629	33.335388	-8.611276	114.575485	28.56056	40.206478	113.920937	30.947974	15.797601	114.248211	-80.18272	3.670855	116.547047
-40.653042	28.499273	116.183044	-24.732227	9.77203	115.337982	33.290653	-8.455022	114.331673	28.507519	40.390701	114.67054	30.899086	15.9678395	114.5011065	-80.36354	3.5762205	116.1748575
-39.707523	29.573891	116.503334	-24.904289	9.884182	115.310814	33.222935	-8.277541	114.105583	28.423336	40.549156	115.484497	30.8231355	16.1358075	114.79504	-80.6317135	3.6325565	115.826588
-38.77914	30.615685	116.788574	-25.100222	10.045015	115.275978	33.145126	-8.102998	113.928772	28.323942	40.681778	116.276512	30.734534	16.28939	115.102642	-80.934978	3.80064	115.449314
-37.298725	32.061562	117.077568	-25.256802	10.265437	115.031853	33.046585	-7.833807	113.783203	28.183928	40.87537	117.167374	30.6152565	16.5207815	115.4752885	-81.1288605	4.0100925	114.5884175
-36.228043	32.885632	117.247948	-25.369909	10.521022	115.043488	32.980209	-7.680079	113.742722	28.129253	41.010269	117.434189	30.554731	16.665095	115.5884555	-81.294549	4.376949	114.4985205
-35.173534	33.59639	117.354134	-25.465494	10.754138	115.038994	32.925735	-7.523611	113.729393	28.104771	41.154907	117.483139	30.515253	16.815648	115.606266	-81.446241	4.692628	114.471722
-34.039471	34.246788	117.339455	-25.47876	10.996851	115.101501	32.886944	-7.423138	113.757217	28.0812	41.274513	117.436729	30.484072	16.9256875	115.596973	-81.441592	5.0680145	114.606029
-32.93993	34.758759	117.219528	-25.517532	11.136712	115.064621	32.885365	-7.383829	113.798775	28.076813	41.316025	117.30323	30.481089	16.966098	115.5510025	-81.516153	5.307326	114.5782395
-31.852219	35.097706	117.035988	-25.526365	11.116663	114.969429	32.881737	-7.430024	113.851273	28.474926	41.150436	116.92215	30.6783315	16.860206	115.3867115	-81.7310615	5.37312	114.5521465
-30.665138	35.323959	116.805397	-25.503836	11.069268	114.892975	32.880993	-7.520815	113.858261	28.477413	41.112091	116.663864	30.679203	16.795638	115.2610625	-81.686875	5.342898	114.5248875
-28.918108	35.474777	116.466019	-25.434679	10.906619	114.797379	32.923531	-7.706497	113.848412	28.479565	40.985859	116.246864	30.701548	16.639681	115.047638	-81.570906	5.173557	114.54712
-27.758223	35.401733	116.195084	-25.479946	10.834559	114.908813	32.982971	-7.833351	113.880066	28.076523	41.044174	116.134705	30.529747	16.6054115	115.0073855	-81.489639	5.0637065	114.8102405
-26.56185	35.262527	115.865196	-25.333527	10.573195	114.670036	33.051498	-7.974991	113.922897	28.061182	40.916737	115.841866	30.55634	16.470873	114.8823815	-81.223394	4.675517	114.4576905
-25.308985	35.05722	115.50721	-25.254482	10.366644	114.581085	33.119362	-8.117903	113.985977	28.041271	40.7696	115.554199	30.5803165	16.3258485	114.770088	-81.0892805	4.4074395	114.392082
-24.170341	34.809635	115.141891	-25.269238	10.278374	114.559959	33.187	-8.252258	114.07399	28.410934	40.480412	115.046967	30.798967	16.114077	114.5604785	-81.337443	4.442671	114.5594395
-22.933125	34.441124	114.836334	-25.229397	10.060777	114.473953	33.240257	-8.405393	114.145241	27.979179	40.531303	114.95018	30.609718	16.062955	114.5477105	-81.068512	4.058599	114.4001955
-21.86713	34.129787	114.70256	-25.130228	9.837091	114.370491	33.317978	-8.516032	114.159729	28.018114	39.876534	114.804817	30.668046	15.680251	114.482273	-80.928502	3.993931	114.258709
-20.020184	33.400307	114.465836	-25.058376	9.552477	114.256821	33.418861	-8.663779	114.153984	28.018654	39.724995	114.631691	30.7187575	15.530608	114.3928375	-80.8355095	3.574346	114.1208045
-18.787189	32.870247	114.31707	-25.042593	9.514332	114.174522	33.48177	-8.731236	114.126625	28.032415	39.672363	114.56665	30.7570925	15.4705635	114.3466375	-80.8422785	3.5581005	114.0024065
-17.512747	32.298927	114.111916	-24.994942	9.462947	114.071205	33.550751	-8.771893	114.100029	28.071712	39.665115	114.46521	30.8112315	15.446611	114.2826195	-80.8011155	3.479283	113.8597905
-16.173746	31.68084	113.834091	-24.907656	9.420999	113.950302	33.620377	-8.805757	114.061867	28.120411	39.667309	114.318466	30.870394	15.430776	114.1901665	-80.685706	3.411222	113.7104375
-14.94769	31.051981	113.601074	-24.852009	9.402938	113.817574	33.659977	-8.843465	114.026962	28.146795	39.642464	114.176773	30.903386	15.3994995	114.1018675	-80.607404	3.4063765	113.5332805
-13.670974	30.381554	113.443565	-24.751081	9.354476	113.682465	33.704491	-8.878355	113.985275	28.114748	39.464256	114.150665	30.9096195	15.2929505	114.06797	-80.4117815	3.4160015	113.29696
-12.424253	29.685276	113.355698	-24.691847	9.304226	113.656845	33.753193	-8.940766	113.99691	28.070263	39.314739	114.14534	30.911728	15.1869865	114.071125	-80.295422	3.4214655	113.242565
-10.5254	28.574831	113.374588	-24.677715	9.197433	113.711075	33.80526	-9.081025	114.056229	28.358353	39.373207	114.189888	31.0818065	15.146091	114.1230585	-80.4372365	3.248775	113.2990915
-9.274604	27.783674	113.504326	-24.619156	9.086117	113.684059	33.842453	-9.218379	114.126373	28.463867	39.27076	114.380096	31.15316	15.0261905	114.2532345	-80.391472	3.1460435	113.1148835
-7.991517	26.954824	113.652061	-24.657505	8.968304	113.852142	33.895267	-9.340434	114.242065	28.577641	39.169407	114.609459	31.236454	14.9144865	114.425762	-80.551464	3.0221215	113.278522
-6.773661	26.093632	113.847313	-24.552111	8.863304	113.910843	33.937298	-9.461224	114.377426	28.691	39.054276	114.884567	31.314149	14.796526	114.6309965	-80.418371	2.930082	113.1906895
-5.549477	25.199818	114.091858	-24.567293	8.797365	114.042107	33.970997	-9.559906	114.503227	28.734308	39.500217	115.094055	31.3526525	14.9701555	114.798641	-80.4872385	2.6245745	113.285573
-4.338744	24.287064	114.318535	-24.515907	8.717499	114.220406	34.023373	-9.640622	114.635399	28.820129	39.430954	115.364113	31.421751	14.895166	114.999756	-80.453565	2.539832	113.441056
-3.143488	23.32477	114.536942	-24.509005	8.661623	114.324776	34.08746	-9.70043	114.771797	29.290998	39.216526	115.460922	31.689229	14.758048	115.1163595	-80.707239	2.565198	113.5331925
-1.356031	21.810957	114.794586	-24.477308	8.578913	114.342094	34.209888	-9.805292	115.020981	29.44124	39.131134	115.948936	31.825564	14.662921	115.4849585	-80.78018	2.494905	113.1992295
-0.188195	20.740326	114.93161	-24.451784	8.51153	114.221992	34.298164	-9.866571	115.197304	29.148642	39.246964	116.508659	31.723403	14.6901965	115.8529815	-80.626971	2.3328635	112.5910025
0.929577	19.658154	115.088097	-24.453089	8.424898	113.972076	34.416912	-9.952913	115.367088	29.639322	39.013985	116.769386	32.028117	14.530536	116.068237	-80.934295	2.31926	111.875915
2.017705	18.443386	115.203728	-24.417049	8.323968	113.63298	34.553032	-10.031589	115.560555	29.338192	39.105907	117.405258	31.945612	14.537159	116.4829065	-80.77971	2.110777	110.7830535
3.06309	17.221722	115.295578	-24.427252	8.245776	113.219986	34.696915	-10.104546	115.785126	29.414299	39.03376	117.836288	32.055607	14.464607	116.810707	-80.910111	2.026945	109.629265
4.056894	15.937135	115.299881	-24.416521	8.162347	112.76268	34.838238	-10.201373	116.013527	29.474581	38.95726	118.221924	32.1564095	14.3779435	117.1177255	-80.9894515	1.9467505	108.4076345
5.014106	14.521353	115.25843	-24.400984	8.131189	112.332726	34.944958	-10.289151	116.24707	29.51701	38.872086	118.489708	32.230984	14.2914675	117.368389	-81.032952	1.9709105	107.297063
6.200078	12.392207	115.189293	-24.323446	8.122819	111.887848	35.133484	-10.399403	116.503502	29.598894	38.755531	118.572769	32.366189	14.178064	117.5381355	-81.013081	2.067574	106.2375605
6.886231	10.898629	115.146652	-24.250219	8.147619	111.732193	35.267883	-10.482601	116.736008	29.678804	38.680832	118.459404	32.4733435	14.0991155	117.597706	-80.9737815	2.1961225	105.86668
7.472233	9.371798	115.094437	-24.183393	8.250774	111.703285	35.354282	-10.535835	117.050995	29.812756	38.622265	118.223122	32.583519	14.043215	117.6370585	-80.950305	2.458333	105.7695115
7.98085	7.810222	115.139183	-24.102976	8.317673	111.748909	35.423267	-10.628819	117.416748	29.989216	38.557388	117.9394	32.7062415	13.9642845	117.678074	-80.9121935	2.6710615	105.819744
8.328236	6.177234	115.260025	-24.027168	8.372177	111.887016	35.497971	-10.728046	117.785583	30.169571	38.44511	117.656258	32.833771	13.858532	117.7209205	-80.888107	2.885822	106.0531115
8.586353	4.544902	115.478493	-23.929218	8.36923	112.064102	35.555099	-10.876397	118.164574	30.33787	38.309601	117.451302	32.9464845	13.716602	117.807938	-80.8049205	3.021858	106.320266
8.738935	2.888381	115.753876	-23.87779	8.326104	112.259521	35.586136	-11.055931	118.564224	30.888292	37.987728	117.142998	33.237214	13.4658985	117.853611	-80.992794	3.1863095	106.665431
8.740529	0.408023	116.17308	-23.830215	8.180224	112.532425	35.651649	-11.355242	119.086472	30.708452	37.897621	117.228111	33.1800505	13.2711895	118.1572915	-80.8404805	3.0892585	106.9075585
8.581038	-1.232528	116.423241	-23.818565	8.076392	112.686813	35.669865	-11.562491	119.349136	30.820721	37.730183	117.164276	33.245293	13.083846	118.256706	-80.882423	3.068938	107.11692
8.356574	-2.836145	116.586594	-23.756124	7.965703	112.814629	35.690163	-11.726665	119.535385	30.929535	37.533844	117.063728	33.309849	12.9035895	118.2995565	-80.822097	3.0278165	107.3297015
8.075619	-4.407395	116.651047	-23.71533	7.853834	112.938866	35.698666	-11.880612	119.619225	31.047085	37.339058	116.920876	33.3728755	12.729223	118.2700505	-80.8035355	2.978445	107.6076815
7.688902	-5.967604	116.682793	-23.678221	7.776056	113.071419	35.729252	-12.031913	119.681618	31.144985	37.162254	116.768349	33.4371185	12.5651705	118.2249835	-80.7935605	2.9869415	107.9178545
7.175662	-7.44516	116.740189	-23.582855	7.674209	113.201668	35.774837	-12.175374	119.723785	31.265047	36.976032	116.596458	33.519942	12.400329	118.1601215	-80.685652	2.948089	108.2432145
6.606158	-8.855929	116.825974	-23.516836	7.634255	113.345215	35.837669	-12.301997	119.76857	31.387117	36.824638	116.410538	33.612393	12.2613205	118.089554	-80.646065	3.0071895	108.600876
5.547015	-10.894219	117.084824	-23.35471	7.616888	113.542023	35.925823	-12.447106	119.937256	31.952784	36.475285	115.90506	33.9393035	12.0140895	117.921158	-80.6487235	3.2196865	109.162888
4.739664	-12.14887	117.288353	-23.297373	7.613551	113.662552	35.994781	-12.553573	120.078812	32.069244	36.333179	115.620483	34.0320125	11.889803	117.8496475	-80.6267585	3.337299	109.4754565
3.818348	-13.333578	117.478241	-23.219404	7.578212	113.753639	36.047096	-12.669831	120.213783	31.778776	36.327225	115.467323	33.912936	11.828697	117.840553	-80.351744	3.327727	109.666725
2.843638	-14.456813	117.588737	-23.165161	7.501308	113.83947	36.069897	-12.78784	120.296272	31.870476	36.143951	115.15329	33.9701865	11.6780555	117.724781	-80.3005085	3.3245605	109.954159
1.823557	-15.518454	117.545441	-23.076874	7.389459	113.929619	36.101173	-12.923045	120.267166	31.962994	35.967678	114.913071	34.0320835	11.5223165	117.5901185	-80.1858315	3.2566015	110.2691195
0.737944	-16.433483	117.483536	-22.996828	7.200912	114.054428	36.164703	-13.07204	120.151863	32.014244	35.829834	114.755295	34.0894735	11.378897	117.453579	-80.0831295	3.022927	110.655277
-0.422988	-17.308006	117.420593	-22.895817	7.050733	114.258102	36.236668	-13.19916	119.987312	32.059971	35.716732	114.636314	34.1483195	11.258786	117.311813	-79.9399535	2.84268	111.204391
-2.210661	-18.405855	117.513786	-22.714678	6.835677	114.574852	36.39061	-13.336102	119.826065	32.14323	35.523743	114.420021	34.26692	11.0938205	117.123043	-79.696276	2.5775335	112.026661
-3.459006	-19.006128	117.66362	-22.59166	6.728825	114.801262	36.474655	-13.44715	119.82592	32.233665	35.366497	114.247513	34.35416	10.9596735	117.0367165	-79.53748	2.4979765	112.5658075
-4.875004	-19.41626	117.938522	-22.478371	6.646955	114.963867	36.542938	-13.613322	119.886147	32.350449	35.179462	114.055336	34.4466935	10.78307	116.9707415	-79.4034355	2.51084	112.9569925
-6.179445	-19.7857	118.027817	-22.384548	6.562852	115.080093	36.586189	-13.801739	119.957031	32.49921	34.974606	113.846603	34.5426995	10.5864335	116.901817	-79.3117955	2.5392705	113.258369
-7.552991	-20.051825	118.051147	-22.285192	6.454052	115.206108	36.608944	-14.011481	119.926811	32.660252	34.777943	113.646301	34.634598	10.383231	116.786556	-79.204982	2.524873	113.62566
-8.956558	-20.160542	117.969475	-22.18363	6.312216	115.322815	36.635899	-14.218016	119.78595	32.774757	34.616222	113.522079	34.705328	10.199103	116.6540145	-79.072588	2.425329	113.9916155
-10.314905	-20.224331	117.743347	-22.08457	6.169838	115.469765	36.684521	-14.391056	119.557259	32.863422	34.481819	113.457825	34.7739715	10.0453815	116.507542	-78.9431115	2.2942945	114.431988
-12.450754	-20.093454	117.400589	-21.938602	5.91165	115.745583	36.74028	-14.582248	119.083252	32.925014	34.386894	113.525497	34.832647	9.902323	116.3043745	-78.709851	1.920977	115.1867915
-13.813911	-19.894548	117.158722	-21.842577	5.76808	115.956375	36.774956	-14.668385	118.689384	32.950134	34.368553	113.684464	34.862545	9.850084	116.186924	-78.547699	1.686076	115.725826
-15.121653	-19.596682	116.928253	-21.756495	5.63255	116.146553	36.812218	-14.732965	118.302261	32.980812	34.370605	113.899719	34.896515	9.81882	116.10099	-78.409505	1.44628	116.192116
-16.49885	-19.189463	116.690826	-21.699507	5.498333	116.354393	36.82922	-14.777427	117.94075	32.995228	34.358959	114.195129	34.912224	9.790766	116.0679395	-78.311238	1.2059	116.6408465
-17.849318	-18.75358	116.419861	-21.635475	5.414761	116.52787	36.875027	-14.831683	117.599808	33.428364	34.18779	114.335976	35.1516955	9.6780535	115.967892	-78.4226455	1.1514685	117.087848
-19.09432	-18.236639	116.169647	-21.555841	5.301061	116.68042	36.879467	-14.864317	117.283997	33.065296	34.389313	114.881264	34.9723815	9.762498	116.0826305	-78.0840635	0.839623999999999	117.2782095
-20.360014	-17.653889	115.930725	-21.531553	5.244621	116.751305	36.87764	-14.884767	117.009964	33.510071	34.263004	115.079453	35.1938555	9.6891185	116.0447085	-78.2569615	0.8001235	117.4579015
-22.171835	-16.752441	115.586922	-21.563881	5.265254	116.949738	36.840187	-14.852145	116.658569	33.576073	34.384502	115.610413	35.20813	9.7661785	116.134491	-78.335892	0.764329500000001	117.764985
-23.339809	-16.103228	115.400108	-21.534092	5.311717	116.965958	36.819046	-14.797031	116.449379	33.188179	34.644169	116.129349	35.0036125	9.923569	116.289364	-78.0717965	0.699865000000001	117.642552
-24.484751	-15.436061	115.311287	-21.595179	5.421869	117.001022	36.768059	-14.72352	116.300346	33.179344	34.752327	116.393372	34.9737015	10.0144035	116.346859	-78.1640595	0.8293345	117.655185
-25.660542	-14.81417	115.303932	-21.621378	5.601782	117.011642	36.701328	-14.638006	116.25692	33.558636	34.689468	116.316521	35.129982	10.025731	116.2867205	-78.372738	1.177833	117.7365635
-26.719307	-14.132008	115.294739	-21.675093	5.774069	116.954613	36.650814	-14.542584	116.264999	33.517429	34.768433	116.340721	35.0841215	10.1129245	116.30286	-78.4343075	1.4352135	117.606366
-27.782452	-13.514021	115.349518	-21.697273	5.890294	116.881607	36.601494	-14.469263	116.330246	33.469002	34.831917	116.308678	35.035248	10.181327	116.319462	-78.429794	1.599261	117.443752
-28.767511	-12.890204	115.33004	-21.83832	6.121654	116.905121	36.558006	-14.423447	116.445114	33.031086	35.026993	116.362503	34.794546	10.301773	116.4038085	-78.471186	1.941535	117.4064335
-30.267376	-12.032234	115.210236	-21.859751	6.157708	116.700684	36.49453	-14.413674	116.534805	32.964714	34.977863	116.202866	34.729622	10.2820945	116.3688355	-78.449124	2.0333215	117.0325325
-31.186005	-11.467871	115.099594	-21.882906	6.08568	116.499916	36.427155	-14.461531	116.574387	32.924889	34.931374	116.148964	34.676022	10.2349215	116.3616755	-78.441834	1.9364385	116.6381565
-32.102688	-10.917201	114.987732	-21.861309	6.03017	116.374695	36.380028	-14.515959	116.571724	33.306557	34.706089	115.936302	34.8432925	10.095065	116.254013	-78.5659105	1.965275	116.495377
-32.942741	-10.39227	114.847504	-21.859798	5.978599	116.251244	36.344032	-14.588563	116.570213	33.301945	34.658115	115.886703	34.8229885	10.034776	116.228458	-78.5425845	1.922422	116.27403
-33.797775	-9.825964	114.734856	-21.892675	5.957531	116.099953	36.303936	-14.6677	116.599762	32.923302	34.769985	115.913414	34.613619	10.0511425	116.256588	-78.398969	1.8639195	115.943318
-34.590778	-9.270944	114.616707	-22.006203	5.99372	115.993271	36.264236	-14.740539	116.629578	33.340538	34.538445	115.52594	34.802387	9.898953	116.077759	-78.814793	2.088487	115.908783
-35.423878	-8.692627	114.370659	-21.94533	5.877614	115.599182	36.220238	-14.81806	116.652473	33.325764	34.452595	115.313271	34.773001	9.8172675	115.982872	-78.663661	1.9379605	115.215492
-36.573524	-7.855912	113.865028	-22.060719	5.802149	115.121689	36.110291	-14.933668	116.592072	33.219536	34.323509	115.020576	34.6649135	9.6949205	115.806324	-78.7863515	1.9093775	114.437054
-37.363625	-7.318937	113.497269	-22.168892	5.747581	114.798164	36.007919	-14.979272	116.500076	33.110626	34.26366	114.865768	34.5592725	9.642194	115.682922	-78.8970565	1.852968	113.913406
-38.04472	-6.709527	113.177681	-22.316153	5.693338	114.56337	35.895283	-14.981026	116.397141	32.56213	34.410458	114.946815	34.2287065	9.714716	115.671978	-78.8610125	1.67196	113.454762
-38.771843	-6.101025	112.958359	-22.412617	5.669675	114.369568	35.794346	-14.959184	116.241943	32.808308	34.256657	114.698158	34.301327	9.6487365	115.4700505	-79.126561	1.6906135	113.2690855
-39.424034	-5.48422	112.932289	-22.475468	5.648448	114.295601	35.682278	-14.915325	116.13929	32.243446	34.466896	114.805557	33.962862	9.7757855	115.4724235	-78.913798	1.5211105	113.1187785
-40.091393	-4.837885	113.067307	-22.576851	5.689268	114.359894	35.550861	-14.835946	116.070343	32.092518	34.501759	114.692375	33.8216895	9.8329065	115.381359	-78.9753915	1.5456295	113.338429
-40.749401	-4.211464	113.355927	-22.66967	5.779954	114.500366	35.430473	-14.801373	116.039383	31.964809	34.546124	114.52018	33.697641	9.8723755	115.2797815	-79.036981	1.6875325	113.7209505
-41.669765	-3.141193	114.016357	-22.794802	5.893771	114.910423	35.231628	-14.751238	116.063774	32.171738	34.396381	114.059517	33.701683	9.8225715	115.0616455	-79.291287	1.9649705	114.7592005
-42.268036	-2.406728	114.449051	-22.893539	5.952675	115.203476	35.106094	-14.738232	116.106964	31.639477	34.578686	114.134338	33.3727855	9.920227	115.120651	-79.1598635	1.985123	115.286301
-42.803272	-1.675732	114.779427	-22.993361	5.963593	115.443062	34.988415	-14.719182	116.175652	31.481588	34.60799	114.131416	33.2350015	9.944404	115.153534	-79.2217235	1.982782	115.73259
-43.332073	-0.94631	114.940598	-23.163424	5.955723	115.641937	34.830154	-14.684631	116.219582	31.32	34.647717	114.143333	33.075077	9.981543	115.1814575	-79.401925	1.929903	116.1024165
-43.806835	-0.236973	114.972733	-23.26545	5.912841	115.659035	34.681633	-14.644447	116.19693	31.138779	34.723236	114.167557	32.910206	10.0393945	115.1822435	-79.441106	1.7862875	116.1358265
-44.212608	0.548075	115.006165	-23.415144	5.881045	115.648102	34.529099	-14.5532	116.097931	30.918533	34.808296	114.185966	32.723816	10.127548	115.1419485	-79.554104	1.634542	116.1542555
-44.608219	1.331777	115.05439	-23.608894	5.930066	115.699684	34.383808	-14.432057	116.007103	30.701223	34.91333	114.185143	32.5425155	10.2406365	115.096123	-79.7603035	1.6194955	116.303245
-45.112469	2.530273	115.153503	-23.768221	6.047914	115.634071	34.210293	-14.182666	115.950623	NaN	NaN	NaN	NaN	NaN	NaN	NaN	NaN	NaN
-45.422047	3.353728	115.239784	-23.899954	6.14681	115.709114	34.10725	-14.022246	115.948311	NaN	NaN	NaN	NaN	NaN	NaN	NaN	NaN	NaN
-45.641628	4.161107	115.380562	-24.004642	6.275946	115.764412	33.98642	-13.881241	115.968834	NaN	NaN	NaN	NaN	NaN	NaN	NaN	NaN	NaN
-45.76767	5.052272	115.580772	-24.086138	6.418561	115.887329	33.899452	-13.73934	116.003021	NaN	NaN	NaN	NaN	NaN	NaN	NaN	NaN	NaN
-45.864883	5.921194	115.764763	-24.152332	6.491639	116.02787	33.823475	-13.612887	116.067467	NaN	NaN	NaN	NaN	NaN	NaN	NaN	NaN	NaN
-45.919594	6.778517	115.892479	-24.283039	6.665009	116.189934	33.753704	-13.516137	116.160294	29.69463	35.229004	113.750717	31.724167	10.8564335	114.9555055	-80.290245	2.4735845	117.4243625
-45.909557	7.642737	115.955528	-24.281639	6.712351	116.190018	33.686584	-13.435552	116.243134	29.594389	35.323776	113.646629	31.6404865	10.944112	114.9448815	-80.2037645	2.48059	117.4351545
-45.81358	8.937377	116.012558	-24.405916	6.762286	116.317917	33.605545	-13.295774	116.327652	29.433081	35.428574	113.525665	31.519313	11.0664	114.9266585	-80.331145	2.458172	117.7091755
-45.644352	9.81507	116.018021	-24.479887	6.766408	116.344521	33.526367	-13.221417	116.3666	29.330906	35.508202	113.479218	31.4286365	11.1433925	114.922909	-80.3884105	2.3894235	117.766133
-45.4077	10.751665	116.05748	-24.611906	6.77575	116.372025	33.465141	-13.168823	116.375031	29.198404	35.574661	113.49511	31.3317725	11.202919	114.9350705	-80.5555845	2.348581	117.8089795
-45.143475	11.631506	116.066833	-24.622581	6.747848	116.325554	33.381851	-13.1208	116.397896	29.072729	35.604702	113.517174	31.22729	11.241951	114.957535	-80.472452	2.253745	117.693573
-44.870472	12.532687	115.991844	-24.745012	6.744491	116.315651	33.30265	-13.067338	116.413811	28.94471	35.673321	113.531937	31.12368	11.3029915	114.972874	-80.613704	2.1859905	117.658428
-44.473465	13.449623	115.807938	-24.872572	6.795173	116.215347	33.208069	-13.023831	116.449944	28.827042	35.699844	113.544991	31.0175555	11.3380065	114.9974675	-80.7626995	2.2523395	117.4332265
-44.078671	14.406083	115.613464	-25.037601	6.824923	116.201378	33.108311	-12.998417	116.492821	28.730291	35.754669	113.49099	30.919301	11.378126	114.9919055	-80.994503	2.27172	117.4108505
-43.304317	15.827293	115.177872	-25.191116	6.869666	115.927635	32.952923	-13.004255	116.532669	28.614416	35.74308	113.376656	30.7836695	11.3694125	114.9546625	-81.1659015	2.3699195	116.9006075
-42.751686	16.819902	114.866028	-25.32855	6.904025	115.714493	32.863529	-13.01668	116.499237	28.545895	35.704147	113.2967	30.704712	11.3437335	114.8979685	-81.361812	2.4643165	116.5310175
-42.134449	17.783981	114.61911	-25.334898	6.912905	115.501274	32.761913	-13.005092	116.409286	28.489092	35.699272	113.22625	30.6255025	11.34709	114.817768	-81.2952985	2.47872	116.18478
-41.489635	18.771845	114.490913	-25.392654	6.936953	115.350998	32.675953	-12.979937	116.271629	28.261555	35.526527	113.313553	30.468754	11.273295	114.792591	-81.254062	2.600611	115.909405
-40.794769	19.786903	114.431557	-25.452883	6.963453	115.228569	32.628799	-12.929216	116.07621	28.199921	35.587761	113.392662	30.41436	11.3292725	114.734436	-81.320126	2.5976335	115.722702
-40.012299	20.815445	114.319489	-25.502058	7.017622	115.119888	32.546597	-12.841969	115.907944	28.278048	35.888981	113.458702	30.4123225	11.523506	114.683323	-81.4164385	2.511738	115.556453
-39.287369	21.824013	114.271774	-25.679647	7.122502	115.054169	32.494209	-12.753208	115.746666	28.19569	36.001755	113.642845	30.3449495	11.6242735	114.6947555	-81.7042435	2.6207305	115.4135825
-37.969322	23.328623	114.062271	-25.765493	7.22486	114.742699	32.354774	-12.615824	115.562401	28.072189	36.177826	113.834038	30.2134815	11.781001	114.6982195	-81.7444675	2.668719	114.7871785
-37.119141	24.326805	113.888191	-25.85145	7.343884	114.556526	32.251732	-12.518878	115.454796	27.996752	36.292694	113.897636	30.124242	11.886908	114.676216	-81.827142	2.80086	114.436836
-36.247295	25.334158	113.840508	-25.977839	7.4718	114.364777	32.170975	-12.424262	115.289536	27.936802	36.395203	114.041496	30.0538885	11.9854705	114.665516	-82.0095665	2.9581295	114.064038
-35.25304	26.244408	113.883842	-26.076946	7.578472	114.196014	32.087475	-12.288713	115.139641	27.866274	36.534847	114.283028	29.9768745	12.123067	114.7113345	-82.1307665	3.033877	113.6806935
-34.362858	27.1364	114.004494	-26.184797	7.637943	114.037308	32.013721	-12.130218	114.915619	27.789173	36.699951	114.681313	29.901447	12.2848665	114.798466	-82.271041	2.9910195	113.27615
-33.387886	27.963501	114.247391	-26.309046	7.701519	113.884544	31.94562	-11.968253	114.67205	27.645674	37.44915	115.181366	29.795647	12.7404485	114.926708	-82.413739	2.6625895	112.84238
-32.401649	28.740791	114.547348	-26.43697	7.7722	113.743484	31.872061	-11.766514	114.457253	27.558825	37.66766	115.768074	29.715443	12.950573	115.1126635	-82.589383	2.593827	112.3743045
-30.971489	29.745584	114.902519	-26.621136	7.922813	113.564285	31.780151	-11.488461	114.225998	27.811697	37.807175	116.387299	29.795924	13.159357	115.3066485	-83.038196	2.686269	111.8219215
-29.984707	30.352896	115.047035	-26.729637	8.109365	113.484764	31.720501	-11.324785	114.173912	27.340868	38.164867	116.992638	29.5306845	13.420041	115.583275	-82.9899585	2.798689	111.386253
-28.981722	30.86363	115.155701	-26.802891	8.341947	113.487152	31.670315	-11.164842	114.20977	27.280369	38.314255	117.232193	29.475342	13.5747065	115.7209815	-83.081124	3.1091875	111.2533225
-27.980835	31.257994	115.221107	-26.869303	8.569516	113.545929	31.640652	-11.033574	114.334915	27.266785	38.403347	117.325066	29.4537185	13.6848865	115.8299905	-83.1923245	3.4541455	111.2618675
-26.995489	31.533188	115.226212	-26.930813	8.76044	113.603104	31.635656	-10.948934	114.527557	27.262878	38.484531	117.383553	29.449267	13.7677985	115.955555	-83.310893	3.7530815	111.250653
-25.981796	31.668621	115.290771	-26.969206	8.925341	113.70578	31.660923	-10.879534	114.733574	27.634598	38.433247	117.273651	29.6477605	13.7768565	116.0036125	-83.5861725	4.0738255	111.4079475
-25.054508	31.746029	115.385841	-27.021309	9.013448	113.838554	31.699871	-10.786233	114.905441	27.577486	38.521252	117.317673	29.6386785	13.8675095	116.111557	-83.6812965	4.1593865	111.565551
-23.775805	31.638241	115.501907	-27.057766	9.135934	114.038002	31.765398	-10.625305	115.135696	27.454769	38.734222	117.294777	29.6100835	14.0544585	116.2152365	-83.7256155	4.2174095	111.8607675
-23.097275	31.577131	115.505196	-27.124161	9.244038	114.147499	31.79369	-10.482754	115.297409	27.315521	38.888664	117.133118	29.5546055	14.202955	116.2152635	-83.8029275	4.285121	112.0797345
-22.086433	31.21562	115.223572	-27.201424	9.344564	114.19606	31.805328	-10.32818	115.474304	26.774853	39.19743	117.032219	29.2900905	14.434625	116.2532615	-83.6929385	4.254503	112.1388585
-21.27726	30.921593	114.918793	-27.2694	9.437897	114.199272	31.810781	-10.202944	115.647209	26.611996	39.310226	116.706024	29.2113885	14.553641	116.1766165	-83.7501885	4.322153	112.2219275
-20.727566	30.627424	114.699791	-27.340317	9.49761	114.172981	31.770172	-10.121273	115.785194	26.471468	39.404823	116.330696	29.12082	14.641775	116.057945	-83.801454	4.353445	112.288017
-19.969637	30.182127	114.414772	-27.437092	9.543458	114.193237	31.759369	-10.102398	115.869011	26.750072	39.274944	115.813919	29.2547205	14.586273	115.841465	-84.1289045	4.500643	112.545009
-19.102877	29.574192	114.160561	-27.405252	9.462566	114.064941	31.746531	-10.113322	115.881958	26.693323	39.253468	115.575943	29.219927	14.570073	115.7289505	-84.030431	4.355059	112.4009315
-18.142994	28.694502	114.022781	-27.361614	9.336308	113.954056	31.745699	-10.179838	115.812531	26.295801	39.343109	115.615967	29.02075	14.5816355	115.714249	-83.743978	4.0909805	112.193863
-17.472614	28.057606	114.0159	-27.322721	9.242651	113.953995	31.776623	-10.223397	115.73008	26.717201	39.121319	115.399994	29.246912	14.448961	115.565037	-83.892354	4.036341	112.342953
-16.892477	27.378735	113.991127	-27.236805	9.185882	113.99604	31.835682	-10.260376	115.682137	26.788855	39.103477	115.341827	29.3122685	14.4215505	115.511982	-83.7858785	3.9502135	112.480098
-16.442726	26.761585	113.989235	-27.207455	9.205302	114.096321	31.886196	-10.278973	115.70166	26.440096	39.288784	115.412926	29.163146	14.5049055	115.557293	-83.578056	3.9056985	112.635349
-15.894159	26.043001	113.867401	-27.146027	9.233087	114.080238	31.91135	-10.293139	115.743851	26.858303	39.130825	115.027214	29.3848265	14.418843	115.3855325	-83.6768805	4.047331	112.7749435
-15.443211	25.376123	113.735512	-27.11977	9.290519	114.124069	31.921497	-10.25825	115.779816	26.853203	39.137581	114.713081	29.38735	14.4396655	115.2464485	-83.62689	4.1413725	113.0016895
-14.980221	24.702675	113.57795	-27.132732	9.400849	114.183426	31.905619	-10.216884	115.797997	26.810429	39.161572	114.27494	29.358024	14.472344	115.0364685	-83.623488	4.329354	113.3303835
-14.383546	23.691347	113.248001	-27.134577	9.498969	114.185181	31.869148	-10.144107	115.79319	26.286566	39.369259	113.799843	29.077857	14.612576	114.7965165	-83.347011	4.385362	113.5738455
-14.037451	23.017595	113.010063	-27.151421	9.544514	114.157906	31.855932	-10.132512	115.755936	26.570951	39.20911	113.174736	29.2134415	14.538299	114.465336	-83.5162835	4.550729	113.850476
-13.733371	22.329126	112.810303	-27.147018	9.557376	114.113342	31.842083	-10.130916	115.722275	26.057743	38.746994	113.053345	28.949913	14.308039	114.38781	-83.243949	4.806713	113.838874
-13.39878	21.712906	112.620964	-27.136242	9.528615	114.102982	31.820667	-10.166112	115.694641	25.990423	39.272068	112.577751	28.905545	14.552978	114.136196	-83.178029	4.504252	114.069768
-13.07083	21.122618	112.472656	-27.11635	9.466585	114.140213	31.794823	-10.212512	115.734291	25.928417	39.176483	112.204506	28.86162	14.4819855	113.9693985	-83.09432	4.4511845	114.3110275
-12.730412	20.544392	112.394806	-27.062401	9.36451	114.235512	31.780602	-10.333695	115.783401	25.915913	39.043915	111.917328	28.8482575	14.35511	113.8503645	-82.9730595	4.37391	114.6206595
-12.423253	20.024792	112.418594	-27.036901	9.231753	114.348579	31.760963	-10.482119	115.861786	25.951839	38.85857	111.711815	28.856401	14.1882255	113.7868005	-82.930203	4.2752805	114.9103575
-11.908097	19.306416	112.595047	-26.950958	8.946033	114.604691	31.780485	-10.749746	116.007652	26.081821	38.039043	111.735725	28.931153	13.6446485	113.8716885	-82.833069	4.2474175	115.3376935
-11.574775	18.905773	112.784508	-26.869801	8.742167	114.789459	31.823162	-10.903024	116.068794	26.178213	37.913151	111.871277	29.0006875	13.5050635	113.9700355	-82.7402895	3.9792705	115.6088825
-11.248669	18.522923	113.005844	-26.844219	8.516433	114.928856	31.888229	-11.000295	116.075851	26.267689	37.819901	112.123665	29.077959	13.409803	114.099758	-82.766397	3.623063	115.757954
-10.912368	18.182255	113.233589	-26.771017	8.342345	115.004646	31.938437	-11.0507	116.047417	26.363485	37.777943	112.461563	29.150961	13.3636215	114.25449	-82.692995	3.3210685	115.754802
-10.578318	17.853222	113.482407	-26.731968	8.205347	115.086639	32.023136	-11.065781	115.968277	26.436913	37.761166	112.868347	29.2300245	13.3476925	114.418312	-82.6939605	3.0630015	115.754966
-10.287594	17.609594	113.703178	-26.70997	8.091381	115.087738	32.104042	-11.031463	115.900803	26.492628	37.809971	113.326431	29.298335	13.389254	114.613617	-82.718275	2.793508	115.561859
-9.96381	17.415041	113.889458	-26.706419	8.070982	114.981018	32.176895	-10.899199	115.813423	26.42613	37.850563	113.865364	29.3015125	13.475682	114.8393935	-82.7143505	2.666282	115.1226425
-9.453437	17.114056	114.010117	-26.737722	8.075121	114.679825	32.278831	-10.688242	115.632614	26.592344	38.3456	114.614365	29.4355875	13.828679	115.1234895	-82.9110315	2.321563	114.2361605
-9.127289	16.945179	113.997688	-26.804459	8.148405	114.341393	32.317326	-10.534928	115.482399	26.506203	39.049755	115.017975	29.4117645	14.2574135	115.250187	-83.0206825	2.0393965	113.432599
-8.824177	16.780043	113.897453	-26.882605	8.208217	113.989639	32.309254	-10.372841	115.276611	26.44549	39.23806	115.383461	29.377372	14.4326095	115.330036	-83.142582	1.9838245	112.649242
-8.530365	16.598488	113.752426	-26.904663	8.327411	113.775467	32.261215	-10.217975	115.040337	26.372683	39.388992	115.62928	29.316949	14.5855085	115.3348085	-83.126275	2.0693135	112.2161255
-8.275929	16.379509	113.761032	-26.928064	8.508379	113.808701	32.205734	-10.039539	114.83123	26.335482	39.525322	115.712418	29.270608	14.7428915	115.271824	-83.126736	2.2738665	112.345578
-7.993289	16.029942	113.83313	-26.89785	8.707658	114.015556	32.196693	-9.882069	114.715591	26.376713	39.611652	115.829063	29.286703	14.8647915	115.272327	-83.082403	2.5505245	112.758785
-7.826746	15.65152	114.078293	-26.871208	8.870955	114.406517	32.180824	-9.792142	114.723099	26.441605	39.686966	115.971542	29.3112145	14.947412	115.3473205	-83.0536305	2.794498	113.4657135
-7.564932	14.990719	114.630188	-26.853994	9.0755	115.156509	32.136127	-9.766271	114.853821	26.575571	39.735989	116.286621	29.355849	14.984859	115.570221	-83.063837	3.166141	114.742797
-7.431866	14.494764	115.091965	-26.958031	9.187278	115.823624	32.061073	-9.783456	115.000427	26.648378	39.739532	116.554626	29.3547255	14.978038	115.7775265	-83.2707875	3.396518	115.8697215
-7.364121	13.954221	115.596184	-27.023342	9.177367	116.446182	31.97827	-9.827958	115.203873	26.668423	39.774155	116.8825	29.3233465	14.9730985	116.0431865	-83.3700305	3.3816355	116.8491775
-7.339257	13.370752	116.107048	-27.154207	9.227902	116.993584	31.901827	-9.838714	115.463783	26.673746	39.807159	117.274002	29.2877865	14.9842225	116.3688925	-83.5962005	3.4715815	117.6182755
-7.286805	12.75585	116.46769	-27.263313	9.198282	117.390808	31.868849	-9.862809	115.734032	27.045485	39.669701	117.500481	29.457167	14.903446	116.6172565	-83.983793	3.493118	118.1643595
-7.236639	12.019827	116.717926	-27.351633	9.143063	117.601051	31.831041	-9.890077	115.970764	26.621624	39.878525	118.062782	29.2263325	14.994224	117.016773	-83.9295985	3.291902	118.185329
-7.228222	11.255537	116.836868	-27.413994	9.11185	117.615906	31.798882	-9.902874	116.15641	26.601454	39.890068	118.316353	29.200168	14.993597	117.2363815	-84.028156	3.230103	117.9954305
-7.154753	10.101871	116.681877	-27.510584	9.142555	117.334572	31.730158	-9.908256	116.304802	26.598396	39.933708	118.418457	29.164277	15.012726	117.3616295	-84.185445	3.272384	117.3075145
-7.160978	9.313921	116.432404	-27.608541	9.244106	117.083397	31.69199	-9.904049	116.32531	26.599812	39.947739	118.347481	29.145901	15.021845	117.3363955	-84.362983	3.466367	116.8303985
-7.180084	8.525046	116.086136	-27.586996	9.281371	116.653465	31.678745	-9.882463	116.279587	26.596678	39.96035	118.136383	29.1377115	15.0389435	117.207985	-84.3117035	3.5237985	116.098945
-7.151634	7.60473	115.69381	-27.613184	9.423415	116.250481	31.66116	-9.845862	116.260231	26.594009	39.98315	117.840363	29.1275845	15.068644	117.050297	-84.3539525	3.778186	115.450665
-7.225813	6.745791	115.363754	-27.547976	9.518545	115.847206	31.679842	-9.803778	116.24968	27.00054	39.8396	117.388763	29.340191	15.017911	116.8192215	-84.436143	4.019179	114.8751905
-7.193056	5.794926	115.052116	-27.530584	9.617492	115.490318	31.717846	-9.768552	116.254486	26.631683	40.02124	117.336525	29.1747645	15.126344	116.7955055	-84.2359325	4.10864	114.1851305
-7.338741	4.858757	114.828239	-27.492249	9.661319	115.227654	31.775072	-9.705954	116.267479	26.647646	40.043011	117.105461	29.211359	15.1685285	116.68647	-84.195857	4.1541095	113.768838
-7.521081	3.426696	114.637413	-27.386385	9.775634	115.090622	31.820742	-9.595706	116.322121	26.66864	40.077122	116.84166	29.244691	15.240708	116.5818905	-84.017461	4.31056	113.5993535
-7.735064	2.462642	114.730362	-27.39048	9.843863	115.241348	31.883352	-9.523496	116.443863	26.689049	40.095806	116.731354	29.2862005	15.286155	116.5876085	-84.0671605	4.401571	113.8950875
-7.943809	1.495109	114.924622	-27.294136	9.88677	115.374413	31.92481	-9.471351	116.678444	27.098148	39.986469	116.530731	29.511479	15.257559	116.6045875	-84.099751	4.515981	114.1442385
-8.242643	0.558151	115.158401	-27.28376	9.93607	115.564072	31.940725	-9.404706	117.004433	26.725336	40.220921	116.751717	29.3330305	15.4081075	116.878075	-83.9005505	4.4640325	114.250069
-8.460568	-0.384943	115.409874	-27.329906	10.000483	115.805077	31.946951	-9.342529	117.379852	26.733372	40.276058	116.810669	29.3401615	15.4667645	117.0952605	-83.9999735	4.5342015	114.5148935
-8.939801	-1.315876	115.776382	-27.341393	10.092551	116.042068	31.973639	-9.315897	117.69017	26.733377	40.314266	116.858986	29.353508	15.4991845	117.274578	-84.036294	4.6859175	114.809558
-9.304381	-2.22849	116.069115	-27.395905	10.164852	116.245308	31.975126	-9.285545	118.016769	26.744179	40.34351	116.899452	29.3596525	15.5289825	117.4581105	-84.1514625	4.8007215	115.0325055
-9.956523	-3.586298	116.359413	-27.446484	10.222297	116.390701	31.97493	-9.244162	118.477715	26.766598	40.3904	116.911591	29.370764	15.573119	117.694653	-84.263732	4.871475	115.086749
-10.394653	-4.423003	116.571365	-27.473377	10.260596	116.403519	31.993523	-9.235036	118.757202	26.798985	40.393494	116.834961	29.396254	15.579229	117.7960815	-84.343008	4.941963	115.0109565
-10.899315	-5.266233	116.733147	-27.468401	10.290687	116.37368	32.000004	-9.240026	119.008148	27.247787	40.199764	116.475693	29.6238955	15.479869	117.7419205	-84.5606975	5.101505	115.0054395
-11.46222	-6.014674	116.926132	-27.407354	10.347855	116.316078	32.018257	-9.257631	119.229568	26.916159	40.309372	116.383316	29.467208	15.5258705	117.806442	-84.281916	5.1698395	114.825714
-12.193099	-6.635144	117.14698	-27.368433	10.368649	116.263496	32.057407	-9.27681	119.403564	26.998583	40.251835	116.091049	29.527995	15.4875125	117.7473065	-84.264861	5.2497855	114.7796855
-12.639501	-7.385866	117.106987	-27.297997	10.365307	116.179169	32.122204	-9.307575	119.589088	27.094543	40.155941	115.783524	29.6083735	15.424183	117.686306	-84.2043675	5.306431	114.672032
-13.266879	-7.965342	117.194366	-27.187559	10.320675	116.101982	32.200256	-9.35394	119.734909	27.204397	40.075356	115.477875	29.7023265	15.360708	117.606392	-84.0774445	5.280642	114.597572
-14.258488	-8.709785	117.230438	-27.028612	10.2243	116.034569	32.32317	-9.413663	119.789383	27.304178	39.944077	115.034172	29.813674	15.265207	117.4117775	-83.870898	5.183393	114.6573605
-14.940394	-9.058051	117.22319	-26.923412	10.141343	116.066536	32.414722	-9.430834	119.720818	27.337042	39.893269	114.794983	29.875882	15.2312175	117.2579005	-83.722706	5.0514685	114.8751715
-15.678428	-9.335576	117.158081	-26.839199	10.035683	116.093735	32.515053	-9.401722	119.602547	27.345964	39.890789	114.685226	29.9305085	15.2445335	117.1438865	-83.6089065	4.8268325	115.0435835
-16.425228	-9.49789	117.110352	-26.772356	9.956947	116.195427	32.585888	-9.33464	119.47554	27.331295	39.945431	114.657486	29.9585915	15.3053955	117.066513	-83.5033035	4.6084985	115.324341
-17.095943	-9.586183	117.028343	-26.704735	9.930038	116.295174	32.655441	-9.243267	119.315353	27.299911	40.030998	114.732567	29.977676	15.3938655	117.02396	-83.387146	4.4662105	115.566388
-17.83527	-9.568602	116.939529	-26.669016	9.966583	116.47924	32.701763	-9.122224	119.143044	27.265862	40.151886	114.90332	29.9838125	15.514831	117.023182	-83.3218445	4.418335	115.935298
-18.567553	-9.428313	116.880882	-26.650078	10.016159	116.66906	32.744171	-8.998443	118.937622	27.252167	40.323334	115.166351	29.998169	15.6624455	117.0519865	-83.298325	4.3698725	116.2861335
-19.715498	-9.154363	116.667976	-26.618565	10.153038	116.996109	32.785679	-8.790711	118.61528	27.275291	40.605782	115.762672	30.030485	15.9075355	117.188976	-83.267615	4.3985405	116.803242
-20.430363	-8.895255	116.500183	-26.625725	10.231132	117.234329	32.792637	-8.643299	118.377892	27.280422	40.820881	116.242935	30.0365295	16.088791	117.3104135	-83.2879795	4.373473	117.1582445
-21.113768	-8.583936	116.322861	-26.603592	10.387527	117.444733	32.755764	-8.498035	118.103264	27.290997	41.002213	116.758392	30.0233805	16.252089	117.430828	-83.2305645	4.522965	117.458638
-21.765945	-8.276566	116.139511	-26.685234	10.591185	117.722786	32.708797	-8.335928	117.860397	27.310122	41.150337	117.279648	30.0094595	16.4072045	117.5700225	-83.3799275	4.7751655	117.8755495
-22.457066	-7.904522	115.996086	-26.48493	10.678618	117.874695	32.653198	-8.193774	117.614487	27.329393	41.290058	117.764511	29.9912955	16.548142	117.689499	-82.9611555	4.809094	118.059891
-23.136408	-7.538623	115.860733	-26.6507	10.941926	118.052567	32.56942	-8.05327	117.385338	27.357456	41.428139	118.281082	29.963438	16.6874345	117.83321	-83.264838	5.1964175	118.271924
-23.822897	-7.216083	115.737549	-26.705175	11.151173	118.141685	32.481102	-7.9067	117.201553	27.36327	41.526787	118.713295	29.922186	16.8100435	117.957424	-83.332536	5.4923025	118.325946
-24.827168	-6.759019	115.621971	-26.830212	11.514455	118.385147	32.32571	-7.706235	117.030678	27.380566	41.722866	119.239532	29.853138	17.0083155	118.135105	-83.513562	6.0205945	118.635189
-25.412195	-6.495436	115.571724	-26.775391	11.730081	118.431664	32.237602	-7.618888	116.977562	27.380144	41.819336	119.479904	29.808873	17.100224	118.228733	-83.359655	6.359938	118.634595
-25.994146	-6.265778	115.524689	-27.068907	12.060893	118.456863	32.134254	-7.53813	116.933044	27.364687	41.890842	119.601151	29.7494705	17.176356	118.2670975	-83.8872845	6.94543	118.6466285
-26.572374	-6.104661	115.46785	-27.007557	12.1001	118.341805	32.041077	-7.486875	116.891029	27.347868	41.923931	119.60894	29.6944725	17.218528	118.2499845	-83.7095865	6.981672	118.4336255
-27.135504	-6.035338	115.4133	-27.051153	12.260085	118.246208	31.951601	-7.467196	116.885139	27.31241	41.91367	119.544426	29.6320055	17.223237	118.2147825	-83.7343115	7.296933	118.2776335
-27.685884	-5.999321	115.419373	-27.133221	12.295335	118.098785	31.875998	-7.502574	116.870567	27.300982	41.881027	119.407295	29.58849	17.1892265	118.138931	-83.854932	7.4014435	118.058639
-28.212389	-6.015353	115.370514	-27.125246	12.341338	117.981468	31.82622	-7.583908	116.919876	27.289423	41.817211	119.220245	29.5578215	17.1166515	118.0700605	-83.8083135	7.5660245	117.8928755
-29.09156	-6.160308	115.20797	-27.142086	12.291286	117.64563	31.779331	-7.800138	117.037903	27.317434	41.63744	118.801865	29.5483825	16.918651	117.919884	-83.8325545	7.663921	117.371376
-29.603771	-6.295	114.984131	-27.109945	12.213711	117.362213	31.790184	-7.995782	117.122795	27.364498	41.462742	118.493042	29.577341	16.73348	117.8079185	-83.797231	7.693942	116.9165075
-30.118153	-6.458297	114.606384	-27.135923	12.121722	116.816544	31.8032	-8.218779	117.219376	27.41935	41.259548	118.180634	29.611275	16.5203845	117.700005	-83.883121	7.7230595	115.933083
-30.587021	-6.61817	114.119492	-27.158796	11.972424	116.331551	31.817823	-8.419077	117.216858	27.861517	40.870518	117.721436	29.83967	16.2257205	117.469147	-84.157262	7.7191275	115.193955
-31.060923	-6.806902	113.603119	-27.055321	11.81058	115.69854	31.820478	-8.637556	117.172447	27.896484	40.627274	117.433914	29.858481	15.994859	117.3031805	-83.969123	7.626301	114.0938995
-31.594992	-6.997207	113.197121	-27.035036	11.657424	115.162071	31.803051	-8.840158	117.14209	27.924496	40.397247	117.040321	29.8637735	15.7785445	117.0912055	-83.9338455	7.5363035	113.2329365
-32.134418	-7.18126	112.881645	-26.993168	11.528166	114.709595	31.763401	-9.025966	117.113258	27.581873	40.301666	116.810715	29.672637	15.63785	116.9619865	-83.658973	7.418482	112.4572035
-33.00465	-7.465844	112.504387	-26.942333	11.315657	114.186768	31.722853	-9.305645	117.114815	27.609968	39.914204	116.245773	29.6664105	15.3042795	116.680294	-83.5510765	7.3270345	111.693242
-33.680889	-7.673768	112.314606	-26.930845	11.142545	113.957848	31.682295	-9.519146	117.120338	28.007719	39.467319	115.729866	29.845007	14.9740865	116.425102	-83.706697	7.3110035	111.490594
-34.312103	-7.828066	112.204185	-26.905689	10.931031	113.752678	31.660748	-9.756094	117.152664	28.036493	39.155796	115.458908	29.8486205	14.699851	116.305786	-83.6599985	7.162211	111.19957
-34.967087	-7.992933	112.075592	-26.879045	10.725374	113.591293	31.621561	-10.006196	117.204369	27.691296	39.017178	115.428101	29.6564285	14.505491	116.316235	-83.4145185	6.945257	110.866351
-35.676376	-8.155977	111.911919	-26.864061	10.483597	113.458977	31.614828	-10.27588	117.288033	27.762726	38.734322	115.318771	29.688777	14.229221	116.303402	-83.416899	6.737973	110.614552
-36.352577	-8.280146	111.675728	-26.833878	10.237361	113.249336	31.599976	-10.50344	117.389297	27.821592	38.477478	115.263214	29.710784	13.987019	116.3262555	-83.37854	6.487703	110.1724165
-37.077785	-8.32683	111.305962	-26.828041	10.033469	112.983391	31.585789	-10.686887	117.422989	27.86134	38.272163	115.190086	29.7235645	13.792638	116.3065375	-83.3796465	6.2743	109.6602445
-38.293919	-8.389642	110.756813	-26.791918	9.832718	112.571159	31.561243	-10.858624	117.226204	27.867222	38.095623	114.979317	29.7142325	13.6184995	116.1027605	-83.2980685	6.0469365	109.0395575
-39.013474	-8.345626	110.523964	-26.755529	9.786713	112.355927	31.586256	-10.88299	117.044724	28.21501	37.887199	114.611946	29.900633	13.5021045	115.828335	-83.411691	6.0713215	108.883519
-39.84005	-8.258532	110.394417	-26.760462	9.793018	112.210655	31.588987	-10.827375	116.908051	28.182873	37.900558	114.360619	29.88593	13.5365915	115.634335	-83.406854	6.0494445	108.786975
-40.747635	-8.089883	110.467041	-26.76362	9.848269	112.125732	31.598408	-10.720142	116.786316	27.733166	38.138515	114.245728	29.665787	13.7091865	115.516022	-83.193027	5.9873515	108.735442
-41.675362	-7.891556	110.650742	-26.767441	9.955624	112.121284	31.5867	-10.595152	116.752472	27.659012	38.246475	113.926651	29.622856	13.8256615	115.3395615	-83.157738	6.0855865	108.9030065
-42.660778	-7.639038	110.973778	-26.777792	10.086119	112.219116	31.557077	-10.440701	116.786705	27.561224	38.37146	113.545837	29.5591505	13.9653795	115.166271	-83.1147345	6.2068585	109.271961
-43.623154	-7.330909	111.467529	-26.839321	10.180861	112.403511	31.536785	-10.303511	116.855988	27.434126	38.474129	113.136482	29.4854555	14.085309	114.996235	-83.1640975	6.276413	109.810787
-45.087894	-6.779709	112.460052	-26.901955	10.243741	112.941017	31.534048	-10.109866	117.044662	27.532763	38.444756	112.490555	29.5334055	14.167445	114.7676085	-83.3373155	6.320037	111.1144255
-45.934837	-6.48783	113.191162	-26.983837	10.196287	113.423706	31.506336	-10.01831	117.183456	27.315096	38.529434	112.134491	29.410716	14.255562	114.6589735	-83.37839	6.137012	112.1884385
-47.07119	-5.769283	114.187225	-27.048094	10.147307	113.975288	31.486834	-9.919793	117.298981	26.665655	38.755421	112.010368	29.0762445	14.417814	114.6546745	-83.1724325	5.8768	113.2959015
-48.001434	-5.189491	115.14431	-27.147093	9.992077	114.614044	31.434378	-9.815427	117.383507	26.725166	38.623058	111.582169	29.079772	14.4038155	114.482838	-83.373958	5.5803385	114.74525
-48.886803	-4.50254	116.121201	-27.260267	9.852752	115.254829	31.376862	-9.708645	117.427269	25.952089	38.851719	111.574661	28.6644755	14.571537	114.500965	-83.1850095	5.133967	116.008693
-49.742897	-3.776349	116.976738	-27.406988	9.65627	115.897141	31.297932	-9.578019	117.422638	25.527668	38.93338	111.439217	28.4128	14.6776805	114.4309275	-83.226776	4.6348595	117.3633545
-50.510971	-2.978003	117.824791	-27.582809	9.437889	116.474762	31.247368	-9.463657	117.382225	24.973993	38.3283	111.518623	28.1106805	14.4323215	114.450424	-83.2762985	4.4434565	118.4991
-51.594757	-1.63546	118.88958	-27.838547	9.11082	117.294716	31.150774	-9.332821	117.363861	24.423067	38.543381	111.559937	27.7869205	14.60528	114.461899	-83.4640145	3.61636	120.127533
-52.204983	-0.625544	119.343948	-27.975506	8.903386	117.694176	31.086481	-9.274643	117.370667	23.962877	38.534267	111.604134	27.524679	14.629812	114.4874005	-83.475691	3.17696	120.9009515
-52.765499	0.399244	119.638916	-28.148401	8.70302	117.956474	31.019783	-9.224748	117.358505	23.727274	38.704628	111.683044	27.3735285	14.73994	114.5207745	-83.6703305	2.6661	121.3921735
-53.225685	1.571157	119.731819	-28.256298	8.524154	118.083397	30.969318	-9.190023	117.313889	23.448141	38.742264	111.701691	27.2087295	14.7761205	114.50779	-83.7213255	2.2721875	121.659004
-53.590096	2.794981	119.590141	-28.353157	8.406106	118.061218	30.916796	-9.135695	117.248688	23.131327	38.690823	111.700546	27.0240615	14.777564	114.474617	-83.7303755	2.034648	121.647819
-53.878857	4.054407	119.228241	-28.43943	8.282797	117.889977	30.899139	-9.088766	117.132912	22.976532	38.709076	111.722374	26.9378355	14.810155	114.427643	-83.8166955	1.755439	121.352311
-54.061962	5.465623	118.737663	-28.477053	8.220955	117.59127	30.886456	-9.033388	116.989471	22.98839	38.859928	111.693314	26.937423	14.91327	114.3413925	-83.891529	1.52864	120.8411475
-54.136234	7.687665	117.908051	-28.486275	8.207217	117.094994	30.865999	-8.944114	116.69146	22.936222	38.946163	111.657036	26.9011105	15.0010245	114.174248	-83.8736605	1.4134095	120.01574
-54.013729	9.296334	117.448235	-28.552464	8.246668	116.858566	30.838219	-8.853118	116.433098	22.923239	39.04567	111.693764	26.880729	15.096276	114.063431	-83.985657	1.39706	119.653701
-53.754204	10.992772	117.108025	-28.489641	8.311989	116.583298	30.811441	-8.701997	116.151138	22.805405	39.103985	111.786018	26.808423	15.200994	113.968578	-83.787705	1.422984	119.198018
-53.51844	12.710303	116.87455	-28.50272	8.393228	116.426727	30.763739	-8.506041	115.844109	22.752403	39.330482	111.986069	26.758071	15.4122205	113.915089	-83.763511	1.3742355	118.938365
-53.134037	14.4847	116.75396	-28.610453	8.575381	116.409721	30.740225	-8.278141	115.575005	22.663918	39.575367	112.265968	26.7020715	15.648613	113.9204865	-83.9229775	1.502149	118.8989555
-52.702599	16.277412	116.589645	-28.592476	8.667322	116.237282	30.703548	-8.026174	115.359604	22.560247	39.824665	112.576607	26.6318975	15.8992455	113.9681055	-83.8168495	1.4353985	118.5064585
-52.231239	18.080801	116.411125	-28.756226	8.824418	116.173706	30.670643	-7.810935	115.156425	22.443953	40.055328	112.937836	26.557298	16.1221965	114.0471305	-84.06975	1.5266395	118.3002815
-51.458878	20.756998	116.235718	-29.05311	9.066325	115.999046	30.547581	-7.534309	114.889229	22.282816	40.39724	113.45285	26.4151985	16.4314655	114.1710395	-84.5214185	1.7011845	117.8270525
-50.789719	22.574606	116.148438	-29.217361	9.292549	115.904533	30.481339	-7.362834	114.705086	22.399601	40.838993	113.676682	26.44047	16.7380795	114.190884	-84.875192	1.8470185	117.618182
-50.155174	24.346457	116.11322	-29.233807	9.389239	115.730667	30.402437	-7.203346	114.581123	22.325024	41.053261	113.963638	26.3637305	16.9249575	114.2723805	-84.8313445	1.8535205	117.1889535
-49.383343	26.152533	116.085732	-29.217234	9.399927	115.426895	30.354368	-7.046463	114.479301	22.269444	41.275501	114.211693	26.311906	17.114519	114.345497	-84.746374	1.685335	116.508293
-48.586456	27.865658	116.06897	-29.347336	9.6282	115.375687	30.287737	-6.903036	114.388405	22.203058	41.467834	114.4114	26.2453975	17.282399	114.3999025	-84.9400695	1.974001	116.3514715
-47.724628	29.555214	116.001846	-29.46258	9.75766	115.241325	30.236376	-6.789433	114.306351	22.056839	42.153736	114.485992	26.1466075	17.6821515	114.3961715	-85.0717675	1.8331685	116.0864785
-46.764435	31.200737	115.928993	-29.589907	9.986967	115.250328	30.205456	-6.640287	114.200249	22.029146	41.774963	114.632973	26.117301	17.567338	114.416611	-85.297115	2.406596	116.084045
-45.235821	33.580338	115.858986	-29.797131	10.227579	115.055237	30.163759	-6.477954	114.101387	21.849047	42.501812	114.628807	26.006403	18.011929	114.365097	-85.600665	2.443229	115.745377
-44.197372	35.053902	115.793037	-29.763397	10.237961	114.960121	30.155235	-6.386721	114.04319	21.760935	42.615028	114.664543	25.958085	18.1141535	114.3538665	-85.484879	2.3617685	115.5663755
-43.010433	36.516609	115.671333	-29.799007	10.354924	114.819397	30.12932	-6.291242	114.006149	21.677843	42.726582	114.697662	25.9035815	18.21767	114.3519055	-85.5015955	2.492178	115.2868885
-41.850994	37.899651	115.577866	-29.923967	10.484367	114.711426	30.120472	-6.209679	113.994942	21.583035	42.879288	114.744339	25.8517535	18.3348045	114.3696405	-85.6996875	2.6339295	115.0532115
-40.635994	39.235695	115.530029	-30.00742	10.544205	114.553795	30.115908	-6.103225	113.943527	21.490263	43.03661	114.827057	25.8030855	18.4666925	114.385292	-85.8179255	2.6217175	114.722298
-39.327587	40.454056	115.572975	-30.057356	10.628147	114.381615	30.106384	-5.979764	113.839294	21.398043	43.157909	115.0149	25.7522135	18.5890725	114.427097	-85.8669255	2.6672215	114.336133
-38.080658	41.630371	115.702698	-30.030727	10.630193	114.239929	30.158875	-5.857043	113.692764	21.3288	43.278233	115.302109	25.7438375	18.710595	114.4974365	-85.8052915	2.549791	113.9824215
-35.98621	43.201256	116.135254	-29.985508	10.681407	113.915314	30.260445	-5.648934	113.415459	21.300154	43.490246	115.92672	25.7802995	18.920656	114.6710895	-85.7513155	2.442158	113.1595385
-34.585278	44.174561	116.529892	-29.917786	10.750408	113.838921	30.351234	-5.542517	113.277115	21.362375	43.634319	116.394234	25.8568045	19.045901	114.8356745	-85.6923765	2.454915	112.8421675
-33.076427	45.027126	116.955162	-29.846037	10.832891	113.79187	30.465281	-5.440441	113.191673	21.443575	43.762943	116.854919	25.954428	19.161251	115.023296	-85.646502	2.504531	112.560444
-31.636244	45.773064	117.352402	-29.807743	10.99041	113.783005	30.553171	-5.294837	113.166687	21.560659	43.890656	117.285744	26.056915	19.2979095	115.2262155	-85.672401	2.6829105	112.3397945
-30.109619	46.504475	117.626801	-29.793829	11.160202	113.843048	30.634132	-5.20237	113.203743	21.688931	44.003784	117.672852	26.1615315	19.400707	115.4382975	-85.7491895	2.919697	112.2477985
-28.525124	47.028194	117.821976	-29.786366	11.317384	113.95787	30.697731	-5.153735	113.319328	21.816395	44.042034	117.924332	26.257063	19.4441495	115.62183	-85.829795	3.1906185	112.29391
-27.042234	47.514114	117.983421	-29.780909	11.49363	114.073631	30.778265	-5.161557	113.476852	21.942005	44.037678	118.107346	26.360135	19.4380605	115.792099	-85.921953	3.5491995	112.355163
-24.677603	47.988068	118.043663	-29.804987	11.658342	114.185547	30.853445	-5.225269	113.763466	22.085022	44.024292	118.365494	26.4692335	19.3995115	116.06448	-86.0792075	3.9171725	112.306614
-23.390173	48.229767	118.253151	-29.795044	11.735133	114.178589	30.925291	-5.268511	113.952126	22.171047	43.981514	118.517853	26.548169	19.3565015	116.2349895	-86.138257	4.1137645	112.1221885
-21.842344	48.296185	118.259453	-29.794353	11.758263	114.168121	30.998003	-5.312833	114.128006	22.279469	43.93206	118.655182	26.638736	19.3096135	116.391594	-86.227442	4.2069125	111.944648
-20.324854	48.229885	118.199432	-29.782379	11.771357	114.146889	31.090208	-5.365788	114.320602	22.396162	43.904087	118.750336	26.743185	19.2691495	116.535469	-86.307943	4.2735645	111.758309
-18.650236	47.925117	117.952477	-29.730377	11.788598	114.081665	31.183315	-5.430657	114.525185	22.518164	43.872704	118.843445	26.8507395	19.2210235	116.684315	-86.3114935	4.3561725	111.479015
-17.085377	47.701183	117.699944	-29.692463	11.841545	113.96241	31.297407	-5.494989	114.776375	23.018038	43.690083	118.731857	27.1577225	19.097547	116.754116	-86.5426485	4.585543	111.170704
-15.758393	47.365803	117.433189	-29.691109	11.884998	113.831291	31.384298	-5.55539	115.085579	22.74987	43.821503	118.896912	27.067084	19.1330565	116.9912455	-86.449302	4.6369395	110.6713365
-13.618423	46.701954	116.804695	-29.616552	11.975954	113.579582	31.532389	-5.690513	115.549538	22.964128	43.738144	118.731567	27.2482585	19.0238155	117.1405525	-86.4813625	4.9280925	110.0186115
-12.234081	46.139126	116.376701	-29.546371	12.019081	113.433197	31.643549	-5.816032	115.895226	23.116558	43.643044	118.562225	27.3800535	18.913506	117.2287255	-86.4727955	5.124656	109.6376685
-10.915442	45.543137	115.915428	-29.480732	12.084251	113.277504	31.752396	-5.9352	116.251549	23.295475	43.512188	118.318245	27.5239355	18.788494	117.284897	-86.4853995	5.380008	109.270111
-9.711413	44.863243	115.554871	-29.391987	12.095497	113.148186	31.856268	-6.073497	116.598679	23.484568	43.388306	118.086693	27.670418	18.6574045	117.342686	-86.454392	5.5335895	108.953686
-8.176215	44.025135	115.121292	-29.298759	12.137177	113.051918	31.950769	-6.202409	116.898392	23.662119	43.254272	117.864212	27.806444	18.5259315	117.381302	-86.403962	5.7484225	108.722534
-7.499169	43.329926	115.167824	-29.179855	12.112873	113.005699	32.061604	-6.332051	117.083397	23.826998	43.130135	117.717316	27.944301	18.399042	117.4003565	-86.304011	5.826704	108.6110415
-6.548166	42.580238	115.153862	-29.059515	12.067797	112.986565	32.179935	-6.44463	117.151466	23.98815	43.005894	117.649399	28.0840425	18.280632	117.4004325	-86.2030725	5.854962	108.5726975
-5.371552	41.340794	115.408615	-28.844828	11.966438	113.033104	32.378292	-6.557389	117.074409	24.604916	42.743347	117.552185	28.491604	18.092979	117.313297	-86.18126	5.839897	108.752911
-4.668276	40.485687	115.675735	-28.690411	11.936678	113.086082	32.497841	-6.583264	117.017654	24.337236	42.84549	117.873657	28.4175385	18.131113	117.4456555	-85.7983605	5.742243	108.7265085
-4.099065	39.612862	115.893219	-28.582388	11.955576	113.128189	32.585773	-6.600231	116.971481	24.464918	42.827148	118.046272	28.5253455	18.1134585	117.5088765	-85.6901215	5.7976935	108.7475015
-3.567411	38.75367	116.0849	-28.478939	12.042417	113.200462	32.661705	-6.579875	116.933632	24.589905	42.810154	118.171783	28.625805	18.1151395	117.5527075	-85.583683	5.9696945	108.8482165
-3.161726	37.827183	116.179276	-28.409618	12.173733	113.27388	32.70853	-6.586002	116.975021	24.722162	42.807079	118.242249	28.715346	18.1105385	117.608635	-85.534582	6.2369275	108.939125
-2.833834	36.933224	116.213737	-28.356859	12.325224	113.316475	32.743366	-6.599406	117.007423	24.845999	42.795174	118.283638	28.7946825	18.097884	117.6455305	-85.5084005	6.552564	108.9874195
-2.587229	35.967232	116.205444	-28.321573	12.459794	113.353905	32.765171	-6.646322	117.068657	24.972038	42.765163	118.312218	28.8686045	18.0594205	117.6904375	-85.5117505	6.8601675	109.0173725
-2.356503	34.525951	116.209671	-28.243122	12.679325	113.448891	32.789745	-6.757916	117.087898	25.171095	42.682945	118.353638	28.98042	17.9625145	117.720768	-85.466664	7.3961355	109.177014
-2.329061	33.484955	116.224838	-28.17153	12.76513	113.567368	32.801888	-6.840926	117.064606	25.320286	42.632381	118.394676	29.061087	17.8957275	117.729641	-85.404147	7.6345325	109.405095
-2.388275	32.47607	116.292191	-28.059834	12.843026	113.747452	32.81218	-6.929179	117.002251	25.49184	42.58012	118.440773	29.15201	17.8254705	117.721512	-85.271678	7.8605815	109.773392
-2.446418	31.399372	116.339241	-27.982342	12.918493	113.98513	32.820351	-7.02246	116.900459	25.663046	42.510586	118.481155	29.2416985	17.744063	117.690807	-85.2063825	8.092923	110.279453
-2.588793	30.344152	116.390503	-27.867626	12.978175	114.313042	32.832706	-7.089553	116.756927	25.825012	42.46946	118.520096	29.328859	17.6899535	117.6385115	-85.064111	8.2663965	110.9875725
-2.821426	29.250422	116.488113	-27.725325	13.082207	114.788185	32.83691	-7.131901	116.543594	26.002302	42.4366	118.568947	29.419606	17.6523495	117.5562705	-84.870256	8.5120645	112.0200995
-3.09172	28.172117	116.715752	-27.583813	13.197451	115.332878	32.843773	-7.162456	116.351578	26.175737	42.399879	118.646431	29.509755	17.6187115	117.4990045	-84.677381	8.7761905	113.1667515
-3.595413	26.51605	117.114769	-27.465046	13.395934	116.373375	32.79472	-7.185063	116.085182	26.403746	42.395565	118.823608	29.599233	17.605251	117.454395	-84.529325	9.186617	115.292355
-3.97447	25.337061	117.407333	-27.412409	13.511456	117.007851	32.727737	-7.213182	115.955139	26.54421	42.385109	119.040939	29.6359735	17.5859635	117.498039	-84.4607915	9.4369485	116.517663
-4.397243	24.169065	117.740799	-27.481546	13.743159	117.633011	32.628807	-7.23267	115.821548	26.661226	42.350899	119.271889	29.6450165	17.5591145	117.5467185	-84.6081085	9.9272035	117.7193035
-4.84543	22.977652	117.929565	NaN	NaN	NaN	32.45015	-7.272278	115.660332	26.72587	42.309292	119.486252	29.58801	17.518507	117.573292	NaN	NaN	NaN
-5.332922	21.743095	118.024612	-27.404356	13.850019	118.224846	32.239006	-7.319366	115.482224	26.777082	42.237278	119.664909	29.508044	17.458956	117.5735665	-84.316756	10.241082	118.8761255
-5.737207	20.445463	117.979851	-27.458906	13.980209	118.403625	31.976366	-7.317068	115.254318	26.821917	42.180851	119.803932	29.3991415	17.4318915	117.529125	-84.3169535	10.5285265	119.278125
-6.28716	19.117689	117.811813	-27.508268	14.054407	118.425331	31.729784	-7.35103	114.998604	26.853687	42.144199	119.830856	29.2917355	17.3965845	117.41473	-84.3082715	10.7122295	119.435932
-7.007197	16.995062	117.329239	-27.590528	14.189784	118.23661	31.430462	-7.457153	114.754883	26.921808	42.068279	119.709351	29.176135	17.305563	117.232117	-84.357191	11.074005	119.241103
-7.485576	15.53154	117.029999	-27.649338	14.253285	118.030571	31.320032	-7.558221	114.653	26.989931	42.000751	119.569443	29.1549815	17.221265	117.1112215	-84.4536575	11.285305	118.9499205
-7.957577	14.056772	116.713699	-27.624767	14.378515	117.823196	31.25565	-7.650329	114.635674	27.040848	41.956013	119.414673	29.148249	17.152842	117.0251735	-84.397783	11.604188	118.6212185
-8.336641	12.466448	116.400543	-27.639023	14.475115	117.6651	31.216633	-7.714738	114.674011	27.108267	41.893505	119.236031	29.16245	17.0893835	116.955021	-84.440496	11.8608465	118.375179
-8.834328	10.867379	116.152748	-27.581682	14.561743	117.53186	31.220171	-7.791353	114.796234	27.16515	41.821392	119.069824	29.1926605	17.0150195	116.933029	-84.3560245	12.1084665	118.130691
-9.243349	9.18037	116.003334	-27.739296	14.739382	117.643784	31.249031	-7.852781	115.012489	27.247253	41.777618	118.900108	29.248142	16.9624185	116.9562985	-84.726734	12.5163455	118.3312695
-9.636571	7.45234	115.857315	-27.546364	14.789631	117.374847	31.311113	-7.89163	115.321228	27.287998	41.723557	118.733002	29.2995555	16.9159635	117.027115	-84.3922835	12.6632985	117.722579
-10.319158	4.861806	115.83773	-27.464851	14.869484	117.086945	31.417999	-7.946199	115.951729	27.339857	41.636574	118.474495	29.378928	16.8451875	117.213112	-84.30863	12.8937805	116.960778
-10.738708	3.074448	115.845322	-27.417719	14.910102	116.790916	31.509628	-7.954063	116.44001	27.394215	41.562504	118.301666	29.4519215	16.8042205	117.370838	-84.2873595	13.0159835	116.210994
-11.189767	1.277048	115.806458	-27.416536	14.970817	116.466881	31.62092	-7.96366	116.992279	27.430416	41.501755	118.094322	29.525668	16.7690475	117.5433005	-84.35874	13.1725865	115.3904615
-11.648829	-0.510896	115.834	-27.409531	15.026219	116.108337	31.691298	-7.959668	117.580986	27.478138	41.454594	117.849518	29.584718	16.747463	117.715252	-84.40378	13.304975	114.501422
-12.250493	-2.265823	115.918579	-27.380222	15.081954	115.737473	31.738085	-7.945392	118.151543	27.509577	41.351444	117.470505	29.623831	16.703026	117.811024	-84.384275	13.460882	113.663922
-12.824559	-4.032962	116.094269	-27.33584	15.135429	115.381454	31.792501	-7.962553	118.68721	27.580702	41.24852	117.059151	29.6866015	16.6429835	117.8731805	-84.3582815	13.6278745	112.8897275
-13.588396	-5.665182	116.403114	-27.27857	15.151514	115.083954	31.826508	-7.965246	119.180618	27.683207	41.151348	116.584419	29.7548575	16.593051	117.8825185	-84.3119975	13.709977	112.2853895
-14.739243	-8.045549	117.062698	-27.135489	15.116961	114.808273	31.911766	-8.015375	119.923508	27.874166	40.915932	115.659607	29.892966	16.4502785	117.7915575	-84.163944	13.7836435	111.8249885
-15.669004	-9.470754	117.644051	-27.016562	15.065069	114.776756	31.965637	-8.056185	120.332207	28.007942	40.709949	115.02005	29.9867895	16.326882	117.6761285	-84.0199135	13.803256	111.8773835
-16.581184	-10.807185	118.190559	-27.082399	15.061213	114.937569	32.051876	-8.113583	120.680305	28.129942	40.453655	114.482643	30.090909	16.170036	117.581474	-84.255707	13.95239	112.293664
-17.570002	-12.025202	118.719543	-27.010313	14.941513	115.094337	32.162708	-8.179962	120.990303	28.233513	40.182568	114.028633	30.1981105	16.001303	117.509468	-84.2187365	13.881723	112.679206
-18.642988	-13.104074	119.195961	-26.583138	14.573818	115.009773	32.253468	-8.268971	121.197655	28.355291	39.938377	113.673004	30.3043795	15.834703	117.4353295	-83.4706555	13.312933	112.5842165
-19.706427	-13.993773	119.507454	-26.464161	14.342411	115.17588	32.338844	-8.344051	121.330917	28.456926	39.765018	113.406197	30.397885	15.7104835	117.368557	-83.326207	12.9743385	112.983203
-20.870049	-14.790567	119.762383	-26.648867	14.328207	115.582886	32.395241	-8.401841	121.394218	28.54476	39.615429	113.201401	30.4700005	15.606794	117.2978095	-83.7677345	13.04962	113.8679625
-22.476145	-15.746194	119.771957	-26.280611	13.921149	115.656151	32.484852	-8.436091	121.29718	28.580908	39.528702	113.055779	30.53288	15.5463055	117.1764795	-83.094102	12.2959925	114.1358225
-23.854864	-16.037182	119.745377	-26.208284	13.773882	115.785217	32.554222	-8.428975	121.136436	28.576841	39.496414	112.983383	30.5655315	15.5337195	117.0599095	-82.9820995	12.0140445	114.5105245
-25.079346	-16.209198	119.584251	-26.181433	13.671796	115.934601	32.558498	-8.371587	120.901695	28.489109	39.557026	112.954224	30.5238035	15.5927195	116.9279595	-82.8866695	11.7508725	114.9412425
-26.332211	-16.316584	119.334625	-26.189167	13.592054	116.102203	32.565464	-8.289448	120.569504	28.383505	39.67902	112.989281	30.4744845	15.694786	116.7793925	-82.8528185	11.489322	115.4250135
-27.534733	-16.171144	119.148293	-26.185032	13.567643	116.298187	32.559799	-8.15061	120.266029	28.256956	39.839504	113.075592	30.4083775	15.844447	116.6708105	-82.7784415	11.290839	115.9255635
-28.774563	-15.899105	118.987396	-26.193295	13.570653	116.517555	32.56617	-7.981209	119.983887	28.118328	40.029205	113.23838	30.342249	16.023998	116.6111335	-82.728839	11.117308	116.4239765
-29.977772	-15.513738	118.892883	-26.167089	13.598394	116.765572	32.598152	-7.800963	119.745659	27.992943	40.242737	113.456917	30.2955475	16.220887	116.601288	-82.6297255	10.975901	116.929856
-31.675533	-14.701809	118.757545	-26.172977	13.583943	117.145599	32.653992	-7.539153	119.425072	27.823755	40.580662	113.795677	30.2388735	16.5207545	116.6103745	-82.5848275	10.6471315	117.6808235
-32.778343	-14.035912	118.772743	-26.172478	13.539865	117.436279	32.680149	-7.395621	119.215034	27.755812	40.753479	113.973976	30.2179805	16.678929	116.594505	-82.5629365	10.400801	118.278053
-33.836712	-13.310959	118.787994	-26.146471	13.503608	117.734787	32.700027	-7.269499	118.999954	28.047392	40.795441	113.956657	30.3737095	16.762971	116.4783055	-82.6666515	10.244245	118.9912685
-34.839123	-12.463909	118.893982	-26.095263	13.42935	118.015518	32.709427	-7.186954	118.827774	27.607668	41.075672	114.315857	30.1585475	16.944359	116.5718155	-82.3490735	9.914341	119.4592205
-35.799946	-11.582591	119.002464	-26.112349	13.36353	118.256592	32.72551	-7.136889	118.659805	27.959684	41.017036	114.272476	30.342597	16.9400735	116.4661405	-82.567295	9.7869865	120.0470435
-36.759827	-10.643223	118.998001	-26.101974	13.31227	118.414543	32.734764	-7.094317	118.552101	27.51388	41.264858	114.634796	30.124322	17.0852705	116.5934485	-82.32827	9.5392695	120.2356375
-37.62558	-9.64865	118.906677	-26.114002	13.208373	118.454185	32.706696	-7.062317	118.46843	27.861107	41.15657	114.588585	30.2839015	17.0471265	116.5285075	-82.5119055	9.3696195	120.3798625
-38.871647	-8.042397	118.547882	-26.210308	13.15801	118.291725	32.656845	-7.044444	118.339027	27.41436	41.406502	115.002563	30.0356025	17.181029	116.670795	-82.4562185	9.134991	119.912655
-39.684429	-6.915854	118.141785	-26.268982	13.17496	118.059967	32.593311	-7.011398	118.252098	27.410322	41.452011	115.109047	30.0018165	17.2203065	116.6805725	-82.5397805	9.1296135	119.4393615
-40.380501	-5.75742	117.624306	-26.324072	13.185617	117.732635	32.533085	-6.989817	118.123093	27.426847	41.480507	115.221092	29.979966	17.245345	116.6720925	-82.62811	9.125889	118.7931775
-41.02269	-4.546202	116.977097	-26.360762	13.223307	117.333626	32.464363	-6.949583	117.95713	27.461676	41.530712	115.295502	29.9630195	17.2905645	116.626316	-82.6845435	9.1560495	118.040936
-41.726746	-3.307245	116.25444	-26.421907	13.317675	116.862526	32.38229	-6.897117	117.745193	27.541014	41.605576	115.386246	29.961652	17.3542295	116.5657195	-82.805466	9.2811205	117.1593325
-42.27523	-2.038316	115.547905	-26.40839	13.415951	116.403427	32.302048	-6.832354	117.483948	27.595085	41.690464	115.441452	29.9485665	17.429055	116.4627	-82.7653465	9.402847	116.344154
-42.828743	-0.742106	114.840973	-26.416594	13.598421	115.967026	32.235813	-6.71132	117.237259	27.664549	41.798271	115.459427	29.950181	17.5434755	116.348343	-82.783369	9.6533665	115.585709
-43.588001	1.254467	113.821396	-26.360603	13.895926	115.288925	32.178883	-6.502116	116.872963	27.766544	41.957615	115.50267	29.9727135	17.7277495	116.1878165	-82.6939195	10.0641025	114.3900335
-44.011536	2.592761	113.154068	-26.307285	14.132611	114.816406	32.199055	-6.350419	116.713478	27.847254	42.073555	115.547302	30.0231545	17.861568	116.13039	-82.6377245	10.403654	113.502422
-44.48085	3.889494	112.550987	-26.205952	14.355757	114.375916	32.202946	-6.204911	116.541733	27.93775	42.220341	115.570114	30.070348	18.007715	116.0559235	-82.482252	10.703799	112.6959085
-44.890717	5.197153	112.159897	-26.104836	14.594295	114.063072	32.200603	-6.05535	116.389633	28.031614	42.375805	115.492691	30.1161085	18.1602275	115.941162	-82.3257805	11.0283625	112.184982
-45.300049	6.458049	111.988495	-25.989595	14.809985	113.875854	32.208813	-5.90519	116.229797	28.508429	42.368786	115.130997	30.358621	18.231798	115.680397	-82.337811	11.388172	112.071311
-45.653484	7.693595	111.978401	-25.891897	14.969378	113.803734	32.267784	-5.750897	116.115227	28.568033	42.538891	114.954308	30.4179085	18.393997	115.5347675	-82.2017025	11.544759	112.0727005
-46.065338	8.883807	112.03257	-25.810974	15.101735	113.728081	32.334126	-5.592194	116.0755	28.16383	42.848782	114.994576	30.248978	18.628294	115.535038	-81.870926	11.575176	111.921124
-46.623158	10.65182	112.214424	-25.792875	15.226664	113.724724	32.375141	-5.410573	116.131317	28.505779	42.837681	114.494156	30.44046	18.713554	115.3127365	-82.02621	11.739774	112.1367115
-46.982853	11.813231	112.540123	-25.813194	15.250215	113.82592	32.337307	-5.301834	116.153786	28.406841	42.932384	114.121452	30.372074	18.815275	115.137619	-81.998462	11.685155	112.514221
-47.344387	12.932876	112.916862	-25.85215	15.24205	114.002159	32.287483	-5.211853	116.166733	28.249138	43.023376	113.696686	30.2683105	18.9057615	114.9317095	-81.9726105	11.5783385	113.0726085
-47.660732	14.069021	113.328918	-25.864485	15.179169	114.228294	32.223728	-5.114022	116.209938	27.652	43.237228	113.520981	29.937864	19.061603	114.8654595	-81.666834	11.296735	113.5911285
-47.949841	15.224134	113.699409	-25.947487	15.084876	114.470398	32.190979	-5.034045	116.240654	27.394789	43.323822	113.225449	29.792884	19.1448885	114.7330515	-81.687858	11.0248635	114.2077445
-48.21701	16.372276	114.071182	-26.007944	14.904655	114.706612	32.181725	-4.947134	116.221764	27.123737	43.352505	113.049507	29.652731	19.2026855	114.6356355	-81.668619	10.6066245	114.7775885
-48.37328	17.570206	114.37191	-26.087608	14.700161	114.936325	32.181805	-4.877905	116.153458	26.848734	43.3699	112.993622	29.5152695	19.2459975	114.57354	-81.6904855	10.1543245	115.29911
-48.568981	19.344139	114.692749	-26.181623	14.438934	115.150955	32.198048	-4.788252	115.999863	26.506916	43.495514	113.110924	29.352482	19.353631	114.5553935	-81.715728	9.524237	115.7465165
-48.663391	20.56632	114.884827	-26.278362	14.274494	115.229324	32.198986	-4.717832	115.786995	26.290104	43.616131	113.27845	29.244545	19.4491495	114.5327225	-81.801269	9.0998385	115.9259255
-48.681564	21.857756	115.06617	-26.375303	14.151099	115.283333	32.195137	-4.672545	115.441277	26.095373	43.767693	113.423347	29.145255	19.547574	114.432312	-81.895861	8.754624	116.134354
-48.579353	23.074739	115.190231	-26.501667	14.068575	115.251831	32.129372	-4.641341	115.036949	25.93288	43.929897	113.520172	29.031126	19.644278	114.2785605	-82.03446	8.492872	116.2251015
-48.451595	24.364767	115.227783	-26.613453	14.006749	115.139877	32.039139	-4.632271	114.56604	25.777275	44.070972	113.626625	28.908207	19.7193505	114.0963325	-82.135113	8.2941475	116.1834215
-48.235546	25.679815	115.076637	-26.731842	13.965843	114.877106	31.909433	-4.6183	114.144531	25.648275	44.153423	113.677429	28.778854	19.7675615	113.91098	-82.242538	8.1641245	115.843232
-47.971592	26.896402	114.839195	-26.884499	13.974552	114.557556	31.79804	-4.649336	113.732635	25.531841	44.236839	113.642059	28.6649405	19.7937515	113.687347	-82.4339385	8.1553525	115.427765
-47.381031	28.754871	114.445007	-27.070713	14.01306	114.040443	31.590185	-4.679185	113.113106	25.384024	44.302132	113.664452	28.4871045	19.8114735	113.388779	-82.6285305	8.2146465	114.692107
-46.938362	29.936556	114.288261	-27.161015	13.983968	113.751328	31.452169	-4.694671	112.694443	25.278631	44.328861	113.681808	28.3654	19.817095	113.1881255	-82.68743	8.150841	114.3145305
-46.362881	30.979279	114.26741	-27.303207	13.963704	113.582024	31.338974	-4.692631	112.235352	25.187735	44.362694	113.782921	28.2633545	19.8350315	113.0091365	-82.8697685	8.0923765	114.1549115
-45.759789	32.023647	114.316246	-27.318903	13.88082	113.177071	31.249962	-4.666446	111.79583	25.081778	44.414036	113.957527	28.16587	19.873795	112.8766785	-82.803676	7.887845	113.4774635
-45.033882	32.955097	114.357666	-27.409054	13.799503	112.965858	31.185003	-4.61901	111.412033	24.986773	44.486122	114.155304	28.085888	19.933556	112.7836685	-82.903996	7.66545	113.1480475
-44.321468	33.787403	114.404152	-27.476545	13.735306	112.786949	31.140114	-4.565713	111.068558	24.911045	44.563942	114.342865	28.0255795	19.9991145	112.7057115	-82.9786695	7.4714975	112.8681865
-43.527325	34.548973	114.429199	-27.554174	13.686302	112.605705	31.098526	-4.534157	110.802147	24.792152	44.647655	114.493027	27.945339	20.056749	112.647587	-83.053687	7.315855	112.563823
-42.191006	35.535206	114.349518	-27.598604	13.666442	112.436317	31.036531	-4.54164	110.618843	24.655897	44.668625	114.574471	27.846214	20.0634925	112.596657	-83.043422	7.2693915	112.275977
-41.253399	36.097839	114.199051	-27.598873	13.631927	112.363007	31.034014	-4.663939	110.622314	24.626873	44.627422	114.546738	27.8304435	19.9817415	112.584526	-83.0281895	7.2821125	112.141488
-40.212296	36.491013	114.007187	-27.620634	13.515144	112.276566	31.036228	-4.870613	110.674873	24.65283	44.528141	114.482391	27.844529	19.828764	112.578632	-83.085797	7.201524	111.9745
-39.130146	36.771618	113.835121	-27.607431	13.393831	112.182281	31.038147	-5.120878	110.70063	24.699095	44.352226	114.430405	27.868621	19.615674	112.5655175	-83.083483	7.171988	111.7990445
-38.033298	36.938786	113.738976	-27.794413	13.332981	112.239197	31.044283	-5.392807	110.705475	24.715748	44.094837	114.396988	27.8800155	19.351015	112.5512315	-83.4688415	7.314947	111.9271625
-36.880295	37.000099	113.611542	-27.655781	12.969913	111.999069	31.048548	-5.63939	110.673203	24.690165	43.87273	114.366638	27.8693565	19.11667	112.5199205	-83.1809185	6.823156	111.4782175
-35.730083	36.952065	113.51944	-27.789154	12.896758	112.133942	31.056484	-5.850167	110.641991	24.63224	43.677582	114.243683	27.844362	18.9137075	112.442837	-83.42267	6.8798085	111.825047
-33.957874	36.721657	113.268921	-27.867487	12.573015	112.115715	31.066078	-6.12569	110.600937	24.439203	43.424179	113.998589	27.7526405	18.6492445	112.299763	-83.4876145	6.4967855	111.931667
-32.672615	36.48658	112.952789	-27.729916	12.309313	111.977448	31.082815	-6.33315	110.644257	24.317213	43.246235	113.816132	27.700014	18.4565425	112.2301945	-83.159846	6.1620835	111.7247015
-31.469948	36.162682	112.581062	-27.747646	12.091155	111.881493	31.092436	-6.584506	110.736992	24.230171	43.048836	113.539948	27.6613035	18.232165	112.13847	-83.1565955	5.950145	111.624516
-30.161869	35.827835	112.123085	-27.796577	11.858815	111.760887	31.087053	-6.879117	110.843613	24.173883	42.850395	113.230072	27.630468	17.985639	112.0368425	-83.223622	5.731991	111.4849315
-28.854504	35.417263	111.625031	-27.837812	11.659763	111.698242	31.04937	-7.218515	110.95948	24.150267	42.614803	112.815628	27.5998185	17.698144	111.887554	-83.2754425	5.621382	111.50893
-27.552055	34.920952	111.151352	-27.808002	11.411501	111.500504	31.023493	-7.569056	111.051682	24.11924	42.343685	112.38781	27.5713665	17.3873145	111.719746	-83.1873705	5.4356875	111.281262
-26.17811	34.414288	110.67543	-27.837276	11.10908	111.409996	31.005325	-7.954941	111.146698	24.119762	41.991943	112.020256	27.5625435	17.018501	111.583477	-83.2370955	5.199659	111.236515
-24.119352	33.589214	110.058281	-27.829632	10.749374	111.162483	30.94021	-8.559515	111.314537	24.149309	41.459015	111.492172	27.5447595	16.44975	111.4033545	-83.2040235	5.048998	110.9216115
-22.886063	33.071606	109.78273	-27.857706	10.447106	111.109329	30.883635	-8.942296	111.408234	24.183409	41.111908	111.184952	27.533522	16.084806	111.296593	-83.248934	4.809406	110.922065
-21.441778	32.419502	109.482262	-27.830992	10.189842	111.041306	30.825401	-9.326303	111.529625	24.212267	40.744244	110.911835	27.518834	15.7089705	111.22073	-83.180818	4.6707135	110.861882
-19.979113	31.786671	109.260056	-27.8601	9.90723	111.01947	30.785465	-9.671867	111.629745	24.246174	40.439812	110.730347	27.5158195	15.3839725	111.180046	-83.2360195	4.4304875	110.858894
-18.420008	31.080133	109.054611	-27.857405	9.666984	110.997795	30.766672	-9.991148	111.728432	24.296124	40.153439	110.625412	27.531398	15.0811455	111.176922	-83.246208	4.2528225	110.818668
-17.032299	30.462587	109.020378	-27.854502	9.441158	110.941864	30.760162	-10.280427	111.816917	24.348314	39.884209	110.62635	27.554238	14.801891	111.2216335	-83.263242	4.080425	110.6620945
-15.542086	29.855129	108.992554	-27.874207	9.223514	110.842003	30.773661	-10.522192	111.903336	24.425142	39.63221	110.742935	27.5994015	14.555009	111.3231355	-83.3478155	3.892019	110.3608705
-13.372946	28.907841	109.199654	-27.908262	8.943753	110.636078	30.791044	-10.796585	112.032387	24.570475	39.295971	111.187569	27.6807595	14.249693	111.609978	-83.4972835	3.637813	109.662178
-11.949054	28.24176	109.460815	-27.956776	8.785851	110.431419	30.850464	-10.90765	112.063599	24.673574	39.133026	111.73465	27.762019	14.112688	111.8991245	-83.675571	3.459014	108.9637135
-10.578365	27.573008	109.76815	-28.017532	8.629864	110.138771	30.872309	-10.915383	112.195633	24.78866	39.038021	112.393745	27.8304845	14.061319	112.294689	-83.8655485	3.198409	107.982853
-9.223626	26.823967	110.163689	-28.073305	8.456882	109.770187	30.940548	-10.928782	112.313354	24.886366	38.948475	113.144287	27.913457	14.0098465	112.7288205	-84.060067	2.9039175	106.8115535
-7.934306	26.046371	110.574532	-28.143152	8.346972	109.453903	31.01123	-10.929691	112.400291	24.957064	38.873829	113.948975	27.984147	13.972069	113.174633	-84.270451	2.721875	105.733173
-6.745693	25.189123	110.978333	-28.152189	8.250034	109.189842	31.114614	-10.911582	112.538322	25.008816	38.818851	114.706169	28.061715	13.9536345	113.6222455	-84.366093	2.5464335	104.7574385
-5.565866	24.30279	111.403023	-28.147856	8.200409	109.019196	31.218355	-10.880934	112.726974	25.077152	38.760933	115.375961	28.1477535	13.9399995	114.0514675	-84.4434655	2.4608185	103.9869245
-3.902108	22.855209	112.015305	-28.072748	8.166914	108.976982	31.43676	-10.866586	113.04467	25.209299	38.705357	116.292107	28.3230295	13.9193855	114.6683885	-84.4685255	2.4144425	103.2855755
-2.874181	21.788996	112.344238	-28.013432	8.156164	109.022316	31.574425	-10.912385	113.370857	25.327614	38.633411	116.771233	28.4510195	13.860513	115.071045	-84.4778835	2.451815	102.973587
-1.891185	20.617924	112.68914	-27.942375	8.156923	109.153641	31.666452	-11.003231	113.75914	25.463993	38.537285	117.14579	28.5652225	13.767027	115.452465	-84.4499725	2.546819	102.854817
-1.033047	19.416363	112.945732	-27.862396	8.11067	109.324455	31.737673	-11.157814	114.192368	25.615723	38.398579	117.424904	28.676698	13.6203825	115.808636	-84.40149	2.6009575	102.840274
-0.307328	18.132589	113.202599	-27.851746	8.053243	109.533264	31.788599	-11.375548	114.68824	25.764677	38.241173	117.567841	28.776638	13.4328125	116.1280405	-84.48013	2.6736735	102.9384875
0.343005	16.810106	113.516258	-27.872253	8.004156	109.798576	31.801275	-11.604516	115.215599	25.928488	38.100506	117.652466	28.8648815	13.247995	116.4340325	-84.6093875	2.760317	103.1631195
0.918351	15.384893	113.781677	-27.817642	7.910689	110.034714	31.769106	-11.801286	115.744804	26.072052	37.94416	117.694046	28.920579	13.071437	116.719425	-84.555863	2.749941	103.350003
1.541213	13.235325	114.155922	-27.906647	7.764249	110.400856	31.740931	-12.117487	116.53067	26.225788	37.690163	117.742302	28.9833595	12.786338	117.136486	-84.7966535	2.74216	103.665226
1.866487	11.693701	114.416206	-27.897007	7.619226	110.622635	31.714361	-12.317798	116.996803	26.288425	37.51178	117.729584	29.001393	12.596991	117.3631935	-84.795407	2.641461	103.8820765
2.076362	10.234049	114.626167	-27.949492	7.489549	110.85434	31.698286	-12.523265	117.411819	26.342592	37.347919	117.706467	29.020439	12.412327	117.559143	-84.919423	2.566771	104.149537
2.152034	8.739345	114.813866	-27.93178	7.315928	111.109474	31.700605	-12.737028	117.710915	26.41745	37.189827	117.67144	29.0590275	12.2263995	117.6911775	-84.9225875	2.4054565	104.5277705
2.129306	7.267781	114.980927	-27.895508	7.193019	111.383949	31.700335	-12.924562	117.935692	26.524866	37.034927	117.603592	29.1126005	12.0551825	117.769642	-84.9036165	2.3308555	104.998256
2.026112	5.799059	115.105751	-27.863237	7.087562	111.635506	31.694668	-13.119641	118.101097	26.644871	36.884518	117.523506	29.1697695	11.8824385	117.8123015	-84.8962435	2.2926855	105.4587105
1.848571	4.363657	115.164375	-27.822287	7.009624	111.878265	31.676805	-13.261951	118.166756	26.760572	36.742188	117.431007	29.2186885	11.7401185	117.7988815	-84.8632625	2.2791295	105.9576485
1.359411	2.250968	115.188324	-27.766954	6.976215	112.212791	31.638819	-13.4504	118.194023	26.906189	36.562836	117.250839	29.272504	11.556218	117.722431	-84.806412	2.396212	106.703151
0.958009	0.86503	115.160049	-27.73111	6.988214	112.396118	31.592667	-13.530225	118.189087	26.988241	36.469952	117.127953	29.290454	11.4698635	117.65852	-84.752674	2.5065645	107.133716
0.434763	-0.46586	115.143394	-27.709818	6.998652	112.567093	31.550154	-13.612082	118.182457	27.043026	36.397694	117.022896	29.29659	11.392806	117.6026765	-84.716226	2.604498	107.5315095
-0.162556	-1.782017	115.110161	-27.697018	7.017334	112.729111	31.49659	-13.644591	118.133881	27.069536	36.362278	116.918205	29.283063	11.3588435	117.526043	-84.677099	2.6758245	107.932179
-0.836083	-3.058205	115.048958	-27.672874	7.03589	112.915512	31.475023	-13.659845	118.043724	27.094973	36.345909	116.828224	29.284998	11.343032	117.435974	-84.630746	2.728748	108.39505
-1.608683	-4.270919	114.952431	-27.657928	7.065193	113.152565	31.454172	-13.6497	117.907318	27.104755	36.377953	116.74025	29.2794635	11.3641265	117.323784	-84.5953195	2.7662595	108.981346
-2.441639	-5.442743	114.868927	-27.608799	7.125436	113.444901	31.4424	-13.618059	117.744446	27.109367	36.421604	116.689133	29.2758835	11.4017725	117.2167895	-84.4934815	2.8490995	109.6730125
-3.851867	-7.101593	114.782013	-27.566872	7.220284	113.939575	31.465408	-13.477966	117.468277	27.054218	36.560051	116.752518	29.259813	11.5410425	117.1103975	-84.393557	2.8995255	110.7687525
-4.855591	-8.168484	114.815987	-27.566416	7.316658	114.297089	31.489471	-13.351968	117.339531	27.016491	36.696148	116.817627	29.252981	11.67209	117.078579	-84.385813	2.961226	111.515599
-5.964328	-9.192932	114.931259	-27.533964	7.441237	114.66082	31.495506	-13.20315	117.278885	26.996925	36.844139	116.87735	29.2462155	11.8204945	117.0781175	-84.3141435	3.0619795	112.2435225
-7.161605	-10.107492	115.148972	-27.520388	7.571552	114.952507	31.493801	-13.096972	117.309525	27.00412	36.941738	116.888535	29.2489605	11.922383	117.09903	-84.2897365	3.220721	112.805984
-8.228214	-11.118145	115.241814	-27.521122	7.711327	115.169922	31.482544	-13.041767	117.434372	27.067324	37.008072	116.835548	29.274934	11.9831525	117.13496	-84.317178	3.4395015	113.204884
-9.595953	-12.001873	115.521942	-27.500927	7.809108	115.190712	31.455616	-13.030956	117.639069	27.163734	37.02832	116.739914	29.309675	11.998682	117.1894915	-84.311529	3.619534	113.1919325
-10.843745	-12.889847	115.555511	-27.508501	7.949823	115.016365	31.43174	-13.04595	117.912613	27.289957	37.022812	116.615822	29.3608485	11.988431	117.2642175	-84.3778505	3.911215	112.7685125
-12.873487	-14.144762	115.397919	-27.533657	8.018881	114.458122	31.350142	-13.134965	118.267868	27.4674	36.966454	116.346252	29.408771	11.9157445	117.30706	-84.476085	4.1220175	111.609184
-14.265951	-14.887232	115.186012	-27.4732	8.019796	114.112816	31.31645	-13.195404	118.35717	27.574202	36.870789	116.010475	29.445326	11.8376925	117.1838225	-84.391726	4.2018995	111.0418095
-15.82333	-15.475796	115.12178	-27.351046	7.949124	113.88192	31.320509	-13.24977	118.356277	27.704975	36.747715	115.624252	29.512742	11.7489725	116.9902645	-84.214834	4.1492755	110.7735755
-17.104603	-16.263002	114.840195	-27.225101	7.861876	113.768448	31.385508	-13.279419	118.305588	28.204214	36.497749	115.139603	29.794861	11.609165	116.7225955	-84.245063	4.114587	110.8143005
-18.629208	-16.773441	114.826691	-27.067825	7.761122	113.714691	31.52611	-13.305836	118.315079	27.907694	36.615868	115.081451	29.716902	11.655016	116.698265	-83.852552	3.867228	110.731117
-20.076448	-17.303972	114.847198	-26.954466	7.678416	113.706902	31.638559	-13.320224	118.365334	27.988365	36.566998	114.870071	29.813462	11.623387	116.6177025	-83.722394	3.733445	110.7961015
-21.656187	-17.714113	114.929138	-26.83906	7.590784	113.759529	31.756985	-13.367838	118.441162	28.073702	36.492695	114.647308	29.9153435	11.5624285	116.544235	-83.5934635	3.6191395	110.974823
-24.031401	-18.186533	115.198982	-26.677618	7.46277	113.940338	31.88026	-13.499202	118.537613	28.199873	36.329975	114.303497	30.0400665	11.4153865	116.420555	-83.3953025	3.5101535	111.460121
-25.6852	-18.421015	115.334	-26.625862	7.357951	114.143265	31.946798	-13.588373	118.590973	28.263569	36.239151	114.158157	30.1051835	11.325389	116.374565	-83.3569075	3.390513	111.911965
-27.270412	-18.548571	115.52948	-26.501747	7.249838	114.414803	32.019482	-13.659716	118.575241	28.290134	36.161087	114.029671	30.154808	11.2506855	116.302456	-83.158302	3.2489905	112.52715
-28.931601	-18.575222	115.78257	-26.442596	7.096203	114.754143	32.079865	-13.715529	118.478325	28.297571	36.108459	113.937904	30.188718	11.196465	116.2081145	-83.07391	2.995941	113.3001715
-30.570564	-18.525595	116.017082	-26.393627	6.958064	115.132248	32.152596	-13.758167	118.376228	28.266478	36.071507	113.86837	30.209537	11.15667	116.122299	-82.996791	2.759458	114.142197
-32.209919	-18.419806	116.318115	-26.361073	6.784436	115.538933	32.224606	-13.796078	118.217827	28.172678	36.030491	113.840881	30.198642	11.1172065	116.029354	-82.920788	2.4516655	115.048512
-33.864456	-18.209282	116.578079	-26.278868	6.634394	115.973091	32.24966	-13.807233	118.041275	28.051823	36.002277	113.865639	30.1507415	11.097522	115.953457	-82.7084775	2.171266	115.992725
-36.251614	-17.746643	117.00621	-26.27877	6.387413	116.550102	32.313477	-13.768403	117.780815	27.83263	36.048264	114.058983	30.0730535	11.1399305	115.919899	-82.6305935	1.6348955	117.180305
-37.824196	-17.356827	117.23571	-26.402611	6.3565	116.99411	32.333729	-13.751987	117.63073	27.680141	36.118271	114.184532	30.006935	11.183142	115.907631	-82.812157	1.529858	118.080589
-39.353523	-16.904325	117.462395	-26.322742	6.12323	117.210564	32.340698	-13.731311	117.447899	27.509562	36.17894	114.304077	29.92513	11.2238145	115.875988	-82.570614	1.0226455	118.54514
-40.838982	-16.382957	117.725838	-26.378975	6.026301	117.420853	32.31625	-13.671679	117.280617	27.31938	36.187222	114.417358	29.817815	11.2577715	115.8489875	-82.575765	0.7948305	118.9927185
-42.27166	-15.833041	117.936996	-26.503933	5.96152	117.737976	32.281799	-13.631953	117.143974	27.113693	36.176853	114.434875	29.697746	11.27245	115.7894245	-82.705612	0.650589999999999	119.6865275
-43.693363	-15.210392	118.220329	-26.562696	5.945688	117.881897	32.25095	-13.587831	117.049049	26.921766	36.207363	114.416519	29.586358	11.309766	115.732784	-82.71175	0.58161	120.03101
-45.009426	-14.534325	118.553329	-26.640272	5.950852	118.07058	32.219131	-13.550146	116.969093	26.736237	36.180233	114.314949	29.477684	11.3150435	115.642021	-82.758228	0.586660499999999	120.499139
-46.840004	-13.435989	119.136322	-26.687214	5.937759	118.269707	32.142315	-13.533042	116.889641	26.547119	35.613419	114.062477	29.344717	11.0401885	115.476059	-82.719145	0.8353295	121.063355
-47.997337	-12.629204	119.607697	-26.763597	5.903742	118.470383	32.083878	-13.530411	116.826668	26.384853	35.581398	113.850113	29.2343655	11.0254935	115.3383905	-82.7615595	0.781990500000001	121.6023755
-49.093063	-11.787242	120.094124	-26.810223	5.95504	118.726959	31.995461	-13.528559	116.747047	26.234987	35.526203	113.671967	29.115224	10.998822	115.209507	-82.73567	0.911258	122.244411
-49.85751	-11.031773	120.572372	-26.72401	5.766016	118.768654	31.91114	-13.525324	116.684662	25.907988	35.307865	113.644234	28.909564	10.8912705	115.164448	-82.357584	0.640761499999998	122.37286
-50.735897	-10.160662	120.923737	-26.762459	5.726272	119.034042	31.813007	-13.490529	116.623726	25.731581	35.333233	113.605072	28.772294	10.921352	115.114399	-82.297212	0.531192000000001	122.953685
-51.548248	-9.224565	121.255577	-26.860029	5.656901	119.286964	31.727844	-13.433759	116.55191	25.692781	35.612129	113.61071	28.7103125	11.089185	115.08131	-82.4303705	0.224617	123.492618
-52.212967	-8.157277	121.5467	-26.996883	5.613291	119.488693	31.646723	-13.35801	116.498291	25.31144	35.448902	113.962303	28.4790815	11.045446	115.230297	-82.4728475	0.181136000000002	123.747089
-53.130554	-6.579626	121.609787	-27.190758	5.579886	119.682251	31.51367	-13.237454	116.464569	25.130119	36.346836	114.173546	28.3218945	11.554691	115.3190575	-82.7034105	-0.394919000000002	124.0454445
-53.715889	-5.518666	121.427834	-27.32996	5.6023	119.659576	31.410221	-13.136095	116.456589	25.029549	35.932575	114.406441	28.219885	11.39824	115.431515	-82.879805	-0.193640000000002	123.887637
-54.15836	-4.37788	121.196571	-27.496376	5.689439	119.544518	31.317715	-13.028831	116.44075	24.907354	36.054291	114.499458	28.1125345	11.51273	115.470104	-83.1052865	-0.133851999999999	123.618932
-54.466351	-3.230591	120.848404	-27.598072	5.782944	119.314484	31.259176	-12.926727	116.418312	24.747837	36.671352	114.438118	28.0035065	11.8723125	115.428215	-83.1996505	-0.3064245	123.200753
-54.87587	-1.845709	120.475182	-27.684895	5.934581	118.958496	31.225945	-12.818506	116.375175	24.696533	36.78484	114.369705	27.961239	11.983167	115.37244	-83.331029	-0.114005000000002	122.544552
-55.010342	-0.606274	119.913628	-27.754139	6.040421	118.549454	31.201345	-12.670955	116.316223	24.640108	36.877258	114.222801	27.9207265	12.1031515	115.269512	-83.4290045	-0.0223094999999986	121.829396
-55.086155	0.595952	119.214539	-27.800024	6.199214	118.058899	31.205973	-12.542293	116.281578	24.6348	36.827667	114.070061	27.9203865	12.142687	115.1758195	-83.5204345	0.255741	120.9419785
-55.012821	2.473051	118.022133	-28.002716	6.54388	117.422462	31.19245	-12.321106	116.284737	24.614223	36.688839	113.840103	27.9033365	12.1838665	115.06242	-83.9087685	0.903893499999999	119.782504
-54.867493	3.760426	117.195198	-27.887573	6.664888	116.740501	31.197666	-12.189004	116.263054	24.688839	36.87809	113.703178	27.9432525	12.344543	114.983116	-83.7183985	0.985233000000001	118.497886
-54.689186	5.109079	116.37635	-27.903248	6.87676	116.244843	31.194534	-12.056026	116.273705	24.494751	36.719055	113.660988	27.8446425	12.3315145	114.9673465	-83.6511385	1.4220055	117.5223395
-54.447102	6.457277	115.603218	-27.996149	7.202631	115.790054	31.192661	-11.878428	116.288414	24.57123	36.890312	113.481995	27.8819455	12.505942	114.8852045	-83.8742435	1.89932	116.6949035
-54.131912	7.860038	114.886795	-27.895838	7.475894	115.218475	31.203533	-11.69116	116.236923	24.655306	37.10891	113.344696	27.9294195	12.708875	114.7908095	-83.7210955	2.242913	115.6461405
-53.759689	9.285439	114.27597	-27.869951	7.774319	114.805283	31.205734	-11.447397	116.217735	24.707935	37.34095	113.186966	27.9568345	12.9467765	114.7023505	-83.6967365	2.6018615	114.9082155
-53.389675	10.715139	113.776085	-27.853441	8.083407	114.45266	31.210476	-11.202564	116.141907	24.743605	37.548862	113.066925	27.9770405	13.173149	114.604416	-83.6839225	2.993665	114.300904
-52.692795	12.880948	113.249336	-27.864721	8.489195	114.082047	31.198406	-10.844004	115.972641	24.737608	37.893032	113.033165	27.968007	13.524514	114.502903	-83.697449	3.453876	113.661191
-52.205765	14.302974	113.045105	-27.87632	8.726768	113.939156	31.20257	-10.609179	115.890839	24.713226	38.135506	113.071098	27.957898	13.7631635	114.4809685	-83.710538	3.6903725	113.3973435
-51.708897	15.736839	112.822899	-27.907726	8.959246	113.808273	31.200161	-10.384763	115.860199	24.686886	38.397537	113.190208	27.9435235	14.006387	114.5252035	-83.7589755	3.912105	113.0913425
-51.152683	17.187233	112.560783	-27.962757	9.165083	113.686386	31.196011	-10.175014	115.854301	24.662018	38.656414	113.317177	27.9290145	14.2407	114.585739	-83.8545285	4.089466	112.787033
-50.586803	18.645834	112.364052	-28.02203	9.349348	113.534927	31.15947	-9.978923	115.862167	24.625601	38.872772	113.387428	27.8925355	14.4469245	114.6247975	-83.9365955	4.2517715	112.4450565
-49.975456	20.090202	112.249329	-28.033054	9.494859	113.443306	31.156212	-9.799296	115.77877	24.588377	39.052242	113.460991	27.8722945	14.626473	114.6198805	-83.9384025	4.363245	112.2667315
-49.369148	21.516027	112.123192	-28.022457	9.640362	113.333282	31.157509	-9.644208	115.677902	24.564053	39.230938	113.49604	27.860781	14.793365	114.586971	-83.905695	4.487359	112.079593
-48.346279	23.681971	112.115265	-27.984512	9.770642	113.225922	31.175867	-9.456851	115.425026	24.58466	39.469425	113.467667	27.8802635	15.006287	114.4463465	-83.8492875	4.534997	112.0054975
-47.697338	25.125868	112.121796	-27.94252	9.879037	113.182297	31.186094	-9.309221	115.221909	24.607008	39.620106	113.436821	27.896551	15.1554425	114.329365	-83.781591	4.6026315	112.035229
-46.958633	26.552286	112.246193	-27.867157	9.96111	113.134369	31.206093	-9.17351	114.97464	24.639221	39.779888	113.393654	27.922657	15.303189	114.184147	-83.656971	4.619031	112.084591
-46.216896	27.958466	112.442062	-27.859921	10.047237	113.17878	31.262854	-8.992449	114.658211	24.64514	39.990643	113.406242	27.953997	15.499097	114.0322265	-83.673839	4.595377	112.3253335
-45.431099	29.325375	112.696693	-27.748919	10.101529	113.109779	31.325087	-8.762679	114.31562	24.726469	40.915596	113.382744	28.025778	16.0764585	113.849182	-83.523616	4.1265995	112.370376
-44.65514	30.676559	113.059448	-27.768681	10.173861	113.188469	31.395769	-8.48667	113.9757	24.64592	41.166981	113.602654	28.0208445	16.3401555	113.789177	-83.5582065	4.0075665	112.587761
-43.785671	31.961451	113.553413	-27.753872	10.209668	113.210503	31.435686	-8.150201	113.632538	24.527859	41.448124	113.940384	27.9817725	16.6489615	113.786461	-83.4895165	3.7703745	112.634545
-42.547852	33.796959	114.268234	-27.776333	10.241751	113.219131	31.523085	-7.648551	113.088776	24.675606	41.773964	114.540878	28.0993455	17.0627065	113.814827	-83.6520115	3.4207955	112.623435
-41.639183	34.978657	114.678764	-27.861675	10.335208	113.191185	31.539722	-7.315982	112.808563	24.112867	42.275124	115.307083	27.8262945	17.479571	114.057823	-83.5496445	3.190845	112.324547
-40.729542	36.104687	115.096031	-27.894035	10.506015	113.079956	31.532808	-6.987345	112.507614	23.973656	42.609478	115.85466	27.753232	17.8110665	114.181137	-83.541302	3.2009635	111.978775
-39.820515	37.153877	115.517715	-28.255917	10.911059	113.253929	31.510687	-6.679028	112.231567	23.857893	42.887806	116.364243	27.68429	18.104389	114.297905	-84.196124	3.717729	112.209953
-38.809551	38.135181	115.884995	-28.044441	11.025082	112.993584	31.49227	-6.338085	112.011589	23.75646	43.162151	116.748558	27.624365	18.412033	114.3800735	-83.713247	3.638131	111.6070945
-37.78186	39.038624	116.172615	-28.08901	11.361635	113.016022	31.50371	-5.995281	111.817184	23.715809	43.477543	117.053238	27.6097595	18.741131	114.435211	-83.7877795	3.982139	111.596833
-36.754139	39.795506	116.345009	-28.151411	11.692172	112.950447	31.539196	-5.705157	111.656319	23.704836	43.770859	117.302979	27.622016	19.032851	114.479649	-83.924838	4.351493	111.421245
-35.086494	40.767967	116.480446	-28.117329	12.19024	113.041176	31.581656	-5.332152	111.553993	23.711958	44.133305	117.47657	27.646807	19.4005765	114.5152815	-83.881465	4.9799035	111.5670705
-33.967953	41.280632	116.493179	-28.063404	12.43188	112.975868	31.640753	-5.149708	111.547318	23.769072	44.32645	117.533348	27.7049125	19.588371	114.540333	-83.8317205	5.275389	111.411403
-32.833641	41.627743	116.407585	-27.979153	12.702192	113.005684	31.723494	-5.057405	111.584595	23.842146	44.479431	117.551735	27.78282	19.711013	114.568165	-83.741126	5.693371	111.443203
-31.657692	41.865383	116.249893	-27.939289	12.909105	113.145271	31.772507	-5.036101	111.666695	23.944744	44.573208	117.459015	27.8586255	19.7685535	114.562855	-83.7372035	6.0496565	111.727687
-30.41329	42.002766	116.036224	-27.834583	13.026566	113.089661	31.809813	-5.057252	111.790863	24.070826	44.61832	117.280975	27.9403195	19.780534	114.535919	-83.6094855	6.272598	111.643403
-29.285877	42.00853	115.803352	-27.752289	13.184425	113.213036	31.840002	-5.13378	111.953911	24.21277	44.668613	117.044685	28.026386	19.7674165	114.499298	-83.530964	6.6014335	111.926774
-28.07144	41.952168	115.514877	-27.71014	13.342452	113.338173	31.854143	-5.250417	112.119881	24.352877	44.630108	116.774429	28.10351	19.6898455	114.447155	-83.52379	6.9950585	112.229191
-26.502285	41.708477	115.31752	-27.662718	13.450124	113.540909	31.854544	-5.491888	112.382088	24.56325	44.507286	116.484283	28.208897	19.507699	114.4331855	-83.534333	7.392549	112.6486325
-25.058969	41.241718	115.089462	-27.716843	13.534138	113.6577	31.872904	-5.649142	112.533058	24.702202	44.401672	116.40065	28.287553	19.376265	114.466854	-83.721239	7.692011	112.848546
-24.080341	40.861912	115.076027	-27.659613	13.434027	113.602676	31.912697	-5.814763	112.630638	25.218449	44.148911	116.228722	28.565573	19.167074	114.42968	-83.884799	7.70098	112.775672
-22.713842	40.232807	114.88578	-27.598541	13.356749	113.486374	31.957172	-5.932529	112.630783	24.909235	44.246391	116.496048	28.4332035	19.156931	114.5634155	-83.6302855	7.556567	112.4093325
-21.722525	39.748787	114.827179	-27.595865	13.301317	113.319633	31.993965	-5.987943	112.616226	24.932232	44.180721	116.546143	28.4630985	19.096389	114.5811845	-83.6548285	7.506245	112.0580815
-20.394444	38.98732	114.612617	-27.525652	13.258266	113.104233	32.034943	-6.000612	112.555519	24.949492	44.159615	116.559914	28.4922175	19.0795015	114.5577165	-83.5435215	7.4370305	111.6507495
-19.15645	38.287663	114.37619	-27.463623	13.243313	112.936737	32.101719	-5.984673	112.489342	24.979826	44.155838	116.542877	28.5407725	19.0855825	114.5161095	-83.4680185	7.4010435	111.3573645
-17.518459	37.113045	114.068939	-27.332527	13.274876	112.655365	32.220238	-6.005603	112.451408	25.093842	44.110588	116.476807	28.65704	19.0524925	114.4641075	-83.322094	7.4972595	110.8466225
-16.337248	36.194557	113.839386	-27.261309	13.267507	112.401131	32.318298	-6.074687	112.423431	25.22336	44.043182	116.444145	28.770829	18.9842475	114.433788	-83.293447	7.5507665	110.368474
-15.173689	35.226574	113.536728	-27.143959	13.243093	112.132492	32.400616	-6.194117	112.392548	25.75165	43.771576	116.225899	29.076133	18.7887295	114.3092235	-83.364051	7.6974565	109.9557605
-14.042597	34.193859	113.225388	-27.051895	13.166947	111.836731	32.458248	-6.333712	112.346985	25.914198	43.658489	116.166183	29.186223	18.6623885	114.256584	-83.290013	7.6715055	109.416878
-12.922636	33.06926	112.827942	-26.989681	13.10427	111.487129	32.527328	-6.497832	112.336258	25.674582	43.696358	116.271935	29.100955	18.599263	114.3040965	-83.080317	7.609277	108.6701615
-11.814838	31.923412	112.308609	-26.928684	13.037189	111.027954	32.595467	-6.666445	112.435341	26.196924	43.404873	115.973793	29.3961955	18.369214	114.204567	-83.2535635	7.705164	107.851341
-10.785871	30.723022	111.756813	-26.855865	12.999047	110.569778	32.670361	-6.820677	112.607346	25.883686	43.436951	115.938904	29.2770235	18.308137	114.273125	-82.9887535	7.689957	106.866431
-9.25074	28.784899	110.896233	-26.713715	12.907688	109.914696	32.746181	-7.104077	112.947273	26.048426	43.136467	115.449051	29.3973035	18.016195	114.198162	-82.8247335	7.799181	105.63123
-8.342279	27.445538	110.431038	-26.602757	12.806424	109.617256	32.801109	-7.34761	113.209747	26.190639	42.887844	115.007172	29.495874	17.770117	114.1084595	-82.701388	7.842731	105.1260525
-7.452691	26.082798	110.149292	-26.459295	12.630574	109.463943	32.838642	-7.649315	113.453377	26.418015	42.590935	114.548767	29.6283285	17.47081	114.001072	-82.5469185	7.790338	104.926814
-6.653024	24.653984	110.07074	-26.268038	12.42442	109.506813	32.922115	-7.949724	113.58609	26.668722	42.274143	114.196632	29.7954185	17.1622095	113.891361	-82.3314945	7.6866305	105.122265
-5.96689	23.267246	110.109032	-26.096642	12.129681	109.609184	33.013271	-8.260045	113.737907	26.918121	41.968258	114.002586	29.965696	16.8541065	113.8702465	-82.15898	7.4052555	105.3481215
-5.340693	21.829132	110.253105	-25.955999	11.793319	109.794029	33.116211	-8.5448	113.920769	27.135468	41.693146	113.954926	30.1258395	16.574173	113.9378475	-82.0378375	7.012465	105.6502105
-4.744507	20.40904	110.473297	-25.834435	11.458146	110.00032	33.251675	-8.823962	114.057327	27.307705	41.439823	114.009949	30.27969	16.3079305	114.033638	-81.94856	6.6083615	105.967002
-4.004465	18.392467	110.842178	-25.712851	11.045976	110.372208	33.357857	-9.101502	114.34668	27.493835	41.151768	114.175781	30.425846	16.025133	114.2612305	-81.851548	6.066819	106.4831855
-3.624274	17.014942	111.127808	-25.670803	10.829077	110.685585	33.426464	-9.237452	114.492859	27.570585	41.022587	114.303825	30.4985245	15.8925675	114.398342	-81.8401305	5.7655865	106.972828
-3.268676	15.726267	111.419884	-25.657372	10.652589	110.977951	33.478485	-9.373244	114.632858	27.606197	40.893112	114.42971	30.542341	15.759934	114.531284	-81.857085	5.545244	107.424618
-3.002905	14.404715	111.669281	-25.638733	10.498661	111.256424	33.522007	-9.501066	114.755249	27.622396	40.784302	114.579811	30.5722015	15.641618	114.66753	-81.8496675	5.355704	107.845318
-2.770975	13.121554	111.878357	-25.660435	10.35396	111.484467	33.512489	-9.654551	114.838326	27.652958	40.681511	114.739906	30.5827235	15.51348	114.789116	-81.9035935	5.19444	108.179818
-2.572853	11.83271	112.041496	-25.673925	10.231469	111.650177	33.505615	-9.837944	114.876808	27.695391	40.548321	114.876343	30.600503	15.3551885	114.8765755	-81.948353	5.1077495	108.4237785
-2.444798	10.581264	112.17157	-25.730333	10.123946	111.758408	33.431023	-10.001304	114.995613	27.765366	40.425358	114.986099	30.5981945	15.212027	114.990856	-82.0588605	5.035865	108.52596
-2.306062	8.704276	112.272469	-25.692104	9.993674	111.839638	33.345806	-10.289234	115.109047	27.906689	40.128136	115.138557	30.6262475	14.919451	115.123802	-82.0104555	5.067897	108.555474
-2.291865	7.458202	112.333488	-25.672966	9.873935	111.843422	33.323799	-10.535594	115.193764	28.036869	39.893856	115.174316	30.680334	14.679131	115.18404	-82.026266	5.068739	108.502804
-2.30336	6.237067	112.366905	-25.662848	9.765059	111.84211	33.298145	-10.778225	115.261284	28.202694	39.653206	115.190994	30.7504195	14.4374905	115.226139	-82.0761155	5.0926275	108.458081
-2.377563	5.02652	112.396751	-25.571983	9.634518	111.842308	33.305412	-11.030154	115.311218	28.371054	39.411327	115.23439	30.838233	14.1905865	115.272804	-81.982199	5.0784495	108.411812
-2.492884	3.886864	112.404129	-25.479633	9.521286	111.855934	33.346943	-11.247392	115.368355	28.537603	39.171307	115.265717	30.942273	13.9619575	115.317036	-81.901539	5.0806145	108.394832
-2.66352	2.72057	112.453987	-25.374725	9.41728	111.914421	33.402233	-11.40521	115.415527	28.717848	38.988125	115.33934	31.0600405	13.7914575	115.3774335	-81.8094905	5.0431025	108.4514085
-2.884973	1.612597	112.519852	-25.233713	9.313005	111.979591	33.486351	-11.531345	115.481651	28.88797	38.865913	115.454468	31.1871605	13.667284	115.4680595	-81.6545865	4.958726	108.4911225
-3.353087	-0.001465	112.630402	-25.03764	9.176168	112.113449	33.627388	-11.695251	115.562737	29.141933	38.723053	115.647568	31.3846605	13.513901	115.6051525	-81.4599405	4.838435	108.6217455
-3.705335	-1.026559	112.638176	-24.953503	9.087555	112.221634	33.748089	-11.79618	115.637268	29.306845	38.639633	115.786919	31.527467	13.4217265	115.7120935	-81.434473	4.7533835	108.7311745
-4.151549	-2.035269	112.716583	-24.821138	9.015675	112.34729	33.842022	-11.900151	115.746391	29.471094	38.526836	115.927292	31.656558	13.3133425	115.8368415	-81.298834	4.7180075	108.8577385
-4.628378	-3.079115	112.829292	-24.714773	8.926715	112.492462	33.948738	-12.024713	115.859009	29.646788	38.42157	116.058945	31.797763	13.1984285	115.958977	-81.227309	4.6550015	109.025947
-5.187965	-4.074152	112.928429	-24.626904	8.84684	112.615334	34.051041	-12.171504	115.967178	30.227692	38.138531	116.014145	32.1393665	12.9835135	115.9906615	-81.3931745	4.7101665	109.2400065
-5.759259	-5.060444	112.909225	-24.514849	8.757127	112.718025	34.12146	-12.323256	116.048309	30.005911	38.194542	116.358528	32.0636855	12.935643	116.2034185	-81.0933835	4.578611	109.2326315
-6.400995	-6.020637	112.899902	-24.429207	8.652233	112.802597	34.189671	-12.463167	116.082993	30.547575	37.93697	116.299751	32.368623	12.7369015	116.191372	-81.227037	4.5675645	109.413822
-7.479728	-7.465788	112.78894	-24.288961	8.525709	112.901375	34.263523	-12.636237	115.998909	30.359667	37.974537	116.665863	32.311595	12.66915	116.332386	-80.889517	4.382268	109.470364
-8.226789	-8.403076	112.577499	-24.215178	8.473494	112.990654	34.328869	-12.71811	115.88694	30.476013	37.921661	116.779938	32.402441	12.6017755	116.333439	-80.832797	4.3452125	109.647869
-8.979697	-9.281085	112.39064	-24.14003	8.446085	113.059631	34.368996	-12.727735	115.720177	30.574242	37.918503	116.872391	32.471619	12.595384	116.296284	-80.751679	4.296786	109.822978
-9.890084	-10.17308	112.273743	-24.065168	8.472746	113.18399	34.426571	-12.690886	115.53849	30.634859	37.947136	116.96862	32.530715	12.628125	116.253555	-80.661051	4.317367	110.114425
-10.822845	-11.039089	112.207535	-23.985388	8.565703	113.305458	34.488617	-12.613392	115.416656	30.682362	37.991322	116.974724	32.5854895	12.688965	116.19569	-80.5562655	4.442441	110.415226
-11.742532	-11.909888	112.241386	-23.909973	8.690595	113.46476	34.568626	-12.524104	115.391144	31.128832	37.885201	116.699776	32.848729	12.6805485	116.04546	-80.668675	4.7006415	110.88406
-12.806331	-12.789249	112.571274	-23.783234	8.834098	113.61425	34.677498	-12.480238	115.515068	30.818478	38.068027	116.634048	32.747988	12.7938945	116.074558	-80.314456	4.8743015	111.153942
-14.382945	-14.057879	113.177917	-23.625282	9.099774	113.778282	34.823483	-12.482137	116.015419	30.996449	38.010513	116.036346	32.909966	12.764188	116.0258825	-80.16053	5.43536	111.5306815
-15.549368	-14.876443	113.727081	-23.529139	9.186627	113.787933	34.906769	-12.544467	116.507813	31.163004	37.905994	115.551018	33.0348865	12.6807635	116.0294155	-80.0931645	5.6924905	111.5464505
-16.730768	-15.634523	114.307701	-23.404606	9.215064	113.762817	34.998466	-12.681998	116.99958	31.328976	37.757244	115.012657	33.163721	12.537623	116.0061185	-79.972933	5.892505	111.5195155
-17.941427	-16.347649	114.776733	-23.302107	9.160328	113.771614	35.067463	-12.816553	117.447433	31.488216	37.524426	114.451492	33.2778395	12.3539365	115.9494625	-79.8820535	5.9667195	111.5937655
-19.189951	-17.009007	115.233788	-23.165125	8.974056	113.811996	35.157578	-12.960382	117.795334	31.634235	37.296616	113.937759	33.3959065	12.168117	115.8665465	-79.7261565	5.779995	111.7574455
-20.39217	-17.556463	115.631332	-23.043524	8.776035	113.92186	35.246693	-13.086921	118.038193	31.749546	37.132984	113.509712	33.4981195	12.0230315	115.7739525	-79.5851675	5.5290385	112.0697675
-21.648565	-18.045492	115.922966	-22.948942	8.558569	114.010941	35.377182	-13.178258	118.218407	31.799057	37.00124	113.173462	33.5881195	11.911491	115.6959345	-79.4860035	5.205647	112.3259475
-23.49696	-18.503027	116.233185	-22.835157	8.271073	114.105415	35.516251	-13.175596	118.383171	31.781456	36.91552	112.77887	33.6488535	11.869962	115.5810205	-79.3191675	4.672184	112.6298095
-24.801811	-18.601645	116.401253	-22.768372	8.135872	114.149841	35.590736	-13.127896	118.452545	31.746153	36.913548	112.566757	33.6684445	11.892826	115.509651	-79.2051885	4.378918	112.790031
-26.040545	-18.626015	116.4282	-22.728197	8.054269	114.2314	35.656364	-13.052141	118.508148	31.706831	36.929703	112.390343	33.6815975	11.938781	115.4492455	-79.1379915	4.169757	113.0135545
-27.283567	-18.504435	116.424622	-22.648529	7.958922	114.333237	35.727432	-12.96826	118.48848	31.684048	36.987476	112.328087	33.70574	12.009608	115.4082835	-79.002798	3.908236	113.2581905
-28.537697	-18.223017	116.35321	-22.603233	7.893688	114.485085	35.787399	-12.858161	118.403152	31.675125	37.122959	112.368271	33.731262	12.132399	115.3857115	-78.937728	3.654977	113.5844585
-29.785055	-17.851095	116.120819	-22.556076	7.860952	114.623657	35.862915	-12.717713	118.282021	31.688803	37.355076	112.535927	33.775859	12.3186815	115.408974	-78.888011	3.4032225	113.83834
-30.946859	-17.38455	115.846886	-22.513685	7.861418	114.713608	35.936691	-12.539589	118.10157	31.701206	37.620926	112.784241	33.8189485	12.5406685	115.4429055	-78.8463185	3.1821675	113.9843105
-32.752563	-16.435413	115.368736	-22.457636	7.960749	114.793335	35.999615	-12.241353	117.798866	31.715122	38.054623	113.172951	33.8573685	12.906635	115.4859085	-78.7726405	3.014863	114.1007615
-33.892094	-15.662406	115.086472	-22.445482	8.090906	114.813324	36.044544	-12.016842	117.603325	31.734961	38.3451	113.392685	33.8897525	13.164129	115.498005	-78.7807165	3.017683	114.128643
-35.058796	-14.821823	114.860519	-22.401274	8.260759	114.852539	36.054138	-11.775462	117.419006	31.73242	38.62682	113.58168	33.893279	13.425679	115.500343	-78.695827	3.095839	114.204735
-36.162071	-13.856645	114.758575	-22.404106	8.439131	114.925453	36.071911	-11.550813	117.256714	31.727663	38.872841	113.751152	33.899787	13.661014	115.503933	-78.707999	3.217248	114.346973
-37.268135	-12.862028	114.713631	-22.388317	8.631933	115.0457	36.104549	-11.354356	117.131721	32.129158	38.935764	113.730644	34.1168535	13.790704	115.4311825	-78.8934875	3.473162	114.6602175
-38.320522	-11.825059	114.724663	-22.368399	8.794431	115.167061	36.111057	-11.186422	117.051315	31.749073	39.294941	114.054443	33.930065	14.0542595	115.552879	-78.666863	3.5346025	114.781243
-39.350182	-10.702421	114.808762	-22.337101	8.943978	115.252029	36.114723	-11.066564	117.022301	31.785292	39.446251	114.178154	33.9500075	14.1898435	115.6002275	-78.6242095	3.6981125	114.9038305
-40.785248	-8.976614	114.879082	-22.325226	9.116122	115.405907	36.111301	-10.923439	116.966118	32.251659	39.446789	114.145958	34.18148	14.261675	115.556038	-78.831932	3.970569	115.255776
-41.695961	-7.793787	114.958046	-22.275402	9.212216	115.504181	36.104733	-10.843433	116.942253	31.888828	39.713799	114.401566	33.9967805	14.435183	115.6719095	-78.5475845	3.989249	115.3364525
-42.56765	-6.524719	115.052368	-22.281021	9.332544	115.609589	36.101307	-10.756896	116.916084	32.298878	39.656574	114.237389	34.2000925	14.449839	115.5767365	-78.7621345	4.215249	115.6424415
-43.330959	-5.249302	115.235268	-22.299313	9.449109	115.772797	36.089008	-10.664478	116.908707	31.923887	39.904327	114.396957	34.0064475	14.6199245	115.652832	-78.6050735	4.2782935	115.892762
-44.082478	-3.930927	115.509987	-22.19791	9.505383	115.874054	36.095531	-10.579996	116.887268	31.907949	39.980358	114.333412	34.00174	14.700181	115.61034	-78.39756	4.310585	116.137768
-44.789391	-2.569141	115.867935	-22.137861	9.537659	116.082062	36.117702	-10.502588	116.841248	32.28688	39.877712	114.087234	34.202291	14.687562	115.464241	-78.478013	4.387756	116.699883
-45.331921	-1.231941	116.229591	-22.051651	9.537239	116.330505	36.168831	-10.424221	116.782776	31.848875	40.094944	114.192833	34.008853	14.8353615	115.4878045	-78.112155	4.2391165	117.1732055
-46.054115	0.861708	116.685272	-21.93129	9.406795	116.609848	36.282711	-10.333382	116.647186	32.196373	40.039379	113.958755	34.239542	14.8529985	115.3029705	-78.102122	3.9605915	117.9167255
-46.417286	2.256568	116.862091	-21.902166	9.297028	116.722832	36.356503	-10.281734	116.547073	31.735956	40.256329	114.120934	34.0462295	14.9872975	115.3340035	-77.8505615	3.6067585	118.1116605
-46.738197	3.674485	116.977081	-21.911217	9.226839	116.887772	36.430817	-10.245367	116.446983	32.069668	40.11795	113.921013	34.2502425	14.9362915	115.183998	-78.0726765	3.5173865	118.591546
-46.987446	5.152533	116.995239	-21.899725	9.130514	116.83123	36.487461	-10.211888	116.345131	31.577045	40.292542	114.121071	34.032253	15.040327	115.233101	-77.831703	3.220701	118.429359
-47.188057	6.60306	116.880714	-21.895998	9.07815	116.75016	36.523838	-10.19275	116.264603	31.481461	40.307564	114.152359	34.0026495	15.057407	115.208481	-77.7946455	3.098893	118.291839
-47.353146	8.108811	116.67421	-21.978745	9.097769	116.573463	36.543636	-10.174784	116.173889	31.39905	40.323196	114.119843	33.971343	15.074206	115.146866	-77.928833	3.121332	118.00006
-47.448547	9.640871	116.43586	-22.039192	9.102015	116.450073	36.514004	-10.152013	116.035286	31.717529	40.185436	113.847229	34.1157665	15.0167115	114.9412575	-78.1941505	3.1873185	117.9588885
-47.497192	11.928225	116.114006	-22.100214	9.170002	116.075554	36.436146	-10.089672	115.75708	31.195969	40.339325	113.859215	33.8160575	15.1248265	114.8081475	-78.0164855	3.2151775	117.3429605
-47.391216	13.509528	116.027084	-22.110077	9.283827	115.926514	36.393398	-10.014434	115.549049	31.131697	40.374943	113.770615	33.7625475	15.1802545	114.659832	-77.9827015	3.3873995	117.193196
-47.224571	15.06442	115.945908	-22.118486	9.354925	115.806938	36.365627	-9.917047	115.349258	31.08938	40.456047	113.774445	33.7275035	15.2695	114.5618515	-77.9644755	3.44035	117.0520245
-46.777283	16.727421	115.900841	-22.103973	9.484133	115.74147	36.360851	-9.782765	115.161156	31.065208	40.527409	113.859711	33.7130295	15.372322	114.5104335	-77.9209755	3.595944	116.9725065
-46.564545	18.152185	115.852448	-22.086382	9.585871	115.64257	36.353291	-9.65967	115.009567	31.077892	40.649921	114.009438	33.7155915	15.4951255	114.5095025	-77.8883555	3.6766165	116.7756375
-46.17226	19.664339	115.810074	-22.105228	9.700089	115.636696	36.394234	-9.56575	114.811035	31.102484	40.776695	114.222	33.748359	15.6054725	114.5165175	-77.958815	3.7947055	116.7568745
-45.72213	21.16613	115.782883	-22.092224	9.79155	115.459656	36.349861	-9.44601	114.66507	31.131121	40.90324	114.51075	33.740491	15.728615	114.58791	-77.924939	3.854485	116.331402
-44.872589	23.331837	115.773354	-21.88352	9.700194	115.1464	36.355076	-9.370198	114.363411	31.204929	41.063274	115.036736	33.7800025	15.846538	114.7000735	-77.5470425	3.55385	115.5927265
-44.225021	24.687901	115.754631	-22.381147	10.118404	115.326134	36.269508	-9.270956	114.211548	31.653357	41.013496	115.250519	33.9614325	15.87127	114.7310335	-78.7237265	4.365538	115.9212345
-43.558029	26.035414	115.708336	-22.442854	10.24355	115.169319	36.233486	-9.217263	114.043602	31.31982	41.253872	115.84935	33.776653	16.0183045	114.946476	-78.662361	4.4687955	115.392162
-42.798294	27.299541	115.772423	-22.248257	10.11447	114.779472	36.175926	-9.178735	113.879967	31.357718	41.3125	116.224579	33.766822	16.0668825	115.052273	-78.263336	4.1620575	114.506671
-41.999825	28.463278	115.905655	-22.468208	10.467731	114.872208	36.083717	-9.151338	113.722839	31.369335	41.396549	116.51902	33.726526	16.1226055	115.1209295	-78.662942	4.8128565	114.6234865
-41.184345	29.545666	116.086868	-22.578663	10.659382	114.852509	35.960121	-9.10812	113.604782	31.36475	41.434593	116.741516	33.6624355	16.1632365	115.173149	-78.8197615	5.1555275	114.531869
-40.303005	30.524673	116.288902	-22.633472	10.746971	114.844978	35.86462	-9.05654	113.485252	31.352741	41.499336	116.937622	33.6086805	16.221398	115.211437	-78.8756245	5.272544	114.478519
-38.906013	31.802183	116.495049	-22.607552	10.780803	114.659691	35.734596	-8.978097	113.337898	31.270134	41.616302	117.219795	33.502365	16.3191025	115.2788465	-78.717469	5.2425035	114.0405355
-37.931698	32.503834	116.564369	-22.664934	10.852846	114.638855	35.639793	-8.934344	113.262535	31.580379	41.507885	117.146301	33.610086	16.2867705	115.204418	-78.939954	5.4189215	114.073292
-36.947517	33.10268	116.58815	-22.759825	10.935736	114.611137	35.584396	-8.882068	113.212952	31.478966	41.550793	117.153168	33.531681	16.3343625	115.18306	-79.051331	5.5371095	114.039214
-35.940105	33.607491	116.503777	-22.972111	11.173883	114.750603	35.54668	-8.820303	113.241508	30.948666	41.757252	117.245934	33.247673	16.4684745	115.243721	-79.191895	5.8792915	114.257485
-34.910931	33.961472	116.301979	-23.081654	11.252144	114.703896	35.530022	-8.770781	113.330368	30.790434	41.789291	117.086601	33.160228	16.509255	115.2084845	-79.323536	5.995033	114.1993075
-33.850868	34.280277	115.978096	-22.999245	11.163227	114.531281	35.518547	-8.755096	113.460716	30.619371	41.813618	116.801834	33.068959	16.529261	115.131275	-79.067449	5.797193	113.931287
-32.763557	34.478828	115.571579	-23.213085	11.291051	114.537109	35.493237	-8.765927	113.610313	30.824423	41.655247	116.201797	33.15883	16.44466	114.906055	-79.585	6.137442	114.168163
-31.11274	34.638523	114.879944	-23.299398	11.293605	114.325737	35.409348	-8.804873	113.856461	30.54648	41.608479	115.496025	32.977914	16.401803	114.676243	-79.57671	6.185407	113.975231
-30.043659	34.646374	114.459053	-23.302021	11.191286	114.151253	35.339062	-8.833302	114.02314	30.352486	41.573315	114.9328	32.845774	16.3700065	114.47797	-79.449816	6.0125655	113.824536
-28.920538	34.562428	114.036774	-23.441788	11.149679	114.118622	35.340401	-8.898376	114.10434	30.191559	41.531231	114.465569	32.76598	16.3164275	114.2849545	-79.649556	5.9829305	113.9522895
-27.758907	34.429356	113.676872	-23.49898	11.031508	114.026367	35.273376	-8.919634	114.214073	29.993952	41.461464	114.115204	32.633664	16.270915	114.1646385	-79.631624	5.792101	113.8880955
-26.635265	34.204849	113.427017	-23.525955	10.856674	113.854515	35.217422	-8.955225	114.269325	29.810656	41.422852	113.796547	32.514039	16.2338135	114.032936	-79.565949	5.4795345	113.676094
-25.481707	33.966972	113.239845	-23.646862	10.745166	113.841583	35.172089	-8.982984	114.286018	29.674244	41.411594	113.551666	32.4231665	16.214305	113.918842	-79.7168905	5.276027	113.764324
-24.476978	33.750843	113.123405	-23.674913	10.606916	113.705757	35.115372	-8.993522	114.283646	29.493839	41.371033	113.432434	32.3046055	16.1887555	113.85804	-79.6544315	5.0250765	113.553474
-22.552664	33.143089	112.792465	-23.828503	10.517458	113.684174	35.04393	-9.038886	114.317856	28.894775	41.463718	113.457176	31.9693525	16.212416	113.887516	-79.6263585	4.8225	113.480832
-21.47364	32.8797	112.713852	-23.796446	10.40784	113.572624	35.023834	-9.096651	114.316223	29.214674	41.242542	113.157562	32.119254	16.0729455	113.7368925	-79.712146	4.7427345	113.4083555
-20.068546	32.383827	112.529793	-23.837353	10.348105	113.577606	34.945679	-9.159325	114.401695	28.751499	41.306332	113.286552	31.848589	16.0735035	113.8441235	-79.523295	4.6227065	113.3110885
-18.990889	32.003193	112.498489	-23.897186	10.276752	113.563858	34.8913	-9.28332	114.47834	28.730484	41.193096	113.220215	31.810892	15.954888	113.8492775	-79.605264	4.598616	113.2784385
-17.778355	31.567001	112.484505	-23.956186	10.171511	113.570763	34.814278	-9.420991	114.530899	28.74349	41.083595	113.254021	31.778884	15.831302	113.89246	-79.691256	4.51172	113.249066
-16.458551	30.990276	112.514076	-24.039177	10.08438	113.540855	34.760632	-9.564855	114.525818	28.757418	40.984215	113.393379	31.759025	15.70968	113.9595985	-79.837379	4.45908	113.1221115
-15.156639	30.478802	112.594543	-24.12781	9.972123	113.558594	34.697193	-9.671969	114.510498	28.756691	40.911514	113.633728	31.726942	15.6197725	114.072113	-79.982562	4.3244735	113.045075
-13.357754	29.652998	112.802254	-24.280378	9.846218	113.243423	34.561798	-9.679873	114.475548	29.112812	40.803505	114.029678	31.837305	15.561816	114.252613	-80.398061	4.13062	112.234233
-12.25721	29.10428	112.867615	-24.432173	9.841864	112.946274	34.471714	-9.574732	114.438736	28.613367	41.097935	114.655792	31.5425405	15.7616015	114.547264	-80.4068865	3.9221265	111.345284
-11.077007	28.518824	112.765419	-24.622292	9.897561	112.486122	34.438526	-9.439201	114.437576	28.481785	41.257763	115.111687	31.4601555	15.909281	114.7746315	-80.7047395	3.885841	110.1976125
-9.967884	27.957144	112.569702	-24.85446	9.976501	111.901436	34.362953	-9.299952	114.501724	28.279945	41.411652	115.491913	31.321449	16.05585	114.9968185	-81.030369	3.897152	108.8060535
-8.899981	27.331131	112.335312	-25.055605	10.090769	111.323357	34.246113	-9.168446	114.578369	28.063616	41.514385	115.755913	31.1548645	16.1729695	115.167141	-81.2660745	4.0085685	107.479573
-7.859089	26.658392	112.133965	-25.217073	10.204335	110.85173	34.148399	-9.021246	114.59639	28.255016	41.417034	115.748917	31.2017075	16.197894	115.1726535	-81.6358535	4.210776	106.5308065
-6.859847	25.954845	112.074959	-25.349438	10.317739	110.551048	34.082317	-8.917325	114.62352	28.140003	41.462059	115.9291	31.11116	16.272367	115.27631	-81.810036	4.363111	105.825786
-5.514582	24.794668	112.202942	-25.431862	10.416292	110.408531	34.060207	-8.848495	114.813217	27.685884	41.696888	116.276955	30.8730455	16.4241965	115.545086	-81.7367695	4.4083875	105.271976
-4.702823	23.974033	112.36293	-25.464624	10.432261	110.447136	34.032261	-8.854659	114.980637	27.710119	41.704945	116.436752	30.87119	16.425143	115.7086945	-81.800438	4.439379	105.1855775
-3.901674	23.068901	112.572548	-25.481602	10.423284	110.581841	34.013489	-8.892426	115.157234	27.748438	41.702644	116.594162	30.8809635	16.405109	115.875698	-81.8441675	4.441459	105.287984
-3.221439	22.12396	112.783829	-25.48947	10.386711	110.766243	33.990059	-8.965188	115.375076	27.799528	41.655483	116.758514	30.8947935	16.3451475	116.066795	-81.8737335	4.4282745	105.465691
-2.590122	21.151043	113.022507	-25.543707	10.273398	111.007584	33.953346	-9.054717	115.627373	27.843397	41.561058	116.923264	30.8983715	16.2531705	116.2753185	-81.9857855	4.2936255	105.7398495
-2.05424	20.104376	113.310982	-25.587091	10.168687	111.268387	33.927105	-9.179111	115.918289	27.860823	41.450523	117.11515	30.893964	16.135706	116.5167195	-82.068146	4.201668	106.0200545
-1.587864	19.014767	113.627502	-25.647236	10.018903	111.577095	33.88438	-9.300434	116.23101	28.235744	41.140263	117.137955	31.060062	15.9199145	116.6844825	-82.354534	4.1178915	106.4697075
-1.054554	17.312323	114.096893	-25.777706	9.784673	112.07032	33.783577	-9.497695	116.679207	28.192219	40.947407	117.445793	30.987898	15.724856	117.0625	-82.54331	3.84449	107.07814
-0.778507	16.21686	114.383232	-25.880655	9.646597	112.381172	33.705685	-9.649954	116.948875	27.764025	41.010887	117.803024	30.734855	15.6804665	117.3759495	-82.496165	3.6127275	107.3863945
-0.61331	15.078979	114.629471	-25.999186	9.534374	112.644066	33.619831	-9.767829	117.203773	27.726151	40.903721	117.951378	30.672991	15.567946	117.5775755	-82.671363	3.500802	107.7105565
-0.52493	13.926066	114.848351	-26.100227	9.471303	112.872566	33.51704	-9.885731	117.427292	28.062069	40.645527	117.845764	30.7895545	15.379898	117.636528	-82.9900085	3.562708	108.108604
-0.518202	12.764178	114.989769	-26.206181	9.397068	113.061539	33.41119	-9.979514	117.616341	27.61302	40.722313	118.038979	30.512105	15.3713995	117.82766	-82.924467	3.4227365	108.295418
-0.542884	11.635961	115.054962	-26.340887	9.368	113.25399	33.310627	-10.084007	117.758797	27.550524	40.605473	117.999329	30.4305755	15.260733	117.879063	-83.1123495	3.475267	108.628917
-0.647929	10.465727	115.11042	-26.408735	9.355142	113.418007	33.205856	-10.177584	117.856636	27.507872	40.508514	117.949364	30.356864	15.165465	117.903	-83.174334	3.544819	108.933014
-0.958866	8.731846	115.239418	-26.532465	9.335464	113.671471	33.056404	-10.315481	118.037605	27.427748	40.379925	117.84742	30.242076	15.032222	117.9425125	-83.307006	3.638706	109.4004295
-1.26476	7.605068	115.313744	-26.611414	9.356432	113.847221	32.939762	-10.381202	118.149422	27.395864	40.30687	117.781555	30.167813	14.962834	117.9654885	-83.390641	3.75003	109.7289535
-1.650907	6.507171	115.399422	-26.700344	9.369354	113.970123	32.818993	-10.464816	118.240974	27.372232	40.224049	117.727753	30.0956125	14.8796165	117.9843635	-83.4963005	3.8590915	109.9558825
-2.119704	5.413758	115.433907	-26.773321	9.366629	114.13044	32.691509	-10.561848	118.284904	27.330593	40.150379	117.681229	30.011051	14.7942655	117.9830665	-83.557693	3.9389925	110.2778135
-2.644053	4.354885	115.439133	-26.863647	9.370763	114.30954	32.543453	-10.637795	118.245041	27.296638	40.061695	117.641624	29.9200455	14.71195	117.9433325	-83.6473395	4.029576	110.6757475
-3.217164	3.328093	115.397957	-26.943222	9.353299	114.526627	32.42218	-10.716808	118.093613	27.233276	40.005508	117.652573	29.827728	14.64435	117.873093	-83.714172	4.062248	111.180161
-3.857655	2.332563	115.399971	-26.962498	9.34496	114.839897	32.321842	-10.734448	117.901443	27.174044	39.989826	117.716255	29.747943	14.627689	117.808849	-83.672939	4.062231	111.870945
-4.878144	0.872681	115.479019	-26.989618	9.361412	115.387466	32.207226	-10.689374	117.557037	27.084837	40.038559	117.940811	29.6460315	14.6745925	117.748924	-83.6252675	4.0482315	113.026008
-5.630213	-0.0768	115.561188	-27.053675	9.403729	115.798424	32.153164	-10.617353	117.370583	27.036922	40.103882	118.143784	29.595043	14.7432645	117.7571835	-83.702393	4.0641935	113.8396645
-6.419758	-0.92311	115.672974	-27.068401	9.438094	116.193375	32.10923	-10.557486	117.248581	26.976294	40.186924	118.363129	29.542762	14.814719	117.805855	-83.679564	4.061469	114.580895
-7.135421	-1.995184	115.768196	-27.076574	9.501598	116.523209	32.059105	-10.500459	117.192818	26.942656	40.231529	118.572678	29.5008805	14.865535	117.882748	-83.6540285	4.137661	115.16367
-8.014035	-2.878739	115.918938	-27.134499	9.586013	116.747734	32.00808	-10.480634	117.198547	27.318829	40.105461	118.57473	29.6634545	14.8124135	117.8866385	-83.9324525	4.3596125	115.6088295
-8.74843	-3.937407	115.866447	-27.181971	9.697726	116.828369	31.958538	-10.49931	117.247215	26.936172	40.286301	118.845734	29.447355	14.8934955	118.0464745	-83.811297	4.5019565	115.6102635
-9.534307	-4.923045	115.824486	-27.217991	9.780281	116.822601	31.903008	-10.531959	117.318413	26.958334	40.263718	118.866302	29.430671	14.8658795	118.0923575	-83.866653	4.6946825	115.5528445
-10.855678	-6.413185	115.739014	-27.303278	9.922331	116.624054	31.818005	-10.623411	117.435059	27.399137	40.036049	118.519951	29.608571	14.706319	117.977505	-84.215127	5.138343	115.270603
-11.753222	-7.409791	115.625465	-27.339531	9.972018	116.445183	31.77026	-10.698344	117.479935	27.038054	40.134003	118.480789	29.404157	14.7178295	117.980362	-84.083219	5.2262065	114.910004
-12.676963	-8.410716	115.533379	-27.342525	10.014675	116.264977	31.735107	-10.753067	117.519653	27.067715	40.023235	118.199791	29.401411	14.635084	117.859722	-84.086461	5.394266	114.670232
-13.580781	-9.379241	115.513229	-27.311501	9.994137	116.10862	31.734371	-10.814792	117.5858	27.500893	39.769562	117.708412	29.617632	14.477385	117.647106	-84.240634	5.510889	114.570134
-14.514172	-10.379312	115.463959	-27.236238	9.960794	115.954865	31.773737	-10.874786	117.684464	27.139299	39.836571	117.581848	29.456518	14.4808925	117.633156	-83.928994	5.4406955	114.276574
-15.471205	-11.332599	115.510033	-27.172501	9.92329	115.80864	31.848988	-10.925138	117.822556	27.196968	39.751953	117.304482	29.522978	14.4134075	117.563519	-83.86798	5.4331725	114.053761
-16.466682	-12.233706	115.647171	-27.078619	9.873926	115.694679	31.963623	-10.993203	118.011925	27.657743	39.509453	116.810974	29.810683	14.258125	117.4114495	-83.967921	5.489727	113.9779085
-17.986917	-13.545646	115.914154	-26.907707	9.801454	115.563477	32.123306	-11.090034	118.375031	27.784723	39.371891	116.262856	29.9540145	14.1409285	117.3189435	-83.7694285	5.4619795	113.8080105
-19.034307	-14.327863	116.193687	-26.793638	9.748987	115.499069	32.213875	-11.157345	118.62484	27.491241	39.390713	116.008484	29.852558	14.116684	117.316662	-83.439834	5.38129	113.681476
-20.092674	-15.07045	116.533897	-26.684481	9.687927	115.427689	32.325642	-11.235963	118.87999	27.597263	39.229687	115.56797	29.9614525	13.996862	117.22398	-83.3304145	5.378992	113.631398
-21.131107	-15.760181	116.764923	-26.567238	9.595906	115.373589	32.433937	-11.31111	119.147324	27.708164	39.057777	115.151596	30.0710505	13.8733335	117.14946	-83.2055265	5.3184785	113.597718
-22.215307	-16.314354	117.008118	-26.401642	9.491326	115.303329	32.548264	-11.419136	119.344772	27.823084	38.871403	114.757828	30.185674	13.7261335	117.0513	-82.988958	5.2565185	113.555358
-23.300182	-16.832239	117.184044	-26.282177	9.299103	115.270493	32.648148	-11.538507	119.45546	27.935452	38.714458	114.423988	30.2918	13.5879755	116.939724	-82.856154	5.0102305	113.601262
-24.404036	-17.22402	117.29982	-26.130074	9.140406	115.291824	32.745255	-11.655309	119.48333	28.055691	38.554283	114.173958	30.400473	13.449487	116.828644	-82.660621	4.831325	113.755004
-26.025667	-17.642361	117.396545	-25.910276	8.84516	115.462303	32.920116	-11.800376	119.519112	28.230806	38.363598	113.944778	30.575461	13.281611	116.731945	-82.396013	4.408709	114.192661
-27.10416	-17.819462	117.422012	-25.747467	8.628272	115.6082	33.053837	-11.884667	119.469116	28.352591	38.299278	113.922295	30.703214	13.2073055	116.6957055	-82.198148	4.0492385	114.5206945
-28.205303	-17.865591	117.401634	-25.620789	8.434533	115.769867	33.20298	-11.944096	119.375862	28.456202	38.258888	113.959946	30.829591	13.157396	116.667904	-82.071169	3.71167	114.87183
-29.276203	-17.811148	117.386421	-25.483978	8.267524	115.944672	33.34346	-11.970765	119.24057	28.529873	38.245152	113.997231	30.9366665	13.1371935	116.6189005	-81.9046225	3.3978545	115.2704435
-30.372528	-17.652634	117.421387	-25.359726	8.114509	116.111496	33.478661	-11.97277	119.122711	28.60107	38.248135	114.015259	31.0398655	13.1376825	116.568985	-81.7593175	3.0913355	115.654007
-31.375555	-17.391052	117.521988	-25.224844	7.991277	116.325294	33.62101	-11.956309	119.031868	28.641117	38.278397	114.05584	31.1310635	13.161044	116.543854	-81.5807515	2.82151	116.106734
-32.443653	-17.059427	117.62397	-25.115854	7.8918	116.547707	33.791161	-11.934231	118.991768	28.665997	38.297924	114.112762	31.228579	13.1818465	116.552265	-81.460287	2.6017535	116.543149
-33.965126	-16.339903	117.783867	-24.963493	7.772842	116.831413	34.034649	-11.883143	118.95826	29.138344	38.206612	114.035927	31.5864965	13.1617345	116.4970935	-81.5134825	2.3839495	117.1657325
-34.920658	-15.786815	117.842484	-24.845922	7.685922	116.993095	34.194107	-11.851344	118.925705	28.8055	38.442554	114.285431	31.4998035	13.295605	116.605568	-81.1916475	2.076239	117.380622
-35.846294	-15.152966	117.856956	-24.71653	7.61842	117.125717	34.333622	-11.814599	118.887314	28.879377	38.509323	114.369095	31.6064995	13.347362	116.6282045	-81.0395595	1.889478	117.6232295
-36.784298	-14.439027	117.882988	-24.596794	7.549304	117.251396	34.484993	-11.787533	118.843582	28.972939	38.573048	114.457771	31.728966	13.3927575	116.6506765	-80.922554	1.7058505	117.8521155
-37.635048	-13.66774	117.857338	-24.53688	7.531125	117.409882	34.623943	-11.741809	118.807877	29.085785	38.645248	114.577461	31.854864	13.4517195	116.692669	-80.928624	1.6105305	118.127095
-38.47831	-12.860478	117.769302	-24.349569	7.440317	117.451111	34.783127	-11.727322	118.698433	29.199024	38.714443	114.711555	31.9910755	13.4935605	116.704994	-80.6902135	1.3870735	118.197228
-39.285789	-11.938413	117.681847	-24.224932	7.458372	117.530403	34.92762	-11.694184	118.572105	29.738926	38.619732	114.706596	32.333273	13.462774	116.6393505	-80.783137	1.45397	118.4214555
-40.377625	-10.500134	117.590988	-23.997536	7.446317	117.659828	35.099541	-11.641947	118.375847	29.587767	38.916622	115.19458	32.343654	13.6373375	116.7852135	-80.338726	1.2552965	118.5344425
-41.109337	-9.486341	117.547646	-23.929928	7.507507	117.810654	35.193695	-11.619117	118.218803	29.766262	38.989971	115.39782	32.4799785	13.685427	116.8083115	-80.3398345	1.329587	118.8129965
-41.770206	-8.418501	117.57122	-23.714703	7.525679	117.876747	35.284851	-11.642944	118.087067	29.95009	39.020844	115.59037	32.6174705	13.68895	116.8387185	-80.0468765	1.362408	118.9147755
-42.367493	-7.355343	117.662201	-23.676846	7.610773	118.053101	35.344513	-11.654082	117.955139	30.13607	39.031948	115.798401	32.7402915	13.688933	116.87677	-80.0939835	1.532613	119.229432
-42.947441	-6.212261	117.709435	-23.494896	7.615145	118.100037	35.420792	-11.701185	117.850471	30.316322	39.020256	115.984978	32.868557	13.6595355	116.9177245	-79.858349	1.5707545	119.2823495
-43.425976	-5.119811	117.754898	-23.42157	7.659805	118.258156	35.462795	-11.770707	117.733154	30.907774	38.815048	115.930878	33.1852845	13.5221705	116.832016	-80.0284245	1.7974395	119.684296
-43.906269	-3.987071	117.79586	-23.342644	7.710265	118.309189	35.517632	-11.833538	117.584648	31.068411	38.782013	116.019928	33.2930215	13.4742375	116.802288	-79.9783095	1.9462925	119.81609
-44.500732	-2.305355	117.803764	-23.164881	7.711951	118.29808	35.577469	-11.889992	117.335022	30.879339	38.915684	116.234444	33.228404	13.512846	116.784733	-79.558166	1.911056	119.811427
-44.824459	-1.207897	117.793251	-23.117247	7.711066	118.27552	35.655563	-11.896953	117.197586	31.330103	38.746563	116.050789	33.492833	13.424805	116.6241875	-79.727327	1.997327	119.9268525
-45.074017	-0.10564	117.808411	-23.109406	7.760155	118.211304	35.746159	-11.853116	117.052414	31.355598	38.757862	116.015007	33.5508785	13.452373	116.5337105	-79.7696905	2.067937	119.8888975
-45.240711	0.979177	117.842636	-22.819645	7.555646	117.981323	35.861568	-11.824076	116.958412	30.974451	38.941486	116.117836	33.4180095	13.558705	116.538124	-79.0572995	1.552587	119.424522
-45.37891	2.053477	117.87442	-22.724241	7.500815	117.943398	35.994877	-11.791253	116.896248	31.371153	38.763004	115.808662	33.683015	13.4858755	116.352455	-79.131497	1.5157545	119.534341
-45.422588	3.112829	117.867256	-22.630524	7.441303	117.900482	36.129742	-11.757935	116.851173	31.37668	38.756317	115.660156	33.753211	13.499191	116.2556645	-79.014259	1.383415	119.5452995
-45.432045	4.169087	117.917763	-22.699284	7.578719	118.025948	36.257153	-11.772909	116.807625	31.009165	38.918358	115.688255	33.633159	13.5727245	116.24794	-79.031727	1.5847135	119.803956
-45.34935	5.764318	117.873619	-22.416771	7.28195	117.797539	36.412575	-11.805717	116.765678	31.073341	38.869129	115.520653	33.742958	13.531706	116.1431655	-78.5765	1.032194	119.4519125
-45.193897	6.791955	117.776634	-22.491371	7.455814	117.889595	36.488712	-11.84426	116.759216	31.115509	38.844048	115.371452	33.8021105	13.499894	116.065334	-78.7848525	1.411734	119.713856
-44.948856	7.849774	117.680489	-22.350739	7.288819	117.796028	36.543663	-11.88973	116.760742	31.172386	38.811718	115.254341	33.8580245	13.460994	116.0075415	-78.5595025	1.116644	119.5845145
-44.724468	8.917483	117.547348	-22.300816	7.24535	117.6633	36.603298	-11.96697	116.769707	31.58672	38.564388	114.921951	34.095009	13.298709	115.845829	-78.696641	1.191991	119.480771
-44.455322	9.96056	117.367958	-22.206631	7.166694	117.45031	36.642593	-12.035007	116.765022	31.230337	38.664303	114.942505	33.936465	13.314648	115.8537635	-78.349727	1.01874	119.0468565
-44.029091	11.013983	117.146301	-22.205971	7.106628	117.379723	36.682873	-12.104114	116.736794	31.657787	38.452507	114.598885	34.17033	13.1741965	115.6678395	-78.582272	1.0390595	119.0916065
-43.577579	12.071364	116.939316	-22.112455	7.047207	117.117821	36.730392	-12.184774	116.746452	31.3018	38.53072	114.584419	34.016096	13.172973	115.6654355	-78.241006	0.921441	118.5702065
-42.846889	13.640528	116.425537	-22.072813	7.038915	116.883377	36.797981	-12.25608	116.839729	31.369215	38.401352	114.256287	34.083598	13.072636	115.548008	-78.229224	1.005194	118.218746
-42.255547	14.728138	116.076958	-21.932802	7.035329	116.616463	36.86306	-12.306797	116.899551	31.796158	38.129963	113.833237	34.329609	12.911583	115.366394	-78.195213	1.159075	117.866532
-41.611664	15.80405	115.86219	-21.892826	7.065614	116.486801	36.895927	-12.318248	116.904602	31.433249	38.215611	113.805977	34.164588	12.9486815	115.3552895	-77.95024	1.1825465	117.6183125
-40.933697	16.927055	115.760948	-21.826025	7.077698	116.4552	36.931046	-12.302159	116.874908	31.456699	38.182076	113.670799	34.1938725	12.9399585	115.2728535	-77.8459225	1.2154375	117.6375465
-40.204853	18.074692	115.719391	-21.758371	7.12757	116.434814	36.983234	-12.259196	116.825089	31.869932	38.014595	113.442337	34.426583	12.8776995	115.133713	-77.943325	1.3774405	117.735915
-39.411919	19.206779	115.615234	-21.735077	7.145787	116.429771	37.03072	-12.173178	116.817879	31.890797	38.093384	113.476814	34.4607585	12.960103	115.1473465	-77.9309125	1.331471	117.7121955
-38.599163	20.392603	115.493378	-21.724968	7.175063	116.394058	37.053864	-12.066622	116.849991	31.890598	38.223976	113.54184	34.472231	13.078677	115.1959155	-77.922167	1.271449	117.5922005
-37.252571	22.227713	115.153374	-21.772739	7.317681	116.29895	37.082951	-11.924291	116.91729	31.862789	38.385002	113.578903	34.47287	13.2303555	115.2480965	-78.018348	1.4050065	117.3498035
-36.329262	23.454403	114.871582	-21.77388	7.412136	116.105057	37.061573	-11.867516	116.980209	31.423456	38.608185	113.715828	34.2425145	13.3703345	115.3480185	-77.7902745	1.4539375	116.8620955
-35.290146	24.714958	114.532684	-21.824944	7.496997	115.965042	37.030128	-11.84498	117.030121	31.799721	38.454876	113.4356	34.4149245	13.304948	115.2328605	-78.0648125	1.689046	116.6972235
-34.289242	26.017567	114.149788	-21.816013	7.596652	115.792633	36.994564	-11.859207	117.063454	31.424803	38.590019	113.465836	34.2096835	13.365406	115.264645	-77.8417095	1.827898	116.320621
-33.219433	27.314182	113.844215	-21.850729	7.674523	115.573906	36.921932	-11.889648	117.061378	31.879108	38.39407	113.141098	34.40052	13.252211	115.101238	-78.101978	2.096835	116.046574
-32.054527	28.627575	113.64106	-21.877666	7.712103	115.401855	36.835896	-11.916739	116.967567	31.921715	38.380848	113.066849	34.3788055	13.2320545	115.017208	-78.1341375	2.1921515	115.786502
-30.947613	29.952351	113.583755	-21.919222	7.765257	115.283524	36.750507	-11.917883	116.794495	31.947723	38.413818	113.153374	34.349115	13.2479675	114.9739345	-78.187559	2.2825465	115.5931135
-29.132858	31.997988	113.804497	-22.01569	7.811133	115.141975	36.647366	-11.797079	116.451988	31.502184	38.790638	113.763954	34.074775	13.4967795	115.107971	-78.106155	2.1254865	115.175979
-27.941074	33.315819	114.064835	-22.080236	7.795483	115.058228	36.592266	-11.653152	116.217949	31.409185	38.961403	114.200905	34.0007255	13.6541255	115.209427	-78.1611975	1.9368405	114.907029
-26.666647	34.64463	114.471588	-22.252684	7.809158	115.052521	36.534069	-11.518298	115.961182	31.676064	38.987335	114.532806	34.1050665	13.7345185	115.246994	-78.6104345	1.8837975	114.858048
-25.431955	35.911598	114.926735	-22.343817	7.802022	114.935646	36.480904	-11.395712	115.724609	31.127537	39.354668	115.301537	33.8042205	13.979478	115.513073	-78.4918545	1.624566	114.358219
-24.145456	37.141609	115.476334	-22.545771	7.887131	114.930107	36.40871	-11.237773	115.526917	31.365356	39.379936	115.735413	33.887033	14.0710815	115.631165	-78.978575	1.7031805	114.229049
-22.83457	38.331043	116.121254	-22.650551	7.939359	114.836517	36.345325	-11.08965	115.32444	30.821442	39.73196	116.56636	33.5833835	14.321155	115.9454	-78.8844855	1.557563	113.727634
-21.502371	39.435448	116.813789	-22.854578	8.052733	114.856972	36.258476	-10.888836	115.170685	31.059927	39.787495	117.082596	33.6592015	14.4493295	116.1266405	-79.3683575	1.6561365	113.5873035
-19.577158	40.884399	117.938843	-23.14373	8.294546	114.838348	36.120087	-10.605192	114.994324	30.386526	40.207561	118.32708	33.2533065	14.8011845	116.660702	-79.5407665	1.7879075	113.015994
-18.318968	41.74437	118.648315	-23.35144	8.486705	114.780281	36.040905	-10.39854	114.889839	30.18502	40.368031	119.014786	33.1129625	14.9847455	116.9523125	-79.8158425	1.9886645	112.6082495
-16.936462	42.391289	119.25428	-23.565254	8.673373	114.78344	35.957146	-10.204901	114.804031	30.350298	40.354572	119.440315	33.153722	15.0748355	117.122173	-80.28423	2.2719105	112.444707
-15.112003	42.760567	119.490875	-23.718317	8.904796	114.799774	35.900452	-10.000933	114.698303	29.755199	40.632526	120.130524	32.8278255	15.3157965	117.4144135	-80.2644595	2.4937955	112.1851345
-14.129198	43.364704	120.035591	-23.837189	9.147141	114.858246	35.878754	-9.801872	114.674461	29.604773	40.758926	120.508026	32.7417635	15.478527	117.5912435	-80.4161415	2.815755	112.1252485
-12.618442	43.560184	120.157875	-23.924253	9.366426	114.898369	35.860909	-9.67622	114.698456	29.522764	40.862083	120.745216	32.6918365	15.5929315	117.721836	-80.5403425	3.1399205	112.074902
-11.002003	43.700661	120.107063	-23.997305	9.566197	114.929916	35.841728	-9.603222	114.756439	29.488909	40.891136	120.888176	32.6653185	15.643957	117.8223075	-80.6599285	3.488437	112.0375245
-8.878592	43.673801	120.070877	-24.047792	9.806472	114.996162	35.817776	-9.605015	114.894249	29.54694	40.861988	120.946411	32.682358	15.6284865	117.92033	-80.777942	3.9844575	112.071994
-7.610549	43.371838	120.04998	-24.052267	9.868205	115.021751	35.810837	-9.678749	115.031639	30.005836	40.638458	120.805649	32.9083365	15.4798545	117.918644	-81.0128705	4.2565555	112.124858
-6.272512	42.950539	119.960236	-24.066893	9.916978	115.032974	35.819038	-9.786496	115.196571	29.704576	40.703842	121.037529	32.761807	15.458673	118.11705	-80.895593	4.375283	111.948898
-5.028351	42.421364	119.855484	-24.091696	9.927023	114.953575	35.806786	-9.928536	115.410057	29.759117	40.581234	121.065948	32.7829515	15.326349	118.2380025	-80.9663435	4.527697	111.6691475
-3.893609	41.807568	119.709694	-24.151491	9.950497	114.905426	35.763279	-10.051749	115.645012	30.206129	40.278061	120.886948	32.984704	15.113156	118.26598	-81.287686	4.787838	111.544872
-3.099841	41.12479	119.587723	-24.191641	9.939796	114.807961	35.741337	-10.181491	115.89016	29.815647	40.315514	121.011101	32.778492	15.0670115	118.4506305	-81.161774	4.8125805	111.1652915
-2.107408	40.219505	119.314346	-24.244516	9.959962	114.756371	35.714401	-10.295903	116.159424	29.814678	40.225883	120.90921	32.7645395	14.96499	118.534317	-81.2535715	4.954934	110.978425
-0.756529	38.737442	118.968857	-24.302094	9.976442	114.740982	35.713207	-10.406826	116.542282	29.814211	40.107803	120.751999	32.763709	14.8504885	118.6471405	-81.367897	5.1023955	110.8348235
0.041842	37.604523	118.736992	-24.320366	9.984947	114.744743	35.726597	-10.506413	116.780075	29.833433	40.015057	120.631088	32.780015	14.754322	118.7055815	-81.420747	5.215572	110.7839045
0.744007	36.366833	118.514595	-24.346561	9.971562	114.738533	35.720192	-10.611093	117.026047	29.874737	39.905922	120.520401	32.7974645	14.6474145	118.773224	-81.4905865	5.2957095	110.703842
1.362172	35.047314	118.334343	-24.371737	9.965275	114.709496	35.699291	-10.720471	117.289558	30.32271	39.623337	120.23175	33.0110005	14.451433	118.760654	-81.7544745	5.479117	110.658338
1.859951	33.706776	118.128517	-24.379614	9.937039	114.685646	35.668114	-10.879525	117.498779	29.969248	39.659981	120.293915	32.818681	14.390228	118.896347	-81.577909	5.48385	110.474945
2.269293	32.254784	117.947098	-24.377527	9.892291	114.635529	35.645756	-11.02365	117.6548	30.428917	39.34547	119.995941	33.0373365	14.16091	118.8253705	-81.7923905	5.623672	110.4456875
2.585503	30.759499	117.814636	-24.387918	9.803173	114.634956	35.61824	-11.186218	117.794273	30.102831	39.357304	120.049461	32.8605355	14.085543	118.921867	-81.6363715	5.520803	110.348045
2.812931	28.531128	117.63327	-24.337109	9.727211	114.656471	35.587635	-11.374911	117.86618	30.217766	39.201225	119.929413	32.9027005	13.913157	118.8977965	-81.5769185	5.541265	110.4151455
2.905437	26.970377	117.505142	-24.318899	9.697664	114.70121	35.576866	-11.441324	117.871948	30.292099	39.132179	119.865189	32.9344825	13.8454275	118.8685685	-81.5722805	5.5499005	110.5338515
2.843028	25.402042	117.45826	-24.279787	9.67704	114.759735	35.570911	-11.485214	117.831024	30.354496	39.080826	119.822754	32.9627035	13.797806	118.826889	-81.5222775	5.556274	110.692581
2.683881	23.856167	117.390869	-24.245573	9.67904	114.884987	35.57198	-11.499295	117.755142	30.407364	39.050697	119.822624	32.989672	13.775701	118.788883	-81.480818	5.582379	110.981091
2.485656	22.242041	117.344833	-24.159172	9.678309	115.065262	35.581886	-11.477973	117.628815	30.832031	38.895798	119.682037	33.2069585	13.7089125	118.655426	-81.5253025	5.6477055	111.475098
2.195826	20.668909	117.305862	-24.10216	9.727754	115.355934	35.590378	-11.454638	117.503273	30.481434	39.106827	119.897842	33.035906	13.8260945	118.7005575	-81.240226	5.6294135	112.0113105
1.795726	19.035349	117.342567	-24.052658	9.818755	115.732384	35.618324	-11.389709	117.34877	30.537325	39.18795	119.948997	33.0778245	13.8991205	118.6488835	-81.1831405	5.7383895	112.8158845
1.092756	16.578262	117.377151	-23.953407	9.983047	116.379074	35.637184	-11.223574	117.147102	30.562603	39.354294	120.095131	33.0998935	14.06536	118.6211165	-81.0067075	5.900734	114.1370315
0.476627	14.94741	117.447952	-23.941675	10.140577	116.720749	35.624859	-11.11947	117.073563	30.554754	39.459167	120.18322	33.0898065	14.1698485	118.6283915	-80.9731565	6.1113055	114.8131065
-0.177405	13.279301	117.430626	-23.901161	10.282203	117.033134	35.605473	-11.04204	117.045883	30.559353	39.560993	120.227493	33.082413	14.2594765	118.636688	-80.884735	6.3049295	115.42958
-0.918125	11.600347	117.363991	-23.940292	10.459087	117.245064	35.532505	-11.002116	117.076492	30.961338	39.457958	120.0186	33.2469215	14.227921	118.547546	-81.1275055	6.690253	115.942582
-1.731567	9.871539	117.243599	-24.009871	10.576927	117.302811	35.472481	-10.98514	117.177345	30.947611	39.501877	119.869385	33.210046	14.2583685	118.523365	-81.229788	6.8954855	116.082257
-2.606245	8.147691	117.068398	-24.04649	10.750681	117.272888	35.365543	-10.986677	117.315521	30.926823	39.528706	119.613731	33.146183	14.2710145	118.464626	-81.239163	7.2303475	116.08115
-3.515972	6.420816	116.900047	-24.119476	10.859787	117.130615	35.28323	-11.005317	117.481079	30.892	39.513748	119.250801	33.087615	14.2542155	118.36594	-81.326567	7.4653585	115.89529
-5.022452	3.793404	116.622559	-24.186043	10.909715	116.811028	35.192307	-11.047627	117.793739	30.802568	39.432362	118.506454	32.9974375	14.1923675	118.1500965	-81.3695235	7.6270625	115.4719595
-6.092729	2.066146	116.502167	-24.232038	10.889183	116.587044	35.17675	-11.121248	117.99176	30.747663	39.304585	117.901108	32.9622065	14.0916685	117.946434	-81.4262825	7.6866975	115.227654
-7.238935	0.414063	116.424835	-24.196238	10.821831	116.386154	35.168007	-11.21689	118.195	30.690685	39.147179	117.252884	32.929346	13.9651445	117.723942	-81.321822	7.6785175	115.048366
-8.383875	-1.262756	116.431877	-24.18528	10.675602	116.236832	35.172592	-11.306474	118.359818	30.258474	39.125317	116.811646	32.715533	13.9094215	117.585732	-81.086093	7.4417825	114.887932
-9.429877	-2.878596	116.459534	-24.119474	10.469053	116.17646	35.212986	-11.414501	118.507599	30.632538	38.755886	116.128883	32.922762	13.6706925	117.318241	-81.16171	7.2674135	115.034679
-10.688814	-4.367403	116.616669	-24.054953	10.227275	116.201065	35.27103	-11.557958	118.625282	30.23127	38.729359	115.944122	32.75115	13.5857005	117.284702	-80.861056	6.8688495	115.117428
-11.910492	-5.831703	116.746475	-23.983658	9.962335	116.239998	35.327103	-11.680723	118.729523	30.631927	38.403133	115.548851	32.979515	13.361205	117.139187	-80.946831	6.563465	115.340809
-13.758716	-7.857117	116.916191	-23.920887	9.61918	116.355301	35.390358	-11.797705	118.804619	30.604849	38.230843	115.350273	32.9976035	13.216569	117.077446	-80.8393775	6.021791	115.633156
-15.064256	-9.058058	117.052696	-23.91205	9.425789	116.457924	35.403049	-11.824991	118.846085	30.578215	38.149506	115.277672	32.990632	13.1622575	117.0618785	-80.814732	5.6893205	115.8539695
-16.360184	-10.170336	117.162621	-23.917645	9.307323	116.54068	35.419472	-11.845172	118.892242	30.530262	38.107185	115.215096	32.974867	13.1310065	117.053669	-80.810157	5.4836395	116.027691
-17.657684	-11.218377	117.325661	-23.913797	9.184362	116.62114	35.412006	-11.840827	118.935646	30.492739	38.094746	115.160873	32.9523725	13.1269595	117.0482595	-80.7799665	5.2417645	116.1940205
-18.944138	-12.168462	117.455925	-23.885048	9.147941	116.689972	35.411182	-11.840009	118.945015	30.484989	38.091373	115.082802	32.9480855	13.125682	117.0139085	-80.7181815	5.1702	116.3660355
-20.297626	-12.989799	117.603195	-23.842529	9.105856	116.799095	35.40538	-11.826578	118.932022	30.48414	38.046936	114.953873	32.94476	13.110179	116.9429475	-80.629818	5.101533	116.6552425
-21.605221	-13.722733	117.700729	-23.839476	9.094785	116.888451	35.415314	-11.815717	118.882797	30.492311	38.04549	114.906548	32.9538125	13.1148865	116.8946725	-80.6327645	5.0746835	116.8822295
-23.555597	-14.720695	117.674255	-23.777643	8.989387	116.955803	35.444912	-11.798237	118.765854	30.497595	38.088875	114.931999	32.9712535	13.145319	116.8489265	-80.5265395	4.833455	117.0626795
-24.879524	-15.263003	117.563942	-23.767111	8.91848	116.947006	35.447304	-11.787848	118.635788	30.51733	38.13179	114.981819	32.982317	13.171971	116.8088035	-80.516539	4.664989	117.0852085
-26.189274	-15.69266	117.47155	-23.718016	8.85398	116.921791	35.435608	-11.773705	118.505768	30.526527	38.165443	115.00869	32.9810675	13.195869	116.757229	-80.4170995	4.512091	117.086353
-27.479399	-16.041042	117.409958	-23.68895	8.822927	116.9189	35.418179	-11.740892	118.366158	30.156071	38.370453	115.200851	32.787125	13.3147805	116.7835045	-80.165025	4.3310735	117.0542955
-28.739525	-16.290361	117.451118	-23.625141	8.791017	116.935387	35.411964	-11.71418	118.269798	30.191051	38.408749	115.171524	32.8015075	13.3472845	116.720661	-80.0517895	4.2347495	117.150113
-30.045921	-16.404745	117.559258	-23.556139	8.775641	117.000458	35.433514	-11.675475	118.176376	30.236296	38.43277	115.11158	32.834905	13.3786475	116.643978	-79.947183	4.1726345	117.356938
-31.256386	-16.497725	117.618546	-23.464294	8.759979	117.097305	35.448124	-11.65699	118.102898	30.695677	38.273766	114.867867	33.0719005	13.308388	116.4853825	-80.0004885	4.21157	117.7092275
-33.045082	-16.444162	117.725494	-23.314898	8.671483	117.193794	35.494175	-11.650131	117.99884	30.802944	38.296299	114.748741	33.1485595	13.323084	116.3737905	-79.7783555	4.019882	118.0137975
-34.185165	-16.30901	117.809883	-23.22266	8.591739	117.227875	35.556263	-11.643889	117.921593	30.4741	38.518242	114.856613	33.0151815	13.4371765	116.389103	-79.4605015	3.7463015	118.066647
-35.294552	-16.127419	117.844795	-23.141647	8.489481	117.316589	35.594299	-11.612101	117.863312	30.901844	38.388893	114.595833	33.2480715	13.388396	116.2295725	-79.5313655	3.590566	118.4036055
-36.345367	-15.831393	117.967781	-23.092533	8.393292	117.406357	35.679035	-11.570915	117.801262	30.885357	38.425915	114.530624	33.282196	13.4275	116.165943	-79.467262	3.359084	118.646771
-37.362759	-15.464447	118.113449	-23.031347	8.293247	117.541183	35.733257	-11.501205	117.772087	30.825121	38.475143	114.507652	33.279189	13.486969	116.1398695	-79.341883	3.099525	118.9424965
-38.319569	-15.040443	118.268456	-23.002361	8.22951	117.683266	35.808006	-11.42151	117.773926	30.757523	38.516365	114.517357	33.2827645	13.5474275	116.1456415	-79.2874865	2.9115925	119.2208905
-39.194088	-14.535286	118.446304	-22.935366	8.164854	117.840233	35.884731	-11.330145	117.772308	30.309612	38.74939	114.733337	33.0971715	13.7096225	116.2528225	-78.9679035	2.6200855	119.4276435
-40.427494	-13.653378	118.676414	-22.90147	8.100579	118.055573	35.96711	-11.183047	117.78978	30.656523	38.749226	114.641953	33.3118165	13.7830895	116.2158665	-79.1147565	2.4180685	119.8952795
-41.143017	-12.993707	118.792343	-22.861942	8.039639	118.1996	36.027775	-11.106509	117.784325	30.242119	38.987713	114.880966	33.134947	13.940602	116.3326455	-78.858831	2.138676	120.0665545
-41.827606	-12.305361	118.862999	-22.869576	8.01952	118.366776	36.078434	-11.037184	117.749168	30.215576	39.093971	114.979301	33.147005	14.0283935	116.3642345	-78.886157	2.0106465	120.3693175
-42.405128	-11.554683	118.910179	-22.864855	8.005708	118.492714	36.135788	-10.985115	117.697227	30.221441	39.169914	115.116905	33.1786145	14.0923995	116.407066	-78.9083245	1.9190165	120.578362
-42.952557	-10.778844	118.892715	-22.839529	7.991055	118.582405	36.177273	-10.957228	117.625763	30.240679	39.226437	115.259697	33.208976	14.1346045	116.44273	-78.888034	1.8475055	120.72208
-43.432007	-9.958359	118.882454	-22.731882	7.935472	118.54689	36.201202	-10.930086	117.562653	30.69504	39.118645	115.262665	33.448121	14.0942795	116.412659	-78.911885	1.7766645	120.681121
-43.858673	-9.103466	118.752655	-22.696356	7.918453	118.55484	36.236202	-10.93001	117.532135	30.784771	39.152546	115.462181	33.5104865	14.111268	116.497158	-78.9031985	1.725638	120.612522
-44.320404	-7.801514	118.544296	-22.714682	7.962706	118.585297	36.263828	-10.959418	117.540215	30.598825	39.381756	115.877281	33.4313265	14.211169	116.708748	-78.8606905	1.714243	120.461846
-44.60947	-6.900375	118.388657	-22.640236	7.94609	118.492844	36.267139	-11.001629	117.574287	31.119087	39.239296	115.783333	33.693113	14.1188335	116.67881	-78.973585	1.7733465	120.306878
-44.799709	-5.96638	118.226662	-22.650143	8.021111	118.379463	36.279877	-11.044939	117.592239	30.837559	39.398705	115.972099	33.558718	14.176883	116.782169	-78.859004	1.865339	119.976757
-44.968239	-5.039205	118.04985	-22.560402	8.045412	118.246902	36.292965	-11.080555	117.593971	30.971046	38.233372	116.154144	33.6320055	13.5764085	116.8740575	-78.7528095	2.5144155	119.6197465
-45.077579	-4.123307	117.831039	-22.548271	8.110065	118.076576	36.314209	-11.125156	117.596947	31.428614	39.174507	115.612617	33.8714115	14.0246755	116.604782	-78.9679535	2.1954545	119.54837
-45.089684	-3.186667	117.582283	-22.42989	8.10135	117.792854	36.341007	-11.189211	117.63369	31.559975	39.113525	115.450577	33.950491	13.962157	116.5421335	-78.810271	2.240543	119.0435745
-45.09161	-2.240626	117.293671	-22.401304	8.134816	117.524429	36.382164	-11.27153	117.673325	31.27541	39.195587	115.415131	33.828787	13.9620285	116.544228	-78.631395	2.3076035	118.50463
-44.997169	-0.825264	116.690491	-22.31105	8.097279	117.031464	36.437737	-11.488451	117.76767	31.452456	38.995224	115.125511	33.9450965	13.7533865	116.4465905	-78.5671965	2.4411715	117.6163375
-44.923405	0.131945	116.19091	-22.266394	8.064945	116.692543	36.457432	-11.635622	117.81012	31.964323	38.676933	114.744118	34.2108775	13.5206555	116.277119	-78.7436655	2.6092345	117.107967
-44.767841	1.083369	115.720833	-22.243299	7.983658	116.342529	36.460804	-11.808172	117.81031	32.084843	38.523357	114.551483	34.2728235	13.3575925	116.1808965	-78.7594215	2.6097235	116.5041615
-44.5788	2.074767	115.31385	-22.18923	7.902552	116.020882	36.493969	-11.953663	117.784904	32.206379	38.345097	114.394569	34.350174	13.195717	116.0897365	-78.728634	2.609387	115.9520275
-44.37159	3.07217	114.921532	-22.139654	7.84916	115.749634	36.513844	-12.086522	117.763855	31.922934	38.365707	114.489105	34.218389	13.1395925	116.12648	-78.497697	2.5587275	115.372788
-44.14854	4.110974	114.578918	-22.060347	7.781152	115.514732	36.552662	-12.199409	117.739761	32.437958	38.106148	114.293633	34.49531	12.9533695	116.016697	-78.616004	2.6089345	115.012767
-43.877506	5.14987	114.245262	-22.018536	7.745335	115.329399	36.599068	-12.276293	117.725609	32.549583	38.046951	114.311073	34.5743255	12.885329	116.018341	-78.6113975	2.605341	114.640457
-43.410221	6.784508	113.739571	-21.921087	7.685436	115.02639	36.684494	-12.402977	117.718216	32.364502	38.182617	114.585495	34.524498	12.88982	116.1518555	-78.366672	2.481052	113.9009245
-43.095886	7.889462	113.483498	-21.889296	7.676823	114.854744	36.70454	-12.451623	117.659546	32.862907	38.005974	114.43541	34.7837235	12.7771755	116.047478	-78.5623155	2.5764705	113.66201
-42.760113	9.019124	113.349319	-21.805119	7.701751	114.754883	36.702049	-12.470939	117.517899	32.55843	38.168465	114.646164	34.6302395	12.848763	116.0820315	-78.2404775	2.554739	113.4277345
-42.334652	10.207235	113.420723	-21.763346	7.73227	114.749374	36.724232	-12.450927	117.327324	33.009632	38.024719	114.469109	34.866932	12.786896	115.8982165	-78.393624	2.677644	113.6005315
-41.979881	11.33368	113.567902	-21.686945	7.811106	114.799095	36.75602	-12.368398	117.15921	33.009396	38.085194	114.482651	34.882708	12.858398	115.8209305	-78.256598	2.763814	113.7772595
-41.609364	12.495625	113.751709	-21.675018	7.880949	114.898109	36.781425	-12.264307	116.996475	32.979919	38.174473	114.542831	34.880672	12.955083	115.769653	-78.230708	2.806815	114.026565
-41.210773	13.645715	113.94175	-21.680605	7.942582	115.0112	36.785583	-12.132506	116.825996	32.893734	38.301117	114.618729	34.8396585	13.0843055	115.7223625	-78.2008685	2.8008585	114.3000375
-40.586479	15.343642	114.372574	-21.749754	7.997071	115.214478	36.770695	-11.910814	116.506317	32.669052	38.480122	114.740456	34.7198735	13.284654	115.6233865	-78.2193815	2.709488	114.8055695
-40.149296	16.465071	114.652809	-21.83592	7.989473	115.337097	36.734081	-11.790668	116.278542	32.072075	38.725166	114.997826	34.403078	13.467249	115.638184	-78.074918	2.511697	115.03601
-39.671955	17.531071	114.798569	-21.995604	8.022516	115.500168	36.684647	-11.689954	116.073906	32.232399	38.622799	114.875832	34.458523	13.4664225	115.474869	-78.449731	2.5786095	115.525467
-39.185261	18.582054	114.891411	-22.04624	7.909289	115.439514	36.624546	-11.638794	115.8545	32.030067	38.660088	114.890846	34.3273065	13.510647	115.372673	-78.4197865	2.307931	115.506355
-38.612198	19.635332	114.939354	-22.183743	7.844629	115.465378	36.528667	-11.59041	115.655121	31.427723	38.843979	115.016518	33.978195	13.6267845	115.3358195	-78.345681	2.0624735	115.5949365
-38.057404	20.648426	114.903595	-22.226332	7.761117	115.290665	36.453297	-11.552587	115.432419	31.220657	38.851841	114.930534	33.836977	13.649627	115.1814765	-78.289641	1.872607	115.3998535
-37.445328	21.621944	114.903854	-22.303673	7.660631	115.249397	36.385052	-11.47837	115.212837	31.019264	38.841644	114.873062	33.702158	13.681637	115.0429495	-78.309504	1.639625	115.4558445
-36.393562	23.070032	114.995483	-22.484949	7.623385	115.270653	36.331188	-11.326374	114.909851	30.708195	38.909626	114.776215	33.5196915	13.791626	114.843033	-78.4895895	1.455144	115.698273
-35.715782	24.026152	115.054024	-22.465683	7.512151	115.109062	36.301994	-11.204991	114.74398	30.518023	38.977482	114.785721	33.4100085	13.8862455	114.7648505	-78.3413745	1.1380565	115.4532735
-34.963711	24.926172	115.064476	-22.524256	7.476078	115.061935	36.288948	-11.068897	114.601768	30.310635	39.052792	114.817642	33.2997915	13.9919475	114.709705	-78.3483035	0.960208500000002	115.414165
-34.123352	25.799295	115.088913	-22.629284	7.393593	114.92971	36.257858	-10.947498	114.451752	30.105595	39.184044	114.878822	33.1817265	14.118273	114.665287	-78.4402945	0.668913	115.194133
-33.28619	26.665474	115.129829	-22.703346	7.494941	114.881493	36.192738	-10.828827	114.300034	29.910442	39.296898	115.00106	33.05159	14.2340355	114.650547	-78.458282	0.755846500000001	115.112439
-32.42934	27.463913	115.153549	-22.811522	7.514122	114.763168	36.094398	-10.699883	114.108017	30.12336	39.258846	115.000008	33.108879	14.2794815	114.5540125	-78.731923	0.748762500000002	114.9723235
-31.52692	28.268957	115.223969	-22.946955	7.60353	114.670929	35.970669	-10.589164	113.915649	29.545271	39.571091	115.417549	32.75797	14.4909635	114.666599	-78.65188	0.716096499999999	114.675259
-30.076965	29.328445	115.317276	-23.21822	7.74003	114.487282	35.764874	-10.426186	113.661209	29.324425	39.738705	115.804924	32.5446495	14.6562595	114.7330665	-78.9810895	0.823800499999999	114.2414975
-29.102341	29.971174	115.306046	-23.467825	7.908258	114.485718	35.619099	-10.360432	113.58596	29.201784	39.834091	116.029121	32.4104415	14.7368295	114.8075405	-79.3460915	1.0796865	114.1638955
-28.077879	30.578983	115.348831	-23.591236	8.048589	114.364876	35.461063	-10.300415	113.551079	29.068672	39.944176	116.196693	32.2648675	14.8218805	114.873886	-79.4473395	1.2752975	113.855866
-27.069256	31.106646	115.373146	-23.708145	8.1345	114.228806	35.306038	-10.22741	113.546204	29.316393	39.851196	116.147423	32.3112155	14.811893	114.8468135	-79.7275055	1.457107	113.6107985
-26.004908	31.547087	115.332642	-23.894369	8.362174	114.229073	35.168655	-10.163204	113.594269	28.773685	40.087727	116.412163	31.97117	14.9622615	115.003216	-79.759908	1.7620865	113.45493
-25.090569	32.016872	115.369095	-24.046349	8.552672	114.240479	35.02327	-10.134689	113.674011	28.630993	40.156071	116.451454	31.8271315	15.010691	115.0627325	-79.9198295	2.094653	113.4182255
-23.78945	32.253971	115.144714	-24.229132	8.695477	114.188446	34.893581	-10.129726	113.792465	28.908194	40.037853	116.263283	31.9008875	14.9540635	115.027874	-80.3591515	2.4368905	113.349018
-22.142143	32.538128	114.945969	-24.525307	8.879746	114.202271	34.695805	-10.162365	113.986549	28.754198	40.113098	116.259041	31.7250015	14.9753665	115.122795	-80.7756155	2.7841255	113.281747
-21.188953	32.731579	114.905724	-24.75601	9.029026	114.182854	34.602333	-10.197199	114.129272	28.614975	40.141068	116.290199	31.608654	14.9719345	115.2097355	-81.120674	3.0861175	113.1559725
-19.869965	32.676498	114.80777	-24.807779	9.043684	114.08049	34.487938	-10.18522	114.255508	28.468916	40.123371	116.361572	31.478427	14.9690755	115.30854	-81.093985	3.1182925	112.85244
-18.869812	32.628223	114.914963	-24.934492	9.083427	114.10936	34.400341	-10.163901	114.319206	28.274218	40.097134	116.491089	31.3372795	14.9666165	115.4051475	-81.2062635	3.2002375	112.8135725
-17.81325	32.548714	115.066101	-25.091038	9.147837	114.188637	34.300972	-10.134284	114.393555	27.732399	40.280899	116.815773	31.0166855	15.0733075	115.604664	-81.1987615	3.2223665	112.77261
-16.559959	32.277504	115.152336	-25.330725	9.196221	114.343765	34.203411	-10.089062	114.449272	27.976059	40.18034	116.808258	31.089735	15.045639	115.628765	-81.751185	3.346803	113.058765
-15.539315	32.008179	115.319885	-25.371679	9.184239	114.32589	34.116413	-10.047856	114.481293	27.444637	40.435905	117.166626	30.780525	15.1940245	115.8239595	-81.523883	3.1744535	112.8278205
-13.999857	31.543753	115.452599	-25.595947	9.222063	114.32431	33.959492	-9.988782	114.492844	27.619198	40.372562	117.212311	30.789345	15.19189	115.8525775	-81.981239	3.252236	112.7960425
-12.851368	31.05714	115.446533	-25.752258	9.246647	114.30838	33.865036	-9.970663	114.507805	27.494053	40.393177	117.350006	30.6795445	15.211257	115.9289055	-82.1840605	3.282037	112.6878545
-11.795451	30.520226	115.44046	-25.892771	9.297814	114.280762	33.766411	-10.002415	114.560638	26.997337	40.527149	117.640366	30.381874	15.262367	116.100502	-82.167416	3.333261	112.461022
-10.742936	29.944527	115.367523	-25.987646	9.330063	114.245781	33.66967	-10.074955	114.649521	27.341244	40.281803	117.555977	30.505457	15.103424	116.102749	-82.480749	3.556702	112.388813
-9.766829	29.279152	115.291702	-26.094849	9.347526	114.200294	33.571972	-10.170444	114.806702	26.900673	40.35862	117.798637	30.2363225	15.094088	116.3026695	-82.4260205	3.600964	112.0979185
-8.744225	28.529226	115.215218	-26.216286	9.358163	114.107666	33.462597	-10.298915	115.021172	26.891998	40.25853	117.841591	30.1772975	14.9798075	116.4313815	-82.6098695	3.7365185	111.7839505
-7.784308	27.73155	115.077545	-26.366287	9.356883	113.948669	33.355259	-10.448242	115.284515	26.891628	40.124298	117.895958	30.1234435	14.838028	116.5902365	-82.8560175	3.875738	111.3071015
-6.503857	26.419777	114.896919	-26.627693	9.31874	113.621124	33.160114	-10.67164	115.782883	26.886702	39.929668	117.966713	30.023408	14.629014	116.874798	-83.278794	4.008466	110.36745
-5.693335	25.482553	114.809242	-26.78253	9.295315	113.447334	33.027405	-10.788828	116.113617	27.278917	39.607471	117.761398	30.153161	14.4093215	116.9375075	-83.718221	4.1813085	109.9571605
-4.976084	24.550024	114.733658	-26.928408	9.245223	113.37632	32.902126	-10.943584	116.414436	26.885246	39.619465	117.890884	29.893686	14.3379405	117.15266	-83.750502	4.1525055	109.59998
-4.311045	23.507278	114.7715	-27.014866	9.204412	113.369667	32.808952	-11.089975	116.738525	26.888531	39.468704	117.834763	29.8487415	14.1893645	117.286644	-83.8784735	4.2194595	109.45269
-3.675677	22.464775	114.861008	-27.095556	9.144832	113.397453	32.73238	-11.22771	117.056015	26.898693	39.377872	117.829704	29.8155365	14.075081	117.4428595	-84.0066485	4.214583	109.3520465
-3.165126	21.414991	115.022781	-27.161762	9.091081	113.488434	32.661697	-11.336019	117.37677	26.915051	39.297691	117.889961	29.788374	13.980836	117.6333655	-84.111898	4.201326	109.3435025
-2.702082	20.360235	115.178726	-27.220451	9.05404	113.598724	32.585758	-11.420162	117.689705	26.940266	39.251137	117.976425	29.763012	13.9154875	117.833065	-84.203914	4.1925925	109.364383
-2.202868	18.752666	115.505943	-27.313286	9.038066	113.844193	32.478493	-11.535804	118.109688	26.964048	39.200569	118.119537	29.7212705	13.8323825	118.1146125	-84.3478425	4.2437495	109.5737735
-1.943612	17.713476	115.747772	-27.379322	9.017714	114.008461	32.410126	-11.568218	118.333603	26.964314	39.202114	118.243538	29.68722	13.816948	118.2885705	-84.445864	4.21848	109.7283515
-1.816424	16.667053	115.950027	-27.405476	9.020326	114.131149	32.352821	-11.606548	118.58326	26.959202	39.21299	118.380753	29.6560115	13.803221	118.4820065	-84.4669635	4.237431	109.7802915
-1.736488	15.679765	116.116501	-27.494835	9.077105	114.237595	32.28986	-11.604021	118.783012	26.950806	39.237495	118.514076	29.620333	13.816737	118.648544	-84.610003	4.337473	109.826646
-1.756245	14.604251	116.214645	-27.523649	9.110213	114.272522	32.209526	-11.627222	118.954277	26.948067	39.248383	118.614532	29.5787965	13.8105805	118.7844045	-84.6260945	4.4098455	109.7606395
-1.821039	13.606815	116.251289	-27.596897	9.149385	114.285324	32.104225	-11.684736	119.033028	26.939127	39.23027	118.639778	29.521676	13.772767	118.836403	-84.71547	4.526003	109.734245
-2.039363	12.6055	116.235245	-27.685902	9.167256	114.299187	32.009354	-11.735235	119.031586	26.926115	39.188774	118.604576	29.4677345	13.7267695	118.818081	-84.8395385	4.6077425	109.780293
-2.48052	11.119307	116.12632	-27.740303	9.143808	114.365707	31.92206	-11.777234	118.952896	26.887068	39.132046	118.5383	29.404564	13.677406	118.745598	-84.88517	4.61021	109.985816
-2.898515	10.189284	116.079987	-27.743858	9.124969	114.407326	31.875452	-11.782964	118.891777	26.849833	39.109566	118.532455	29.3626425	13.663301	118.712116	-84.8503585	4.586637	110.102536
-3.382568	9.270652	116.052948	-27.754454	9.109302	114.442085	31.86441	-11.809883	118.847397	26.825321	39.077389	118.536057	29.3448655	13.633753	118.691727	-84.8537735	4.584851	110.192443
-3.999168	8.370278	115.950813	-27.769756	9.111633	114.45726	31.844748	-11.855645	118.793655	26.826208	39.04504	118.562408	29.335478	13.5946975	118.6780315	-84.87499	4.6285685	110.2364885
-4.649861	7.517828	115.831459	-27.763218	9.105476	114.43795	31.808323	-11.900015	118.754913	26.833851	39.023979	118.568504	29.321087	13.561982	118.6617085	-84.847523	4.64897	110.2141915
-5.425121	6.687226	115.738068	-27.764297	9.121033	114.417374	31.769911	-11.928742	118.683304	26.833397	39.004333	118.566574	29.301654	13.5377955	118.624939	-84.830248	4.7042705	110.209809
-6.310282	5.971068	115.6679	-27.788523	9.134807	114.4366	31.729618	-11.924687	118.5783	26.820246	38.990963	118.554459	29.274932	13.533138	118.5663795	-84.851978	4.736476	110.3068205
-7.646237	4.797554	115.432808	-27.789804	9.200451	114.603531	31.681431	-11.87983	118.38958	26.781193	38.993771	118.501602	29.231312	13.5569705	118.445591	-84.81092	4.8439315	110.761471
-8.675124	4.114089	115.418114	-27.775387	9.286664	114.830544	31.677076	-11.809926	118.24939	26.773952	39.009686	118.502083	29.225514	13.59988	118.3757365	-84.776288	4.973448	111.2853515
-9.815354	3.512144	115.530373	-27.721712	9.346153	115.129021	31.699646	-11.736684	118.132362	26.799324	39.058109	118.542328	29.249485	13.6607125	118.337345	-84.692909	5.0315935	111.920697
-10.923086	2.813359	115.571152	-27.648186	9.446186	115.502563	31.717342	-11.62731	118.044052	26.835665	39.169575	118.65522	29.2765035	13.7711325	118.349636	-84.5728755	5.1212395	112.65549
-11.980334	2.267898	115.675507	-27.582916	9.600052	115.864182	31.754646	-11.497025	117.995964	26.893467	39.317093	118.854263	29.3240565	13.910034	118.4251135	-84.4898885	5.29007	113.3032505
-13.172441	1.707608	115.817535	-27.496532	9.749435	116.201256	31.795593	-11.364952	117.965508	26.959822	39.484394	119.072632	29.3777075	14.059721	118.51907	-84.3707715	5.439149	113.883442
-14.446614	1.177454	115.891052	-27.492004	9.920365	116.489876	31.822639	-11.23543	117.958557	27.030888	39.641785	119.258118	29.4267635	14.2031775	118.6083375	-84.4107715	5.6375525	114.3714145
-16.420048	0.348917	115.963997	-27.426601	10.202804	116.762123	31.85338	-11.036034	117.964066	27.098774	39.842125	119.431961	29.476077	14.4030455	118.6980135	-84.329279	6.0025625	114.8262325
-17.760115	-0.132787	116.017952	-27.416992	10.41245	116.95108	31.878031	-10.877505	117.957237	27.157438	39.9743	119.514641	29.5177345	14.5483975	118.735939	-84.3517185	6.2765025	115.166221
-19.115738	-0.622212	116.034302	-27.362093	10.579032	117.118408	31.904804	-10.77691	117.963097	27.234898	40.059402	119.510559	29.569851	14.641246	118.736828	-84.294037	6.516818	115.499988
-20.488804	-1.157127	116.067017	-27.347553	10.77441	117.308167	31.949923	-10.715233	117.968987	27.321724	40.121704	119.443535	29.6358235	14.7032355	118.706261	-84.3309295	6.8455845	115.910073
-21.894571	-1.613238	116.152512	-27.20808	10.877149	117.354919	32.00296	-10.681767	117.972855	27.427807	40.128273	119.320763	29.7153835	14.723253	118.646809	-84.1315435	7.031045	116.063029
-23.309402	-2.108438	116.203735	-27.126646	10.981483	117.414024	32.066097	-10.683833	118.006622	27.529802	40.113335	119.110916	29.7979495	14.714751	118.558769	-84.0512415	7.248215	116.269279
-24.677086	-2.60393	116.268883	-27.006498	11.080484	117.429375	32.129547	-10.685683	118.100647	27.639595	40.029198	118.835846	29.884571	14.6717575	118.4682465	-83.897567	7.4892105	116.3905035
-26.827229	-3.356912	116.378571	-26.869297	11.126038	117.35759	32.221279	-10.739752	118.309631	28.129778	39.696602	118.126953	30.1755285	14.478425	118.218292	-83.9141225	7.773651	116.496888
-28.27597	-3.802187	116.513016	-26.81229	11.126881	117.308929	32.279404	-10.808286	118.508232	27.81328	39.72073	117.910591	30.046342	14.456222	118.2094115	-83.670922	7.79754	116.4084465
-29.75181	-4.252111	116.636765	-26.771269	11.044746	117.192909	32.347195	-10.915831	118.729591	28.284206	39.333038	117.295898	30.3157005	14.2086035	118.0127445	-83.8582385	7.8808885	116.3730735
-31.209846	-4.628654	116.750969	-26.713511	10.969125	117.118263	32.395466	-11.081765	118.989548	27.940092	39.249001	117.067505	30.167779	14.083618	118.0285265	-83.594801	7.854632	116.2079995
-32.675449	-4.95368	116.85791	-26.682987	10.760678	117.072151	32.425426	-11.247015	119.204697	28.400892	38.861214	116.540375	30.413159	13.8070995	117.872536	-83.779133	7.7142565	116.271766
-34.148479	-5.240369	116.957298	-26.624578	10.504184	117.117943	32.440071	-11.455916	119.318321	28.048927	38.757267	116.478714	30.244499	13.6506755	117.8985175	-83.493655	7.3576925	116.3373685
-35.601315	-5.435906	117.090294	-26.588205	10.211666	117.24334	32.483829	-11.663251	119.318916	28.069214	38.525536	116.319275	30.2765215	13.4311425	117.8190955	-83.4529315	6.9921895	116.6675845
-37.736172	-5.589037	117.32885	-26.479635	9.77643	117.494057	32.532524	-11.857235	119.172165	28.09223	38.39275	116.206589	30.312377	13.2677575	117.689377	-83.271647	6.2851025	117.298737
-38.95269	-5.69665	117.531601	-26.377224	9.580917	117.705788	32.583363	-11.91401	119.026062	28.469345	38.144035	116.023994	30.526354	13.1150125	117.525028	-83.280802	6.0468215	117.886548
-40.517857	-5.425533	117.737488	-26.296156	9.396265	117.957428	32.677601	-11.905556	118.868217	28.080727	38.262959	116.227341	30.379164	13.1787015	117.547779	-82.971476	5.6138285	118.367077
-41.879986	-5.239531	118.054832	-26.17412	9.241113	118.259987	32.783691	-11.863422	118.712143	28.471466	38.126255	116.146599	30.6275785	13.1314165	117.429371	-82.9758185	5.3508095	119.090603
-43.190346	-4.973992	118.38665	-26.069843	9.168	118.543457	32.892807	-11.812682	118.578041	28.482706	38.191521	116.275787	30.6877565	13.1894195	117.426914	-82.8274425	5.1465805	119.66
-44.409744	-4.666336	118.794319	-25.955544	9.108869	118.865822	32.9814	-11.707064	118.49823	28.099266	38.412189	116.577545	30.540333	13.3525625	117.5378875	-82.451421	4.8651755	120.1937565
-45.638042	-4.263631	119.254494	-25.811567	9.051783	119.18367	33.088108	-11.645206	118.466415	28.100273	38.493248	116.634331	30.5941905	13.424021	117.550373	-82.2173245	4.679545	120.816967
-47.313812	-3.567216	120.000755	-25.663429	9.043243	119.684074	33.205803	-11.467808	118.449867	28.063816	38.666759	116.634277	30.6348095	13.5994755	117.542072	-81.9616675	4.4870105	121.826076
-48.404533	-3.040293	120.559219	-25.591702	9.11144	119.961693	33.274929	-11.306051	118.475342	28.402821	38.565098	116.351471	30.838875	13.6295235	117.4134065	-82.022279	4.5933565	122.5099795
-49.433399	-2.400135	121.140305	-25.504641	9.179494	120.295181	33.313553	-11.14841	118.528854	27.951691	38.805874	116.406761	30.632622	13.828732	117.4678075	-81.641904	4.530256	123.1225545
-50.123127	-1.855624	121.691147	-25.450813	9.286095	120.58033	33.358196	-10.974545	118.561783	27.875969	38.904209	116.289124	30.6170825	13.964832	117.4254535	-81.5187085	4.607358	123.7352065
-51.05024	-1.082668	122.166183	-25.38921	9.368155	120.906319	33.410954	-10.821239	118.621918	27.80681	39.02533	116.136551	30.608882	14.1020455	117.3792345	-81.387302	4.6342645	124.4334035
-51.785332	-0.33665	122.725441	-25.357319	9.495819	121.136765	33.445869	-10.649532	118.649948	27.746275	39.126877	115.934433	30.596072	14.2386725	117.2921905	-81.31071	4.7529655	124.9813395
-52.441059	0.534555	123.164177	-25.324198	9.551618	121.346405	33.454544	-10.49561	118.685806	27.64711	39.251198	115.744293	30.550827	14.377794	117.2150495	-81.199223	4.725442	125.4777605
-53.313873	1.877886	123.706329	-25.329319	9.653724	121.607544	33.48008	-10.265866	118.733124	27.469326	39.413567	115.481689	30.474703	14.5738505	117.1074065	-81.133341	4.7335975	126.1076815
-53.7771	2.811494	123.942078	-25.345007	9.674991	121.74115	33.466652	-10.103139	118.770073	27.327162	39.507183	115.30732	30.396907	14.702022	117.0386965	-81.086921	4.64796	126.4436035
-54.180283	3.772764	124.011871	-25.350788	9.703445	121.837257	33.474804	-9.949331	118.773666	27.179331	39.590519	115.173592	30.3270675	14.820594	116.973629	-81.0286435	4.586296	126.700885
-54.451324	4.866252	124.122681	-25.379917	9.722317	121.918358	33.486279	-9.798655	118.768906	27.089592	39.154278	115.161919	30.2879355	14.6778115	116.9654125	-81.0477695	4.7668225	126.8713035
-54.589622	5.968993	124.175133	-25.399435	9.74844	121.946045	33.504822	-9.650048	118.766335	26.96554	39.261066	115.162491	30.235181	14.805509	116.964413	-81.034051	4.691371	126.927677
-54.590862	7.121562	124.119041	-25.426043	9.766308	122.069893	33.553226	-9.501431	118.758034	NaN	NaN	NaN	NaN	NaN	NaN	NaN	NaN	NaN
-54.522221	8.412237	124.054703	-25.442209	9.817143	122.059586	33.585175	-9.381741	118.744919	NaN	NaN	NaN	NaN	NaN	NaN	NaN	NaN	NaN
-54.229267	10.304818	123.774231	-25.369146	9.932405	121.914398	33.626823	-9.179543	118.678322	26.771986	40.338017	115.194252	30.1994045	15.579237	116.936287	-80.9376965	4.285573	126.892509
-53.851746	11.683404	123.478653	-25.385189	10.04785	121.774185	33.654137	-9.050384	118.634605	26.814375	40.511612	115.229538	30.234256	15.730614	116.9320715	-81.004634	4.365086	126.6162985
-53.390926	13.046474	123.147522	-25.356829	10.173059	121.641373	33.674381	-8.94113	118.580536	26.878431	40.678329	115.271545	30.276406	15.8685995	116.9260405	-80.990064	4.4775185	126.3567055
-52.872871	14.454906	122.678947	-25.349382	10.292606	121.421204	33.699211	-8.812753	118.533157	26.944605	40.820564	115.286545	30.321908	16.0039055	116.909851	-81.020672	4.5813065	125.932557
-52.231728	15.927622	122.114548	-25.351254	10.419459	121.14167	33.714058	-8.71021	118.494179	27.007748	40.957355	115.293755	30.360903	16.1235725	116.893967	-81.063411	4.7153455	125.389373
-51.695206	17.619074	121.680832	-25.411934	10.567778	120.806084	33.722748	-8.626277	118.449387	27.075794	41.083031	115.287445	30.399271	16.228377	116.868416	-81.223139	4.907179	124.743752
-50.744438	18.941433	120.924088	-25.429007	10.709456	120.414063	33.702805	-8.533568	118.410614	27.132118	41.19582	115.281532	30.4174615	16.331126	116.846073	-81.2754755	5.087786	123.982053
-49.591644	21.41774	119.963776	-25.547474	10.934754	119.80854	33.654194	-8.402639	118.339813	27.197006	41.370899	115.259216	30.4256	16.48413	116.7995145	-81.520548	5.385378	122.8175655
-48.624664	22.982956	119.327393	-25.632072	11.075901	119.420197	33.631718	-8.325136	118.239044	27.206146	41.490738	115.266678	30.418932	16.582801	116.752861	-81.683076	5.569001	122.087533
-47.587807	24.567942	118.786362	-25.690317	11.204256	119.079147	33.569653	-8.215258	118.153854	27.203468	41.609104	115.312698	30.3865605	16.696923	116.733276	-81.7671945	5.711589	121.425018
-46.451431	26.152321	118.367516	-25.750755	11.342385	118.754509	33.521767	-8.117564	118.001976	27.578491	41.596012	115.235229	30.550129	16.739224	116.6186025	-82.051639	5.945546	120.8904155
-45.272873	27.762127	118.038216	-25.858498	11.435537	118.446663	33.449299	-8.026772	117.826584	27.169741	41.907024	115.622559	30.30952	16.940126	116.7245715	-82.026516	5.930948	120.1687545
-44.111923	29.371161	117.846695	-25.96771	11.529922	118.238663	33.372478	-7.931844	117.617035	27.158138	42.07299	115.913071	30.265308	17.070573	116.765053	-82.200728	5.989271	119.712273
-42.835785	30.944454	117.766083	-26.083517	11.636786	118.025169	33.283527	-7.842524	117.396416	27.159426	42.248459	116.257408	30.2214765	17.2029675	116.826912	-82.3885105	6.0706045	119.223426
-40.878601	33.268436	117.764496	-26.196373	11.726473	117.730179	33.171894	-7.721031	117.111084	27.55818	42.348957	116.727722	30.365037	17.313963	116.919403	-82.757783	6.138983	118.540955
-39.51004	34.764969	117.802689	-26.362276	11.888327	117.525795	33.10791	-7.618084	116.959229	27.535009	42.512371	117.157448	30.3214595	17.4471435	117.0583385	-83.0460115	6.3295105	117.9932515
-38.115883	36.273811	117.848396	-26.466412	12.043635	117.345062	33.017982	-7.513699	116.850746	27.080652	42.837135	117.715576	30.049317	17.661718	117.283161	-82.982141	6.425552	117.406963
-36.704563	37.67292	117.853615	-26.625681	12.233901	117.16819	32.917259	-7.397836	116.726128	26.993858	42.997864	118.002655	29.9555585	17.800014	117.3643915	-83.2069205	6.667788	116.9719885
-35.29562	39.069275	117.865517	-26.737595	12.468834	116.958389	32.82933	-7.293607	116.622231	27.269278	42.96159	118.003487	30.049304	17.8339915	117.312859	-83.524494	7.1036765	116.603919
-33.857506	40.368855	117.80764	-26.755693	12.581119	116.640724	32.751781	-7.165594	116.516647	27.180582	43.081467	118.12574	29.9661815	17.9579365	117.3211935	-83.4775675	7.2043015	115.9602545
-32.428665	41.605709	117.758705	-26.934135	12.807341	116.498932	32.679684	-7.048744	116.385223	26.66271	43.339138	118.415092	29.671197	18.145197	117.4001575	-83.539467	7.469485	115.5977065
-30.2306	43.291325	117.746544	-27.036446	12.940115	116.160179	32.587276	-6.899004	116.148422	26.525158	43.471901	118.571556	29.556217	18.2864485	117.359989	-83.629109	7.5937815	114.960369
-28.793543	44.331146	117.894279	-26.997694	12.97452	115.913261	32.5639	-6.807374	115.974297	26.477543	43.597347	118.790138	29.5207215	18.3949865	117.3822175	-83.5161095	7.5540535	114.4443045
-27.374783	45.253227	118.192085	-27.033955	12.994674	115.7743	32.564487	-6.729057	115.787651	26.831949	43.5121	118.924965	29.698218	18.3915215	117.356308	-83.766128	7.5978265	114.192292
-25.95739	46.044777	118.680595	-27.016405	12.992422	115.67601	32.583561	-6.651967	115.636719	26.435978	43.689869	119.525124	29.5097695	18.518951	117.5809215	-83.5425795	7.465893	113.7710985
-24.084188	46.640865	119.040367	-27.05698	13.002245	115.693497	32.630791	-6.603949	115.522675	26.854113	43.552502	119.834312	29.742452	18.4742765	117.6784935	-83.856412	7.5302135	113.7085005
-22.786963	47.149982	119.690536	-27.009174	12.976648	115.652107	32.664074	-6.543956	115.442184	26.904932	43.6063	120.388054	29.784503	18.531172	117.915119	-83.802851	7.422124	113.389095
-21.315905	47.614235	120.222832	-27.014807	13.016158	115.691116	32.719143	-6.47632	115.407143	26.958477	43.656403	120.903931	29.83881	18.5900415	118.155537	-83.868424	7.4422745	113.226695
-19.2031	48.173512	120.842812	-27.009933	13.167763	115.883041	32.767097	-6.410836	115.480545	27.061731	43.744312	121.482643	29.914414	18.666738	118.481594	-83.93428	7.668788	113.284488
-17.819788	48.409637	121.053398	-27.098289	13.324358	115.968559	32.783272	-6.367121	115.635429	27.143219	43.812744	121.714333	29.9632455	18.7228115	118.674881	-84.1598235	7.9259045	113.262237
-16.478729	48.482811	121.144035	-27.149721	13.516246	116.040405	32.746483	-6.326602	115.806786	27.194796	43.843876	121.846092	29.9706395	18.758637	118.826439	-84.2700815	8.273855	113.254371
-15.085064	48.497971	121.142532	-27.218163	13.711508	116.044464	32.699375	-6.28367	115.949608	27.236887	43.826	121.96331	29.968131	18.771165	118.956459	-84.404457	8.651851	113.132469
-13.82498	48.395966	121.110046	-27.316221	13.924965	116.034683	32.660992	-6.276423	116.142502	27.276051	43.803577	122.012794	29.9685215	18.763577	119.077648	-84.6009635	9.086353	112.991718
-12.560004	48.12685	121.064934	-27.387909	14.095314	116.026619	32.610508	-6.293759	116.297791	27.322933	43.813591	122.027733	29.9667205	18.759916	119.162762	-84.7425385	9.430712	112.890476
-11.34517	47.707718	121.036324	-27.397114	14.212582	116.052292	32.569931	-6.301498	116.396805	27.370522	43.79472	122.071693	29.9702265	18.746611	119.234249	-84.7644545	9.678553	112.870335
-9.64826	46.873737	121.019997	-27.415075	14.34471	116.078613	32.542873	-6.33924	116.538765	27.43169	43.762615	122.105064	29.9872815	18.7116875	119.3219145	-84.8174315	9.9777325	112.8353115
-8.588752	46.157188	120.948921	-27.408028	14.366974	116.096184	32.554111	-6.375662	116.61364	27.489265	43.732742	122.12101	30.021688	18.67854	119.367325	-84.837744	10.055408	112.825043
-7.55336	45.316734	120.86055	-27.405851	14.369561	116.118881	32.58287	-6.431355	116.712097	27.535265	43.680683	122.100662	30.0590675	18.624664	119.4063795	-84.8707695	10.114458	112.8313825
-6.610971	44.409145	120.685326	-27.349419	14.36723	116.140724	32.612896	-6.514611	116.832947	27.578159	43.646099	122.044083	30.0955275	18.565744	119.438515	-84.7943655	10.168716	112.842933
-5.716061	43.386806	120.456146	-27.32707	14.333805	116.144012	32.655777	-6.589932	116.948425	27.647547	43.594372	121.958305	30.151662	18.50222	119.453365	-84.805802	10.16539	112.834659
-4.858067	42.264431	120.213791	-27.270264	14.288224	116.150032	32.694828	-6.681051	117.086136	27.709877	43.532154	121.824585	30.2023525	18.4255515	119.4553605	-84.7428805	10.1508965	112.8447035
-4.065275	41.048	119.949493	-27.1943	14.235499	116.161301	32.732029	-6.793493	117.176247	27.76899	43.44521	121.674049	30.2505095	18.3258585	119.425148	-84.6391095	10.1451395	112.897454
-2.945308	39.127922	119.60144	-27.102757	14.086601	116.157173	32.809101	-6.987359	117.303612	27.867746	43.269146	121.450104	30.3384235	18.1408935	119.376858	-84.5439375	10.0323085	112.937488
-2.80318	37.864056	119.563904	-27.016302	13.972103	116.141441	32.859581	-7.128374	117.380699	27.953821	43.154072	121.2976	30.406701	18.012849	119.3391495	-84.439305	9.931357	112.9437325
-2.221159	36.403225	119.305946	-26.937305	13.849333	116.161263	32.914516	-7.243939	117.427765	28.014412	43.022774	121.136177	30.464464	17.8894175	119.281971	-84.339074	9.8092485	113.040555
-1.7443	34.881554	119.08976	-26.891079	13.736237	116.221535	32.968727	-7.366461	117.498795	28.07304	42.915283	120.989899	30.5208835	17.774411	119.244347	-84.3030415	9.698063	113.198723
-1.303431	33.285	118.888771	-26.874971	13.65526	116.234184	33.004387	-7.471817	117.568565	28.104315	42.803642	120.840858	30.554351	17.6659125	119.2047115	-84.304293	9.6446075	113.2636565
-0.917922	31.676552	118.657616	-26.804676	13.562974	116.31192	33.037479	-7.53197	117.672157	28.144077	42.719643	120.701935	30.590778	17.5938365	119.187046	-84.20013	9.5321115	113.436794
-0.636329	30.008289	118.512451	-26.779205	13.495837	116.387177	33.085812	-7.603375	117.788872	28.162632	42.639404	120.587883	30.624222	17.5180145	119.1883775	-84.182632	9.4736595	113.5859765
-0.304711	27.400509	118.383934	-26.699677	13.34703	116.519234	33.144386	-7.709908	117.991806	28.225121	42.554222	120.455887	30.6847535	17.422157	119.2238465	-84.0841075	9.271903	113.8146215
-0.160111	25.678596	118.296791	-26.657257	13.262174	116.59288	33.190083	-7.792519	118.096733	27.869347	42.668018	120.573578	30.529715	17.4377495	119.3351555	-83.844229	9.0865985	113.8506045
-0.048706	23.848528	118.221298	-26.627878	13.175981	116.639565	33.223293	-7.878945	118.156258	27.899858	42.606972	120.521233	30.5615755	17.3640135	119.3387455	-83.8173315	8.9879485	113.9403845
0.00163	22.07197	118.103706	-26.588327	13.111348	116.672195	33.252991	-7.946155	118.175468	27.921492	42.521141	120.447876	30.5872415	17.287493	119.311672	-83.7638955	8.935203	114.032718
0.023477	20.260355	117.97744	-26.569923	13.046625	116.668365	33.269985	-8.007506	118.165169	27.934286	42.456539	120.373764	30.6021355	17.2245165	119.2694665	-83.7419815	8.8687335	114.0672635
-0.028781	18.424604	117.823685	-26.492107	12.985293	116.710114	33.302628	-8.056334	118.143631	27.959494	42.402889	120.289925	30.631061	17.1732775	119.216778	-83.615275	8.7973085	114.20345
-0.144868	16.611004	117.737709	-26.45751	12.986862	116.759911	33.326916	-8.092834	118.133095	28.020987	42.359295	120.222641	30.6739515	17.1332305	119.177868	-83.5889715	8.8404935	114.341954
-0.331208	13.804322	117.61293	-26.363457	13.039677	116.882309	33.360043	-8.185358	118.184303	28.14995	42.305763	120.105743	30.7549965	17.0602025	119.145023	-83.4819105	9.0191515	114.619595
-0.545875	11.937296	117.554726	-26.310947	13.088237	116.938164	33.372822	-8.258299	118.256546	28.240658	42.256618	119.997681	30.80674	16.9991595	119.1271135	-83.428634	9.1773145	114.7492145
-0.804695	10.02265	117.49556	-26.282108	13.111788	116.966759	33.368263	-8.360237	118.336761	28.335281	42.185879	119.848358	30.851772	16.912821	119.0925595	-83.415988	9.310755	114.8409585
-1.09295	8.147589	117.44957	-26.234241	13.120084	116.988014	33.347767	-8.475802	118.451759	28.837219	41.905102	119.454941	31.092493	16.71465	118.95335	-83.560975	9.525518	115.022678
-1.43336	6.226027	117.40078	-26.237371	13.104298	116.94381	33.343552	-8.620556	118.583977	28.507704	41.931496	119.394875	30.925628	16.65547	118.989426	-83.40037	9.553126	114.898194
-1.823606	4.32763	117.387497	-26.199194	13.074035	116.886948	33.351803	-8.762754	118.732521	28.967339	41.598415	118.902756	31.159571	16.4178305	118.8176385	-83.557959	9.7302395	114.9562575
-2.264464	2.446774	117.383018	-26.137184	12.99767	116.802513	33.378101	-8.880274	118.891441	28.605165	41.598621	118.713066	30.991633	16.3591735	118.8022535	-83.266001	9.6361665	114.8027725
-2.983823	-0.33935	117.491554	-26.040558	12.872654	116.619911	33.44907	-9.068954	119.176949	28.628597	41.350044	118.051888	31.0388335	16.140545	118.6144185	-83.1199495	9.604763	114.6254035
-3.517864	-2.13732	117.609962	-25.96426	12.766039	116.485855	33.528839	-9.199557	119.369949	29.041395	41.003956	117.366425	31.285117	15.9021995	118.368187	-83.213637	9.6298785	114.603523
-4.079328	-3.906629	117.777084	-25.906742	12.660809	116.378723	33.581741	-9.289662	119.575165	29.068581	40.779453	116.867401	31.325161	15.7448955	118.221283	-83.138645	9.5767225	114.536163
-4.709761	-5.562045	117.972031	-25.810505	12.500774	116.342415	33.629669	-9.418898	119.768867	28.681623	40.709518	116.550087	31.155646	15.64531	118.159477	-82.776656	9.356238	114.525353
-5.383288	-7.186686	118.211342	-25.734564	12.342553	116.355789	33.680656	-9.56112	119.885269	29.110241	40.355984	115.958168	31.3954485	15.397432	117.9217185	-82.8645765	9.287674	114.7898595
-5.96353	-8.725386	118.301437	-25.645647	12.147274	116.38485	33.712357	-9.68056	120.014015	28.759476	40.322044	115.821304	31.2359165	15.320742	117.9176595	-82.5272105	8.973806	114.8520405
-6.742259	-10.155129	118.523315	-25.585321	11.979606	116.414276	33.743824	-9.792817	120.106171	28.812181	40.183865	115.588615	31.2780025	15.195524	117.847393	-82.4486445	8.763688	114.981159
-7.918212	-12.114513	118.709358	-25.506104	11.769615	116.40358	33.788502	-9.925406	120.173309	28.875149	40.033756	115.42038	31.3318255	15.054175	117.7968445	-82.3440335	8.485055	115.0103155
-8.612698	-13.316162	118.725945	-25.479168	11.69173	116.386459	33.838608	-9.991362	120.208344	29.331631	39.794487	115.142014	31.5851195	14.9015625	117.675179	-82.5434555	8.4818975	115.097739
-9.435934	-14.394204	118.845726	-25.408825	11.613643	116.360054	33.880066	-10.043838	120.22818	29.005068	39.883675	115.232193	31.442567	14.9199185	117.7301865	-82.260217	8.3073675	114.9899215
-10.307984	-15.361802	119.003174	-25.343079	11.569886	116.360001	33.903015	-10.111587	120.283913	29.111103	39.792049	115.121628	31.507059	14.840231	117.7027705	-82.193217	8.299541	115.0172315
-11.112858	-16.236696	119.103302	-25.233742	11.518235	116.353439	33.941032	-10.184803	120.321312	29.236046	39.684013	114.969765	31.588539	14.749605	117.6455385	-82.056023	8.286865	115.0613395
-12.021758	-16.946936	119.318726	-25.128567	11.462493	116.368034	33.972141	-10.277738	120.398018	29.388008	39.525635	114.78273	31.6800745	14.6239485	117.590374	-81.9372085	8.3010375	115.145694
-12.948134	-17.589361	119.557571	-25.031704	11.409775	116.390549	34.006531	-10.35737	120.493607	29.930708	39.224701	114.37175	31.9686195	14.4336655	117.4326785	-82.0320275	8.3858845	115.3484195
-14.370521	-18.289137	119.971741	-24.889704	11.321645	116.414467	34.058235	-10.485961	120.702591	30.141598	38.928669	113.968346	32.0999165	14.221354	117.3354685	-81.8793245	8.421936	115.4934655
-15.284615	-18.610279	120.258987	-24.791176	11.230102	116.439285	34.09211	-10.579249	120.870445	30.265123	38.762646	113.701424	32.1786165	14.0916985	117.2859345	-81.7609685	8.3685055	115.5926355
-16.231558	-18.800713	120.503082	-24.708973	11.141725	116.430351	34.138332	-10.650394	121.046814	30.330133	38.587334	113.462746	32.2342325	13.96847	117.25478	-81.6521785	8.31498	115.605922
-17.031347	-18.938335	120.554062	-24.634119	11.022804	116.414894	34.181656	-10.74804	121.159492	30.379051	38.388275	113.235008	32.2803535	13.8201175	117.19725	-81.5485915	8.2254905	115.632538
-18.206383	-18.796858	120.634781	-24.613911	10.873116	116.433243	34.19215	-10.831934	121.203079	30.03565	38.410984	113.257469	32.1139	13.789525	117.230274	-81.341722	7.956707	115.636212
-18.910337	-18.719912	120.435753	-24.562216	10.749274	116.470383	34.188747	-10.892293	121.175156	30.069527	38.307922	113.137352	32.129137	13.7078145	117.156254	-81.253569	7.7907335	115.784512
-20.041483	-18.29899	120.335426	-24.516115	10.63643	116.488716	34.213245	-10.937463	121.093079	30.090765	38.248726	113.081535	32.152005	13.6556315	117.087307	-81.184235	7.6172285	115.890125
-21.431522	-17.552189	119.971176	-24.508604	10.527472	116.517532	34.224949	-10.932123	120.966164	30.523396	38.084034	112.950661	32.3741725	13.5759555	116.9584125	-81.3913805	7.4789885	116.0766515
-22.390085	-16.89558	119.626305	-24.452429	10.458531	116.554787	34.227859	-10.911551	120.791924	30.54595	38.129417	113.085068	32.3869045	13.608933	116.938496	-81.2917625	7.308129	116.171078
-23.211424	-16.138153	119.199463	-24.426035	10.419874	116.626907	34.254913	-10.856295	120.567612	30.190262	38.385944	113.490189	32.2225875	13.7648245	117.0289005	-81.0746575	7.0749235	116.2249135
-24.079567	-15.241284	118.728134	-24.383781	10.437265	116.723824	34.267159	-10.766514	120.308601	30.234718	38.554253	113.802467	32.2509385	13.8938695	117.055534	-81.0185005	6.9806605	116.392114
-24.912167	-14.261283	118.262611	-24.361151	10.455991	116.866409	34.298027	-10.664776	120.006943	30.668205	38.61602	114.011856	32.483116	13.975622	117.0093995	-81.205418	6.93636	116.7234185
-25.678831	-13.202371	117.811653	-24.329836	10.490307	117.055527	34.323673	-10.520689	119.669632	30.700239	38.844944	114.492569	32.511956	14.1621275	117.0811005	-81.171628	6.8184865	117.0299535
-26.490721	-12.057054	117.460159	-24.283781	10.567101	117.26828	34.372639	-10.384118	119.346413	30.716572	39.092178	115.039101	32.5446055	14.35403	117.192757	-81.1121675	6.780172	117.343803
-27.673759	-10.207808	117.06736	-24.289347	10.708207	117.578529	34.402431	-10.13689	119.004211	30.377865	39.620838	116.113113	32.390148	14.741974	117.558662	-80.968842	6.67444	117.598396
-28.425491	-8.945403	116.850838	-24.289436	10.800953	117.790115	34.408978	-10.010194	118.823494	30.835592	39.657452	116.555511	32.622285	14.823629	117.6895025	-81.201157	6.778277	117.8907275
-29.131941	-7.688137	116.684891	-24.310993	10.908035	117.945801	34.398579	-9.910881	118.676773	30.88027	39.817722	117.125343	32.6394245	14.9534205	117.901058	-81.2614105	6.8626495	117.990544
-29.79995	-6.415587	116.563751	-24.340878	10.984678	118.070091	34.358864	-9.859356	118.601402	30.561962	40.091484	117.793022	32.460413	15.116064	118.197212	-81.142169	6.853292	117.94297
-30.457247	-5.12285	116.448257	-24.348057	11.096884	118.114006	34.312271	-9.818115	118.502251	31.019646	40.015987	118.000473	32.6659585	15.098936	118.251362	-81.3620725	7.094832	117.97665
-31.141476	-3.881563	116.401306	-24.410799	11.213667	118.137634	34.257835	-9.795988	118.434227	30.702215	40.242554	118.441353	32.480025	15.223283	118.43779	-81.301623	7.204051	117.837478
-31.708475	-2.65564	116.347755	-24.398111	11.33417	118.147568	34.197155	-9.727708	118.343735	30.764637	40.329716	118.609871	32.480896	15.301004	118.476803	-81.277118	7.367336	117.818333
-32.549461	-0.869087	116.218735	-24.400347	11.563953	118.04657	34.148808	-9.550596	118.199196	30.824543	40.506279	118.803169	32.4866755	15.4778415	118.5011825	-81.2873695	7.6500645	117.5919575
-33.05827	0.262296	116.136513	-24.456129	11.764129	118.064987	34.149723	-9.417574	118.092285	31.247086	40.463509	118.7108	32.6984045	15.5229675	118.4015425	-81.6106625	8.0052905	117.7284315
-33.588711	1.37526	116.086563	-24.464235	11.887087	117.977058	34.161957	-9.290924	117.981651	31.250408	40.5961	118.809319	32.7061825	15.652588	118.395485	-81.6346525	8.121586	117.558631
-33.771976	2.294152	116.00547	-24.457178	11.992133	117.91449	34.165184	-9.162447	117.849136	31.278654	40.709351	118.934616	32.721919	15.773452	118.391876	-81.636275	8.210814	117.437104
-34.267597	3.246035	115.809654	-24.158461	12.010352	117.789223	34.152317	-9.048491	117.716728	31.291473	40.833168	119.073547	32.721895	15.8923385	118.3951375	-81.038817	8.1283655	117.1833085
-34.705399	4.215896	115.73056	-24.461384	12.218077	117.759583	34.145168	-8.915136	117.582726	31.280783	40.958874	119.24192	32.7129755	16.021869	118.412323	-81.6357435	8.414285	117.106843
-35.089993	5.124035	115.685562	-24.442656	12.324379	117.728302	34.107147	-8.81777	117.460587	31.290812	41.056244	119.403389	32.6989795	16.119237	118.431988	-81.5842915	8.529521	117.024616
-35.905285	6.626554	115.891479	-24.673414	12.613249	117.84214	34.053829	-8.720643	117.329193	30.894617	41.321911	119.777596	32.474223	16.300634	118.5533945	-81.821051	8.925864	117.1308855
-36.19268	7.3164	115.883949	-24.459942	12.591002	117.662239	34.002186	-8.660289	117.286339	31.29608	41.202908	119.756279	32.649133	16.2713095	118.521309	-81.569017	8.9106945	116.803169
-36.477512	7.983803	115.899551	-24.562042	12.722532	117.725197	33.973724	-8.622097	117.252495	31.288624	41.251392	119.899513	32.631174	16.3146475	118.576004	-81.755258	9.1304165	116.87439
-36.689281	8.57691	115.908882	-24.592249	12.764814	117.718033	33.932793	-8.582393	117.206802	31.276352	41.280697	120.042923	32.6045725	16.349152	118.6248625	-81.7890705	9.180476	116.8112035
-36.901779	9.119849	115.897537	-24.656147	12.854192	117.696381	33.890419	-8.533312	117.133644	31.265419	41.307297	120.155479	32.577919	16.3869925	118.6445615	-81.890213	9.3213915	116.7482005
-37.101791	9.553759	115.888832	-24.684908	12.901592	117.673767	33.857414	-8.473386	117.072258	31.241714	41.341656	120.20649	32.549564	16.434135	118.639374	-81.91938	9.369049	116.70816
-37.252911	9.897741	115.92907	-24.621748	12.953694	117.584373	33.825878	-8.398409	117.020561	31.200743	41.40115	120.149734	32.5133105	16.5013705	118.5851475	-81.7568065	9.4060175	116.5835985
-37.467674	10.309737	116.016319	-24.770205	13.145529	117.633041	33.80098	-8.246168	116.995445	31.109983	41.562611	119.894646	32.4554815	16.6582215	118.4450455	-81.9958915	9.6328365	116.8210365
-37.57135	10.461845	116.07959	-24.755123	13.268457	117.639244	33.795246	-8.106112	117.027245	30.625731	41.850273	119.788956	32.2104885	16.8720805	118.4081005	-81.7207345	9.6648335	116.8703875
-37.647095	10.532633	116.089096	-24.749105	13.338908	117.584419	33.798889	-7.978832	117.114487	30.900398	41.833012	119.256226	32.3496435	16.92709	118.1853565	-81.8478535	9.750726	116.9834815
-37.725456	10.549973	115.959778	-24.846172	13.409185	117.455849	33.818748	-7.867117	117.252861	30.775461	41.930031	118.887749	32.2971045	17.031457	118.070305	-81.9894485	9.786913	116.841393
-37.778793	10.502111	115.625252	-24.797235	13.408223	117.015877	33.845779	-7.803305	117.494164	30.633709	41.991364	118.553391	32.239744	17.0940295	118.0237775	-81.834214	9.7224165	116.0079765
-37.82045	10.409193	115.094696	-24.902151	13.498682	116.573883	33.852081	-7.778964	117.820465	30.492321	42.000305	118.155838	32.172201	17.1106705	117.9881515	-81.976503	9.8866935	115.1596145
-37.860428	10.306811	114.403938	-25.016161	13.437579	116.000275	33.828735	-7.801144	118.152008	29.983267	42.132801	117.918053	31.906001	17.1658285	118.0350305	-81.938323	9.7093295	113.9655195
-37.910072	10.105078	113.372231	-25.122526	13.268067	115.08886	33.790562	-7.892624	118.410889	30.211416	41.881916	117.142715	32.000989	16.994646	117.776802	-82.246041	9.541488	112.400918
-37.941654	9.955602	112.860718	-25.140375	13.133027	114.591217	33.74704	-7.943155	118.464211	30.119356	41.797218	116.656021	31.933198	16.9270315	117.560116	-82.213948	9.3390225	111.622318
-37.98119	9.868307	112.468788	-25.12216	13.006921	114.218918	33.744858	-7.938933	118.448433	30.050568	41.726738	116.173195	31.897713	16.8939025	117.310814	-82.142033	9.1199395	111.127022
-38.042778	9.813212	112.147072	-25.104792	12.87504	113.905731	33.779102	-7.922266	118.447258	29.997086	41.679783	115.824745	31.888094	16.8787585	117.1360015	-82.097678	8.8713215	110.6754605
-38.138134	9.777929	111.855713	-25.083239	12.788291	113.635048	33.80275	-7.891492	118.526695	29.91147	41.649452	115.535118	31.85711	16.87898	117.0309065	-82.023588	8.697602	110.2391895
-38.236149	9.745975	111.584404	-25.103128	12.653835	113.404312	33.800083	-7.870134	118.570984	29.814053	41.624825	115.32267	31.807068	16.8773455	116.946827	-82.013324	8.4303245	109.861797
-38.421066	9.779518	111.322365	-25.162046	12.545896	113.21447	33.783543	-7.822403	118.585991	29.709303	41.62682	115.276993	31.746423	16.9022085	116.931492	-82.070515	8.1895835	109.497448
-38.773258	9.957648	111.10778	-25.229893	12.469033	113.068901	33.73484	-7.760653	118.604782	29.513037	41.677967	115.219177	31.6239385	16.958657	116.9119795	-82.0837245	7.979409	109.2258225
-39.076595	10.154255	111.143532	-25.287256	12.473478	113.092758	33.689247	-7.700197	118.59639	29.02202	41.879704	115.298737	31.3556335	17.0897535	116.9475635	-81.9301455	7.8572025	109.2379525
-39.405491	10.398361	111.241318	-25.401834	12.511918	113.187241	33.626328	-7.639554	118.627205	29.303247	41.773598	114.964714	31.4647875	17.067022	116.7959595	-82.2684555	7.956814	109.5785225
-39.75959	10.698318	111.371376	-25.494867	12.562314	113.284874	33.543633	-7.578581	118.655685	29.209337	41.813332	114.784706	31.376485	17.1173755	116.7201955	-82.366219	8.0072525	109.8495525
-40.129818	11.057484	111.630013	-25.600513	12.639602	113.467697	33.428028	-7.498887	118.630913	29.073355	41.866764	114.599541	31.2506915	17.1839385	116.615227	-82.4517175	8.0952655	110.320167
-40.535381	11.415984	112.043381	-25.706144	12.693718	113.750122	33.310516	-7.407854	118.541382	28.920025	41.921417	114.443565	31.1152705	17.2567815	116.4924735	-82.5275585	8.1306545	111.0077705
-40.943493	11.842673	112.636292	-25.830299	12.72751	114.17276	33.184483	-7.283356	118.431816	28.303406	42.1688	114.525131	30.7439445	17.442722	116.4784735	-82.4045425	8.012298	111.8670465
-41.519119	12.574741	113.844849	-26.036184	12.744665	115.084229	33.022148	-7.041048	118.262932	27.893894	42.330158	114.441574	30.458021	17.644555	116.352253	-82.530389	7.844775	113.816205
-41.897583	13.115302	114.746117	-26.222605	12.708963	115.773987	32.920643	-6.867331	118.213821	27.526009	42.465065	114.49485	30.223326	17.798867	116.3543355	-82.668536	7.619059	115.1936385
-42.281395	13.667747	115.580765	-26.406374	12.686518	116.457092	32.804653	-6.693322	118.244553	27.109962	42.59956	114.620636	29.9573075	17.953119	116.4325945	-82.7700555	7.419917	116.4815895
-42.573631	14.229566	116.346024	-26.646536	12.588866	117.086395	32.673557	-6.562862	118.281677	26.663055	42.705666	114.767372	29.668306	18.071402	116.5245245	-82.961378	7.10633	117.6482655
-42.845333	14.805969	116.964897	-26.887486	12.503317	117.581108	32.534046	-6.471197	118.321899	26.237309	42.788357	114.921478	29.3856775	18.15858	116.6216885	-83.1606495	6.848054	118.5405275
-43.062805	15.38704	117.365028	-27.134821	12.359159	117.948212	32.358761	-6.406114	118.361664	25.847794	42.834927	114.998543	29.1032775	18.2144065	116.6801035	-83.3729195	6.5039115	119.2163205
-43.236748	16.019382	117.627037	-27.382645	12.217852	118.166061	32.192036	-6.344347	118.384148	25.480928	42.848854	115.012741	28.836482	18.2522535	116.6984445	-83.601772	6.1834505	119.6336775
-43.327934	17.001499	117.707268	-27.684153	12.000697	118.287468	31.955803	-6.310379	118.408653	24.966442	42.865376	114.931633	28.4611225	18.2774985	116.670143	-83.8294285	5.7238955	119.904793
-43.295723	17.641964	117.573524	-27.870983	11.879296	118.21933	31.848848	-6.293633	118.444489	24.689857	42.815094	114.809395	28.2693525	18.2607305	116.626942	-84.0113185	5.4978615	119.811718
-43.181747	18.307348	117.309273	-27.993959	11.758762	118.04335	31.767242	-6.317222	118.491997	24.527248	42.209267	114.703682	28.147245	17.9460225	116.5978395	-84.135163	5.5715015	119.4888605
-43.05349	19.051777	117.042686	-28.096272	11.644311	117.858612	31.694105	-6.332678	118.482567	24.351479	42.130531	114.488686	28.022792	17.8989265	116.4856265	-84.215336	5.3896955	119.2315975
-42.799068	19.79472	116.878426	-28.152266	11.536941	117.747986	31.617971	-6.350722	118.410995	24.216152	42.071106	114.334335	27.9170615	17.860192	116.372665	-84.2215935	5.21369	119.123307
-42.51228	20.602734	116.806969	-28.165085	11.441264	117.680344	31.571478	-6.37109	118.297318	24.121321	42.044594	114.25338	27.8463995	17.836752	116.275349	-84.1765695	5.045776	119.085339
-42.128918	21.3671	116.799103	-28.166946	11.324585	117.681564	31.542522	-6.410795	118.153397	24.074215	42.027843	114.270058	27.8083685	17.808524	116.2117275	-84.1422605	4.840646	119.1514005
-41.491516	22.651831	116.828201	-28.201416	11.111579	117.667984	31.494516	-6.521418	117.897102	24.035469	42.000069	114.460663	27.7649925	17.7393255	116.1788825	-84.1678245	4.4838325	119.1570855
-40.948166	23.500242	116.886757	-28.233654	10.966402	117.63784	31.416046	-6.596961	117.685127	24.334732	42.348125	114.489937	27.875389	17.875582	116.087532	-84.342697	4.057222	119.188148
-40.403141	24.355251	116.98172	-28.376535	10.84285	117.643715	31.36692	-6.695991	117.426552	23.900269	42.506737	115.118065	27.6335945	17.905373	116.2723085	-84.3866645	3.780327	119.0151215
-39.767204	25.196753	117.168388	-28.499964	10.742433	117.583252	31.266954	-6.705263	117.25547	23.828615	42.515865	115.675652	27.5477845	17.905301	116.465561	-84.5477125	3.579565	118.700943
-39.126846	26.013008	117.388916	-28.600819	10.638201	117.51075	31.212307	-6.701332	117.035362	24.111629	42.380478	116.169647	27.661968	17.839573	116.6025045	-84.863606	3.436829	118.4189955
-38.448437	26.768658	117.684303	-28.798557	10.612976	117.406311	31.14497	-6.640493	116.813721	23.572626	42.589924	117.113983	27.358798	17.9747155	116.963852	-84.955912	3.2512365	117.84877
-37.741276	27.470079	117.944397	-28.902149	10.545913	117.184486	31.08185	-6.523608	116.570709	23.367231	42.660637	117.879044	27.2245405	18.0685145	117.2248765	-85.0288385	3.0233115	117.1440955
-36.62532	28.385241	118.317566	-29.206736	10.587234	116.950867	30.947886	-6.320041	116.171715	23.007084	42.827068	118.766212	26.977485	18.2535135	117.4689635	-85.390957	2.9209545	116.4327705
-35.844872	28.892681	118.451164	-29.402411	10.690954	116.842758	30.82954	-6.199543	115.909897	22.763111	42.924423	119.099251	26.7963255	18.36244	117.504574	-85.6011475	3.019468	116.180942
-34.97401	29.337975	118.381226	-29.53738	10.827088	116.793861	30.738438	-6.131296	115.764763	22.587036	42.970459	119.140854	26.662737	18.4195815	117.4528085	-85.737497	3.2345945	116.1349135
-34.17292	29.661858	118.086624	-29.639349	10.960867	116.707245	30.662928	-6.169476	115.766502	22.470621	42.952965	118.907021	26.5667745	18.3917445	117.3367615	-85.8454725	3.5299895	116.0777285
-33.315308	29.880541	117.657661	-29.67104	10.98737	116.573761	30.604351	-6.318856	115.802696	22.822779	42.73893	118.351784	26.713565	18.210037	117.07724	-86.055645	3.764703	116.070282
-32.418411	29.96467	117.094589	-29.655773	10.954593	116.403427	30.577322	-6.570385	115.89209	22.454649	42.761974	118.02552	26.5159855	18.0957945	116.958805	-85.8275315	3.8133915	115.848049
-31.462881	29.975208	116.458549	-29.591825	10.809428	116.228676	30.588249	-6.923766	116.04744	22.550579	42.518978	117.364693	26.569414	17.797606	116.7060665	-85.753064	3.82125	115.7512855
-29.942039	29.885324	115.372383	-29.394123	10.558361	115.933945	30.692751	-7.532612	116.348518	22.817352	41.605843	116.317436	26.7550515	17.0366155	116.332977	-85.5432975	4.0801065	115.534913
-28.989569	29.734648	114.769341	-29.260376	10.307869	115.759048	30.80208	-7.928995	116.530586	22.963202	41.301201	115.585754	26.882641	16.686103	116.05817	-85.403393	3.929635	115.459926
-28.026823	29.526535	114.265846	-29.073111	10.053776	115.615067	30.94005	-8.278726	116.664398	23.102818	41.007923	114.928139	27.021434	16.3645985	115.7962685	-85.167656	3.7429535	115.4338655
-27.001799	29.333448	113.83625	-28.923754	9.740753	115.46949	31.081667	-8.569746	116.719376	23.030228	40.53038	114.5	27.0559475	15.980317	115.609688	-84.9034555	3.501189	115.329292
-25.98629	29.17206	113.548645	-28.724495	9.444681	115.313934	31.222057	-8.821726	116.669189	23.131475	40.29454	114.18692	27.176766	15.736407	115.4280545	-84.625756	3.152955	115.1998135
-24.891973	29.03322	113.368629	-28.563755	9.159888	115.194717	31.362782	-9.04915	116.579453	23.327723	40.81934	113.936386	27.3452525	15.885095	115.2579195	-84.4727625	2.434681	115.1315145
-23.864639	28.883982	113.302254	-28.480015	8.975755	115.118965	31.46644	-9.200076	116.485359	23.467478	40.162628	114.039467	27.466959	15.481276	115.262413	-84.426989	2.470234	114.975517
-22.237019	28.769354	113.39698	-28.284935	8.799796	115.072205	31.64329	-9.387973	116.40377	23.694134	40.036755	114.324203	27.668712	15.324391	115.3639865	-84.238582	2.275201	114.7804235
-21.300503	28.795973	113.663147	-28.225052	8.759084	115.073166	31.702805	-9.5003	116.40097	23.878096	40.540764	114.582954	27.7904505	15.520232	115.491962	-84.2405545	1.997936	114.65437
-20.020805	28.675976	113.902771	-28.142277	8.71384	115.088524	31.794811	-9.618088	116.39856	24.098774	40.460838	115.072845	27.9467925	15.421375	115.7357025	-84.2313465	2.006305	114.4413455
-18.937712	28.581583	114.33313	-28.083055	8.687825	115.121758	31.886995	-9.73874	116.401985	24.257505	39.691227	115.814163	28.07225	14.9762435	116.108074	-84.23836	2.3994065	114.135442
-17.847004	28.479507	114.872108	-28.094467	8.719419	115.218643	31.996452	-9.817402	116.394951	24.683762	39.877846	116.496704	28.340107	15.030222	116.4458275	-84.529041	2.408616	113.9914585
-16.752937	28.351343	115.467033	-27.988457	8.699915	115.208755	32.112358	-9.862781	116.361443	25.274086	40.273781	117.121506	28.693222	15.2055	116.7414745	-84.670136	2.19433	113.6760355
-15.805967	28.230339	116.104927	-27.916866	8.747426	115.237679	32.245087	-9.870749	116.344749	25.147501	40.464802	118.129753	28.696294	15.2970265	117.237251	-84.530026	2.1978255	113.238107
-14.211096	27.760092	116.786102	-27.829479	8.856663	115.211426	32.440804	-9.885292	116.285004	25.472879	40.504341	119.295265	28.9568415	15.3095245	117.7901345	-84.6157995	2.4038015	112.6327175
-13.278301	27.50338	117.074272	-27.722067	8.992023	115.177383	32.562023	-9.886579	116.273033	25.650019	40.497417	119.927826	29.106021	15.305419	118.1004295	-84.550155	2.678627	112.2543365
-12.275761	27.075941	117.254433	-27.601519	9.153656	115.180984	32.695229	-9.86861	116.293022	25.812149	40.53957	120.358406	29.253689	15.33548	118.325714	-84.456727	2.971832	112.036254
-11.330869	26.563772	117.328056	-27.482573	9.34158	115.245651	32.830391	-9.835065	116.360352	26.025661	40.54945	120.580086	29.428026	15.3571925	118.470219	-84.393172	3.3259675	112.021083
-10.48028	25.991737	117.350006	-27.340788	9.522869	115.293312	32.981617	-9.838744	116.504959	26.233404	40.547745	120.70887	29.6075105	15.3545005	118.6069145	-84.2890865	3.6912375	111.9797095
-9.693866	25.314152	117.350899	-27.194664	9.671173	115.386269	33.139961	-9.854223	116.684296	26.444975	40.530075	120.750443	29.792468	15.337926	118.7173695	-84.181796	4.00442	112.0551685
-8.908136	24.543596	117.318932	-27.024126	9.77709	115.444649	33.290447	-9.878084	116.863548	26.643688	40.462219	120.719238	29.9670675	15.2920675	118.791393	-84.0153195	4.2621125	112.097905
-7.930219	23.232857	117.1903	-26.785521	9.835791	115.547417	33.509247	-10.017891	117.009247	26.915689	40.402092	120.57074	30.212468	15.1921005	118.7899935	-83.78351	4.4794815	112.3048405
-7.343341	22.242313	117.071701	-26.646769	9.819983	115.590355	33.610516	-10.088112	117.041489	27.069723	40.36095	120.412552	30.3401195	15.136419	118.7270205	-83.6336575	4.503547	112.4536895
-6.874499	21.244898	116.894005	-26.532516	9.819429	115.646278	33.691036	-10.148138	117.064079	27.183039	40.308987	120.204018	30.4370375	15.0804245	118.6340485	-83.5020695	4.5584335	112.6585075
-6.389058	20.159588	116.759583	-26.41621	9.824092	115.701141	33.764629	-10.214966	117.118393	27.263271	40.252979	119.946465	30.51395	15.0190065	118.532429	-83.34637	4.6291775	112.869853
-6.051211	19.023611	116.568779	-26.347351	9.86259	115.799141	33.796188	-10.249296	117.209602	27.333239	40.194828	119.651543	30.5647135	14.972766	118.4305725	-83.2594155	4.752414	113.1677095
-5.777586	17.882467	116.460594	-26.278479	9.924644	115.923294	33.817532	-10.326022	117.383316	27.412987	40.140869	119.331528	30.6152595	14.9074235	118.357422	-83.1722175	4.9418645	113.489166
-5.572221	16.715752	116.421997	-26.217413	9.96389	116.107712	33.827324	-10.420041	117.602142	27.506203	40.053017	119.013191	30.6667635	14.816488	118.3076665	-83.1015895	5.111292	113.9077575
-5.338733	14.889954	116.492752	-26.12701	10.01367	116.389397	33.844585	-10.58134	117.937599	27.663937	39.925255	118.66729	30.754261	14.6719575	118.3024445	-83.008281	5.3553825	114.4763495
-5.300199	13.684498	116.58194	-26.066593	10.015209	116.548775	33.877842	-10.704844	118.152534	27.780682	39.85891	118.482246	30.829262	14.577033	118.31739	-82.962448	5.453385	114.78016
-5.337554	12.499406	116.654633	-26.003778	10.005805	116.665825	33.916599	-10.793779	118.331825	27.894175	39.808163	118.342186	30.905387	14.507192	118.3370055	-82.912943	5.504418	114.9946445
-5.391314	11.322766	116.699875	-25.963438	10.009852	116.724571	33.947411	-10.856405	118.485497	27.972153	39.778816	118.182838	30.959782	14.4612055	118.3341675	-82.886658	5.5584985	115.1149745
-5.455583	10.183314	116.672646	-25.871563	10.018269	116.684578	34.014938	-10.88521	118.586853	28.034664	39.765495	118.01561	31.024801	14.4401425	118.3012315	-82.767927	5.5963955	115.0679245
-5.602328	9.107911	116.568031	-25.788366	10.054176	116.537415	34.091164	-10.872743	118.650772	28.070137	39.768127	117.82341	31.0806505	14.447692	118.237091	-82.6573825	5.66066	114.837739
-5.842601	8.081504	116.431389	-25.736979	10.061777	116.347633	34.172832	-10.831103	118.701958	28.088934	39.775074	117.5746	31.130883	14.4719855	118.138279	-82.604841	5.6515685	114.556987
-6.263379	6.598446	116.162888	-25.564592	10.059373	116.031853	34.337593	-10.740933	118.676926	28.530476	39.645771	116.964828	31.4340345	14.452419	117.820877	-82.5632185	5.666327	114.242829
-6.523445	5.659486	115.986183	-25.420443	10.040383	115.834938	34.482216	-10.717373	118.617264	28.183451	39.825981	116.882492	31.3328335	14.554304	117.749878	-82.1737195	5.526462	113.919998
-6.855541	4.801624	115.840912	-25.245142	9.973244	115.710808	34.61544	-10.707625	118.521294	28.243805	39.821877	116.650345	31.4296225	14.557126	117.5858195	-81.9199065	5.389362	113.8357965
-7.209826	3.992804	115.69873	-25.091112	9.884318	115.581261	34.76577	-10.706801	118.380058	28.331608	39.804806	116.535843	31.548689	14.5490025	117.4579505	-81.730913	5.2196335	113.7045715
-7.607664	3.214856	115.538803	-24.948778	9.775294	115.459	34.91333	-10.717649	118.176125	28.393995	39.820988	116.538979	31.6536625	14.5516695	117.357552	-81.5512185	4.9989185	113.560448
-8.065277	2.530192	115.396408	-24.822395	9.658205	115.391113	35.012493	-10.693617	117.962685	28.470823	39.87104	116.639351	31.741658	14.5887115	117.301018	-81.386448	4.7276985	113.481208
-8.456659	1.914475	115.25779	-24.700933	9.570093	115.407074	35.049847	-10.646599	117.686737	28.518661	39.953831	116.819489	31.784254	14.653616	117.253113	-81.18612	4.48657	113.561035
-9.250352	1.075448	115.155434	-24.660269	9.58234	115.606483	35.12405	-10.494286	117.298279	28.601551	40.140053	117.171059	31.8628005	14.8228835	117.234669	-81.1833385	4.3417965	113.978297
-9.779455	0.546243	115.156868	-24.580496	9.660305	115.775749	35.143013	-10.351714	117.07692	28.634218	40.282646	117.441048	31.8886155	14.965466	117.258984	-81.0496075	4.355144	114.292514
-10.342228	0.041271	115.199242	-24.499546	9.768233	115.89991	35.140038	-10.161794	116.867622	28.646193	40.42099	117.712799	31.8931155	15.129598	117.2902105	-80.8922075	4.406868	114.5096095
-10.903088	-0.424501	115.157425	-24.468708	9.933865	116.121964	35.124321	-9.995257	116.634163	28.68182	40.547199	117.979851	31.9030705	15.275971	117.307007	-80.8404865	4.591759	114.936921
-11.400924	-0.883905	115.114784	-24.45064	10.078294	116.376556	35.087387	-9.808436	116.409958	28.722105	40.672363	118.260323	31.904746	15.4319635	117.3351405	-80.806026	4.7246245	115.4179715
-12.015038	-1.367294	115.09726	-24.446133	10.238734	116.531136	35.077644	-9.635178	116.214668	28.768217	40.800213	118.543228	31.9229305	15.5825175	117.378948	-80.8151965	4.8949505	115.683324
-12.440022	-1.945604	114.99305	-24.477398	10.446856	116.71376	35.072598	-9.465652	116.028381	28.819042	40.922268	118.829025	31.94582	15.728308	117.428703	-80.900616	5.165404	115.998817
-13.315474	-2.756516	114.883568	-24.415186	10.550667	116.762268	35.064453	-9.260697	115.89489	28.864271	41.098076	119.236076	31.964362	15.9186895	117.565483	-80.794734	5.1826445	115.959053
-13.880609	-3.34114	114.758171	-24.339167	10.610369	116.730774	35.061489	-9.159585	115.856758	28.875122	41.184402	119.406532	31.9683055	16.0124085	117.631645	-80.6466395	5.2083295	115.829903
-14.417569	-3.979207	114.650665	-24.441135	10.726974	116.771683	35.070515	-9.075364	115.858528	28.860912	41.2897	119.484482	31.9657135	16.107168	117.671505	-80.8479835	5.34678	115.871861
-15.023422	-4.61842	114.60186	-24.49832	10.771799	116.80175	35.086128	-8.99634	115.863396	28.814024	41.353912	119.412994	31.950076	16.178786	117.638195	-80.946716	5.364812	115.965305
-15.621408	-5.324439	114.637985	-24.530867	10.930288	116.696999	35.114937	-8.942966	115.914299	28.742569	41.38921	119.234428	31.928753	16.223122	117.5743635	-80.990487	5.637454	115.8196345
-16.193403	-6.077914	114.675842	-24.389261	10.736563	116.575256	35.149498	-8.899325	116.020775	28.663126	41.375698	118.964828	31.906312	16.2381865	117.4928015	-80.684834	5.2349395	115.6577105
-16.761326	-6.862386	114.722351	-24.418158	10.696917	116.526688	35.215157	-8.916286	116.18856	28.578508	41.313698	118.651184	31.8968325	16.198706	117.419872	-80.7331485	5.195128	115.633504
-17.630508	-8.049369	114.930344	-24.374294	10.515491	116.263283	35.301891	-9.040648	116.568207	28.466972	41.064236	118.088745	31.8844315	16.011794	117.328476	-80.6330195	5.019188	115.19809
-18.266851	-8.906821	115.156044	-24.430872	10.37518	116.188499	35.343239	-9.214816	116.909172	28.421974	40.854324	117.665817	31.8826065	15.819754	117.2874945	-80.7443505	4.930606	115.0895035
-18.889103	-9.745	115.441406	-24.376625	10.155679	115.979813	35.352386	-9.412031	117.278435	28.412342	40.600899	117.200851	31.882364	15.594434	117.239643	-80.635614	4.716924	114.719983
-19.497532	-10.521558	115.682343	-24.344484	9.955976	115.837837	35.359703	-9.665218	117.674301	28.428844	40.287762	116.68074	31.8942735	15.311272	117.1775205	-80.5832415	4.60068	114.4981535
-20.208067	-11.227025	115.926529	-24.338644	9.725398	115.730492	35.330788	-9.937483	118.003036	28.455704	39.941952	116.179359	31.893246	15.0022345	117.0911975	-80.570534	4.4485615	114.3697865
-20.873447	-11.895665	116.123795	-24.335028	9.44953	115.625465	35.297684	-10.1977	118.263458	28.495077	39.653019	115.754509	31.8963805	14.7276595	117.0089835	-80.5664365	4.1714005	114.2419465
-21.556026	-12.52629	116.265694	-24.318214	9.143988	115.571526	35.260826	-10.426808	118.420944	28.51189	39.322388	115.389618	31.886358	14.44779	116.905281	-80.522786	3.840186	114.237771
-22.572308	-13.240257	116.390518	-24.295525	8.736126	115.53241	35.234203	-10.667011	118.536125	28.49626	38.999825	115.059158	31.8652315	14.166407	116.7976415	-80.4562815	3.305845	114.2671785
-23.20536	-13.621323	116.378105	-24.259502	8.501909	115.457939	35.206478	-10.740043	118.576828	28.476255	38.844696	114.869537	31.8413665	14.0523265	116.7231825	-80.3603705	2.9514915	114.1926955
-23.884686	-13.915789	116.34594	-24.264503	8.364142	115.401497	35.198612	-10.765578	118.596329	28.460947	38.685314	114.703163	31.8297795	13.959868	116.649746	-80.3587855	2.768416	114.153248
-24.55167	-14.052518	116.380646	-24.187599	8.230541	115.368629	35.214397	-10.778038	118.620811	28.478476	38.594303	114.56488	31.8464365	13.9081325	116.5928455	-80.2216345	2.5529495	114.1444125
-25.185575	-14.114775	116.420448	-24.074551	8.149704	115.360489	35.255959	-10.786904	118.670128	28.567467	38.538216	114.400742	31.911713	13.875656	116.535435	-80.060815	2.423752	114.185543
-25.85899	-14.026323	116.467598	-23.946396	8.106936	115.365257	35.329117	-10.815675	118.724785	28.716534	38.488407	114.252197	32.0228255	13.836366	116.488491	-79.9156175	2.377506	114.242023
-26.477522	-13.855171	116.478874	-23.822735	8.061216	115.37455	35.39883	-10.862282	118.727219	28.915306	38.432468	114.122688	32.157068	13.785093	116.4249535	-79.802538	2.337339	114.3241465
-27.399944	-13.471882	116.288544	-23.594484	8.033999	115.425369	35.509911	-10.978382	118.631401	29.244423	38.346745	114.073738	32.377167	13.6841815	116.3525695	-79.566135	2.3838165	114.4981685
-27.960005	-13.052116	116.169868	-23.458849	8.001303	115.469933	35.569618	-11.019838	118.534851	29.449877	38.315136	114.182213	32.5097475	13.647649	116.358532	-79.4274455	2.354957	114.581334
-28.536425	-12.585759	116.00499	-23.350283	7.994749	115.571785	35.606693	-11.017223	118.454323	29.652237	38.337334	114.385429	32.629465	13.6600555	116.419876	-79.330031	2.3294425	114.723694
-29.086739	-12.019337	115.798904	-23.274569	8.033979	115.702057	35.648235	-11.014265	118.329445	29.852209	38.414429	114.762245	32.750222	13.700082	116.545845	-79.29936	2.367876	114.858269
-29.587885	-11.395528	115.509377	-23.231796	8.10967	115.856323	35.696869	-10.960815	118.19075	30.039686	38.541012	115.268723	32.8682775	13.7900985	116.7297365	-79.3318695	2.4292415	114.9829095
-29.935768	-10.925851	115.206993	-23.173704	8.222648	116.041115	35.684902	-10.885465	118.060158	30.598295	38.584343	115.703522	33.1415985	13.849439	116.88184	-79.4890065	2.595857	115.20039
-30.636246	-9.947989	114.946259	-23.211884	8.401899	116.213348	35.65308	-10.776052	117.918121	30.749994	38.790665	116.37793	33.201537	14.0073065	117.1480255	-79.625305	2.7964915	115.2786705
-31.355572	-8.747916	114.529327	-23.277803	8.718843	116.429886	35.526447	-10.586843	117.73143	30.559301	39.276333	117.572334	33.042874	14.344745	117.651882	-79.59848	3.092941	115.20789
-31.846127	-7.98376	114.254692	-23.355139	8.932118	116.52951	35.418362	-10.460838	117.570045	30.639198	39.472237	118.261398	33.02878	14.5056995	117.9157215	-79.739058	3.3585365	115.1432985
-32.244888	-7.264172	114.080193	-23.461155	9.206187	116.621544	35.281406	-10.313889	117.476692	31.054523	39.413307	118.634781	33.1679645	14.549709	118.0557365	-80.0902745	3.862665	115.1873515
-32.669479	-6.54643	114.001724	-23.55509	9.450132	116.687485	35.150169	-10.186217	117.445282	31.070572	39.539711	119.120834	33.1103705	14.676747	118.283058	-80.2205505	4.223517	115.091912
-33.124146	-5.938099	113.90303	-23.673998	9.720147	116.744949	35.019897	-10.084512	117.500267	30.683222	39.809753	119.662262	32.8515595	14.8626205	118.5812645	-80.1995555	4.5776735	114.9086335
-33.581718	-5.411906	113.832596	-23.771547	9.910583	116.763733	34.904358	-10.01623	117.573227	30.661064	39.890266	119.91391	32.782711	14.937018	118.7435685	-80.325805	4.884148	114.7838975
-34.032761	-4.980712	113.680061	-23.876194	10.068919	116.69426	34.807484	-10.003088	117.671227	31.029602	39.792934	119.92749	32.918543	14.894923	118.7993585	-80.670931	5.242915	114.5891615
-34.667252	-4.355253	113.342644	-24.003735	10.183297	116.415298	34.719147	-10.013344	117.839455	31.013676	39.831238	120.078278	32.8664115	14.908947	118.9588665	-80.8738815	5.457647	113.8717295
-35.111732	-3.996368	113.015472	-24.084223	10.247324	116.089439	34.675205	-10.071469	118.019012	30.608791	39.995689	120.189026	32.641998	14.96211	119.104019	-80.810444	5.532538	113.074859
-35.550346	-3.734883	112.677406	-24.123734	10.317066	115.675507	34.63073	-10.138406	118.16095	30.595333	39.959595	119.95343	32.6130315	14.9105945	119.05719	-80.8604995	5.7235375	112.293824
-36.024448	-3.524939	112.359108	-24.125648	10.371268	115.280327	34.559078	-10.191535	118.268433	30.982723	39.752647	119.393456	32.7709005	14.780556	118.8309445	-81.0221965	5.96198	111.7297095
-36.490971	-3.343178	112.157104	-24.1294	10.4084	114.911499	34.477646	-10.21228	118.294586	30.981625	39.696075	118.928314	32.7296355	14.7418975	118.61145	-80.9884355	6.0749025	111.211548
-37.017651	-3.176012	112.017181	-24.122089	10.367466	114.622375	34.419857	-10.247316	118.266891	30.95068	39.639622	118.442749	32.6852685	14.696153	118.35482	-80.9294465	6.038779	110.88993
-37.553944	-3.055426	111.986313	-24.106976	10.338296	114.459106	34.368893	-10.281786	118.24411	30.526226	39.742397	118.184914	32.4475595	14.7303055	118.214512	-80.6615115	5.9462865	110.7037
-38.313065	-3.079919	111.943176	-24.189745	10.289044	114.421715	34.291607	-10.343468	118.277336	30.456764	39.604263	117.744576	32.3741855	14.6303975	118.010956	-80.7536755	5.9476905	110.832474
-38.950356	-2.952444	112.093292	-23.925186	9.985843	114.37117	34.218964	-10.403413	118.352295	30.806108	39.334919	117.417404	32.512536	14.465753	117.8848495	-80.362908	5.505933	110.8574905
-39.658916	-2.84258	112.410202	-23.984653	9.907406	114.617493	34.145721	-10.485673	118.470291	30.749002	39.229675	117.396881	32.4473615	14.372001	117.933586	-80.4166675	5.442811	111.3014
-40.399647	-2.640481	112.764488	-24.358704	10.056882	115.054619	34.073006	-10.548307	118.65506	30.706266	39.141178	117.479767	32.389636	14.2964355	118.0674135	-81.107044	5.8173285	112.0418245
-41.118851	-2.534342	113.013611	-24.42967	9.970029	115.341064	33.993782	-10.64561	118.881569	30.249729	39.21973	117.774391	32.1217555	14.28706	118.32798	-80.9810955	5.652998	112.354148
-42.065018	-2.172193	113.43261	-24.470123	9.874621	115.589973	33.895908	-10.765854	119.097733	30.192656	39.111298	117.825439	32.044282	14.172722	118.461586	-80.984528	5.57652	112.71836
-42.881023	-1.992513	113.699593	-24.583717	9.778045	115.774628	33.782742	-10.900865	119.336975	30.124998	39.005291	117.758881	31.95387	14.052213	118.547928	-81.121304	5.503877	113.001328
-44.103577	-1.676844	114.166939	-24.699902	9.631271	116.05368	33.602638	-11.105921	119.56562	30.422476	38.611244	117.264435	32.012557	13.7526615	118.4150275	-81.412361	5.5098805	113.6923325
-44.941341	-1.461221	114.517273	-24.756054	9.516018	116.211525	33.528667	-11.242213	119.61528	30.332344	38.425056	117.01535	31.9305055	13.5914215	118.315315	-81.4426135	5.4406145	114.107735
-45.751446	-1.201855	114.887329	-24.842566	9.38515	116.398262	33.447727	-11.383172	119.665527	30.228407	38.251091	116.708931	31.838067	13.4339595	118.187229	-81.523199	5.3363405	114.609295
-46.593445	-0.90893	115.370178	-24.912287	9.20317	116.61937	33.386005	-11.502421	119.639717	30.082438	38.074978	116.285561	31.7342215	13.2862785	117.962639	-81.5587955	5.1200615	115.276101
-47.420998	-0.601833	115.973724	-24.952644	9.02006	116.915688	33.290195	-11.586544	119.522369	29.862574	37.913956	115.809891	31.5763845	13.163706	117.66613	-81.4816725	4.876414	116.165246
-48.199703	-0.202768	116.770386	-25.009403	8.830095	117.30484	33.208347	-11.644528	119.372177	29.197983	37.916584	115.554787	31.203165	13.136028	117.463482	-81.221971	4.524162	117.146198
-48.977146	0.191909	117.710533	-25.085016	8.589045	117.822632	33.156296	-11.699382	119.249763	28.875139	37.76862	115.22049	31.0157175	13.034619	117.2351265	-81.1857495	4.143471	118.4101375
-50.008606	0.928639	119.11541	-25.227028	8.237354	118.745544	33.0952	-11.756462	119.213165	28.340664	37.589931	114.853333	30.717932	12.9167345	117.033249	-81.171988	3.5579735	120.457839
-50.662155	1.47708	119.839241	-25.316906	7.924649	119.185463	33.025707	-11.807296	119.26918	27.984068	37.485916	114.697456	30.5048875	12.83931	116.983318	-81.1386995	3.009988	121.387608
-51.206226	2.098104	120.404053	-25.440348	7.676326	119.533585	32.937069	-11.882421	119.320282	27.647532	37.37426	114.593956	30.2923005	12.7459195	116.957119	-81.1729965	2.6067325	122.110051
-51.735966	2.779722	120.717529	-25.617174	7.404804	119.801804	32.870247	-11.979281	119.353775	27.341656	37.266418	114.509872	30.1059515	12.6435685	116.9318235	-81.3402995	2.1660395	122.6717845
-52.175667	3.52238	120.847008	-25.801622	7.192229	119.908051	32.771328	-12.080726	119.334808	27.061293	37.156212	114.455482	29.9163105	12.537743	116.895145	-81.5195545	1.846715	122.920957
-52.535324	4.338674	120.790657	-25.9433	6.997935	119.911728	32.642818	-12.165343	119.303719	26.821476	37.05336	114.423264	29.732147	12.4440085	116.8634915	-81.618747	1.5518615	122.9599645
-52.773869	5.218579	120.68428	-26.109421	6.856255	119.866646	32.51609	-12.243844	119.215202	26.608059	36.975819	114.392456	29.5620745	12.3659875	116.803829	-81.7809165	1.3465225	122.929463
-53.075695	6.712331	120.434013	-26.370815	6.7685	119.706429	32.329967	-12.282159	119.04184	26.399385	36.373531	114.357361	29.364676	12.045686	116.6996005	-82.106306	1.491314	122.7132575
-53.166229	7.798928	120.2677	-26.489851	6.779171	119.631531	32.196598	-12.271762	118.864418	26.628181	36.796661	114.111038	29.4123895	12.2624495	116.487728	-82.3920915	1.2958925	122.775334
-53.116234	8.920216	120.154205	-26.622444	6.792924	119.554176	32.059227	-12.214001	118.691635	26.481945	36.831219	114.168915	29.270586	12.308609	116.430275	-82.515474	1.277239	122.678077
-53.015232	10.096201	120.019623	-26.745659	6.806875	119.432663	31.958447	-12.160534	118.553711	26.343113	36.918343	114.283432	29.15078	12.3789045	116.4185715	-82.642098	1.2348455	122.4467545
-52.828972	11.309496	119.859848	-26.839716	6.887005	119.388374	31.86857	-12.09755	118.409576	25.867357	36.641838	114.694	28.8679635	12.272144	116.551788	-82.5473955	1.501866	122.22496
-52.47361	12.617372	119.627419	-26.943726	6.967426	119.273338	31.772873	-12.051329	118.283081	25.823385	36.754429	114.864395	28.798129	12.35155	116.573738	-82.685581	1.583302	121.972938
-52.11425	13.854836	119.419327	-27.063211	7.065903	119.114052	31.680765	-12.024561	118.125343	25.733658	37.370495	114.965294	28.7072115	12.672967	116.5453185	-82.8336335	1.458839	121.6827855
-51.430683	15.803069	119.009552	-27.231142	7.260443	118.937088	31.543381	-11.965819	117.912422	25.69766	37.516624	115.118088	28.6205205	12.7754025	116.515255	-83.0828045	1.7454835	121.358921
-50.911106	17.094584	118.716515	-27.327929	7.366305	118.779434	31.429504	-11.932282	117.767883	25.676537	37.582752	115.137955	28.5530205	12.825235	116.452919	-83.2088785	1.907375	121.105949
-50.244244	18.357525	118.495491	-27.521975	7.567371	118.619011	31.320059	-11.902991	117.635941	25.63007	37.636703	115.107773	28.4750645	12.866856	116.371857	-83.5190145	2.267886	120.866165
-49.53233	19.648249	118.247032	-27.591217	7.685071	118.393234	31.245687	-11.881033	117.532669	25.568422	37.66016	115.027908	28.4070545	12.8895635	116.2802885	-83.5894885	2.4805785	120.5061795
-48.765709	20.948124	117.964577	-27.585299	7.669381	118.258369	31.177032	-11.865219	117.449883	25.565254	37.12989	114.949379	28.371143	12.6323355	116.199631	-83.541741	2.7064265	120.317107
-47.902843	22.19256	117.689049	-27.682072	7.821256	118.086754	31.153002	-11.862363	117.410446	25.507679	37.11301	114.780106	28.3303405	12.6253235	116.095276	-83.6944845	3.0171885	120.078232
-46.982868	23.447161	117.36882	-27.626631	7.748772	117.947365	31.151989	-11.86346	117.40451	25.455873	37.090446	114.59787	28.303931	12.613493	116.00119	-83.557193	2.884051	119.89354
-45.504829	25.357719	116.898331	-27.626682	7.757445	117.741867	31.192484	-11.860069	117.3993	25.790596	37.460941	114.064636	28.49154	12.800436	115.731968	-83.744904	2.714454	119.751766
-44.385166	26.61492	116.680023	-27.611834	7.687598	117.625854	31.219229	-11.861639	117.309776	25.74964	37.466312	113.964844	28.4844345	12.8023365	115.63731	-83.7081025	2.5728595	119.614398
-43.287598	27.913385	116.532089	-27.597363	7.646029	117.487785	31.235283	-11.837309	117.172493	25.694496	37.504566	113.967804	28.4648895	12.8336285	115.5701485	-83.6596155	2.4584295	119.4054215
-42.098351	29.194942	116.494835	-27.600769	7.611527	117.353867	31.255272	-11.786147	116.960999	25.261667	37.188435	114.349876	28.2584695	12.701144	115.6554375	-83.4600075	2.52191	119.0522965
-40.814835	30.461275	116.494034	-27.704805	7.602175	117.167595	31.263409	-11.689799	116.740143	25.196665	37.343822	114.646782	28.230037	12.8270115	115.6934625	-83.639647	2.3773385	118.6417275
-39.588657	31.74184	116.608154	-27.739426	7.552449	116.870331	31.224257	-11.551611	116.494682	25.11627	37.550926	115.098587	28.1702635	12.9996575	115.7966345	-83.6491155	2.1052405	117.9440275
-38.2327	32.976341	116.863182	-27.861166	7.552367	116.656662	31.181824	-11.358504	116.255341	24.954929	38.33041	115.658463	28.0683765	13.485953	115.956902	-83.7907085	1.618781	117.356422
-36.243095	34.778263	117.360817	-28.215179	7.709929	116.351654	31.117928	-10.998468	115.924095	24.745346	38.851265	116.819153	27.931637	13.9263985	116.371624	-84.361995	1.4934595	116.331684
-34.855892	35.911777	117.753456	-28.287579	7.809006	116.082855	31.085026	-10.701298	115.769592	24.572895	39.204403	117.646194	27.8289605	14.2515525	116.707893	-84.4041185	1.3664595	115.457817
-33.463173	37.012135	118.146423	-28.494114	8.044095	115.907196	31.077108	-10.384141	115.681885	24.380089	39.492504	118.399857	27.7285985	14.5541815	117.040871	-84.7168265	1.5340085	114.773521
-32.019882	37.94952	118.537369	-28.688753	8.352789	115.793243	31.082518	-10.084947	115.658424	24.174055	39.781303	119.079758	27.6282865	14.848178	117.369091	-85.0057925	1.8574	114.217395
-30.592779	38.898434	118.916405	-28.819788	8.665381	115.731224	31.095978	-9.787039	115.649055	23.999804	40.040321	119.665703	27.547891	15.126641	117.657379	-85.187467	2.204121	113.805069
-29.21147	39.651752	119.269073	-28.910494	8.967774	115.700706	31.127268	-9.513738	115.665558	23.874386	40.26289	120.192802	27.500827	15.374576	117.92918	-85.321815	2.560972	113.472232
-27.477774	40.12199	119.59211	-28.967241	9.245053	115.733673	31.160032	-9.290833	115.717079	23.824997	40.462566	120.686005	27.4925145	15.5858665	118.201542	-85.4269965	2.9042395	113.265804
-25.321064	40.817341	119.972122	-29.005489	9.619803	115.824112	31.227287	-9.042751	115.848434	24.227709	40.56646	121.124474	27.727498	15.7618545	118.486454	-85.738476	3.4777515	113.16177
-23.931854	41.058014	120.301506	-28.996504	9.826966	115.935471	31.27792	-8.916005	115.935776	24.298576	40.683479	121.449371	27.788248	15.883737	118.6925735	-85.781256	3.770195	113.1783685
-22.480444	41.210007	120.522881	-28.916698	10.009416	116.054306	31.333546	-8.807253	116.043472	24.391516	40.776398	121.738556	27.862531	15.9845725	118.891014	-85.695927	4.0342595	113.217598
-21.089331	41.236687	120.685577	-28.860834	10.210179	116.212425	31.417816	-8.718863	116.217064	24.504843	40.85183	121.968147	27.9613295	16.0664835	119.0926055	-85.6829975	4.3538745	113.3322445
-19.759462	41.081898	120.776459	-28.798279	10.370883	116.381882	31.508913	-8.645574	116.436317	24.635836	40.914829	122.139481	28.0723745	16.1346275	119.287899	-85.6689325	4.6071385	113.475865
-18.433418	40.842556	120.8181	-28.721575	10.524785	116.499817	31.60977	-8.601939	116.677895	24.779472	40.967388	122.267212	28.194621	16.1827245	119.4725535	-85.637771	4.8668455	113.5270805
-17.116766	40.429947	120.747993	-28.668293	10.665933	116.590118	31.705744	-8.582941	116.937317	24.910488	40.992989	122.329697	28.308116	16.205024	119.633507	-85.644702	5.126842	113.546729
-15.320272	39.673389	120.572342	-28.564358	10.931842	116.66716	31.817278	-8.573956	117.318741	25.111441	41.062183	122.378113	28.4643595	16.2441135	119.848427	-85.5930755	5.6195705	113.485893
-14.167112	39.003323	120.407333	-28.525738	11.127498	116.712425	31.862726	-8.57995	117.618088	25.247324	41.093403	122.300781	28.555025	16.2567265	119.9594345	-85.606501	5.9982695	113.4654155
-13.068814	38.24474	120.156273	-28.497276	11.347901	116.72168	31.893713	-8.575035	117.88868	25.379219	41.131607	122.199646	28.636466	16.278286	120.044163	-85.631018	6.417516	113.399197
-12.094934	37.411892	119.916489	-28.470478	11.561807	116.739975	31.903881	-8.592087	118.164253	25.499714	41.180004	122.080421	28.7017975	16.2939585	120.122337	-85.6427535	6.8296555	113.357613
-11.118126	36.497868	119.698654	-28.424587	11.783444	116.795052	31.912867	-8.585768	118.37748	25.643366	41.225048	121.880981	28.7781165	16.31964	120.1292305	-85.6272905	7.247248	113.4608735
-10.640554	35.689846	119.651588	-28.351158	11.969979	116.878212	31.945154	-8.577171	118.536316	25.784838	41.23904	121.649025	28.864996	16.3309345	120.0926705	-85.567312	7.6090235	113.6637535
-9.831628	34.607555	119.462372	-28.264099	12.161457	116.987167	31.994781	-8.577241	118.669212	25.945484	41.276947	121.408234	28.9701325	16.349853	120.038723	-85.4983305	7.973061	113.935611
-8.669381	32.88105	119.195244	-28.112789	12.396675	117.182037	32.081062	-8.584149	118.820427	26.187206	41.308636	121.062088	29.134134	16.3622435	119.9412575	-85.359712	8.4311065	114.4228165
-7.985062	31.695473	119.01915	-27.997828	12.580691	117.291664	32.116917	-8.582575	118.955444	26.350979	41.320274	120.858635	29.233948	16.3688495	119.9070395	-85.229604	8.7925325	114.6762885
-7.417981	30.464878	118.878212	-27.900112	12.758941	117.378662	32.1665	-8.60645	119.111191	26.532185	41.346928	120.67263	29.3493425	16.370239	119.8919105	-85.1495665	9.147643	114.8654135
-6.87729	29.166742	118.759872	-27.841143	12.941787	117.405151	32.192532	-8.625424	119.255539	26.283825	41.528862	120.677017	29.2381785	16.451719	119.966278	-84.9204645	9.431855	114.844024
-6.42227	27.861675	118.62899	-27.815422	13.108953	117.39286	32.205055	-8.653711	119.40184	26.415274	41.535606	120.54789	29.3101645	16.4409475	119.974865	-84.9410085	9.7769585	114.810855
-6.020225	26.515856	118.47551	-27.790442	13.291165	117.323944	32.177334	-8.66125	119.487	26.497225	41.553467	120.422707	29.3372795	16.4461085	119.9548535	-84.9181635	10.1362215	114.6930345
-5.736128	25.201235	118.360077	-27.765066	13.421844	117.298103	32.142811	-8.675284	119.556305	26.572809	41.561359	120.282516	29.35781	16.4430375	119.9194105	-84.887942	10.4006505	114.6767955
-5.394851	23.192158	118.196426	-27.758011	13.590185	117.287781	32.086575	-8.684806	119.574905	26.65995	41.567085	120.042587	29.3732625	16.4411395	119.808746	-84.8892845	10.7392305	114.766816
-5.226478	21.833656	118.064835	-27.678108	13.695401	117.316566	32.097485	-8.678094	119.567596	26.706484	41.585842	119.886101	29.4019845	16.453874	119.7268485	-84.7582005	10.936928	114.9062835
-5.187283	20.472651	118.059135	-27.62628	13.787845	117.384758	32.127956	-8.646883	119.570541	26.782978	41.609959	119.742966	29.455467	16.481538	119.6567535	-84.708027	11.094152	115.1127625
-5.145893	19.174467	118.018959	-27.582178	13.897014	117.423523	32.162048	-8.620689	119.592903	26.858946	41.666759	119.631599	29.510497	16.523035	119.612251	-84.674853	11.270993	115.234795
-5.181005	17.844292	117.976021	-27.488342	13.997764	117.447433	32.212265	-8.604563	119.62632	26.939901	41.704449	119.548904	29.576083	16.549943	119.587612	-84.552767	11.445585	115.307254
-5.263246	16.542353	117.952011	-27.422798	14.078045	117.432915	32.233154	-8.573302	119.673988	27.012268	41.738174	119.459846	29.622711	16.582436	119.566917	-84.468307	11.573654	115.298913
-5.389298	15.256512	117.903816	-27.378983	14.198399	117.418228	32.248142	-8.553908	119.72374	27.086645	41.751801	119.373619	29.6673935	16.5989465	119.5486795	-84.4253595	11.7978515	115.2877765
-5.713828	13.35202	117.856598	-27.339598	14.292276	117.419731	32.250912	-8.558975	119.76339	27.605421	41.564362	119.075981	29.9281665	16.5026935	119.4196855	-84.6073625	12.0818585	115.4197765
-6.022305	12.098413	117.857574	-27.283201	14.339121	117.439713	32.256012	-8.583554	119.759705	27.274439	41.705608	119.226959	29.7652255	16.561027	119.493332	-84.3316275	12.117215	115.386094
-6.315731	10.871686	117.839371	-27.217106	14.368829	117.463531	32.304585	-8.613788	119.740082	27.363535	41.696114	119.230392	29.83406	16.541163	119.485237	-84.268272	12.196495	115.441825
-6.688926	9.67103	117.809769	-27.129864	14.380005	117.477127	32.346462	-8.632925	119.711372	27.47407	41.709709	119.244408	29.910266	16.538392	119.47789	-84.169994	12.221618	115.476364
-7.076585	8.493885	117.779793	-27.006254	14.456987	117.505936	32.415558	-8.633081	119.653343	27.592871	41.729382	119.240334	30.0042145	16.5481505	119.4468385	-84.0167225	12.3658235	115.5650335
-7.552969	7.405501	117.736076	-26.91991	14.515209	117.52877	32.476036	-8.593596	119.576706	27.716524	41.76088	119.215866	30.09628	16.583642	119.396286	-83.9361	12.446776	115.661254
-7.982188	6.222451	117.578384	-26.773968	14.589741	117.583763	32.545795	-8.524543	119.406342	27.825447	41.808887	119.22654	30.185621	16.642172	119.316441	-83.733557	12.53731	115.851085
-8.809507	4.652137	117.460442	-26.583984	14.638344	117.711128	32.685265	-8.370803	119.132843	27.943745	41.917164	119.30925	30.314505	16.7731805	119.2210465	-83.482473	12.5035075	116.2012095
-9.347959	3.51104	117.381981	-26.448652	14.653094	117.871979	32.784538	-8.249258	118.927109	28.035883	42.024887	119.481613	30.4102105	16.8878145	119.204361	-83.3075145	12.4183735	116.539597
-9.950568	2.475182	117.336655	-26.333147	14.693647	118.078674	32.894043	-8.130313	118.763664	28.097006	42.137863	119.734932	30.4955245	17.003775	119.249298	-83.1618185	12.383519	116.90805
-10.437996	1.321913	117.250992	-26.221424	14.731923	118.305931	33.007744	-8.052526	118.66597	28.18557	42.23254	120.028687	30.596657	17.090007	119.3473285	-83.039505	12.373839	117.2645335
-11.264074	0.278384	117.276443	-26.13773	14.740883	118.536484	33.107208	-7.972065	118.573471	28.271652	42.336594	120.337654	30.68943	17.1822645	119.4555625	-82.96489	12.2995015	117.6174055
-11.807055	-0.933843	117.114326	-26.019377	14.7494	118.720757	33.208706	-7.906878	118.479958	28.364813	42.421303	120.625481	30.7867595	17.2572125	119.5527195	-82.8255135	12.2415875	117.8887945
-12.474255	-2.082214	116.989044	-25.952396	14.765906	118.838676	33.28046	-7.861232	118.399521	28.463289	42.472797	120.794823	30.8718745	17.3057825	119.597172	-82.7766665	12.2260295	118.08018
-13.600595	-3.897404	116.729973	-25.777657	14.808871	118.874718	33.423191	-7.820079	118.275131	29.039261	42.323868	120.732483	31.231226	17.2518945	119.503807	-82.78654	12.3658475	118.245629
-14.335899	-5.155952	116.578003	-25.644341	14.802546	118.820107	33.530869	-7.817696	118.245468	29.179802	42.321404	120.669617	31.3553355	17.251854	119.4575425	-82.6440175	12.353238	118.1826715
-15.123124	-6.446332	116.539719	-25.49276	14.827843	118.718636	33.663414	-7.839766	118.268791	28.930515	42.432697	120.656708	31.2969645	17.2964655	119.4627495	-82.2824845	12.3592205	117.9745225
-15.921494	-7.775684	116.519821	-25.309265	14.812981	118.590584	33.800549	-7.873241	118.321548	29.092255	42.363594	120.308075	31.446402	17.2451765	119.3148115	-82.064932	12.3807855	117.8663565
-16.704067	-9.15315	116.601921	-25.10862	14.790413	118.408539	33.92831	-7.964896	118.399826	29.653088	42.115604	119.662582	31.790699	17.075354	119.031204	-82.007939	12.505472	117.785874
-17.568584	-10.522487	116.810318	-24.963717	14.736849	118.203117	34.033127	-8.131591	118.539635	29.817533	41.921371	119.009041	31.92533	16.89489	118.774338	-81.852764	12.578808	117.631896
-18.400114	-11.925145	117.09726	-24.782852	14.596802	117.961647	34.12738	-8.360694	118.712448	30.015213	41.635998	118.263718	32.0712965	16.637652	118.488083	-81.6370005	12.555952	117.435211
-19.753052	-13.951017	117.900932	-24.481026	14.284471	117.650391	34.261398	-8.798721	119.139885	30.389458	41.088383	116.99659	32.325428	16.144831	118.0682375	-81.28748	12.424111	117.2325445
-20.645575	-15.277571	118.521568	-24.28418	14.006784	117.503716	34.339775	-9.109365	119.533096	30.62529	40.615673	116.11438	32.4825325	15.753154	117.823738	-81.0508925	12.260414	117.183694
-21.522743	-16.538084	119.123268	-24.124409	13.62527	117.367958	34.409634	-9.427441	119.929947	30.473486	40.324081	115.557732	32.44156	15.44832	117.7438395	-80.690378	11.80222	116.9920765
-22.467249	-17.683725	119.752609	-23.94454	13.206375	117.236198	34.536297	-9.748533	120.347824	30.675983	39.793743	114.871422	32.60614	15.022605	117.609623	-80.49522	11.390145	116.862773
-23.344521	-18.78154	120.197021	-23.797312	12.730539	117.130974	34.666271	-10.067267	120.715294	30.846388	39.294678	114.307869	32.7563295	14.6137055	117.5115815	-80.3509535	10.8473725	116.7503665
-24.257221	-19.701757	120.567108	-23.643246	12.260464	117.04454	34.776844	-10.365418	120.952843	30.99556	38.85815	113.890587	32.886202	14.246366	117.421715	-80.172694	10.274562	116.667365
-25.119152	-20.567394	120.773903	-23.464355	11.810661	117.009186	34.89426	-10.601434	121.100998	31.12047	38.508236	113.55851	33.007365	13.953401	117.329754	-79.936075	9.667921	116.688618
-26.495478	-21.578363	120.939064	-23.269056	11.196188	117.014122	35.099213	-10.832914	121.194946	31.293968	38.124573	113.281212	33.1965905	13.6458295	117.238079	-79.7347025	8.7465465	116.790165
-27.342001	-22.041958	120.910004	-23.156456	10.881995	117.060326	35.243259	-10.939949	121.197418	31.763044	37.820843	113.047386	33.5031515	13.440447	117.122402	-79.8160635	8.323543	116.99825
-28.218615	-22.391607	120.845238	-23.011618	10.671566	117.133881	35.362961	-10.967948	121.161667	31.446529	37.918697	113.227043	33.404745	13.4753745	117.194355	-79.427981	7.8677575	117.073407
-29.10854	-22.547709	120.7369	-22.917875	10.50172	117.167732	35.475235	-10.947343	121.081841	31.520267	37.918362	113.262428	33.497751	13.4855095	117.1721345	-79.333501	7.5179305	117.1633295
-29.970682	-22.637409	120.537094	-22.807747	10.385207	117.199875	35.58791	-10.910419	120.942665	31.973488	37.807495	113.155556	33.780699	13.448538	117.0491105	-79.396193	7.321876	117.3506395
-30.794134	-22.523394	120.346893	-22.725172	10.318456	117.222801	35.667465	-10.842662	120.810684	31.617556	38.051018	113.442383	33.6425105	13.604178	117.1265335	-79.0928545	7.032734	117.3190685
-31.61796	-22.349123	120.079399	-22.629271	10.255778	117.251877	35.773865	-10.783214	120.657074	32.061413	37.958778	113.352798	33.917639	13.587782	117.004936	-79.176181	6.923774	117.498818
-32.828869	-21.841944	119.618927	-22.472895	10.096706	117.212143	35.930023	-10.672124	120.425461	32.142273	38.091015	113.551903	34.036148	13.7094455	116.988682	-78.981938	6.4839665	117.435604
-33.593418	-21.435442	119.272102	-22.370707	9.98529	117.199753	36.042362	-10.616307	120.261292	32.211399	38.141174	113.682747	34.1268805	13.7624335	116.9720195	-78.8682945	6.2081465	117.4274865
-34.314423	-20.8367	119.024002	-22.273209	9.909909	117.20668	36.16153	-10.555264	120.126175	32.278637	38.173122	113.785828	34.2200835	13.808929	116.9560015	-78.7665015	6.010889	117.4573585
-35.035622	-20.174448	118.907059	-22.13938	9.820279	117.285095	36.290947	-10.493211	119.987953	32.349209	38.233902	113.849304	34.320078	13.8703455	116.9186285	-78.598838	5.7702125	117.6515615
-35.689674	-19.437645	118.863976	-22.018299	9.732473	117.431686	36.408844	-10.405868	119.855568	32.397537	38.311489	113.925537	34.4031905	13.9528105	116.8905525	-78.4397885	5.5121355	117.9728195
-36.324455	-18.626808	118.884529	-21.912069	9.609049	117.625259	36.547268	-10.341853	119.750259	31.980732	38.537048	114.21714	34.264	14.0975975	116.9836995	-78.088138	5.1205005	118.2668185
-36.930992	-17.723263	118.925438	-21.813244	9.49211	117.806458	36.67498	-10.264016	119.663429	32.354301	38.447643	114.154884	34.5146405	14.0918135	116.9091565	-78.1411285	4.8924065	118.7037595
-37.73381	-16.295382	118.946075	-21.745705	9.31422	118.021271	36.838734	-10.183994	119.625366	31.932699	38.689892	114.494957	34.3857165	14.252949	117.0601615	-77.8771265	4.375491	118.9823805
-38.224339	-15.252487	118.880699	-21.712482	9.169739	118.0783	36.925301	-10.16917	119.635185	31.91151	38.720116	114.554169	34.4184055	14.275473	117.094677	-77.8433695	4.064005	119.061923
-38.693504	-14.164347	118.751587	-21.689825	9.085346	118.013786	36.986389	-10.153043	119.683907	32.29089	38.587128	114.390289	34.6386395	14.2170425	117.037098	-78.0182895	3.9536495	118.990474
-39.139496	-12.994864	118.585358	-21.740641	8.968735	117.891731	37.021084	-10.164187	119.729378	31.888012	38.764202	114.530144	34.454548	14.3000075	117.129761	-77.93583	3.6374625	118.653701
-39.520561	-11.774794	118.362297	-21.717493	8.899589	117.72187	37.016644	-10.198006	119.724037	32.295483	38.580086	114.215042	34.6560635	14.19104	116.9695395	-78.0910495	3.608138	118.4742005
-39.857773	-10.489794	118.185982	-21.717825	8.814001	117.590393	37.005978	-10.258845	119.679138	32.330177	38.518822	114.073326	34.6680775	14.1299885	116.876232	-78.1037275	3.4980135	118.304554
-40.157776	-9.143356	118.028572	-21.663815	8.74306	117.465759	37.033161	-10.312224	119.634224	32.366535	38.459965	113.918137	34.699848	14.0738705	116.7761805	-78.027478	3.4122495	118.1553375
-40.476849	-6.993828	117.588066	-21.554447	8.682267	117.197845	37.095516	-10.403682	119.563843	32.505722	38.391533	113.73497	34.800619	13.9939255	116.6494065	-77.909513	3.3706085	117.7462835
-40.701122	-5.490069	117.097343	-21.495541	8.684694	116.908279	37.112904	-10.459886	119.513557	32.600014	38.336731	113.604271	34.856459	13.9384225	116.558914	-77.847541	3.4309655	117.257644
-40.898869	-3.942279	116.430267	-21.431053	8.687937	116.490463	37.101772	-10.536033	119.421783	32.749496	38.28294	113.508713	34.925634	13.8734535	116.465248	-77.78774	3.5024205	116.515678
-40.989403	-2.328828	115.619919	-21.400612	8.693724	115.978859	37.085453	-10.612309	119.278	32.872166	38.237999	113.451744	34.9788095	13.812845	116.364872	-77.7800335	3.574603	115.592846
-41.138763	-0.645823	114.716255	-21.352409	8.725658	115.393295	37.057846	-10.703184	119.121918	32.984745	38.171959	113.402069	35.0212955	13.7343875	116.2619935	-77.7261135	3.7169285	114.5245965
-41.238846	1.060113	113.803337	-21.35062	8.751066	114.805756	36.995308	-10.76279	118.925095	33.087852	38.122063	113.363091	35.04158	13.6796365	116.144093	-77.74282	3.8224955	113.467419
-41.30695	2.846726	113.1045	-21.313463	8.800082	114.324501	36.926853	-10.795679	118.651199	33.189087	38.091045	113.310692	35.05797	13.647683	115.9809455	-77.684896	3.952481	112.6680565
-41.412891	5.584705	112.504936	-21.221279	8.803959	113.904655	36.859512	-10.859192	118.085411	32.832714	38.202618	113.424644	34.846113	13.671713	115.7550275	-77.288671	3.936205	112.0542825
-41.479797	7.46405	112.374985	-21.159588	8.789392	113.80938	36.84721	-10.890107	117.757416	32.846653	38.175842	113.421455	34.8469315	13.6428675	115.5894355	-77.1661075	3.9359165	112.0293245
-41.506424	9.35817	112.33075	-21.125275	8.728995	113.78701	36.845123	-10.931993	117.457962	32.841518	38.109077	113.477692	34.8433205	13.588542	115.467827	-77.0938705	3.869448	112.106193
-41.546406	11.242558	112.435982	-21.088568	8.634498	113.796463	36.859535	-11.003556	117.147812	32.800919	38.062904	113.565804	34.830227	13.529674	115.356808	-77.007363	3.739322	112.236118
-41.587223	13.167438	112.800659	-21.094107	8.525357	113.966225	36.818687	-11.025801	116.815376	32.733707	38.054832	113.642731	34.776197	13.5145155	115.2290535	-76.964411	3.5361985	112.7033965
-41.516117	15.035902	113.362541	-21.147005	8.374767	114.324524	36.74651	-11.008003	116.470787	32.603432	38.102184	113.765549	34.674971	13.5470905	115.118168	-76.968981	3.2024435	113.53088
-41.529591	16.917524	114.204498	-21.233816	8.267976	114.781174	36.656124	-10.925536	116.175819	32.397522	38.159607	113.964821	34.526823	13.6170355	115.07032	-76.994455	2.9189165	114.492028
-41.458412	19.67573	115.673782	-21.569527	8.15295	115.768936	36.510834	-10.832032	115.836861	32.341412	38.082767	114.210258	34.426123	13.6253675	115.0235595	-77.565177	2.6805325	116.5143125
-41.285549	21.484144	116.589264	-21.946394	8.032095	116.442657	36.353989	-10.778474	115.677216	31.590736	38.296074	114.730072	33.9723625	13.7588	115.203644	-77.8651505	2.30539	117.68167
-41.148254	23.181105	117.450462	-21.957542	7.609999	116.678703	36.139267	-10.720304	115.55307	31.189732	38.315113	115.067337	33.6644995	13.7974045	115.3102035	-77.5795835	1.4225935	118.0472025
-40.911457	24.945936	118.167877	-22.243574	7.448763	117.077339	35.914398	-10.670507	115.4338	30.753746	38.331665	115.389954	33.334072	13.830579	115.411877	-77.82122	1.066947	118.742801
-40.582218	26.603655	118.717896	-22.555218	7.336512	117.353455	35.678543	-10.618592	115.309822	30.714563	38.215672	115.530716	33.196553	13.79854	115.420269	-78.306989	0.874484000000001	119.286641
-40.178379	28.262129	119.037971	-22.835819	7.277641	117.460739	35.495491	-10.544368	115.156128	29.890749	38.458817	116.019646	32.69312	13.9572245	115.587887	-78.364758	0.598057499999998	119.333591
-39.735718	29.835201	119.236374	-23.118069	7.176626	117.385544	35.358616	-10.450314	114.934479	29.483942	38.586514	116.260696	32.421279	14.0681	115.5975875	-78.657417	0.285151999999998	119.1735005
-38.85701	32.139023	119.454315	-23.509499	7.191694	116.998337	35.120026	-10.199535	114.369675	28.914288	38.818516	116.640533	32.017157	14.3094905	115.505104	-79.036155	0.0738974999999975	118.49157
