# Supplementary material for: How to jointly control a ball trajectory on a moving board: Methodological insights into Motor Learning and Rehabilitation
Source: PLoS One. 2025 Oct 15;20(10):e0334588. doi: 10.1371/journal.pone.0334588 (PMC12527165; doi:10.1371/journal.pone.0334588)
Supplement: S2 Data — (ZIP) [file pone.0334588.s002.zip › D4_028.csv]

Ball_X	Ball_Y	Ball_Z	BoardCentre_X	BoardCentre_Y	BoardCentre_Z	P1LeftHand_X	P1LeftHand_Y	P1LeftHand_Z	P1RightHand_X	P1RightHand_Y	P1RightHand_Z	P1MidHands_X	P1MidHands_Y	P1MidHands_Z	P2MidHands_X	P2MidHands_Y	P2MidHands_Z
-12.343617	30.360592	114.149712	-29.538393	10.242466	112.842857	29.93885	-8.234598	113.485382	23.488623	39.347183	114.171806	26.7137365	15.5562925	113.828594	-85.7905225	4.9286395	111.85712
-11.544434	30.283382	114.195183	-29.344484	10.397538	112.667847	30.098469	-8.171163	113.407501	23.717752	39.388062	114.327682	26.9081105	15.6084495	113.8675915	-85.5970785	5.1866265	111.4681025
-10.691368	30.161297	114.228485	-29.179228	10.519094	112.487617	30.252426	-8.13403	113.346016	23.947672	39.42387	114.479706	27.100049	15.64492	113.912861	-85.458505	5.393268	111.062373
-9.973255	30.058449	114.141907	-28.976292	10.686244	112.276062	30.40637	-8.073369	113.308563	24.177101	39.481915	114.64045	27.2917355	15.704273	113.9745065	-85.2443195	5.668215	110.5776175
-9.095843	29.671291	114.078751	-28.805939	10.810788	112.064232	30.571552	-8.016862	113.289551	24.319229	40.050827	114.742508	27.4453905	16.0169825	114.0160295	-85.0572685	5.6045935	110.1124345
-8.411208	29.413191	114.070908	-28.650162	10.989868	111.880112	30.74007	-7.94296	113.268135	24.513916	40.128777	114.848778	27.626993	16.0929085	114.0584565	-84.927317	5.8868275	109.7017675
-7.278606	28.827566	113.849854	-28.392427	11.214342	111.76754	30.981709	-7.78965	113.271271	24.79327	40.276371	114.946953	27.8874895	16.2433605	114.109112	-84.6723435	6.1853235	109.425968
-6.751045	28.274313	113.856979	-28.225903	11.356723	111.769226	31.151953	-7.72151	113.34716	24.984591	40.345879	115.027115	28.068272	16.3121845	114.1871375	-84.520078	6.4012615	109.3513145
-6.254344	27.643511	113.815247	-28.08626	11.480817	111.793564	31.321478	-7.693426	113.498032	25.170752	40.382446	115.099678	28.246115	16.34451	114.298855	-84.418635	6.617124	109.288273
-5.71967	26.873123	113.805756	-27.938902	11.602039	111.846733	31.478361	-7.691434	113.726509	25.375471	40.389915	115.212372	28.426916	16.3492405	114.4694405	-84.30472	6.8548375	109.2240255
-5.291848	26.121128	113.867401	-27.795729	11.693585	111.901535	31.632923	-7.736336	114.036201	25.579945	40.357746	115.297028	28.606434	16.310705	114.6666145	-84.197892	7.076465	109.1364555
-4.888412	25.289827	113.853775	-27.693691	11.786916	111.948708	31.782728	-7.787272	114.371445	25.793499	40.306282	115.35437	28.7881135	16.259505	114.8629075	-84.1754955	7.314327	109.0345085
-4.439804	24.459089	113.883659	-27.530491	11.897649	112.039932	31.957623	-7.820348	114.691994	26.011154	40.259987	115.400459	28.9843885	16.2198195	115.0462265	-84.0453705	7.5754785	109.0336375
-3.68476	23.232523	113.912918	-27.324306	12.051571	112.117096	32.220711	-7.85322	115.108887	26.701672	40.082325	115.25	29.4611915	16.1145525	115.1794435	-84.1098035	7.9885895	109.0547485
-3.19769	22.303019	113.938942	-27.140924	12.164458	112.165108	32.386047	-7.839966	115.329468	26.525549	40.279678	115.448357	29.455798	16.219856	115.3889125	-83.737646	8.10906	108.9413035
-2.794206	21.417917	113.91996	-26.972242	12.29869	112.158928	32.549278	-7.747164	115.479088	26.707983	40.347157	115.459778	29.6286305	16.2999965	115.469433	-83.5731145	8.2973835	108.848423
-2.488129	20.509094	113.870094	-26.80299	12.436242	112.109444	32.70105	-7.636025	115.552414	27.261717	40.291012	115.30088	29.9813835	16.3274935	115.426647	-83.5873635	8.5449905	108.792241
-2.287376	19.536274	113.731026	-26.639736	12.583606	112.071289	32.866295	-7.501869	115.542671	27.419245	40.418781	115.310051	30.14277	16.458456	115.426361	-83.422242	8.708756	108.716217
-2.06619	18.503155	113.6353	-26.459488	12.720272	112.054153	33.027641	-7.348262	115.50515	27.175728	40.716064	115.482101	30.1016845	16.683901	115.4936255	-83.0206605	8.756643	108.6146805
-1.934511	17.484306	113.5756	-26.292416	12.861347	112.070229	33.211231	-7.204548	115.418945	27.713984	40.676662	115.301003	30.4626075	16.736057	115.359974	-83.0474395	8.986637	108.780484
-1.830537	15.966904	113.489006	-25.987875	13.066347	112.181519	33.475933	-7.044028	115.324043	27.567629	41.012363	115.52018	30.521781	16.9841675	115.4221115	-82.497531	9.1485265	108.9409265
-1.846538	14.891905	113.436333	-25.825024	13.199059	112.271797	33.637173	-6.951743	115.270927	28.112612	40.955257	115.378334	30.8748925	17.001757	115.3246305	-82.5249405	9.396361	109.2189635
-1.852027	13.784777	113.368103	-25.680628	13.303802	112.333763	33.776638	-6.881226	115.258858	27.898525	41.197968	115.581337	30.8375815	17.158371	115.4200975	-82.1988375	9.449233	109.2474285
-1.885156	12.655595	113.261986	-25.547577	13.414068	112.40892	33.894653	-6.842112	115.249847	28.456951	41.089031	115.419449	31.175802	17.1234595	115.334648	-82.270956	9.7046765	109.483192
-1.964304	11.45067	113.156799	-25.422012	13.525206	112.470154	33.985596	-6.820498	115.261253	28.585716	41.118534	115.432266	31.285656	17.149018	115.3467595	-82.12968	9.901394	109.5935485
-2.063936	10.164036	113.139343	-25.37244	13.631502	112.515472	34.058109	-6.822593	115.316643	28.35387	41.296928	115.560997	31.2059895	17.2371675	115.43882	-81.9508695	10.0258365	109.592124
-2.224353	8.899319	113.099655	-25.273314	13.744523	112.54567	34.119919	-6.84173	115.434334	28.894922	41.126297	115.251198	31.5074205	17.1422835	115.342766	-82.0540485	10.3467625	109.748574
-2.541781	6.932576	113.043251	-25.124607	13.862634	112.597534	34.207363	-6.905764	115.64579	29.144117	41.03915	114.929176	31.67574	17.066693	115.287483	-81.924954	10.658575	109.907585
-2.787499	5.60386	113.144897	-25.037792	13.908974	112.651871	34.276073	-6.987947	115.785789	29.327942	40.934525	114.707375	31.8020075	16.973289	115.246582	-81.8775915	10.844659	110.05716
-3.064295	4.262856	113.146782	-24.884659	13.905437	112.683662	34.364151	-7.101932	115.965607	29.52269	40.813442	114.492844	31.9434205	16.855755	115.2292255	-81.7127385	10.955119	110.1380985
-3.341492	2.865851	113.15963	-24.789011	13.885854	112.712708	34.472488	-7.22496	116.160461	29.699875	40.681858	114.290108	32.0861815	16.728449	115.2252845	-81.6642035	11.043259	110.2001315
-3.6777	1.470337	113.249039	-24.647236	13.819448	112.745644	34.580948	-7.332574	116.355408	29.883781	40.548496	114.089622	32.2323645	16.607961	115.222515	-81.5268365	11.030935	110.268773
-4.045979	0.078652	113.346909	-24.505468	13.747541	112.76461	34.69725	-7.423281	116.537109	29.643463	40.594707	114.094566	32.1703565	16.585713	115.3158375	-81.1812925	10.909369	110.2133825
-4.46585	-1.297348	113.411903	-24.341055	13.657602	112.803665	34.864895	-7.513081	116.692421	30.161064	40.311314	113.731064	32.5129795	16.3991165	115.2117425	-81.1950895	10.9160875	110.3955875
-5.186461	-3.333796	113.625549	-24.102667	13.464371	112.875198	35.150555	-7.574986	116.934631	30.348093	40.164307	113.517593	32.749324	16.2946605	115.226112	-80.954658	10.6340815	110.524284
-5.726924	-4.579799	113.819443	-23.936153	13.324736	112.918213	35.351994	-7.601337	117.112289	30.461216	40.069828	113.346115	32.906605	16.2342455	115.229202	-80.778911	10.4152265	110.607224
-6.263308	-5.90802	113.959732	-23.775545	13.165474	113.003517	35.559685	-7.656067	117.303558	30.621132	39.982513	113.198532	33.0904085	16.163223	115.251045	-80.6414985	10.167725	110.755989
-6.871964	-7.19038	114.188873	-23.57268	12.964557	113.084435	35.760921	-7.725192	117.5205	30.785051	39.8713	113.06369	33.272986	16.073054	115.292095	-80.418346	9.85606	110.876775
-7.478464	-8.38601	114.400528	-23.395487	12.784527	113.178299	35.967327	-7.843207	117.720207	30.938471	39.723106	112.920639	33.452899	15.9399495	115.320423	-80.243873	9.6291045	111.036175
-8.112617	-9.577115	114.54586	-23.241108	12.557946	113.300919	36.147057	-7.967854	117.909203	31.109779	39.567326	112.797096	33.628418	15.799736	115.3531495	-80.110634	9.316156	111.2486885
-8.916303	-10.652309	114.945793	-23.061533	12.387953	113.45401	36.333557	-8.10053	118.084015	31.280481	39.409142	112.657677	33.807019	15.654306	115.370846	-79.930085	9.1216	111.537174
-9.922308	-12.245073	115.24749	-22.785681	12.076128	113.700294	36.593079	-8.292021	118.306137	31.125841	39.331024	112.674286	33.85946	15.5195015	115.4902115	-79.430822	8.6327545	111.9103765
-10.695963	-13.199216	115.454842	-22.635502	11.875103	113.910637	36.749626	-8.403702	118.403351	NaN	NaN	NaN	NaN	NaN	NaN	NaN	NaN	NaN
-11.502985	-14.07226	115.692482	-22.48317	11.662847	114.122818	36.919472	-8.498241	118.470062	NaN	NaN	NaN	NaN	NaN	NaN	NaN	NaN	NaN
-12.194621	-14.918707	115.797089	-22.332047	11.468084	114.301994	37.089218	-8.608231	118.509247	NaN	NaN	NaN	NaN	NaN	NaN	NaN	NaN	NaN
-13.023242	-15.668114	115.870651	-22.204872	11.245955	114.407051	37.242775	-8.709173	118.554581	NaN	NaN	NaN	NaN	NaN	NaN	NaN	NaN	NaN
-13.893524	-16.375851	115.886703	-22.058878	11.094855	114.4842	37.371918	-8.825995	118.55854	NaN	NaN	NaN	NaN	NaN	NaN	NaN	NaN	NaN
-14.786464	-17.022518	115.906372	-21.937449	10.929678	114.533936	37.484367	-8.937185	118.545708	NaN	NaN	NaN	NaN	NaN	NaN	NaN	NaN	NaN
-16.088415	-17.849457	115.952911	-21.737362	10.766447	114.5998	37.598919	-9.113524	118.513741	32.082863	38.413914	112.534424	34.840891	14.650195	115.5240825	-78.315615	6.882699	113.6755175
-16.955395	-18.368002	115.983261	-21.597956	10.656225	114.648148	37.676979	-9.241903	118.514046	32.241745	38.269318	112.479149	34.959362	14.5137075	115.4965975	-78.155274	6.7987425	113.7996985
-17.901716	-18.791407	115.975227	-21.469587	10.535201	114.732788	37.763042	-9.385901	118.506409	32.39518	38.131779	112.451553	35.079111	14.372939	115.478981	-78.018285	6.697463	113.986595
-18.799713	-19.206303	116.035065	-21.340706	10.425036	114.80098	37.83963	-9.501842	118.48761	32.525692	38.010429	112.460541	35.182661	14.2542935	115.4740755	-77.864073	6.5957785	114.1278845
-19.658167	-19.548157	116.028526	-21.220217	10.290563	114.892944	37.940842	-9.608793	118.43158	32.62711	37.905785	112.449821	35.283976	14.148496	115.4407005	-77.72441	6.43263	114.3451875
-20.563673	-19.885895	116.060326	-21.101683	10.159909	114.984879	38.038918	-9.690058	118.381676	32.705578	37.812038	112.414909	35.372248	14.06099	115.3982925	-77.575614	6.258828	114.5714655
-21.456034	-20.174055	116.124519	-20.979387	10.037365	115.054665	38.137234	-9.761391	118.337456	32.774525	37.730148	112.367424	35.4558795	13.9843785	115.35244	-77.4146535	6.0903515	114.75689
-22.80031	-20.479877	116.392601	-20.876451	9.839748	115.195763	38.276386	-9.864303	118.342209	32.866642	37.620377	112.218109	35.571514	13.878037	115.280159	-77.324416	5.801459	115.111367
-23.656546	-20.634436	116.59304	-20.766859	9.73147	115.263008	38.344261	-9.889033	118.386864	32.893925	37.546581	112.083351	35.619093	13.828774	115.2351075	-77.152811	5.634166	115.2909085
-24.548128	-20.75211	116.77066	-20.717039	9.614112	115.326477	38.433472	-9.901691	118.452179	32.905647	37.506542	111.916672	35.6695595	13.8024255	115.1844255	-77.1036375	5.4257985	115.4685285
-25.410307	-20.824518	116.944244	-20.686321	9.503455	115.354446	38.525856	-9.898062	118.545746	32.885151	37.463093	111.756897	35.7055035	13.7825155	115.1513215	-77.0781455	5.2243945	115.5575705
-26.238962	-20.80232	117.138626	-20.634329	9.393717	115.380264	38.601959	-9.860177	118.636635	32.83025	37.450081	111.618355	35.7161045	13.794952	115.127495	-76.9847625	4.992482	115.633033
-27.086746	-20.731041	117.247559	-20.603436	9.256725	115.435364	38.693169	-9.816634	118.679001	32.761105	37.463482	111.505653	35.727137	13.823424	115.092327	-76.934009	4.690026	115.778401
-27.917555	-20.638027	117.398033	-20.588198	9.128105	115.555595	38.782024	-9.749397	118.700317	32.684223	37.490955	111.438477	35.7331235	13.870779	115.069397	-76.9095195	4.385431	116.041793
-29.178759	-20.335482	117.453857	-20.52001	8.883955	115.785507	38.894714	-9.634284	118.6604	32.542553	37.618824	111.439987	35.7186335	13.99227	115.0501935	-76.7586535	3.77564	116.5208205
-29.929403	-20.084637	117.5383	-20.481319	8.723582	115.950569	38.998951	-9.520934	118.594452	32.416363	37.731541	111.48735	35.707657	14.1053035	115.040901	-76.670295	3.3418605	116.860237
-30.688147	-19.769875	117.533531	-20.454784	8.609055	116.10067	39.113144	-9.42695	118.507256	32.281448	37.850849	111.552284	35.697296	14.2119495	115.02977	-76.606864	3.0061605	117.17157
-31.479212	-19.465139	117.467056	-20.422478	8.452461	116.197632	39.2122	-9.327416	118.414749	32.155048	37.955875	111.622574	35.683624	14.3142295	115.0186615	-76.52858	2.5906925	117.3766025
-32.219296	-19.08762	117.375961	-20.415054	8.327657	116.225266	39.267052	-9.262215	118.331802	32.049934	38.022808	111.655663	35.658493	14.3802965	114.9937325	-76.488601	2.2750175	117.4567995
-32.968533	-18.631111	117.349457	-20.427322	8.201624	116.215218	39.31131	-9.237527	118.275223	31.97571	38.054688	111.64296	35.64351	14.4085805	114.9590915	-76.498154	1.9946675	117.4713445
-33.745434	-18.159948	117.286095	-20.405676	8.098351	116.175034	39.328983	-9.247934	118.238007	31.933191	38.031372	111.599312	35.631087	14.391719	114.9186595	-76.442439	1.804983	117.4314085
-34.884735	-17.370693	117.185989	-20.408047	7.957902	116.167259	39.321384	-9.319522	118.195763	31.907743	37.949753	111.52562	35.6145635	14.3151155	114.8606915	-76.4306575	1.6006885	117.4738265
-35.63802	-16.747217	117.155777	-20.381447	7.869607	116.172386	39.328163	-9.386541	118.139122	31.90419	37.892262	111.497879	35.6161765	14.2528605	114.8185005	-76.3790705	1.4863535	117.5262715
-36.340515	-16.081345	117.191734	-20.377495	7.807106	116.192757	39.319725	-9.439457	118.080353	31.90324	37.837753	111.493065	35.6114825	14.199148	114.786709	-76.3664725	1.415064	117.598805
-36.994968	-15.443249	117.199753	-20.365856	7.694869	116.253128	39.322193	-9.496305	118.013596	31.944824	37.275135	111.555885	35.6335085	13.889415	114.7847405	-76.3652205	1.500323	117.7215155
-37.721375	-14.709685	117.201469	-20.346834	7.627997	116.3116	39.314766	-9.531096	117.954277	31.939548	37.256657	111.584404	35.627157	13.8627805	114.7693405	-76.320825	1.3932135	117.8538595
-38.383499	-13.939288	117.179916	-20.329084	7.512523	116.385887	39.312473	-9.554342	117.880371	31.912624	37.268936	111.640259	35.6125485	13.857297	114.760315	-76.2707165	1.167749	118.011459
-39.034779	-13.136275	117.162849	-20.342222	7.427175	116.440727	39.293903	-9.562774	117.781387	31.861214	37.264381	111.721848	35.5775585	13.8508035	114.7516175	-76.2620025	1.0035465	118.1298365
-39.975159	-11.931749	117.082466	-20.387672	7.304218	116.544006	39.266113	-9.581737	117.622688	31.74091	37.270771	111.887955	35.5035115	13.844517	114.7553215	-76.2788555	0.763918999999998	118.3326905
-40.59549	-11.077048	116.960236	-20.440718	7.18831	116.612663	39.224369	-9.563687	117.470039	31.627815	37.343513	112.049759	35.426092	13.889913	114.759899	-76.307528	0.486707000000001	118.465427
-41.219337	-10.188268	116.940216	-20.546814	7.132824	116.764175	39.164841	-9.52935	117.312157	31.496895	37.378956	112.268806	35.330868	13.924803	114.7904815	-76.424496	0.340845	118.7378685
-41.806053	-9.297468	116.972008	-20.556541	7.045461	116.825829	39.109913	-9.498749	117.18383	31.363947	37.45966	112.483917	35.23693	13.9804555	114.8338735	-76.350012	0.110466500000001	118.8177845
-42.358692	-8.353452	116.94101	-20.647236	6.956813	116.914009	39.049156	-9.483151	117.083946	31.240204	37.506832	112.716743	35.14468	14.0118405	114.9003445	-76.439152	-0.098214500000001	118.9276735
-42.942863	-7.414765	116.860947	-20.738964	6.909899	116.935524	38.970291	-9.503098	117.014603	31.134335	37.524284	112.897301	35.052313	14.010593	114.955952	-76.530241	-0.190795	118.915096
-43.466248	-6.489828	116.822205	-20.871927	6.894313	116.994751	38.900196	-9.564279	116.951874	31.052872	37.491215	113.004616	34.976534	13.963468	114.978245	-76.720388	-0.174841999999998	119.011257
-44.269367	-5.083046	116.84581	-20.917934	6.799356	116.861954	38.760834	-9.675137	116.806374	30.974718	37.399147	113.012993	34.867776	13.862005	114.9096835	-76.703644	-0.263292999999999	118.8142245
-44.760765	-4.122847	116.81765	-20.969151	6.741421	116.863426	38.676151	-9.762522	116.702248	30.938456	37.316608	112.935928	34.8073035	13.777043	114.819088	-76.7456055	-0.294201000000001	118.907764
-45.213631	-3.159155	116.849792	-21.126389	6.779311	116.916168	38.610115	-9.836037	116.617393	30.897308	37.221897	112.830734	34.7537115	13.69293	114.7240635	-77.0064895	-0.134308000000001	119.1082725
-45.644417	-2.165428	116.883972	-21.074102	6.682167	116.807831	38.548851	-9.92084	116.573944	30.825094	37.10791	112.714279	34.6869725	13.593535	114.6441115	-76.8351765	-0.229201	118.9715505
-46.066013	-1.260683	116.891823	-21.130592	6.623492	116.724335	38.496284	-9.97399	116.570007	30.732895	37.025928	112.599136	34.6145895	13.525969	114.5845715	-76.8757735	-0.278985	118.8640985
-46.436546	-0.307735	116.808487	-21.223185	6.546817	116.670715	38.469471	-9.99677	116.577087	30.623877	36.963989	112.521851	34.546674	13.4836095	114.549469	-76.993044	-0.3899755	118.791961
-46.819187	0.651977	116.81002	-21.297199	6.450782	116.73735	38.433525	-10.008626	116.55722	30.508905	36.927784	112.486816	34.471215	13.459579	114.522018	-77.065613	-0.558015000000001	118.952682
-47.276581	2.062603	117.015144	-21.389875	6.251986	116.872231	38.425644	-10.041477	116.485619	30.315437	36.954342	112.531853	34.3705405	13.4564325	114.508736	-77.1502905	-0.952460499999999	119.235726
-47.568951	3.022473	117.16523	-21.403538	6.112934	116.913712	38.427277	-10.051716	116.425117	30.173067	36.963772	112.656548	34.300172	13.456028	114.5408325	-77.107248	-1.23016	119.2865915
-47.870846	4.006735	117.181435	-21.534224	6.007965	117.096245	38.408371	-10.045414	116.359772	30.032557	36.986553	112.848679	34.220464	13.4705695	114.6042255	-77.288912	-1.4546395	119.5882645
-48.112316	4.973034	117.211952	-21.555841	5.857416	117.020462	38.390614	-10.059042	116.297058	29.86359	37.544838	112.986778	34.127102	13.742898	114.641918	-77.238784	-2.028066	119.399006
-48.386013	5.907589	117.1446	-21.67045	5.713618	116.915443	38.341465	-10.07538	116.226265	29.747105	37.566799	113.189545	34.044285	13.7457095	114.707905	-77.385185	-2.3184735	119.122981
-48.567226	6.911564	117.074654	-21.910841	5.822307	117.02356	38.255535	-10.077013	116.121124	29.650953	37.566647	113.360825	33.953244	13.744817	114.7409745	-77.774926	-2.100203	119.3061455
-48.806347	7.912196	117.062019	-22.00309	5.753106	117.010902	38.165039	-10.098159	116.008163	29.628405	37.038589	113.549637	33.896722	13.470215	114.7789	-77.902902	-1.964003	119.242904
-49.018177	9.391877	117.225609	-22.157633	5.80585	117.088547	38.025192	-10.109394	115.86248	29.527119	37.028206	113.665283	33.7761555	13.459406	114.7638815	-78.0914215	-1.847706	119.4132125
-49.120182	10.326154	117.357849	-22.044636	5.621085	116.933655	37.95887	-10.078664	115.776268	29.450386	37.048485	113.740967	33.704628	13.4849105	114.7586175	-77.7939	-2.2427405	119.1086925
-49.174137	11.325624	117.402077	-22.328074	5.867023	117.206779	37.907993	-10.034228	115.754593	29.379351	37.076996	113.785042	33.643672	13.521384	114.7698175	-78.29982	-1.787338	119.6437405
-49.248695	12.270329	117.461952	-22.409988	5.880821	117.263092	37.879047	-9.969571	115.733528	29.294786	37.097286	113.828064	33.5869165	13.5638575	114.780796	-78.4068925	-1.8022155	119.745388
-49.254326	13.18953	117.522766	-22.220179	5.671525	117.031097	37.831837	-9.913416	115.717354	29.19496	37.174904	113.870148	33.5133985	13.630744	114.793751	-77.9537565	-2.287694	119.268443
-49.295704	14.084906	117.491676	-22.531694	5.854356	117.187241	37.792519	-9.845732	115.684082	29.084513	37.226486	113.909462	33.438516	13.690377	114.796772	-78.501904	-1.981665	119.57771
-49.273094	14.980693	117.422699	-22.655184	5.911917	117.178741	37.761669	-9.780873	115.621735	28.9471	37.310146	113.912025	33.3543845	13.7646365	114.76688	-78.6647525	-1.9408025	119.590602
-49.185501	16.32403	117.304779	-22.484493	5.681735	116.78569	37.669071	-9.663287	115.4664	28.713455	37.412689	113.794182	33.191263	13.874701	114.630291	-78.160249	-2.511231	118.941089
-49.098129	17.17592	117.323074	-22.574924	5.733848	116.689728	37.599777	-9.565403	115.316513	28.48213	38.026917	113.572693	33.0409535	14.230757	114.444603	-78.1908015	-2.763061	118.934853
-48.998226	18.043018	117.242905	-22.661152	5.75867	116.601158	37.524704	-9.463473	115.161217	28.342882	37.572514	113.453468	32.933793	14.0545205	114.3073425	-78.256097	-2.5371805	118.8949735
-48.924843	18.840931	117.184601	-22.775381	5.808658	116.499054	37.469406	-9.39467	114.963554	28.093111	38.167843	113.194107	32.7812585	14.3865865	114.0788305	-78.3320205	-2.7692705	118.9192775
-48.710762	19.70141	117.063141	-22.864168	5.838442	116.356125	37.394863	-9.330466	114.717934	27.953243	37.732147	113.039948	32.674053	14.2008405	113.878941	-78.402389	-2.5239565	118.833309
-48.579525	20.544691	116.893784	-22.982721	5.89256	116.189133	37.277794	-9.291623	114.483498	28.18668	38.231571	112.574829	32.732237	14.469974	113.5291635	-78.697679	-2.684854	118.8491025
-48.362068	21.413883	116.790497	-23.060707	5.908337	116.018936	37.156433	-9.25443	114.26889	28.001202	38.296032	112.390198	32.5788175	14.520801	113.329544	-78.7002315	-2.704127	118.708328
-47.962654	22.649067	116.624893	-23.20384	5.906874	115.80526	36.987206	-9.263121	113.943611	27.362579	37.9207	112.423576	32.1748925	14.3287895	113.1835935	-78.5825725	-2.5150415	118.4269265
-47.621536	23.5091	116.593536	-23.249186	5.891612	115.657471	36.874119	-9.264038	113.673904	27.26841	37.928093	112.334618	32.0712645	14.3320275	113.004261	-78.5696365	-2.5488035	118.310681
-47.263683	24.339615	116.590843	-23.300713	5.88974	115.540565	36.756615	-9.255947	113.414398	27.184864	37.962818	112.286758	31.9707395	14.3534355	112.850578	-78.5721655	-2.5739555	118.230552
-46.866261	25.212563	116.696617	-23.34779	5.908158	115.438309	36.631165	-9.202876	113.144722	27.101219	38.011086	112.340187	31.866192	14.404105	112.7424545	-78.561772	-2.587789	118.1341635
-46.376671	26.094351	116.824043	-23.457123	5.990827	115.374802	36.520203	-9.123034	112.876175	26.999071	38.125397	112.46183	31.759637	14.5011815	112.6690025	-78.673883	-2.5195275	118.0806015
-45.920788	26.936531	116.913315	-23.567644	6.103694	115.28746	36.373375	-8.999803	112.678078	26.89633	38.241039	112.625336	31.6348525	14.620618	112.651707	-78.7701405	-2.41323	117.923213
-45.346718	27.792942	116.95343	-23.689819	6.240645	115.209984	36.223434	-8.89391	112.449776	26.787832	38.372208	112.772224	31.505633	14.739149	112.611	-78.885271	-2.257859	117.808968
-44.470848	29.110548	117.072403	-23.835442	6.514385	115.079651	36.009933	-8.755032	112.039459	26.658424	38.538204	112.952446	31.3341785	14.891586	112.4959525	-79.0050625	-1.862816	117.6633495
-43.706051	29.874104	117.10788	-23.925829	6.673801	114.969894	35.857311	-8.684988	111.821472	26.627121	38.616753	113.02549	31.242216	14.9658825	112.423481	-79.093874	-1.6182805	117.516307
-42.954941	30.658346	117.068672	-24.001408	6.817022	114.861977	35.733994	-8.638243	111.663246	26.627743	38.701653	113.059616	31.1808685	15.031705	112.361431	-79.1836845	-1.397661	117.362523
-42.162029	31.449043	116.958427	-24.081963	7.022905	114.773712	35.624516	-8.624963	111.503685	26.646603	38.762917	113.06105	31.1355595	15.068977	112.2823675	-79.2994855	-1.023167	117.2650565
-41.316429	32.225304	116.783432	-24.178476	7.174089	114.646194	35.497181	-8.632524	111.383018	26.648178	38.803337	113.008812	31.0726795	15.0854065	112.195915	-79.4296315	-0.737228499999999	117.096473
-40.448849	32.95504	116.609596	-24.257479	7.360435	114.49379	35.352211	-8.639039	111.327553	26.63747	38.825356	112.9123	30.9948405	15.0931585	112.1199265	-79.5097985	-0.3722885	116.8676535
-39.517948	33.610527	116.335556	-24.374708	7.517913	114.397766	35.223598	-8.652474	111.317383	26.606649	38.82756	112.820564	30.9151235	15.087543	112.0689735	-79.6645395	-0.051717	116.7265585
-38.029373	34.634766	116.054901	-24.542561	7.747746	114.30838	35.05582	-8.677505	111.371544	26.579166	38.837551	112.767288	30.817493	15.080023	112.069416	-79.902615	0.415469000000002	116.547344
-36.989834	35.288284	115.933441	-24.399973	7.684961	114.207397	34.948616	-8.703243	111.464844	26.579172	38.848793	112.780739	30.763894	15.072775	112.1227915	-79.56384	0.297147000000001	116.2920025
-35.861267	35.851902	115.808617	-24.716333	8.005667	114.284149	34.857658	-8.72576	111.558083	26.591692	38.868176	112.855278	30.724675	15.071208	112.2066805	-80.157341	0.940126000000003	116.3616175
-34.740234	36.448746	115.761391	-24.777899	8.077044	114.273659	34.796421	-8.735517	111.636177	26.610323	38.892426	112.956169	30.703372	15.0784545	112.296173	-80.25917	1.0756335	116.251145
-33.479679	36.997993	115.738464	-24.8587	8.169523	114.246895	34.742783	-8.726501	111.721672	26.634535	38.936581	113.089302	30.688659	15.10504	112.405487	-80.406059	1.234006	116.088303
-32.284599	37.489998	115.743233	-24.913847	8.260632	114.21096	34.714554	-8.669923	111.790024	26.658451	38.995232	113.310684	30.6865025	15.1626545	112.550354	-80.5141965	1.3586095	115.871566
-31.032923	37.980782	115.821014	-24.968859	8.352888	114.164078	34.701759	-8.589125	111.906792	26.694185	39.092339	113.572922	30.697972	15.251607	112.739857	-80.63569	1.454169	115.588299
-29.001656	38.673332	115.927757	-24.805222	8.386379	114.075378	34.736668	-8.422539	112.111023	26.7605	39.268242	114.023651	30.748584	15.4228515	113.067337	-80.359028	1.3499065	115.083419
-27.653667	39.07579	115.960121	-25.202581	8.969843	114.308952	34.792267	-8.267186	112.319992	26.804274	39.396214	114.370552	30.7982705	15.564514	113.345272	-81.2034325	2.375172	115.272632
-26.278395	39.521206	116.039505	-25.189528	9.150201	114.275322	34.890453	-8.101886	112.582504	26.861	39.572441	114.784348	30.8757265	15.7352775	113.683426	-81.2547825	2.5651245	114.867218
-24.815874	39.890568	116.054703	-25.04166	9.242764	114.086006	35.026005	-7.944812	112.894669	26.954163	39.754341	115.251518	30.990084	15.9047645	114.0730935	-81.073404	2.5807635	114.0989185
-23.455845	40.200596	116.071617	-25.076139	9.442904	113.928619	35.181355	-7.794571	113.273178	27.045721	39.922523	115.737831	31.113538	16.063976	114.5055045	-81.265816	2.821832	113.3517335
-22.061274	40.497597	116.07605	-25.112898	9.665911	113.838783	35.306992	-7.647301	113.668892	27.082077	40.635189	116.131744	31.1945345	16.493944	114.900318	-81.4203305	2.837878	112.777248
-20.610943	40.707664	116.047325	-25.115957	9.869496	113.754181	35.435528	-7.505243	114.041412	27.174183	40.815037	116.477562	31.3048555	16.654897	115.259487	-81.5367695	3.084095	112.248875
-18.654226	40.95586	116.068054	-25.043863	10.199423	113.725899	35.625301	-7.25108	114.560936	27.308485	41.072777	116.82756	31.466893	16.9108485	115.694248	-81.554619	3.4879975	111.75755
-17.291073	41.085842	116.095818	-25.003922	10.430934	113.749222	35.765213	-7.089294	114.899109	27.788671	41.0746	116.78772	31.776942	16.992653	115.8434145	-81.784786	3.869215	111.6550295
-15.86834	41.143341	116.136078	-24.975775	10.646924	113.817688	35.892723	-6.929066	115.208908	27.47344	41.408165	117.067024	31.6830815	17.2395495	116.137966	-81.6346315	4.0542985	111.49741
-14.710999	41.233627	116.183388	-24.916992	10.84703	113.87664	36.004906	-6.749745	115.47438	27.535931	41.591194	117.180397	31.7704185	17.4207245	116.3273885	-81.6044025	4.2733355	111.4258915
-13.455841	41.241375	116.210831	-24.893061	11.046478	113.933144	36.103447	-6.589346	115.758369	27.609068	41.75703	117.287086	31.8562575	17.583842	116.5227275	-81.6423795	4.509114	111.3435605
-12.167345	41.183022	116.188408	-24.845329	11.27223	113.9758	36.20681	-6.437352	116.066483	27.686655	41.920479	117.373299	31.9467325	17.7415635	116.719891	-81.6373905	4.8028965	111.231709
-11.080202	41.211708	116.318802	-24.808559	11.475862	114.064598	36.287014	-6.274658	116.364014	28.144857	41.941532	117.286407	32.2159355	17.833437	116.8252105	-81.8330535	5.118287	111.3039855
-9.377625	41.088192	116.425667	-24.764545	11.769991	114.199959	36.428059	-6.029727	116.80175	27.854612	42.33519	117.621216	32.1413355	18.1527315	117.211483	-81.6704255	5.3872505	111.188435
-8.252677	40.987572	116.628716	-24.72628	11.942447	114.338257	36.537472	-5.890063	117.027519	28.317278	42.311104	117.5905	32.427375	18.2105205	117.3090095	-81.879935	5.6743735	111.3675045
-7.262501	40.862949	116.879784	-24.634535	12.058924	114.44632	36.659935	-5.76884	117.23822	28.366217	42.439987	117.77301	32.513076	18.3355735	117.505615	-81.782146	5.7822745	111.387025
-6.325877	40.759014	117.17215	-24.576941	12.187097	114.566849	36.767525	-5.643269	117.40239	28.426197	42.564262	117.884758	32.596861	18.4604965	117.643574	-81.750743	5.9136975	111.490124
-5.425881	40.631695	117.331673	-24.523737	12.314213	114.680573	36.862171	-5.510173	117.481056	28.486317	42.671577	118.019173	32.674244	18.580702	117.7501145	-81.721718	6.047724	111.6110315
-4.581732	40.531528	117.511536	-24.467882	12.466915	114.750465	36.938454	-5.376678	117.51857	28.553503	42.790207	118.100449	32.7459785	18.7067645	117.8095095	-81.6817425	6.2270655	111.6914205
-3.713637	40.365524	117.656342	-24.395454	12.642249	114.81955	37.022053	-5.22341	117.532822	28.229088	43.076626	118.369675	32.6255705	18.926608	117.9512485	-81.4164785	6.35789	111.6878515
-2.598579	40.112247	117.961815	-24.258255	12.868503	114.864708	37.181023	-5.027531	117.52037	NaN	NaN	NaN	NaN	NaN	NaN	NaN	NaN	NaN
-1.913415	39.929283	118.213882	-24.157032	13.047473	114.8965	37.287788	-4.891862	117.517426	NaN	NaN	NaN	NaN	NaN	NaN	NaN	NaN	NaN
-1.26693	39.699059	118.419983	-24.051575	13.206021	114.942574	37.41077	-4.784445	117.500565	NaN	NaN	NaN	NaN	NaN	NaN	NaN	NaN	NaN
-0.692284	39.463428	118.647095	-23.923124	13.347445	114.95668	37.540852	-4.681361	117.493416	NaN	NaN	NaN	NaN	NaN	NaN	NaN	NaN	NaN
-0.128728	39.21323	118.878349	-23.84469	13.503355	114.941193	37.671505	-4.60102	117.48217	NaN	NaN	NaN	NaN	NaN	NaN	NaN	NaN	NaN
0.392061	38.8447	119.069466	-23.726133	13.600188	114.882591	37.782013	-4.527944	117.440201	NaN	NaN	NaN	NaN	NaN	NaN	NaN	NaN	NaN
0.935645	38.353291	119.208382	-23.617128	13.696157	114.853775	37.875755	-4.47243	117.38932	NaN	NaN	NaN	NaN	NaN	NaN	NaN	NaN	NaN
1.549129	37.63018	119.345078	-23.429501	13.833152	114.90358	38.044064	-4.409595	117.288147	29.682217	43.64323	119.777718	33.8631405	19.6168175	118.5329325	-80.7221425	8.0494865	111.2742275
1.912246	37.103519	119.348358	-23.318411	13.927266	114.993622	38.170418	-4.39952	117.250488	NaN	NaN	NaN	NaN	NaN	NaN	NaN	NaN	NaN
2.249809	36.517735	119.348351	-23.206543	14.024992	115.133499	38.275921	-4.400716	117.230965	NaN	NaN	NaN	NaN	NaN	NaN	NaN	NaN	NaN
2.586451	35.803909	119.331207	-23.073908	14.142521	115.325699	38.363594	-4.40023	117.214439	30.174234	43.714161	119.801888	34.268914	19.6569655	118.5081635	-80.41673	8.6280765	112.1432345
2.828501	35.127529	119.277489	-22.944468	14.275794	115.551041	38.431736	-4.382658	117.229294	30.367994	43.733009	119.799934	34.399865	19.6751755	118.514614	-80.288801	8.8764125	112.587468
3.131725	34.235592	119.338585	-22.862852	14.418244	115.832138	38.482456	-4.345697	117.274544	30.523399	43.779575	119.81665	34.5029275	19.716939	118.545597	-80.2286315	9.119549	113.118679
3.325062	33.350147	119.391312	-22.768499	14.5615	116.096024	38.54557	-4.334085	117.360878	30.683432	43.833122	119.857346	34.614501	19.7495185	118.609112	-80.151499	9.3734815	113.582936
3.655762	31.871143	119.444725	-22.731859	14.826171	116.545013	38.615532	-4.289865	117.51944	30.882296	43.919601	119.940102	34.748914	19.814868	118.729771	-80.212632	9.837474	114.360255
3.754381	30.945375	119.472275	-22.58968	14.93406	116.724098	38.669975	-4.248433	117.589478	30.965401	43.982048	119.98613	34.817688	19.8668075	118.787804	-79.997048	10.0013125	114.660392
3.919186	29.735264	119.475517	-22.611341	15.083079	117.013458	38.708981	-4.19154	117.590843	31.056681	44.061314	120.037125	34.882831	19.934887	118.813984	-80.105513	10.231271	115.212932
4.046838	28.591549	119.420647	-22.484959	15.1547	117.138779	38.711609	-4.125306	117.564522	31.128284	44.122375	120.051865	34.9199465	19.9985345	118.8081935	-79.8898645	10.3108655	115.4693645
4.136053	27.419224	119.337936	-22.420126	15.250693	117.298279	38.735001	-4.059689	117.531624	31.210985	44.183643	120.068047	34.972993	20.061977	118.7998355	-79.813245	10.439409	115.7967225
4.266907	26.052454	119.25856	-22.404318	15.36435	117.444565	38.756447	-4.031455	117.568733	31.286079	44.239582	120.02565	35.021263	20.1040635	118.7971915	-79.829899	10.6246365	116.0919385
4.363563	24.711843	119.107498	-22.341522	15.464277	117.506699	38.772953	-4.008063	117.646538	31.367128	44.298401	119.899162	35.0700405	20.145169	118.77285	-79.7530845	10.783385	116.240548
4.467326	22.625219	118.833366	-22.339136	15.637173	117.631462	38.772404	-3.995783	117.777252	31.484488	44.307983	119.616364	35.128446	20.1561	118.696808	-79.806718	11.118246	116.566116
4.555587	21.055241	118.608856	-22.294174	15.680042	117.549217	38.799744	-4.028769	117.905792	31.553209	44.288071	119.35154	35.1764765	20.129651	118.628666	-79.7648245	11.230433	116.469768
4.651916	19.526802	118.405685	-22.235479	15.695612	117.451302	38.811588	-4.075188	118.021324	31.60561	44.258926	119.020256	35.208599	20.091869	118.52079	-79.679557	11.299355	116.381814
4.717789	17.952259	118.127533	-22.214571	15.703839	117.2752	38.834755	-4.128219	118.13253	31.664757	44.209526	118.622566	35.249756	20.0406535	118.377548	-79.678898	11.3670245	116.172852
4.800243	16.332962	117.818085	-22.141291	15.657136	117.034019	38.872501	-4.189389	118.23735	31.727997	44.135303	118.130203	35.300249	19.972957	118.1837765	-79.582831	11.341315	115.8842615
4.844878	14.746627	117.514572	-22.078266	15.606764	116.731384	38.934292	-4.219531	118.303535	31.74617	44.054005	117.633293	35.340231	19.917237	117.968414	-79.496763	11.296291	115.494354
4.921202	13.065765	117.250633	-21.982809	15.534486	116.373955	39.009365	-4.269901	118.372391	31.7666	43.949379	117.070343	35.3879825	19.839739	117.721367	-79.3536005	11.229233	115.026543
4.963859	10.619289	116.76767	-21.83214	15.364056	115.864624	39.102287	-4.327763	118.314072	NaN	NaN	NaN	NaN	NaN	NaN	NaN	NaN	NaN
5.008559	9.03598	116.460587	-21.700918	15.249101	115.579269	39.164665	-4.366373	118.21283	31.853413	43.63607	115.645424	35.509039	19.6348485	116.929127	-78.910875	10.8633535	114.229411
4.982776	7.423809	116.230774	-21.588097	15.092546	115.330742	39.255314	-4.420757	118.120636	31.874672	43.508598	115.141617	35.564993	19.5439205	116.6311265	-78.741187	10.6411715	114.0303575
5.010326	5.845537	116.087509	-21.459217	14.96607	115.154961	39.347569	-4.473152	118.027832	31.939125	43.36705	114.665459	35.643347	19.446949	116.3466455	-78.561781	10.485191	113.9632765
5.006737	4.357229	115.958153	-21.326422	14.838248	115.005455	39.454716	-4.541792	117.9515	31.964565	43.235062	114.271248	35.7096405	19.346635	116.111374	-78.3624845	10.329861	113.899536
4.986076	2.850834	115.938438	-21.194069	14.679636	114.869049	39.56675	-4.606847	117.932259	32.023655	43.097092	113.87764	35.7952025	19.2451225	115.9049495	-78.1833405	10.1141495	113.8331485
5.043647	1.404287	115.971306	-21.035202	14.541298	114.756607	39.687744	-4.685154	117.944145	32.111526	42.971436	113.526085	35.899635	19.143141	115.735115	-77.970039	9.939455	113.778099
5.09382	-0.634911	116.102493	-20.866697	14.336618	114.618454	39.851627	-4.826305	118.078926	32.255009	42.76878	113.032112	36.053318	18.9712375	115.555519	-77.786712	9.7019985	113.681389
5.093454	-1.937378	116.223274	-20.733053	14.210741	114.520752	39.926922	-4.879766	118.213715	32.331604	42.623917	112.746033	36.129263	18.8720755	115.479874	-77.595369	9.5494065	113.56163
5.145611	-3.194835	116.384232	-20.665991	14.046783	114.45446	40.020897	-5.031345	118.337646	32.429939	42.491325	112.535118	36.225418	18.72999	115.436382	-77.5574	9.363576	113.472538
5.133267	-4.27473	116.459366	-20.551617	13.876287	114.352867	40.094204	-5.162148	118.460808	32.456787	42.366482	112.410477	36.2754955	18.602167	115.4356425	-77.3787295	9.150407	113.2700915
5.135403	-5.429677	116.553452	-20.513559	13.690498	114.276031	40.145264	-5.264506	118.559921	32.48621	42.270046	112.367287	36.315737	18.50277	115.463604	-77.342855	8.878226	113.088458
5.114282	-6.46542	116.550636	-20.474403	13.517183	114.202736	40.191723	-5.333784	118.617645	32.466118	42.232555	112.427116	36.3289205	18.4493855	115.5223805	-77.2777265	8.5849805	112.8830915
5.116	-7.374403	116.505577	-20.487362	13.368461	114.148483	40.237614	-5.353371	118.639244	32.400661	42.230694	112.575401	36.3191375	18.4386615	115.6073225	-77.2938615	8.2982605	112.6896435
5.061184	-8.594292	116.421959	-20.502987	13.172762	114.00341	40.321846	-5.349354	118.744705	32.279106	42.289276	112.990929	36.300476	18.469961	115.867817	-77.30645	7.875563	112.139003
4.977625	-9.299171	116.31781	-20.516581	13.043586	113.861237	40.374596	-5.317054	118.851425	32.189091	42.338207	113.365318	36.2818435	18.5105765	116.1083715	-77.3150055	7.5765955	111.6141025
4.899401	-10.08919	116.242828	-20.559916	12.965153	113.648895	40.395882	-5.269509	118.943275	32.069267	42.405102	113.72979	36.2325745	18.5677965	116.3365325	-77.3524065	7.3625095	110.9612575
4.771677	-10.751722	116.172173	-20.613272	12.905112	113.428047	40.420815	-5.240492	119.035378	31.984797	42.456367	113.979843	36.202806	18.6079375	116.5076105	-77.42935	7.2022865	110.3484835
4.588587	-11.302803	116.188347	-20.645288	12.90364	113.250526	40.408367	-5.186766	119.137177	31.897663	42.50005	114.043579	36.153015	18.656642	116.590378	-77.443591	7.150638	109.910674
4.351615	-11.709334	116.306747	-20.654903	12.934195	113.166428	40.395485	-5.151172	119.23069	31.867821	42.508827	113.947083	36.131653	18.6788275	116.5888865	-77.441459	7.1895625	109.7439695
4.221046	-12.301661	116.415062	-20.62948	12.967595	113.165726	40.425446	-5.130884	119.318329	31.86945	42.471329	113.798416	36.147448	18.6702225	116.5583725	-77.406408	7.2649675	109.7730795
3.783064	-13.002427	116.720375	-20.568703	12.953753	113.24897	40.515804	-5.084228	119.52858	31.904003	42.422234	113.615128	36.2099035	18.669003	116.571854	-77.3473095	7.238503	109.926086
3.739629	-13.515441	116.821304	-20.5555	12.904325	113.35112	40.568439	-5.046934	119.722351	31.925695	42.3922	113.560059	36.247067	18.672633	116.641205	-77.358067	7.136017	110.061035
3.388159	-13.851396	117.074265	-20.502005	12.812442	113.418625	40.638275	-5.058252	119.92421	31.917646	42.351063	113.537964	36.2779605	18.6464055	116.731087	-77.2819705	6.9784785	110.106163
2.973558	-14.153959	117.218903	-20.491781	12.701717	113.507782	40.703632	-5.09685	120.068832	31.905281	42.297131	113.520119	36.3044565	18.6001405	116.7944755	-77.2880185	6.8032935	110.2210885
2.507393	-14.380881	117.188919	-20.466543	12.556012	113.555252	40.745728	-5.141722	120.102692	31.883463	42.237484	113.499641	36.3145955	18.547881	116.8011665	-77.2476815	6.564143	110.3093375
1.767923	-14.463436	117.261383	-20.445929	12.409508	113.64064	40.781025	-5.209389	120.072891	31.843529	42.164459	113.46669	36.312277	18.477535	116.7697905	-77.204135	6.341481	110.5114895
1.262138	-14.668313	117.077843	-20.438314	12.242661	113.714012	40.792816	-5.271677	119.946907	31.796492	42.103046	113.47805	36.294654	18.4156845	116.7124785	-77.171282	6.0696375	110.7155455
0.386338	-14.848221	116.719528	-20.457708	12.032568	113.794754	40.803398	-5.366367	119.759193	31.700829	42.010067	113.57019	36.2521135	18.32185	116.6646915	-77.1675295	5.743286	110.9248165
-0.301668	-14.971958	116.534973	-20.490023	11.934881	113.849548	40.792389	-5.43995	119.644691	31.658447	41.950741	113.636307	36.225418	18.2553955	116.640499	-77.205464	5.6143665	111.058597
-1.031808	-15.034842	116.436745	-20.509676	11.843486	113.882103	40.781647	-5.530246	119.586601	31.649035	41.856953	113.688103	36.215341	18.1633535	116.637352	-77.234693	5.5236185	111.126854
-1.823835	-14.970372	116.374222	-20.523544	11.832273	113.935806	40.767555	-5.605172	119.559692	31.681126	41.778645	113.705841	36.2243405	18.0867365	116.6327665	-77.2714285	5.5778095	111.2388455
-2.641627	-14.935308	116.363693	-20.493311	11.819238	114.015373	40.77158	-5.66915	119.552849	31.724691	41.714539	113.723305	36.2481355	18.0226945	116.638077	-77.2347575	5.6157815	111.392669
-3.528646	-14.845988	116.338562	-20.441385	11.817145	114.10804	40.79425	-5.753191	119.532135	31.823339	41.642605	113.741066	36.3087945	17.944707	116.6366005	-77.1915645	5.689583	111.5794795
-4.441589	-14.758841	116.264832	-20.394573	11.807433	114.25309	40.811237	-5.826906	119.49382	31.904606	41.571232	113.799179	36.3579215	17.872163	116.6464995	-77.1470675	5.742703	111.8596805
-5.807194	-14.559724	116.044327	-20.316422	11.758633	114.512207	40.829716	-5.947688	119.319939	32.040562	41.447937	113.937065	36.435139	17.7501245	116.628502	-77.067983	5.7671415	112.395912
-6.872479	-14.396843	115.934731	-20.233582	11.707877	114.707672	40.843281	-6.012155	119.154648	32.113121	41.377827	114.099251	36.478201	17.682836	116.6269495	-76.945365	5.732918	112.7883945
-7.902614	-14.225799	115.699959	-20.187809	11.683382	114.947769	40.846329	-6.062962	118.972733	32.208817	41.33831	114.308548	36.527573	17.637674	116.6406405	-76.903191	5.72909	113.2548975
-8.947323	-14.089614	115.389786	-20.120621	11.687966	115.162491	40.849892	-6.090577	118.780937	32.275246	41.343403	114.600883	36.562569	17.626413	116.69091	-76.803811	5.749519	113.634072
-10.010503	-13.867681	115.145912	-20.080521	11.702455	115.368904	40.85136	-6.066966	118.574211	32.306244	41.372593	114.908577	36.578802	17.6528135	116.741394	-76.739844	5.7520965	113.996414
-11.082852	-13.706711	114.874611	-20.068689	11.736866	115.549538	40.855244	-5.998457	118.353424	32.335495	41.431679	115.255371	36.5953695	17.716611	116.8043975	-76.7327475	5.757121	114.2946785
-12.287457	-13.530673	114.650047	-20.038721	11.769371	115.720627	40.834255	-5.88503	118.150261	32.334267	41.507614	115.612968	36.584261	17.811292	116.8816145	-76.661703	5.72745	114.5596395
-13.932178	-13.398002	114.485344	-20.045536	11.860691	115.988197	40.833454	-5.839315	117.912033	32.303005	41.617584	116.006454	36.5682295	17.8891345	116.9592435	-76.6593015	5.8322475	115.0171505
-15.093481	-13.339174	114.61393	-20.071274	11.95117	116.179489	40.82465	-5.841334	117.860344	32.312004	41.630329	116.123627	36.568327	17.8944975	116.9919855	-76.710875	6.0078425	115.3669925
-16.270184	-13.371709	114.889465	-20.093229	12.016862	116.404602	40.816681	-5.888997	117.883179	32.340694	41.59544	116.119385	36.5786875	17.8532215	117.001282	-76.7651455	6.1805025	115.807922
-17.512794	-13.40419	115.274719	-20.118151	12.110988	116.612732	40.796921	-6.014699	118.004929	32.391354	41.506828	115.979454	36.5941375	17.7460645	116.9921915	-76.8304395	6.4759115	116.2332725
-18.65958	-13.505422	115.722954	-20.127073	12.133635	116.785339	40.75819	-6.175268	118.132889	32.453583	41.363281	115.768135	36.6058865	17.5940065	116.950512	-76.8600325	6.6732635	116.620166
-19.810585	-13.621976	116.078995	-20.150997	12.127316	116.929649	40.689381	-6.378108	118.253365	32.491531	41.171982	115.50798	36.590456	17.396937	116.8806725	-76.89245	6.857695	116.9786255
-20.96344	-13.838321	116.432297	-20.153162	12.077808	117.079857	40.618999	-6.604505	118.35891	32.532516	40.946911	115.221443	36.5757575	17.171203	116.7901765	-76.8820815	6.984413	117.3695375
-22.731207	-14.128843	116.98793	-20.181728	11.866472	117.251518	40.553032	-6.960925	118.478027	32.55024	40.596191	114.821938	36.551636	16.817633	116.6499825	-76.915092	6.915311	117.8530535
-23.855047	-14.350525	117.257965	-20.212917	11.691899	117.321648	40.524178	-7.177906	118.578171	32.555309	40.379589	114.588455	36.5397435	16.6008415	116.583313	-76.9655775	6.7829565	118.059983
-24.948109	-14.569694	117.495361	-20.227148	11.497385	117.381958	40.489223	-7.379197	118.688347	32.510117	40.185581	114.395592	36.49967	16.403192	116.5419695	-76.953966	6.591578	118.2219465
-26.087549	-14.79232	117.62056	-20.282011	11.307686	117.410408	40.466045	-7.536501	118.767654	32.461914	39.990623	114.230362	36.4639795	16.227061	116.499008	-77.0280015	6.388311	118.321808
-27.189058	-14.963171	117.737541	-20.320372	11.08294	117.429123	40.445553	-7.669671	118.831909	32.35421	39.812389	114.128746	36.3998815	16.071359	116.4803275	-77.0406255	6.094521	118.3779185
-28.254303	-15.136483	117.779068	-20.368563	10.876197	117.432144	40.414562	-7.792034	118.889275	32.250393	39.64146	114.05442	36.3324775	15.924713	116.4718475	-77.0696035	5.827681	118.3924405
-29.282934	-15.294645	117.791855	-20.424561	10.652403	117.429375	40.384899	-7.938978	118.919266	32.158791	39.452232	113.982788	36.271845	15.756627	116.451027	-77.120967	5.548179	118.407723
-30.909405	-15.485459	117.816284	-20.484358	10.345404	117.459679	40.3251	-8.182595	118.980537	32.062988	39.155647	113.855537	36.194044	15.486526	116.418037	-77.16276	5.204282	118.501321
-31.937958	-15.536943	117.937729	-20.515038	10.149801	117.473793	40.277142	-8.357567	119.016769	32.038681	38.953571	113.770447	36.1579115	15.298002	116.393608	-77.1879875	5.0016	118.553978
-32.913265	-15.569003	118.072418	-20.558615	9.969087	117.518784	40.259819	-8.520891	119.052818	31.995409	38.762718	113.655182	36.127614	15.1209135	116.354	-77.244844	4.8172605	118.683568
-33.917339	-15.605916	118.252602	-20.586903	9.794347	117.551109	40.25061	-8.685717	119.121155	31.978018	38.560474	113.473404	36.114314	14.9373785	116.2972795	-77.28812	4.6513155	118.8049385
-34.892361	-15.592034	118.440758	-20.588169	9.602852	117.581467	40.253181	-8.858533	119.176041	31.929895	38.3423	113.260269	36.091538	14.7418835	116.218155	-77.267876	4.4638205	118.944779
-35.908531	-15.523508	118.738464	-20.589949	9.401536	117.619705	40.262421	-9.043096	119.245056	31.902185	38.098995	113.014427	36.082303	14.5279495	116.1297415	-77.262201	4.2751225	119.1096685
-36.82761	-15.415296	119.020966	-20.596508	9.194364	117.657211	40.252945	-9.221678	119.305527	31.849661	37.860535	112.726723	36.051303	14.3194285	116.016125	-77.244319	4.0692995	119.298297
-38.234982	-15.232919	119.432198	-20.627916	8.856251	117.79171	40.224979	-9.452958	119.361732	31.726847	37.506165	112.352776	35.975913	14.0266035	115.857254	-77.231745	3.6858985	119.726166
-39.124378	-15.052146	119.639587	-20.646347	8.60651	117.893242	40.219276	-9.583207	119.377884	31.230295	37.472977	112.341484	35.7247855	13.944885	115.859684	-77.0174795	3.268135	119.9268
-40.004799	-14.78774	119.846573	-20.695919	8.342711	118.006073	40.215794	-9.675382	119.386086	31.079063	37.299393	112.20726	35.6474285	13.8120055	115.796673	-77.0392665	2.8734165	120.215473
-40.842686	-14.492027	119.967911	-20.733904	8.052432	118.11541	40.207119	-9.7608	119.376205	30.957037	36.632668	112.202789	35.582078	13.435934	115.789497	-77.049886	2.66893	120.441323
-41.774666	-14.151653	120.010506	-20.782555	7.800934	118.184639	40.190891	-9.812303	119.333054	30.778767	36.524403	112.177673	35.484829	13.35605	115.7553635	-77.049939	2.245818	120.6139145
-42.522549	-13.733535	119.969955	-20.85634	7.538515	118.271301	40.17268	-9.858269	119.241348	30.595377	36.42403	112.221695	35.3840285	13.2828805	115.7315215	-77.0967085	1.7941495	120.8110805
-43.349987	-13.238521	119.945419	-20.918518	7.292771	118.340767	40.155964	-9.936617	119.133698	30.408472	36.356472	112.296661	35.282218	13.2099275	115.7151795	-77.119254	1.3756145	120.9663545
-44.5779	-12.432832	119.914627	-21.048367	6.946908	118.46386	40.089455	-10.019751	118.935944	30.150608	36.271786	112.449753	35.1200315	13.1260175	115.6928485	-77.2167655	0.7677985	121.2348715
-45.318718	-11.814204	119.899025	-21.125385	6.734007	118.568573	40.007126	-10.064747	118.804253	29.995573	36.213909	112.572906	35.0013495	13.074581	115.6885795	-77.2521195	0.393433	121.4485665
-46.061306	-11.110444	119.860336	-21.217827	6.580382	118.637695	39.926414	-10.118363	118.69352	29.841757	36.169781	112.658096	34.8840855	13.025709	115.675808	-77.3197395	0.135055000000001	121.599582
-46.837708	-10.358847	119.862244	-21.286427	6.444269	118.705109	39.859482	-10.162004	118.576134	29.706118	36.125328	112.72937	34.7828	12.981662	115.652752	-77.355654	-0.0931240000000013	121.757466
-47.592644	-9.575005	119.846321	-21.392569	6.369749	118.728172	39.793324	-10.198351	118.474892	29.569107	36.063778	112.75872	34.6812155	12.9327135	115.616806	-77.4663535	-0.193215499999999	121.839538
-48.26479	-8.722985	119.848083	-21.432539	6.30936	118.767563	39.716877	-10.217031	118.351028	29.435175	36.024929	112.705269	34.576026	12.903949	115.5281485	-77.441104	-0.285229000000001	122.0069775
-48.889519	-7.813676	120.005501	-21.550295	6.27465	118.856407	39.649509	-10.234174	118.226959	29.304924	36.010063	112.651169	34.4772165	12.8879445	115.439064	-77.5778065	-0.338644500000001	122.27375
-49.874844	-6.394438	120.323204	-21.572788	6.2558	119.039825	39.57243	-10.253412	118.030273	29.146984	35.957943	112.6325	34.359707	12.8522655	115.3313865	-77.505283	-0.3406655	122.7482635
-50.42662	-5.39949	120.511398	-21.602648	6.218994	119.232086	39.529961	-10.285885	117.940727	29.089043	35.931801	112.654648	34.309502	12.822958	115.2976875	-77.514798	-0.384969999999999	123.1664845
-50.891651	-4.372633	120.779816	-21.438042	6.067054	119.477951	39.513126	-10.346788	117.881599	29.059479	35.901737	112.704445	34.2863025	12.7774745	115.293022	-77.1623865	-0.643366499999999	123.66288
-51.23951	-3.550104	120.931259	-21.653648	6.107828	119.633232	39.482071	-10.394618	117.836678	29.032167	35.872044	112.778763	34.257119	12.738713	115.3077205	-77.564415	-0.523057000000001	123.9587435
-51.681667	-2.451178	121.149651	-21.649855	6.010354	119.766304	39.433052	-10.427446	117.792427	28.995586	35.857105	112.866302	34.214319	12.7148295	115.3293645	-77.514029	-0.694121499999998	124.2032435
-52.076626	-1.324191	121.307014	-21.702961	5.965007	119.995094	39.388	-10.441341	117.738136	28.936216	35.866215	112.968193	34.162108	12.712437	115.3531645	-77.56803	-0.782422999999998	124.6370235
-52.442116	-0.260684	121.405777	-21.76409	5.847857	120.076958	39.354847	-10.472143	117.674133	28.855007	35.884758	113.079201	34.104927	12.7063075	115.376667	-77.633107	-1.0105935	124.777249
-52.93792	1.461654	121.267441	-21.869757	5.686993	120.058823	39.308922	-10.50217	117.517174	28.723589	35.860634	113.174568	34.0162555	12.679232	115.345871	-77.7557695	-1.305246	124.771775
-53.228294	2.654421	121.09066	-21.967791	5.5878	119.983719	39.251442	-10.566931	117.351151	28.624062	35.819862	113.14608	33.937752	12.6264655	115.2486155	-77.873334	-1.4508655	124.7188225
-53.687199	4.029974	121.035255	-21.997425	5.372557	119.659851	39.153008	-10.621392	117.109573	28.517632	35.730057	113.042816	33.83532	12.5543325	115.0761945	-77.83017	-1.8092185	124.2435075
-53.833706	5.266251	120.802727	-22.276699	5.464768	119.666115	39.048653	-10.689282	116.862854	28.340944	35.516632	112.871483	33.6947985	12.413675	114.8671685	-78.2481965	-1.484139	124.4650615
-54.025139	6.530099	120.581963	-22.179375	5.183167	119.297668	38.925915	-10.755615	116.575195	28.225416	35.427452	112.732224	33.5756655	12.3359185	114.6537095	-77.9344155	-1.9695845	123.9416265
-54.131508	7.83272	120.446457	-22.282089	5.081302	119.111725	38.791019	-10.822252	116.265663	28.130207	35.34901	112.628845	33.460613	12.263379	114.447254	-78.024791	-2.100775	123.776196
-54.164368	9.108582	120.315239	-22.352726	5.007452	118.930435	38.655895	-10.856875	115.923157	28.051462	35.329174	112.540054	33.3536785	12.2361495	114.2316055	-78.0591305	-2.2212455	123.6292645
-54.217072	11.088802	120.210632	-22.440477	4.833639	118.659912	38.455238	-10.908326	115.336624	27.944883	35.312057	112.540291	33.2000605	12.2018655	113.9384575	-78.0810145	-2.5345875	123.3813665
-54.187386	12.362371	120.203362	-22.541836	4.747203	118.53743	38.317745	-10.870806	114.98085	27.884869	35.335136	112.596069	33.101307	12.232165	113.7884595	-78.184979	-2.737759	123.2864005
-54.086494	13.673019	120.238495	-22.635763	4.668629	118.426804	38.168377	-10.830803	114.590576	27.825291	35.42651	112.720047	32.996834	12.2978535	113.6553115	-78.26836	-2.9605955	123.1982965
-54.01799	14.956384	120.340279	-22.738863	4.665694	118.316498	38.022961	-10.761427	114.178642	28.156546	35.909859	112.652229	33.0897535	12.574216	113.4154355	-78.5674795	-3.242828	123.2175605
-53.880413	16.186035	120.490608	-22.845097	4.673496	118.206909	37.849884	-10.673326	113.7939	28.066895	36.024799	112.835678	32.9583895	12.6757365	113.314789	-78.6485835	-3.3287445	123.099029
-53.687389	17.403906	120.563652	-22.994896	4.701373	118.069839	37.693134	-10.591933	113.409195	28.027338	36.149094	113.063599	32.860236	12.7785805	113.236397	-78.850028	-3.3758345	122.903281
-53.503643	18.647743	120.528687	-23.083426	4.748136	117.889809	37.543972	-10.496172	113.061821	27.523666	36.373592	113.494614	32.533819	12.93871	113.2782175	-78.700671	-3.442438	122.5014005
-53.100277	20.369184	120.504288	-23.237791	4.968248	117.674164	37.322704	-10.393506	112.711594	27.565983	35.95295	113.746666	32.4443435	12.779722	113.22913	-78.9199255	-2.843226	122.119198
-52.747517	21.46508	120.504883	-23.284006	5.069153	117.546288	37.21772	-10.365066	112.529732	27.583984	35.998119	113.80732	32.400852	12.8165265	113.168526	-78.968864	-2.6782205	121.92405
-52.336765	22.482519	120.500328	-23.318598	5.210013	117.470619	37.136505	-10.338097	112.431351	27.609694	36.031319	113.824501	32.3730995	12.846611	113.127926	-79.0102955	-2.426585	121.813312
-51.981907	23.459372	120.507744	-23.335203	5.269692	117.445564	37.094864	-10.327439	112.375137	27.650843	36.057518	113.835716	32.3728535	12.8650395	113.1054265	-79.0432595	-2.3256555	121.7857015
-51.501633	24.358326	120.517578	-23.365589	5.331097	117.40345	37.072964	-10.347073	112.336433	27.680143	36.057438	113.858963	32.3765535	12.8551825	113.097698	-79.1077315	-2.1929885	121.709202
-51.004505	25.164879	120.443665	-23.386801	5.328628	117.324806	37.049492	-10.377603	112.32711	27.691921	36.037815	113.860657	32.3707065	12.830106	113.0938835	-79.1443085	-2.17285	121.5557285
-50.445705	25.901955	120.367203	-23.455997	5.288516	117.204651	37.012383	-10.392128	112.277794	27.664291	36.015511	113.855103	32.338337	12.8116915	113.0664485	-79.250331	-2.2346595	121.3428535
-49.644226	26.878994	120.223473	-23.521523	5.221547	116.984474	36.935295	-10.381702	112.172356	27.552912	35.984219	113.86026	32.2441035	12.8012585	113.016308	-79.2871495	-2.3581645	120.95264
-49.045441	27.459902	120.13092	-23.589561	5.150913	116.842377	36.90237	-10.362148	112.130417	27.459791	36.008488	113.83213	32.1810805	12.82317	112.9812735	-79.3602025	-2.521344	120.7034805
-48.399143	27.928246	119.938278	-23.643822	5.13206	116.734375	36.876205	-10.347892	112.127113	27.370907	36.022697	113.766121	32.123556	12.8374025	112.946617	-79.4112	-2.5732825	120.522133
-47.706661	28.431669	119.743324	-23.688339	5.123626	116.63073	36.854519	-10.343612	112.166832	27.304852	36.021984	113.639877	32.0796855	12.839186	112.9033545	-79.4563635	-2.591934	120.3581055
-46.947865	28.847698	119.507095	-23.731169	5.108691	116.566086	36.846058	-10.379257	112.211929	27.263641	36.009251	113.456596	32.0548495	12.814997	112.8342625	-79.5171875	-2.597615	120.2979095
-46.162136	29.238071	119.25602	-23.773033	5.078204	116.480782	36.83268	-10.455407	112.275101	27.252987	35.976662	113.240639	32.0428335	12.7606275	112.75787	-79.5888995	-2.6042195	120.203694
-45.351723	29.609091	119.004059	-23.786976	5.067007	116.434326	36.805984	-10.548786	112.322784	27.20376	36.439167	112.924637	32.004872	12.9451905	112.6237105	-79.578824	-2.8111765	120.2449415
-44.062977	30.022043	118.599388	-23.779196	5.023393	116.337799	36.786728	-10.746378	112.416397	27.243828	36.281021	112.556541	32.015278	12.7673215	112.486469	-79.57367	-2.7205355	120.189129
-43.110867	30.271526	118.376038	-23.779505	4.990752	116.312256	36.762726	-10.857795	112.452248	27.271372	36.176785	112.324165	32.017049	12.659495	112.3882065	-79.576059	-2.677991	120.2363055
-42.107841	30.510014	118.174767	-23.751568	4.861557	116.241585	36.745693	-10.952868	112.484024	27.280457	36.080563	112.119675	32.013075	12.5638475	112.3018495	-79.516211	-2.8407335	120.1813205
-41.100712	30.733883	118.040726	-23.740452	4.828115	116.248634	36.765816	-11.040646	112.514671	27.343782	35.461533	112.082054	32.054799	12.2104435	112.2983625	-79.535703	-2.5542135	120.1989055
-40.073772	30.901381	117.899384	-23.731083	4.677105	116.157005	36.789967	-11.104708	112.54406	27.336819	35.40654	112.044716	32.063393	12.150916	112.294388	-79.525559	-2.796706	120.019622
-38.93631	31.085003	117.79512	-23.729166	4.614538	116.145554	36.818401	-11.149651	112.5644	27.332253	35.363258	112.014664	32.075327	12.1068035	112.289532	-79.533659	-2.8777275	120.001576
-37.752651	31.267136	117.643059	-23.893393	4.737556	116.292908	36.814758	-11.196452	112.587753	27.32864	35.316669	111.98378	32.071699	12.0601085	112.2857665	-79.858485	-2.5849965	120.3000495
-35.95932	31.493404	117.384186	-23.789135	4.563627	116.12606	36.801346	-11.295879	112.682137	27.34054	35.219131	111.930588	32.070943	11.961626	112.3063625	-79.649213	-2.834372	119.9457575
-34.692787	31.689692	117.197762	-23.804211	4.517486	116.040802	36.787148	-11.377047	112.757721	27.348242	35.143364	111.930153	32.067695	11.8831585	112.343937	-79.676117	-2.8481865	119.737667
-33.369934	31.865061	117.017708	-23.84696	4.498417	115.911606	36.770954	-11.43594	112.786232	27.343351	35.085892	111.986458	32.0571525	11.824976	112.386345	-79.7510725	-2.828142	119.436867
-32.058208	31.992233	116.883614	-23.882715	4.409118	115.773331	36.746567	-11.485759	112.759254	27.333841	35.049393	112.100388	32.040204	11.781817	112.429821	-79.805634	-2.963581	119.116841
-30.667343	32.119308	116.775429	-23.914198	4.36324	115.56749	36.722183	-11.483674	112.687065	27.338034	35.04319	112.269302	32.0301085	11.779758	112.4781835	-79.8585045	-3.053278	118.6567965
-29.224211	32.278152	116.592453	-23.921877	4.361127	115.344826	36.706005	-11.46718	112.644135	27.347052	35.056652	112.478401	32.0265285	11.794736	112.561268	-79.8702825	-3.072482	118.128384
-27.850529	32.388	116.431061	-23.988697	4.375261	115.071297	36.698563	-11.426255	112.627579	27.331596	35.062599	112.73867	32.0150795	11.818172	112.6831245	-79.9924735	-3.06765	117.4594695
-25.639387	32.572754	116.199051	-24.006723	4.503442	114.706787	36.743317	-11.329851	112.650444	27.328884	35.12957	113.13311	32.0361005	11.8998595	112.891777	-80.0495465	-2.8929755	116.521797
-24.137192	32.669395	116.083084	-24.062729	4.622556	114.46315	36.774376	-11.249043	112.718407	27.339405	35.204769	113.385773	32.0568905	11.977863	113.05209	-80.1823485	-2.732751	115.87421
-22.643867	32.735382	116.045395	-24.050255	4.771073	114.326683	36.804073	-11.180112	112.799576	27.41835	35.416988	113.603531	32.1112115	12.118438	113.2015535	-80.2117215	-2.576292	115.4518125
-21.07324	32.816154	116.120705	-24.032883	4.935457	114.298286	36.853771	-11.08974	112.888954	27.428595	35.395016	113.944153	32.141183	12.152638	113.4165535	-80.206949	-2.281724	115.1800185
-19.520338	32.816528	116.284775	-24.024984	5.109994	114.389229	36.943199	-11.000531	113.02874	27.49691	35.493587	114.269432	32.2200545	12.246528	113.649086	-80.2700225	-2.02654	115.129372
-18.060312	32.808258	116.530884	-23.970522	5.285265	114.536476	37.038143	-10.884136	113.239182	27.568003	35.590195	114.668228	32.303073	12.3530295	113.953705	-80.244117	-1.7824995	115.119247
-16.39942	32.749763	116.743149	-23.904799	5.452261	114.696777	37.163147	-10.765035	113.494064	27.638622	35.684551	115.098343	32.4008845	12.459758	114.2962035	-80.2104825	-1.555236	115.0973505
-14.138963	32.587959	117.157875	-23.848806	5.705502	114.95932	37.368877	-10.602379	114.019501	27.726385	35.812141	115.708588	32.547631	12.604881	114.8640445	-80.245243	-1.193877	115.0545955
-12.545236	32.424194	117.404488	-23.800602	5.871523	115.117775	37.520931	-10.501089	114.369438	27.734545	36.434368	116.030357	32.627738	12.9666395	115.1998975	-80.228942	-1.2235935	115.0356525
-11.00734	32.216866	117.58046	-23.74542	6.001225	115.292572	37.656029	-10.398329	114.71553	27.806309	36.532219	116.359413	32.731169	13.066945	115.5374715	-80.222009	-1.064495	115.0476725
-9.553338	31.987226	117.746414	-23.738985	6.132846	115.3741	37.795586	-10.332266	115.079842	27.880821	36.622066	116.650711	32.8382035	13.1449	115.8652765	-80.3161735	-0.879207999999998	114.8829235
-7.946242	31.665644	117.861679	-23.698286	6.280621	115.423714	37.905521	-10.262172	115.426193	27.958199	36.697136	116.911255	32.93186	13.217482	116.168724	-80.328432	-0.65624	114.678704
-6.486941	31.346893	117.971588	-23.69454	6.389597	115.416946	37.986626	-10.23772	115.764938	28.044247	36.75235	117.152344	33.0154365	13.257315	116.458641	-80.4045165	-0.478121	114.375251
-5.038286	30.930424	118.043533	-23.68222	6.484569	115.385994	38.068985	-10.231384	116.091606	28.128597	36.763771	117.345253	33.098791	13.2661935	116.7184295	-80.463231	-0.297055500000001	114.0535585
-2.92083	30.285231	118.131065	-23.699392	6.628051	115.313248	38.160625	-10.219909	116.548935	28.241018	36.794579	117.587753	33.2008215	13.287335	117.068344	-80.5996055	-0.0312329999999985	113.558152
-1.577227	29.862499	118.212318	-23.675589	6.719634	115.260109	38.218124	-10.182156	116.795349	28.32489	36.806763	117.717026	33.271507	13.3123035	117.2561875	-80.622685	0.126964500000001	113.2640305
-0.173044	29.347097	118.265556	-23.696537	6.796241	115.287521	38.294411	-10.155053	117.023254	28.429893	36.835197	117.79686	33.362152	13.340072	117.410057	-80.755226	0.252410000000001	113.164985
1.087925	28.900299	118.379379	-23.65789	6.897073	115.32283	38.356323	-10.126768	117.272507	28.537861	36.86771	117.908501	33.447092	13.370471	117.590504	-80.762872	0.423674999999998	113.055156
2.311242	28.429249	118.525925	-23.628214	6.960408	115.39917	38.436031	-10.068058	117.515907	28.640196	36.916103	118.015793	33.5381135	13.4240225	117.76585	-80.7945415	0.496793500000001	113.03249
3.509427	27.942091	118.687263	-23.597073	7.061166	115.501472	38.505524	-10.016043	117.758049	28.715086	36.986141	118.128624	33.610305	13.485049	117.9433365	-80.804451	0.637282999999998	113.0596075
4.697325	27.431662	118.876938	-23.566114	7.174596	115.622368	38.550968	-9.943192	118.005455	28.799665	37.088055	118.259117	33.6753165	13.5724315	118.132286	-80.8075445	0.776760500000002	113.11245
6.243445	26.702686	119.139549	-23.554859	7.390478	115.768524	38.647633	-9.783055	118.371964	28.899441	37.260742	118.440331	33.773537	13.7388435	118.4061475	-80.883255	1.0421125	113.1309005
7.226083	26.233717	119.302155	-23.514458	7.541153	115.858932	38.701439	-9.673257	118.620552	28.953344	37.382786	118.538353	33.8273915	13.8547645	118.5794525	-80.8563075	1.2275415	113.1384115
8.232993	25.74876	119.472763	-23.470327	7.704502	115.942383	38.764835	-9.58737	118.859375	29.01301	37.50032	118.624565	33.8889225	13.956475	118.74197	-80.8295765	1.452529	113.142796
9.09631	25.268278	119.626282	-23.44714	7.821093	115.999756	38.811199	-9.488014	119.088699	29.085857	37.612488	118.697998	33.948528	14.062237	118.8933485	-80.842808	1.579949	113.1061635
9.910199	24.831686	119.814194	-23.408232	7.958153	116.073265	38.871449	-9.420867	119.317291	29.164011	37.697502	118.764221	34.01773	14.1383175	119.040756	-80.834194	1.7779885	113.105774
10.65998	24.362303	120.004448	-23.354586	8.097068	116.188988	38.916641	-9.344936	119.517624	29.25458	37.790909	118.845215	34.0856105	14.2229865	119.1814195	-80.7947825	1.9711495	113.1965565
11.402128	23.868591	120.190384	-23.324875	8.212146	116.314026	39.0023	-9.273965	119.674995	29.34725	37.880459	118.938148	34.174775	14.303247	119.3065715	-80.824525	2.121045	113.3214805
12.383238	23.216887	120.486298	-23.225365	8.370922	116.505096	39.136742	-9.197137	119.877411	29.473015	37.981289	119.044197	34.3048785	14.392076	119.460804	-80.7556085	2.349768	113.549388
12.899333	22.748522	120.641815	-23.165503	8.477088	116.589012	39.176899	-9.156278	119.992104	29.550529	38.042953	119.084671	34.363714	14.4433375	119.5383875	-80.69472	2.5108385	113.6396365
13.383533	22.344496	120.755386	-23.137022	8.575625	116.664848	39.190651	-9.10317	120.086334	29.633131	38.090546	119.153992	34.411891	14.493688	119.620163	-80.685935	2.657562	113.709533
13.778961	21.982735	120.894005	-23.11256	8.694371	116.701256	39.185371	-9.03704	120.152512	29.72187	38.13887	119.212364	34.4536205	14.550915	119.682438	-80.6787405	2.837827	113.720074
14.14257	21.616606	121.009529	-23.086639	8.843612	116.690681	39.19788	-8.953521	120.258308	29.797098	38.220581	119.266823	34.497489	14.63353	119.7625655	-80.670767	3.053694	113.6187965
14.47251	21.248394	121.078964	-23.079275	8.992724	116.659393	39.213821	-8.854	120.34494	29.871819	38.308331	119.296219	34.54282	14.7271655	119.8205795	-80.70137	3.2582825	113.4982065
14.74335	20.89781	121.100632	-23.039515	9.191242	116.637001	39.230629	-8.746645	120.450928	29.951303	38.411709	119.275497	34.590966	14.832532	119.8632125	-80.669996	3.549952	113.4107895
15.072276	20.398312	121.071877	-22.941898	9.480942	116.650055	39.290279	-8.58761	120.592949	30.109194	38.543373	119.130943	34.6997365	14.9778815	119.861946	-80.5835325	3.9840025	113.438164
15.202459	20.111422	121.043457	-22.882336	9.640768	116.735062	39.353256	-8.485143	120.611237	30.21698	38.613365	119.02504	34.785118	15.064111	119.8181385	-80.54979	4.217425	113.6519855
15.294189	19.801067	121.019341	-22.756573	9.763118	116.813301	39.440887	-8.415363	120.662979	30.308903	38.685181	118.958839	34.874895	15.134909	119.810909	-80.388041	4.391327	113.815693
15.332826	19.49374	121.04808	-22.671669	9.888845	116.908218	39.532589	-8.308694	120.633461	30.389095	38.78804	118.946251	34.960842	15.239673	119.789856	-80.30418	4.538017	114.02658
15.291513	19.213903	121.039223	-22.593185	9.986806	116.945251	39.639618	-8.187966	120.607201	30.8314	38.743362	118.762924	35.235509	15.277698	119.6850625	-80.421879	4.695914	114.2054395
15.162539	18.912689	120.991936	-22.529749	10.090427	116.945992	39.738338	-8.030427	120.563377	30.439749	39.067955	118.930794	35.0890435	15.518764	119.7470855	-80.1485415	4.66209	114.1448985
15.043895	18.590946	120.869789	-22.479769	10.240098	116.92482	39.815094	-7.833704	120.483803	30.449625	39.237247	118.91153	35.1323595	15.7017715	119.6976665	-80.0918975	4.7784245	114.1519735
15.110436	18.06212	120.544037	-22.402342	10.465359	116.844765	39.941536	-7.553426	120.410118	30.475506	39.479187	118.856682	35.208521	15.9628805	119.6334	-80.013205	4.9678375	114.05613
14.519921	17.834352	120.636795	-22.312292	10.616998	116.800774	40.021942	-7.37564	120.350334	30.513647	39.641697	118.823448	35.2677945	16.1330285	119.586891	-79.8923785	5.1009675	114.014657
14.193438	17.504435	120.525085	-22.234322	10.77489	116.748749	40.121159	-7.218651	120.304466	30.558422	39.803841	118.792679	35.3397905	16.292595	119.5485725	-79.8084345	5.257185	113.9489255
13.856545	17.18236	120.34861	-22.151541	10.940386	116.734695	40.226318	-7.0698	120.270958	30.615595	39.960949	118.704048	35.4209565	16.4455745	119.487503	-79.7240385	5.4351975	113.981887
13.473706	16.856831	120.21656	-22.057655	11.088452	116.75061	40.315861	-6.928702	120.247971	30.698761	40.090729	118.588547	35.507311	16.5810135	119.418259	-79.622621	5.5958905	114.082961
12.996459	16.461258	120.101212	-21.968788	11.242532	116.793182	40.413101	-6.82181	120.256233	30.792131	40.196465	118.415489	35.602616	16.6873275	119.335861	-79.540192	5.7977365	114.250503
12.51367	16.041405	119.960167	-21.862431	11.368413	116.817703	40.505264	-6.740378	120.309509	30.895176	40.277931	118.238403	35.70022	16.7687765	119.273956	-79.425082	5.9680495	114.36145
11.619017	15.473684	119.866684	-21.727016	11.508817	116.829666	40.614422	-6.668404	120.408035	31.060621	40.367043	117.999939	35.8375215	16.8493195	119.203987	-79.2915535	6.1683145	114.455345
10.985203	15.084545	119.725952	-21.641226	11.598798	116.827606	40.653885	-6.588863	120.475624	31.547768	40.25803	117.670975	36.1008265	16.8345835	119.0732995	-79.3832785	6.3630125	114.5819125
10.322544	14.708456	119.579025	-21.572306	11.67028	116.869843	40.685265	-6.49908	120.430946	31.618973	40.334858	117.534294	36.152119	16.917889	118.98262	-79.296731	6.422671	114.757066
9.591583	14.282857	119.393387	-21.504446	11.721078	116.965462	40.75808	-6.383101	120.257439	31.249693	40.604427	117.667366	36.0038865	17.110663	118.9624025	-79.0127785	6.331493	114.9685215
8.772543	13.960028	119.282654	-21.409071	11.811089	117.113937	40.868668	-6.239652	120.017731	31.238756	40.769154	117.710342	36.053712	17.264751	118.8640365	-78.871854	6.357427	115.3638375
7.922169	13.594593	119.150864	-21.33733	11.908044	117.319893	40.973049	-6.050216	119.733307	31.618568	40.814556	117.61248	36.2958085	17.38217	118.6728935	-78.9704685	6.433918	115.9668925
7.092073	13.281749	119.05069	-21.277866	12.049664	117.614487	41.067883	-5.808486	119.437393	31.159878	41.253292	117.967567	36.1138805	17.722403	118.70248	-78.6696125	6.376925	116.526494
5.721368	12.752292	118.954918	-21.163252	12.380007	118.139473	41.165955	-5.419499	118.95472	31.115267	41.69796	118.264259	36.140611	18.1392305	118.6094895	-78.467115	6.6207835	117.6694565
4.782465	12.327674	118.966499	-21.094603	12.698798	118.60083	41.181297	-5.130291	118.614769	31.081264	42.026691	118.519363	36.1312805	18.4482	118.567066	-78.3204865	6.949396	118.634594
3.861503	11.929262	119.013702	-21.094898	13.052173	119.153465	41.1469	-4.78741	118.270386	31.461859	42.224949	118.634674	36.3043795	18.7187695	118.45253	-78.4941755	7.3855765	119.8544
2.921526	11.412313	119.072845	-21.100212	13.453441	119.680809	41.107391	-4.443632	117.947029	31.011795	42.75309	119.157806	36.059593	19.154729	118.5524175	-78.260017	7.752153	120.8092005
2.024713	10.859356	119.214592	-20.91094	13.704294	120.174805	41.09211	-4.077328	117.687187	30.969147	43.134644	119.513824	36.0306285	19.528658	118.6005055	-77.8525085	7.87993	121.7491045
1.131788	10.220646	119.250465	-20.982821	14.096813	120.3377	41.106606	-3.751157	117.544464	30.942383	43.48299	119.8293	36.0244945	19.8659165	118.686882	-77.9901365	8.3277095	121.988518
0.316321	9.479852	119.27961	-21.000151	14.482872	120.528641	41.089828	-3.467166	117.512474	31.364712	43.632023	119.861755	36.22727	20.0824285	118.6871145	-78.227572	8.8833155	122.3701675
-0.913402	8.196259	119.263138	-21.053196	15.022109	120.686554	41.055222	-3.207089	117.702774	31.05121	44.118412	120.025169	36.053216	20.4556615	118.8639715	-78.159608	9.5885565	122.5091365
-1.650594	7.209423	119.182907	-21.083216	15.314205	120.589569	40.993523	-3.13833	117.906235	31.502178	44.077938	119.633415	36.2478505	20.469804	118.769825	-78.4142825	10.158606	122.409313
-2.397552	6.174057	119.136894	-21.141548	15.555063	120.457802	40.925694	-3.114915	118.103722	31.526726	44.109612	119.31636	36.22621	20.4973485	118.710041	-78.509306	10.6127775	122.205563
-3.077265	4.963671	119.10685	-21.110229	15.682512	120.353844	40.854549	-3.142499	118.331886	31.55785	44.074867	118.930771	36.2061995	20.466184	118.6313285	-78.4266575	10.89884	122.0763595
-3.759055	3.752354	119.14859	-21.211721	15.778859	120.203255	40.768436	-3.133254	118.615761	31.161526	44.145279	118.696953	35.964981	20.5060125	118.656357	-78.388423	11.0517055	121.750153
-4.40469	2.49857	119.1744	-21.218487	15.71841	120.094261	40.746971	-3.232686	118.888977	31.583252	43.865746	118.090652	36.1651115	20.31653	118.4898145	-78.6020855	11.12029	121.6987075
-4.998191	1.145033	119.355141	-21.28853	15.68473	119.934799	40.724567	-3.298344	119.185959	31.622822	43.707458	117.714157	36.1736945	20.204557	118.450058	-78.7507545	11.164903	121.41954
-5.815976	-0.891636	119.682442	-21.301252	15.500977	119.65934	40.724987	-3.440705	119.824776	31.679218	43.431564	117.066513	36.2021025	19.9954295	118.4456445	-78.8046065	11.0065245	120.8730355
-6.4651	-2.112326	119.960892	-21.298401	15.332047	119.443474	40.659473	-3.545242	120.204605	31.73605	43.196442	116.655098	36.1977615	19.8256	118.4298515	-78.7945635	10.838494	120.4570965
-6.909176	-3.561866	120.155128	-21.308458	15.113168	119.273186	40.59272	-3.697379	120.523026	31.795362	42.942478	116.220047	36.194041	19.6225495	118.3715365	-78.810957	10.6037865	120.1748355
-7.478717	-4.839488	120.295921	-21.293165	14.876215	119.150078	40.540157	-3.889173	120.743225	31.867212	42.668381	115.866676	36.2036845	19.389604	118.3049505	-78.7900145	10.362826	119.9952055
-7.932739	-6.148666	120.343987	-21.246494	14.592622	119.040466	40.493763	-4.037295	120.877205	31.525061	42.545776	115.840027	36.009412	19.2542405	118.358616	-78.5024	9.9310035	119.722316
-8.367561	-7.248873	120.377586	-21.194359	14.315616	118.953011	40.5266	-4.304367	121.020447	31.599072	42.294556	115.659187	36.062836	18.9950945	118.339817	-78.451554	9.6361375	119.566205
-8.835193	-8.429055	120.422768	-21.143583	14.023415	118.86554	40.539577	-4.500876	121.092819	32.079479	41.890507	115.388847	36.309528	18.6948155	118.240833	-78.596694	9.3520145	119.490247
-9.573124	-10.045325	120.335426	-21.061682	13.656987	118.669716	40.59914	-4.753853	121.195671	32.200241	41.591339	115.327774	36.3996905	18.418743	118.2617225	-78.5230545	8.895231	119.0777095
-10.062716	-11.036547	120.241653	-21.006985	13.453356	118.496346	40.603207	-4.865312	121.265327	32.296192	41.424805	115.229759	36.4496995	18.2797465	118.247543	-78.4636695	8.6269655	118.745149
-10.552653	-11.8367	120.072174	-20.948477	13.278415	118.332123	40.603699	-4.970142	121.202812	32.334488	41.291084	115.167679	36.4690935	18.160471	118.1852455	-78.3660475	8.396359	118.4790005
-11.054942	-12.756419	119.812355	-20.899113	13.116246	118.174156	40.599094	-5.079602	121.085594	31.982079	41.332008	115.254684	36.2905865	18.126203	118.170139	-78.0888125	8.106289	118.178173
-11.578073	-13.511284	119.522324	-20.871693	12.975182	118.02771	40.615784	-5.162138	120.901573	32.382023	41.098965	115.00518	36.4989035	17.9684135	117.9533765	-78.2422895	7.9819505	118.1020435
-12.097404	-14.235374	119.292572	-20.83868	12.863718	117.883728	40.629654	-5.241477	120.776413	32.390671	41.040459	115.013969	36.5101625	17.899491	117.895191	-78.1875225	7.827945	117.872265
-12.648632	-14.926152	119.115593	-20.85323	12.763119	117.742584	40.635094	-5.331362	120.69532	32.374725	40.962112	115.024117	36.5049095	17.815375	117.8597185	-78.2113695	7.710863	117.6254495
-13.504237	-15.710073	119.238213	-20.9177	12.664665	117.536949	40.579029	-5.400968	120.809113	32.358368	40.843147	114.817307	36.4686985	17.7210895	117.81321	-78.3040985	7.6082405	117.260688
-13.863457	-16.450548	119.420853	-20.977549	12.600649	117.453049	40.488617	-5.449809	120.958939	32.30534	40.738773	114.531754	36.3969785	17.644482	117.7453465	-78.3520765	7.556816	117.1607515
-14.685629	-16.784338	119.845978	-21.076702	12.526481	117.393364	40.381363	-5.522355	121.095741	32.228569	40.597321	114.227852	36.304966	17.537483	117.6617965	-78.45837	7.515479	117.1249315
-15.299198	-17.164551	120.147995	-21.179022	12.407152	117.358398	40.275162	-5.607998	121.290031	32.156364	40.430035	113.920303	36.215763	17.4110185	117.605167	-78.573807	7.4032855	117.111629
-15.893091	-17.536837	120.372894	-21.289284	12.261365	117.314697	40.168236	-5.735628	121.44178	32.082481	40.250198	113.650169	36.1253585	17.257285	117.5459745	-78.7039265	7.265445	117.0834195
-16.522867	-17.826704	120.482948	-21.403612	12.096737	117.243813	40.059044	-5.811729	121.569099	31.971386	40.093075	113.45607	36.015215	17.140673	117.5125845	-78.822439	7.052801	116.9750415
-17.210688	-18.097763	120.476959	-21.500744	11.888986	117.166458	39.969887	-5.879536	121.643448	31.838903	39.975811	113.33709	35.904395	17.0481375	117.490269	-78.905883	6.7298345	116.842647
-18.265305	-18.40416	120.309975	-21.595774	11.567147	117.118195	39.855743	-5.939504	121.627365	NaN	NaN	NaN	NaN	NaN	NaN	NaN	NaN	NaN
-18.902634	-18.524723	120.102951	-21.645227	11.347106	117.188194	39.796844	-5.925844	121.571144	31.123552	39.980312	113.589134	35.460198	17.027234	117.580139	-78.750652	5.666978	116.796249
-19.533148	-18.620205	119.769585	-21.663549	11.155224	117.291275	39.809601	-5.997778	121.404373	31.399605	39.82188	113.621246	35.604603	16.912051	117.5128095	-78.931701	5.398397	117.0697405
-20.258478	-18.658375	119.391922	-21.715982	10.993036	117.416779	39.790878	-5.988958	121.255478	31.280651	39.870701	113.906792	35.5357645	16.9408715	117.581135	-78.9677285	5.0452005	117.252423
-20.940113	-18.637074	119.056572	-21.752018	10.842972	117.548607	39.77705	-5.984193	121.05526	31.162846	39.935837	114.214386	35.469948	16.975822	117.634823	-78.973984	4.710122	117.462391
-21.759424	-18.531694	118.731499	-21.78574	10.769015	117.654625	39.756523	-5.984972	120.840302	31.017843	40.016605	114.494255	35.387183	17.0158165	117.6672785	-78.958663	4.5222135	117.6419715
-22.585794	-18.418272	118.433212	-21.886467	10.685224	117.729797	39.674915	-5.9478	120.639038	30.883699	40.115627	114.744278	35.279307	17.0839135	117.691658	-79.052241	4.2865345	117.767936
-23.803507	-18.236591	117.970749	-22.043745	10.608908	117.835854	39.501308	-5.917145	120.339188	30.627388	40.192215	115.086594	35.064348	17.137535	117.712891	-79.151838	4.080281	117.958817
-24.715248	-18.095921	117.751015	-22.212885	10.551966	117.908691	39.347485	-5.890289	120.171692	30.46884	40.219097	115.305832	34.9081625	17.164404	117.738762	-79.3339325	3.939528	118.07862
-25.633043	-17.958805	117.54538	-22.371702	10.489895	117.973984	39.192524	-6.009348	120.015503	30.307255	40.196449	115.534172	34.7498895	17.0935505	117.7748375	-79.4932935	3.8862395	118.1731305
-26.587597	-17.814051	117.440842	-22.529253	10.433373	118.04541	38.991653	-6.089412	119.896278	30.165407	40.120888	115.718964	34.57853	17.015738	117.807621	-79.637036	3.851008	118.283199
-27.594713	-17.685799	117.424187	-22.712704	10.401339	118.123581	38.792454	-6.228093	119.822563	29.673502	40.181313	116.020844	34.232978	16.97661	117.9217035	-79.658386	3.826068	118.3254585
-28.587643	-17.572119	117.425247	-22.835617	10.373075	118.148865	38.574451	-6.359185	119.780266	29.983473	39.907375	115.90033	34.278962	16.774095	117.840298	-79.950196	3.972055	118.457432
-29.552374	-17.498566	117.400993	-23.007526	10.325223	118.144539	38.374554	-6.494	119.76107	29.921114	39.785065	115.876198	34.147834	16.6455325	117.818634	-80.162886	4.0049135	118.470444
-31.044287	-17.417816	117.37915	-23.214029	10.277945	118.049202	38.135235	-6.697191	119.764725	NaN	NaN	NaN	NaN	NaN	NaN	NaN	NaN	NaN
-32.120792	-17.335335	117.410934	-23.332764	10.228719	117.954216	37.983089	-6.831822	119.774391	29.310888	39.600384	115.703056	33.6469885	16.384281	117.7387235	-80.3125165	4.073157	118.1697085
-33.161041	-17.289154	117.465607	-23.451311	10.219247	117.836037	37.847267	-6.949548	119.781509	29.23634	39.466316	115.442513	33.5418035	16.258384	117.612011	-80.4444255	4.18011	118.060063
-34.174683	-17.223719	117.497696	-23.536125	10.212107	117.712746	37.711506	-7.036645	119.788025	29.53797	39.184525	114.94709	33.624738	16.07394	117.3675575	-80.696988	4.350274	118.0579345
-35.203636	-17.159637	117.5504	-23.613964	10.185619	117.621613	37.604843	-7.090841	119.807312	29.065586	39.257484	114.790619	33.3352145	16.0833215	117.2989655	-80.5631425	4.2879165	117.9442605
-36.192585	-17.114653	117.630791	-23.660566	10.164775	117.525795	37.520721	-7.130595	119.808372	28.958439	39.185642	114.443542	33.23958	16.0275235	117.125957	-80.560712	4.3020265	117.925633
-37.240986	-16.991171	117.777191	-23.706301	10.113355	117.481232	37.474934	-7.149734	119.779312	28.906277	38.59383	114.161636	33.1906055	15.722048	116.970474	-80.6032075	4.504662	117.99199
-38.731476	-16.841175	117.993179	-23.765812	9.945822	117.459419	37.387657	-7.196642	119.748344	NaN	NaN	NaN	NaN	NaN	NaN	NaN	NaN	NaN
-39.74847	-16.751429	118.216232	-23.833187	9.788191	117.486099	37.343876	-7.254947	119.751251	NaN	NaN	NaN	NaN	NaN	NaN	NaN	NaN	NaN
-40.758617	-16.607227	118.523743	-23.907862	9.597837	117.542252	37.307678	-7.31882	119.758896	NaN	NaN	NaN	NaN	NaN	NaN	NaN	NaN	NaN
-41.798458	-16.421185	118.92923	-23.989368	9.408039	117.564713	37.249363	-7.378398	119.795624	NaN	NaN	NaN	NaN	NaN	NaN	NaN	NaN	NaN
-42.831982	-16.157867	119.324203	-24.089769	9.18782	117.561981	37.187836	-7.472641	119.840668	NaN	NaN	NaN	NaN	NaN	NaN	NaN	NaN	NaN
-43.912636	-15.887769	119.668434	-24.217861	8.962109	117.571899	37.107449	-7.602669	119.85247	NaN	NaN	NaN	NaN	NaN	NaN	NaN	NaN	NaN
-44.934566	-15.532203	119.927887	-24.333931	8.70414	117.60157	37.009232	-7.731697	119.803093	NaN	NaN	NaN	NaN	NaN	NaN	NaN	NaN	NaN
-46.436161	-14.895712	120.292755	-24.489761	8.316041	117.723885	36.872803	-7.907053	119.556259	27.520842	37.537682	111.42746	32.1968225	14.8153145	115.4918595	-81.1763445	1.8167675	119.9559105
-47.486851	-14.380927	120.517883	-24.56999	8.068396	117.910858	36.78582	-7.97642	119.241859	27.248985	37.516819	111.316612	32.0174025	14.7701995	115.2792355	-81.1573825	1.3665925	120.5424805
-48.43803	-13.752901	120.845963	-24.63744	7.869825	118.170784	36.700504	-8.004931	118.838776	26.742315	37.362377	111.416328	31.7214095	14.678723	115.127552	-80.9962895	1.060927	121.214016
-49.367943	-13.076154	121.258865	-24.782757	7.702033	118.547928	36.575119	-7.986783	118.419922	26.572832	37.718117	111.468147	31.5739755	14.865667	114.9440345	-81.1394895	0.538399	122.1518215
-50.315811	-12.314377	121.604454	-24.917212	7.589927	118.889153	36.443237	-7.942022	118.081413	26.198721	37.861694	111.727234	31.320979	14.959836	114.9043235	-81.155403	0.220018000000001	122.8739825
-51.183922	-11.453407	121.858788	-25.087845	7.450591	119.237007	36.302155	-7.885102	117.828003	25.850597	38.049828	112.039879	31.076376	15.082363	114.933941	-81.252066	-0.181180999999999	123.540073
-52.075768	-10.566208	121.992043	-25.288326	7.316045	119.493462	36.14838	-7.86792	117.616798	25.546545	38.204967	112.414101	30.8474625	15.1685235	115.0154495	-81.4241145	-0.536433500000003	123.9714745
-53.296852	-9.163233	121.960556	-25.576105	7.091825	119.719025	35.87487	-7.902716	117.370377	25.198565	38.390957	112.953804	30.5367175	15.2441205	115.1620905	-81.6889275	-1.0604705	124.2759595
-54.038143	-8.125995	121.907532	-25.780655	6.955884	119.770607	35.668041	-7.998765	117.130432	25.029663	38.486145	113.303688	30.348852	15.24369	115.21706	-81.910162	-1.331922	124.324154
-54.65218	-7.34157	122.043823	-26.140034	7.003574	120.081841	35.423359	-8.116793	116.798843	NaN	NaN	NaN	NaN	NaN	NaN	NaN	NaN	NaN
-55.284958	-6.092784	121.973709	-26.162342	6.841462	119.999573	35.119293	-8.196267	116.377602	24.765638	38.588535	113.808548	29.9424655	15.196134	115.093075	-82.2671495	-1.51321	124.906071
-55.914104	-4.903608	122.235062	-26.305309	6.858067	120.094559	34.815166	-8.244617	115.884163	24.641386	38.679756	113.97438	29.728276	15.2175695	114.9292715	-82.338894	-1.5014355	125.2598465
-56.392056	-3.780969	122.405533	-26.465654	6.896024	120.173347	34.530479	-8.253583	115.370872	24.520412	38.755333	114.113411	29.5254455	15.250875	114.7421415	-82.4567535	-1.458827	125.6045525
-56.869228	-2.618073	122.672691	-26.61108	6.999591	120.25058	34.256069	-8.252585	114.874825	24.400824	38.826931	114.217743	29.3284465	15.287173	114.546284	-82.5506065	-1.287991	125.954876
-57.386303	-0.867322	123.1492	-26.781961	7.119245	120.32151	33.862457	-8.229364	114.220322	24.238836	38.946175	114.320946	29.0506465	15.3584055	114.270634	-82.6145685	-1.1199155	126.372386
-57.671131	0.293446	123.234436	-26.89776	7.158441	120.390259	33.611084	-8.236998	113.831535	24.537762	39.397396	114.107391	29.074423	15.580199	113.969463	-82.869943	-1.263317	126.811055
-57.863892	1.361014	123.425102	-27.021049	7.180774	120.404144	33.392635	-8.253444	113.487122	24.43808	39.421463	114.18351	28.9153575	15.5840095	113.835316	-82.9574555	-1.2224615	126.972972
-57.942055	2.47815	123.539864	-27.08469	7.174736	120.408119	33.215023	-8.277208	113.269577	24.373581	39.407753	114.270378	28.794302	15.5652725	113.7699775	-82.963682	-1.2158005	127.0462605
-58.163071	3.751934	123.686691	-27.181923	7.133189	120.40416	33.096096	-8.325102	113.108658	23.876699	39.532192	114.564171	28.4863975	15.603545	113.8364145	-82.8502435	-1.337167	126.9719055
-57.775097	4.588984	123.448685	-27.264994	7.155996	120.363144	33.025257	-8.365078	113.0578	23.884525	39.511448	114.685486	28.454891	15.573185	113.871643	-82.984879	-1.261193	126.854645
-57.564278	5.593485	123.291328	-27.277243	7.136684	120.269691	32.997383	-8.42553	113.067207	24.383787	39.37878	114.546265	28.690585	15.476625	113.806736	-83.245071	-1.203257	126.732646
-57.107498	7.106927	122.794769	-27.297323	7.141873	119.977615	33.038788	-8.555305	113.127365	24.507704	39.34325	114.480553	28.773246	15.3939725	113.803959	-83.367892	-1.1102265	126.151271
-56.718044	8.087955	122.258652	-27.242268	7.111579	119.664398	33.125469	-8.642059	113.223122	24.142384	39.411484	114.506577	28.6339265	15.3847125	113.8648495	-83.1184625	-1.1615545	125.4639465
-56.215668	9.059765	121.414673	-27.170408	7.151377	119.214462	33.259972	-8.731792	113.353661	24.285933	39.351963	114.348373	28.7729525	15.3100855	113.851017	-83.1137685	-1.0073315	124.577907
-55.907505	10.275338	120.456551	-27.125832	7.17842	118.574402	33.425026	-8.843594	113.526443	24.530798	38.745773	114.177063	28.977912	14.9510895	113.851753	-83.229576	-0.5942495	123.297051
-55.306156	11.29803	119.142822	-27.096493	7.22791	117.747391	33.564163	-8.993552	113.649666	24.734715	38.637661	113.888023	29.149439	14.8220545	113.7688445	-83.342425	-0.366234500000001	121.7259375
-54.662979	12.343596	117.707764	-27.062141	7.317948	116.861893	33.634178	-9.123774	113.664734	24.943575	38.52253	113.516045	29.2888765	14.699378	113.5903895	-83.4131585	-0.0634820000000023	120.1333965
-53.975147	13.427673	116.551605	-27.104929	7.510389	116.163322	33.620129	-9.23316	113.57962	25.120008	38.442982	113.043297	29.3700685	14.604911	113.3114585	-83.5799265	0.415866999999999	119.0151855
-52.887718	15.117356	115.832779	-26.868937	7.670449	115.337929	33.54541	-9.302088	113.034737	25.323009	38.351654	112.483238	29.4342095	14.524783	112.7589875	-83.1720835	0.816114999999996	117.9168705
-52.073895	16.291367	115.841248	-26.875717	7.797301	115.323341	33.553143	-9.25555	112.654617	25.456202	38.350201	112.327957	29.5046725	14.5473255	112.491287	-83.2561065	1.0472765	118.155395
-51.231426	17.443502	116.058907	-26.356062	7.621264	115.156265	33.634884	-9.134242	112.410461	25.591187	38.448322	112.406181	29.6130355	14.65704	112.408321	-82.3251595	0.585488000000002	117.904209
-50.440735	18.574762	116.354202	-26.43128	7.929373	115.417603	33.75885	-8.984232	112.281715	25.713312	38.611603	112.688591	29.736081	14.8136855	112.485153	-82.598641	1.0450605	118.350053
-49.556995	19.773193	116.624489	-26.325665	8.017567	115.59861	33.886154	-8.835167	112.258354	25.782225	38.801086	113.044907	29.8341895	14.9829595	112.6516305	-82.4855195	1.0521745	118.5455895
-48.6703	20.944466	116.787674	-26.274765	8.079153	115.751015	34.000805	-8.691864	112.291527	25.809366	38.940765	113.406441	29.9050855	15.1244505	112.848984	-82.4546155	1.0338555	118.653046
-47.84481	22.148575	116.782677	-26.250246	8.127395	115.810799	34.1092	-8.614058	112.401939	NaN	NaN	NaN	NaN	NaN	NaN	NaN	NaN	NaN
-46.502827	23.993549	116.521683	-25.995291	7.99931	115.677811	34.260513	-8.618891	112.611702	26.318323	39.504715	113.518158	30.289418	15.442912	113.06493	-82.28	0.555708000000001	118.290692
-45.575268	25.234461	116.229988	-26.179367	8.190581	115.634201	34.297943	-8.695735	112.705208	NaN	NaN	NaN	NaN	NaN	NaN	NaN	NaN	NaN
-44.670876	26.464987	116.019646	-25.904423	7.928386	115.436806	34.3302	-8.834414	112.722549	26.079866	38.975109	113.518379	30.205033	15.0703475	113.120464	-82.013879	0.786424499999999	117.753148
-43.68161	27.701817	115.823532	-26.053446	8.064151	115.4086	34.369545	-8.974438	112.667084	26.190149	38.865616	113.376274	30.279847	14.945589	113.021679	-82.386739	1.182713	117.795521
-42.715618	28.937717	115.724693	-25.930006	7.951534	115.350327	34.424404	-9.106924	112.627449	26.317751	38.760578	113.328194	30.3710775	14.826827	112.9778215	-82.2310895	1.076241	117.7228325
-41.799782	30.213129	115.838028	-25.826628	7.851726	115.371284	34.499462	-9.188797	112.585518	26.468197	38.690712	113.40023	30.4838295	14.7509575	112.992874	-82.1370855	0.952494500000002	117.749694
-40.830982	31.499914	116.045471	-25.71472	7.752934	115.42807	34.614719	-9.189924	112.519585	26.57963	38.714336	113.662361	30.5971745	14.762206	113.090973	-82.0266145	0.743661999999997	117.765167
-39.42263	33.443256	116.639099	-25.590572	7.632894	115.511574	34.777645	-9.051792	112.362419	26.660585	38.91774	114.381004	30.719115	14.932974	113.3717115	-81.900259	0.332813999999999	117.6514365
-38.485317	34.754501	117.182098	-25.573954	7.610714	115.57679	34.884785	-8.881112	112.227837	26.633701	38.988304	115.061188	30.759243	15.053596	113.6445125	-81.907151	0.167832000000001	117.5090675
-37.576763	36.074467	117.790497	-25.575403	7.61427	115.608643	34.976284	-8.658255	112.125755	26.638401	39.165531	115.799858	30.8073425	15.253638	113.9628065	-81.9581485	-0.0250979999999998	117.2544795
-36.68523	37.364056	118.450714	-25.622187	7.708292	115.628563	35.099922	-8.417591	112.100075	27.050829	39.725983	116.391396	31.0753755	15.654196	114.2457355	-82.3197495	-0.237611999999999	117.0113905
-35.797302	38.623119	119.005051	-25.646358	7.768335	115.514885	35.259056	-8.194304	112.144806	26.615789	39.959957	117.515121	30.9374225	15.8828265	114.8299635	-82.2301385	-0.346156499999999	116.1998065
-34.945019	39.802444	119.605827	-25.709448	7.899173	115.322281	35.405071	-7.984665	112.234077	26.612013	40.054424	118.433395	31.008542	16.0348795	115.333736	-82.427438	-0.236533499999998	115.310826
-33.820663	40.816257	119.979027	-25.814131	8.045956	115.080933	35.503395	-7.796067	112.284019	26.611986	40.144585	119.287704	31.0576905	16.174259	115.7858615	-82.6859525	-0.0823469999999986	114.3760045
-32.582272	42.373024	120.644142	-25.850313	8.324125	114.877716	35.610626	-7.504553	112.336609	26.611917	40.294113	120.289955	31.1112715	16.39478	116.313282	-82.8118975	0.25347	113.44215
-32.12326	43.463295	121.083214	-25.867495	8.526201	114.787827	35.712677	-7.310039	112.44371	26.63866	40.462486	120.732071	31.1756685	16.5762235	116.5878905	-82.9106585	0.476178500000003	112.9877635
-31.030691	44.175449	121.021545	-25.832228	8.735993	114.69458	35.819611	-7.112907	112.551201	26.683208	40.641731	121.001419	31.2514095	16.764412	116.77631	-82.9158655	0.707574000000001	112.61285
-30.335188	44.910332	121.003662	-25.781111	8.940617	114.64399	35.967022	-6.968203	112.683022	26.701017	40.811459	121.101418	31.3340195	16.921628	116.89222	-82.8962415	0.959606000000001	112.39576
-29.74048	45.616665	121.077415	-25.648455	9.115648	114.628113	36.127811	-6.856311	112.821388	26.767313	40.930511	121.008827	31.447562	17.0371	116.9151075	-82.744472	1.194196	112.3411185
-28.994295	45.995964	120.838333	-25.489426	9.253952	114.673615	36.292492	-6.761686	112.925743	26.867321	41.024178	120.856812	31.5799065	17.131246	116.8912775	-82.5587585	1.376658	112.4559525
-28.391338	46.265892	120.686699	-25.330532	9.330002	114.742325	36.449844	-6.726942	113.073792	27.001881	41.076	120.699501	31.7258625	17.174529	116.8866465	-82.3869265	1.485475	112.5980035
-27.645653	46.825687	120.649719	-25.124763	9.357789	114.955284	36.683392	-6.784002	113.40313	27.629084	40.940552	120.267365	32.156238	17.078275	116.8352475	-82.405764	1.637303	113.0753205
-27.059639	47.029129	120.504547	-25.009951	9.374464	115.149452	36.806526	-6.863736	113.652	27.349789	41.074814	120.287498	32.0781575	17.105539	116.969749	-82.0980595	1.643389	113.329155
-26.55781	47.116703	120.382782	-24.934669	9.340662	115.398422	36.887417	-6.963834	113.911263	27.446339	41.039982	120.137787	32.166878	17.038074	117.024525	-82.036216	1.64325	113.772319
-25.933281	47.051479	120.122025	-24.843445	9.320548	115.635727	36.942734	-7.040037	114.139786	27.513494	41.008999	119.995674	32.228114	16.984481	117.06773	-81.915004	1.656615	114.203724
-25.475782	47.040508	119.968079	-24.844912	9.312645	115.88842	36.975857	-7.098393	114.359093	27.533716	41.000759	119.881844	32.2547865	16.951183	117.1204685	-81.9446105	1.674107	114.6563715
-25.04257	47.023182	119.785713	-24.856297	9.28898	116.097916	36.9827	-7.143667	114.565681	27.912178	40.840103	119.562592	32.447439	16.848218	117.0641365	-82.160033	1.729742	115.1316955
-24.620398	46.898956	119.63298	-24.964798	9.32579	116.362656	36.977356	-7.176715	114.714241	27.474874	40.997871	119.590775	32.226115	16.910578	117.152508	-82.155711	1.741002	115.572804
-23.863945	46.624943	119.447639	-25.021547	9.358435	116.643311	36.912468	-7.190022	114.805153	27.405861	40.992653	119.36293	32.1591645	16.9013155	117.0840415	-82.2022585	1.8155545	116.2025805
-23.860785	46.469715	119.65815	-25.002748	9.355454	116.826225	36.880856	-7.174566	114.80069	27.376921	40.993126	119.242287	32.1288885	16.90928	117.0214885	-82.1343845	1.801628	116.6309615
-23.369823	46.091854	119.829521	-24.966305	9.345097	116.935097	36.865326	-7.155392	114.762161	27.371141	41.010506	119.221054	32.1182335	16.927557	116.9916075	-82.0508435	1.762637	116.8785865
-22.520618	45.522766	119.930908	-25.013065	9.411853	117.295158	36.849087	-7.131848	114.704895	27.378998	41.052227	119.257774	32.1140425	16.9601895	116.9813345	-82.1401725	1.8635165	117.6089815
-22.267815	45.216965	120.312675	-24.869244	9.401569	117.364395	36.842163	-7.101761	114.640388	27.409908	41.106052	119.330727	32.1260355	17.0021455	116.9855575	-81.8645235	1.8009925	117.7432325
-21.686918	44.694473	120.505814	-24.847471	9.418032	117.535873	36.813534	-7.067006	114.580627	27.450804	41.15757	119.423843	32.132169	17.045282	117.002235	-81.827111	1.790782	118.069511
-21.092602	44.199432	120.752098	-24.854733	9.468977	117.672195	36.774506	-7.024386	114.509499	27.479713	41.217354	119.525375	32.1271095	17.096484	117.017437	-81.8365755	1.84147	118.326953
-20.102999	43.361507	120.899673	-24.86717	9.555202	117.83477	36.762135	-6.975951	114.504837	27.539963	41.277122	119.72979	32.151049	17.1505855	117.1173135	-81.885389	1.9598185	118.5522265
-19.379919	42.711494	120.914124	-24.842709	9.634416	117.856323	36.757912	-6.982975	114.563728	27.587955	41.303463	119.890892	32.1729335	17.160244	117.22731	-81.8583515	2.108588	118.485336
-18.666147	42.012688	120.747627	-24.977774	9.75298	117.818871	36.733547	-7.019665	114.648727	27.636927	41.312172	120.002472	32.185237	17.1462535	117.3255995	-82.140785	2.3597065	118.3121425
-17.906042	41.310776	120.485153	-24.99992	9.779095	117.499245	36.668118	-7.056764	114.711502	27.659761	41.315426	120.034149	32.1639395	17.129331	117.3728255	-82.1637795	2.428859	117.6256645
-17.117744	40.553879	120.127533	-25.034863	9.846501	117.253426	36.607204	-7.089435	114.717445	28.095623	41.113022	119.784233	32.3514135	17.0117935	117.250839	-82.4211395	2.6812085	117.256013
-16.268215	39.731865	119.755539	-25.068697	9.934555	116.993309	36.566944	-7.12267	114.701996	27.707047	41.245651	119.847282	32.1369955	17.0614905	117.274639	-82.2743895	2.8076195	116.711979
-15.442152	38.863476	119.303551	-25.012955	10.024374	116.782227	36.549126	-7.164256	114.704559	27.763725	41.206615	119.694427	32.1564255	17.0211795	117.199493	-82.1823355	3.0275685	116.364961
-14.00147	37.473537	118.666771	-24.986832	10.157702	116.549477	36.542931	-7.260293	114.801155	27.893036	41.14996	119.438805	32.2179835	16.9448335	117.11998	-82.1916475	3.3705705	115.978974
-13.099238	36.456436	118.352959	-24.926434	10.223309	116.433334	36.559814	-7.31711	114.914726	27.997484	41.074947	119.286255	32.278649	16.8789185	117.1004905	-82.131517	3.5676995	115.7661775
-12.171891	35.379787	118.078293	-24.937176	10.293215	116.444733	36.581238	-7.38685	115.080437	28.100157	40.980133	119.170067	32.3406975	16.7966415	117.125252	-82.2150495	3.7897885	115.764214
-11.205544	34.299717	117.903992	-24.858873	10.299986	116.377831	36.611877	-7.459602	115.272438	28.208702	40.88747	119.116592	32.4102895	16.713934	117.194515	-82.1280355	3.886038	115.561147
-10.188332	33.117573	117.841423	-24.807266	10.313262	116.402077	36.649372	-7.532351	115.512253	28.706663	40.602528	118.918739	32.6780175	16.5350885	117.215496	-82.2925495	4.0914355	115.588658
-9.248878	31.937441	117.773499	-24.779305	10.321713	116.408417	36.69244	-7.626005	115.807632	28.425116	40.649822	119.084724	32.558778	16.5119085	117.446178	-82.117388	4.1315175	115.370656
-8.269343	30.737989	117.732368	-24.739944	10.344518	116.344177	36.740608	-7.693818	116.125092	28.526581	40.565609	119.105164	32.6335945	16.4358955	117.615128	-82.1134825	4.2531405	115.073226
-6.829768	28.875614	117.663994	-24.742504	10.345926	116.183197	36.789654	-7.811299	116.613213	28.642542	40.451687	119.199158	32.716098	16.320194	117.9061855	-82.201106	4.371658	114.4602085
-5.9073	27.688274	117.610695	-24.719248	10.346367	116.064384	36.807056	-7.850277	116.839775	29.112255	40.218285	119.057236	32.9596555	16.184004	117.9485055	-82.3981515	4.50873	114.1802625
-4.86622	26.300377	117.585991	-24.687981	10.324229	115.968109	36.840294	-7.894547	117.022346	29.177696	40.17424	119.106079	33.008995	16.1398465	118.0642125	-82.384957	4.5086115	113.8720055
-4.030177	25.024418	117.575142	-24.63909	10.297997	115.845978	36.879543	-7.921445	117.165932	28.868818	40.283237	119.364952	32.8741805	16.180896	118.265442	-82.1523605	4.415098	113.426514
-3.127215	23.73073	117.536392	-24.568172	10.270494	115.740669	36.957394	-7.951321	117.295876	29.352007	40.07386	119.259689	33.1547005	16.0612695	118.2777825	-82.2910445	4.4797185	113.2035555
-2.205614	22.285521	117.486153	-24.450457	10.267197	115.638733	37.057774	-7.983422	117.478386	29.063114	40.207443	119.453178	33.060444	16.1120105	118.465782	-81.961358	4.4223835	112.811684
-1.374171	20.927399	117.397453	-24.356665	10.290014	115.555824	37.162251	-8.005573	117.698227	29.57629	40.003456	119.171738	33.3692705	15.9989415	118.4349825	-82.0826005	4.5810865	112.6766655
-0.161832	18.829336	117.286324	-24.179344	10.290166	115.450577	37.33091	-8.039644	118.128952	29.357836	40.124805	119.115387	33.344373	16.0425805	118.6221695	-81.703061	4.5377515	112.2789845
0.589182	17.427162	117.276695	-24.042351	10.306575	115.372658	37.443195	-8.039902	118.432762	29.86801	39.938908	118.742371	33.6556025	15.949503	118.5875665	-81.7403045	4.663647	112.1577495
1.29722	16.110559	117.309418	-23.935045	10.291936	115.292229	37.538754	-8.059512	118.718704	29.569372	40.060692	118.718079	33.554063	16.00059	118.7183915	-81.424153	4.583282	111.8660665
1.963072	14.591023	117.324829	-23.841629	10.239273	115.244583	37.641815	-8.109216	118.98526	29.653969	39.999943	118.541954	33.647892	15.9453635	118.763607	-81.33115	4.5331825	111.725559
2.586835	13.222262	117.34877	-23.769144	10.143699	115.230583	37.719131	-8.154203	119.18824	30.121601	39.771564	118.18602	33.920366	15.8086805	118.68713	-81.458654	4.4787175	111.774036
3.215525	11.894964	117.41481	-23.682877	10.03059	115.243103	37.816353	-8.216294	119.317352	30.208673	39.676033	118.06749	34.012513	15.7298695	118.692421	-81.378267	4.3313105	111.793785
3.69834	10.460696	117.488991	-23.620064	9.953102	115.266907	37.913876	-8.284543	119.435776	30.249954	39.607529	117.977585	34.081915	15.661493	118.7066805	-81.322043	4.244711	111.8271335
4.408767	8.50817	117.635384	-23.498743	9.834819	115.332771	38.030243	-8.323613	119.583603	29.910664	39.662926	118.032059	33.9704535	15.6696565	118.807831	-80.9679395	3.9999815	111.857711
4.835896	7.24299	117.72876	-23.437855	9.760453	115.393211	38.116993	-8.291004	119.761238	29.956442	39.626198	117.956902	34.0367175	15.667597	118.85907	-80.9124275	3.853309	111.927352
5.163855	5.98565	117.902885	-23.363945	9.749055	115.484261	38.228806	-8.317529	119.957863	30.380547	39.443649	117.713608	34.3046765	15.56306	118.8357355	-81.0325665	3.93505	112.1327865
5.458523	4.802178	118.111885	-23.243586	9.72965	115.542152	38.324715	-8.265532	120.248245	30.013868	39.587173	117.790649	34.1692915	15.6608205	119.019447	-80.6564635	3.7984795	112.064857
5.721991	3.697996	118.400513	-23.150057	9.730664	115.63131	38.441078	-8.211016	120.611488	30.057722	39.60527	117.676842	34.2494	15.697127	119.144165	-80.549514	3.764201	112.118455
5.885844	2.589221	118.695793	-23.208307	9.818782	115.813339	38.573223	-8.149685	120.958748	30.112255	39.618118	117.551804	34.342739	15.7342165	119.255276	-80.759353	3.9033475	112.371402
5.983962	1.538821	119.090103	-22.960794	9.718487	115.737389	38.694912	-8.117542	121.373024	30.149437	39.622505	117.459152	34.4221745	15.7524815	119.416088	-80.3437625	3.6844925	112.05869
6.070406	0.085356	119.55545	-22.815601	9.716554	115.804268	38.849987	-8.041087	121.97374	30.616314	39.467739	117.105011	34.7331505	15.713326	119.5393755	-80.3643525	3.719782	112.0691605
6.064788	-0.736378	119.761696	-22.718821	9.661352	115.885635	38.939209	-8.004558	122.271393	30.263857	39.624134	117.206779	34.601533	15.809788	119.739086	-80.039175	3.512916	112.032184
5.983413	-1.531151	119.916405	-22.628668	9.556936	115.984795	39.01601	-7.95864	122.471451	30.709127	39.447304	117.000923	34.8625685	15.744332	119.736187	-80.1199045	3.36954	112.233403
5.842315	-2.292054	120.052719	-22.538311	9.473872	116.101227	39.102718	-7.937632	122.56237	30.370287	39.598545	117.231262	34.7365025	15.8304565	119.896816	-79.8131245	3.1172875	112.305638
5.708656	-3.048449	120.035484	-22.446852	9.392486	116.182503	39.199837	-7.927217	122.576378	30.401463	39.617428	117.381111	34.80065	15.8451055	119.9787445	-79.694354	2.9398665	112.3862615
5.462628	-3.651927	119.951797	-22.368675	9.33681	116.211914	39.260887	-7.915202	122.539154	30.829021	39.50325	117.389999	35.044954	15.794024	119.9645765	-79.782304	2.879596	112.4592515
5.15404	-4.230223	119.779793	-22.32836	9.329813	116.224121	39.308735	-7.883061	122.409927	30.46109	39.721222	117.729355	34.8849125	15.9190805	120.069641	-79.5416325	2.7405455	112.378601
4.559438	-5.007813	119.405235	-22.554983	9.547937	116.423035	39.345623	-7.822789	122.124054	30.894608	39.673027	117.679665	35.1201155	15.925119	119.9018595	-80.2300815	3.170755	112.9442105
4.094857	-5.410035	119.169746	-22.247618	9.466238	116.271652	39.377937	-7.762489	121.867462	30.525728	39.898548	117.909195	34.9518325	16.0680295	119.8883285	-79.4470685	2.8644465	112.6549755
3.61024	-5.902922	118.97316	-22.182528	9.516604	116.283104	39.427612	-7.708019	121.650871	30.566698	39.960213	117.945328	34.997155	16.126097	119.7980995	-79.362211	2.907111	112.7681085
3.096048	-6.301943	118.811501	-22.110758	9.62871	116.433525	39.477253	-7.656189	121.477737	31.039274	39.850178	117.82737	35.2582635	16.0969945	119.6525535	-79.4797795	3.1604255	113.2144965
2.520965	-6.705191	118.780434	-22.020111	9.721361	116.644958	39.532219	-7.6063	121.338524	30.724087	40.046993	118.090965	35.128153	16.2203465	119.7147445	-79.168375	3.2223755	113.5751715
1.873688	-7.128823	118.799088	-21.927853	9.785749	116.905319	39.599792	-7.56921	121.24791	30.801195	40.090801	118.163086	35.2004935	16.2607955	119.705498	-79.0561995	3.3107025	114.10514
1.182055	-7.51422	118.852249	-21.881279	9.870749	117.229355	39.635063	-7.536339	121.194496	30.869574	40.13446	118.267372	35.2523185	16.2990605	119.730934	-79.0148765	3.4424375	114.727776
0.063709	-8.083588	118.960526	-21.848995	9.921024	117.732117	39.653862	-7.483448	121.057404	30.896151	40.208092	118.436775	35.2750065	16.362322	119.7470895	-78.9729965	3.479726	115.7171445
-0.668986	-8.461402	118.912506	-21.85733	9.953917	118.060242	39.643032	-7.453097	120.944092	31.284445	40.089531	118.43885	35.4637385	16.318217	119.691471	-79.1783985	3.589617	116.429013
-1.456934	-8.876521	118.84314	-21.892387	10.002029	118.335197	39.619514	-7.411654	120.827309	30.854109	40.303211	118.838654	35.2368115	16.4457785	119.8329815	-79.0215855	3.5582795	116.8374125
-2.304478	-9.297118	118.722321	-21.930655	10.006807	118.555984	39.605095	-7.354332	120.68409	30.811474	40.358097	119.089233	35.2082845	16.5018825	119.8866615	-79.0695945	3.5117315	117.2253065
-3.171129	-9.638238	118.647614	-21.933666	10.06778	118.684456	39.591331	-7.308462	120.528961	31.15777	40.26321	119.13707	35.3745505	16.477374	119.8330155	-79.2418825	3.658186	117.5358965
-3.961848	-10.157054	118.481026	-21.931332	10.108326	118.742111	39.581818	-7.244684	120.421387	30.731932	40.508812	119.41494	35.156875	16.632064	119.9181635	-79.019539	3.584588	117.5660585
-4.786516	-10.60866	118.364822	-21.978188	10.189843	118.716095	39.569889	-7.169726	120.335983	30.735081	40.59927	119.423225	35.152485	16.714772	119.879604	-79.108861	3.664914	117.552586
-6.102125	-11.401296	118.382942	-21.962877	10.394848	118.536613	39.59264	-7.158269	120.320152	31.171612	40.484764	118.966583	35.382126	16.6632475	119.6433675	-79.30788	4.1264485	117.4298585
-7.021499	-11.861466	118.574837	-21.956964	10.481908	118.358597	39.621498	-7.215373	120.363869	31.25124	40.428158	118.543816	35.436369	16.6063925	119.4538425	-79.350297	4.3574235	117.2633515
-7.910618	-12.421386	118.726028	-21.89773	10.552017	118.176353	39.624836	-7.323098	120.41848	31.30809	40.290485	118.018387	35.466463	16.4836935	119.2184335	-79.261923	4.6203405	117.1342725
-8.697006	-13.058548	118.721512	-21.855972	10.529902	118.002487	39.627232	-7.432152	120.459869	31.394226	40.126419	117.461441	35.510729	16.3471335	118.960655	-79.222673	4.7126705	117.044319
-9.635017	-13.674114	118.753662	-21.800369	10.395409	117.831505	39.645111	-7.537019	120.473053	31.469322	39.941425	116.990707	35.5572165	16.202203	118.73188	-79.1579545	4.588615	116.93113
-10.588639	-14.155706	118.78196	-21.709627	10.207455	117.693077	39.698502	-7.665623	120.426788	31.502979	39.737644	116.632065	35.6007405	16.0360105	118.5294265	-79.0199945	4.3788995	116.8567275
-11.3802	-14.75016	118.516815	-21.647442	9.972676	117.595802	39.744949	-7.774652	120.311119	31.486979	39.586468	116.39106	35.615964	15.905908	118.3510895	-78.910848	4.039444	116.8405145
-12.743441	-15.524599	118.217957	-21.56266	9.622275	117.482101	39.840233	-7.86257	120.092354	31.462553	39.44865	116.106773	35.651393	15.79304	118.0995635	-78.776713	3.45151	116.8646385
-13.702795	-15.985404	118.015602	-21.544329	9.424123	117.377686	39.889503	-7.912828	119.966019	31.413811	39.358395	116.020142	35.651657	15.7227835	117.9930805	-78.740315	3.1254625	116.7622915
-14.64883	-16.39081	117.854729	-21.523571	9.283327	117.317879	39.896671	-7.949554	119.849121	31.382402	39.279823	115.95787	35.6395365	15.6651345	117.9034955	-78.6866785	2.9015195	116.7322625
-15.617154	-16.788477	117.759285	-21.502424	9.158395	117.285904	39.903927	-7.985348	119.76545	31.370941	39.233162	115.89537	35.637434	15.623907	117.83041	-78.642282	2.692883	116.741398
-16.570942	-17.158495	117.756378	-21.484989	9.100323	117.302193	39.906647	-8.017122	119.734047	31.383566	39.208939	115.852448	35.6451065	15.5959085	117.7932475	-78.6150845	2.6047375	116.8111385
-17.564951	-17.525969	117.803551	-21.507893	9.047336	117.363777	39.904606	-8.05834	119.731583	31.38645	39.175369	115.817116	35.645528	15.5585145	117.7743495	-78.661314	2.5361575	116.9532045
-18.555052	-17.834101	117.942497	-21.481518	8.968591	117.44577	39.905651	-8.129505	119.741249	31.386875	39.12162	115.783394	35.646263	15.4960575	117.7623215	-78.609299	2.4411245	117.1292185
-20.020489	-18.307798	118.208328	-21.452431	8.834795	117.618454	39.93335	-8.274848	119.754723	31.427422	38.983379	115.678406	35.680386	15.3542655	117.7165645	-78.585248	2.3153245	117.5203435
-20.951826	-18.633163	118.384132	-21.401749	8.730945	117.737595	39.960083	-8.349039	119.744789	31.441477	38.897533	115.570412	35.70078	15.274247	117.6576005	-78.504278	2.187643	117.8175895
-21.977545	-18.901226	118.586197	-21.34412	8.60333	117.867661	39.976051	-8.424566	119.733719	31.056477	38.974285	115.623184	35.516264	15.2748595	117.6784515	-78.204504	1.9318005	118.0568705
-22.944971	-19.142099	118.803337	-21.340771	8.535006	117.924461	39.981846	-8.472439	119.743881	31.408739	38.729973	115.290428	35.6952925	15.128767	117.5171545	-78.3768345	1.941245	118.3317675
-23.894619	-19.350096	118.975082	-21.388626	8.454762	117.995201	39.946228	-8.453459	119.804359	31.330198	38.654934	115.164505	35.638213	15.1007375	117.484432	-78.415465	1.8087865	118.50597
-24.85466	-19.52688	119.126472	-21.455389	8.358007	117.998444	39.939644	-8.489426	119.837997	31.189808	38.583378	115.005135	35.564726	15.046976	117.421566	-78.475504	1.669038	118.575322
-25.893238	-19.683907	119.264427	-21.537731	8.256769	117.947876	39.885487	-8.464478	119.911789	31.02923	38.519211	114.821259	35.4573585	15.0273665	117.366524	-78.5328205	1.4861715	118.529228
-27.383533	-19.81085	119.477356	-21.73101	8.096093	117.809975	39.786747	-8.442048	119.991516	30.709064	38.421051	114.489517	35.2479055	14.9895015	117.2405165	-78.7099255	1.2026845	118.3794335
-28.373528	-19.852282	119.602982	-21.866467	8.018055	117.713776	39.688568	-8.423674	120.0308	30.096722	38.511997	114.399513	34.892645	15.0441615	117.2151565	-78.625579	0.991948499999999	118.2123955
-29.32222	-19.818419	119.757607	-22.027323	7.922684	117.64183	39.55735	-8.40448	120.055283	30.322367	38.299274	113.937126	34.9398585	14.947397	116.9962045	-78.9945045	0.897971000000002	118.2874555
-30.336216	-19.727846	119.85997	-22.17325	7.836963	117.6185	39.426601	-8.388578	120.062294	29.667774	37.796295	113.928078	34.5471875	14.7038585	116.995186	-78.8936875	0.970067500000001	118.241814
-31.336054	-19.550714	119.999435	-22.296501	7.778342	117.615654	39.308319	-8.37103	120.041153	NaN	NaN	NaN	NaN	NaN	NaN	NaN	NaN	NaN
-32.318439	-19.280361	120.102287	-22.412071	7.73463	117.619087	39.194115	-8.290748	120.027626	29.19418	37.718487	113.591072	34.1941475	14.7138695	116.809349	-79.0182895	0.755390499999999	118.428825
-33.292618	-18.977198	120.176315	-22.522316	7.717758	117.62748	39.141636	-8.286629	119.962624	29.003773	37.756874	113.505981	34.0727045	14.7351225	116.7343025	-79.1173365	0.700393499999997	118.5206575
-34.713665	-18.384583	120.037125	-22.651489	7.639892	117.622444	39.030712	-8.203452	119.848587	28.727135	37.857937	113.482323	33.8789235	14.8272425	116.665455	-79.1819015	0.452541499999999	118.579433
-35.648373	-17.9293	119.85141	-22.758553	7.574614	117.594864	38.953957	-8.156377	119.757248	28.558701	37.943996	113.498093	33.756329	14.8938095	116.6276705	-79.273435	0.255418500000001	118.5620575
-36.641468	-17.394703	119.657852	-22.893408	7.505884	117.584137	38.845371	-8.116018	119.627693	28.405651	38.042496	113.54393	33.625511	14.963239	116.5858115	-79.412327	0.0485290000000003	118.5824625
-37.627476	-16.758211	119.460236	-23.014679	7.458561	117.553123	38.718777	-8.088923	119.543747	28.268723	38.118172	113.621483	33.49375	15.0146245	116.582615	-79.523108	-0.0975024999999992	118.523631
-38.609516	-16.063663	119.224106	-23.171291	7.426795	117.541901	38.584145	-8.061751	119.477478	28.128901	38.178955	113.705811	33.356523	15.058602	116.5916445	-79.699105	-0.205012	118.4921575
-39.526581	-15.310682	119.088257	-23.326235	7.39891	117.545914	38.457291	-8.053911	119.453751	27.972626	38.246822	113.761307	33.2149585	15.0964555	116.607529	-79.8674285	-0.298635500000001	118.484299
-40.563183	-14.487268	119.112869	-23.505802	7.359105	117.606392	38.293324	-8.041261	119.400635	27.791521	38.300087	113.789558	33.0424225	15.129413	116.5950965	-80.0540265	-0.411203	118.6176875
-42.043991	-13.105562	119.420364	-23.739613	7.274625	117.993843	38.020561	-8.022543	119.225609	27.456797	38.321423	113.835785	32.738679	15.14944	116.530697	-80.217905	-0.600190000000001	119.456989
-42.974693	-12.10264	119.971725	-23.922926	7.231731	118.50914	37.810589	-7.983099	119.065002	27.183199	38.32164	113.933441	32.496894	15.1692705	116.4992215	-80.342746	-0.705808500000002	120.5190585
-43.971588	-11.043683	120.735573	-24.06502	7.206284	119.205055	37.625095	-7.918815	118.939575	26.88221	38.362251	114.142677	32.2536525	15.221718	116.541126	-80.3836925	-0.809149999999999	121.868984
-44.883263	-9.934478	121.547211	-24.245203	7.207971	119.985046	37.428429	-7.834171	118.895004	26.580269	38.445534	114.463638	32.004349	15.3056815	116.679321	-80.494755	-0.889739500000002	123.290771
-45.803123	-8.736153	122.366463	-24.432125	7.208556	120.782402	37.245853	-7.751027	118.86319	26.289139	38.55183	114.868019	31.767496	15.4004015	116.8656045	-80.631746	-0.983289500000001	124.6991995
-46.702103	-7.581315	123.094818	-24.64711	7.187837	121.456932	37.043251	-7.684313	118.835304	25.99803	38.697124	115.304527	31.5206405	15.5064055	117.0699155	-80.8148605	-1.1307315	125.8439485
-47.364502	-6.529717	123.618553	-24.857845	7.164755	121.977211	36.84203	-7.656025	118.817314	25.719032	38.827812	115.754662	31.280531	15.5858935	117.285988	-80.996221	-1.2563835	126.668434
-48.615601	-4.637708	123.833023	-25.188307	7.032412	122.418846	36.54137	-7.658602	118.746735	25.383514	38.931644	116.403671	30.962442	15.636521	117.575203	-81.339056	-1.571697	127.262489
-49.404819	-3.397922	123.816063	-25.380045	6.912391	122.490982	36.364025	-7.731429	118.654228	25.228891	38.98748	116.74073	30.796458	15.6280255	117.697479	-81.556548	-1.8032435	127.284485
-50.128376	-2.121077	123.567947	-25.59351	6.776291	122.387718	36.153934	-7.829987	118.473114	25.459761	39.352013	116.795639	30.8068475	15.761013	117.6343765	-81.9938675	-2.208431	127.1410595
-50.81879	-0.855492	123.222366	-25.769033	6.678506	122.158791	35.948318	-7.91332	118.234505	25.35693	39.346638	117.008698	30.652624	15.716659	117.6216015	-82.19069	-2.359647	126.6959805
-51.475899	0.454369	122.880898	-25.904604	6.636152	121.860329	35.721596	-8.005958	117.964127	25.290537	39.343163	117.127731	30.5060665	15.6686025	117.545929	-82.3152745	-2.3962985	126.174729
-51.989269	1.791334	122.653709	-26.049385	6.61668	121.565071	35.507813	-8.081577	117.608795	24.876192	39.51783	117.397392	30.1920025	15.7181265	117.5030935	-82.2907725	-2.4847665	125.6270485
-52.55674	3.083041	122.30545	-26.116062	6.629492	121.303299	35.321285	-8.092899	117.276939	24.862175	39.52734	117.514633	30.09173	15.7172205	117.395786	-82.323854	-2.4582365	125.210812
-53.224564	5.015322	122.080673	-26.225445	6.739623	121.05439	35.132809	-8.040067	116.902946	25.250175	39.436619	117.524933	30.191492	15.698276	117.2139395	-82.642382	-2.21903	124.8948405
-53.613777	6.282364	121.970032	-26.262777	6.842446	120.940315	35.057739	-7.959281	116.754768	24.869352	39.685677	117.896423	29.9635455	15.863198	117.3255955	-82.4890995	-2.178306	124.5550345
-53.920143	7.543936	121.869293	-26.293034	6.930912	120.81311	35.027901	-7.911695	116.666199	24.877821	39.782116	118.060829	29.952861	15.9352105	117.363514	-82.538929	-2.0733865	124.262706
-54.494316	8.891883	121.874023	-26.35977	7.02	120.681587	34.98737	-7.847192	116.631126	24.87373	39.88728	118.163849	29.93055	16.020044	117.3974875	-82.65009	-1.980044	123.9656865
-54.459583	9.87941	121.527542	-26.423979	7.105222	120.531586	34.962242	-7.796237	116.634155	24.867411	39.964901	118.189491	29.9148265	16.084332	117.411823	-82.7627845	-1.873888	123.651349
-54.927628	11.189507	121.361137	-26.429325	7.207222	120.324661	34.953083	-7.751647	116.649887	24.855276	40.027805	118.148933	29.9041795	16.138079	117.39941	-82.7628295	-1.723635	123.249912
-55.100281	12.299821	121.055161	-26.510719	7.313737	120.055305	34.942211	-7.716104	116.661453	25.221819	39.927284	117.843582	30.082015	16.10559	117.2525175	-83.103453	-1.478116	122.8580925
-55.329575	13.847073	120.655296	-26.40871	7.235478	119.620468	34.865368	-7.654721	116.563118	25.150305	39.990162	117.55484	30.0078365	16.1677205	117.058979	-82.8252565	-1.6967645	122.181957
-55.365517	14.868018	120.474258	-26.491135	7.307225	119.409286	34.780537	-7.5974	116.443466	25.045372	40.041893	117.388489	29.9129545	16.2222465	116.9159775	-82.8952245	-1.6077965	121.9025945
-55.47427	15.847485	120.401047	-26.574472	7.392591	119.290161	34.702793	-7.547659	116.290306	24.958971	40.098217	117.287575	29.830882	16.275279	116.7889405	-82.979826	-1.490097	121.7913815
-55.482979	16.784889	120.458099	-26.63765	7.444969	119.195511	34.632057	-7.48906	116.121307	24.871813	40.16058	117.314293	29.751935	16.33576	116.7178	-83.027235	-1.445822	121.673222
-55.460018	17.662939	120.598511	-26.907465	7.716024	119.281281	34.576191	-7.430199	116.001152	24.813951	40.222309	117.409607	29.695071	16.396055	116.7053795	-83.510001	-0.964007	121.8571825
-55.422897	18.493425	120.781235	-26.689552	7.549786	119.26075	34.549976	-7.366776	115.870453	24.404572	40.450031	117.720818	29.477274	16.5416275	116.7956355	-82.856378	-1.4420555	121.7258645
-55.271698	19.319618	120.984879	-26.89467	7.824385	119.403717	34.539299	-7.314666	115.775085	24.803852	40.382542	117.700996	29.6715755	16.533938	116.7380405	-83.4609155	-0.885167999999999	122.0693935
-55.102982	20.546078	121.06881	-26.89237	7.929313	119.434204	34.577366	-7.232651	115.726578	24.482376	40.697704	118.098747	29.529871	16.7325265	116.9126625	-83.314611	-0.873900500000002	121.9557455
-54.935921	21.285938	120.945335	-26.837032	8.020583	119.343582	34.629242	-7.215755	115.728149	24.935781	40.615307	117.978432	29.7825115	16.699776	116.8532905	-83.4565755	-0.658609999999999	121.8338735
-54.703594	21.992023	120.710281	-26.634907	7.892341	119.116211	34.674446	-7.191741	115.747902	24.590689	40.814209	118.069145	29.6325675	16.811234	116.9085235	-82.9023815	-1.026552	121.3238985
-54.487347	22.632639	120.42189	-26.850786	8.231434	118.992233	34.689392	-7.121589	115.740013	24.581455	40.855171	117.880478	29.6354235	16.866791	116.8102455	-83.3369955	-0.403922999999999	121.1742205
-54.245628	23.264334	120.137428	-26.889061	8.343157	118.822266	34.710812	-7.022315	115.750313	24.916563	40.750298	117.499962	29.8136875	16.8639915	116.6251375	-83.5918095	-0.177677500000001	121.0193945
-53.96331	23.849258	119.915665	-26.646275	8.236362	118.624352	34.755936	-6.906727	115.761093	24.813248	40.803604	117.261909	29.784592	16.9484385	116.511501	-83.077142	-0.475714500000002	120.737203
-53.641342	24.45322	119.835602	-26.875883	8.503366	118.655144	34.777634	-6.78681	115.767166	24.325207	41.011284	117.805992	29.5514205	17.112237	116.786579	-83.3031865	-0.105505000000001	120.523709
-53.156101	25.310087	120.018959	-26.86787	8.5659	118.807091	34.825405	-6.612752	115.781143	24.161669	41.128277	117.544266	29.493537	17.2577625	116.6627045	-83.229277	-0.1259625	120.9514775
-52.749588	25.814339	120.338104	-26.854355	8.591101	119.030884	34.855118	-6.519776	115.784477	24.080807	41.202312	117.443634	29.4679625	17.341268	116.6140555	-83.1766725	-0.159065999999999	121.4477125
-52.347492	26.311394	120.697067	-26.804691	8.605921	119.291321	34.906845	-6.413895	115.815102	24.004694	41.340542	117.410423	29.4557695	17.4633235	116.6127625	-83.0651515	-0.251481500000001	121.9698795
-51.903397	26.825949	120.998657	-26.531824	8.377245	119.474915	34.943745	-6.333032	115.898048	NaN	NaN	NaN	NaN	NaN	NaN	NaN	NaN	NaN
-51.366814	27.31823	121.22525	-26.730459	8.593202	119.755302	34.987442	-6.270624	115.995979	23.97666	40.985275	117.055275	29.482051	17.3573255	116.525627	-82.942969	-0.170921500000002	122.984977
-50.799049	27.812927	121.354164	-26.504147	8.366522	119.823395	35.040737	-6.217486	116.047798	NaN	NaN	NaN	NaN	NaN	NaN	NaN	NaN	NaN
-50.229027	28.325998	121.435913	-26.734379	8.553672	119.954887	35.068764	-6.196747	116.040466	23.96483	41.085625	117.29026	29.516797	17.444439	116.665363	-82.985555	-0.337094999999998	123.244411
-49.258316	29.073578	121.419228	-26.717142	8.517185	119.869019	35.070187	-6.206956	115.917244	24.397732	41.502487	117.236053	29.7339595	17.6477655	116.5766485	-83.1682435	-0.613395500000003	123.1613895
-48.588528	29.569286	121.321037	-26.71665	8.513111	119.711288	35.046486	-6.220737	115.740028	24.397526	41.474667	117.324951	29.722006	17.626965	116.5324895	-83.155306	-0.600742999999998	122.8900865
-47.828815	30.068598	121.2332	-26.683971	8.565367	119.532982	35.005901	-6.232066	115.50518	24.446474	41.471706	117.365074	29.7261875	17.61982	116.435127	-83.0941295	-0.489085999999997	122.630837
-46.961678	30.578735	121.152771	-26.679976	8.613089	119.357048	34.96204	-6.197436	115.273964	24.493065	41.46999	117.448151	29.7275525	17.636277	116.3610575	-83.0875045	-0.410098999999999	122.3530385
-46.119553	31.076427	121.067856	-26.667944	8.736166	119.22287	34.937813	-6.148735	115.100037	24.167299	41.657909	117.743477	29.552556	17.754587	116.421757	-82.888444	-0.282254999999996	122.023983
-45.231403	31.544205	121.020317	-26.659992	8.792975	119.112251	34.933872	-6.123081	114.969894	24.628874	41.532307	117.731728	29.781373	17.704613	116.350811	-83.101357	-0.118663000000002	121.873691
-44.307735	31.965298	120.995888	-26.48406	8.633492	118.908691	34.912586	-6.109632	114.85511	24.316442	41.723488	118.101013	29.614514	17.806928	116.4780615	-82.582634	-0.539944000000002	121.3393205
-42.771336	32.537422	120.933258	-26.775295	8.891257	118.748665	34.829025	-6.125563	114.658058	24.427319	41.698814	118.393265	29.628172	17.7866255	116.5256615	-83.178762	-0.00411150000000049	120.9716685
-41.743027	32.894047	120.811165	-26.823967	8.896753	118.560204	34.756939	-6.150476	114.530876	24.400946	41.698341	118.612206	29.5789425	17.7739325	116.571541	-83.2268765	0.0195734999999999	120.548867
-40.718033	33.180862	120.659004	-26.871284	8.907786	118.355576	34.692123	-6.160015	114.431694	24.452543	41.679478	118.791214	29.572333	17.7597315	116.611454	-83.314901	0.0558404999999986	120.099698
-39.593788	33.469963	120.47628	-26.925055	8.935285	118.165878	34.630863	-6.192382	114.359268	24.43251	41.671406	118.890976	29.5316865	17.739512	116.625122	-83.3817965	0.131058000000003	119.706634
-38.428032	33.695225	120.260155	-27.104944	9.151578	118.153442	34.557442	-6.237889	114.300644	24.425827	41.654907	118.897018	29.4916345	17.708509	116.598831	-83.7015225	0.594647000000002	119.708053
-37.25605	33.908756	120.091606	-27.024323	9.0231	117.892838	34.489521	-6.293035	114.252579	24.409624	41.609875	118.836037	29.4495725	17.65842	116.544308	-83.4982185	0.387779999999999	119.241368
-36.034435	34.038456	119.870506	-27.055037	9.062422	117.80677	34.432785	-6.346916	114.242233	24.802811	41.401505	118.578705	29.617798	17.5272945	116.410469	-83.727872	0.5975495	119.203071
-34.088322	34.210728	119.479729	-27.055771	9.159407	117.715981	34.378799	-6.496909	114.307022	24.851454	41.320999	118.388626	29.6151265	17.412045	116.347824	-83.7266685	0.906769000000001	119.084138
-32.784443	34.313137	119.228935	-27.089306	9.097353	117.561531	34.343357	-6.612021	114.351524	24.514936	41.406815	118.464172	29.4291465	17.397397	116.407848	-83.6077585	0.797308999999998	118.715214
-31.46587	34.308777	118.997528	-27.227741	9.230047	117.642769	34.326237	-6.760624	114.405838	24.555979	41.287544	118.377068	29.441108	17.26346	116.391453	-83.89659	1.196634	118.894085
-30.056711	34.319412	118.799141	-27.064728	9.047506	117.395912	34.316498	-6.88868	114.452789	24.597383	41.192154	118.347824	29.4569405	17.151737	116.4003065	-83.5863965	0.943275	118.3915175
-28.65086	34.283157	118.566025	-27.043243	9.00135	117.267105	34.312042	-6.994535	114.527359	24.657526	41.087616	118.376938	29.484784	17.0465405	116.4521485	-83.57127	0.956159500000002	118.0820615
-27.269598	34.198418	118.268051	-27.087307	9.013535	117.148064	34.338524	-7.098434	114.691734	24.737095	40.981869	118.483078	29.5378095	16.9417175	116.587406	-83.7124235	1.0853525	117.708722
-25.784344	34.104832	117.931831	-27.017073	8.868744	116.726471	34.402939	-7.18608	114.954819	24.860413	40.856125	118.643127	29.631676	16.8350225	116.798973	-83.665822	0.902465499999998	116.653969
-23.589712	33.897556	117.300369	-27.043381	8.810743	115.954887	34.548264	-7.349955	115.47068	25.098431	40.699181	119.051872	29.8233475	16.674613	117.261276	-83.9101095	0.946873	114.648498
-22.154669	33.689327	116.95726	-27.064682	8.783863	115.419563	34.600967	-7.482243	115.795753	25.265944	40.620312	119.316277	29.9334555	16.5690345	117.556015	-84.0628195	0.9986915	113.283111
-20.711676	33.487011	116.789482	-27.061733	8.771229	115.009918	34.632145	-7.574021	116.031937	25.423447	40.55624	119.525467	30.027796	16.4911095	117.778702	-84.151262	1.0513485	112.241134
-19.257504	33.262329	116.740334	-27.028189	8.796887	114.741028	34.677399	-7.636066	116.194977	25.593359	40.508732	119.669411	30.135379	16.436333	117.932194	-84.191757	1.157441	111.549862
-17.996578	33.015602	116.870285	-26.91589	8.801473	114.623497	34.742889	-7.664279	116.242157	25.770885	40.535858	119.837257	30.256887	16.4357895	118.039707	-84.088667	1.1671565	111.207287
-16.561031	32.680626	117.046669	-26.832739	8.831325	114.626022	34.829971	-7.649137	116.265549	25.928133	40.570011	120.029404	30.379052	16.460437	118.1474765	-84.04453	1.202213	111.1045675
-14.962834	32.185097	117.160095	-26.712051	8.881594	114.683495	34.912655	-7.592066	116.322365	26.085424	40.617008	120.218704	30.4990395	16.512471	118.2705345	-83.9231415	1.250717	111.0964555
-13.386096	31.78949	117.56015	-26.618818	9.015005	114.795517	35.066757	-7.553237	116.53466	26.307154	40.685547	120.547165	30.6869555	16.566155	118.5409125	-83.9245915	1.463855	111.0501215
-12.106688	31.34141	117.694794	-26.56225	9.168774	114.86322	35.141651	-7.536306	116.779556	26.431042	40.758118	120.7369	30.7863465	16.610906	118.758228	-83.9108465	1.726642	110.968212
-10.932038	30.865198	117.820335	-26.504511	9.256382	114.953323	35.188385	-7.524445	117.031525	26.548412	40.798466	120.85762	30.8683985	16.6370105	118.9445725	-83.8774205	1.8757535	110.9620735
-9.865276	30.401901	117.894234	-26.486725	9.358003	115.053215	35.220364	-7.511833	117.248489	26.66004	40.835018	120.909584	30.940202	16.6615925	119.0790365	-83.913652	2.0544135	111.0273935
-8.776278	29.849295	117.990074	-26.46262	9.429132	115.151009	35.255657	-7.529675	117.404663	26.763231	40.835281	120.938553	31.009444	16.652803	119.171608	-83.934684	2.205461	111.13041
-7.695371	29.229372	118.046272	-26.436012	9.507125	115.256058	35.289005	-7.583801	117.557121	26.858538	40.798752	120.933296	31.0737715	16.6074755	119.2452085	-83.9457955	2.4067745	111.2669075
-6.689861	28.602236	118.073692	-26.402437	9.516574	115.335693	35.319633	-7.666508	117.692291	26.952435	40.75259	120.881119	31.136034	16.543041	119.286705	-83.940908	2.490107	111.384681
-5.307556	27.606752	118.020508	-26.374281	9.539521	115.405014	35.360573	-7.805452	117.894135	27.118931	40.634613	120.745834	31.239752	16.4145805	119.3199845	-83.988314	2.6644615	111.4900435
-4.389194	26.890835	117.984833	-26.329645	9.554865	115.429947	35.379009	-7.9311	118.041374	27.23662	40.553528	120.616768	31.3078145	16.311214	119.329071	-83.9671045	2.798516	111.530823
-3.519704	26.136116	117.923798	-26.259092	9.541672	115.474548	35.389816	-8.036616	118.185425	27.363337	40.450882	120.469833	31.3765765	16.207133	119.327629	-83.8947605	2.876211	111.621467
-2.701427	25.407454	117.856766	-26.182747	9.544866	115.534058	35.420097	-8.16972	118.354126	27.501572	40.329498	120.310364	31.4608345	16.079889	119.332245	-83.8263285	3.009843	111.735871
-1.948074	24.666801	117.793587	-26.134741	9.556633	115.56002	35.45134	-8.293559	118.536736	27.631771	40.218109	120.149124	31.5415555	15.962275	119.34293	-83.8110375	3.150991	111.77711
-1.163236	23.886139	117.763367	-26.087391	9.572007	115.598885	35.473911	-8.424092	118.752312	27.773615	40.095085	119.978691	31.623763	15.8354965	119.3655015	-83.798545	3.3085175	111.8322685
-0.447781	23.099951	117.742332	-26.004833	9.584534	115.646538	35.493668	-8.550895	118.956635	27.929068	39.993225	119.836174	31.711368	15.721165	119.3964045	-83.721034	3.447903	111.8966715
0.536356	21.993633	117.788254	-25.922085	9.627826	115.724289	35.529102	-8.711245	119.266937	28.143824	39.844383	119.626465	31.836463	15.566569	119.446701	-83.680633	3.689083	112.001877
1.112565	21.2265	117.858139	-25.841934	9.635759	115.820457	35.555634	-8.79884	119.468178	28.285244	39.743542	119.51442	31.920439	15.472351	119.491299	-83.604307	3.799167	112.149615
1.677397	20.517824	117.931915	-25.765701	9.658694	115.927437	35.60096	-8.88951	119.670357	28.424173	39.651543	119.442261	32.0125665	15.3810165	119.556309	-83.5439685	3.9363715	112.298565
2.213259	19.823179	118.075439	-25.709805	9.674669	116.062759	35.659248	-8.966247	119.853607	28.556814	39.568363	119.409966	32.108031	15.301058	119.6317865	-83.527641	4.04828	112.4937315
2.697089	19.154053	118.263077	-25.630283	9.702633	116.206886	35.71088	-9.040868	120.04818	28.688887	39.489292	119.433502	32.1998835	15.224212	119.740841	-83.4604495	4.181054	112.672931
3.115335	18.504633	118.503952	-25.56645	9.731799	116.344902	35.772064	-9.098115	120.218231	28.817385	39.430725	119.526039	32.2947245	15.166305	119.872135	-83.4276245	4.297293	112.817669
3.496845	17.92235	118.764587	-25.486383	9.761939	116.455925	35.808971	-9.140803	120.367004	28.926117	39.380104	119.686317	32.367544	15.1196505	120.0266605	-83.34031	4.4042275	112.8851895
3.966988	17.096039	119.152054	-25.406185	9.832152	116.581345	35.848907	-9.166325	120.508865	29.055838	39.330936	120.047333	32.4523725	15.0823055	120.278099	-83.2647425	4.5819985	112.884591
4.217142	16.628481	119.371544	-25.366104	9.877543	116.594566	35.889317	-9.157401	120.530853	29.099216	39.27618	120.368446	32.4942665	15.0593895	120.4496495	-83.2264745	4.6956965	112.7394825
4.471387	15.9875	119.564499	-25.336349	9.91428	116.581284	35.922668	-9.128407	120.506409	29.114851	39.248276	120.700027	32.5187595	15.0599345	120.603218	-83.1914575	4.7686255	112.55935
4.666981	15.407022	119.660614	-25.257811	9.989239	116.486145	35.980835	-9.096611	120.475433	29.141199	39.248936	121.026207	32.561017	15.0761625	120.75082	-83.076639	4.9023155	112.22147
4.842148	14.81176	119.693672	-25.238947	10.045173	116.427979	36.037151	-9.050432	120.429016	29.163425	39.252216	121.274696	32.600288	15.100892	120.851856	-83.078182	4.989454	112.004102
4.971022	14.200501	119.65728	-25.177357	10.149113	116.272606	36.102501	-9.025313	120.419441	29.213737	39.256451	121.433022	32.658119	15.115569	120.9262315	-83.012833	5.182657	111.6189805
5.009972	13.557538	119.566109	-25.083759	10.210484	116.123619	36.184006	-9.023658	120.419739	29.285101	39.245358	121.473824	32.7345535	15.11085	120.9467815	-82.9020715	5.310118	111.3004565
5.044102	12.470172	119.337784	-24.716093	10.094556	115.81646	36.284435	-9.089128	120.387337	29.439508	39.193447	121.37989	32.8619715	15.0521595	120.8836135	-82.2941575	5.1369525	110.7493065
4.877753	11.849376	119.23555	-24.905663	10.303609	115.923813	36.338257	-9.13624	120.33596	29.546911	39.13158	121.253464	32.942584	14.99767	120.794712	-82.75391	5.609548	111.052914
4.793821	10.955499	119.066513	-24.816395	10.292249	115.918823	36.394974	-9.16784	120.255814	29.649073	39.068581	121.148552	33.0220235	14.9503705	120.702183	-82.6548135	5.6341275	111.135463
4.640922	10.072409	118.939224	-24.714514	10.278999	115.962578	36.461823	-9.189084	120.185516	29.732052	39.019646	121.08567	33.0969375	14.915281	120.635593	-82.5259655	5.642717	111.289563
4.403304	9.193868	118.877235	-24.63884	10.264529	116.079857	36.520157	-9.198861	120.148216	29.804546	39.01284	121.06366	33.1623515	14.9069895	120.605938	-82.4400315	5.6220685	111.553776
4.106948	8.309376	118.833664	-24.596712	10.297467	116.23877	36.558994	-9.1669	120.133064	29.851917	39.039616	121.08091	33.2054555	14.936358	120.606987	-82.3988795	5.658576	111.870553
3.747297	7.382928	118.838692	-24.561125	10.322513	116.449806	36.585842	-9.123818	120.125519	29.88233	39.09885	121.138786	33.234086	14.987516	120.6321525	-82.356336	5.65751	112.2674595
3.162082	5.773099	118.864128	-24.561577	10.41043	116.841087	36.617371	-9.038007	120.153786	29.911018	39.182018	121.168411	33.2641945	15.0720055	120.6610985	-82.3873485	5.7488545	113.0210755
2.711413	4.678225	118.904701	-24.538452	10.532024	117.137886	36.60178	-8.988461	120.189789	29.931021	39.251686	121.147522	33.2664005	15.1316125	120.6686555	-82.3433045	5.9324355	113.6071165
2.170166	3.700742	119.02211	-24.591904	10.636785	117.47303	36.571774	-8.955481	120.27993	29.964096	39.294785	121.076561	33.267935	15.169652	120.6782455	-82.451743	6.103918	114.2678145
1.630466	2.463939	119.149521	-24.595945	10.774552	117.767838	36.531166	-8.932335	120.420776	30.005291	39.329651	120.966362	33.2682285	15.198658	120.693569	-82.4601185	6.350446	114.842107
1.026618	1.273643	119.33017	-24.623455	10.88698	118.041885	36.472054	-8.924453	120.626083	30.042053	39.360748	120.821892	33.2570535	15.2181475	120.7239875	-82.5039635	6.5558125	115.3597825
0.431981	0.127795	119.508652	-24.660015	11.02294	118.21183	36.430023	-8.932786	120.896271	30.083258	39.382854	120.624306	33.2566405	15.225034	120.7602885	-82.5766705	6.820846	115.6633715
-0.256725	-1.088475	119.750473	-24.692232	11.09885	118.263962	36.393078	-8.932075	121.256516	30.101723	39.383553	120.353058	33.2474005	15.225739	120.804787	-82.6318645	6.971961	115.723137
-1.263794	-2.999552	120.040833	-24.740299	11.226046	118.106674	36.341839	-8.893909	121.875694	30.117542	39.357681	119.853279	33.2296905	15.231886	120.8644865	-82.7102885	7.220206	115.3488615
-1.979161	-4.164807	120.260239	-24.744406	11.260889	117.902359	36.313839	-8.844704	122.3088	30.118443	39.329247	119.463623	33.216141	15.2422715	120.8862115	-82.704953	7.2795065	114.9185065
-2.739382	-5.287064	120.424164	-24.721722	11.238463	117.758476	36.289677	-8.80468	122.630478	30.119944	39.301483	119.001183	33.2048105	15.2484015	120.8158305	-82.6482545	7.2285245	114.7011215
-3.411829	-6.561978	120.422493	-24.673162	11.121993	117.696831	36.328766	-8.737328	122.77697	30.127419	39.260746	118.531967	33.2280925	15.261709	120.6544685	-82.5744165	6.982277	114.7391935
-4.066513	-7.721639	120.430687	-24.604134	10.961772	117.696335	36.436043	-8.702411	122.84845	30.115053	39.20747	118.120598	33.275548	15.2525295	120.484524	-82.483816	6.6710145	114.908146
-4.956691	-8.791251	120.518639	-24.508308	10.752891	117.703987	36.56403	-8.682952	122.87413	30.078312	39.14201	117.811775	33.321171	15.229529	120.3429525	-82.337787	6.276253	115.0650215
-5.708936	-9.892091	120.494591	-24.442064	10.528002	117.699554	36.674831	-8.660584	122.899139	30.01993	39.081459	117.579887	33.3473805	15.2104375	120.239513	-82.2315085	5.8455665	115.159595
-6.961755	-11.391041	120.505074	-24.324821	10.208711	117.631172	36.871822	-8.645598	122.982086	29.946163	38.987476	117.269287	33.4089925	15.170939	120.1256865	-82.0586345	5.246483	115.1366575
-7.853657	-12.292835	120.538261	-24.275879	10.033854	117.603302	36.931156	-8.620033	123.046043	29.90284	38.922497	117.060219	33.416998	15.151232	120.053131	-81.968756	4.916476	115.153473
-8.767552	-13.206387	120.614174	-24.239979	9.896337	117.643013	36.978294	-8.602547	123.086761	29.875803	38.845669	116.864014	33.4270485	15.121561	119.9753875	-81.9070065	4.671113	115.3106385
-9.69875	-14.022178	120.725929	-24.184464	9.757904	117.707634	37.041931	-8.5952	123.15818	29.869446	38.814606	116.702614	33.4556885	15.109703	119.930397	-81.8246165	4.406105	115.484871
-10.747648	-14.723745	120.875259	-24.146404	9.642273	117.796982	37.098259	-8.585276	123.214897	29.865234	38.798389	116.592392	33.4817465	15.1065565	119.9036445	-81.7745545	4.1779895	115.6903195
-11.738997	-15.41442	120.982994	-24.109921	9.557364	117.890015	37.127354	-8.565755	123.270348	29.839912	38.786839	116.482208	33.483633	15.110542	119.876278	-81.703475	4.004186	115.903752
-12.815462	-16.033846	121.010208	-24.109903	9.479475	117.961731	37.169884	-8.527173	123.287628	29.805199	38.778404	116.375183	33.4875415	15.1256155	119.8314055	-81.7073475	3.8333345	116.0920565
-14.438693	-16.777092	120.993759	-24.055071	9.398142	118.045219	37.210876	-8.483796	123.237549	29.743172	38.776615	116.214302	33.477024	15.1464095	119.7259255	-81.587166	3.6498745	116.3645125
-15.532192	-17.226494	120.917274	-24.345833	9.525605	118.308388	37.248306	-8.462979	123.133804	29.700771	38.789387	116.130356	33.4745385	15.163204	119.63208	-82.1662045	3.888006	116.984696
-16.711748	-17.643946	120.749069	-24.145756	9.336973	118.280724	37.239014	-8.446651	122.967514	29.670149	38.799828	116.100777	33.4545815	15.1765885	119.5341455	-81.7460935	3.4973575	117.0273025
-17.853777	-17.991053	120.593536	-24.003799	9.155877	118.285919	37.255554	-8.453046	122.750732	NaN	NaN	NaN	NaN	NaN	NaN	NaN	NaN	NaN
-18.999638	-18.332396	120.418533	-23.961903	9.007071	118.451675	37.316044	-8.485574	122.489571	NaN	NaN	NaN	NaN	NaN	NaN	NaN	NaN	NaN
-20.417177	-18.459738	120.536217	-23.888638	8.817225	118.720734	37.345551	-8.512741	122.207069	29.522896	38.798786	116.217979	33.4342235	15.1430225	119.212524	-81.2114995	2.4914275	118.228944
-21.397926	-18.855841	120.50499	-23.842829	8.683881	119.096672	37.36401	-8.537838	121.934273	29.450506	38.781158	116.273582	33.407258	15.12166	119.1039275	-81.092916	2.246102	119.0894165
-23.211266	-19.159771	120.899055	-23.777618	8.47812	119.836823	37.398869	-8.542614	121.516777	29.319063	38.771667	116.384758	33.358966	15.1145265	118.9507675	-80.914202	1.8417135	120.7228785
-24.454494	-19.297857	121.33062	-23.749504	8.361624	120.410896	37.394012	-8.515575	121.343628	29.206833	38.810349	116.50946	33.3004225	15.147387	118.926544	-80.7994305	1.575861	121.895248
-25.642105	-19.432774	121.890259	-23.71661	8.274291	120.973	37.376492	-8.435004	121.235931	29.068487	38.841587	116.619347	33.2224895	15.2032915	118.927639	-80.6557095	1.3452905	123.018361
-26.730705	-19.560625	122.398781	-23.737448	8.165634	121.422386	37.405342	-8.458257	121.167282	28.920156	38.877197	116.674767	33.162749	15.20947	118.9210245	-80.637645	1.121798	123.9237475
-27.927002	-19.638248	122.8797	-23.809912	8.07619	121.856644	37.399902	-8.451148	121.188065	28.768894	38.905315	116.705742	33.084398	15.2270835	118.9469035	-80.704222	0.9252965	124.7663845
-29.031757	-19.71187	123.22364	-23.822239	7.933447	122.020233	37.392307	-8.471357	121.201195	28.629061	38.894054	116.670815	33.010684	15.2113485	118.936005	-80.655162	0.655545500000001	125.104461
-30.08975	-19.7533	123.420105	-23.877108	7.783911	122.124802	37.364502	-8.519839	121.203911	28.48967	38.848053	116.610931	32.927086	15.164107	118.907421	-80.681302	0.403714999999998	125.342183
-31.587294	-19.783949	123.422577	-23.986153	7.573702	122.123398	37.31168	-8.551339	121.17791	NaN	NaN	NaN	NaN	NaN	NaN	NaN	NaN	NaN
-32.596519	-19.72863	123.315468	-24.003628	7.445987	122.045113	37.26685	-8.567838	121.126808	NaN	NaN	NaN	NaN	NaN	NaN	NaN	NaN	NaN
-33.544582	-19.679453	123.144005	-24.057451	7.382437	121.953293	37.217476	-8.556402	121.055832	NaN	NaN	NaN	NaN	NaN	NaN	NaN	NaN	NaN
-34.396339	-19.568848	122.969666	-24.039181	7.355864	121.848907	37.203178	-8.547356	120.962891	NaN	NaN	NaN	NaN	NaN	NaN	NaN	NaN	NaN
-35.236607	-19.412985	122.804428	-24.00766	7.382268	121.790787	37.209358	-8.542332	120.883957	NaN	NaN	NaN	NaN	NaN	NaN	NaN	NaN	NaN
-36.058277	-19.242502	122.669174	-23.965826	7.437465	121.684517	37.223351	-8.53647	120.814255	NaN	NaN	NaN	NaN	NaN	NaN	NaN	NaN	NaN
-36.896183	-19.002438	122.550629	-23.934196	7.492865	121.550659	37.240322	-8.524188	120.757416	NaN	NaN	NaN	NaN	NaN	NaN	NaN	NaN	NaN
-37.939583	-18.687172	122.389008	-23.885073	7.570806	121.287727	37.26614	-8.522926	120.664429	28.391981	38.96257	116.353462	32.8290605	15.219822	118.5089455	-80.5992065	-0.0782100000000003	124.0665085
-38.588764	-18.439249	122.25872	-23.956474	7.63312	121.132896	37.276344	-8.519927	120.58976	28.382938	38.967793	116.179703	32.829641	15.223933	118.3847315	-80.742589	0.0423069999999992	123.8810605
-39.202454	-18.174294	122.177254	-23.891453	7.594094	120.860649	37.270721	-8.514303	120.507904	28.335402	38.9491	115.974197	32.8030615	15.2173985	118.2410505	-80.5859675	-0.0292105000000014	123.4802475
-39.830692	-17.917938	122.197937	-23.909687	7.570876	120.69191	37.262352	-8.515821	120.432137	28.249083	38.889309	115.723717	32.7557175	15.186744	118.077927	-80.5750915	-0.044991999999997	123.305893
-40.382977	-17.608624	122.313019	-23.929604	7.488183	120.608879	37.260723	-8.513517	120.358368	28.129164	38.808109	115.472221	32.6949435	15.147296	117.9152945	-80.5541515	-0.17093	123.3024635
-40.924099	-17.240084	122.52121	-23.962753	7.394789	120.616081	37.268246	-8.509321	120.319283	27.964867	38.743008	115.216759	32.6165565	15.1168435	117.768021	-80.5420625	-0.327265500000001	123.464141
-41.440277	-16.900166	122.801552	-23.985334	7.240034	120.687614	37.286388	-8.497248	120.29866	27.776205	38.663715	115.014282	32.5312965	15.0832335	117.656471	-80.5019645	-0.603165500000003	123.718757
-42.13916	-16.293009	123.130165	-24.05518	6.968243	120.862129	37.31847	-8.51025	120.306931	NaN	NaN	NaN	NaN	NaN	NaN	NaN	NaN	NaN
-42.639687	-15.85764	123.291733	-24.131897	6.752137	120.959488	37.320915	-8.541849	120.342743	27.233383	38.523758	114.819588	32.277149	14.9909545	117.5811655	-80.540943	-1.4866805	124.3378105
-43.043415	-15.352453	123.334503	-24.230675	6.528555	121.05484	37.290688	-8.531604	120.394745	27.031914	38.486656	114.842018	32.161301	14.977526	117.6183815	-80.622651	-1.920416	124.4912985
-43.458782	-14.75648	123.287109	-24.30324	6.317055	121.103622	37.295338	-8.614976	120.411827	26.859266	38.407604	114.900734	32.077302	14.896314	117.6562805	-80.683782	-2.262204	124.5509635
-43.843098	-14.120656	123.162376	-24.431698	6.138818	121.116463	37.279503	-8.651991	120.450089	26.785452	37.810898	115.036774	32.0324775	14.5794535	117.7434315	-80.8958735	-2.3018175	124.4894945
-44.239109	-13.40829	122.870346	-24.493793	5.958159	121.02375	37.246098	-8.707971	120.502594	NaN	NaN	NaN	NaN	NaN	NaN	NaN	NaN	NaN
-44.627228	-12.63251	122.397293	-24.616316	5.828029	120.837715	37.196522	-8.735883	120.525192	26.645369	37.868332	115.252472	31.9209455	14.5662245	117.888832	-81.1535775	-2.9101665	123.786598
-45.141949	-11.337902	121.250725	-24.798767	5.741645	120.263802	37.109852	-8.765798	120.558456	26.558363	38.460663	115.415909	31.8341075	14.8474325	117.9871825	-81.4316415	-3.3641425	122.5404215
-45.571178	-10.314176	120.340622	-24.91502	5.816772	119.712273	37.028355	-8.757689	120.565102	NaN	NaN	NaN	NaN	NaN	NaN	NaN	NaN	NaN
-45.941311	-9.265388	119.351219	-25.020847	5.96136	119.107231	36.901897	-8.73369	120.507179	NaN	NaN	NaN	NaN	NaN	NaN	NaN	NaN	NaN
-46.34058	-8.120699	118.386566	-25.116062	6.180905	118.498062	36.794174	-8.652554	120.403793	NaN	NaN	NaN	NaN	NaN	NaN	NaN	NaN	NaN
-46.68549	-6.927525	117.513832	-25.14488	6.440984	117.930237	36.697865	-8.555007	120.270622	NaN	NaN	NaN	NaN	NaN	NaN	NaN	NaN	NaN
-47.082527	-5.679845	116.755806	-25.156338	6.688308	117.420792	36.650024	-8.47549	120.054161	NaN	NaN	NaN	NaN	NaN	NaN	NaN	NaN	NaN
-47.493404	-4.422555	116.096458	-25.113049	6.90284	116.972801	36.624149	-8.406356	119.82399	NaN	NaN	NaN	NaN	NaN	NaN	NaN	NaN	NaN
-48.218147	-2.480816	115.324928	-25.026497	7.178464	116.513466	36.591511	-8.326439	119.47757	27.088488	39.317764	115.488899	31.8399995	15.4956625	117.4832345	-81.8929935	-1.1387345	115.5436975
-48.685783	-1.158585	115.239426	-24.972286	7.328922	116.437111	36.577339	-8.278645	119.236519	27.177406	39.388824	115.457108	31.8773725	15.5550895	117.3468135	-81.8219445	-0.8972455	115.5274085
-49.242619	0.17583	115.483772	-24.87541	7.435694	116.584763	36.574528	-8.216492	118.969604	27.22382	39.466282	115.412712	31.899174	15.624895	117.191158	-81.649994	-0.753506999999999	115.978368
-49.848892	1.502727	115.922943	-24.829123	7.531699	116.866341	36.581619	-8.136039	118.774857	27.208927	39.560398	115.402756	31.895273	15.7121795	117.0888065	-81.553519	-0.6487815	116.6438755
-50.367653	2.820921	116.545822	-24.804567	7.562967	117.30336	36.581608	-8.043782	118.63369	27.140394	39.644501	115.444603	31.861001	15.8003595	117.0391465	-81.470135	-0.674425499999998	117.5675735
-51.003521	4.151054	117.346062	-24.803888	7.574491	117.819275	36.566078	-7.979046	118.587601	26.99238	39.69352	115.520096	31.779229	15.857237	117.0538485	-81.387005	-0.708254999999999	118.5847015
-51.661674	5.448591	118.165146	-24.887999	7.50758	118.414986	36.502808	-7.946978	118.603279	26.790718	39.713562	115.581512	31.646763	15.883292	117.0923955	-81.422761	-0.868132	119.7375765
-52.560116	7.435747	119.400085	-25.097639	7.333174	119.343719	36.370949	-8.005774	118.76223	26.452606	39.639835	115.663979	31.4117775	15.8170305	117.2131045	-81.6070555	-1.1506825	121.4743335
-53.186203	8.750708	120.038155	-25.266134	7.129089	119.856308	36.264347	-8.092902	118.9123	26.196272	39.538692	115.751457	31.2303095	15.722895	117.3318785	-81.7625775	-1.464717	122.3807375
-53.729801	10.05386	120.494698	-25.455078	6.905883	120.278885	36.129864	-8.215665	119.000229	25.923941	39.416927	115.848877	31.0269025	15.600631	117.424553	-81.9370585	-1.788865	123.133217
-54.295147	11.357381	120.834366	-25.645914	6.593363	120.559456	36.00679	-8.373215	118.985687	25.662703	39.29744	115.933479	30.8347465	15.4621125	117.459583	-82.1265745	-2.2753865	123.659329
-54.824467	12.692266	120.997223	-25.92421	6.394932	120.79705	35.860283	-8.513547	118.8339	25.416195	39.179768	116.000275	30.638239	15.3331105	117.4170875	-82.486659	-2.5432465	124.1770125
-55.326366	14.053761	121.141586	-26.07391	6.054396	120.814606	35.733639	-8.626896	118.597832	25.17226	39.023373	116.099098	30.4529495	15.1982385	117.348465	-82.6007695	-3.0894465	124.280747
-55.761505	15.471013	121.201416	-26.35446	5.9087	120.891548	35.653885	-8.736933	118.28846	24.959078	38.915421	116.274872	30.3064815	15.089244	117.281666	-83.0154015	-3.271844	124.50143
-56.339252	17.618093	121.284035	-26.20779	5.383757	120.419693	35.514015	-8.805724	117.757942	24.735405	38.89502	116.690994	30.12471	15.044648	117.224468	-82.54029	-4.277134	123.614918
-56.677448	19.105373	121.367332	-26.294506	5.275145	120.237198	35.44059	-8.773379	117.356178	24.638077	38.966976	117.033554	30.0393335	15.0967985	117.194866	-82.6283455	-4.5465085	123.27953
-56.948334	20.595766	121.460045	-26.345766	5.256057	120.014099	35.360573	-8.711434	116.866074	24.582382	39.072044	117.489983	29.9714775	15.180305	117.1780285	-82.6630095	-4.668191	122.8501695
-57.264442	22.06328	121.587494	-26.365623	5.324063	119.784142	35.302303	-8.587361	116.394722	24.550787	39.238167	118.020798	29.926545	15.325403	117.20776	-82.657791	-4.677277	122.360524
-57.4897	23.52877	121.687576	-26.508799	5.43941	119.545784	35.222488	-8.447437	115.916611	24.564869	39.422401	118.564964	29.8936785	15.487482	117.2407875	-82.9112765	-4.608662	121.8507805
-57.630749	24.913597	121.777931	-26.553873	5.594496	119.099869	35.130993	-8.286665	115.392265	24.563692	39.682178	119.186714	29.8473425	15.6977565	117.2894895	-82.9550885	-4.5087645	120.9102485
-57.795185	26.25992	121.946045	-26.658091	5.813838	118.787781	35.021564	-8.094795	114.93634	24.652325	39.766621	119.808838	29.8369445	15.835913	117.372589	-83.1531265	-4.208237	120.202973
-57.567917	27.831257	122.394608	-26.817846	6.226604	118.359909	34.836445	-7.788242	114.216553	24.690723	39.916691	120.570305	29.763584	16.0642245	117.393429	-83.399276	-3.6110165	119.326389
-57.477806	28.777431	122.716507	-26.883961	6.529375	118.174698	34.73901	-7.562239	113.810257	24.67086	40.078987	120.941399	29.704935	16.258374	117.375828	-83.472857	-3.199624	118.973568
-57.896793	29.953369	122.856178	-26.927345	6.829062	118.083801	34.639286	-7.349011	113.509926	25.042301	40.098675	120.982468	29.8407935	16.374832	117.246197	-83.6954835	-2.716708	118.921405
-57.9589	30.773586	122.996986	-26.969484	7.085956	117.970367	34.577251	-7.161533	113.248802	24.743643	40.362915	121.264175	29.660447	16.600691	117.2564885	-83.599415	-2.428779	118.6842455
-57.966763	31.454971	122.968231	-27.0487	7.293251	117.834427	34.514488	-7.071907	113.102066	25.01972	40.357201	121.189949	29.767104	16.642647	117.1460075	-83.864504	-2.056145	118.5228465
-57.8727	31.931023	122.83049	-27.116848	7.465549	117.71035	34.425312	-7.017726	112.992493	24.678709	40.540253	121.25988	29.5520105	16.7612635	117.1261865	-83.7857065	-1.8301655	118.2945135
-57.760109	32.262165	122.616997	-27.190378	7.600695	117.635475	34.348228	-7.012312	112.953377	24.574661	40.589409	121.142487	29.4614445	16.7885485	117.047932	-83.8422005	-1.5871585	118.223018
-57.843887	32.620716	122.28968	-27.245796	7.75212	117.616417	34.239208	-7.093228	113.034332	24.546223	40.607826	120.802795	29.3927155	16.757299	116.9185635	-83.8843075	-1.253059	118.3142705
-57.670994	32.525105	121.989967	-27.319977	7.766419	117.623047	34.190456	-7.224148	113.191307	24.551012	40.571648	120.557167	29.370734	16.67375	116.874237	-84.010688	-1.140912	118.371857
-57.107281	32.015408	121.810219	-27.356413	7.762619	117.687584	34.130928	-7.410101	113.407967	24.570259	40.483097	120.288101	29.3505935	16.536498	116.848034	-84.0634195	-1.01126	118.527134
-57.056839	31.515387	121.495506	-27.375082	7.711534	117.810966	34.075748	-7.610049	113.62178	24.593233	40.405567	120.008232	29.3344905	16.397759	116.815006	-84.0846545	-0.974691	118.806926
-56.909554	31.373203	121.193909	-27.468439	7.646284	117.910896	33.994984	-7.819038	113.849174	24.600754	40.275635	119.727745	29.297869	16.2282985	116.7884595	-84.234747	-0.935730500000002	119.0333325
-56.61441	30.807001	120.912254	-27.506088	7.595542	118.007996	33.886993	-8.025748	114.053574	24.593922	40.122311	119.458664	29.2404575	16.0482815	116.756119	-84.2526335	-0.857197500000002	119.259873
-56.31979	30.190489	120.655754	-27.619543	7.570789	118.086151	33.787003	-8.248031	114.270523	24.527239	40.058334	119.218529	29.157121	15.9051515	116.744526	-84.396207	-0.763573500000001	119.427776
-55.744274	29.148712	120.165169	-27.687565	7.555865	118.133209	33.617897	-8.558381	114.601578	24.525234	39.836018	118.819389	29.0715655	15.6388185	116.7104835	-84.4466955	-0.527088500000002	119.5559345
-55.358994	28.385956	119.812714	-27.763638	7.592684	118.199219	33.52158	-8.737185	114.810623	24.528385	39.744267	118.533447	29.0249825	15.503541	116.672035	-84.5522585	-0.318173	119.726403
-54.86319	27.550619	119.465973	-27.868191	7.697334	118.350838	33.453159	-8.922293	115.05233	24.530432	39.614845	118.177246	28.9917955	15.346276	116.614788	-84.7281775	0.048391999999998	120.086888
-54.401207	26.720512	119.185699	-27.945379	7.780006	118.419861	33.410686	-9.108203	115.296341	24.535448	39.493801	117.728699	28.973067	15.192799	116.51252	-84.863825	0.367213000000001	120.327202
-53.880959	25.914394	118.791565	-28.006226	7.905567	118.406548	33.369724	-9.281102	115.524635	24.539215	39.36335	117.232224	28.9544695	15.041124	116.3784295	-84.9669215	0.770010000000001	120.4346665
-53.333771	25.027832	118.419685	-27.998806	7.916957	118.390022	33.3214	-9.485378	115.742767	24.541231	38.553055	116.775284	28.9313155	14.5338385	116.2590255	-84.9289275	1.3000755	120.5210185
-52.704914	24.149614	118.085442	-27.888765	7.806635	118.298462	33.276623	-9.697957	115.963539	24.551422	38.317848	116.138351	28.9140225	14.3099455	116.050945	-84.6915525	1.3033245	120.545979
-51.814251	22.910707	117.647743	-27.820063	7.747352	118.168327	33.222988	-9.987701	116.200783	24.570442	38.640793	115.228485	28.896715	14.326546	115.714634	-84.536841	1.168158	120.62202
-51.169388	22.121183	117.395866	-27.730021	7.623749	118.081688	33.225731	-10.178765	116.332939	24.582226	38.429451	114.715752	28.9039785	14.125343	115.5243455	-84.3640205	1.122155	120.6390305
-50.485516	21.317104	117.171028	-27.586905	7.477071	117.933357	33.238575	-10.354511	116.441772	24.632326	37.681137	114.354469	28.9354505	13.663313	115.3981205	-84.1092605	1.290829	120.4685935
-49.694759	20.573803	117.00531	-27.48107	7.311812	117.844406	33.275646	-10.526521	116.512634	24.661354	37.506298	114.019547	28.9685	13.4898885	115.2660905	-83.93064	1.1337355	120.4227215
-48.971439	19.925085	116.898392	-27.408413	7.189916	117.717216	33.328472	-10.659617	116.542503	24.670502	37.89938	113.7089	28.999487	13.6198815	115.1257015	-83.816313	0.7599505	120.3087305
-48.152885	19.334396	116.656944	-27.402119	7.081021	117.684616	33.398811	-10.78292	116.589676	24.718472	37.782993	113.496613	29.0586415	13.5000365	115.0431445	-83.8628795	0.662005500000001	120.3260875
-47.334888	18.834688	116.465393	-27.252811	6.951819	117.524101	33.462971	-10.885248	116.651688	24.794909	37.679176	113.31694	29.12894	13.396964	114.984314	-83.634562	0.506674000000002	120.063888
-46.013184	18.239922	116.202652	-27.137014	6.822704	117.350937	33.555328	-11.009054	116.683784	24.913792	37.516407	113.047012	29.23456	13.2536765	114.865398	-83.508588	0.391731499999999	119.836476
-45.020981	17.931288	116.033066	-27.05155	6.751259	117.259529	33.632355	-11.102125	116.715851	25.014635	37.394627	112.837891	29.323495	13.146251	114.776871	-83.426595	0.356267000000001	119.742187
-44.048458	17.684103	115.810646	-26.936754	6.671504	117.128265	33.706394	-11.198993	116.735207	25.132114	37.33268	112.672211	29.419254	13.0668435	114.703709	-83.292762	0.276164499999998	119.552821
-43.074913	17.561039	115.500328	-26.817625	6.573108	116.957344	33.783821	-11.291767	116.756889	25.253716	37.259872	112.482521	29.5187685	12.9840525	114.619705	-83.1540185	0.1621635	119.294983
-41.992981	17.500074	115.140793	-26.738218	6.523152	116.783585	33.870308	-11.387911	116.795372	25.386385	37.160881	112.286469	29.6283465	12.886485	114.5409205	-83.1047825	0.159818999999999	119.0262495
-40.868031	17.53388	114.691246	-26.629251	6.470255	116.527	33.959236	-11.449356	116.904106	25.535988	36.580784	112.120148	29.747612	12.565714	114.512127	-83.006114	0.374796	118.541873
-39.735481	17.689308	114.097855	-26.566013	6.445463	116.199684	34.04583	-11.494849	117.070068	25.654808	36.539276	111.915886	29.850319	12.5222135	114.492977	-82.982345	0.368712500000001	117.906391
-38.029457	18.056454	113.066254	-26.516628	6.386155	115.567741	34.117924	-11.575762	117.283356	25.867489	36.411961	111.649643	29.9927065	12.4180995	114.4664995	-83.0259625	0.354210499999999	116.6689825
-36.902477	18.455931	112.414787	-26.48617	6.346541	115.075806	34.109066	-11.618037	117.301453	25.97901	36.8643	111.567093	30.044038	12.6231315	114.434273	-83.016378	0.0699505000000009	115.717339
-35.620811	19.012484	111.932465	-26.426258	6.28202	114.631721	34.111984	-11.642323	117.117775	26.139652	36.367886	111.578583	30.125818	12.3627815	114.348179	-82.978334	0.2012585	114.915263
-34.480293	19.673166	111.704971	-26.370192	6.275822	114.283707	34.142326	-11.596099	116.748558	26.221451	36.909016	111.704636	30.1818885	12.6564585	114.226597	-82.9222725	-0.1048145	114.340817
-33.268684	20.455463	111.71386	-26.330126	6.300795	114.087769	34.206944	-11.430044	116.208939	26.291653	37.071327	111.984253	30.2492985	12.8206415	114.096596	-82.9095505	-0.219051499999997	114.078942
-31.980631	21.389099	111.938095	-26.235617	6.425324	113.985252	34.317989	-11.115844	115.64827	26.312002	37.378574	112.430557	30.3149955	13.131365	114.0394135	-82.7862295	-0.280717000000001	113.9310905
-30.850994	22.390457	112.25251	-26.192955	6.652752	113.948402	34.432472	-10.728991	115.182495	26.291517	37.794338	112.945114	30.3619945	13.5326735	114.0638045	-82.7479045	-0.2271695	113.8329995
-28.994678	23.959354	112.810646	-26.221769	7.026892	113.898041	34.550957	-10.087887	114.596306	26.247334	38.427998	114.040123	30.3991455	14.1700555	114.3182145	-82.8426835	-0.1162715	113.4778675
-27.765297	25.0406	113.325821	-26.26844	7.271656	113.891304	34.573174	-9.699465	114.25222	26.225609	38.83131	114.908089	30.3993915	14.5659225	114.5801545	-82.9362715	-0.0226105000000008	113.2024535
-26.494875	26.084169	113.899864	-26.323515	7.549649	113.914452	34.564846	-9.340663	113.984428	26.221354	38.616474	115.913078	30.3931	14.6379055	114.948753	-83.04013	0.461392500000001	112.880151
-25.214554	27.054655	114.496185	-26.45475	7.792179	113.953957	34.538689	-9.021792	113.798904	26.214436	39.512848	116.769852	30.3765625	15.245528	115.284378	-83.2860625	0.33883	112.623536
-24.03359	27.951347	115.069023	-26.594139	8.037457	113.976135	34.499546	-8.769422	113.694885	26.217031	39.772121	117.703117	30.3582885	15.5013495	115.699001	-83.5465665	0.5735645	112.253269
-22.776905	28.81473	115.463615	-26.712006	8.256321	113.905289	34.449726	-8.582426	113.684059	26.217669	39.967693	118.534218	30.3336975	15.6926335	116.1091385	-83.7577095	0.8200085	111.7014395
-21.676846	29.641819	115.854263	-26.850241	8.467018	113.735413	34.378807	-8.471725	113.718811	26.202702	40.077862	119.173943	30.2907545	15.8030685	116.446377	-83.9912365	1.1309675	111.024449
-19.792294	30.528694	116.086853	-26.999554	8.792481	113.457321	34.257462	-8.327722	113.748718	26.189423	40.186436	119.70533	30.2234425	15.929357	116.727024	-84.2225505	1.655605	110.187618
-18.62077	31.026291	116.107056	-27.068615	9.01888	113.244141	34.199368	-8.227961	113.754189	26.190201	40.229858	119.883408	30.1947845	16.0009485	116.8187985	-84.3320145	2.0368115	109.6694835
-17.38817	31.421333	116.094414	-27.073837	9.177452	112.98114	34.166393	-8.150477	113.721046	26.185221	40.274956	119.98172	30.175807	16.0622395	116.851383	-84.323481	2.2926645	109.110897
-16.256933	31.677654	116.026726	-27.125544	9.322739	112.716614	34.129028	-8.104149	113.672348	26.156885	40.279285	120.021805	30.1429565	16.087568	116.8470765	-84.3940445	2.55791	108.5861515
-15.097896	31.699553	116.000832	-27.128178	9.433123	112.516724	34.07877	-8.076514	113.577187	26.139086	40.269817	119.986343	30.108928	16.0966515	116.781765	-84.365284	2.7695945	108.251683
-14.098692	31.756226	115.937675	-27.136448	9.542986	112.384773	34.050491	-8.055417	113.470734	26.137691	40.30402	119.971405	30.094091	16.1243015	116.7210695	-84.366987	2.9616705	108.0484765
-13.043399	31.623489	115.904106	-27.151915	9.645255	112.346794	34.013088	-8.018049	113.442757	26.127069	40.319614	119.93737	30.0700785	16.1507825	116.6900635	-84.3739085	3.1397275	108.0035245
-11.678427	31.240644	115.853378	-27.186064	9.850375	112.442986	33.953964	-7.982027	113.517998	26.104227	40.352528	119.901993	30.0290955	16.1852505	116.7099955	-84.4012235	3.5154995	108.1759765
-10.85482	30.836123	115.822372	-27.202335	10.006978	112.573326	33.869396	-7.989088	113.67762	26.097986	40.350052	119.905052	29.983691	16.180482	116.791336	-84.388361	3.833474	108.355316
-10.024025	30.287418	115.849754	-27.29549	10.104985	112.74482	33.773743	-8.033282	113.90799	26.112675	40.313305	119.904945	29.943209	16.1400115	116.9064675	-84.534189	4.0699585	108.5831725
-9.316709	29.671305	115.947273	-27.373755	10.194827	112.957367	33.665337	-8.125127	114.175537	26.135944	40.246536	119.93251	29.9006405	16.0607045	117.0540235	-84.6481505	4.3289495	108.8607105
-8.645902	28.92746	116.058716	-27.452166	10.285402	113.186684	33.542877	-8.228536	114.461266	26.165863	40.188816	120.002785	29.85437	15.98014	117.2320255	-84.758702	4.590664	109.1413425
-8.093464	28.122906	116.154602	-27.590981	10.319259	113.360039	33.410358	-8.34582	114.764977	26.175362	40.131989	120.077538	29.79286	15.8930845	117.4212575	-84.974822	4.7454335	109.2988205
-7.596416	27.178284	116.217194	-27.731401	10.359775	113.443848	33.26799	-8.456351	115.04464	26.163658	40.078346	120.132042	29.715824	15.8109975	117.588341	-85.178626	4.9085525	109.299355
-6.580163	25.479538	115.992859	-27.921688	10.383811	113.449059	33.063648	-8.579863	115.349075	26.061445	40.016941	120.191277	29.5625465	15.718539	117.770176	-85.4059225	5.049083	109.127942
-6.593165	24.543419	116.06218	-28.037151	10.378054	113.407478	32.929272	-8.626531	115.414452	25.965982	39.992764	120.186081	29.447627	15.6831165	117.8002665	-85.521929	5.0729915	109.0146895
-6.341598	23.38373	115.913879	-28.151411	10.375945	113.386131	32.836296	-8.648691	115.416718	25.85704	39.953148	120.159355	29.346668	15.6522285	117.7880365	-85.64949	5.0996615	108.9842255
-6.188367	22.1387	115.800011	-28.20149	10.367109	113.353363	32.772327	-8.665504	115.407219	25.773123	39.942356	120.124878	29.272725	15.638426	117.7660485	-85.675705	5.095792	108.9406775
-6.034618	20.861839	115.661003	-28.26947	10.358069	113.337204	32.709457	-8.684875	115.434959	25.707478	39.934116	120.062729	29.2084675	15.6246205	117.748844	-85.7474075	5.0915175	108.925564
-6.038966	19.576984	115.45575	-28.335384	10.359391	113.314461	32.625656	-8.737123	115.494308	25.63522	39.912411	119.968369	29.130438	15.587644	117.7313385	-85.801206	5.131138	108.8975835
-6.039951	18.089279	115.217278	-28.415131	10.387152	113.264755	32.541504	-8.799425	115.532372	25.584253	39.888187	119.800011	29.0628785	15.544381	117.6661915	-85.8931405	5.229923	108.8633185
-6.219996	15.937805	114.865479	-28.510427	10.430623	113.223839	32.363964	-8.917527	115.636063	25.493168	39.802608	119.417336	28.928566	15.4425405	117.5266995	-85.94942	5.4187055	108.9209785
-6.40356	14.345924	114.62854	-28.578508	10.461898	113.238373	32.25808	-9.03089	115.737	25.475487	39.742184	119.122971	28.8667835	15.355647	117.4299855	-86.0237995	5.568149	109.0467605
-6.667793	12.760522	114.492462	-28.619596	10.467521	113.249954	32.138191	-9.145192	115.864479	25.458935	39.662205	118.82756	28.798563	15.2585065	117.3460195	-86.037755	5.6765355	109.1538885
-7.009779	11.170374	114.349594	-28.692589	10.477104	113.269218	32.032387	-9.267189	116.006828	25.446093	39.581448	118.547142	28.73924	15.1571295	117.276985	-86.124418	5.7970785	109.261451
-7.468157	9.58458	114.224899	-28.768805	10.498423	113.283775	31.905674	-9.360706	116.125427	25.430519	39.516762	118.3013	28.6680965	15.078028	117.2133635	-86.2057065	5.918818	109.3541865
-7.968276	7.993	114.1875	-28.836185	10.547917	113.297447	31.798557	-9.44705	116.238556	25.42112	39.463215	118.062447	28.6098385	15.0080825	117.1505015	-86.2822085	6.0877515	109.4443925
-8.544123	6.410734	114.056648	-28.879816	10.602772	113.324356	31.678173	-9.500823	116.314995	25.418127	39.429974	117.86171	28.54815	14.9645755	117.0883525	-86.307782	6.2409685	109.5603595
-9.487924	4.049375	114.039902	-28.935198	10.709715	113.420189	31.520382	-9.54678	116.379951	25.423918	39.395031	117.653336	28.47215	14.9241255	117.0166435	-86.342546	6.4953045	109.8237345
-10.229583	2.500838	114.002289	-28.962475	10.824277	113.555313	31.42503	-9.574615	116.420189	25.452778	39.373974	117.55719	28.438904	14.8996795	116.9886895	-86.363854	6.7488745	110.1219365
-11.032964	1.023222	114.106728	-28.985023	10.900121	113.713707	31.346512	-9.609245	116.452499	25.498863	39.345161	117.484215	28.4226875	14.867958	116.968357	-86.3927335	6.932284	110.459057
-11.839693	-0.540384	114.169907	-28.986988	11.027293	113.913811	31.274811	-9.641963	116.527046	25.552279	39.302563	117.430328	28.413545	14.8303	116.978687	-86.387521	7.224286	110.848935
-12.639231	-2.055612	114.231583	-28.982178	11.112647	114.107368	31.197357	-9.697496	116.673752	25.605198	39.219223	117.357613	28.4012775	14.7608635	117.0156825	-86.3656335	7.4644305	111.1990535
-13.555847	-3.583533	114.419067	-28.999439	11.223533	114.310196	31.128307	-9.755733	116.843094	25.656963	39.1394	117.2714	28.392635	14.6918335	117.057247	-86.391513	7.7552325	111.563145
-14.560172	-5.024348	114.673103	-29.034302	11.314674	114.497673	31.03714	-9.787273	117.110596	25.706631	39.036655	117.167046	28.3718855	14.624691	117.138821	-86.4404895	8.004657	111.856525
-16.171696	-7.126508	115.153969	-29.091618	11.387258	114.747307	30.944246	-9.873576	117.602936	25.768763	38.856834	116.949104	28.3565045	14.491629	117.27602	-86.5397405	8.282887	112.218594
-17.314266	-8.501767	115.465012	-29.090792	11.422106	114.880005	30.885941	-9.959158	117.994179	25.805426	38.699417	116.751389	28.3456835	14.3701295	117.372784	-86.5272675	8.4740825	112.387226
-18.494104	-9.803401	115.868469	-29.113821	11.421167	114.961731	30.838114	-10.065267	118.36647	25.858297	38.540737	116.554596	28.3482055	14.237735	117.460533	-86.5758475	8.604599	112.462929
-19.694118	-11.003915	116.275932	-29.108637	11.396538	115.013741	30.801401	-10.152258	118.800606	25.88307	38.385612	116.319656	28.3422355	14.116677	117.560131	-86.5595095	8.676399	112.467351
-20.972692	-12.200569	116.604187	-29.11451	11.337904	115.088593	30.810043	-10.223649	119.19725	25.907883	38.228519	116.034866	28.358963	14.002435	117.616058	-86.587983	8.673373	112.561128
-22.228434	-13.312101	116.978203	-29.110643	11.201457	115.140594	30.798859	-10.299814	119.5662	25.91947	38.064491	115.760735	28.3591645	13.8823385	117.6634675	-86.5804505	8.5205755	112.6177205
-23.581787	-14.310953	117.27729	-29.097504	11.043846	115.224884	30.808718	-10.390191	119.811691	25.899529	37.89563	115.513161	28.3541235	13.7527195	117.662426	-86.5491315	8.3349725	112.787342
-25.627342	-15.671749	117.518982	-29.040241	10.762676	115.35466	30.870182	-10.519043	120.014275	25.907755	37.654964	115.245247	28.3889685	13.5679605	117.629761	-86.4694505	7.9573915	113.079559
-27.038265	-16.411253	117.598068	-29.017269	10.556829	115.446175	30.916929	-10.58332	120.131325	25.939241	37.570225	115.185715	28.428085	13.4934525	117.65852	-86.462623	7.6202055	113.23383
-28.475185	-17.073463	117.581451	-28.967609	10.383565	115.490128	30.979134	-10.651508	120.19297	25.963694	37.486298	115.17482	28.471414	13.417395	117.683895	-86.406632	7.349735	113.296361
-29.903803	-17.621254	117.573776	-28.905048	10.215679	115.532753	31.040949	-10.682731	120.232864	25.984365	37.439636	115.192154	28.512657	13.3784525	117.712509	-86.322753	7.0529055	113.352997
-31.41563	-18.02722	117.56797	-28.845242	10.071214	115.605377	31.101957	-10.721169	120.203568	26.012608	37.414021	115.190376	28.5572825	13.346426	117.696972	-86.2477665	6.796002	113.513782
-32.905449	-18.314358	117.643654	-28.756094	9.968333	115.711868	31.18309	-10.735709	120.160088	26.042526	37.377281	115.135811	28.612808	13.320786	117.6479495	-86.124996	6.61588	113.7757865
-34.47723	-18.491646	117.835197	-28.661663	9.863862	115.873955	31.28294	-10.747312	120.110748	26.093281	37.351025	115.048515	28.6881105	13.3018565	117.5796315	-86.0114365	6.4258675	114.1682785
-36.803852	-18.504671	118.264786	-28.421471	9.648328	116.307869	31.464811	-10.736193	120.016273	26.157803	37.311634	114.86657	28.811307	13.2877205	117.4414215	-85.654249	6.0089355	115.1743165
-38.338398	-18.400105	118.725861	-28.286066	9.532845	116.725311	31.598476	-10.704901	119.945976	26.183155	37.272034	114.769302	28.8908155	13.2835665	117.357639	-85.4629475	5.7821235	116.092983
-39.884815	-18.135571	119.262207	-28.158115	9.423073	117.247025	31.766945	-10.66041	119.865692	26.164398	37.297279	114.704872	28.9656715	13.3184345	117.285282	-85.2819015	5.5277115	117.208768
-41.381027	-17.783405	119.8853	-28.035515	9.304558	117.825317	31.90996	-10.565554	119.799873	26.091415	37.327324	114.699661	29.0006875	13.380885	117.249767	-85.0717175	5.228231	118.400867
-42.874393	-17.288443	120.503746	-27.955511	9.177152	118.444527	32.036827	-10.481887	119.663033	25.95982	37.414776	114.801003	28.9983235	13.4664445	117.232018	-84.9093455	4.8878595	119.657036
-44.329956	-16.747515	121.077621	-27.945789	9.03023	119.012543	32.15057	-10.357174	119.535088	25.768745	37.497482	114.957535	28.9596575	13.570154	117.2463115	-84.8512355	4.490306	120.7787745
-45.611713	-16.199858	121.411362	-27.931026	8.876943	119.529411	32.229031	-10.231972	119.393745	25.573021	37.583843	115.129326	28.901026	13.6759355	117.2615355	-84.763078	4.0779505	121.7972865
-47.795895	-14.979265	121.978691	-28.016165	8.61951	120.182571	32.270935	-10.030363	119.158974	25.25304	37.739182	115.547905	28.7619875	13.8544095	117.3534395	-84.7943175	3.3846105	123.0117025
-48.933273	-14.189996	122.088226	-28.043535	8.468334	120.511032	32.274532	-9.913399	118.98587	25.046244	37.818741	115.876534	28.660388	13.952671	117.431202	-84.747458	2.983997	123.590862
-50.281452	-13.14636	122.354218	-28.032875	8.324905	120.806732	32.29554	-9.815084	118.77179	24.87035	37.867649	116.151703	28.582945	14.0262825	117.4617465	-84.648695	2.6235275	124.1517175
-51.365261	-12.155681	122.556076	-28.048235	8.237333	121.018219	32.305172	-9.703282	118.548523	24.729071	37.909054	116.383148	28.5171215	14.102886	117.4658355	-84.6135915	2.37178	124.5706025
-52.454956	-11.018377	122.828842	-27.980099	8.200342	121.233307	32.336681	-9.591086	118.32373	24.608856	37.93988	116.517685	28.4727685	14.174397	117.4207075	-84.4329665	2.226287	125.0459065
-53.405182	-9.867353	123.165115	-27.938726	8.21866	121.451912	32.37233	-9.458145	118.126617	24.49288	37.922104	116.580727	28.432605	14.2319795	117.353672	-84.310057	2.2053405	125.550152
-54.214924	-8.652273	123.5401	-27.845686	8.288767	121.65229	32.407249	-9.323546	117.982269	24.371674	37.913357	116.618774	28.3894615	14.2949055	117.3005215	-84.0808335	2.2826285	126.0040585
-55.263882	-6.664805	124.142647	-27.753162	8.452071	121.952911	32.471397	-9.118531	117.869659	24.206347	37.882965	116.531738	28.338872	14.382217	117.2006985	-83.845196	2.521925	126.7051235
-55.810612	-5.304773	124.538422	-27.726191	8.546532	122.17865	32.477787	-8.946115	117.864311	24.137751	37.910686	116.483269	28.307769	14.4822855	117.17379	-83.760151	2.6107785	127.18351
-56.3578	-3.900125	124.836029	-27.669529	8.604927	122.359375	32.529144	-8.904343	117.861389	24.089104	37.963753	116.475677	28.309124	14.529705	117.168533	-83.648182	2.680149	127.550217
-56.530308	-2.772009	125.014626	-27.642399	8.61676	122.478844	32.57164	-8.839307	117.894279	24.044033	38.034367	116.493538	28.3078365	14.59753	117.1939085	-83.5926345	2.63599	127.7637795
-56.778614	-1.272542	124.915565	-27.660244	8.598486	122.540321	32.59901	-8.781474	117.919945	23.994287	38.09869	116.543518	28.2966485	14.658608	117.2317315	-83.6171365	2.538364	127.8489105
-56.89674	0.153885	124.785698	-27.703419	8.54086	122.537949	32.600357	-8.73444	117.913986	23.931194	38.168945	116.638756	28.2657755	14.7172525	117.276371	-83.6726135	2.3644675	127.799527
-56.986176	1.622784	124.721802	-27.758404	8.483281	122.504402	32.562309	-8.693291	117.88343	23.873844	38.240807	116.722298	28.2180765	14.773758	117.302864	-83.7348845	2.192804	127.70594
-56.839096	3.814264	124.404999	-27.861244	8.428624	122.384392	32.501904	-8.657301	117.827415	23.801617	38.335239	116.849075	28.1517605	14.838969	117.338245	-83.8742485	2.018279	127.430539
-56.607773	5.337994	124.148712	-27.908281	8.381921	122.310196	32.474136	-8.645822	117.791451	23.779392	38.379105	116.950905	28.126764	14.8666415	117.371178	-83.943326	1.8972005	127.249214
-56.30542	6.858364	123.845581	-27.962965	8.335352	122.146881	32.463642	-8.641433	117.759445	23.760027	38.412445	117.014145	28.1118345	14.885506	117.386795	-84.0377645	1.785198	126.906967
-55.803585	8.41255	123.419067	-27.974255	8.29424	121.930252	32.477463	-8.647052	117.708549	23.762529	38.430603	117.047028	28.119996	14.8917755	117.3777885	-84.068506	1.6967045	126.4827155
-55.285294	9.838467	122.964569	-28.016323	8.276403	121.636177	32.49173	-8.659893	117.66317	23.784758	38.458614	117.07058	28.138244	14.8993605	117.366875	-84.17089	1.6534455	125.905479
-54.703815	11.425041	122.211456	-28.052536	8.251921	121.222618	32.494797	-8.703786	117.643913	23.838713	38.487411	117.126968	28.166755	14.8918125	117.3854405	-84.271827	1.6120295	125.0597955
-54.179184	13.176669	121.402321	-28.109449	8.242289	120.663559	32.504169	-8.751905	117.650879	23.904724	38.493519	117.184402	28.2044465	14.870807	117.4176405	-84.4233445	1.613771	123.9094775
-53.02071	15.486897	119.750046	-28.384041	8.401878	119.778656	32.483772	-8.814775	117.555	24.020929	38.511162	117.311142	28.2523505	14.8481935	117.433071	-85.0204325	1.9555625	122.124241
-52.166897	17.035524	118.782089	-28.360617	8.443398	118.974426	32.413399	-8.814957	117.318558	24.086679	38.573898	117.428078	28.250039	14.8794705	117.373318	-84.971273	2.0073255	120.575534
-51.197006	18.573465	118.237411	-28.384777	8.557406	118.366493	32.319115	-8.729351	116.923927	24.157162	38.671722	117.54496	28.2381385	14.9711855	117.2344435	-85.0076925	2.1436265	119.4985425
-50.141644	20.052895	118.036713	-28.355169	8.717162	117.952255	32.267838	-8.528469	116.370796	24.259882	38.837402	117.729744	28.26386	15.1544665	117.05027	-84.974198	2.2798575	118.85424
-49.116074	21.410292	118.157944	-28.214973	8.890947	117.688538	32.279144	-8.246192	115.791641	24.354313	39.095005	118.107567	28.3167285	15.4244065	116.949604	-84.7466745	2.3574875	118.427472
-47.945534	22.74194	118.344162	-28.099033	9.080065	117.456612	32.311974	-7.907191	115.278152	24.435148	39.368477	118.587936	28.373561	15.730643	116.933044	-84.571627	2.429487	117.98018
-46.817547	24.040585	118.481041	-28.043238	9.309765	117.234329	32.387241	-7.594465	114.905373	24.518492	39.650517	119.12706	28.4528665	16.028026	117.0162165	-84.5393425	2.591504	117.4524415
-45.007355	25.78471	118.539024	-28.058619	9.717458	116.922012	32.414303	-7.231775	114.567337	24.615698	40.06881	119.896996	28.5150005	16.4185175	117.2321665	-84.6322385	3.0163985	116.6118575
-43.751118	26.750746	118.544754	-28.100925	10.002919	116.826286	32.374443	-7.053841	114.474449	24.624458	40.298676	120.136223	28.4994505	16.6224175	117.305336	-84.7013005	3.3834205	116.347236
-42.540054	27.637239	118.443642	-28.147373	10.276135	116.790497	32.353046	-6.964908	114.528931	24.643929	40.493172	120.113564	28.4984875	16.764132	117.3212475	-84.7932335	3.788138	116.2597465
-41.260544	28.446514	118.276451	-28.185839	10.496146	116.758171	32.328835	-6.953009	114.670273	24.686398	40.649529	119.868347	28.5076165	16.84826	117.26931	-84.8792945	4.144032	116.247032
-39.937775	29.060799	117.98481	-28.239138	10.673066	116.778244	32.310013	-7.01765	114.869949	24.724436	40.700691	119.521454	28.5172245	16.8415205	117.1957015	-84.9955005	4.5046115	116.3607865
-38.648861	29.607096	117.58239	-28.201574	10.714808	116.603264	32.301594	-7.149498	115.112076	24.72114	40.666164	119.017395	28.511367	16.758333	117.0647355	-84.914515	4.671283	116.1417925
-37.281818	30.044159	117.110916	-28.152021	10.672118	116.560234	32.302387	-7.306638	115.335442	24.704935	40.55389	118.363419	28.503661	16.623626	116.8494305	-84.807703	4.72061	116.2710375
-35.252548	30.444857	116.39444	-28.158569	10.495346	116.498337	32.345329	-7.60714	115.615555	24.731167	40.395432	117.471313	28.538248	16.394146	116.543434	-84.855386	4.596546	116.45324
-33.852364	30.682087	115.88546	-27.979973	10.193294	116.357956	32.400391	-7.857555	115.831543	24.781124	40.245525	116.858818	28.5907575	16.193985	116.3451805	-84.5507035	4.192603	116.3707315
-32.458481	30.889734	115.422531	-27.948357	9.964741	116.36689	32.471191	-8.138321	116.058327	24.863243	40.032475	116.300247	28.667217	15.947077	116.179287	-84.563931	3.982405	116.554493
-30.999104	30.999067	115.013824	-27.75135	9.634798	116.243874	32.565929	-8.4252	116.267517	24.932308	39.857872	115.895187	28.7491185	15.716336	116.081352	-84.2518185	3.55326	116.406396
-29.543152	31.175636	114.727867	-27.63328	9.367576	116.179596	32.650127	-8.638945	116.41494	24.9776	39.676495	115.619171	28.8138635	15.518775	116.0170555	-84.0804235	3.216377	116.3421365
-28.115221	31.360394	114.650169	-27.587992	9.128686	116.155365	32.75346	-8.767429	116.497742	24.988668	39.522602	115.554047	28.871064	15.3775865	116.0258945	-84.047048	2.8797855	116.2848355
-26.636631	31.514305	114.693489	-27.529997	8.947207	116.184769	32.859955	-8.815101	116.53624	24.988171	39.398613	115.691338	28.924063	15.291756	116.113789	-83.984057	2.602658	116.255749
-24.390137	31.893486	115.120354	-27.579939	8.931535	116.285919	33.024063	-8.731683	116.587082	25.040409	39.409874	116.295174	29.032236	15.3390955	116.441128	-84.192114	2.5239745	116.13071
-22.953203	32.146324	115.554977	-27.478235	8.891381	116.188362	33.132736	-8.582751	116.593239	25.107082	39.474865	116.914787	29.119909	15.446057	116.754013	-84.076379	2.336705	115.622711
-21.651188	32.466114	116.125381	-27.48954	8.929884	116.087975	33.23222	-8.386835	116.575348	25.168537	39.613602	117.669273	29.2003785	15.6133835	117.1223105	-84.1794585	2.2463845	115.0536395
-19.956984	32.563202	116.676392	-27.512337	9.042009	115.996513	33.330372	-8.174983	116.557205	25.256752	39.789303	118.504105	29.293562	15.80716	117.530655	-84.318236	2.276858	114.462371
-18.668566	32.724796	117.376801	-27.510956	9.170637	115.882301	33.446918	-7.952879	116.510025	25.36841	40.027306	119.374634	29.407664	16.0372135	117.9423295	-84.429576	2.3040605	113.8222725
-17.212387	32.824123	117.994164	-27.495337	9.349499	115.780937	33.550377	-7.724162	116.505989	25.508543	40.284672	120.186707	29.52946	16.280255	118.346348	-84.520134	2.418743	113.215526
-15.763214	32.766155	118.560829	-27.468105	9.551187	115.785805	33.672642	-7.507206	116.525352	25.656313	40.535973	120.891121	29.6644775	16.5143835	118.7082365	-84.6006875	2.5879905	112.8633735
-13.676416	32.522327	119.196129	-27.333515	9.849723	115.958229	33.893932	-7.215077	116.606773	26.26078	40.688404	121.450714	30.077356	16.7366635	119.0287435	-84.744386	2.9627825	112.8877145
-12.287032	32.261013	119.480064	-27.276989	10.064979	116.116699	34.043156	-7.042452	116.750099	26.439949	40.919106	121.794746	30.2415525	16.938327	119.2724225	-84.7955305	3.191631	112.9609755
-10.969417	31.83182	119.624207	-27.164646	10.233525	116.269257	34.181431	-6.921996	116.983536	26.596838	41.147713	121.987114	30.3891345	17.1128585	119.485325	-84.7184265	3.3541915	113.053189
-9.726443	31.345638	119.643784	-27.115191	10.409441	116.410805	34.310577	-6.82615	117.238388	26.761183	41.336651	122.033287	30.53588	17.2552505	119.6358375	-84.766262	3.5636315	113.1857725
-8.513752	30.732983	119.616745	-27.042366	10.531534	116.517487	34.438034	-6.773623	117.496323	26.901909	41.432678	121.990822	30.6699715	17.3295275	119.7435725	-84.7547035	3.7335405	113.2914015
-7.345466	29.993382	119.564842	-26.942179	10.588321	116.664803	34.537411	-6.727426	117.742157	27.026855	41.48708	121.88282	30.782133	17.379827	119.8124885	-84.666491	3.796815	113.5171175
-6.266126	29.198902	119.47123	-26.869493	10.623138	116.792038	34.65078	-6.720976	117.945549	27.164295	41.499332	121.73909	30.9075375	17.389178	119.8423195	-84.6465235	3.857098	113.7417565
-4.751835	27.724596	119.328049	-26.733154	10.580862	116.937195	34.788177	-6.762073	118.269989	27.327515	41.477291	121.477592	31.057846	17.357609	119.8737905	-84.524154	3.804115	114.0005995
-3.81568	26.688417	119.195854	-26.650827	10.576708	116.98613	34.886196	-6.813838	118.507446	27.429771	41.4716	121.265305	31.1579835	17.328881	119.8863755	-84.4596375	3.824535	114.0858845
-2.9541	25.633345	119.022606	-26.552767	10.53495	117.020668	34.984097	-6.867141	118.718231	27.116882	41.640507	121.214088	31.0504895	17.386683	119.9661595	-84.1560235	3.683217	114.0751765
-2.197576	24.44412	118.885185	-26.458588	10.511745	117.046143	35.075176	-6.903516	118.910858	27.182859	41.638916	120.97187	31.1290175	17.3677	119.941364	-84.0461935	3.65579	114.150922
-1.458946	23.266802	118.753838	-26.390352	10.488831	117.059364	35.148415	-6.900616	119.087509	27.248705	41.638985	120.719215	31.19856	17.3691845	119.903362	-83.979264	3.6084775	114.215366
-0.825116	22.082605	118.637535	-26.319033	10.476212	117.081032	35.233948	-6.868753	119.249023	27.299366	41.65715	120.492645	31.266657	17.3941985	119.870834	-83.904723	3.5582255	114.29123
-0.228868	20.780022	118.534721	-26.234993	10.478582	117.100868	35.327229	-6.830165	119.429626	27.346056	41.692936	120.279991	31.3366425	17.4313855	119.8548085	-83.8066285	3.5257785	114.3469275
0.507289	18.899511	118.551849	-26.115101	10.459499	117.152641	35.491409	-6.756531	119.785072	27.43339	41.727455	120.001205	31.4623995	17.485462	119.8931385	-83.6926015	3.433536	114.4121435
0.923358	17.688643	118.550995	-26.026529	10.450348	117.17054	35.59898	-6.694681	120.042313	27.489933	41.749279	119.809357	31.5444565	17.527299	119.925835	-83.5975145	3.373397	114.415245
1.27422	16.416473	118.598534	-25.942152	10.449517	117.176292	35.724812	-6.62666	120.322845	27.547989	41.761673	119.632782	31.6364005	17.5675065	119.9778135	-83.5207045	3.3315275	114.3747705
1.550767	15.19489	118.698097	-25.807709	10.449113	117.187523	35.818302	-6.547768	120.61412	27.63834	41.763096	119.481148	31.728321	17.607664	120.047634	-83.343739	3.290562	114.327412
1.711935	14.000353	118.778763	-25.698984	10.450092	117.216766	35.929214	-6.476922	120.888092	27.714863	41.803818	119.338516	31.8220385	17.663448	120.113304	-83.2200065	3.236736	114.320228
1.82945	12.825352	118.884789	-25.603086	10.440976	117.25106	36.01841	-6.397353	121.111153	27.802599	41.817429	119.30983	31.9105045	17.710038	120.2104915	-83.1166765	3.171914	114.2916285
1.834352	11.656473	119.000916	-25.501112	10.450576	117.300728	36.103313	-6.327225	121.322105	27.884787	41.86404	119.29274	31.99405	17.7684075	120.3074225	-82.996274	3.1327445	114.2940335
1.69546	10.057026	119.184433	-25.377312	10.506417	117.429222	36.233063	-6.213635	121.556564	28.013887	41.895653	119.314598	32.123475	17.841009	120.435581	-82.878099	3.171825	114.422863
1.518927	9.02048	119.269539	-25.281555	10.555946	117.4842	36.316879	-6.163388	121.692589	28.092188	41.941921	119.356903	32.2045335	17.8892665	120.524746	-82.7676435	3.2226255	114.443654
1.230812	7.979527	119.355797	-25.197786	10.595339	117.554092	36.40638	-6.087698	121.814026	28.172079	42.001419	119.386223	32.2892295	17.9568605	120.6001245	-82.6848015	3.2338175	114.5080595
0.896071	7.022986	119.424286	-25.114525	10.648825	117.563698	36.50518	-6.027423	121.909737	28.241983	42.07719	119.407829	32.3735815	18.0248835	120.658783	-82.6026315	3.2727665	114.468613
0.462157	6.093348	119.4198	-25.034874	10.671671	117.527924	36.608158	-5.963965	121.977509	28.302675	42.149059	119.43586	32.4554165	18.092547	120.7066845	-82.5251645	3.250795	114.3491635
-0.036632	5.192804	119.338058	-24.986706	10.718244	117.463593	36.678608	-5.918677	122.004486	28.349575	42.206188	119.445	32.5140915	18.1437555	120.724743	-82.4875035	3.2927325	114.202443
-0.634827	4.334631	119.238106	-24.928961	10.728909	117.359863	36.744137	-5.884476	122.003639	NaN	NaN	NaN	NaN	NaN	NaN	NaN	NaN	NaN
-1.679611	3.088769	119.067207	-24.893375	10.709431	117.180672	36.800507	-5.867201	121.955803	28.411446	42.215664	119.380905	32.6059765	18.1742315	120.668354	-82.3927265	3.2446305	113.69299
-2.439421	2.286349	118.857483	-24.863914	10.666699	117.061234	36.8349	-5.900405	121.897148	28.411406	42.194508	119.360222	32.623153	18.1470515	120.628685	-82.350981	3.1863465	113.493783
-3.296575	1.606946	118.646538	-24.838795	10.583858	116.958603	36.857285	-5.921416	121.812225	28.409349	42.16404	119.3535	32.633317	18.121312	120.5828625	-82.310907	3.046404	113.3343435
-4.243543	0.888698	118.47805	-24.816366	10.545489	116.907417	36.881241	-5.94783	121.706047	28.412052	42.140228	119.389153	32.6466465	18.096199	120.5476	-82.2793785	2.994779	113.267234
-5.274463	0.249839	118.32328	-24.76405	10.517242	116.92923	36.925514	-5.972908	121.612885	28.418667	42.109295	119.441048	32.6720905	18.0681935	120.5269665	-82.2001905	2.9662905	113.3314935
-6.265387	-0.36537	118.05571	-24.711067	10.516958	116.973541	36.959179	-5.968404	121.532349	28.448824	42.114956	119.51194	32.7040015	18.073276	120.5221445	-82.1261355	2.96064	113.4249375
-7.437661	-0.911416	117.959717	-24.644159	10.584615	117.041969	37.007515	-5.961319	121.457924	28.478125	42.136986	119.61644	32.74282	18.0878335	120.537182	-82.031138	3.0813965	113.546756
-9.450592	-1.663441	117.83503	-24.592821	10.67966	117.08577	37.078018	-5.949987	121.389786	NaN	NaN	NaN	NaN	NaN	NaN	NaN	NaN	NaN
-10.613514	-2.148402	117.494499	-24.548223	10.764648	117.059921	37.107922	-5.956955	121.332275	NaN	NaN	NaN	NaN	NaN	NaN	NaN	NaN	NaN
-12.015204	-2.663294	117.2313	-24.516731	10.842053	117.008888	37.095104	-5.985971	121.256317	NaN	NaN	NaN	NaN	NaN	NaN	NaN	NaN	NaN
-13.501878	-3.091819	116.991234	-24.469872	10.975185	116.972641	37.086792	-6.032027	121.165512	NaN	NaN	NaN	NaN	NaN	NaN	NaN	NaN	NaN
-15.029998	-3.457179	116.819092	-24.431166	11.066664	116.99691	37.066578	-6.061613	121.04348	28.87318	42.143269	120.125557	32.969879	18.040828	120.5845185	-81.832211	4.0925	113.4093015
-16.621996	-3.841539	116.715714	-24.366669	11.20331	117.093506	37.048923	-6.06044	120.949532	29.001305	42.102962	120.069908	33.025114	18.021261	120.50972	-81.758452	4.385359	113.677292
-18.288301	-4.170823	116.680931	-24.297514	11.341639	117.252823	37.068268	-6.158772	120.885674	NaN	NaN	NaN	NaN	NaN	NaN	NaN	NaN	NaN
-20.910398	-4.620697	116.818214	-24.207592	11.523871	117.554459	37.04982	-6.277725	120.850037	29.316341	41.932087	119.846252	33.1830805	17.827181	120.3481445	-81.5982645	5.220561	114.7607735
-22.762512	-4.887427	116.865265	-24.19326	11.609159	117.777809	37.031624	-6.351034	120.857918	29.424746	41.855778	119.767586	33.228185	17.752372	120.312752	-81.614705	5.465946	115.242866
-24.622301	-5.123991	116.976639	-24.179092	11.707354	117.963318	36.977119	-6.430179	120.895042	29.516327	41.797886	119.654037	33.246723	17.6838535	120.2745395	-81.604907	5.7308545	115.6520965
-26.534975	-5.297547	117.075432	-24.179287	11.768469	118.102203	36.943295	-6.480074	120.974556	29.548544	41.711662	119.528267	33.2459195	17.615794	120.2514115	-81.6044935	5.921144	115.9529945
-28.509495	-5.435684	117.20018	-24.196283	11.839926	118.175674	36.913387	-6.514014	121.084572	29.55826	41.617577	119.349335	33.2358235	17.5517815	120.2169535	-81.6283895	6.1280705	116.1343945
-30.490414	-5.489548	117.43277	-24.186848	11.938538	118.225334	36.885174	-6.560167	121.233894	29.57066	41.47607	119.037262	33.227917	17.4579515	120.135578	-81.601613	6.4191245	116.31509
-32.519222	-5.523458	117.747986	-24.198706	11.995419	118.291214	36.842438	-6.602135	121.434273	29.581039	41.292984	118.552971	33.2117385	17.3454245	119.993622	-81.6091505	6.6454135	116.588806
-35.652592	-5.385567	118.510017	-24.172903	12.002947	118.568893	36.764282	-6.686222	121.739807	29.596272	40.981392	117.712166	33.180277	17.147585	119.7259865	-81.526083	6.858309	117.4117995
-37.695538	-5.194142	119.300331	-24.119804	11.889256	119.026756	36.71788	-6.784042	121.765579	29.559427	40.723259	117.090263	33.1386535	16.9696085	119.427921	-81.3782615	6.8089035	118.625591
-39.807755	-4.878904	120.311356	-24.06587	11.653037	119.751701	36.667118	-6.917283	121.630096	29.477427	40.464626	116.614136	33.0722725	16.7736715	119.122116	-81.2040125	6.5324025	120.381286
-41.796085	-4.512188	121.424355	-24.034594	11.362346	120.620895	36.661671	-7.023577	121.472717	29.317209	40.286781	116.449318	32.98944	16.631602	118.9610175	-81.058628	6.09309	122.2807725
-43.81237	-3.998532	122.618996	-24.020487	11.082742	121.589218	36.648071	-7.072166	121.30526	29.064217	40.208019	116.455589	32.856144	16.5679265	118.8804245	-80.897118	5.5975575	124.2980115
-45.615681	-3.52153	123.766014	-24.054333	10.813438	122.562256	36.596771	-7.031521	121.133354	28.781773	40.237774	116.635193	32.689272	16.6031265	118.8842735	-80.797938	5.0237495	126.2402385
-47.405251	-2.845289	124.941399	-24.111755	10.57445	123.491287	36.531563	-6.950385	120.958542	28.484413	40.3675	117.024483	32.507988	16.7085575	118.9915125	-80.731498	4.4403425	127.9910615
-50.153297	-1.700937	126.432526	-24.229851	10.319722	124.664642	36.390347	-6.806875	120.808586	28.047144	40.516174	117.662521	32.2187455	16.8546495	119.2355535	-80.6784475	3.7847945	130.0937305
-51.793438	-0.787169	127.388741	-24.316933	10.220217	125.298981	36.276333	-6.741527	120.77047	27.809978	40.589203	118.027557	32.0431555	16.923838	119.3990135	-80.6770215	3.516596	131.1989485
-53.458958	0.168616	128.030594	-24.406677	10.177882	125.730423	36.177402	-6.730005	120.78096	27.644011	40.659729	118.247688	31.9107065	16.964862	119.514324	-80.7240605	3.390902	131.946522
-55.024971	1.142507	128.341858	-24.472969	10.123208	125.925575	36.083118	-6.73524	120.800255	27.535105	40.695011	118.298531	31.8091115	16.9798855	119.549393	-80.7550495	3.2665305	132.301757
-56.426517	2.289972	128.636932	-24.547123	10.142242	125.99659	35.995098	-6.809988	120.762482	27.463972	40.672794	118.218658	31.729535	16.931403	119.49057	-80.823781	3.353081	132.50261
-57.759178	3.444323	128.805649	-24.581036	10.163905	125.911476	35.897987	-6.885908	120.696236	27.397919	40.627857	118.005844	31.647953	16.8709745	119.35104	-80.810025	3.4568355	132.471912
-58.970642	4.671757	128.917114	-24.657661	10.221375	125.77697	35.778107	-6.952278	120.604034	27.318108	40.552914	117.685974	31.5481075	16.800318	119.145004	-80.8634295	3.642432	132.408936
-60.550518	6.628549	128.968277	-24.738882	10.297682	125.593147	35.629868	-7.056156	120.495163	27.176636	40.371422	117.216072	31.403252	16.657633	118.8556175	-80.881016	3.937731	132.3306765
-61.477268	7.976477	128.898605	-24.78941	10.312399	125.476204	35.502209	-7.136451	120.391594	27.035877	40.188919	117.0187	31.269043	16.526234	118.705147	-80.847863	4.098564	132.247261
-62.264221	9.388662	128.810745	-24.896803	10.298917	125.397514	35.384735	-7.233901	120.277313	26.8673	39.992668	116.935822	31.1260175	16.3793835	118.6065675	-80.9196235	4.2184505	132.1884605
-62.946152	10.845918	128.613876	-25.124756	10.312031	125.268402	35.227524	-7.339448	120.0989	26.671318	39.722248	116.961266	30.949421	16.1914	118.530083	-81.198933	4.432662	132.006721
-63.559307	12.394706	128.351837	-25.222639	10.232648	125.122688	35.07476	-7.464257	119.8964	26.413723	39.351986	117.073311	30.7442415	15.9438645	118.4848555	-81.1895195	4.5214315	131.7605205
-63.931221	13.90819	128.183243	-25.409592	10.20453	124.937225	34.890396	-7.569537	119.645287	26.09486	38.941349	117.221321	30.492628	15.685906	118.433304	-81.311812	4.723154	131.441146
NaN	NaN	NaN	-25.346867	9.938295	124.59227	34.691017	-7.669731	119.349983	25.734722	38.563419	117.312584	30.2128695	15.446844	118.3312835	-80.9066035	4.429746	130.8532565
NaN	NaN	NaN	-25.630468	9.94049	124.303078	34.379299	-7.745362	118.875183	25.392395	38.366066	117.507698	29.885847	15.310352	118.1914405	-81.146783	4.570628	130.4147155
NaN	NaN	NaN	-25.794462	9.980715	124.090042	34.197788	-7.744952	118.57946	25.30064	38.360924	117.614487	29.749214	15.307986	118.0969735	-81.338138	4.653444	130.0831105
-62.442707	19.28252	126.776672	-26.198097	10.285172	123.906456	34.02459	-7.738945	118.310425	25.257004	38.372288	117.663452	29.640797	15.3166715	117.9869385	-82.036991	5.2536725	129.8259735
-61.727081	20.346842	126.149963	-26.085642	10.187841	123.512459	33.864639	-7.730329	118.086716	25.242611	38.419609	117.659439	29.553625	15.34464	117.8730775	-81.724909	5.031042	129.1518405
-60.915001	21.306154	125.518883	-26.454739	10.601631	123.244843	33.70879	-7.695275	117.888245	25.275341	37.949764	117.598091	29.4920655	15.1272445	117.743168	-82.4015435	6.0760175	128.746518
-59.947956	22.381861	124.970879	-26.614571	10.802773	122.919754	33.543404	-7.635535	117.729462	25.154737	38.542057	117.364632	29.3490705	15.453261	117.547047	-82.5782125	6.152285	128.292461
-58.666206	23.323423	124.638077	-26.533144	10.815129	122.540344	33.373718	-7.594618	117.637505	25.095978	38.595001	117.113052	29.234848	15.5001915	117.3752785	-82.301136	6.1300665	127.7054095
-57.157413	24.895441	123.734032	-26.906485	11.341005	122.235275	33.16087	-7.582606	117.643585	25.056194	38.618382	116.626846	29.108532	15.517888	117.1352155	-82.921502	7.164122	127.3353345
-55.924694	25.723061	123.119865	-26.999033	11.527785	122.126137	33.077641	-7.654225	117.759026	25.120819	38.55851	116.270897	29.09923	15.4521425	117.0149615	-83.097296	7.6034275	127.2373125
-54.891701	26.808893	122.502373	-27.000008	11.627564	121.855019	33.024105	-7.766558	117.928841	25.222582	38.45932	115.93306	29.1233435	15.346381	116.9309505	-83.1233595	7.908747	126.7790875
-53.506935	27.683949	121.784889	-27.061745	11.720846	121.50531	33.004658	-7.899286	118.071701	25.343687	38.327137	115.700722	29.1741725	15.2139255	116.8862115	-83.2976625	8.2277665	126.1244085
-52.072727	28.562393	120.860931	-27.053196	11.730299	120.945992	32.961742	-8.021329	118.149712	25.45129	38.229069	115.581718	29.206516	15.10387	116.865715	-83.312908	8.356728	125.026269
-50.666176	29.420498	119.728455	-27.135395	11.802858	120.284561	32.929878	-8.117082	118.21122	25.533873	38.181068	115.465607	29.2318755	15.031993	116.8384135	-83.5026655	8.573723	123.7307085
-49.184559	30.325531	118.60714	-27.233299	11.847571	119.48011	32.860081	-8.173339	118.166351	26.098076	37.993206	115.217018	29.4790785	14.9099335	116.6916845	-83.9456765	8.7852085	122.2685355
-46.942757	31.6784	116.967102	-27.363401	11.965746	118.190109	32.743549	-8.18571	117.943787	26.149717	38.082512	115.296684	29.446633	14.948401	116.6202355	-84.173435	8.983091	119.7599825
-45.384155	32.541016	116.193008	-27.418852	12.01401	117.366005	32.695473	-8.151223	117.667519	25.7386	38.188675	115.632614	29.2170365	15.018726	116.6500665	-84.0547405	9.009294	118.0819435
-43.896854	33.424347	115.588867	-27.465271	12.103835	116.583572	32.686615	-8.084455	117.240356	26.183331	38.277603	115.682159	29.434973	15.096574	116.4612575	-84.365515	9.111096	116.7058865
-42.341885	34.271385	115.32177	-27.422991	12.209651	115.940437	32.677357	-7.945066	116.761902	26.194897	38.446938	115.793373	29.436127	15.250936	116.2776375	-84.282109	9.168366	115.6032365
-40.82217	35.02771	115.22393	-27.392336	12.335271	115.392197	32.706272	-7.775298	116.21891	26.197598	38.637589	115.952858	29.451935	15.4311455	116.085884	-84.236607	9.2393965	114.69851
-39.316353	35.73386	115.126083	-27.358934	12.513865	114.957474	32.738331	-7.58021	115.762291	26.187975	38.833912	116.102341	29.463153	15.626851	115.932316	-84.181021	9.400879	113.982632
-37.845795	36.415371	115.073708	-27.373018	12.68699	114.594437	32.746578	-7.410698	115.457298	26.177597	39.028229	116.219604	29.4620875	15.8087655	115.838451	-84.2081235	9.5652145	113.350423
-35.617668	37.259678	114.954414	-27.354761	12.972939	114.176086	32.717262	-7.233012	115.136024	26.205164	39.162086	116.389153	29.461213	15.964537	115.7625885	-84.170735	9.981341	112.5895835
-34.259624	37.749722	115.079758	-27.366385	13.164318	114.10524	32.688271	-7.136457	115.007675	25.809252	39.354416	116.628822	29.2487615	16.1089795	115.8182485	-83.9815315	10.2196565	112.3922315
-32.85046	38.048462	115.351952	-27.315184	13.328165	114.183823	32.677849	-7.044583	114.896568	25.874939	39.430378	116.751465	29.276394	16.1928975	115.8240165	-83.906762	10.4634325	112.5436295
-31.436943	38.315239	115.650749	-27.29122	13.471725	114.338745	32.683788	-6.979063	114.830734	25.948801	39.497398	116.971565	29.3162945	16.2591675	115.9011495	-83.8987345	10.6842825	112.7763405
-30.146486	38.464363	115.956436	-27.280405	13.609807	114.4683	32.692238	-6.919454	114.827606	26.016787	39.552574	117.188919	29.3545125	16.31656	116.0082625	-83.9153225	10.903054	112.9283375
-28.87027	38.53614	116.145538	-27.260494	13.721761	114.540985	32.679585	-6.885213	114.833519	26.047028	39.61953	117.295219	29.3633065	16.3671585	116.064369	-83.8842945	11.0763635	113.017601
-27.586226	38.555161	116.236916	-27.269253	13.843102	114.625343	32.661198	-6.859201	114.806114	26.064754	39.665504	117.265579	29.362976	16.4031515	116.0358465	-83.901482	11.2830525	113.2148395
-25.981314	38.447857	116.515968	-27.219376	13.985196	114.826073	32.636486	-6.787316	114.759705	26.131451	39.73835	117.130875	29.3839685	16.475517	115.94529	-83.8227205	11.494875	113.706856
-24.623554	38.058151	116.548264	-27.184624	14.074347	114.99765	32.668739	-6.760394	114.815208	26.1819	39.775124	117.076767	29.4253195	16.507365	115.9459875	-83.7945675	11.641329	114.0493125
-23.620918	37.785015	116.698982	-27.13455	14.13273	115.231216	32.710327	-6.767345	114.898125	26.255888	39.789783	117.029068	29.4831075	16.511219	115.9635965	-83.7522075	11.754241	114.4988355
-22.304422	37.272228	116.689827	-27.099401	14.139645	115.407143	32.752953	-6.79955	115.008881	26.321182	39.78426	116.96093	29.5370675	16.492355	115.9849055	-83.7358695	11.786935	114.8293805
-21.40366	36.818893	116.813042	-27.024654	14.109877	115.577225	32.780251	-6.847893	115.09845	26.383581	39.756439	116.864052	29.581916	16.454273	115.981251	-83.631224	11.765481	115.173199
-20.372938	36.185509	116.833969	-26.975763	14.077961	115.743401	32.818676	-6.917325	115.203407	26.431898	39.693668	116.822586	29.625287	16.3881715	116.0129965	-83.576813	11.7677505	115.4738055
-19.278154	35.497902	116.860268	-26.939833	14.03572	115.904579	32.855953	-6.993646	115.342125	26.501385	39.62291	116.829208	29.678669	16.314632	116.0856665	-83.558335	11.756808	115.7234915
-17.817514	34.351452	116.905045	-26.988194	13.962104	116.08709	32.907372	-7.151899	115.567924	26.582981	39.493866	116.902863	29.7451765	16.1709835	116.2353935	-83.7215645	11.7532245	115.9387865
-16.872494	33.47374	116.879181	-26.859224	13.821106	115.95285	32.919849	-7.273947	115.634415	26.627069	39.381813	116.989006	29.773459	16.053933	116.3117105	-83.491907	11.588279	115.5939895
-15.883432	32.530193	116.721596	-26.84174	13.710098	115.82576	32.930408	-7.376976	115.628731	26.662678	39.267002	117.063843	29.796543	15.945013	116.346287	-83.480023	11.475183	115.305233
-15.006722	31.561522	116.635132	-26.82761	13.633476	115.670227	32.938938	-7.463498	115.546608	26.693985	39.185448	117.086113	29.8164615	15.860975	116.3163605	-83.4716815	11.405977	115.0240935
-14.203055	30.633402	116.533127	-26.786896	13.588498	115.523109	32.936905	-7.523311	115.426727	26.745235	39.110023	117.045975	29.84107	15.793356	116.236351	-83.414862	11.38364	114.809867
-13.37712	29.520903	116.4161	-26.73185	13.56771	115.455246	32.967369	-7.559787	115.281677	26.795124	39.058651	116.971657	29.8812465	15.749432	116.126667	-83.3449465	11.385988	114.783825
-12.570707	28.405684	116.310501	-26.632509	13.5231	115.41436	33.001499	-7.587138	115.162109	26.854736	39.027222	116.893875	29.9281175	15.720042	116.027992	-83.1931355	11.326158	114.800728
-11.381872	26.603168	116.158119	-26.533348	13.460924	115.477898	33.084797	-7.637561	115.040733	26.929045	38.980995	116.746399	30.006921	15.671717	115.893566	-83.073617	11.250131	115.06223
-10.818354	25.354454	116.055534	-26.464998	13.436322	115.550781	33.125198	-7.705887	115.018478	26.982435	38.918438	116.571304	30.0538165	15.6062755	115.794891	-82.9838125	11.2663685	115.306671
-10.174492	24.077467	116.01255	-26.483437	13.449965	115.735672	33.143227	-7.791809	115.055428	27.017143	38.849247	116.323814	30.080185	15.528719	115.689621	-83.047059	11.371211	115.781723
-9.544144	22.749157	115.906715	-26.437124	13.411802	115.900948	33.119713	-7.906561	115.154282	27.050859	38.742508	116.014572	30.085286	15.4179735	115.584427	-82.959534	11.4056305	116.217469
-9.010212	21.333246	115.836082	-26.367956	13.402724	116.086365	33.082161	-8.049103	115.298203	27.459011	38.485252	115.516449	30.270586	15.2180745	115.407326	-83.006498	11.5873735	116.765404
-8.439695	19.943792	115.926453	-26.35054	13.386292	116.362465	33.026173	-8.222855	115.507256	27.486652	38.331345	115.170959	30.2564125	15.054245	115.3391075	-82.9574925	11.718339	117.3858225
-7.902337	18.524551	115.946754	-26.350924	13.328406	116.60376	32.980751	-8.416621	115.712784	27.587042	38.203419	114.851501	30.2838965	14.893399	115.2821425	-82.9857445	11.763413	117.9253775
-7.176723	16.315638	115.954422	-26.35631	13.166265	116.728546	32.935215	-8.710035	115.962196	27.607599	37.97002	114.500977	30.271407	14.6299925	115.2315865	-82.984027	11.7025375	118.2255055
-6.698448	14.851725	115.87925	-26.410324	13.005546	116.682228	32.908894	-8.927075	116.048035	27.645853	37.731041	114.333557	30.2773735	14.401983	115.190796	-83.0980215	11.609109	118.17366
-6.183145	13.353142	115.687859	-26.356316	12.769258	116.422249	32.896427	-9.143362	116.064285	27.658588	37.467899	114.20269	30.2775075	14.1622685	115.1334875	-82.9901395	11.3762475	117.7110105
-5.730242	11.865083	115.503548	-26.336369	12.562078	116.180183	32.881115	-9.326024	115.993057	27.666494	37.268806	114.175812	30.2738045	13.971391	115.0844345	-82.9465425	11.152765	117.2759315
-5.338192	10.424949	115.345047	-26.319769	12.347314	115.954826	32.8899	-9.487288	115.882935	27.313562	36.699738	114.450623	30.101731	13.606225	115.166779	-82.741269	11.088403	116.742873
-4.905549	8.983948	115.198227	-26.292732	12.154596	115.777016	32.940502	-9.606915	115.815887	27.369556	36.573887	114.574417	30.155029	13.483486	115.195152	-82.740493	10.825706	116.35888
-4.524876	7.479909	115.095963	-26.241068	11.996862	115.557014	33.027477	-9.703034	115.793953	27.424559	36.469986	114.815712	30.226018	13.383476	115.3048325	-82.708154	10.610248	115.8091955
-3.999138	5.394604	114.937035	-26.146305	11.815241	115.201653	33.177052	-9.837077	115.851761	27.512306	36.345684	115.305222	30.344679	13.2543035	115.5784915	-82.637289	10.3761785	114.8248145
-3.648538	3.943712	114.823425	-26.144016	11.692004	114.936913	33.277271	-9.924059	115.980026	27.526644	36.772175	115.572647	30.4019575	13.424058	115.7763365	-82.6899895	9.95995	114.0974895
-3.399493	2.475014	114.77755	-26.07564	11.514363	114.726616	33.38942	-10.010172	116.156281	27.596451	36.655106	115.990829	30.4929355	13.322467	116.073555	-82.6442155	9.706259	113.379677
-3.183742	1.002535	114.799461	-26.050493	11.321028	114.582489	33.527374	-10.07838	116.408813	27.659012	36.536777	116.504929	30.593193	13.2291985	116.456871	-82.694179	9.4128575	112.708107
-3.033056	-0.46378	114.884277	-25.951353	11.111176	114.48407	33.684998	-10.156866	116.732452	27.715406	36.425789	117.047562	30.700202	13.1344615	116.890007	-82.602908	9.0878905	112.078133
-2.989771	-2.001047	115.003799	-25.924603	10.869318	114.431885	33.862709	-10.271183	117.062744	27.756676	36.313595	117.550591	30.8096925	13.021206	117.3066675	-82.6588985	8.71743	111.5571025
-3.02972	-3.476593	115.084961	-25.917492	10.622108	114.357994	34.004742	-10.387361	117.418884	27.771612	36.20443	117.973015	30.888177	12.9085345	117.6959495	-82.723161	8.3356815	111.0200385
-3.263558	-5.810476	115.262535	-25.901169	10.233596	114.225677	34.193565	-10.554595	117.982986	27.754301	36.032646	118.386719	30.973933	12.7390255	118.1848525	-82.776271	7.7281665	110.2665015
-3.57829	-7.357962	115.46711	-25.868591	9.997717	114.144493	34.329521	-10.688009	118.422058	27.734999	35.913666	118.439392	31.03226	12.6128285	118.430725	-82.769442	7.3826055	109.858261
-3.974958	-8.855058	115.721764	-25.836569	9.767634	114.079895	34.426441	-10.788715	118.853088	27.726349	35.80373	118.364799	31.076395	12.5075075	118.6089435	-82.749533	7.0277605	109.5508465
-4.451237	-10.413989	116.010918	-25.819006	9.526779	114.019379	34.526157	-10.937344	119.288162	27.738035	35.675915	118.153801	31.132096	12.3692855	118.7209815	-82.770108	6.6842725	109.3177765
-5.083066	-11.918121	116.386429	-25.757412	9.25774	113.978363	34.614441	-11.083986	119.714783	27.766109	35.497974	117.867874	31.190275	12.206994	118.7913285	-82.705099	6.308486	109.1653975
-5.755636	-13.353142	116.768959	-25.88208	9.083529	114.092873	34.695774	-11.266851	120.122658	27.816729	35.278381	117.530678	31.2562515	12.005765	118.826668	-83.0204115	6.161293	109.359078
-6.521935	-14.77911	117.118195	-25.603914	8.654224	113.987648	34.772732	-11.498343	120.511734	27.884579	35.020752	117.173683	31.3286555	11.7612045	118.8427085	-82.5364835	5.5472435	109.1325875
-7.94119	-16.740355	117.713615	-25.526258	8.166674	114.135109	34.863197	-11.836329	120.967606	27.993742	34.595879	116.657425	31.4284695	11.379775	118.8125155	-82.4809855	4.953573	109.4577025
-9.024867	-17.889095	118.07312	-25.465113	7.857075	114.250061	34.926769	-12.01035	121.238724	28.031635	34.35239	116.369606	31.479202	11.17102	118.804165	-82.409428	4.54313	109.695957
-10.188036	-18.967428	118.337891	-25.431692	7.54204	114.393066	34.996666	-12.156515	121.428612	28.034655	34.156944	116.142563	31.5156605	11.0002145	118.7855875	-82.3790445	4.0838655	110.0005445
-11.387176	-19.944563	118.482956	-25.392958	7.253795	114.540634	35.055855	-12.265526	121.552849	28.001394	33.987957	115.980316	31.5286245	10.8612155	118.7665825	-82.3145405	3.6463745	110.3146855
-12.685066	-20.753046	118.627045	-25.380096	6.999057	114.759041	35.081448	-12.378183	121.608925	27.99333	33.814068	115.835594	31.537389	10.7179425	118.7222595	-82.297581	3.2801715	110.7958225
-13.893476	-21.578091	118.65258	-25.356758	6.72761	115.037369	35.125095	-12.507566	121.611443	27.963713	33.651958	115.720108	31.544404	10.572196	118.6657755	-82.25792	2.883024	111.4089625
-15.51947	-22.047081	118.831932	-25.332207	6.485523	115.416931	35.152264	-12.622438	121.525658	27.922831	33.498688	115.641144	31.5375475	10.438125	118.583401	-82.2019615	2.532921	112.250461
-17.634258	-22.808235	118.886841	-25.330532	6.152388	116.140213	35.161964	-12.837436	121.281471	27.826769	33.257683	115.572105	31.4943665	10.2101235	118.426788	-82.1554305	2.0946525	113.853638
-19.212488	-23.141947	118.90464	-25.371996	5.920839	116.715874	35.136749	-12.966545	121.017609	27.712137	33.155293	115.646194	31.424443	10.094374	118.3319015	-82.168435	1.747304	115.0998465
-20.95373	-23.19795	118.981041	-25.391111	5.700468	117.305496	35.10326	-13.052093	120.69664	27.573845	33.082134	115.802872	31.3385525	10.0150205	118.249756	-82.1207745	1.3859155	116.361236
-22.610357	-23.301296	118.959656	-25.468323	5.500664	117.830635	35.045986	-13.066682	120.374992	27.390612	33.074234	116.067635	31.218299	10.003776	118.2213135	-82.154945	0.997552000000002	117.4399565
-24.225742	-23.322592	118.858826	-25.552458	5.336356	118.26326	34.964134	-13.088992	120.056709	27.217146	33.098316	116.328812	31.09064	10.004662	118.1927605	-82.195556	0.668050000000001	118.3337595
-25.867138	-23.2924	118.752518	-25.624567	5.202584	118.576767	34.862667	-13.085408	119.740486	27.052372	33.119484	116.542015	30.9575195	10.017038	118.1412505	-82.2066535	0.38813	119.0122835
-27.511974	-23.140482	118.716827	-25.671577	5.091503	118.780815	34.741402	-13.092719	119.467316	26.925808	33.100941	116.671883	30.833605	10.004111	118.0695995	-82.176759	0.178895000000002	119.4920305
-29.917297	-22.849552	118.667114	-25.742802	4.956638	119.083145	34.528725	-13.192389	118.981575	27.219421	32.807579	116.528152	30.874073	9.807595	117.7548635	-82.359677	0.105681000000001	120.4114265
-31.441883	-22.591537	118.683395	-25.813568	4.894024	119.196304	34.358494	-13.320373	118.590996	27.247541	32.654182	116.488899	30.8030175	9.6669045	117.5399475	-82.4301535	0.121143500000001	120.8526605
-33.017883	-22.303543	118.665405	-25.689545	4.729593	119.195488	34.189064	-13.483561	118.258514	27.305958	32.450279	116.356483	30.747511	9.483359	117.3074985	-82.126601	-0.0241729999999993	121.0834775
-34.541885	-21.943697	118.709923	-25.760069	4.739007	119.344688	34.024284	-13.61098	117.941322	27.364517	32.272671	116.229652	30.6944005	9.3308455	117.085487	-82.2145385	0.147168499999998	121.603889
-35.969849	-21.559887	118.869934	-25.757879	4.731168	119.475319	33.862499	-13.723194	117.650986	27.399841	32.128468	116.090714	30.63117	9.202637	116.87085	-82.146928	0.259699000000001	122.079788
-37.348137	-21.149092	119.110168	-25.713089	4.712637	119.65406	33.718243	-13.766411	117.463577	26.988455	32.23774	116.076447	30.353349	9.2356645	116.770012	-81.779527	0.189609499999998	122.538108
-38.684364	-20.651072	119.559967	-25.701225	4.734864	119.93544	33.621387	-13.740705	117.360939	26.937386	32.215546	115.86454	30.2793865	9.2374205	116.6127395	-81.6818365	0.232307499999997	123.2581405
-40.544273	-19.884945	120.448837	-25.613216	4.646319	120.283867	33.557468	-13.622841	117.378304	26.772943	32.306248	115.573631	30.1652055	9.3417035	116.4759675	-81.3916375	-0.0490654999999975	124.0917665
-41.608517	-19.343636	121.056877	-25.637245	4.695704	120.625542	33.514313	-13.525375	117.499855	26.627895	32.415218	115.410324	30.071104	9.4449215	116.4550895	-81.345594	-0.0535135000000011	124.7959945
-42.709667	-18.735477	121.601997	-25.688213	4.734776	120.884644	33.504398	-13.430264	117.638184	26.4748	32.52523	115.260246	29.989599	9.547483	116.449215	-81.366025	-0.0779309999999995	125.320073
-43.656902	-18.127131	122.007774	-25.755251	4.760793	121.015381	33.48933	-13.382351	117.816315	26.315266	32.590588	115.097382	29.902298	9.6041185	116.4568485	-81.4128	-0.0825324999999992	125.5739135
-44.586079	-17.520975	122.199036	-25.887697	4.756489	121.02401	33.443756	-13.355517	117.978966	26.161238	32.613735	114.832291	29.802497	9.629109	116.4056285	-81.577891	-0.116130999999999	125.6423915
-45.450939	-16.799501	122.234657	-25.976892	4.75533	120.910629	33.389923	-13.35037	118.098473	26.020103	32.609219	114.558075	29.705013	9.6294245	116.328274	-81.658797	-0.118764500000003	125.492984
-46.223755	-16.060499	122.134018	-26.29118	4.866767	121.003983	33.300293	-13.353592	118.152031	25.897766	32.596695	114.298775	29.5990295	9.6215515	116.225403	-82.1813895	0.111982500000002	125.782563
-47.235031	-14.857994	121.759239	-26.320284	4.825596	120.425377	33.210648	-13.347038	118.285332	25.766817	32.58569	113.947235	29.4887325	9.619326	116.1162835	-82.1293005	0.0318659999999991	124.7344705
-47.649254	-14.095836	121.227333	-26.429302	4.834299	120.014977	33.169025	-13.329016	118.373039	25.697041	32.591095	113.777138	29.433033	9.6310395	116.0750885	-82.291637	0.0375584999999976	123.9548655
-48.386177	-13.093678	120.657394	-26.51771	4.891233	119.564583	33.111443	-13.289896	118.417	25.631588	32.617466	113.606941	29.3715155	9.663785	116.0119705	-82.4069355	0.118680999999999	123.1171955
-48.829151	-12.125106	119.979767	-26.642353	4.980659	119.057823	33.015781	-13.208032	118.490829	25.584641	32.669632	113.422928	29.300211	9.7308	115.9568785	-82.584917	0.230518	122.1587675
-49.241352	-11.0567	119.403885	-26.753611	5.096921	118.624893	32.937546	-13.128845	118.504593	25.544819	32.746582	113.266197	29.2411825	9.8088685	115.885395	-82.7484045	0.384973500000001	121.364391
-49.584648	-9.941051	118.962463	-26.802994	5.249351	118.314827	32.854557	-13.016794	118.443489	25.960627	32.729828	112.946404	29.407592	9.856517	115.6949465	-83.01358	0.642185000000001	120.9347075
-49.842598	-8.747962	118.694984	-26.834711	5.398771	118.17659	32.786827	-12.89498	118.418205	25.552628	32.483696	113.092636	29.1697275	9.794358	115.7554205	-82.8391495	1.003184	120.5977595
-50.072903	-6.833812	118.654617	-26.822245	5.606297	118.109169	32.717892	-12.711769	118.371628	25.496977	32.707882	113.00721	29.1074345	9.9980565	115.689419	-82.7519245	1.2145375	120.528919
-50.204628	-5.527533	118.736183	-26.907223	5.765071	118.268585	32.659107	-12.623813	118.35791	25.438101	32.821022	112.980331	29.048604	10.0986045	115.6691205	-82.86305	1.4315375	120.8680495
-50.265842	-4.166994	118.837776	-26.9102	5.864619	118.371498	32.592106	-12.561205	118.36039	NaN	NaN	NaN	NaN	NaN	NaN	NaN	NaN	NaN
-50.189125	-2.77548	118.9608	-26.989449	5.933074	118.544029	32.50148	-12.500879	118.366028	25.280645	32.987236	113.120415	28.8910625	10.2431785	115.7432215	-82.8699605	1.6229695	121.3448365
-50.189919	-1.371732	119.0429	-27.198463	6.032715	118.788513	32.428185	-12.456753	118.34655	25.174227	33.07209	113.370064	28.801206	10.3076685	115.858307	-83.198132	1.7577615	121.718719
-50.091236	0.07116	119.018387	-27.292082	5.994404	118.95269	32.343098	-12.399545	118.354622	25.488937	33.587608	113.44268	28.9160175	10.5940315	115.898651	-83.5001815	1.3947765	122.006729
-49.865749	1.502085	118.909119	-27.367434	5.935167	118.926331	32.26601	-12.344296	118.331787	24.853249	33.818661	114.077126	28.5596295	10.7371825	116.2044565	-83.2944975	1.1331515	121.6482055
-49.610741	3.722549	118.325638	-27.693701	5.938856	118.764099	32.163845	-12.249063	118.175247	24.665733	33.994991	114.773682	28.414789	10.872964	116.4744645	-83.802191	1.004748	121.0537335
-49.278008	5.189777	117.583313	-27.803576	5.927059	118.247673	32.088966	-12.176353	118.031631	24.562258	34.110821	115.210594	28.325612	10.967234	116.6211125	-83.932764	0.886883999999998	119.8742335
-49.026203	6.714017	116.685745	-27.950588	5.976213	117.594269	31.992409	-12.065392	117.874107	24.491076	34.209023	115.575684	28.2417425	11.0718155	116.7248955	-84.1429185	0.8806105	118.4636425
-48.684124	8.240176	115.875206	-28.034199	6.108925	116.951035	31.860504	-12.021292	117.657402	24.45068	34.261986	115.697052	28.155592	11.120347	116.677227	-84.22399	1.097503	117.224843
-48.214951	9.744222	115.415871	-28.060188	6.295666	116.521011	31.739721	-11.960335	117.358742	24.478079	34.316116	115.586937	28.1089	11.1778905	116.4728395	-84.229276	1.4134415	116.5691825
-47.777798	11.211085	115.414215	-28.010103	6.533763	116.364479	31.685179	-11.863669	117.048714	24.552622	34.423733	115.413475	28.1189005	11.280032	116.2310945	-84.1391065	1.787494	116.4978635
-47.284508	12.698093	115.560326	-27.938334	6.75956	116.387764	31.697899	-11.733984	116.794609	24.65028	34.56422	115.336838	28.1740895	11.415118	116.0657235	-84.0507575	2.104002	116.7098045
-46.444553	14.748634	115.902664	-27.838663	7.029446	116.507278	31.749868	-11.541256	116.519043	24.76387	34.802216	115.405945	28.256869	11.63048	115.962494	-83.934195	2.428412	117.052062
-45.893116	16.082962	116.227707	-27.753332	7.128567	116.591621	31.774988	-11.421583	116.297638	24.777689	34.958927	115.552261	28.2763385	11.768672	115.9249495	-83.7830025	2.488462	117.2582925
-45.301132	17.333578	116.59964	-27.766376	7.192492	116.668747	31.768536	-11.291638	116.049889	24.735519	35.107376	115.783081	28.2520275	11.907869	115.916485	-83.7847795	2.477115	117.421009
-44.82502	18.630886	117.015282	-27.784847	7.275793	116.756096	31.735626	-11.143387	115.809288	24.65583	35.261337	116.084267	28.195728	12.058975	115.9467775	-83.765422	2.492611	117.5654145
-44.035934	19.583361	117.228165	-27.828003	7.335635	116.894821	31.698328	-10.978573	115.657059	24.552677	35.411221	116.329285	28.1255025	12.216324	115.993172	-83.7815085	2.454946	117.79647
-43.520851	20.830881	117.543884	-27.910658	7.438537	116.961464	31.656015	-10.890503	115.651497	24.479349	35.526905	116.451706	28.067682	12.318201	116.0516015	-83.888998	2.558873	117.8713265
-42.795002	21.825481	117.387138	-28.002098	7.576003	116.933266	31.615288	-10.876675	115.741814	24.456676	35.556202	116.411018	28.035982	12.3397635	116.076416	-84.040178	2.8122425	117.790116
-41.490849	23.112839	116.965569	-28.09951	7.691782	116.773697	31.515211	-11.034575	115.873077	24.502022	35.434162	116.213585	28.0086165	12.1997935	116.043331	-84.2076365	3.1837705	117.504063
-40.664162	23.968431	116.856873	-28.079643	7.754171	116.671547	31.451691	-11.192255	115.895966	24.580957	35.283497	116.105247	28.016324	12.045621	116.0006065	-84.17561	3.462721	117.3424875
-39.785149	24.703068	116.868759	-28.052637	7.742956	116.658875	31.408861	-11.333287	115.885941	24.690321	35.113239	116.032669	28.049591	11.889976	115.959305	-84.154865	3.595936	117.358445
-38.932243	25.373959	116.902718	-27.977547	7.704753	116.673645	31.410238	-11.463122	115.914093	24.810345	34.968628	115.987923	28.1102915	11.752753	115.951008	-84.0653855	3.656753	117.396282
-37.946312	25.982111	116.892281	-27.933168	7.702487	116.682198	31.4547	-11.563924	115.974854	24.913733	34.86623	115.916313	28.1842165	11.651153	115.9455835	-84.0505525	3.753821	117.4188125
-37.019154	26.572254	116.773972	-27.87365	7.71887	116.657135	31.490274	-11.614871	116.072716	24.999376	34.808163	115.782288	28.244825	11.596646	115.927502	-83.992125	3.841094	117.386768
-36.0033	27.060276	116.604385	-27.924786	7.872923	116.677437	31.514212	-11.632245	116.165337	25.047382	34.801979	115.607277	28.280797	11.584867	115.886307	-84.130369	4.160979	117.468567
-34.546642	27.772696	116.371307	-27.808147	7.983871	116.545845	31.522879	-11.649222	116.263687	25.110159	34.805523	115.29071	28.316519	11.5781505	115.7771985	-83.932813	4.3895915	117.3144915
-33.488171	28.161276	116.327118	-27.792465	8.069511	116.542259	31.509634	-11.663609	116.290237	25.143606	34.803665	115.188622	28.32662	11.570028	115.7394295	-83.91155	4.568994	117.3450885
-32.514362	28.509729	116.353439	-27.771276	8.164624	116.543663	31.500513	-11.688843	116.29232	25.201181	34.799557	115.217659	28.350847	11.555357	115.7549895	-83.893399	4.773891	117.3323365
-31.503721	28.756962	116.441391	-27.788479	8.215427	116.522888	31.487911	-11.732498	116.233803	25.262377	34.810612	115.373444	28.375144	11.539057	115.8036235	-83.952102	4.891797	117.2421525
-30.432791	29.003176	116.559067	-27.807823	8.286117	116.484055	31.415787	-11.746175	116.086426	25.309769	34.827312	115.65554	28.362778	11.5405685	115.870983	-83.978424	5.0316655	117.097127
-29.362314	29.152176	116.773071	-27.860359	8.340902	116.40004	31.351467	-11.730342	115.882706	25.351269	34.846657	116.02684	28.351368	11.5581575	115.954773	-84.072086	5.1236465	116.845307
-28.327414	29.261997	116.960999	-27.860683	8.392942	116.33902	31.319761	-11.687288	115.697052	25.389454	34.880753	116.383728	28.3546075	11.5967325	116.04039	-84.0759735	5.1891515	116.63765
-26.749292	29.222765	116.986847	-27.855965	8.561581	116.226303	31.299284	-11.664348	115.543663	25.875584	34.752235	116.585777	28.587434	11.5439435	116.06472	-84.299364	5.5792185	116.387886
-25.632807	29.154327	116.820076	-27.834198	8.712422	116.140747	31.286018	-11.694518	115.527603	25.984478	34.779118	116.585098	28.635248	11.5423	116.0563505	-84.303644	5.882544	116.2251435
-24.587202	28.980043	116.617058	-27.776831	8.892212	116.032318	31.254356	-11.720325	115.503395	26.066313	34.828232	116.448799	28.6603345	11.5539535	115.976097	-84.2139965	6.2304705	116.088539
-23.55126	28.718155	116.382858	-27.753052	9.000106	115.94902	31.234697	-11.747211	115.459229	25.842857	34.91164	116.357597	28.538777	11.5822145	115.908413	-84.044881	6.4179975	115.989627
-22.75139	28.44261	116.273331	-27.689066	9.041936	115.858528	31.248898	-11.784626	115.409515	25.939703	34.884605	116.159149	28.5943005	11.5499895	115.784332	-83.9724325	6.5338825	115.932724
-21.695284	27.974188	116.081261	-27.655956	9.026054	115.732803	31.278498	-11.85356	115.385521	26.011089	34.852505	116.039085	28.6447935	11.4994725	115.712303	-83.9567055	6.5526355	115.753303
-20.563286	27.361002	115.845383	-27.596718	8.975693	115.632858	31.326103	-11.933765	115.368675	26.051533	34.804493	115.926888	28.688818	11.435364	115.6477815	-83.882254	6.516022	115.6179345
-19.126997	26.469925	115.571083	-27.525965	8.920726	115.551147	31.413788	-11.940657	115.346481	26.049904	34.798649	115.613159	28.731846	11.428996	115.47982	-83.783776	6.412456	115.622474
-18.248241	25.858185	115.321075	-27.499985	8.960851	115.533661	31.489927	-11.870925	115.407272	25.997049	34.856369	115.185944	28.743488	11.492722	115.296608	-83.743458	6.42898	115.770714
-17.437784	25.251818	115.053413	-27.496449	9.1114	115.513206	31.586479	-11.760598	115.5457	25.893721	34.923859	114.615585	28.7401	11.5816305	115.0806425	-83.732998	6.6411695	115.9457695
-16.508644	24.576355	114.690865	-27.450775	9.230218	115.508163	31.674437	-11.670916	115.722275	25.806808	35.00399	113.930702	28.7406225	11.666537	114.8264885	-83.6421725	6.793899	116.1898375
-15.617444	23.875042	114.358643	-27.434752	9.336713	115.461372	31.736877	-11.590158	115.911797	25.745062	35.054829	113.219658	28.7409695	11.7323355	114.5657275	-83.6104735	6.9410905	116.3570165
-14.770617	23.187735	114.023521	-27.425327	9.362142	115.453171	31.78944	-11.553135	116.116882	25.683937	35.046421	112.558411	28.7366885	11.746643	114.3376465	-83.5873425	6.977641	116.5686955
-14.008965	22.476988	113.849533	-27.381596	9.32509	115.45372	31.832817	-11.574411	116.327667	25.643358	34.98386	112.030685	28.7380875	11.7047245	114.179176	-83.5012795	6.9454555	116.728264
-12.78778	21.434492	113.66098	-27.349558	9.116829	115.453575	31.892548	-11.664777	116.64257	25.629076	34.803356	111.505531	28.760812	11.5692895	114.0740505	-83.459928	6.6643685	116.8330995
-11.977177	20.76465	113.629791	-27.275404	8.926526	115.476715	31.950739	-11.733431	116.790268	25.620514	34.683498	111.38649	28.7856265	11.4750335	114.088379	-83.3364345	6.3780185	116.865051
-11.191912	20.156183	113.627968	-27.245655	8.742185	115.480614	32.017353	-11.775718	116.960609	25.973732	34.503197	111.263405	28.9955425	11.3637395	114.112007	-83.4868525	6.1206305	116.849221
-10.356685	19.6061	113.743553	-27.206722	8.571872	115.537872	32.100742	-11.800461	117.101563	26.043173	34.43195	111.392365	29.0719575	11.3157445	114.246964	-83.4854015	5.8279995	116.82878
-9.617001	19.07637	113.94323	-27.13479	8.477607	115.647804	32.203552	-11.793187	117.243286	25.916779	34.259666	111.675224	29.0601655	11.2332395	114.459255	-83.3297455	5.7219745	116.836353
-8.829786	18.613245	114.157677	-27.049288	8.409386	115.74041	32.316044	-11.760877	117.391373	25.832249	34.147633	112.221512	29.0741465	11.193378	114.8064425	-83.1727225	5.625394	116.6743775
-8.089055	18.189358	114.387405	-27.024933	8.357699	115.802429	32.419456	-11.712459	117.496918	25.920164	34.227764	112.644211	29.16981	11.2576525	115.0705645	-83.219676	5.4577455	116.5342935
-7.062332	17.690113	114.8172	-26.959827	8.314666	115.828064	32.537262	-11.61647	117.595657	26.025677	34.919872	113.371727	29.2814695	11.651701	115.483692	-83.2011235	4.977631	116.172436
-6.337759	17.32756	115.098869	-26.925627	8.305812	115.777122	32.602058	-11.522203	117.597305	26.085106	35.068897	114.060272	29.343582	11.773347	115.8287885	-83.194836	4.838277	115.7254555
-5.69361	16.970659	115.398804	-26.927046	8.325999	115.686798	32.678741	-11.408287	117.568115	26.649052	35.090302	114.644112	29.6638965	11.8410075	116.1061135	-83.5179885	4.8109905	115.2674825
-5.113686	16.668068	115.674461	-26.968697	8.362209	115.505722	32.750916	-11.247848	117.528168	26.229902	35.387497	115.624512	29.490409	12.0698245	116.57634	-83.427803	4.6545935	114.435104
-4.484341	16.269817	115.815521	-27.003384	8.427653	115.216408	32.818645	-11.061157	117.470146	26.636723	35.403084	116.188026	29.727684	12.1709635	116.829086	-83.734452	4.6843425	113.60373
-3.962546	15.896114	115.88768	-27.045977	8.548934	114.944397	32.855598	-10.872862	117.377136	26.248068	35.76432	116.977249	29.551833	12.445729	117.1771925	-83.643787	4.652139	112.7116015
-3.463319	15.540981	115.905853	-27.022335	8.697998	114.724365	32.893845	-10.698023	117.250648	26.263035	35.930176	117.380547	29.57844	12.6160765	117.3155975	-83.62311	4.7799195	112.1331325
-2.854221	14.864738	115.888084	-26.905724	8.969921	114.619209	33.002888	-10.474673	117.074249	26.404711	36.170734	117.584435	29.7037995	12.8480305	117.329342	-83.5152475	5.0918115	111.909076
-2.507193	14.375818	115.868629	-26.772285	9.124383	114.671471	33.107887	-10.353652	116.960678	26.548439	36.295979	117.628189	29.828163	12.9711635	117.2944335	-83.372733	5.2776025	112.0485085
-2.192016	13.825514	115.878746	-26.654854	9.25542	114.765465	33.220642	-10.291743	116.905388	26.70857	36.391441	117.629684	29.964606	13.049849	117.267536	-83.274314	5.460991	112.263394
-1.950509	13.217044	115.898514	-26.497322	9.361722	114.865349	33.315987	-10.24997	116.896606	26.844749	36.445412	117.628334	30.080368	13.097721	117.26247	-83.075012	5.625723	112.468228
-1.786861	12.571505	115.88945	-26.388899	9.438618	114.991295	33.401363	-10.202482	116.90905	26.955486	36.493938	117.62706	30.1784245	13.145728	117.268055	-82.9562225	5.731508	112.714535
-1.728589	11.931818	115.908585	-26.339352	9.482506	115.103439	33.47514	-10.180754	116.964134	27.050776	36.546917	117.61721	30.262958	13.1830815	117.290672	-82.941662	5.7819305	112.916206
-1.753263	11.243956	115.957581	-26.304474	9.55161	115.267776	33.524349	-10.148573	117.046646	27.127277	36.595562	117.624809	30.325813	13.2234945	117.3357275	-82.934761	5.8797255	113.1998245
-1.969615	10.186509	116.119362	-26.20717	9.664123	115.599617	33.580132	-10.076254	117.209412	27.243021	36.72139	117.727089	30.4115765	13.322568	117.4682505	-82.8259165	6.005678	113.7309835
-2.189115	9.493387	116.308807	-26.135561	9.771765	115.95433	33.618824	-9.998268	117.358902	27.314482	36.825787	117.750145	30.466653	13.4137595	117.5545235	-82.737775	6.1297705	114.3541365
-2.43273	8.782796	116.520454	-26.104713	9.924046	116.324791	33.652851	-9.90764	117.528152	27.393038	36.929802	117.730476	30.5229445	13.511081	117.629314	-82.7323705	6.337011	115.020268
-2.693594	8.118818	116.732338	-26.031843	10.094719	116.728828	33.662006	-9.811367	117.70694	27.46846	37.055542	117.697906	30.565233	13.6220875	117.702423	-82.628919	6.5673505	115.755233
-3.022893	7.397188	116.940857	-25.960583	10.299187	117.092644	33.657185	-9.721506	117.861176	27.516708	37.168167	117.604485	30.5869465	13.7233305	117.7328305	-82.5081125	6.8750435	116.4524575
-3.386041	6.744288	117.105209	-25.943575	10.493625	117.374023	33.657219	-9.63517	118.001831	27.546341	37.291367	117.514351	30.60178	13.8280985	117.758091	-82.48893	7.1591515	116.989955
-3.78753	6.055766	117.224632	-25.977829	10.692711	117.640579	33.641579	-9.516375	118.10833	27.534056	37.425209	117.413559	30.5878175	13.954417	117.7609445	-82.5434755	7.431005	117.5202135
-4.426326	5.100337	117.332588	-25.942198	10.925107	117.794731	33.64896	-9.336565	118.243095	27.514189	37.633579	117.299019	30.5815745	14.148507	117.771057	-82.4659705	7.701707	117.818405
-4.852473	4.487744	117.417892	-25.953272	11.077229	117.936913	33.658623	-9.233869	118.325386	27.519993	37.75705	117.260483	30.589308	14.2615905	117.7929345	-82.495852	7.8928675	118.0808915
-5.273955	3.888816	117.519608	-25.909513	11.1959	118.075851	33.679668	-9.125783	118.389824	27.533833	37.871468	117.309586	30.6067505	14.3728425	117.849705	-82.4257765	8.0189575	118.301997
-5.770335	3.295282	117.590034	-25.894743	11.262008	118.208931	33.713161	-9.00609	118.412949	27.540154	38.002087	117.467499	30.6266575	14.4979985	117.940224	-82.4161435	8.0260175	118.477638
-6.28271	2.737561	117.658974	-25.858105	11.343985	118.391953	33.780636	-8.891256	118.404541	27.556547	38.11998	117.682358	30.6685915	14.614362	118.0434495	-82.3848015	8.073608	118.7404565
-6.802083	2.274984	117.684235	-25.897556	11.448133	118.474472	33.853046	-8.776595	118.344353	27.586729	38.256348	117.929527	30.7198875	14.7398765	118.13694	-82.5149995	8.1563895	118.812004
-7.26657	1.694533	117.637634	-25.75852	11.48176	118.480591	33.92107	-8.637032	118.284592	27.629995	38.40752	118.139114	30.7755325	14.885244	118.211853	-82.2925725	8.078276	118.749329
-8.036709	0.894538	117.524376	-25.639967	11.660504	118.537941	34.046333	-8.394772	118.149742	27.705399	38.652363	118.325188	30.875866	15.1287955	118.237465	-82.1558	8.1922125	118.838417
-8.614297	0.528737	117.551109	-25.69508	11.906826	118.628525	34.127781	-8.228088	118.066536	27.757523	38.829689	118.397987	30.942652	15.3008005	118.2322615	-82.332812	8.5128515	119.0247885
-9.175087	0.064576	117.492912	-25.527355	12.064827	118.558037	34.194832	-8.068433	118.033791	27.803549	38.983814	118.410423	30.9991905	15.4576905	118.222107	-82.0539005	8.6719635	118.893967
-9.674351	-0.398879	117.399834	-25.449553	12.216368	118.548111	34.259735	-7.921675	117.985741	27.862635	39.113262	118.4021	31.061185	15.5957935	118.1939205	-81.960291	8.8369425	118.9023015
-10.25523	-0.910206	117.325768	-25.410641	12.333529	118.509018	34.308338	-7.804238	117.958572	27.909473	39.244282	118.409241	31.1089055	15.720022	118.1839065	-81.9301875	8.947036	118.8341295
-10.717099	-1.522791	117.176697	-25.397551	12.430223	118.55397	34.382935	-7.697898	117.951286	27.945305	39.365086	118.415413	31.16412	15.833594	118.1833495	-81.959222	9.026852	118.9245905
-11.351732	-2.036296	117.160858	-25.311342	12.512258	118.491722	34.459881	-7.595915	117.963814	27.971722	39.464363	118.424606	31.2158015	15.934224	118.19421	-81.8384855	9.090292	118.789234
-12.242981	-2.827022	117.172195	-25.268597	12.602806	118.481613	34.592777	-7.467711	118.053963	27.987835	39.614307	118.372635	31.290306	16.073298	118.213299	-81.8275	9.132314	118.749927
-12.817505	-3.321634	117.248131	-25.244982	12.651984	118.450233	34.67683	-7.427046	118.15847	27.989	39.673977	118.265358	31.332915	16.1234655	118.211914	-81.822879	9.1805025	118.688552
-13.463621	-3.845967	117.347229	-25.242542	12.671142	118.366661	34.759617	-7.378042	118.326332	27.985319	39.71632	118.075195	31.372468	16.169139	118.2007635	-81.857552	9.173145	118.5325585
-14.097956	-4.326687	117.446732	-25.215239	12.669992	118.290688	34.829475	-7.348014	118.511032	27.998909	39.725418	117.842331	31.414192	16.188702	118.1766815	-81.84467	9.151282	118.4046945
-14.804235	-4.768535	117.581047	-25.180382	12.640887	118.205772	34.884453	-7.381145	118.731094	28.009214	39.668316	117.585167	31.4468335	16.1435855	118.1581305	-81.8075975	9.1381885	118.2534135
-15.498561	-5.205635	117.645515	-25.139526	12.567584	118.185493	34.931793	-7.479162	118.919037	28.035494	39.539997	117.34079	31.4836435	16.0304175	118.1299135	-81.7626955	9.1047505	118.2410725
-16.130117	-5.632596	117.65815	-25.070303	12.428956	118.154373	34.98864	-7.6368	118.989769	28.084999	39.384209	117.148209	31.5368195	15.8737045	118.068989	-81.6774255	8.9842075	118.239757
-17.105528	-6.188539	117.612373	-24.98354	12.196946	118.090866	35.040562	-7.857341	118.976784	28.167013	39.160938	116.929482	31.6037875	15.6517985	117.953133	-81.5708675	8.7420935	118.228599
-17.77515	-6.550675	117.536476	-24.909678	12.100477	118.019035	35.054062	-7.945316	118.889832	28.207653	39.054981	116.830757	31.6308575	15.5548325	117.8602945	-81.4502135	8.6461215	118.1777755
-18.465261	-6.785596	117.488525	-24.861662	12.00036	117.969383	35.086971	-7.991405	118.832275	28.253593	38.995773	116.749619	31.670282	15.502184	117.790947	-81.393606	8.498536	118.147819
-19.105177	-6.988486	117.446304	-24.811775	11.952612	117.943298	35.11071	-8.004578	118.804787	28.704798	38.778427	116.495537	31.907754	15.3869245	117.650162	-81.531304	8.5182995	118.236434
-19.752989	-7.13541	117.39093	-24.738138	11.932583	117.896606	35.108963	-8.010247	118.763496	28.377035	38.897472	116.650055	31.742999	15.4436125	117.7067755	-81.219275	8.4215535	118.0864365
-20.383162	-7.240515	117.312172	-24.691565	11.940707	117.94474	35.121597	-8.042135	118.688293	28.836744	38.701626	116.602493	31.9791705	15.3297455	117.645393	-81.3623005	8.5516685	118.244087
-21.009256	-7.321689	117.136917	-24.615694	11.916261	118.040825	35.142323	-8.06329	118.554771	28.537718	38.881424	117.089096	31.8400205	15.409067	117.8219335	-81.0714085	8.423455	118.2597165
-21.951025	-7.346788	116.779938	-24.514702	11.896223	118.213257	35.178272	-8.046239	118.231491	28.680178	38.942368	117.823326	31.929225	15.4480645	118.0274085	-80.958629	8.3443815	118.3991055
-22.560965	-7.326678	116.531517	-24.435839	11.963615	118.343399	35.188435	-7.976376	117.990509	28.777964	38.998405	118.350922	31.9831995	15.5110145	118.1707155	-80.8548775	8.4162155	118.5160825
-23.14893	-7.310809	116.28698	-24.511017	12.109509	118.505417	35.193882	-7.888776	117.756546	28.852829	39.087112	118.85096	32.0233555	15.599168	118.303753	-81.0453895	8.61985	118.707081
-23.722597	-7.323069	116.081558	-24.39171	12.183317	118.442535	35.219009	-7.754418	117.553261	28.928614	39.190632	119.245468	32.0738115	15.718107	118.3993645	-80.8572315	8.648527	118.4857055
-24.286371	-7.338737	115.930473	-24.366764	12.381095	118.459068	35.238613	-7.641826	117.450729	28.995007	39.310829	119.511475	32.11681	15.8345015	118.481102	-80.850338	8.9276885	118.437034
-24.872543	-7.386901	115.794304	-24.426491	12.68767	118.560455	35.263863	-7.529371	117.396591	29.061991	39.434441	119.681145	32.162927	15.952535	118.538868	-81.015909	9.422805	118.582042
-25.525126	-7.50867	115.706078	-24.446007	12.879196	118.525574	35.281792	-7.464504	117.348648	29.117563	39.491116	119.713089	32.1996775	16.013306	118.5308685	-81.0916915	9.745086	118.5202795
-26.496029	-7.756244	115.704704	-24.397793	12.900389	118.405769	35.315899	-7.472092	117.332092	29.166925	39.496185	119.547379	32.241412	16.0120465	118.4397355	-81.036998	9.7887315	118.3718025
-27.120491	-7.983535	115.749863	-24.300503	12.82458	118.279503	35.352345	-7.492407	117.366051	29.182594	39.456112	119.368782	32.2674695	15.9818525	118.3674165	-80.8684755	9.6673075	118.1915895
-27.686905	-8.241105	115.774628	-24.33061	12.827368	118.270935	35.412155	-7.494614	117.432655	29.169333	39.425014	119.143608	32.290744	15.9652	118.2881315	-80.951964	9.689536	118.2537385
-28.266048	-8.527865	115.836418	-24.19706	12.678583	118.110146	35.495155	-7.488657	117.509781	29.148514	39.399555	118.849686	32.3218345	15.955449	118.1797335	-80.7159545	9.401717	118.0405585
-28.832554	-8.842402	115.930298	-24.139925	12.567383	118.065491	35.606136	-7.458954	117.642998	29.119951	39.392937	118.477966	32.3630435	15.9669915	118.060482	-80.6428935	9.1677745	118.0705
-29.414732	-9.161682	116.08857	-24.043413	12.494534	117.94043	35.727581	-7.413455	117.793381	29.100191	39.393822	118.032791	32.413886	15.9901835	117.913086	-80.500712	8.9988845	117.967774
-29.99464	-9.480358	116.295708	-23.873554	12.390347	117.789856	35.881546	-7.382239	117.94146	29.112885	39.386135	117.522743	32.4972155	16.001948	117.7321015	-80.2443235	8.778746	117.8476105
-30.847553	-9.88569	116.664299	-23.711929	12.259821	117.642258	36.117123	-7.426061	118.218697	29.221865	39.266891	116.661644	32.669494	15.920415	117.4401705	-80.093352	8.599227	117.8443455
-31.363121	-10.163779	116.854111	-23.474474	12.072165	117.476067	36.24823	-7.49794	118.364967	29.705921	38.984337	115.940643	32.9770755	15.7431985	117.152805	-79.9260235	8.4011315	117.799329
-31.894419	-10.386335	116.991531	-23.339361	11.885525	117.34877	36.397114	-7.617491	118.486488	29.792288	38.831291	115.456154	33.094701	15.6069	116.971321	-79.773423	8.16415	117.726219
-32.459377	-10.578145	117.082275	-23.201479	11.701265	117.23645	36.516972	-7.712877	118.529961	29.480139	38.844086	115.250565	32.9985555	15.5656045	116.890263	-79.4015135	7.8369255	117.582637
-33.026485	-10.694427	117.189751	-23.091045	11.503199	117.142952	36.637165	-7.82201	118.611458	29.958359	38.518345	114.699997	33.297762	15.3481675	116.6557275	-79.479852	7.6582305	117.6301765
-33.537666	-10.703568	117.288681	-22.99456	11.304114	117.055428	36.721115	-7.931186	118.705544	30.031542	38.364086	114.327332	33.3763285	15.21645	116.516438	-79.3654485	7.391778	117.594418
-34.034351	-10.676012	117.365479	-22.900928	11.175239	116.969856	36.794106	-8.041513	118.764221	29.75493	37.83033	114.228058	33.274518	14.8944085	116.4961395	-79.076374	7.4560695	117.4435725
-34.736095	-10.532777	117.47303	-22.782215	10.962578	116.86113	36.891113	-8.221437	118.871246	29.834064	37.582432	113.765739	33.3625885	14.6804975	116.3184925	-78.9270185	7.2446585	117.4037675
-35.175888	-10.314377	117.524658	-22.76848	10.839944	116.825378	36.933601	-8.334359	118.942619	29.884417	37.415302	113.52652	33.409009	14.5404715	116.2345695	-78.945969	7.1394165	117.4161865
-35.616123	-9.984243	117.51326	-22.715069	10.702295	116.780136	36.957771	-8.469651	118.979218	29.939657	37.274506	113.351013	33.448714	14.4024275	116.1651155	-78.878852	7.0021625	117.3951565
-36.039265	-9.5936	117.459824	-22.635056	10.557841	116.728195	36.981709	-8.604681	118.969536	30.002039	37.117935	113.22963	33.491874	14.256627	116.099583	-78.761986	6.859055	117.356807
-36.392426	-9.142458	117.362427	-22.614717	10.399169	116.686226	37.006935	-8.733294	118.954323	30.064831	36.979317	113.172058	33.535883	14.1230115	116.0631905	-78.765317	6.6753265	117.3092615
-36.735371	-8.596714	117.150223	-22.541721	10.295429	116.607582	37.043587	-8.847555	118.919456	30.127998	36.871517	113.19516	33.5857925	14.011981	116.057308	-78.6692345	6.578877	117.157856
-37.044449	-8.034613	116.884865	-22.504	10.220553	116.479576	37.065414	-8.956888	118.871239	NaN	NaN	NaN	NaN	NaN	NaN	NaN	NaN	NaN
-37.39724	-7.005021	116.322899	-22.443829	10.097786	116.216682	37.090347	-9.108288	118.74733	30.333069	36.684238	113.354584	33.711708	13.787975	116.050957	-78.599366	6.407597	116.382407
-37.63002	-6.247639	115.860542	-22.420736	10.05803	115.983475	37.101017	-9.203901	118.617455	30.433342	36.602795	113.457535	33.7671795	13.699447	116.037495	-78.6086515	6.416613	115.929455
-37.833565	-5.430055	115.352081	-22.355221	10.011959	115.689507	37.099541	-9.307894	118.461349	30.551723	36.535156	113.554214	33.825632	13.613631	116.0077815	-78.536074	6.410287	115.3712325
-38.045918	-4.560328	114.765846	-22.307177	9.984814	115.386353	37.091576	-9.423403	118.27581	30.69618	36.471771	113.678673	33.893878	13.524184	115.9772415	-78.508232	6.445444	114.7954645
-38.216095	-3.697449	114.142212	-22.253263	9.988176	115.01683	37.089653	-9.53625	118.068161	30.849043	36.391819	113.845894	33.969348	13.4277845	115.9570275	-78.475874	6.5485675	114.0766325
-38.35363	-2.748245	113.510429	-22.187691	9.980306	114.664284	37.079491	-9.656157	117.870842	30.989548	36.344292	114.035675	34.0345195	13.3440675	115.9532585	-78.4099015	6.6165445	113.3753095
-38.510868	-1.721525	112.902847	-22.153286	9.990684	114.263832	37.071465	-9.748653	117.666016	31.077057	36.829464	114.145805	34.074261	13.5404055	115.9059105	-78.380833	6.4409625	112.6217535
-38.76535	-0.238649	111.8909	-22.088919	10.057321	113.602875	37.035717	-9.904146	117.414162	31.304832	36.736897	114.407837	34.1702745	13.4163755	115.9109995	-78.3481125	6.6982665	111.2947505
-38.952374	0.763794	111.164787	-22.02631	10.100073	113.092804	36.962082	-10.041702	117.271019	31.474396	36.642601	114.572617	34.218239	13.3004495	115.921818	-78.270859	6.8996965	110.26379
-39.101612	1.78352	110.440804	-21.999744	10.11711	112.60675	36.906734	-10.171844	117.084679	31.640743	36.521412	114.751526	34.2737385	13.174784	115.9181025	-78.2732265	7.059436	109.2953975
-39.27404	2.832945	109.821716	-21.923061	10.161886	112.179482	36.872066	-10.312639	116.846039	31.781179	36.397415	114.905693	34.3266225	13.042388	115.875866	-78.1727445	7.281384	108.483098
-39.497265	3.852215	109.312309	-21.854084	10.180577	111.799011	36.839931	-10.395909	116.599205	31.896574	36.299019	115.069756	34.3682525	12.951555	115.8344805	-78.0764205	7.409599	107.7635415
-39.754696	4.842209	108.896255	-21.794813	10.220068	111.491158	36.803616	-10.432549	116.397926	32.393715	36.064262	114.969528	34.5986655	12.8158565	115.683727	-78.1882915	7.6242795	107.298589
-40.003597	5.817304	108.609375	-21.776012	10.262946	111.275436	36.77158	-10.456442	116.203629	32.060699	36.192657	115.140808	34.4161395	12.8681075	115.6722185	-77.9681635	7.6577845	106.8786535
-40.476982	7.294446	108.460411	-21.726046	10.368821	111.109558	36.728489	-10.370457	115.913216	32.444534	36.015011	114.876083	34.5865115	12.822277	115.3946495	-78.0386035	7.915365	106.8244665
-40.845421	8.228072	108.506218	-21.725609	10.418783	111.114479	36.72364	-10.274364	115.804314	32.018654	36.216808	114.988708	34.371147	12.971222	115.396511	-77.822365	7.866344	106.832447
-41.273369	9.155201	108.630844	-21.748234	10.492488	111.206123	36.699879	-10.181926	115.792107	32.343109	36.133251	114.737869	34.521494	12.9756625	115.264988	-78.017962	8.0093135	107.147258
-41.748203	9.985135	108.806931	-21.781235	10.521673	111.342262	36.691666	-10.086827	115.84256	31.861898	36.391457	114.816429	34.276782	13.152315	115.3294945	-77.839252	7.891031	107.3550295
-42.227974	10.827281	109.09417	-21.819788	10.525315	111.537109	36.67868	-9.973147	115.90242	31.730042	36.497219	114.668968	34.204361	13.262036	115.285694	-77.843937	7.788594	107.788524
-42.77948	11.674845	109.547806	-21.928116	10.508261	111.82756	36.649357	-9.895902	115.961578	31.570452	36.586666	114.465309	34.1099045	13.345382	115.2134435	-77.9661365	7.67114	108.4416765
-43.365459	12.450622	110.155128	-22.015299	10.442095	112.246346	36.628956	-9.847527	115.976181	31.79425	36.471008	113.982628	34.211603	13.3117405	114.9794045	-78.242201	7.5724495	109.5132875
-44.248764	13.528127	111.328171	-22.118427	10.22838	113.056473	36.531166	-9.823606	116.019226	31.506466	36.461895	113.52301	34.018816	13.3191445	114.771118	-78.25567	7.1376155	111.341828
-44.809166	14.309142	112.339737	-22.244415	10.060179	113.752953	36.441551	-9.839974	116.071007	30.923439	36.049713	113.49015	33.682495	13.1048695	114.7805785	-78.171325	7.0154885	112.7253275
-45.412548	15.061193	113.463524	-22.353825	9.848816	114.519295	36.319672	-9.861688	116.145035	30.668295	35.987915	113.270973	33.4939835	13.0631135	114.708004	-78.2016335	6.6345185	114.330586
-45.92757	15.776113	114.572632	-22.501606	9.635945	115.325478	36.191792	-9.889279	116.243187	30.358538	35.935139	113.134315	33.275165	13.02293	114.688751	-78.278377	6.24896	115.962205
-46.468071	16.465075	115.612839	-22.697985	9.420822	116.096436	36.071922	-9.880241	116.319969	30.009132	35.969196	113.123764	33.040527	13.0444775	114.7218665	-78.436497	5.7971665	117.4710055
-46.890934	17.243956	116.478134	-22.929388	9.19278	116.71579	35.943752	-9.849131	116.357376	29.613146	36.031532	113.235832	32.778449	13.0912005	114.796604	-78.637225	5.2943595	118.634976
-47.335896	18.006807	117.237564	-23.153902	9.032868	117.196167	35.820473	-9.778905	116.331146	29.215067	36.122978	113.387894	32.51777	13.1720365	114.85952	-78.825574	4.8936995	119.532814
-47.8745	19.084684	118.050171	-23.638975	8.866334	117.82811	35.592808	-9.604122	116.209877	28.646067	36.319778	113.617027	32.1194375	13.357828	114.913452	-79.3973875	4.37484	120.742768
-48.081585	19.897585	118.427216	-23.711756	8.603138	117.906357	35.428165	-9.479104	116.10231	28.305021	36.441624	113.799347	31.866593	13.48126	114.9508285	-79.290105	3.725016	120.8618855
-48.239914	20.684353	118.669464	-23.920874	8.562723	118.010368	35.26078	-9.359218	115.969673	28.032568	36.587715	113.921211	31.646674	13.6142485	114.945442	-79.488422	3.5111975	121.075294
-48.415016	21.468151	118.814659	-24.121471	8.552912	118.003487	35.088581	-9.26222	115.838554	27.80794	36.691154	113.967178	31.4482605	13.714467	114.902866	-79.6912025	3.391357	121.104108
-48.402081	22.238203	118.766167	-24.309317	8.567631	117.894424	34.921135	-9.188725	115.683044	27.614508	36.783634	114.004326	31.2678215	13.7974545	114.843685	-79.8864555	3.3378075	120.945163
-48.333462	23.017103	118.756035	-24.459896	8.624331	117.80304	34.744457	-9.150404	115.484444	27.44726	36.845123	114.001968	31.0958585	13.8473595	114.743206	-80.0156505	3.4013025	120.862874
-48.183037	23.745108	118.71936	-24.627224	8.64501	117.692902	34.559685	-9.097058	115.291641	27.306345	36.907314	114.028564	30.933015	13.905128	114.6601025	-80.187463	3.384892	120.7257015
-47.853489	24.717436	118.769958	-24.761623	8.661127	117.548111	34.319695	-9.067027	115.011574	27.166975	36.925674	114.156532	30.743335	13.9293235	114.584053	-80.266581	3.3929305	120.512169
-47.501492	25.351725	118.759285	-24.901754	8.661875	117.476967	34.167187	-9.091925	114.863464	27.094614	36.929237	114.219894	30.6309005	13.918656	114.541679	-80.4344085	3.405094	120.412255
-47.061234	25.904551	118.66655	-24.977886	8.656558	117.349098	34.024342	-9.146309	114.695183	27.038509	36.895824	114.244583	30.5314255	13.8747575	114.469883	-80.4871975	3.4383585	120.228313
-46.592915	26.365026	118.560364	-25.060972	8.65902	117.235092	33.861435	-9.224348	114.568352	26.994307	36.80508	114.198151	30.427871	13.790366	114.3832515	-80.549815	3.527674	120.0869325
-46.05201	26.78614	118.383957	-25.161896	8.663374	117.133057	33.72216	-9.33752	114.513184	26.969984	36.680187	114.021339	30.346072	13.6713335	114.2672615	-80.669864	3.6554145	119.9988525
-45.498451	27.166182	118.122208	-25.217897	8.628139	117.035362	33.588757	-9.503132	114.489639	26.965645	36.541367	113.790535	30.277201	13.5191175	114.140087	-80.712995	3.7371605	119.930637
-44.788712	27.48925	117.86702	-25.28462	8.609879	116.951096	33.472588	-9.697131	114.53447	26.897383	36.876698	113.450623	30.1849855	13.5897835	113.9925465	-80.7542255	3.6299745	119.9096455
-43.699413	27.894985	117.403015	-25.383831	8.500823	116.82	33.287418	-10.026173	114.713135	27.022991	35.987484	113.046776	30.1552045	12.9806555	113.8799555	-80.9228665	4.0209905	119.7600445
-42.921177	28.065121	117.061111	-25.438267	8.394209	116.743019	33.177299	-10.258869	114.867851	27.035963	35.732628	112.659225	30.106631	12.7368795	113.763538	-80.983165	4.0515385	119.7225
-42.109406	28.218769	116.693497	-25.574347	8.397213	116.858292	33.128735	-10.480385	115.007507	27.419758	35.898495	112.040421	30.2742465	12.709055	113.523964	-81.4229405	4.085371	120.19262
-41.285851	28.335213	116.267868	-25.64053	8.330095	116.731514	33.082561	-10.662836	115.182045	27.363392	35.697598	111.703156	30.2229765	12.517381	113.4426005	-81.5040365	4.142809	120.0204275
-40.355881	28.430387	115.928719	-25.595369	8.179482	116.569229	33.027428	-10.77758	115.344391	26.903358	35.142601	111.634407	29.965393	12.1825105	113.489399	-81.156131	4.1764535	119.649059
-39.442635	28.566624	115.655045	-25.636312	8.044004	116.473785	32.981197	-10.883401	115.452446	26.824745	35.003494	111.405373	29.902971	12.0600465	113.4289095	-81.175595	4.0279615	119.5186605
-38.492783	28.60445	115.507164	-25.691111	7.890198	116.456284	32.926075	-10.930219	115.556885	26.731583	34.914268	111.256218	29.828829	11.9920245	113.4065515	-81.211051	3.7883715	119.5060165
-36.991722	28.77306	115.275589	-25.902294	7.776016	116.472816	32.875923	-10.954957	115.688416	26.566595	34.875835	111.209663	29.721259	11.960439	113.4490395	-81.525847	3.591593	119.4965925
-35.933949	28.926519	115.152443	-25.886795	7.699187	116.349899	32.82193	-10.927109	115.757988	NaN	NaN	NaN	NaN	NaN	NaN	NaN	NaN	NaN
-34.880825	29.056322	115.027321	-26.021755	7.633745	116.268013	32.786446	-10.886079	115.800346	26.296606	34.922325	111.191246	29.541526	12.018123	113.495796	-81.585036	3.249367	119.04023
-33.813137	29.190926	114.849663	-26.163742	7.629077	116.197357	32.739197	-10.834601	115.823769	26.133362	34.965099	111.173584	29.4362795	12.065249	113.4986765	-81.7637635	3.192905	118.8960375
-32.640038	29.371235	114.672279	-26.205503	7.548117	115.984215	32.687099	-10.767759	115.828743	NaN	NaN	NaN	NaN	NaN	NaN	NaN	NaN	NaN
-31.523727	29.584885	114.429565	-26.383596	7.556749	115.862907	32.643963	-10.696256	115.818741	25.775028	35.083557	111.041626	29.2094955	12.1936505	113.4301835	-81.9766875	2.9198475	118.2956305
-30.369562	29.74918	114.160561	-26.511436	7.52838	115.656151	32.607044	-10.611486	115.798141	25.614101	35.155594	110.987785	29.1105725	12.272054	113.392963	-82.1334445	2.784706	117.919339
-28.485939	30.053595	113.800873	-26.586845	7.451484	115.333763	32.510365	-10.540873	115.83049	25.424545	35.206284	110.99498	28.967455	12.3327055	113.412735	-82.141145	2.5702625	117.254791
-27.225822	30.237972	113.680077	-26.658482	7.414661	115.19796	32.442589	-10.538332	115.841187	25.335758	35.213543	111.0961	28.8891735	12.3376055	113.4686435	-82.2061375	2.4917165	116.9272765
-25.98406	30.457766	113.630722	-26.765537	7.373052	115.128456	32.382984	-10.582491	115.864799	25.285271	35.179234	111.296967	28.8341275	12.2983715	113.580883	-82.3652015	2.4477325	116.676029
-24.827675	30.774021	113.792709	-26.831011	7.320816	115.127609	32.318035	-10.641774	115.879349	25.25042	35.151279	111.61319	28.7842275	12.2547525	113.7462695	-82.4462495	2.3868795	116.5089485
-23.33309	30.88629	113.93	-26.947451	7.317637	115.119675	32.238937	-10.680381	115.948738	25.613653	35.515068	111.774895	28.926295	12.4173435	113.8618165	-82.821197	2.2179305	116.3775335
-22.017183	31.07585	114.156113	-27.018923	7.328955	115.109215	32.152481	-10.707733	116.011063	25.106781	35.654171	112.465096	28.629631	12.473219	114.2380795	-82.667477	2.184691	115.9803505
-20.64459	31.265211	114.4599	-27.137194	7.374519	115.012634	32.083073	-10.692554	116.032181	25.027794	35.711235	113.018669	28.5554335	12.5093405	114.525425	-82.8298215	2.2396975	115.499843
-18.738924	31.501007	114.879333	-27.365383	7.470453	114.768814	31.952412	-10.541389	115.955963	24.870056	35.911491	113.94162	28.411234	12.685051	114.9487915	-83.142	2.255855	114.5888365
-17.35047	31.619572	115.116714	-27.519953	7.560157	114.478325	31.899239	-10.367907	115.862846	24.774706	35.59462	114.636612	28.3369725	12.6133565	115.249729	-83.3768785	2.5069575	113.706921
-16.230709	31.72307	115.393578	-27.658731	7.695241	114.150475	31.867012	-10.143395	115.759743	24.590763	35.816502	115.328979	28.2288875	12.8365535	115.544361	-83.5463495	2.5539285	112.756589
-15.008532	31.697882	115.626076	-27.777809	7.854872	113.806465	31.87846	-9.910074	115.69854	24.362446	36.565063	115.964256	28.120453	13.3274945	115.831398	-83.676071	2.3822495	111.781532
-13.786202	31.690252	115.77932	-27.90736	8.048979	113.4655	31.895723	-9.669956	115.663971	24.220634	36.796421	116.547707	28.0581785	13.5632325	116.105839	-83.8728985	2.5347255	110.825161
-12.651658	31.52434	115.926674	-27.952591	8.255333	113.200424	31.912916	-9.411292	115.638962	24.119455	37.005039	117.000557	28.0161855	13.7968735	116.3197595	-83.9213675	2.7137925	110.0810885
-11.519565	31.267542	116.064819	-27.968502	8.451641	113.075081	31.959555	-9.155317	115.632538	24.051014	37.211155	117.34893	28.0052845	14.027919	116.490734	-83.9422885	2.875363	109.659428
-9.877707	30.718771	116.321037	-27.973356	8.785945	113.172958	32.078247	-8.821198	115.789948	24.017403	37.533607	117.746269	28.047825	14.3562045	116.7681085	-83.994537	3.2156855	109.5778075
-8.935952	30.24202	116.530754	-27.957355	9.005112	113.389908	32.174519	-8.623277	115.973457	24.013708	37.733467	117.99897	28.0941135	14.555095	116.9862135	-84.0088235	3.455129	109.7936025
-8.029295	29.646727	116.75441	-27.978415	9.196893	113.656891	32.241665	-8.438937	116.219589	24.01206	37.910866	118.244263	28.1268625	14.7359645	117.231926	-84.0836925	3.6578215	110.081856
-7.193739	28.938377	116.945961	-27.983442	9.357606	113.923355	32.284489	-8.279503	116.495621	24.009907	38.081795	118.464813	28.147198	14.901146	117.480217	-84.114082	3.814066	110.366493
-6.453886	28.149429	117.142662	-28.006861	9.509034	114.225136	32.309238	-8.153614	116.759277	24.005238	38.235329	118.623436	28.157238	15.0408575	117.6913565	-84.17096	3.9772105	110.7589155
-5.780258	27.328903	117.267059	-28.007587	9.654683	114.541862	32.341961	-8.021448	117.016327	24.011837	38.36702	118.741623	28.176899	15.172786	117.878975	-84.192073	4.13658	111.204749
-5.192436	26.414099	117.415764	-28.020832	9.776938	114.888336	32.394493	-7.938704	117.266129	24.019384	38.494133	118.812836	28.2069385	15.2777145	118.0394825	-84.2486025	4.2761615	111.7371895
-4.418164	24.86689	117.577515	-28.020706	9.961956	115.369331	32.465424	-7.816889	117.64537	24.046782	38.665638	118.824448	28.256103	15.4243745	118.234909	-84.297515	4.4995375	112.503753
-3.986792	23.836092	117.603127	-28.00614	10.074694	115.661774	32.496021	-7.748165	117.900085	24.065807	38.764381	118.739746	28.280914	15.508108	118.3199155	-84.293194	4.64128	113.0036325
-3.641025	22.662201	117.631866	-28.026756	10.173786	115.921829	32.5247	-7.657794	118.161797	NaN	NaN	NaN	NaN	NaN	NaN	NaN	NaN	NaN
-3.331818	21.471838	117.613792	-28.015301	10.233049	116.097115	32.544144	-7.597564	118.417534	24.075226	38.915039	118.510925	28.309685	15.6587375	118.4642295	-84.340287	4.8073605	113.7300005
-3.131617	20.26586	117.585815	-28.048542	10.256701	116.184662	32.578571	-7.536889	118.677414	24.055559	38.980274	118.364738	28.317065	15.7216925	118.521076	-84.414149	4.7917095	113.848248
-3.008378	19.045835	117.555069	-28.053015	10.271112	116.231621	32.598492	-7.478992	118.902336	24.016495	39.038731	118.164612	28.3074935	15.7798695	118.533474	-84.4135235	4.7623545	113.929768
-2.91748	17.765823	117.416588	-28.055004	10.269011	116.23188	32.623325	-7.396649	119.060196	23.977812	39.097767	117.912247	28.3005685	15.850559	118.4862215	-84.4105765	4.687463	113.9775385
-2.921163	15.93453	117.244408	-28.028736	10.25723	116.216278	32.686832	-7.267345	119.11969	NaN	NaN	NaN	NaN	NaN	NaN	NaN	NaN	NaN
-3.014647	14.712679	117.099915	-27.986702	10.236129	116.164482	32.749409	-7.171413	119.068237	NaN	NaN	NaN	NaN	NaN	NaN	NaN	NaN	NaN
-3.142177	13.452541	116.911697	-27.919546	10.24385	116.114868	32.837738	-7.049257	118.9394	NaN	NaN	NaN	NaN	NaN	NaN	NaN	NaN	NaN
-3.369723	12.30135	116.771408	-27.817715	10.237464	116.079308	32.933331	-6.938643	118.769493	NaN	NaN	NaN	NaN	NaN	NaN	NaN	NaN	NaN
-3.627861	11.166713	116.62104	-27.726301	10.217995	116.063133	33.011597	-6.814705	118.624023	NaN	NaN	NaN	NaN	NaN	NaN	NaN	NaN	NaN
-3.977708	9.992802	116.523872	-27.611008	10.27199	116.11097	33.115299	-6.71597	118.470291	NaN	NaN	NaN	NaN	NaN	NaN	NaN	NaN	NaN
-4.361328	8.881516	116.499161	-27.499283	10.258697	116.201271	33.214767	-6.640127	118.369225	23.963448	39.799667	116.68998	28.5891075	16.57977	117.5296025	-83.5876735	3.937624	114.8729395
-5.041058	7.238686	116.557777	-27.311537	10.29167	116.437531	33.348583	-6.632661	118.340233	24.128908	39.835041	116.826782	28.7387455	16.60119	117.5835075	-83.3618195	3.98215	115.2915545
-5.557464	6.103927	116.605774	-27.239147	10.316875	116.584839	33.435143	-6.66419	118.35955	24.258284	39.817451	116.885208	28.8467135	16.5766305	117.622379	-83.3250075	4.0571195	115.547299
-6.084231	5.033456	116.643188	-27.112747	10.35773	116.700378	33.501606	-6.702656	118.392822	24.393435	39.776371	116.857948	28.9475205	16.5368575	117.625385	-83.1730145	4.1786025	115.775371
-6.6722	3.974254	116.640129	-26.984484	10.417519	116.792252	33.555431	-6.745372	118.388542	24.538086	39.723934	116.738907	29.0467585	16.489281	117.5637245	-83.0157265	4.345757	116.0207795
-7.273972	2.910906	116.616585	-26.914417	10.46376	116.86026	33.59388	-6.787932	118.332413	24.673748	39.662151	116.572296	29.133814	16.4371095	117.4523545	-82.962648	4.4904105	116.2681655
-7.958791	1.904399	116.603088	-26.78558	10.522929	116.921089	33.645718	-6.848195	118.257813	24.802635	39.619659	116.450417	29.2241765	16.385732	117.354115	-82.7953365	4.660126	116.488063
-8.653405	0.972569	116.593758	-26.707914	10.553937	116.96093	33.699722	-6.898363	118.188843	25.330194	39.432571	116.237816	29.514958	16.267104	117.2133295	-82.930786	4.84077	116.7085305
-9.549281	-0.619609	116.416679	-26.560644	10.639013	116.980087	33.824383	-6.909186	118.102219	25.121393	39.612251	116.534485	29.472888	16.3515325	117.318352	-82.594176	4.9264935	116.641822
-10.447124	-1.522088	116.379776	-26.442696	10.679468	116.958153	33.947819	-6.859578	118.037483	25.589769	39.514637	116.471016	29.768794	16.3275295	117.2542495	-82.654186	5.0314065	116.6620565
-11.080008	-2.48915	116.197716	-26.325439	10.762395	116.976799	34.056263	-6.777956	117.947578	25.278831	39.765038	116.775688	29.667547	16.493541	117.361633	-82.318425	5.031249	116.591965
-11.860052	-3.383356	116.107834	-26.241096	10.806222	117.017876	34.146545	-6.697207	117.84494	25.368595	39.853733	116.879822	29.75757	16.578263	117.362381	-82.239762	5.034181	116.673371
-12.686091	-4.278825	115.994408	-26.131933	10.926828	117.074028	34.22736	-6.62426	117.76799	25.482447	39.936264	117.025986	29.8549035	16.656002	117.396988	-82.1187695	5.197654	116.751068
-13.563837	-5.133392	115.884361	-26.089767	11.074682	117.157196	34.305725	-6.565425	117.703697	25.623482	40.01469	117.171051	29.9646035	16.7246325	117.437374	-82.1441375	5.4247315	116.877018
-14.439326	-5.97895	115.726898	-25.916338	11.169312	117.101166	34.407726	-6.52003	117.621384	25.769007	40.073254	117.256691	30.0883665	16.776612	117.4390375	-81.9210425	5.562012	116.7632945
-15.772093	-7.26802	115.465965	-25.706526	11.37972	116.988396	34.562351	-6.471093	117.518875	NaN	NaN	NaN	NaN	NaN	NaN	NaN	NaN	NaN
-16.746132	-8.082115	115.419685	-25.565344	11.48238	116.902565	34.684277	-6.44369	117.493675	NaN	NaN	NaN	NaN	NaN	NaN	NaN	NaN	NaN
-17.688503	-8.954735	115.394768	-25.445297	11.568882	116.851639	34.793747	-6.449752	117.523659	NaN	NaN	NaN	NaN	NaN	NaN	NaN	NaN	NaN
-18.638645	-9.816199	115.504051	-25.350498	11.614404	116.90004	34.903362	-6.480624	117.582497	NaN	NaN	NaN	NaN	NaN	NaN	NaN	NaN	NaN
-19.637602	-10.698348	115.610413	-25.162619	11.594467	116.808952	35.032398	-6.554516	117.729477	26.579285	40.076809	116.505341	30.8058415	16.7611465	117.117409	-81.1310795	6.4277875	116.500495
-20.60375	-11.601781	115.751564	-25.045311	11.550316	116.776619	35.176754	-6.655497	117.905495	26.716576	39.971226	116.315582	30.946665	16.6578645	117.1105385	-81.037287	6.4427675	116.4426995
-21.598757	-12.490747	115.866386	-24.970081	11.457608	116.66703	35.300125	-6.785288	118.127571	26.84766	39.835781	116.093788	31.0738925	16.5252465	117.1106795	-81.0140545	6.3899695	116.2233805
-23.130285	-13.726811	116.004852	-24.790909	11.226899	116.42218	35.474976	-7.060234	118.47049	27.049	39.546158	115.683365	31.261988	16.242962	117.0769275	-80.843806	6.210836	115.7674325
-24.132469	-14.541459	116.013161	-24.710846	11.033522	116.206207	35.550583	-7.257074	118.664299	27.188032	39.299728	115.378586	31.3693075	16.021327	117.0214425	-80.7909995	6.045717	115.3909715
-25.289116	-15.30284	116.059662	-24.604919	10.826681	115.988457	35.632126	-7.454543	118.809578	27.680323	38.875683	114.870598	31.6562245	15.71057	116.840088	-80.8660625	5.942792	115.136826
-26.347107	-15.95842	116.05954	-24.51096	10.612274	115.811958	35.709408	-7.679916	118.921753	27.804792	38.622692	114.543983	31.7571	15.471388	116.732868	-80.77902	5.75316	114.891048
-27.43082	-16.59108	116.044174	-24.381535	10.369018	115.650627	35.80127	-7.869886	119.000641	27.533684	38.537331	114.434662	31.667477	15.3337225	116.7176515	-80.430547	5.4043135	114.5836025
-28.608736	-17.158873	116.076454	-24.261541	10.142217	115.544388	35.902462	-8.0523	119.052795	27.653769	38.304325	114.190338	31.7781155	15.1260125	116.6215665	-80.3011975	5.1584215	114.4672095
-29.74828	-17.65716	116.091278	-24.111118	9.928855	115.516518	36.014374	-8.194554	119.060806	27.784496	38.113049	113.990417	31.899435	14.9592475	116.5256115	-80.121671	4.8984625	114.5074245
-31.450943	-18.195353	116.191422	-23.922106	9.636138	115.555	36.172619	-8.369387	119.056496	27.953333	37.881207	113.757095	32.062976	14.75591	116.4067955	-79.907188	4.516366	114.7032045
-32.65641	-18.47537	116.299881	-23.785851	9.461109	115.646591	36.300201	-8.445468	119.032585	28.023085	37.780357	113.644562	32.161643	14.6674445	116.3385735	-79.733345	4.2547735	114.9546085
-33.822803	-18.684311	116.426552	-23.655151	9.305649	115.805176	36.407883	-8.478755	118.996956	28.125154	37.164986	113.630867	32.2665185	14.3431155	116.3139115	-79.5768205	4.2681825	115.2964405
-34.968204	-18.787804	116.639137	-23.578726	9.115183	116.045013	36.510536	-8.503119	118.935394	NaN	NaN	NaN	NaN	NaN	NaN	NaN	NaN	NaN
-36.17292	-18.814459	116.959953	-23.452957	8.932082	116.346832	36.604168	-8.520371	118.877235	28.174316	37.060368	113.570747	32.389242	14.2699985	116.223991	-79.295156	3.5941655	116.469673
-37.361057	-18.794134	117.279388	-23.379612	8.730716	116.704117	36.690804	-8.528621	118.851517	NaN	NaN	NaN	NaN	NaN	NaN	NaN	NaN	NaN
-38.440128	-18.674646	117.634079	-23.307795	8.553769	117.081512	36.776562	-8.538371	118.814049	28.113859	36.992489	113.744377	32.4452105	14.227059	116.279213	-79.0608005	2.880479	117.883811
-40.166222	-18.341932	118.072937	-23.266926	8.250566	117.617729	36.871735	-8.554041	118.75985	27.995363	36.98151	113.969933	32.433549	14.2137345	116.3648915	-78.967401	2.2873975	118.8705665
-41.275448	-18.079075	118.290581	-23.280495	8.075288	117.914558	36.909817	-8.549024	118.714462	28.309572	37.388741	113.859726	32.6096945	14.4198585	116.287094	-79.1706845	1.7307175	119.542022
-42.329208	-17.741928	118.51474	-23.293631	7.902844	118.151726	36.91951	-8.526045	118.64183	27.766514	37.002911	114.231178	32.343012	14.238433	116.436504	-78.930274	1.567255	119.866948
-43.386089	-17.322536	118.733635	-23.322252	7.799902	118.386368	36.91143	-8.505731	118.559769	27.643719	37.001835	114.328835	32.2775745	14.248052	116.444302	-78.9220785	1.351752	120.328434
-44.396523	-16.857275	118.96608	-23.348642	7.656641	118.593369	36.910103	-8.487444	118.482986	NaN	NaN	NaN	NaN	NaN	NaN	NaN	NaN	NaN
-45.328045	-16.361555	119.204391	-23.421183	7.568097	118.889893	36.902542	-8.46491	118.395683	27.435064	37.038757	114.346527	32.168803	14.2869235	116.371105	-79.011169	0.849270500000001	121.408681
-46.203758	-15.840119	119.476303	-23.353079	7.469369	119.031265	36.895607	-8.436749	118.334198	27.34923	37.046635	114.315582	32.1224185	14.304943	116.32489	-78.8285765	0.633794999999999	121.73764
-47.430553	-14.906448	119.909218	-23.443676	7.351881	119.323418	36.91494	-8.39099	118.302582	27.634075	37.482841	113.991188	32.2745075	14.5459255	116.146885	-79.1618595	0.1578365	122.499951
-48.146458	-14.288643	120.123566	-23.374432	7.187924	119.382523	36.926678	-8.372667	118.311157	NaN	NaN	NaN	NaN	NaN	NaN	NaN	NaN	NaN
-48.797199	-13.617826	120.276581	-23.397367	7.060808	119.52034	36.963184	-8.379518	118.314278	27.467686	37.428856	113.895142	32.215435	14.524669	116.10471	-79.010169	-0.403053000000003	122.93597
-49.417812	-12.905897	120.379318	-23.370964	6.907181	119.54969	36.992447	-8.393177	118.302086	NaN	NaN	NaN	NaN	NaN	NaN	NaN	NaN	NaN
-49.990067	-12.135143	120.45208	-23.37479	6.743129	119.633141	37.013813	-8.396688	118.293777	NaN	NaN	NaN	NaN	NaN	NaN	NaN	NaN	NaN
-50.444729	-11.37342	120.438362	-23.436707	6.647352	119.761368	37.020435	-8.378254	118.290749	26.815718	36.982346	114.258942	31.9180765	14.302046	116.2748455	-78.7914905	-1.007342	123.2478905
-50.813156	-10.536032	120.348373	-23.504061	6.603242	119.778358	37.019089	-8.340792	118.281616	26.74053	37.012173	114.42691	31.8798095	14.3356905	116.354263	-78.8879315	-1.1292065	123.202453
-51.341934	-9.207153	120.029518	-23.689425	6.556177	119.710144	36.98177	-8.302056	118.252335	NaN	NaN	NaN	NaN	NaN	NaN	NaN	NaN	NaN
-51.617123	-8.26099	119.755486	-23.735226	6.538259	119.598839	36.922279	-8.283601	118.198486	NaN	NaN	NaN	NaN	NaN	NaN	NaN	NaN	NaN
-51.81477	-7.338938	119.487503	-23.85371	6.53822	119.505287	36.843483	-8.262338	118.113266	NaN	NaN	NaN	NaN	NaN	NaN	NaN	NaN	NaN
-51.943512	-6.398988	119.222214	-23.863863	6.540085	119.317535	36.761387	-8.248784	118.033966	NaN	NaN	NaN	NaN	NaN	NaN	NaN	NaN	NaN
-51.992531	-5.413497	118.957695	-23.904675	6.580363	119.199417	36.692928	-8.255109	117.989853	NaN	NaN	NaN	NaN	NaN	NaN	NaN	NaN	NaN
-51.977467	-4.432057	118.713501	-23.951744	6.633569	119.038727	36.655331	-8.2982	117.984154	NaN	NaN	NaN	NaN	NaN	NaN	NaN	NaN	NaN
-51.929604	-3.442145	118.520691	-23.98634	6.728812	118.88224	36.597103	-8.35065	117.997238	NaN	NaN	NaN	NaN	NaN	NaN	NaN	NaN	NaN
-51.756691	-2.010585	118.170227	-24.003754	6.932142	118.659332	36.539341	-8.49475	118.097565	26.84705	37.041916	115.003395	31.6931955	14.273583	116.55048	-79.7007035	-0.409299000000001	120.768184
-51.553822	-1.005404	117.902145	-23.971167	6.996225	118.423866	36.516335	-8.610157	118.210945	NaN	NaN	NaN	NaN	NaN	NaN	NaN	NaN	NaN
-51.27924	-0.008547	117.540787	-23.894875	7.038993	118.116997	36.494152	-8.744292	118.326805	27.162743	36.801399	114.636139	31.8284475	14.0285535	116.481472	-79.6181975	0.0494324999999982	119.752522
-50.978523	0.943705	117.081116	-23.858074	7.122195	117.791382	36.477764	-8.884147	118.445168	27.324364	36.662567	114.436127	31.901064	13.88921	116.4406475	-79.617212	0.355179999999997	119.1421165
-50.672298	1.932739	116.532257	-23.865898	7.173329	117.391243	36.434582	-9.043728	118.535789	27.484327	36.516998	114.247391	31.9594545	13.736635	116.39159	-79.6912505	0.610023	118.390896
-50.334656	2.901333	115.871773	-23.834743	7.211541	116.966721	36.39925	-9.180223	118.580818	27.637085	36.373829	114.095688	32.0181675	13.596803	116.338253	-79.6876535	0.826279	117.595189
-49.918198	3.866804	115.212234	-23.820639	7.219091	116.517235	36.367805	-9.314548	118.605682	27.775808	36.239433	113.955048	32.0718065	13.4624425	116.280365	-79.7130845	0.975739500000001	116.754105
-49.254295	5.374569	114.373756	-23.769972	7.215639	115.918221	36.347466	-9.478196	118.54335	27.959379	36.09531	113.727913	32.1534225	13.308557	116.1356315	-79.6933665	1.122721	115.7008105
-48.799423	6.373322	113.900826	-23.685429	7.212288	115.552673	36.368233	-9.548892	118.458511	28.069756	36.05143	113.588989	32.2189945	13.251269	116.02375	-79.5898525	1.173307	115.081596
-48.347839	7.395637	113.442863	-23.610544	7.184801	115.232002	36.405407	-9.594139	118.366707	28.181639	35.993217	113.486572	32.293523	13.199539	115.9266395	-79.514611	1.170063	114.5373645
-47.867928	8.423329	113.125542	-23.534594	7.164689	115.002266	36.451481	-9.617885	118.294144	28.218931	36.515789	113.318382	32.335206	13.448952	115.806263	-79.404394	0.880426000000002	114.198269
-47.385048	9.455336	112.993385	-23.45232	7.122885	114.862808	36.497391	-9.643282	118.211983	28.274313	36.504002	113.182892	32.385852	13.43036	115.6974375	-79.290492	0.81541	114.0281785
-46.885319	10.514459	113.02475	-23.342346	7.058874	114.872948	36.553608	-9.651905	118.129692	28.33997	36.486755	113.147392	32.446789	13.417425	115.638542	-79.131481	0.700322999999999	114.107354
-46.377609	11.576132	113.163826	-23.267557	7.006045	114.941444	36.626823	-9.6253	118.050072	28.369417	36.512581	113.207855	32.49812	13.4436405	115.6289635	-79.033234	0.568449500000002	114.2539245
-45.636417	13.168296	113.539398	-23.146912	6.877061	115.206383	36.735184	-9.547768	117.947731	28.352558	36.586334	113.500771	32.543871	13.519283	115.724251	-78.837695	0.234838999999999	114.688515
-45.149166	14.26452	113.83004	-23.181759	6.789876	115.385757	36.796101	-9.518504	117.894531	28.288551	36.63512	113.659355	32.542326	13.558308	115.776943	-78.905844	0.0214439999999989	114.994571
-44.618408	15.311498	113.993904	-23.172157	6.698249	115.527603	36.831108	-9.490789	117.875114	28.205835	36.6586	113.751686	32.5184715	13.5839055	115.8134	-78.8627855	-0.187407500000001	115.241806
-44.123386	16.364225	114.099777	-23.196627	6.579324	115.595993	36.837967	-9.503978	117.890427	28.10516	36.652477	113.713707	32.4715635	13.5742495	115.802067	-78.8648175	-0.415601499999999	115.389919
-43.590637	17.430328	114.100853	-23.209129	6.484991	115.606949	36.819614	-9.560856	117.916847	NaN	NaN	NaN	NaN	NaN	NaN	NaN	NaN	NaN
-43.067883	18.506359	113.997864	-23.276005	6.376693	115.597931	36.787201	-9.655341	117.948792	NaN	NaN	NaN	NaN	NaN	NaN	NaN	NaN	NaN
-42.459255	19.601177	113.984787	-23.285156	6.310702	115.593575	36.722206	-9.745675	117.910744	NaN	NaN	NaN	NaN	NaN	NaN	NaN	NaN	NaN
-41.572975	21.246798	114.122749	-23.358191	6.187121	115.601433	36.65596	-9.851225	117.7519	27.914515	36.245064	113.402847	32.2852375	13.1969195	115.5773735	-79.0016195	-0.822677499999999	115.6254925
-40.939667	22.363714	114.27977	-23.442007	6.141659	115.647186	36.61895	-9.861013	117.591164	27.840059	36.255856	113.539276	32.2295045	13.1974215	115.56522	-79.1135185	-0.914103500000001	115.729152
-40.339088	23.483511	114.492653	-23.482412	6.129874	115.655388	36.565094	-9.806545	117.415512	27.726667	36.335735	113.780571	32.1458805	13.264595	115.5980415	-79.1107045	-1.004847	115.7127345
-39.665852	24.595018	114.721039	-23.581871	6.163821	115.699234	36.526691	-9.698738	117.218613	27.59474	36.48793	114.035011	32.0607155	13.394596	115.626812	-79.2244575	-1.066954	115.771656
-39.041855	25.705803	114.906326	-23.620241	6.222198	115.562096	36.473881	-9.56157	117.012283	27.452887	36.668846	114.301064	31.963384	13.553638	115.6566735	-79.203866	-1.109242	115.4675185
-38.397415	26.776672	115.0448	-23.721951	6.353083	115.497627	36.414803	-9.392321	116.773972	27.315548	36.872387	114.541664	31.8651755	13.740033	115.657818	-79.3090775	-1.033867	115.337436
-37.684921	27.87804	115.187874	-23.789822	6.492404	115.396774	36.347107	-9.225306	116.541077	27.178267	37.090515	114.739456	31.762687	13.9326045	115.6402665	-79.342331	-0.947796500000003	115.1532815
-36.63393	29.428595	115.454338	-23.922695	6.777306	115.291908	36.234947	-8.98812	116.235161	NaN	NaN	NaN	NaN	NaN	NaN	NaN	NaN	NaN
-35.934696	30.404467	115.639435	-24.055511	6.959385	115.258041	36.156799	-8.848454	116.071526	26.92425	37.066399	115.455803	31.5405245	14.1089725	115.7636645	-79.6515465	-0.190202499999998	114.7524175
-35.211514	31.323572	115.93679	-24.166405	7.159237	115.282036	36.081608	-8.727501	115.956894	26.732012	37.740345	115.729347	31.40681	14.506422	115.8431205	-79.73962	-0.187947999999999	114.7209515
-34.472336	32.160389	116.22921	-24.324022	7.34709	115.309074	35.990799	-8.643765	115.876373	26.597559	37.860828	116.060844	31.294179	14.6085315	115.9686085	-79.942223	0.0856485000000013	114.6495395
-33.708447	32.909439	116.563324	-24.479843	7.514396	115.347626	35.860195	-8.584367	115.777328	26.469946	37.965099	116.37381	31.1650705	14.690366	116.075569	-80.1247565	0.338425999999998	114.619683
-33.002769	33.586246	116.778061	-24.649311	7.696126	115.324066	35.72068	-8.529899	115.704323	26.3428	38.051613	116.645493	31.03174	14.760857	116.174908	-80.330362	0.631394999999998	114.473224
-32.22982	34.223946	116.997597	-24.854073	7.868674	115.35685	35.57016	-8.458955	115.651833	26.218229	38.146255	116.872803	30.8941945	14.84365	116.262318	-80.6023405	0.893698000000002	114.451382
-31.114208	34.991886	117.201042	-25.080788	8.137271	115.342499	35.372879	-8.367415	115.602783	26.039135	38.279865	117.132248	30.706007	14.956225	116.3675155	-80.867583	1.318317	114.3174825
-30.379004	35.340996	117.259872	-25.221607	8.286888	115.318443	35.259407	-8.322536	115.568077	25.930298	38.34753	117.208206	30.5948525	15.012497	116.3881415	-81.0380665	1.561279	114.2487445
-29.659384	35.626774	117.256775	-25.345591	8.416081	115.291039	35.131683	-8.276703	115.498962	25.812048	38.40736	117.211617	30.4718655	15.0653285	116.3552895	-81.1630475	1.7668335	114.2267885
-28.885857	35.824722	117.217049	-25.481527	8.517311	115.252258	35.017883	-8.245209	115.419319	25.680988	38.450386	117.13176	30.3494355	15.1025885	116.2755395	-81.3124895	1.9320335	114.2289765
-28.139845	35.915802	117.131439	-25.592237	8.618866	115.162613	34.896484	-8.214623	115.360214	25.548908	38.485069	116.998589	30.222696	15.135223	116.1794015	-81.40717	2.102509	114.1458245
-27.502028	35.919395	117.026222	-25.707987	8.645528	115.169098	34.75729	-8.219578	115.316963	25.408394	38.495461	116.854355	30.082842	15.1379415	116.085659	-81.498816	2.1531145	114.252537
-26.835722	35.804081	116.89669	-25.85586	8.667996	115.17527	34.625809	-8.275474	115.326729	25.257248	38.461155	116.699387	29.9415285	15.0928405	116.013058	-81.6532485	2.2431515	114.337482
-25.825798	35.460697	116.680672	-26.113432	8.655999	115.203751	34.403667	-8.42677	115.398094	25.09897	37.838543	116.522049	29.7513185	14.7058865	115.9600715	-81.9781825	2.6061115	114.4474305
-25.168377	35.155483	116.534981	-26.247852	8.641953	115.235291	34.250057	-8.579841	115.457741	24.94964	37.720203	116.350792	29.5998485	14.570181	115.9042665	-82.0955525	2.713725	114.5663155
-24.557514	34.767628	116.371918	-26.437574	8.603687	115.254799	34.063515	-8.747062	115.542282	24.814346	37.592815	116.178513	29.4389305	14.4228765	115.8603975	-82.3140785	2.7844975	114.6492005
-23.945906	34.271877	116.223106	-26.624346	8.541411	115.250862	33.879601	-8.90898	115.626671	24.685596	37.461617	116.019478	29.2825985	14.2763185	115.8230745	-82.5312905	2.8065035	114.6786495
-23.548622	33.88166	116.10038	-26.836773	8.517642	115.249336	33.711521	-9.072062	115.683617	24.568426	37.337505	115.865181	29.1399735	14.1327215	115.774399	-82.8135195	2.9025625	114.724273
-22.759129	33.211525	115.786697	-26.944309	8.462311	115.082634	33.556728	-9.211189	115.699959	24.43536	37.221191	115.719368	28.996044	14.005001	115.7096635	-82.884662	2.919621	114.4556045
-22.263313	32.601574	115.595818	-27.057516	8.420112	114.960312	33.392174	-9.285137	115.646889	24.308809	37.132679	115.580025	28.8504915	13.923771	115.613457	-82.9655235	2.916453	114.307167
-21.46694	31.616545	115.360657	-27.22366	8.414626	114.789597	33.178398	-9.362635	115.498306	24.050488	37.602104	115.128944	28.614443	14.1197345	115.313625	-83.061763	2.7095175	114.265569
-20.945402	30.893522	115.13282	-27.299843	8.450476	114.734039	33.04903	-9.373625	115.393494	24.00449	37.554516	114.831367	28.52676	14.0904455	115.1124305	-83.126446	2.8105065	114.3556475
-20.437708	30.183163	114.839127	-27.388378	8.537438	114.683876	32.946342	-9.395257	115.31321	23.999416	37.041603	114.469589	28.472879	13.823173	114.8913995	-83.249635	3.251703	114.4763525
-20.029551	29.406145	114.499664	-27.432791	8.589789	114.603233	32.833412	-9.423217	115.28006	24.322283	37.422691	113.777374	28.5778475	13.999737	114.528717	-83.4434295	3.179841	114.677749
-19.65291	28.656902	114.178574	-27.519438	8.688009	114.518021	32.721607	-9.465762	115.266594	23.876343	36.999142	113.490967	28.298975	13.76669	114.3787805	-83.337851	3.609328	114.6572615
-19.140356	27.823395	113.798782	-27.586567	8.758607	114.459564	32.59071	-9.554715	115.26519	23.816717	36.91238	112.930801	28.2037135	13.6788325	114.0979955	-83.3768475	3.8383815	114.8211325
-18.691565	27.021044	113.451294	-27.653381	8.786492	114.444862	32.440449	-9.677032	115.300659	24.152494	37.163685	112.110878	28.2964715	13.7433265	113.7057685	-83.6032335	3.8296575	115.1839555
-18.240986	25.811777	113.157829	-27.72657	8.818729	114.518806	32.228355	-9.910368	115.431908	23.633377	37.006226	111.49453	27.930866	13.547929	113.463219	-83.384006	4.089529	115.574393
-17.836313	24.996038	112.948296	-27.820774	8.772902	114.624359	32.107296	-10.060477	115.598045	23.573404	36.829067	111.015366	27.84035	13.384295	113.3067055	-83.481898	4.161509	115.9420125
-17.44257	24.221622	112.789627	-27.910101	8.75305	114.661491	31.967857	-10.185494	115.804497	23.491524	36.649487	110.548843	27.7296905	13.2319965	113.17667	-83.5498925	4.2741035	116.146312
-17.065868	23.492756	112.619308	-27.982353	8.692053	114.693642	31.893782	-10.326307	115.967072	23.397804	36.458351	110.097244	27.645793	13.066022	113.032158	-83.610499	4.318084	116.355126
-16.704145	22.854727	112.444595	-28.053463	8.574939	114.709366	31.80011	-10.450686	116.09861	23.304623	36.269604	109.730682	27.5523665	12.909459	112.914646	-83.6592925	4.240419	116.504086
-16.245201	22.249327	112.329842	-28.085712	8.459649	114.773033	31.740347	-10.577341	116.203346	23.237749	36.126621	109.438835	27.489048	12.77464	112.8210905	-83.660472	4.144658	116.7249755
-16.006866	21.722008	112.394775	-28.103226	8.348923	114.824631	31.687504	-10.659141	116.260132	23.196304	35.994862	109.247658	27.441904	12.6678605	112.753895	-83.648356	4.0299855	116.895367
-15.411167	21.022068	112.4758	-28.095623	8.175653	114.970909	31.674942	-10.719795	116.275345	23.150076	35.92485	109.148834	27.412509	12.6025275	112.7120895	-83.603755	3.7487785	117.2297285
-15.001307	20.711946	112.570549	-28.084782	8.115711	115.040062	31.684929	-10.699497	116.280434	23.112556	35.957111	109.200493	27.3987425	12.628807	112.7404635	-83.5683065	3.602615	117.3396605
-14.605869	20.503029	112.707817	-28.07303	8.08703	115.136696	31.68928	-10.640691	116.256973	23.074051	36.017902	109.348068	27.3816655	12.6886055	112.8025205	-83.5277255	3.4854545	117.4708715
-14.181021	20.347258	112.847153	-28.070917	8.09324	115.190712	31.69083	-10.56518	116.201225	23.038572	36.125008	109.544609	27.364701	12.779914	112.872917	-83.506535	3.406566	117.508507
-13.78627	20.303179	113.026833	-28.097906	8.106666	115.25499	31.685871	-10.464689	116.109398	23.015682	36.260826	109.831009	27.3507765	12.8980685	112.9702035	-83.5465885	3.3152635	117.5397765
-13.330404	20.309622	113.215187	-28.128353	8.147194	115.340675	31.658644	-10.355278	115.998581	22.995939	36.431286	110.206261	27.3272915	13.038004	113.102421	-83.5839975	3.256384	117.578929
-12.850224	20.349878	113.44558	-28.147659	8.238359	115.402695	31.636629	-10.221228	115.923073	22.986597	36.623486	110.66806	27.311613	13.201129	113.2955665	-83.606931	3.275589	117.5098235
-11.948999	20.479437	113.815834	-28.233173	8.414011	115.450729	31.60601	-9.983058	115.804543	23.451086	36.828854	111.324928	27.528548	13.422898	113.5647355	-83.994894	3.405124	117.3367225
-11.439215	20.619141	114.102448	-28.28101	8.554168	115.423347	31.582333	-9.777843	115.76693	23.476955	37.045586	111.963036	27.529644	13.6338715	113.864983	-84.091664	3.4744645	116.981711
-10.89118	20.73937	114.391556	-28.359634	8.674728	115.339615	31.552258	-9.565524	115.742157	23.510914	37.288113	112.693848	27.531586	13.8612945	114.2180025	-84.250854	3.4881615	116.4612275
-10.356238	20.843428	114.643082	-28.412687	8.829243	115.232468	31.579992	-9.363939	115.702484	23.080999	37.413616	113.712349	27.3304955	14.0248385	114.7074165	-84.1558695	3.6336475	115.7575195
-9.830054	20.951326	114.888718	-28.51055	8.961247	115.089653	31.614388	-9.14741	115.620781	23.019215	37.899178	114.391968	27.3168015	14.375884	115.0063745	-84.3379015	3.54661	115.1729315
-9.275394	20.978689	115.10041	-28.555769	9.057083	114.959274	31.606552	-8.935633	115.483795	23.05097	37.603546	115.096519	27.328761	14.3339565	115.290157	-84.440299	3.7802095	114.628391
-8.70675	20.936857	115.276024	-28.59425	9.189253	114.976135	31.625879	-8.715537	115.341904	23.015202	37.797691	115.607773	27.3205405	14.541077	115.4748385	-84.5090405	3.837429	114.4774315
-7.832088	20.824856	115.483795	-28.56101	9.455984	114.950302	31.680998	-8.415751	115.22052	23.016882	38.073029	116.141212	27.34894	14.828639	115.680866	-84.47096	4.083329	114.219738
-7.271747	20.652357	115.603722	-28.534927	9.648637	115.00386	31.722685	-8.264429	115.220604	23.071617	38.256287	116.347931	27.397151	14.995929	115.7842675	-84.467005	4.301345	114.2234525
-6.727492	20.42061	115.668282	-28.549953	9.854753	115.088356	31.752754	-8.141999	115.267166	23.084793	38.888409	116.434006	27.4187735	15.373205	115.850586	-84.5186795	4.336301	114.326126
-6.211905	20.098566	115.672997	-28.484743	10.01026	115.10215	31.814793	-8.052914	115.325775	23.244629	38.471664	116.565178	27.529711	15.209375	115.9454765	-84.499197	4.811145	114.2588235
-5.787577	19.762812	115.685547	-28.416136	10.139063	115.049744	31.88929	-7.9685	115.37336	23.284126	39.054012	116.600098	27.586708	15.542756	115.986729	-84.41898	4.73537	114.112759
-5.289286	19.263134	115.663757	-28.315777	10.25186	115.053711	31.994879	-7.927614	115.428902	23.390642	39.129101	116.726067	27.6927605	15.6007435	116.0774845	-84.3243145	4.9029765	114.0299375
-4.876243	18.667337	115.680435	-28.20479	10.324818	115.072906	32.103752	-7.868372	115.469322	23.495302	39.187271	116.877213	27.799527	15.6594495	116.1732675	-84.209107	4.9901865	113.9725445
-4.252831	17.723013	115.756866	-28.085678	10.400302	115.074394	32.261284	-7.774941	115.526985	23.640234	39.269726	117.160118	27.950759	15.7473925	116.3435515	-84.122115	5.0532115	113.8052365
-3.892167	16.997194	115.763428	-28.001667	10.43504	115.11544	32.383884	-7.719939	115.592934	23.730938	39.321239	117.293358	28.057411	15.80065	116.443146	-84.060745	5.06943	113.787734
-3.602844	16.249834	115.762566	-27.902826	10.516872	115.153313	32.485271	-7.654168	115.639915	23.812168	39.394493	117.356789	28.1487195	15.8701625	116.498352	-83.9543715	5.1635815	113.808274
-3.298474	15.451331	115.678635	-27.801737	10.614816	115.201477	32.576874	-7.594329	115.739395	23.894571	39.448196	117.335663	28.2357225	15.9269335	116.537529	-83.8391965	5.3026985	113.865425
-3.060151	14.53006	115.631088	-27.733538	10.724648	115.265808	32.663704	-7.529655	115.832832	23.98955	39.522724	117.265175	28.326627	15.9965345	116.5490035	-83.793703	5.4527615	113.9826125
-2.866386	13.612707	115.579796	-27.648834	10.846047	115.309334	32.738926	-7.503781	115.95237	24.074844	39.594517	117.151413	28.406885	16.045368	116.5518915	-83.704553	5.646726	114.0667765
-2.760693	12.654474	115.513931	-27.59527	10.973694	115.388954	32.803345	-7.482595	116.074715	24.195183	39.621231	117.023178	28.499264	16.069318	116.5489465	-83.689804	5.87807	114.2289615
-2.64635	11.111401	115.371689	-27.447504	11.099589	115.338028	32.866463	-7.479704	116.217247	24.352238	39.627567	116.898666	28.6093505	16.0739315	116.5579565	-83.5043585	6.1252465	114.1180995
-2.654654	9.98961	115.317467	-27.409983	11.158509	115.299606	32.896194	-7.479271	116.271881	24.446894	39.631363	116.891716	28.671544	16.076046	116.5817985	-83.49151	6.240972	114.0174135
-2.687536	8.89325	115.244041	-27.380234	11.228355	115.245667	32.951595	-7.453412	116.281021	24.520618	39.6651	116.949928	28.7361065	16.105844	116.6154745	-83.4965745	6.350866	113.8758595
-2.781176	7.761599	115.12278	-27.312397	11.295559	115.239357	32.987209	-7.401636	116.271194	24.577641	39.744213	117.037437	28.782425	16.1712885	116.6543155	-83.407219	6.4198295	113.8243985
-2.899527	6.57905	114.998665	-27.254078	11.392513	115.198395	33.049065	-7.314538	116.238297	24.651327	39.823177	117.101051	28.850196	16.2543195	116.669674	-83.358352	6.5307065	113.727116
-3.041025	5.409527	114.911613	-27.189848	11.523971	115.186966	33.092739	-7.216321	116.230881	24.718338	39.931503	117.121681	28.9055385	16.357591	116.676281	-83.2852345	6.690351	113.697651
-3.286329	4.158079	114.830864	-27.105257	11.647617	115.184891	33.147163	-7.146885	116.269958	24.804337	40.012707	117.074776	28.97575	16.432911	116.672367	-83.186264	6.862323	113.697415
-3.632684	2.301039	114.744965	-27.032423	11.856813	115.061821	33.245041	-7.084747	116.438423	24.951132	40.094067	116.851685	29.0980865	16.50466	116.645054	-83.1629325	7.208966	113.478588
-3.846853	0.962119	114.664444	-26.949772	11.964681	114.93412	33.28997	-7.114168	116.614708	25.064087	40.076923	116.564156	29.1770285	16.4813775	116.589432	-83.0765725	7.4479845	113.278808
-4.186803	-0.376927	114.609543	-26.858353	12.010566	114.759598	33.338898	-7.203753	116.799904	25.190771	39.994083	116.174957	29.2648345	16.395165	116.4874305	-82.9815405	7.625967	113.0317655
-4.55849	-1.752038	114.677467	-26.809238	12.033974	114.583359	33.392666	-7.301579	117.014572	25.34166	39.878727	115.750587	29.367163	16.288574	116.3825795	-82.985639	7.779374	112.7841385
-4.971735	-3.144264	114.757767	-26.70249	11.979367	114.43605	33.439812	-7.418267	117.284187	25.480431	39.720203	115.27816	29.4601215	16.150968	116.2811735	-82.8651015	7.807766	112.5909265
-5.477272	-4.483162	114.919052	-26.602524	11.907715	114.27935	33.516102	-7.526754	117.572952	25.618982	39.556358	114.817253	29.567542	16.014802	116.1951025	-82.77259	7.800628	112.3635975
-6.019449	-5.81219	115.135666	-26.513243	11.812531	114.179863	33.614708	-7.655072	117.854118	25.753038	39.386864	114.414703	29.683873	15.865896	116.1344105	-82.710359	7.759166	112.2253155
-6.909776	-7.693581	115.524422	-26.337048	11.612193	114.111694	33.755859	-7.842362	118.2621	NaN	NaN	NaN	NaN	NaN	NaN	NaN	NaN	NaN
-7.603965	-8.881536	115.750572	-26.208649	11.472307	114.116219	33.838665	-7.951389	118.523788	NaN	NaN	NaN	NaN	NaN	NaN	NaN	NaN	NaN
-8.210009	-9.940825	115.897392	-26.095587	11.315083	114.136398	33.94418	-8.065181	118.738297	NaN	NaN	NaN	NaN	NaN	NaN	NaN	NaN	NaN
-8.951564	-10.982553	116.075943	-25.969242	11.1984	114.129974	34.031364	-8.160539	118.930161	NaN	NaN	NaN	NaN	NaN	NaN	NaN	NaN	NaN
-9.749085	-11.860766	116.253105	-25.839334	11.078352	114.094139	34.106709	-8.235604	119.159927	NaN	NaN	NaN	NaN	NaN	NaN	NaN	NaN	NaN
-10.580688	-12.689015	116.323456	-25.73167	11.000503	114.011505	34.208252	-8.334149	119.361755	NaN	NaN	NaN	NaN	NaN	NaN	NaN	NaN	NaN
-11.48916	-13.356608	116.45517	-25.591009	10.936058	113.921883	34.276077	-8.411679	119.538757	NaN	NaN	NaN	NaN	NaN	NaN	NaN	NaN	NaN
-12.905383	-14.183293	116.531204	-25.391003	10.843012	113.834366	34.363899	-8.540426	119.734398	27.468931	37.446285	112.901878	30.916415	14.4529295	116.318138	-81.698421	7.2330945	111.350594
-13.918285	-14.597241	116.550278	-25.231075	10.781164	113.887962	34.443867	-8.618928	119.756058	27.515148	37.124546	112.816582	30.9795075	14.252809	116.28632	-81.4416575	7.309519	111.489604
-14.940185	-14.849736	116.518768	-25.069725	10.722224	113.991463	34.53788	-8.679034	119.730423	27.847729	37.214756	112.673615	31.1928045	14.267861	116.202019	-81.3322545	7.176587	111.780907
-16.011223	-15.029552	116.466202	-24.945133	10.657902	114.137039	34.630245	-8.694469	119.655334	27.958103	37.197258	112.720261	31.294174	14.2513945	116.1877975	-81.18444	7.0644095	112.0862805
-17.127197	-15.029009	116.406425	-24.848431	10.587881	114.330795	34.73724	-8.687283	119.549202	28.039997	37.211323	112.828148	31.3886185	14.26202	116.188675	-81.0854805	6.913742	112.472915
-18.217104	-14.958035	116.27388	-24.734735	10.526471	114.552811	34.824459	-8.657051	119.399605	28.100433	37.274002	112.98877	31.462446	14.3084755	116.1941875	-80.931916	6.7444665	112.9114345
-19.335144	-14.75704	116.168259	-24.666904	10.495794	114.846672	34.913311	-8.575292	119.226814	28.135317	37.377571	113.190613	31.524314	14.4011395	116.2087135	-80.858122	6.5904485	113.4846305
-20.981272	-14.218669	116.149353	-24.517975	10.430828	115.432693	35.064255	-8.390572	118.900421	28.146441	37.573051	113.621841	31.605348	14.5912395	116.261131	-80.641298	6.2704165	114.604255
-22.104904	-13.752678	116.207657	-24.433781	10.411709	115.890869	35.208477	-8.251647	118.691513	28.090111	38.29916	113.915321	31.649294	15.0237565	116.303417	-80.516856	5.7996615	115.478321
-23.141684	-13.260839	116.260826	-24.364967	10.407198	116.362045	35.325012	-8.085825	118.570587	28.095055	38.491489	114.327599	31.7100335	15.202832	116.449093	-80.4399675	5.611564	116.274997
-24.204424	-12.646502	116.300941	-24.239073	10.402327	116.651306	35.443531	-7.915434	118.486069	28.105846	38.686214	114.780769	31.7746885	15.38539	116.633419	-80.2528345	5.419264	116.669193
-25.286528	-11.983002	116.263077	-24.173153	10.428703	116.948402	35.556595	-7.733284	118.41954	28.132746	38.877132	115.292969	31.8446705	15.571924	116.8562545	-80.1909765	5.285482	117.0405495
-26.279068	-11.302536	116.206978	-24.187801	10.484481	117.245781	35.668499	-7.555533	118.355072	28.16186	39.069862	115.826241	31.9151795	15.7571645	117.0906565	-80.2907815	5.2117975	117.4009055
-27.274059	-10.580703	116.107216	-24.043751	10.544261	117.37751	35.778931	-7.356339	118.30368	28.194588	39.27557	116.389313	31.9867595	15.9596155	117.3464965	-80.0742615	5.1289065	117.4085235
-28.754784	-9.39445	115.941223	-24.064871	10.714067	117.720436	35.891731	-7.041973	118.247726	28.261587	39.576855	117.226257	32.076659	16.267441	117.7369915	-80.206401	5.160693	117.7038805
-29.644331	-8.613897	115.822479	-24.062323	10.855286	117.86026	35.959114	-6.8511	118.218544	28.310329	39.775803	117.724243	32.1347215	16.4623515	117.9713935	-80.2593675	5.2482205	117.7491265
-30.536503	-7.833477	115.738022	-24.000195	11.0072	117.968712	36.018951	-6.656857	118.188263	28.386301	39.978119	118.212891	32.202626	16.660631	118.200577	-80.203016	5.353769	117.736847
-31.437063	-7.003308	115.638306	-23.879498	11.130726	117.996964	36.076012	-6.45228	118.191238	28.462172	40.183441	118.626381	32.269092	16.8655805	118.4088095	-80.028088	5.3958715	117.5851185
-32.293434	-6.233964	115.500893	-23.847765	11.305116	118.019104	36.142544	-6.269408	118.219803	28.542757	40.380257	118.969917	32.3426505	17.0554245	118.59486	-80.0381805	5.5548075	117.443348
-33.123241	-5.453832	115.322433	-23.898281	11.52397	118.019165	36.212132	-6.107489	118.233635	28.624514	40.537441	119.230423	32.418323	17.214976	118.732029	-80.214885	5.832964	117.306301
-33.924091	-4.761591	115.158569	-23.760103	11.63516	117.858032	36.287365	-5.978156	118.215164	28.691902	40.671276	119.375397	32.4896335	17.34656	118.7952805	-80.0098395	5.92376	116.9207835
-35.094719	-3.786427	115.003311	-23.654369	11.823366	117.758331	36.408089	-5.818223	118.13266	28.821758	40.815674	119.434265	32.6149235	17.4987255	118.7834625	-79.9236615	6.1480065	116.7331995
-35.855083	-3.211626	114.960571	-23.556534	11.910354	117.66069	36.499111	-5.770668	118.092873	28.948084	40.875732	119.412956	32.7235975	17.552532	118.7529145	-79.8366655	6.268176	116.5684655
-36.570755	-2.657094	114.96302	-23.536953	12.056975	117.664375	36.600616	-5.751527	118.097755	29.100365	40.905945	119.332191	32.8504905	17.577209	118.714973	-79.9243965	6.536741	116.613777
-37.285862	-2.183546	114.94149	-23.317957	12.04664	117.52108	36.695435	-5.767282	118.121635	29.255676	40.904667	119.267082	32.9755555	17.5686925	118.6943585	-79.6114695	6.5245875	116.3478015
-37.813755	-1.859038	114.872292	-23.214725	12.122895	117.496918	36.799282	-5.81763	118.169197	29.411682	40.866344	119.125572	33.105482	17.524357	118.6473845	-79.534932	6.721433	116.3464515
-38.469292	-1.406947	114.982971	-23.221048	12.228154	117.479637	36.887436	-5.891928	118.204247	29.545113	40.809242	118.911362	33.2162745	17.458657	118.5578045	-79.6583705	6.997651	116.4014695
-39.163555	-0.989947	115.068146	-22.731506	11.970927	117.19812	36.950665	-5.982221	118.265656	29.703411	40.745564	118.641212	33.327038	17.3816715	118.453434	-78.79005	6.5601825	115.942806
-40.267475	-0.359115	115.26828	-22.863007	12.292986	117.321732	37.038944	-6.140486	118.405342	29.928286	40.617249	118.026924	33.483615	17.2383815	118.216133	-79.209629	7.3475905	116.427331
-41.112873	0.154427	115.574417	-22.706793	12.285401	117.278381	37.076466	-6.272049	118.543602	30.048565	40.504013	117.478577	33.5625155	17.115982	118.0110895	-78.9761015	7.45482	116.5456725
-41.799923	0.556821	116.023636	-22.606438	12.293518	117.356506	37.108147	-6.41395	118.664635	30.550516	40.182098	116.658142	33.8293315	16.884074	117.6613885	-79.0422075	7.702962	117.0516235
-42.47163	0.937082	116.598	-22.497581	12.257493	117.52533	37.140408	-6.556416	118.768097	30.622112	39.990295	115.992271	33.88126	16.7169395	117.380184	-78.876422	7.7980465	117.670476
-43.068211	1.373352	117.349243	-22.386192	12.160002	117.866386	37.18573	-6.721673	118.808174	30.245474	39.940865	115.587685	33.715602	16.609596	117.1979295	-78.487986	7.710408	118.5348425
-43.610413	1.828612	118.212219	-22.237089	11.983392	118.345688	37.231602	-6.865305	118.810417	30.608364	39.570026	114.956245	33.919983	16.3523605	116.883331	-78.394161	7.6144235	119.808045
-44.120399	2.312953	119.115128	-22.124784	11.797911	118.932083	37.277351	-7.003949	118.797264	30.176704	39.590172	114.996613	33.7270275	16.2931115	116.8969385	-77.9765955	7.3027105	120.9672275
-44.836552	3.121955	120.266846	-21.999157	11.514229	119.786095	37.366352	-7.101969	118.834938	30.061623	39.469711	115.031456	33.7139875	16.183871	116.933197	-77.7123015	6.844587	122.638993
-45.220234	3.698349	120.796326	-21.990623	11.356416	120.241806	37.421299	-7.215417	118.836082	29.965776	39.449039	115.222214	33.6935375	16.116811	117.029148	-77.6747835	6.596021	123.454464
-45.546097	4.344463	121.068451	-21.987915	11.207644	120.478783	37.448311	-7.283482	118.806549	29.8866	39.423775	115.46376	33.6674555	16.0701465	117.1351545	-77.6432855	6.3451415	123.8224115
-45.839493	5.025449	121.11319	-22.042313	11.112271	120.588181	37.421173	-7.361392	118.757423	30.213404	39.222233	115.464722	33.8172885	15.9304205	117.1110725	-77.9019145	6.2941215	124.0652895
-46.085152	5.749449	120.978317	-22.131344	11.05615	120.512901	37.378235	-7.447288	118.666351	30.176493	39.164581	115.626717	33.777364	15.8586465	117.146534	-78.040052	6.2536535	123.879268
-46.316818	6.500405	120.639481	-22.212141	11.052283	120.298294	37.303448	-7.548974	118.565773	30.19006	39.081024	115.689148	33.746754	15.766025	117.1274605	-78.171036	6.338541	123.4691275
-46.403316	7.299357	120.205559	-22.273205	11.080638	120.011375	37.213726	-7.638886	118.454803	30.217838	38.985561	115.651825	33.715782	15.6733375	117.053314	-78.262192	6.4879385	122.969436
-46.365379	8.456915	119.5896	-22.370787	11.175796	119.506836	37.081997	-7.788493	118.251648	30.260525	38.842304	115.532494	33.671261	15.5269055	116.892071	-78.412835	6.8246865	122.121601
-46.275322	9.230791	119.152557	-22.359179	11.174932	119.217529	37.039116	-7.912582	118.144882	30.306992	38.74818	115.431953	33.673054	15.417799	116.7884175	-78.391412	6.932065	121.6466405
-46.141834	9.994046	118.756424	-22.389729	11.187479	118.943359	37.000053	-8.046642	118.06102	30.010414	38.259731	115.519806	33.5052335	15.1065445	116.790413	-78.2846915	7.2684135	121.096305
-45.907104	10.730876	118.463112	-22.352448	11.158275	118.634399	36.967705	-8.221613	118.003174	NaN	NaN	NaN	NaN	NaN	NaN	NaN	NaN	NaN
-45.590164	11.49538	118.329071	-22.347597	11.13009	118.493118	36.930992	-8.380279	117.961288	NaN	NaN	NaN	NaN	NaN	NaN	NaN	NaN	NaN
-45.185581	12.197769	118.266129	-22.280579	11.078576	118.441391	36.94408	-8.548025	117.942177	NaN	NaN	NaN	NaN	NaN	NaN	NaN	NaN	NaN
-44.712849	12.880235	118.209251	-22.222879	11.025669	118.4049	36.97361	-8.709474	118.033203	30.218464	38.116367	114.501419	33.596037	14.7034465	116.267311	-78.041795	7.3478915	120.542489
-43.884682	13.972855	118.038193	-22.16029	10.86053	118.375458	37.061947	-8.948769	118.250023	NaN	NaN	NaN	NaN	NaN	NaN	NaN	NaN	NaN
-43.311779	14.64386	117.942871	-22.104759	10.7219	118.342987	37.121685	-9.113685	118.428192	NaN	NaN	NaN	NaN	NaN	NaN	NaN	NaN	NaN
-42.664703	15.340513	117.752968	-22.026768	10.572115	118.288551	37.190479	-9.266955	118.638374	NaN	NaN	NaN	NaN	NaN	NaN	NaN	NaN	NaN
-41.923203	16.026106	117.584564	-21.986488	10.430847	118.255272	37.278862	-9.416558	118.824219	30.547546	36.742603	113.715279	33.913204	13.6630225	116.269749	-77.88618	7.1986715	120.240795
-41.1768	16.793066	117.31765	-21.937437	10.279525	118.173615	37.345966	-9.538727	119.007027	30.586445	36.591911	113.586494	33.9662055	13.526592	116.2967605	-77.8410795	7.032458	120.0504695
-40.292873	17.574429	116.968582	-21.895117	10.191873	118.032242	37.4203	-9.655057	119.16938	30.645281	36.450039	113.430511	34.0327905	13.397491	116.2999455	-77.8230245	6.986255	119.7645385
-39.309471	18.216745	116.422607	-21.864582	10.095343	117.809525	37.440144	-9.755553	119.321655	30.706635	36.288715	113.260178	34.0733895	13.266581	116.2909165	-77.8025535	6.924105	119.3281335
-38.124962	19.740938	115.728546	-21.859108	10.003855	117.392525	37.449677	-9.917197	119.539772	30.798445	36.053612	112.889801	34.124061	13.0682075	116.2147865	-77.842277	6.9395025	118.5702635
-37.190601	20.72743	115.215889	-21.842239	9.944867	117.102905	37.403843	-10.023335	119.595734	30.833891	35.90765	112.626053	34.118867	12.9421575	116.1108935	-77.803345	6.9475765	118.0949165
-36.224506	21.719025	114.806625	-21.850622	9.831025	116.854248	37.342911	-10.14958	119.542862	30.865435	35.733055	112.430145	34.104173	12.7917375	115.9865035	-77.805417	6.8703125	117.7219925
-35.225491	22.830217	114.555801	-21.831297	9.670338	116.68663	37.309002	-10.307009	119.390106	30.878296	35.612251	112.333748	34.093649	12.652621	115.861927	-77.756243	6.688055	117.511333
-34.213787	23.977299	114.417946	-21.842804	9.478505	116.530273	37.258358	-10.402424	119.199158	30.871784	35.521782	112.453545	34.065071	12.559679	115.8263515	-77.750679	6.397331	117.2341945
-33.139847	25.153965	114.415779	-21.843473	9.277919	116.417328	37.233685	-10.496237	118.937004	30.829165	35.517609	112.733147	34.031425	12.510686	115.8350755	-77.718371	6.045152	116.9995805
-32.080494	26.386061	114.554932	-21.891972	9.079368	116.284622	37.215103	-10.542583	118.604515	30.740341	35.588478	113.185707	33.977722	12.5229475	115.895111	-77.761666	5.6357885	116.674133
-30.44964	28.26705	114.892113	-22.083643	8.819248	116.073837	37.164845	-10.479259	118.041679	30.470716	36.331348	114.001755	33.8177805	12.9260445	116.021717	-77.9850665	4.7124515	116.125957
-29.337029	29.512304	115.224648	-22.230867	8.727041	115.995193	37.096134	-10.369183	117.613182	30.272722	36.501362	114.647385	33.684428	13.0660895	116.1302835	-78.146162	4.3879925	115.8601025
-28.199085	30.748154	115.581024	-22.331038	8.667716	115.786896	37.035446	-10.225238	117.235443	30.466064	36.497177	115.086998	33.750755	13.1359695	116.1612205	-78.412831	4.1994625	115.4125715
-26.996199	31.930744	115.911911	-22.490664	8.6903	115.658211	36.948853	-10.113867	116.924141	29.895163	36.814861	115.827354	33.422008	13.350497	116.3757475	-78.403336	4.030103	114.9406745
-25.872814	33.115532	116.183914	-22.654791	8.742641	115.535057	36.846565	-10.021296	116.690933	29.730913	36.956112	116.29113	33.288739	13.467408	116.4910315	-78.598321	4.017874	114.5790825
-24.652075	34.205902	116.469803	-22.821503	8.848927	115.434387	36.731224	-9.938937	116.516556	NaN	NaN	NaN	NaN	NaN	NaN	NaN	NaN	NaN
-23.470324	35.210705	116.700874	-22.982891	9.028742	115.370003	36.601334	-9.829522	116.38092	NaN	NaN	NaN	NaN	NaN	NaN	NaN	NaN	NaN
-21.623989	36.585083	117.123161	-23.207586	9.343465	115.335045	36.455616	-9.6512	116.257545	29.158035	37.406261	117.415085	32.8068255	13.8775305	116.836315	-79.2219975	4.8093995	113.833775
-20.430727	37.348263	117.488121	-23.340261	9.539562	115.359047	36.392738	-9.543533	116.222893	29.034853	37.541965	117.84967	32.7137955	13.999216	117.0362815	-79.3943175	5.079908	113.6818125
-19.298559	38.034718	117.930756	-23.485723	9.694654	115.35611	36.340805	-9.474789	116.218987	28.94483	37.64843	118.298164	32.6428175	14.0868205	117.2585755	-79.6142635	5.3024875	113.4536445
-18.169994	38.590397	118.377563	-23.584576	9.800789	115.413963	36.294926	-9.420691	116.227676	28.870213	37.732433	118.754288	32.5825695	14.155871	117.490982	-79.7517215	5.445707	113.336944
-17.017996	38.943657	118.867874	-23.672958	9.906499	115.561119	36.272655	-9.371469	116.216316	28.820251	37.806797	119.191948	32.546453	14.217664	117.704132	-79.892369	5.595334	113.418106
-15.852658	39.206539	119.297615	-23.743647	9.9922	115.714539	36.263634	-9.328657	116.219093	NaN	NaN	NaN	NaN	NaN	NaN	NaN	NaN	NaN
-14.703398	39.332333	119.707764	-23.821962	10.063227	115.93721	36.254044	-9.296389	116.26593	28.759241	37.883041	119.956711	32.5066425	14.293326	118.1113205	-80.1505665	5.833128	113.7630995
-12.624044	39.025093	119.929573	-23.922958	10.144601	116.218925	36.243641	-9.31064	116.478851	28.73283	37.901524	120.402351	32.4882355	14.295442	118.440601	-80.3341515	5.99376	113.997249
-11.526685	38.804337	120.094315	-24.01231	10.200785	116.379036	36.229446	-9.36269	116.691612	28.690767	37.903366	120.621704	32.4601065	14.270338	118.656658	-80.4847265	6.131232	114.101414
-10.493977	38.486801	120.166626	-24.105577	10.253821	116.497711	36.212627	-9.371784	116.915512	28.629007	37.90604	120.80246	32.420817	14.267128	118.858986	-80.631971	6.240514	114.136436
-9.571524	38.016491	120.221962	-24.219513	10.325174	116.642418	36.213799	-9.372584	117.2052	28.552448	37.924805	120.949196	32.3831235	14.2761105	119.077198	-80.8221495	6.3742375	114.207638
-8.64806	37.434555	120.30085	-24.286158	10.369123	116.789986	36.242825	-9.318864	117.490791	28.476547	37.986862	121.12207	32.359686	14.333999	119.3064305	-80.932002	6.404247	114.2735415
-7.820173	36.731476	120.322128	-24.371765	10.428452	116.953621	36.313374	-9.300584	117.774727	28.3783	38.063969	121.279312	32.345837	14.3816925	119.5270195	-81.089367	6.4752115	114.3802225
-7.039503	35.977329	120.416222	-24.432018	10.489546	117.111099	36.357231	-9.260711	118.033981	28.28908	38.133823	121.429611	32.3231555	14.436556	119.731796	-81.1871915	6.542536	114.490402
-5.981763	34.654667	120.375969	-24.549772	10.554023	117.345322	36.37793	-9.242435	118.335388	28.160133	38.185993	121.524788	32.2690315	14.471779	119.930088	-81.3685755	6.636267	114.760556
-5.397517	33.632462	120.315872	-24.617109	10.575583	117.487419	36.358147	-9.282119	118.475067	28.081959	38.186737	121.499489	32.220053	14.452309	119.987278	-81.454271	6.698857	114.98756
-5.225755	32.759861	120.415237	-24.698832	10.6009	117.634293	36.306156	-9.299878	118.544647	27.993658	38.185215	121.429169	32.149907	14.4426685	119.986908	-81.547571	6.7591315	115.281678
-4.76466	31.617693	120.319664	-24.75528	10.618114	117.812012	36.240086	-9.332067	118.627991	27.925846	38.189175	121.366158	32.082966	14.428554	119.9970745	-81.593526	6.807674	115.6269495
-4.349205	30.369404	120.267883	-24.82213	10.620142	117.984482	36.171818	-9.330067	118.71859	27.865051	38.195057	121.275841	32.0184345	14.432495	119.9972155	-81.6626945	6.807789	115.9717485
-4.021722	29.119524	120.160126	-24.921284	10.648744	118.18026	36.115181	-9.327556	118.826332	27.821997	38.206196	121.182991	31.968589	14.43932	120.0046615	-81.811157	6.858168	116.3558585
-3.757167	27.78722	120.068123	-24.964931	10.682033	118.345894	36.053665	-9.341858	118.992317	27.783182	38.214291	121.081902	31.9184235	14.4362165	120.0371095	-81.8482855	6.9278495	116.6546785
-3.439723	25.717672	119.933403	-25.088722	10.772096	118.496429	35.929546	-9.344366	119.308815	27.739981	38.245888	120.938362	31.8347635	14.450761	120.1235885	-82.0122075	7.093431	116.8692695
-3.330637	24.333271	119.848236	-25.165749	10.861169	118.600975	35.850384	-9.340788	119.493546	27.697023	38.26897	120.832123	31.7737035	14.464091	120.1628345	-82.1052015	7.258247	117.0391155
-3.294632	22.925274	119.807434	-25.21578	10.914802	118.70874	35.77644	-9.304379	119.659256	27.646509	38.309982	120.701996	31.7114745	14.5028015	120.180626	-82.1430345	7.3268025	117.236854
-3.318806	21.490154	119.721771	-25.266567	10.990352	118.80584	35.719982	-9.260479	119.792427	27.584028	38.362698	120.573112	31.652005	14.5511095	120.1827695	-82.185139	7.4295945	117.4289105
-3.367632	20.042107	119.649803	-25.312542	11.064882	118.876854	35.678555	-9.206103	119.91507	27.520613	38.418518	120.417877	31.599584	14.6062075	120.1664735	-82.224668	7.5235565	117.5872345
-3.503808	18.63228	119.546974	-25.335726	11.167171	118.917549	35.640614	-9.142703	120.021523	27.474712	38.472946	120.221664	31.557663	14.6651215	120.1215935	-82.229115	7.6692205	117.7135045
-3.66148	17.179749	119.438644	-25.433561	11.294657	118.99527	35.596867	-9.07596	120.103333	27.4238	38.547359	120.019043	31.5103335	14.7356995	120.061188	-82.3774555	7.8536145	117.929352
-4.039413	15.083528	119.238724	-25.413656	11.404308	118.848129	35.527821	-8.96262	120.183884	27.355246	38.661877	119.697487	31.4415335	14.8496285	119.9406855	-82.2688455	7.9589875	117.7555725
-4.320634	13.666142	119.081985	-25.444893	11.484344	118.732689	35.486382	-8.900926	120.201286	27.305773	38.723694	119.503654	31.3960775	14.911384	119.85247	-82.2858635	8.057304	117.612908
-4.679514	12.275101	118.92244	-25.44606	11.50726	118.609978	35.451923	-8.845755	120.192444	27.249189	38.773403	119.321999	31.350556	14.963824	119.7572215	-82.242676	8.050696	117.4627345
-5.098948	10.896031	118.772888	-25.469511	11.521892	118.505386	35.425858	-8.818208	120.138153	27.181581	38.800179	119.111206	31.3037195	14.9909855	119.6246795	-82.2427415	8.0527985	117.3860925
-5.531472	9.507836	118.637215	-25.483522	11.504182	118.408676	35.404541	-8.802556	120.110893	27.132797	38.811119	118.876991	31.268669	15.0042815	119.493942	-82.235713	8.0040825	117.32341
-6.02636	8.159293	118.498901	-25.507784	11.479939	118.348442	35.382748	-8.783253	120.097031	27.085367	38.804203	118.631508	31.2340575	15.010475	119.3642695	-82.2496255	7.949403	117.3326145
-6.582243	6.847726	118.465637	-25.513065	11.459959	118.292412	35.371948	-8.779327	120.109268	27.031029	38.782444	118.414833	31.2014885	15.0015585	119.2620505	-82.2276185	7.9183595	117.3227735
-7.530954	4.96055	118.464767	-25.539627	11.349213	118.272568	35.360867	-8.814698	120.183395	27.343035	38.563442	117.919197	31.351951	14.874372	119.051296	-82.431205	7.824054	117.49384
-8.190206	3.738459	118.439125	-25.513554	11.24626	118.167511	35.355438	-8.88015	120.21785	26.923355	38.657867	117.933319	31.1393965	14.8888585	119.0755845	-82.1665045	7.6036615	117.2594375
-8.85802	2.559504	118.376938	-25.528019	11.0939	118.11528	35.327969	-8.965976	120.241844	27.292818	38.393867	117.606308	31.3103935	14.7139455	118.924076	-82.3664315	7.4738545	117.306484
-9.484823	1.424796	118.260765	-25.553286	10.969061	118.085289	35.305294	-9.061601	120.235573	26.875999	38.445984	117.671944	31.0906465	14.6921915	118.9537585	-82.1972185	7.2459305	117.2168195
-10.244814	0.349223	118.207016	-25.514273	10.818779	118.036041	35.290543	-9.166935	120.204315	26.865334	38.338547	117.581001	31.0779385	14.585806	118.892658	-82.1064845	7.051752	117.179424
-11.036736	-0.64837	118.194855	-25.517687	10.734313	118.027321	35.278851	-9.235941	120.179153	26.852278	38.256474	117.524124	31.0655645	14.5102665	118.8516385	-82.1009385	6.9583595	117.2030035
-11.847172	-1.598524	118.141579	-25.530037	10.634344	118.017181	35.258778	-9.288824	120.151009	26.85787	38.194466	117.488777	31.058324	14.452821	118.819893	-82.118398	6.815867	117.214469
-13.138592	-2.899097	118.056694	-25.514742	10.521872	118.002876	35.231529	-9.380315	120.088722	NaN	NaN	NaN	NaN	NaN	NaN	NaN	NaN	NaN
-14.038118	-3.70292	117.948578	-25.51223	10.41661	118.029068	35.208153	-9.41375	119.961372	NaN	NaN	NaN	NaN	NaN	NaN	NaN	NaN	NaN
-14.918767	-4.462358	117.789886	-25.503298	10.379871	118.063606	35.169956	-9.421336	119.757118	NaN	NaN	NaN	NaN	NaN	NaN	NaN	NaN	NaN
-15.828978	-5.146092	117.629478	-25.518877	10.356585	118.130066	35.12851	-9.403639	119.532013	26.805285	38.065884	117.978226	30.9668975	14.3311225	118.7551195	-82.0046515	6.3820475	117.5050125
-16.797007	-5.83532	117.500565	-25.518417	10.368325	118.261909	35.088451	-9.364508	119.295883	26.804712	38.1189	118.257309	30.9465815	14.377196	118.776596	-81.9834155	6.359454	117.747222
-17.726841	-6.44215	117.399147	-25.544518	10.413414	118.399086	35.030228	-9.311939	119.042076	26.796078	38.171921	118.569145	30.913153	14.429991	118.8056105	-82.002189	6.396837	117.9925615
-18.679165	-7.07049	117.286636	-25.546356	10.504217	118.591774	34.982525	-9.241859	118.856003	26.78178	38.237469	118.835556	30.8821525	14.497805	118.8457795	-81.9748645	6.510629	118.3377685
-20.168806	-7.975455	117.210411	-25.678244	10.649173	118.878029	34.905865	-9.152327	118.626282	27.150955	38.166851	119.031097	31.02841	14.507262	118.8286895	-82.384898	6.791084	118.9273685
-21.158596	-8.585819	117.100563	-25.717344	10.734521	118.983604	34.868561	-9.107397	118.511139	26.723026	38.381348	119.398476	30.7957935	14.6369755	118.9548075	-82.2304815	6.8320665	119.0124005
-22.171091	-9.186791	116.976944	-25.766146	10.759025	119.003006	34.830032	-9.083499	118.415138	26.685806	38.395779	119.505898	30.757919	14.65614	118.960518	-82.290211	6.86191	119.045494
-23.158813	-9.820442	116.84024	-25.686089	10.711926	118.874863	34.771656	-9.071457	118.342117	26.651823	38.388462	119.526649	30.7117395	14.6585025	118.934383	-82.0839175	6.7653495	118.815343
-24.234619	-10.514262	116.719803	-25.825674	10.792806	118.822769	34.730465	-9.091743	118.289902	27.014021	38.191475	119.283249	30.872243	14.549866	118.7865755	-82.523591	7.035746	118.8589625
-25.226503	-11.187192	116.620514	-25.860846	10.748783	118.689812	34.688221	-9.136126	118.270721	26.604029	38.290562	119.276009	30.646125	14.577218	118.773365	-82.367817	6.920348	118.606259
-26.25386	-11.905762	116.613022	-25.751141	10.636042	118.50071	34.647278	-9.209031	118.272415	26.599449	38.17754	118.985008	30.6233635	14.4842545	118.6287115	-82.1256455	6.7878295	118.3727085
-27.850878	-13.006499	116.809547	-25.755013	10.474895	118.375443	34.600311	-9.387985	118.368279	26.599077	37.960167	118.43364	30.599694	14.286091	118.4009595	-82.10972	6.663699	118.3499265
-28.871944	-13.707197	117.038521	-25.757296	10.363789	118.255211	34.5928	-9.535531	118.545555	26.613194	37.768803	117.97525	30.602997	14.116636	118.2604025	-82.117589	6.610942	118.2500195
-29.919191	-14.411449	117.291138	-25.760668	10.21103	118.106651	34.561802	-9.698197	118.800529	26.634974	37.542595	117.476532	30.598388	13.922199	118.1385305	-82.119724	6.499861	118.0747715
-30.981291	-15.096188	117.620934	-25.793495	10.042245	117.943001	34.521637	-9.897853	119.08004	26.648188	37.278111	116.934563	30.5849125	13.690129	118.0073015	-82.1719025	6.394361	117.8787005
-32.093613	-15.745489	117.957306	-25.783655	9.852644	117.819305	34.447445	-10.094581	119.358551	26.662796	36.98632	116.387726	30.5551205	13.4458695	117.8731385	-82.1224305	6.2594185	117.7654715
-33.120071	-16.30838	118.28096	-25.782711	9.635153	117.735062	34.378052	-10.285072	119.630493	26.68261	36.694336	115.89254	30.530331	13.204632	117.7615165	-82.095753	6.065674	117.7086075
-34.193707	-16.81871	118.563446	-25.790756	9.392259	117.697021	34.342781	-10.481928	119.842468	26.682276	36.421696	115.482971	30.5125285	12.969884	117.6627195	-82.0940405	5.814634	117.7313225
-35.78949	-17.41468	118.914345	-25.784212	9.060426	117.710289	34.334877	-10.704614	120.095039	26.683708	36.102711	115.055527	30.5092925	12.6990485	117.575283	-82.0777165	5.4218035	117.845295
-36.828808	-17.726858	119.077362	-25.768747	8.887298	117.727409	34.347805	-10.776155	120.217239	NaN	NaN	NaN	NaN	NaN	NaN	NaN	NaN	NaN
-37.83186	-17.886435	119.195786	-25.724102	8.755011	117.764404	34.358196	-10.77586	120.264137	NaN	NaN	NaN	NaN	NaN	NaN	NaN	NaN	NaN
-38.845219	-17.998966	119.237289	-25.730879	8.645737	117.794525	34.401886	-10.72978	120.240868	NaN	NaN	NaN	NaN	NaN	NaN	NaN	NaN	NaN
-39.822815	-17.971745	119.24366	-25.702785	8.560678	117.848923	34.449039	-10.658063	120.19104	NaN	NaN	NaN	NaN	NaN	NaN	NaN	NaN	NaN
-40.810047	-17.874039	119.163811	-25.702848	8.488728	117.944595	34.501343	-10.592224	120.112968	26.38315	35.524143	114.621841	30.4422465	12.4659595	117.3674045	-81.8479425	4.5114965	118.5217855
-41.755665	-17.683413	119.053612	-25.704184	8.450779	118.017128	34.515675	-10.515187	120.020294	26.312769	35.61536	114.746498	30.414222	12.5500865	117.383396	-81.82259	4.3514715	118.65086
-43.181725	-17.211859	118.842255	-25.721704	8.424551	118.115196	34.500469	-10.434317	119.848923	26.185204	36.265453	114.901459	30.3428365	12.915568	117.375191	-81.7862445	3.933534	118.855201
-44.099319	-16.787399	118.682327	-25.746689	8.43174	118.110886	34.470764	-10.396155	119.737686	26.162249	36.333805	115.025887	30.3165065	12.968825	117.3817865	-81.8098845	3.894655	118.8399855
-45.019836	-16.310001	118.515274	-25.783455	8.471368	118.040726	34.447983	-10.399111	119.646683	26.148302	36.369011	115.064362	30.2981425	12.98495	117.3555225	-81.8650525	3.957786	118.7259295
-45.852345	-15.728612	118.389236	-25.803045	8.486879	117.927742	34.391003	-10.406408	119.626152	26.139286	36.354671	114.966415	30.2651445	12.9741315	117.2962835	-81.8712345	3.9996265	118.5592005
-46.7313	-15.075347	118.364883	-25.825602	8.509074	117.795227	34.361343	-10.451453	119.601234	26.197985	35.770344	114.798859	30.279664	12.6594455	117.2000465	-81.930868	4.3587025	118.3904075
-47.540051	-14.353643	118.435165	-25.840401	8.497774	117.666122	34.327553	-10.53208	119.602646	NaN	NaN	NaN	NaN	NaN	NaN	NaN	NaN	NaN
-48.332623	-13.60974	118.521622	-25.858202	8.387598	117.608284	34.296684	-10.656767	119.602654	NaN	NaN	NaN	NaN	NaN	NaN	NaN	NaN	NaN
-49.394478	-12.328625	118.856827	-25.875669	8.103081	117.703201	34.237885	-10.885564	119.573715	26.130665	35.144676	113.660118	30.184275	12.129556	116.6169165	-81.935613	4.076606	118.7894855
-50.03344	-11.442517	119.247726	-25.887371	7.840812	117.879524	34.19656	-11.011527	119.570839	25.958263	35.45966	113.358307	30.0774115	12.2240665	116.464573	-81.8521535	3.4575575	119.294475
-50.66753	-10.408116	119.588341	-25.916307	7.550165	118.162605	34.175991	-11.159611	119.560265	25.862717	34.733807	113.277504	30.019354	11.787098	116.4188845	-81.851968	3.313232	119.9063255
-51.214115	-9.346733	119.92514	-25.963964	7.272272	118.530846	34.155632	-11.282949	119.510674	25.695185	34.594154	113.280144	29.9254085	11.6556025	116.395409	-81.8533365	2.8889415	120.666283
-51.728893	-8.192242	120.148872	-26.032076	6.997111	118.84568	34.118607	-11.381975	119.492844	25.463469	35.018703	113.365532	29.791038	11.818364	116.429188	-81.85519	2.175858	121.262172
-52.214123	-6.991528	120.185242	-26.11013	6.726402	119.051636	34.076355	-11.466369	119.438515	25.297413	34.982571	113.577721	29.686884	11.758101	116.508118	-81.907144	1.694703	121.595154
-52.651302	-5.696825	120.046234	-26.241127	6.536975	119.134232	34.010101	-11.555476	119.318329	25.156635	34.985401	113.810074	29.583368	11.7149625	116.5642015	-82.065622	1.3589875	121.7042625
-53.229149	-3.627157	119.565292	-26.452536	6.309399	119.084503	33.869072	-11.641195	119.078613	25.010931	34.988022	114.186157	29.4400015	11.6734135	116.632385	-82.3450735	0.945384499999999	121.536621
-53.531094	-2.175782	119.183525	-26.540524	6.222817	118.854645	33.746094	-11.693883	118.888458	24.912361	34.998215	114.310059	29.3292275	11.652166	116.5992585	-82.4102755	0.793467999999999	121.1100315
-53.796188	-0.598811	118.898155	-26.725945	6.2507	118.733871	33.622124	-11.714121	118.648949	24.814938	35.023724	114.307892	29.218531	11.6548015	116.4784205	-82.670421	0.846598499999999	120.9893215
-53.995281	1.006228	118.678139	-26.717611	6.231599	118.548332	33.489983	-11.726011	118.415749	24.762177	34.993286	114.272736	29.12608	11.6336375	116.3442425	-82.561302	0.829560500000001	120.7524215
-54.081028	2.674014	118.629059	-26.867262	6.327044	118.542633	33.386677	-11.735173	118.170753	24.737242	34.957035	114.211334	29.0619595	11.610931	116.1910435	-82.7964835	1.043157	120.8942225
-54.148365	4.351155	118.646957	-26.874743	6.343033	118.543266	33.318436	-11.751665	117.956451	24.706736	34.938583	114.207634	29.012586	11.593459	116.0820425	-82.762072	1.092607	121.0044895
-54.099609	6.039045	118.672905	-26.826378	6.319678	118.581451	33.294815	-11.781468	117.775513	24.700953	34.927853	114.246941	28.997884	11.5731925	116.011227	-82.65064	1.0661635	121.151675
-53.902054	8.636828	118.770256	-26.815737	6.327506	118.6577	33.275421	-11.804462	117.514931	24.723297	34.964886	114.374527	28.999359	11.580212	115.944729	-82.630833	1.0748	121.370671
-53.690605	10.338036	118.861755	-26.797375	6.31178	118.677269	33.272274	-11.785345	117.312111	24.71011	35.030132	114.506386	28.991192	11.6223935	115.9092485	-82.585942	1.0011665	121.4452895
-53.429211	12.076255	118.956886	-26.846632	6.330865	118.737366	33.267464	-11.734028	117.090691	24.674774	35.113831	114.667297	28.971119	11.6899015	115.878994	-82.664383	0.971828500000003	121.595738
-53.096588	13.820208	119.034363	-26.813278	6.33597	118.760551	33.274303	-11.683252	116.904068	24.640385	35.207634	114.858398	28.957344	11.762191	115.881233	-82.5839	0.909749	121.639869
-52.654392	15.525963	119.047165	-26.876408	6.384045	118.70874	33.285202	-11.625626	116.731331	24.626268	35.290241	115.022507	28.955735	11.8323075	115.876919	-82.708551	0.9357825	121.540561
-52.198296	17.275244	119.033852	-26.887608	6.41374	118.677307	33.279221	-11.591796	116.603897	24.629976	35.362339	115.135002	28.9545985	11.8852715	115.8694495	-82.7298145	0.942208500000001	121.4851645
-51.698761	18.980694	118.98465	-26.643368	6.267694	118.356133	33.267326	-11.575926	116.5084	24.699669	35.391933	115.234245	28.9834975	11.9080035	115.8713225	-82.2702335	0.6273845	120.8409435
-50.822586	21.495258	118.79599	-26.85619	6.654787	118.421425	33.252941	-11.567554	116.419052	24.851501	34.921394	115.372177	29.052221	11.67692	115.8956145	-82.764601	1.632654	120.9472355
-50.106167	23.203871	118.705238	-26.815098	6.741601	118.297363	33.241966	-11.552939	116.387085	24.915749	34.982407	115.458443	29.0788575	11.714734	115.922764	-82.7090535	1.768468	120.671962
-49.404877	24.851028	118.639244	-26.735424	6.826401	118.177498	33.243382	-11.515568	116.360077	24.963793	34.99968	115.582344	29.1035875	11.742056	115.9712105	-82.5744355	1.910746	120.3837855
-48.612438	26.479769	118.640732	-26.688803	6.892803	118.091942	33.272728	-11.481505	116.338936	25.023306	35.052361	115.762749	29.148017	11.785428	116.0508425	-82.525623	2.000178	120.1330415
-47.757298	28.002361	118.642593	-26.656643	6.934364	118.032776	33.315533	-11.443053	116.32328	25.079554	35.144043	116.057983	29.1975435	11.850495	116.1906315	-82.5108295	2.018233	119.8749205
-46.859116	29.50857	118.704536	-26.682938	7.008121	117.923203	33.358692	-11.37254	116.295944	25.046864	35.771797	116.388634	29.202778	12.1996285	116.342289	-82.568654	1.8166135	119.504117
-45.906681	30.980284	118.784286	-26.642311	7.079782	117.831612	33.404095	-11.266085	116.281952	25.081327	35.906113	116.800926	29.242711	12.320014	116.541439	-82.527333	1.83955	119.121785
-44.410225	33.073467	118.968437	-26.632313	7.319145	117.645432	33.464546	-11.07323	116.253937	25.113312	36.136166	117.36972	29.288929	12.531468	116.8118285	-82.553555	2.106822	118.4790355
-43.306427	34.398911	119.091812	-26.69923	7.558377	117.624031	33.493748	-10.935747	116.249718	25.147203	36.291061	117.707001	29.3204755	12.677657	116.9783595	-82.7189355	2.439097	118.2697025
-42.225136	35.635414	119.148361	-26.636528	7.750759	117.479172	33.533627	-10.815735	116.275002	25.219309	36.439659	118.014969	29.376468	12.811962	117.1449855	-82.649524	2.689556	117.8133585
-41.078445	36.851086	119.233574	-26.640951	8.012202	117.428589	33.570866	-10.71985	116.310814	25.297266	36.580231	118.259872	29.434066	12.9301905	117.285343	-82.715968	3.0942135	117.571835
-39.860401	37.910995	119.278252	-26.588154	8.266546	117.364967	33.610077	-10.644364	116.343773	25.413673	36.690929	118.465759	29.511875	13.0232825	117.404766	-82.688183	3.5098095	117.325168
-38.7006	38.919086	119.248871	-26.566612	8.511721	117.303131	33.654083	-10.579444	116.381416	25.532883	36.794327	118.620621	29.593483	13.1074415	117.5010185	-82.726707	3.9160005	117.1052435
-37.474224	39.831299	119.280434	-26.532629	8.743586	117.273727	33.698193	-10.527287	116.419479	25.658052	36.870167	118.726639	29.6781225	13.17144	117.573059	-82.7433805	4.315732	116.974395
-35.605316	40.971195	119.338524	-26.438259	9.044534	117.295288	33.775928	-10.460534	116.493607	25.843216	36.970955	118.834923	29.809572	13.2552105	117.664265	-82.68609	4.8338575	116.926311
