# Supplementary material for: How to jointly control a ball trajectory on a moving board: Methodological insights into Motor Learning and Rehabilitation
Source: PLoS One. 2025 Oct 15;20(10):e0334588. doi: 10.1371/journal.pone.0334588 (PMC12527165; doi:10.1371/journal.pone.0334588)
Supplement: S2 Data — (ZIP) [file pone.0334588.s002.zip › D4_029.csv]

Ball_X	Ball_Y	Ball_Z	BoardCentre_X	BoardCentre_Y	BoardCentre_Z	P1LeftHand_X	P1LeftHand_Y	P1LeftHand_Z	P1RightHand_X	P1RightHand_Y	P1RightHand_Z	P1MidHands_X	P1MidHands_Y	P1MidHands_Z	P2MidHands_X	P2MidHands_Y	P2MidHands_Z
-38.128242	-10.901575	120.255974	-23.477264	7.485233	120.560059	35.858116	-11.426316	120.315338	30.123028	34.676476	116.466545	32.990572	11.62508	118.3909415	-79.9451	3.345386	122.7291765
-39.031033	-10.457695	120.27224	-23.579485	7.662115	120.442947	35.722778	-11.38678	120.247414	30.07263	34.702881	116.16275	32.897704	11.6580505	118.205082	-80.056674	3.6661795	122.680812
-40.007053	-9.963029	120.598923	-23.617207	7.84044	120.487869	35.592045	-11.371379	120.237328	30.046009	34.694294	115.785362	32.819027	11.6614575	118.011345	-80.053441	4.0194225	122.964393
-40.818783	-9.491096	121.205544	-23.669249	7.955257	120.710396	35.468189	-11.373617	120.240509	30.00651	34.641045	115.387405	32.7373495	11.633714	117.813957	-80.0758475	4.2768	123.606835
-41.628502	-8.994902	121.984505	-23.681435	8.028965	121.142792	35.371323	-11.422915	120.277824	29.934935	34.564907	115.072189	32.653129	11.570996	117.6750065	-80.015999	4.486934	124.6105775
-42.33989	-8.499735	122.835602	-23.668423	8.053909	121.677872	35.312401	-11.464211	120.340302	29.844263	34.466373	114.875519	32.578332	11.501081	117.6079105	-79.915178	4.606737	125.7478335
-43.358452	-7.742887	123.849503	-23.667971	7.942666	122.44812	35.254662	-11.550008	120.53157	29.716471	34.35471	114.843491	32.4855665	11.402351	117.6875305	-79.8215085	4.482981	127.2087095
-44.085701	-7.165093	124.326836	-23.705652	7.816713	122.788383	35.193779	-11.586991	120.691322	29.620674	34.280136	114.889801	32.4072265	11.3465725	117.7905615	-79.8185305	4.2868535	127.7862045
-44.665672	-6.595813	124.506508	-23.781733	7.644033	122.973022	35.177563	-11.640903	120.805573	29.48745	34.225616	114.96286	32.3325065	11.2923565	117.8842165	-79.8959725	3.9957095	128.0618275
-45.235573	-6.031149	124.462173	-23.886959	7.488818	122.970627	35.149975	-11.679515	120.89254	29.345348	34.179062	115.029846	32.2476615	11.2497735	117.961193	-80.0215795	3.7278625	127.980061
-45.733097	-5.418172	124.115288	-24.026827	7.360195	122.803543	35.111504	-11.687055	120.979103	29.202408	34.143337	115.050339	32.156956	11.228141	118.014721	-80.21061	3.492249	127.592365
-46.267357	-4.702422	123.71402	-24.189819	7.250704	122.514809	35.078907	-11.707302	121.02182	29.055786	34.128059	114.996841	32.0673465	11.2103785	118.0093305	-80.4469845	3.2910295	127.0202875
-46.760899	-3.919442	123.234047	-24.293041	7.190207	122.147354	34.981365	-11.662894	121.036842	28.928207	34.12558	114.874741	31.954786	11.231343	117.9557915	-80.540868	3.149071	126.3389165
-47.228424	-2.833238	122.434555	-24.471056	7.154792	121.669861	34.929829	-11.615541	120.906685	28.77833	34.16412	114.610252	31.8540795	11.2742895	117.7584685	-80.7961915	3.0352945	125.5812535
-47.59322	-1.918387	122.066589	-24.486395	7.188637	121.411469	34.89798	-11.508868	120.773193	28.68121	34.246395	114.434341	31.789595	11.3687635	117.603767	-80.762385	3.0085105	125.219171
-47.96669	-0.871665	121.874222	-24.490879	7.243642	121.262154	34.896915	-11.348571	120.64006	28.599379	34.370659	114.274109	31.748147	11.511044	117.4570845	-80.729905	2.97624	125.0672235
-48.247112	0.224915	121.872505	-24.456305	7.341547	121.233749	34.918865	-11.176139	120.514938	28.511482	34.518387	114.092758	31.7151735	11.671124	117.303848	-80.6277835	3.01197	125.16365
-48.520443	1.343725	122.060081	-24.4776	7.405049	121.348724	34.934296	-10.989213	120.392479	28.417032	34.688168	113.954758	31.675664	11.8494775	117.1736185	-80.630864	2.9606205	125.5238295
-48.749466	2.480342	122.349129	-24.434689	7.432091	121.612564	34.985336	-10.801718	120.283318	28.293709	34.869652	113.908264	31.6395225	12.033967	117.095791	-80.5089005	2.830215	126.129337
-48.975719	3.721442	122.713219	-24.41539	7.422092	121.92569	35.040638	-10.628845	120.205864	28.150045	35.048965	114.01577	31.5953415	12.21006	117.110817	-80.4261215	2.634124	126.740563
-49.18478	5.595779	123.180862	-24.433737	7.284606	122.399605	35.08094	-10.392781	120.118805	27.904064	35.332668	114.375328	31.492502	12.4699435	117.2470665	-80.359976	2.0992685	127.5521435
-49.231495	6.897929	123.533379	-24.475286	7.178439	122.668625	35.071507	-10.257693	120.012283	27.738333	35.521873	114.698914	31.40492	12.63209	117.3555985	-80.355492	1.724788	127.9816515
-49.371292	8.234356	123.538399	-24.538029	7.016875	122.767052	35.06525	-10.139909	119.875099	27.566057	35.693069	115.057442	31.3156535	12.77658	117.4662705	-80.3917115	1.25717	128.0678335
-49.681183	9.834592	123.696579	-24.618778	6.900235	122.772369	35.045109	-10.007957	119.723465	27.398417	35.858383	115.41684	31.221763	12.925213	117.5701525	-80.459319	0.875256999999998	127.9745855
-49.403103	10.953169	123.305168	-24.729134	6.81379	122.638641	35.018787	-9.899949	119.533173	27.242283	36.031448	115.726624	31.130535	13.0657495	117.6298985	-80.588803	0.561830500000001	127.6473835
-49.269711	12.409897	122.943649	-24.902084	6.796502	122.377731	34.961704	-9.790668	119.298409	27.098057	36.195683	115.938759	31.0298805	13.2025075	117.618584	-80.8340485	0.390496499999999	127.136878
-49.264656	13.861221	122.566132	-25.016567	6.838726	122.006294	34.865093	-9.639923	119.037178	26.959414	36.36031	116.025864	30.9122535	13.3601935	117.531521	-80.9453875	0.317258500000001	126.481067
-49.338333	16.224445	121.831429	-25.198931	7.03751	121.28862	34.708179	-9.434245	118.661606	26.803844	36.580837	115.998352	30.7560115	13.573296	117.329979	-81.1538735	0.501723999999999	125.247261
-49.23428	17.704168	121.172806	-25.296169	7.205464	120.748413	34.628601	-9.320053	118.454651	26.751152	36.720295	115.930222	30.6898765	13.700121	117.1924365	-81.2822145	0.710807000000001	124.3043895
-49.036278	19.160931	120.567848	-25.34284	7.38593	120.20668	34.568756	-9.209889	118.240318	26.729235	36.85014	115.849075	30.6489955	13.8201255	117.0446965	-81.3346755	0.951734499999999	123.3686635
-48.795635	20.6733	120.048645	-25.404633	7.593796	119.71489	34.491028	-9.094962	117.978737	26.718117	36.982788	115.787804	30.6045725	13.943913	116.8832705	-81.4138385	1.243679	122.5465095
-48.621796	22.101133	119.812691	-25.700533	8.007699	119.525314	34.391029	-8.980708	117.716125	26.696644	37.137554	115.801918	30.5438365	14.078423	116.7590215	-81.9449025	1.936975	122.2916065
-48.39357	23.499216	119.691154	-25.801832	8.231079	119.290878	34.289242	-8.818767	117.380997	26.659685	37.309399	115.904198	30.4744635	14.245316	116.6425975	-82.0781275	2.216842	121.9391585
-48.129498	24.874008	119.753662	-25.761879	8.354902	119.055092	34.18615	-8.640772	117.042328	26.596889	37.513779	116.155411	30.3915195	14.4365035	116.5988695	-81.9152775	2.2733005	121.5113145
-47.740154	26.814672	120.252274	-25.460535	8.223645	118.65461	34.092937	-8.347969	116.553032	26.467579	37.860737	116.73896	30.280258	14.756384	116.645996	-81.201328	1.690906	120.663224
-47.47345	28.002762	120.639435	-25.780853	8.621132	118.69429	34.029762	-8.113957	116.211021	26.366177	38.116447	117.296722	30.1979695	15.001245	116.7538715	-81.7596755	2.241019	120.6347085
-47.151653	29.123089	121.085693	-25.850586	8.864236	118.678391	33.952579	-7.874959	115.898407	26.260015	38.374004	117.889214	30.106297	15.2495225	116.8938105	-81.807469	2.4789495	120.4629715
-46.840343	30.157856	121.571991	-25.937635	9.06144	118.659088	33.877155	-7.618828	115.616776	26.174295	38.608223	118.494949	30.025725	15.4946975	117.0558625	-81.900995	2.6281825	120.2623135
-46.516933	31.100372	122.018311	-26.064783	9.315177	118.59584	33.805649	-7.389282	115.370049	26.085875	38.815876	119.065163	29.945762	15.713297	117.217606	-82.075328	2.917057	119.974074
-46.120739	31.909323	122.319603	-26.16325	9.582563	118.645844	33.735638	-7.15818	115.238525	26.007778	39.030422	119.498894	29.871708	15.936121	117.3687095	-82.198208	3.229005	119.9229785
-45.844982	32.673798	122.530449	-26.29743	9.870109	118.651947	33.664684	-6.96028	115.222099	25.939831	39.255924	119.720352	29.8022575	16.147822	117.4712255	-82.3971175	3.592396	119.8326685
-45.303001	33.594601	122.485603	-26.474146	10.275746	118.727325	33.524052	-6.760135	115.266884	25.840515	39.529278	119.688431	29.6822835	16.3845715	117.4776575	-82.6305755	4.1669205	119.9769925
-44.881931	34.094326	122.34391	-26.586632	10.486111	118.803741	33.416023	-6.708687	115.360703	25.791069	39.653969	119.42881	29.603546	16.472641	117.3947565	-82.77681	4.499581	120.2127255
-44.40242	34.487827	122.077599	-26.708216	10.699751	118.868195	33.30442	-6.728135	115.509583	25.751205	39.716404	118.988846	29.5278125	16.4941345	117.2492145	-82.9442445	4.9053675	120.4871755
-43.924706	34.80085	121.760086	-26.82786	10.838627	118.937317	33.19421	-6.809302	115.670326	25.735712	39.705341	118.44664	29.464961	16.4480195	117.058483	-83.120681	5.2292345	120.816151
-43.499939	34.999039	121.457436	-26.873556	10.82764	119.01181	33.10099	-6.950082	115.869568	25.738598	39.635105	117.815018	29.419794	16.3425115	116.842293	-83.166906	5.3127685	121.181327
-43.015331	35.115032	121.087738	-26.928822	10.821107	119.16877	33.024002	-7.157364	116.153488	25.759947	39.51429	117.11953	29.3919745	16.178463	116.636509	-83.2496185	5.463751	121.701031
-42.513844	35.180538	120.653473	-26.967543	10.771704	119.327377	32.948761	-7.378301	116.458847	25.780392	39.322418	116.404167	29.3645765	15.9720585	116.431507	-83.2996625	5.5713495	122.223247
-41.701683	35.265083	119.977806	-27.242947	10.848284	119.867996	32.865887	-7.760892	116.950813	25.789976	38.977928	115.345993	29.3279315	15.608518	116.148403	-83.8138255	6.08805	123.587589
-41.144028	35.30706	119.513367	-26.998636	10.532032	119.798866	32.823147	-7.996286	117.299568	25.819271	38.659443	114.638542	29.321209	15.3315785	115.969055	-83.318481	5.7324855	123.628677
-40.478806	35.376583	119.051025	-26.971733	10.38481	119.790718	32.820953	-8.217759	117.611465	26.305899	38.2728	113.780144	29.563426	15.0275205	115.6958045	-83.506892	5.7420995	123.8856315
-39.781612	35.459949	118.666306	-27.010429	10.224325	119.934532	32.837662	-8.413252	117.829468	25.850069	37.596848	113.504555	29.3438655	14.591798	115.6670115	-83.3647235	5.856852	124.2020525
-39.105686	35.566978	118.442238	-26.903135	9.984049	119.884315	32.874725	-8.578632	117.984459	25.819115	37.369392	113.081566	29.34692	14.39538	115.5330125	-83.15319	5.572718	124.2356175
-38.34304	35.718613	118.264732	-26.854193	9.778924	119.835045	32.92635	-8.686485	118.012962	25.791323	37.230648	112.80632	29.3588365	14.2720815	115.409641	-83.0672225	5.2857665	124.260449
-37.569717	35.991684	118.190346	-26.833374	9.57121	119.803024	32.967808	-8.7401	117.931496	25.766865	37.158966	112.686966	29.3673365	14.209433	115.309231	-83.0340845	4.932987	124.296817
-36.296158	36.524864	118.217468	-26.738152	9.422163	119.699028	33.034698	-8.635367	117.699646	25.737234	37.255405	112.73806	29.385966	14.310019	115.218853	-82.86227	4.534307	124.179203
-35.426033	36.996727	118.408417	-26.728853	9.402946	119.627762	33.09903	-8.50373	117.50547	25.722834	37.411072	112.978516	29.410932	14.453671	115.241993	-82.868638	4.352221	124.013531
-34.469707	37.487896	118.602112	-26.748047	9.441084	119.521454	33.169781	-8.330087	117.258583	25.71357	37.620781	113.390091	29.4416755	14.645347	115.324337	-82.9377695	4.236821	123.718571
-33.541882	38.07653	118.93705	-26.788664	9.543943	119.435478	33.264687	-8.116448	117.014503	25.70682	37.891792	113.976418	29.4857535	14.887672	115.4954605	-83.0630815	4.200214	123.3754955
-32.503605	38.689083	119.321426	-26.411694	9.253679	118.869545	33.361477	-7.888062	116.767754	25.636976	38.694118	114.704597	29.4992265	15.403028	115.7361755	-82.3226145	3.10433	122.0029145
-31.500057	39.297749	119.811676	-26.596775	9.586456	118.672905	33.476627	-7.632201	116.53775	25.617018	39.021736	115.566925	29.5468225	15.6947675	116.0523375	-82.7403725	3.4781445	121.2934725
-30.476688	39.889935	120.224968	-26.608812	9.767118	118.413017	33.584862	-7.353369	116.350471	25.652206	39.306286	116.440292	29.618534	15.9764585	116.3953815	-82.836158	3.5577775	120.4306525
-28.883734	40.731201	120.835236	-26.622147	10.110384	118.026184	33.74622	-6.884372	116.113976	25.662571	39.729557	117.762482	29.7043955	16.4225925	116.938229	-82.9486895	3.7981755	119.114139
-27.868908	41.224323	121.275009	-26.730991	10.441852	117.895485	33.864067	-6.574357	116.027603	25.674904	39.99918	118.537971	29.7694855	16.7124115	117.282787	-83.2314675	4.1712925	118.508183
-26.547146	41.49387	121.403549	-26.59376	10.667285	117.553818	33.960785	-6.290522	115.95063	25.700966	40.256226	119.138954	29.8308755	16.982852	117.544792	-83.0183955	4.351718	117.562844
-25.513596	41.860275	121.814705	-26.580626	11.008789	117.477486	34.050385	-5.986937	115.909348	25.75214	40.491158	119.668243	29.9012625	17.2521105	117.7887955	-83.0625145	4.7654675	117.1661765
-24.823734	42.285488	122.075256	-26.324331	11.103447	117.353989	34.146694	-5.738081	115.961693	25.791628	40.733898	120.043648	29.969161	17.4979085	118.0026705	-82.617823	4.7089855	116.7053075
-23.416918	42.263325	122.054359	-26.447651	11.677629	117.587029	34.248428	-5.486063	116.067589	25.857342	40.988972	120.294678	30.052885	17.7514545	118.1811335	-82.948187	5.6038035	116.9929245
-22.78841	42.521778	122.286942	-26.430851	12.001891	117.697487	34.366634	-5.280251	116.244164	25.934061	41.202229	120.465324	30.1503475	17.960989	118.354744	-83.0120495	6.042793	117.04023
-21.292236	42.424385	122.233391	-26.377926	12.395981	117.918518	34.524879	-5.039312	116.610657	26.022062	41.48988	120.592903	30.2734705	18.225284	118.60178	-83.0293225	6.566678	117.235256
-20.347172	42.183559	122.149254	-26.324644	12.60358	118.069229	34.607456	-4.929884	116.843124	26.058969	41.64365	120.61586	30.3332125	18.356883	118.729492	-82.9825005	6.850277	117.408966
-19.109789	41.671261	121.878448	-26.309401	12.79565	118.203674	34.672249	-4.839288	117.093018	26.090685	41.758694	120.567596	30.381467	18.459703	118.830307	-83.000269	7.131597	117.577041
-18.137671	41.256989	121.709442	-26.311096	12.904942	118.372307	34.691555	-4.767912	117.340446	26.110596	41.838535	120.458534	30.4010755	18.5353115	118.89949	-83.0232675	7.2745725	117.845124
-17.115904	40.835232	121.544174	-26.301277	12.984678	118.523338	34.703758	-4.734348	117.57209	26.114712	41.896393	120.301567	30.409235	18.5810225	118.9368285	-83.011789	7.3883335	118.1098475
-16.288912	40.17709	121.262314	-26.39459	13.125165	118.800369	34.720856	-4.730588	117.791573	26.111132	41.935947	120.075081	30.415994	18.6026795	118.933327	-83.205174	7.6476505	118.667411
-15.717123	39.675636	121.260216	-26.364311	13.162404	119.067421	34.733494	-4.747201	118.016991	26.118759	41.954918	119.787941	30.4261265	18.6038585	118.902466	-83.1547485	7.7209495	119.232376
-14.393321	38.59087	120.98024	-26.276001	13.171721	119.521606	34.743233	-4.794772	118.400894	26.146114	41.953796	119.259705	30.4446735	18.579512	118.8302995	-82.9966755	7.76393	120.2129125
-13.421547	37.783779	120.840958	-26.358995	13.176909	119.998016	34.734467	-4.851223	118.623116	26.157738	41.903824	118.965675	30.4461025	18.5263005	118.7943955	-83.1640925	7.8275175	121.2016365
-12.502982	36.916153	120.802429	-26.229998	13.048842	120.303856	34.709389	-4.941552	118.88044	26.12932	41.828617	118.698753	30.4193545	18.4435325	118.7895965	-82.8793505	7.6541515	121.8181155
-11.608989	36.074554	120.817932	-26.345301	13.032964	120.720757	34.675739	-5.01572	119.108841	26.092714	41.746262	118.486465	30.3842265	18.365271	118.797653	-83.0748285	7.700657	122.643861
-10.643187	35.255268	120.844398	-26.359234	12.879618	120.93605	34.646137	-5.090868	119.301163	26.023802	41.666653	118.352547	30.3349695	18.2878925	118.826855	-83.0534375	7.4713435	123.045245
-9.760832	34.359348	120.826302	-26.420084	12.78291	121.070435	34.594826	-5.152623	119.452667	25.924486	41.598003	118.304703	30.259656	18.22269	118.878685	-83.099824	7.34313	123.262185
-8.792342	33.472248	120.800842	-26.484844	12.655226	121.028625	34.566349	-5.185437	119.513725	25.814676	41.557625	118.330833	30.1905125	18.186094	118.922279	-83.1602005	7.124358	123.134971
-7.395876	32.259075	120.746979	-26.600092	12.484686	120.714272	34.524052	-5.210576	119.519333	25.647568	41.516842	118.487991	30.08581	18.153133	119.003662	-83.285994	6.816239	122.424882
-6.373026	31.369349	120.634689	-26.605135	12.338882	120.319214	34.493465	-5.186203	119.495056	25.562746	41.510761	118.653809	30.0281055	18.162279	119.0744325	-83.2383755	6.515485	121.5639955
-5.448029	30.523106	120.597946	-26.721903	12.327595	120.002975	34.477989	-5.12713	119.444321	25.489422	41.525085	118.856873	29.9837055	18.1989775	119.150597	-83.4275115	6.4562125	120.855353
-4.476883	29.743225	120.423294	-26.680183	12.230751	119.433998	34.514107	-5.093921	119.434402	25.451103	41.52668	119.096352	29.982605	18.2163795	119.265377	-83.342971	6.2451225	119.602619
-3.437056	28.860426	120.219711	-26.700172	12.242554	118.801537	34.577736	-5.058032	119.460007	25.44943	41.541683	119.362724	30.013583	18.2418255	119.4113655	-83.413927	6.2432825	118.1917085
-2.456938	27.958149	120.039383	-26.718859	12.234468	118.032852	34.651611	-5.06195	119.526039	25.462318	41.534267	119.616737	30.0569645	18.2361585	119.571388	-83.4946825	6.2327775	116.494316
-1.549059	27.072117	119.747162	-26.77359	12.242227	117.236053	34.703598	-5.084439	119.556602	25.469128	41.496567	119.824341	30.086363	18.206064	119.6904715	-83.633543	6.27839	114.7816345
-0.116904	25.622353	119.212959	-26.788157	12.293077	116.06604	34.724289	-5.146958	119.574234	25.460907	41.393402	119.892181	30.092598	18.123222	119.7332075	-83.668912	6.462932	112.3988725
0.680537	24.633238	118.920982	-26.788151	12.350055	115.51757	34.724117	-5.210138	119.519508	25.45904	41.329582	119.77829	30.0915785	18.059722	119.648899	-83.6678805	6.640388	111.386241
1.457269	23.659641	118.658066	-26.731468	12.438346	115.160347	34.736401	-5.226048	119.469658	25.504551	41.280804	119.543159	30.120476	18.027378	119.5064085	-83.583412	6.849314	110.8142855
2.237026	22.60116	118.381653	-26.67374	12.536819	115.024818	34.774925	-5.218007	119.486237	25.61096	41.256618	119.27282	30.1929425	18.0193055	119.3795285	-83.5404225	7.0543325	110.6701075
2.951762	21.438341	118.330826	-26.595652	12.629609	115.044617	34.830791	-5.229444	119.617271	25.755352	41.233177	119.08152	30.2930715	18.0018665	119.3493955	-83.4843755	7.2573515	110.7398385
3.501677	20.396379	118.456757	-26.51018	12.696983	115.200996	34.871632	-5.266228	119.8993	25.909515	41.205807	119.015907	30.3905735	17.9697895	119.4576035	-83.4109335	7.4241765	110.9443885
4.01194	19.340492	118.669487	-26.446211	12.764681	115.401878	34.916977	-5.321517	120.248711	26.054373	41.168232	119.031097	30.485675	17.9233575	119.639904	-83.378097	7.6060045	111.163852
4.683352	17.533745	119.083549	-26.39238	12.816347	115.803551	34.978596	-5.410991	120.768227	26.21463	41.095078	119.17189	30.596613	17.8420435	119.9700585	-83.381373	7.7906505	111.6370435
5.015127	16.434931	119.377174	-26.376299	12.835228	116.069588	35.021008	-5.473325	121.045303	26.289156	41.044193	119.29995	30.655082	17.785434	120.1726265	-83.40768	7.885022	111.9665495
5.258471	15.34048	119.638824	-26.364643	12.816611	116.309593	35.063923	-5.539572	121.274864	26.3279	41.000011	119.403687	30.6959115	17.7302195	120.3392755	-83.4251975	7.9030025	112.2799105
5.491889	14.153843	119.755005	-26.360203	12.795563	116.531609	35.102585	-5.587744	121.434082	26.34761	40.958786	119.470909	30.7250975	17.685521	120.4524955	-83.4455035	7.905605	112.6107225
5.602504	13.014765	119.892433	-26.357067	12.776078	116.705597	35.114082	-5.627361	121.522942	26.367109	40.908878	119.483902	30.7405955	17.6407585	120.503422	-83.4547295	7.9113975	112.907772
5.697989	11.941464	119.969437	-26.376524	12.741117	116.842545	35.11639	-5.694067	121.613274	26.386906	40.837318	119.430733	30.751648	17.5716255	120.5220035	-83.504696	7.9106085	113.1630865
5.738723	10.765125	120.002403	-26.349398	12.713107	116.922501	35.108665	-5.746403	121.686211	26.421658	40.743847	119.338692	30.7651615	17.498722	120.5124515	-83.4639575	7.927492	113.3325505
5.665083	9.149159	120.077621	-26.309961	12.660954	117.049934	35.084003	-5.896158	121.830284	26.51046	40.573315	119.187523	30.7972315	17.3385785	120.5089035	-83.4171535	7.9833295	113.5909645
5.563059	8.035692	120.1259	-26.297409	12.617476	117.133186	35.085899	-6.010529	121.900795	26.57048	40.453438	119.091965	30.8281895	17.2214545	120.49638	-83.4230075	8.0134975	113.769992
5.431193	6.95994	120.221649	-26.271164	12.543612	117.236961	35.110676	-6.135241	121.992813	26.638063	40.321941	118.995926	30.8743695	17.09335	120.4943695	-83.4166975	7.993874	113.9795525
5.212984	5.867802	120.248283	-26.234299	12.456673	117.340645	35.125195	-6.261807	122.071182	26.68733	40.195675	118.886063	30.9062625	16.966934	120.4786225	-83.3748605	7.946412	114.2026675
4.962917	4.904487	120.325325	-26.195049	12.329975	117.457642	35.161324	-6.36821	122.145638	26.735697	40.070686	118.758522	30.9485105	16.851238	120.45208	-83.3386085	7.808712	114.463204
4.64377	3.838043	120.388367	-26.152098	12.213964	117.577675	35.198792	-6.456632	122.208	26.760059	39.954628	118.609711	30.9794255	16.748998	120.4088555	-83.2836215	7.67893	114.7464945
4.317033	2.860545	120.425438	-26.127356	12.065197	117.660538	35.273071	-6.552955	122.255859	26.781727	39.839806	118.494354	31.027399	16.6434255	120.3751065	-83.282111	7.4869685	114.9459695
3.700001	1.407807	120.370338	-26.049757	11.807017	117.716637	35.340443	-6.639735	122.252426	26.781162	39.700169	118.368912	31.0608025	16.530217	120.310669	-83.1603165	7.083817	115.122605
3.221432	0.622766	120.298347	-26.000156	11.657044	117.731812	35.381649	-6.679306	122.198463	26.778316	39.636135	118.296753	31.0799825	16.4784145	120.247608	-83.0802945	6.8356735	115.216016
2.760228	-0.351665	120.151459	-25.952509	11.515116	117.752159	35.446426	-6.724767	122.108665	26.801556	39.570992	118.233383	31.123991	16.4231125	120.171024	-83.029009	6.6071195	115.333294
2.234348	-1.178984	120.014297	-25.846962	11.407756	117.780327	35.509579	-6.748425	122.019424	26.84403	39.522751	118.178116	31.1768045	16.387163	120.09877	-82.8707285	6.428349	115.461884
1.682666	-2.040584	119.901062	-25.750744	11.313583	117.816963	35.589046	-6.769468	121.938751	26.905567	39.480106	118.14238	31.2473065	16.355319	120.0405655	-82.7487945	6.271847	115.5933605
1.052673	-2.790105	119.755051	-25.638971	11.232797	117.90522	35.668106	-6.797639	121.850227	26.990179	39.436142	118.127396	31.3291425	16.3192515	119.9888115	-82.6070845	6.1463425	115.8216285
0.444836	-3.618117	119.65773	-25.49881	11.156231	118.020927	35.716362	-6.829176	121.727905	27.092794	39.386497	118.143417	31.404578	16.2786605	119.935661	-82.402198	6.0338015	116.106193
-0.526815	-4.799626	119.484329	-25.288116	11.048617	118.309494	35.805096	-6.916626	121.529137	27.288311	39.278267	118.204475	31.5467035	16.1808205	119.866806	-82.1229355	5.9164135	116.752182
-1.262012	-5.601746	119.412468	-25.131569	10.980704	118.523537	35.863857	-7.001224	121.407547	27.432814	39.19883	118.274216	31.6483355	16.098803	119.8408815	-81.9114735	5.862605	117.2061925
-1.971098	-6.303014	119.415604	-25.007156	10.926575	118.774376	35.897411	-7.058715	121.329536	27.596601	39.120438	118.351662	31.747006	16.0308615	119.840599	-81.761318	5.8222885	117.708153
-2.74353	-7.098427	119.485733	-24.86348	10.907193	118.998505	35.945797	-7.111857	121.311966	27.748278	39.064857	118.448486	31.8470375	15.9765	119.880226	-81.5739975	5.837886	118.116784
-3.446035	-7.889589	119.567284	-24.753418	10.912734	119.212082	35.998306	-7.147544	121.36071	27.895779	39.013248	118.49958	31.9470425	15.932852	119.930145	-81.4538785	5.892616	118.494019
-4.279755	-8.65522	119.716713	-24.653656	10.946007	119.310066	36.083038	-7.19786	121.446205	28.044657	38.964729	118.515793	32.0638475	15.8834345	119.980999	-81.3711595	6.0085795	118.639133
-4.939787	-9.416223	119.844521	-24.542904	10.971436	119.338051	36.168865	-7.269365	121.589806	28.190418	38.909439	118.466858	32.1796415	15.820037	120.028332	-81.2654495	6.122835	118.64777
-6.206278	-10.53116	119.968391	-24.468529	10.97638	119.138206	36.261482	-7.404022	121.820427	28.394341	38.773354	118.260345	32.3279115	15.684666	120.040386	-81.2649695	6.268094	118.236026
-7.079665	-11.30277	120.02066	-24.417919	10.965878	118.895546	36.315113	-7.521657	121.952774	28.508032	38.634148	117.975471	32.4115725	15.5562455	119.9641225	-81.2474105	6.3755105	117.8269695
-7.861172	-12.031351	119.905266	-24.342255	10.907709	118.597969	36.336136	-7.650655	122.037422	28.625805	38.469509	117.606781	32.4809705	15.409427	119.8221015	-81.1654805	6.405991	117.3738365
-8.706014	-12.766369	119.857048	-24.250822	10.787897	118.314484	36.366299	-7.800914	122.044388	28.755878	38.266518	117.207626	32.5610885	15.232802	119.626007	-81.0627325	6.342992	117.002961
-9.579288	-13.448985	119.683517	-24.162333	10.601321	118.063507	36.432858	-7.98218	122.015991	28.887922	38.043858	116.830681	32.66039	15.030839	119.423336	-80.985056	6.171803	116.703678
-10.443747	-14.148458	119.549896	-24.057346	10.403667	117.827438	36.505447	-8.160144	121.961006	28.99795	37.839134	116.509941	32.7516985	14.839495	119.2354735	-80.8663905	5.967839	116.4194025
-11.393346	-14.785142	119.431213	-23.937641	10.159081	117.649422	36.568707	-8.32498	121.890572	29.102304	37.626221	116.223816	32.8355055	14.6506205	119.057194	-80.7107875	5.6675415	116.24165
-12.78979	-15.619314	119.342911	-23.770571	9.823199	117.505959	36.690376	-8.564017	121.852852	29.261585	37.314079	115.894989	32.9759805	14.375031	118.8739205	-80.5171225	5.271367	116.1379975
-13.685441	-16.207155	119.383118	-23.65818	9.602317	117.520119	36.790089	-8.71838	121.923653	29.384872	37.111996	115.760948	33.0874805	14.196808	118.8423005	-80.4038405	5.007826	116.1979375
-14.829573	-16.659679	119.481781	-23.54236	9.391531	117.57959	36.888538	-8.878985	121.975151	29.508778	36.920872	115.66684	33.198658	14.0209435	118.8209955	-80.283378	4.7621185	116.3381845
-15.792708	-17.081591	119.548798	-23.438248	9.16282	117.676567	36.984543	-9.054601	121.998154	29.63579	36.728199	115.596329	33.3101665	13.836799	118.7972415	-80.1866625	4.488841	116.5558925
-16.801947	-17.465271	119.522568	-23.296309	8.962892	117.786369	37.076572	-9.218698	121.964943	30.142481	36.366508	115.36692	33.6095265	13.573905	118.6659315	-80.2021445	4.351879	116.9068065
-17.872244	-17.803118	119.528702	-23.208532	8.753005	117.90937	37.170219	-9.388165	121.884789	30.257494	36.197659	115.290573	33.7138565	13.404747	118.587681	-80.1309205	4.101263	117.231059
-19.062674	-18.076563	119.590843	-23.09075	8.582045	118.052353	37.23877	-9.49882	121.812798	30.322044	36.050556	115.217697	33.780407	13.275868	118.5152475	-79.961907	3.888222	117.5894585
-20.639151	-18.391165	119.661331	-22.952623	8.312317	118.299042	37.334988	-9.658982	121.65313	30.016417	36.037632	115.324692	33.6757025	13.189325	118.488911	-79.5809485	3.435309	118.109173
-21.751612	-18.566492	119.731781	-22.888617	8.155801	118.490669	37.395191	-9.75002	121.563385	30.042767	35.940624	115.322174	33.718979	13.095302	118.4427795	-79.496213	3.2163	118.5385585
-22.958765	-18.69606	119.789886	-22.827868	8.013206	118.668678	37.433979	-9.804292	121.538055	30.061424	35.872814	115.371964	33.7477015	13.034261	118.4550095	-79.4034375	2.992151	118.8823465
-24.087101	-18.77672	119.771149	-22.775576	7.846412	118.831169	37.499722	-9.870174	121.479294	30.058327	35.818287	115.465233	33.7790245	12.9740565	118.4722635	-79.3301765	2.7187675	119.1900745
-25.201166	-18.84306	119.682884	-22.757658	7.697004	118.918968	37.524601	-9.915888	121.43232	30.041637	35.778732	115.575386	33.783119	12.931422	118.503853	-79.298435	2.462586	119.334083
-26.368956	-18.889633	119.549728	-22.738018	7.543792	118.979523	37.549938	-10.003977	121.319199	30.022453	35.728394	115.629326	33.7861955	12.8622085	118.4742625	-79.2622315	2.2253755	119.4847835
-27.573338	-18.883127	119.477592	-22.72019	7.379728	118.988953	37.55323	-10.069947	121.155716	30.005571	35.668465	115.608574	33.7794005	12.799259	118.382145	-79.2197805	1.960197	119.595761
-29.284773	-18.82206	119.466606	-22.644815	7.215328	119.004425	37.537991	-10.165524	120.887817	29.993523	35.552128	115.390137	33.765757	12.693302	118.138977	-79.055387	1.737354	119.869873
-30.501144	-18.747311	119.584656	-22.573849	7.121537	119.031464	37.518997	-10.253404	120.759567	29.998817	35.447128	115.144897	33.758907	12.596862	117.952232	-78.906605	1.646212	120.110696
-31.665989	-18.662462	119.812302	-22.532209	7.042299	119.081474	37.519455	-10.318268	120.671295	30.033661	35.307903	114.822479	33.776558	12.4948175	117.746887	-78.840976	1.5897805	120.416061
-32.78038	-18.514595	120.044662	-22.460165	6.954186	119.118462	37.527493	-10.41011	120.633545	30.074734	35.175907	114.476334	33.8011135	12.3828985	117.5549395	-78.7214435	1.5254735	120.6819845
-33.905045	-18.393724	120.308662	-22.355043	6.870253	119.185814	37.536751	-10.531337	120.580627	30.108198	35.033535	114.141716	33.8224745	12.251099	117.3611715	-78.5325605	1.489407	121.0104565
-35.036602	-18.186573	120.639214	-22.293594	6.798995	119.327316	37.535664	-10.606679	120.584465	30.118694	34.904106	113.893639	33.827179	12.1487135	117.239052	-78.414367	1.4492765	121.41558
-36.134514	-17.961559	120.972122	-22.139177	6.61135	119.568108	37.565563	-10.689605	120.533279	30.115795	34.821411	113.720634	33.840679	12.065903	117.1269565	-78.119033	1.156797	122.0092595
-37.690811	-17.572002	121.552574	-22.138903	6.463169	120.026863	37.60041	-10.7324	120.43792	30.021811	34.745293	113.639999	33.8111105	12.0064465	117.0389595	-78.0889165	0.9198915	123.0147665
-38.757915	-17.234493	122.019241	-22.090654	6.314494	120.410156	37.612514	-10.721311	120.327827	29.910671	34.749897	113.651573	33.7615925	12.014293	116.9897	-77.9429005	0.614695000000001	123.830612
-39.691349	-16.893108	122.442589	-22.084759	6.176496	120.787003	37.606525	-10.713025	120.221413	29.763344	34.758385	113.70562	33.6849345	12.02268	116.9635165	-77.8544525	0.330312000000003	124.6104895
-40.609249	-16.528574	122.870567	-22.097939	6.046612	121.188614	37.57243	-10.693673	120.099022	29.596939	34.771233	113.811348	33.5846845	12.03878	116.955185	-77.7805625	0.0544439999999984	125.422043
-41.49831	-16.129419	123.241615	-22.150169	5.898376	121.525146	37.530315	-10.67703	120.023636	29.427771	34.802139	113.967834	33.479043	12.0625545	116.995735	-77.779381	-0.265802499999998	126.054557
-42.428112	-15.644916	123.601425	-22.203947	5.726302	121.861443	37.492004	-10.668412	119.948044	29.2871	34.81583	114.145889	33.389552	12.073709	117.0469665	-77.797446	-0.621105	126.6759195
-43.218212	-15.186747	123.819244	-22.230183	5.594204	122.088448	37.466488	-10.687881	119.892136	29.151266	34.814423	114.333847	33.308877	12.063271	117.1129915	-77.769243	-0.874862999999998	127.0639045
-44.342857	-14.486628	123.998581	-22.342337	5.406796	122.444984	37.419163	-10.760184	119.872116	29.040745	34.759987	114.572571	33.229954	11.9999015	117.2223435	-77.914628	-1.1863095	127.6676245
-45.042915	-13.928582	124.000931	-22.294703	5.274428	122.336662	37.405529	-10.845533	119.888863	29.011557	34.694225	114.682091	33.208543	11.924346	117.285477	-77.797949	-1.37549	127.387847
-45.741642	-13.317907	123.966049	-22.34412	5.20598	122.286461	37.378468	-10.921045	119.906059	28.998795	34.639721	114.686981	33.1886315	11.859338	117.29652	-77.8768715	-1.447378	127.276402
-46.332352	-12.722485	123.914085	-22.376802	5.19268	122.205521	37.331261	-10.965987	119.913902	28.984091	34.591808	114.571999	33.157676	11.8129105	117.2429505	-77.91128	-1.4275505	127.1680915
-46.862778	-12.088892	123.924408	-22.400021	5.221728	122.107109	37.288429	-10.99685	119.914757	28.952465	34.543957	114.381729	33.120447	11.7735535	117.148243	-77.920489	-1.3300975	127.065975
-47.341759	-11.4298	123.945129	-22.430035	5.308519	122.07135	37.26231	-11.005251	119.926605	28.929127	34.50592	114.137985	33.0957185	11.7503345	117.032295	-77.9557885	-1.1332965	127.110405
-47.584171	-10.877052	123.935257	-22.446131	5.370066	121.961357	37.249912	-11.015997	119.954468	28.921717	34.473877	113.908096	33.0858145	11.72894	116.931282	-77.9780765	-0.988808000000002	126.991432
-48.207527	-9.705613	123.751129	-22.452829	5.391621	121.823814	37.229557	-11.05022	120.006821	28.931437	34.404388	113.607239	33.080497	11.677084	116.80703	-77.986155	-0.893841999999999	126.840598
-48.555805	-8.963152	123.700371	-22.473537	5.337855	121.715546	37.211655	-11.109841	120.0075	28.910006	34.3424	113.407585	33.0608305	11.6162795	116.7075425	-78.0079045	-0.940569499999999	126.7235495
-48.844296	-8.135992	123.657402	-22.482052	5.304008	121.672859	37.162304	-11.167991	119.947121	28.883654	34.260975	113.256958	33.022979	11.546492	116.6020395	-77.987083	-0.938476000000001	126.7436785
-49.072334	-7.299949	123.63385	-22.462574	5.232367	121.663475	37.124577	-11.225749	119.906471	28.836515	34.169121	113.15416	32.980546	11.471686	116.5303155	-77.905694	-1.006952	126.7966345
-49.292271	-6.320114	123.706497	-22.499054	5.139896	121.739868	37.072456	-11.286261	119.886955	28.779718	34.095375	113.109604	32.926087	11.404557	116.4982795	-77.924195	-1.124765	126.9814565
-49.450104	-5.373266	123.554764	-22.522408	5.107656	121.757782	37.033958	-11.361888	119.866501	28.746323	34.037266	113.131165	32.8901405	11.337689	116.498833	-77.9349565	-1.122377	127.016731
-49.591625	-4.345817	123.398018	-22.578804	5.0436	121.688293	36.992889	-11.419256	119.870399	28.732073	33.993935	113.150284	32.862481	11.2873395	116.5103415	-78.020089	-1.2001395	126.8662445
-49.722008	-2.688962	122.967972	-22.664131	5.010738	121.469032	36.910034	-11.529439	119.828537	28.722179	33.946152	113.170029	32.8161065	11.2083565	116.499283	-78.1443685	-1.1868805	126.438781
-49.751431	-1.540366	122.46505	-22.733204	5.012253	121.229149	36.858494	-11.572414	119.754051	28.700224	33.920101	113.187279	32.779359	11.1738435	116.470665	-78.245767	-1.1493375	125.987633
-49.795662	-0.304188	121.919044	-22.830736	5.057674	120.901299	36.77219	-11.606271	119.683098	28.689119	33.902847	113.187088	32.7306545	11.148288	116.435093	-78.3921265	-1.03294	125.367505
-49.966225	1.165556	121.334373	-22.907063	5.095372	120.491257	36.707657	-11.634649	119.60273	28.698973	33.903362	113.198517	32.703315	11.1343565	116.4006235	-78.517441	-0.9436125	124.5818905
-49.961784	2.496649	120.52774	-22.980005	5.169907	120.06086	36.621227	-11.681338	119.506538	28.725636	33.907856	113.193596	32.6734315	11.113259	116.350067	-78.6334415	-0.773445000000001	123.771653
-49.928505	3.923424	119.728363	-23.168936	5.319928	119.597008	36.505306	-11.714685	119.379761	28.789503	33.401836	113.22448	32.6474045	10.8435755	116.3021205	-78.9852765	-0.203719500000002	122.8918955
-49.843384	5.361435	118.942787	-23.242865	5.401273	119.044373	36.375992	-11.741449	119.216217	28.78311	33.402943	113.162399	32.579551	10.830747	116.189308	-79.065281	-0.028201000000001	121.899438
-49.763481	7.631271	117.976997	-23.417463	5.560799	118.373535	36.179623	-11.770979	118.843033	28.758308	33.453144	113.103065	32.4689655	10.8410825	115.973049	-79.3038915	0.2805155	120.774021
-49.681522	9.178183	117.583344	-23.407442	5.579607	117.969772	36.064789	-11.749387	118.530106	28.723631	33.510994	113.140572	32.39421	10.8808035	115.835339	-79.209094	0.278410500000001	120.104205
-49.572529	10.747133	117.348625	-23.492359	5.647188	117.772781	35.966152	-11.733939	118.191742	28.701126	33.576488	113.278267	32.333639	10.9212745	115.7350045	-79.318357	0.373101500000001	119.8105575
-49.498146	12.337232	117.305634	-23.539465	5.679132	117.704536	35.848625	-11.731536	117.871567	28.681814	33.645332	113.444611	32.2652195	10.956898	115.658089	-79.3441495	0.401365999999998	119.750983
-49.42292	13.950785	117.387215	-23.626343	5.820923	117.686928	35.735367	-11.712109	117.563751	28.651417	33.740532	113.652229	32.193392	11.0142115	115.60799	-79.446078	0.627634499999997	119.765866
-49.314453	15.551494	117.500114	-23.746887	5.928345	117.718506	35.621258	-11.680476	117.247513	28.521585	34.34425	113.812599	32.0714215	11.331887	115.530056	-79.5651955	0.524802999999999	119.906956
-49.301895	17.160364	117.727722	-23.840691	5.968657	117.648018	35.450794	-11.610802	116.915108	28.423807	34.443638	113.965973	31.9373005	11.416418	115.4405405	-79.6186825	0.520896	119.8554955
-49.164581	19.511801	118.042603	-24.007988	6.024143	117.469452	35.159256	-11.48024	116.350113	28.176075	34.631748	114.0448	31.6676655	11.575754	115.1974565	-79.6836415	0.472531999999999	119.7414475
-49.202827	21.040167	118.238068	-24.201939	6.201348	117.446243	34.922188	-11.363802	115.885254	27.965137	34.777718	114.047836	31.4436625	11.706958	114.966545	-79.8475405	0.695738	119.925941
-49.13464	22.568567	118.496429	-24.416512	6.243131	117.28598	34.637749	-11.232541	115.421951	27.756723	34.912678	113.987144	31.197236	11.8400685	114.7045475	-80.03026	0.646193499999999	119.8674125
-49.053997	24.016541	118.556198	-24.602341	6.374869	117.1427	34.313229	-11.054702	114.991531	27.61429	34.556927	113.966331	30.9637595	11.7511125	114.478931	-80.1684415	0.998625499999999	119.806469
-49.051529	25.488081	118.603302	-24.822283	6.614782	117.042793	34.008045	-10.925027	114.615456	27.420992	34.704624	113.924339	30.7145185	11.8897985	114.2698975	-80.3590845	1.3397655	119.8156885
-48.988365	26.895199	118.731834	-25.036249	6.7303	116.881607	33.705009	-10.814944	114.336166	27.243233	34.84317	113.91214	30.474121	12.014113	114.124153	-80.546619	1.446487	119.639061
-48.844997	28.258518	118.870949	-25.269312	6.927877	116.797234	33.381058	-10.712995	114.114082	27.071758	34.968258	113.951981	30.226408	12.1276315	114.0330315	-80.765032	1.7281225	119.5614365
-48.690269	30.212471	119.212852	-25.65814	7.179481	116.821732	32.885925	-10.573961	113.853287	26.815828	35.14397	114.114342	29.8508765	12.2850045	113.9838145	-81.1671565	2.0739575	119.6596495
-48.615955	31.448252	119.589996	-25.862148	7.379088	116.941574	32.591228	-10.492894	113.755119	26.653862	35.25473	114.299011	29.622545	12.380918	114.027065	-81.346841	2.377258	119.856083
-48.399372	32.56913	119.977905	-26.101494	7.522825	117.026329	32.317619	-10.414478	113.650223	26.49332	35.360481	114.553955	29.4054695	12.4730015	114.102089	-81.6084575	2.5726485	119.950569
-48.195423	33.627537	120.379578	-26.315876	7.624894	117.133537	32.054665	-10.333492	113.563728	26.324511	35.435188	114.828529	29.189588	12.550848	114.1961285	-81.82134	2.69894	120.0709455
-47.976257	34.599102	120.76815	-26.536703	7.792212	117.323158	31.82423	-10.235958	113.482025	26.116884	36.036999	115.045906	28.970557	12.9005205	114.2639655	-82.043963	2.6839035	120.3823505
-47.7593	35.562984	121.093895	-26.656013	7.935656	117.311058	31.634071	-10.126457	113.45668	26.000681	36.132477	115.331421	28.817376	13.00301	114.3940505	-82.129402	2.868302	120.2280655
-47.479763	36.436401	121.318115	-26.822931	8.101914	117.376434	31.47369	-10.029359	113.468262	25.921131	36.244415	115.550804	28.6974105	13.107528	114.509533	-82.3432725	3.0963	120.243335
-46.946289	37.582642	121.483459	-26.968224	8.388515	117.454803	31.260693	-9.872465	113.501526	25.82478	36.430122	115.669205	28.5427365	13.2788285	114.5853655	-82.4791845	3.4982015	120.3242405
-46.608101	38.283184	121.509132	-27.054041	8.590793	117.509125	31.138966	-9.782724	113.526512	25.817554	36.024487	115.709267	28.47826	13.1208815	114.6178895	-82.586342	4.0607045	120.4003605
-46.188984	38.939075	121.5168	-27.125668	8.796458	117.578758	31.034386	-9.718464	113.578888	25.747316	36.091187	115.636826	28.390851	13.1863615	114.607857	-82.642187	4.4065545	120.549659
-45.804749	39.510803	121.527443	-27.251715	8.981304	117.609718	30.919018	-9.675256	113.671936	25.684807	36.143219	115.582451	28.3019125	13.2339815	114.6271935	-82.8053425	4.7286265	120.5922425
-45.397263	40.037746	121.515312	-27.351227	9.144448	117.706978	30.790312	-9.695845	113.777069	25.637516	36.15905	115.531349	28.213914	13.2316025	114.654209	-82.916368	5.0572935	120.759747
-44.968529	40.491859	121.516693	-27.46414	9.263529	117.79834	30.639288	-9.734006	113.874123	25.603161	36.128986	115.459152	28.1212245	13.19749	114.6666375	-83.0495045	5.329568	120.9300425
-44.501652	40.885208	121.491478	-27.559111	9.298441	117.841408	30.482853	-9.802012	113.965538	25.583809	36.07621	115.374947	28.033331	13.137099	114.6702425	-83.151553	5.459783	121.0125735
-43.755512	41.316311	121.369812	-27.707247	9.410673	117.997131	30.224091	-9.963028	114.145256	25.556099	35.941578	115.174316	27.890095	12.989275	114.659786	-83.304589	5.832071	121.334476
-43.20771	41.531124	121.272125	-27.820507	9.439817	118.131187	30.061262	-10.077307	114.246712	25.526482	35.839973	114.995728	27.793872	12.881333	114.62122	-83.434886	5.998301	121.641154
-42.607521	41.697582	121.141373	-27.905222	9.425184	118.232155	29.920885	-10.226186	114.36644	25.48488	35.725986	114.823792	27.7028825	12.7499	114.595116	-83.5133265	6.100468	121.869194
-41.946316	41.809093	121.016777	-28.006475	9.353349	118.265793	29.80442	-10.370553	114.465645	25.442577	35.594105	114.712814	27.6234985	12.611776	114.5892295	-83.6364485	6.094922	121.9423565
-41.21463	41.859989	120.951736	-28.048737	9.284666	118.261314	29.70936	-10.500739	114.494492	25.382038	35.454334	114.686752	27.545699	12.4767975	114.590622	-83.643173	6.0925345	121.932006
-40.48122	41.889233	120.95256	-28.10491	9.161237	118.207909	29.646038	-10.625529	114.475693	25.338245	35.340736	114.691948	27.4921415	12.3576035	114.5838205	-83.7019615	5.9648705	121.8319975
-39.713707	41.844604	120.883224	-27.891165	8.888826	118.081543	29.593664	-10.710333	114.414299	25.324827	35.260761	114.692497	27.4592455	12.275214	114.553398	-83.2415755	5.502438	121.609688
-38.412975	41.827705	120.668648	-28.094456	9.089931	118.074211	29.544874	-10.828045	114.334801	25.396168	35.154198	114.574028	27.470521	12.1630765	114.4544145	-83.659433	6.0167855	121.6940075
-37.456902	41.77343	120.475296	-28.082272	9.150142	118.051933	29.513355	-10.888213	114.31575	25.475634	35.104202	114.467194	27.4944945	12.1079945	114.391472	-83.6590385	6.1922895	121.712394
-36.40963	41.75116	120.298233	-28.02422	9.24379	118.036255	29.488665	-10.930387	114.316299	25.535995	35.017124	114.351013	27.51233	12.0433685	114.333656	-83.56077	6.4442115	121.738854
-35.38607	41.67094	120.195374	-27.809504	9.096994	117.919197	29.450453	-10.981766	114.336243	26.027962	35.354645	114.132034	27.7392075	12.1864395	114.2341385	-83.3582155	6.0075485	121.6042555
-34.298126	41.506516	120.106438	-28.029247	9.329629	117.904282	29.446724	-11.007298	114.358223	26.05831	35.386379	114.293968	27.752517	12.1895405	114.3260955	-83.811011	6.4697175	121.4824685
-33.147266	41.385841	120.074356	-28.033113	9.332267	117.771301	29.487347	-11.037506	114.385094	26.120874	35.394329	114.604141	27.8041105	12.1784115	114.4946175	-83.8703365	6.4861225	121.0479845
-31.948439	41.165222	120.126198	-27.784031	9.120757	117.569138	29.538675	-11.036209	114.415207	26.193821	35.342793	114.963364	27.866248	12.153292	114.6892855	-83.43431	6.088222	120.4489905
-30.073231	40.78125	120.091263	-27.926817	9.39361	117.330589	29.712862	-10.965349	114.483978	25.888597	35.476704	115.815948	27.8007295	12.2556775	115.149963	-83.6543635	6.5315425	119.511215
-28.821819	40.534187	119.934975	-27.884596	9.401805	117.011581	29.900846	-10.888418	114.521454	25.973085	35.527523	116.261055	27.9369655	12.3195525	115.3912545	-83.7061575	6.4840575	118.6319075
-27.541807	40.185146	119.547821	-27.80899	9.463384	116.565536	30.107344	-10.807429	114.632736	26.069132	35.633556	116.52037	28.088238	12.4130635	115.576553	-83.706218	6.5137045	117.554519
-26.214991	39.84193	119.074142	-27.700048	9.548985	116.087845	30.311346	-10.694728	114.732361	26.18055	35.747047	116.619766	28.245948	12.5261595	115.6760635	-83.646044	6.5718105	116.4996265
-25.195345	39.594219	118.644203	-27.550808	9.682044	115.598656	30.539501	-10.576948	114.821495	26.278273	35.872547	116.646637	28.408887	12.6477995	115.734066	-83.510503	6.7162885	115.463246
-23.654013	39.03236	117.956421	-27.385859	9.796036	115.220367	30.808174	-10.470592	114.927223	26.412306	35.986217	116.517731	28.61024	12.7578125	115.722477	-83.381958	6.8342595	114.718257
-22.434284	38.661831	117.54615	-27.12011	9.931993	114.948105	31.070932	-10.376218	115.058426	26.633179	36.074135	116.338051	28.8520555	12.8489585	115.6982385	-83.0922755	7.0150275	114.1979715
-20.170012	37.754856	116.759094	-26.708994	10.15352	114.741196	31.513786	-10.287495	115.447006	27.397146	36.070206	115.961662	29.455466	12.8913555	115.704334	-82.873454	7.4156845	113.778058
-18.849562	37.121986	116.533836	-26.413742	10.236586	114.753876	31.819841	-10.248002	115.760765	27.736401	36.10313	115.862083	29.778121	12.927564	115.811424	-82.605605	7.545608	113.696328
-17.512207	36.486034	116.456749	-26.123724	10.333462	114.813057	32.120567	-10.226436	116.080261	28.009298	36.073391	115.889168	30.0649325	12.9234775	115.9847145	-82.3123805	7.7434465	113.6413995
-16.187754	35.797829	116.414467	-25.895494	10.412288	114.902702	32.389503	-10.196032	116.414154	28.27212	36.068848	115.959755	30.3308115	12.936408	116.1869545	-82.1217995	7.888168	113.6184495
-14.845305	35.064896	116.414154	-25.704336	10.474779	114.99041	32.621761	-10.188157	116.716553	28.499233	36.193916	116.143524	30.560497	13.0028795	116.4300385	-81.969169	7.9466785	113.5507815
-13.566552	34.325375	116.529694	-25.550392	10.525593	115.097748	32.804783	-10.166047	116.965103	28.302816	36.382816	116.435898	30.5537995	13.1083845	116.7005005	-81.6545835	7.9428015	113.4949955
-12.352053	33.562073	116.660034	-25.433037	10.538045	115.291405	32.942356	-10.148098	117.116043	28.440571	36.404652	116.494278	30.6914635	13.128277	116.8051605	-81.5575375	7.947813	113.7776495
-10.489231	32.364025	116.855385	-25.321722	10.556587	115.572487	33.073288	-10.12581	117.237213	28.571686	36.431702	116.549263	30.822487	13.152946	116.893238	-81.465931	7.960228	114.251736
-9.351986	31.563591	117.00882	-25.27433	10.509166	115.745697	33.119957	-10.108219	117.293404	28.612492	36.434071	116.571342	30.8662245	13.162926	116.932373	-81.4148845	7.855406	114.559021
-8.196382	30.74379	117.149475	-25.25086	10.46638	115.886375	33.174919	-10.109814	117.357193	28.627941	36.426147	116.614212	30.90143	13.1581665	116.9857025	-81.40315	7.7745935	114.7870475
-7.039334	29.891279	117.279312	-25.252066	10.433742	116.035118	33.213348	-10.105346	117.432915	28.623661	36.424595	116.732643	30.9185045	13.1596245	117.082779	-81.4226365	7.7078595	114.987457
-5.947196	29.040363	117.458275	-25.278708	10.391253	116.079224	33.259151	-10.134885	117.551682	28.613546	36.408485	116.915894	30.9363485	13.1368	117.233788	-81.4937645	7.645706	114.92466
-4.845039	28.157452	117.58976	-25.273987	10.299565	116.101143	33.308365	-10.151565	117.659355	28.607681	36.37973	117.168579	30.958023	13.1140825	117.413967	-81.505997	7.4850475	114.788319
-3.749742	27.255201	117.696991	-25.262325	10.240709	116.081635	33.371761	-10.184755	117.74353	28.619215	36.346134	117.514763	30.995488	13.0806895	117.6291465	-81.520138	7.4007285	114.5341235
-2.197675	25.893576	117.934296	-25.223806	10.083142	115.910637	33.510132	-10.220006	117.927063	28.678141	36.286636	118.028641	31.0941365	13.033315	117.977852	-81.5417485	7.132969	113.843422
-1.127947	24.940893	117.990814	-25.212616	9.98294	115.662323	33.645473	-10.232474	118.064812	28.738239	36.237091	118.407776	31.191856	13.0023085	118.236294	-81.617088	6.9635715	113.088352
-0.119355	23.919519	118.01088	-25.152815	9.865204	115.278984	33.829899	-10.244767	118.248093	28.777323	36.192669	118.752098	31.303611	12.973951	118.5000955	-81.609241	6.756457	112.0578725
0.838763	22.958368	117.96434	-25.104792	9.753719	114.784431	33.996819	-10.279109	118.43277	28.803904	36.148106	119.016922	31.4003615	12.9344985	118.724846	-81.6099455	6.5729395	110.844016
1.765728	21.935402	117.779922	-25.061905	9.638318	114.329849	34.132874	-10.302702	118.546913	28.821373	36.108025	119.111847	31.4771235	12.9026615	118.82938	-81.6009335	6.3739745	109.830318
2.633935	20.90036	117.52845	-24.938663	9.592793	113.968742	34.254257	-10.301933	118.59243	28.880051	36.086491	118.939339	31.567154	12.892279	118.7658845	-81.44448	6.293307	109.1715995
3.448828	19.811689	117.296814	-24.778454	9.56043	113.707283	34.396381	-10.288001	118.578896	29.008118	36.079918	118.679825	31.7022495	12.8959585	118.6293605	-81.2591575	6.2249015	108.7852055
4.499519	18.240524	117.080437	-24.555487	9.57431	113.61512	34.599964	-10.264472	118.644165	29.251457	36.062599	118.322502	31.9257105	12.8990635	118.4833335	-81.0366845	6.2495565	108.7469065
5.179372	17.012846	116.986107	-24.417791	9.567383	113.669464	34.736244	-10.255924	118.747162	29.415691	36.060341	118.16127	32.0759675	12.9022085	118.454216	-80.9115495	6.2325575	108.884712
5.730898	15.828526	117.044258	-24.258856	9.522157	113.773933	34.877415	-10.277154	118.907883	29.564873	36.044743	118.079521	32.221144	12.8837945	118.493702	-80.738856	6.1605195	109.054164
6.216222	14.642148	117.158958	-24.167953	9.492049	113.929436	35.010555	-10.302518	119.101349	29.696251	36.044113	118.059006	32.353403	12.8707975	118.5801775	-80.689309	6.1133005	109.2786945
6.633634	13.52421	117.26712	-24.076939	9.472766	114.076233	35.11961	-10.319667	119.336761	29.814335	36.039814	118.068405	32.4669725	12.8600735	118.702583	-80.6208505	6.0854585	109.449883
6.971092	12.218885	117.386307	-23.99852	9.45056	114.230392	35.22649	-10.333966	119.569054	29.917034	36.035275	118.092049	32.571762	12.8506545	118.8305515	-80.568802	6.0504655	109.6302325
7.281194	10.99948	117.563881	-23.917124	9.397692	114.359268	35.337063	-10.350965	119.78196	30.002821	36.033173	118.127914	32.669942	12.841104	118.954937	-80.50419	5.95428	109.763599
7.546752	9.267084	117.725441	-23.791788	9.345895	114.55674	35.509041	-10.350348	120.057693	30.141327	36.03643	118.142822	32.825184	12.843041	119.1002575	-80.40876	5.848749	110.0132225
7.654573	7.958355	117.808548	-23.694983	9.302008	114.674377	35.62389	-10.334635	120.205482	30.235434	36.032902	118.107712	32.929662	12.8491335	119.156597	-80.319628	5.7548825	110.192157
7.748141	6.760004	117.882515	-23.618626	9.291271	114.794098	35.739773	-10.339964	120.309044	30.33416	36.019787	118.034187	33.0369665	12.8399115	119.1716155	-80.2742185	5.7426305	110.4165805
7.767077	5.52804	117.878105	-23.49589	9.249661	114.880203	35.850571	-10.347862	120.40107	30.438433	35.98922	117.909752	33.144502	12.820679	119.155411	-80.136282	5.678643	110.604995
7.720459	4.441661	117.876305	-23.372766	9.208134	114.939011	35.982643	-10.36854	120.463249	30.555693	35.950886	117.77816	33.269168	12.791173	119.1207045	-80.0147	5.625095	110.7573175
7.637753	3.152703	117.852486	-23.255293	9.181035	114.97892	36.094299	-10.387471	120.523308	30.663877	35.917183	117.615364	33.379088	12.764856	119.069336	-79.889674	5.597214	110.888504
7.55881	1.941365	117.830513	-23.118528	9.130182	115.016869	36.227341	-10.374633	120.560516	30.777264	35.900242	117.420898	33.5023025	12.7628045	118.990707	-79.7393585	5.4975595	111.043031
7.293905	0.242819	117.772842	-22.903612	9.067693	115.054359	36.425629	-10.33742	120.620071	30.903265	35.890175	117.092705	33.664447	12.7763775	118.856388	-79.471671	5.3590085	111.25233
7.031433	-0.88402	117.759857	-22.797241	9.012001	115.101913	36.569496	-10.308188	120.661316	30.968792	35.882931	116.863121	33.769144	12.7873715	118.7622185	-79.363626	5.2366305	111.4416075
6.792455	-2.042993	117.761215	-22.703739	8.96072	115.134598	36.708916	-10.286537	120.663391	31.015413	35.880096	116.613861	33.8621645	12.7967795	118.638626	-79.2696425	5.1246605	111.63057
6.458775	-3.153704	117.735115	-22.582851	8.863934	115.187408	36.836422	-10.251057	120.659386	31.06529	35.889183	116.394005	33.950856	12.819063	118.5266955	-79.116558	4.908805	111.8481205
6.122793	-4.207832	117.699142	-22.466757	8.763155	115.248108	36.962597	-10.235387	120.652512	31.105024	35.879902	116.232208	34.0338105	12.8222575	118.44236	-78.9673245	4.7040525	112.053856
5.704189	-5.235271	117.741539	-22.362467	8.636333	115.361511	37.0849	-10.242559	120.646873	31.148676	35.852886	116.147171	34.116788	12.8051635	118.397022	-78.841722	4.4675025	112.326
5.300227	-6.280326	117.772209	-22.239368	8.505119	115.48246	37.2299	-10.264359	120.639542	31.204636	35.812565	116.118813	34.217268	12.774103	118.3791775	-78.696004	4.236135	112.5857425
4.566364	-7.750927	117.81739	-22.085234	8.267425	115.665779	37.394363	-10.331098	120.675323	31.293753	35.719307	116.160858	34.344058	12.6941045	118.4180905	-78.514526	3.8407455	112.9134675
4.002545	-8.669183	117.856613	-22.027178	8.104123	115.743759	37.499229	-10.406697	120.700661	31.350166	35.637619	116.197075	34.4246975	12.615461	118.448868	-78.4790535	3.592785	113.03865
3.384549	-9.545671	117.868027	-21.972757	7.977971	115.76828	37.586662	-10.477878	120.743683	31.403669	35.57259	116.234039	34.4951655	12.547356	118.488861	-78.4406795	3.408586	113.047699
2.750237	-10.415346	117.893494	-21.912474	7.868677	115.738472	37.649872	-10.557119	120.789017	31.455391	35.48698	116.248215	34.5526315	12.4649305	118.518616	-78.3775795	3.2724235	112.958328
2.051676	-11.235708	117.89447	-21.872683	7.736589	115.681885	37.725914	-10.667526	120.866646	31.52454	35.377232	116.228043	34.625227	12.354853	118.5473445	-78.370593	3.118325	112.8164255
1.325105	-12.04775	117.904854	-21.800116	7.624547	115.598007	37.765835	-10.795989	120.943901	31.612665	35.23307	116.162338	34.68925	12.2185405	118.5531195	-78.289482	3.0305535	112.6428945
0.542993	-12.802893	117.926918	-21.764868	7.509284	115.522049	37.803444	-10.957645	121.030998	31.721937	35.058247	116.049538	34.7626905	12.050301	118.540268	-78.2924265	2.968267	112.50383
-0.65578	-13.88807	117.938293	-21.670576	7.358024	115.389481	37.85696	-11.197095	121.151077	31.89426	34.79784	115.79229	34.87561	11.8003725	118.4716835	-78.216762	2.9156755	112.3072785
-1.534385	-14.587605	117.891136	-21.581842	7.2602	115.303528	37.905483	-11.348395	121.152184	31.987783	34.634434	115.565193	34.946633	11.6430195	118.3586885	-78.110317	2.8773805	112.2483675
-2.405932	-15.239078	117.81765	-21.518642	7.132431	115.236473	37.941021	-11.47892	121.124504	32.046135	34.472649	115.306282	34.993578	11.4968645	118.215393	-78.030862	2.7679975	112.257553
-3.319376	-15.852356	117.685196	-21.436066	6.989028	115.21093	37.984951	-11.613289	121.028091	32.097969	34.312935	115.04303	35.04146	11.349823	118.0355605	-77.913592	2.628233	112.3862995
-4.254989	-16.444838	117.546104	-21.342621	6.777158	115.244461	38.047035	-11.741547	120.862648	32.52644	33.973343	114.630867	35.2867375	11.115898	117.7467575	-77.9719795	2.438418	112.7421645
-5.210371	-17.036102	117.387047	-21.279648	6.531023	115.314415	38.117214	-11.887682	120.664307	32.12207	33.995525	114.639221	35.119642	11.0539215	117.651764	-77.678938	2.0081245	112.977066
-6.20505	-17.578592	117.258408	-21.215502	6.287996	115.426544	38.155861	-11.979483	120.482948	32.096691	33.862514	114.514938	35.126276	10.9415155	117.498943	-77.55728	1.6344765	113.354145
-7.721344	-18.297115	117.283157	-21.119446	5.94819	115.663979	38.24218	-12.177448	120.318947	32.080326	33.635052	114.346733	35.161253	10.728802	117.33284	-77.400145	1.167578	113.995118
-8.838231	-18.714527	117.437782	-21.105177	5.737434	115.882698	38.273117	-12.339677	120.316338	32.108189	33.438522	114.27565	35.190653	10.5494225	117.295994	-77.401007	0.925445500000002	114.469402
-9.978807	-19.083891	117.673004	-21.055914	5.557286	116.120003	38.282936	-12.556455	120.37233	32.569984	33.050667	114.039841	35.42646	10.247106	117.2060855	-77.538288	0.867466000000002	115.0339205
-11.164032	-19.398119	117.917694	-21.032785	5.358691	116.38932	38.266949	-12.792712	120.463921	32.6647	32.799259	113.987984	35.4658245	10.0032735	117.2259525	-77.5313945	0.714108500000002	115.5526875
-12.337317	-19.691809	118.269386	-21.00131	5.171995	116.671135	38.244122	-13.052686	120.554459	32.755383	32.527927	113.943985	35.4997525	9.7376205	117.249222	-77.5023725	0.606369500000001	116.093048
-13.552003	-19.900429	118.552933	-20.956722	5.006988	116.927734	38.212204	-13.308422	120.638779	32.485847	32.436474	114.102921	35.3490255	9.564026	117.37085	-77.2624695	0.449950000000001	116.484618
-14.759189	-20.08152	118.800262	-20.954933	4.850449	117.161644	38.183933	-13.538027	120.741287	32.600208	32.182442	114.106079	35.3920705	9.3222075	117.423683	-77.3019365	0.378690499999999	116.899605
-16.480581	-20.260052	119.122986	-20.922298	4.650078	117.507843	38.121704	-13.831407	120.824966	32.74144	31.902668	114.196274	35.431572	9.0356305	117.51062	-77.276168	0.2645255	117.505066
-17.727592	-20.239799	119.260933	-20.899971	4.540646	117.750725	38.091389	-13.951114	120.846428	33.180161	31.612036	114.115356	35.635775	8.830461	117.480892	-77.435717	0.250831	118.020558
-18.95932	-20.205711	119.336678	-20.905884	4.450061	118.019798	38.029694	-14.004885	120.826569	33.207558	31.543203	114.273514	35.618626	8.769159	117.5500415	-77.430394	0.130963000000001	118.4895545
-20.145216	-20.106659	119.326424	-20.86731	4.340199	118.246269	38.003246	-14.061239	120.693413	33.205521	31.516754	114.477936	35.6043835	8.7277575	117.5856745	-77.3390035	-0.0473594999999989	118.9068635
-21.344162	-19.975849	119.245148	-20.897671	4.294642	118.469025	37.970917	-14.08339	120.571472	32.793785	31.705833	114.899872	35.382351	8.8112215	117.735672	-77.177693	-0.221937499999999	119.202378
-22.542665	-19.815779	119.070686	-20.910971	4.26516	118.656624	37.921078	-14.068317	120.415924	32.753689	31.765705	115.185783	35.3373835	8.848694	117.8008535	-77.1593255	-0.318374	119.5123945
-23.738142	-19.604141	118.850861	-20.916559	4.249865	118.809044	37.887711	-14.020282	120.200279	32.692726	31.85615	115.475319	35.2902185	8.917934	117.837799	-77.1233365	-0.418203999999999	119.780289
-25.51199	-19.262489	118.578545	-20.973589	4.256927	118.967285	37.811024	-13.883416	119.779411	32.557564	32.053459	115.831795	35.184294	9.0850215	117.805603	-77.131472	-0.571167499999998	120.128967
-26.682043	-19.044853	118.472755	-21.033007	4.339652	119.102814	37.740471	-13.7485	119.539131	32.438492	32.190041	115.988876	35.0894815	9.2207705	117.7640035	-77.1554955	-0.5414665	120.4416245
-27.82205	-18.808716	118.496552	-21.093943	4.405856	119.181946	37.688034	-13.631871	119.364723	32.338909	32.344284	116.069267	35.0134715	9.3562065	117.716995	-77.2013575	-0.544494500000001	120.646897
-28.953028	-18.586826	118.609032	-21.19908	4.531071	119.332481	37.652317	-13.525042	119.269547	32.240704	32.451107	116.027534	34.9465105	9.4630325	117.6485405	-77.3446705	-0.400890500000001	121.0164215
-30.054987	-18.354353	118.81852	-21.226654	4.627256	119.294785	37.5966	-13.419127	119.267151	32.14299	32.554291	115.847992	34.869795	9.567582	117.5575715	-77.323103	-0.31307	121.0319985
-31.13715	-18.156572	119.059204	-21.348125	4.746194	119.27388	37.531834	-13.335982	119.342331	32.047867	32.649612	115.515327	34.7898505	9.656815	117.428829	-77.4861005	-0.164426999999998	121.118931
-32.216602	-17.962921	119.34626	-21.431324	4.855777	119.165466	37.429073	-13.26722	119.46833	31.970188	32.722866	115.077988	34.6996305	9.727823	117.273159	-77.5622785	-0.0162690000000012	121.057773
-33.800583	-17.631519	119.816826	-21.604916	4.879891	119.012299	37.265701	-13.26642	119.694153	31.839758	32.68869	114.304543	34.5527295	9.711135	116.999348	-77.7625615	0.048646999999999	121.02525
-34.776329	-17.430685	120.158623	-21.702007	4.840796	118.984894	37.086876	-13.326967	119.860748	31.689087	32.52697	113.823685	34.3879815	9.6000015	116.8422165	-77.7919955	0.0815905000000008	121.1275715
-35.75647	-17.217085	120.445457	-21.779079	4.722029	119.042015	36.958057	-13.433001	119.977913	31.526619	32.312984	113.439217	34.242338	9.4399915	116.708565	-77.800496	0.00406650000000042	121.375465
-36.732525	-16.940411	120.737251	-21.877834	4.599073	119.170868	36.821468	-13.56673	120.082512	31.393379	32.104607	113.173531	34.1074235	9.2689385	116.6280215	-77.8630915	-0.0707925000000014	121.7137145
-37.660492	-16.594391	121.026337	-21.936563	4.483321	119.353035	36.69751	-13.680755	120.172943	31.257576	31.946325	113.065735	33.977543	9.132785	116.619339	-77.850669	-0.166143000000002	122.086731
-38.547577	-16.251001	121.27948	-22.021978	4.357629	119.578682	36.586521	-13.766172	120.234657	31.144783	31.853539	113.062332	33.865652	9.0436835	116.6484945	-77.909608	-0.3284255	122.5088695
-39.396511	-15.797896	121.479523	-22.093075	4.22384	119.808723	36.477707	-13.804817	120.271729	31.050127	31.80438	113.153801	33.763917	8.9997815	116.712765	-77.950067	-0.552101499999999	122.904681
-40.64864	-15.084803	121.642494	-22.20344	4.069501	120.102676	36.326965	-13.841706	120.29232	30.875666	31.778055	113.355064	33.6013155	8.9681745	116.823692	-78.0081955	-0.8291725	123.38166
-41.440338	-14.530066	121.630669	-22.319901	3.978172	120.19175	36.225273	-13.869747	120.289871	30.757622	31.783407	113.48745	33.4914475	8.95683	116.8886605	-78.1312495	-1.000486	123.4948395
-42.2393	-13.944061	121.553566	-22.423353	3.900878	120.220268	36.109604	-13.894023	120.267044	30.638531	31.777985	113.589249	33.3740675	8.941981	116.9281465	-78.2207735	-1.140225	123.5123895
-42.967693	-13.273379	121.395836	-22.519093	3.880753	120.179436	35.98328	-13.919428	120.21347	30.518583	31.778553	113.662979	33.2509315	8.9295625	116.9382245	-78.2891175	-1.1680565	123.4206475
-43.736004	-12.542419	121.204269	-22.652136	3.92331	120.086113	35.84317	-13.899011	120.162094	30.428961	31.796721	113.682899	33.1360655	8.948855	116.9224965	-78.4403375	-1.102235	123.2497295
-44.458649	-11.761734	121.040619	-22.798836	3.985103	119.99688	35.698578	-13.866514	120.102821	30.330667	31.851259	113.68824	33.0146225	8.9923725	116.8955305	-78.6122945	-1.0221665	123.0982295
-45.157902	-10.926545	120.906509	-22.914991	4.096372	119.90757	35.548527	-13.810179	120.056473	30.227427	31.93045	113.663101	32.887977	9.0601355	116.859787	-78.717959	-0.867391500000002	122.955353
-46.138084	-9.600773	120.891487	-23.074896	4.286963	119.889488	35.315735	-13.704066	119.933113	30.048244	32.036919	113.590004	32.6819895	9.1664265	116.7615585	-78.8317815	-0.5925005	123.0174175
-46.761982	-8.610617	120.942863	-23.191219	4.396415	119.941498	35.175205	-13.638052	119.856491	29.913038	32.106495	113.565239	32.5441215	9.2342215	116.710865	-78.9265595	-0.4413915	123.172131
-47.185795	-7.827445	120.963737	-23.287371	4.486182	120.040154	35.053272	-13.569043	119.751572	29.777851	32.167866	113.532913	32.4155615	9.2994115	116.6422425	-78.9903035	-0.327047499999997	123.4380655
-47.739841	-6.828009	121.053825	-23.374907	4.561373	120.157753	34.921638	-13.510962	119.622131	29.645109	32.232704	113.525772	32.2833735	9.360871	116.5739515	-79.0331875	-0.238125	123.7415545
-48.301186	-5.801406	121.195137	-23.44335	4.557691	120.254066	34.795593	-13.4632	119.435715	29.49918	32.285564	113.533615	32.1473865	9.411182	116.484665	-79.0340865	-0.2958	124.023467
-48.777138	-4.740849	121.255836	-23.552433	4.51696	120.343765	34.673462	-13.434529	119.175018	29.319042	32.336838	113.547089	31.996252	9.4511545	116.3610535	-79.101118	-0.417234500000001	124.3264765
-49.300793	-3.689117	121.318909	-23.682392	4.435582	120.349792	34.526974	-13.375354	118.878937	29.086807	32.404579	113.597824	31.8068905	9.5146125	116.2383805	-79.1716745	-0.643448499999998	124.4612035
-49.946976	-2.069753	121.502602	-23.915045	4.325237	120.377007	34.247353	-13.289406	118.314186	28.657936	32.513599	113.706566	31.4526445	9.6120965	116.010376	-79.2827345	-0.961622499999999	124.743638
-50.38784	-0.980435	121.31456	-24.083527	4.21706	120.326973	34.052208	-13.210461	117.903435	28.352039	32.597141	113.764938	31.2021235	9.69334	115.8341865	-79.3691775	-1.25922	124.8197595
-50.772762	0.12493	121.216225	-24.258263	4.122232	120.203842	33.843582	-13.140634	117.466103	28.071802	32.663765	113.813126	30.957692	9.7615655	115.6396145	-79.474218	-1.5171015	124.7680695
-51.328999	1.43062	121.184181	-24.440971	4.049568	120.055344	33.642559	-13.075759	117.021622	27.818035	32.744522	113.851273	30.730297	9.8343815	115.4364475	-79.612239	-1.7352455	124.6742405
-51.619034	2.544483	121.060074	-24.616034	3.992	119.853363	33.402668	-13.037091	116.617523	27.618202	32.790447	113.863083	30.510435	9.876678	115.240303	-79.742503	-1.892678	124.466423
-51.894211	3.684761	120.957649	-24.782335	3.969691	119.705917	33.234196	-13.039695	116.226158	27.463493	32.807343	113.8731	30.3488445	9.883824	115.049629	-79.9135145	-1.944442	124.362205
-52.052784	4.820305	120.898346	-24.903479	4.000869	119.568085	33.027142	-13.025241	115.997437	27.363464	32.813972	113.859581	30.195303	9.8943655	114.928509	-80.002261	-1.8926275	124.207661
-52.266163	6.498716	120.803093	-25.077999	4.044142	119.430717	32.782417	-13.063012	115.748322	27.287432	32.795639	113.858459	30.0349245	9.8663135	114.8033905	-80.1909225	-1.7780295	124.0580435
-52.36734	7.613786	120.71946	-25.142544	4.074688	119.341194	32.669525	-13.117571	115.670433	27.276199	32.763706	113.853371	29.972862	9.8230675	114.761902	-80.25795	-1.6736915	123.920486
-52.383888	8.71617	120.560265	-25.178576	4.09429	119.214355	32.602016	-13.170915	115.652634	27.294609	32.719452	113.866364	29.9483125	9.7742685	114.759499	-80.3054645	-1.5856885	123.669211
-52.338646	9.782246	120.25666	-25.242769	4.136577	119.0382	32.565807	-13.255795	115.712341	27.330648	32.667686	113.872185	29.9482275	9.7059455	114.792263	-80.4337655	-1.4327915	123.284137
-52.281685	10.828399	119.870949	-25.285498	4.18212	118.778969	32.513172	-13.326905	115.790092	27.364525	32.625317	113.844551	29.9388485	9.649206	114.8173215	-80.5098445	-1.284966	122.7406165
-52.2057	11.885919	119.523705	-25.339132	4.272272	118.556747	32.466812	-13.370975	115.849052	27.357519	32.598274	113.782814	29.9121655	9.6136495	114.815933	-80.5904295	-1.0691055	122.297561
-52.14603	12.957496	119.309792	-25.414736	4.370682	118.379555	32.402088	-13.37861	115.842911	27.290255	32.617836	113.733231	29.8461715	9.619613	114.788071	-80.6756435	-0.878248999999997	121.971039
-51.891361	14.488825	119.270386	-25.584465	4.546808	118.296326	32.213722	-13.198463	115.809883	27.101765	32.738529	113.719368	29.6577435	9.770033	114.7646255	-80.8266735	-0.676416999999999	121.8280265
-51.713623	15.481674	119.386864	-25.713146	4.672831	118.348106	32.111237	-13.049863	115.734741	26.938843	32.868176	113.740944	29.52504	9.9091565	114.7378425	-80.951332	-0.563494499999997	121.9583695
-51.514305	16.462488	119.586472	-25.819345	4.772993	118.415138	32.052097	-12.918531	115.659607	26.759996	33.023907	113.754417	29.4060465	10.052688	114.707012	-81.0447365	-0.506702000000001	122.123264
-51.328625	17.464811	119.660149	-25.888357	4.84389	118.482117	32.001781	-12.795239	115.632332	26.624012	33.135025	113.748108	29.3128965	10.169893	114.69022	-81.0896105	-0.482112999999998	122.274014
-51.06292	18.39817	119.605125	-25.954735	4.910854	118.50135	31.984028	-12.761772	115.678932	26.556932	33.178268	113.716255	29.27048	10.208248	114.6975935	-81.17995	-0.386540000000002	122.3051065
-50.722046	19.307127	119.48233	-25.966274	4.901897	118.450394	32.004276	-12.820643	115.788208	26.546005	33.155022	113.599991	29.2751405	10.1671895	114.6940995	-81.2076885	-0.363395500000001	122.2066885
-50.416351	20.223595	119.365288	-25.998215	4.896068	118.41935	32.008045	-12.928093	115.901878	26.545429	33.080112	113.400017	29.276737	10.0760095	114.6509475	-81.273167	-0.2838735	122.1877525
-49.882912	21.679674	119.34816	-26.063082	4.848813	118.492828	31.986898	-13.060742	115.984741	26.483532	32.926178	113.099266	29.235215	9.932718	114.5420035	-81.361379	-0.235092000000002	122.4436525
-49.479435	22.545277	119.373306	-26.065084	4.825481	118.560173	31.975225	-13.147012	116.019043	26.445415	32.846024	112.927963	29.21032	9.849506	114.473503	-81.340488	-0.198544	122.646843
-49.025684	23.445456	119.355515	-26.063623	4.79223	118.592033	31.995159	-13.187758	115.985634	26.416386	32.814964	112.82444	29.2057725	9.813603	114.405037	-81.3330185	-0.229143000000001	122.779029
-48.553711	24.396612	119.301201	-26.059181	4.741457	118.535446	32.003956	-13.216514	115.871811	26.388243	32.801945	112.775276	29.1960995	9.7927155	114.3235435	-81.3144615	-0.309801500000003	122.7473485
-48.074596	25.373081	119.28965	-26.095852	4.698366	118.461166	31.993326	-13.227778	115.6576	26.365181	32.807167	112.78112	29.1792535	9.7896945	114.21936	-81.3709575	-0.392962499999999	122.702972
-47.524395	26.339106	119.380142	-26.117483	4.694912	118.339409	31.959909	-13.207652	115.385101	26.343424	32.836094	112.917557	29.1516665	9.814221	114.151329	-81.3866325	-0.424397000000001	122.527489
-46.952023	27.313604	119.622467	-26.164267	4.750363	118.314743	31.919098	-13.122675	115.125427	26.31617	32.943344	113.203445	29.117634	9.9103345	114.164436	-81.446168	-0.409608500000001	122.46505
-46.091236	28.824905	120.33371	-26.202383	4.957546	118.363846	31.893694	-12.818318	114.74308	26.257235	33.285156	113.991531	29.0754645	10.233419	114.3673055	-81.4802305	-0.318327000000002	122.3603865
-45.492004	29.803246	120.913589	-26.225063	5.122675	118.435074	31.890053	-12.533155	114.51815	26.196146	33.603081	114.679123	29.0430995	10.534963	114.5986365	-81.4932255	-0.289613000000001	122.2715115
-44.826511	30.729008	121.471619	-26.27664	5.321743	118.504715	31.911341	-12.172851	114.336159	26.14254	33.940094	115.421555	29.0269405	10.8836215	114.878857	-81.5802205	-0.240135500000001	122.130573
-44.152626	31.618732	121.899033	-26.287376	5.549154	118.485497	31.960747	-11.792535	114.192345	26.119217	34.275497	116.205109	29.039982	11.241481	115.198727	-81.614734	-0.143173000000001	121.772267
-43.43021	32.553013	122.196617	-26.325676	5.831517	118.401611	32.044159	-11.467611	114.094971	26.131634	34.58746	116.942024	29.0878965	11.5599245	115.5184975	-81.7392485	0.103109499999999	121.2847245
-42.681946	33.363819	122.366249	-26.371315	6.138704	118.294754	32.10358	-11.175629	114.070724	26.181469	34.852657	117.490707	29.1425245	11.838514	115.7807155	-81.8851545	0.438893999999999	120.8087925
-41.925945	34.143276	122.453453	-26.342205	6.498215	118.226715	32.127651	-10.939108	114.044357	26.256046	35.080471	117.8507	29.1918485	12.0706815	115.9475285	-81.8762585	0.925748499999997	120.5059015
-40.721329	35.105953	122.510025	-26.329327	7.03567	118.188049	32.150806	-10.657608	114.128853	26.406485	35.384308	118.086754	29.2786455	12.36335	116.1078035	-81.9372995	1.70799	120.2682945
-39.871773	35.689907	122.474754	-26.275475	7.359943	118.216263	32.212303	-10.514237	114.209663	26.496584	35.556583	118.145355	29.3544435	12.521173	116.177509	-81.9053935	2.198713	120.255017
-38.994781	36.151821	122.349503	-26.226858	7.621168	118.232475	32.289963	-10.388489	114.317009	26.572422	35.69545	118.141243	29.4311925	12.6534805	116.229126	-81.8849085	2.5888555	120.235824
-38.099373	36.525078	122.189034	-26.194645	7.827693	118.255058	32.36105	-10.322855	114.413712	26.631945	35.787285	118.029678	29.4964975	12.732215	116.221695	-81.8857875	2.923171	120.288421
-37.206512	36.806606	122.044289	-26.147335	7.974056	118.29084	32.378757	-10.284288	114.490677	26.655371	35.831787	117.855118	29.517064	12.7737495	116.1728975	-81.811734	3.1743625	120.4087825
-36.356926	36.969757	121.88221	-26.182682	8.051433	118.387711	32.369373	-10.288815	114.565849	26.656467	35.851418	117.621803	29.51292	12.7813015	116.093826	-81.878284	3.3215645	120.681596
-35.389313	37.09444	121.723328	-26.214552	8.103535	118.470871	32.340534	-10.331367	114.714584	26.642326	35.836552	117.393433	29.49143	12.7525925	116.0540085	-81.920534	3.4544775	120.8877335
-33.917	37.168907	121.369255	-26.233187	8.129974	118.655434	32.322277	-10.432752	115.00293	26.615408	35.774498	117.100182	29.4688425	12.670873	116.051556	-81.9352165	3.589075	121.259312
-32.927856	37.166718	121.051315	-26.323446	8.104755	118.758286	32.295162	-10.544756	115.273369	26.603878	35.710258	116.878403	29.44952	12.582751	116.075886	-82.096412	3.626759	121.440686
-31.935463	37.094734	120.742287	-26.402859	8.093463	118.885513	32.262566	-10.634959	115.574059	26.59837	35.63586	116.660706	29.430468	12.5004505	116.1173825	-82.236186	3.6864755	121.6536435
-30.81352	37.047325	120.471359	-26.424398	8.088182	119.01635	32.249786	-10.756466	115.902283	26.596546	35.556778	116.526794	29.423166	12.400156	116.2145385	-82.271962	3.776208	121.8181615
-29.683607	36.98782	120.26899	-26.437223	8.053597	119.078064	32.271996	-10.861712	116.222061	26.615253	35.476257	116.468239	29.4436245	12.3072725	116.34515	-82.3180705	3.7999215	121.810978
-28.584185	36.909172	120.151344	-26.462263	7.955988	119.114052	32.306335	-10.935282	116.472801	26.630661	35.406292	116.536224	29.468498	12.235505	116.5045125	-82.393024	3.676471	121.7235915
-27.446409	36.775444	120.106544	-26.419281	7.860552	119.105865	32.362442	-10.995356	116.651711	26.661184	35.356544	116.679474	29.511813	12.180594	116.6655925	-82.350375	3.54051	121.5461375
-25.58325	36.658165	120.193565	-26.33774	7.73466	119.065475	32.496326	-11.020581	116.807007	26.74692	35.31916	117.00988	29.621623	12.1492895	116.9084435	-82.297103	3.3200305	121.2225065
-24.368362	36.529778	120.254807	-26.275454	7.727736	119.066307	32.621719	-11.006419	116.902817	26.821074	35.323135	117.252258	29.7213965	12.158358	117.0775375	-82.2723045	3.297114	121.0550765
-23.127525	36.440323	120.285858	-26.155468	7.699727	118.999191	32.761421	-10.970851	116.979874	26.919476	35.362087	117.521896	29.8404485	12.195618	117.250885	-82.1513845	3.203836	120.747497
-21.829132	36.369522	120.303177	-26.044718	7.722362	118.845985	32.925339	-10.933636	117.033264	27.022289	35.399109	117.793823	29.973814	12.2327365	117.4135435	-82.06325	3.2119875	120.2784265
-20.53334	36.275188	120.272316	-25.966471	7.761416	118.685448	33.083508	-10.884835	117.080055	27.128326	35.433952	118.023972	30.105917	12.2745585	117.5520135	-82.038859	3.2482735	119.8188825
-19.237188	36.157944	120.224854	-25.883904	7.828727	118.490448	33.236938	-10.86413	117.133263	27.256416	35.470951	118.243004	30.246677	12.3034105	117.6881335	-82.014485	3.3540435	119.2927625
-17.979939	36.020893	120.184113	-25.791477	7.858088	118.209305	33.367825	-10.825627	117.197182	27.384176	35.496025	118.48999	30.3760005	12.335199	117.843586	-81.9589545	3.380977	118.575024
-16.042149	35.840248	120.065033	-25.681978	7.931128	117.692589	33.57333	-10.801966	117.239548	27.533573	35.507603	118.896187	30.5534515	12.3528185	118.0678675	-81.9174075	3.5094375	117.3173105
-14.420958	35.461342	119.816742	-25.589731	7.971487	117.313423	33.693035	-10.795047	117.262123	27.641211	35.510574	119.115845	30.667123	12.3577635	118.188984	-81.846585	3.5852105	116.437862
-13.493384	35.402069	119.880356	-25.536077	7.970072	116.935898	33.815903	-10.78292	117.23436	27.742512	35.504753	119.368301	30.7792075	12.3609165	118.3013305	-81.8513615	3.5792275	115.5704655
-12.294094	35.175289	119.839134	-25.475422	7.972896	116.549721	33.939995	-10.767831	117.225586	27.835629	35.5084	119.587395	30.887812	12.3702845	118.4064905	-81.838656	3.5755075	114.6929515
-11.074144	34.849445	119.767723	-25.380505	7.941019	116.206589	34.065102	-10.747043	117.228928	27.945698	35.52129	119.757286	31.0054	12.3871235	118.493107	-81.76641	3.4949145	113.920071
-9.883862	34.522011	119.636749	-25.293659	7.902996	115.926102	34.22274	-10.750078	117.265083	28.065378	35.517563	119.911781	31.144059	12.3837425	118.588432	-81.731377	3.4222495	113.263772
-8.648359	34.055946	119.493996	-25.1649	7.884691	115.680519	34.368088	-10.763415	117.368103	28.199663	35.521408	119.973038	31.2838755	12.3789965	118.6705705	-81.6136755	3.3903855	112.6904675
-7.030726	33.480186	119.295441	-25.019403	7.928141	115.483597	34.573822	-10.793486	117.626503	28.429417	35.535496	119.913651	31.5016195	12.371005	118.770077	-81.5404255	3.485277	112.197117
-5.958771	32.975975	119.109573	-24.885983	7.989174	115.46489	34.695953	-10.837817	117.81675	28.595558	35.523491	119.795486	31.6457555	12.342837	118.806118	-81.4177215	3.635511	112.123662
-4.938276	32.507969	118.975578	-24.793335	8.050049	115.500328	34.804428	-10.879466	118.088425	28.784901	35.503723	119.671524	31.7946645	12.3121285	118.8799745	-81.3813345	3.7879695	112.1206815
-3.882357	31.922335	118.893639	-24.692417	8.152528	115.56089	34.88134	-10.899866	118.41861	28.957781	35.504433	119.577156	31.9195605	12.3022835	118.997883	-81.3043945	4.0027725	112.123897
-2.981084	31.394794	118.831146	-24.621157	8.258537	115.588104	34.960358	-10.943552	118.764839	29.104986	35.497906	119.497551	32.032672	12.277177	119.131195	-81.274986	4.239897	112.045013
-2.134428	30.823549	118.714928	-24.568771	8.36955	115.587257	35.01416	-10.965305	119.100967	29.22419	35.491081	119.4244	32.119175	12.262888	119.2626835	-81.256717	4.476212	111.9118305
-1.324548	30.272781	118.62178	-24.551493	8.4849	115.559349	35.062408	-10.983996	119.398407	29.31723	35.489498	119.349861	32.189819	12.252751	119.374134	-81.292805	4.717049	111.744564
-0.149109	29.323116	118.546745	-24.526051	8.602755	115.557518	35.102409	-10.980461	119.750275	29.434841	35.495064	119.227684	32.268625	12.2573015	119.4889795	-81.320727	4.9482085	111.6260565
0.52861	28.728739	118.543915	-24.447552	8.687602	115.586327	35.147507	-10.951565	119.905624	29.522633	35.496033	119.157944	32.33507	12.272234	119.531784	-81.230174	5.10297	111.64087
1.119987	28.149689	118.563652	-24.389986	8.713263	115.629219	35.209187	-10.938581	119.997406	29.605463	35.51041	119.10273	32.407325	12.2859145	119.550068	-81.187297	5.1406115	111.70837
2.244543	27.402309	118.445099	-24.282433	8.743874	115.693054	35.294167	-10.894171	120.033714	29.703781	35.530872	119.068214	32.498974	12.3183505	119.550964	-81.06384	5.1693975	111.835144
2.273828	26.921478	118.640076	-24.173973	8.788446	115.754196	35.400795	-10.854634	120.022903	29.78161	35.561348	119.048714	32.5912025	12.353357	119.5358085	-80.9391485	5.223535	111.9725835
2.772715	26.32324	118.648109	-24.065428	8.850286	115.765045	35.511986	-10.776525	119.969238	29.837963	35.619762	119.029259	32.6749745	12.4216185	119.4992485	-80.8058305	5.2789535	112.0308415
3.231272	25.733576	118.643532	-23.954517	8.940145	115.730728	35.603184	-10.695832	119.867538	29.882107	35.693913	118.995132	32.7426455	12.4990405	119.431335	-80.6516795	5.3812495	112.030121
3.787046	24.865765	118.515121	-23.841312	9.116887	115.590942	35.726101	-10.520058	119.717499	29.93012	35.834198	118.933403	32.8281105	12.65707	119.325451	-80.5107345	5.576704	111.856433
4.178816	24.292387	118.39888	-23.716513	9.265503	115.470482	35.780437	-10.394908	119.643341	29.992861	35.945549	118.886734	32.886649	12.7753205	119.2650375	-80.319675	5.7556855	111.6759265
4.377935	23.762604	118.319061	-23.638016	9.432968	115.346291	35.829372	-10.28321	119.608047	30.082088	36.059292	118.821625	32.95573	12.888041	119.214836	-80.231762	5.977895	111.477746
4.642823	23.097931	118.157005	-23.529495	9.563918	115.227219	35.88031	-10.18851	119.615341	30.193377	36.158447	118.727539	33.0368435	12.9849685	119.17144	-80.0958335	6.1428675	111.282998
4.879377	22.455841	118.030869	-23.457113	9.681181	115.101288	35.952045	-10.138923	119.642616	30.303743	36.226257	118.633675	33.127894	13.043667	119.1381455	-80.04212	6.318695	111.0644305
5.071875	21.77239	117.926613	-23.359919	9.734441	115.000427	36.002197	-10.124207	119.714058	30.418495	36.250233	118.530022	33.210346	13.063013	119.12204	-79.930184	6.405869	110.878814
5.191804	21.096197	117.790237	-23.259127	9.76492	114.888443	36.079346	-10.134113	119.783485	30.519947	36.240452	118.448212	33.2996465	13.0531695	119.1158485	-79.8179005	6.4766705	110.6610375
5.313595	20.044624	117.670677	-23.151621	9.793024	114.788971	36.154598	-10.153582	119.873466	30.665186	36.202682	118.350075	33.409892	13.02455	119.1117705	-79.713134	6.561498	110.4661715
5.261472	19.410301	117.607079	-23.075586	9.809392	114.75177	36.211895	-10.149956	119.93277	30.77063	36.219284	118.295265	33.4912625	13.034664	119.1140175	-79.6424345	6.58412	110.3895225
5.2362	18.651205	117.539322	-22.992895	9.866622	114.733414	36.286106	-10.111425	119.991447	30.88316	36.246426	118.255615	33.584633	13.0675005	119.123531	-79.570423	6.6657435	110.343297
5.195471	17.925802	117.506897	-22.904621	9.916021	114.710495	36.372955	-10.074934	120.03318	30.98501	36.301201	118.247032	33.6789825	13.1131335	119.140106	-79.4882245	6.7189085	110.280884
5.095931	17.190874	117.469421	-22.800449	9.989454	114.690613	36.468044	-9.992904	120.081238	31.074291	36.376198	118.268898	33.7711675	13.191647	119.175068	-79.3720655	6.787261	110.206158
4.935174	16.468594	117.424225	-22.707148	10.077856	114.692162	36.568825	-9.881012	120.113052	31.16551	36.48386	118.293968	33.8671675	13.301424	119.20351	-79.2814635	6.854288	110.180814
4.684298	15.767707	117.400528	-22.632908	10.208227	114.736572	36.675747	-9.738425	120.127403	31.244076	36.61694	118.32254	33.9599115	13.4392575	119.2249715	-79.2257275	6.9771965	110.2481725
4.206276	14.782707	117.391731	-22.508167	10.424807	114.859833	36.832497	-9.448979	120.150421	31.355116	36.864655	118.368675	34.0938065	13.707838	119.259548	-79.1101405	7.141776	110.460118
3.87655	14.009768	117.388664	-22.389683	10.591361	114.960266	36.949059	-9.242442	120.157051	31.425259	37.055012	118.428596	34.187159	13.906285	119.2928235	-78.966525	7.276437	110.6277085
3.487062	13.277343	117.367241	-22.266785	10.744608	115.079163	37.077663	-9.043616	120.149887	31.494495	37.262768	118.495796	34.286079	14.109576	119.3228415	-78.819649	7.37964	110.8354845
3.024688	12.537621	117.350578	-22.1791	10.908324	115.191719	37.198414	-8.83811	120.11483	31.550566	37.481194	118.574883	34.37449	14.321542	119.3448565	-78.73269	7.495106	111.0385815
2.510451	11.863001	117.330406	-22.078424	11.065812	115.321732	37.302944	-8.622382	120.037033	31.603989	37.695995	118.638908	34.4534665	14.5368065	119.3379705	-78.6103145	7.5948175	111.3054935
1.9593	11.038019	117.290237	-22.014832	11.226238	115.508209	37.417747	-8.402575	119.929062	31.644133	37.917511	118.693832	34.53094	14.757468	119.311447	-78.560604	7.695008	111.704971
1.382579	10.232442	117.238022	-21.930214	11.359805	115.721741	37.518955	-8.193014	119.814995	31.672621	38.133228	118.759743	34.595788	14.970107	119.287369	-78.456216	7.749503	112.156113
0.451445	8.961009	117.249046	-21.808104	11.574638	116.15744	37.642632	-7.895549	119.625305	31.722113	38.423183	118.922806	34.6823725	15.263817	119.2740555	-78.2985805	7.885459	113.0408245
-0.181149	7.989738	117.294785	-21.754482	11.659296	116.482887	37.680492	-7.760037	119.505692	31.751827	38.579674	119.055412	34.7161595	15.4098185	119.280552	-78.2251235	7.9087735	113.685222
-0.832483	7.001633	117.326118	-21.745106	11.766226	116.873993	37.704792	-7.622022	119.369232	31.773726	38.708389	119.239555	34.739259	15.5431835	119.3043935	-78.229471	7.9892685	114.4435925
-1.529745	5.995256	117.392601	-21.686335	11.869454	117.264191	37.710468	-7.477363	119.227997	31.792545	38.853165	119.478882	34.7515065	15.687901	119.3534395	-78.1241765	8.051007	115.1749425
-2.16853	4.860004	117.451286	-21.681313	11.971806	117.576508	37.717041	-7.335335	119.133804	31.800409	39.01041	119.727196	34.758725	15.8375375	119.4305	-78.121351	8.1060745	115.722516
-2.860959	3.689373	117.428062	-21.688643	12.125021	117.846489	37.735836	-7.174528	119.104874	31.794483	39.180538	119.928276	34.7651595	16.003005	119.516575	-78.1424455	8.247037	116.176403
-3.551053	2.5645	117.436005	-21.684704	12.300834	117.985619	37.762375	-7.01491	119.145493	31.798475	39.334404	119.997047	34.780425	16.159747	119.57127	-78.149833	8.441921	116.399968
-4.521843	0.588573	117.352844	-21.687336	12.617989	117.962097	37.81543	-6.838094	119.391823	31.824633	39.541702	119.827911	34.8200315	16.351804	119.609867	-78.1947035	8.884174	116.314327
-5.190937	-0.783018	117.321419	-21.691278	12.831387	117.800629	37.851521	-6.760956	119.664322	31.878736	39.637833	119.513443	34.8651285	16.4384385	119.5888825	-78.2476845	9.2243355	116.0123755
-5.842633	-2.20216	117.321953	-21.670151	13.036887	117.51889	37.865429	-6.731451	119.983002	31.943327	39.677059	119.066536	34.904378	16.472804	119.524769	-78.24468	9.60097	115.513011
-6.503248	-3.699784	117.309357	-21.683048	13.158337	117.205681	37.851284	-6.735995	120.278183	32.014668	39.654736	118.524673	34.932976	16.4593705	119.401428	-78.299072	9.8573035	115.009934
-7.206013	-5.147694	117.277763	-21.636517	13.200641	116.886818	37.805439	-6.776647	120.463852	32.083549	39.576851	117.960953	34.944494	16.400102	119.2124025	-78.217528	10.00118	114.5612335
-7.857362	-6.768943	117.250099	-21.610954	13.164592	116.627327	37.786831	-6.845747	120.559502	32.16935	39.456974	117.463013	34.9780905	16.3056135	119.0112575	-78.1999985	10.0235705	114.2433965
-8.422664	-8.345215	117.164375	-21.567698	13.065639	116.445778	37.799747	-6.951751	120.640602	32.252422	39.306591	117.060837	35.0260845	16.17742	118.8507195	-78.1614805	9.953858	114.0408365
-9.467327	-10.586494	117.311928	-21.475439	12.8009	116.300873	37.841793	-7.139944	120.764053	32.76096	38.939198	116.419014	35.3013765	15.899627	118.5915335	-78.2522545	9.702173	114.0102125
-10.106445	-12.145816	117.456375	-21.425112	12.625052	116.234764	37.849583	-7.21115	120.879402	32.416847	38.985977	116.320229	35.133215	15.8874135	118.5998155	-77.983439	9.3626905	113.8697125
-10.951159	-13.491671	117.728271	-21.384005	12.483672	116.210953	37.871395	-7.272624	121.045151	32.862808	38.698051	115.806892	35.3671015	15.7127135	118.4260215	-78.1351115	9.2546305	113.9958845
-11.772312	-14.838367	118.155884	-21.373205	12.369074	116.195236	37.868771	-7.346236	121.255554	32.891663	38.536419	115.456688	35.380217	15.5950915	118.356121	-78.126627	9.1430565	114.034351
-12.663568	-16.129416	118.603561	-21.375267	12.240394	116.191116	37.85656	-7.441917	121.49855	32.49955	38.53614	115.319679	35.178055	15.5471115	118.4091145	-77.928589	8.9336765	113.9731175
-13.360466	-17.455095	119.026306	-21.430071	12.113809	116.193481	37.837402	-7.546636	121.840576	32.498707	38.340096	114.957169	35.1680545	15.39673	118.3988725	-78.0281965	8.830888	113.9880895
-14.281318	-18.530804	119.649826	-21.731224	12.157407	116.35585	37.788822	-7.655344	122.169136	32.486832	38.129436	114.563194	35.137827	15.237046	118.366165	-78.600275	9.077768	114.345535
-15.941766	-19.909077	120.615509	-21.563648	11.79901	116.059509	37.648979	-7.822032	122.647789	32.843918	37.61676	113.718628	35.2464485	14.897364	118.1832085	-78.3737445	8.700656	113.9358095
-16.776178	-20.885111	121.027466	-21.629803	11.674995	116.005768	37.506676	-7.936581	122.881889	32.787746	37.350586	113.263763	35.147211	14.7070025	118.072826	-78.406817	8.6429875	113.93871
-17.754686	-21.670168	121.426544	-21.718994	11.52917	116.003548	37.392311	-8.048628	123.004555	32.22456	37.336395	113.11692	34.8084355	14.6438835	118.0607375	-78.2464235	8.4144565	113.9463585
-18.97328	-22.200743	121.708588	-21.782343	11.345122	116.045654	37.243645	-8.146667	123.040222	32.61784	36.919842	112.553696	34.9307425	14.3865875	117.796959	-78.4954285	8.3036565	114.294349
-19.919794	-22.812191	121.761917	-21.867178	11.14213	116.144394	37.155895	-8.219857	122.987839	32.476925	36.798416	112.392441	34.81641	14.2892795	117.69014	-78.550766	7.9949805	114.598648
-20.92441	-23.347271	121.704605	-21.947954	10.930819	116.269089	37.07069	-8.266338	122.887444	32.296597	36.747524	112.346779	34.6836435	14.240593	117.6171115	-78.5795515	7.621045	114.9210665
-21.931801	-23.767012	121.585098	-22.01359	10.707889	116.404961	37.038635	-8.297718	122.747086	32.123932	36.739635	112.391724	34.5812835	14.2209585	117.569405	-78.6084635	7.1948195	115.240517
-23.417963	-24.265076	121.315704	-22.169292	10.408008	116.664597	36.986248	-8.291133	122.45977	31.325865	36.994232	112.7789	34.1560565	14.3515495	117.619335	-78.4946405	6.4644665	115.709859
-24.451818	-24.443481	121.176163	-22.240383	10.241346	116.845474	36.943264	-8.272568	122.304443	31.600672	36.822197	112.647095	34.271968	14.2748145	117.475769	-78.752734	6.2078775	116.215179
-25.519901	-24.559534	121.050407	-22.326811	10.125844	117.040573	36.870079	-8.25496	122.157684	31.408316	36.861076	112.755669	34.1391975	14.303058	117.4566765	-78.7928195	5.94863	116.6244695
-26.612616	-24.630131	120.946945	-22.39876	10.030534	117.270782	36.80014	-8.257541	121.985123	31.262547	36.898983	112.877502	34.0313435	14.320721	117.4313125	-78.8288635	5.740347	117.1102515
-27.659903	-24.661821	120.767937	-22.443546	9.97173	117.576424	36.74049	-8.258147	121.722496	31.11409	36.960663	113.030411	33.92729	14.351258	117.3764535	-78.814382	5.592202	117.7763945
-28.796745	-24.606184	120.660194	-22.510534	9.919094	117.933235	36.667175	-8.206526	121.437164	30.573305	37.237553	113.419762	33.62024	14.5155135	117.428463	-78.641308	5.3226745	118.438007
-29.859798	-24.56271	120.609871	-22.534563	9.908416	118.3228	36.603497	-8.118728	121.131836	30.420879	37.381897	113.631844	33.512188	14.6315845	117.38184	-78.581314	5.1852475	119.26376
-31.536638	-24.386143	120.86525	-22.602098	9.920432	118.857101	36.518356	-7.969893	120.770988	30.184061	37.608192	113.892067	33.3512085	14.8191495	117.3315275	-78.5554045	5.0217145	120.3826745
-32.604492	-24.267523	121.110916	-22.665548	9.969544	119.135368	36.439499	-7.885162	120.68483	30.051231	37.702351	113.965462	33.245365	14.9085945	117.325146	-78.576461	5.0304935	120.94559
-33.703739	-24.031334	121.48037	-22.744585	10.019718	119.31691	36.355392	-7.842797	120.714828	29.96796	37.735279	113.938118	33.161676	14.946241	117.326473	-78.650846	5.093195	121.307347
-34.771069	-23.797344	121.864082	-22.810869	10.077108	119.38459	36.265747	-7.844273	120.863594	29.914507	37.69265	113.779961	33.090127	14.9241885	117.3217775	-78.711865	5.2300275	121.4474025
-35.842331	-23.529861	122.225929	-22.86849	10.102402	119.369194	36.180927	-7.908692	121.017883	30.284426	37.406776	113.288582	33.2326765	14.749042	117.1532325	-78.9696565	5.455762	121.5851555
-36.898048	-23.232962	122.574707	-22.932602	10.110953	119.358444	36.07275	-8.000267	121.114159	29.854219	37.421627	113.080513	32.9634845	14.71068	117.097336	-78.8286885	5.511226	121.619552
-37.882366	-22.900789	122.920692	-23.000029	10.07569	119.380203	35.955986	-8.082515	121.112152	30.269892	37.180225	112.547432	33.112939	14.548855	116.829792	-79.112997	5.602525	121.930614
-39.313122	-22.265625	123.409019	-23.077595	9.964842	119.560715	35.812714	-8.190855	121.024261	30.10372	37.050648	112.293747	32.958217	14.4298965	116.659004	-79.113407	5.4997875	122.462426
-40.244789	-21.781414	123.680092	-23.117334	9.843063	119.778526	35.767952	-8.227283	120.892441	30.000608	37.004959	112.206772	32.88428	14.388838	116.5496065	-79.118948	5.297288	123.0074455
-41.11932	-21.289543	123.808144	-23.096922	9.689087	120.009483	35.730194	-8.264332	120.764854	29.484713	36.577057	112.513313	32.6074535	14.1563625	116.6390835	-78.8012975	5.2218115	123.3798825
-41.938114	-20.735376	123.826614	-23.104935	9.503672	120.260155	35.694035	-8.284114	120.578064	29.378786	36.578594	112.656357	32.5364105	14.14724	116.6172105	-78.7462805	4.860104	123.9030995
-42.755901	-20.126522	123.781265	-23.095665	9.312151	120.485237	35.672699	-8.31447	120.310913	29.264248	36.631809	112.862549	32.4684735	14.1586695	116.586731	-78.6598035	4.4656325	124.383743
-43.538776	-19.42569	123.64653	-23.142918	9.152796	120.682213	35.636528	-8.312782	120.03479	29.145687	36.700012	113.0802	32.3911075	14.193615	116.557495	-78.6769435	4.111977	124.806931
-44.284534	-18.715849	123.492966	-23.152887	8.988441	120.764175	35.583698	-8.306406	119.789207	28.973564	37.286057	113.232208	32.278631	14.4898255	116.5107075	-78.584405	3.4870565	125.0176425
-45.373768	-17.526207	123.180305	-23.233093	8.77702	120.745338	35.494087	-8.336864	119.521187	28.857943	37.349728	113.432022	32.176015	14.506432	116.4766045	-78.642201	3.047608	125.0140715
-46.04557	-16.635023	122.954575	-23.330465	8.668784	120.608521	35.407753	-8.364403	119.430161	28.815914	37.334801	113.433052	32.1118335	14.485199	116.4316065	-78.7727635	2.852369	124.7854355
-46.748009	-15.71806	122.727898	-23.394533	8.626064	120.4216	35.373035	-8.455182	119.347672	28.783518	37.280167	113.32103	32.0782765	14.4124925	116.334351	-78.8673425	2.8396355	124.508849
-47.375401	-14.75176	122.559357	-23.44812	8.58666	120.197319	35.294399	-8.520661	119.294426	29.173386	37.04874	112.954056	32.2338925	14.2640395	116.124241	-79.1301325	2.9092805	124.270397
-47.960499	-13.729872	122.51165	-23.503168	8.559279	120.086266	35.19141	-8.572598	119.266785	28.779203	37.14275	112.96418	31.9853065	14.285076	116.1154825	-78.9916425	2.833482	124.0570495
-48.524456	-12.62463	122.537827	-23.527727	8.533429	120.043839	35.12991	-8.636824	119.247902	28.775871	37.10107	112.822083	31.9528905	14.232123	116.0349925	-79.0083445	2.834735	124.0526855
-49.054604	-11.534899	122.682152	-23.5285	8.475247	120.11721	35.10754	-8.723971	119.244301	28.833221	36.54903	112.806679	31.9703805	13.9125295	116.02549	-79.0273805	3.0379645	124.20893
-49.602501	-9.849066	122.795448	-23.495869	8.28758	120.318512	35.116089	-8.843138	119.302223	28.828711	36.505581	112.823692	31.9724	13.8312215	116.0629575	-78.964138	2.7439385	124.5740665
-50.178303	-8.556843	122.917641	-23.487429	8.081473	120.486961	35.146339	-8.92337	119.312546	28.759113	36.974762	112.821007	31.952726	14.025696	116.0667765	-78.927584	2.13725	124.9071455
-50.549541	-7.361425	122.937218	-23.456089	7.844632	120.636299	35.166737	-8.986503	119.27639	28.724396	36.928074	112.90728	31.9455665	13.9707855	116.091835	-78.8577445	1.7184785	125.180763
-50.741798	-6.149315	122.887657	-23.401495	7.545503	120.777344	35.227291	-9.070131	119.107651	28.658932	36.895229	113.042213	31.9431115	13.912549	116.074932	-78.7461015	1.178457	125.479756
-51.000614	-4.923267	122.818443	-23.357582	7.269377	120.908463	35.259014	-9.104767	118.946968	28.565323	36.867214	113.241348	31.9121685	13.8812235	116.094158	-78.6273325	0.657530500000004	125.722768
-51.275223	-3.542128	122.855377	-23.319023	6.99003	121.019234	35.316296	-9.136093	118.759918	28.474415	36.85162	113.497223	31.8953555	13.8577635	116.1285705	-78.5334015	0.122296500000003	125.9098975
-51.444202	-2.158699	122.674873	-23.319473	6.804044	121.136475	35.372456	-9.172428	118.639847	28.415352	36.833469	113.763023	31.893904	13.8305205	116.201435	-78.53285	-0.2224325	126.071515
-51.683498	0.055328	122.455742	-23.246593	6.565653	120.946373	35.462429	-9.269841	118.537483	28.439198	36.761223	114.063919	31.9508135	13.745691	116.300701	-78.4439995	-0.614385	125.592045
-51.873459	1.609639	122.085907	-23.297182	6.469385	120.821693	35.468254	-9.381773	118.493927	28.482977	36.680012	114.114311	31.9756155	13.6491195	116.304119	-78.5699795	-0.710349499999998	125.339267
-51.984959	3.15231	121.940079	-23.321478	6.410711	120.745239	35.426991	-9.493176	118.375458	28.507954	36.585941	114.131584	31.9674725	13.5463825	116.253521	-78.6104285	-0.7249605	125.236957
-52.114433	4.777255	122.017204	-23.371758	6.332996	120.734024	35.36726	-9.56186	118.236015	28.490168	36.502831	114.208366	31.928714	13.4704855	116.2221905	-78.67223	-0.804493500000001	125.2458575
-52.077347	6.356046	122.174278	-23.340807	6.27443	120.801331	35.355515	-9.626529	118.079758	28.453884	36.439972	114.376831	31.9046995	13.4067215	116.2282945	-78.5863135	-0.8578615	125.3743675
-52.077007	7.908074	122.225021	-23.325657	6.214434	120.951797	35.362579	-9.644497	117.922508	28.408888	36.399612	114.656174	31.8857335	13.3775575	116.289341	-78.5370475	-0.948689499999999	125.614253
-52.02626	9.521029	122.541519	-23.294458	6.149464	121.136024	35.386909	-9.653134	117.781052	28.369743	36.396328	115.031006	31.878326	13.371597	116.406029	-78.467242	-1.072669	125.866019
-51.760292	11.9739	122.895111	-23.24497	6.021604	121.379898	35.461689	-9.604289	117.613731	28.339205	36.435314	115.684303	31.900447	13.4155125	116.649017	-78.390387	-1.3723045	126.110779
-51.70158	13.492637	123.148094	-23.167149	5.947633	121.453735	35.54459	-9.564323	117.478539	28.339127	36.482239	116.116646	31.9418585	13.458958	116.7975925	-78.2761565	-1.563692	126.1098775
-51.537479	15.049748	123.217903	-23.131907	5.911841	121.434311	35.639839	-9.545184	117.37326	28.370472	36.523865	116.513802	32.0051555	13.4893405	116.943531	-78.2689695	-1.6656585	125.925091
-51.21299	16.607683	123.106476	-23.099298	5.906613	121.293816	35.743748	-9.546775	117.282425	28.419977	36.534973	116.830597	32.0818625	13.494099	117.056511	-78.2804585	-1.680873	125.531121
-51.034458	18.082678	122.962204	-23.044739	5.944436	121.083916	35.839874	-9.564399	117.184601	28.495979	36.529144	117.019356	32.1679265	13.4823725	117.1019785	-78.2574045	-1.5935005	125.0658535
-50.654648	19.630178	122.845116	-23.006859	5.994482	120.870415	35.900383	-9.588593	117.072121	28.583899	36.498184	117.055908	32.242141	13.4547955	117.0640145	-78.255859	-1.4658315	124.6768155
-50.469231	20.957232	122.654762	-22.974634	6.106806	120.730553	35.939468	-9.625444	116.976234	28.668339	36.465435	116.998001	32.3039035	13.4199955	116.9871175	-78.2531715	-1.2063835	124.4739885
-50.144493	23.297876	122.742569	-22.961929	6.308803	120.595695	35.966671	-9.702306	116.899429	28.793198	36.412777	116.861382	32.3799345	13.3552355	116.8804055	-78.3037925	-0.737629499999999	124.3109845
-49.745377	24.57514	122.74041	-22.950108	6.374696	120.594086	36.004421	-9.777768	116.892067	28.876186	36.369934	116.787613	32.4403035	13.296083	116.83984	-78.3405195	-0.546690999999999	124.348332
-49.333721	25.801102	122.787544	-22.905188	6.441167	120.61248	36.018944	-9.887419	116.894844	28.959471	36.290554	116.726768	32.4892075	13.2015675	116.810806	-78.2995835	-0.319233499999999	124.414154
-48.896004	27.029892	122.869064	-22.894798	6.445822	120.625862	36.027588	-10.004087	116.908791	29.037878	36.188026	116.742661	32.532733	13.0919695	116.825726	-78.322329	-0.200325500000002	124.425998
-48.410374	28.168102	122.930275	-22.893408	6.420305	120.628868	36.035545	-10.146468	116.911522	29.118889	36.080662	116.854179	32.577217	12.967097	116.8828505	-78.364033	-0.126486999999999	124.3748855
-47.887894	29.240698	123.024979	-22.930223	6.34368	120.605446	36.030014	-10.250237	116.890266	29.187611	36.00248	117.060005	32.6088125	12.8761215	116.9751355	-78.4692585	-0.1887615	124.2357565
-47.428749	30.277857	123.176537	-22.933374	6.270051	120.550415	36.028442	-10.325069	116.810333	29.211203	35.947617	117.317078	32.6198225	12.811274	117.0637055	-78.4865705	-0.271172000000002	124.0371245
-46.648155	31.698444	123.497185	-23.03791	6.175876	120.424545	36.02478	-10.338662	116.552673	29.157139	35.912579	117.768158	32.5909595	12.7869585	117.1604155	-78.6667795	-0.435206500000001	123.6886745
-46.142632	32.569698	123.728264	-23.070642	6.18088	120.333122	35.98658	-10.272551	116.33667	29.084801	35.92725	118.06176	32.5356905	12.8273495	117.199215	-78.6769745	-0.4655895	123.467029
-45.621693	33.429478	123.947762	-23.152178	6.294148	120.292328	35.937843	-10.160662	116.114319	29.002586	35.986198	118.328461	32.4702145	12.912768	117.22139	-78.7745705	-0.324472	123.363266
-45.107304	34.220253	124.134315	-23.191925	6.32451	120.032097	35.865963	-10.021266	115.880165	28.949171	36.077908	118.555473	32.407567	13.028321	117.217819	-78.791417	-0.379301	122.846375
-44.501362	34.961338	124.222527	-23.253132	6.495001	119.860222	35.788242	-9.870323	115.660408	28.901693	36.180115	118.695541	32.3449675	13.154896	117.1779745	-78.8512315	-0.164894	122.5424695
-43.89563	35.661282	124.270538	-23.322401	6.669675	119.708191	35.67725	-9.736852	115.417755	28.876055	36.303215	118.712845	32.2766525	13.2831815	117.0653	-78.9214545	0.0561684999999983	122.351082
-43.289063	36.311985	124.247993	-23.349857	6.842653	119.580551	35.527958	-9.600336	115.145409	28.855953	36.400299	118.572357	32.1919555	13.3999815	116.858883	-78.8916695	0.285324500000002	122.302219
-42.425297	37.061329	124.137817	-23.455936	7.076891	119.300697	35.290558	-9.483512	114.705933	28.812748	36.524281	118.149277	32.051653	13.5203845	116.427605	-78.963525	0.633397499999997	122.173789
-41.735676	37.541695	123.964821	-23.505293	7.191405	119.110825	35.142193	-9.426994	114.41629	28.782139	36.583862	117.773941	31.962166	13.578434	116.0951155	-78.972752	0.804375999999998	122.1265345
-41.119186	37.919453	123.745941	-23.588699	7.282544	118.963791	34.988708	-9.39265	114.185097	28.763369	36.639977	117.367554	31.8760385	13.6236635	115.7763255	-79.0534365	0.941424499999998	122.1512565
-40.427151	38.208092	123.465393	-23.64069	7.344624	118.873917	34.833275	-9.397706	114.048149	28.74757	36.648632	116.994736	31.7904225	13.625463	115.5214425	-79.0718025	1.063785	122.2263915
-39.678379	38.418743	123.267403	-23.7005	7.454296	118.902542	34.68251	-9.422659	113.982666	28.715372	36.650188	116.63147	31.698941	13.6137645	115.307068	-79.099941	1.2948275	122.498016
-38.9212	38.585537	123.096252	-23.785648	7.434204	118.931007	34.511791	-9.482068	113.964699	28.673876	36.618664	116.281891	31.5928335	13.568298	115.123295	-79.1641295	1.30011	122.738719
-38.076187	38.710835	122.925774	-23.885656	7.492346	119.003532	34.312134	-9.564095	113.992737	28.621555	36.568035	115.940033	31.4668445	13.50197	114.966385	-79.2381565	1.482722	123.040679
-36.749577	38.803837	122.686432	-24.086803	7.529968	119.102386	34.042278	-9.671717	114.080406	28.513563	36.53117	115.516808	31.2779205	13.4297265	114.798607	-79.4515265	1.6302095	123.406165
-35.817451	38.76165	122.416496	-24.190655	7.547554	119.055489	33.876461	-9.692881	114.152458	28.425539	36.524483	115.329384	31.151	13.415801	114.740921	-79.53231	1.679307	123.370057
-34.844231	38.730907	122.113274	-24.346811	7.551723	118.94046	33.761322	-9.669978	114.211067	28.322029	36.548515	115.201569	31.0416755	13.4392685	114.706318	-79.7352975	1.6641775	123.174602
-33.759899	38.665524	121.854103	-24.428358	7.557422	118.769798	33.667858	-9.615707	114.200188	28.200611	36.614986	115.141388	30.9342345	13.4996395	114.670788	-79.7909505	1.6152045	122.868808
-32.693382	38.53931	121.57093	-24.492567	7.581732	118.576691	33.617432	-9.511785	114.172981	28.093983	36.693424	115.128067	30.8557075	13.5908195	114.650524	-79.8408415	1.5726445	122.502858
-31.510357	38.396076	121.323761	-24.545809	7.642317	118.393623	33.609413	-9.362778	114.125458	28.020378	36.806618	115.143051	30.8148955	13.72192	114.6342545	-79.9065135	1.562714	122.1529915
-30.29756	38.20179	121.054436	-24.484865	7.705572	118.196259	33.656528	-9.186044	114.10537	28.001381	36.948238	115.20047	30.8289545	13.881097	114.65292	-79.7986845	1.530047	121.739598
-28.286213	37.838196	120.740219	-24.171442	7.629262	117.866554	33.835403	-8.920324	114.125931	28.013008	37.194939	115.326729	30.9242055	14.1373075	114.72633	-79.2670895	1.1212165	121.006778
-26.921173	37.578655	120.561623	-24.304823	7.956234	117.844582	33.959927	-8.747272	114.138557	28.049681	37.335388	115.438675	31.004804	14.294058	114.788616	-79.61445	1.61841	120.900548
-25.462713	37.262268	120.455101	-24.232119	8.030018	117.794502	34.10511	-8.598636	114.211189	28.105789	37.467484	115.571274	31.1054495	14.434424	114.8912315	-79.5696875	1.625612	120.6977725
-23.996693	36.863907	120.396294	-23.90967	7.903544	117.642235	34.252968	-8.46407	114.304092	28.164764	37.570961	115.80278	31.208866	14.5534455	115.053436	-79.028206	1.2536425	120.231034
-22.457071	36.448795	120.311394	-24.065804	8.264039	117.704758	34.417969	-8.346839	114.418076	28.216175	37.658012	116.075768	31.317072	14.6555865	115.246922	-79.44868	1.8724915	120.162594
-20.915552	35.989399	120.215294	-23.968313	8.352843	117.644867	34.597282	-8.218522	114.569763	28.268057	37.768227	116.34066	31.4326695	14.7748525	115.4552115	-79.3692955	1.9308335	119.8345225
-19.322542	35.443192	120.059799	-23.875626	8.416868	117.543861	34.798889	-8.094113	114.748787	28.319302	37.882942	116.608826	31.5590955	14.8944145	115.6788065	-79.3103475	1.9393215	119.4089155
-16.875307	34.559742	119.699051	-23.778906	8.493286	117.275688	35.075439	-7.93397	115.053703	28.392797	38.060101	116.930984	31.734118	15.0630655	115.9923435	-79.29193	1.9235065	118.5590325
-15.219404	33.908508	119.355217	-23.702911	8.57566	117.01368	35.255032	-7.845613	115.290642	28.462448	38.155178	117.010788	31.85874	15.1547825	116.150715	-79.264562	1.9965375	117.876645
-13.5451	33.216129	118.931831	-23.606487	8.671196	116.74585	35.415199	-7.797971	115.523132	28.526514	38.222225	117.080009	31.9708565	15.212127	116.3015705	-79.1838305	2.130265	117.1901295
-11.873121	32.465229	118.386925	-23.607384	8.760592	116.337875	35.570538	-7.791532	115.828491	28.598639	38.261326	117.06514	32.0845885	15.234897	116.4468155	-79.2993565	2.286287	116.2289345
-10.163953	31.668371	117.701912	-23.563997	8.895813	115.827431	35.716774	-7.820157	116.283821	28.695847	38.273186	116.96595	32.2063105	15.2265145	116.6248855	-79.3343045	2.5651115	115.0299765
-8.462883	30.830696	117.075554	-23.557148	9.029638	115.306915	35.838203	-7.886296	116.80056	28.810024	38.245598	116.809044	32.3241135	15.179651	116.804802	-79.4384095	2.879625	113.809028
-6.800806	29.963234	116.485008	-23.557903	9.144028	114.831863	35.929153	-7.967385	117.323471	28.934088	38.166653	116.646149	32.4316205	15.099634	116.98481	-79.5474265	3.188422	112.678916
-4.310196	28.591373	116.025368	-23.460047	9.246219	114.346611	36.067528	-8.100172	118.161568	29.14415	37.989864	116.460632	32.605839	14.944846	117.3111	-79.525933	3.547592	111.382122
-2.791432	27.705532	115.928017	-23.437708	9.290443	114.165207	36.154514	-8.186109	118.701408	29.287529	37.882492	116.438187	32.7210215	14.8481915	117.5697975	-79.5964375	3.7326945	110.7606165
-1.268799	26.790979	115.919304	-23.362293	9.33181	113.99884	36.253304	-8.262527	119.247589	29.432526	37.807667	116.477188	32.842915	14.77257	117.8623885	-79.567501	3.89105	110.1352915
0.134632	25.908188	115.99176	-23.316471	9.39067	113.864052	36.338402	-8.308737	119.754982	29.572905	37.775654	116.504646	32.9556535	14.7334585	118.129814	-79.5885955	4.0478815	109.59829
1.521514	25.051107	116.055	-23.248306	9.453227	113.779655	36.392731	-8.320851	120.164177	29.703945	37.758884	116.513863	33.048338	14.7190165	118.33902	-79.54495	4.1874375	109.22029
2.787398	24.208311	116.223419	-23.194527	9.51151	113.792679	36.462872	-8.31421	120.449051	29.81144	37.738285	116.488304	33.137156	14.7120375	118.4686775	-79.52621	4.3109825	109.1166805
3.978217	23.435505	116.436028	-23.121447	9.572299	113.858238	36.525719	-8.303464	120.670364	29.912945	37.745522	116.506195	33.219332	14.721029	118.5882795	-79.462226	4.423569	109.1281965
5.629077	22.359364	116.823212	-23.065109	9.668913	113.991486	36.592995	-8.296027	120.908562	30.00598	37.784054	116.680061	33.2994875	14.7440135	118.7943115	-79.4297055	4.5938125	109.1886605
6.598568	21.61552	117.087364	-23.014803	9.749811	114.052811	36.613449	-8.289368	120.990349	30.057638	37.806858	116.839088	33.3355435	14.758745	118.9147185	-79.3651495	4.740877	109.1909035
7.486031	21.012835	117.325043	-23.021259	9.845111	114.100632	36.623222	-8.279284	121.028854	30.103207	37.839962	116.994606	33.3632145	14.780339	119.01173	-79.4057325	4.909883	109.189534
8.297201	20.41313	117.524887	-22.986492	9.95203	114.124512	36.616116	-8.268764	121.037933	30.160669	37.857956	117.139839	33.3883925	14.794596	119.088886	-79.3613765	5.109464	109.160138
9.061897	19.832838	117.679665	-22.975267	10.091525	114.142822	36.608334	-8.259058	121.040085	30.219591	37.885391	117.279991	33.4139625	14.8131665	119.160038	-79.3644965	5.3698835	109.125606
9.71192	19.29023	117.83075	-22.929388	10.22467	114.142189	36.612816	-8.239247	121.030067	30.277733	37.920193	117.421196	33.4452745	14.840473	119.2256315	-79.3040505	5.608867	109.0587465
10.277227	18.798309	117.971397	-22.904861	10.401406	114.133278	36.630173	-8.221502	121.008827	30.341717	37.959644	117.556618	33.485945	14.869071	119.2827225	-79.295667	5.933741	108.9838335
11.000173	18.135248	118.106461	-22.829332	10.641412	114.089432	36.640446	-8.194886	120.99807	30.458036	38.027527	117.706261	33.549241	14.9163205	119.3521655	-79.207905	6.3665035	108.8266985
11.386624	17.695026	118.140205	-22.81465	10.833302	114.042892	36.646465	-8.145552	120.980003	30.530188	38.057034	117.749214	33.5883265	14.955741	119.3646085	-79.2176265	6.710863	108.7211755
11.713738	17.272261	118.131386	-22.752256	10.983273	114.031258	36.644192	-8.102402	120.956802	30.60644	38.090641	117.744316	33.625316	14.9941195	119.350559	-79.129828	6.9724265	108.711957
11.934565	16.820532	118.098091	-22.718874	11.131613	114.061668	36.664085	-8.077477	120.962967	30.690626	38.115509	117.715324	33.6773555	15.019016	119.3391455	-79.1151035	7.24421	108.7841905
12.047205	16.399094	118.154671	-22.657753	11.233931	114.114204	36.700626	-8.063502	121.000984	30.769676	38.117695	117.713806	33.735151	15.0270965	119.357395	-79.050657	7.4407655	108.871013
12.080379	16.011053	118.204865	-22.586349	11.276853	114.199867	36.744884	-8.058033	121.079948	30.849516	38.113091	117.755463	33.7972	15.027529	119.4177055	-78.969898	7.526177	108.9820285
12.072465	15.635046	118.307175	-22.562487	11.320795	114.291847	36.783119	-8.068707	121.183632	30.91346	38.094894	117.859528	33.8482895	15.0130935	119.52158	-78.9732635	7.6284965	109.062114
11.89667	15.090522	118.432404	-22.522587	11.309333	114.437607	36.863853	-8.137378	121.275749	30.994362	38.050896	118.026176	33.9291075	14.956759	119.6509625	-78.9742815	7.661907	109.2242515
11.716061	14.714604	118.456161	-22.473413	11.255367	114.541367	36.887596	-8.198817	121.256386	31.034924	38.014088	118.096039	33.96126	14.9076355	119.6762125	-78.908086	7.6030985	109.4065215
11.465748	14.308559	118.425545	-22.433565	11.247494	114.645149	36.914902	-8.238764	121.152451	31.098923	37.968575	118.126259	34.0069125	14.8649055	119.639355	-78.8740425	7.6300825	109.650943
11.147521	13.868875	118.343315	-22.35586	11.254895	114.805603	36.951191	-8.280674	120.988693	31.1742	37.928772	118.14344	34.0626955	14.824049	119.5660665	-78.7744155	7.685741	110.0451395
10.792873	13.430717	118.250633	-22.26474	11.235692	115.041924	37.002594	-8.315334	120.778191	31.266678	37.895542	118.152328	34.134636	14.790104	119.4652595	-78.664116	7.68128	110.6185885
10.394392	12.990819	118.183311	-22.146187	11.208167	115.388313	37.082306	-8.31793	120.478416	31.364122	37.879311	118.172768	34.223214	14.7806905	119.325592	-78.515588	7.6356435	111.451034
9.957459	12.552272	118.17923	-22.005167	11.198107	115.815033	37.180283	-8.310456	120.124474	31.465986	37.89056	118.275032	34.3231345	14.790052	119.199753	-78.3334685	7.606162	112.430313
9.224537	11.859281	118.255112	-21.819679	11.219497	116.45298	37.346279	-8.269116	119.736504	31.606028	37.952717	118.579903	34.4761535	14.8418005	119.1582035	-78.1155115	7.5971935	113.7477565
8.655273	11.345416	118.350945	-21.732239	11.270133	116.800858	37.421585	-8.24564	119.602966	31.684065	37.995106	118.797646	34.552825	14.874733	119.200306	-78.017303	7.665533	114.40141
8.075901	10.7635	118.382027	-21.651493	11.326511	117.043304	37.459339	-8.253558	119.562088	31.75017	38.015411	118.951881	34.6047545	14.8809265	119.2569845	-77.9077405	7.7720955	114.8296235
7.410357	10.219724	118.419304	-21.634727	11.411136	117.203537	37.485844	-8.307968	119.547066	31.819607	37.989582	119.0112	34.6527255	14.840807	119.279133	-77.9221795	7.981465	115.127941
6.82717	9.516834	118.37841	-21.627077	11.508053	117.296173	37.458153	-8.397986	119.521538	31.902235	37.92263	118.985367	34.680194	14.762322	119.2534525	-77.934348	8.253784	115.3388935
6.170269	8.814517	118.284294	-21.624313	11.59052	117.361107	37.427608	-8.506716	119.44413	31.992096	37.837074	118.923363	34.709852	14.665179	119.1837465	-77.958478	8.515861	115.5384675
5.522355	8.022502	118.157867	-21.58194	11.639972	117.446373	37.376369	-8.616973	119.366608	32.095245	37.733448	118.855377	34.735807	14.5582375	119.1109925	-77.899687	8.7217065	115.7817535
4.516086	6.799409	117.965385	-21.534706	11.670857	117.513824	37.344742	-8.805604	119.221031	32.222862	37.577057	118.722984	34.783802	14.3857265	118.9720075	-77.853214	8.9559875	116.0556405
3.848653	5.920075	117.866837	-21.498894	11.662867	117.562469	37.331142	-8.917413	119.130203	32.690979	37.304436	118.477463	35.0110605	14.1935115	118.803833	-78.0088485	9.1322225	116.321105
3.15421	4.983693	117.740784	-21.481836	11.677112	117.552116	37.33242	-9.005852	119.112244	32.346085	37.395988	118.577103	34.8392525	14.195068	118.8446735	-77.8029245	9.159156	116.2595585
2.431382	4.041017	117.598869	-21.468693	11.68225	117.457138	37.332859	-9.097907	119.150391	32.36935	37.325871	118.436157	34.8511045	14.113982	118.793274	-77.7884905	9.250518	116.121002
1.696879	3.02202	117.508148	-21.501772	11.696185	117.281578	37.320446	-9.191145	119.25013	32.367695	37.266144	118.186478	34.8440705	14.0374995	118.718304	-77.8476145	9.3548705	115.844852
0.993932	1.992984	117.417381	-21.552818	11.696617	117.06617	37.28212	-9.302209	119.409218	32.74379	36.99192	117.636322	35.012955	13.8448555	118.52277	-78.118591	9.5483785	115.60957
0.248495	0.891405	117.37429	-21.630516	11.706972	116.859818	37.227966	-9.453119	119.5933	32.743923	36.826031	117.187965	34.9859445	13.686456	118.3906325	-78.2469765	9.727488	115.3290035
-0.953243	-0.664618	117.379631	-21.702295	11.577386	116.512276	37.087105	-9.745293	119.975952	32.776028	36.493404	116.559204	34.9315665	13.3740555	118.267578	-78.3361565	9.7807165	114.756974
-1.679171	-1.838777	117.407867	-21.814543	11.459107	116.254639	37.019691	-9.982296	120.248627	32.788364	36.224018	116.178238	34.9040275	13.120861	118.2134325	-78.5331135	9.797353	114.2958455
-2.461473	-2.923545	117.476677	-21.89082	11.331695	116.007248	36.929756	-10.214479	120.547806	32.406567	36.12569	116.015457	34.6681615	12.9556055	118.2816315	-78.4498015	9.7077845	113.7328645
-3.286418	-3.982851	117.514633	-21.926666	11.147092	115.792229	36.831333	-10.451002	120.838562	32.43581	35.834797	115.68689	34.6335715	12.6918975	118.262726	-78.4869035	9.6022865	113.321732
-4.132847	-4.985471	117.601624	-21.937237	10.90516	115.658447	36.742249	-10.698929	121.035385	32.888233	35.36478	115.238205	34.815241	12.3329255	118.136795	-78.689715	9.4773945	113.180099
-4.990207	-5.929308	117.644974	-21.959267	10.68473	115.592873	36.665466	-10.933397	121.197678	32.567951	35.265335	115.255592	34.6167085	12.165969	118.226635	-78.5352425	9.203491	112.959111
-5.842402	-6.831413	117.639252	-21.93214	10.482131	115.58429	36.620136	-11.127075	121.267197	33.044945	34.87854	115.013847	34.8325405	11.8757325	118.140522	-78.6968205	9.0885295	113.028058
-7.206666	-8.049066	117.519501	-21.920118	10.271479	115.581772	36.580173	-11.308994	121.23629	33.091099	34.719147	115.119957	34.835636	11.7050765	118.1781235	-78.675872	8.8378815	112.9854205
-8.072558	-8.748683	117.317871	-21.915998	10.212223	115.575813	36.586918	-11.318185	121.154747	32.694519	34.895985	115.407478	34.6407185	11.7889	118.2811125	-78.4727145	8.635546	112.8705135
-9.055581	-9.359655	117.130211	-21.900984	10.234072	115.580597	36.572495	-11.259849	121.009186	32.656078	34.984417	115.551056	34.6142865	11.862284	118.280121	-78.4162545	8.60586	112.881073
-10.049141	-9.970325	116.870522	-21.907578	10.293628	115.622818	36.596756	-11.145608	120.817436	32.60656	35.142864	115.697845	34.601658	11.998628	118.2576405	-78.416814	8.588628	112.9879955
-10.961753	-10.551989	116.633713	-21.916634	10.411712	115.694962	36.599548	-10.985583	120.613335	32.540764	35.34692	115.861687	34.570156	12.1806685	118.237511	-78.403424	8.6427555	113.152413
-12.207613	-10.904539	116.612457	-21.897295	10.536176	115.759186	36.609192	-10.777988	120.434425	32.457752	35.581734	115.988861	34.533472	12.401873	118.211643	-78.328062	8.670479	113.306729
-13.252907	-11.428933	116.401718	-21.975695	10.715934	115.770554	36.627258	-10.57501	120.308685	32.355862	35.816505	116.0373	34.49156	12.6207475	118.1729925	-78.44295	8.8111205	113.3681155
-14.83296	-12.159036	116.278992	-22.008394	10.953328	115.700211	36.647213	-10.283212	120.199203	32.197685	36.118904	115.886703	34.422449	12.917846	118.042953	-78.439237	8.98881	113.357469
-15.993683	-12.594572	116.302917	-22.070276	11.091759	115.592484	36.620483	-10.118289	120.212448	32.08643	36.264763	115.583672	34.3534565	13.073237	117.89806	-78.4940085	9.110281	113.286908
-17.19508	-13.044442	116.393211	-22.128456	11.204611	115.429939	36.581715	-9.984528	120.262459	32.399117	36.191582	114.973343	34.490416	13.103527	117.617901	-78.747328	9.305695	113.241977
-18.377699	-13.505547	116.425323	-22.1646	11.270353	115.254684	36.527214	-9.886304	120.307732	31.932217	36.365681	114.600731	34.2297155	13.2396885	117.4542315	-78.5589155	9.3010175	113.0551365
-19.578857	-13.879063	116.532608	-22.17552	11.27233	115.107254	36.454601	-9.813159	120.310852	32.258968	36.191505	113.815308	34.3567845	13.189173	117.06308	-78.7078245	9.355487	113.151428
-20.806438	-14.25025	116.708923	-22.177572	11.214001	115.01992	36.415604	-9.741175	120.295296	32.1959	36.17244	113.272346	34.305752	13.2156325	116.783821	-78.660896	9.2123695	113.256019
-22.021366	-14.58549	116.908852	-22.146538	11.15476	115.085915	36.415012	-9.653476	120.2883	32.136761	36.168606	112.780678	34.2758865	13.257565	116.534489	-78.5689625	9.051955	113.637341
-23.847853	-14.921864	117.45385	-22.073997	11.024323	115.431854	36.430687	-9.505514	120.290436	32.01199	36.191799	112.169098	34.2213385	13.3431425	116.229767	-78.3693325	8.7055035	114.633941
-25.095362	-15.052218	118.006752	-22.022062	10.935669	115.777878	36.481533	-9.407586	120.33622	31.912788	36.205673	111.821915	34.1971605	13.3990435	116.0790675	-78.2412845	8.4722945	115.4766885
-26.361443	-15.129845	118.608765	-22.014551	10.869637	116.22081	36.505116	-9.323328	120.361397	31.767967	36.230556	111.497688	34.1365415	13.453614	115.9295425	-78.1656435	8.28566	116.5120775
-27.584734	-15.090518	119.287231	-22.012945	10.768555	116.801544	36.462349	-9.246304	120.35862	31.606054	36.226444	111.249176	34.0342015	13.49007	115.803898	-78.0600915	8.04704	117.79919
-28.828537	-15.000108	120.022942	-22.074591	10.68266	117.455841	36.404232	-9.167188	120.339569	31.407768	36.253952	111.124825	33.906	13.543382	115.732197	-78.055182	7.821938	119.179485
-30.026787	-14.864914	120.623413	-22.125132	10.556306	118.132568	36.319984	-9.087994	120.303436	31.164524	36.321129	111.212387	33.742254	13.6165675	115.7579115	-77.992518	7.4960445	120.5072245
-31.250116	-14.648525	121.143326	-22.202196	10.460542	118.766876	36.253349	-8.994707	120.256172	30.926313	36.448559	111.476875	33.589831	13.726926	115.8665235	-77.994223	7.194158	121.6672285
-33.027031	-14.217525	121.56366	-22.367823	10.30389	119.465958	36.108582	-8.81108	120.172188	30.163054	36.887939	112.191261	33.135818	14.0384295	116.1817245	-77.871464	6.5693505	122.7501915
-34.129093	-13.864955	121.568977	-22.496729	10.237844	119.735542	36.013775	-8.660754	120.08889	29.929266	37.08073	112.569687	32.9715205	14.209988	116.3292885	-77.9649785	6.2657	123.1417955
-35.246693	-13.44849	121.491173	-22.660095	10.235304	119.913902	35.918072	-8.50852	120.007179	29.737452	37.282753	112.913826	32.827762	14.3871165	116.4605025	-78.147952	6.0834915	123.3673015
-36.352089	-12.954383	121.297684	-22.773335	10.276568	119.946335	35.817062	-8.395242	119.929398	29.60248	37.473103	113.236908	32.709771	14.5389305	116.583153	-78.256441	6.0142055	123.309517
-37.355854	-12.433714	121.046257	-22.894032	10.351014	119.863716	35.713112	-8.298399	119.902359	29.925621	37.464458	113.302841	32.8193665	14.5830295	116.6026	-78.6074305	6.1189985	123.124832
-38.355747	-11.858405	120.707787	-23.002918	10.467282	119.691559	35.639759	-8.238168	119.904938	29.886961	37.575523	113.472542	32.76336	14.6686775	116.68874	-78.769196	6.2658865	122.694378
-39.360542	-11.257016	120.421288	-23.091766	10.625568	119.484901	35.547836	-8.188997	119.89019	29.904276	37.645195	113.538269	32.726056	14.728099	116.7142295	-78.909588	6.523037	122.2555725
-40.729015	-10.266455	120.18541	-23.17111	10.883814	119.236885	35.396896	-8.14864	119.869629	29.55941	37.827499	113.646278	32.478153	14.8394295	116.7579535	-78.820373	6.9281985	121.7158165
-41.613537	-9.584212	120.20414	-23.215195	11.024137	119.193588	35.321613	-8.132404	119.850876	29.603682	37.825428	113.557587	32.4626475	14.846512	116.7042315	-78.8930375	7.201762	121.6829445
-42.435253	-8.853621	120.295547	-23.19593	11.138986	119.214691	35.251553	-8.129479	119.866646	29.647547	37.817757	113.453247	32.44955	14.844139	116.6599465	-78.84141	7.433833	121.7694355
-43.225716	-8.120702	120.437454	-23.193872	11.195761	119.275772	35.202343	-8.133452	119.864807	29.685396	37.793705	113.374962	32.4438695	14.8301265	116.6198845	-78.8316135	7.5613955	121.9316595
-43.966358	-7.335725	120.63472	-23.169048	11.222401	119.409775	35.168751	-8.150157	119.869041	29.698769	37.744858	113.301559	32.43376	14.7973505	116.5853	-78.771856	7.6474515	122.23425
-44.743748	-6.557874	120.877609	-23.189402	11.202214	119.583427	35.104267	-8.173948	119.902611	29.679901	37.701809	113.254395	32.392084	14.7639305	116.578503	-78.770888	7.6404975	122.588351
-45.431721	-5.71957	121.141754	-23.196785	11.191121	119.771767	35.059052	-8.198653	119.922981	29.618063	37.662239	113.242149	32.3385575	14.731793	116.582565	-78.7321275	7.650449	122.960969
-46.399872	-4.434381	121.472427	-23.293575	11.103482	120.086266	34.975471	-8.244322	120.01944	29.497215	37.604885	113.242805	32.236343	14.6802815	116.6311225	-78.823493	7.5266825	123.5414095
-47.043247	-3.531739	121.599854	-23.391832	11.019061	120.212997	34.915642	-8.266694	120.084778	29.760534	37.408291	113.09227	32.338088	14.5707985	116.588524	-79.121752	7.4673235	123.83747
-47.610382	-2.587255	121.699753	-23.486216	10.922866	120.321465	34.848396	-8.288202	120.118248	29.243092	37.549313	113.282623	32.045744	14.6305555	116.7004355	-79.018176	7.2151765	123.9424945
-48.212372	-1.574206	121.66275	-23.591297	10.855912	120.351234	34.783859	-8.299366	120.153023	29.09927	37.525524	113.255989	31.9415645	14.613079	116.704506	-79.1241585	7.098745	123.997962
-48.749985	-0.528773	121.588028	-23.696289	10.751396	120.328903	34.723454	-8.308222	120.172249	28.96549	37.509693	113.226784	31.844472	14.6007355	116.6995165	-79.23705	6.9020565	123.9582895
-49.07618	0.417749	121.433868	-23.812822	10.671938	120.26564	34.653313	-8.30745	120.157173	28.811846	37.504326	113.182281	31.7325795	14.598438	116.669727	-79.3582235	6.745438	123.861553
-49.772079	1.745892	121.262154	-23.944191	10.587888	120.200493	34.602554	-8.304177	120.102623	28.654484	37.511738	113.102234	31.628519	14.6037805	116.6024285	-79.516901	6.5719955	123.7985575
-50.4021	3.601277	121.088707	-24.093378	10.490184	120.08419	34.474308	-8.26038	119.928947	28.3829	37.501301	112.869797	31.428604	14.6204605	116.399372	-79.61536	6.3599075	123.769008
-50.774002	4.880711	121.086708	-24.187683	10.470973	120.083298	34.359539	-8.224649	119.756744	28.406834	37.142563	112.56356	31.3831865	14.458957	116.160152	-79.7585525	6.482989	124.006444
-51.120548	6.247159	121.122238	-24.302307	10.412399	120.171776	34.264606	-8.174939	119.56115	28.469641	37.461174	112.545143	31.3671235	14.6431175	116.0531465	-79.9717375	6.1816805	124.2904055
-51.402889	7.657313	121.238731	-24.413668	10.336582	120.304634	34.172062	-8.124655	119.345726	27.926291	37.229408	112.728287	31.0491765	14.5523765	116.0370065	-79.8765125	6.1207875	124.5722615
-51.660137	9.072018	121.429863	-24.515234	10.244903	120.469772	34.047432	-8.057311	119.097519	27.638458	37.277351	113.189819	30.842945	14.61002	116.143669	-79.873413	5.879786	124.795875
-51.900761	10.528801	121.589752	-24.660173	10.135811	120.627548	33.924984	-8.01998	118.804726	27.418119	37.407936	113.555237	30.6715515	14.693978	116.1799815	-79.9918975	5.577644	125.0751145
-51.811111	11.799719	121.590973	-24.806631	10.030571	120.740143	33.790691	-7.975712	118.526634	27.164988	38.053677	113.949493	30.4778395	15.0389825	116.2380635	-80.0911015	5.0221595	125.2422225
-52.273983	14.249232	121.862564	-24.996523	9.874193	120.739151	33.6059	-7.905364	118.109955	26.897791	38.227047	114.653419	30.2518455	15.1608415	116.381687	-80.2448915	4.5875445	125.096615
-52.321072	15.759568	121.831367	-25.188601	9.847567	120.664467	33.482761	-7.84324	117.833038	26.748756	38.34148	115.134132	30.1157585	15.24912	116.483585	-80.4929605	4.446014	124.845349
-52.313717	17.282732	121.751427	-25.32	9.870408	120.534325	33.350281	-7.754163	117.577675	26.620159	38.460663	115.555534	29.98522	15.35325	116.5666045	-80.62522	4.387566	124.5020455
-52.394051	18.762367	121.594604	-25.503492	9.96814	120.400665	33.189499	-7.652205	117.357132	26.499975	38.579849	115.834106	29.844737	15.463822	116.595619	-80.851721	4.472458	124.205711
-52.277439	20.307621	121.574471	-25.661999	10.140545	120.258141	33.017815	-7.52153	117.149673	26.382872	38.709282	116.068054	29.7003435	15.593876	116.6088635	-81.0243415	4.687214	123.9074185
-52.175915	21.778708	121.520844	-25.782681	10.330974	120.103851	32.884254	-7.384401	116.980972	26.276318	38.858482	116.284286	29.580286	15.7370405	116.632629	-81.145648	4.9249075	123.575073
-52.099152	23.228037	121.468803	-25.934856	10.499376	119.944618	32.767818	-7.226885	116.85318	26.148956	39.035889	116.484283	29.458387	15.904502	116.6687315	-81.328099	5.09425	123.2205045
-51.886581	25.196108	121.438255	-26.19198	10.760118	119.730042	32.58968	-6.991863	116.586853	25.947416	39.312996	116.911842	29.268548	16.1605665	116.7493475	-81.652508	5.3596695	122.7107365
-51.73568	26.473412	121.502983	-26.377344	10.922802	119.598732	32.405975	-6.805905	116.366158	25.795719	39.498184	117.20285	29.100847	16.3461395	116.784504	-81.855535	5.4994645	122.41296
-51.557804	27.689743	121.687782	-26.563362	11.058537	119.476143	32.218784	-6.625733	116.132355	25.63191	39.655876	117.460297	28.925347	16.5150715	116.796326	-82.052071	5.6020025	122.15596
-51.379276	28.830996	121.732559	-26.7286	11.207606	119.361862	32.044582	-6.472719	115.939697	25.48348	39.804073	117.661926	28.764031	16.665677	116.8008115	-82.221231	5.749535	121.9229125
-51.127071	29.826683	121.731995	-26.895607	11.343175	119.237854	31.891424	-6.368858	115.786598	25.364059	39.914268	117.762611	28.6277415	16.772705	116.7746045	-82.4189555	5.913645	121.7011035
-50.87542	30.775309	121.662697	-27.016851	11.462135	119.117592	31.736267	-6.34478	115.654335	25.271717	39.957142	117.747734	28.503992	16.806181	116.7010345	-82.537694	6.118089	121.5341495
-50.557434	31.701406	121.590492	-27.110231	11.553413	118.996574	31.585258	-6.395924	115.568665	25.231743	39.914642	117.666588	28.4085005	16.759359	116.6176265	-82.6289625	6.347467	121.3755215
-50.108646	32.893448	121.532425	-27.242794	11.620625	118.929314	31.340868	-6.599805	115.497063	25.254053	39.707153	117.547501	28.2974605	16.553674	116.522282	-82.7830485	6.687576	121.336346
-49.71225	33.540337	121.607849	-27.346298	11.577519	118.947128	31.169582	-6.798433	115.485016	25.272089	39.501995	117.547783	28.2208355	16.351781	116.5163995	-82.9134315	6.803257	121.3778565
-49.351776	34.096394	121.720108	-27.435255	11.516006	119.024086	30.992413	-7.020236	115.515778	25.295082	39.29105	117.591537	28.1437475	16.135407	116.5536575	-83.0142575	6.896605	121.4945145
-48.965836	34.536167	121.910179	-27.553835	11.409136	119.123756	30.819691	-7.2465	115.532028	25.28179	39.078579	117.697311	28.0507405	15.9160395	116.6146695	-83.1584105	6.9022325	121.6328425
-48.550396	34.927353	122.114716	-27.664677	11.281778	119.235435	30.644506	-7.451975	115.566254	25.236073	38.883583	117.850899	27.9402895	15.715804	116.7085765	-83.2696435	6.847752	121.7622935
-48.122387	35.24202	122.303032	-27.817417	11.121846	119.341003	30.477428	-7.641436	115.591537	25.169315	38.706417	118.005135	27.8233715	15.5324905	116.798336	-83.4582055	6.7112015	121.88367
-47.702988	35.437332	122.489761	-27.957211	10.96127	119.421021	30.295048	-7.801512	115.59507	25.080458	38.547421	118.121971	27.687753	15.3729545	116.8585205	-83.602175	6.5495855	121.9835215
-47.068779	35.651096	122.599411	-28.167538	10.714983	119.467308	30.079334	-8.014472	115.559006	24.922401	38.379036	118.15609	27.5008675	15.182282	116.857548	-83.8359435	6.247684	122.077068
-46.617256	35.738346	122.473969	-28.280869	10.585639	119.411621	29.962778	-8.134812	115.551773	24.820185	38.294617	118.032242	27.3914815	15.0799025	116.7920075	-83.9532195	6.0913755	122.0312345
-46.123314	35.736526	122.184441	-28.416883	10.491335	119.311142	29.835499	-8.229469	115.509476	24.732697	38.222294	117.76091	27.284098	14.9964125	116.635193	-84.117864	5.9862575	121.987091
-45.5518	35.723263	121.80954	-28.531317	10.420447	119.168678	29.703661	-8.359197	115.472046	24.658363	38.131004	117.338417	27.181012	14.8859035	116.4052315	-84.243646	5.9549905	121.9321245
-44.98753	35.644608	121.388916	-28.61459	10.369792	119.06488	29.541836	-8.493292	115.439919	24.601303	38.010101	116.816162	27.0715695	14.7584045	116.1280405	-84.3007495	5.9811795	122.0017195
-44.299324	35.503181	120.949593	-28.66293	10.296826	118.982803	29.405874	-8.689425	115.457726	24.577404	37.845413	116.306496	26.991639	14.577994	115.882111	-84.317499	6.015658	122.083495
-43.559692	35.340107	120.508781	-28.681389	10.221195	118.887344	29.311052	-8.916773	115.565445	24.575876	37.624947	115.855743	26.943464	14.354087	115.710594	-84.306242	6.088303	122.064094
-42.423145	35.041233	119.869339	-28.71244	9.955719	118.789078	29.293308	-9.331504	115.832588	24.663898	36.719585	115.415718	26.978603	13.6940405	115.624153	-84.403483	6.2173975	121.954003
-41.626434	34.808136	119.489815	-28.455925	9.496301	118.602959	29.305241	-9.623168	115.991722	24.681467	36.435593	115.19413	26.993354	13.4062125	115.592926	-83.905204	5.5863895	121.612992
-40.771114	34.573166	119.176468	-28.461325	9.208337	118.530083	29.325993	-9.888018	116.132858	24.633917	36.681889	114.945435	26.979955	13.3969355	115.5391465	-83.902605	5.0197385	121.5210195
-39.864712	34.312309	118.877457	-28.447681	8.951524	118.44915	29.364452	-10.133186	116.247818	24.657232	36.441376	114.792778	27.010842	13.154095	115.520298	-83.906204	4.748953	121.378002
-38.894169	34.113476	118.562439	-28.838741	9.196192	118.718994	29.392258	-10.341066	116.367004	24.678913	36.234756	114.637947	27.0355855	12.946845	115.5024755	-84.7130675	5.445539	121.9355125
-37.981529	33.900581	118.246674	-28.776058	8.936248	118.542686	29.438519	-10.504853	116.483261	24.70153	36.075592	114.462517	27.0700245	12.7853695	115.472889	-84.6221405	5.0871265	121.612483
-37.000523	33.697273	117.911613	-28.776676	8.804744	118.379341	29.481915	-10.66096	116.519226	24.706837	35.925274	114.251999	27.094376	12.632157	115.3856125	-84.647728	4.977331	121.3730695
-35.424599	33.491711	117.489182	-28.66835	8.525903	118.15612	29.522264	-10.829351	116.448257	24.688581	35.733002	113.953148	27.1054225	12.4518255	115.2007025	-84.4421225	4.5999805	121.1115375
-34.327541	33.379532	117.335358	-28.655867	8.353812	118.022942	29.552511	-10.967636	116.362213	24.690208	35.60083	113.879845	27.1213595	12.316597	115.121029	-84.4330935	4.391027	120.924855
-33.22134	33.278309	117.252983	-28.598236	8.148569	117.893044	29.600468	-11.108772	116.280159	24.717985	35.427166	113.933037	27.1592265	12.159197	115.106598	-84.3556985	4.137941	120.67949
-32.07835	33.201569	117.29689	-28.55669	7.927962	117.782417	29.624371	-11.251872	116.206001	24.766066	35.291748	114.107742	27.1952185	12.019938	115.1568715	-84.3085985	3.835986	120.4079625
-30.88151	33.138527	117.325737	-28.552872	7.735823	117.639565	29.673418	-11.372133	116.131523	24.81502	35.187798	114.374832	27.244219	11.9078325	115.2531775	-84.349963	3.5638135	120.0259525
-29.707518	33.100681	117.385254	-28.43121	7.50488	117.361786	29.715988	-11.470676	116.091064	24.86227	35.10371	114.735626	27.289129	11.816517	115.413345	-84.151549	3.193243	119.310227
-28.546009	33.05545	117.44883	-28.507795	7.407128	117.268822	29.762836	-11.551798	116.063606	24.877747	35.043339	115.148582	27.3202915	11.7457705	115.606094	-84.3358815	3.0684855	118.93155
-26.672125	33.039986	117.534378	-28.477606	7.295884	116.913139	29.828533	-11.632864	116.07164	24.904024	34.955753	115.744438	27.3662785	11.6614445	115.908039	-84.3214905	2.9303235	117.918239
-25.443995	33.031685	117.560852	-28.486868	7.290371	116.747475	29.875919	-11.673551	116.143669	24.936453	34.927162	116.065773	27.406186	11.6268055	116.104721	-84.379922	2.9539365	117.390229
-24.215624	32.997868	117.511765	-28.530418	7.337689	116.59584	29.918301	-11.688246	116.239044	24.977781	34.930035	116.310867	27.448041	11.6208945	116.2749555	-84.508877	3.0544835	116.9167245
-22.949877	33.000057	117.492531	-28.494431	7.398954	116.476395	29.958927	-11.702016	116.361794	25.023825	34.926552	116.524063	27.491376	11.612268	116.4429285	-84.480238	3.18564	116.5098615
-21.870419	33.031654	117.5289	-28.480658	7.476293	116.334915	30.012634	-11.713002	116.509369	25.053989	34.902233	116.673813	27.5333115	11.5946155	116.591591	-84.4946275	3.3579705	116.078239
-20.532585	32.884628	117.418251	-28.481945	7.526491	116.240074	30.081772	-11.719157	116.697182	25.093466	34.879627	116.827034	27.587619	11.580235	116.762108	-84.551509	3.472747	115.71804
-19.363001	32.752251	117.40667	-28.479782	7.598217	116.138031	30.15605	-11.734522	116.882751	25.139505	34.850784	116.99617	27.6477775	11.558131	116.9394605	-84.6073415	3.638303	115.3366015
-17.605267	32.580826	117.452873	-28.469254	7.619976	115.966454	30.291739	-11.754045	117.191566	25.180229	34.787338	117.278801	27.735984	11.5166465	117.2351835	-84.674492	3.7233055	114.6977245
-16.5026	32.431007	117.509995	-28.446091	7.591886	115.752281	30.386457	-11.795592	117.433975	25.206432	34.744465	117.498268	27.7964445	11.4744365	117.4661215	-84.6886265	3.7093355	114.0384405
-15.098029	32.057335	117.260803	-28.449308	7.551393	115.461525	30.489412	-11.848083	117.621552	25.199677	34.695965	117.75811	27.8445445	11.423941	117.689831	-84.7431605	3.678845	113.233219
-14.396426	32.044193	117.353317	-28.489775	7.521801	115.121414	30.542093	-11.884445	117.79081	25.172688	34.644241	117.930267	27.8573905	11.379898	117.8605385	-84.8369405	3.663704	112.3822895
-13.394753	31.850498	117.170753	-28.522814	7.469092	114.765373	30.57696	-11.923557	117.932487	25.165426	34.598194	117.95179	27.871193	11.3373185	117.9421385	-84.916821	3.6008655	111.5886075
-12.12579	31.42572	116.802811	-28.513315	7.43906	114.435852	30.588573	-11.958193	117.9608	25.173933	34.567928	117.954704	27.881253	11.3048675	117.957752	-84.907883	3.5732525	110.913952
-11.578619	31.355911	116.819366	-28.500261	7.437088	114.229927	30.619118	-11.984547	117.948593	25.201862	34.520679	117.868439	27.91049	11.268066	117.908516	-84.911012	3.60611	110.551338
-10.30736	30.863926	116.696075	-28.336004	7.461377	114.136032	30.709726	-12.033631	117.892647	25.320631	34.444176	117.660461	28.0151785	11.2052725	117.776554	-84.6871865	3.7174815	110.49551
-9.536186	30.55794	116.762909	-28.22226	7.45685	114.203087	30.792969	-12.060284	117.825027	25.437635	34.39539	117.612625	28.115302	11.167553	117.718826	-84.559822	3.746147	110.687348
-8.807971	30.223354	116.944847	-28.098763	7.510167	114.301895	30.874872	-12.063222	117.755058	25.548162	34.352158	117.640724	28.211517	11.144468	117.697891	-84.409043	3.875866	110.905899
-8.14741	29.852386	117.207596	-27.941355	7.540946	114.440643	30.972507	-12.032563	117.635201	25.640265	34.342155	117.802071	28.306386	11.154796	117.718636	-84.189096	3.927096	111.16265
-7.53107	29.488586	117.541161	-27.799469	7.582106	114.596329	31.064501	-11.957228	117.459381	25.734272	34.3787	118.065178	28.3993865	11.210736	117.7622795	-83.9983245	3.953476	111.4303785
-6.991716	29.093927	117.922066	-27.642807	7.679047	114.802895	31.168232	-11.852351	117.249557	25.830994	34.427116	118.361923	28.499613	11.2873825	117.80574	-83.785227	4.0707115	111.80005
-6.456338	28.655333	118.283066	-27.488041	7.807402	115.10849	31.29281	-11.717484	117.06208	25.926628	34.513714	118.659889	28.609719	11.398115	117.8609845	-83.585801	4.216689	112.3559955
-5.700366	27.896828	118.833755	-27.246492	8.065435	115.675758	31.452633	-11.465306	116.86441	26.143459	34.711819	119.026588	28.798046	11.6232565	117.945499	-83.29103	4.5076135	113.406017
-5.243421	27.334759	119.108269	-27.117071	8.268376	116.112556	31.566807	-11.328272	116.842987	26.286564	34.857864	119.238647	28.9266855	11.764796	118.040817	-83.1608275	4.771956	114.184295
-4.723335	26.584599	119.315544	-27.005581	8.452998	116.56057	31.660206	-11.198978	116.886452	26.43821	34.987473	119.402298	29.049208	11.8942475	118.144375	-83.06037	5.0117485	114.976765
-4.286582	25.862986	119.495758	-26.891209	8.654899	116.970215	31.745747	-11.148308	117.017426	26.592068	35.081062	119.508492	29.1689075	11.966377	118.262959	-82.9513255	5.343421	115.677471
-3.820699	25.051731	119.584274	-26.811239	8.811615	117.335022	31.812963	-11.130566	117.187355	26.72489	35.13752	119.554924	29.2689265	12.003477	118.3711395	-82.8914045	5.619753	116.2989045
-3.410964	24.174837	119.633507	-26.777176	8.957824	117.624649	31.856569	-11.145106	117.361557	26.853111	35.150589	119.529938	29.35484	12.0027415	118.4457475	-82.909192	5.9129065	116.8035505
-2.932833	23.118332	119.593048	-26.701775	9.043443	117.848442	31.899067	-11.189599	117.540276	26.958313	35.140884	119.497383	29.42869	11.9756425	118.5188295	-82.83224	6.1112435	117.1780545
-1.896564	21.221012	119.274155	-26.643593	9.070355	118.064438	31.961885	-11.304799	117.808167	27.083689	35.068638	119.39753	29.522787	11.8819195	118.6028485	-82.809973	6.2587905	117.5260275
-1.793713	20.324966	119.314445	-26.596272	9.052908	118.095573	32.027138	-11.404564	117.987808	27.166323	35.003845	119.26371	29.5967305	11.7996405	118.625759	-82.7892745	6.3061755	117.565387
-1.409323	19.151541	119.115257	-26.569143	9.061088	118.026222	32.104145	-11.508195	118.170036	27.260464	34.92963	119.075516	29.6823045	11.7107175	118.622776	-82.8205905	6.4114585	117.429668
-0.955428	17.917923	118.851555	-26.526855	9.023363	117.913414	32.175426	-11.610513	118.380295	27.347765	34.84457	118.838036	29.7615955	11.6170285	118.6091655	-82.8153055	6.4296975	117.2176625
-0.56723	16.730186	118.598724	-26.474909	9.002312	117.719795	32.276356	-11.714322	118.597397	27.453053	34.755638	118.563583	29.8647045	11.520658	118.58049	-82.8145225	6.483966	116.8591
-0.112364	15.386423	118.395683	-26.397436	8.938787	117.538086	32.365425	-11.819694	118.823639	27.566618	34.649517	118.276062	29.9660215	11.4149115	118.5498505	-82.7608935	6.4626625	116.5263215
0.333967	14.075046	118.190399	-26.305965	8.882838	117.380943	32.484924	-11.923001	119.041153	27.67779	34.552341	117.990723	30.081357	11.31467	118.515938	-82.693287	6.451006	116.245948
1.018392	12.164853	117.983925	-26.106852	8.75109	117.136169	32.720509	-12.012327	119.332504	27.856728	34.429195	117.642143	30.2886185	11.208434	118.4873235	-82.5023225	6.293746	115.7850145
1.467653	10.895769	117.934097	-25.998302	8.657658	116.970528	32.885895	-12.037854	119.508804	27.985065	34.383575	117.492119	30.43548	11.1728605	118.5004615	-82.432084	6.1424555	115.4405945
1.905515	9.657372	117.840561	-25.868166	8.597254	116.769409	33.052292	-12.053491	119.652809	28.09481	34.379204	117.400703	30.573551	11.1628565	118.526756	-82.309883	6.0316515	115.012062
2.315527	8.462748	117.75457	-25.722408	8.562622	116.526665	33.214725	-12.044102	119.763947	28.185394	34.408279	117.331734	30.7000595	11.1820885	118.5478405	-82.1448755	5.9431555	114.5054895
2.699906	7.335042	117.652092	-25.653448	8.557523	116.21537	33.356171	-11.980011	119.869904	28.259785	34.45303	117.25106	30.807978	11.2365095	118.560482	-82.114874	5.8785365	113.870258
3.062436	6.147469	117.497932	-25.5438	8.548673	115.840065	33.48531	-11.953074	119.938133	28.335136	34.508156	117.179321	30.910223	11.277541	118.558727	-81.997823	5.819805	113.121403
3.416968	5.023797	117.342438	-25.469017	8.549526	115.451416	33.615738	-11.9085	119.971169	28.392941	34.553127	117.047485	31.0043395	11.3223135	118.509327	-81.9423735	5.7767385	112.393505
3.851661	3.504179	117.135765	-25.348436	8.563544	114.862656	33.775875	-11.8518	120.076355	28.519001	34.598553	116.836777	31.147438	11.3733765	118.456566	-81.84431	5.7537115	111.268746
4.142171	2.457111	117.043816	-25.225422	8.541421	114.580894	33.890816	-11.844797	120.132568	28.607481	34.607986	116.700104	31.2491485	11.3815945	118.416336	-81.6999925	5.7012475	110.745452
4.361025	1.39573	116.980255	-25.098911	8.500028	114.414536	34.01495	-11.84157	120.182434	28.712379	34.599571	116.551064	31.3636645	11.3790005	118.366749	-81.5614865	5.6210555	110.462323
4.563247	0.44384	116.984222	-24.950716	8.512255	114.357666	34.137051	-11.833613	120.229706	28.834005	34.596748	116.433144	31.485528	11.3815675	118.331425	-81.38696	5.6429425	110.383907
4.692542	-0.45562	117.034866	-24.841488	8.495852	114.402069	34.245426	-11.823878	120.268166	29.337248	34.441452	116.184113	31.791337	11.308787	118.2261395	-81.474313	5.682917	110.5779985
4.781332	-1.24058	117.135941	-24.74567	8.506746	114.52597	34.360161	-11.789638	120.303558	29.026922	34.663357	116.337608	31.6935415	11.4368595	118.320583	-81.1848815	5.5766325	110.731357
4.844394	-2.052225	117.247688	-24.688675	8.539953	114.659836	34.435467	-11.694594	120.373451	29.053951	34.753601	116.396774	31.744709	11.5295035	118.3851125	-81.122059	5.5504025	110.9345595
4.863556	-3.273326	117.413399	-24.657066	8.598395	114.799164	34.544365	-11.566644	120.460716	29.037416	34.902039	116.561676	31.7908905	11.6676975	118.511196	-81.1050225	5.5290925	111.087132
4.797565	-3.975269	117.513763	-24.689411	8.649409	114.792397	34.564835	-11.492581	120.544861	29.01564	35.00108	116.642273	31.7902375	11.7542495	118.593567	-81.1690595	5.5445685	110.991227
4.673574	-4.598497	117.577538	-24.718418	8.693657	114.731064	34.561855	-11.427615	120.610748	28.990599	35.073643	116.63942	31.776227	11.823014	118.625084	-81.213063	5.5643	110.837044
4.519057	-5.210365	117.672218	-24.722979	8.772926	114.643883	34.531216	-11.371514	120.684258	28.96879	35.120411	116.530899	31.750003	11.8744485	118.6075785	-81.195961	5.6714035	110.6801875
4.443565	-5.861579	117.661842	-24.75963	8.85491	114.550781	34.468555	-11.323912	120.784164	28.979683	35.131351	116.346252	31.724119	11.9037195	118.565208	-81.243379	5.8061005	110.536354
4.239153	-6.411674	117.7258	-24.741112	8.931693	114.475372	34.426544	-11.310595	120.874664	29.006355	35.133339	116.174782	31.7164495	11.911372	118.524723	-81.1986735	5.952014	110.426021
4.042461	-7.026169	117.780563	-24.742701	8.997828	114.471367	34.374107	-11.289869	120.960281	29.058838	35.11684	116.046013	31.7164725	11.9134855	118.503147	-81.2018745	6.0821705	110.439587
3.677438	-7.729422	117.856514	-24.708441	9.067928	114.512024	34.341969	-11.283591	121.052681	29.13448	35.09491	115.972878	31.7382245	11.9056595	118.5127795	-81.1551065	6.2301965	110.5112685
3.36746	-8.121845	117.891548	-24.701693	9.082231	114.569153	34.338417	-11.286404	121.092819	29.184723	35.086227	115.958878	31.76157	11.8999115	118.5258485	-81.164956	6.2645505	110.6124575
3.036693	-8.482002	117.918716	-24.687672	9.106503	114.595184	34.338284	-11.295024	121.124542	29.233528	35.073395	115.915253	31.785906	11.8891855	118.5198975	-81.16125	6.3238205	110.6704705
2.637675	-8.824275	117.925133	-24.673822	9.134579	114.556816	34.30611	-11.288608	121.161903	29.280684	35.064529	115.812302	31.793397	11.8879605	118.4871025	-81.141041	6.3811975	110.6265295
2.170943	-9.118575	117.889252	-24.65184	9.193368	114.475357	34.256161	-11.280049	121.19516	29.339998	35.049007	115.662727	31.7980795	11.884479	118.4289435	-81.1017595	6.502257	110.5217705
1.659715	-9.404958	117.849419	-24.680767	9.25267	114.367737	34.21476	-11.263824	121.216774	29.362953	35.042728	115.490257	31.7888565	11.889452	118.3535155	-81.1503905	6.615888	110.3819585
1.149211	-9.624734	117.811775	-24.822008	9.412554	114.279663	34.150433	-11.230398	121.261681	29.370699	35.02697	115.314735	31.760566	11.898286	118.288208	-81.404582	6.926822	110.271118
0.251815	-9.847571	117.536865	-24.776249	9.438501	114.105072	34.048973	-11.202247	121.201912	29.385599	34.993519	115.089836	31.717286	11.895636	118.145874	-81.269784	6.981366	110.06427
-0.355901	-9.956511	117.273689	-24.647554	9.375441	114.0383	34.010784	-11.205272	121.073448	29.390564	34.996708	115.071381	31.700674	11.895718	118.0724145	-80.995782	6.855164	110.0041855
-1.01687	-10.06058	116.997566	-24.631824	9.368639	114.18766	33.997772	-11.18368	120.865074	29.372221	35.045479	115.199051	31.6849965	11.9308995	118.0320625	-80.9486445	6.8063785	110.3432575
-1.798899	-10.056654	116.772827	-24.619215	9.372849	114.425911	34.022259	-11.120957	120.624817	29.33662	35.157524	115.485092	31.6794395	12.0182835	118.0549545	-80.9178695	6.7274145	110.7968675
-2.621718	-10.070412	116.502472	-24.600658	9.405076	114.661682	34.040615	-10.992811	120.365822	29.255257	35.333961	115.876785	31.647936	12.170575	118.1213035	-80.849252	6.639577	111.2020605
-3.488979	-10.011628	116.282997	-24.609848	9.507598	114.89122	34.049118	-10.86104	120.113495	29.580063	35.358517	116.068016	31.8145905	12.2487385	118.0907555	-81.0342865	6.7664575	111.6916845
-4.36815	-9.945848	116.07032	-24.670389	9.629178	115.102921	34.06163	-10.728257	119.888069	29.149298	35.706562	116.579971	31.605464	12.4891525	118.23402	-80.946242	6.7692035	111.971822
-5.739983	-9.959413	115.920403	-24.695782	9.860413	115.38932	34.045975	-10.606147	119.657944	29.154783	35.894875	116.981529	31.600379	12.644364	118.3197365	-80.991943	7.076462	112.4589035
-6.873126	-9.951347	115.918686	-24.679764	10.013442	115.586662	33.990566	-10.580535	119.572708	29.192293	35.940559	117.171028	31.5914295	12.680012	118.371868	-80.9509575	7.346872	112.801456
-7.953204	-9.97987	115.872284	-24.701468	10.132595	115.787216	33.946827	-10.594673	119.474701	29.253166	35.9202	117.332138	31.5999965	12.6627635	118.4034195	-81.0029325	7.6024265	113.1710125
-8.948233	-10.048953	115.700294	-24.713419	10.231738	116.031334	33.887882	-10.640293	119.308487	29.301495	35.894062	117.504326	31.5946885	12.6268845	118.4064065	-81.0215265	7.8365915	113.6562615
-10.037395	-10.173856	115.563011	-24.690155	10.324806	116.269936	33.811127	-10.654454	119.117043	29.340443	35.89357	117.737511	31.575785	12.619558	118.427277	-80.956095	8.030054	114.112595
-11.253702	-10.321159	115.46431	-24.701923	10.431132	116.509949	33.778492	-10.635324	118.918144	29.359678	35.926418	118.01754	31.569085	12.645547	118.467842	-80.972931	8.216717	114.552056
-12.308711	-10.570551	115.335594	-24.685165	10.476121	116.711807	33.751877	-10.594357	118.755409	29.359806	35.995468	118.269684	31.5558415	12.7005555	118.5125465	-80.9261715	8.2516865	114.9110675
-14.092173	-10.933764	115.212502	-24.73337	10.630882	116.820549	33.748989	-10.503734	118.613899	29.331831	36.097042	118.409691	31.54041	12.796654	118.511795	-81.00715	8.46511	115.129303
-15.341908	-11.304983	115.297409	-24.770687	10.75853	116.772186	33.733032	-10.482114	118.640495	29.328114	36.137596	118.221619	31.530573	12.827741	118.431057	-81.071947	8.689319	115.113315
-16.530699	-11.719087	115.387306	-24.830055	10.880011	116.697464	33.689705	-10.520531	118.723366	29.34236	36.114311	117.854729	31.5160325	12.79689	118.2890475	-81.1761425	8.963132	115.1058805
-17.779951	-12.21804	115.522827	-24.839888	10.952504	116.552437	33.608292	-10.618355	118.842361	29.375845	36.00758	117.368614	31.4920685	12.6946125	118.1054875	-81.1718445	9.2103955	114.9993865
-18.979675	-12.828048	115.713478	-24.843969	10.969395	116.435387	33.543312	-10.76561	118.973198	29.430632	35.833366	116.84964	31.486972	12.533878	117.911419	-81.17491	9.404912	114.959355
-20.162977	-13.453325	115.87027	-24.823074	10.922782	116.304207	33.49744	-10.963951	119.09021	29.499329	35.614986	116.375687	31.4983845	12.3255175	117.7329485	-81.1445325	9.5200465	114.8754655
-21.384295	-14.076283	115.993286	-24.832386	10.801697	116.163109	33.455475	-11.16791	119.234489	29.577875	35.380543	115.900551	31.516675	12.1063165	117.56752	-81.181447	9.4970775	114.758698
-23.184128	-15.0638	116.05899	-24.778727	10.563064	115.8815	33.425545	-11.461035	119.356773	29.65625	35.022686	115.246033	31.5408975	11.7808255	117.301403	-81.0983515	9.3453025	114.461597
-24.381872	-15.711726	116.08831	-24.752296	10.350889	115.684006	33.428761	-11.653802	119.387268	29.68589	34.803165	114.812721	31.5573255	11.5746815	117.0999945	-81.0619175	9.1270965	114.2680175
-25.582561	-16.337091	116.081856	-24.727505	10.131574	115.528152	33.432869	-11.791938	119.395447	29.681393	34.60648	114.409721	31.557131	11.407271	116.902584	-81.012141	8.855877	114.15372
-26.727041	-16.957949	116.111801	-24.712034	9.920403	115.382553	33.439445	-11.915096	119.401802	29.665312	34.422092	114.04847	31.5523785	11.253498	116.725136	-80.9764465	8.587308	114.03997
-28.034437	-17.534321	116.215599	-24.678482	9.725163	115.25544	33.455296	-12.024218	119.48941	29.637054	34.251972	113.66906	31.546175	11.113877	116.579235	-80.903139	8.336449	113.931645
-29.275763	-18.027084	116.337349	-24.727859	9.540543	115.103424	33.441078	-12.125621	119.563736	29.580339	34.085587	113.251938	31.5107085	10.979983	116.407837	-80.9664265	8.101103	113.799011
-30.481853	-18.502201	116.448746	-24.74354	9.37996	115.00547	33.379753	-12.198356	119.633125	NaN	NaN	NaN	NaN	NaN	NaN	NaN	NaN	NaN
-32.452465	-19.091928	116.661469	-24.775467	9.172339	114.982391	33.311348	-12.346735	119.740852	29.531982	33.15189	112.533936	31.421665	10.4025775	116.137394	-80.972599	7.9421005	113.827388
-33.707916	-19.398447	116.878601	-24.746527	9.087628	115.111626	33.285629	-12.417625	119.744453	29.501816	33.059479	112.368011	31.3937225	10.320927	116.056232	-80.8867765	7.854329	114.16702
-34.93322	-19.621983	117.213821	-24.770584	9.009632	115.319733	33.276371	-12.425189	119.748535	29.484419	33.021236	112.147346	31.380395	10.2980235	115.9479405	-80.921563	7.7212405	114.6915255
-36.274067	-19.772043	117.721924	-24.721893	8.9785	115.552986	33.264866	-12.383848	119.73864	29.440685	33.015274	111.872612	31.3527755	10.315713	115.805626	-80.7965615	7.641287	115.300346
-37.533218	-19.814917	118.403992	-24.695198	8.970489	115.854073	33.255283	-12.300267	119.659164	29.336288	33.026146	111.623253	31.2957855	10.3629395	115.6412085	-80.6861815	7.5780385	116.0669375
-38.728287	-19.815407	119.141602	-24.653234	8.982987	116.286026	33.25536	-12.1839	119.58548	29.206423	33.087349	111.377991	31.2308915	10.4517245	115.4817355	-80.5373595	7.5142495	117.0903165
-39.957146	-19.774992	119.942108	-24.644154	8.982446	116.844406	33.267063	-12.067929	119.51387	29.044788	33.176495	111.246803	31.1559255	10.554283	115.3803365	-80.4442335	7.410609	118.3084755
-41.748325	-19.515491	121.126213	-24.683836	8.959069	117.757057	33.268414	-11.870903	119.423004	28.756603	33.357765	111.279785	31.0125085	10.743431	115.3513945	-80.3801805	7.174707	120.1627195
-42.832355	-19.286854	121.820274	-24.746363	8.952152	118.333839	33.218662	-11.767764	119.360199	28.544113	33.515991	111.334465	30.8813875	10.8741135	115.347332	-80.3741135	7.0301905	121.320346
-43.992199	-19.004286	122.387001	-24.837975	8.919616	118.808571	33.141888	-11.657166	119.260895	28.295717	33.666321	111.367584	30.7188025	11.0045775	115.3142395	-80.3947525	6.8346545	122.3029025
-45.06945	-18.644361	122.85379	-24.965828	8.88834	119.17453	33.034805	-11.539277	119.151878	28.061272	33.832279	111.468384	30.5480385	11.146501	115.310131	-80.4796945	6.630179	123.038929
-46.083061	-18.252748	123.141357	-25.032639	8.875539	119.459114	32.941772	-11.420503	119.061729	27.851734	33.991463	111.578522	30.396753	11.28548	115.3201255	-80.462031	6.465598	123.5981025
-47.039745	-17.819807	123.327652	-25.142521	8.857611	119.669342	32.86174	-11.315277	118.99675	27.670586	34.144314	111.693481	30.266163	11.4145185	115.3451155	-80.551205	6.3007035	123.9935685
-47.99934	-17.317356	123.440483	-25.203341	8.83141	119.803604	32.809769	-11.196683	118.935707	27.538511	34.308464	111.796364	30.17414	11.5558905	115.3660355	-80.580822	6.1069295	124.2411725
-49.237679	-16.438332	123.442886	-25.295794	8.81858	119.877647	32.786083	-11.029369	118.829201	27.377525	34.425819	112.019173	30.081804	11.698225	115.424187	-80.673392	5.938935	124.331107
-49.987839	-15.818506	123.425056	-25.292244	8.840584	119.896332	32.793686	-10.927995	118.751846	27.324972	34.565639	112.133087	30.059329	11.818822	115.4424665	-80.643817	5.862346	124.3501975
-50.675083	-15.12337	123.382439	-25.253052	8.86982	119.924232	32.815659	-10.826041	118.657707	27.288925	34.688221	112.233101	30.052292	11.93109	115.445404	-80.558396	5.80855	124.40306
-51.374729	-14.350198	123.50631	-25.235033	8.922283	119.957558	32.828434	-10.739831	118.547905	27.261894	34.801163	112.318398	30.045164	12.030666	115.4331515	-80.51523	5.8139	124.4819645
-51.96088	-13.508929	123.621819	-25.23542	8.988372	120.065331	32.828789	-10.644933	118.433235	27.23243	34.917023	112.362381	30.0306095	12.136045	115.397808	-80.5014495	5.840699	124.732854
-52.526878	-12.669021	123.883034	-25.182205	9.052138	120.198997	32.830376	-10.553403	118.358101	27.119595	35.495785	112.343063	29.9749855	12.471191	115.350582	-80.3393955	5.633085	125.047412
-52.993412	-11.755922	124.144302	-25.164772	9.133679	120.397308	32.807125	-10.472198	118.314194	27.101358	35.008072	112.400078	29.9542415	12.267937	115.357136	-80.2837855	5.999421	125.43748
-53.656822	-10.220057	124.756859	-25.176603	9.211549	120.818184	32.748104	-10.363111	118.305374	26.890961	35.555218	112.324966	29.8195325	12.5960535	115.31517	-80.1727385	5.8270445	126.321198
-54.048431	-9.169559	125.03904	-25.213184	9.257479	121.07711	32.7285	-10.315408	118.391479	26.777435	35.551353	112.37159	29.7529675	12.6179725	115.3815345	-80.1793355	5.8969855	126.7726855
-54.364441	-8.106062	125.235214	-25.221756	9.244211	121.272148	32.731804	-10.306638	118.49675	26.745579	34.998394	112.480209	29.7386915	12.345878	115.4884795	-80.1822035	6.142544	127.0558165
-54.641785	-6.992968	125.234673	-25.275162	9.170476	121.410927	32.725468	-10.325358	118.589127	26.609362	35.463619	112.4627	29.667415	12.5691305	115.5259135	-80.217739	5.7718215	127.2959405
-54.838348	-5.790716	125.244713	-25.313967	9.083498	121.474197	32.722443	-10.367286	118.643776	26.568726	35.425159	112.511208	29.6455845	12.5289365	115.577492	-80.2735185	5.6380595	127.370902
-55.044884	-4.595252	125.022087	-25.329918	8.973886	121.419655	32.723896	-10.398513	118.656227	26.533398	35.388618	112.545242	29.628647	12.4950525	115.6007345	-80.288483	5.4527195	127.2385755
-55.009567	-3.461526	124.532959	-25.358427	8.871636	121.317375	32.741531	-10.416298	118.641434	26.496199	35.376617	112.584724	29.618865	12.4801595	115.613079	-80.335719	5.2631125	127.021671
-55.120132	-1.487984	123.487106	-25.409031	8.705447	120.84938	32.807545	-10.416715	118.567566	26.472765	35.401882	112.660049	29.640155	12.4925835	115.6138075	-80.458217	4.9183105	126.0849525
-55.167561	-0.095785	122.425247	-25.473019	8.617625	120.32431	32.840981	-10.415122	118.483864	26.518572	35.421169	112.803528	29.6797765	12.5030235	115.643696	-80.6258145	4.7322265	125.004924
-55.184078	1.33746	121.194504	-25.598118	8.560161	119.587708	32.837833	-10.424135	118.410698	26.564795	35.462982	112.897804	29.701314	12.5194235	115.654251	-80.89755	4.6008985	123.521165
-55.418079	3.120712	119.622017	-25.765509	8.601702	118.690887	32.768883	-10.430588	118.31131	26.663086	34.998726	113.006927	29.7159845	12.284069	115.6591185	-81.2470025	4.919335	121.7226555
-55.415672	4.750411	118.24707	-25.886826	8.718996	117.822632	32.629498	-10.357691	118.078056	26.616388	35.612797	112.844528	29.622943	12.627553	115.461292	-81.396595	4.810439	120.183972
-55.408253	6.488559	117.375885	-25.956169	8.856484	117.17215	32.458729	-10.264898	117.656075	26.558613	35.706074	112.642944	29.508671	12.720588	115.1495095	-81.421009	4.99238	119.1947905
-55.315983	8.285415	117.046394	-25.954741	9.000787	116.848305	32.284805	-10.142181	117.045822	26.520283	35.807045	112.564377	29.402544	12.832432	114.8050995	-81.312026	5.169142	118.8915105
-55.238049	11.013298	117.331039	-25.949827	9.262445	116.925026	32.096161	-9.834929	116.235794	26.435434	36.130074	112.7211	29.2657975	13.1475725	114.478447	-81.1654515	5.3773175	119.371605
-55.11591	12.874259	117.776489	-26.00779	9.427107	117.248848	32.009438	-9.58919	115.831932	26.395208	36.404179	113.085175	29.202323	13.4074945	114.4585535	-81.217903	5.4467195	120.0391425
-55.007847	14.713228	118.337097	-25.996096	9.580302	117.432693	31.908516	-9.323077	115.526665	26.375324	36.186779	113.616478	29.14192	13.431851	114.5715715	-81.134112	5.728753	120.2938145
-54.849869	16.551844	119.082535	-25.849295	9.514431	117.731621	31.792477	-9.060328	115.264603	26.251751	36.487411	114.14328	29.022114	13.7135415	114.7039415	-80.720704	5.3153205	120.7593005
-54.707325	18.342449	119.812378	-26.182484	9.884321	118.219315	31.657881	-8.797709	115.059814	26.118719	36.753048	114.691833	28.8883	13.9776695	114.8758235	-81.253268	5.7909725	121.5628065
-54.590256	20.066408	120.523834	-26.051987	9.790037	118.502632	31.517771	-8.589925	114.856995	26.006927	36.983799	115.191856	28.762349	14.196937	115.0244255	-80.866323	5.383137	121.9808385
-54.338898	21.79933	121.121346	-26.401039	10.091561	118.860092	31.379473	-8.454254	114.660225	25.918623	37.139679	115.601501	28.649048	14.3427125	115.130863	-81.451126	5.8404095	122.589321
-54.038132	24.284662	121.822617	-26.531839	10.186919	119.080757	31.154806	-8.32385	114.322647	25.779989	37.800461	115.919197	28.4673975	14.7383055	115.120922	-81.5310755	5.6355325	123.040592
-53.693306	25.831192	122.178696	-26.593431	10.232147	119.106255	31.023142	-8.257871	114.052902	25.726101	37.841599	116.034302	28.3746215	14.791864	115.043602	-81.5614835	5.67243	123.168908
-53.328396	27.343515	122.354492	-26.432823	10.083935	118.990303	30.916929	-8.225118	113.846497	25.694748	37.852646	116.00853	28.3058385	14.813764	114.9275135	-81.1714845	5.354106	123.0530925
-52.990036	28.830263	122.370399	-26.441175	10.181568	118.876793	30.840233	-8.220596	113.698647	25.67766	37.859493	115.887436	28.2589465	14.8194485	114.7930415	-81.1412965	5.5436875	122.9605445
-52.464275	30.228981	122.254959	-26.714718	10.498744	118.837418	30.796373	-8.233209	113.630653	25.752016	37.336777	115.703789	28.2741945	14.551784	114.667221	-81.7036305	6.445704	123.007615
-51.938522	31.609556	121.999451	-26.683098	10.610449	118.683472	30.774542	-8.247457	113.618599	25.763384	37.340881	115.376755	28.268963	14.546712	114.497677	-81.635159	6.674186	122.869267
-51.409115	32.915771	121.722618	-26.691263	10.677803	118.508102	30.774147	-8.240969	113.595215	25.748413	37.344242	115.111664	28.26128	14.5516365	114.3534395	-81.643806	6.8039695	122.6627645
-50.418968	34.685802	121.460999	-26.40234	10.503335	118.196014	30.812199	-8.203985	113.556206	25.693468	37.389626	114.797661	28.2528335	14.5928205	114.1769335	-81.0575135	6.4138495	122.2150945
-49.708767	35.799824	121.356201	-26.616489	10.69631	118.169746	30.848944	-8.157034	113.454346	25.655592	37.462963	114.736816	28.252268	14.6529645	114.095581	-81.485246	6.7396555	122.243911
-48.986828	36.877457	121.382416	-26.594929	10.677155	118.070129	30.872219	-8.049676	113.332901	25.601515	37.552105	114.738998	28.236867	14.7512145	114.0359495	-81.426725	6.6030955	122.1043085
-48.147903	37.866158	121.437599	-26.594967	10.675406	117.953659	30.90193	-7.898223	113.174225	25.545931	37.710224	114.79882	28.2239305	14.9060005	113.9865225	-81.4138645	6.4448115	121.9207955
-47.298134	38.856934	121.408379	-26.587793	10.696617	117.861427	30.945772	-7.735585	113.034836	25.486542	37.867592	114.88179	28.216157	15.0660035	113.958313	-81.391743	6.3272305	121.764541
-46.415745	39.787827	121.373764	-26.58202	10.726568	117.701492	30.980295	-7.582324	112.900093	25.462151	38.004017	114.975571	28.221223	15.2108465	113.937832	-81.385263	6.2422895	121.465152
-45.454605	40.695431	121.31443	-26.5376	10.816732	117.533073	31.027647	-7.430226	112.78154	25.461262	38.147247	115.035675	28.2444545	15.3585105	113.9086075	-81.3196545	6.2749535	121.1575385
-43.879906	41.989708	121.142982	-26.452789	10.952559	117.319069	31.128532	-7.205745	112.659851	25.502304	38.323559	115.145233	28.315418	15.558907	113.902542	-81.220996	6.346211	120.735596
-42.802246	42.782173	121.02858	-26.379776	11.062872	117.191788	31.224504	-7.07302	112.667427	25.54962	38.434708	115.238335	28.387062	15.680844	113.952881	-81.146614	6.4449	120.430695
-41.655842	43.546841	120.905556	-26.338732	11.145872	117.113266	31.347502	-6.955327	112.732674	25.594913	38.542973	115.338478	28.4712075	15.793823	114.035576	-81.1486715	6.497921	120.190956
-40.45475	44.224762	120.706306	-26.300871	11.271056	116.995987	31.466862	-6.835385	112.828384	25.649076	38.678932	115.473221	28.557969	15.9217735	114.1508025	-81.159711	6.6203385	119.8411715
-39.215988	44.866745	120.528999	-26.251265	11.33773	116.864754	31.586895	-6.694371	112.951706	25.686396	38.80434	115.653358	28.6366455	16.0549845	114.302532	-81.1391755	6.6204755	119.426976
-37.98056	45.429939	120.471825	-26.217819	11.394048	116.727509	31.720448	-6.529547	113.050613	25.647673	39.490845	115.852097	28.6840605	16.480649	114.451355	-81.1196985	6.307447	119.003663
-36.684944	45.915966	120.452202	-26.199368	11.430192	116.611572	31.863562	-6.312014	113.124908	25.626898	39.661758	116.19886	28.74523	16.674872	114.661884	-81.143966	6.185512	118.56126
-34.336514	46.349438	120.506584	-26.12392	11.501294	116.45974	32.138668	-5.955827	113.30748	25.601255	39.948063	116.906563	28.8699615	16.996118	115.1070215	-81.1178015	6.00647	117.8124585
-33.034718	46.660069	120.705971	-26.099771	11.531401	116.344093	32.35331	-5.719674	113.385948	25.603983	40.139847	117.458427	28.9786465	17.2100865	115.4221875	-81.1781885	5.8527155	117.2659985
-31.681017	46.91246	120.872208	-26.035181	11.661354	116.224182	32.525799	-5.466673	113.437401	25.593208	40.352776	117.948112	29.0595035	17.4430515	115.6927565	-81.1298655	5.8796565	116.7556075
-30.26832	47.037445	120.993935	-26.020267	11.791031	116.140839	32.666992	-5.202698	113.493347	25.581053	40.609146	118.28698	29.1240225	17.703224	115.8901635	-81.1645565	5.878838	116.3915145
-28.814911	47.190975	121.069023	-25.982082	11.930052	116.112183	32.770615	-4.965641	113.521515	25.591677	40.819073	118.545723	29.181146	17.926716	116.033619	-81.14531	5.933388	116.190747
-27.388578	47.225426	121.131218	-25.944981	12.109332	116.135574	32.856606	-4.763772	113.605347	25.635477	40.999916	118.721603	29.2460415	18.118072	116.163475	-81.1360035	6.100592	116.107673
-25.862301	47.151951	121.019241	-25.91062	12.302726	116.192612	32.934238	-4.63462	113.772049	25.696383	41.152348	118.773201	29.3153105	18.258864	116.272625	-81.1365505	6.346588	116.112599
-23.576166	46.97509	120.746658	-25.840298	12.637077	116.35257	33.045128	-4.516172	114.080559	25.827724	41.331085	118.789818	29.436426	18.4074565	116.4351885	-81.117022	6.8666975	116.2699515
-22.337904	46.897961	120.659515	-25.822767	12.7719	116.380753	33.130295	-4.469962	114.365685	25.911194	41.452789	118.732201	29.5207445	18.4914135	116.548943	-81.1662785	7.0523865	116.212563
-20.76968	46.573357	120.465759	-25.963017	13.095629	116.661491	33.196362	-4.411128	114.623711	26.382259	41.40551	118.511055	29.7893105	18.497191	116.567383	-81.7153445	7.694067	116.755599
-19.183994	46.17408	120.236542	-25.764503	13.043001	116.561905	33.285397	-4.374451	114.89476	26.460615	41.477592	118.500916	29.873006	18.5515705	116.697838	-81.402012	7.5344315	116.425972
-17.637453	45.726444	120.056656	-25.902891	13.364193	116.80468	33.385384	-4.350244	115.183434	26.176748	41.692951	118.686203	29.781066	18.6713535	116.9348185	-81.586848	8.0570325	116.6745415
-15.980804	45.20591	119.811417	-25.877825	13.418359	116.802422	33.486065	-4.335943	115.439674	26.255993	41.756672	118.720627	29.871029	18.7103645	117.0801505	-81.626679	8.1263535	116.5246935
-14.075093	44.524227	119.427177	-25.771179	13.470587	116.833069	33.580338	-4.331457	115.714882	26.359055	41.803261	118.710175	29.9696965	18.735902	117.2125285	-81.5120545	8.205272	116.4536095
-12.007281	43.720741	119.233826	-25.718386	13.530046	116.738892	33.73597	-4.355217	116.187965	26.554102	41.859974	118.629013	30.145036	18.7523785	117.408489	-81.581808	8.3077135	116.069295
-10.294707	42.997997	118.906593	-25.570478	13.552316	116.596588	33.848122	-4.38125	116.509232	26.68615	41.850864	118.509377	30.267136	18.734807	117.5093045	-81.408092	8.369825	115.6838715
-8.691828	42.257496	118.640579	-25.537672	13.58214	116.4758	33.978302	-4.434913	116.870331	27.200254	41.6464	118.203117	30.589278	18.6057435	117.536724	-81.664622	8.5585365	115.414876
-7.041821	41.48695	118.339409	-25.488209	13.635504	116.261421	34.107101	-4.507298	117.292023	26.948456	41.733807	118.285957	30.5277785	18.6132545	117.78899	-81.5041965	8.6577535	114.733852
-5.429725	40.694057	118.017159	-25.467999	13.660145	115.884003	34.265179	-4.619325	117.753876	27.05648	41.640942	118.228912	30.6608295	18.5108085	117.991394	-81.5968275	8.8094815	113.776612
-3.870881	39.861118	117.657898	-25.445118	13.614615	115.369881	34.401428	-4.746424	118.187538	27.159214	41.51664	118.160187	30.780321	18.385108	118.1738625	-81.670557	8.844122	112.5658995
-2.307225	38.983765	117.329536	-25.43211	13.530384	114.761459	34.495403	-4.912429	118.502785	27.248474	41.363693	118.098495	30.8719385	18.225632	118.30064	-81.7361585	8.835136	111.222278
-0.165105	37.723557	116.885757	-25.331867	13.339729	113.864532	34.587055	-5.102492	118.678406	27.35158	41.142456	117.878319	30.9693175	18.019982	118.2783625	-81.6330515	8.659476	109.4507015
1.234081	36.857994	116.647758	-25.231293	13.200987	113.397362	34.660351	-5.205235	118.595657	27.842813	40.855568	117.506935	31.251582	17.8251665	118.051296	-81.714168	8.5768075	108.743428
2.557679	36.062847	116.421043	-25.083006	13.097024	113.0494	34.769516	-5.279749	118.486092	27.546946	40.899937	117.490753	31.158231	17.810094	117.9884225	-81.324243	8.383954	108.1103775
3.826327	35.209648	116.265472	-24.903378	13.014647	112.792465	34.907413	-5.344497	118.413612	28.077639	40.649353	117.130615	31.492526	17.652428	117.7721135	-81.299282	8.376866	107.8128165
5.040482	34.385975	116.178062	-24.728693	12.952434	112.646988	35.056881	-5.417764	118.382141	27.858505	40.706017	117.157516	31.457693	17.6441265	117.7698285	-80.915079	8.2607415	107.5241475
6.22169	33.56134	116.112495	-24.522078	12.936722	112.539337	35.199566	-5.489335	118.39962	28.045776	40.628181	117.061089	31.622671	17.569423	117.7303545	-80.666827	8.304021	107.3483195
7.231256	32.801105	116.09877	-24.368113	12.964264	112.48748	35.330723	-5.573653	118.445946	28.655396	40.401711	116.805794	31.9930595	17.414029	117.62587	-80.7292855	8.514499	107.34909
9.128692	31.476671	115.98494	-24.137602	13.019076	112.407753	35.478695	-5.717604	118.544365	28.568977	40.444519	116.872597	32.023836	17.3634575	117.708481	-80.29904	8.6746945	107.107025
9.546305	30.79285	116.103638	-23.999001	13.08606	112.353607	35.559132	-5.815526	118.606361	29.156225	40.191597	116.61451	32.3576785	17.1880355	117.6104355	-80.3556805	8.9840845	107.0967785
10.332668	30.036348	116.119705	-23.899178	13.123819	112.31115	35.60302	-5.927534	118.663963	28.943344	40.260937	116.734375	32.273182	17.1667015	117.699169	-80.071538	9.0809365	106.923131
10.993069	29.280237	116.141685	-23.799852	13.160496	112.297043	35.672657	-6.038894	118.689896	29.11038	40.163433	116.687378	32.3915185	17.0622695	117.688637	-79.9912225	9.2587225	106.905449
11.598407	28.571678	116.16188	-23.707876	13.136024	112.290703	35.724575	-6.153782	118.72226	29.646423	39.885601	116.474236	32.685499	16.8659095	117.598248	-80.101251	9.4061385	106.983158
12.13673	27.801508	116.220284	-23.625681	13.112901	112.291275	35.79517	-6.292734	118.772415	29.785187	39.769791	116.448799	32.7901785	16.7385285	117.610607	-80.0415405	9.4872735	106.971943
12.551673	27.087599	116.25235	-23.544357	13.045938	112.316452	35.864178	-6.419758	118.827866	29.521074	39.80999	116.617729	32.692626	16.695116	117.7227975	-79.78134	9.39676	106.9101065
13.094643	25.982761	116.301262	-23.425423	12.952918	112.343361	35.976528	-6.604413	118.925537	30.06731	39.471207	116.419579	33.021919	16.433397	117.672558	-79.872765	9.472439	107.014164
13.345522	25.311464	116.337799	-23.366798	12.869485	112.366081	36.052849	-6.728273	119.015694	30.18293	39.354794	116.368225	33.1178895	16.3132605	117.6919595	-79.8514855	9.4257095	107.0402025
13.55426	24.640377	116.329681	-23.276953	12.767542	112.366104	36.144974	-6.842477	119.05912	29.875465	39.407757	116.502312	33.0102195	16.28264	117.780716	-79.5641255	9.252444	106.951492
13.727178	24.000771	116.30986	-23.18012	12.641584	112.363945	36.244522	-6.942038	119.097397	29.966814	39.289406	116.449524	33.105668	16.173684	117.7734605	-79.465908	9.109484	106.9544295
13.804883	23.375	116.280212	-23.061802	12.518661	112.340286	36.350971	-7.023431	119.111488	30.050739	39.195919	116.378281	33.200855	16.086244	117.7448845	-79.324459	8.951078	106.9356875
13.805101	22.76742	116.210114	-22.955162	12.396756	112.316193	36.4688	-7.061084	119.116364	30.146143	39.115105	116.291748	33.3074715	16.0270105	117.704056	-79.2177955	8.7665015	106.92833
13.718017	22.179804	116.130157	-22.811266	12.284708	112.304321	36.600719	-7.10392	119.112846	30.635536	38.881756	116.055229	33.6181275	15.888918	117.5840375	-79.2406595	8.680498	107.0246045
13.516572	21.379082	116.029526	-22.582609	12.147456	112.369873	36.832413	-7.158301	119.086609	30.797518	38.819004	115.989838	33.8149655	15.8303515	117.5382235	-78.9801835	8.4645605	107.2015225
13.27105	20.85346	116.011848	-22.383251	12.066407	112.465332	37.017796	-7.163905	119.019951	30.944454	38.80027	115.977165	33.981125	15.8181825	117.498558	-78.747627	8.3146315	107.432106
13.034039	20.330576	115.963135	-22.228149	11.998219	112.605156	37.170731	-7.101697	118.901169	31.057423	38.818913	116.00531	34.114077	15.858608	117.4532395	-78.570375	8.13783	107.7570725
12.750668	19.774363	115.93541	-22.057888	11.947526	112.758949	37.365532	-7.123991	118.668472	30.77589	39.027168	116.288437	34.070711	15.9515885	117.4784545	-78.186487	7.9434635	108.0394435
12.424127	19.254915	115.955826	-21.894547	11.962746	112.941444	37.488831	-7.053747	118.391785	31.261271	38.93927	116.283859	34.375051	15.9427615	117.337822	-78.164145	7.9827305	108.545066
12.063094	18.715971	115.943764	-21.757866	12.030725	113.184166	37.645485	-6.924069	117.999359	30.95726	39.236729	116.718689	34.3013725	16.15633	117.359024	-77.8171045	7.90512	109.009308
11.68719	18.18461	115.974571	-21.5945	12.138027	113.465569	37.78339	-6.737663	117.586792	31.039068	39.411121	117.019638	34.411229	16.336729	117.303215	-77.600229	7.939325	109.627923
11.084039	17.233606	116.033813	-21.38081	12.305619	113.919724	37.988281	-6.44699	117.131165	31.178373	39.698338	117.498245	34.583327	16.625674	117.314705	-77.344947	7.985564	110.524743
10.666871	16.531773	116.088989	-21.27721	12.389566	114.182236	38.104397	-6.295682	116.963234	31.250263	39.845512	117.808548	34.67733	16.774915	117.385891	-77.23175	8.004217	110.978581
10.195625	15.764024	116.12809	-21.198288	12.422953	114.336037	38.219898	-6.228495	116.906425	31.685629	39.757793	117.792381	34.9527635	16.764649	117.349403	-77.3493395	8.081257	111.322671
9.770462	14.9213	116.053726	-21.148138	12.423213	114.387535	38.323158	-6.271163	116.951332	31.730438	39.742279	117.788719	35.026798	16.735558	117.3700255	-77.323074	8.110868	111.4050445
9.292516	13.97818	115.944794	-21.10461	12.334249	114.295685	38.395031	-6.413367	117.114006	31.800508	39.63689	117.607178	35.0977695	16.6117615	117.360592	-77.3069895	8.0567365	111.230778
8.787016	12.999694	115.779663	-21.091702	12.242387	114.12468	38.450581	-6.660701	117.333076	31.883192	39.420006	117.280403	35.1668865	16.3796525	117.3067395	-77.3502905	8.1051215	110.9426205
8.254424	11.974593	115.623871	-21.071451	12.067516	113.956726	38.479076	-6.942679	117.556	31.980505	39.154167	116.872452	35.2297905	16.105744	117.214226	-77.3726925	8.029288	110.699226
7.47723	10.347538	115.351761	-20.975775	11.764277	113.801682	38.522667	-7.350543	117.834999	31.748714	38.871574	116.358688	35.1356905	15.7605155	117.0968435	-77.0872405	7.7680385	110.5065205
6.925326	9.248215	115.253571	-20.912842	11.540527	113.798866	38.568878	-7.595404	117.967697	32.237671	38.459507	115.787148	35.4032745	15.4320515	116.8774225	-77.2289585	7.6490025	110.7203095
6.365559	8.128202	115.207932	-20.857332	11.331301	113.868454	38.625248	-7.776763	118.092682	32.302536	38.2542	115.482841	35.463892	15.2387185	116.7877615	-77.178556	7.4238835	110.9491465
5.770659	7.0973	115.267921	-20.749762	11.148474	113.97805	38.690716	-7.900472	118.19606	31.945929	38.302185	115.51033	35.3183225	15.2008565	116.853195	-76.8178465	7.0960915	111.102905
5.19968	5.971311	115.378418	-20.729145	10.999683	114.146172	38.741661	-7.982819	118.349037	32.36985	38.032669	115.26371	35.5557555	15.024925	116.8063735	-77.0140455	6.974441	111.4859705
4.567817	4.936873	115.534233	-20.693665	10.875867	114.386345	38.773525	-8.070111	118.447701	31.977198	38.115139	115.495041	35.3753615	15.022514	116.971371	-76.7626915	6.72922	111.801319
3.952157	3.898511	115.664444	-20.736872	10.767673	114.652023	38.776417	-8.138137	118.490456	32.346638	37.8922	115.430557	35.5615275	14.8770315	116.9605065	-77.0352715	6.6583145	112.3435395
2.961644	2.422859	115.77668	-20.763067	10.644234	115.003082	38.713028	-8.199232	118.387283	31.878979	38.022324	115.876213	35.2960035	14.911546	117.131748	-76.8221375	6.376922	112.874416
2.338182	1.452072	115.788773	-20.80584	10.599222	115.174721	38.65881	-8.1926	118.304169	32.214104	37.876934	115.861786	35.436457	14.842167	117.0829775	-77.048137	6.356277	113.2664645
1.678179	0.499001	115.774834	-20.904419	10.623978	115.289497	38.621925	-8.160744	118.246223	32.107918	37.933811	116.022202	35.3649215	14.8865335	117.1342125	-77.1737595	6.3614225	113.4447815
1.037196	-0.414547	115.778008	-20.946417	10.678213	115.317467	38.575848	-8.097586	118.233871	32.020123	38.01075	116.112473	35.2979855	14.956582	117.173172	-77.1908195	6.399844	113.461762
0.381229	-1.362679	115.761909	-21.033216	10.743705	115.27816	38.539597	-8.021799	118.302559	31.526613	38.251915	116.258156	35.033105	15.115058	117.2803575	-77.099537	6.372352	113.2759625
-0.280131	-2.320794	115.699791	-21.095085	10.778873	115.140114	38.507523	-7.9695	118.364082	31.442577	38.296532	116.115166	34.97505	15.163516	117.239624	-77.16522	6.39423	113.040604
-0.959197	-3.212795	115.624199	-21.17308	10.76094	115.031036	38.468403	-7.948926	118.39782	31.734934	38.15242	115.746475	35.1016685	15.101747	117.0721475	-77.4478285	6.420133	112.9899245
-1.884129	-4.714041	115.545914	-21.211004	10.626347	114.940109	38.435673	-7.971551	118.37468	31.626106	38.091995	115.433609	35.0308895	15.060222	116.9041445	-77.4528975	6.192472	112.9760735
-2.498182	-5.684765	115.514961	-21.224958	10.431745	114.915298	38.444416	-8.020147	118.366364	31.156599	38.180996	115.418602	34.8005075	15.0804245	116.892483	-77.2504235	5.7830655	112.938113
-3.118274	-6.672054	115.495995	-21.229067	10.212807	114.845169	38.466702	-8.081826	118.397522	31.069153	38.086754	115.220955	34.7679275	15.002464	116.8092385	-77.2260615	5.42315	112.8810995
-3.750396	-7.610279	115.493484	-21.262344	9.962626	114.689651	38.481583	-8.196922	118.489799	30.970318	37.9296	115.043701	34.7259505	14.866339	116.76675	-77.2506385	5.058913	112.612552
-4.416393	-8.562887	115.519753	-21.313793	9.681188	114.438416	38.488968	-8.378867	118.671646	30.892975	37.733261	114.869713	34.6909715	14.677197	116.7706795	-77.3185575	4.685179	112.1061525
-5.007605	-9.613725	115.391853	-21.370962	9.389112	114.08815	38.486126	-8.586907	118.890152	31.227688	37.331841	114.503601	34.856907	14.372467	116.6968765	-77.598831	4.405757	111.4794235
-5.637511	-10.573339	115.259384	-21.400158	9.059481	113.667763	38.432564	-8.832129	119.071411	30.824385	37.220398	114.528442	34.6284745	14.1941345	116.7999265	-77.4287905	3.9248275	110.5355995
-6.606542	-11.991681	115.003571	-21.412638	8.632215	113.071182	38.360229	-9.213654	119.223877	30.885771	36.801956	114.205894	34.623	13.794151	116.7148855	-77.448276	3.470279	109.4274785
-7.286016	-12.856025	114.876495	-21.385733	8.389652	112.747696	38.339661	-9.448108	119.252243	31.356388	36.374847	113.800987	34.8480245	13.4633695	116.526615	-77.6194905	3.3159345	108.968777
-8.005301	-13.632861	114.745399	-21.324167	8.188583	112.458931	38.340652	-9.664304	119.284439	31.069941	36.309273	113.772263	34.7052965	13.3224845	116.528351	-77.3536305	3.0546815	108.389511
-8.710904	-14.390924	114.542259	-21.263987	7.99975	112.190613	38.340805	-9.841559	119.292053	31.567801	35.919044	113.414261	34.954303	13.0387425	116.353157	-77.482277	2.9607575	108.028069
-9.527099	-15.075813	114.439224	-21.219458	7.850904	111.96228	38.340103	-10.035946	119.295265	31.275684	35.889141	113.388741	34.8078935	12.9265975	116.342003	-77.2468095	2.7752105	107.582557
-10.368168	-15.733748	114.290871	-21.125294	7.747679	111.791931	38.327095	-10.179245	119.301796	31.779665	35.519672	112.950203	35.05338	12.6702135	116.1259995	-77.303968	2.8251445	107.4578625
-11.271718	-16.347263	114.252708	-21.063787	7.652749	111.703575	38.298805	-10.305432	119.261024	31.485399	35.51907	112.90213	34.892102	12.606819	116.081577	-77.019676	2.698679	107.325573
-12.58063	-17.147322	114.13356	-20.988607	7.521777	111.763039	38.322266	-10.45529	119.173744	31.964027	35.145966	112.412704	35.1431465	12.345338	115.793224	-77.1203605	2.698216	107.732854
-13.620671	-17.652351	114.147522	-20.948662	7.437642	111.884476	38.333542	-10.484331	119.107689	31.9506	35.095543	112.300049	35.142071	12.305606	115.703869	-77.039395	2.569678	108.065083
-14.566576	-18.090422	114.083672	-20.950571	7.367819	112.016251	38.292973	-10.43519	119.025078	31.875658	35.134716	112.290016	35.0843155	12.349763	115.657547	-76.9854575	2.385875	108.374955
-15.643864	-18.443735	114.065254	-21.026848	7.334642	112.219299	38.266121	-10.327423	118.944252	31.714455	35.221531	112.293602	34.990288	12.447054	115.618927	-77.043984	2.22223	108.819671
-16.741179	-18.751917	114.260147	-21.114395	7.307477	112.471405	38.224224	-10.196218	118.849434	31.522564	35.337521	112.268867	34.873394	12.5706515	115.5591505	-77.102184	2.0443025	109.3836595
-17.882414	-19.027225	114.607384	-21.23694	7.348038	112.789215	38.166611	-10.047775	118.843254	30.977736	35.077023	112.395004	34.5721735	12.514624	115.619129	-77.0460535	2.181452	109.959301
-19.062614	-19.251635	115.20401	-21.334272	7.384609	113.154343	38.07946	-9.924117	118.970383	30.817059	35.103058	112.200836	34.4482595	12.5894705	115.5856095	-77.1168035	2.1797475	110.7230765
-20.929462	-19.513365	116.308807	-21.525635	7.409093	113.744713	37.950272	-9.882394	119.373276	30.638817	35.029732	111.829506	34.2945445	12.573669	115.601391	-77.3458145	2.244517	111.888035
-22.102425	-19.654036	117.063736	-21.631512	7.367779	114.180885	37.842197	-9.938678	119.677177	30.395599	34.650688	111.580452	34.118898	12.356005	115.6288145	-77.381922	2.379553	112.7329555
-23.421564	-19.72261	117.884888	-21.715467	7.26732	114.661728	37.715527	-10.035456	119.860588	30.467384	34.647835	111.153412	34.0914555	12.3061895	115.507	-77.5223895	2.2284505	113.816456
-24.604162	-19.722366	118.56208	-21.748865	7.132102	115.22583	37.616421	-10.102649	119.926628	30.352343	34.47628	110.865509	33.984382	12.1868155	115.3960685	-77.482112	2.0773885	115.0555915
-25.793505	-19.69906	119.10791	-21.806608	6.981304	115.816414	37.536083	-10.149031	119.922676	30.195957	34.385979	110.740265	33.86602	12.118474	115.3314705	-77.479236	1.844134	116.3013575
-27.019775	-19.56925	119.553055	-21.874866	6.850368	116.372238	37.4739	-10.093596	119.891403	29.81399	34.253059	110.859871	33.643945	12.0797315	115.375637	-77.393677	1.6210045	117.368839
-28.256447	-19.370354	119.849838	-21.973993	6.775297	116.811684	37.398491	-9.963762	119.841217	29.542536	34.376343	110.981979	33.4705135	12.2062905	115.411598	-77.4184995	1.3443035	118.21177
-30.074961	-18.897837	120.002869	-22.180721	6.766371	117.185745	37.254883	-9.672659	119.70266	29.082045	34.666294	111.123291	33.168464	12.4968175	115.4129755	-77.529906	1.0359245	118.9585145
-31.22566	-18.537741	119.936226	-22.345051	6.789801	117.274033	37.127823	-9.476124	119.559669	28.951763	35.060001	111.031929	33.039793	12.7919385	115.295799	-77.729895	0.787663499999999	119.252267
-32.473812	-18.029989	119.895958	-22.52169	6.887396	117.291222	36.983784	-9.309709	119.40477	28.678503	35.202038	110.971619	32.8311435	12.9461645	115.1881945	-77.8745235	0.828627499999998	119.3942495
-33.643688	-17.483713	119.775139	-22.665047	7.010549	117.242455	36.836006	-9.171433	119.262245	28.480452	35.331379	110.857391	32.658229	13.079973	115.059818	-77.988323	0.941125000000001	119.425092
-34.830215	-16.852385	119.64991	-22.825396	7.130969	117.178635	36.699806	-9.089975	119.174728	28.348425	35.417164	110.741844	32.5241155	13.1635945	114.958286	-78.1749075	1.0983435	119.398984
-35.986961	-16.176384	119.488228	-22.939482	7.233601	117.073738	36.526188	-8.990228	119.123421	28.264935	35.473206	110.657097	32.3955615	13.241489	114.890259	-78.2745255	1.225713	119.257217
-37.152515	-15.384693	119.443222	-23.029232	7.35704	117.052505	36.400639	-9.010795	119.060219	28.195465	35.514103	110.587051	32.298052	13.251654	114.823635	-78.356516	1.462426	119.281375
-38.810482	-14.11373	119.697166	-23.111551	7.510808	117.32943	36.207874	-8.952412	118.944946	28.530228	35.96394	110.287872	32.369051	13.505764	114.616409	-78.592153	1.515852	120.042451
-39.839405	-13.196532	120.114662	-23.134453	7.594983	117.742455	36.10759	-8.911392	118.880486	28.446522	36.018814	110.351059	32.277056	13.553711	114.6157725	-78.545962	1.636255	120.8691375
-40.877731	-12.173614	120.778725	-23.141203	7.668089	118.347504	36.015656	-8.86649	118.803215	28.361601	36.088211	110.492455	32.1886285	13.6108605	114.647835	-78.4710345	1.7253175	122.047173
-41.886318	-11.139853	121.455368	-23.15967	7.714324	119.004204	35.951836	-8.805782	118.758369	27.787558	36.310669	110.943581	31.869697	13.7524435	114.850975	-78.189037	1.6762045	123.157433
-42.832035	-10.04245	122.025085	-23.206062	7.703923	119.621895	35.875256	-8.738782	118.744408	28.03418	36.235096	111.085472	31.954718	13.748157	114.91494	-78.366842	1.659689	124.32885
-43.753063	-8.894851	122.411453	-23.249609	7.694489	120.079315	35.807438	-8.673069	118.731941	27.497471	36.5387	111.600769	31.6524545	13.9328155	115.166355	-78.1516725	1.4561625	124.992275
-44.479912	-7.934822	122.54084	-23.364666	7.652121	120.364716	35.755417	-8.594423	118.712875	27.359837	36.671986	111.91436	31.557627	14.0387815	115.3136175	-78.286959	1.2654605	125.4158145
-45.759312	-6.065529	122.290779	-23.511162	7.578775	120.467361	35.649136	-8.459265	118.560837	27.12208	36.883461	112.275909	31.385608	14.212098	115.418373	-78.407932	0.945452000000003	125.516349
-46.602657	-4.794693	122.10128	-23.60079	7.594224	120.435753	35.545406	-8.366474	118.408379	26.978769	37.020908	112.405609	31.2620875	14.327217	115.406994	-78.4636675	0.861231	125.464512
-47.350681	-3.453565	121.924339	-23.714001	7.640444	120.449188	35.447887	-8.271513	118.238541	26.866453	37.15303	112.462029	31.15717	14.4407585	115.350285	-78.585172	0.840129499999998	125.548091
-48.064014	-2.080708	121.843788	-23.789104	7.770528	120.278374	35.369919	-8.165563	118.095634	26.773178	37.283619	112.468567	31.0715485	14.559028	115.2821005	-78.6497565	0.982027999999998	125.2746475
-48.721622	-0.671734	121.727051	-23.872997	7.867136	120.216309	35.282764	-8.056966	117.949692	26.695992	37.40099	112.412415	30.989378	14.672012	115.1810535	-78.735372	1.06226	125.2515645
-49.345528	0.821231	121.771896	-23.975761	7.973247	120.253479	35.202549	-7.960712	117.783287	26.619879	37.487526	112.369225	30.911214	14.763407	115.076256	-78.862736	1.183087	125.430702
-49.892361	2.221773	121.780716	-24.001064	8.040719	120.213715	35.13018	-7.912817	117.6157	26.531157	37.556885	112.391243	30.8306685	14.822034	115.0034715	-78.8327965	1.259404	125.4239585
-50.638783	4.45398	121.920815	-24.078373	8.046902	120.337006	35.014214	-7.922453	117.34536	26.42997	37.615261	112.688675	30.722092	14.846404	115.0170175	-78.878838	1.2474	125.6569945
-51.065731	5.934335	122.020164	-24.14081	7.992542	120.403313	34.927399	-7.945818	117.158401	26.462591	37.120415	113.118279	30.694995	14.5872985	115.13834	-78.976615	1.3977855	125.668286
-51.423771	7.430254	122.007164	-23.947357	7.751304	120.356842	34.823837	-7.940058	116.949188	26.463017	37.237583	113.561127	30.643427	14.6487625	115.2551575	-78.538141	0.8538455	125.4585265
-51.788574	8.967175	122.018456	-24.240847	7.987624	120.381508	34.722076	-7.888858	116.68074	26.458145	37.378681	114.031624	30.5901105	14.7449115	115.356182	-79.0718045	1.2303365	125.406834
-52.635048	11.179137	122.252365	-24.315693	8.045199	120.183334	34.630604	-7.781257	116.400352	26.431242	37.561562	114.425728	30.530923	14.8901525	115.41304	-79.162309	1.2002455	124.953628
-52.450275	12.17109	121.67672	-24.427324	8.164957	119.92382	34.550289	-7.63432	116.110565	26.380503	37.73917	114.672401	30.465396	15.052425	115.391483	-79.320044	1.277489	124.456157
-52.607632	13.644737	121.449677	-24.496101	8.366317	119.643425	34.440235	-7.458656	115.785912	26.309803	37.939442	114.78981	30.375019	15.240393	115.287861	-79.367221	1.492241	123.998989
-52.760506	15.856976	121.372917	-24.612471	8.738068	119.344795	34.265156	-7.149105	115.332542	26.18421	38.275955	114.8144	30.224683	15.563425	115.073471	-79.449625	1.912711	123.616119
-52.735157	17.256783	121.341789	-24.686468	9.025473	119.189598	34.177746	-6.980781	115.057907	26.15484	38.455105	114.902008	30.166293	15.737162	114.9799575	-79.539229	2.313784	123.3992385
-52.695103	18.639553	121.318794	-24.700222	9.260214	119.068733	34.132004	-6.827713	114.838531	26.167797	38.629841	115.02346	30.1499005	15.901064	114.9309955	-79.5503445	2.619364	123.2064705
-52.614681	19.959366	121.328911	-24.703444	9.471708	118.934952	34.105724	-6.731413	114.638283	26.209789	38.749599	115.212524	30.1577565	16.009093	114.9254035	-79.5646445	2.934323	122.9445005
-52.460312	21.141376	121.381851	-24.708908	9.663883	118.801132	34.054436	-6.646507	114.434494	26.185295	39.397762	115.335953	30.1198655	16.3756275	114.8852235	-79.5376815	2.9521385	122.7170405
-52.222	22.269787	121.462074	-24.775034	9.819752	118.725349	33.996407	-6.547084	114.217468	26.207664	39.481869	115.500465	30.1020355	16.4673925	114.8589665	-79.6521035	3.1721115	122.5917315
-51.970081	23.293314	121.575615	-24.776386	9.969976	118.713295	33.909943	-6.468512	114.069572	26.191786	39.547249	115.642044	30.0508645	16.5393685	114.855808	-79.6036365	3.4005835	122.570782
-51.521458	24.756088	121.734634	-24.917343	10.175959	118.738869	33.766842	-6.433731	114.01796	26.18281	39.592823	115.73616	29.974826	16.579546	114.87706	-79.809512	3.772372	122.600678
-51.225368	25.618774	121.732224	-25.006496	10.286027	118.74884	33.678902	-6.45337	114.059723	26.150223	39.595245	115.659142	29.9145625	16.5709375	114.8594325	-79.9275545	4.0011165	122.6382475
-50.854431	26.417503	121.601639	-25.088781	10.358399	118.704674	33.596714	-6.49924	114.138962	26.108536	39.564735	115.462479	29.852625	16.5327475	114.8007205	-80.030187	4.1840505	122.6086275
-50.425636	27.17371	121.368393	-25.172037	10.429817	118.645988	33.520271	-6.577671	114.271011	26.127037	38.991535	115.218567	29.823654	16.206932	114.744789	-80.167728	4.652702	122.547187
-49.950581	27.908642	121.09436	-25.278082	10.512627	118.584587	33.421749	-6.665521	114.418221	26.063156	38.913322	114.86055	29.7424525	16.1239005	114.6393855	-80.2986165	4.9013535	122.5297885
-49.425877	28.618122	120.718216	-25.353415	10.565704	118.518219	33.34354	-6.758481	114.624382	26.019234	38.828339	114.468674	29.681387	16.034929	114.546528	-80.388217	5.096479	122.48991
-48.881588	29.242552	120.351555	-25.206133	10.422174	118.381035	33.27166	-6.872243	114.847122	25.998465	38.72646	114.124176	29.6350625	15.9271085	114.485649	-80.0473285	4.9172395	122.276421
-48.062172	30.283516	119.78772	-25.496614	10.683545	118.329414	33.190098	-7.032357	115.163864	25.937405	39.105274	113.647293	29.5637515	16.0364585	114.4055785	-80.5569795	5.3306315	122.2532495
-47.444912	30.950249	119.42823	-25.517569	10.705415	118.197868	33.200596	-7.133926	115.267113	25.952202	39.02858	113.409363	29.576399	15.947327	114.338238	-80.611537	5.463503	122.057498
-46.749626	31.583208	119.106361	-25.523928	10.761425	118.083336	33.156624	-7.200673	115.333107	25.962389	38.911934	113.19165	29.5595065	15.8556305	114.2623785	-80.6073625	5.6672195	121.9042935
-45.97398	32.206814	118.893776	-25.493818	10.799417	117.977692	33.108532	-7.239958	115.343513	26.099604	38.343929	113.100052	29.604068	15.5519855	114.2217825	-80.591704	6.0468485	121.7336015
-45.191177	32.822617	118.834389	-25.474009	10.827878	117.94043	33.096397	-7.257436	115.305756	26.148975	38.332272	113.047073	29.622686	15.537418	114.1764145	-80.570704	6.118338	121.7044455
-44.361511	33.522099	118.922462	-25.236494	10.66258	117.875847	33.088333	-7.200846	115.27002	26.195961	38.390553	113.136795	29.642147	15.5948535	114.2034075	-80.115135	5.7303065	121.5482865
-43.55093	34.27697	119.102707	-25.388548	10.940274	117.98085	33.140251	-7.113606	115.180908	26.176394	39.046116	113.309906	29.6583225	15.966255	114.245407	-80.4354185	5.914293	121.716293
-42.233841	35.365917	119.46888	-25.36779	11.029819	118.000244	33.164505	-6.832225	115.09671	26.257034	38.81073	113.903091	29.7107695	15.9892525	114.4999005	-80.4463495	6.0703855	121.5005875
-41.365139	36.094429	119.684135	-25.361967	11.16501	117.943443	33.19627	-6.62267	114.949356	26.263233	39.058567	114.278366	29.7297515	16.2179485	114.613861	-80.4536855	6.1120715	121.273025
-40.455452	36.827869	119.765762	-25.345024	11.26999	117.792664	33.231808	-6.404986	114.775467	26.271561	39.293182	114.620255	29.7516845	16.444098	114.697861	-80.4417325	6.095882	120.887467
-39.470181	37.554867	119.761124	-25.364277	11.402422	117.55172	33.266933	-6.211449	114.590286	26.269806	39.485538	114.897034	29.7683695	16.6370445	114.74366	-80.4969235	6.1677995	120.35978
-38.495152	38.228657	119.723595	-25.147045	11.344631	117.23735	33.275784	-6.06012	114.374779	26.266407	39.675461	115.103516	29.7710955	16.8076705	114.7391475	-80.0651855	5.8815915	119.7355525
-37.471069	38.880325	119.685593	-25.358364	11.670706	117.09343	33.279377	-5.922991	114.182961	26.221952	40.310841	115.210342	29.7506645	17.193925	114.6966515	-80.4673925	6.147487	119.4902085
-36.408558	39.483818	119.620575	-25.371578	11.799518	116.897545	33.283398	-5.824138	114.033531	26.251501	40.395161	115.401672	29.7674495	17.2855115	114.7176015	-80.5106055	6.3135245	119.0774885
-34.766167	40.295689	119.481781	-25.337109	11.924794	116.605652	33.361034	-5.778482	113.936089	26.368147	40.48111	115.728149	29.8645905	17.351314	114.832119	-80.5388085	6.498274	118.379185
-33.629765	40.701084	119.41333	-25.329781	11.952254	116.412338	33.417614	-5.768495	113.901176	26.43845	40.503258	115.973511	29.928032	17.3673815	114.9373435	-80.587594	6.5371265	117.8873325
-32.483284	41.095016	119.37429	-25.291494	11.986235	116.245781	33.504951	-5.751319	113.83474	26.488007	40.52396	116.212227	29.996479	17.3863205	115.0234835	-80.579467	6.5861495	117.4680785
-31.283035	41.402702	119.339005	-25.239923	12.037092	116.10527	33.582859	-5.713576	113.795624	26.54067	40.572521	116.39032	30.0617645	17.4294725	115.092972	-80.5416105	6.6447115	117.117568
-30.138901	41.66666	119.264565	-25.190014	12.151605	115.998947	33.66087	-5.65957	113.802658	26.631556	40.619297	116.52491	30.146213	17.4798635	115.163784	-80.526241	6.8233465	116.83411
-28.894684	41.865494	119.160095	-25.131058	12.22657	115.928528	33.757813	-5.624745	113.852333	26.755634	40.677464	116.655205	30.2567235	17.5263595	115.253769	-80.5188395	6.9267805	116.603287
-27.641926	42.047821	119.048843	-25.038614	12.335337	115.823807	33.869076	-5.609221	113.959015	26.900887	40.71175	116.771683	30.3849815	17.5512645	115.365349	-80.4622095	7.1194095	116.282265
-25.756344	42.16943	118.942467	-24.853174	12.504852	115.794495	34.04435	-5.585958	114.114693	27.132517	40.763859	116.919518	30.5884335	17.5889505	115.5171055	-80.2947815	7.4207535	116.0718845
-24.502983	42.122322	118.922462	-24.913919	12.774062	116.028954	34.18605	-5.559798	114.251122	27.307999	40.80275	117.028847	30.7470245	17.621476	115.6399845	-80.5748625	7.926648	116.4179235
-23.194384	42.05928	119.039032	-24.766684	12.813097	116.079971	34.374081	-5.521873	114.394035	27.475035	40.850834	117.227707	30.924558	17.6644805	115.810871	-80.457926	7.9617135	116.349071
-21.91938	41.864887	119.105782	-24.428297	12.647541	116.024124	34.583817	-5.486898	114.56366	27.642281	40.879829	117.485359	31.113049	17.6964655	116.0245095	-79.969643	7.5986165	116.0237385
-20.629845	41.650097	119.227028	-24.306847	12.640704	116.128143	34.813007	-5.476596	114.792076	27.81699	40.903065	117.745064	31.3149985	17.7132345	116.26857	-79.9286925	7.5681735	115.987716
-19.345934	41.365047	119.274757	-24.141821	12.637348	116.236618	35.020668	-5.490619	115.01783	28.371609	40.744896	117.77536	31.6961385	17.6271385	116.396595	-79.9797805	7.6475575	116.076641
-17.989191	41.052979	119.276794	-24.031879	12.68187	116.353546	35.215389	-5.475882	115.236176	28.125711	40.915588	118.11689	31.67055	17.719853	116.676533	-79.734308	7.643887	116.030559
-16.080416	40.488007	119.13813	-24.010864	12.866113	116.488304	35.494617	-5.467709	115.636444	28.319958	40.967896	118.250534	31.9072875	17.7500935	116.943489	-79.9290155	7.9821325	116.033119
-14.735727	40.038826	118.955597	-23.901522	12.89556	116.480621	35.676437	-5.44557	115.91748	28.850618	40.846836	118.114105	32.2635275	17.700633	117.0157925	-80.0665715	8.090487	115.9454495
-13.342063	39.566441	118.784164	-23.649778	12.845204	116.370514	35.84774	-5.423082	116.181351	28.977064	40.89328	118.120049	32.412402	17.735099	117.1507	-79.711958	7.955309	115.590328
-12.057927	39.063755	118.633423	-23.639111	12.925895	116.430191	36.023617	-5.415715	116.426361	29.130428	40.920784	118.072823	32.5770225	17.7525345	117.249592	-79.8552445	8.0992555	115.61079
-10.734429	38.49921	118.505455	-23.431946	12.947119	116.421532	36.18264	-5.386148	116.605339	29.273546	40.934608	118.048965	32.728093	17.77423	117.327152	-79.591985	8.120008	115.515912
-9.337733	37.898621	118.430756	-23.242783	12.87574	116.332863	36.36565	-5.371555	116.772827	29.437214	40.946495	118.079498	32.901432	17.78747	117.4261625	-79.386998	7.96401	115.2395635
-8.048556	37.267391	118.398727	-23.080359	12.875265	116.283394	36.562489	-5.362063	116.939629	29.207495	41.110004	118.34005	32.884992	17.8739705	117.6398395	-79.04571	7.8765595	114.9269485
-6.036673	36.186695	118.308067	-22.850662	12.808628	116.162048	36.85535	-5.360014	117.158783	29.874569	40.939339	118.335411	33.3649595	17.7896625	117.747097	-79.0662835	7.8275935	114.576999
-4.742084	35.520012	118.283012	-22.686876	12.729362	115.980888	37.055923	-5.352232	117.298279	29.643335	41.111423	118.61026	33.349629	17.8795955	117.9542695	-78.723381	7.5791285	114.0075065
-3.469147	34.751606	118.145058	-22.552116	12.762062	115.770363	37.245956	-5.352806	117.444954	29.846048	41.112923	118.679825	33.546002	17.8800585	118.0623895	-78.650234	7.6440655	113.4783365
-2.211133	33.983803	117.949883	-22.384136	12.769437	115.417038	37.436596	-5.361651	117.632767	30.040678	41.108467	118.721031	33.738637	17.873408	118.176899	-78.506909	7.665466	112.657177
-0.920281	33.189018	117.739426	-22.285915	12.788972	115.003563	37.610283	-5.391967	117.833008	30.209335	41.103027	118.68396	33.909809	17.85553	118.258484	-78.481639	7.722414	111.748642
0.280118	32.364281	117.443756	-22.163294	12.77172	114.562843	37.777676	-5.416261	117.983337	30.787495	40.92178	118.403938	34.2825855	17.7527595	118.1936375	-78.6091735	7.7906805	110.9320485
1.428597	31.578497	117.163658	-22.034319	12.768298	114.130112	37.934124	-5.472876	118.11718	30.9475	40.879753	118.253685	34.440812	17.7034385	118.1854325	-78.50945	7.8331575	110.0747915
3.131364	30.298923	116.841873	-21.77659	12.669216	113.662315	38.17979	-5.556939	118.270599	30.823841	40.935497	118.187355	34.5018155	17.689279	118.228977	-78.0549955	7.649153	109.095653
4.201564	29.430002	116.669785	-21.559752	12.610332	113.469246	38.3554	-5.607804	118.383659	30.999132	40.829304	117.994598	34.677266	17.61075	118.1891285	-77.79677	7.609914	108.7493635
5.222274	28.56032	116.562096	-21.365591	12.520472	113.368103	38.573761	-5.684858	118.508469	31.581768	40.560593	117.663429	35.0777645	17.4378675	118.085949	-77.8089465	7.6030765	108.650257
6.224817	27.652077	116.509834	-21.143585	12.423348	113.309372	38.781826	-5.766346	118.680885	31.771097	40.453739	117.551735	35.2764615	17.3436965	118.11631	-77.5636315	7.5029995	108.502434
7.117731	26.79925	116.515823	-20.940662	12.306089	113.295113	38.997684	-5.839724	118.889328	31.556507	40.500885	117.651901	35.2770955	17.3305805	118.2706145	-77.1584195	7.2815975	108.3196115
7.956155	25.934824	116.551086	-20.756142	12.194782	113.334717	39.184326	-5.911841	119.120262	32.129757	40.224358	117.422508	35.6570415	17.1562585	118.271385	-77.1693255	7.2333055	108.398049
8.753672	25.095848	116.617836	-20.585712	12.084506	113.399017	39.368393	-6.008514	119.367767	31.90077	40.275455	117.576752	35.6345815	17.1334705	118.4722595	-76.8060055	7.0355415	108.3257745
9.816369	23.804375	116.784821	-20.375275	11.890369	113.489983	39.603779	-6.142638	119.760086	32.129738	40.110767	117.581535	35.8667585	16.9840645	118.6708105	-76.6173085	6.7966735	108.3091555
10.460263	22.950043	116.917801	-20.237411	11.758816	113.520935	39.764523	-6.24035	119.991829	32.270203	40.008579	117.593658	36.017363	16.8841145	118.7927435	-76.492185	6.6335175	108.2491265
11.007762	22.182962	117.010101	-20.124428	11.635084	113.551201	39.9006	-6.322498	120.169388	32.409569	39.907784	117.592392	36.1550845	16.792643	118.88089	-76.4039405	6.477525	108.221512
11.538816	21.427265	117.08239	-19.979137	11.535813	113.557014	40.0453	-6.417593	120.290634	32.551823	39.813854	117.582176	36.2985615	16.6981305	118.936405	-76.2568355	6.3734955	108.177623
11.958436	20.685915	117.099617	-19.832472	11.425898	113.531364	40.166454	-6.505226	120.31636	32.709045	39.716751	117.573677	36.4377495	16.6057625	118.9450185	-76.1026935	6.2460335	108.1177095
12.317867	19.949324	117.059471	-19.682804	11.321655	113.486885	40.285526	-6.624223	120.24305	32.878525	39.591579	117.538712	36.5820255	16.483678	118.890881	-75.9476335	6.159632	108.082889
12.644285	19.221029	117.006554	-19.532429	11.188592	113.418869	40.393349	-6.771909	120.124138	33.056969	39.437374	117.465797	36.725159	16.3327325	118.7949675	-75.790017	6.0444515	108.0427705
13.001399	18.171486	116.877922	-19.28261	11.01102	113.364075	40.565281	-6.967453	119.929016	33.344551	39.236393	117.381226	36.954916	16.13447	118.655121	-75.520136	5.88757	108.073029
13.137168	17.494116	116.838242	-19.085606	10.944865	113.375221	40.702042	-7.060862	119.837776	33.526249	39.140392	117.369751	37.1141455	16.039765	118.6037635	-75.2853575	5.849965	108.1466785
13.227489	16.847643	116.81987	-18.936153	10.887884	113.387428	40.840389	-7.12972	119.75412	33.70031	39.077049	117.394135	37.2703495	15.9736645	118.5741275	-75.1426555	5.8021035	108.2007285
13.266791	16.158825	116.807388	-18.824497	10.861308	113.383591	40.963402	-7.201046	119.691216	33.851326	39.010273	117.40892	37.407364	15.9046135	118.550068	-75.056358	5.8180025	108.217114
13.21426	15.501031	116.736816	-18.690638	10.813555	113.360931	41.04459	-7.256432	119.605507	33.961914	38.945927	117.412865	37.503252	15.8447475	118.509186	-74.884528	5.7823625	108.212676
13.102676	14.928799	116.666138	-18.622272	10.775201	113.342346	41.103218	-7.317045	119.539574	34.042175	38.879314	117.404686	37.5726965	15.7811345	118.47213	-74.8172405	5.7692675	108.212562
13.016481	14.203639	116.601967	-18.551598	10.731462	113.333763	41.130108	-7.378632	119.459724	34.096771	38.821365	117.395676	37.6134395	15.7213665	118.4277	-74.7166355	5.7415575	108.239826
12.695228	13.179748	116.541733	-18.503477	10.705045	113.440323	41.15818	-7.423001	119.394432	34.141308	38.784515	117.414246	37.649744	15.680757	118.404339	-74.656698	5.729333	108.476307
12.444005	12.492509	116.51506	-18.489847	10.694907	113.581932	41.191917	-7.430049	119.364288	34.14925	38.779865	117.467819	37.6705835	15.674908	118.4160535	-74.6502775	5.714906	108.7478105
12.128998	11.775679	116.567253	-18.484392	10.668066	113.74395	41.21788	-7.423812	119.366768	34.141045	38.780605	117.543663	37.6794625	15.6783965	118.4552155	-74.6482465	5.6577355	109.0326845
11.708884	11.118921	116.595879	-18.488798	10.660537	113.888756	41.224171	-7.444922	119.402847	34.140362	38.767433	117.603218	37.6822665	15.6612555	118.5030325	-74.6598625	5.6598185	109.2744795
11.325802	10.334804	116.612778	-18.490732	10.642697	114.031235	41.218609	-7.470309	119.43338	34.144077	38.746449	117.615173	37.681343	15.63807	118.5242765	-74.662807	5.647324	109.5381935
10.851904	9.571429	116.625847	-18.501442	10.628533	114.188782	41.194077	-7.517095	119.46386	34.153248	38.696404	117.582825	37.6736625	15.5896545	118.5233425	-74.6765465	5.6674115	109.8542215
10.355173	8.782987	116.574417	-18.516479	10.628314	114.320267	41.164799	-7.580075	119.460846	34.172661	38.632408	117.54229	37.66873	15.5261665	118.501568	-74.701688	5.7304615	110.138966
9.564811	7.533479	116.539749	-18.51889	10.579152	114.510712	41.105686	-7.711711	119.483772	34.182964	38.51387	117.501053	37.644325	15.4010795	118.4924125	-74.682105	5.7572245	110.5290115
8.96577	6.78407	116.542175	-18.590061	10.567443	114.586327	41.082306	-7.807938	119.51445	34.171024	38.433144	117.496231	37.626665	15.312603	118.5053405	-74.806787	5.822283	110.6673135
8.339513	5.870088	116.527763	-18.644703	10.525728	114.599228	41.0298	-7.890806	119.54541	34.142677	38.353687	117.501595	37.5862385	15.2314405	118.5235025	-74.8756445	5.8200155	110.6749535
7.648892	4.97737	116.424477	-18.706223	10.481035	114.535881	40.978683	-7.980867	119.582733	34.10054	38.274704	117.479263	37.5396115	15.1469185	118.530998	-74.9520575	5.8151515	110.540764
6.956346	4.066411	116.277885	-18.780907	10.436967	114.409256	40.911743	-8.057153	119.593002	34.04512	38.206276	117.419388	37.4784315	15.0745615	118.506195	-75.0402455	5.7993725	110.312317
6.168839	3.237416	116.121399	-18.814936	10.424839	114.315651	40.837196	-8.143253	119.569443	33.999214	38.118156	117.318092	37.418205	14.9874515	118.4437675	-75.048077	5.8622265	110.1875345
5.408397	2.286011	115.973129	-18.857275	10.38319	114.243736	40.764725	-8.228	119.519745	33.98428	38.016121	117.209686	37.3745025	14.8940605	118.3647155	-75.0890525	5.8723195	110.1227565
4.180795	0.896117	115.77504	-18.916138	10.348892	114.215218	40.660069	-8.375967	119.397942	33.968922	37.885822	117.101395	37.3144955	14.7549275	118.2496685	-75.1467715	5.9428565	110.1807675
3.277995	0.019921	115.594246	-18.958801	10.325917	114.213371	40.598824	-8.484978	119.318733	33.950989	37.815811	117.093132	37.2749065	14.6654165	118.2059325	-75.1925085	5.9864175	110.2208095
2.403189	-0.955145	115.482628	-19.003872	10.327955	114.202621	40.507095	-8.554186	119.227089	33.914768	37.761047	117.122665	37.2109315	14.6034305	118.174877	-75.2186755	6.0524795	110.230365
1.467034	-1.898458	115.258995	-19.064074	10.346722	114.192284	40.385498	-8.601521	119.135056	34.263256	37.531708	116.971268	37.324377	14.4650935	118.053162	-75.452525	6.2283505	110.331406
0.519019	-2.912863	115.118195	-19.166325	10.389109	114.187263	40.271023	-8.683719	119.059792	33.810368	37.631405	117.131653	37.0406955	14.473843	118.0957225	-75.3733455	6.304375	110.2788035
-0.486313	-3.879892	115.005508	-19.255672	10.415036	114.174652	40.110973	-8.770819	119.018875	33.764984	37.541302	117.065369	36.9379785	14.3852415	118.042122	-75.4493225	6.4448305	110.307182
-1.536138	-4.897944	114.907288	-19.372358	10.444489	114.153885	39.958168	-8.893355	118.994209	34.125744	37.248699	116.771713	37.041956	14.177672	117.882961	-75.786672	6.711306	110.424809
-3.155967	-6.504055	114.794304	-19.564823	10.454105	114.124466	39.706326	-9.150183	119.003365	33.662205	37.177814	116.642639	36.6842655	14.0138155	117.823002	-75.8139115	6.8943945	110.42593
-4.317474	-7.541213	114.872467	-19.650175	10.451948	114.108086	39.526581	-9.314077	119.041763	33.611416	37.006401	116.30806	36.5689985	13.846162	117.6749115	-75.8693485	7.057734	110.5412605
-5.486118	-8.626052	114.927055	-19.756668	10.429146	114.082573	39.359749	-9.48269	119.088402	33.957577	36.633728	115.689575	36.658663	13.575519	117.3889885	-76.171999	7.282773	110.7761575
-6.695463	-9.737054	115.092232	-19.868101	10.391253	114.079224	39.181496	-9.678533	119.190369	33.519329	36.579952	115.376953	36.3504125	13.4507095	117.283661	-76.0866145	7.3317965	110.874787
-7.952181	-10.801979	115.344063	-19.960363	10.316126	114.084801	39.010082	-9.891202	119.320274	33.903278	36.159222	114.673935	36.45668	13.13401	116.9971045	-76.377406	7.498242	111.1724975
-9.188431	-11.831238	115.615723	-20.032074	10.200545	114.084923	38.84697	-10.123095	119.489822	33.883896	35.866989	114.121689	36.365433	12.871947	116.8057555	-76.429581	7.529143	111.3640905
-10.522339	-12.823397	115.998909	-20.135571	10.090606	114.091957	38.679703	-10.358023	119.696747	33.454304	35.722523	113.765182	36.0670035	12.68225	116.7309645	-76.3381455	7.498962	111.4529495
-12.485639	-14.20584	116.512405	-20.322905	9.864279	114.090858	38.408512	-10.706574	120.032944	33.785049	35.065453	112.791206	36.0967805	12.1794395	116.412075	-76.7425905	7.5491185	111.769641
-13.87777	-15.040588	116.885521	-20.455881	9.691863	114.112595	38.216599	-10.944709	120.217407	33.727203	34.747356	112.332794	35.971901	11.9013235	116.2751005	-76.883663	7.4824025	111.9500895
-15.268238	-15.785164	117.252075	-20.571173	9.483209	114.180229	38.018002	-11.155457	120.387413	33.651035	34.418316	111.883011	35.8345185	11.6314295	116.135212	-76.9768645	7.3349885	112.225246
-16.636583	-16.438635	117.613617	-20.700396	9.282643	114.309418	37.851608	-11.377448	120.473587	33.181087	33.750298	111.750771	35.5163475	11.186425	116.112179	-76.9171395	7.378861	112.506657
-17.997807	-16.995598	117.920258	-20.806858	9.052669	114.49752	37.661396	-11.570014	120.53167	33.493805	33.881783	111.19722	35.5776005	11.1558845	115.864445	-77.1913165	6.9494535	113.130595
-19.437881	-17.4692	118.211769	-20.931034	8.851215	114.739655	37.505516	-11.729669	120.557129	33.312351	33.649189	110.99337	35.4089335	10.95976	115.7752495	-77.2710015	6.74267	113.7040605
-20.8514	-17.853954	118.423019	-21.071798	8.625495	114.997162	37.348961	-11.868584	120.55249	33.125809	33.475666	110.891701	35.237385	10.803541	115.7220955	-77.380981	6.447449	114.2722285
-22.923536	-18.25506	118.595482	-21.305513	8.321352	115.367233	37.095158	-12.004325	120.476135	32.799294	33.338097	110.942123	34.947226	10.666886	115.709129	-77.558252	5.975818	115.025337
-24.370777	-18.421207	118.584564	-21.425589	8.146554	115.577682	36.956154	-12.051105	120.383163	32.592182	33.308624	111.050835	34.774168	10.6287595	115.716999	-77.625346	5.6643485	115.438365
-25.728373	-18.485828	118.52417	-21.577076	7.990408	115.77169	36.818741	-12.076977	120.226982	31.930283	32.925785	111.469475	34.374512	10.424404	115.8482285	-77.528664	5.556412	115.6951515
-27.080322	-18.465139	118.480011	-21.70842	7.859112	115.981148	36.712433	-12.057612	120.039345	31.705847	32.97982	111.600349	34.20914	10.461104	115.819847	-77.62598	5.25712	116.142449
-28.492064	-18.357038	118.430344	-21.795185	7.785215	116.197678	36.625587	-12.030486	119.814369	31.501373	33.067883	111.683151	34.06348	10.5186985	115.74876	-77.65385	5.0517315	116.646596
-29.889606	-18.1297	118.487274	-21.881495	7.72961	116.388229	36.524971	-11.966978	119.593918	31.293859	33.166611	111.730721	33.909415	10.5998165	115.6623195	-77.672405	4.8594035	117.1141385
-31.242403	-17.819756	118.610512	-22.011766	7.730858	116.600586	36.415306	-11.881738	119.417641	31.096548	33.269928	111.730537	33.755927	10.694095	115.574089	-77.779459	4.767621	117.627083
-33.2883	-17.231712	118.809891	-22.141008	7.746881	116.917778	36.265202	-11.708486	119.196388	30.783379	33.421623	111.688042	33.5242905	10.8565685	115.442215	-77.8063065	4.6371935	118.393341
-34.647018	-16.746496	119.00518	-22.286657	7.761926	117.117188	36.160843	-11.579573	119.069466	30.553118	33.552433	111.678436	33.3569805	10.98643	115.373951	-77.9302945	4.537422	118.860425
-35.955215	-16.186075	119.230888	-22.382212	7.744125	117.339935	36.048637	-11.43222	118.976082	30.302732	33.72419	111.648369	33.1756845	11.145985	115.3122255	-77.9401085	4.342265	119.3676445
-37.222542	-15.600291	119.452454	-22.531509	7.770064	117.551781	35.934845	-11.263846	118.884148	30.056849	33.898769	111.604622	32.995847	11.3174615	115.244385	-78.058865	4.2226665	119.859177
-38.449539	-14.936714	119.753334	-22.663704	7.756547	117.799149	35.824177	-11.116374	118.778297	NaN	NaN	NaN	NaN	NaN	NaN	NaN	NaN	NaN
-39.681808	-14.192818	120.124146	-22.780375	7.717374	118.105904	35.696678	-11.004593	118.68808	NaN	NaN	NaN	NaN	NaN	NaN	NaN	NaN	NaN
-40.820679	-13.43842	120.516029	-22.894426	7.643396	118.463364	35.588253	-10.945196	118.585526	NaN	NaN	NaN	NaN	NaN	NaN	NaN	NaN	NaN
-42.477535	-12.192058	121.17765	-22.990534	7.455425	119.033501	35.453026	-10.874946	118.43705	29.386026	34.720692	111.433319	32.419526	11.922873	114.9351845	-78.400594	2.987977	123.1318175
-43.513359	-11.322752	121.582565	-23.057632	7.319416	119.399139	35.351906	-10.843427	118.325409	NaN	NaN	NaN	NaN	NaN	NaN	NaN	NaN	NaN
-44.491577	-10.377892	121.867264	-23.157484	7.169177	119.726608	35.242393	-10.846128	118.202438	28.596094	34.429695	111.968102	31.9192435	11.7917835	115.08527	-78.2342115	2.5465705	124.367946
-45.42794	-9.435574	122.053375	-23.223719	7.013024	119.942795	35.148277	-10.846979	118.062195	NaN	NaN	NaN	NaN	NaN	NaN	NaN	NaN	NaN
-46.341591	-8.428293	122.043869	-23.330408	6.896203	120.077042	35.036598	-10.841794	117.908516	NaN	NaN	NaN	NaN	NaN	NaN	NaN	NaN	NaN
-47.183426	-7.347878	121.951866	-23.476883	6.810929	120.111633	34.929241	-10.836344	117.700279	28.033348	34.762932	112.772926	31.4812945	11.963294	115.2366025	-78.4350605	1.658564	124.9866635
-48.01152	-6.30925	121.816887	-23.637241	6.803468	120.027328	34.786457	-10.779721	117.525192	27.862219	34.929966	112.996086	31.324338	12.0751225	115.260639	-78.59882	1.5318135	124.794017
-48.995434	-4.656393	121.485641	-23.877331	6.843173	119.804932	34.560459	-10.632749	117.230835	27.605221	35.081684	113.076103	31.08284	12.2244675	115.153469	-78.837502	1.4618785	124.456395
-49.629818	-3.489362	121.314552	-24.076244	6.912053	119.703987	34.406765	-10.507133	117.021797	27.413643	35.194969	113.100288	30.910204	12.343918	115.0610425	-79.062692	1.480188	124.3469315
-50.273178	-2.354244	121.337601	-24.228363	7.00654	119.637764	34.226181	-10.365698	116.858162	27.226273	35.304726	113.130569	30.726227	12.469514	114.9943655	-79.182953	1.543566	124.2811625
-50.807732	-1.129144	121.567047	-24.359379	7.097565	119.734589	34.084373	-10.229548	116.710938	26.985895	35.960499	113.098076	30.535134	12.8654755	114.904507	-79.253892	1.3296545	124.564671
-51.279629	0.10486	121.693085	-24.433392	7.139137	119.899788	33.984226	-10.120169	116.597641	26.810011	36.100243	113.241982	30.3971185	12.990037	114.9198115	-79.2639025	1.288237	124.8797645
-51.648014	1.284767	121.989349	-24.554449	7.177856	120.161346	33.879692	-10.00923	116.508415	26.647717	36.250881	113.475105	30.2637045	13.1208255	114.99176	-79.3726025	1.2348865	125.330932
-52.020031	2.498699	122.319199	-24.593819	7.194033	120.391846	33.802078	-9.893617	116.402328	26.537884	35.871445	113.758064	30.169981	12.988914	115.080196	-79.357619	1.399152	125.703496
-52.391071	4.295331	122.74144	-24.685493	7.237467	120.68924	33.718674	-9.663798	116.232872	26.297754	36.089588	114.172295	30.008214	13.212895	115.2025835	-79.3792	1.262039	126.1758965
-52.540024	5.455814	122.911476	-24.727804	7.256386	120.807983	33.677578	-9.510028	116.137268	26.182592	36.213089	114.461754	29.930085	13.3515305	115.299511	-79.385693	1.1612415	126.316455
-52.658791	6.631231	122.971687	-24.767296	7.266572	120.854935	33.671757	-9.387825	116.077446	26.115635	36.32468	114.754608	29.893696	13.4684275	115.416027	-79.428288	1.0647165	126.293843
-52.632744	7.800147	123.000214	-24.79306	7.294149	120.827469	33.680294	-9.32126	116.035988	26.090691	36.378159	115.02845	29.8854925	13.5284495	115.532219	-79.4716125	1.0598485	126.122719
-52.661156	9.026731	122.765175	-24.824383	7.354886	120.733963	33.646172	-9.255935	116.019318	26.081881	36.410477	115.269875	29.8640265	13.577271	115.6445965	-79.5127925	1.132501	125.8233295
-52.867134	10.326774	122.799957	-24.869869	7.434617	120.649567	33.627934	-9.202823	115.976921	26.007557	36.984592	115.371582	29.8177455	13.8908845	115.6742515	-79.5574835	0.978349500000002	125.6248825
-52.671085	11.440394	122.686516	-24.938791	7.535453	120.553123	33.592682	-9.114978	115.927422	25.978228	37.058617	115.462448	29.785455	13.9718195	115.694935	-79.663037	1.0990865	125.411311
-51.985489	12.873277	122.337029	-24.994883	7.721972	120.413437	33.560127	-9.018144	115.85083	25.917015	37.161854	115.576088	29.738571	14.071855	115.713459	-79.728337	1.372089	125.113415
-51.71064	13.961686	122.219429	-25.076031	7.832603	120.318939	33.533886	-8.962933	115.831398	25.889011	37.221268	115.581879	29.7114485	14.1291675	115.7066385	-79.8635105	1.5360385	124.9312395
-51.594048	15.140936	122.147034	-25.10907	7.907904	120.195007	33.509972	-8.915795	115.81427	25.852007	37.261642	115.516281	29.6809895	14.1729235	115.6652755	-79.8991295	1.6428845	124.7247385
-51.143211	16.102173	121.978867	-25.161716	7.973197	120.056389	33.496761	-8.888426	115.811119	25.815937	37.305004	115.384529	29.656349	14.208289	115.597824	-79.979781	1.738105	124.514954
-50.386452	17.256798	121.773514	-25.15386	8.026513	119.933464	33.478962	-8.853606	115.82354	25.837824	36.81501	115.245796	29.658393	13.980702	115.534668	-79.966113	2.072324	124.33226
-50.15638	18.010328	121.589722	-25.168837	8.090732	119.823708	33.456131	-8.842659	115.840508	25.79138	36.836994	115.024361	29.6237555	13.9971675	115.4324345	-79.9614295	2.1842965	124.2149815
-49.534668	18.88917	121.437454	-25.199076	8.15539	119.740311	33.466114	-8.862531	115.850899	25.761795	36.857628	114.796684	29.6139545	13.9975485	115.3237915	-80.0121065	2.3132315	124.1568305
-48.483345	20.25952	121.212112	-25.196451	8.18906	119.661156	33.481396	-8.899682	115.908142	25.770306	36.827934	114.44471	29.625851	13.964126	115.176426	-80.018753	2.413994	124.145886
-47.742931	21.113075	121.017136	-25.135746	8.197016	119.591331	33.530392	-8.951886	115.951706	25.721809	37.352989	114.159821	29.6261005	14.2005515	115.0557635	-79.8975925	2.1934805	124.1268985
-46.933304	22.02725	120.802834	-25.065365	8.170463	119.490326	33.585701	-9.016076	115.992271	25.81197	37.256145	113.998756	29.6988355	14.1200345	114.9955135	-79.8295655	2.2208915	123.9851385
-46.030071	22.917246	120.6241	-25.004175	8.112599	119.395493	33.680107	-9.114982	115.967438	25.90695	37.146847	113.87571	29.7935285	14.0159325	114.921574	-79.8018785	2.2092655	123.869412
-45.101662	23.800611	120.443344	-24.909355	8.02531	119.302025	33.710201	-9.189066	115.969658	26.005665	37.043541	113.811935	29.857933	13.9272375	114.8907965	-79.676643	2.1233825	123.7132535
-44.136372	24.69721	120.299507	-24.833147	7.927247	119.215775	33.767426	-9.293675	115.894341	26.102928	36.95517	113.810638	29.935177	13.8307475	114.8524895	-79.601471	2.0237465	123.5790605
-43.058926	25.541349	120.168663	-24.788069	7.849983	119.074631	33.812202	-9.370051	115.795609	26.202181	36.900539	113.90799	30.0071915	13.765244	114.8517995	-79.5833295	1.934722	123.2974625
-41.405849	26.935137	119.973335	-24.757429	7.755599	118.770111	33.868969	-9.442212	115.578255	26.354313	36.914001	114.269279	30.111641	13.7358945	114.923767	-79.626499	1.7753035	122.616455
-40.27272	27.873199	119.857643	-24.776615	7.749067	118.519318	33.850471	-9.432166	115.423218	26.442665	36.953781	114.682808	30.146568	13.7608075	115.053013	-79.699798	1.7373265	121.985623
-39.13372	28.817957	119.695374	-24.824221	7.790638	118.144096	33.877098	-9.397509	115.257492	26.536182	37.01746	115.211128	30.20664	13.8099755	115.23431	-79.855082	1.7713005	121.053882
-37.956909	29.73262	119.405327	-24.912518	7.842541	117.696938	33.894623	-9.306112	115.110207	26.597019	37.14151	115.789139	30.245821	13.917699	115.449673	-80.070857	1.767383	119.944203
-36.802994	30.653605	119.035652	-25.040432	7.930639	117.129913	33.921917	-9.204741	115.013374	26.598701	37.272816	116.411118	30.260309	14.0340375	115.712246	-80.341173	1.8272405	118.54758
-35.625931	31.543201	118.587914	-25.211996	8.105092	116.540039	33.933563	-9.106665	114.981903	26.562918	37.38496	117.039047	30.2482405	14.1391475	116.010475	-80.6722325	2.0710365	117.069603
-34.438652	32.358749	118.252792	-25.409449	8.29711	115.914558	33.901512	-9.014791	114.931931	26.481232	37.466808	117.535469	30.191372	14.2260085	116.2337	-81.01027	2.3682115	115.595416
-32.714817	33.457081	117.990562	-25.603136	8.611366	115.262581	33.821087	-8.859374	114.805328	26.366812	37.605755	118.038795	30.0939495	14.3731905	116.4220615	-81.3002215	2.8495415	114.1031005
-31.547516	34.111576	118.049515	-25.656303	8.851567	115.080055	33.783524	-8.735646	114.74012	26.368418	37.721607	118.183815	30.075971	14.4929805	116.4619675	-81.388577	3.2101535	113.6981425
-30.371098	34.657433	118.173515	-25.610483	9.076762	115.031456	33.787689	-8.623249	114.684914	26.397587	37.81773	118.292877	30.092638	14.5972405	116.4888955	-81.313604	3.5562835	113.5740165
-29.277855	35.100216	118.292	-25.590347	9.255619	115.008057	33.821018	-8.560774	114.641357	26.467117	37.87603	118.407013	30.1440675	14.657628	116.524185	-81.3247615	3.85361	113.491929
-28.158878	35.422428	118.373108	-25.524458	9.380148	114.963112	33.872559	-8.521511	114.638588	26.562202	37.917976	118.46489	30.2173805	14.6982325	116.551739	-81.2662965	4.0620635	113.374485
-26.965157	35.682014	118.365494	-25.403112	9.478645	114.993439	33.961262	-8.525198	114.634216	26.700466	37.91037	118.553413	30.330864	14.692586	116.5938145	-81.137088	4.264704	113.3930635
-26.132879	35.960625	118.595192	-25.30954	9.496401	115.080536	34.063824	-8.561658	114.712181	26.85453	37.869221	118.670639	30.459177	14.6537815	116.69141	-81.078257	4.3390205	113.469662
-24.271606	35.983864	118.589912	-25.108719	9.604524	115.351524	34.255344	-8.664427	114.981773	27.105061	37.773705	118.903717	30.6802025	14.554639	116.942745	-80.8976405	4.654409	113.760303
-23.344837	35.972462	118.758331	-24.976042	9.630122	115.575096	34.389637	-8.764642	115.216461	27.280828	37.702526	119.029724	30.8352325	14.468942	117.1230925	-80.7873165	4.791302	114.0270995
-22.239315	35.864647	118.83197	-24.899691	9.663047	115.753494	34.504585	-8.873942	115.466866	27.446894	37.612179	119.129166	30.9757395	14.3691185	117.298016	-80.7751215	4.9569755	114.208972
-21.190239	35.696262	118.885757	-24.835415	9.648257	115.889297	34.581581	-9.004506	115.729309	27.58691	37.504871	119.26149	31.0842455	14.2501825	117.4953995	-80.7550755	5.0463315	114.2831945
-19.781357	35.244484	118.719482	-24.82642	9.640983	115.91539	34.687965	-9.158457	115.98024	27.691883	37.37672	119.46759	31.189924	14.1091315	117.723915	-80.842764	5.1728345	114.106865
-19.239851	35.113895	118.888077	-24.789738	9.561942	115.818619	34.768581	-9.304849	116.200745	27.787384	37.254978	119.743431	31.2779825	13.9750645	117.972088	-80.8574585	5.1488195	113.66515
-18.279634	34.704254	118.841431	-24.786898	9.521276	115.651131	34.832615	-9.410206	116.359856	27.834681	37.132477	120.030319	31.333648	13.8611355	118.1950875	-80.907444	5.1814165	113.1071745
-16.862396	34.013607	118.743805	-24.791897	9.52019	115.462585	34.87957	-9.50979	116.383507	27.847418	37.041752	120.21875	31.363494	13.765981	118.3011285	-80.947288	5.274399	112.6240415
-15.977496	33.490246	118.662598	-24.750584	9.606843	115.453079	34.864803	-9.51435	116.347755	27.872255	37.04258	120.095779	31.368529	13.764115	118.221767	-80.869697	5.449571	112.684391
-15.138671	32.933392	118.607353	-24.751169	9.701015	115.514877	34.853249	-9.489058	116.292976	27.935352	37.057163	119.961533	31.3943005	13.7840525	118.1272545	-80.8966385	5.6179775	112.9024995
-14.230723	32.269485	118.56897	-24.664839	9.818694	115.663025	34.848373	-9.479598	116.272041	27.995384	37.065845	119.824112	31.4218785	13.7931235	118.0480765	-80.7515565	5.8442645	113.2779735
-13.34698	31.527462	118.478325	-24.612465	9.940046	115.871742	34.826881	-9.486595	116.311707	28.09194	37.079517	119.61409	31.4594105	13.796461	117.9628985	-80.6843405	6.083631	113.7805855
-12.481453	30.761522	118.364861	-24.60302	10.098362	116.190544	34.779888	-9.526951	116.387268	28.19556	37.077393	119.295036	31.487724	13.775221	117.841152	-80.693764	6.421503	114.539936
-11.619388	29.935459	118.231186	-24.50469	10.231444	116.451797	34.727921	-9.580961	116.535652	28.293301	37.071655	118.876434	31.510611	13.745347	117.706043	-80.519991	6.717541	115.197551
-10.271114	28.583685	118.012428	-24.538153	10.490157	117.059616	34.638489	-9.675606	116.826881	28.414354	37.053856	118.181778	31.5264215	13.689125	117.5043295	-80.6027275	7.291189	116.6149025
-9.369886	27.656281	117.872604	-24.548922	10.619032	117.369888	34.590866	-9.794005	117.052017	28.490475	36.992958	117.743156	31.5406705	13.5994765	117.3975865	-80.6385145	7.6385875	117.3421895
-8.516705	26.720112	117.726097	-24.486326	10.644526	117.582275	34.531422	-9.923307	117.316666	28.543905	36.907433	117.276466	31.5376635	13.492063	117.296566	-80.5103155	7.796989	117.867984
-7.584266	25.727554	117.531372	-24.503269	10.661265	117.70079	34.477745	-10.079529	117.486633	28.580761	36.802208	116.837227	31.529253	13.3613395	117.16193	-80.535791	7.9611905	118.23965
-6.647939	24.697016	117.283783	-24.48493	10.580372	117.69574	34.436569	-10.219419	117.610123	28.593069	36.644932	116.420403	31.514819	13.2127565	117.015263	-80.484679	7.9479875	118.376217
-5.71201	23.730419	117.076233	-24.40316	10.434864	117.576126	34.406647	-10.381171	117.697418	28.61661	36.469341	116.091286	31.5116285	13.044085	116.894352	-80.3179485	7.825643	118.2579
-4.758814	22.735548	116.92041	-24.377457	10.260024	117.4589	34.418507	-10.555133	117.710136	28.633276	36.275314	115.932617	31.5258915	12.8600905	116.8213765	-80.2808055	7.6599575	118.0964235
-3.229305	21.292093	116.78096	-24.39259	9.951468	117.284561	34.504593	-10.792516	117.628059	28.683409	36.04985	115.963531	31.594001	12.628667	116.795795	-80.379181	7.274269	117.773327
-2.222308	20.421474	116.76577	-24.342936	9.822694	117.122879	34.566593	-10.876831	117.575432	28.742769	35.981106	116.138664	31.654681	12.5521375	116.857048	-80.340553	7.0932505	117.38871
-1.192493	19.587164	116.765144	-24.29137	9.668427	116.890892	34.670948	-10.871503	117.547119	28.822876	35.979523	116.446861	31.746912	12.55401	116.99699	-80.329652	6.782844	116.784794
-0.107976	18.775852	116.815338	-24.23855	9.573236	116.488251	34.806633	-10.833524	117.531921	28.872766	36.02663	116.901161	31.8396995	12.596553	117.216541	-80.3167995	6.549919	115.759961
0.938504	17.951605	116.83667	-24.204027	9.519759	116.014648	34.945564	-10.789439	117.488922	28.921822	36.087208	117.440247	31.933693	12.6488845	117.4645845	-80.341747	6.3906335	114.5647115
1.954758	17.184521	116.779839	-24.170868	9.427024	115.452072	35.081596	-10.724839	117.429779	28.97032	36.151031	118.009903	32.025958	12.713096	117.719841	-80.367694	6.140952	113.184303
3.029499	16.346876	116.692474	-24.143803	9.372025	114.814606	35.211403	-10.682485	117.358612	29.034105	36.217712	118.511436	32.122754	12.7676135	117.935024	-80.41036	5.9764365	111.694188
4.509017	15.059969	116.488014	-24.056776	9.311763	113.861778	35.410534	-10.615119	117.238495	29.158709	36.309826	119.078003	32.2846215	12.8473535	118.158249	-80.3981735	5.7761725	109.565307
5.456047	14.195202	116.343666	-23.979198	9.2897	113.374725	35.561214	-10.592469	117.171738	29.24703	36.337246	119.289696	32.404122	12.8723885	118.230717	-80.362518	5.7070115	108.518733
6.352406	13.264701	116.230942	-23.899101	9.288969	113.052773	35.683979	-10.568942	117.11631	29.340872	36.357338	119.337036	32.5124255	12.894198	118.226673	-80.3106275	5.68374	107.878873
7.185688	12.283939	116.114441	-23.746733	9.32595	112.893356	35.82304	-10.513496	117.096031	29.452559	36.395336	119.264236	32.6377995	12.94092	118.1801335	-80.1312655	5.71098	107.6065785
8.004004	11.293255	116.080048	-23.587919	9.409539	112.84877	35.95121	-10.468613	117.174423	29.580647	36.444546	119.106842	32.7659285	12.9879665	118.1406325	-79.9417665	5.8311115	107.5569075
8.733151	10.264705	116.078102	-23.491573	9.480886	112.924767	36.079735	-10.418544	117.338226	29.686312	36.491562	118.933617	32.8830235	13.036509	118.1359215	-79.8661695	5.925263	107.7136125
9.373251	9.153205	116.204956	-23.400965	9.524387	113.047501	36.172596	-10.376262	117.564583	29.760916	36.512604	118.821922	32.966756	13.068171	118.1932525	-79.768686	5.980603	107.9017495
10.256093	7.438752	116.41333	-23.330965	9.508472	113.257088	36.262669	-10.414974	117.965019	29.823887	36.489304	118.727806	33.043278	13.037165	118.3464125	-79.705208	5.979779	108.1677635
10.769246	6.21963	116.541168	-23.295309	9.443172	113.382065	36.292885	-10.497432	118.225967	29.857805	36.428688	118.670235	33.075345	12.965628	118.448101	-79.665963	5.920716	108.316029
11.224857	4.979975	116.672829	-23.33079	9.368797	113.506302	36.302692	-10.593197	118.454384	29.8944	36.358524	118.605255	33.098546	12.8826635	118.5298195	-79.760126	5.8549305	108.4827845
11.648088	3.727183	116.800049	-23.298412	9.266339	113.61116	36.302731	-10.675755	118.660713	29.928917	36.284985	118.506706	33.115824	12.804615	118.5837095	-79.712648	5.728063	108.6386105
11.997206	2.490135	116.913391	-23.324862	9.184642	113.696823	36.28624	-10.74887	118.874123	29.953217	36.229595	118.365562	33.1197285	12.7403625	118.6198425	-79.7694525	5.6289215	108.7738035
12.33248	1.200778	117.05381	-23.337444	9.143953	113.764061	36.269348	-10.797709	119.103455	29.964739	36.184311	118.211761	33.1170435	12.693301	118.657608	-79.7919315	5.594605	108.870514
12.591698	-0.02446	117.198715	-23.376877	9.079754	113.775757	36.257645	-10.823185	119.333878	29.957958	36.150116	118.033257	33.1078015	12.6634655	118.6835675	-79.8615555	5.4960425	108.8679465
13.315866	-2.036177	117.176163	-23.430775	8.966751	113.690331	36.249256	-10.90342	119.658104	29.903847	36.065247	117.708824	33.0765515	12.5809135	118.683464	-79.9381015	5.3525885	108.697198
13.104036	-3.137024	117.458305	-23.448	8.885498	113.597809	36.246975	-10.931695	119.836716	30.218346	35.806973	117.290009	33.2326605	12.437639	118.5633625	-80.1286605	5.333357	108.6322555
13.210948	-4.36015	117.53241	-23.478369	8.790808	113.505264	36.271698	-10.981414	120.000031	29.731113	35.86586	117.206802	33.0014055	12.442223	118.6034165	-79.9581435	5.139393	108.4071115
13.659928	-5.662186	117.506149	-23.486845	8.658008	113.397728	36.286499	-11.031188	120.142197	29.654043	35.772793	116.933655	32.970271	12.3708025	118.537926	-79.943961	4.9452135	108.25753
12.72475	-6.180511	117.598686	-23.501163	8.553271	113.334587	36.303585	-11.05857	120.266174	29.588676	35.710258	116.696716	32.9461305	12.325844	118.481445	-79.9484565	4.780698	108.187729
12.150014	-6.780633	117.617477	-23.487543	8.388582	113.271797	36.314739	-11.101728	120.390892	29.519976	35.619495	116.469719	32.9173575	12.2588835	118.4303055	-79.8924435	4.5182805	108.1132885
11.803851	-7.530425	117.463898	-23.52906	8.242047	113.266289	36.303982	-11.135569	120.510483	29.454788	35.558697	116.302727	32.879385	12.211564	118.406605	-79.937505	4.27253	108.125973
10.289651	-8.137817	117.661118	-23.596426	8.057579	113.315155	36.298717	-11.171225	120.722542	29.350018	35.488178	116.151299	32.8243675	12.1584765	118.4369205	-80.0172195	3.9566815	108.1933895
9.349558	-8.546627	117.742393	-23.639355	7.924333	113.390038	36.295746	-11.196236	120.872795	29.274443	35.439152	116.110291	32.7850945	12.121458	118.491543	-80.0638045	3.727208	108.288533
8.355721	-8.825302	117.79718	-23.834076	7.869043	113.543831	36.292725	-11.23449	121.006668	29.215645	35.379498	116.089867	32.754185	12.072504	118.5482675	-80.422337	3.665582	108.5393945
7.379139	-9.303015	117.70797	-23.85869	7.720536	113.582649	36.291115	-11.282251	121.090683	29.172718	35.303211	116.088821	32.7319165	12.01048	118.589752	-80.4492965	3.430592	108.575546
6.325655	-9.673262	117.547897	-23.665056	7.460016	113.485123	36.291946	-11.367719	121.109138	29.138985	35.226162	116.095245	32.7154655	11.9292215	118.6021915	-80.0455775	2.9908105	108.3680545
5.206541	-9.973769	117.385612	-23.706871	7.301074	113.570297	36.304161	-11.431774	121.053543	29.127131	35.145771	116.119446	32.715646	11.8569985	118.5864945	-80.129388	2.7451495	108.5540995
4.034926	-10.204624	117.143547	-23.645145	7.116045	113.589226	36.327656	-11.511635	120.968521	29.114086	35.071449	116.174507	32.720871	11.779907	118.571514	-80.011161	2.452183	108.606938
2.107698	-10.626868	116.762878	-23.581085	6.916549	113.756966	36.37645	-11.543129	120.742241	29.107498	35.008297	116.274055	32.741974	11.732584	118.508148	-79.904144	2.100514	109.005784
0.756357	-10.786075	116.594246	-23.51737	6.799062	113.92791	36.442802	-11.536449	120.628479	29.119879	34.995426	116.361809	32.7813405	11.7294885	118.495144	-79.8160805	1.8686355	109.360676
-0.667113	-10.923326	116.474129	-23.47411	6.737564	114.140427	36.485878	-11.51879	120.518784	29.531401	34.828308	116.260513	33.0086395	11.654759	118.3896485	-79.9568595	1.820369	109.8912055
-2.142869	-11.135283	116.316971	-23.401075	6.701697	114.384285	36.532269	-11.486848	120.404289	29.148108	35.026806	116.519821	32.8401885	11.769979	118.462055	-79.6423385	1.633415	110.306515
-3.6678	-11.238588	116.20343	-23.35454	6.680842	114.680275	36.559536	-11.440548	120.223282	29.534176	34.877529	116.390678	33.046856	11.7184905	118.30698	-79.755936	1.6431935	111.05357
-5.210976	-11.353231	116.073135	-23.313887	6.672706	115.089729	36.577709	-11.393064	119.987427	29.125494	35.094978	116.610809	32.8516015	11.850957	118.299118	-79.4793755	1.494455	111.88034
-6.872054	-11.503809	116.106331	-23.247061	6.642383	115.580429	36.589684	-11.334535	119.675781	29.092651	35.15316	116.696953	32.8411675	11.9093125	118.186367	-79.3352895	1.3754535	112.974491
-9.212193	-11.73801	116.114449	-23.161976	6.627206	116.47805	36.606129	-11.174648	119.244125	29.014433	35.291107	116.966881	32.810281	12.0582295	118.105503	-79.134233	1.1961825	114.850597
-10.869062	-11.964834	116.316628	-23.153133	6.673781	117.045044	36.597694	-11.062647	119.058014	28.946777	35.432442	117.223419	32.7722355	12.1848975	118.1407165	-79.0785015	1.1626645	115.9493715
-12.461083	-12.176757	116.49234	-23.173458	6.693412	117.583641	36.590603	-10.919259	118.935303	28.855688	35.580212	117.436234	32.7231455	12.3304765	118.1857685	-79.0700615	1.0563475	116.9815135
-14.142457	-12.517702	116.655983	-23.177492	6.778625	118.012955	36.583794	-10.791814	118.837311	28.780006	35.735176	117.65387	32.6819	12.471681	118.2455905	-79.036884	1.085569	117.7803195
-15.731822	-12.834869	116.8685	-23.172054	6.827236	118.321777	36.59296	-10.666823	118.796577	28.709576	35.858627	117.78904	32.651268	12.595902	118.2928085	-78.995376	1.05857	118.3507455
-17.316704	-13.228633	116.996445	-23.182814	6.861104	118.525124	36.608315	-10.591917	118.75106	28.662577	35.923271	117.758629	32.635446	12.665677	118.2548445	-79.001074	1.056531	118.7954035
-18.897972	-13.690732	117.175797	-23.187922	6.882977	118.614708	36.615978	-10.561502	118.688057	28.641235	35.944073	117.588028	32.6286065	12.6912855	118.1380425	-79.0044505	1.0746685	119.0913735
-21.198788	-14.427034	117.354477	-23.212198	6.959696	118.639244	36.64476	-10.568674	118.742775	28.709131	35.844837	117.04422	32.6769455	12.6380815	117.8934975	-79.1013415	1.2813105	119.3849905
-22.687458	-15.010269	117.482674	-23.091339	6.93392	118.413582	36.673512	-10.582677	118.791855	29.04451	35.671238	116.492249	32.859011	12.5442805	117.642052	-79.041689	1.3235595	119.185112
-24.218822	-15.537464	117.586075	-23.082783	6.869856	118.211807	36.729679	-10.638174	118.893471	29.041157	35.546936	116.006531	32.885418	12.454381	117.450001	-79.050984	1.285331	118.973613
-25.700203	-16.142084	117.724655	-23.042198	6.758515	118.052887	36.781391	-10.739367	119.022057	29.057392	35.375175	115.455421	32.9193915	12.317904	117.238739	-79.0037875	1.199126	118.867035
-27.081064	-16.755121	117.95752	-23.016859	6.601948	117.889702	36.809002	-10.870918	119.143066	29.10178	35.132668	114.917496	32.955391	12.130875	117.030281	-78.989109	1.073021	118.749123
-28.473848	-17.316439	118.209457	-22.944569	6.446148	117.788109	36.830482	-11.012861	119.294739	28.76491	35.050514	114.539612	32.797696	12.0188265	116.9171755	-78.686834	0.873469500000001	118.6590425
-29.92165	-17.88937	118.512703	-22.906792	6.257756	117.722321	36.868877	-11.153399	119.464783	29.219875	34.780502	113.829948	33.044376	11.8135515	116.6473655	-78.85796	0.7019605	118.7972765
-31.933826	-18.597164	118.954529	-22.846876	6.012049	117.670502	36.950775	-11.32572	119.665543	28.80019	34.503384	113.371254	32.8754825	11.588832	116.5183985	-78.5692345	0.435266000000002	118.8226055
-33.160919	-19.063629	119.21064	-22.788376	5.843248	117.62149	37.019653	-11.390029	119.773209	28.786999	34.324028	112.922707	32.903326	11.4669995	116.347958	-78.480078	0.2194965	118.895022
-34.527042	-19.430626	119.502464	-22.71121	5.722962	117.586449	37.06234	-11.425439	119.816986	28.774801	34.170406	112.504745	32.9185705	11.3724835	116.1608655	-78.3409905	0.0734405000000002	119.0120325
-35.768364	-19.716259	119.765564	-22.649134	5.599229	117.617928	37.118099	-11.461283	119.820633	28.775391	34.059681	112.152779	32.946745	11.299199	115.986706	-78.245013	-0.100740999999998	119.24915
-36.947189	-19.970215	120.141472	-22.582069	5.498704	117.735275	37.173996	-11.495687	119.842422	28.8228	33.971653	111.855637	32.998398	11.237983	115.8490295	-78.162536	-0.240575000000002	119.6215205
-38.199425	-20.125244	120.529808	-22.47179	5.382394	117.945992	37.22393	-11.514762	119.820404	29.263979	33.830761	111.465538	33.2439545	11.1579995	115.642971	-78.1875345	-0.393211500000003	120.249013
-39.306248	-20.205828	120.930672	-22.373501	5.289822	118.251801	37.285851	-11.528185	119.767799	29.288059	33.813702	111.364662	33.286955	11.1427585	115.5662305	-78.033957	-0.563114499999999	120.9373715
-40.912647	-20.240028	121.5215	-22.276134	5.12914	118.722519	37.382355	-11.503795	119.680466	29.143709	33.806278	111.41288	33.263032	11.1512415	115.546673	-77.8153	-0.8929615	121.898365
-42.037304	-20.169636	121.803642	-22.224979	4.992477	119.023979	37.434093	-11.494273	119.586456	29.06731	33.867786	111.53846	33.2507015	11.1867565	115.562458	-77.7006595	-1.2018025	122.4855
-42.975529	-20.048462	121.995857	-22.217884	4.900022	119.298782	37.475632	-11.450552	119.463989	28.99662	33.917488	111.672424	33.236126	11.233468	115.5682065	-77.671894	-1.433424	123.0293575
-43.937981	-19.870035	122.170929	-22.159073	4.79788	119.552803	37.497185	-11.423189	119.31826	28.920437	33.994274	111.884323	33.208811	11.2855425	115.6012915	-77.526957	-1.6897825	123.5043145
-44.869564	-19.617186	122.297165	-22.177094	4.70545	119.753517	37.497074	-11.372384	119.161018	28.851784	34.074215	112.134361	33.174429	11.3509155	115.6476895	-77.528617	-1.9400155	123.8593445
-45.838867	-19.319387	122.342789	-22.153984	4.644159	119.93058	37.484283	-11.310429	118.991493	28.776676	34.108437	112.354233	33.1304795	11.399004	115.672863	-77.4384475	-2.110686	124.188297
-46.611633	-18.983059	122.288445	-22.148539	4.631569	120.036552	37.46143	-11.221951	118.819901	28.693661	34.250004	112.605453	33.0775455	11.5140265	115.712677	-77.3746235	-2.2508885	124.360427
-47.780361	-18.395435	122.152206	-22.192631	4.751315	120.155869	37.400673	-11.02914	118.529167	28.661425	34.469311	112.838997	33.031049	11.7200855	115.684082	-77.416311	-2.2174555	124.627656
-48.345879	-18.044157	121.952248	-22.222046	4.864051	120.133957	37.354706	-10.89372	118.315865	28.64348	34.628387	112.862358	32.999093	11.8673335	115.5891115	-77.443185	-2.1392315	124.6788025
-49.032059	-17.529934	121.877861	-22.148281	4.980298	119.986252	37.268784	-10.736312	118.099548	28.61141	34.796188	112.827667	32.940097	12.029938	115.4636075	-77.236659	-2.069342	124.5088965
-49.670319	-16.975809	121.836174	-22.207819	5.193634	120.011566	37.2043	-10.578557	117.918625	28.281862	35.023926	112.909805	32.743081	12.2226845	115.414215	-77.158719	-1.8354165	124.608917
-50.21299	-16.351856	121.832703	-22.219736	5.376947	119.974075	37.144299	-10.460851	117.809502	28.623814	35.053078	112.720322	32.8840565	12.2961135	115.264912	-77.3235285	-1.5422195	124.683238
-50.714092	-15.797699	121.865356	-22.122564	5.447048	120.009148	37.121815	-10.383266	117.75737	28.681015	35.123924	112.733566	32.901415	12.370329	115.245468	-77.146543	-1.476233	124.772828
-51.120304	-15.175714	122.071823	-22.175056	5.54014	120.08712	37.10915	-10.314208	117.727699	28.673447	35.245876	112.805244	32.8912985	12.465834	115.2664715	-77.2414105	-1.385554	124.9077685
-51.736282	-14.205816	122.129906	-22.247242	5.738574	120.195923	37.067669	-10.231937	117.715134	28.673315	35.357552	112.88073	32.870492	12.5628075	115.297932	-77.364976	-1.0856595	125.093914
-52.037766	-13.542999	122.118172	-22.143354	5.685189	120.262207	37.030087	-10.18069	117.737129	28.68433	35.382626	112.862549	32.8572085	12.600968	115.299839	-77.1439165	-1.23059	125.224575
-52.290123	-12.84562	122.200981	-22.170238	5.712023	120.307014	36.992283	-10.108444	117.755867	28.278521	35.584972	113.037781	32.635402	12.738264	115.396824	-76.975878	-1.314218	125.217204
-52.477814	-12.13511	122.216179	-22.181025	5.811695	120.256042	36.963795	-10.030259	117.803741	28.209538	35.70446	113.040878	32.5866665	12.8371005	115.4223095	-76.9487165	-1.2137105	125.0897745
-52.621758	-11.411453	122.233772	-22.258558	5.917144	120.381615	36.947216	-9.936121	117.860458	28.133091	35.826485	113.064529	32.5401535	12.945182	115.4624935	-77.0572695	-1.110894	125.3007365
-52.741974	-10.626	122.2715	-22.27352	5.969988	120.389	36.940739	-9.871706	117.941025	28.148302	35.864216	113.070259	32.5445205	12.996255	115.505642	-77.0915605	-1.056279	125.272358
-52.797985	-9.78453	122.20874	-22.253767	6.080018	120.294334	36.91209	-9.778647	118.031548	28.135582	35.949894	113.065514	32.523836	13.0856235	115.548531	-77.03137	-0.925587500000001	125.040137
-52.804585	-8.449072	122.213455	-22.30797	6.224071	120.298088	36.862106	-9.683074	118.170151	28.137476	36.056324	113.048347	32.499791	13.186625	115.609249	-77.115731	-0.738482999999999	124.986927
-52.788383	-7.518098	121.974442	-22.37466	6.316334	120.250061	36.840759	-9.606781	118.2742	28.150267	36.119053	112.995422	32.495513	13.256136	115.634811	-77.244833	-0.623468000000001	124.865311
-52.683235	-6.527815	121.766136	-22.422125	6.477496	120.230881	36.809998	-9.53336	118.373848	28.162149	36.190018	112.974251	32.4860735	13.328329	115.6740495	-77.3303235	-0.373336999999999	124.7877125
-52.841503	-5.255413	121.715927	-22.443371	6.614804	120.04129	36.780273	-9.450027	118.490562	28.178829	36.28957	112.929985	32.479551	13.4197715	115.7102735	-77.366293	-0.190163499999999	124.3723065
-52.434505	-4.40323	121.362862	-22.519646	6.819282	119.963928	36.722328	-9.342124	118.573257	28.172401	36.379482	112.881935	32.4473645	13.518679	115.727596	-77.4866565	0.119884999999998	124.20026
-52.304764	-3.23748	121.251701	-22.59042	7.00802	119.935516	36.626564	-9.220835	118.632462	28.147987	36.501484	112.851044	32.3872755	13.6403245	115.741753	-77.5681155	0.375715500000002	124.129279
-52.090572	-2.031762	121.202759	-22.651312	7.208626	119.972824	36.536446	-9.090611	118.700134	28.102186	36.658241	112.864197	32.319316	13.783815	115.7821655	-77.62194	0.633437000000002	124.1634825
-51.760143	-0.14491	121.117142	-22.756044	7.513298	120.036713	36.43877	-8.86729	118.769035	28.085922	36.915543	113.022736	32.262346	14.0241265	115.8958855	-77.774434	1.0024695	124.1775405
-51.706779	1.434824	121.017632	-22.824682	7.687871	120.02951	36.359959	-8.734145	118.791344	28.129459	36.556496	113.245758	32.244709	13.9111755	116.018551	-77.894073	1.4645665	124.040469
-51.414555	2.799565	120.714127	-22.901674	7.836841	119.912613	36.283318	-8.585531	118.79718	28.10688	36.747849	113.411354	32.195099	14.081159	116.104267	-77.998447	1.592523	123.720959
-51.08403	4.205671	120.181229	-22.976217	7.985058	119.668869	36.23745	-8.470413	118.772629	28.084738	36.901855	113.64006	32.161094	14.215721	116.2063445	-78.113528	1.754395	123.1313935
-50.768353	5.64779	119.365562	-23.130451	8.087428	119.321205	36.167591	-8.384505	118.70768	28.073904	37.067486	113.947144	32.1207475	14.3414905	116.327412	-78.3816495	1.8333655	122.314998
-50.492157	7.121886	118.39756	-23.208067	8.158237	118.677429	36.099209	-8.341232	118.63456	28.058794	37.193775	114.230904	32.0790015	14.4262715	116.432732	-78.4951355	1.8902025	120.922126
-50.143391	8.596843	117.466721	-23.441847	8.29237	118.110512	35.95908	-8.309405	118.45903	27.991598	37.308121	114.386536	31.975339	14.499358	116.422783	-78.859033	2.085382	119.798241
-49.708496	10.949308	116.719437	-23.634727	8.508812	117.464409	35.659836	-8.187259	117.90686	27.850559	37.488426	114.463936	31.7551975	14.6505835	116.185398	-79.0246515	2.3670405	118.74342
-49.40604	12.459471	116.820801	-23.680716	8.649141	117.352867	35.471649	-8.034555	117.361221	27.756474	37.668621	114.569923	31.6140615	14.817033	115.965572	-78.9754935	2.481249	118.740162
-49.083374	13.968054	117.159187	-23.79562	8.908472	117.483498	35.302654	-7.83736	116.837265	27.635637	38.404316	114.707138	31.4691455	15.283478	115.7722015	-79.0603855	2.533466	119.1947945
-48.80843	15.531017	117.637375	-23.744627	8.960327	117.458984	35.117329	-7.644513	116.404068	27.574041	38.607002	114.912201	31.345685	15.4812445	115.6581345	-78.834939	2.4394095	119.2598335
-48.482265	17.026184	118.144035	-23.801105	9.192103	117.634109	34.950779	-7.51091	116.021774	27.513403	38.760689	115.061661	31.232091	15.6248895	115.5417175	-78.834301	2.7593165	119.7265005
-48.117317	18.461264	118.565239	-23.898392	9.471813	117.820724	34.732147	-7.399055	115.786598	27.448263	38.880901	115.121414	31.090205	15.740923	115.454006	-78.886989	3.202703	120.187442
-47.803051	19.95281	118.906746	-24.019579	9.705841	117.978325	34.53207	-7.325778	115.700401	27.387846	38.965076	115.106819	30.959958	15.819649	115.40361	-78.999116	3.592033	120.55304
-47.329926	22.086493	119.120232	-24.20623	10.096437	118.164978	34.241749	-7.340786	115.788292	27.348351	38.979076	115.007164	30.79505	15.819145	115.397728	-79.20751	4.373729	120.932228
-46.922951	23.4039	119.136703	-24.102301	10.058241	118.141869	34.058491	-7.41185	115.923264	27.40663	38.397587	114.913918	30.7325605	15.4928685	115.418591	-78.9371625	4.6236135	120.865147
-46.526928	24.709929	119.146111	-24.415911	10.391438	118.248177	33.910862	-7.526248	116.040276	27.415377	38.331829	114.753273	30.6631195	15.4027905	115.3967745	-79.4949415	5.3800855	121.0995795
-46.148022	26.051802	119.180679	-24.490204	10.494286	118.274643	33.780788	-7.620273	116.109383	27.407381	38.259552	114.606644	30.5940845	15.3196395	115.3580135	-79.5744925	5.6689325	121.1912725
-45.640152	27.264837	119.275246	-24.560167	10.556499	118.319191	33.659096	-7.681503	116.094757	27.376219	38.206841	114.547897	30.5176575	15.262669	115.321327	-79.6379915	5.850329	121.317055
-45.144428	28.420618	119.388878	-24.649786	10.605248	118.338287	33.567848	-7.699972	116.046288	27.331516	38.200008	114.585648	30.449682	15.250018	115.315968	-79.749254	5.960478	121.360606
-44.624287	29.630316	119.516197	-24.70528	10.646603	118.349983	33.469086	-7.671151	115.964745	27.277534	38.228344	114.688347	30.37331	15.2785965	115.326546	-79.78387	6.0146095	121.37342
-43.838039	31.347879	119.648613	-24.832012	10.780531	118.330856	33.332233	-7.590344	115.860283	27.173439	38.34734	114.828964	30.252836	15.378498	115.3446235	-79.91686	6.182564	121.3170885
-43.239616	32.446167	119.61808	-24.882584	10.934636	118.305466	33.24733	-7.528159	115.842972	27.129498	38.413025	114.856026	30.188414	15.442433	115.349499	-79.953582	6.426839	121.261433
-42.623913	33.576794	119.52858	-24.970036	11.070922	118.219719	33.156689	-7.504289	115.857445	27.096859	38.466167	114.868355	30.126774	15.480939	115.3629	-80.066846	6.660905	121.076538
-42.02248	34.70887	119.480217	-24.807196	11.0039	118.061623	33.076279	-7.510639	115.863335	27.081156	38.4884	114.854431	30.0787175	15.4888805	115.358883	-79.6931095	6.5189195	120.764363
-41.360752	35.771252	119.447792	-25.093248	11.365151	118.060066	32.994186	-7.565084	115.837608	27.116108	38.4786	114.880905	30.055147	15.456758	115.3592565	-80.241643	7.273544	120.7608755
-40.645077	36.781311	119.419243	-25.122925	11.438555	117.996658	32.905994	-7.627604	115.786827	27.159605	38.451504	114.955666	30.0327995	15.41195	115.3712465	-80.2786495	7.46516	120.6220695
-39.942188	37.794922	119.433151	-25.170628	11.51416	117.89032	32.840374	-7.678501	115.714195	27.215948	38.437523	115.080437	30.028161	15.379511	115.397316	-80.369417	7.648809	120.383324
-38.915749	39.23687	119.522705	-25.196243	11.645582	117.748848	32.791115	-7.727711	115.563835	27.64838	38.857918	115.110634	30.2197475	15.5651035	115.3372345	-80.6122335	7.7260605	120.1604615
-38.178391	40.132664	119.603333	-25.239727	11.69413	117.650795	32.783195	-7.670077	115.47924	27.637663	38.933601	115.318634	30.210429	15.631762	115.398937	-80.689883	7.756498	119.902653
-37.449257	40.993942	119.749023	-25.264042	11.726132	117.552338	32.784241	-7.550699	115.365913	27.46245	38.932903	115.51635	30.1233455	15.691102	115.4411315	-80.6514295	7.761162	119.6635445
-36.760601	41.843277	119.94091	-25.293631	11.74371	117.437675	32.820564	-7.406852	115.231453	27.405676	39.160717	115.813614	30.11312	15.8769325	115.5225335	-80.700382	7.6104875	119.3528165
-36.018635	42.564617	120.188057	-25.323877	11.738149	117.345573	32.85754	-7.26766	115.087616	26.944801	39.452789	116.241585	29.9011705	16.0925645	115.6646005	-80.5489245	7.3837335	119.0265455
-35.281948	43.208675	120.406723	-25.323874	11.702442	117.254349	32.927502	-7.141255	114.944435	26.870655	39.56921	116.52359	29.8990785	16.2139775	115.7340125	-80.5468265	7.1909065	118.7746855
-34.541931	43.834057	120.674622	-25.362974	11.630482	117.189636	33.005974	-7.063642	114.846542	26.811489	39.651314	116.802765	29.9087315	16.293836	115.8246535	-80.6346795	6.967128	118.5546185
-33.453487	44.659885	120.987656	-25.375389	11.568207	117.054222	33.125397	-6.994397	114.770592	26.761904	39.736694	117.21711	29.9436505	16.3711485	115.993851	-80.6944285	6.7652655	118.114593
-32.70433	45.112423	121.091507	-25.354715	11.508903	116.96936	33.201645	-6.94992	114.770615	26.73876	39.775082	117.461815	29.9702025	16.412581	116.116215	-80.6796325	6.605225	117.822505
-31.6481	45.299107	120.943832	-25.365553	11.471629	116.822906	33.287819	-6.917694	114.780258	26.718044	39.809486	117.661583	30.0029315	16.445896	116.2209205	-80.7340375	6.497362	117.4248915
-30.843412	45.661728	120.962265	-25.369888	11.489618	116.709541	33.355991	-6.890342	114.800514	26.692476	39.855671	117.81086	30.0242335	16.4826645	116.305687	-80.7640095	6.4965715	117.113395
-30.375824	46.081734	120.922348	-25.402016	11.430899	116.593643	33.435963	-6.854109	114.832222	26.658291	39.895924	117.840401	30.047127	16.5209075	116.3363115	-80.851159	6.3408905	116.8509745
-29.577005	46.244953	120.735718	-25.365103	11.464844	116.573753	33.48674	-6.808867	114.876541	26.616209	39.932747	117.763031	30.0514745	16.56194	116.319786	-80.7816805	6.367748	116.82772
-28.502359	46.222435	120.378983	-25.344681	11.43783	116.568436	33.558922	-6.788179	114.96904	26.57679	39.954552	117.603889	30.067856	16.5831865	116.2864645	-80.757218	6.2924735	116.8504075
-27.346498	46.261925	120.062912	-25.287066	11.428404	116.749123	33.680157	-6.761583	115.201546	26.57972	39.989616	117.347755	30.1299385	16.6140165	116.2746505	-80.7040705	6.2427915	117.2235955
-26.559782	46.236607	119.942474	-25.210577	11.370662	116.885719	33.788277	-6.766498	115.407433	26.587236	39.992496	117.256233	30.1877565	16.612999	116.331833	-80.6089105	6.128325	117.439605
-25.912615	46.273529	119.893013	-25.157604	11.312574	117.026535	33.906925	-6.816403	115.621964	26.617193	39.969131	117.21299	30.262059	16.576364	116.417477	-80.577267	6.048784	117.635593
-25.09024	46.122982	119.84433	-25.300941	11.402708	117.369415	33.996582	-6.857796	115.8106	26.656128	39.934345	117.214348	30.326355	16.5382745	116.512474	-80.928237	6.2671415	118.226356
-24.267466	45.931702	119.790352	-25.275976	11.34398	117.409286	34.090057	-6.893918	115.953255	26.692862	39.871891	117.257454	30.3914595	16.4889865	116.6053545	-80.9434115	6.1989735	118.2132175
-23.427076	45.695576	119.782509	-25.169764	11.185866	117.445351	34.201252	-6.900488	116.07869	26.702278	39.847149	117.313812	30.451765	16.4733305	116.696251	-80.791293	5.8984015	118.194451
-22.54748	45.43351	119.81691	-25.086754	11.130148	117.495789	34.292557	-6.87501	116.164207	27.092049	39.687012	117.248062	30.692303	16.406001	116.7061345	-80.865811	5.854295	118.2854435
-21.170546	44.972195	119.910583	-25.012068	11.070657	117.521629	34.472458	-6.802549	116.264008	26.730639	39.895126	117.633842	30.6015485	16.5462885	116.948925	-80.6256845	5.5950255	118.094333
-20.217968	44.700466	120.000664	-24.956209	11.043322	117.531494	34.584503	-6.740477	116.284561	26.750141	39.95171	117.784348	30.667322	16.6056165	117.0344545	-80.57974	5.4810275	118.0285335
-19.314259	44.340332	120.057915	-24.809015	10.962026	117.5709	34.692719	-6.641872	116.300285	26.78941	40.012196	117.917274	30.7410645	16.685162	117.1087795	-80.3590945	5.23889	118.0330205
-18.367615	43.948208	120.112	-24.719036	10.976635	117.574402	34.784386	-6.563136	116.32	26.824575	40.094612	118.010841	30.8044805	16.765738	117.1654205	-80.2425525	5.187532	117.9833835
-17.332609	43.53167	120.118309	-24.710217	11.008221	117.552864	34.869148	-6.474236	116.315628	26.873619	40.150673	118.07827	30.8713835	16.8382185	117.196949	-80.2918175	5.1782235	117.908779
-16.327837	43.085052	120.154083	-24.618801	11.054105	117.571411	34.944908	-6.395308	116.31044	26.917707	40.213993	118.121574	30.9313075	16.9093425	117.216007	-80.1689095	5.1988675	117.926815
-15.327559	42.603909	120.175728	-24.39167	10.884706	117.399368	35.010323	-6.344883	116.312553	26.967659	40.258739	118.182663	30.988991	16.956928	117.247608	-79.772331	4.812484	117.551128
-13.677378	41.773491	120.146851	-24.252943	10.954636	117.472527	35.120014	-6.302044	116.342667	27.088951	40.263165	118.304504	31.1044825	16.9805605	117.3235855	-79.6103685	4.9287115	117.6214685
-12.595987	41.182011	120.039436	-24.143801	10.942903	117.42482	35.186749	-6.324495	116.415718	27.225462	40.232758	118.387184	31.2061055	16.9541315	117.401451	-79.4937075	4.9316745	117.448189
-11.526051	40.562431	119.912933	-24.062403	10.90757	117.331505	35.290382	-6.43319	116.521362	27.361847	40.155987	118.455292	31.3261145	16.8613985	117.488327	-79.4509205	4.9537415	117.174683
-10.312784	39.813583	119.680069	-23.973965	10.825915	117.131927	35.38813	-6.562527	116.624222	27.514484	40.046165	118.520752	31.451307	16.741819	117.572487	-79.399237	4.910011	116.691367
-9.110004	39.08675	119.411957	-23.946636	10.724317	116.861961	35.490818	-6.709688	116.770569	27.653917	39.909492	118.553604	31.5723675	16.599902	117.6620865	-79.4656395	4.848732	116.0618355
-7.977262	38.285526	119.042061	-23.892298	10.643534	116.508934	35.594612	-6.874306	116.957268	27.791735	39.753773	118.574844	31.6931735	16.4397335	117.766056	-79.4777695	4.8473345	115.251812
-6.823907	37.483303	118.527817	-23.854441	10.553917	116.06308	35.693768	-7.064845	117.150414	27.899874	39.575714	118.481995	31.796821	16.2554345	117.8162045	-79.505703	4.8523995	114.3099555
-5.023778	36.226524	117.673447	-23.814293	10.511062	115.507278	35.811432	-7.278441	117.555382	28.051964	39.372147	117.997742	31.931698	16.046853	117.776562	-79.560284	4.975271	113.237994
-3.901647	35.401569	117.162346	-23.775785	10.508657	115.210854	35.866634	-7.369582	117.75843	28.1411	39.260239	117.630409	32.003867	15.9453285	117.6944195	-79.555437	5.0719855	112.7272885
-2.756207	34.56382	116.843857	-23.672823	10.469798	115.033974	35.943947	-7.428952	117.969894	28.270536	39.1646	117.407036	32.1072415	15.867824	117.688465	-79.4528875	5.071772	112.379483
-1.604976	33.72789	116.73378	-23.585028	10.434033	114.893303	36.057045	-7.493618	118.199989	28.432121	39.100147	117.308533	32.244583	15.8032645	117.754261	-79.414639	5.0648015	112.032345
-0.541346	32.88052	116.69799	-23.416229	10.367881	114.797226	36.181934	-7.541449	118.378029	28.591776	39.0644	117.320267	32.386855	15.7614755	117.849148	-79.219313	4.9742865	111.745304
0.498914	32.08672	116.746117	-23.251499	10.326451	114.744591	36.326904	-7.565644	118.513931	28.737085	39.040443	117.388069	32.5319945	15.7373995	117.951	-79.0349925	4.9155025	111.538182
1.540886	31.253519	116.856918	-23.089178	10.303046	114.772141	36.471508	-7.549617	118.612099	28.878561	39.050114	117.48893	32.6750345	15.7502485	118.0505145	-78.8533905	4.8558435	111.4937675
3.056914	30.094627	117.079117	-22.887466	10.345897	114.882675	36.704987	-7.500175	118.708992	29.084631	39.099506	117.732918	32.894809	15.7996655	118.220955	-78.669741	4.8921285	111.544395
3.964344	29.345438	117.290688	-22.774977	10.363545	114.961769	36.831245	-7.486819	118.805351	29.234909	39.1334	117.932869	33.033077	15.8232905	118.36911	-78.583031	4.9037995	111.554428
4.89967	28.541449	117.45591	-22.67708	10.427247	114.971176	36.936501	-7.489141	118.934288	29.765623	38.976593	117.965553	33.351062	15.743726	118.4499205	-78.705222	5.110768	111.4924315
5.826659	27.750677	117.600754	-22.634085	10.457626	114.93882	37.032875	-7.537716	119.085838	29.507547	39.125095	118.312767	33.270211	15.7936895	118.6993025	-78.538381	5.1215625	111.1783375
6.622591	26.986786	117.625961	-22.580185	10.514847	114.809059	37.10461	-7.610969	119.265297	29.636955	39.073719	118.374016	33.3707825	15.731375	118.8196565	-78.5311525	5.298319	110.7984615
7.427032	26.255802	117.610458	-22.5352	10.569251	114.650558	37.129887	-7.705022	119.427071	29.766804	38.994957	118.329582	33.4483455	15.6449675	118.8783265	-78.5187455	5.4935345	110.4227895
8.19658	25.487741	117.466942	-22.493286	10.588678	114.410713	37.116692	-7.820251	119.557335	29.889378	38.882507	118.183434	33.503035	15.531128	118.8703845	-78.489607	5.646228	109.9510415
9.327758	24.30179	117.218933	-22.40675	10.573679	114.069008	37.106598	-8.038074	119.668602	30.071783	38.661774	117.823288	33.5891905	15.31185	118.745945	-78.4026905	5.835508	109.392071
9.957345	23.559042	117.051186	-22.319412	10.496634	113.895546	37.107677	-8.195904	119.687248	30.193256	38.487831	117.560829	33.6504665	15.1459635	118.6240385	-78.2892905	5.8473045	109.1670535
10.556243	22.852594	116.946945	-22.23423	10.369407	113.764404	37.139511	-8.353086	119.673073	30.324394	38.325012	117.379295	33.7319525	14.985963	118.526184	-78.2004125	5.752851	109.002624
11.099003	22.192917	116.912666	-22.112907	10.269663	113.707581	37.214851	-8.503139	119.660187	30.859264	38.009663	117.085686	34.0370575	14.753262	118.3729365	-78.2628715	5.786064	109.0422255
11.579808	21.490305	116.903343	-21.983889	10.162278	113.708481	37.304462	-8.64316	119.641937	30.584303	38.037567	117.237816	33.9443825	14.6972035	118.4398765	-77.9121605	5.6273525	108.9770855
12.070812	20.744511	116.935646	-21.892569	10.083593	113.715485	37.387066	-8.753781	119.624153	30.705872	37.914925	117.263817	34.046469	14.580572	118.443985	-77.831607	5.586614	108.986985
12.466981	20.113766	117.03746	-21.795891	9.999737	113.759979	37.479572	-8.837628	119.59993	30.812431	37.840061	117.349831	34.1460015	14.5012165	118.4748805	-77.7377835	5.4982575	109.0450775
12.924081	19.266968	117.187569	-21.669178	9.973293	113.870964	37.57597	-8.938213	119.577614	31.360363	37.582401	117.369797	34.4681665	14.322094	118.4737055	-77.8065225	5.624492	109.2682225
13.192248	18.739231	117.304466	-21.623615	9.993153	113.947853	37.621334	-8.990555	119.571915	31.043192	37.708614	117.697563	34.332263	14.3590295	118.634739	-77.579493	5.6272765	109.260967
13.397363	18.190672	117.42041	-21.584839	10.027401	114.047852	37.65731	-9.031482	119.55835	31.123739	37.665985	117.835915	34.3905245	14.3172515	118.6971325	-77.5602025	5.7375505	109.3985715
13.465031	17.728373	117.540123	-21.570869	10.129024	114.104797	37.665794	-9.084462	119.542992	31.196445	37.624191	117.952202	34.4311195	14.2698645	118.747597	-77.5728575	5.9881835	109.461997
13.574429	17.223743	117.548035	-21.558384	10.202264	114.137718	37.630348	-9.143085	119.511703	31.264725	37.574368	118.026176	34.4475365	14.2156415	118.7689395	-77.5643045	6.1888865	109.5064965
13.662813	16.704527	117.531059	-21.573109	10.297924	114.138374	37.588078	-9.205547	119.471489	31.331831	37.525009	118.064484	34.4599545	14.159731	118.7679865	-77.6061725	6.436117	109.5087615
13.728889	16.037357	117.485199	-21.569881	10.369864	114.104805	37.510273	-9.269435	119.47081	31.39028	37.472351	118.052826	34.4502765	14.101458	118.761818	-77.5900385	6.63827	109.447792
13.699472	15.198459	117.423508	-21.590992	10.439377	114.026665	37.402683	-9.345253	119.492447	31.426746	37.408672	118.010208	34.4147145	14.0317095	118.7513275	-77.5966985	6.8470445	109.3020025
13.637197	14.646614	117.378525	-21.654463	10.488928	113.982162	37.340469	-9.383183	119.535431	31.422216	37.375687	117.964767	34.3813425	13.996252	118.750099	-77.6902685	6.981604	109.214225
13.538678	14.076477	117.331383	-21.67799	10.498364	113.923752	37.275536	-9.431626	119.598534	31.41291	37.327858	117.917206	34.344223	13.948116	118.75787	-77.700203	7.048612	109.089634
13.374899	13.464832	117.304596	-21.712355	10.496668	113.894867	37.226471	-9.505089	119.672989	31.397455	37.277462	117.851326	34.311963	13.8861865	118.7621575	-77.736673	7.1071495	109.0275765
13.180304	12.876987	117.234207	-21.755201	10.475859	113.886238	37.167503	-9.560566	119.729057	31.386042	37.217236	117.761589	34.2767725	13.828335	118.745323	-77.7871745	7.123383	109.027153
12.962803	12.287131	117.182945	-21.763689	10.436906	113.942169	37.149914	-9.622327	119.728638	31.764238	36.964294	117.494736	34.457076	13.6709835	118.611687	-77.984454	7.2028285	109.272651
12.688165	11.739952	117.185951	-21.782045	10.373211	114.003197	37.142437	-9.691456	119.734444	31.366014	37.07225	117.662025	34.2542255	13.690397	118.6982345	-77.8183155	7.056025	109.3081595
12.274959	10.762293	117.181412	-21.751427	10.278282	114.140251	37.174397	-9.741299	119.705177	31.352652	37.035553	117.77935	34.2635245	13.647127	118.7422635	-77.7663785	6.909437	109.5382385
11.950461	10.128983	117.178116	-21.736116	10.264049	114.228378	37.208763	-9.750154	119.680176	31.352499	37.041767	117.863289	34.280631	13.6458065	118.7717325	-77.752863	6.8822915	109.6850235
11.626685	9.496544	117.163612	-21.724411	10.258349	114.2995	37.234978	-9.73866	119.638268	31.358179	37.059639	117.919312	34.2965785	13.6604895	118.77879	-77.7454005	6.8562085	109.82021
11.248015	8.823544	117.061218	-21.712893	10.281129	114.340927	37.248428	-9.715598	119.569565	31.374031	37.074707	117.927101	34.3112295	13.6795545	118.748333	-77.7370155	6.8827035	109.933521
10.825516	8.196838	116.979744	-21.69376	10.300455	114.385559	37.269806	-9.688166	119.478241	31.389193	37.095478	117.900291	34.3294995	13.703656	118.689266	-77.7170195	6.897254	110.081852
10.36342	7.528617	116.933395	-21.653553	10.363045	114.426552	37.290451	-9.665583	119.392883	31.806751	36.957127	117.687378	34.548601	13.645772	118.5401305	-77.855707	7.080318	110.3129735
9.871313	6.8229	116.850876	-21.633835	10.392362	114.471962	37.333237	-9.643473	119.329163	31.434206	37.148335	117.83699	34.3837215	13.752431	118.5830765	-77.6513915	7.032293	110.3608475
9.13018	5.708148	116.743065	-21.622137	10.409309	114.581039	37.357746	-9.652682	119.283585	31.461439	37.148457	117.794548	34.4095925	13.7478875	118.5390665	-77.6538665	7.0707305	110.6230115
8.576232	4.973706	116.679474	-21.61286	10.389685	114.629639	37.352539	-9.707026	119.284508	31.463551	37.111629	117.757309	34.408045	13.7023015	118.5209085	-77.633765	7.0770685	110.7383695
8.025144	4.163618	116.651955	-21.619841	10.341435	114.662659	37.328445	-9.778746	119.265839	31.452864	37.049515	117.710289	34.3906545	13.6353845	118.488064	-77.6303365	7.0474855	110.837254
7.415987	3.284878	116.551163	-21.679668	10.26402	114.694252	37.306675	-9.853271	119.260857	31.831465	36.805958	117.468452	34.56907	13.4763435	118.3646545	-77.928406	7.0516965	111.0238495
6.827227	2.405068	116.478897	-21.667101	10.191374	114.722824	37.272121	-9.924386	119.272697	31.793039	36.724468	117.411362	34.53258	13.400041	118.3420295	-77.866782	6.982707	111.1036185
6.153161	1.517025	116.441414	-21.711662	10.086793	114.751556	37.247555	-10.001523	119.313179	31.753975	36.650539	117.366364	34.500765	13.324508	118.3397715	-77.924089	6.849078	111.1633405
5.479964	0.632252	116.445602	-21.728247	10.03158	114.788185	37.236656	-10.05307	119.373856	31.322075	36.763351	117.511131	34.2793655	13.3551405	118.4424935	-77.7358595	6.7080195	111.1338765
4.403325	-0.740345	116.438278	-21.808867	9.951624	114.888885	37.211674	-10.102169	119.446648	31.635231	36.549629	117.250916	34.4234525	13.22373	118.348782	-78.0411865	6.679518	111.428988
3.680268	-1.657705	116.449532	-21.831429	9.917567	114.948296	37.176876	-10.103934	119.505119	31.586021	36.538399	117.172432	34.3814485	13.2172325	118.3387755	-78.0443065	6.6179015	111.5578165
2.88367	-2.55995	116.46302	-21.896397	9.892826	115.013565	37.143948	-10.109693	119.583199	31.128386	36.698078	117.231819	34.136167	13.2941925	118.407509	-77.928961	6.4914595	111.619621
2.096916	-3.488763	116.510788	-21.945906	9.872215	115.052345	37.123104	-10.121089	119.62516	31.061178	36.676258	117.05619	34.092141	13.2775845	118.340675	-77.983953	6.4668455	111.764015
1.258656	-4.39967	116.5	-21.973749	9.847153	115.077736	37.079262	-10.120938	119.67778	31.391821	36.464558	116.627731	34.2355415	13.17181	118.1527555	-78.1830395	6.522496	112.0027165
0.414384	-5.317241	116.528595	-22.007227	9.772849	115.106438	37.044479	-10.155305	119.720947	31.34264	36.389938	116.317619	34.1935595	13.1173165	118.019283	-78.2080135	6.4283815	112.193593
-0.466002	-6.22279	116.611122	-22.042963	9.713758	115.168068	37.003757	-10.250339	119.792641	30.90921	36.431606	116.174423	33.9564835	13.0906335	117.983532	-78.0424095	6.3368825	112.352604
-1.774879	-7.630404	116.75956	-22.065468	9.558627	115.245758	36.948841	-10.429718	119.940521	31.270731	36.046349	115.495682	34.109786	12.8083155	117.7181015	-78.240722	6.3089385	112.7734145
-2.676522	-8.508516	116.934166	-22.0818	9.465894	115.329704	36.910282	-10.540143	120.034584	30.875727	36.047535	115.337357	33.8930045	12.753696	117.6859705	-78.0566045	6.178092	112.9734375
-3.644217	-9.337852	117.125282	-22.10132	9.331937	115.431473	36.860352	-10.646067	120.155975	30.841333	35.891705	115.02446	33.8508425	12.622819	117.5902175	-78.0534825	6.041055	113.2727285
-4.602881	-10.122444	117.334541	-22.142645	9.204117	115.521957	36.823509	-10.753863	120.286491	30.797211	35.739155	114.754272	33.81036	12.492646	117.5203815	-78.09565	5.915588	113.5235325
-5.560367	-10.875297	117.500755	-22.171204	9.060122	115.627609	36.782097	-10.838465	120.383904	31.138138	35.433208	114.373169	33.9601175	12.2973715	117.3785365	-78.3025255	5.8228725	113.8766815
-6.483838	-11.585393	117.621674	-22.236534	8.922196	115.705154	36.747433	-10.935616	120.506332	31.068209	35.305317	114.227341	33.907821	12.1848505	117.3668365	-78.380889	5.6595415	114.0434715
-7.49191	-12.241461	117.677513	-22.256542	8.758659	115.743065	36.694752	-11.0433	120.560753	31.000143	35.168816	114.136971	33.8474475	12.062758	117.348862	-78.3605315	5.45456	114.137268
-8.906578	-13.173398	117.634903	-22.344658	8.477521	115.703239	36.607716	-11.248662	120.569382	30.543692	35.114544	114.245186	33.575704	11.932941	117.407284	-78.26502	5.022101	113.999194
-9.931944	-13.734839	117.514183	-22.428183	8.316197	115.642738	36.519886	-11.40396	120.516563	30.497759	34.961353	114.234543	33.5088225	11.7786965	117.375553	-78.3651885	4.8536975	113.909923
-10.943513	-14.239173	117.42717	-22.480488	8.16044	115.576698	36.43285	-11.547595	120.48259	30.839855	34.639679	114.035606	33.6363525	11.546042	117.259098	-78.5973285	4.774838	113.894298
-11.996529	-14.675983	117.328468	-22.575462	7.994926	115.549957	36.347351	-11.720819	120.416298	30.779076	34.481747	114.025269	33.5632135	11.380464	117.2207835	-78.7141375	4.609388	113.8791305
-13.130118	-15.032606	117.377327	-22.636084	7.834872	115.546608	36.256184	-11.883711	120.326828	30.304754	34.51527	114.201332	33.280469	11.3157795	117.26408	-78.552637	4.3539645	113.829136
-14.089007	-15.513489	117.170776	-22.709135	7.69785	115.577042	36.18224	-12.003985	120.248306	30.238316	34.408943	114.193222	33.210278	11.202479	117.220764	-78.628548	4.193221	113.93332
-15.153342	-15.8245	117.147766	-22.770115	7.576302	115.610886	36.124359	-12.110957	120.153603	30.554232	34.161312	114.022614	33.3392955	11.0251775	117.0881085	-78.8795255	4.1274265	114.1336635
-16.723953	-16.265245	117.047798	-22.854727	7.440502	115.707443	36.017014	-12.129365	119.985641	30.024342	34.283783	114.198746	33.020678	11.077209	117.0921935	-78.730132	3.803795	114.3226925
-17.778587	-16.492506	117.032005	-22.907221	7.388412	115.820526	35.991001	-12.158345	119.841171	29.930315	34.301804	114.173035	32.960658	11.0717295	117.007103	-78.7751	3.7050945	114.633949
-18.879583	-16.657785	117.068695	-22.948282	7.363737	115.97718	35.972538	-12.124722	119.701889	29.823425	34.351364	114.180351	32.8979815	11.113321	116.94112	-78.7945455	3.614153	115.01324
-19.953098	-16.760637	117.140114	-23.004658	7.360286	116.168213	35.931435	-12.079938	119.626381	29.726025	34.398987	114.213966	32.82873	11.1595245	116.9201735	-78.838046	3.5610475	115.4162525
-21.012728	-16.87192	117.217461	-23.046566	7.374087	116.375099	35.89143	-12.061069	119.562027	29.640175	34.415195	114.29998	32.7658025	11.177063	116.9310035	-78.8589345	3.571111	115.8191945
-22.100657	-16.918196	117.316101	-23.087599	7.359634	116.559456	35.833076	-12.087343	119.484055	29.56497	34.413059	114.408386	32.699023	11.162858	116.9462205	-78.874221	3.55641	116.1726915
-23.215563	-16.974445	117.350433	-23.165871	7.364695	116.782333	35.710442	-12.141689	119.392868	29.511925	34.379227	114.570663	32.6111835	11.118769	116.9817655	-78.9429255	3.610621	116.5829005
-24.848747	-17.002462	117.367661	-23.012737	7.137395	117.036964	35.479336	-12.250973	119.276001	29.411993	34.327026	114.866379	32.4456645	11.0380265	117.07119	-78.4711385	3.2367635	117.002738
-25.960615	-17.024384	117.39193	-23.418907	7.252248	117.269691	35.344524	-12.322123	119.187271	29.317707	34.28363	115.071915	32.3311155	10.9807535	117.129593	-79.1689295	3.5237425	117.409789
-27.076927	-17.039001	117.430183	-23.492292	7.234027	117.4412	35.182732	-12.395441	119.071625	29.20787	34.247166	115.230347	32.195301	10.9258625	117.150986	-79.179885	3.5421915	117.731414
-28.116127	-17.047781	117.440155	-23.650652	7.219744	117.595879	35.029949	-12.447431	118.95565	29.095688	34.215004	115.324844	32.0628185	10.8837865	117.140247	-79.3641225	3.5557015	118.051511
-29.175516	-17.065147	117.478241	-23.750433	7.199078	117.691574	34.885319	-12.485652	118.87001	28.971825	34.183548	115.387848	31.928572	10.848948	117.128929	-79.429438	3.549208	118.254219
-30.184109	-17.08247	117.540886	-23.879923	7.191822	117.795563	34.754982	-12.509262	118.805923	28.844601	34.153378	115.381119	31.7997915	10.822058	117.093521	-79.5596375	3.561586	118.497605
-31.268463	-17.126144	117.739449	-24.007242	7.193001	117.915192	34.624928	-12.523517	118.759491	28.708576	34.114841	115.299927	31.666752	10.795662	117.029709	-79.681236	3.59034	118.800675
-32.788582	-17.186836	118.258751	-24.123997	7.154655	118.218674	34.431412	-12.564519	118.716309	28.503567	34.052891	115.085983	31.4674895	10.744186	116.901146	-79.7154835	3.565124	119.536202
-33.711796	-17.290535	118.696335	-24.211334	7.104714	118.515182	34.330139	-12.597436	118.741692	28.366476	33.998253	114.906326	31.3483075	10.7004085	116.824009	-79.7709755	3.5090195	120.206355
-34.611748	-17.373934	119.212196	-24.284735	7.014284	118.813957	34.235336	-12.647732	118.794777	28.223324	33.929073	114.752838	31.22933	10.6406705	116.7738075	-79.7988	3.3878975	120.8541065
-35.461079	-17.518669	119.694221	-24.353386	6.94919	119.127441	34.157051	-12.727867	118.871498	28.087276	33.83815	114.618423	31.1221635	10.5551415	116.7449605	-79.8289355	3.3432385	121.5099215
-36.342884	-17.624943	120.126259	-24.408773	6.822438	119.36042	34.105782	-12.817929	118.977783	28.037994	33.19577	114.526604	31.071888	10.1889205	116.7521935	-79.889434	3.4559555	121.9686465
-37.080898	-17.747856	120.453621	-24.451681	6.657734	119.495651	34.046631	-12.939919	119.088043	27.959179	33.041584	114.384499	31.002905	10.0508325	116.736271	-79.906267	3.2646355	122.255031
-37.80883	-17.854492	120.716583	-24.508984	6.49369	119.562111	34.011475	-13.081323	119.221733	27.886238	32.870388	114.247498	30.9488565	9.8945325	116.7346155	-79.9668245	3.0928475	122.3896065
-38.793354	-18.005838	120.986938	-24.598907	6.265839	119.562004	33.915894	-13.258258	119.400558	27.782503	32.638908	113.922028	30.8491985	9.690325	116.661293	-80.0470125	2.841353	122.462715
-39.447845	-18.063839	121.134689	-24.660666	6.160723	119.512032	33.844296	-13.355215	119.523064	27.71073	32.481861	113.703766	30.777513	9.563323	116.613415	-80.098845	2.758123	122.410649
-40.083897	-18.081711	121.289551	-24.707315	6.053854	119.435837	33.790894	-13.449224	119.627777	27.672709	32.340275	113.448372	30.7318015	9.4455255	116.5380745	-80.1464315	2.6621825	122.3335995
-40.62487	-18.098242	121.387375	-24.746651	5.952715	119.360016	33.756275	-13.521199	119.749054	28.036774	32.611671	113.001869	30.8965245	9.545236	116.3754615	-80.3898265	2.360194	122.3445705
-41.096691	-18.089392	121.462479	-24.757975	5.841599	119.310226	33.750088	-13.572453	119.839539	27.992418	32.512726	112.836029	30.871253	9.4701365	116.337784	-80.387203	2.2130615	122.282668
-41.528465	-17.996096	121.50502	-24.754623	5.708793	119.27713	33.75452	-13.630068	119.927803	NaN	NaN	NaN	NaN	NaN	NaN	NaN	NaN	NaN
-41.899845	-17.874556	121.505188	-24.755018	5.537728	119.276749	33.774246	-13.690821	119.952919	27.93771	32.339252	112.61132	30.855978	9.3242155	116.2821195	-80.366014	1.7512405	122.2713785
-42.426331	-17.607788	121.579315	-24.720201	5.313457	119.357071	33.826523	-13.756211	119.973602	NaN	NaN	NaN	NaN	NaN	NaN	NaN	NaN	NaN
-42.69957	-17.325983	121.603622	-24.65489	5.218129	119.41835	33.855103	-13.793534	120.000885	27.503895	32.3349	112.791405	30.679499	9.270683	116.396145	-79.989279	1.165575	122.440555
-42.835762	-17.01379	121.583977	-24.575846	5.164938	119.495811	33.889393	-13.81425	120.018517	27.554855	32.32177	112.824722	30.722124	9.25376	116.4216195	-79.873816	1.076116	122.5700025
-43.239574	-16.458157	121.700165	-24.541824	5.168876	119.606552	33.939323	-13.802258	120.019737	27.620119	32.333363	112.850937	30.779721	9.2655525	116.435337	-79.863369	1.0721995	122.777767
-43.506798	-15.920115	121.76989	-24.416628	5.197814	119.716415	33.992802	-13.768461	120.016586	27.686531	32.3778	112.878098	30.8396665	9.3046695	116.447342	-79.6729225	1.0909585	122.985488
-43.697666	-15.350092	121.7584	-24.339714	5.233591	119.738785	34.096478	-13.699788	119.982254	28.228838	32.318127	112.727592	31.162658	9.3091695	116.354923	-79.842086	1.1580125	123.122647
-43.924313	-14.749314	121.586525	-24.221725	5.258506	119.697037	34.218002	-13.641068	119.905365	NaN	NaN	NaN	NaN	NaN	NaN	NaN	NaN	NaN
-44.160835	-13.78354	121.21241	-24.026842	5.266477	119.52417	34.405193	-13.549346	119.742111	28.104082	32.130314	113.134857	31.2546375	9.290484	116.438484	-79.3083215	1.24247	122.609856
-44.294987	-13.019398	120.866287	-23.918272	5.294838	119.379982	34.509666	-13.49137	119.578491	28.224808	32.211388	113.182846	31.367237	9.360009	116.3806685	-79.203781	1.229667	122.3792955
-44.382103	-12.215965	120.650307	-23.785404	5.351875	119.31707	34.592571	-13.413822	119.393143	28.338614	32.310547	113.205017	31.4655925	9.4483625	116.29908	-79.0364005	1.2553875	122.33506
-44.476814	-11.327991	120.619354	-23.679592	5.415532	119.297768	34.673637	-13.330155	119.208763	28.838539	32.806705	112.939606	31.756088	9.738275	116.0741845	-79.115272	1.092789	122.5213515
-44.602985	-10.395622	120.663345	-23.588688	5.483125	119.390404	34.749367	-13.207747	119.031158	28.913986	32.924847	112.929619	31.8316765	9.85855	115.9803885	-79.0090525	1.1077	122.8004195
-44.619724	-9.456432	120.754684	-23.460661	5.556591	119.506577	34.801514	-13.091171	118.846169	28.542475	32.638515	113.17067	31.6719945	9.773672	116.0084195	-78.5933165	1.33951	123.0047345
-44.462059	-8.64298	120.797661	-23.324139	5.598633	119.603203	34.876186	-12.987145	118.721794	28.602758	32.754646	113.196114	31.739472	9.8837505	115.958954	-78.38775	1.3135155	123.247452
-44.635021	-6.869038	121.104851	-23.129536	5.662346	119.907738	34.990681	-12.876897	118.523285	28.691181	32.874714	113.28595	31.840931	9.9989085	115.9046175	-78.100003	1.3257835	123.9108585
-44.594734	-5.819124	121.215668	-23.040863	5.605725	119.999229	35.04377	-12.855242	118.391106	28.753584	32.939266	113.364532	31.898677	10.042012	115.877819	-77.980403	1.169438	124.120639
-44.505276	-4.727842	121.307632	-22.969147	5.54747	120.148132	35.104485	-12.831174	118.272652	28.782743	32.975185	113.475929	31.943614	10.0720055	115.8742905	-77.881908	1.0229345	124.4219735
-44.439587	-3.622568	121.303223	-22.886343	5.463051	120.257477	35.176899	-12.808415	118.174232	28.802999	33.011246	113.613068	31.989949	10.1014155	115.89365	-77.762635	0.8246865	124.621304
-44.249008	-2.484637	121.347168	-22.814938	5.376027	120.285583	35.254681	-12.771109	118.087746	28.812471	33.050465	113.744209	32.033576	10.139678	115.9159775	-77.663452	0.612375999999998	124.6551885
-44.038872	-1.32101	121.202278	-22.774422	5.309204	120.251808	35.340523	-12.757617	118.014587	28.853733	33.074615	113.843826	32.097128	10.158499	115.9292065	-77.645972	0.459909	124.5744095
-43.841259	-0.150888	120.911598	-22.706902	5.228873	120.120331	35.432186	-12.779696	117.966316	28.904724	33.060432	113.903572	32.168455	10.140368	115.934944	-77.582259	0.317378000000001	124.305718
-43.441116	1.707272	120.575317	-22.624081	5.1657	119.86425	35.520897	-12.847961	117.886665	29.005341	33.498959	113.839081	32.263119	10.325499	115.862873	-77.511281	0.00590099999999971	123.865627
-43.096992	2.973009	120.230232	-22.555426	5.135763	119.657372	35.584743	-12.934989	117.824707	29.153162	33.418125	113.82328	32.3689525	10.241568	115.8239935	-77.4798045	0.0299579999999988	123.4907505
-42.747658	4.250487	119.742874	-22.486837	5.102065	119.387421	35.644279	-13.041754	117.798111	29.365576	33.316975	113.889015	32.5049275	10.1376105	115.843563	-77.4786015	0.0665194999999983	122.931279
-42.385654	5.580891	119.152847	-22.397894	5.079188	118.971169	35.718586	-13.186415	117.772614	29.626898	33.206825	114.031242	32.672742	10.010205	115.901928	-77.46853	0.148171	122.04041
-41.94313	6.881646	118.348869	-22.380819	5.052455	118.422554	35.734688	-13.346078	117.734482	29.907911	33.119175	114.162376	32.8212995	9.8865485	115.948429	-77.5829375	0.2183615	120.896679
-41.516346	8.240528	117.5411	-22.130676	5.04491	117.96756	35.713093	-13.467874	117.581299	30.110247	33.041477	114.266777	32.91167	9.7868015	115.924038	-77.173022	0.3030185	120.011082
-41.21648	9.616844	117.022179	-22.434662	5.25813	117.486641	35.641804	-13.535242	117.319504	30.238781	32.981441	114.295242	32.9402925	9.7230995	115.807373	-77.8096165	0.793160500000003	119.165909
-40.503941	11.638465	116.721581	-22.382538	5.412493	117.17894	35.548492	-13.448765	116.848167	30.340534	33.065659	114.222923	32.944513	9.808447	115.535545	-77.709589	1.016539	118.822335
-40.112595	13.007857	116.884384	-22.21847	5.375332	117.015114	35.563641	-13.302586	116.551163	30.368221	33.209873	114.273033	32.965931	9.9536435	115.412098	-77.402871	0.797020499999999	118.61813
-39.698502	14.337076	117.198479	-21.905319	5.234752	117.049316	35.62064	-13.114103	116.329979	30.374495	33.378365	114.412735	32.9975675	10.132131	115.371357	-76.8082055	0.337372999999999	118.727275
-39.189072	15.560037	117.547119	-22.175009	5.723619	117.456612	35.69323	-12.926951	116.145683	30.368746	33.55632	114.63736	33.030988	10.3146845	115.3915215	-77.381006	1.1325535	119.5217025
-38.716549	16.868694	117.93821	-22.107786	5.740208	117.605713	35.744186	-12.761857	115.94191	30.367151	33.725822	114.919724	33.0556685	10.4819825	115.430817	-77.2712405	0.998433499999999	119.780609
-38.355839	18.122902	118.282303	-21.936428	5.582505	117.563164	35.775047	-12.605665	115.746727	30.34642	33.902653	115.230713	33.0607335	10.648494	115.48872	-76.9335895	0.516516000000001	119.637608
-37.826393	19.282162	118.620445	-21.874666	5.629176	117.677452	35.771545	-12.470469	115.578041	30.314526	34.045883	115.498245	33.0430355	10.787707	115.538143	-76.7923675	0.470644999999999	119.816761
-36.967381	20.640547	119.112015	-21.900948	5.722937	117.780113	35.747314	-12.316588	115.353081	30.271772	34.188847	115.722969	33.009543	10.9361295	115.538025	-76.811439	0.509744499999998	120.022201
-36.635067	22.149927	119.181076	-21.951374	5.821309	117.767891	35.741684	-12.276327	115.1875	30.253237	34.240234	115.74205	32.9974605	10.9819535	115.464775	-76.9002085	0.660664500000001	120.071007
-36.044357	23.15695	119.221031	-21.969465	6.02457	117.708679	35.724884	-12.243413	114.953568	30.246262	34.275532	115.632103	32.985573	11.0160595	115.2928355	-76.924503	1.0330805	120.1245225
-35.499496	24.168221	119.145859	-22.001057	6.117297	117.540535	35.664906	-12.190095	114.674736	30.239523	34.326008	115.464211	32.9522145	11.0679565	115.0694735	-76.9543285	1.1666375	120.0115965
-34.88916	25.152857	119.074104	-22.019213	6.245861	117.328178	35.577641	-12.093069	114.399277	30.225647	34.42025	115.260078	32.901644	11.1635905	114.8296775	-76.94007	1.3281315	119.8266785
-34.313076	26.090523	119.039001	-21.806986	6.219891	117.097984	35.498093	-11.960156	114.152977	30.194088	34.525299	115.119957	32.8460905	11.2825715	114.636467	-76.4600625	1.1572105	119.559501
-33.711929	26.934185	119.075333	-22.085192	6.61681	117.117966	35.444935	-11.796696	113.973221	30.157705	34.667542	115.029076	32.80132	11.435423	114.5011485	-76.971704	1.798197	119.7347835
-32.695103	28.075441	119.053062	-22.098675	6.86228	117.030739	35.387291	-11.583895	113.803589	30.104738	34.870712	114.979347	32.7460145	11.6434085	114.391468	-76.9433645	2.0811515	119.67001
-31.993776	28.784517	119.058609	-22.113287	7.029662	117.017349	35.349102	-11.459898	113.752983	30.072695	34.995117	114.961876	32.7108985	11.7676095	114.3574295	-76.9374725	2.2917145	119.6772685
-31.276247	29.391771	119.046494	-22.191957	7.161584	116.989311	35.293957	-11.357613	113.709831	30.016285	35.102047	114.959656	32.655121	11.872217	114.3347435	-77.039035	2.450951	119.6438785
-30.56691	29.970142	119.059036	-22.025875	7.044896	116.877296	35.208382	-11.2845	113.670822	29.961807	35.19199	114.963722	32.5850945	11.953745	114.317272	-76.6368445	2.136047	119.43732
-29.805979	30.498388	118.995872	-22.31348	7.387316	116.908905	35.090858	-11.25689	113.670959	29.902447	35.22401	114.948166	32.4966525	11.98356	114.3095625	-77.1236125	2.791072	119.5082475
-29.025333	30.935495	118.891609	-22.468336	7.461152	116.862015	34.95866	-11.280749	113.703468	29.835785	35.199883	114.916977	32.3972225	11.959567	114.3102225	-77.3338945	2.962737	119.4138075
-28.157516	31.384754	118.766228	-22.588331	7.555833	116.839661	34.825775	-11.346384	113.755676	30.14636	34.997894	114.669563	32.4860675	11.825755	114.2126195	-77.6627295	3.285911	119.4667025
-26.893679	31.911272	118.573471	-22.777588	7.69366	116.797867	34.624325	-11.420468	113.860855	29.632059	35.112537	114.706993	32.128192	11.8460345	114.283924	-77.683368	3.5412855	119.31181
-25.995741	32.23555	118.414902	-22.907873	7.798353	116.776718	34.509678	-11.445147	113.947655	29.558065	35.113884	114.61618	32.0338715	11.8343685	114.2819175	-77.8496175	3.7623375	119.2715185
-25.084126	32.466747	118.29425	-23.016399	7.899058	116.787041	34.401245	-11.441321	114.038719	29.487436	35.149433	114.586678	31.9443405	11.854056	114.3126985	-77.9771385	3.94406	119.2613835
-24.085428	32.716335	118.234123	-22.877626	7.766976	116.710892	34.310471	-11.408205	114.104103	29.439831	35.196896	114.680328	31.875151	11.8943455	114.3922155	-77.630403	3.6396065	119.0295685
-23.029938	32.8839	118.284569	-22.957066	7.865681	116.781868	34.237591	-11.353064	114.181244	29.418966	35.24939	114.870476	31.8282785	11.948163	114.52586	-77.7424105	3.783199	119.037876
-22.018679	33.05619	118.421593	-23.248268	8.173654	116.942551	34.196507	-11.265954	114.274559	29.411804	35.335724	115.159836	31.8041555	12.034885	114.7171975	-78.3006915	4.312423	119.1679045
-20.946751	33.137901	118.567978	-23.270882	8.321071	117.009041	34.187637	-11.170709	114.403915	29.411772	35.433205	115.497002	31.7997045	12.131248	114.9504585	-78.3414685	4.510894	119.0676235
-19.180799	33.261276	118.774246	-23.134113	8.318	117.018318	34.232269	-10.977391	114.652802	29.420546	35.65543	116.070786	31.8264075	12.3390195	115.361794	-78.0946335	4.2969805	118.674842
-18.052179	33.302219	118.969582	-23.179249	8.545308	117.110893	34.27002	-10.839961	114.854469	29.397505	35.834293	116.445831	31.8337625	12.497166	115.65015	-78.1922605	4.59345	118.571636
-16.869732	33.299812	119.115593	-23.466225	9.056649	117.381943	34.301003	-10.646478	115.089241	29.38213	36.030571	116.847336	31.8415665	12.6920465	115.9682885	-78.7740165	5.4212515	118.7955975
-15.670803	33.312557	119.310043	-23.545429	9.259236	117.49263	34.336723	-10.44255	115.363899	29.37516	36.234833	117.295692	31.8559415	12.8961415	116.3297955	-78.9467995	5.6223305	118.6554645
-14.399353	33.191685	119.507957	-23.61664	9.495627	117.603836	34.391571	-10.247261	115.636971	29.356581	36.429344	117.766884	31.874076	13.0910415	116.7019275	-79.107356	5.9002125	118.5057445
-13.214856	33.071091	119.752327	-23.699642	9.635357	117.66713	34.442631	-10.047138	115.883995	29.30983	36.633038	118.268036	31.8762305	13.29295	117.0760155	-79.2755145	5.977764	118.2582445
-11.947179	32.842766	119.917938	-23.815397	9.774768	117.638443	34.475552	-9.846464	116.11496	29.243002	36.823288	118.744728	31.859277	13.488412	117.429844	-79.490071	6.061124	117.847042
-10.120669	32.424892	120.094337	-23.921432	9.947787	117.531181	34.545143	-9.545033	116.414818	29.090954	37.115505	119.412659	31.8180485	13.785236	117.9137385	-79.6609125	6.110338	117.1486235
-8.899199	32.062149	120.087502	-24.063309	10.07721	117.337227	34.559742	-9.370331	116.597771	28.951593	37.29187	119.75946	31.7556675	13.9607695	118.1786155	-79.8822855	6.1936505	116.4958385
-7.29207	31.471624	119.814026	-24.187813	10.192053	117.137268	34.569229	-9.165064	116.765762	28.816095	37.460136	119.990852	31.692662	14.147536	118.378307	-80.068288	6.23657	115.896229
-6.412156	31.142458	119.827805	-24.334726	10.347096	116.857376	34.56081	-8.978406	116.986534	28.6814	37.624134	120.130798	31.621105	14.322864	118.558666	-80.290557	6.371328	115.156086
-5.201631	30.587763	119.552292	-24.50102	10.544791	116.571411	34.53513	-8.819226	117.240776	28.551132	37.759373	120.22644	31.543131	14.4700735	118.733608	-80.545171	6.6195085	114.409214
-3.656353	29.79328	119.08506	-24.609516	10.715816	116.227318	34.505169	-8.705236	117.53595	28.439764	37.884869	120.247307	31.4724665	14.5898165	118.8916285	-80.6914985	6.8418155	113.5630075
-2.81705	29.269421	118.926682	-24.737925	10.907112	115.924904	34.46748	-8.618139	117.875	28.340895	38.000336	120.128235	31.4041875	14.6910985	119.0016175	-80.8800375	7.1231255	112.8481905
-1.105238	28.162283	118.458847	-24.89691	11.146022	115.481148	34.395748	-8.522944	118.324516	28.24593	38.135891	119.87249	31.320839	14.8064735	119.098503	-81.114659	7.4855705	111.863793
-0.082744	27.369732	118.208817	-24.987722	11.324875	115.262482	34.333324	-8.454107	118.59642	28.214363	38.214691	119.661736	31.2738435	14.880292	119.129078	-81.2492875	7.769458	111.395886
0.937227	26.543394	118.024734	-25.019051	11.471104	115.064095	34.277363	-8.386593	118.852509	28.205946	38.29303	119.43531	31.2416545	14.9532185	119.1439095	-81.2797565	7.9889895	110.9842805
1.965663	25.653553	117.80497	-25.05385	11.575241	114.919235	34.249531	-8.290825	119.079674	28.201918	38.385399	119.196808	31.2257245	15.047287	119.138241	-81.3334245	8.103195	110.700229
2.840861	24.785782	117.703583	-25.057905	11.688367	114.80069	34.238079	-8.196204	119.2621	28.20867	38.472431	118.991806	31.2233745	15.1381135	119.126953	-81.3391845	8.2386205	110.474427
3.717952	23.918097	117.678871	-25.014099	11.769115	114.727509	34.264484	-8.123715	119.437912	28.218946	38.555916	118.836853	31.241715	15.2161005	119.1373825	-81.269913	8.3221295	110.3176355
4.558536	22.986403	117.637695	-25.002628	11.821609	114.669395	34.293205	-8.047036	119.628944	28.226398	38.620941	118.752983	31.2598015	15.2869525	119.1909635	-81.2650575	8.3562655	110.1478265
5.691453	21.617485	117.651382	-24.947422	11.89926	114.58429	34.338089	-7.959816	119.916702	28.279369	38.723198	118.662979	31.308729	15.381691	119.2898405	-81.203573	8.416829	109.8787395
6.378181	20.753374	117.711662	-24.927357	11.967607	114.575455	34.36451	-7.890042	120.099571	28.322264	38.783623	118.574944	31.343387	15.4467905	119.3372575	-81.198101	8.4884235	109.8136525
7.019448	19.886507	117.717346	-24.885719	12.013397	114.577278	34.378193	-7.818499	120.251678	28.361914	38.833664	118.448959	31.3700535	15.5075825	119.3503185	-81.1414915	8.5192115	109.8042375
7.611632	18.994654	117.731354	-24.847216	12.048009	114.584801	34.426411	-7.781214	120.361328	28.412931	38.873856	118.309334	31.419671	15.546321	119.335331	-81.114103	8.549697	109.834271
8.116261	18.140387	117.749611	-24.808485	12.046741	114.596809	34.493389	-7.754476	120.3871	28.435528	38.910744	118.199432	31.4644585	15.578134	119.293266	-81.0814285	8.515348	109.900352
8.613976	17.348829	117.753288	-24.751551	12.013996	114.578949	34.547539	-7.727622	120.401207	28.457621	38.927792	118.122353	31.50258	15.600085	119.26178	-81.005682	8.427907	109.896118
9.000243	16.609402	117.739952	-24.706694	11.987443	114.564178	34.635162	-7.699119	120.370628	28.483608	38.93631	118.056442	31.559385	15.6185955	119.213535	-80.972773	8.3562905	109.914821
9.580317	15.340999	117.674706	-24.582047	11.960649	114.5457	34.769543	-7.641057	120.295944	28.539402	39.001301	118.027458	31.6544725	15.680122	119.161701	-80.8185665	8.241176	109.929699
9.860272	14.60232	117.663132	-24.505594	11.989535	114.569305	34.877743	-7.549189	120.279785	28.588867	39.103439	118.048798	31.733305	15.777125	119.1642915	-80.744493	8.201945	109.9743185
10.117468	13.926702	117.734299	-24.418661	12.05244	114.599396	34.991138	-7.441169	120.314392	28.648981	39.247177	118.13269	31.8200595	15.903004	119.223541	-80.6573815	8.201876	109.975251
10.318633	13.26077	117.851555	-24.370985	12.12699	114.669571	35.10537	-7.290909	120.403885	28.673319	39.391197	118.219185	31.8893445	16.050144	119.311535	-80.6313145	8.203836	110.027607
10.40062	12.677759	117.971802	-24.303795	12.186178	114.746048	35.216202	-7.184096	120.5243	28.68013	39.501633	118.337021	31.948166	16.1587685	119.4306605	-80.555756	8.2135875	110.0614355
10.510948	11.914372	118.089615	-24.275537	12.196224	114.796783	35.334515	-7.123204	120.656143	28.67448	39.593212	118.470596	32.0044975	16.235004	119.5633695	-80.5555715	8.157444	110.0301965
10.542753	11.316308	118.242599	-24.249754	12.166203	114.8955	35.435966	-7.114642	120.779167	28.686344	39.621429	118.642723	32.061155	16.2533935	119.710945	-80.560663	8.0790125	110.080055
10.480174	10.357497	118.411636	-24.173428	12.044714	115.016594	35.579113	-7.173243	120.920708	28.712029	39.579082	118.880013	32.145571	16.2029195	119.9003605	-80.492427	7.8865085	110.1328275
10.397143	9.764526	118.481293	-24.135715	11.929509	115.131248	35.703037	-7.23738	120.965591	28.751289	39.53072	119.038536	32.227163	16.14667	120.0020635	-80.498593	7.712348	110.2604325
10.284777	9.146579	118.55574	-24.038094	11.827772	115.273705	35.835487	-7.303297	120.995483	28.810936	39.489624	119.180168	32.3232115	16.0931635	120.0878255	-80.3993995	7.5623805	110.4595845
10.085583	8.520013	118.62384	-23.935078	11.72276	115.422058	35.986717	-7.358509	120.987907	28.897154	39.443981	119.308304	32.4419355	16.042736	120.1481055	-80.3120915	7.402784	110.6960105
9.834305	7.866567	118.622375	-23.798214	11.636766	115.529991	36.151142	-7.430592	120.956299	29.004112	39.390278	119.452026	32.577627	15.979843	120.2041625	-80.174055	7.293689	110.8558195
9.545899	7.336487	118.615402	-23.672066	11.565208	115.594482	36.307926	-7.502637	120.901787	29.13899	39.339264	119.621742	32.723458	15.9183135	120.2617645	-80.06759	7.2121025	110.9271995
9.223204	6.629009	118.561531	-23.552099	11.539174	115.595757	36.483688	-7.59495	120.818031	29.284567	39.296795	119.777931	32.8841275	15.8509225	120.297981	-79.9883255	7.2274255	110.893533
8.651127	5.650352	118.317726	-23.344221	11.541178	115.510033	36.704369	-7.707237	120.623886	29.497141	39.222145	119.930878	33.100755	15.757454	120.277382	-79.789197	7.324902	110.742684
8.20449	4.976981	118.12751	-23.227968	11.587052	115.468689	36.803532	-7.746903	120.43412	29.644537	39.179634	119.958282	33.2240345	15.7163655	120.196201	-79.6799705	7.4577385	110.741177
7.689419	4.244618	117.878952	-23.079859	11.601199	115.471695	36.885612	-7.780256	120.219566	29.804203	39.149445	119.970032	33.3449075	15.6845945	120.094799	-79.5046255	7.5178035	110.848591
7.122187	3.551279	117.671822	-22.95015	11.654464	115.544197	36.964573	-7.791665	120.00563	29.943958	39.125477	120.002281	33.4542655	15.666906	120.0039555	-79.3545655	7.642022	111.0844385
6.510521	2.800424	117.486237	-22.83812	11.663463	115.681412	37.064751	-7.752075	119.792389	30.051819	39.125816	120.039238	33.558285	15.6868705	119.9158135	-79.234525	7.6400555	111.4470105
5.881972	2.005323	117.350601	-22.695356	11.698272	115.83786	37.170773	-7.715014	119.637062	30.156073	39.156071	120.071938	33.663423	15.7205285	119.8545	-79.054135	7.6760155	111.82122
5.166449	1.164536	117.257477	-22.580772	11.758715	116.015602	37.28194	-7.685576	119.575546	30.260658	39.195251	120.09845	33.771299	15.7548375	119.836998	-78.932843	7.7625925	112.194206
4.044532	-0.168525	117.238632	-22.44623	11.84306	116.249275	37.455719	-7.686331	119.65567	30.412212	39.238052	120.03492	33.9339655	15.7758605	119.845295	-78.8264255	7.9102595	112.653255
3.269786	-1.154606	117.284943	-22.361662	11.89083	116.340279	37.558903	-7.705883	119.795547	30.506697	39.252377	119.912514	34.0328	15.773247	119.8540305	-78.756124	8.008413	112.8265275
2.458742	-2.189111	117.308189	-22.309782	11.915061	116.378227	37.638817	-7.714443	119.949165	30.584496	39.250679	119.676628	34.1116565	15.768118	119.8128965	-78.7312205	8.062004	112.9435575
1.604712	-3.238642	117.380478	-22.260193	11.961089	116.332878	37.692104	-7.734632	120.132912	30.663961	39.232891	119.376007	34.1780325	15.7491295	119.7544595	-78.6984185	8.1730485	112.9112965
0.746199	-4.305504	117.422333	-22.194906	11.946704	116.236404	37.755428	-7.773693	120.286308	30.721844	39.188354	118.976555	34.238636	15.7073305	119.6314315	-78.628448	8.1860775	112.8413765
-0.206257	-5.411411	117.402229	-22.144434	11.865476	116.111252	37.798031	-7.817613	120.423363	30.774075	39.104263	118.555771	34.286053	15.643325	119.489567	-78.574921	8.087627	112.732937
-1.13825	-6.504879	117.477165	-22.095234	11.759275	115.989754	37.815472	-7.891929	120.530716	30.849911	39.007938	118.132195	34.3326915	15.5580045	119.3314555	-78.5231595	7.9605455	112.6480525
-2.59038	-8.182241	117.510017	-21.997808	11.545768	115.865311	37.836742	-8.013393	120.67984	30.940193	38.794891	117.505249	34.3884675	15.390749	119.0925445	-78.3840835	7.700787	112.6380775
-3.624428	-9.244827	117.529526	-21.937027	11.404689	115.814758	37.867744	-8.111901	120.75235	30.992428	38.658966	117.149925	34.430086	15.2735325	118.9511375	-78.30414	7.5358455	112.6783785
-4.675722	-10.32056	117.549324	-21.868956	11.262619	115.780029	37.895702	-8.191135	120.769051	31.435383	38.381866	116.639091	34.6655425	15.0953655	118.704071	-78.4034545	7.4298725	112.855987
-5.723661	-11.34341	117.553314	-21.806843	11.151079	115.769554	37.921673	-8.258433	120.747604	31.0751	38.461639	116.531845	34.4983865	15.101603	118.6397245	-78.1120725	7.200555	112.8993835
-6.816078	-12.323472	117.536079	-21.730038	11.06955	115.756523	37.943531	-8.296025	120.687721	31.126001	38.373737	116.256462	34.534766	15.038856	118.4720915	-77.994842	7.100244	113.0409545
-7.959149	-13.246593	117.523514	-21.636559	10.989614	115.745964	37.95282	-8.329931	120.63913	31.190639	38.30109	116.003708	34.5717295	14.9855795	118.321419	-77.8448475	6.9936485	113.170509
-9.036038	-14.179656	117.497467	-21.574587	10.951307	115.731064	37.978348	-8.378026	120.577515	31.263489	38.246181	115.759087	34.6209185	14.9340775	118.168301	-77.7700925	6.9685365	113.293827
-10.782844	-15.427809	117.582878	-21.452642	10.910635	115.70578	38.024841	-8.421406	120.52758	31.347403	38.140507	115.331398	34.686122	14.8595505	117.929489	-77.591406	6.9617195	113.482071
-11.996276	-16.150627	117.675377	-21.402962	10.895869	115.707802	38.037292	-8.445909	120.509697	31.387377	38.058002	114.997124	34.7123345	14.8060465	117.7534105	-77.5182585	6.9856915	113.6621935
-13.286538	-16.883368	117.849709	-21.328352	10.847736	115.760788	38.054001	-8.505082	120.467903	31.428844	37.93869	114.655289	34.7414225	14.716804	117.561596	-77.3981265	6.978668	113.95998
-14.458817	-17.55448	118.068405	-21.276983	10.792635	115.937515	38.056225	-8.597225	120.375648	31.474113	37.808422	114.349876	34.765169	14.6055985	117.362762	-77.319135	6.9796715	114.512268
-15.639938	-18.171082	118.292877	-21.198317	10.684237	116.229187	38.045895	-8.690717	120.270584	31.525745	37.673508	114.121559	34.78582	14.4913955	117.1960715	-77.182454	6.8770785	115.2623025
-16.949675	-18.723974	118.636772	-21.114779	10.571499	116.586914	38.03096	-8.797899	120.176163	31.945505	37.381073	113.822021	34.9882325	14.291587	116.999092	-77.2177905	6.851411	116.174736
-18.132345	-19.273911	119.015839	-21.092562	10.456881	117.020508	38.038902	-8.904707	120.096085	31.569099	37.426487	114.007736	34.8040005	14.26089	117.0519105	-76.9891245	6.652872	116.9891055
-19.874002	-20.025669	119.431641	-21.056442	10.263012	117.572769	38.025433	-9.07727	120.06662	31.573135	37.274124	114.173248	34.799284	14.098427	117.119934	-76.912168	6.427597	118.025604
-21.146593	-20.456778	119.639778	-21.032967	10.132514	117.862411	37.995018	-9.192403	120.059624	31.96455	37.022331	114.140511	34.979784	13.914964	117.1000675	-77.045718	6.350064	118.6247545
-22.318409	-20.855778	119.784775	-21.087471	10.015841	118.035385	37.937973	-9.313809	120.067261	31.55357	37.086151	114.427742	34.7457715	13.886171	117.2475015	-76.9207135	6.145511	118.8232685
-23.465614	-21.179754	119.824043	-21.136028	9.901338	118.101929	37.874065	-9.430254	120.064735	31.938648	36.804451	114.27916	34.9063565	13.6870985	117.1719475	-77.1784125	6.1155775	119.0319105
-24.567621	-21.484032	119.865547	-21.197916	9.848198	118.0616	37.783112	-9.550231	120.070633	31.501556	36.859871	114.398369	34.642334	13.65482	117.234501	-77.038166	6.041576	118.888699
-25.766266	-21.689747	119.928169	-21.234638	9.831385	117.961777	37.702309	-9.62969	120.069077	31.477224	36.762352	114.245926	34.5897665	13.566331	117.1575015	-77.0590425	6.096439	118.7660525
-26.828983	-21.892548	120.018173	-21.30867	9.799905	117.915688	37.628605	-9.701471	120.063766	31.433491	36.686752	114.037827	34.531048	13.4926405	117.0507965	-77.148388	6.1071695	118.7805795
-28.367165	-22.047323	120.277199	-21.391621	9.776349	117.906906	37.53545	-9.751805	120.038139	31.336617	36.586601	113.67205	34.4360335	13.417398	116.8550945	-77.2192755	6.1353	118.9587175
-29.356449	-22.134665	120.527252	-21.443474	9.714486	117.963013	37.505306	-9.780022	120.022621	31.243729	36.545952	113.439644	34.3745175	13.382965	116.7311325	-77.2614655	6.046007	119.1948935
-30.373001	-22.146618	120.772064	-21.406315	9.61747	118.087944	37.465916	-9.781254	120.009651	31.121529	36.502769	113.214287	34.2937225	13.3607575	116.611969	-77.1063525	5.8741825	119.563919
-31.367785	-22.086582	121.060516	-21.478273	9.517389	118.184914	37.447979	-9.789128	119.989624	30.992641	36.447186	112.995003	34.22031	13.329029	116.4923135	-77.176856	5.705749	119.8775145
-32.218163	-22.003155	121.301079	-21.489443	9.435427	118.279037	37.39669	-9.801079	120.01516	30.890347	36.388512	112.803741	34.1435185	13.2937165	116.4094505	-77.1224045	5.5771375	120.1486235
-33.105774	-21.86002	121.501038	-21.491661	9.316073	118.3592	37.386559	-9.84691	120.035934	30.819401	36.323635	112.645706	34.10298	13.2383625	116.34082	-77.086302	5.3937835	120.37758
-33.982727	-21.621006	121.679413	-21.506491	9.231148	118.414291	37.37458	-9.913211	120.036293	30.766415	36.24213	112.479874	34.0704975	13.1644595	116.2580835	-77.0834795	5.2978365	120.5704985
-35.276283	-21.131538	121.879875	-21.519407	9.060246	118.468452	37.310539	-9.999936	120.053635	30.68248	36.082691	112.244537	33.9965095	13.0413775	116.149086	-77.0353235	5.0791145	120.787818
-36.037949	-20.744524	121.926987	-21.55769	8.945671	118.516647	37.272923	-10.11589	120.011948	30.639385	35.944729	112.133202	33.956154	12.9144195	116.072575	-77.071534	4.9769225	120.960719
-36.863281	-20.313875	121.935806	-21.544842	8.782493	118.567238	37.23008	-10.210911	120.017387	30.618584	35.824001	112.103233	33.924332	12.806545	116.06031	-77.014016	4.758441	121.074166
-37.568283	-19.765749	121.869293	-21.558922	8.608367	118.628159	37.18084	-10.33287	119.986404	30.60878	35.711349	112.18821	33.89481	12.6892395	116.087307	-77.012654	4.5274945	121.169011
-38.352695	-19.147015	121.705711	-21.615852	8.444093	118.712975	37.147846	-10.457797	119.923439	30.59519	35.632725	112.34391	33.871518	12.587464	116.1336745	-77.103222	4.300722	121.2922755
-39.043842	-18.531483	121.415413	-21.627039	8.274934	118.759178	37.075119	-10.543916	119.855072	30.54756	35.589172	112.566437	33.8113395	12.522628	116.2107545	-77.0654175	4.02724	121.3076015
-39.822811	-17.838951	120.965828	-21.692284	8.099901	118.724525	37.02132	-10.634433	119.676125	30.485773	35.574142	112.853714	33.7535465	12.4698545	116.2649195	-77.1381145	3.7299475	121.1841305
-40.810131	-16.679722	120.009079	-21.839708	7.869286	118.49221	36.894146	-10.712219	119.375214	30.368456	35.592587	113.33065	33.631301	12.440184	116.352932	-77.310717	3.298388	120.631488
-41.520805	-15.856117	119.359947	-21.949974	7.754436	118.28923	36.767517	-10.743022	119.07666	30.286303	35.620422	113.626877	33.52691	12.4387	116.3517685	-77.426858	3.070172	120.2266915
-42.226871	-14.962658	118.898926	-22.051897	7.700136	118.129669	36.637894	-10.789192	118.717133	30.19725	35.628338	113.828949	33.417572	12.419573	116.273041	-77.521366	2.980699	119.986297
-42.855125	-14.079706	118.73748	-22.096125	7.691551	118.145844	36.472721	-10.786694	118.362511	30.530266	35.460617	113.815331	33.5014935	12.3369615	116.088921	-77.6937435	3.0461405	120.202767
-43.481659	-13.067618	118.825127	-22.153088	7.668037	118.406746	36.322281	-10.781777	118.06781	30.08387	35.644085	114.193222	33.2030755	12.431154	116.130516	-77.5092515	2.90492	120.682976
-44.118492	-12.116031	119.119476	-22.133739	7.663249	118.705307	36.215038	-10.798299	117.848351	30.07099	35.635345	114.443253	33.143014	12.418523	116.145802	-77.410492	2.907975	121.264812
-44.727535	-11.18679	119.540253	-22.1502	7.597395	119.085022	36.142807	-10.824968	117.612099	30.057493	35.61702	114.752647	33.10015	12.396026	116.182373	-77.40055	2.798764	121.987671
-45.412109	-9.828899	120.340141	-22.102783	7.447355	119.844925	36.007736	-10.873799	117.36187	30.028704	35.559441	115.271851	33.01822	12.342821	116.3168605	-77.223786	2.551889	123.3729895
-45.960869	-8.939967	120.90876	-22.071552	7.303172	120.351837	35.929935	-10.934951	117.298996	30.007103	35.51133	115.694496	32.968519	12.2881895	116.496746	-77.111623	2.3181545	124.206928
-46.206421	-8.24003	121.329735	-22.089613	7.148451	120.838867	35.890282	-11.026192	117.299461	29.996983	35.437412	116.102966	32.9436325	12.20561	116.7012135	-77.1228585	2.091292	124.9765205
-46.606575	-7.477906	121.698692	-22.101147	6.976833	121.192619	35.855465	-11.123552	117.354271	29.987387	35.335266	116.464188	32.921426	12.105857	116.9092295	-77.12372	1.847809	125.4760085
-46.993546	-6.638044	122.008911	-22.176929	6.84247	121.424423	35.811787	-11.260132	117.448021	29.976315	35.20583	116.736778	32.894051	11.972849	117.0923995	-77.247909	1.712091	125.7564465
-47.325321	-5.922493	122.040939	-22.227842	6.688087	121.508286	35.782421	-11.404791	117.56369	29.949171	35.07159	116.874542	32.865796	11.8333995	117.219116	-77.32148	1.5427745	125.797456
-47.61314	-5.197095	122.01297	-22.30718	6.581301	121.444069	35.736839	-11.562842	117.661652	29.914209	34.934513	116.868019	32.825524	11.6858355	117.2648355	-77.439884	1.4767665	125.6233025
-47.981289	-4.180547	121.79158	-22.418373	6.462245	121.191322	35.661369	-11.786773	117.728447	29.833439	34.713833	116.569496	32.747404	11.46353	117.1489715	-77.58415	1.46096	125.2336725
-48.163456	-3.517282	121.58548	-22.486639	6.393983	120.924713	35.591827	-11.919106	117.737564	29.768646	34.571064	116.279579	32.6802365	11.325979	117.0085715	-77.6535145	1.461987	124.8408545
-48.33078	-2.77787	121.401749	-22.51729	6.306916	120.642982	35.539284	-12.053137	117.741631	29.722378	34.421928	115.971352	32.630831	11.1843955	116.8564915	-77.665411	1.4294365	124.4294725
-48.629307	-1.970779	121.214058	-22.58098	6.214366	120.389664	35.479	-12.177176	117.767075	29.690176	34.2855	115.664497	32.584588	11.054162	116.715786	-77.746548	1.37457	124.063542
-48.724583	-1.34729	121.08474	-22.608957	6.133518	120.206665	35.456585	-12.287502	117.771339	29.63858	34.148762	115.387833	32.5475825	10.93063	116.579586	-77.7654965	1.336406	123.833744
-48.695255	-0.74751	121.010384	-22.626978	5.997576	120.082176	35.450668	-12.415553	117.777	29.641987	33.500145	115.204529	32.5463275	10.542296	116.4907645	-77.8002835	1.452856	123.6735875
-48.686783	-0.148364	120.943108	-22.624992	5.893185	120.027946	35.452236	-12.519506	117.79509	29.586992	33.360981	115.009483	32.519614	10.4207375	116.4022865	-77.769598	1.3656325	123.6536055
-48.583809	0.762817	120.86599	-22.619905	5.679499	119.977745	35.484737	-12.682377	117.820648	29.555347	33.182026	114.829041	32.520042	10.2498245	116.3248445	-77.759852	1.1091735	123.6306455
-48.472107	1.427858	120.822823	-22.604839	5.525244	119.935135	35.540749	-12.791588	117.847694	29.519983	33.592667	114.654137	32.530366	10.4005395	116.2509155	-77.740044	0.649948500000001	123.6193545
-48.347507	2.083836	120.721832	-22.545652	5.403562	119.833374	35.593597	-12.871754	117.858887	29.529329	33.496094	114.517342	32.561463	10.31217	116.1881145	-77.652767	0.494954	123.4786335
-48.10471	2.746269	120.559631	-22.520027	5.32309	119.688858	35.655773	-12.921532	117.828278	29.521456	33.422478	114.333427	32.5886145	10.250473	116.0808525	-77.6286685	0.395707	123.2968635
-47.905697	3.446673	120.374252	-22.455376	5.235675	119.555428	35.718945	-12.94667	117.803207	29.498089	33.357437	114.092911	32.608517	10.2053835	115.948059	-77.519269	0.265966499999999	123.162797
-47.664101	4.148223	120.18409	-22.442345	5.146879	119.419922	35.786293	-12.97654	117.786743	29.452324	33.294575	113.85614	32.6193085	10.1590175	115.8214415	-77.5039985	0.134740499999999	123.0184025
-47.413055	4.927492	120.03157	-22.419899	5.022077	119.294487	35.860046	-13.016291	117.777206	29.41016	33.227837	113.650894	32.635103	10.105773	115.71405	-77.474901	-0.0616189999999985	122.874924
-46.949989	6.102137	119.809959	-22.338385	4.806013	119.170258	35.968861	-13.104321	117.78363	29.425589	32.588135	113.502037	32.697225	9.741907	115.6428335	-77.373995	-0.129881000000001	122.6976825
-46.593231	6.900128	119.61235	-22.324934	4.617326	119.084976	36.027054	-13.195727	117.796661	29.408581	32.498383	113.416672	32.7178175	9.651328	115.6066665	-77.3676855	-0.416675999999999	122.5632855
-46.246971	7.733873	119.39666	-22.294743	4.411372	118.953552	36.101074	-13.285245	117.75827	29.376301	32.405304	113.340332	32.7386875	9.5600295	115.549301	-77.3281735	-0.7372855	122.357803
-45.896225	8.64406	119.192924	-22.249275	4.199608	118.790039	36.146435	-13.36419	117.648659	29.336235	32.325172	113.308212	32.741335	9.480491	115.4784355	-77.239885	-1.081275	122.1016425
-45.447399	9.531357	118.974777	-22.243208	3.986286	118.638786	36.171078	-13.448633	117.471107	29.228771	32.765762	113.216103	32.6999245	9.6585645	115.343605	-77.1863405	-1.6859925	121.933967
-45.012161	10.461428	118.834282	-22.2521	3.788343	118.523621	36.167637	-13.502714	117.295181	29.201702	32.683796	113.246407	32.6846695	9.590541	115.270794	-77.1888695	-2.013855	121.776448
-44.553459	11.517468	118.731056	-22.190582	3.630492	118.440628	36.188919	-13.54876	117.118629	29.179186	32.642994	113.337364	32.6840525	9.547117	115.2279965	-77.0652165	-2.286133	121.6532595
-43.797508	13.022104	118.622505	-21.971092	3.266037	118.234596	36.246132	-13.568584	116.880547	29.168745	32.639439	113.517677	32.7074385	9.5354275	115.199112	-76.6496225	-3.0033535	121.27008
-43.28154	14.101698	118.595932	-21.902782	3.180555	118.171097	36.266708	-13.554189	116.69397	29.162683	32.668407	113.60041	32.7146955	9.557109	115.14719	-76.5202595	-3.195999	121.195004
-42.774044	15.264334	118.6492	NaN	NaN	NaN	36.260864	-13.486369	116.48629	29.125448	32.724091	113.701309	32.693156	9.618861	115.0937995	NaN	NaN	NaN
-42.158146	16.381828	118.675804	-22.119787	3.410155	118.197182	36.264671	-13.398004	116.268768	29.083496	32.818626	113.817772	32.6740835	9.710311	115.04327	-76.9136575	-2.890001	121.351094
-41.554733	17.54689	118.739105	-22.090208	3.432229	118.125603	36.261066	-13.271663	116.055313	29.023003	32.968868	113.97287	32.6420345	9.8486025	115.0140915	-76.8224505	-2.9841445	121.2371145
-40.961327	18.725908	118.846642	-22.111378	3.488842	118.059372	36.242706	-13.094465	115.797699	28.914776	33.159103	114.155373	32.578741	10.032319	114.976536	-76.801497	-3.054635	121.142208
-40.34306	19.893442	118.916641	-22.178707	3.557581	117.960152	36.153839	-12.89743	115.493568	28.78009	33.343094	114.328674	32.4669645	10.222832	114.911121	-76.8243785	-3.10767	121.009183
-39.33474	21.632538	119.189659	-22.341707	3.677878	117.829468	36.035492	-12.647441	114.950653	28.527658	33.601379	114.599022	32.281575	10.476969	114.7748375	-76.964989	-3.121213	120.8840985
-38.721321	22.809975	119.414734	-22.443157	3.765928	117.750397	35.92207	-12.508014	114.636925	28.372005	33.751865	114.828148	32.1470375	10.6219255	114.7325365	-77.0333515	-3.0900695	120.7682575
-37.95285	23.90065	119.521675	-22.592533	3.86305	117.694077	35.819366	-12.358609	114.365746	28.215958	33.911537	115.079948	32.017662	10.776464	114.722847	-77.202728	-3.050364	120.665307
-37.238953	25.000546	119.738007	-22.726883	3.969681	117.66716	35.714603	-12.191999	114.170059	28.064043	34.070061	115.351257	31.889323	10.939031	114.760658	-77.343089	-2.999669	120.573662
-36.485085	26.066801	119.848755	-22.849707	4.152653	117.626465	35.611488	-12.047143	114.052711	27.939474	34.218609	115.577698	31.775481	11.085733	114.8152045	-77.474895	-2.780427	120.4377255
-35.659798	27.084749	119.908607	-22.982533	4.286376	117.545654	35.508297	-11.925791	113.952148	27.829897	34.342194	115.70948	31.669097	11.2082015	114.830814	-77.634163	-2.6354495	120.260494
-34.841557	28.103573	119.880547	-23.054502	4.417071	117.472397	35.432266	-11.829674	113.865921	27.751333	34.436481	115.820038	31.5917995	11.3034035	114.8429795	-77.7008035	-2.4692615	120.1018145
-33.525444	29.418901	119.836975	-23.191782	4.579487	117.210747	35.310654	-11.69244	113.740219	27.655081	34.555428	116.004982	31.4828675	11.431494	114.8726005	-77.8664315	-2.27252	119.5488935
-32.597576	30.245819	119.865242	-23.266308	4.633697	117.051971	35.227608	-11.606812	113.601913	27.586226	34.620743	116.146126	31.406917	11.5069655	114.8740195	-77.939533	-2.2395715	119.2299225
-31.6677	31.011368	119.929718	-23.350357	4.675722	116.96019	35.148102	-11.530828	113.497368	27.515688	34.681503	116.301308	31.331895	11.5753375	114.899338	-78.032609	-2.2238935	119.021042
-30.689243	31.684217	120.035126	-23.439482	4.759935	116.890541	35.07785	-11.4445	113.424706	27.439011	34.759087	116.466644	31.2584305	11.6572935	114.945675	-78.1373945	-2.1374235	118.835407
-29.722431	32.311794	120.152618	-23.506317	4.842199	116.844322	35.036541	-11.348817	113.380707	27.354256	34.83699	116.658188	31.1953985	11.7440865	115.0194475	-78.2080325	-2.0596885	118.6691965
-28.73274	32.903156	120.207199	-23.588417	4.951021	116.819153	34.979202	-11.246717	113.373878	27.264318	34.941105	116.806793	31.12176	11.847194	115.0903355	-78.298594	-1.945152	118.5479705
-27.677631	33.451458	120.229469	-23.67886	5.063838	116.771927	34.914398	-11.138775	113.384903	27.199903	35.048843	116.987404	31.0571505	11.955034	115.1861535	-78.4148705	-1.827358	118.3577005
-26.084843	34.102501	120.278107	-23.794716	5.265227	116.743561	34.830929	-11.016973	113.490547	27.116278	35.168755	117.351326	30.9736035	12.075891	115.4209365	-78.5630355	-1.545437	118.0661855
-24.980307	34.459698	120.36438	-23.86051	5.389187	116.749229	34.790195	-10.965148	113.634613	27.095875	35.227715	117.633476	30.943035	12.1312835	115.6340445	-78.664055	-1.3529095	117.8644135
-23.882154	34.722076	120.431732	-23.93857	5.508141	116.78138	34.760124	-10.936365	113.809875	27.087593	35.259712	117.897858	30.9238585	12.1616735	115.8538665	-78.8009985	-1.1453915	117.7088935
-22.684296	34.914486	120.507111	-24.033278	5.657995	116.856026	34.724167	-10.910205	113.997093	27.085152	35.296154	118.145248	30.9046595	12.1929745	116.0711705	-78.9712155	-0.876984500000002	117.6408815
-21.513029	35.011528	120.572197	-24.084728	5.789742	116.914284	34.700779	-10.896549	114.19046	27.091423	35.347961	118.378296	30.896101	12.225706	116.284378	-79.065557	-0.646221999999998	117.54419
-20.331747	35.073372	120.609978	-24.173956	5.933531	117.014603	34.674622	-10.870518	114.402298	27.104441	35.391602	118.602028	30.8895315	12.260542	116.502163	-79.2374435	-0.393479999999998	117.527043
-19.136433	35.057495	120.62925	-24.282362	6.08876	117.054489	34.659809	-10.85749	114.647614	27.116302	35.440453	118.830093	30.8880555	12.2914815	116.7388535	-79.4527795	-0.1139615	117.3701245
-17.218752	34.855949	120.429634	-24.403624	6.290701	116.989265	34.660706	-10.846904	115.043388	27.105274	35.500027	119.172012	30.88299	12.3265615	117.1077	-79.690238	0.2548405	116.87083
-16.097174	34.724052	120.280006	-24.518953	6.433353	116.809631	34.660458	-10.833244	115.322319	27.072262	35.541481	119.355286	30.86636	12.3541185	117.3388025	-79.904266	0.512587500000002	116.2804595
-14.876564	34.536777	119.973145	-24.666529	6.565326	116.529083	34.65424	-10.827761	115.632179	27.010277	35.574192	119.503189	30.8322585	12.3732155	117.567684	-80.1653165	0.757436500000003	115.490482
-13.646067	34.201893	119.601608	-24.844175	6.68467	116.144478	34.598892	-10.83118	115.907303	26.89851	35.589703	119.60778	30.748701	12.3792615	117.7575415	-80.437051	0.990078499999999	114.5314145
-12.403826	33.81031	119.150116	-25.02755	6.811248	115.780548	34.51506	-10.826423	116.155861	26.790363	35.609383	119.627884	30.6527115	12.39148	117.8918725	-80.7078115	1.231016	113.6692235
-11.110226	33.331814	118.748055	-25.183889	6.958278	115.461693	34.414055	-10.83132	116.375565	26.706791	35.622608	119.584702	30.560423	12.395644	117.9801335	-80.928201	1.520912	112.9432525
-9.9515	32.908535	118.482994	-25.329702	7.088792	115.174606	34.301754	-10.834294	116.556969	26.642424	35.624233	119.535805	30.472089	12.3949695	118.046387	-81.131493	1.7826145	112.302825
-8.119255	32.037987	118.110382	-25.488237	7.250271	114.904358	34.1716	-10.839096	116.839813	26.617353	35.645298	119.473984	30.3944765	12.403101	118.1568985	-81.3709505	2.097441	111.6518175
-6.956315	31.375387	117.984642	-25.563299	7.362089	114.796272	34.133347	-10.834496	117.064011	26.620239	35.679352	119.453728	30.376793	12.422428	118.2588695	-81.503391	2.30175	111.3336745
-5.917777	30.711594	117.849854	-25.603947	7.510741	114.706551	34.104412	-10.812471	117.298065	26.6192	35.738125	119.463539	30.361806	12.462827	118.380802	-81.5697	2.558655	111.0323
-4.815439	29.983341	117.757919	-25.661362	7.659749	114.647697	34.064667	-10.75881	117.508736	26.616982	35.810493	119.462845	30.3408245	12.5258415	118.4857905	-81.6635485	2.7936565	110.8096035
-3.772386	29.179987	117.696381	-25.681103	7.810247	114.593056	34.018501	-10.683571	117.724022	26.625877	35.899429	119.455872	30.322189	12.607929	118.589947	-81.684395	3.012565	110.596165
-2.866234	28.433109	117.638504	-25.752565	7.976138	114.538811	33.986031	-10.597667	117.930588	26.619112	35.990959	119.456169	30.3025715	12.696646	118.6933785	-81.8077015	3.25563	110.3842435
-1.916169	27.63043	117.573593	-25.845379	8.169127	114.46167	33.935471	-10.509459	118.135605	26.591587	36.114536	119.454063	30.263529	12.8025385	118.794834	-81.954287	3.5357155	110.128506
-0.559773	26.309481	117.495087	-25.960985	8.482018	114.329636	33.823879	-10.370278	118.4263	26.530758	36.288227	119.399246	30.1773185	12.9589745	118.912773	-82.0992885	4.0050615	109.746499
0.197784	25.471794	117.401901	-26.079374	8.689678	114.227142	33.729279	-10.279199	118.565048	26.489946	36.389336	119.343544	30.1096125	13.0550685	118.954296	-82.2683605	4.3242875	109.499988
0.988544	24.597092	117.279816	-26.176661	8.830623	114.101723	33.614922	-10.204475	118.685509	26.446747	36.466885	119.23214	30.0308345	13.131205	118.9588245	-82.3841565	4.530041	109.2446215
1.745345	23.625807	117.160889	-26.243063	9.0074	113.990044	33.497707	-10.141524	118.742195	26.418114	36.530136	119.08091	29.9579105	13.194306	118.9115525	-82.4440365	4.820494	109.0685355
2.431414	22.642698	117.025269	-26.293135	9.114151	113.889015	33.373405	-10.099119	118.786598	26.407227	36.572193	118.893303	29.890316	13.236537	118.8399505	-82.476586	4.991765	108.9380795
3.025925	21.728315	116.927277	-26.316309	9.229585	113.797394	33.269154	-10.059247	118.827248	26.408789	36.627926	118.668114	29.8389715	13.2843395	118.747681	-82.4715895	5.1748305	108.847107
3.613134	20.779722	116.726532	-26.354605	9.345839	113.764175	33.195026	-10.023589	118.865219	26.427237	36.680664	118.424728	29.8111315	13.3285375	118.6449735	-82.5203415	5.3631405	108.8833765
4.416754	19.313723	116.549667	-26.352013	9.449813	113.664818	33.128624	-9.9844	118.994232	26.460854	36.738613	118.017876	29.794739	13.3771065	118.506054	-82.498765	5.5225195	108.823582
4.88256	18.374651	116.426003	-26.318613	9.517571	113.625511	33.104725	-9.941269	119.098869	26.480579	36.800541	117.75087	29.792652	13.429636	118.4248695	-82.429878	5.605506	108.8261525
5.316831	17.42334	116.295364	-26.297989	9.547656	113.564278	33.113796	-9.88224	119.217125	26.904631	36.690857	117.289856	30.0092135	13.4043085	118.2534905	-82.6051915	5.6910035	108.8750655
5.667908	16.490543	116.196968	-26.26259	9.629827	113.489845	33.149498	-9.833892	119.349457	26.527643	36.928616	117.163742	29.8385705	13.547362	118.2565995	-82.3637505	5.712292	108.7230905
6.020238	15.598104	116.12558	-26.241562	9.695389	113.429138	33.184052	-9.728314	119.483475	26.544851	36.995701	116.87738	29.8644515	13.6336935	118.1804275	-82.3475755	5.7570845	108.6778485
6.259192	14.783973	116.058327	-26.182211	9.732883	113.354065	33.210518	-9.649752	119.617889	26.56543	37.056519	116.581665	29.887974	13.7033835	118.099777	-82.252396	5.7623825	108.608353
6.491635	13.951999	115.995514	-26.160118	9.778364	113.299248	33.229816	-9.571411	119.700874	26.585938	37.124466	116.32267	29.907877	13.7765275	118.011772	-82.228113	5.7802005	108.586724
6.734124	12.70532	115.934387	-26.109076	9.8178	113.272263	33.263721	-9.428776	119.799896	26.606443	37.222424	115.98896	29.935082	13.896824	117.894428	-82.153234	5.738776	108.650098
6.884309	11.983589	115.928421	-26.065422	9.841434	113.296364	33.322258	-9.32348	119.841644	26.609791	37.320282	115.879288	29.9660245	13.998401	117.860466	-82.0968685	5.684467	108.732262
6.96308	11.311785	116.015663	-26.017851	9.83881	113.359962	33.374046	-9.204049	119.914841	26.609608	37.436249	115.867767	29.991827	14.1161	117.891304	-82.027529	5.56152	108.82862
6.973639	10.696925	116.131912	-25.955864	9.825214	113.467499	33.45364	-9.075865	120.007584	26.602381	37.566246	115.953384	30.0280105	14.2451905	117.980484	-81.9397385	5.4052375	108.954514
6.951001	10.137913	116.306938	-25.941849	9.810355	113.568283	33.520237	-8.970025	120.095184	26.58753	37.668076	116.107407	30.0538835	14.3490255	118.1012955	-81.9375815	5.2716845	109.0352705
6.869717	9.581658	116.451347	-25.922573	9.786045	113.680313	33.593601	-8.91309	120.176003	26.57439	37.754269	116.323448	30.0839955	14.4205895	118.2497255	-81.9291415	5.1515005	109.1109005
6.702971	9.083286	116.598091	-25.935047	9.782561	113.790489	33.639526	-8.881697	120.256439	26.566637	37.803074	116.551277	30.1030815	14.4606885	118.403858	-81.9731755	5.1044335	109.17712
6.461402	8.318967	116.844193	-25.955683	9.805736	113.942528	33.671288	-8.867807	120.375755	26.579588	37.868999	116.884056	30.125438	14.500596	118.6299055	-82.036804	5.110876	109.2551505
6.239974	7.870429	116.937889	-25.990591	9.861011	113.98983	33.662838	-8.865371	120.459	26.594296	37.881432	117.043892	30.128567	14.5080305	118.751446	-82.109749	5.2139915	109.228214
5.958178	7.482619	116.990387	-25.990095	9.917294	113.993164	33.642605	-8.863423	120.521271	26.625813	37.895134	117.201637	30.134209	14.5158555	118.861454	-82.114399	5.3187325	109.124874
5.620261	7.100435	117.023994	-25.98292	9.998992	113.967606	33.617355	-8.868856	120.583847	26.674314	37.898178	117.34449	30.1458345	14.514661	118.9641685	-82.1116745	5.483323	108.9710435
5.236766	6.731947	116.996552	-26.006613	10.063581	113.915802	33.585876	-8.890538	120.638168	26.72472	37.902596	117.480766	30.155298	14.506029	119.059467	-82.168524	5.621133	108.772137
4.824718	6.364943	116.929802	-25.97226	10.1155	113.896088	33.59362	-8.897788	120.602272	26.78307	37.919739	117.641296	30.188345	14.5109755	119.121784	-82.132865	5.7200245	108.670392
4.322997	6.016563	116.851631	-25.91444	10.182505	113.908257	33.631905	-8.894462	120.496437	26.839056	37.938709	117.799988	30.2354805	14.5221235	119.1482125	-82.0643605	5.8428865	108.6683015
3.502017	5.491271	116.679146	-25.812992	10.256018	114.024948	33.68885	-8.875072	120.257782	26.938938	37.977062	118.069099	30.313894	14.550995	119.1634405	-81.939878	5.961041	108.8864555
2.892996	5.153238	116.61042	-25.729149	10.306479	114.164207	33.761101	-8.850065	120.067108	27.02206	38.020866	118.262543	30.3915805	14.5854005	119.1648255	-81.8498785	6.0275575	109.1635885
2.245497	4.789173	116.519226	-25.628372	10.348989	114.332436	33.818634	-8.827625	119.889595	27.106377	38.04319	118.478516	30.4625055	14.6077825	119.1840555	-81.7192495	6.0901955	109.4808165
1.53253	4.374347	116.435158	-25.567081	10.396956	114.538956	33.904648	-8.828856	119.704391	27.191496	38.051777	118.677521	30.548072	14.6114605	119.190956	-81.682234	6.1824515	109.886956
0.739517	3.935934	116.367485	-25.482706	10.489866	114.755836	33.951668	-8.834257	119.512024	27.295551	38.051472	118.865395	30.6236095	14.6086075	119.1887095	-81.5890215	6.3711245	110.3229625
-0.088954	3.494423	116.32209	-25.434116	10.561349	115.014374	33.979324	-8.830006	119.322563	27.394205	38.055767	119.05365	30.6867645	14.6128805	119.1881065	-81.5549965	6.5098175	110.8406415
-0.94977	3.021462	116.285965	-25.384241	10.666896	115.271126	33.999157	-8.827384	119.146751	27.472118	38.05463	119.219933	30.7356375	14.613623	119.183342	-81.5041195	6.720169	111.35891
-2.311422	2.180342	116.222015	-25.332191	10.860452	115.706757	33.982971	-8.777826	118.897964	27.578983	38.104088	119.484016	30.780977	14.663131	119.19099	-81.445359	7.057773	112.222524
-3.297805	1.672191	116.213188	-25.32239	11.01804	115.99704	33.971325	-8.733894	118.767563	27.64793	38.150372	119.658829	30.8096275	14.708239	119.213196	-81.4544075	7.327841	112.780884
-4.260875	0.984178	116.183647	-25.262606	11.178853	116.237305	33.951889	-8.675726	118.660645	27.703043	38.201584	119.844498	30.827466	14.762929	119.2525715	-81.352678	7.594777	113.2220385
-5.251186	0.241635	116.1549	-25.245241	11.332995	116.481018	33.946274	-8.624958	118.60775	27.776505	38.271748	119.997047	30.8613895	14.823395	119.3023985	-81.3518715	7.842595	113.6596375
-6.258925	-0.531328	116.094498	-25.242027	11.48663	116.6437	33.941849	-8.58896	118.5765	27.838902	38.328289	120.07122	30.8903755	14.8696645	119.32386	-81.3744295	8.1035955	113.96354
-7.276313	-1.351612	116.056946	-25.225431	11.672215	116.794182	33.933952	-8.561523	118.53154	27.919044	38.382526	120.086945	30.926498	14.9105015	119.3092425	-81.37736	8.4339285	114.2791215
-8.326522	-2.269952	115.9804	-25.175762	11.830828	116.909859	33.929733	-8.556931	118.503189	28.008753	38.42112	120.063164	30.969243	14.9320945	119.2831765	-81.320767	8.7295615	114.5365415
-9.90113	-3.743466	115.894508	-25.141788	12.047146	116.951843	33.924343	-8.586574	118.546043	28.156584	38.425751	119.890717	31.0404635	14.9195885	119.21838	-81.3240395	9.1747035	114.685306
