# Supplementary material for: How to jointly control a ball trajectory on a moving board: Methodological insights into Motor Learning and Rehabilitation
Source: PLoS One. 2025 Oct 15;20(10):e0334588. doi: 10.1371/journal.pone.0334588 (PMC12527165; doi:10.1371/journal.pone.0334588)
Supplement: S2 Data — (ZIP) [file pone.0334588.s002.zip › D4_030.csv]

Ball_X	Ball_Y	Ball_Z	BoardCentre_X	BoardCentre_Y	BoardCentre_Z	P1LeftHand_X	P1LeftHand_Y	P1LeftHand_Z	P1RightHand_X	P1RightHand_Y	P1RightHand_Z	P1MidHands_X	P1MidHands_Y	P1MidHands_Z	P2MidHands_X	P2MidHands_Y	P2MidHands_Z
-22.390831	29.934576	117.22258	-31.531271	7.741045	114.168892	27.692661	-11.456154	114.373741	21.952433	35.46645	117.744232	24.822547	12.005148	116.0589865	-87.885089	3.476942	112.2787975
-21.803747	29.482588	117.213249	-31.507763	7.691005	114.346924	27.697247	-11.582461	114.425896	22.038279	35.361145	117.680321	24.867763	11.889342	116.0531085	-87.883289	3.492668	112.6407395
-21.144604	28.994137	117.244804	-31.485498	7.606287	114.522446	27.695477	-11.724921	114.489891	22.139233	35.233089	117.596695	24.917355	11.754084	116.043293	-87.888351	3.45849	113.001599
-20.461008	28.318935	117.192253	-31.442966	7.524087	114.762917	27.697378	-11.893379	114.591583	22.239162	35.092205	117.489937	24.96827	11.599413	116.04076	-87.854202	3.448761	113.485074
-19.877487	27.602201	117.238953	-31.389696	7.430778	115.066208	27.692041	-12.067663	114.754868	22.353695	34.905575	117.397018	25.022868	11.418956	116.075943	-87.80226	3.4426	114.056473
-19.298487	26.81142	117.285332	-31.369003	7.341271	115.40538	27.678717	-12.266654	114.970505	22.464512	34.721424	117.321907	25.0716145	11.227385	116.146206	-87.8096205	3.455157	114.664554
-18.510773	25.508461	117.383614	-31.334242	7.193769	115.966393	27.665049	-12.584818	115.366829	22.644453	34.414608	117.255844	25.154751	10.914895	116.3113365	-87.823235	3.472643	115.6214495
-17.977922	24.523891	117.519012	-31.330744	7.133836	116.365959	27.638054	-12.801199	115.628777	22.737871	34.219666	117.244545	25.1879625	10.7092335	116.436661	-87.8494505	3.5584385	116.295257
-17.414431	23.544453	117.678093	-31.309906	7.030345	116.740227	27.616608	-13.013856	115.893341	22.828423	34.014736	117.291	25.2225155	10.50044	116.5921705	-87.8423275	3.56025	116.8882835
-16.958437	22.529539	117.818985	-31.318586	6.942422	117.037292	27.605141	-13.212723	116.111961	22.904379	33.827469	117.346252	25.25476	10.307373	116.7291065	-87.891932	3.577471	117.3454775
-16.490116	21.439741	117.909012	-31.305546	6.875075	117.293694	27.59318	-13.391245	116.277573	22.967051	33.656105	117.355873	25.2801155	10.13243	116.816723	-87.8912075	3.61772	117.770665
-16.211281	20.419973	117.995308	-31.276304	6.80415	117.531311	27.56041	-13.560252	116.402664	23.038074	33.504242	117.301857	25.299242	9.971995	116.8522605	-87.85185	3.636305	118.2103615
-15.58768	19.226992	117.972328	-31.24369	6.781765	117.727814	27.54347	-13.700682	116.48378	23.102224	33.355976	117.199875	25.322847	9.827647	116.8418275	-87.810227	3.735883	118.6138005
-14.924333	17.546801	117.99276	-31.198475	6.733747	117.989372	27.524927	-13.903088	116.552124	23.199043	33.154957	116.987442	25.361985	9.6259345	116.769783	-87.758935	3.8415595	119.208961
-14.428818	16.370497	117.922066	-31.124046	6.686626	118.134537	27.534187	-14.042936	116.568283	23.260986	33.044243	116.884865	25.3975865	9.5006535	116.726574	-87.6456785	3.8725985	119.5425
-13.96102	15.163043	117.944893	-31.08679	6.657877	118.2276	27.530846	-14.154355	116.596756	23.327272	32.931198	116.800346	25.429059	9.3884215	116.698551	-87.602639	3.9273325	119.756649
-13.434386	13.955302	117.935349	-31.044924	6.600911	118.324112	27.52462	-14.281313	116.617081	23.413311	32.787281	116.731033	25.4689655	9.252984	116.674057	-87.5588135	3.948838	119.974167
-12.905866	12.772263	117.86982	-30.985996	6.569866	118.369888	27.518114	-14.423102	116.681099	23.507496	32.647346	116.671547	25.512805	9.112122	116.676323	-87.484797	4.02761	120.063453
-12.335787	11.541755	117.813728	-30.956856	6.551401	118.50045	27.536064	-14.568226	116.735245	23.612463	32.483353	116.629723	25.5742635	8.9575635	116.682484	-87.4879755	4.1452385	120.318416
-11.731478	10.299421	117.886459	-30.875835	6.55157	118.525818	27.563366	-14.677519	116.870453	23.732794	32.353123	116.577293	25.64808	8.837802	116.723873	-87.39975	4.265338	120.327763
-10.900221	8.484094	117.996834	-30.729467	6.532792	118.656898	27.651688	-14.756671	117.113281	23.910015	32.210274	116.648781	25.7808515	8.7268015	116.881031	-87.2397855	4.3387825	120.432765
-10.221504	7.248627	118.045876	-30.667984	6.529135	118.667099	27.768322	-14.806266	117.254166	24.027998	32.142307	116.770638	25.89816	8.6680205	117.012402	-87.234128	4.3902495	120.321796
-9.53053	6.022785	118.076912	-30.600008	6.519269	118.607292	27.887287	-14.800655	117.426071	24.148352	32.13372	116.973175	26.0178195	8.6665325	117.199623	-87.2178355	4.3720055	120.014961
-8.950808	4.870797	118.092499	-30.481226	6.476857	118.480194	28.039742	-14.75282	117.534546	24.242048	32.185226	117.240295	26.140895	8.716203	117.3874205	-87.103347	4.237511	119.5729675
-8.256642	3.635513	118.001678	-30.397871	6.469247	118.256447	28.224092	-14.677588	117.672897	24.334505	32.275047	117.527481	26.2792985	8.7987295	117.600189	-87.0750405	4.1397645	118.912705
-7.506807	2.390547	117.882751	-30.290583	6.475221	117.91954	28.426992	-14.578578	117.844856	24.37709	32.404022	117.85495	26.402041	8.912722	117.849903	-86.983207	4.03772	117.989177
-6.964489	1.24153	117.813179	-30.207644	6.482326	117.483971	28.64402	-14.443975	118.028053	24.407455	32.553177	118.236526	26.5257375	9.054601	118.1322895	-86.9410255	3.910051	116.8356525
-5.972634	-0.570469	117.542397	-30.094173	6.508264	116.65963	28.985846	-14.237337	118.364586	24.417933	32.794704	118.774536	26.7018895	9.2786835	118.569561	-86.8902355	3.7378445	114.749699
-5.434604	-1.770927	117.378044	-29.952442	6.516068	116.06485	29.191813	-14.106232	118.537544	24.428808	32.933838	119.012817	26.8103105	9.413803	118.7751805	-86.7151945	3.618333	113.3545195
-4.944351	-2.946822	117.177879	-29.804888	6.569506	115.548813	29.383654	-13.979679	118.701874	24.482258	33.068172	119.082176	26.932956	9.5442465	118.892025	-86.542732	3.5947655	112.205601
-4.453285	-4.17515	116.99575	-29.610109	6.576978	115.122017	29.576122	-13.857496	118.834579	24.562607	33.185024	119.03167	27.0693645	9.663764	118.9331245	-86.2895825	3.490192	111.3109095
-4.070232	-5.432166	116.932724	-29.441881	6.613641	114.814201	29.804987	-13.740436	118.954933	24.677126	33.280693	118.929718	27.2410565	9.7701285	118.9423255	-86.1248185	3.4571535	110.6860765
-3.751398	-6.610012	116.94046	-29.239273	6.626934	114.635529	30.026949	-13.631768	119.099548	24.818445	33.35508	118.768539	27.422697	9.861656	118.9340435	-85.901243	3.392212	110.3370145
-3.476426	-7.852653	117.025185	-28.99164	6.655177	114.548729	30.23793	-13.509687	119.299522	24.96843	33.444881	118.569397	27.60318	9.967597	118.9344595	-85.58646	3.342757	110.1629985
-3.276596	-9.653375	117.410019	-28.731102	6.755119	114.608238	30.523685	-13.33196	119.709885	25.238306	33.55579	118.2593	27.8809955	10.111915	118.9845925	-85.3431995	3.398323	110.2318835
-3.259864	-10.74997	117.788567	-28.694227	6.893897	114.834236	30.709467	-13.220789	120.032028	25.43576	33.635307	118.12606	28.0726135	10.207259	119.079044	-85.4610675	3.580535	110.589428
-3.243444	-11.936632	118.128075	-28.349363	6.865177	114.841797	30.864435	-13.138676	120.363113	25.611782	33.69202	118.028603	28.2381085	10.276672	119.195858	-84.9368345	3.453682	110.487736
-3.382331	-13.02407	118.52919	-28.189293	6.944117	114.995636	31.005547	-13.060872	120.689453	25.780481	33.753517	117.946602	28.393014	10.3463225	119.3180275	-84.7716	3.5419115	110.6732445
-3.568671	-14.031204	118.922951	-28.064745	7.040209	115.155899	31.111122	-13.01735	120.993698	25.947725	33.787724	117.834557	28.5294235	10.385187	119.4141275	-84.6589135	3.695231	110.8976705
-3.829733	-14.952119	119.273201	-27.978813	7.121243	115.280853	31.175529	-12.963143	121.255028	26.120504	33.808636	117.672363	28.6480165	10.4227465	119.4636955	-84.6056425	3.8197395	111.0980105
-4.255141	-15.88215	119.661423	-27.862934	7.238098	115.39183	31.237331	-12.92523	121.466324	26.27747	33.833073	117.492531	28.7574005	10.4539215	119.4794275	-84.4832685	4.0222745	111.3042325
-4.95601	-17.107639	120.161942	-27.698359	7.410687	115.573097	31.312244	-12.876223	121.761703	26.523378	33.808605	117.177521	28.917811	10.466191	119.469612	-84.314529	4.355183	111.676582
-5.4568	-17.788298	120.483589	-27.612999	7.536352	115.680901	31.333357	-12.834237	121.940277	26.701036	33.793686	116.972527	29.0171965	10.4797245	119.456402	-84.2431945	4.5929795	111.9054
-6.057678	-18.403631	120.753502	-27.500751	7.649496	115.761742	31.36825	-12.803157	122.082314	26.868872	33.776096	116.750458	29.118561	10.4864695	119.416386	-84.120063	4.8125225	112.107098
-6.721834	-18.956326	120.886719	-27.412981	7.749817	115.81749	31.410566	-12.754515	122.165611	27.018461	33.75787	116.529144	29.2145135	10.5016775	119.3473775	-84.0404755	4.9979565	112.2876025
-7.469193	-19.388323	121.016403	-27.273729	7.837763	115.818954	31.489038	-12.735121	122.262955	27.163208	33.748619	116.316376	29.326123	10.506749	119.2896655	-83.873581	5.168777	112.3482425
-8.28343	-19.728575	121.100739	-27.155266	7.898166	115.825447	31.583384	-12.678631	122.307648	27.291389	33.760429	116.15081	29.4373865	10.540899	119.229229	-83.7479185	5.255433	112.421665
-9.032198	-19.996075	121.031364	-27.02626	7.950951	115.862236	31.704775	-12.631257	122.286118	27.408537	33.784946	116.008286	29.556656	10.5768445	119.147202	-83.609176	5.3250575	112.57727
-10.303607	-20.251869	120.760811	-26.80265	8.003478	115.927658	31.930532	-12.530645	122.14061	27.599871	33.856068	115.812744	29.7652015	10.6627115	118.976677	-83.3705015	5.3442445	112.878639
-11.249885	-20.326164	120.531151	-26.639675	8.012105	115.958595	32.068611	-12.467772	121.999039	27.716108	33.920975	115.696632	29.8923595	10.7266015	118.8478355	-83.1717095	5.2976085	113.0693545
-12.203873	-20.283567	120.189819	-26.501411	8.076283	115.976509	32.224926	-12.401474	121.802521	27.82777	33.988091	115.624474	30.026348	10.7933085	118.7134975	-83.02917	5.3592575	113.2395205
-13.307296	-20.118206	119.837479	-26.377234	8.140497	115.949715	32.342838	-12.333037	121.607056	27.950073	34.065689	115.556953	30.1464555	10.866326	118.5820045	-82.9009235	5.414668	113.3174255
-14.44034	-19.950905	119.395721	-26.224396	8.229076	115.899361	32.448734	-12.252405	121.402596	28.069723	34.154148	115.485916	30.2592285	10.9508715	118.444256	-82.7080205	5.5072805	113.354466
-15.573272	-19.640987	118.983253	-26.311531	8.479693	116.041733	32.541538	-12.154914	121.140305	28.189659	34.251968	115.408859	30.3655985	11.048527	118.274582	-82.9886605	5.910859	113.808884
-16.781487	-19.263319	118.665245	-25.912571	8.453975	115.907547	32.666168	-12.048154	120.827118	28.336338	34.359367	115.333794	30.501253	11.1556065	118.080456	-82.326395	5.7523435	113.734638
-18.469316	-18.697729	118.229202	-25.606676	8.612485	116.20768	32.904736	-11.916395	120.379318	28.582483	34.493057	115.251717	30.7436095	11.288331	117.8155175	-81.9569615	5.936639	114.5998425
-19.94091	-18.031336	118.33329	-25.400719	8.708027	116.547081	33.083431	-11.826088	120.136475	28.740294	34.566074	115.25663	30.9118625	11.369993	117.6965525	-81.7133005	6.046061	115.3976095
-21.27606	-17.399288	118.462479	-25.216862	8.795802	116.975044	33.203815	-11.759706	120.005905	28.894922	34.630299	115.292633	31.0493685	11.4352965	117.649269	-81.4830925	6.1563075	116.300819
-22.69186	-16.732491	118.785156	-25.11665	8.869917	117.46241	33.290131	-11.687657	119.93824	29.022285	34.684246	115.369125	31.156208	11.4982945	117.6536825	-81.389508	6.2415395	117.2711375
-24.061977	-16.026951	119.064674	-25.000065	8.95232	117.99015	33.337177	-11.659423	119.910873	29.124788	34.707649	115.493797	31.2309825	11.524113	117.702335	-81.2311125	6.380527	118.277965
-25.524187	-15.295471	119.233231	-24.95116	9.027145	118.497169	33.379166	-11.644521	119.877533	29.18494	34.73587	115.725311	31.282053	11.5456745	117.801422	-81.184373	6.5086155	119.192916
-26.960178	-14.506952	119.416985	-24.914503	9.045442	118.949165	33.403214	-11.636121	119.819084	29.234737	34.779659	116.04245	31.3189755	11.571769	117.930767	-81.1479815	6.519115	119.967563
-29.072359	-13.374284	119.397751	-24.914413	9.03755	119.488319	33.405842	-11.604567	119.667747	29.265442	34.898289	116.631004	31.335642	11.646861	118.1493755	-81.164468	6.428239	120.8272625
-30.504475	-12.59923	119.225777	-24.921331	9.066133	119.675293	33.398251	-11.540579	119.488892	29.254623	34.999928	117.007813	31.326437	11.7296745	118.2483525	-81.169099	6.4025915	121.1022335
-31.94466	-11.820403	118.98407	-24.922203	9.101529	119.768837	33.368576	-11.444915	119.254135	29.217636	35.13142	117.34655	31.293106	11.8432525	118.3003425	-81.137512	6.3598055	121.2373315
-33.376087	-11.045556	118.697884	-25.055779	9.254386	119.9095	33.331692	-11.324578	118.964539	29.171366	35.284004	117.570862	31.251529	11.979713	118.2677005	-81.363087	6.529059	121.5512995
-34.771976	-10.245598	118.571976	-25.036034	9.408946	119.921944	33.30439	-11.166651	118.673561	29.125154	35.434074	117.695297	31.214772	12.1337115	118.184429	-81.28684	6.6841805	121.659459
-36.157158	-9.514864	118.504585	-25.029022	9.580951	119.909798	33.262173	-11.004302	118.438301	29.10239	35.604267	117.765511	31.1822815	12.2999825	118.101906	-81.2403255	6.8619195	121.71769
-37.572945	-8.786455	118.465088	-24.958588	9.76222	119.849991	33.219009	-10.862897	118.295227	29.106676	35.747009	117.790176	31.1628425	12.442056	118.0427015	-81.0800185	7.082384	121.6572805
-39.565979	-7.77906	118.642136	-25.042418	10.125686	119.969452	33.177776	-10.741087	118.238434	29.166428	35.879406	117.696381	31.172102	12.5691595	117.9674075	-81.256938	7.6822125	121.9714965
-40.922401	-7.198638	118.878128	-24.998945	10.217782	120.024178	33.118195	-10.648959	118.289864	29.195627	35.926701	117.556206	31.156911	12.638871	117.923035	-81.154801	7.796693	122.125321
-42.246685	-6.652884	119.161201	-25.001493	10.360843	120.164146	33.106842	-10.709378	118.301407	29.196804	35.936684	117.373787	31.151823	12.613653	117.837597	-81.154809	8.108033	122.490695
-43.525608	-6.134896	119.527878	-25.018957	10.404047	120.322311	33.040688	-10.715692	118.389526	29.178814	35.906864	117.16317	31.109751	12.595586	117.776348	-81.147665	8.212508	122.868274
-44.777428	-5.698805	120.019089	-25.087509	10.48842	120.533966	32.955551	-10.763125	118.481171	29.147682	35.851841	116.947807	31.0516165	12.544358	117.714489	-81.2266345	8.432482	123.353443
-46.105732	-5.213651	120.472733	-25.100807	10.443589	120.734726	32.891922	-10.846707	118.597031	29.099979	35.768005	116.727005	30.9959505	12.460649	117.662018	-81.1975645	8.426529	123.807434
-47.277641	-4.752431	120.912186	-25.122591	10.382153	120.891441	32.795128	-10.918302	118.758667	29.045122	35.682903	116.517067	30.920125	12.3823005	117.637867	-81.165307	8.3820055	124.145015
-48.991203	-4.148738	121.51445	-25.25845	10.359333	121.179321	32.666058	-11.008657	118.933823	28.89188	35.559963	116.161728	30.778969	12.275653	117.5477755	-81.295869	8.443013	124.8108665
-50.14336	-3.72409	121.939934	-25.275766	10.2837	121.282745	32.572304	-11.052532	118.933403	28.747198	35.480797	115.897751	30.659751	12.2141325	117.415577	-81.211283	8.3532675	125.149913
-51.015236	-3.460224	122.353722	-25.260592	10.137421	121.565994	32.483929	-11.081234	118.876778	28.572762	35.42495	115.640953	30.5283455	12.171858	117.2588655	-81.0495295	8.102984	125.8731225
-52.019512	-3.01289	122.844124	-25.363314	10.070197	121.762039	32.428818	-11.094133	118.843605	28.400459	35.381836	115.453514	30.4146385	12.1438515	117.1485595	-81.1412665	7.9965425	126.3755185
-52.995068	-2.535653	123.396973	-25.417767	9.98128	122.013916	32.394245	-11.086554	118.80484	28.233877	35.381401	115.347252	30.314061	12.1474235	117.076046	-81.149595	7.8151365	126.951786
-54.153656	-1.8857	123.930489	-25.446632	9.90018	122.292244	32.368462	-11.07371	118.792496	28.063902	35.383312	115.274658	30.216182	12.154801	117.033577	-81.109446	7.645559	127.550911
-54.653423	-1.612386	124.2929	-25.472248	9.833262	122.505676	32.35693	-11.064093	118.749771	27.898726	35.406067	115.231583	30.127828	12.170987	116.990677	-81.072324	7.495537	128.020675
-55.804436	-0.945528	124.619278	-25.573694	9.73689	122.72847	32.305958	-11.072299	118.641388	27.702797	35.421036	115.20163	30.0043775	12.1743685	116.921509	-81.1517655	7.2994115	128.535431
-56.518673	-0.396336	124.942902	-25.610628	9.713178	122.851006	32.224113	-11.079817	118.580994	27.606211	35.430298	115.132866	29.915162	12.1752405	116.85693	-81.136418	7.2511155	128.845082
-57.152184	0.104823	125.121346	-25.633135	9.618632	123.015831	32.155731	-11.104308	118.482925	27.521753	35.415459	115.097198	29.838742	12.1555755	116.7900615	-81.105012	7.0816885	129.2416005
-57.694714	0.624022	125.404488	-25.711573	9.68193	123.033203	32.058765	-11.148684	118.381523	27.432404	35.371094	115.040031	29.7455845	12.111205	116.710777	-81.1687305	7.252655	129.355629
-58.106865	1.173411	125.602516	-25.771141	9.600833	123.177742	31.963707	-11.200091	118.296204	27.342161	35.317509	114.983833	29.652934	12.058709	116.6400185	-81.195216	7.142957	129.7154655
-58.411617	1.703703	125.931969	-25.571541	9.272818	123.115372	31.870354	-11.271306	118.222496	27.24283	35.251415	115.008461	29.556592	11.9900545	116.6154785	-80.699674	6.5555815	129.6152655
-59.110481	2.400827	126.142082	-25.865122	9.388232	123.275879	31.772026	-11.348997	118.172089	27.203644	34.665215	115.082947	29.487835	11.658109	116.627518	-81.218079	7.118355	129.92424
-59.219688	2.927561	126.057663	-25.777588	8.981104	123.22699	31.621992	-11.480986	118.096939	27.05172	34.547173	115.062523	29.336856	11.5330935	116.579731	-80.892032	6.4291145	129.874249
-59.415138	3.466497	126.064423	-25.885952	8.901692	123.167923	31.483391	-11.568746	118.040558	26.925411	34.45816	115.020599	29.204401	11.444707	116.5305785	-80.976305	6.358677	129.8052675
-59.487049	3.950672	125.894775	-26.248753	9.047252	123.16877	31.355816	-11.648599	117.963112	26.800451	34.384285	114.926765	29.0781335	11.367843	116.4449385	-81.5756395	6.726661	129.8926015
-59.509766	4.47766	125.730118	-26.375685	8.97291	123.037849	31.247087	-11.71066	117.918945	26.690531	34.316288	114.830162	28.968809	11.302814	116.3745535	-81.720179	6.643006	129.7011445
-59.43972	5.003166	125.584816	-26.459976	8.91912	122.907402	31.168859	-11.771779	117.852142	26.598667	34.271229	114.735649	28.883763	11.249725	116.2938955	-81.803715	6.588515	129.5209085
-59.363014	5.501337	125.400543	-26.554438	8.873233	122.807457	31.084711	-11.779405	117.795143	26.462841	34.781502	114.585602	28.773776	11.5010485	116.1903725	-81.882652	6.2454175	129.4245415
-59.207611	6.146892	125.306679	-26.642401	8.876509	122.724571	31.032238	-11.762355	117.719902	26.332069	34.831486	114.514717	28.6821535	11.5345655	116.1173095	-81.9669555	6.2184525	129.3318325
-58.711559	7.103456	125.26387	-26.780813	8.837718	122.725044	30.916664	-11.644061	117.648872	26.139688	34.945755	114.560791	28.528176	11.650847	116.1048315	-82.089802	6.024589	129.3452565
-58.337879	7.690514	125.089752	-26.630672	8.633095	122.649071	30.880892	-11.524673	117.639015	26.041895	35.054371	114.702156	28.4613935	11.764849	116.1705855	-81.7227375	5.501341	129.1275565
-57.877453	8.413225	124.93454	-26.787498	8.678966	122.581902	30.840483	-11.387128	117.654129	25.988802	34.697006	114.926292	28.4146425	11.654939	116.2902105	-81.9896385	5.702993	128.8735935
-57.471077	8.991719	124.263939	-27.173939	8.958286	122.396721	30.808275	-11.251185	117.694008	25.872936	34.872021	115.097282	28.3406055	11.810418	116.395645	-82.6884835	6.106154	128.397797
-56.992805	9.721831	123.440506	-27.382442	9.088835	121.976234	30.763525	-11.136182	117.70916	25.755447	35.049068	115.182556	28.259486	11.956443	116.445858	-83.02437	6.221227	127.50661
-56.384003	10.510432	122.520111	-27.613241	9.223887	121.394302	30.648932	-11.026531	117.726456	25.63838	35.188175	115.16008	28.143656	12.080822	116.443268	-83.370138	6.366952	126.345336
-56.043446	11.446428	121.602715	-27.824587	9.343118	120.7463	30.541155	-10.965525	117.67569	25.529072	35.245956	115.099655	28.0351135	12.1402155	116.3876725	-83.6842875	6.5460205	125.1049275
-55.029415	12.513411	120.134697	-28.218307	9.521217	120.001411	30.355486	-10.915251	117.547394	25.39274	35.300362	114.829231	27.874113	12.1925555	116.1883125	-84.310727	6.8498785	123.8145095
-54.26606	13.293502	119.389008	-28.311951	9.626463	119.434448	30.252859	-10.913236	117.4561	25.345797	35.291542	114.610779	27.799328	12.189153	116.0334395	-84.42323	7.063773	122.8354565
-53.469147	14.123607	118.812645	-28.331995	9.622875	118.994942	30.190784	-10.925007	117.348671	25.322884	35.280655	114.411926	27.756834	12.177824	115.8802985	-84.420824	7.067926	122.1095855
-52.669682	14.829174	118.369415	-28.297762	9.577708	118.64846	30.174118	-10.950635	117.296692	25.316381	35.258316	114.214828	27.7452495	12.1538405	115.75576	-84.3407735	7.0015755	121.54116
-51.848007	15.613482	117.872391	-28.293509	9.566875	118.335449	30.185375	-10.992133	117.30957	25.346909	35.221981	114.049438	27.766142	12.114924	115.679504	-84.35316	7.018826	120.991394
-50.96661	16.433086	117.239891	-28.251289	9.513109	117.947723	30.218727	-11.061203	117.446541	25.333769	35.68129	113.831398	27.776248	12.3100435	115.6389695	-84.278826	6.7161745	120.2564765
-50.189354	17.308517	116.556969	-28.235775	9.450013	117.461632	30.221853	-11.140257	117.581238	25.348034	35.607395	113.626732	27.7849435	12.233569	115.603985	-84.2564935	6.666457	119.319279
-48.893906	18.515148	115.548851	-28.284073	9.306327	116.802559	30.19743	-11.289796	117.622711	25.397926	35.394611	113.352516	27.797678	12.0524075	115.4876135	-84.365824	6.5602465	118.1175045
-48.023746	19.42194	114.914322	-28.276014	9.166933	116.318909	30.182165	-11.392241	117.622818	25.426706	35.280563	113.18338	27.8044355	11.944161	115.403099	-84.3564635	6.389705	117.234719
-47.239498	20.395399	114.455704	-28.271553	9.041856	115.928947	30.180204	-11.472696	117.514099	25.838835	35.058006	112.868454	28.0095195	11.792655	115.1912765	-84.5526255	6.291057	116.6666175
-46.425159	21.298449	114.119827	-28.297701	8.898231	115.63047	30.19523	-11.545473	117.29071	25.849407	35.028397	112.790085	28.0223185	11.741462	115.0403975	-84.6177205	6.055	116.2205425
-45.63451	22.329807	113.988098	-28.233381	8.794616	115.4114	30.206194	-11.543803	117.066132	25.828648	35.053856	112.736298	28.017421	11.7550265	114.901215	-84.484183	5.8342055	115.921585
-44.919662	23.43194	114.010742	-28.26409	8.714168	115.363464	30.241749	-11.492693	116.792191	25.785675	35.118824	112.767097	28.013712	11.8130655	114.779644	-84.541892	5.6152705	115.947284
-44.182278	24.474072	114.182365	-28.196138	8.610478	115.247131	30.301348	-11.435654	116.48481	25.685963	35.211357	112.898048	27.9936555	11.8878515	114.691429	-84.3859315	5.3331045	115.802833
-43.105904	26.17215	114.737335	-28.188429	8.559828	115.339676	30.358025	-11.260308	116.036034	25.501997	35.421734	113.222244	27.930011	12.080713	114.629139	-84.306869	5.038943	116.050213
-42.499142	27.286758	115.353271	-28.203007	8.545419	115.480972	30.388256	-11.060689	115.675186	24.984152	35.806049	113.760338	27.686204	12.37268	114.717762	-84.092218	4.718158	116.244182
-41.870293	28.345734	116.088509	-28.219446	8.523784	115.649452	30.428167	-10.80487	115.268066	24.832497	36.105625	114.215065	27.630332	12.6503775	114.7415655	-84.069224	4.3971905	116.5573385
-41.216026	29.422009	116.821495	-28.237438	8.559075	115.794861	30.486738	-10.521786	114.837753	24.727348	35.908234	114.82402	27.607043	12.693224	114.8308865	-84.081919	4.424926	116.7588355
-40.646976	30.47707	117.550636	-28.268227	8.619642	115.870056	30.534012	-10.199585	114.470863	24.573645	36.236359	115.328873	27.5538285	13.018387	114.899868	-84.0902825	4.220897	116.840244
-39.988045	31.406475	118.035446	-28.320953	8.720383	115.915359	30.559477	-9.881657	114.117172	24.433702	36.562752	115.786827	27.4965895	13.3405475	114.9519995	-84.1384955	4.1002185	116.8787185
-39.413952	32.312572	118.294838	-28.344027	8.879499	115.826454	30.563566	-9.576169	113.83741	24.352261	36.844017	116.12191	27.4579135	13.633924	114.97966	-84.1459675	4.125074	116.673248
-38.468716	33.658707	118.401314	-28.408161	9.230803	115.668701	30.542162	-9.218694	113.626457	24.327501	37.200249	116.281036	27.4348315	13.9907775	114.9537465	-84.2511535	4.4708285	116.3836555
-37.810822	34.418079	118.461433	-28.394651	9.492468	115.669724	30.541437	-9.056929	113.537041	24.353413	37.383293	116.280624	27.447425	14.163182	114.9088325	-84.236727	4.821754	116.4306155
-37.130268	35.086319	118.503716	-28.334433	9.72965	115.740791	30.572514	-8.932111	113.526642	24.425989	37.509991	116.257904	27.4992515	14.28894	114.892273	-84.1681175	5.17036	116.589309
-36.508308	35.65123	118.584015	-28.287601	9.929485	115.875641	30.610371	-8.841612	113.572502	24.512339	37.604679	116.283752	27.561355	14.3815335	114.928127	-84.136557	5.4774365	116.823155
-35.849293	36.125263	118.694221	-28.219744	10.071011	115.962097	30.669462	-8.776129	113.657013	24.587934	37.690987	116.335258	27.628698	14.457429	114.9961355	-84.068186	5.684593	116.9280585
-35.167145	36.551346	118.766609	-28.186108	10.182838	116.079964	30.7111	-8.715705	113.749443	24.644875	37.77697	116.365524	27.6779875	14.5306325	115.0574835	-84.0502035	5.8350435	117.1024445
-34.478222	36.874031	118.790199	-28.18675	10.258135	116.174042	30.753458	-8.674463	113.840744	24.668333	37.841259	116.35466	27.7108955	14.583398	115.097702	-84.0843955	5.932872	117.250382
-33.509556	37.203499	118.777206	-28.211531	10.362091	116.276276	30.772284	-8.632105	113.967514	24.606382	38.423668	116.279472	27.689333	14.8957815	115.123493	-84.112395	5.8284005	117.429059
-32.87532	37.349113	118.720161	-28.274288	10.416358	116.319382	30.791538	-8.601542	114.023003	24.596306	38.46703	116.260185	27.693922	14.932744	115.141594	-84.242498	5.899972	117.49717
-32.263245	37.411163	118.615486	-28.228575	10.469751	116.228607	30.802282	-8.560134	114.071655	24.657837	38.027252	116.258766	27.7300595	14.733559	115.1652105	-84.1872095	6.205943	117.2920035
-31.614098	37.458733	118.466316	-28.263477	10.543461	116.149429	30.813673	-8.510301	114.101326	24.662107	38.088871	116.18718	27.73789	14.789285	115.144253	-84.264844	6.297637	117.154605
-30.888685	37.465942	118.289551	-28.273672	10.625136	116.160843	30.830976	-8.461253	114.12262	24.693621	38.162888	116.045013	27.7622985	14.8508175	115.0838165	-84.3096425	6.3994545	117.2378695
-30.148495	37.41494	118.094025	-28.196224	10.749181	116.046524	30.843014	-8.418974	114.144806	24.735233	38.224815	115.885612	27.7891235	14.9029205	115.015209	-84.1815715	6.5954415	117.077839
-29.452663	37.311424	117.896965	-28.203362	10.895451	115.979301	30.853378	-8.37539	114.179733	24.798006	38.28603	115.735641	27.825692	14.95532	114.957687	-84.232416	6.835582	117.000915
-28.374306	37.068848	117.625465	-28.211868	11.058842	115.966125	30.881292	-8.318149	114.235115	24.878353	38.331783	115.633629	27.8798225	15.006817	114.934372	-84.3035585	7.110867	116.997878
-27.643051	36.84618	117.51741	-28.105986	11.079583	115.81395	30.915836	-8.306717	114.258171	24.933151	38.351105	115.651031	27.9244935	15.022194	114.954601	-84.1364655	7.136972	116.673299
-26.883423	36.563831	117.427864	-28.095631	11.121265	115.757843	30.936886	-8.28643	114.264511	24.986267	38.378262	115.694847	27.9615765	15.045916	114.979679	-84.1528385	7.196614	116.536007
-26.031578	36.231731	117.377007	-28.030813	11.138303	115.696701	30.963909	-8.245228	114.266312	25.049082	38.418449	115.723541	28.0064955	15.0866105	114.9949265	-84.0681215	7.1899955	116.3984755
-25.225016	35.842548	117.343307	-27.987921	11.192163	115.692032	31.008064	-8.191169	114.280785	25.105528	38.469505	115.753662	28.056796	15.139168	115.0172235	-84.032638	7.245158	116.3668405
-24.454447	35.427532	117.269936	-27.926561	11.284598	115.7089	31.067064	-8.118121	114.339981	25.171518	38.547623	115.76078	28.119291	15.214751	115.0503805	-83.972413	7.354445	116.3674195
-23.636232	35.044991	117.186867	-27.96196	11.43517	115.82016	31.112743	-8.037199	114.433762	25.231123	38.639378	115.752327	28.171933	15.3010895	115.0930445	-84.095853	7.5692505	116.5472755
-22.330824	34.333881	117.024422	-27.824242	11.594776	115.838638	31.190363	-7.939763	114.576828	25.336525	38.767803	115.662636	28.263444	15.41402	115.119732	-83.911928	7.775532	116.557544
-21.454256	33.770309	116.940773	-27.852028	11.742426	115.968025	31.245235	-7.896921	114.687004	25.354618	39.31937	115.550804	28.2999265	15.7112245	115.118904	-84.0039825	7.7736275	116.817146
-20.568666	33.172947	116.865944	-27.769629	11.796713	115.973793	31.295732	-7.883953	114.812065	25.440905	39.348789	115.558754	28.3683185	15.732418	115.1854095	-83.9075765	7.861008	116.7621765
-19.654297	32.606148	116.836807	-27.73764	11.846448	115.987335	31.350279	-7.876765	114.9459	25.520369	39.348907	115.641174	28.435324	15.736071	115.293537	-83.910604	7.956825	116.681133
-18.800776	31.91176	116.847023	-27.611521	11.793853	115.952789	31.417933	-7.877857	115.040192	25.607428	39.340611	115.723244	28.5126805	15.731377	115.381718	-83.7357225	7.856329	116.52386
-17.796429	31.19297	116.831551	-27.535122	11.773967	116.061462	31.480619	-7.878853	115.125	25.692961	39.32235	115.787827	28.58679	15.7217485	115.4564135	-83.657034	7.8261855	116.6665105
-17.004347	30.520176	116.90564	-27.507448	11.790532	116.158104	31.550726	-7.891133	115.231979	25.780233	39.292442	115.836548	28.6654795	15.7006545	115.5342635	-83.6803755	7.8804095	116.7819445
-15.555194	29.407522	116.898834	-27.363754	11.794761	116.192673	31.643311	-7.894234	115.434242	25.907734	39.26281	115.922501	28.7755225	15.684288	115.6783715	-83.5030305	7.905234	116.7069745
-14.474067	28.58503	116.853806	-27.389093	11.825158	116.32692	31.705034	-7.878656	115.586975	25.996977	39.242702	115.939484	28.8510055	15.682023	115.7632295	-83.6291915	7.968293	116.8906105
-13.502873	27.770229	116.743126	-27.32723	11.875016	116.337753	31.734434	-7.856427	115.75885	26.074945	39.222614	115.928139	28.9046895	15.6830935	115.8434945	-83.5591495	8.0669385	116.8320115
-12.414119	26.997513	116.64534	-27.307102	11.892707	116.326508	31.756533	-7.846656	115.941833	26.157618	39.185612	115.9394	28.9570755	15.669478	115.9406165	-83.5712795	8.115936	116.7123995
-11.476789	26.140156	116.629112	-27.210184	11.891101	116.19651	31.815332	-7.863686	116.118538	26.249466	39.140991	115.998672	29.032399	15.6386525	116.058605	-83.452767	8.1435495	116.334415
-10.5197	25.271156	116.581619	-27.178303	11.875469	116.055595	31.873549	-7.890172	116.337944	26.338905	39.107044	116.110924	29.106227	15.608436	116.224434	-83.462833	8.142502	115.886756
-9.549769	24.436384	116.481163	-27.178511	11.81945	115.731903	31.959784	-7.933639	116.572868	26.403648	39.070911	116.290298	29.181716	15.568636	116.431583	-83.538738	8.070264	115.032223
-8.079309	23.130365	116.209114	-27.175409	11.749625	115.092941	32.07172	-7.965451	116.795265	26.471195	39.004738	116.498055	29.2714575	15.5196435	116.64666	-83.6222755	7.9796065	113.539222
-7.211696	22.243292	116.032646	-27.099741	11.700379	114.699135	32.141586	-7.968456	116.814362	26.527897	38.963352	116.480423	29.3347415	15.497448	116.6473925	-83.5342235	7.90331	112.7508775
-6.298769	21.378885	115.799072	-27.019369	11.679936	114.36982	32.253796	-7.948797	116.728294	26.614586	38.959332	116.400841	29.434191	15.5052675	116.5645675	-83.472929	7.8546045	112.1750725
-5.416772	20.502613	115.609825	-26.82724	11.677485	114.174911	32.415825	-7.879254	116.636681	26.714281	38.975197	116.267433	29.565053	15.5479715	116.452057	-83.219533	7.8069985	111.897765
-4.515885	19.614223	115.536537	-26.656904	11.714388	114.108704	32.62056	-7.807678	116.579842	26.846657	39.022301	116.144249	29.7336085	15.6073115	116.3620455	-83.0474165	7.8214645	111.8553625
-3.715047	18.712429	115.506958	-26.491442	11.714335	114.111015	32.834248	-7.749897	116.60321	26.992357	39.05727	116.084793	29.9133025	15.6536865	116.3440015	-82.8961865	7.7749835	111.8780285
-2.891942	17.812815	115.584625	-26.276138	11.740784	114.189323	33.025631	-7.722208	116.743706	27.143532	39.059391	116.098679	30.0845815	15.6685915	116.4211925	-82.6368575	7.8129765	111.9574535
-1.791627	16.404428	115.833733	-26.090796	11.733966	114.396896	33.27903	-7.768537	117.117607	27.370136	39.018772	116.259254	30.324583	15.6251175	116.6884305	-82.506175	7.8428145	112.1053615
-1.135633	15.487112	116.077782	-25.980541	11.707214	114.545082	33.431381	-7.806045	117.418991	27.491835	38.999741	116.400955	30.461608	15.596848	116.909973	-82.42269	7.81758	112.180191
-0.508418	14.544888	116.319748	-25.934664	11.671396	114.711441	33.541965	-7.848383	117.697929	27.574236	38.987865	116.567375	30.5581005	15.569741	117.132652	-82.4274285	7.773051	112.29023
0.085185	13.684575	116.563667	-25.880941	11.615628	114.833725	33.65731	-7.86407	117.988159	27.632999	38.989433	116.70842	30.6451545	15.5626815	117.3482895	-82.4070365	7.6685745	112.3191605
0.624364	12.715236	116.728424	-25.830782	11.578796	114.952599	33.75742	-7.865218	118.210587	27.676254	38.990917	116.832184	30.716837	15.5628495	117.5213855	-82.378401	7.5947425	112.3838125
1.127992	11.795529	116.910378	-25.790751	11.538068	115.065018	33.848618	-7.851104	118.379684	27.701387	39.011963	116.928436	30.7750025	15.5804295	117.65406	-82.3565045	7.4957065	112.475976
1.572496	10.917746	117.040062	-25.737568	11.479333	115.153381	33.951294	-7.823675	118.47551	27.725512	39.046444	117.018677	30.838403	15.6113845	117.7470935	-82.313539	7.3472815	112.5596685
2.232562	9.672715	117.244591	-25.660219	11.422292	115.299866	34.103367	-7.750249	118.672249	27.768776	39.106403	117.166542	30.9360715	15.678077	117.9193955	-82.2565095	7.166507	112.6803365
2.569391	8.798916	117.410515	-25.593788	11.415302	115.402054	34.217377	-7.637665	118.843773	27.810085	39.16293	117.316223	31.013731	15.7626325	118.079998	-82.201307	7.0679715	112.72411
2.916785	7.966577	117.632462	-25.514132	11.397842	115.510925	34.382278	-7.648626	119.027077	27.859238	39.22665	117.507149	31.120758	15.789012	118.267113	-82.149022	7.006672	112.754737
3.181575	7.195262	117.815948	-25.42485	11.418939	115.630722	34.525356	-7.595067	119.22879	27.925709	39.310383	117.692459	31.2255325	15.857658	118.4606245	-82.0752325	6.98022	112.8008195
3.440117	6.414879	118.018272	-25.377914	11.467843	115.732262	34.658268	-7.563547	119.413284	27.978628	39.425472	117.892014	31.318448	15.9309625	118.652649	-82.074276	7.0047235	112.811875
3.641494	5.701797	118.185333	-25.328959	11.5207	115.851379	34.782444	-7.502443	119.60553	28.024874	39.528622	118.048203	31.403659	16.0130895	118.8268665	-82.061577	7.0283105	112.8758915
3.762037	4.921488	118.322945	-25.282883	11.558158	115.948013	34.873608	-7.418177	119.768631	28.050047	39.643173	118.150757	31.4618275	16.112498	118.959694	-82.0275935	7.003818	112.936332
3.891553	3.804789	118.56308	-25.23439	11.620534	116.101097	35.013584	-7.304479	119.954636	28.065304	39.79306	118.307404	31.539444	16.2442905	119.13102	-82.008224	6.9967775	113.071174
3.893329	3.108384	118.670364	-25.202583	11.626811	116.202126	35.097717	-7.246439	120.053116	28.063557	39.870358	118.364922	31.580637	16.3119595	119.209019	-81.985803	6.9416625	113.195233
3.887332	2.417971	118.745293	-25.189301	11.61453	116.262856	35.153027	-7.183255	120.13633	28.050316	39.935104	118.418396	31.6016715	16.3759245	119.277363	-81.9802735	6.8531355	113.248349
3.839266	1.690316	118.78141	-25.158772	11.578966	116.325089	35.232803	-7.132214	120.16877	28.042963	39.972107	118.439522	31.637883	16.4199465	119.304146	-81.955427	6.7379855	113.346032
3.70092	1.067575	118.796989	-25.141239	11.560858	116.382668	35.277126	-7.099293	120.207474	28.046299	39.990089	118.428398	31.6617125	16.445398	119.317936	-81.9441905	6.676318	113.4474
3.52398	0.349673	118.823898	-25.074833	11.500091	116.442535	35.343803	-7.080235	120.2286	28.073702	39.988258	118.402603	31.7087525	16.4540115	119.3156015	-81.8584185	6.5461705	113.5694685
3.348464	-0.330463	118.84906	-25.01721	11.467156	116.542175	35.405956	-7.071173	120.278038	28.11791	39.987736	118.376648	31.761933	16.4582815	119.327343	-81.796353	6.4760305	113.757007
2.997838	-1.307918	118.916069	-24.881317	11.392998	116.722336	35.551327	-7.066188	120.371284	28.19367	39.964329	118.352715	31.8724985	16.4490705	119.3619995	-81.6351325	6.3369255	114.0826725
2.709019	-1.997983	119.010803	-24.813528	11.355103	116.841148	35.632656	-7.07208	120.469223	28.254036	39.945229	118.337715	31.943346	16.4365745	119.403469	-81.570402	6.2736315	114.278827
2.317246	-2.638384	119.098915	-24.73333	11.308338	116.947922	35.71648	-7.088614	120.583984	28.298655	39.923878	118.325386	32.0075675	16.417632	119.454685	-81.4742275	6.199044	114.441159
1.877272	-3.188001	119.232849	-24.674994	11.262183	117.039505	35.800892	-7.116821	120.716003	28.344128	39.891571	118.29599	32.07251	16.387375	119.5059965	-81.422498	6.136991	114.5730135
1.397749	-3.834358	119.318092	-24.648397	11.179575	117.115913	35.856083	-7.155539	120.797798	28.376734	39.84296	118.267754	32.1164085	16.3437105	119.532776	-81.4132025	6.0154395	114.69905
0.907848	-4.473436	119.337173	-24.610241	11.129108	117.168953	35.875706	-7.169345	120.906998	28.413332	39.779495	118.236122	32.144519	16.305075	119.57156	-81.365001	5.953141	114.766346
0.39073	-5.082964	119.301727	-24.586576	11.088778	117.224991	35.918491	-7.311512	120.894363	28.444115	39.694675	118.217758	32.181303	16.1915815	119.5560605	-81.354455	5.9859745	114.8939215
-0.573881	-5.980191	119.18943	-24.536112	11.011711	117.233292	35.92366	-7.465816	120.897316	28.518095	39.548294	118.227509	32.2208775	16.041239	119.5624125	-81.2931015	5.982183	114.9041715
-1.2696	-6.468027	119.098343	-24.534828	10.960373	117.215538	35.924526	-7.569679	120.8228	28.562113	39.469833	118.247208	32.2433195	15.950077	119.535004	-81.3129755	5.970669	114.896072
-1.979994	-7.050069	118.976463	-24.534746	10.889314	117.165756	35.920803	-7.659884	120.746872	28.594341	39.392555	118.263054	32.257572	15.8663355	119.504963	-81.327064	5.9122925	114.826549
-2.713904	-7.557046	118.778755	-24.497751	10.841022	117.114769	35.91943	-7.745295	120.670761	28.626684	39.311314	118.246521	32.273057	15.7830095	119.458641	-81.268559	5.8990345	114.770897
-3.544919	-8.097017	118.689362	-24.476654	10.814356	117.080856	35.932178	-7.835646	120.582542	28.648123	39.227669	118.210258	32.2901505	15.6960115	119.3964	-81.2434585	5.9327005	114.765312
-4.37638	-8.657849	118.53492	-24.446932	10.719188	117.106667	35.935162	-7.926283	120.511627	28.675478	39.1129	118.167542	32.30532	15.5933085	119.3395845	-81.199184	5.8450675	114.8737495
-5.262418	-9.174459	118.496559	-24.425196	10.635014	117.134964	35.94891	-8.033796	120.46257	28.712091	39.00478	118.140579	32.3305005	15.485492	119.3015745	-81.1808925	5.784536	114.9683535
-6.531257	-9.943293	118.350349	-24.384174	10.482759	117.229866	35.978714	-8.210291	120.39753	28.785593	38.827293	118.135773	32.3821535	15.308501	119.2666515	-81.1505015	5.657017	115.1930805
-7.49139	-10.53607	118.282616	-24.349047	10.413252	117.277481	35.985107	-8.319175	120.414581	28.831366	38.722454	118.136726	32.4082365	15.2016395	119.2756535	-81.1063305	5.6248645	115.2793085
-8.534287	-11.047591	118.225693	-24.321892	10.333508	117.312744	36.002678	-8.427683	120.448006	28.889236	38.626461	118.128296	32.445957	15.099389	119.288151	-81.089741	5.567627	115.337337
-9.603541	-11.527435	118.291237	-24.302275	10.313345	117.349411	36.016376	-8.508685	120.470367	28.954945	38.530266	118.08989	32.4856605	15.0107905	119.2801285	-81.0902105	5.6158995	115.4186935
-10.620954	-12.003183	118.305458	-24.24206	10.350854	117.40564	36.011753	-8.568346	120.529266	29.034206	38.46423	117.993584	32.5229795	14.947942	119.261425	-81.0070995	5.753766	115.549855
-11.848639	-12.493113	118.387474	-24.205238	10.392091	117.474365	36.009766	-8.627898	120.534607	29.126701	38.405975	117.817307	32.5682335	14.8890385	119.175957	-80.9787095	5.8951435	115.772773
-12.869148	-13.000848	118.566238	-24.127007	10.437177	117.614662	36.003014	-8.595158	120.59301	29.229181	38.354698	117.575333	32.6160975	14.87977	119.0841715	-80.8701115	5.994584	116.1451525
-14.759981	-13.575387	118.925774	-24.019674	10.476587	117.940865	36.052399	-8.639256	120.630386	29.364851	38.237274	117.188141	32.708625	14.799009	118.9092635	-80.747973	6.154165	116.9724665
-16.063908	-14.03878	119.19751	-23.931362	10.440584	118.209137	36.1194	-8.742365	120.671989	29.431799	38.140091	116.951897	32.7755995	14.698863	118.811943	-80.6383235	6.182305	117.606331
-17.302099	-14.443119	119.54628	-23.866962	10.379666	118.462608	36.159885	-8.778128	120.759438	29.49535	38.035419	116.748688	32.8276175	14.6286455	118.754063	-80.5615415	6.1306865	118.171153
-18.55234	-14.811532	119.817116	-23.822481	10.296416	118.679634	36.203918	-8.879836	120.842812	29.519787	37.93858	116.594017	32.8618525	14.529372	118.7184145	-80.5068145	6.06346	118.6408535
-19.843596	-15.213938	119.994247	-23.810564	10.188727	118.833694	36.204899	-8.915087	120.956314	29.519129	37.831562	116.444565	32.862014	14.4582375	118.7004395	-80.483142	5.9192165	118.9669485
-21.157074	-15.488593	120.23423	-23.829144	10.117322	118.944191	36.194836	-8.991321	121.049515	29.505276	37.736561	116.308769	32.850056	14.37262	118.679142	-80.508344	5.862024	119.20924
-22.459072	-15.739717	120.376648	-23.826317	10.042322	119.004646	36.208801	-9.102809	121.106567	29.493151	37.628586	116.132462	32.850976	14.2628885	118.6195145	-80.50361	5.8217555	119.3897775
-24.454699	-16.053789	120.603287	-23.845568	9.947834	119.075775	36.192459	-9.191535	121.189941	29.492722	37.484722	115.812447	32.8425905	14.1465935	118.501194	-80.5337265	5.7490745	119.650356
-25.745165	-16.170622	120.763924	-23.826254	9.905012	119.12458	36.188099	-9.18872	121.306625	29.485775	37.395771	115.594719	32.836937	14.1035255	118.450672	-80.489445	5.7064985	119.798488
-27.050936	-16.244911	120.901718	-23.785461	9.826869	119.176033	36.229095	-9.283461	121.313393	29.480293	37.298298	115.36335	32.854694	14.0074185	118.3383715	-80.425616	5.6463195	120.0136945
-28.403681	-16.29155	120.95015	-23.765718	9.726421	119.204117	36.253315	-9.339978	121.348503	29.474369	37.206444	115.179886	32.863842	13.933233	118.2641945	-80.395278	5.519609	120.1440395
-29.748621	-16.249378	121.004395	-23.717482	9.579973	119.289482	36.288486	-9.413986	121.306183	29.451048	37.107552	115.01387	32.869767	13.846783	118.1600265	-80.304731	5.313163	120.4189375
-31.032557	-16.188614	121.038567	-23.677734	9.432912	119.377769	36.323402	-9.473125	121.192947	29.425627	37.011047	114.85791	32.8745145	13.768961	118.0254285	-80.2299825	5.096863	120.7301095
-32.381985	-16.068945	121.027847	-23.618301	9.268656	119.523766	36.349339	-9.52955	121.043419	29.394207	36.929893	114.766838	32.871773	13.7001715	117.9051285	-80.108375	4.8371405	121.1424035
-34.388508	-15.755181	121.1082	-23.547169	9.060806	119.768127	36.383335	-9.571139	120.817863	29.340559	36.850082	114.724434	32.861947	13.6394715	117.7711485	-79.956285	4.4821405	121.7651055
-35.650574	-15.521099	121.184624	-23.47946	8.963563	119.957054	36.424549	-9.587869	120.63961	29.318571	36.828541	114.748123	32.87156	13.620336	117.6938665	-79.83048	4.30679	122.2202415
-37.022415	-15.224524	121.316406	-23.419317	8.9055	120.15966	36.440243	-9.52675	120.503448	29.286703	36.836742	114.784454	32.863473	13.654996	117.643951	-79.702107	4.156004	122.675369
-38.289143	-14.846624	121.466156	-23.344566	8.837036	120.398117	36.491825	-9.577075	120.301941	29.270658	36.855179	114.821457	32.8812415	13.639052	117.561699	-79.5703735	4.03502	123.234535
-39.544506	-14.447671	121.719147	-23.287477	8.819332	120.62281	36.52734	-9.569361	120.158646	29.26553	36.867741	114.855453	32.896435	13.64919	117.5070495	-79.471389	3.989474	123.7385705
-40.85997	-14.016941	121.962799	-23.197531	8.776043	120.864799	36.534275	-9.533087	120.010078	29.273891	36.874165	114.881729	32.904083	13.670539	117.4459035	-79.299145	3.881547	124.2836945
-42.001064	-13.540223	122.264626	-23.119999	8.753098	121.134796	36.567032	-9.60253	119.771935	29.297325	36.863998	114.891693	32.9321785	13.630734	117.331814	-79.1721765	3.875462	124.937778
-43.725994	-12.790309	122.870743	-22.951862	8.698451	121.567413	36.567162	-9.591107	119.518539	29.347643	36.817062	114.927986	32.9574025	13.6129775	117.2232625	-78.8611265	3.7839245	125.9115635
-44.827293	-12.288749	123.301468	-22.848049	8.674188	121.898735	36.583115	-9.619009	119.368217	29.378487	36.788189	114.943001	32.980801	13.58459	117.155609	-78.676899	3.763786	126.641861
-45.811764	-11.759933	123.710587	-22.740408	8.629842	122.191963	36.633446	-9.693216	119.194626	29.404301	36.767784	114.934937	33.0188735	13.537284	117.0647815	-78.4996895	3.7224	127.3191445
-46.665623	-11.282667	124.122063	-22.637384	8.622199	122.415482	36.663383	-9.69235	119.102623	29.410591	36.761703	114.893044	33.036987	13.5346765	116.9978335	-78.311755	3.7097215	127.8331305
-47.831009	-10.643792	124.553062	-22.57152	8.593554	122.653023	36.68808	-9.684036	119.02195	29.404873	36.755634	114.824081	33.0464765	13.535799	116.9230155	-78.1895165	3.651309	128.3830305
-48.596416	-10.074689	124.868858	-22.508812	8.595592	122.791931	36.703705	-9.681172	118.98465	29.400877	36.742687	114.738808	33.052291	13.5307575	116.861729	-78.069915	3.6604265	128.722133
-49.429161	-9.487132	125.151947	-22.452539	8.566682	122.918472	36.731937	-9.704774	118.94487	29.394802	36.733513	114.650047	33.0633695	13.5143695	116.7974585	-77.9684475	3.6189945	129.0394855
-50.518082	-8.542006	125.439644	-22.401495	8.531399	123.000931	36.775063	-9.743621	118.937744	29.38653	36.681187	114.516602	33.0807965	13.468783	116.727173	-77.8837865	3.594015	129.274689
-51.201576	-7.924291	125.545975	-22.385637	8.505165	123.029915	36.790314	-9.771754	118.924904	29.381695	36.637371	114.404694	33.0860045	13.4328085	116.664799	-77.8572785	3.5775215	129.395031
-51.729168	-7.271057	125.640961	-22.356361	8.474641	123.030029	36.800034	-9.795878	118.886307	29.372047	36.612095	114.294327	33.0860405	13.4081085	116.590317	-77.7987625	3.5411735	129.469741
-52.06179	-6.778318	125.650475	-22.333906	8.455247	123.028229	36.818634	-9.821945	118.792	29.411041	36.075356	114.238586	33.1148375	13.1267055	116.515293	-77.7826495	3.7837885	129.541165
-52.552711	-6.048041	125.788078	-22.305683	8.448861	123.025063	36.833393	-9.810533	118.731987	29.395794	36.072849	114.121834	33.1145935	13.131158	116.4269105	-77.7259595	3.766564	129.6232155
-52.858395	-5.333173	125.752556	-22.26276	8.434186	123.026588	36.849308	-9.816796	118.608536	29.378357	36.085438	114.056625	33.1138325	13.134321	116.3325805	-77.6393525	3.734051	129.7205955
-53.197468	-4.575774	125.789558	-22.244259	8.433808	123.035416	36.849167	-9.783025	118.551361	29.368168	36.100937	114.011314	33.1086675	13.158956	116.2813375	-77.5971855	3.70866	129.7894945
-53.529037	-3.422212	125.815903	-22.217514	8.45255	123.034462	36.839012	-9.739776	118.416763	29.361269	36.150455	113.970741	33.1001405	13.2053395	116.193752	-77.5351685	3.6997605	129.875172
-53.622074	-2.614596	125.941658	-22.21175	8.476723	123.006081	36.830921	-9.706597	118.333817	29.346245	36.18642	114.012756	33.088583	13.2399115	116.1732865	-77.512083	3.7135345	129.8388755
-53.739651	-1.815838	125.692955	-22.214369	8.489397	122.97757	36.831993	-9.671721	118.284714	29.349184	36.236618	114.049492	33.0905885	13.2824485	116.167103	-77.5193265	3.6963455	129.788037
-53.759903	-0.916002	125.518539	-22.204361	8.502072	122.877884	36.84325	-9.647164	118.265114	29.366085	36.275673	114.104485	33.1046675	13.3142545	116.1847995	-77.5133895	3.6898895	129.5709685
-53.680897	-0.050386	125.210464	-22.202362	8.545192	122.771004	36.845848	-9.584643	118.26075	29.40501	36.297035	114.126762	33.125429	13.356196	116.193756	-77.530153	3.734188	129.348252
-53.5644	0.851281	124.878082	-22.198599	8.591033	122.5783	36.869137	-9.606888	118.230148	29.439617	36.331821	114.105774	33.154377	13.3624665	116.167961	-77.551575	3.8195995	128.988639
-53.637695	2.04035	124.786613	-22.237358	8.644432	122.403511	36.849606	-9.57963	118.194817	29.45253	36.371063	114.037621	33.151068	13.3957165	116.116219	-77.625784	3.8931475	128.690803
-52.966328	3.303864	124.313942	-22.288778	8.767497	122.191986	36.807411	-9.54066	118.116013	29.434061	36.419319	113.958832	33.120736	13.4393295	116.0374225	-77.698292	4.0956645	128.3465495
-52.591167	4.26892	124.207855	-22.289459	8.829166	122.106789	36.756344	-9.501667	118.085815	29.426762	36.467026	113.966736	33.091553	13.4826795	116.0262755	-77.670471	4.1756525	128.1873025
-52.493858	5.550086	124.079422	-22.344749	8.889743	122.0672	36.735588	-9.46885	118.074539	29.43928	36.522507	114.012482	33.087434	13.5268285	116.0435105	-77.776932	4.2526575	128.0908895
-52.057819	6.654125	123.835846	-22.366537	8.929976	121.959671	36.715496	-9.423779	118.068268	29.44305	36.5695	114.076111	33.079273	13.5728605	116.0721895	-77.812347	4.2870915	127.8471525
-51.251106	7.45853	123.361298	-22.417719	9.017103	121.826187	36.700256	-9.383424	118.075386	29.442013	36.62809	114.126984	33.0711345	13.622333	116.101185	-77.9065725	4.411873	127.551189
-50.701649	8.600271	123.033951	-22.470217	9.044984	121.687607	36.684673	-9.345133	118.13942	29.429108	36.69994	114.220306	33.0568905	13.6774035	116.179863	-77.9973245	4.4125645	127.195351
-50.433701	9.993279	122.472534	-22.639919	9.163548	121.39592	36.615456	-9.262832	118.250977	29.365244	37.276009	114.277542	32.99035	14.0065885	116.2642595	-78.270188	4.3205075	126.5275805
-49.410572	11.764071	121.238838	-22.896294	9.363041	120.749786	36.533577	-9.279522	118.410683	29.314566	37.376968	114.392487	32.9240715	14.048723	116.401585	-78.7166595	4.677359	125.097987
-48.840427	13.002068	120.524338	-23.125593	9.516922	120.376633	36.409847	-9.280149	118.477463	29.269344	37.416428	114.390335	32.8395955	14.0681395	116.433899	-79.0907815	4.9657045	124.319367
-48.16	14.26356	119.860443	-23.238707	9.610417	119.924751	36.277199	-9.253844	118.49778	29.225054	37.457298	114.293922	32.7511265	14.101727	116.395851	-79.2285405	5.119107	123.453651
-47.453545	15.598166	119.3424	-23.376986	9.770429	119.649673	36.175423	-9.223642	118.422844	29.212683	37.492695	114.190567	32.694053	14.1345265	116.3067055	-79.448025	5.4063315	122.9926405
-46.85041	16.95933	118.970123	-23.383436	9.89174	119.295288	36.097157	-9.166737	118.360229	29.265207	37.011971	114.166473	32.681182	13.922617	116.263351	-79.448054	5.860863	122.327225
-46.075882	18.290342	118.740067	-23.383484	9.955146	119.107285	36.076794	-9.12737	118.257591	29.276985	37.055183	114.140129	32.6768895	13.9639065	116.19886	-79.4438575	5.9463855	122.01571
-45.321499	19.665415	118.585312	-23.324423	9.992135	119.005394	36.081654	-9.074827	118.143806	29.305893	37.120651	114.197716	32.6937735	14.022912	116.170761	-79.3426195	5.961358	121.840027
-44.243561	21.753466	118.547211	-23.313921	10.017834	118.932358	36.143131	-8.974088	118.01516	29.286686	37.791351	114.283478	32.7149085	14.4086315	116.149319	-79.3427505	5.6270365	121.715397
-43.465008	23.171019	118.4674	-23.307819	10.054402	118.89621	36.176403	-8.898232	117.937721	29.346466	37.392117	114.476143	32.7614345	14.2469425	116.206932	-79.3770725	5.8618615	121.585488
-42.837627	24.639828	118.410645	-23.278055	10.051409	118.796936	36.231239	-8.814796	117.881607	29.286953	38.003151	114.52845	32.759096	14.5941775	116.2050285	-79.315206	5.5086405	121.3888435
-42.019283	26.049599	118.348381	-23.313465	10.098183	118.711617	36.263039	-8.742186	117.815987	29.267649	38.112442	114.628586	32.765344	14.685128	116.2222865	-79.392274	5.511238	121.2009475
-41.298763	27.506229	118.279305	-23.293322	10.098486	118.616234	36.271141	-8.665504	117.720772	29.235563	38.205601	114.755989	32.753352	14.7700485	116.2383805	-79.339996	5.4269235	120.9940875
-40.626926	28.978878	118.293083	-23.364054	10.179451	118.515488	36.274303	-8.586262	117.612877	29.216114	38.307999	114.93325	32.7452085	14.8608685	116.2730635	-79.4733165	5.4980335	120.7579125
-39.873531	30.398808	118.33316	-23.295221	10.196507	118.351868	36.283253	-8.487479	117.499397	29.19273	38.406784	115.206276	32.7379915	14.9596525	116.3528365	-79.3284335	5.4333615	120.3508995
-38.893627	32.612759	118.542816	-23.391886	10.297091	118.263565	36.295433	-8.311798	117.299606	29.159805	38.606373	115.816917	32.727619	15.1472875	116.5582615	-79.511391	5.4468945	119.9688685
-38.182232	33.986683	118.79026	-23.432659	10.343892	118.119904	36.328541	-8.158631	117.147026	29.12735	38.792248	116.321304	32.7279455	15.3168085	116.734165	-79.5932635	5.3709755	119.505643
-37.514957	35.356312	119.120071	-23.496796	10.429303	117.979599	36.348885	-7.969626	116.968605	29.064777	39.001213	116.898773	32.706831	15.5157935	116.933689	-79.700423	5.3428125	119.025509
-36.978195	36.707188	119.579605	-23.497448	10.489708	117.812897	36.393578	-7.765109	116.763985	28.997377	39.224697	117.488625	32.6954775	15.729794	117.126305	-79.6903735	5.249622	118.499489
-36.349949	37.956055	119.978462	-23.521845	10.63261	117.680336	36.415222	-7.529135	116.548752	28.930592	39.455822	118.071457	32.672907	15.9633435	117.3101045	-79.716597	5.3018765	118.0505675
-35.803394	39.132339	120.477341	-23.499039	10.767915	117.452362	36.429989	-7.285564	116.339531	28.873781	39.693687	118.597198	32.651885	16.2040615	117.4683645	-79.649963	5.3317685	117.4363595
-34.993057	40.135365	120.676186	-23.55628	10.931146	117.331017	36.452011	-7.03968	116.125824	28.825951	39.932804	119.001602	32.638981	16.446562	117.563713	-79.751541	5.41573	117.098321
-34.597321	41.859386	121.271149	-23.605101	11.321029	117.188263	36.448181	-6.667367	115.865456	28.751581	40.272041	119.306519	32.599881	16.802337	117.5859875	-79.810083	5.839721	116.7905385
-33.782158	42.579632	121.175514	-23.604092	11.574395	117.15789	36.440559	-6.43784	115.752884	28.714319	40.501823	119.34005	32.577439	17.0319915	117.546467	-79.785623	6.1167985	116.769313
-33.269836	43.441589	121.182419	-23.636879	11.837964	117.140182	36.428757	-6.235049	115.708603	28.680738	40.706272	119.288788	32.5547475	17.2356115	117.4986955	-79.8285055	6.4403165	116.7816685
-32.957386	44.168056	121.209541	-23.649139	12.009503	117.09919	36.417244	-6.105327	115.735992	28.668114	40.855083	119.20166	32.542679	17.374878	117.468826	-79.840957	6.644128	116.729554
-32.549728	44.826694	121.041809	-23.688841	12.126755	117.091682	36.411007	-6.015597	115.797256	28.650072	40.95396	119.116302	32.5305395	17.4691815	117.456779	-79.9082215	6.7843285	116.726585
-32.550236	45.477318	121.104362	-23.791821	12.263201	117.176666	36.411278	-5.988615	115.893448	28.649584	41.001099	119.034576	32.530431	17.506242	117.464012	-80.114073	7.02016	116.88932
-32.282169	45.870056	121.063683	-23.732862	12.250996	117.168686	36.390656	-5.986511	115.992401	28.65377	41.018456	118.947098	32.522213	17.5159725	117.4697495	-79.987937	6.9860195	116.8676225
-31.85537	46.275852	120.977715	-23.754318	12.2543	117.21315	36.382225	-6.021414	116.160873	28.66103	41.023033	118.895027	32.5216275	17.5008095	117.52795	-80.0302635	7.0077905	116.89835
-31.637419	46.420349	120.916817	-23.784628	12.262743	117.263885	36.372581	-6.010489	116.23558	28.639326	41.04953	118.888344	32.5059535	17.5195205	117.561962	-80.0752095	7.0059655	116.965808
-31.100252	46.314812	120.67292	-23.930294	12.363986	117.306694	36.341988	-5.958701	116.299377	28.576359	41.12178	118.878983	32.4591735	17.5815395	117.58918	-80.3197615	7.1464325	117.024208
-30.857908	46.339745	120.658699	-23.907267	12.355899	117.276558	36.311962	-5.861149	116.301453	28.498129	41.210018	118.866554	32.4050455	17.6744345	117.5840035	-80.2195795	7.0373635	116.9691125
-30.777014	46.227451	120.670998	-23.985165	12.460796	117.312469	36.271248	-5.721529	116.318718	28.395685	41.342201	118.842384	32.3334665	17.810336	117.580551	-80.3037965	7.111256	117.044387
-30.942545	46.305744	120.83551	-23.988117	12.630792	117.453217	36.239357	-5.570682	116.382721	28.31772	41.504948	118.807648	32.2785385	17.967133	117.5951845	-80.2547725	7.294451	117.3112495
-30.450375	45.948757	120.630852	-24.142275	12.830995	117.609871	36.218628	-5.403216	116.485596	28.238642	41.682156	118.776085	32.228635	18.13947	117.6308405	-80.513185	7.52252	117.5889015
-30.122992	45.530849	120.426384	-24.21797	13.102315	117.665276	36.186234	-5.189864	116.675552	28.161621	41.951107	118.698227	32.1739275	18.3806215	117.6868895	-80.6098675	7.8240085	117.6436625
-29.871929	45.176113	120.134438	-24.278072	13.297839	117.631233	36.14764	-5.060598	116.730225	28.107327	42.129642	118.571129	32.1274835	18.534522	117.650677	-80.6836275	8.061156	117.611789
-29.961277	44.832363	120.073555	-24.253199	13.368782	117.477402	36.099319	-4.950459	116.711258	28.041998	42.271622	118.356064	32.0706585	18.6605815	117.533661	-80.5770565	8.0769825	117.421143
-29.743904	44.30006	119.848373	-24.318787	13.575597	117.525696	36.034985	-4.813892	116.653458	28.008196	42.410381	118.035126	32.0215905	18.7982445	117.344292	-80.6591645	8.3529495	117.7071
-29.451248	43.743279	119.565155	-24.369432	13.760569	117.604233	35.987274	-4.717015	116.611038	28.004208	42.525444	117.624954	31.995741	18.9042145	117.117996	-80.734605	8.6169235	118.09047
-29.14797	43.147755	119.294968	-24.326935	13.97646	117.770515	35.915928	-4.629052	116.617836	28.035519	42.617611	117.115677	31.9757235	18.9942795	116.8667565	-80.6295935	8.9586405	118.6742735
-28.823862	42.490601	118.994453	-24.219326	14.126052	118.006393	35.875122	-4.583258	116.730034	28.102875	42.674957	116.492996	31.9889985	19.0458495	116.611515	-80.4276505	9.2062545	119.401271
-28.28134	41.441128	118.614792	-24.161844	14.448978	118.461952	35.777248	-4.598884	117.00721	28.578791	42.500271	115.388618	32.1780195	18.9506935	116.197914	-80.5017075	9.9472625	120.72599
-27.925211	40.731346	118.445313	-24.17634	14.581471	118.82914	35.697929	-4.68538	117.244568	28.617508	42.394909	114.8237	32.1577185	18.8547645	116.034134	-80.5103985	10.3081775	121.624146
-27.425095	40.0298	118.342888	-24.16124	14.675872	119.208931	35.605125	-4.820125	117.520187	28.675621	42.238247	114.294769	32.140373	18.709061	115.907478	-80.462853	10.642683	122.510384
-26.935656	39.328777	118.292297	-24.115931	14.679482	119.566406	35.499569	-4.970381	117.753235	28.315241	42.212536	114.027992	31.907405	18.6210775	115.8906135	-80.139267	10.7378865	123.2421985
-26.409254	38.627178	118.222832	-24.171295	14.652768	119.784233	35.398094	-5.122576	117.966827	28.696934	41.865387	113.499153	32.047514	18.3714055	115.73299	-80.390104	10.9341305	123.835476
-25.803625	37.963615	118.145836	-24.188028	14.596346	119.936958	35.327469	-5.269152	118.109772	28.681084	41.67992	113.234306	32.0042765	18.205384	115.672039	-80.3803325	10.987308	124.201877
-25.225655	37.340836	118.099678	-24.268381	14.504655	120.00959	35.258736	-5.368192	118.182373	28.239929	41.676735	113.273453	31.7493325	18.1542715	115.727913	-80.2860945	10.8550385	124.291267
-24.229012	36.593254	118.023315	-24.332621	14.316696	119.915565	35.185085	-5.577384	118.143906	28.532951	41.361557	112.996384	31.859018	17.8920865	115.570145	-80.52426	10.7413055	124.260985
-23.473825	36.177067	117.939484	-24.402248	14.210802	119.78376	35.12944	-5.638608	118.030144	28.485512	41.318203	113.009552	31.807476	17.8397975	115.519848	-80.611972	10.5818065	124.047672
-22.623741	35.797222	117.837418	-24.492813	14.135441	119.572029	35.060242	-5.658204	117.904457	28.438669	41.315033	113.064178	31.7494555	17.8284145	115.4843175	-80.7350815	10.4424675	123.6597405
-21.755793	35.530224	117.779335	-24.538139	14.107993	119.368408	35.0051	-5.644118	117.726372	28.023947	41.504578	113.356575	31.5145235	17.93023	115.5414735	-80.5908015	10.285756	123.1953425
-20.938698	35.269852	117.731567	-24.580193	14.103142	119.103027	34.972942	-5.614714	117.561653	28.008451	41.569794	113.554527	31.4906965	17.97754	115.55809	-80.6510825	10.228744	122.647964
-20.010393	35.143227	117.701149	-24.635752	14.101772	118.808495	34.939537	-5.55819	117.405907	27.988104	41.673412	113.885475	31.4638205	18.057611	115.645691	-80.7353245	10.145933	121.971299
-19.014212	34.972496	117.679108	-24.669201	14.107363	118.503151	34.939697	-5.487832	117.205582	28.343117	41.619957	114.111748	31.641407	18.0660625	115.658665	-80.979809	10.1486635	121.347637
-17.497993	34.818493	117.732033	-24.707535	14.116484	118.048897	34.942478	-5.363273	116.962471	27.945761	41.945686	115.020409	31.4441195	18.2912065	115.99144	-80.8591895	9.9417615	120.106354
-16.5242	34.705036	117.813751	-24.804514	14.179781	117.856476	34.962742	-5.284863	116.856155	28.331137	41.883499	115.413322	31.6469395	18.299318	116.1347385	-81.2559675	10.060244	119.5782135
-15.480974	34.61174	117.922714	-24.731674	14.199507	117.546738	35.013004	-5.198359	116.781998	27.964321	42.132084	116.158974	31.4886625	18.4668625	116.470486	-80.9520105	9.9321515	118.62299
-14.436035	34.499222	118.028618	-24.788317	14.267762	117.375397	35.039139	-5.09216	116.766609	27.97538	42.201206	116.686546	31.5072595	18.554523	116.7265775	-81.0838935	9.981001	118.0242165
-13.522933	34.451267	118.212715	-24.782196	14.263417	117.148743	35.102661	-5.121308	116.729317	28.013805	42.220451	117.142128	31.558233	18.5495715	116.9357225	-81.122625	9.9772625	117.3617635
-12.380123	34.158638	118.222282	-24.761806	14.297037	116.933189	35.104237	-5.132208	116.759254	28.046509	42.191727	117.535828	31.575373	18.5297595	117.147541	-81.098985	10.0643145	116.718837
-11.361148	33.962433	118.325233	-24.775501	14.307223	116.798912	35.11121	-5.169736	116.7966	28.464571	41.985432	117.632545	31.7878905	18.407848	117.2145725	-81.3388925	10.206598	116.3832515
-9.851003	33.571434	118.379906	-24.785475	14.280422	116.661201	35.120628	-5.266464	116.911194	28.14418	42.014114	118.137154	31.632404	18.373825	117.524174	-81.203354	10.187019	115.798228
-8.930195	33.260704	118.446121	-24.818901	14.195971	116.571487	35.140739	-5.35924	117.013573	28.164452	41.924553	118.321381	31.6525955	18.2826565	117.667477	-81.2903975	10.1092855	115.475497
-7.983667	32.864761	118.441597	-24.784582	14.101442	116.491425	35.170708	-5.448777	117.111847	28.563053	41.653885	118.283806	31.8668805	18.102554	117.6978265	-81.4360445	10.10033	115.2850235
-7.092708	32.486794	118.498352	-24.808048	13.997796	116.442635	35.20018	-5.548852	117.197594	28.197939	41.70628	118.534126	31.6990595	18.078714	117.86586	-81.3151555	9.916878	115.01941
-6.11948	31.944105	118.50296	-24.773678	13.890806	116.4505	35.246693	-5.657508	117.244316	28.237438	41.604168	118.605843	31.7420655	17.97333	117.9250795	-81.2894215	9.808282	114.9759205
-4.939933	31.216305	118.372787	-24.744644	13.776445	116.506866	35.292183	-5.779705	117.31086	28.299253	41.481392	118.638275	31.795718	17.8508435	117.9745675	-81.285006	9.7020465	115.0391645
-4.485856	30.938896	118.639664	-24.69371	13.673754	116.547981	35.32608	-5.892347	117.375854	28.382481	41.353191	118.708946	31.8542805	17.730422	118.0424	-81.2417005	9.617086	115.053562
-3.264378	30.039236	118.765877	-24.609575	13.571315	116.664948	35.371674	-6.079515	117.504929	28.5182	41.150661	118.861259	31.944937	17.535573	118.183094	-81.164087	9.607057	115.146802
-2.538096	29.405519	118.842468	-24.59868	13.490529	116.71138	35.40073	-6.190957	117.583153	28.588608	41.021339	119.005737	31.994669	17.415191	118.294445	-81.192029	9.565867	115.128315
-1.755686	28.715845	118.932365	-24.585678	13.426532	116.740669	35.417713	-6.267475	117.673805	28.663658	40.916618	119.149673	32.0406855	17.3245715	118.411739	-81.2120415	9.5284925	115.069599
-1.091753	28.02298	119.024727	-24.571909	13.406742	116.762398	35.431469	-6.342696	117.789864	28.719622	40.831367	119.287766	32.0755455	17.2443355	118.538815	-81.2193635	9.5691485	114.985981
-0.491606	27.307262	119.047607	-24.575228	13.398523	116.737244	35.467045	-6.400774	117.888618	28.75016	40.770584	119.410995	32.1086025	17.184905	118.6498065	-81.2590585	9.612141	114.8246815
0.156938	26.576126	119.088661	-24.571133	13.397585	116.695335	35.496284	-6.447156	117.990364	28.783258	40.709499	119.511032	32.139771	17.1311715	118.750698	-81.282037	9.6639985	114.639972
0.692491	25.773121	119.071045	-24.572905	13.411352	116.617378	35.524376	-6.498201	118.092522	29.185307	40.509708	119.4011	32.3548415	17.0057535	118.746811	-81.5006515	9.8169505	114.487945
1.528079	24.486507	118.986404	-24.58082	13.388077	116.452682	35.545982	-6.59325	118.191704	28.831568	40.572269	119.604469	32.188775	16.9895095	118.8980865	-81.350415	9.7866445	114.0072775
1.988179	23.613745	118.899666	-24.556692	13.350412	116.341209	35.556686	-6.677083	118.224594	28.869688	40.483559	119.59758	32.213187	16.903238	118.911087	-81.326571	9.797586	113.771331
2.397218	22.746874	118.873932	-24.573105	13.265389	116.23069	35.573162	-6.778574	118.270531	28.917248	40.372486	119.565918	32.245205	16.796956	118.9182245	-81.391415	9.733822	113.5431555
2.809584	21.726974	118.739212	-24.52083	13.182302	116.118111	35.594826	-6.886181	118.304489	28.966013	40.261833	119.528534	32.2804195	16.687826	118.9165115	-81.3220795	9.676778	113.3197105
3.201865	20.663334	118.649994	-24.460703	13.067018	116.04097	35.634346	-7.016747	118.349052	29.029373	40.139637	119.474068	32.3318595	16.561445	118.91156	-81.2532655	9.572591	113.17038
3.477035	19.677589	118.588348	-24.442057	12.95422	116.003784	35.679226	-7.141352	118.419899	29.469276	39.848537	119.228386	32.574251	16.3535925	118.8241425	-81.458365	9.5548475	113.1834255
3.782954	18.551418	118.554268	-24.369453	12.825727	116.022156	35.717434	-7.21829	118.511414	29.547968	39.715546	119.130135	32.632701	16.248628	118.8207745	-81.371607	9.402826	113.2235375
4.065384	16.951447	118.518997	-24.25955	12.612836	116.122887	35.832775	-7.453412	118.695328	29.261559	39.683189	119.126175	32.547167	16.1148885	118.9107515	-81.066267	9.1107835	113.3350225
4.26207	15.701895	118.483139	-24.193611	12.499977	116.225945	35.894894	-7.569677	118.855896	29.32654	39.553375	118.99601	32.610717	15.991849	118.925953	-80.997939	9.008105	113.525937
4.369934	14.559226	118.508743	-24.124599	12.332479	116.364204	35.982193	-7.697747	119.012917	29.784086	39.257095	118.697212	32.8831395	15.779674	118.8550645	-81.1323375	8.885284	113.8733435
4.450647	13.359181	118.575119	-24.064642	12.170815	116.514465	36.068588	-7.835689	119.16684	29.450407	39.272942	118.740013	32.7594975	15.7186265	118.9534265	-80.8887815	8.6230035	114.0755035
4.439791	12.272762	118.598389	-23.952555	11.958042	116.661179	36.151039	-7.96978	119.315109	29.512924	39.137943	118.620392	32.8319815	15.5840815	118.9677505	-80.7370915	8.3320025	114.3546075
4.410448	10.989244	118.688377	-23.881382	11.773931	116.81675	36.226051	-8.07463	119.45546	29.574703	38.98658	118.509506	32.900377	15.455975	118.982483	-80.663141	8.091887	114.651017
4.36722	9.792571	118.73555	-23.830915	11.591862	116.945526	36.336372	-8.271324	119.552803	29.642328	38.855068	118.418846	32.98935	15.291872	118.9858245	-80.65118	7.891852	114.9052275
4.245628	8.018713	118.765869	-23.727226	11.332207	117.080894	36.463047	-8.477492	119.67437	29.738298	38.643295	118.287407	33.1006725	15.0829015	118.9808885	-80.5551245	7.5815125	115.1808995
4.093712	6.928507	118.771805	-23.642273	11.127384	117.124405	36.561836	-8.623074	119.720436	29.79244	38.512672	118.206108	33.177138	14.944799	118.963272	-80.461684	7.309969	115.285538
3.900791	5.673099	118.749641	-23.551458	10.988349	117.115166	36.626034	-8.740656	119.751762	30.241781	38.233841	117.957077	33.4339075	14.7465925	118.8544195	-80.5368235	7.2301055	115.3759125
3.694808	4.538822	118.675842	-23.529404	10.853212	117.071594	36.703236	-8.864084	119.77552	29.904873	38.288712	118.031868	33.3040545	14.712314	118.903694	-80.3628625	6.99411	115.239494
3.473132	3.389388	118.588272	-23.457903	10.748717	117.002991	36.766899	-8.986532	119.759605	29.956972	38.202431	117.922447	33.3619355	14.6079495	118.841026	-80.2777415	6.8894845	115.164956
3.184409	2.353199	118.488846	-23.38941	10.666564	116.940926	36.818207	-9.069734	119.766029	30.000639	38.112839	117.746796	33.409423	14.5215525	118.7564125	-80.188243	6.8115755	115.1254395
2.891961	1.16093	118.418015	-23.34627	10.612411	116.907799	36.856667	-9.134379	119.736397	30.432573	37.868893	117.378441	33.64462	14.367257	118.557419	-80.33716	6.857565	115.258179
2.415268	-0.463372	118.28643	-23.272755	10.49899	116.885666	36.898464	-9.173754	119.704689	30.088869	37.933865	117.328773	33.4936665	14.3800555	118.516731	-80.0391765	6.6179245	115.254601
2.051833	-1.579073	118.245819	-23.218048	10.401091	116.875412	36.950661	-9.221644	119.68515	30.096176	37.875473	117.230644	33.5234185	14.3269145	118.457897	-79.9595145	6.4752675	115.292927
1.632946	-2.658772	118.264648	-23.188129	10.291584	116.888634	37.023022	-9.328643	119.704735	30.100029	37.806763	117.151306	33.5615255	14.23906	118.4280205	-79.9377835	6.344108	115.3492475
1.214596	-3.673568	118.286148	-23.159645	10.152621	116.913055	37.079998	-9.392918	119.758972	30.114056	37.736626	117.061974	33.597027	14.171854	118.410473	-79.916317	6.133388	115.415637
0.786431	-4.731176	118.387894	-23.114382	10.01647	116.960396	37.123695	-9.474784	119.831276	30.533419	37.467777	116.737305	33.828557	13.9964965	118.2842905	-80.057321	6.0364435	115.6365015
0.321346	-5.765535	118.463226	-23.083996	9.903826	116.982773	37.163963	-9.563641	119.987572	30.199671	37.513195	116.768967	33.681817	13.974777	118.3782695	-79.849809	5.832875	115.5872765
-0.129005	-6.774008	118.596481	-23.013407	9.766335	117.015305	37.199181	-9.692929	120.121445	30.667866	37.194668	116.415146	33.9335235	13.7508695	118.2682955	-79.9603375	5.7818005	115.7623145
-0.936788	-8.251154	118.835739	-22.917805	9.53823	117.065239	37.252243	-9.90785	120.331726	30.398869	37.069191	116.312431	33.825556	13.5806705	118.3220785	-79.661166	5.4957895	115.8083995
-1.418106	-9.218346	119.012833	-22.859924	9.377616	117.112411	37.290352	-10.083616	120.431122	30.865702	36.717529	115.965355	34.078027	13.3169565	118.1982385	-79.797875	5.4382755	116.0265835
-1.985214	-10.139828	119.149933	-22.815115	9.240664	117.176941	37.293919	-10.234303	120.55497	30.583513	36.687813	115.978409	33.938716	13.226755	118.2666895	-79.568946	5.254573	116.0871925
-2.576015	-10.926991	119.321693	-22.761574	9.085802	117.212318	37.308529	-10.377348	120.673943	30.683283	36.487984	115.847076	33.995906	13.055318	118.2605095	-79.519054	5.116286	116.1641265
-3.155076	-11.818186	119.396271	-22.702602	8.929561	117.260452	37.312267	-10.53805	120.724777	30.787361	36.28199	115.74453	34.049814	12.87197	118.2346535	-79.455018	4.987152	116.2862505
-3.715751	-12.587558	119.385574	-22.647654	8.76926	117.265045	37.305393	-10.682136	120.775543	30.891176	36.096783	115.663651	34.0982845	12.7073235	118.219597	-79.3935925	4.8311965	116.310493
-4.336363	-13.322583	119.350777	-22.571301	8.642504	117.259613	37.294895	-10.810082	120.731651	30.98667	35.944824	115.597954	34.1407825	12.567371	118.1648025	-79.2833845	4.717637	116.3544235
-5.271474	-14.333349	119.141319	-22.488594	8.471436	117.214905	37.308781	-10.942331	120.61869	31.10564	35.792397	115.511688	34.2072105	12.425033	118.065189	-79.1843985	4.517839	116.364621
-5.917011	-14.928234	119.028938	-22.434862	8.409434	117.174194	37.330391	-10.972486	120.522079	31.163359	35.752213	115.488228	34.246875	12.3898635	118.0051535	-79.116599	4.4290045	116.3432345
-6.618548	-15.434177	118.863213	-22.389263	8.384809	117.137527	37.366711	-10.958271	120.424477	31.199814	35.743156	115.448128	34.2832625	12.3924425	117.9363025	-79.0617885	4.3771755	116.3387515
-7.224813	-15.923886	118.716957	-22.322706	8.393065	117.098984	37.39769	-10.849862	120.371712	31.233744	35.782162	115.413773	34.315717	12.46615	117.8927425	-78.961129	4.31998	116.3052255
-8.062528	-16.352676	118.685493	-22.255243	8.419498	117.079819	37.460117	-10.840071	120.280014	31.267336	35.845482	115.361832	34.3637265	12.5027055	117.820923	-78.8742125	4.3362905	116.338715
-8.723489	-16.785948	118.625175	-22.206186	8.465607	117.06749	37.499481	-10.761811	120.261612	31.318882	35.901161	115.257957	34.4091815	12.569675	117.7597845	-78.8215535	4.361539	116.3751955
-9.535206	-17.115051	118.695786	-22.143002	8.505885	117.076241	37.546234	-10.688915	120.272156	31.381714	35.954212	115.156815	34.463974	12.6326485	117.7144855	-78.749978	4.3791215	116.4379965
-10.680336	-17.546234	118.821167	-22.025131	8.530501	117.122688	37.579895	-10.562223	120.360275	31.480555	35.971783	115.005646	34.530225	12.70478	117.6829605	-78.580487	4.356222	116.5624155
-11.507213	-17.84531	118.92083	-21.954813	8.544249	117.192352	37.63998	-10.594423	120.410477	31.558508	35.975941	114.926842	34.599244	12.690759	117.6686595	-78.50887	4.397739	116.7160445
-12.373834	-18.073376	119.027184	-21.88974	8.534245	117.270538	37.690643	-10.565639	120.496346	31.630161	35.971478	114.868973	34.660402	12.7029195	117.6826595	-78.439882	4.3655705	116.8584165
-13.242433	-18.187828	119.199394	-21.840759	8.50921	117.3638	37.731667	-10.527363	120.586845	31.702959	35.97657	114.844513	34.717313	12.7246035	117.715679	-78.398831	4.2938165	117.011921
-14.062107	-18.297369	119.253311	-21.756248	8.46775	117.440498	37.765141	-10.428648	120.713173	31.760199	35.986404	114.825882	34.76267	12.778878	117.7695275	-78.275166	4.156622	117.1114685
-14.953206	-18.358179	119.307983	-21.707905	8.432896	117.532692	37.835274	-10.456857	120.752205	31.821522	35.992657	114.791473	34.828398	12.7679	117.771839	-78.244208	4.097892	117.293545
-15.908666	-18.409927	119.359673	-21.641035	8.403829	117.588791	37.895706	-10.447721	120.773468	31.857094	36.000916	114.73925	34.8764	12.7765975	117.756359	-78.15847	4.0310605	117.421223
-17.359468	-18.34185	119.395081	-21.563938	8.383702	117.652702	37.926201	-10.327429	120.831726	32.297836	35.867683	114.436508	35.1120185	12.770127	117.634117	-78.2398945	3.997277	117.671287
-18.28319	-18.263718	119.397903	-21.511963	8.381225	117.672585	37.989742	-10.295804	120.792679	31.920601	36.07481	114.517685	34.9551715	12.889503	117.655182	-77.9790975	3.872947	117.689988
-19.232506	-18.122477	119.331955	-21.468775	8.409815	117.684105	38.022217	-10.201398	120.769562	31.912809	36.133381	114.428543	34.967513	12.9659915	117.5990525	-77.905063	3.8536385	117.7691575
-20.300808	-17.965233	119.288925	-21.445045	8.462187	117.720139	38.06773	-10.088984	120.735016	31.912455	36.20993	114.363846	34.9900925	13.060473	117.549431	-77.8801825	3.863901	117.890847
-21.312347	-17.70833	119.226898	-21.412315	8.499949	117.767776	38.113388	-9.980542	120.688103	32.292545	36.160618	114.147041	35.2029665	13.090038	117.417572	-78.0275965	3.90986	118.11798
-22.293465	-17.46372	119.162773	-21.349495	8.543162	117.841316	38.154964	-9.852653	120.621552	31.875879	36.434196	114.319183	35.0154215	13.2907715	117.4703675	-77.7144115	3.7955525	118.2122645
-23.33098	-17.174597	119.062187	-21.329336	8.595022	117.921745	38.205246	-9.723956	120.541237	31.852129	36.573235	114.36132	35.0286875	13.4246395	117.4512785	-77.6873595	3.7654045	118.3922115
-24.979589	-16.613295	119.005394	-21.255415	8.680717	118.05632	38.261051	-9.521027	120.446083	32.212334	36.60704	114.289734	35.2366925	13.5430065	117.3679085	-77.7475225	3.8184275	118.7447315
-26.072094	-16.225771	118.948677	-21.276846	8.742115	118.158409	38.29023	-9.408337	120.373795	31.798502	36.901085	114.544312	35.044366	13.746374	117.4590535	-77.598058	3.737856	118.8577645
-27.152699	-15.813897	118.888298	-21.25036	8.797582	118.277946	38.312061	-9.30671	120.303703	32.202095	36.848042	114.418755	35.257078	13.770666	117.361229	-77.757798	3.824498	119.194663
-28.32321	-15.369911	118.905602	-21.218851	8.849745	118.350014	38.324036	-9.241503	120.232811	31.783739	37.094803	114.637032	35.0538875	13.92665	117.4349215	-77.4915895	3.77284	119.2651065
-29.438082	-14.86272	118.944084	-21.192322	8.886862	118.473625	38.323528	-9.178484	120.164665	32.171242	36.984875	114.471985	35.247385	13.9031955	117.318325	-77.632029	3.8705285	119.628925
-30.606207	-14.373893	119.083954	-21.163956	8.90168	118.645142	38.284595	-9.04927	120.155777	32.173988	37.024616	114.454269	35.2292915	13.987673	117.305023	-77.5572035	3.815687	119.985261
-31.759247	-13.864935	119.263771	-21.12546	8.895399	118.900444	38.326279	-9.098337	119.975594	31.773981	37.220074	114.604462	35.05013	14.0608685	117.290028	-77.30105	3.7299295	120.51086
-33.464325	-13.041746	119.745277	-21.027653	8.84263	119.364258	38.326275	-8.996882	119.880554	31.74128	37.236462	114.60701	35.0337775	14.11979	117.243782	-77.0890835	3.56547	121.484734
-34.58271	-12.506947	120.052048	-20.950243	8.779469	119.693459	38.408165	-9.06923	119.7117	32.121269	37.081242	114.486015	35.264717	14.006006	117.0988575	-77.165203	3.552932	122.2880605
-35.751472	-11.945774	120.355583	-20.896952	8.69141	120.004562	38.456421	-9.067129	119.626297	31.697226	37.262741	114.761612	35.0768235	14.097806	117.1939545	-76.8707275	3.285014	122.8151695
-36.796555	-11.335373	120.637703	-20.858257	8.631641	120.313492	38.449215	-8.985587	119.62352	31.670824	37.281696	114.858833	35.0600195	14.1480545	117.2411765	-76.7765335	3.1152275	123.3858075
-37.908974	-10.781805	120.942879	-20.818571	8.552485	120.593178	38.476788	-9.021366	119.529816	32.029015	37.13744	114.78019	35.2529015	14.058037	117.155003	-76.8900435	3.046933	124.031353
-38.948338	-10.194649	121.200302	-20.795923	8.499512	120.843292	38.479961	-9.019553	119.46199	31.580084	37.303375	115.063705	35.0300225	14.141911	117.2628475	-76.6218685	2.857113	124.4237365
-39.965954	-9.562178	121.484566	-20.823452	8.438156	121.108391	38.507755	-9.063631	119.35083	31.518503	37.309647	115.148293	35.013129	14.123008	117.2495615	-76.660033	2.753304	124.9672205
-41.449043	-8.688049	121.857307	-20.834335	8.348927	121.401367	38.445572	-9.00594	119.383766	31.424559	37.301929	115.254929	34.9350655	14.1479945	117.3193475	-76.6037355	2.5498595	125.4833865
-42.461964	-8.020903	122.049202	-20.858017	8.308338	121.562134	38.432735	-9.078493	119.354736	31.381708	37.296146	115.279915	34.9072215	14.1088265	117.3173255	-76.6232555	2.5078495	125.8069425
-43.349804	-7.416599	122.22345	-20.912003	8.273103	121.676575	38.401478	-9.128526	119.311226	31.344553	37.281002	115.28331	34.8730155	14.076238	117.297268	-76.6970215	2.469968	126.055882
-44.232071	-6.772353	122.285606	-20.952263	8.280069	121.704613	38.370712	-9.181852	119.303024	31.723568	37.077942	115.082657	35.04714	13.948045	117.1928405	-76.951666	2.612093	126.2163855
-44.914616	-6.33051	122.329834	-20.97172	8.27862	121.686378	38.342522	-9.229296	119.292854	31.325413	37.186726	115.232635	34.8339675	13.978715	117.2627445	-76.7774075	2.578525	126.1100115
-45.743229	-5.68188	122.169807	-20.976856	8.284423	121.633873	38.299545	-9.277743	119.299789	31.332624	37.116055	115.173592	34.8160845	13.919156	117.2366905	-76.7697965	2.64969	126.0310555
-46.534515	-5.029142	122.240028	-21.002119	8.290473	121.593643	38.246548	-9.362396	119.2248	31.331638	37.05513	115.102348	34.789093	13.846367	117.163574	-76.793331	2.734579	126.023712
-47.627514	-4.051718	122.393929	-21.054729	8.268717	121.669731	38.162857	-9.386896	119.14476	31.270357	36.990063	115.007545	34.716607	13.8015835	117.0761525	-76.826065	2.7358505	126.2633095
-48.313457	-3.416455	122.575417	-21.067451	8.273686	121.747795	38.089676	-9.321329	119.101799	31.205971	36.995625	114.983139	34.6478235	13.837148	117.042469	-76.7827255	2.710224	126.453121
-48.930946	-2.749505	122.764053	-21.12434	8.261886	121.854362	38.068306	-9.335146	119.035378	31.127378	37.024826	115.0028	34.597842	13.84484	117.019089	-76.846522	2.678932	126.689635
-49.557625	-2.157649	123.023094	-21.142218	8.288958	122.041908	38.024155	-9.294309	119.006851	31.04318	37.077263	115.033936	34.5336675	13.891477	117.0203935	-76.8181035	2.686439	127.0634225
-50.083115	-1.46259	123.293976	-21.209623	8.31263	122.229088	37.977726	-9.24288	118.969688	30.943373	37.152248	115.067223	34.4605495	13.954684	117.0184555	-76.8797955	2.670576	127.4397205
-50.567364	-0.85305	123.546127	-21.284828	8.345752	122.363792	37.91935	-9.180531	118.952927	30.832052	37.235348	115.103401	34.375701	14.0274085	117.028164	-76.945357	2.6640955	127.69942
-51.0499	-0.233036	123.795387	-21.357916	8.395508	122.558212	37.859951	-9.090772	118.947182	30.707411	37.328304	115.139938	34.283681	14.118766	117.04356	-76.999513	2.67225	128.072864
-51.646442	0.742346	124.044312	-21.438589	8.456102	122.711716	37.801796	-8.974273	118.9842	30.54184	37.461266	115.184006	34.171818	14.2434965	117.084103	-77.048996	2.6687075	128.339329
-51.989155	1.368632	124.164871	-21.525621	8.49869	122.812653	37.775543	-8.920119	119.013214	30.451113	37.531715	115.201118	34.113328	14.305798	117.107166	-77.16457	2.691582	128.51814
-52.303093	2.018024	124.234619	-21.575672	8.526917	122.82653	37.754276	-8.880319	119.045135	30.363794	37.585365	115.1875	34.059035	14.352523	117.1163175	-77.210379	2.701311	128.5367425
-52.532856	2.633135	124.239304	-21.630621	8.531883	122.751236	37.721096	-8.856469	119.072296	30.288378	37.62167	115.125259	34.004737	14.3826005	117.0987775	-77.265979	2.6811655	128.4036945
-52.713985	3.25139	124.208557	-21.702747	8.577213	122.759666	37.679546	-8.832391	119.076286	30.215237	37.636574	115.017532	33.9473915	14.4020915	117.046909	-77.3528855	2.7523345	128.472423
-53.131306	4.140144	124.377296	-21.760979	8.591353	122.758011	37.63728	-8.813951	119.06147	30.133614	37.642326	114.901649	33.885447	14.4141875	116.9815595	-77.407405	2.7685185	128.5344625
-52.951359	4.554086	124.246811	-21.836029	8.629756	122.749077	37.568588	-8.797794	119.062874	30.041414	37.642826	114.806107	33.805001	14.422516	116.9344905	-77.477059	2.836996	128.5636635
-52.914017	5.613685	124.288475	-21.922434	8.676861	122.743057	37.484776	-8.792426	119.097504	29.946119	37.634773	114.67141	33.7154475	14.4211735	116.884457	-77.5603155	2.9325485	128.601657
-52.832817	6.345245	124.308739	-21.99247	8.714743	122.731911	37.438931	-8.807725	119.111145	29.900158	37.627373	114.60556	33.6695445	14.409824	116.8583525	-77.6544845	3.019662	128.6054695
-52.799313	7.06301	124.077179	-22.046831	8.75129	122.652603	37.377831	-8.830628	119.122948	29.863373	37.624348	114.550064	33.620602	14.39686	116.836506	-77.714264	3.10572	128.4687
-52.874668	8.037716	124.093224	-22.108946	8.771401	122.581352	37.322105	-8.877266	119.108788	29.82913	37.607491	114.502731	33.5756175	14.3651125	116.8057595	-77.7935095	3.1776895	128.3569445
-52.446495	8.553687	123.692024	-22.191936	8.811401	122.466934	37.259521	-8.916863	119.128212	29.791609	37.585835	114.47805	33.525565	14.334486	116.803131	-77.909437	3.288316	128.130737
-52.20747	9.426832	123.463486	-22.272659	8.829111	122.307922	37.191624	-8.948113	119.128708	29.756582	37.561996	114.472641	33.474103	14.3069415	116.8006745	-78.019421	3.3512805	127.8151695
-51.856255	10.195562	123.250702	-22.384809	8.862996	122.148254	37.108906	-8.946812	119.116554	29.722988	37.534134	114.455711	33.415947	14.293661	116.7861325	-78.185565	3.432331	127.5103755
-51.450867	11.54023	122.593269	-22.509962	8.909349	121.828827	37.00983	-9.049303	119.069351	29.70289	37.510902	114.453491	33.35636	14.2307995	116.761421	-78.376284	3.5878985	126.896233
-51.312298	12.783335	122.267746	-22.62492	8.97703	121.590553	36.917469	-9.073595	119.03286	29.702997	37.509327	114.445511	33.310233	14.217866	116.7391855	-78.560073	3.736194	126.4419205
-50.837475	13.633314	121.684113	-22.704628	9.079143	121.284378	36.822845	-9.038439	119.016983	29.709551	37.519444	114.417198	33.266198	14.2405025	116.7170905	-78.675454	3.9177835	125.8516655
-50.466366	14.644641	121.145538	-22.783112	9.196869	120.945381	36.771496	-9.092116	118.952095	29.727566	37.537247	114.371407	33.249531	14.2225655	116.661751	-78.815755	4.1711725	125.229011
-49.994942	15.690594	120.622459	-22.847208	9.300907	120.583931	36.67337	-9.051655	118.889496	29.747307	37.571255	114.316002	33.2103385	14.2598	116.602749	-78.9047545	4.342014	124.565113
-49.44976	16.759645	120.155739	-22.902857	9.441901	120.253983	36.602341	-9.104444	118.778519	29.784893	37.604534	114.223541	33.193617	14.250045	116.50103	-78.999331	4.633757	124.006936
-48.920425	17.873283	119.809319	-22.937355	9.578679	119.96373	36.523392	-9.106912	118.632217	29.812563	37.648537	114.14267	33.1679775	14.2708125	116.3874435	-79.0426875	4.8865455	123.5400165
-48.238426	19.587746	119.577446	-22.949507	9.756126	119.702194	36.439156	-9.110731	118.354797	29.834906	37.712482	114.169731	33.137031	14.3008755	116.262264	-79.036045	5.2113765	123.142124
-47.593941	20.730974	119.583115	-23.008074	9.836598	119.640366	36.386406	-9.080517	118.177704	29.824648	37.794331	114.295052	33.105527	14.356907	116.236378	-79.121675	5.316289	123.044354
-47.030628	21.866261	119.620445	-23.062426	9.918341	119.612358	36.342518	-9.026861	118.004921	29.776556	37.910637	114.53569	33.059537	14.441888	116.2703055	-79.184389	5.394794	122.9544105
-46.50391	23.047945	119.700874	-23.154139	9.972109	119.55423	36.270107	-8.941623	117.839905	29.697899	38.052383	114.817429	32.984003	14.55538	116.328667	-79.292281	5.388838	122.779793
-45.963085	24.175161	119.90094	-23.244478	10.03788	119.573387	36.18552	-8.800344	117.693626	29.633049	37.688301	115.150345	32.9092845	14.4439785	116.4219855	-79.3982405	5.6317815	122.7247885
-45.351597	25.315804	119.999504	-23.373537	10.13449	119.560814	36.121841	-8.742222	117.558685	29.508862	37.850616	115.375473	32.8153515	14.554197	116.467079	-79.5624255	5.714783	122.654549
-44.747734	26.451424	120.065819	-23.487377	10.231635	119.568703	36.033867	-8.659881	117.448128	29.331673	38.503265	115.507698	32.68277	14.921692	116.477913	-79.657524	5.541578	122.659493
-43.898952	28.138817	120.22197	-23.665514	10.376803	119.541382	35.884773	-8.585046	117.284569	29.157644	38.641296	115.686325	32.5212085	15.028125	116.485447	-79.8522365	5.725481	122.597317
-43.217411	29.228464	120.249733	-23.79339	10.458238	119.501175	35.777649	-8.564817	117.188812	29.050489	38.690651	115.776184	32.414069	15.062917	116.482498	-80.000849	5.853559	122.519852
-42.588169	30.303066	120.293877	-23.926188	10.503723	119.484451	35.679245	-8.563959	117.100563	28.960722	38.712936	115.900894	32.3199835	15.0744885	116.5007285	-80.1723595	5.9329575	122.4681735
-42.023914	31.342453	120.450844	-24.026711	10.551496	119.487511	35.583241	-8.561856	117.034889	28.872404	38.727459	116.054832	32.2278225	15.0828015	116.5448605	-80.2812445	6.0201905	122.4301615
-41.336014	32.305775	120.624031	-24.115629	10.572029	119.50666	35.510532	-8.544866	116.988731	28.778347	38.757732	116.29245	32.1444395	15.106433	116.6405905	-80.3756975	6.037625	122.3727295
-40.641258	33.280285	120.82914	-24.192949	10.593077	119.567764	35.472935	-8.508756	116.939316	28.689224	38.810341	116.598824	32.0810795	15.1507925	116.76907	-80.4669775	6.0353615	122.366458
-40.012177	34.217541	121.068443	-24.313993	10.633577	119.63353	35.419609	-8.446146	116.907883	28.607214	38.896717	116.976418	32.0134115	15.2252855	116.9421505	-80.6413975	6.0418685	122.3249095
-39.074726	35.528122	121.489777	-24.451082	10.728561	119.703743	35.367725	-8.28896	116.875076	28.463673	39.084671	117.574295	31.915699	15.3978555	117.2246855	-80.817863	6.0592665	122.1828005
-38.373985	36.348122	121.742691	-24.556593	10.818779	119.737587	35.336098	-8.171955	116.854599	28.347492	39.212807	117.980919	31.841795	15.520426	117.417759	-80.954981	6.117132	122.057415
-37.707909	37.146168	121.98098	-24.63471	10.888312	119.739655	35.30146	-8.037113	116.82103	28.223827	39.344406	118.415901	31.7626435	15.6536465	117.6184655	-81.0320635	6.1229775	121.8608445
-37.075642	37.856003	122.219757	-24.757519	10.997665	119.744614	35.273506	-7.918853	116.797935	28.112598	39.447556	118.807289	31.693052	15.7643515	117.802612	-81.20809	6.2309785	121.686616
-36.502522	38.562489	122.55648	-24.84367	11.104427	119.776962	35.246437	-7.812054	116.789337	28.012844	39.569885	119.147423	31.6296405	15.8789155	117.96838	-81.3169805	6.3299385	121.585544
-35.729156	39.102139	122.700058	-24.916237	11.223574	119.845032	35.214653	-7.700797	116.80027	27.941999	39.667847	119.434082	31.578326	15.983525	118.117176	-81.4108	6.463623	121.572888
-35.072792	39.612629	122.926697	-24.943708	11.361593	119.928825	35.187351	-7.622698	116.834724	27.886845	39.76466	119.668152	31.537098	16.070981	118.251438	-81.424514	6.652205	121.606212
-34.037098	40.293442	123.148537	-25.037924	11.53291	120.124641	35.164066	-7.531332	116.964172	27.8258	39.884274	119.933685	31.494933	16.176471	118.4489285	-81.570781	6.889349	121.8003535
-33.385666	40.640656	123.24157	-25.103115	11.635097	120.235825	35.15036	-7.489718	117.071236	27.787611	39.942421	120.026909	31.4689855	16.2263515	118.5490725	-81.6752155	7.0438425	121.9225775
-32.716488	40.938862	123.264061	-25.149536	11.715955	120.354294	35.124981	-7.46777	117.183922	27.743534	39.987968	120.045708	31.4342575	16.260099	118.614815	-81.7333295	7.171811	122.093773
-32.066402	41.156464	123.247421	-25.212965	11.788664	120.497337	35.112289	-7.473757	117.300606	27.688026	40.011059	120.011475	31.4001575	16.268651	118.6560405	-81.8260875	7.308677	122.3386335
-31.370583	41.251331	123.18927	-25.276554	11.835212	120.622467	35.070576	-7.487348	117.390083	27.627659	40.018021	119.950142	31.3491175	16.2653365	118.6701125	-81.9022255	7.4050875	122.5748215
-30.664078	41.329319	123.165237	-25.348143	11.881987	120.77755	34.996979	-7.511028	117.478561	27.552885	40.008198	119.830994	31.274932	16.248585	118.6547775	-81.971218	7.515389	122.9003225
-29.956257	41.377213	123.069809	-25.410694	11.90721	120.896873	34.919807	-7.540052	117.583679	27.479607	39.979725	119.688164	31.199707	16.2198365	118.6359215	-82.021095	7.5945835	123.1578245
-28.888741	41.322239	122.913025	-25.523529	11.936179	121.093155	34.810509	-7.598659	117.75708	27.396641	39.923645	119.474396	31.103575	16.162493	118.615738	-82.150633	7.709865	123.570572
-28.201256	41.255966	122.756432	-25.598299	11.967831	121.186623	34.753712	-7.657999	117.929092	27.351189	39.901287	119.340897	31.0524505	16.121644	118.6349945	-82.2490485	7.814018	123.7382515
-27.461124	41.137306	122.574661	-25.635994	11.98465	121.248039	34.691975	-7.709306	118.097099	27.327469	39.852612	119.297935	31.009722	16.071653	118.697517	-82.28171	7.897647	123.798561
-26.702414	40.959812	122.50383	-25.682779	11.975017	121.334442	34.669693	-7.759159	118.258682	27.305519	39.805367	119.327545	30.987606	16.023104	118.7931135	-82.353164	7.92693	123.8757705
-25.886742	40.833549	122.539795	-25.850523	12.043972	121.624199	34.661598	-7.826828	118.417229	27.300421	39.759766	119.429764	30.9810095	15.966469	118.9234965	-82.6820555	8.121475	124.3249015
-25.125275	40.634876	122.630486	-25.739088	11.89323	121.492622	34.643692	-7.874935	118.528404	27.286457	39.716412	119.567299	30.9650745	15.9207385	119.0478515	-82.4432505	7.8657215	123.9373925
-24.314529	40.426907	122.757339	-25.71657	11.872712	121.580055	34.638248	-7.908585	118.619881	27.284163	39.690582	119.715645	30.9612055	15.8909985	119.167763	-82.3943455	7.8544255	123.992347
-23.138847	40.067852	122.864166	-25.739578	11.845494	121.611343	34.636421	-7.890115	118.652939	27.258917	39.72583	119.897568	30.947669	15.9178575	119.2752535	-82.426825	7.7731305	123.9474325
-22.322401	39.8092	122.904144	-25.739706	11.871864	121.580757	34.645657	-7.823292	118.642448	27.223269	39.775745	119.992493	30.934463	15.9762265	119.3174705	-82.413875	7.7675015	123.8440435
-21.467787	39.571831	122.876358	-25.810045	11.901314	121.497116	34.679596	-7.749352	118.613686	27.183775	39.843197	120.094933	30.9316855	16.0469225	119.3543095	-82.5517755	7.7557055	123.6399225
-20.649879	39.258106	122.899422	-25.788582	11.948306	121.424194	34.695728	-7.656024	118.580399	27.143946	39.908859	120.21637	30.919837	16.1264175	119.3983845	-82.497001	7.7701945	123.4500035
-19.799229	38.977036	122.91465	-25.816294	11.977299	121.295403	34.70668	-7.551207	118.549789	27.11092	39.994289	120.359482	30.9088	16.221541	119.4546355	-82.541388	7.733057	123.1361705
-18.92942	38.609863	122.943069	-25.790287	12.015707	121.225952	34.74543	-7.467352	118.513832	27.095011	40.076767	120.532692	30.9202205	16.3047075	119.523262	-82.5007945	7.7267065	122.928642
-18.035683	38.2285	122.999763	-25.758722	12.03451	121.138206	34.805065	-7.371878	118.48967	27.090157	40.146275	120.731117	30.947611	16.3871985	119.6103935	-82.465055	7.6818215	122.6660185
-16.696791	37.544968	123.033211	-25.759378	12.020851	121.007523	34.862774	-7.296257	118.490555	27.083239	40.207073	121.032288	30.9730065	16.455408	119.7614215	-82.4917625	7.586294	122.2536245
-15.833004	37.059494	123.048912	-25.749826	12.01919	120.948044	34.910828	-7.292114	118.507019	27.460041	40.044243	121.047829	31.1854345	16.3760645	119.777424	-82.6850865	7.6623155	122.118664
-14.593851	36.328514	122.858238	-25.724867	11.957446	120.883049	34.941994	-7.308902	118.520401	27.474737	40.012016	121.200157	31.2083655	16.351557	119.860279	-82.6580995	7.563335	121.905819
-13.697969	35.721069	122.804535	-25.734488	11.874006	120.741066	34.965858	-7.359766	118.560432	27.508705	39.93325	121.319328	31.2372815	16.286742	119.93988	-82.7062575	7.46127	121.542252
-12.7341	35.050037	122.763145	-25.728315	11.821601	120.667351	34.983158	-7.410958	118.582245	27.543398	39.862164	121.373329	31.263278	16.225603	119.977787	-82.719908	7.417599	121.356915
-11.899564	34.32494	122.682594	-25.67668	11.76233	120.600418	34.987457	-7.460093	118.602158	27.574127	39.790623	121.402954	31.280792	16.165265	120.002556	-82.634152	7.359395	121.19828
-10.850307	33.607105	122.569717	-25.64818	11.720895	120.579933	35.013702	-7.500164	118.618103	27.62466	39.730877	121.402069	31.319181	16.1153565	120.010086	-82.615541	7.3264335	121.14978
-9.642031	32.345848	122.454117	-25.603745	11.625581	120.554398	35.066864	-7.540682	118.711899	27.701988	39.669498	121.416367	31.384426	16.064408	120.064133	-82.591916	7.186754	121.044663
-8.73979	31.461863	122.392067	-25.541285	11.571784	120.547501	35.1287	-7.562088	118.800926	27.762932	39.631203	121.435616	31.445816	16.0345575	120.118271	-82.528386	7.1090105	120.976731
-8.231852	30.729052	122.478127	-25.474363	11.490503	120.565559	35.200329	-7.58715	118.903015	27.819162	39.595566	121.470436	31.5097455	16.004208	120.1867255	-82.4584715	6.976798	120.9443925
-6.976553	29.539463	122.2481	-25.436014	11.400753	120.559608	35.276863	-7.617207	119.024323	27.874693	39.561958	121.511818	31.575778	15.9723755	120.2680705	-82.447806	6.8291305	120.8511455
-6.13648	28.49855	122.180679	-25.36772	11.295191	120.513664	35.371845	-7.652853	119.1604	27.912867	39.530781	121.54937	31.642356	15.938964	120.354885	-82.377796	6.651418	120.672443
-5.235986	27.419659	122.081863	-25.312305	11.220117	120.454956	35.456882	-7.686261	119.313522	27.957264	39.484886	121.576157	31.707073	15.8993125	120.4448395	-82.331683	6.5409215	120.4650725
-4.386892	26.298786	121.935341	-25.264717	11.119973	120.393715	35.520828	-7.692288	119.493881	27.995991	39.433151	121.54689	31.7584095	15.8704315	120.5203855	-82.2878435	6.3695145	120.2670445
-3.560668	24.787989	121.857521	-25.202131	11.02091	120.258354	35.6353	-7.779803	119.740234	28.026041	39.378773	121.409782	31.8306705	15.799485	120.575008	-82.2349325	6.242335	119.9417
-2.762172	23.634995	121.733925	-25.177591	10.987608	120.12677	35.704861	-7.805321	119.924416	28.054747	39.354797	121.299042	31.879804	15.774738	120.611729	-82.234986	6.200478	119.641811
-1.919853	22.378475	121.529152	-25.120016	10.941095	120.029678	35.762806	-7.821841	120.103325	28.081289	39.337044	121.146263	31.9220475	15.7576015	120.624794	-82.1620795	6.1245885	119.434562
-1.160325	21.168449	121.394325	-25.093269	10.906933	119.921997	35.824707	-7.826678	120.300003	28.108496	39.328045	120.98954	31.9666015	15.7506835	120.6447715	-82.1531395	6.0631825	119.1992225
-0.391995	19.960808	121.321846	-25.04557	10.858947	119.84404	35.910843	-7.814778	120.464577	27.745279	39.49395	121.032822	31.828061	15.839586	120.7486995	-81.919201	5.878308	118.9393805
0.323439	18.725159	121.281586	-24.970551	10.765991	119.804932	36.011631	-7.809972	120.617447	27.758894	39.488171	120.939568	31.8852625	15.8390995	120.7785075	-81.8263645	5.6928825	118.8313565
1.011534	17.486296	121.29792	-24.882914	10.657803	119.759331	36.122723	-7.808812	120.783653	27.767395	39.48328	120.883331	31.945059	15.837234	120.833492	-81.710887	5.478372	118.68517
2.019686	15.726089	121.316002	-24.793976	10.493199	119.725288	36.259899	-7.834931	120.984474	27.783295	39.450195	120.762947	32.021597	15.807632	120.8737105	-81.609549	5.178766	118.5768655
2.699602	14.421812	121.244774	-24.733107	10.376236	119.657478	36.341381	-7.859384	121.086922	27.793598	39.42012	120.625946	32.0674895	15.780368	120.856434	-81.5337035	4.972104	118.458522
3.30134	13.218355	121.178581	-24.690752	10.29106	119.598495	36.40884	-7.885055	121.168495	27.811882	39.378513	120.439873	32.110361	15.746729	120.804184	-81.491865	4.835391	118.392806
3.910249	12.063144	121.153732	-24.629204	10.228069	119.490967	36.472462	-7.934238	121.229614	27.845514	39.311214	120.228104	32.158988	15.688488	120.728859	-81.417396	4.76765	118.253075
4.456008	10.896947	121.066734	-24.574163	10.10529	119.384155	36.533604	-8.004239	121.296227	27.902967	39.2071	120.007256	32.2182855	15.6014305	120.6517415	-81.3666115	4.6091495	118.1165685
5.013387	9.720724	121.029434	-24.509878	10.010136	119.293762	36.594715	-8.074838	121.386185	27.978867	39.093044	119.795158	32.286791	15.509103	120.5906715	-81.306547	4.511169	117.9968525
5.506556	8.61444	121.033203	-24.40324	9.887821	119.216942	36.666149	-8.17437	121.435272	28.058496	38.983669	119.578896	32.3623225	15.4046495	120.507084	-81.1688025	4.3709925	117.9268
6.226367	7.011713	121.041801	-24.267422	9.680521	119.131531	36.766541	-8.275331	121.547546	28.186443	38.840847	119.256088	32.476492	15.282758	120.401817	-81.011336	4.078284	117.861245
6.640658	5.999652	121.053185	-24.200264	9.54512	119.06562	36.838291	-8.346672	121.619667	28.258535	38.747368	119.036354	32.548413	15.200348	120.3280105	-80.948941	3.889892	117.8032295
7.065746	5.005753	121.081802	-24.108059	9.402518	118.995956	36.915352	-8.421414	121.726082	28.328291	38.623383	118.839432	32.6218215	15.1009845	120.282757	-80.8379395	3.7040515	117.709155
7.369759	4.09517	121.166039	-24.031872	9.241529	118.947853	36.980392	-8.522547	121.792534	28.38629	38.503677	118.68985	32.683341	14.990565	120.241192	-80.747085	3.492493	117.654514
7.723083	3.233585	121.289314	-23.970669	9.056985	118.926064	37.031548	-8.629481	121.904457	28.454014	38.364311	118.565056	32.742781	14.867415	120.2347565	-80.684119	3.246555	117.6173715
8.02494	2.412046	121.36145	-23.892538	8.866206	118.946388	37.081692	-8.734618	122.008003	28.528198	38.240379	118.471954	32.804945	14.7528805	120.2399785	-80.590021	2.9795315	117.6527975
8.26315	1.668445	121.468666	-23.83432	8.698463	118.968391	37.150928	-8.826103	122.103264	28.598436	38.132481	118.414032	32.874682	14.653189	120.258648	-80.543322	2.743737	117.678134
8.558993	0.656777	121.642181	-23.749887	8.496426	119.021545	37.251324	-8.921111	122.241295	28.677485	38.012165	118.380989	32.9644045	14.545527	120.311142	-80.4641785	2.447325	117.731948
8.728435	0.060433	121.735397	-23.777809	8.439476	119.11216	37.347347	-8.977703	122.310493	28.725315	37.955467	118.375885	33.036331	14.488882	120.343189	-80.591949	2.39007	117.881131
8.830341	-0.435066	121.783218	-23.724554	8.334641	119.092369	37.410488	-9.000231	122.361519	28.769699	37.920074	118.386246	33.0900935	14.4599215	120.3738825	-80.5392015	2.2093605	117.8108555
8.921819	-0.858525	121.807396	-23.701483	8.274325	119.079826	37.476559	-9.018401	122.394287	28.801983	37.894825	118.414185	33.139271	14.438212	120.404236	-80.542237	2.110438	117.755416
8.938484	-1.21223	121.788528	-23.470732	8.106005	118.908264	37.528946	-9.025128	122.403145	28.833935	37.874645	118.457199	33.1814405	14.4247585	120.430172	-80.1229045	1.7872515	117.386356
8.934811	-1.491884	121.756653	-23.551897	8.148317	118.978668	37.572357	-9.03575	122.393059	28.876383	37.863842	118.494781	33.22437	14.414046	120.44392	-80.328164	1.882588	117.513416
8.893294	-1.731256	121.674644	-23.363714	8.051278	118.860397	37.613758	-9.027682	122.348724	28.929783	37.876102	118.578949	33.2717705	14.42421	120.4638365	-79.9991985	1.678346	117.2569575
8.801274	-2.007497	121.488144	-23.265713	8.069542	118.803551	37.712936	-8.977341	122.179886	29.008698	37.971539	118.821922	33.360817	14.497099	120.500904	-79.892243	1.641985	117.106198
8.672045	-2.13282	121.306564	-23.196459	8.146014	118.766312	37.775917	-8.91967	122.003212	29.056013	38.057861	119.003723	33.415965	14.5690955	120.5034675	-79.808883	1.7229325	117.0291565
8.534965	-2.233117	121.068573	-23.128803	8.226526	118.730225	37.822048	-8.846661	121.785713	29.092148	38.148342	119.168114	33.457098	14.6508405	120.4769135	-79.714704	1.8022115	116.9835365
8.297383	-2.322501	120.887527	-23.086439	8.356536	118.691704	37.868317	-8.781868	121.551262	29.133188	38.248791	119.338547	33.5007525	14.7334615	120.4449045	-79.6736305	1.9796105	116.9385035
8.03307	-2.431903	120.62944	-23.042406	8.461102	118.661346	37.892033	-8.694103	121.315468	29.181225	38.340439	119.497887	33.536629	14.823168	120.4066775	-79.621441	2.099036	116.9160145
7.69856	-2.528327	120.378754	-22.966887	8.596292	118.645653	37.91243	-8.622573	121.094574	29.242035	38.418804	119.669327	33.5772325	14.8981155	120.3819505	-79.5110065	2.2944685	116.9093555
7.342136	-2.645956	120.152412	-22.908724	8.74607	118.678513	37.940281	-8.566758	120.864296	29.326788	38.495792	119.884895	33.6335345	14.964517	120.3745955	-79.4509825	2.527623	116.9824305
6.698137	-2.897398	119.892952	-22.834982	8.953727	118.778465	37.985905	-8.458222	120.610046	29.476452	38.614037	120.266869	33.7311785	15.0779075	120.4384575	-79.4011425	2.8295465	117.1184725
6.266366	-3.036304	119.833466	-22.74782	9.100357	118.882278	38.028828	-8.386978	120.471123	29.570345	38.69957	120.50177	33.7995865	15.156296	120.4864465	-79.2952265	3.044418	117.2781095
5.797592	-3.321872	119.793144	-22.704195	9.261068	118.982384	38.075871	-8.311952	120.34626	29.640919	38.798977	120.688248	33.858395	15.2435125	120.517254	-79.266785	3.2786235	117.447514
5.28707	-3.593867	119.750069	-22.674503	9.401463	119.076538	38.130989	-8.214183	120.325279	29.697905	38.894798	120.777618	33.914447	15.3403075	120.5514485	-79.263453	3.4626185	117.6016275
4.761972	-3.96003	119.746887	-22.617413	9.52984	119.123436	38.182335	-8.165421	120.303085	29.752451	38.971073	120.775055	33.967393	15.402826	120.53907	-79.202219	3.656854	117.707802
4.178776	-4.383937	119.745728	-22.591125	9.649295	119.11734	38.205971	-8.074741	120.372177	29.812458	39.009697	120.695427	34.0092145	15.467478	120.533802	-79.1914645	3.831112	117.700878
3.572677	-4.854256	119.765617	-22.569313	9.746837	119.06263	38.265572	-8.131097	120.420395	29.875622	39.024689	120.536423	34.070597	15.446796	120.478409	-79.209223	4.046878	117.646851
2.648765	-5.602795	119.856369	-22.531973	9.784649	118.947723	38.283031	-8.142761	120.544968	29.981485	39.007153	120.207451	34.132258	15.432196	120.3762095	-79.196204	4.137102	117.5192365
1.993595	-6.132955	119.850327	-22.509871	9.790874	118.853294	38.306282	-8.13841	120.665596	30.04137	38.987534	119.931831	34.173826	15.424562	120.2987135	-79.193568	4.157186	117.4078745
1.357538	-6.73271	119.847801	-22.463398	9.787445	118.770805	38.336246	-8.150471	120.749626	30.082497	38.94635	119.605782	34.2093715	15.3979395	120.177704	-79.1361675	4.1769505	117.363906
0.637577	-7.313956	119.827271	-22.413324	9.779995	118.706131	38.377838	-8.155338	120.830788	30.133381	38.922829	119.295395	34.2556095	15.3837455	120.0630915	-79.0822575	4.1762445	117.3491705
-0.102701	-7.84566	119.824791	-22.332291	9.769466	118.616043	38.421967	-8.153195	120.887909	30.18787	38.893845	118.998405	34.3049185	15.370325	119.943157	-78.9695005	4.168607	117.288929
-0.819899	-8.443149	119.822601	-22.286268	9.781129	118.547836	38.454449	-8.086063	120.944916	30.235914	38.868797	118.713928	34.3451815	15.391367	119.829422	-78.9177175	4.170891	117.26625
-1.592652	-9.009474	119.752327	-22.222479	9.784587	118.470123	38.488445	-8.057114	120.979927	30.290386	38.855568	118.479263	34.3894155	15.399227	119.729595	-78.8343735	4.169947	117.210651
-2.793162	-9.885919	119.667351	-22.102905	9.797156	118.372429	38.569771	-8.078413	120.992851	30.391687	38.82859	118.181099	34.480729	15.3750885	119.586975	-78.686539	4.2192235	117.157883
-3.630531	-10.421932	119.662369	-22.062311	9.824139	118.349411	38.608654	-8.055433	121.023514	30.473995	38.845478	118.030716	34.5413245	15.3950225	119.527115	-78.6659465	4.2532555	117.171707
-4.488376	-10.935136	119.634605	-21.978886	9.854373	118.314445	38.647675	-8.006002	121.061935	30.53413	38.857029	117.895805	34.5909025	15.4255135	119.47887	-78.5486745	4.2832325	117.15002
-5.351728	-11.455378	119.610191	-21.958696	9.914141	118.299118	38.689709	-7.95176	121.079079	30.568739	38.883102	117.74514	34.629224	15.465671	119.4121095	-78.546616	4.362611	117.1861265
-6.265268	-11.955799	119.544662	-21.942593	9.951855	118.263138	38.701473	-7.842167	121.12429	30.608406	38.913593	117.569138	34.6549395	15.535713	119.346714	-78.5401255	4.367997	117.179562
-7.243746	-12.415887	119.574203	-21.894791	9.990209	118.219055	38.706623	-7.845376	121.097794	30.638525	38.929234	117.373779	34.672574	15.541929	119.2357865	-78.462156	4.438489	117.2023235
-8.16084	-12.848252	119.48912	-21.858961	10.03443	118.189117	38.700905	-7.809387	121.099869	30.666553	38.935886	117.173531	34.683729	15.5632495	119.1367	-78.401651	4.5056105	117.241534
-9.678155	-13.533638	119.462395	-21.833382	10.062693	118.19326	38.7047	-7.778791	121.108009	30.689713	38.924812	116.877365	34.6972065	15.5730105	118.992687	-78.3639705	4.5523755	117.393833
-10.727402	-13.932716	119.563797	-21.813604	10.06772	118.232475	38.710014	-7.772617	121.121086	30.706182	38.890423	116.671059	34.708098	15.558903	118.8960725	-78.335306	4.576537	117.5688775
-11.762449	-14.268162	119.750999	-21.78566	10.060581	118.341339	38.724728	-7.770193	121.157349	31.139111	38.696796	116.25769	34.9319195	15.4633015	118.7075195	-78.5032395	4.6578605	117.9751585
-12.832829	-14.578612	119.98806	-21.742075	10.045431	118.466911	38.724045	-7.773316	121.240211	31.169987	38.653008	116.013275	34.947016	15.439846	118.626743	-78.431166	4.651016	118.307079
-13.971806	-14.864357	120.267906	-21.722849	10.03346	118.622437	38.727505	-7.780535	121.330513	31.174871	38.591011	115.760849	34.951188	15.405238	118.545681	-78.396886	4.661682	118.699193
-15.116763	-15.074033	120.532814	-21.697639	10.007828	118.822266	38.721405	-7.798366	121.379257	30.791271	38.68187	115.7145	34.756338	15.441752	118.5468785	-78.151616	4.573904	119.0976535
-16.213694	-15.25534	120.720947	-21.69935	9.943793	119.036339	38.703072	-7.811107	121.399818	30.766985	38.640636	115.573143	34.7350285	15.4147645	118.4864805	-78.1337285	4.4728215	119.5861975
-17.879993	-15.4547	120.867859	-21.726727	9.82326	119.326637	38.657913	-7.781739	121.405754	30.641201	38.619041	115.43721	34.649557	15.418651	118.421482	-78.103011	4.227869	120.231792
-19.12005	-15.482844	120.933472	-21.772512	9.756492	119.480789	38.643036	-7.744038	121.343803	30.517651	38.650082	115.449249	34.5803435	15.453022	118.396526	-78.1253675	4.059962	120.565052
-20.228479	-15.50116	120.902382	-21.823694	9.654455	119.635223	38.635677	-7.713274	121.262718	30.774298	38.54665	115.318504	34.7049875	15.416688	118.290611	-78.3523755	3.892222	120.979835
-21.362356	-15.446846	120.88208	-21.880091	9.627584	119.718384	38.57962	-7.617311	121.237587	30.259869	38.783478	115.565025	34.4197445	15.5830835	118.401306	-78.1799265	3.6720845	121.035462
-22.53607	-15.36959	120.812698	-21.972204	9.640678	119.820717	38.525032	-7.541676	121.185562	30.153793	38.865543	115.649048	34.3394125	15.6619335	118.417305	-78.2838205	3.6194225	121.224129
-23.77224	-15.232524	120.78923	-22.033033	9.670528	119.898567	38.49815	-7.49539	121.097496	30.447372	38.798759	115.547142	34.472761	15.6516845	118.322319	-78.538827	3.6893715	121.474815
-24.902905	-15.044579	120.760712	-22.098871	9.730149	119.94883	38.420135	-7.387849	121.087936	29.995829	39.05658	115.76786	34.207982	15.8343655	118.427898	-78.405724	3.6259325	121.469762
-26.645294	-14.678593	120.709869	-22.171371	9.844717	120.038567	38.34277	-7.280707	121.0121	29.89061	39.186207	115.822014	34.11669	15.95275	118.417057	-78.459432	3.736684	121.660077
-27.803576	-14.402297	120.70179	-22.229353	9.917645	120.099426	38.282986	-7.213788	120.954369	29.839697	39.251232	115.84314	34.0613415	16.018722	118.3987545	-78.5200475	3.816568	121.8000975
-28.968519	-14.094767	120.725754	-22.274521	9.955669	120.204269	38.215649	-7.151489	120.897797	29.777817	39.319149	115.888275	33.996733	16.08383	118.393036	-78.545775	3.827508	122.015502
-30.122334	-13.765451	120.794586	-22.304293	9.998425	120.341637	38.166222	-7.09137	120.82074	29.719618	39.400967	115.953621	33.94292	16.1547985	118.3871805	-78.551506	3.8420515	122.2960935
-31.255718	-13.408254	120.848999	-22.333799	10.010101	120.526817	38.121063	-7.017344	120.74572	29.650015	39.467953	116.02504	33.885539	16.2253045	118.38538	-78.553137	3.7948975	122.668254
-32.40984	-13.036453	121.006325	-22.359383	10.022363	120.737007	38.071236	-6.947869	120.682838	29.572224	39.545067	116.058311	33.82173	16.298599	118.3705745	-78.540496	3.746127	123.1034395
-33.509895	-12.639779	121.21283	-22.37398	10.055702	120.945587	38.030994	-6.859089	120.634995	29.857141	39.469818	115.891373	33.9440675	16.3053645	118.263184	-78.6920275	3.8060395	123.62799
-35.155258	-11.98763	121.548393	-22.427006	10.140555	121.259544	37.95507	-6.646726	120.636902	29.326756	39.790215	116.05809	33.640913	16.5717445	118.347496	-78.494925	3.7093655	124.171592
-36.258522	-11.55065	121.780899	-22.449879	10.190986	121.432365	37.922626	-6.598279	120.597771	29.219854	39.9058	116.046127	33.57124	16.6537605	118.321949	-78.470998	3.7282115	124.542781
-37.269096	-11.078506	121.997627	-22.492146	10.233238	121.597527	37.878857	-6.438031	120.628906	29.100025	40.012894	116.03373	33.489441	16.7874315	118.331318	-78.473733	3.6790445	124.863736
-38.266083	-10.604499	122.23011	-22.574846	10.276957	121.751297	37.847973	-6.416081	120.584129	28.968407	40.093319	116.013039	33.40819	16.838619	118.298584	-78.557882	3.715295	125.20401
-39.326687	-10.085966	122.427032	-22.630428	10.285756	121.914146	37.779472	-6.351343	120.57872	28.836922	40.155617	115.992271	33.308197	16.902137	118.2854955	-78.569053	3.669375	125.5427965
-40.26366	-9.585304	122.609207	-22.738695	10.297955	122.047195	37.707344	-6.300024	120.558342	28.696112	40.208435	115.974106	33.201728	16.9542055	118.266224	-78.679118	3.6417045	125.828166
-41.209736	-9.049286	122.793137	-22.800339	10.290411	122.192856	37.622608	-6.244868	120.553947	28.560635	40.247982	115.947258	33.0916215	17.001557	118.2506025	-78.6922995	3.579265	126.1351095
-42.494171	-8.255681	123.07608	-22.956905	10.316193	122.400024	37.511299	-6.169357	120.604668	28.378845	40.321083	115.932785	32.945072	17.075863	118.2687265	-78.858882	3.556523	126.5313215
-43.372433	-7.686947	123.235413	-23.042772	10.313381	122.509811	37.432739	-6.148671	120.600632	28.263336	40.35574	115.942574	32.8480375	17.1035345	118.271603	-78.9335815	3.5232275	126.748019
-44.196259	-7.104036	123.400101	-23.12039	10.309919	122.626915	37.372444	-6.142459	120.612694	28.166431	40.373821	115.951416	32.7694375	17.115681	118.282055	-79.0102175	3.504157	126.971775
-44.964645	-6.502431	123.515144	-23.20426	10.330115	122.711197	37.284607	-6.150231	120.616272	28.08424	40.375229	115.960991	32.6844235	17.112499	118.2886315	-79.0929435	3.547731	127.1337625
-45.753708	-5.921585	123.639885	-23.255301	10.30107	122.805115	37.211609	-6.174071	120.592735	28.010437	40.361008	115.981819	32.611023	17.0934685	118.287277	-79.121625	3.5086715	127.322953
-46.439873	-5.292093	123.680176	-23.321619	10.261895	122.85585	37.13266	-6.200781	120.587418	27.956762	40.32959	116.034927	32.544711	17.0644045	118.3111725	-79.187949	3.4593855	127.4005275
-46.952744	-4.796052	123.522713	-23.377211	10.23493	122.833267	37.084118	-6.251686	120.519547	27.911896	40.306351	116.097054	32.498007	17.0273325	118.3083005	-79.252429	3.4425275	127.3582335
-47.901382	-3.804618	123.249077	-23.459696	10.179893	122.739876	37.006283	-6.294216	120.421196	27.829689	40.284737	116.191162	32.417986	16.9952605	118.306179	-79.337378	3.3645255	127.173573
-48.508625	-3.153314	123.129501	-23.531965	10.159729	122.635696	36.928009	-6.254849	120.3694	27.764782	40.275112	116.22802	32.3463955	17.0101315	118.29871	-79.4103255	3.3093265	126.972682
-49.071918	-2.452837	123.068848	-23.577353	10.155988	122.580147	36.848969	-6.267087	120.265411	27.689877	40.281986	116.244766	32.269423	17.0074495	118.2550885	-79.424129	3.3045265	126.9052055
-49.593136	-1.731273	122.994194	-23.635309	10.177649	122.530792	36.804314	-6.338664	120.137856	27.62981	40.287777	116.260399	32.217062	16.9745565	118.1991275	-79.48768	3.3807415	126.8624565
-50.078369	-1.017801	122.981224	-23.692284	10.166724	122.527634	36.735981	-6.298603	120.110664	27.598328	40.284927	116.286743	32.1671545	16.993162	118.1987035	-79.5517225	3.340286	126.8565645
-50.511639	-0.273989	122.962761	-23.709803	10.173466	122.525215	36.724209	-6.380677	120.027229	27.591347	40.268738	116.317497	32.157778	16.9440305	118.172363	-79.577384	3.4029015	126.878067
-50.935997	0.41537	122.966255	-23.727715	10.162964	122.508095	36.695557	-6.412387	120.004822	27.594933	40.238312	116.291084	32.145245	16.9129625	118.147953	-79.600675	3.4129655	126.868237
-51.520283	1.485007	122.941658	-23.732281	10.13088	122.463463	36.676731	-6.505466	119.889603	27.617157	40.152245	116.22438	32.146944	16.8233895	118.0569915	-79.611506	3.4383705	126.8699345
-51.815361	2.202806	122.875343	-23.676451	10.06717	122.405647	36.681332	-6.574755	119.829163	27.633926	40.090183	116.168571	32.157629	16.757714	117.998867	-79.510531	3.376626	126.812427
-52.084518	2.909833	122.985771	-23.651123	10.010397	122.357819	36.674583	-6.607717	119.766823	27.65601	40.010952	116.125313	32.1652965	16.7016175	117.946068	-79.4675425	3.3191765	126.76957
-52.356361	3.624896	122.871567	-23.621443	9.934848	122.343384	36.684738	-6.70615	119.701874	27.674849	39.918861	116.07666	32.1797935	16.6063555	117.889267	-79.4226795	3.2633405	126.797501
-52.600853	4.321859	122.934387	-23.601297	9.873146	122.343254	36.70557	-6.838306	119.608368	27.699842	39.826057	116.053284	32.202706	16.4938755	117.830826	-79.4053	3.2524165	126.855682
-52.822823	5.033113	123.06105	-23.568825	9.799479	122.398399	36.691055	-6.883703	119.565712	27.719095	39.736046	116.043159	32.205075	16.4261715	117.8044355	-79.342725	3.1727865	126.9923625
-52.930649	5.754308	123.099876	-23.559744	9.717334	122.404991	36.712177	-7.04526	119.474854	27.747038	39.650242	116.042625	32.2296075	16.302491	117.7587395	-79.3490955	3.132177	127.0512425
-53.022923	6.877842	123.301567	-23.544949	9.666737	122.455345	36.714447	-7.186226	119.401947	27.807802	39.530354	116.04953	32.2611245	16.172064	117.7257385	-79.3510225	3.16141	127.1849515
-53.081829	7.632041	123.117294	-23.494408	9.593337	122.387947	36.704979	-7.283386	119.354332	27.855556	39.439659	116.023163	32.2802675	16.0781365	117.6887475	-79.2690835	3.1085375	127.0871465
-53.145866	8.349253	123.043762	-23.478968	9.585286	122.330475	36.712311	-7.370457	119.275414	27.886093	39.370785	115.975632	32.299202	16.000164	117.625523	-79.257138	3.170408	127.035427
-53.24044	9.099002	122.964287	-23.445417	9.558019	122.221466	36.731701	-7.44118	119.17186	27.921638	39.309292	115.892982	32.3266695	15.934056	117.532421	-79.2175035	3.181982	126.910511
-53.353645	9.82382	122.854767	-23.438231	9.539026	122.097687	36.703548	-7.463092	119.095291	27.952496	39.235981	115.784004	32.328022	15.8864445	117.4396475	-79.204484	3.1916075	126.7557265
-53.424599	10.581114	122.776222	-23.386644	9.480841	121.97361	36.727924	-7.599798	118.938362	27.990198	39.155312	115.655815	32.359061	15.777757	117.2970885	-79.132349	3.183925	126.6501315
-53.511547	11.288969	122.744835	-23.359184	9.452929	121.869995	36.727413	-7.658294	118.857971	28.024229	39.082207	115.564774	32.375821	15.7119565	117.2113725	-79.094189	3.1939015	126.5286175
-53.496922	12.369678	122.620354	-23.313818	9.448697	121.813942	36.746727	-7.779377	118.760658	28.095299	38.971966	115.44313	32.421013	15.5962945	117.101894	-79.048649	3.3010995	126.52599
-53.385586	13.111143	122.666946	-23.268177	9.406803	121.805977	36.758278	-7.860976	118.707977	28.151983	38.896931	115.37912	32.4551305	15.5179775	117.0435485	-78.9914845	3.2956285	126.5684055
-53.312702	13.852948	122.616562	-23.251427	9.345554	121.672531	36.760872	-7.951229	118.675659	28.198233	38.818195	115.309052	32.4795525	15.433483	116.9923555	-78.9824065	3.257625	126.3527065
-53.226524	14.590158	122.583939	-23.242758	9.320227	121.677544	36.758091	-8.046812	118.635513	28.240305	38.743229	115.254387	32.499198	15.3482085	116.94495	-78.984714	3.2922455	126.410138
-53.087032	15.358989	122.570297	-23.227892	9.28369	121.691681	36.749874	-8.148699	118.566216	28.266567	38.656063	115.215889	32.5082205	15.253682	116.8910525	-78.9640045	3.313698	126.4923095
-52.942322	16.09935	122.521423	-23.228352	9.239235	121.63327	36.730507	-8.221385	118.552505	28.275936	38.570316	115.19297	32.5032215	15.1744655	116.8727375	-78.9599255	3.3040045	126.3938025
-52.658791	16.853485	122.523941	-23.206011	9.196606	121.630035	36.708797	-8.298331	118.520828	28.290705	38.505409	115.181526	32.499751	15.103539	116.851177	-78.911773	3.289673	126.408893
-52.160187	17.979927	122.653458	-23.218008	9.142167	121.652306	36.680458	-8.389259	118.421471	28.304296	38.430538	115.17469	32.492377	15.0206395	116.7980805	-78.928393	3.2636945	126.5065315
-51.884872	18.723263	122.626236	-23.217375	9.131974	121.664177	36.648254	-8.407421	118.346512	28.306017	38.416065	115.179398	32.4771355	15.004322	116.762955	-78.9118855	3.259626	126.565399
-51.440399	19.526926	122.739204	-23.209257	9.133009	121.674622	36.636021	-8.410004	118.271912	28.301548	38.418205	115.20356	32.4687845	15.0041005	116.737736	-78.8872985	3.2619175	126.611508
-51.09663	20.341112	122.679688	-23.196388	9.140359	121.666168	36.629715	-8.35855	118.228111	28.316385	38.432178	115.275063	32.47305	15.036814	116.751587	-78.865826	3.243904	126.580749
-50.58905	21.098782	122.611008	-23.177114	9.160036	121.624947	36.707211	-8.443115	118.119095	28.336365	38.448112	115.338043	32.521788	15.0024985	116.728569	-78.876016	3.3175735	126.521325
-50.106003	21.926931	122.576439	-23.165447	9.176692	121.55455	36.683083	-8.411566	118.132843	28.351248	38.463078	115.397476	32.5171655	15.025756	116.7651595	-78.8480595	3.327628	126.3439405
-49.894955	22.918367	122.533813	-23.188019	9.192118	121.470894	36.655159	-8.375361	118.110382	28.371462	38.466095	115.433121	32.5133105	15.045367	116.7717515	-78.8893485	3.338869	126.1700365
-49.048321	24.173983	122.416618	-23.189386	9.212209	121.392097	36.611492	-8.400867	118.037346	28.396278	38.46172	115.516365	32.503885	15.0304265	116.7768555	-78.882657	3.3939915	126.0073385
-48.479252	25.013355	122.390114	-23.223505	9.245098	121.371033	36.609989	-8.47216	118.001869	28.424328	38.45232	115.584686	32.5171585	14.99008	116.7932775	-78.9641685	3.500116	125.9487885
-47.897495	25.90703	122.410141	-23.217184	9.257282	121.374977	36.605427	-8.501033	117.988655	28.48011	38.452114	115.731773	32.5427685	14.9755405	116.860214	-78.9771365	3.5390235	125.88974
-47.291714	26.798424	122.429443	-23.196804	9.270542	121.411705	36.61208	-8.522569	117.990532	28.539303	38.44529	115.912117	32.5756915	14.9613605	116.9513245	-78.9692995	3.5797235	125.8720855
-46.671898	27.689108	122.477615	-23.169044	9.293701	121.463188	36.633938	-8.529628	117.993546	28.6057	38.454552	116.129745	32.619819	14.962462	117.0616455	-78.957907	3.62494	125.8647305
-46.025249	28.587427	122.587349	-23.130964	9.343802	121.503952	36.665428	-8.507093	117.999016	28.66032	38.493317	116.394653	32.662874	14.993112	117.1968345	-78.924802	3.694492	125.8110695
-45.37447	29.503559	122.724785	-23.117083	9.38423	121.547722	36.702747	-8.45619	118.001366	28.695869	38.55188	116.682587	32.699308	15.047845	117.3419765	-78.933474	3.720615	125.7534675
-44.355705	30.880907	122.937393	-23.110739	9.469208	121.649406	36.764568	-8.35458	117.998718	28.741356	38.68438	117.167076	32.752962	15.1649	117.582897	-78.97444	3.773516	125.715915
-43.656864	31.760872	123.096466	-23.098171	9.552233	121.688126	36.799259	-8.270088	118.002228	28.766441	38.778049	117.538818	32.78285	15.2539805	117.770523	-78.979192	3.8504855	125.605729
-43.006943	32.630177	123.250603	-23.112295	9.611559	121.708107	36.836662	-8.199886	118.009361	28.779497	38.871784	117.956306	32.8080795	15.335949	117.9828335	-79.0326695	3.887169	125.4333805
-42.277031	33.513649	123.381042	-23.159903	9.676692	121.674606	36.851074	-8.114473	118.029037	28.79878	38.977829	118.43866	32.824927	15.431678	118.2338485	-79.144733	3.921706	125.1153635
-41.61834	34.365833	123.489998	-23.244759	9.767206	121.616516	36.860023	-8.038363	118.050972	28.78702	39.085243	118.96756	32.8235215	15.52344	118.509266	-79.3130395	4.010972	124.723766
-40.922321	35.208611	123.579155	-23.360483	9.881961	121.468941	36.843655	-7.959852	118.053261	28.763369	39.186626	119.541191	32.803512	15.613387	118.797226	-79.524478	4.150535	124.140656
-40.279705	35.982204	123.622253	-23.476549	10.009578	121.297661	36.816822	-7.874435	118.05043	28.724422	39.30019	120.110229	32.770622	15.7128775	119.0803295	-79.72372	4.3062785	123.5149925
-39.293373	37.118496	123.669922	-23.637333	10.215168	120.899605	36.787216	-7.711796	117.979874	28.621504	39.459656	120.882126	32.70436	15.87393	119.431	-79.979026	4.556406	122.36821
-38.705708	37.794296	123.584869	-23.73148	10.372158	120.659851	36.757729	-7.605668	117.918442	28.548458	39.560532	121.299591	32.6530935	15.977432	119.6090165	-80.1160535	4.766884	121.7106855
-37.832916	38.194527	123.322678	-23.832165	10.492456	120.347527	36.751602	-7.501794	117.83886	28.865343	39.501366	121.418472	32.8084725	15.999786	119.628666	-80.4728025	4.985126	121.066388
-37.244701	38.728203	123.144951	-23.856836	10.601563	120.04744	36.737999	-7.398788	117.74427	28.827419	39.581169	121.596313	32.782709	16.0911905	119.6702915	-80.496381	5.1119355	120.4245885
-36.617001	39.137726	123.021301	-23.860743	10.722722	119.835495	36.7411	-7.326225	117.645309	28.815401	39.651131	121.661911	32.7782505	16.162453	119.65361	-80.4997365	5.282991	120.01738
-36.122578	39.413742	122.925964	-23.895983	10.864399	119.671776	36.753826	-7.26836	117.556236	28.844961	39.711315	121.608444	32.7993935	16.2214775	119.58234	-80.5913595	5.5073205	119.761212
-35.517517	39.624451	122.829926	-23.827942	10.964556	119.654938	36.775513	-7.244485	117.507515	28.922188	39.750134	121.515656	32.8488505	16.2528245	119.5115855	-80.5047345	5.6762875	119.7982905
-34.684826	39.698338	122.740662	-23.689989	11.037658	119.6875	36.859756	-7.268348	117.499832	29.063234	39.744671	121.413658	32.961495	16.2381615	119.456745	-80.341473	5.8371545	119.918255
-34.149361	39.584221	122.773682	-23.591778	11.033472	119.809486	36.906685	-7.319266	117.538177	29.17461	39.686577	121.368011	33.0406475	16.1836555	119.453094	-80.2242035	5.8832885	120.165878
-33.517067	39.45219	122.81926	-23.322279	10.899129	119.985962	36.975746	-7.393959	117.590141	29.265924	39.62582	121.310104	33.120835	16.1159305	119.4501225	-79.765393	5.6823275	120.5218015
-33.29351	39.357147	123.013199	-23.285849	10.885153	120.152596	37.010349	-7.437874	117.635796	29.358974	39.573624	121.210358	33.1846615	16.067875	119.423077	-79.7563595	5.702431	120.882115
-32.820724	39.099262	123.058167	-23.270725	10.900608	120.360527	37.031364	-7.482058	117.694939	29.417355	39.530087	121.075287	33.2243595	16.0240145	119.385113	-79.7658095	5.7772015	121.335941
-32.204388	38.739182	123.009911	-23.3514	10.922835	120.486008	37.064564	-7.518578	117.805687	29.080465	39.667889	121.049644	33.0725145	16.0746555	119.4276655	-79.7753145	5.7710145	121.5443505
-31.564161	38.446102	122.908653	-23.306053	10.980687	120.737671	37.063728	-7.516828	118.002487	29.12429	39.658115	120.763313	33.094009	16.0706435	119.3829	-79.706115	5.8907305	122.092442
-30.606218	37.892513	122.629501	-23.314276	11.11867	121.08754	37.058445	-7.640654	118.369781	29.1695	39.620625	120.080582	33.1139725	15.9899855	119.2251815	-79.7425245	6.2473545	122.9498985
-29.926323	37.522854	122.285294	-23.32025	11.17198	121.262718	37.028645	-7.707561	118.64711	29.552204	39.444118	119.314255	33.2904245	15.8682785	118.9806825	-79.9309245	6.4756815	123.5447535
-29.252356	37.103615	121.877159	-23.328735	11.213417	121.375549	36.97982	-7.783243	118.878326	29.165527	39.542412	118.852875	33.0726735	15.8795845	118.8656005	-79.7301435	6.5472495	123.8854975
-28.6056	36.635914	121.438965	-23.347563	11.22401	121.494949	36.913826	-7.884724	119.096985	29.165777	39.431656	118.240799	33.0398015	15.773466	118.668892	-79.7349275	6.674554	124.321006
-27.869411	36.210911	121.080101	-23.365229	11.146452	121.501877	36.86124	-8.022152	119.285217	29.161745	39.267803	117.71151	33.0114925	15.6228255	118.4983635	-79.7419505	6.6700785	124.5053905
-27.106964	35.796474	120.783806	-23.377035	10.990581	121.479889	36.831116	-8.193302	119.447945	29.151291	39.081833	117.351379	32.9912035	15.4442655	118.399662	-79.7452735	6.5368965	124.560116
-26.308405	35.396976	120.579338	-23.37768	10.820308	121.477386	36.842815	-8.337094	119.575737	29.150904	38.900505	117.165009	32.9968595	15.2817055	118.370373	-79.7522195	6.3589105	124.584399
-25.103558	34.9156	120.456955	-23.379629	10.532748	121.406326	36.860603	-8.501727	119.693863	29.163147	38.697292	117.141548	33.011875	15.0977825	118.4177055	-79.771133	5.9677135	124.3949465
-24.287693	34.653004	120.470657	-23.360256	10.368909	121.366287	36.875774	-8.611595	119.696198	29.581213	38.431324	117.092499	33.2284935	14.9098645	118.3943485	-79.9490055	5.8279535	124.3382255
-23.421951	34.489529	120.631042	-23.339945	10.26818	121.336838	36.896439	-8.748697	119.658264	29.227083	38.52021	117.480385	33.061761	14.8857565	118.5693245	-79.741651	5.6506035	124.1043515
-22.49958	34.38596	120.821739	-23.319887	10.160138	121.347984	36.924377	-8.813981	119.614319	29.645344	38.320068	117.629814	33.2848605	14.7530435	118.6220665	-79.9246345	5.5672325	124.0739015
-21.635302	34.31567	121.077225	-23.321541	10.123594	121.334961	36.953659	-8.861622	119.541336	29.319338	38.458138	118.211212	33.1364985	14.798258	118.876274	-79.7795805	5.44893	123.793648
-20.774017	34.257755	121.325432	-23.343561	10.109726	121.339561	36.965595	-8.858683	119.500885	29.358747	38.465206	118.654419	33.162171	14.8032615	119.077652	-79.849293	5.4161905	123.60147
-19.913345	34.224422	121.553505	-23.336079	10.064852	121.168427	36.98122	-8.846728	119.413467	29.388359	38.497486	119.094177	33.1847895	14.825379	119.253822	-79.8569475	5.304325	123.083032
-18.543251	34.248817	121.859184	-23.342239	10.107921	121.077965	37.033871	-8.824166	119.224594	29.408016	38.55048	119.658981	33.2209435	14.863157	119.4417875	-79.9054215	5.352685	122.7141425
-17.677668	34.212078	121.984421	-23.304678	10.106878	120.881096	37.064293	-8.771643	119.119415	29.406622	38.60054	119.951042	33.2354575	14.9144485	119.5352285	-79.8448135	5.2993075	122.2269635
-16.811523	34.170765	122.039772	-23.291973	10.155241	120.718071	37.094151	-8.725156	118.982185	29.415781	38.64267	120.158401	33.254966	14.958757	119.570293	-79.838912	5.351725	121.865849
-15.957026	34.116589	122.02063	-23.268572	10.14274	120.483627	37.150394	-8.712005	118.855904	29.436831	38.662724	120.302711	33.2936125	14.9753595	119.5793075	-79.8307565	5.3101205	121.3879465
-15.088417	34.024723	121.940338	-23.247545	10.146872	120.270157	37.186836	-8.697372	118.739494	29.466682	38.65815	120.374298	33.326759	14.980389	119.556896	-79.821849	5.313355	120.983418
-14.206421	33.952122	121.830727	-23.21361	10.149256	120.124863	37.23843	-8.727082	118.645348	29.524988	38.62632	120.420731	33.381709	14.949619	119.5330395	-79.808929	5.348893	120.7166865
-13.342386	33.795658	121.665451	-23.143883	10.079097	119.914268	37.279125	-8.805515	118.573746	29.599337	38.551769	120.416878	33.439231	14.873127	119.495312	-79.726997	5.285067	120.333224
-11.814031	33.311642	121.430733	-23.113722	10.009236	119.629845	37.323265	-8.955402	118.472862	29.69504	38.382896	120.405724	33.5091525	14.713747	119.439293	-79.7365965	5.304725	119.820397
-10.966494	33.043888	121.332893	-22.880476	9.811856	119.605324	37.358757	-9.044947	118.422211	29.744682	38.263092	120.429169	33.5517195	14.6090725	119.42569	-79.3126715	5.0146395	119.784958
-10.178733	32.746357	121.346581	-23.048449	9.761474	119.499695	37.380013	-9.116158	118.392548	29.769993	38.164921	120.499649	33.575003	14.5243815	119.4460985	-79.671901	4.9985665	119.5532915
-9.45321	32.45874	121.46891	-22.853642	9.556671	119.512535	37.396729	-9.179893	118.359848	29.791624	38.075359	120.634377	33.5941765	14.447733	119.4971125	-79.3014605	4.665609	119.5279575
-8.638605	32.071777	121.451187	-23.0128	9.506128	119.390396	37.43528	-9.227687	118.351532	29.800379	38.021442	120.793213	33.6178295	14.3968775	119.5723725	-79.6434295	4.6153785	119.2084195
-7.911804	31.687626	121.516075	-23.028608	9.424417	119.323051	37.468918	-9.240766	118.353668	29.798868	37.99416	120.953979	33.633893	14.376697	119.6538235	-79.691109	4.472137	118.9922785
-7.190483	31.299173	121.564079	-23.018856	9.357772	119.249435	37.491787	-9.228861	118.350494	29.777781	37.981842	121.122803	33.634784	14.3764905	119.7366485	-79.672496	4.3390535	118.7622215
-6.175931	30.630466	121.554413	-23.032053	9.315485	119.071732	37.534504	-9.176471	118.32737	29.721128	37.992352	121.326424	33.627816	14.4079405	119.826897	-79.691922	4.2230295	118.316567
-5.810974	30.329891	121.712029	-23.026505	9.298912	118.952492	37.557526	-9.133666	118.286575	29.686403	38.009895	121.433449	33.6219645	14.4381145	119.860012	-79.6749745	4.1597095	118.044972
-5.195903	29.810989	121.674789	-23.019114	9.282187	118.824516	37.596561	-9.103557	118.255852	29.653177	38.022812	121.516487	33.624869	14.4596275	119.8861695	-79.663097	4.1047465	117.7628625
-4.560858	29.239729	121.600739	-23.019379	9.243447	118.715416	37.635643	-9.077295	118.230888	29.614227	38.042126	121.586784	33.624935	14.4824155	119.908836	-79.663693	4.0044785	117.521996
-3.959259	28.629944	121.537926	-23.025368	9.205441	118.650909	37.653957	-9.042009	118.212639	29.966238	37.884956	121.47316	33.8100975	14.4214735	119.8428995	-79.8608335	3.9894085	117.4589185
-3.321566	27.919134	121.446335	-23.052755	9.14888	118.561432	37.663059	-9.008309	118.222931	29.919115	37.902851	121.496407	33.791087	14.447271	119.859669	-79.896597	3.850489	117.263195
-2.702708	27.157852	121.394814	-23.057436	9.121144	118.515526	37.664742	-8.96161	118.244255	29.860836	37.930813	121.521042	33.762789	14.4846015	119.8826485	-79.877661	3.7576865	117.1484035
-1.872289	25.962704	121.268318	-23.1042	9.074884	118.457916	37.656616	-8.920306	118.352188	29.385952	38.135113	121.73008	33.521284	14.6074035	120.041134	-79.729684	3.5423645	116.874698
-1.339031	25.164436	121.197487	-23.130104	9.032733	118.444382	37.638771	-8.881994	118.457794	29.321045	38.170437	121.734962	33.479908	14.6442215	120.096378	-79.740116	3.4212445	116.792386
-0.739828	24.189339	121.097885	-23.205814	9.005792	118.394592	37.621975	-8.843727	118.556168	29.258255	38.205383	121.74572	33.440115	14.680828	120.150944	-79.851743	3.330756	116.63824
-0.22663	23.203285	121.000603	-23.230556	8.984896	118.315651	37.605469	-8.804126	118.683136	29.196501	38.244484	121.73587	33.400985	14.720179	120.209503	-79.862097	3.249613	116.421799
0.268879	22.230192	120.814774	-23.316666	9.010229	118.20713	37.557949	-8.757193	118.793129	29.134518	38.283241	121.669365	33.3462335	14.763024	120.231247	-79.9795655	3.257434	116.183013
0.750853	21.21562	120.60524	-23.351828	9.023279	118.051956	37.529362	-8.735296	118.900429	29.073021	38.316902	121.52594	33.3011915	14.790803	120.2131845	-80.0048475	3.255755	115.8907275
1.287825	20.052771	120.360756	-23.360104	9.040011	117.913307	37.49646	-8.69165	119.015327	29.016708	38.36248	121.290718	33.256584	14.835415	120.1530225	-79.976792	3.244607	115.6735915
1.962645	18.37854	119.970116	-23.413013	9.112739	117.736038	37.443874	-8.603499	119.279991	28.939199	38.437653	120.857986	33.1915365	14.917077	120.0689885	-80.0175625	3.308401	115.4030875
2.374126	17.230841	119.806671	-23.451263	9.161096	117.650475	37.416069	-8.529484	119.524445	28.884682	38.501816	120.555534	33.1503755	14.986166	120.0399895	-80.0529015	3.336026	115.2609605
2.800437	15.988372	119.722153	-23.478497	9.187394	117.618073	37.390625	-8.465343	119.785713	28.835657	38.559235	120.282516	33.113141	15.046946	120.0341145	-80.070135	3.327842	115.2020315
3.175725	14.78791	119.663094	-23.500322	9.198518	117.598618	37.398369	-8.404125	120.09269	28.77494	38.612141	120.053886	33.0866545	15.104008	120.073288	-80.0872985	3.293028	115.123948
3.572083	13.618239	119.677147	-23.498165	9.184499	117.614403	37.420551	-8.337329	120.401291	28.732828	38.660465	119.847237	33.0766895	15.161568	120.124264	-80.0730195	3.20743	115.104542
3.915097	12.314039	119.731628	-23.491566	9.158065	117.634689	37.431499	-8.274949	120.727074	28.699207	38.726322	119.673981	33.065353	15.2256865	120.2005275	-80.048485	3.0904435	115.0688505
4.212532	11.113779	119.839767	-23.529396	9.126353	117.684486	37.426735	-8.171312	121.02002	28.669617	38.765984	119.493446	33.048176	15.297336	120.256733	-80.106968	2.95537	115.112239
4.646979	9.403283	119.99675	-23.525806	9.064776	117.758499	37.455402	-8.181771	121.419823	28.621918	38.779778	119.274963	33.03866	15.2990035	120.347393	-80.090272	2.8305485	115.169605
4.833029	8.273283	120.167923	-23.55015	9.009936	117.828773	37.441139	-8.182087	121.630798	28.598553	38.765984	119.174828	33.019846	15.2919485	120.402813	-80.120146	2.7279235	115.254733
5.023967	7.160818	120.321953	-23.57893	8.967446	117.894806	37.43018	-8.200464	121.816994	28.570229	38.74382	119.116745	33.0002045	15.271678	120.4668695	-80.1580645	2.663214	115.3227425
5.18514	6.119126	120.455193	-23.626284	8.917504	117.965675	37.418495	-8.24334	121.973328	28.550451	38.704552	119.088814	32.984473	15.230606	120.531071	-80.237041	2.604402	115.400279
5.305702	5.159815	120.55838	-23.752216	8.934404	118.096855	37.409134	-8.295063	122.06881	28.548443	38.677475	119.106468	32.9787885	15.191206	120.587639	-80.4832205	2.677602	115.606071
5.378119	4.155886	120.632698	-23.760698	8.879033	118.111351	37.397274	-8.330763	122.126999	28.548197	38.669285	119.155655	32.9727355	15.169261	120.641327	-80.4941315	2.588805	115.581375
5.431612	3.226766	120.71524	-23.758871	8.837712	118.112007	37.387466	-8.333739	122.184837	28.538975	38.673588	119.218895	32.9632205	15.1699245	120.701866	-80.4809625	2.5054995	115.522148
5.447683	1.937063	120.755913	-23.613655	8.737462	118.000755	37.401779	-8.324945	122.200188	28.521252	38.722618	119.322601	32.9615155	15.1988365	120.7613945	-80.1888255	2.2760875	115.2401155
5.40794	1.173566	120.783913	-23.615126	8.736319	118.009315	37.397682	-8.322502	122.208679	28.508142	38.753288	119.3815	32.952912	15.215393	120.7950895	-80.183164	2.257245	115.2235405
5.265494	0.45091	120.80201	-23.648338	8.751883	118.059731	37.40247	-8.327425	122.196487	28.503323	38.76693	119.413864	32.9528965	15.2197525	120.8051755	-80.2495725	2.2840135	115.3142865
5.152983	-0.37509	120.78875	-23.666815	8.74616	118.069336	37.370441	-8.340347	122.222305	28.504774	38.771732	119.429695	32.9376075	15.2156925	120.826	-80.2712375	2.2766275	115.312672
4.979456	-1.087652	120.840797	-23.680365	8.745631	118.077553	37.354427	-8.361346	122.235451	28.506714	38.769802	119.434799	32.9305705	15.204228	120.835125	-80.2913005	2.287034	115.319981
4.733923	-1.778232	120.861908	-23.826717	8.822574	118.154755	37.331402	-8.381328	122.261467	28.492474	38.770248	119.414886	32.911938	15.19446	120.8381765	-80.565372	2.450688	115.4713335
4.45656	-2.445271	120.838257	-23.871222	8.817578	118.168221	37.299774	-8.393467	122.269379	28.460888	38.774967	119.390129	32.880331	15.19075	120.829754	-80.622775	2.444406	115.506688
3.926404	-3.385725	120.813942	-23.798216	8.69905	118.108658	37.225975	-8.42391	122.261154	28.390408	38.751213	119.349205	32.8081915	15.1636515	120.8051795	-80.4046235	2.2344485	115.4121365
3.512134	-3.994958	120.747841	-23.86834	8.648204	118.14772	37.177284	-8.444802	122.230804	28.344557	38.724762	119.336723	32.7609205	15.13998	120.7837635	-80.4976005	2.156428	115.5116765
3.072675	-4.5516	120.736267	-23.86907	8.599487	118.207024	37.113014	-8.471056	122.185364	28.29656	38.708546	119.338669	32.704787	15.118745	120.7620165	-80.442927	2.080229	115.6520315
2.657539	-5.198123	120.695671	-23.895506	8.575271	118.336533	37.082855	-8.48507	122.104645	28.259617	38.696011	119.35099	32.671236	15.1054705	120.7278175	-80.462248	2.0450715	115.9452485
2.169864	-5.772143	120.670631	-23.910303	8.517764	118.524612	37.062748	-8.5032	122.035042	28.225691	38.688984	119.383858	32.6442195	15.092892	120.70945	-80.4648255	1.942636	116.339774
1.661831	-6.335035	120.689789	-23.920712	8.501337	118.743477	37.02515	-8.503733	121.993912	28.202278	38.680332	119.45388	32.613714	15.0882995	120.723896	-80.455138	1.9143745	116.763058
1.145473	-6.910574	120.76194	-23.917316	8.498207	118.972992	37.001324	-8.486927	121.999062	28.182003	38.703037	119.576981	32.5916635	15.108055	120.7880215	-80.4262955	1.888359	117.1579625
0.272444	-7.734929	120.891335	-23.983278	8.528522	119.260201	36.958157	-8.448027	122.087227	28.134684	38.749363	119.826874	32.5464205	15.150668	120.9570505	-80.5129765	1.906376	117.5633515
-0.338796	-8.217094	120.990562	-24.046852	8.545462	119.385185	36.922653	-8.423839	122.130478	28.085423	38.800358	119.976234	32.504038	15.1882595	121.053356	-80.597742	1.9026645	117.717014
-0.990745	-8.785514	121.008286	-24.12233	8.583801	119.469818	36.852924	-8.406873	122.158859	28.029896	38.838757	120.073166	32.44141	15.215942	121.1160125	-80.68607	1.95166	117.8236235
-1.643158	-9.326953	120.930801	-24.191298	8.626615	119.511368	36.794865	-8.37304	122.120247	27.95647	38.88567	120.124901	32.3756675	15.256315	121.122574	-80.7582635	1.996915	117.900162
-2.309999	-9.867373	120.840279	-24.287443	8.691497	119.559769	36.720783	-8.327057	122.043526	27.886332	38.931217	120.148849	32.3035575	15.30208	121.0961875	-80.8784435	2.080914	118.0233505
-3.01935	-10.394358	120.782974	-24.339886	8.743011	119.610634	36.65065	-8.279457	121.958199	27.828529	38.969933	120.159302	32.2395895	15.345238	121.0587505	-80.9193615	2.140784	118.1625175
-3.764439	-10.914208	120.734322	-24.401318	8.798839	119.671234	36.607155	-8.235714	121.894928	27.776033	38.999947	120.136765	32.191594	15.3821165	121.0158465	-80.99423	2.2155615	118.3266215
-4.894598	-11.713226	120.760796	-24.456375	8.909915	119.700111	36.536045	-8.166178	121.916756	27.726667	39.04298	120.023361	32.131356	15.438401	120.9700585	-81.044106	2.381429	118.4301635
-5.630629	-12.243851	120.783249	-24.491152	9.013201	119.691299	36.48687	-8.123816	121.983704	27.694107	39.074406	119.865669	32.0904885	15.475295	120.9246865	-81.0727925	2.551107	118.4579115
-6.391691	-12.786995	120.792297	-24.545223	9.101515	119.615196	36.436062	-8.090264	122.045494	27.657192	39.098156	119.603935	32.046627	15.503946	120.8247145	-81.137073	2.699084	118.4056775
-7.236081	-13.304082	120.837296	-24.595108	9.144519	119.517685	36.381237	-8.070965	122.119286	27.637344	39.099796	119.265511	32.0092905	15.5144155	120.6923985	-81.1995065	2.7746225	118.3429715
-8.018052	-13.846869	120.868477	-24.63739	9.162251	119.389084	36.31448	-8.065836	122.132782	27.603786	39.062	118.871674	31.959133	15.498082	120.502228	-81.233913	2.82642	118.27594
-8.890793	-14.368524	120.80777	-24.328636	8.986004	119.148087	36.271542	-8.087779	122.104668	27.567213	39.009129	118.501244	31.9193775	15.460675	120.302956	-80.5766495	2.511333	117.993218
-9.709681	-14.885285	120.75106	-24.406273	8.884437	119.116661	36.220379	-8.117678	122.079681	27.531815	38.916161	118.14386	31.876097	15.3992415	120.1117705	-80.688643	2.3696325	118.1215515
-11.031751	-15.65337	120.625542	-24.724531	8.89122	119.042336	36.169838	-8.187629	122.03479	27.474785	38.778942	117.766235	31.8223115	15.2956565	119.9005125	-81.2713735	2.4867835	118.1841595
-11.910587	-16.143311	120.627319	-24.727184	8.759848	118.998314	36.14109	-8.225822	122.023949	27.418877	38.697601	117.593147	31.7799835	15.2358895	119.808548	-81.2343515	2.2838065	118.18808
-12.832461	-16.583296	120.62336	-24.750986	8.662767	118.988106	36.10997	-8.251407	122.047386	27.369707	38.626251	117.443451	31.7398385	15.187422	119.7454185	-81.2418105	2.138112	118.2307935
-13.751525	-16.970329	120.643066	-24.772501	8.582292	118.978035	36.084766	-8.288931	122.08548	27.349424	38.57357	117.345032	31.717095	15.1423195	119.715256	-81.262097	2.0222645	118.240814
-14.738445	-17.355677	120.719254	-24.809151	8.518094	118.999908	36.042114	-8.325359	122.155693	27.318155	38.49765	117.21978	31.6801345	15.0861455	119.6877365	-81.2984365	1.9500425	118.3120795
-15.765209	-17.689095	120.836197	-24.820564	8.480335	119.024895	36.002651	-8.350789	122.221771	27.300034	38.437851	117.088081	31.6513425	15.043531	119.654926	-81.2924705	1.917139	118.394864
-16.766605	-17.966492	120.918358	-24.852543	8.425669	119.059387	35.949604	-8.37529	122.262909	27.267651	38.370598	116.94841	31.6086275	14.997654	119.6056595	-81.3137135	1.853684	118.5131145
-18.274385	-18.333895	120.952568	-24.870228	8.330631	119.162498	35.911293	-8.414212	122.276009	27.205223	38.277157	116.796021	31.558258	14.9314725	119.536015	-81.298714	1.7297895	118.788981
-19.347528	-18.49164	120.964622	-24.888712	8.259756	119.280327	35.871536	-8.446642	122.27095	27.16761	38.215855	116.737984	31.519573	14.8846065	119.504467	-81.296997	1.6349055	119.056187
-20.437422	-18.661596	121.05336	-24.899179	8.164431	119.443489	35.859276	-8.474062	122.239639	27.136898	38.169296	116.721954	31.498087	14.847617	119.4807965	-81.296445	1.481245	119.4061815
-21.540047	-18.785124	121.127716	-24.868631	8.066662	119.626007	35.865829	-8.490777	122.198914	27.101807	38.125099	116.736641	31.483818	14.817161	119.4677775	-81.22108	1.316163	119.7842365
-22.602974	-18.855095	121.20118	-24.846142	7.971358	119.839409	35.866432	-8.495056	122.17511	27.067968	38.099487	116.784012	31.4672	14.8022155	119.479561	-81.159484	1.1405005	120.199257
-23.746922	-18.892851	121.287552	-24.851768	7.873262	120.03479	35.828278	-8.448325	122.1688	27.029457	38.065578	116.848228	31.4288675	14.8086265	119.508514	-81.1324035	0.9378975	120.561066
-24.894854	-18.923214	121.36277	-24.855083	7.780884	120.224251	35.812695	-8.463036	122.153389	26.99144	38.037003	116.931366	31.4020675	14.7869835	119.5423775	-81.1122335	0.774784500000003	120.9061245
-26.627048	-18.875214	121.422234	-24.879379	7.638955	120.494316	35.774715	-8.516388	122.100845	26.916016	37.985405	117.059448	31.3453655	14.7345085	119.5801465	-81.1041235	0.5434015	121.4084855
-27.738583	-18.801659	121.443893	-24.905064	7.557808	120.668816	35.736015	-8.58173	122.060326	26.86739	37.92374	117.153427	31.3017025	14.671005	119.6068765	-81.1118305	0.444610999999998	121.7307555
-28.993797	-18.696535	121.535202	-24.955923	7.479194	120.868538	35.742462	-8.702515	121.979568	26.818439	37.875652	117.258156	31.2804505	14.5865685	119.618862	-81.1922965	0.371819499999997	122.118214
-30.212101	-18.557314	121.590164	-24.991495	7.429551	121.065399	35.698803	-8.759348	121.917305	26.778185	37.833775	117.395805	31.238494	14.5372135	119.656555	-81.221484	0.321888499999998	122.474243
-31.394747	-18.413576	121.637642	-25.016027	7.368217	121.268295	35.658325	-8.821136	121.850624	26.73068	37.799324	117.525925	31.1945025	14.489094	119.6882745	-81.2265565	0.247339999999999	122.8483155
-32.576462	-18.242695	121.657768	-25.047407	7.312806	121.454956	35.62661	-8.88367	121.760223	26.68903	37.759605	117.630051	31.15782	14.4379675	119.695137	-81.252634	0.187644500000001	123.214775
-33.829826	-18.065914	121.757195	-25.086426	7.262541	121.614502	35.58683	-8.926766	121.660027	26.636812	37.726501	117.697372	31.111821	14.3998675	119.6786995	-81.284673	0.1252145	123.5503045
-35.594219	-17.787994	121.879509	-25.126446	7.23296	121.832382	35.535294	-8.958841	121.516441	26.547394	37.706699	117.729256	31.041344	14.373929	119.6228485	-81.294236	0.0919910000000002	124.0419155
-36.847843	-17.576187	121.976295	-25.177256	7.264842	121.918976	35.500916	-8.973778	121.430084	26.491457	37.694046	117.681625	30.9961865	14.360134	119.5558545	-81.3506985	0.169549999999999	124.2820975
-38.02116	-17.404078	122.093246	-25.210958	7.27893	121.9664	35.478737	-8.983391	121.362595	26.43865	37.68927	117.571999	30.9586935	14.3529395	119.467297	-81.3806095	0.204920499999998	124.465503
-39.182861	-17.212917	122.203697	-25.234777	7.292132	121.982018	35.44931	-9.002292	121.302811	26.382431	37.673111	117.406166	30.9158705	14.3354095	119.3544885	-81.3854245	0.2488545	124.6095475
-40.339203	-17.039171	122.339371	-25.257154	7.300844	121.992889	35.402737	-9.029185	121.23864	26.329731	37.61731	117.194328	30.866234	14.2940625	119.216484	-81.380542	0.307625499999997	124.769294
-41.437778	-16.822945	122.539673	-25.282511	7.305356	122.035789	35.370995	-9.080627	121.190788	26.274017	37.566181	116.976692	30.822506	14.242777	119.08374	-81.387528	0.367934999999999	124.987838
-42.59293	-16.639393	122.836174	-25.283909	7.296692	122.149994	35.334679	-9.121017	121.171692	26.224527	37.501957	116.757347	30.779603	14.19047	118.9645195	-81.347421	0.402914000000003	125.3354685
-44.169655	-16.345572	123.324928	-25.338245	7.258157	122.405388	35.275272	-9.194853	121.144951	26.136387	37.397179	116.478287	30.7058295	14.101163	118.811619	-81.3823195	0.415151	125.999157
-45.156963	-16.12944	123.637794	-25.327671	7.221327	122.574295	35.247864	-9.243757	121.128334	26.076117	37.33007	116.322029	30.6619905	14.0431565	118.7251815	-81.3173325	0.399497500000001	126.4234085
-46.152557	-15.900643	123.904762	-25.333241	7.171652	122.706749	35.240627	-9.290204	121.103691	26.006784	37.263241	116.183746	30.6237055	13.9865185	118.6437185	-81.2901875	0.356785499999999	126.7697795
-47.137592	-15.659229	124.103928	-25.359694	7.105426	122.771797	35.22007	-9.328688	121.077881	25.947586	37.208	116.036942	30.583828	13.939656	118.5574115	-81.303216	0.271196	126.9861825
-48.081051	-15.410251	124.212051	-25.368361	7.061323	122.778259	35.207417	-9.357604	121.036865	25.890879	37.140858	115.865776	30.549148	13.891627	118.4513205	-81.28587	0.231019	127.1051975
-48.920784	-15.128493	124.265648	-25.360161	7.002772	122.7528	35.208569	-9.389981	120.970306	25.833965	37.081169	115.689682	30.521267	13.845594	118.329994	-81.241589	0.159949999999998	127.175606
-49.720249	-14.786816	124.275848	-25.37315	6.971101	122.707077	35.199089	-9.409495	120.912758	25.789822	37.015739	115.488113	30.4944555	13.803122	118.2004355	-81.2407555	0.139079999999998	127.2137185
-50.932034	-14.250308	124.309631	-25.363394	6.965427	122.60257	35.192856	-9.397526	120.787361	25.78359	36.435413	115.238861	30.488223	13.5189435	118.013111	-81.215011	0.411910500000001	127.192029
-51.699173	-13.844056	124.337433	-25.345785	6.992782	122.565689	35.185612	-9.360084	120.702049	25.745401	36.449944	115.056244	30.4655065	13.54493	117.8791465	-81.1570765	0.440633999999999	127.2522315
-52.385468	-13.427189	124.362793	-25.334888	7.028663	122.550797	35.195557	-9.298841	120.591423	25.69721	36.496426	114.922165	30.4463835	13.5987925	117.756794	-81.1161595	0.4585335	127.3448
-53.022438	-12.960048	124.43	-25.315159	7.050125	122.576187	35.206638	-9.221159	120.48291	25.629395	36.548759	114.874031	30.4180165	13.6638	117.6784705	-81.0483345	0.436450000000002	127.4739035
-53.616882	-12.494006	124.488327	-25.303055	7.07593	122.651695	35.226398	-9.130891	120.374168	25.553837	36.637833	114.876427	30.3901175	13.753471	117.6252975	-80.9962275	0.398388999999998	127.6780925
-54.244595	-12.005987	124.605881	-25.284845	7.087456	122.787178	35.244278	-9.030978	120.284637	25.46393	36.735703	114.969109	30.354104	13.8523625	117.626873	-80.923794	0.322549499999999	127.947483
-54.795612	-11.507239	124.730942	-25.290234	7.043837	122.900665	35.255257	-8.936701	120.182076	25.37322	36.872719	115.109543	30.3142385	13.968009	117.6458095	-80.8947065	0.119665000000001	128.1555205
-55.462803	-11.043424	125.014519	-25.317144	6.996527	123.166481	35.262615	-8.782764	120.092453	25.230467	37.069641	115.39563	30.246541	14.1434385	117.7440415	-80.880829	-0.150384499999998	128.5889205
-55.820774	-10.409902	125.116554	-25.31468	6.954023	123.370064	35.259876	-8.693275	120.03701	25.134197	37.187531	115.590439	30.1970365	14.247128	117.8137245	-80.8263965	-0.339081999999999	128.9264035
-56.206234	-9.88708	125.37236	-25.348536	6.92455	123.604645	35.251286	-8.618533	120.000122	24.989107	37.801853	115.712181	30.1201965	14.59166	117.8561515	-80.8172685	-0.742560000000001	129.3531385
-56.597263	-9.342057	125.699028	-25.381199	6.910335	123.814667	35.218369	-8.513336	120.024551	24.92173	37.879269	115.832481	30.0700495	14.6829665	117.928516	-80.8324475	-0.862296499999999	129.700818
-56.916821	-8.783512	126.035774	-25.383755	6.907619	124.043213	35.215626	-8.524518	120.03347	24.866468	37.908653	115.922607	30.041047	14.6920675	117.9780385	-80.808557	-0.876829499999999	130.1083875
-57.199688	-8.229062	126.417717	-25.392241	6.903495	124.30999	35.186718	-8.537077	120.041679	24.817053	37.917187	115.981499	30.0018855	14.690055	118.011589	-80.7863675	-0.883064999999998	130.608391
-57.403351	-7.679986	126.837173	-25.194111	6.680895	124.501549	35.132946	-8.546688	120.06385	24.772398	37.908535	116.041626	29.952672	14.6809235	118.052738	-80.340894	-1.3191335	130.95036
-57.635353	-6.821354	127.489243	-25.208521	6.649682	124.919464	35.086205	-8.558527	120.104111	24.700226	37.892315	116.192642	29.8932155	14.666894	118.1483765	-80.3102575	-1.36753	131.6905515
-57.680111	-6.240378	127.796341	-25.193483	6.61449	125.201271	35.067844	-8.556971	120.171318	24.663738	37.885044	116.338089	29.865791	14.6640365	118.2547035	-80.252757	-1.4350565	132.1478385
-57.716911	-5.642112	128.020432	-25.195295	6.591748	125.398567	35.043106	-8.563827	120.228241	24.637102	37.87862	116.480515	29.840104	14.6573965	118.354378	-80.230694	-1.4739005	132.442756
-57.721878	-5.019989	128.118164	-24.99659	6.777984	125.442596	35.037865	-8.590343	120.244392	24.626862	37.865837	116.594406	29.8323635	14.637747	118.419399	-79.8255435	-1.081779	132.465793
-57.624672	-4.346718	128.009201	-25.002813	6.769628	125.432648	35.020508	-8.611732	120.256889	24.644386	37.847237	116.605743	29.832447	14.6177525	118.431316	-79.838073	-1.0784965	132.43398
-57.510006	-3.665316	127.811134	-25.234413	6.578887	125.330734	35.012047	-8.639557	120.226418	24.664658	37.81776	116.496254	29.8383525	14.5891015	118.361336	-80.3071785	-1.4313275	132.300132
-57.355995	-2.927639	127.538994	-25.003696	6.82835	125.085724	34.979733	-8.616877	120.180222	24.699116	37.782551	116.312561	29.8394245	14.582837	118.2463915	-79.8468165	-0.926136999999997	131.9250565
-57.225639	-1.519561	127.192238	-25.194336	6.773407	124.688187	34.971775	-8.725285	119.979927	24.786798	37.730278	116.014076	29.8792865	14.5024965	117.9970015	-80.2679585	-0.9556825	131.3793725
-56.660641	-1.006471	126.718346	-25.191181	6.83357	124.473015	34.947094	-8.761913	119.799492	24.861984	37.707966	115.879097	29.904539	14.4730265	117.8392945	-80.286901	-0.8058865	131.1067355
-56.318398	-0.144493	126.484039	-25.15629	6.926862	124.289497	34.873768	-8.722592	119.697762	24.940535	37.702785	115.828087	29.9071515	14.4900965	117.7629245	-80.2197315	-0.6363725	130.8160695
-55.897678	0.753565	126.179565	-25.155807	6.986309	124.146416	34.838009	-8.775126	119.550095	25.027931	37.72028	115.848267	29.93297	14.472577	117.699181	-80.244584	-0.499959	130.593651
-55.692547	1.909268	126.020004	-25.170929	7.087673	123.987984	34.833706	-8.787212	119.478844	25.108868	37.754257	115.940407	29.971287	14.4835225	117.7096255	-80.313145	-0.308176500000002	130.2663425
-55.226158	2.85964	125.513252	-25.45368	7.423556	123.799622	34.819805	-8.791375	119.472336	25.189844	37.786369	116.024063	30.0048245	14.497497	117.7481995	-80.9121845	0.349615	129.8510445
-54.729176	3.800857	124.81456	-25.515753	7.514825	123.452721	34.797935	-8.781686	119.501701	25.260073	37.837467	116.090813	30.029004	14.5278905	117.796257	-81.06051	0.501759500000002	129.109185
-53.647739	5.037832	123.303772	-25.671942	7.764464	122.686157	34.774338	-8.776871	119.630829	25.37616	37.909111	116.181473	30.075249	14.56612	117.906151	-81.419133	0.962807999999999	127.466163
-53.363464	6.360948	122.468864	-25.97237	8.061863	122.289833	34.733971	-8.776806	119.707336	25.476765	37.934673	116.131737	30.105368	14.5789335	117.9195365	-82.050108	1.5447925	126.6601295
-52.689384	7.411721	121.336113	-25.905109	8.220703	121.520081	34.676552	-8.785396	119.726654	25.596619	37.959526	115.956703	30.1365855	14.587065	117.8416785	-81.9468035	1.854341	125.1984835
-52.133327	8.542192	120.322212	-25.974018	8.428227	120.76857	34.580692	-8.792418	119.669472	25.717281	37.986412	115.668442	30.1489865	14.596997	117.668957	-82.0970225	2.259457	123.868183
-51.51432	9.761898	119.432091	-26.009447	8.707695	120.111847	34.529785	-8.768491	119.51783	25.930511	37.51693	115.401855	30.230148	14.3742195	117.4598425	-82.249042	3.0411705	122.7638515
-50.910439	10.957191	118.57238	-25.854822	8.884067	119.40403	34.526268	-8.64617	119.477066	26.093542	37.596382	115.103355	30.309905	14.475106	117.2902105	-82.019549	3.293028	121.5178495
-50.305664	12.191521	117.879105	-25.792482	9.082315	118.89492	34.54126	-8.587047	119.382607	26.250515	37.655079	114.859596	30.3958875	14.534016	117.1211015	-81.9808515	3.630614	120.6687385
-49.499149	14.082577	117.203918	-25.616285	9.291718	118.348244	34.652069	-8.522194	119.184364	26.46991	37.759136	114.627945	30.5609895	14.618471	116.9061545	-81.7935595	3.964965	119.7903335
-48.985767	15.3686	116.99321	-25.520292	9.393874	118.158356	34.716682	-8.481454	119.051613	26.582495	37.84156	114.522263	30.6495885	14.680053	116.786938	-81.6901725	4.107695	119.529774
-48.509579	16.638527	116.877075	-25.442919	9.448093	118.040154	34.768478	-8.420926	118.921219	26.650541	37.92181	114.491531	30.7095095	14.750442	116.706375	-81.5953475	4.145744	119.373933
-48.120659	17.949951	116.88559	-25.383595	9.495999	118.002609	34.818947	-8.370807	118.813324	26.675022	37.996185	114.492081	30.7469845	14.812689	116.6527025	-81.5141745	4.179309	119.3525155
-47.753021	19.288176	116.950523	-25.337154	9.532175	117.971291	34.850712	-8.328433	118.700897	26.676147	38.10836	114.532997	30.7634295	14.8899635	116.616947	-81.4377375	4.1743865	119.325635
-47.38966	20.592392	117.046967	-25.351259	9.56028	117.994965	34.859421	-8.288025	118.546165	26.661846	38.200031	114.571152	30.7606335	14.956003	116.5586585	-81.4631515	4.164557	119.4312715
-47.101898	21.928959	117.15139	-25.435778	9.62931	118.054329	34.833397	-8.235546	118.421783	26.641348	38.276066	114.587318	30.7373725	15.02026	116.5045505	-81.6089285	4.23836	119.6041075
-46.715454	23.962091	117.466904	-25.369707	9.64177	118.031334	34.797607	-8.198627	118.100014	26.592621	38.383877	114.631142	30.695114	15.092625	116.365578	-81.434528	4.190915	119.69709
-46.456043	25.29163	117.661461	-25.416962	9.683829	118.114151	34.765545	-8.182762	117.862465	26.571051	38.427258	114.714584	30.668298	15.122248	116.2885245	-81.502222	4.24541	119.9397775
-46.298862	26.628607	117.925583	-25.463772	9.774642	118.169357	34.722561	-8.173466	117.600121	26.555235	38.454796	114.826706	30.638898	15.140665	116.2134135	-81.566442	4.408619	120.1253005
-46.079174	27.98571	118.251335	-25.490009	9.860343	118.156456	34.674686	-8.171511	117.33284	26.558208	38.479221	114.943909	30.616447	15.153855	116.1383745	-81.596465	4.566831	120.1745375
-45.894756	29.263969	118.572472	-25.496054	9.895539	118.171707	34.601879	-8.164926	117.072609	26.579184	38.520931	115.081146	30.5905315	15.1780025	116.0768775	-81.5826395	4.6130755	120.2665365
-45.775833	30.536213	118.874847	-25.541803	9.999602	118.279243	34.523399	-8.168519	116.830101	26.597908	38.554264	115.253983	30.5606535	15.1928725	116.042042	-81.6442595	4.8063315	120.516444
-45.65778	31.785982	119.214523	-25.677277	10.130411	118.308304	34.443005	-8.166278	116.581001	26.619953	38.598717	115.433464	30.531479	15.2162195	116.0072325	-81.886033	5.0446025	120.6093755
-45.447098	33.556644	119.611488	-25.262091	9.861137	117.9729	34.282261	-8.165029	116.24675	26.652622	38.65527	115.704216	30.4674415	15.2451205	115.975483	-80.9916235	4.4771535	119.970317
-45.314655	34.664314	119.826042	-25.550457	10.177779	118.007301	34.173187	-8.169735	116.004631	26.666487	38.676952	115.853333	30.419837	15.2536085	115.928982	-81.520751	5.1019495	120.08562
-45.205379	35.722477	119.992104	-25.629601	10.277239	117.918221	34.03664	-8.168797	115.755615	26.678709	38.681507	115.979424	30.3576745	15.256355	115.8675195	-81.6168765	5.298123	119.9689225
-45.11174	36.687595	120.202103	-25.914537	10.618186	118.020309	33.892273	-8.162316	115.529106	26.680326	38.702988	116.075409	30.2862995	15.270336	115.8022575	-82.1153735	5.966036	120.2383605
-45.007591	37.615486	120.403252	-25.884628	10.706538	117.907455	33.762531	-8.156291	115.307831	26.677698	38.717533	116.1922	30.2201145	15.280621	115.7500155	-81.9893705	6.132455	120.0648945
-44.920586	38.422585	120.532059	-25.830481	10.674016	117.732536	33.666592	-8.160301	115.12339	26.678797	38.727699	116.306236	30.1726945	15.283699	115.714813	-81.8336565	6.064333	119.750259
-44.818924	39.16301	120.625702	-25.899496	10.733586	117.590286	33.580212	-8.175484	114.983559	26.697046	38.716362	116.414246	30.138629	15.270439	115.6989025	-81.937621	6.196733	119.4816695
-44.62418	40.134533	120.678665	-25.988668	10.900996	117.543564	33.446526	-8.231804	114.825401	26.681107	39.185524	116.413689	30.0638165	15.47686	115.619545	-82.0411525	6.325132	119.467583
-44.554272	40.688587	120.698235	-25.958527	10.980346	117.455551	33.36018	-8.286912	114.73156	26.719124	39.144539	116.416107	30.039652	15.4288135	115.5738335	-81.956706	6.5318785	119.3372685
-44.500488	41.144794	120.716057	-26.027956	11.061635	117.422379	33.287819	-8.332666	114.661789	26.759668	39.109161	116.389214	30.0237435	15.3882475	115.5255015	-82.0796555	6.7350225	119.3192565
-44.459652	41.519089	120.784721	-26.05085	11.083466	117.389	33.229046	-8.376043	114.619423	26.792244	39.088127	116.355324	30.010645	15.356042	115.4873735	-82.112345	6.81089	119.2906265
-44.390697	41.791573	120.876442	-26.100021	11.171913	117.442001	33.169392	-8.382387	114.592171	26.787895	39.084435	116.357826	29.9786435	15.351024	115.4749985	-82.1786855	6.992802	119.4090035
-44.395885	41.923073	121.03714	-26.137474	11.185858	117.556633	33.129795	-8.396923	114.562134	26.748579	39.068096	116.394081	29.939187	15.3355865	115.4781075	-82.214135	7.0361295	119.6351585
-44.408207	41.965885	121.260117	-26.166344	11.19377	117.716324	33.062405	-8.4334	114.570709	26.75699	38.527084	116.47065	29.9096975	15.046842	115.5206795	-82.2423855	7.340698	119.9119685
-44.491928	41.81332	121.688904	-26.276577	11.130291	118.134308	32.906925	-8.565826	114.636528	26.61677	38.922306	116.447052	29.7618475	15.17824	115.54179	-82.3150015	7.082342	120.726826
-44.531971	41.605915	122.014236	-26.365736	11.074835	118.494415	32.788158	-8.675897	114.739052	26.623323	38.314903	116.508606	29.7057405	14.819503	115.623829	-82.4372125	7.330167	121.365001
-44.586582	41.304916	122.375061	-26.234648	10.818163	118.813576	32.64822	-8.807072	114.862038	26.558813	38.204205	116.553032	29.6035165	14.6985665	115.707535	-82.0728125	6.9377595	121.919617
-44.663986	40.89893	122.783066	-26.543343	10.974404	119.298508	32.52578	-8.951241	114.980461	26.462778	38.068222	116.613159	29.494279	14.5584905	115.79681	-82.580965	7.3903175	122.800206
-44.719124	40.434845	123.180702	-26.62248	10.842824	119.696533	32.39156	-9.097573	115.080704	26.370937	37.925137	116.634132	29.3812485	14.413782	115.857418	-82.6262085	7.271866	123.535648
-44.77882	39.897434	123.466743	-26.510487	10.490948	119.989983	32.261459	-9.289971	115.189728	26.298395	37.761997	116.583824	29.279927	14.236013	115.886776	-82.300901	6.745883	124.09319
-44.849319	39.324692	123.614792	-26.824003	10.586572	120.399582	32.106419	-9.509635	115.316216	26.260784	37.551071	116.434647	29.1836015	14.020718	115.8754315	-82.8316075	7.152426	124.9237325
-44.853806	38.397728	123.629784	-26.950243	10.442016	120.873413	31.851023	-9.884637	115.572525	26.245174	37.202381	116.021049	29.0480985	13.658872	115.796787	-82.9485845	7.22516	125.950039
-44.807571	37.725086	123.51593	-26.775372	10.137596	121.061409	31.70298	-10.160485	115.792	26.246033	36.918831	115.664482	28.9745065	13.379173	115.728241	-82.5252505	6.896019	126.394577
-44.761719	37.011242	123.343613	-26.826595	10.0362	121.314323	31.56274	-10.446339	116.021408	26.170322	37.169842	115.184929	28.866531	13.3617515	115.6031685	-82.519721	6.7106485	127.0254775
-44.68552	36.285378	123.144196	-27.073732	10.150135	121.57856	31.465324	-10.746624	116.248322	26.258549	36.315693	114.804749	28.8619365	12.7845345	115.5265355	-83.0094005	7.5157355	127.6305845
-44.537193	35.513153	122.923073	-26.843887	9.795115	121.640121	31.389755	-11.026497	116.472839	26.658192	36.399811	114.060341	29.0239735	12.686657	115.26659	-82.7117475	6.903573	128.013652
-44.355324	34.744293	122.700836	-26.827013	9.676883	121.763275	31.327953	-11.29748	116.694092	26.321852	35.711002	113.812004	28.8249025	12.206761	115.253048	-82.4789285	7.147005	128.273502
-44.142311	33.972855	122.520889	-26.803017	9.49599	121.860184	31.311476	-11.545216	116.854568	26.363495	35.422874	113.392349	28.8374855	11.938829	115.1234585	-82.4435195	7.053151	128.5969095
-43.660999	32.764359	122.407509	-26.934994	9.409645	122.02803	31.314617	-11.858438	116.989258	26.376217	35.561924	112.917313	28.845417	11.851743	114.9532855	-82.715405	6.967547	129.1027745
-43.332302	31.998629	122.367584	-26.867485	9.220135	122.069862	31.339296	-12.043105	117.044678	26.425922	35.370831	112.75824	28.882609	11.663863	114.901459	-82.617579	6.776407	129.238265
-42.935951	31.274155	122.340332	-26.819986	9.05771	122.084259	31.350407	-12.170074	117.082909	26.474243	35.232826	112.682762	28.912325	11.531376	114.8828355	-82.552297	6.584044	129.2856825
-42.486267	30.566788	122.313705	-26.783068	8.990065	122.087418	31.37289	-12.217346	117.087006	26.508156	35.166592	112.645256	28.940523	11.474623	114.866131	-82.506659	6.505507	129.308705
-42.015423	29.896099	122.245857	-26.728693	8.940968	122.06105	31.402012	-12.216515	117.098907	26.539957	35.143024	112.603256	28.9709845	11.4632545	114.8510815	-82.4283705	6.4186815	129.2710185
-41.448601	29.276657	122.125542	-26.84586	9.020466	122.190834	31.453821	-12.191734	117.106796	26.572027	35.145927	112.534714	29.012924	11.4770965	114.820755	-82.704644	6.5638355	129.560913
-40.803322	28.649694	121.979645	-26.635	9.039855	121.994949	31.488752	-12.155547	117.163681	26.615105	35.158333	112.444046	29.0519285	11.501393	114.8038635	-82.3219285	6.578317	129.1860345
-39.774483	27.841244	121.669807	-26.59128	9.171698	121.985306	31.556591	-12.093759	117.263237	26.678328	35.200062	112.294861	29.1174595	11.5531515	114.779049	-82.3000195	6.7902445	129.191563
-39.022125	27.272753	121.433868	-26.562668	9.252408	121.938026	31.595875	-12.043179	117.375687	26.736027	35.226555	112.199196	29.165951	11.591688	114.7874415	-82.291287	6.913128	129.0886105
-38.226639	26.759867	121.11763	-26.520651	9.313916	121.843086	31.650114	-12.014873	117.538116	26.813517	35.231415	112.118767	29.2318155	11.608271	114.8284415	-82.2731175	7.019561	128.8577305
-37.323257	26.242022	120.725761	-26.489899	9.397388	121.676956	31.700302	-12.020484	117.712234	26.937883	35.197693	112.158646	29.3190925	11.5886045	114.93544	-82.2988905	7.2061715	128.418472
-36.407249	25.798882	120.282761	-26.557467	9.463064	121.511269	31.743902	-12.044295	117.85743	27.150885	34.636162	112.315056	29.4473935	11.2959335	115.086243	-82.5623275	7.6301945	127.936295
-35.432598	25.373974	119.859192	-26.496723	9.475121	121.165337	31.773573	-12.063552	118.004799	27.325901	34.62051	112.455093	29.549737	11.278479	115.229946	-82.543183	7.671763	127.100728
-34.445225	24.957016	119.477417	-26.467842	9.506021	120.782516	31.845203	-12.053351	117.996124	27.879414	35.032265	112.51432	29.8623085	11.489457	115.255222	-82.7979925	7.522585	126.30981
-32.872967	24.428434	119.121025	-26.5012	9.507171	120.332527	31.916321	-11.908854	117.835068	27.55113	35.302795	113.24955	29.7337255	11.6969705	115.542309	-82.7361255	7.3173715	125.122745
-31.751087	24.124687	119.070076	-26.375072	9.494696	120.031448	32.032921	-11.789711	117.507019	27.613617	35.484066	113.709427	29.823269	11.8471775	115.608223	-82.573413	7.1422145	124.454673
-30.58568	23.793676	119.158318	-26.387566	9.617661	119.996429	32.153217	-11.591195	117.182053	27.659628	35.696976	114.225639	29.9064225	12.0528905	115.703846	-82.6815545	7.1824315	124.289012
-29.430655	23.502331	119.305016	-26.345127	9.722846	120.016876	32.270378	-11.309104	116.955963	27.740074	35.981205	114.70208	30.005226	12.3360505	115.8290215	-82.69548	7.1096415	124.2047305
-28.200541	23.173555	119.468781	-26.165962	9.880114	120.01059	32.472744	-11.053099	116.724945	27.833637	36.277912	115.117966	30.1531905	12.6124065	115.9214555	-82.4851145	7.1478215	124.0997245
-26.974657	22.859432	119.498238	-25.687891	9.791361	119.742226	32.602169	-10.762078	116.695381	27.943701	36.556808	115.42131	30.272935	12.897365	116.0583455	-81.648717	6.685357	123.4261065
-25.800243	22.452944	119.507919	-26.152468	10.506535	120.237114	32.754089	-10.532563	116.70089	28.04488	36.792809	115.665581	30.3994845	13.130123	116.1832355	-82.7044205	7.882947	124.2909925
-23.903801	21.773848	119.525787	-25.900723	10.638952	120.179031	32.941303	-10.287838	116.828705	28.157938	37.018414	116.041435	30.5496205	13.365288	116.43507	-82.3510665	7.912616	123.922992
-22.66098	21.25584	119.567039	-25.629366	10.486275	119.921532	33.062096	-10.17932	116.892662	28.220362	37.125553	116.318718	30.641229	13.4731165	116.60569	-81.899961	7.4994335	123.237374
-21.444351	20.623259	119.670631	-25.666761	10.563421	120.203743	33.148296	-10.070846	116.926514	28.274328	37.215145	116.5634	30.711312	13.5721495	116.744957	-82.044834	7.5546925	123.662529
-20.184156	19.904293	119.760468	-25.279078	10.241041	120.028557	33.244164	-9.986447	116.930832	28.298504	37.295444	116.67421	30.771334	13.6544985	116.802521	-81.32949	6.8275835	123.254593
-19.147511	19.321838	119.833908	-25.193703	10.184981	120.089111	33.34087	-9.87328	116.971031	28.302675	37.398197	116.679855	30.8217725	13.7624585	116.825443	-81.2091785	6.6075035	123.352779
-17.714108	18.404631	119.667389	-25.669598	10.669565	120.607307	33.463131	-9.743504	117.018509	28.270412	37.511036	116.565681	30.8667715	13.883766	116.792095	-82.2059675	7.455364	124.422519
-16.640503	17.660086	119.702209	-25.557732	10.659575	120.57766	33.567829	-9.633828	117.135498	28.231081	37.593452	116.35125	30.899455	13.979812	116.743374	-82.014919	7.339338	124.411946
-14.761231	16.397692	119.546631	-25.397619	10.68014	120.573341	33.69149	-9.528627	117.429695	28.211197	37.634773	115.967545	30.9513435	14.053073	116.69862	-81.7465815	7.307207	124.448062
-13.315673	15.410105	119.421005	-25.308565	10.707493	120.527054	33.751099	-9.537553	117.772743	28.262447	37.605656	115.776672	31.006773	14.0340515	116.7747075	-81.623903	7.3809345	124.2794005
-12.188324	14.554216	119.42247	-25.305092	10.706954	120.40757	33.781349	-9.581308	118.136108	28.353819	37.54562	115.726837	31.067584	13.982156	116.9314725	-81.677768	7.431752	123.8836675
-10.805568	13.542974	119.204521	-25.30143	10.670023	120.033119	33.792339	-9.630567	118.493507	28.428104	37.504162	115.880676	31.1102215	13.9367975	117.1870915	-81.7130815	7.4032485	122.8791465
-9.650523	12.609985	118.965065	-25.403236	10.632625	119.435669	33.77404	-9.672885	118.8339	28.46706	37.480141	116.23069	31.12055	13.903628	117.532295	-81.927022	7.361622	121.339043
-8.454894	11.631803	118.546173	-25.570557	10.51734	118.527161	33.715744	-9.63596	119.143204	28.426699	37.478603	116.755447	31.0712215	13.9213215	117.9493255	-82.2123355	7.1133585	119.1049965
-7.389604	10.642732	118.064735	-25.767548	10.418818	117.417038	33.638321	-9.671763	119.326904	28.3097	37.474735	117.25473	30.9740105	13.901486	118.290817	-82.5091065	6.93615	116.543259
-5.776078	9.182475	117.308167	-25.911968	10.347528	115.869186	33.509232	-9.533817	119.453583	28.127951	37.50536	117.607079	30.8185915	13.9857715	118.530331	-82.6425275	6.7092845	113.208041
-4.830648	8.290369	116.899406	-25.864426	10.382604	115.076492	33.563076	-9.508306	119.311394	28.103563	37.554081	117.660011	30.8333195	14.0228875	118.4857025	-82.5621715	6.7423205	111.6672815
-3.947477	7.359334	116.627953	-25.740433	10.469228	114.529037	33.681732	-9.411276	119.250526	28.205183	37.607979	117.572281	30.9434575	14.0983515	118.4114035	-82.4243235	6.8401045	110.6466705
-3.16137	6.403682	116.511192	-25.522316	10.541809	114.204117	33.867134	-9.34415	119.192436	28.395159	37.673267	117.483101	31.1311465	14.1645585	118.3377685	-82.1757785	6.9190595	110.0704655
-2.471388	5.498897	116.461906	-25.288311	10.642694	114.063728	34.012722	-9.231877	119.190041	28.55658	37.727894	117.570511	31.284651	14.2480085	118.380276	-81.861273	7.0373795	109.74718
-1.912818	4.521303	116.505432	-25.122478	10.772779	114.043915	34.201984	-9.153925	119.305817	28.711039	37.78965	117.70816	31.4565115	14.3178625	118.5069885	-81.7014675	7.2276955	109.5808415
-1.547031	3.584743	116.703178	-24.994291	10.878009	114.136757	34.351753	-9.063153	119.434914	28.829903	37.875103	117.919067	31.590828	14.405975	118.6769905	-81.57941	7.350043	109.5965235
-1.21509	2.14956	117.084846	-24.881008	11.020368	114.413055	34.54187	-8.936824	119.810501	28.9613	38.004211	118.356491	31.751585	14.5336935	119.083496	-81.513601	7.5070425	109.742614
-1.158681	1.245986	117.331078	-24.815596	11.098509	114.587852	34.618641	-8.865685	120.0709	29.02626	38.083359	118.631134	31.8224505	14.608837	119.351017	-81.4536425	7.588181	109.824687
-1.267245	0.314095	117.575134	-25.018635	11.354666	114.946404	34.668365	-8.722774	120.353493	29.073376	38.171513	118.807617	31.8708705	14.7243695	119.580555	-81.9081405	7.9849625	110.312253
-1.454418	-0.592179	117.724991	-25.038015	11.468039	115.120041	34.727158	-8.720327	120.491089	29.123051	38.249752	118.876564	31.9251045	14.7647125	119.6838265	-82.0011345	8.1713655	110.5562555
-1.782823	-1.485054	117.836609	-24.705959	11.380728	114.982544	34.741657	-8.686928	120.601784	29.172548	38.282551	118.803787	31.9571025	14.7978115	119.7027855	-81.3690205	7.9636445	110.2623025
-2.17554	-2.39445	117.81411	-24.681013	11.413431	115.06395	34.763287	-8.691041	120.637062	29.227978	38.272751	118.652771	31.9956325	14.790855	119.6449165	-81.3576585	8.036007	110.4829835
-2.713051	-3.219053	117.868027	-24.629896	11.418067	115.179276	34.787239	-8.711644	120.666649	29.312059	38.227291	118.415749	32.049649	14.7578235	119.541199	-81.309441	8.0783105	110.817353
-3.67252	-4.458858	118.022247	-24.534534	11.42783	115.491402	34.85162	-8.779851	120.767067	29.497231	38.107853	117.950356	32.1744255	14.664001	119.3587115	-81.2434935	8.191659	111.6240925
-4.47794	-5.207245	118.259026	-24.400679	11.432796	115.779327	34.936008	-8.868458	120.908943	29.661032	37.98859	117.576218	32.29852	14.560066	119.2425805	-81.099878	8.305526	112.3160735
-5.340837	-5.912025	118.596222	-24.295027	11.415401	116.134193	35.008923	-8.97818	121.133865	29.836437	37.823532	117.160812	32.42268	14.422676	119.1473385	-81.012734	8.408126	113.1210475
-6.298964	-6.537331	119.056023	-24.172079	11.362075	116.520012	35.096062	-9.124893	121.418724	30.012903	37.612972	116.656113	32.5544825	14.2440395	119.0374185	-80.8986405	8.4801105	114.0026055
-7.263112	-7.1159	119.521729	-24.062782	11.289339	116.98185	35.18111	-9.292267	121.628654	30.208927	37.389248	116.103043	32.6950185	14.0484905	118.8658485	-80.8205825	8.5301875	115.0978515
-8.321332	-7.628095	119.976364	-23.903738	11.134298	117.488777	35.261246	-9.444075	121.780159	30.348745	37.134274	115.598083	32.8049955	13.8450995	118.689121	-80.6124715	8.4234965	116.288433
-9.419044	-8.002219	120.358292	-23.941698	10.981808	118.16819	35.333916	-9.641249	121.820007	30.414757	36.852104	115.197586	32.8743365	13.6054275	118.5087965	-80.7577325	8.3581885	117.8275835
-11.142942	-8.452222	120.730103	-23.721447	10.461833	118.865929	35.443317	-9.920363	121.708282	30.353296	36.535107	114.91835	32.8983065	13.307372	118.313316	-80.3412005	7.616294	119.418542
-12.319369	-8.663277	120.78595	-23.702568	10.131414	119.313431	35.484184	-10.082162	121.499763	30.239716	36.390484	114.932999	32.86195	13.154161	118.216381	-80.267086	7.108667	120.410481
-13.479429	-8.71986	120.734871	-23.712856	9.825991	119.721863	35.523666	-10.220798	121.219994	30.10984	36.319454	115.089676	32.816753	13.049328	118.154835	-80.242465	6.602654	121.288891
-14.672243	-8.738568	120.597038	-23.708967	9.597095	120.04509	35.560688	-10.29151	120.877777	29.994043	36.306061	115.385353	32.7773655	13.0072755	118.131565	-80.1952995	6.1869145	121.958615
-15.788606	-8.636006	120.480408	-23.694128	9.404727	120.36644	35.587128	-10.33744	120.511772	29.912754	36.351154	115.868607	32.749941	13.006857	118.1901895	-80.138197	5.802597	122.5426905
-16.909195	-8.496401	120.272758	-23.642714	9.269212	120.701088	35.596401	-10.341763	120.154846	29.885445	36.423542	116.51268	32.740923	13.0408895	118.333763	-80.026351	5.4975345	123.068413
-18.002028	-8.234739	120.126961	-23.706545	9.225769	121.065941	35.6376	-10.356377	119.835678	29.88847	36.482449	117.258629	32.763035	13.063036	118.5471535	-80.176125	5.388502	123.5847285
-19.576681	-7.849775	119.828583	-23.579315	9.111635	121.427711	35.670559	-10.386825	119.288361	29.956467	36.573132	118.432152	32.813513	13.0931535	118.8602565	-79.972143	5.1301165	123.9951655
-20.602173	-7.591761	119.61821	-23.54114	9.094902	121.458832	35.683537	-10.368004	118.9664	30.021196	36.617065	119.11644	32.8523665	13.1245305	119.04142	-79.9346465	5.0652735	123.876244
-21.606421	-7.269242	119.424141	-23.506802	9.166046	121.576324	35.675449	-10.281847	118.759941	30.071455	36.669762	119.665459	32.873452	13.1939575	119.2127	-79.887056	5.1381345	123.939948
-22.612865	-7.043537	119.304527	-23.487577	9.278298	121.629372	35.686821	-10.24402	118.551933	30.137943	36.718388	120.0634	32.912382	13.237184	119.3076665	-79.887536	5.319412	123.9510775
-23.568647	-6.805426	119.237343	-23.510971	9.35224	121.601776	35.700962	-10.302293	118.402565	30.19413	36.723373	120.289543	32.947546	13.21054	119.346054	-79.969488	5.49394	123.857498
-24.485312	-6.639911	119.201569	-23.518871	9.42835	121.595337	35.688614	-10.368557	118.330338	30.26107	36.677193	120.343102	32.974842	13.154318	119.33672	-80.012584	5.702382	123.853954
-25.391764	-6.540981	119.187355	-23.493399	9.447488	121.537758	35.67841	-10.481035	118.316925	30.329763	36.573975	120.322502	33.0040865	13.04647	119.3197135	-79.9908845	5.848506	123.7558025
-26.702202	-6.455672	119.244293	-23.468752	9.349871	121.487679	35.665352	-10.736316	118.345535	30.418804	36.340954	120.112137	33.042078	12.802319	119.228836	-79.979582	5.897423	123.746522
-27.53566	-6.473804	119.31002	-23.466887	9.245242	121.451317	35.654762	-10.899718	118.409882	30.480516	36.154259	119.895569	33.067639	12.6272705	119.1527255	-80.001413	5.8632135	123.7499085
-28.333378	-6.507183	119.375908	-23.430679	9.068985	121.400093	35.657207	-11.087532	118.443344	30.539146	35.952431	119.657532	33.0981765	12.4324495	119.050438	-79.9595345	5.7055205	123.749748
-29.094973	-6.631949	119.395462	-23.375881	8.890037	121.320763	35.686832	-11.285993	118.4589	30.594639	35.758537	119.446419	33.1407355	12.236272	118.9526595	-79.8924975	5.543802	123.6888665
-29.831573	-6.729468	119.350121	-23.308519	8.720697	121.278702	35.725697	-11.480073	118.483315	30.662008	35.587032	119.265244	33.1938525	12.0534795	118.8742795	-79.8108905	5.3879145	123.6831245
-30.549707	-6.872679	119.308685	-23.268517	8.555545	121.125771	35.776379	-11.664466	118.486938	30.742779	35.401588	119.081604	33.259579	11.868561	118.784271	-79.796613	5.242529	123.467271
-31.21537	-7.008856	119.252274	-23.183563	8.421862	120.995834	35.808765	-11.855787	118.525078	30.851837	35.215866	118.867477	33.330301	11.6800395	118.6962775	-79.697427	5.1636845	123.2953905
-32.26099	-7.179943	119.145607	-23.115732	8.24062	120.773315	35.818733	-12.122259	118.544098	31.035599	34.94907	118.562294	33.427166	11.4134055	118.553196	-79.65863	5.0678345	122.993434
-32.891094	-7.321527	119.029953	-23.039776	8.15269	120.674583	35.814995	-12.281341	118.566368	31.140461	34.776402	118.362915	33.477728	11.2475305	118.4646415	-79.55728	5.0578495	122.8845245
-33.523762	-7.487711	118.857063	-22.980356	8.017816	120.483276	35.820953	-12.435283	118.510796	31.224037	34.611248	118.208862	33.522495	11.0879825	118.359829	-79.483207	4.9476495	122.606723
-34.129868	-7.625893	118.681213	-22.92605	7.916445	120.325638	35.820217	-12.597239	118.430984	31.317265	34.456726	118.059372	33.568741	10.9297435	118.245178	-79.420841	4.9031465	122.406098
-34.749691	-7.753765	118.543419	-22.922373	7.861275	120.161484	35.820137	-12.711637	118.359924	31.37986	34.335384	117.892159	33.5999985	10.8118735	118.1260415	-79.4447445	4.9106765	122.1969265
-35.336235	-7.868836	118.440338	-22.888161	7.817219	119.992256	35.810452	-12.824838	118.339119	31.458721	34.208519	117.631065	33.6345865	10.6918405	117.985092	-79.4109085	4.9425975	121.99942
-35.910671	-7.988612	118.462608	-22.845213	7.765379	119.8601	35.778984	-12.921411	118.367256	31.515652	34.113647	117.290581	33.647318	10.596118	117.8289185	-79.337744	4.93464	121.8912815
-36.778046	-8.097613	118.658493	-22.823029	7.759854	119.702652	35.749699	-13.050991	118.491196	31.603006	33.943031	116.739746	33.6763525	10.44602	117.615471	-79.3224105	5.073688	121.789833
-37.291817	-8.158848	118.783401	-22.820774	7.725282	119.642487	35.740841	-13.132159	118.700752	31.666718	33.817719	116.370438	33.7037795	10.34278	117.535595	-79.3453275	5.107784	121.749379
-37.804489	-8.254081	118.923759	-22.79545	7.704421	119.595383	35.733395	-13.229975	118.918907	31.718605	33.697727	116.023293	33.726	10.233876	117.4711	-79.3169	5.174966	121.719666
-38.356049	-8.246195	119.119682	-22.798035	7.633372	119.602051	35.750504	-13.27397	119.145287	31.724621	33.606991	115.673157	33.7375625	10.1665105	117.409222	-79.3336325	5.1002335	121.79488
-38.849991	-8.191143	119.351173	-22.809696	7.573496	119.614708	35.776321	-13.266651	119.356682	31.690464	33.560604	115.34623	33.7333925	10.1469765	117.351456	-79.3527845	5.0000155	121.87796
-39.349384	-8.06403	119.584808	-22.800343	7.506627	119.672729	35.834568	-13.220165	119.552406	31.623158	33.566307	115.099243	33.728863	10.173071	117.3258245	-79.329549	4.840183	122.0196335
-39.809574	-7.900484	119.808563	-22.782223	7.449411	119.744919	35.898529	-13.161031	119.764435	31.554058	33.575829	114.904419	33.7262935	10.207399	117.334427	-79.2907395	4.691423	122.155411
-40.408157	-7.533113	120.013466	-22.785582	7.331047	119.83876	35.984604	-13.061545	119.98439	31.444618	33.629784	114.648483	33.714611	10.2841195	117.3164365	-79.285775	4.3779745	122.3610835
-40.761299	-7.229428	120.090714	-22.762373	7.28002	119.854164	36.036556	-12.985691	120.077179	31.385073	33.656879	114.500114	33.7108145	10.335594	117.2886465	-79.2355605	4.224446	122.4196815
-41.108551	-6.850471	120.08532	-22.728476	7.230886	119.848824	36.095402	-12.909265	120.133995	31.723652	33.546021	114.190147	33.909527	10.318378	117.162071	-79.366479	4.143394	122.535577
-41.400181	-6.401446	120.030991	-22.706818	7.192092	119.824562	36.165451	-12.824695	120.14415	31.292492	33.795635	114.289925	33.7289715	10.48547	117.2170375	-79.1426075	3.898714	122.4320865
-41.66106	-5.820975	119.930092	-22.700375	7.146885	119.797256	36.254768	-12.759669	120.067749	31.22719	33.893932	114.212509	33.740979	10.5671315	117.140129	-79.141729	3.7266385	122.454383
-41.914501	-5.194081	119.797493	-22.68235	7.124053	119.713928	36.285229	-12.628639	120.021645	31.149567	34.000164	114.125847	33.717398	10.6857625	117.073746	-79.082098	3.5623435	122.35411
-42.106213	-4.532339	119.606224	-22.704674	7.101174	119.601715	36.352291	-12.536712	119.860672	31.05715	34.122448	114.049377	33.7047205	10.792868	116.9550245	-79.1140685	3.40948	122.2484055
-42.332329	-3.430603	119.292786	-22.741188	7.10189	119.414032	36.407887	-12.364357	119.627258	30.896599	34.327831	113.922295	33.652243	10.981737	116.7747765	-79.134619	3.222043	122.0532875
-42.424564	-2.618229	119.181023	-22.75382	7.101606	119.370209	36.381958	-12.229635	119.478584	30.782295	34.445938	113.841949	33.5821265	11.1081515	116.6602665	-79.0897665	3.0950605	122.0801515
-42.400932	-1.733327	119.22438	-22.762234	7.107203	119.409874	36.389687	-12.113543	119.27655	30.672461	34.571117	113.799141	33.531074	11.228787	116.5378455	-79.055542	2.985619	122.2819025
-42.427856	-0.812287	119.367012	-22.746506	7.109163	119.537666	36.408298	-11.990204	119.121765	30.604246	34.699837	113.818695	33.506272	11.3548165	116.47023	-78.999284	2.8635095	122.605102
-42.386322	0.132094	119.483566	-22.716942	7.112231	119.681152	36.455994	-11.873948	119.048706	30.550877	34.816216	113.896835	33.5034355	11.471134	116.4727705	-78.9373195	2.753328	122.8895335
-42.268215	1.115323	119.519104	-22.686289	7.106654	119.779144	36.49696	-11.792553	119.04789	30.529055	34.909615	113.986359	33.5130075	11.558531	116.5171245	-78.8855855	2.654777	123.0411635
-42.055073	2.120963	119.400497	-22.648878	7.071875	119.752106	36.59	-11.769658	119.048775	30.53875	34.974018	114.066101	33.564375	11.60218	116.557438	-78.862131	2.54157	122.946774
-41.734268	3.681348	119.075844	-22.639301	7.036129	119.54422	36.597233	-11.6588	119.141449	30.584217	35.001682	114.167633	33.590725	11.671441	116.654541	-78.869327	2.400817	122.433899
-41.462662	4.751126	118.779099	-22.640135	7.020167	119.34993	36.603374	-11.660492	119.067635	30.613333	35.018845	114.249275	33.6083535	11.6791765	116.658455	-78.8886235	2.3611575	122.041405
-41.126553	5.857089	118.455032	-22.599598	7.010747	119.137871	36.60223	-11.659522	118.927345	30.645588	35.044025	114.368309	33.623909	11.6922515	116.647827	-78.823105	2.3292425	121.627915
-40.73468	6.938877	118.242195	-22.575483	7.008058	118.996109	36.665543	-11.74628	118.665504	30.692396	35.080074	114.523422	33.6789695	11.666897	116.594463	-78.8299355	2.349219	121.397755
-40.346886	8.079183	118.102661	-22.560202	6.998298	118.866852	36.641132	-11.683453	118.519356	30.711994	35.134972	114.707581	33.676563	11.7257595	116.6134685	-78.796967	2.2708365	121.1202355
-39.922104	9.225778	118.02993	-22.498606	7.04255	118.857277	36.668373	-11.669324	118.298042	30.743494	35.212704	114.859985	33.7059335	11.77169	116.5790135	-78.7031455	2.31341	121.1355405
-39.426849	10.325498	117.941521	-22.595747	7.207804	118.810181	36.632633	-11.60509	118.150238	30.747499	35.27702	114.948997	33.690066	11.835965	116.5496175	-78.88156	2.579643	121.0707445
-38.693291	11.958483	117.924904	-22.626398	7.273391	118.671753	36.609776	-11.600328	117.880272	30.726576	35.319946	115.000359	33.668176	11.859809	116.4403155	-78.920972	2.686973	120.9031905
-38.146626	13.007733	117.836533	-22.594467	7.216396	118.465652	36.551571	-11.610834	117.73571	30.691242	35.313244	114.997742	33.6214065	11.851205	116.366726	-78.8103405	2.581587	120.564578
-37.557663	14.0466	117.730782	-22.633329	7.182752	118.366913	36.458099	-11.609488	117.594994	30.637917	35.288326	115.008293	33.548008	11.839419	116.3016435	-78.814666	2.526085	120.4321825
-37.003933	15.012516	117.782883	-22.738928	7.136184	118.246719	36.39275	-11.735166	117.426552	30.583059	35.229595	115.045334	33.4879045	11.7472145	116.235943	-78.9657605	2.5251535	120.257495
-36.401043	15.971004	117.81675	-22.865885	7.196114	118.331589	36.294792	-11.802689	117.30143	30.530579	35.161945	115.101563	33.4126855	11.679628	116.2014965	-79.1444555	2.7126	120.4616815
-35.716442	16.885679	117.850731	-22.867241	7.098899	118.301704	36.215637	-11.903167	117.196594	30.495644	35.078091	115.15316	33.3556405	11.587462	116.174877	-79.0901225	2.610336	120.428531
-35.062176	17.726784	117.817757	-22.949175	7.071903	118.267403	36.145218	-12.01199	117.111885	30.466446	34.990345	115.156624	33.305832	11.4891775	116.1342545	-79.204182	2.6546285	120.4005515
-33.941357	18.965199	117.848846	-23.02626	7.034531	118.228218	36.036674	-12.18807	117.064163	30.453363	34.81517	115.027	33.2450185	11.31355	116.0455815	-79.2975385	2.755512	120.4108545
-33.124935	19.704706	117.823914	-22.974766	7.005755	118.121719	35.964439	-12.325047	117.024437	30.476505	34.666676	114.846825	33.220472	11.1708145	115.935631	-79.170004	2.8406955	120.307807
-32.352093	20.408972	117.677055	-23.035313	6.928796	118.127846	35.890659	-12.450717	116.960121	30.511868	34.515793	114.650795	33.2012635	11.032538	115.805458	-79.2718895	2.825054	120.450234
-31.527451	21.053989	117.599831	-23.089533	6.941105	118.053268	35.839672	-12.610067	116.877602	30.54455	34.360111	114.440727	33.192111	10.875022	115.6591645	-79.371177	3.007188	120.4473715
-30.654207	21.692879	117.495743	-22.978128	6.790646	117.919556	35.791115	-12.72175	116.850685	30.594439	34.201859	114.233566	33.192777	10.7400545	115.5421255	-79.149033	2.8412375	120.2969865
-29.710747	22.241423	117.380508	-23.040298	6.806635	117.901039	35.766937	-12.857936	116.818321	30.649921	34.070786	114.030685	33.208429	10.606425	115.424503	-79.289025	3.006845	120.377575
-28.826395	22.794264	117.17318	-22.955444	6.70512	117.835388	35.765942	-12.956036	116.846085	30.709393	33.953457	113.808456	33.2376675	10.4987105	115.3272705	-79.1485555	2.9115295	120.3435055
-27.347179	23.562927	116.869888	-22.956961	6.685413	117.671715	35.781029	-13.092301	116.889549	30.757555	33.812859	113.466026	33.269292	10.360279	115.1777875	-79.183214	3.010547	120.1656425
-26.370148	24.045921	116.674057	-22.946001	6.646796	117.531441	35.776978	-13.174571	116.881767	30.760279	33.719967	113.267609	33.2686285	10.272698	115.074688	-79.1606305	3.020894	119.988194
-25.347897	24.49332	116.524483	-22.918962	6.554389	117.353966	35.75029	-13.286304	116.819084	30.751944	33.617706	113.129936	33.251117	10.165701	114.97451	-79.089041	2.943077	119.733422
-24.310272	24.896374	116.46048	-22.978697	6.513245	117.354652	35.705669	-13.366018	116.750099	30.751318	33.539902	113.175133	33.2284935	10.086942	114.962616	-79.1858875	2.939548	119.746688
-23.254107	25.347441	116.554665	-22.959986	6.446706	117.22702	35.665783	-13.389947	116.687546	30.744461	33.538082	113.401688	33.205122	10.0740675	115.044617	-79.125094	2.8193445	119.409423
-22.161005	25.706301	116.798065	-23.031082	6.47451	117.205513	35.644295	-13.366161	116.547188	30.721771	33.621452	113.825562	33.183033	10.1276455	115.186375	-79.245197	2.8213745	119.224651
-21.249475	26.159855	117.169281	-23.094479	6.528852	117.179977	35.617447	-13.263087	116.390846	30.653704	33.797058	114.431969	33.1355755	10.2669855	115.4114075	-79.3245335	2.7907185	118.9485465
-19.639585	26.690269	117.765404	-23.267702	6.763233	117.060616	35.608181	-12.897414	116.136047	30.475271	34.206467	115.549515	33.041726	10.6545265	115.842781	-79.57713	2.8719395	118.278451
-18.544096	26.922506	118.178429	-23.348618	6.975564	117.016945	35.634552	-12.577337	115.964508	30.325994	34.540512	116.338394	32.980273	10.9815875	116.151451	-79.677509	2.9695405	117.882439
-17.340019	26.990963	118.460335	-23.460754	7.247519	116.955803	35.668816	-12.230593	115.834335	30.180201	34.895725	117.117241	32.9245085	11.332566	116.475788	-79.8460165	3.162472	117.435818
-16.377991	27.150881	118.838776	-23.533155	7.535916	116.906776	35.71833	-11.887232	115.757431	30.061657	35.253464	117.799583	32.8899935	11.683116	116.778507	-79.9563035	3.388716	117.035045
-15.367243	27.111774	119.110634	-23.604034	7.829246	116.909935	35.749237	-11.556869	115.707932	29.96068	35.560703	118.394913	32.8549585	12.001917	117.0514225	-80.0630265	3.656575	116.7684475
-14.33333	26.949099	119.335175	-23.645908	8.124957	116.944923	35.797646	-11.26662	115.704109	29.904785	35.834236	118.863548	32.8512155	12.283808	117.2838285	-80.1430315	3.966106	116.6060175
-13.30306	26.662466	119.481445	-23.668575	8.371744	116.992859	35.859966	-11.0487	115.714417	29.874962	36.07497	119.218338	32.867464	12.513135	117.4663775	-80.204614	4.230353	116.5193405
-11.872054	25.956223	119.567665	-23.612061	8.660512	117.059196	35.952217	-10.810138	115.755417	29.868174	36.320351	119.595459	32.9101955	12.7551065	117.675438	-80.1343175	4.5659175	116.442954
-10.947281	25.344912	119.515923	-23.629251	8.807784	117.106354	36.010647	-10.704927	115.800705	29.880205	36.41502	119.670998	32.945426	12.8550465	117.7358515	-80.203928	4.7605215	116.4768565
-10.079056	24.578123	119.418404	-23.561029	8.923349	117.173294	36.058025	-10.643993	115.872086	29.900578	36.510502	119.599976	32.9793015	12.9332545	117.736031	-80.1013595	4.9134435	116.610557
-9.25668	23.681011	119.274857	-23.545179	8.979488	117.296425	36.118954	-10.607162	115.954445	29.917282	36.56078	119.424332	33.018118	12.976809	117.6893885	-80.108476	4.982167	116.9034615
-8.520681	22.739529	119.07077	-23.491526	9.031466	117.428932	36.142479	-10.594223	116.090759	29.947832	36.58186	119.133926	33.0451555	12.9938185	117.6123425	-80.0282075	5.0691135	117.2455215
-7.786144	21.589354	118.868828	-23.472437	9.09475	117.567017	36.140842	-10.629502	116.277519	29.988956	36.579365	118.729698	33.064899	12.9749315	117.5036085	-80.009773	5.2145685	117.6304255
-7.142708	20.386923	118.625893	-23.486656	9.135022	117.750847	36.112789	-10.687916	116.507385	30.022789	36.547882	118.235695	33.067789	12.929983	117.37154	-80.041101	5.340061	118.130154
-6.199699	18.438894	118.308853	-23.514505	9.164778	118.018326	36.040081	-10.797957	116.934273	30.052277	36.453903	117.491386	33.046179	12.827973	117.2128295	-80.075189	5.501583	118.8238225
-5.73526	17.065636	118.208168	-23.527136	9.164516	118.191818	35.980141	-10.892673	117.255058	30.054077	36.347382	117.065773	33.017109	12.7273545	117.1604155	-80.071381	5.6016775	119.2232205
-5.238948	15.656146	118.193672	-23.587086	9.150249	118.373451	35.898418	-11.018857	117.579712	30.059231	36.20327	116.68998	32.9788245	12.5922065	117.134846	-80.1529965	5.7082915	119.612056
-4.781683	14.243196	118.20369	-23.611917	9.094318	118.557121	35.799973	-11.188702	117.868866	30.084455	36.028172	116.451118	32.942214	12.419735	117.159992	-80.166048	5.768901	119.95425
-4.41577	12.760615	118.321251	-23.660677	8.98991	118.741753	35.7374	-11.348835	118.174828	30.127844	35.840912	116.332008	32.932622	12.2460385	117.253418	-80.253976	5.7337815	120.230088
-4.057861	11.315066	118.534401	-23.628597	8.91764	118.939163	35.67725	-11.504234	118.465569	30.196369	35.681103	116.295708	32.9368095	12.0884345	117.3806385	-80.1940035	5.7468455	120.4976875
-3.731387	9.905848	118.72374	-23.64242	8.835124	119.152939	35.640884	-11.613175	118.722107	30.267593	35.555565	116.350616	32.9542385	11.971195	117.5363615	-80.2390785	5.699053	120.7695165
-3.341923	7.795261	119.009506	-23.601809	8.708568	119.269119	35.666267	-11.698956	119.05397	30.352116	35.460506	116.556725	33.0091915	11.880775	117.8053475	-80.2128095	5.536361	120.7328905
-3.156685	6.447926	119.029938	-23.574461	8.658774	119.229485	35.707901	-11.701422	119.161201	30.382904	35.479877	116.766335	33.0454025	11.8892275	117.963768	-80.1943245	5.4283205	120.495202
-3.053194	5.155128	119.010254	-23.543797	8.627424	119.096245	35.760437	-11.596745	119.24604	30.391953	35.535793	116.95929	33.076195	11.969524	118.102665	-80.163789	5.285324	120.089825
-2.9343	3.812172	118.902992	-23.54339	8.62562	118.901337	35.840008	-11.546138	119.236435	30.388138	35.611431	117.093971	33.114073	12.0326465	118.165203	-80.200853	5.2185935	119.637471
-2.868509	2.549174	118.735504	-23.495125	8.613539	118.639008	35.916901	-11.437984	119.230629	30.382113	35.720924	117.151367	33.149507	12.14147	118.190998	-80.139757	5.085608	119.087018
-2.873845	1.321829	118.557571	-23.446457	8.657616	118.322464	35.999664	-11.32727	119.227013	30.373999	35.80735	117.175568	33.1868315	12.24004	118.2012905	-80.0797455	5.075192	118.4436375
-2.907977	0.059152	118.347778	-23.424946	8.665131	117.938141	36.078773	-11.235909	119.260719	30.38348	35.879955	117.198181	33.2311265	12.322023	118.22945	-80.0810185	5.008239	117.646832
-3.096348	-1.797912	117.977394	-23.358812	8.630301	117.405739	36.125435	-11.210524	119.298256	30.448841	35.90308	117.133972	33.287138	12.346278	118.216114	-80.004762	4.914324	116.595364
-3.326567	-2.98636	117.824364	-23.298056	8.553454	117.152191	36.171181	-11.237412	119.366661	30.520746	35.868439	117.062843	33.3459635	12.3155135	118.214752	-79.9420755	4.7913945	116.08963
-3.622688	-4.1839	117.753891	-23.224821	8.486069	116.977402	36.221951	-11.276748	119.418503	30.996651	35.647408	116.834625	33.609301	12.18533	118.126564	-80.058943	4.786808	115.82824
-3.994376	-5.367421	117.75827	-23.153744	8.375669	116.936913	36.279476	-11.322561	119.480362	30.676826	35.776878	116.949036	33.478151	12.2271585	118.214699	-79.785639	4.5241795	115.659127
-4.454712	-6.455514	117.845169	-23.070694	8.280039	116.978905	36.344223	-11.345371	119.573257	30.757576	35.75256	116.928391	33.5508995	12.2035945	118.250824	-79.6922875	4.3564835	115.706986
-4.91774	-7.550294	117.882683	-22.977262	8.198137	117.038933	36.412003	-11.3311	119.672272	30.806875	35.756538	116.944084	33.609439	12.212719	118.308178	-79.563963	4.183555	115.769688
-5.507793	-8.562301	117.959702	-22.938314	8.136979	117.102364	36.489468	-11.317691	119.753357	30.834797	35.764912	116.993355	33.6621325	12.2236105	118.373356	-79.5387605	4.0503475	115.831372
-6.467323	-9.997229	117.993965	-22.872803	8.053986	117.186226	36.56638	-11.25848	119.879112	30.849165	35.810329	117.120293	33.7077725	12.2759245	118.4997025	-79.4533785	3.8320475	115.8727495
-7.144731	-10.879512	117.948296	-22.847895	8.028655	117.20002	36.612755	-11.226169	119.95356	30.852657	35.8512	117.218224	33.732706	12.3125155	118.585892	-79.428496	3.7447945	115.814148
-7.834149	-11.753557	117.847588	-22.828615	8.01536	117.202019	36.652298	-11.187222	119.975487	30.864319	35.884628	117.283119	33.7583085	12.348703	118.629303	-79.4155385	3.682017	115.774735
-8.720016	-12.57765	117.770172	-22.810904	8.016823	117.182076	36.673294	-11.164489	119.977905	30.887562	35.910938	117.305672	33.780428	12.3732245	118.6417885	-79.402236	3.6604215	115.7223635
-9.613811	-13.305151	117.65435	-22.773037	8.01125	117.137352	36.68531	-11.144577	119.962837	30.936409	35.930225	117.260757	33.8108595	12.392824	118.611797	-79.3569335	3.629676	115.662907
-10.576198	-13.988211	117.571152	-22.715691	8.063842	117.08094	36.697151	-11.066173	119.976059	31.002676	35.937309	117.169952	33.8499135	12.435568	118.5730055	-79.2812955	3.692116	115.5888745
-11.597557	-14.625989	117.513504	-22.697426	8.10761	117.036308	36.739662	-11.143064	119.891975	31.073479	35.917942	117.014656	33.9065705	12.387439	118.4533155	-79.3014225	3.827781	115.6193005
-13.390894	-15.379539	117.58387	-22.59169	8.169011	116.985527	36.767445	-11.142644	119.886002	31.190714	35.876102	116.749573	33.9790795	12.366729	118.3177875	-79.1624595	3.971293	115.6532665
-14.543231	-15.836785	117.580917	-22.544657	8.176563	116.979858	36.749252	-11.055624	119.968674	31.259224	35.849003	116.565666	34.004238	12.3966895	118.26717	-79.093552	3.9564365	115.692546
-15.651175	-16.324696	117.51844	-22.471642	8.153678	116.983963	36.776344	-11.058505	119.974709	31.31892	35.821438	116.381691	34.047632	12.3814665	118.1782	-78.990916	3.9258895	115.789726
-16.871634	-16.697178	117.528534	-22.419361	8.145771	117.006699	36.845524	-11.146414	119.913292	31.368845	35.789932	116.172264	34.1071845	12.321759	118.042778	-78.9459065	3.969783	115.97062
-18.125025	-16.941326	117.622757	-22.357468	8.160695	117.01889	36.862606	-11.149428	119.953705	31.41366	35.752625	115.949966	34.138133	12.3015985	117.9518355	-78.853069	4.0197915	116.0859445
-19.435938	-17.12562	117.736038	-22.323021	8.156363	117.039322	36.880322	-11.164289	120.026947	31.471395	35.706676	115.711143	34.1758585	12.2711935	117.869045	-78.8219005	4.0415325	116.209599
-20.822834	-17.226067	117.839493	-22.283579	8.138021	117.063126	36.885937	-11.188632	120.105324	31.517776	35.64579	115.494415	34.2018565	12.228579	117.7998695	-78.7690145	4.047463	116.3263825
-22.852173	-17.205391	117.948708	-22.237181	8.061289	117.107323	36.892086	-11.241117	120.224609	31.577909	35.537003	115.227974	34.2349975	12.147943	117.7262915	-78.7093595	3.974635	116.4883545
-24.227465	-17.121765	117.97422	-22.217764	7.993185	117.142258	36.896851	-11.286893	120.292534	31.599527	35.448246	115.08654	34.248189	12.0806765	117.689537	-78.683717	3.9056935	116.594979
-25.634045	-16.964296	117.936646	-22.189817	7.86287	117.194008	36.915405	-11.331519	120.289673	31.618919	35.394054	115.001312	34.267162	12.0312675	117.6454925	-78.646796	3.6944725	116.7425235
-27.031071	-16.732111	117.878738	-22.159294	7.791707	117.273033	36.943291	-11.349439	120.258011	32.014156	35.192032	114.79821	34.4787235	11.9212965	117.5281105	-78.7973115	3.6621175	117.0179555
-28.503239	-16.372118	117.849312	-22.141571	7.699416	117.370865	36.966297	-11.339779	120.217834	31.617403	35.36871	114.99469	34.29185	12.0144655	117.606262	-78.574992	3.3843665	117.135468
-29.925077	-15.963033	117.768921	-22.103926	7.673477	117.478165	36.988178	-11.290468	120.15184	31.600681	35.410351	115.048744	34.2944295	12.0599415	117.600292	-78.5022815	3.2870125	117.356038
-31.365204	-15.463649	117.743256	-22.103256	7.672638	117.58802	37.011181	-11.220364	120.080803	31.589258	35.456566	115.092995	34.3002195	12.118101	117.586899	-78.5067315	3.227175	117.589141
-33.571941	-14.528176	117.842506	-22.059608	7.747005	117.809853	37.027187	-11.104095	119.991257	31.978342	35.413162	114.887581	34.5027645	12.1545335	117.439419	-78.6219805	3.3394765	118.180287
-35.049992	-13.818069	117.983627	-22.033646	7.82049	117.993286	37.020405	-10.994764	119.960007	31.562954	35.658592	115.016663	34.2916795	12.331914	117.488335	-78.3589715	3.309066	118.498237
-36.507618	-13.014152	118.202423	-22.047682	7.91243	118.208733	37.032608	-10.910385	119.934425	31.549879	35.74416	114.961685	34.2912435	12.4168875	117.448055	-78.3866075	3.4079725	118.969411
-37.964874	-12.194214	118.448914	-22.026608	7.962226	118.452133	37.021145	-10.814258	119.888008	31.493277	35.83646	114.892105	34.257211	12.511101	117.3900565	-78.310427	3.413351	119.5142095
-39.416321	-11.279615	118.794159	-22.026674	8.031899	118.78421	37.01054	-10.711163	119.766029	31.808916	35.763561	114.632538	34.409728	12.526199	117.1992835	-78.463076	3.537599	120.3691365
-40.85043	-10.294401	119.347275	-22.032885	8.052889	119.222519	36.9706	-10.59265	119.576012	31.664816	35.877636	114.511261	34.317708	12.642493	117.0436365	-78.383478	3.463285	121.4014015
-42.202408	-9.268179	120.022141	-22.027103	8.054125	119.766487	36.920753	-10.453751	119.32756	31.103239	36.17403	114.573181	34.011996	12.8601395	116.9503705	-78.066202	3.2481105	122.5826035
-43.929787	-7.829535	121.239105	-22.072302	8.097865	120.616325	36.826691	-10.212876	118.852524	30.764256	36.452477	114.504875	33.7954735	13.1198005	116.6786995	-77.9400775	3.0759295	124.5539505
-45.285629	-6.650856	121.900795	-22.106045	8.135613	121.126411	36.747711	-10.062168	118.544044	30.534691	36.660744	114.484085	33.641201	13.299288	116.5140645	-77.853291	2.971938	125.7387575
-46.48455	-5.585569	122.453453	-22.179054	8.196234	121.515526	36.666428	-9.89217	118.229469	30.297407	36.870594	114.532005	33.4819175	13.489212	116.380737	-77.8400255	2.903256	126.650315
-47.574501	-4.32055	123.011612	-22.26862	8.206615	121.761093	36.565922	-9.731113	117.929504	30.092569	37.080437	114.579498	33.3292455	13.674662	116.254501	-77.8664855	2.738568	127.267685
-48.702007	-3.106709	123.296654	-22.35218	8.276595	121.962723	36.444794	-9.568089	117.642044	29.917383	37.288406	114.623344	33.1810885	13.8601585	116.132694	-77.8854485	2.6930315	127.792752
-49.666603	-1.9128	123.499489	-22.438671	8.348904	122.044922	36.26825	-9.331947	117.382408	29.757601	37.461681	114.696358	33.0129255	14.064867	116.039383	-77.8902675	2.632941	128.050461
-50.487595	-0.613475	123.767075	-22.511314	8.434071	122.091545	36.187656	-9.269639	116.995705	29.632843	37.624519	114.746765	32.9102495	14.17744	115.871235	-77.9328775	2.690702	128.311855
-51.638699	1.253679	123.908554	-22.583166	8.608945	122.081665	35.996895	-9.058066	116.571571	29.49214	37.887024	114.875999	32.7445175	14.414479	115.723785	-77.9108495	2.803411	128.439545
-52.308853	2.563253	123.968254	-22.654167	8.766615	122.03772	35.894836	-8.914221	116.321907	29.43137	38.057491	114.954781	32.663103	14.571635	115.638344	-77.971437	2.961595	128.437096
-52.824902	3.791326	124.043129	-22.725832	8.937021	121.995117	35.730679	-8.710377	116.159294	29.378143	38.238071	115.022827	32.554411	14.763847	115.5910605	-78.006075	3.110195	128.3991735
-53.300011	4.963925	124.001755	-22.815517	9.144113	121.98008	35.602207	-8.547543	115.930321	29.330006	38.406734	115.101982	32.4661065	14.9295955	115.5161515	-78.0971405	3.3586305	128.4440085
-53.600418	6.225082	124.008217	-22.860184	9.329134	121.940018	35.506554	-8.391673	115.749168	29.275066	38.577126	115.148224	32.39081	15.0927265	115.448696	-78.111178	3.5655415	128.43134
-53.771191	7.4092	124.064102	-22.939184	9.533551	121.884789	35.418869	-8.227781	115.598122	29.234318	38.759552	115.222061	32.3265935	15.2658855	115.4100915	-78.2049615	3.8012165	128.3594865
-53.857224	8.519503	124.054314	-22.991163	9.735777	121.849701	35.323616	-8.078601	115.472939	29.202545	38.94083	115.284332	32.2630805	15.4311145	115.3786355	-78.2454065	4.0404395	128.3207665
-53.734695	10.156981	124.000404	-23.082212	10.07866	121.736549	35.169567	-7.812946	115.388847	29.141325	39.231594	115.298447	32.155446	15.709324	115.343647	-78.31987	4.447996	128.129451
-53.542084	11.212752	123.9589	-23.135723	10.319688	121.684303	35.132751	-7.714846	115.265884	29.079929	39.413383	115.314056	32.10634	15.8492685	115.28997	-78.377786	4.7901075	128.078636
-53.26643	12.169209	123.884071	-23.224276	10.559148	121.612549	35.032169	-7.524753	115.280685	29.070599	39.060497	115.318253	32.051384	15.767872	115.299469	-78.499936	5.350424	127.925629
-52.833473	13.075775	123.746361	-23.316046	10.784275	121.531204	34.958286	-7.402527	115.315338	28.971535	39.711292	115.188911	31.9649105	16.1543825	115.2521245	-78.5970025	5.4141675	127.8102835
-52.34193	13.937428	123.48616	-23.378008	10.990308	121.395302	34.9039	-7.332045	115.317245	28.9307	39.807781	115.073265	31.9173	16.237868	115.195255	-78.673316	5.742748	127.595349
-51.778442	14.736425	123.168671	-23.485912	11.185984	121.241882	34.81081	-7.297911	115.396965	28.9056	39.855865	114.88398	31.858205	16.278977	115.1404725	-78.830029	6.092991	127.3432915
-51.113777	15.462973	122.759796	-23.573671	11.364655	121.013351	34.715443	-7.309635	115.513718	28.898453	39.839001	114.611473	31.806948	16.264683	115.0625955	-78.95429	6.464627	126.9641065
-50.137901	16.682922	122.161606	-23.704815	11.619031	120.699417	34.596436	-7.505351	115.816811	28.938251	39.660809	114.133919	31.7673435	16.077729	114.975365	-79.1769735	7.160333	126.423469
-49.30238	17.324167	121.490028	-23.804733	11.713751	120.433487	34.516655	-7.727247	116.13858	29.06633	38.914574	113.797951	31.7914925	15.5936635	114.9682655	-79.4009585	7.8338385	125.8987085
-48.352753	17.878208	120.756493	-23.892775	11.783046	120.066437	34.427391	-8.00504	116.479637	29.189154	38.601887	113.366714	31.8082725	15.2984235	114.9231755	-79.5938225	8.2676685	125.2096985
-47.363865	18.500446	120.023636	-23.984659	11.78822	119.694695	34.331367	-8.29285	116.849579	29.312042	38.285923	112.866402	31.8217045	14.9965365	114.8579905	-79.7910225	8.5799035	124.5313995
-46.281986	19.051895	119.275215	-24.04011	11.763257	119.322037	34.224743	-8.579372	117.166115	29.417908	37.939548	112.403778	31.8213255	14.680088	114.7849465	-79.9015455	8.846426	123.8591275
-45.134739	19.595085	118.551445	-24.112183	11.719454	118.942223	34.13065	-8.844255	117.471245	29.528267	37.597179	111.983467	31.8294585	14.376462	114.727356	-80.0538245	9.062446	123.15709
-43.997677	20.160583	117.8843	-24.18153	11.62147	118.632187	34.071438	-9.121089	117.760643	29.571682	37.798798	111.549332	31.82156	14.3388545	114.6549875	-80.18462	8.9040855	122.6093865
-42.105957	21.086361	117.095093	-24.222174	11.369221	118.234955	33.973946	-9.476413	118.097519	30.066481	37.166069	110.965469	32.0202135	13.844828	114.531494	-80.4645615	8.893614	121.938416
-40.83218	21.731836	116.678329	-24.21999	11.241386	118.066383	33.92963	-9.691782	118.212402	30.14909	36.934288	110.758652	32.03936	13.621253	114.485527	-80.47934	8.861519	121.647239
-39.539627	22.483648	116.392052	-24.235277	11.081366	117.947456	33.880142	-9.865517	118.256226	30.23867	36.762039	110.605415	32.059406	13.448261	114.4308205	-80.52996	8.714471	121.4640915
-38.130424	23.288149	116.149864	-24.245609	10.958316	117.833748	33.842667	-9.992711	118.259361	30.28842	36.651566	110.499634	32.0655435	13.3294275	114.3794975	-80.5567615	8.5872045	121.2879985
-36.753403	24.121901	115.888306	-24.242138	10.866038	117.741409	33.827557	-10.070322	118.195404	30.291334	36.584858	110.468277	32.0594455	13.257268	114.3318405	-80.5437215	8.474808	121.1509775
-35.324169	25.07019	115.752838	-24.246426	10.792459	117.66777	33.822845	-10.103143	118.081116	30.267698	36.573418	110.481667	32.0452715	13.2351375	114.2813915	-80.5381235	8.3497805	121.0541485
-33.804012	26.045101	115.607689	-24.256481	10.723879	117.570961	33.823025	-10.077628	117.923462	30.221197	36.613388	110.555687	32.022111	13.26788	114.2395745	-80.535073	8.179878	120.9023475
-31.542864	27.638996	115.499207	-24.267521	10.627614	117.418877	33.849091	-9.997913	117.611755	30.079538	36.754471	110.82766	31.9643145	13.378279	114.2197075	-80.4993565	7.876949	120.6180465
-29.985481	28.740028	115.512863	-24.268297	10.571872	117.293884	33.877357	-9.884019	117.361595	29.986486	36.914459	111.133553	31.9319215	13.51522	114.247574	-80.4685155	7.628524	120.340194
-28.389191	29.904743	115.766541	-24.283106	10.474255	117.145287	33.936863	-9.756767	116.997444	29.499287	37.33577	111.818588	31.718075	13.7895015	114.408016	-80.284287	7.1590085	119.882558
-26.777267	31.037912	116.218651	-24.387409	10.413744	117.089172	34.008919	-9.552634	116.502968	29.403013	37.112392	112.611176	31.705966	13.779879	114.557072	-80.480784	7.047609	119.621272
-25.166058	32.216549	116.87249	-24.349058	10.366284	116.896294	34.067104	-9.260244	115.911163	29.233297	37.497269	113.523079	31.6502005	14.1185125	114.717121	-80.3483165	6.6140555	119.075467
-23.512972	33.305923	117.649269	-24.48332	10.543036	116.894615	34.110199	-8.87143	115.323387	29.00478	38.430679	114.474045	31.5574895	14.7796245	114.898716	-80.5241295	6.3064475	118.890514
-21.847475	34.403389	118.45462	-24.513418	10.622628	116.748451	34.143597	-8.396509	114.822556	28.838099	38.841965	115.495697	31.490848	15.222728	115.1591265	-80.517684	6.022528	118.3377755
-19.344198	35.827431	119.54174	-24.452539	10.871703	116.483818	34.256058	-7.759609	114.162514	28.636097	39.419189	116.749893	31.4460775	15.82979	115.4562035	-80.3511555	5.913616	117.5114325
-17.737961	36.769257	120.104111	-24.450169	11.157443	116.438377	34.292015	-7.379247	113.87365	28.558064	39.739719	117.313339	31.4250395	16.180236	115.5934945	-80.3253775	6.13465	117.2832595
-15.596146	37.270252	120.143684	-24.509159	11.465335	116.348564	34.329594	-7.079761	113.684509	28.547791	40.024303	117.65052	31.4386925	16.472271	115.6675145	-80.4570105	6.458399	117.0296135
-14.113792	38.113743	120.405319	-24.476871	11.778213	116.269913	34.32164	-6.846596	113.649216	28.5928	40.246044	117.795815	31.45722	16.699724	115.7225155	-80.410962	6.856702	116.8173105
-12.372685	38.527782	120.427284	-24.442598	12.038921	116.227806	34.351776	-6.723214	113.649734	28.633728	40.381355	117.904343	31.492752	16.8290705	115.7770385	-80.377948	7.2487715	116.6785735
-10.655058	38.851654	120.454063	-24.443489	12.162944	116.184509	34.397869	-6.658653	113.717117	28.664934	40.445156	118.010368	31.5314015	16.8932515	115.8637425	-80.4183795	7.4326365	116.5052755
-8.495887	38.755993	120.268463	-24.436108	12.2635	116.183319	34.462757	-6.660414	113.81041	28.696241	40.44268	118.102005	31.579499	16.891133	115.9562075	-80.451715	7.635867	116.4104305
-5.85837	38.557156	120.269714	-24.399563	12.231921	116.205406	34.554211	-6.696421	113.975716	28.737846	40.390244	118.26059	31.6460285	16.8469115	116.118153	-80.4451545	7.6169305	116.292659
-4.155043	38.271759	120.299721	-24.383362	12.12444	116.180695	34.627636	-6.735659	114.112137	28.75227	40.339836	118.384377	31.689953	16.8020885	116.248257	-80.456677	7.4467915	116.113133
-2.448901	37.821789	120.268837	-24.394474	12.058014	116.197815	34.702209	-6.787422	114.263878	28.751701	40.292629	118.477158	31.726955	16.7526035	116.370518	-80.515903	7.3634245	116.025112
-0.791912	37.248135	120.142784	-24.386971	11.977983	116.121498	34.746803	-6.800742	114.427589	28.745266	40.247639	118.519821	31.7460345	16.7234485	116.473705	-80.5199765	7.2325175	115.769291
0.826172	36.525005	120.04409	-24.401178	11.895901	116.081253	34.811066	-6.883772	114.590134	28.72698	40.188587	118.541428	31.769023	16.6524075	116.565781	-80.571379	7.1393945	115.596725
2.032508	35.916759	120.041893	-24.436781	11.80335	115.935425	34.850925	-6.957981	114.807007	28.692848	40.136002	118.583786	31.7718865	16.5890105	116.6953965	-80.6454485	7.0176895	115.1754535
3.606589	35.003151	119.891144	-24.48464	11.757381	115.761078	34.882515	-7.052779	115.126419	28.649321	40.056293	118.676292	31.765918	16.501757	116.9013555	-80.735198	7.013005	114.6208005
5.812871	33.404255	119.663963	-24.625149	11.655647	115.38501	34.869934	-7.235855	115.705399	28.564825	39.893387	118.771957	31.7173795	16.328766	117.238678	-80.9676775	6.982528	113.531342
7.228466	32.205761	119.526886	-24.736168	11.568899	115.156403	34.812107	-7.35417	116.04583	28.486008	39.773777	118.774437	31.6490575	16.2098035	117.4101335	-81.1213935	6.9279945	112.9026725
8.567982	30.899086	119.341431	-24.828411	11.520617	114.868439	34.741787	-7.46309	116.301933	28.41753	39.653263	118.713043	31.5796585	16.0950865	117.507488	-81.2364805	6.9461475	112.22939
9.839604	29.533598	119.176102	-24.898212	11.420458	114.615105	34.676441	-7.58297	116.506577	28.367195	39.536457	118.598648	31.521818	15.9767435	117.5526125	-81.318242	6.8641725	111.6775975
11.020305	28.087763	119.046234	-24.923155	11.347673	114.403877	34.625336	-7.654517	116.691086	28.348398	39.425529	118.499817	31.486867	15.885506	117.5954515	-81.333177	6.80984	111.2123025
12.08575	26.580187	118.941322	-24.908356	11.213713	114.23082	34.649853	-7.792031	116.796684	28.343328	39.338089	118.433319	31.4965905	15.773029	117.6150015	-81.3133025	6.654397	110.8466385
13.128297	24.968872	118.869423	-24.860754	11.126163	114.072525	34.652092	-7.829442	116.900742	28.350752	39.266701	118.378433	31.501422	15.7186295	117.6395875	-81.22293	6.5336965	110.5054625
14.486437	22.524361	118.701973	-24.785181	11.020284	113.90889	34.740814	-7.954107	116.971054	28.398245	39.168766	118.289551	31.5695295	15.6073295	117.6303025	-81.1398915	6.4332385	110.1874775
15.2966	20.756277	118.563927	-24.703487	10.924384	113.855949	34.794735	-8.006531	117.002235	28.44198	39.106003	118.205933	31.6183575	15.549736	117.604084	-81.0253315	6.299032	110.107814
15.97632	19.038906	118.44355	-24.665829	10.87646	113.836609	34.830559	-8.022606	117.046867	28.483906	39.04837	118.129326	31.6572325	15.512882	117.5880965	-80.9888905	6.240038	110.0851215
16.558228	17.216541	118.339287	-24.599703	10.808892	113.83004	34.930744	-8.159854	117.003967	28.503727	38.988991	118.067642	31.7172355	15.4145685	117.5358045	-80.9166415	6.2032155	110.1242755
17.010632	15.374533	118.221413	-24.589113	10.730704	113.832199	34.900486	-8.147878	117.110756	28.508245	38.912224	118.024132	31.7043655	15.382173	117.567444	-80.8825915	6.079235	110.096954
17.803574	13.394134	117.95536	-24.581333	10.62707	113.820183	34.90773	-8.243123	117.17057	28.495289	38.824085	117.998253	31.7015095	15.290481	117.5844115	-80.8641755	5.963659	110.0559545
17.699108	11.447582	118.038963	-24.587006	10.522926	113.822708	34.904484	-8.362672	117.232681	28.482893	38.708866	117.956718	31.6936885	15.173097	117.5946995	-80.8677005	5.872755	110.0507165
18.119207	8.302055	117.830696	-24.623083	10.325863	113.863243	34.875675	-8.62158	117.355705	28.497236	38.49514	117.823204	31.6864555	14.93678	117.5894545	-80.9326215	5.714946	110.1370315
17.460175	6.802636	117.894913	-24.63364	10.175271	113.869431	34.852245	-8.783486	117.471275	28.532288	38.336414	117.706505	31.6922665	14.776464	117.58889	-80.9595465	5.574078	110.149972
16.670336	5.572578	117.683319	-24.632217	10.061665	113.878479	34.817108	-8.908744	117.647758	28.584242	38.160782	117.554512	31.700675	14.626019	117.601135	-80.965109	5.497311	110.155823
15.407104	4.441235	117.772949	-24.594311	9.895823	113.883949	34.886864	-9.179074	117.762039	28.636292	37.989727	117.376343	31.761578	14.4053265	117.569191	-80.9502	5.3863195	110.198707
14.351328	3.244357	117.663231	-24.547976	9.748681	113.87149	34.858654	-9.26718	118.008293	28.699699	37.805637	117.192039	31.7791765	14.2692285	117.600166	-80.8751285	5.2281335	110.142814
13.591707	1.924136	117.411697	-24.508814	9.580528	113.848198	34.948536	-9.537552	118.091499	28.763046	37.62664	117.004715	31.855791	14.044544	117.548107	-80.873419	5.116512	110.148289
11.908907	0.824064	117.421425	-24.4473	9.383101	113.815704	34.98687	-9.704912	118.232094	28.827345	37.437145	116.796791	31.9071075	13.8661165	117.5144425	-80.8017075	4.9000855	110.1169655
9.854531	-0.94348	117.18988	-24.355423	9.074486	113.762733	35.055584	-9.965843	118.346069	28.934416	37.160336	116.515968	31.995	13.5972465	117.4310185	-80.705846	4.5517255	110.0944475
8.421746	-2.097907	116.964272	-24.294292	8.863771	113.767914	35.093803	-10.143649	118.364754	28.997854	36.974983	116.337265	32.0458285	13.415667	117.3510095	-80.6344125	4.311875	110.1848185
6.916114	-3.19892	116.756485	-24.222174	8.690148	113.78566	35.080502	-10.197742	118.416061	29.06428	36.801674	116.203117	32.072391	13.301966	117.309589	-80.516739	4.07833	110.261731
5.318848	-4.272764	116.514252	-24.152859	8.50121	113.838577	35.181934	-10.444531	118.29631	29.137844	36.63974	116.084457	32.159889	13.0976045	117.1903835	-80.465607	3.9048155	110.4867705
3.66207	-5.302396	116.331627	-24.064102	8.385976	113.960159	35.22974	-10.571243	118.232979	29.213861	36.505077	115.99501	32.2218005	12.966917	117.1139945	-80.3500045	3.805035	110.8063235
1.951322	-6.293027	116.191879	-23.947378	8.287406	114.148773	35.294922	-10.686509	118.183968	29.3207	36.369354	115.881775	32.307811	12.8414225	117.0328715	-80.202567	3.7333895	111.2646745
0.155446	-7.222247	116.18631	-23.85911	8.229795	114.417099	35.361462	-10.804171	118.156624	29.452354	36.250431	115.761391	32.406908	12.72313	116.9590075	-80.125128	3.73646	111.8751905
-2.630186	-8.580993	116.272148	-23.694012	8.157446	114.931252	35.456528	-10.987288	118.156578	29.697823	36.063339	115.579941	32.5771755	12.5380255	116.8682595	-79.9651995	3.7768665	112.9942445
-4.518915	-9.418693	116.282501	-23.559063	8.111176	115.311287	35.507217	-11.100667	118.146538	29.835533	35.945354	115.526108	32.671375	12.4223435	116.836323	-79.789501	3.8000085	113.786251
-6.521299	-10.213309	116.432869	-23.482639	8.074104	115.711174	35.562317	-11.198124	118.134666	29.959444	35.852524	115.485634	32.7608805	12.3272	116.81015	-79.7261585	3.821008	114.612198
-8.473557	-10.961446	116.554977	-23.370621	8.012548	116.198036	35.587685	-11.285056	118.071297	30.050192	35.758667	115.404388	32.8189385	12.2368055	116.7378425	-79.5601805	3.7882905	115.6582295
-10.467404	-11.597829	116.837219	-23.26737	7.940558	116.795837	35.600368	-11.368266	117.938026	30.091312	35.665932	115.30043	32.84584	12.148833	116.619228	-79.38058	3.732283	116.972446
-12.504259	-12.229151	117.151535	-23.193598	7.852961	117.506157	35.633163	-11.417723	117.795601	30.095062	35.579102	115.214661	32.8641125	12.0806895	116.505131	-79.2513085	3.6252325	118.507183
-14.568843	-12.805855	117.689957	-23.188862	7.802947	118.306862	35.64967	-11.441792	117.665161	30.059587	35.525845	115.207443	32.8546285	12.0420265	116.436302	-79.2323525	3.5638675	120.177422
-17.522312	-13.613603	118.469383	-23.098322	7.607892	119.266678	35.649456	-11.415472	117.613983	29.902262	35.528362	115.28289	32.775859	12.056445	116.4484365	-78.972503	3.159339	122.0849195
-19.49699	-14.124924	118.946777	-23.167955	7.572767	119.821999	35.618309	-11.395211	117.632187	29.747644	35.545246	115.343109	32.6829765	12.0750175	116.487648	-79.0188865	3.0705165	123.15635
-21.461584	-14.580311	119.311943	-23.317904	7.534734	120.143684	35.586445	-11.400296	117.665718	29.590065	35.533421	115.324738	32.588255	12.0665625	116.495228	-79.224063	3.0029055	123.79214
-23.408022	-15.045818	119.621399	-23.398281	7.467915	120.299316	35.538391	-11.432533	117.739197	29.458118	35.478516	115.246368	32.4982545	12.0229915	116.4927825	-79.2948165	2.9128385	124.1058495
-25.286263	-15.413902	119.870033	-23.357943	7.327363	120.185043	35.47842	-11.509722	117.839142	29.451248	34.874653	115.119576	32.464834	11.6824655	116.479359	-79.18072	2.9722605	123.890727
-27.148878	-15.796489	120.003036	-23.512779	7.348503	120.166245	35.463516	-11.637519	118.010628	29.395792	35.243641	114.841995	32.429654	11.803061	116.4263115	-79.455212	2.893945	123.9061785
-28.93261	-16.110538	120.089005	-23.440985	7.243943	119.92569	35.450787	-11.775912	118.140831	29.408377	35.093784	114.565636	32.429582	11.658936	116.3532335	-79.311552	2.82895	123.4981465
-31.659266	-16.476522	120.195747	-23.443205	7.124641	119.627556	35.462822	-11.994128	118.286919	29.445791	34.831642	114.015938	32.4543065	11.418757	116.1514285	-79.3407165	2.830525	123.1036835
-33.374001	-16.664997	120.241722	-23.452816	7.007793	119.435165	35.469955	-12.159127	118.308769	29.52117	34.131123	113.733147	32.4955625	10.985998	116.020958	-79.4011945	3.029588	122.849372
-35.067703	-16.789234	120.228043	-23.398405	6.868996	119.254066	35.457386	-12.305834	118.320915	29.544035	33.939575	113.408752	32.5007105	10.8168705	115.8648335	-79.2975205	2.9211215	122.6432985
-36.720604	-16.811565	120.181061	-23.403086	6.694117	119.110489	35.454948	-12.456814	118.307243	29.562977	33.772373	113.122284	32.5089625	10.6577795	115.7147635	-79.3151345	2.7304545	122.5062145
-38.356819	-16.762526	120.134079	-23.414953	6.549782	119.017921	35.43327	-12.576932	118.269669	29.567108	33.633507	112.913109	32.500189	10.5282875	115.591389	-79.330095	2.5712765	122.444453
-39.869438	-16.636135	120.17186	-23.394234	6.417077	118.966721	35.415745	-12.684783	118.200363	29.562136	33.529972	112.773239	32.4889405	10.4225945	115.486801	-79.2774085	2.4115595	122.446641
-41.443134	-16.402363	120.232162	-23.403601	6.327017	119.016418	35.38266	-12.762411	118.141129	29.5425	33.46616	112.662254	32.46258	10.3518745	115.4016915	-79.269782	2.3021595	122.6311445
-43.605881	-15.940801	120.479477	-23.39212	6.212826	119.205429	35.326782	-12.830575	117.990875	29.495567	33.425079	112.590073	32.4111745	10.297252	115.290474	-79.1954145	2.1284	123.120384
-45.043201	-15.505634	120.723572	-23.37138	6.164952	119.404099	35.275467	-12.839696	117.868713	29.427332	33.43383	112.566818	32.3513995	10.297067	115.2177655	-79.0941595	2.032837	123.5904325
-46.173115	-15.090916	120.948006	-23.442694	6.11913	119.718086	35.23008	-12.831707	117.676697	29.329676	33.500587	112.561584	32.279878	10.33444	115.1191405	-79.165266	1.90382	124.3170315
-47.579094	-14.44514	121.318161	-23.390268	6.059364	119.906578	35.184269	-12.797491	117.510208	29.232874	33.551968	112.644646	32.2085715	10.3772385	115.077427	-78.9891075	1.7414895	124.735729
-48.762917	-13.861695	121.480301	-23.440929	6.023184	120.040604	35.142979	-12.764591	117.37851	29.13546	33.636166	112.742638	32.1392195	10.4357875	115.060574	-79.0210775	1.6105805	125.020634
-49.805321	-13.215508	121.54747	-23.62495	6.083399	120.223709	35.076035	-12.750257	117.269012	29.053835	33.670296	112.829735	32.064935	10.4600195	115.0493735	-79.314835	1.7067785	125.3980445
-51.035194	-12.31283	121.667694	-23.581053	5.921727	120.132027	34.993721	-12.747137	117.172531	28.973654	33.702896	112.877182	31.9836875	10.4778795	115.0248565	-79.1457935	1.3655745	125.2391975
-52.225857	-11.255548	121.820274	-23.718988	5.878389	120.191261	34.818115	-12.758896	117.005135	28.779852	34.222145	112.805069	31.7989835	10.7316245	114.905102	-79.2369595	1.0251535	125.47742
-53.07489	-10.405998	121.805344	-23.763281	5.836854	120.260445	34.702656	-12.768703	116.891983	28.648338	34.235806	112.826157	31.675497	10.7335515	114.85907	-79.202059	0.940156500000002	125.66182
-53.782707	-9.459693	121.933235	-23.860025	5.768469	120.398117	34.616375	-12.771675	116.818069	28.555769	34.237118	112.982559	31.586072	10.7327215	114.900314	-79.306122	0.804216499999999	125.89592
-54.397614	-8.527294	122.22065	-23.943829	5.679077	120.551155	34.552094	-12.749505	116.725861	28.455629	34.269764	113.200691	31.5038615	10.7601295	114.963276	-79.3915195	0.598024499999999	126.139034
-54.945831	-7.624222	122.143784	-24.011471	5.628726	120.669472	34.462215	-12.709519	116.616837	28.353878	34.310528	113.451782	31.4080465	10.8005045	115.0343095	-79.4309885	0.456947500000002	126.3046345
-55.375053	-6.568191	122.239449	-24.100838	5.567723	120.783409	34.374134	-12.631512	116.464828	28.223408	34.408283	113.636383	31.298771	10.8883855	115.0506055	-79.500447	0.247060500000002	126.5162125
-55.620365	-5.567461	122.419067	-24.162766	5.573287	120.829285	34.291416	-12.509528	116.30558	28.082886	34.55294	113.800682	31.187151	11.021706	115.053131	-79.512683	0.124867999999999	126.605439
-55.989922	-4.085274	122.20842	-24.287268	5.679232	120.801224	34.167065	-12.248849	116.147408	27.892593	34.800198	114.035034	31.029829	11.2756745	115.091221	-79.604365	0.0827894999999987	126.511227
-56.079506	-3.041942	122.098587	-24.383823	5.801633	120.721504	34.153767	-12.140285	116.000595	27.794176	34.952309	114.134262	30.9739715	11.406012	115.0674285	-79.7416175	0.197253999999999	126.3755795
-56.053249	-2.066628	121.884499	-24.476961	5.936709	120.582809	34.05188	-11.976848	115.981064	27.738148	35.104008	114.182831	30.895014	11.56358	115.0819475	-79.848936	0.309837999999999	126.0836705
-55.958557	-1.11941	121.622169	-24.541626	6.10804	120.420456	34.013142	-11.911717	115.871933	27.678595	35.217369	114.18866	30.8458685	11.652826	115.0302965	-79.9291205	0.563254000000001	125.8106155
-55.75449	-0.073535	121.311844	-24.658064	6.249413	120.216263	33.937454	-11.820675	115.841293	27.618233	35.325249	114.166656	30.7778435	11.752287	115.0039745	-80.0939715	0.746539	125.4285515
-55.504463	0.843844	120.890793	-24.788132	6.388533	119.930038	33.818115	-11.711946	115.943756	27.568956	35.401165	114.127686	30.6935355	11.8446095	115.035721	-80.2697995	0.932456499999999	124.824355
-55.356789	1.963092	120.241608	-24.962727	6.529355	119.535698	33.740044	-11.656116	116.081955	27.503036	35.474216	114.119255	30.62154	11.90905	115.100605	-80.546994	1.14966	123.970791
-54.817932	3.248368	118.996407	-25.438061	6.915547	119.004669	33.554619	-11.572746	116.331337	27.358389	35.558712	113.925789	30.456504	11.992983	115.128563	-81.332626	1.838111	122.880775
-54.387337	4.096585	118.269455	-25.631882	7.057432	118.451691	33.404945	-11.548373	116.457581	27.223564	35.612148	113.655487	30.3142545	12.0318875	115.056534	-81.5780185	2.0829765	121.846848
-53.834408	4.895995	117.616699	-25.68121	7.056472	117.909416	33.261009	-11.548203	116.582153	27.089102	35.630306	113.33773	30.1750555	12.0410515	114.9599415	-81.5374755	2.0718925	120.8588905
-53.34074	5.671685	116.997208	-25.853777	7.148844	117.543922	33.12336	-11.538518	116.82	27.006313	35.601662	112.954582	30.0648365	12.031572	114.887291	-81.7723905	2.266116	120.200553
-52.756954	6.416833	116.512772	-25.984278	7.200119	117.193436	33.019424	-11.540495	117.09491	26.967072	35.560978	112.566719	29.993248	12.0102415	114.8308145	-81.961804	2.3899965	119.5560575
-52.093513	7.183284	116.102768	-26.069715	7.235466	116.920265	32.928921	-11.56097	117.310738	27.335239	35.358078	112.03096	30.13208	11.898554	114.670849	-82.27151	2.572378	119.169681
-51.427006	7.993108	115.636589	-26.142815	7.243601	116.63842	32.857353	-11.56069	117.473259	27.330574	35.329029	111.726173	30.0939635	11.8841695	114.599716	-82.3795935	2.6030325	118.677124
-50.451096	9.120901	115.028915	-26.250488	7.174534	116.226624	32.775883	-11.52362	117.630997	27.282408	35.32291	111.403778	30.0291455	11.899645	114.5173875	-82.5301215	2.449423	117.9358605
-49.672874	9.917691	114.655937	-26.327934	7.130978	115.994576	32.728416	-11.475973	117.661499	26.723274	34.954117	111.541893	29.725845	11.739072	114.601696	-82.381713	2.522884	117.387456
-49.014709	10.784802	114.297737	-26.382866	7.072002	115.782845	32.680225	-11.398088	117.66069	27.077887	35.436115	111.255623	29.879056	12.0190135	114.4581565	-82.644788	2.1249905	117.1075335
-48.293476	11.652147	114.125778	-26.493252	7.043417	115.654121	32.619469	-11.287639	117.631355	26.929171	35.539463	111.240768	29.77432	12.125912	114.4360615	-82.760824	1.960922	116.8721805
-47.524765	12.573597	114.059998	-26.52367	7.040165	115.580368	32.56126	-11.164805	117.546524	26.682741	35.632141	111.238922	29.6220005	12.233668	114.392723	-82.6693405	1.846662	116.768013
-46.811497	13.578703	114.000954	-26.638243	7.084575	115.566635	32.480778	-11.031997	117.451988	26.604961	35.799488	111.252853	29.5428695	12.3837455	114.3524205	-82.8193555	1.7854045	116.7808495
-46.061806	14.577478	114.063141	-26.690477	7.114335	115.568748	32.411575	-10.886108	117.348793	26.388758	35.9161	111.211395	29.4001665	12.514996	114.280094	-82.7811205	1.713674	116.857402
-44.872913	16.170038	114.182869	-26.814455	7.180525	115.624359	32.293243	-10.676307	117.161026	26.154411	36.114246	111.19825	29.223827	12.7189695	114.179638	-82.852737	1.6420805	117.06908
-44.133087	17.19504	114.384666	-26.858864	7.214703	115.713974	32.211582	-10.544803	117.02211	25.994522	36.260956	111.233208	29.103052	12.8580765	114.127659	-82.82078	1.5713295	117.300289
-43.302284	18.28183	114.595268	-26.937624	7.204481	115.808281	32.158665	-10.406919	116.863564	25.857946	36.411343	111.358536	29.0083055	13.002212	114.11105	-82.8835535	1.40675	117.505512
-42.495068	19.382931	114.777054	-26.984007	7.152359	115.909302	32.112442	-10.270951	116.696045	25.647964	36.565033	111.52623	28.880203	13.147041	114.1111375	-82.848217	1.157677	117.7074665
-41.630325	20.431448	115.015305	-27.059278	7.099776	115.947807	32.077255	-10.106844	116.532112	25.396475	36.730686	111.737167	28.736865	13.311921	114.1346395	-82.855421	0.887631000000003	117.7609745
-40.706356	21.523775	115.171982	-27.149784	7.089733	116.014458	32.02383	-9.934531	116.393997	24.805428	37.070927	112.106445	28.414629	13.568198	114.250221	-82.714197	0.611268000000001	117.778695
-39.889015	22.618717	115.29026	-27.241695	7.098224	116.040482	31.972557	-9.765105	116.284142	24.626013	37.248077	112.258698	28.299285	13.741486	114.27142	-82.782675	0.454961999999998	117.809544
-38.421337	24.25338	115.569534	-27.31782	7.175995	116.101494	31.893843	-9.564726	116.111244	24.504358	36.975143	112.495781	28.1991005	13.7052085	114.3035125	-82.8347405	0.646781499999999	117.8994755
-37.499424	25.334066	115.791283	-27.365828	7.234016	116.146027	31.842009	-9.434211	115.933975	24.415997	37.139702	112.703415	28.129003	13.8527455	114.318695	-82.860659	0.615286499999998	117.973359
-36.435406	26.38382	116.149971	-27.41876	7.319637	116.185585	31.800083	-9.306244	115.713753	24.246805	37.805264	112.936554	28.023444	14.24951	114.3251535	-82.860964	0.389764	118.0460165
-35.387764	27.399782	116.461288	-27.466436	7.362766	116.149811	31.747841	-9.168102	115.430115	24.172226	38.019268	113.366913	27.9600335	14.425583	114.398514	-82.8929055	0.299949	117.901108
-34.395477	28.368988	116.758659	-27.562422	7.451666	115.99485	31.664366	-8.965878	115.112373	24.104876	37.712788	113.920807	27.884621	14.373455	114.51659	-83.009465	0.529876999999999	117.47311
-33.290787	29.231306	117.005501	-27.675119	7.532133	115.774826	31.604015	-8.774169	114.764763	23.946566	37.920795	114.351891	27.7752905	14.573313	114.558327	-83.1255285	0.490953000000001	116.991325
-32.210442	30.073708	117.061089	-27.814602	7.655148	115.498909	31.530519	-8.569952	114.481102	23.789612	38.119854	114.649162	27.6600655	14.774951	114.565132	-83.2892695	0.535345000000001	116.432686
-30.492252	31.148273	117.088463	-27.97506	7.878161	115.175453	31.436651	-8.32052	114.16011	23.600176	38.357101	114.94455	27.5184135	15.0182905	114.55233	-83.4685335	0.738031500000002	115.798576
-29.330563	31.732565	117.061386	-28.045258	8.045318	114.971092	31.382481	-8.208115	114.004288	23.537823	38.494884	115.067909	27.460152	15.1433845	114.5360985	-83.550668	0.9472515	115.4060855
-28.094715	32.204983	116.965958	-28.09779	8.196775	114.813324	31.35199	-8.159246	113.88884	23.53849	38.547897	115.166512	27.44524	15.1943255	114.527676	-83.64082	1.1992245	115.098972
-26.850887	32.564667	116.873993	-28.133476	8.344145	114.643524	31.329901	-8.152943	113.809395	23.588362	38.566051	115.240654	27.4591315	15.206554	114.5250245	-83.7260835	1.481736	114.7620235
-25.705158	32.788414	116.789078	-28.097746	8.450926	114.506134	31.330851	-8.155254	113.728607	23.66922	38.576866	115.292763	27.5000355	15.210806	114.510685	-83.6955275	1.691046	114.501583
-24.429045	32.923584	116.67762	-28.122112	8.592423	114.392303	31.361603	-8.136262	113.643623	23.736897	38.592484	115.330864	27.54925	15.228111	114.4872435	-83.793474	1.956735	114.2973625
-23.127607	32.945053	116.585289	-28.051039	8.70213	114.317261	31.407143	-8.083487	113.582611	23.80122	38.643921	115.348663	27.6041815	15.280217	114.465637	-83.7062595	2.124043	114.168885
-21.553207	32.830482	116.561218	-27.982775	8.916831	114.228317	31.494692	-7.939256	113.581757	23.884758	38.771557	115.408859	27.689725	15.4161505	114.495308	-83.655275	2.4175115	113.961326
-20.144459	32.507671	116.410042	-27.925692	9.030839	114.195778	31.56431	-7.85148	113.618172	23.924484	38.868618	115.471992	27.744397	15.508569	114.545082	-83.595781	2.553109	113.846474
-18.976725	32.172306	116.365074	-27.896954	9.147923	114.173271	31.64246	-7.747584	113.694656	23.958195	38.961075	115.542282	27.8003275	15.6067455	114.618469	-83.5942355	2.6891005	113.728073
-17.859543	31.666792	116.260323	-27.886677	9.27634	114.117966	31.708542	-7.654092	113.828346	23.987213	39.06609	115.610596	27.8478775	15.705999	114.719471	-83.6212315	2.846681	113.516461
-16.818691	31.120464	116.10466	-27.880093	9.412018	114.015152	31.759123	-7.546482	114.004341	23.911789	39.684486	115.598106	27.835456	16.069002	114.8012235	-83.595642	2.755034	113.2290805
-15.775883	30.479952	115.891968	-27.917948	9.512334	113.855835	31.819311	-7.47641	114.19532	23.892532	39.789192	115.627434	27.8559215	16.156391	114.911377	-83.6918175	2.868277	112.800293
-14.790766	29.738245	115.640236	-27.940172	9.609237	113.644173	31.871256	-7.437416	114.401421	23.849724	39.853203	115.663544	27.86049	16.2078935	115.0324825	-83.740834	3.0105805	112.2558635
-13.338013	28.376904	115.132317	-28.023762	9.704916	113.133514	31.889153	-7.484836	114.657188	23.817488	39.839233	115.648376	27.8533205	16.1771985	115.152782	-83.9008445	3.2326335	111.114246
-12.437253	27.393597	114.775642	-28.0588	9.724629	112.81723	31.830013	-7.561056	114.767578	23.832607	39.797279	115.479218	27.83131	16.1181115	115.123398	-83.94891	3.3311465	110.511062
-11.634366	26.345882	114.406219	-28.071043	9.748781	112.565468	31.765425	-7.604218	114.831696	23.962271	39.225864	115.249756	27.863848	15.810823	115.040726	-84.005934	3.686739	110.09021
-10.834927	25.150728	114.100052	-28.037666	9.747759	112.432983	31.754715	-7.757749	114.85553	24.043869	39.117599	114.890503	27.899292	15.679925	114.8730165	-83.974624	3.815593	109.9929495
-10.145485	23.94524	113.851593	-27.968061	9.729768	112.387024	31.75605	-7.871347	114.89595	24.142658	39.015316	114.517853	27.949354	15.5719845	114.7069015	-83.885476	3.8875515	110.0671465
-9.4928	22.686167	113.64595	-27.896822	9.693219	112.416039	31.795216	-8.024881	114.925491	24.251198	38.904881	114.158096	28.023207	15.44	114.5417935	-83.816851	3.946438	110.2902845
-8.952611	21.376802	113.459183	-27.799332	9.638626	112.491135	31.836731	-8.171947	115.015091	24.368587	38.749134	113.84034	28.102659	15.2885935	114.4277155	-83.701323	3.9886585	110.5545545
-8.316521	19.330511	113.364769	-27.663363	9.519677	112.690826	31.921631	-8.47039	115.245804	24.554539	38.446915	113.350464	28.238085	14.9882625	114.298134	-83.564811	4.0510915	111.083518
-7.926882	17.95697	113.312027	-27.58807	9.4307	112.882698	31.95529	-8.677406	115.520836	24.716091	38.214756	112.996338	28.3356905	14.768675	114.258587	-83.5118305	4.092725	111.506809
-7.651987	16.548969	113.35257	-27.554777	9.354408	113.077461	31.988945	-8.903065	115.858604	24.865543	37.965393	112.632111	28.427244	14.531164	114.2453575	-83.536798	4.177652	111.9095645
-7.448514	15.1753	113.402107	-27.476042	9.271117	113.246117	32.011211	-9.163965	116.210808	25.023064	37.648056	112.261902	28.5171375	14.2420455	114.236355	-83.4692215	4.3001885	112.255879
-7.276337	13.867842	113.499321	-27.42547	9.159491	113.442215	32.02858	-9.463414	116.546104	25.179955	37.306477	111.929535	28.6042675	13.9215315	114.2378195	-83.4552075	4.3974505	112.6466105
-7.142209	12.500896	113.664017	-27.376894	8.975382	113.665947	32.03228	-9.776198	116.800377	25.34059	36.930191	111.700226	28.686435	13.5769965	114.2503015	-83.440223	4.3737675	113.0815925
-7.061303	11.214866	113.92244	-27.283585	8.719807	113.920998	32.061291	-10.096447	117.028084	25.474432	36.59742	111.607452	28.7678615	13.2504865	114.317768	-83.3350315	4.1891275	113.524228
-7.093398	9.442514	114.330566	-27.159437	8.368798	114.344315	32.134964	-10.508065	117.288078	25.674442	36.151146	111.660919	28.904703	12.8215405	114.4744985	-83.223577	3.9160555	114.2141315
-7.177779	8.366524	114.611221	-27.054626	8.176412	114.660141	32.201073	-10.717915	117.411018	25.794628	35.929619	111.792305	28.9978505	12.605852	114.6016615	-83.1071025	3.746972	114.7186205
-7.293393	7.357508	114.887634	-26.964655	8.007473	114.946915	32.290916	-10.879448	117.492653	25.963524	35.892929	111.929878	29.12722	12.5067405	114.7112655	-83.05653	3.5082055	115.1825645
-7.442664	6.443976	115.14225	-26.865759	7.92725	115.195549	32.367016	-10.970465	117.53894	26.058764	35.811363	112.019112	29.21289	12.420449	114.779026	-82.944408	3.434051	115.612072
-7.639927	5.636152	115.351738	-26.788961	7.869427	115.433693	32.466839	-11.026262	117.510185	26.096052	35.655178	112.147667	29.2814455	12.314458	114.828926	-82.8593675	3.424396	116.03846
-7.894355	4.925045	115.404045	-26.659155	7.862541	115.594086	32.561199	-11.056632	117.43927	26.176876	35.644768	112.260651	29.3690375	12.294068	114.8499605	-82.6873475	3.431014	116.3382115
-8.044771	4.26981	115.441849	-26.561796	7.874005	115.749107	32.644741	-11.049973	117.27977	26.256144	35.680344	112.424698	29.4504425	12.3151855	114.852234	-82.5740345	3.4328245	116.64598
-8.599569	3.394257	115.509239	-26.401218	7.919341	115.863586	32.769779	-10.991844	116.930077	26.367611	35.813938	112.747597	29.568695	12.411047	114.838837	-82.371131	3.427635	116.888335
-8.890448	2.883706	115.487633	-26.330212	7.994486	115.963913	32.854237	-10.920697	116.626419	26.41993	35.953342	113.030716	29.6370835	12.5163225	114.8285675	-82.2975075	3.4726495	117.0992585
-9.274111	2.49844	115.448868	-26.24577	8.072518	116.061935	32.919159	-10.793759	116.354607	26.48576	36.116016	113.350723	29.7024595	12.6611285	114.852665	-82.1939995	3.4839075	117.271205
-9.598864	2.129116	115.409508	-26.157055	8.217463	116.13269	32.984047	-10.653005	116.077614	26.545746	36.300205	113.703308	29.7648965	12.8236	114.890461	-82.0790065	3.611326	117.374919
-9.995536	1.814209	115.368233	-26.051495	8.377932	116.245796	33.04921	-10.497507	115.806198	26.625813	36.47065	114.08802	29.8375115	12.9865715	114.947109	-81.9405015	3.7692925	117.544483
-10.372627	1.438041	115.33046	-25.988489	8.572771	116.353523	33.048985	-10.316232	115.609993	26.719273	36.6413	114.438889	29.884129	13.162534	115.024441	-81.861107	3.983008	117.682605
-10.759153	1.109951	115.27269	-25.996962	8.804642	116.500641	33.100742	-10.15585	115.384125	26.826689	36.818565	114.767776	29.9637155	13.3313575	115.0759505	-81.9576395	4.2779265	117.9253315
-11.348093	0.670418	115.19368	-25.84005	9.084823	116.572548	33.170204	-9.876471	115.114799	26.878265	37.615578	115.105415	30.0242345	13.8695535	115.110107	-81.7043345	4.3000925	118.034989
-11.596368	0.322405	115.02626	-25.731045	9.285223	116.617241	33.213139	-9.663219	114.981483	26.942297	37.817192	115.269531	30.077718	14.0769865	115.125507	-81.539808	4.4934595	118.108975
-11.912473	-0.058388	114.971542	-25.70965	9.520711	116.677299	33.277866	-9.465238	114.875961	26.987066	38.014687	115.396202	30.132466	14.2747245	115.1360815	-81.551766	4.7666975	118.2185165
-12.231937	-0.501553	114.932182	-25.680557	9.70506	116.705635	33.345203	-9.30611	114.812912	27.037632	38.179966	115.483093	30.1914175	14.436928	115.1480025	-81.5525315	4.973192	118.2632675
-12.538573	-1.002285	114.93261	-25.572836	9.865231	116.734848	33.425297	-9.17865	114.810089	27.095461	38.307087	115.542625	30.260379	14.5642185	115.176357	-81.406051	5.1662435	118.293339
-12.893571	-1.551233	114.939026	-25.493755	9.916386	116.730141	33.490952	-9.091848	114.87532	27.15876	38.398632	115.599335	30.324856	14.653392	115.2373275	-81.312366	5.17938	118.2229545
-13.189242	-2.184738	114.897362	-25.501043	10.052476	116.728043	33.563778	-9.049866	114.972946	27.219004	38.445759	115.567436	30.391391	14.6979465	115.270191	-81.393477	5.4070055	118.185895
-13.600265	-3.206101	114.909042	-25.379976	10.054123	116.551826	33.658394	-9.078724	115.166939	27.306101	38.436359	115.38826	30.4822475	14.6788175	115.2775995	-81.2421995	5.4294285	117.8260525
-13.897927	-3.94427	114.980927	-25.365808	10.114109	116.486191	33.705433	-9.147762	115.364853	27.359386	38.376991	115.180672	30.5324095	14.6146145	115.2727625	-81.2640255	5.6136035	117.6996195
-14.256012	-4.658981	115.092102	-25.350029	10.108516	116.377029	33.740921	-9.225722	115.598717	27.416477	38.284454	114.952934	30.578699	14.529366	115.2758255	-81.278757	5.687666	117.4782325
-14.613299	-5.400705	115.234467	-25.376532	10.110342	116.253136	33.736443	-9.304811	115.890205	27.456888	38.178875	114.685463	30.5966655	14.437032	115.287834	-81.3497295	5.783652	117.218438
-14.938657	-6.169964	115.384712	-25.433046	10.074699	116.236786	33.742661	-9.383657	116.233154	27.546799	37.535095	114.448311	30.64473	14.075719	115.3407325	-81.510822	6.073679	117.1328395
-15.307333	-6.882711	115.635979	-25.376425	9.999104	116.098953	33.766174	-9.461341	116.587746	27.572104	37.403118	114.157249	30.669139	13.9708885	115.3724975	-81.421989	6.0273195	116.8254085
-15.699601	-7.601441	115.891357	-25.393152	9.934508	116.042076	33.823235	-9.547255	116.943718	27.610571	37.267746	113.899124	30.716903	13.8602455	115.421421	-81.503207	6.0087705	116.662731
-16.339926	-8.571112	116.304871	-25.325224	9.809581	115.982117	33.883492	-9.648019	117.514893	27.696493	37.077095	113.557816	30.7899925	13.714538	115.5363545	-81.4404405	5.904624	116.4278795
-16.742201	-9.153314	116.528282	-25.28204	9.72977	115.95845	33.940857	-9.708499	117.841888	27.788485	36.979603	113.354019	30.864671	13.635552	115.5979535	-81.428751	5.823988	116.3189465
-17.226051	-9.654208	116.672516	-25.204182	9.640769	115.95752	34.02261	-9.770437	118.081627	27.888996	36.883198	113.215492	30.955803	13.5563805	115.6485595	-81.364167	5.7251575	116.2664805
-17.689388	-10.058235	116.780983	-25.092169	9.575244	116.004456	34.101917	-9.793351	118.265404	28.002886	36.816154	113.121368	31.0524015	13.5114015	115.693386	-81.2367395	5.6390865	116.315526
-18.14547	-10.421574	116.876877	-25.003147	9.546927	116.036537	34.192432	-9.783197	118.361748	28.128666	36.797928	113.104668	31.160549	13.5073655	115.733208	-81.166843	5.5864885	116.339866
-18.55698	-10.714797	116.894318	-24.845186	9.562194	116.063393	34.268932	-9.746305	118.438698	28.26018	36.819054	113.095306	31.264556	13.5363745	115.767002	-80.954928	5.5880135	116.359784
-19.014986	-10.843084	116.882874	-24.745924	9.594736	116.090485	34.366261	-9.656174	118.44529	28.389105	36.882305	113.094482	31.377683	13.6130655	115.769886	-80.869531	5.5764065	116.411084
-19.775461	-10.918714	116.763542	-24.54719	9.76491	116.074898	34.525059	-9.442988	118.418411	28.541666	37.105476	113.059639	31.5333625	13.831244	115.739025	-80.6277425	5.698576	116.410771
-20.304567	-10.871419	116.720406	-24.45051	9.943929	116.101227	34.638626	-9.255898	118.392349	28.621637	37.28447	113.066574	31.6301315	14.014286	115.7294615	-80.5311515	5.873572	116.4729925
-20.79096	-10.733266	116.644333	-24.317598	10.111878	116.124794	34.751686	-9.074074	118.378578	28.710682	37.469612	113.129044	31.731184	14.197769	115.753811	-80.36638	6.025987	116.495777
-21.292698	-10.531117	116.558601	-24.216696	10.270674	116.194939	34.859257	-8.893518	118.325066	28.802532	37.680771	113.254692	31.8308945	14.3936265	115.789879	-80.2642865	6.1477215	116.599999
-21.813917	-10.271848	116.455772	-24.1133	10.428059	116.253403	34.949806	-8.740458	118.277336	28.850597	38.387184	113.359688	31.9002015	14.823363	115.818512	-80.1268015	6.032755	116.688294
-22.283993	-9.932929	116.336807	-24.024086	10.573706	116.286636	35.033676	-8.594645	118.20533	28.949127	38.565365	113.484955	31.9914015	14.98536	115.8451425	-80.0395735	6.162052	116.7281295
-22.822409	-9.520202	116.236839	-23.947153	10.707332	116.328476	35.094559	-8.454181	118.103752	29.033617	38.73978	113.602402	32.064088	15.1427995	115.853077	-79.958394	6.2718645	116.803875
-23.619307	-8.812834	116.065254	-23.806379	10.91791	116.380928	35.212536	-8.219296	117.902435	29.12682	38.99398	113.76017	32.169678	15.387342	115.8313025	-79.782436	6.448478	116.9305535
-24.046099	-8.295023	115.944794	-23.707701	10.999	116.435242	35.307503	-8.056605	117.715897	29.199087	39.165009	113.937881	32.253295	15.554202	115.826889	-79.668697	6.443798	117.043595
-24.481518	-7.770438	115.774788	-23.610428	11.116107	116.488907	35.389629	-7.904845	117.540695	29.279974	39.336517	114.163002	32.3348015	15.715836	115.8518485	-79.5556575	6.516378	117.1259655
-24.894772	-7.183277	115.608513	-23.500826	11.232247	116.543091	35.477169	-7.740425	117.333923	29.385386	39.527065	114.460899	32.4312775	15.89332	115.897411	-79.4329295	6.571174	117.188771
-25.280291	-6.554547	115.465286	-23.438032	11.375229	116.707634	35.565727	-7.550351	117.121841	29.488468	39.736588	114.805771	32.5270975	16.0931185	115.963806	-79.4031615	6.6573395	117.451462
-25.703329	-5.87396	115.30545	-23.296644	11.509373	116.73378	35.638638	-7.328442	116.921936	29.957878	39.815475	115.025314	32.798258	16.2435165	115.973625	-79.391546	6.7752295	117.493935
-26.085413	-5.246398	115.148178	-23.210379	11.674708	116.834656	35.728302	-7.090748	116.722633	29.638321	40.226757	115.610657	32.6833115	16.5680045	116.166645	-79.1040695	6.7814115	117.502667
-26.549402	-4.272477	114.927963	-23.083349	11.978955	116.916672	35.861206	-6.720826	116.441223	29.731565	40.60812	116.190208	32.7963855	16.943647	116.3157155	-78.9630835	7.014263	117.5176285
-26.813368	-3.65529	114.809753	-23.024622	12.182963	116.944267	35.920853	-6.473297	116.275345	29.797787	40.854134	116.532242	32.85932	17.1904185	116.4037935	-78.908564	7.1755075	117.4847405
-26.729954	-3.233818	114.770363	-23.030636	12.403645	117.001595	35.98571	-6.250032	116.148827	29.846504	41.069817	116.798035	32.916107	17.4098925	116.473431	-78.977379	7.3973975	117.529759
-27.336201	-2.458394	114.634933	-22.973143	12.555008	117.003906	36.000561	-6.018661	116.137848	30.287325	41.093582	116.822472	33.143943	17.5374605	116.48016	-79.090229	7.5725555	117.527652
-27.529924	-1.943592	114.610733	-22.954903	12.72152	116.975853	36.050625	-5.87465	116.108597	29.941528	41.396194	117.130402	32.9960765	17.760772	116.6194995	-78.9058825	7.682268	117.3322065
-27.77375	-1.498385	114.539543	-22.907713	12.806293	116.94709	36.080257	-5.724356	116.113808	30.366034	41.350788	117.029083	33.2231455	17.813216	116.5714455	-79.0385715	7.79937	117.3227345
-27.967951	-1.127686	114.496277	-22.869448	12.897329	116.928123	36.119854	-5.632865	116.106125	30.393263	41.424732	117.061806	33.2565585	17.8959335	116.5839655	-78.9954545	7.8987245	117.2722805
-28.195021	-0.7051	114.403702	-22.798883	12.939339	116.813019	36.19109	-5.533166	116.146172	30.456293	41.509308	117.080368	33.3236915	17.988071	116.61327	-78.9214575	7.890607	117.012768
-28.28581	-0.484019	114.249992	-22.695415	12.938745	116.575386	36.314522	-5.581266	116.111794	30.116421	41.716377	117.291283	33.2154715	18.0675555	116.7015385	-78.6063015	7.8099345	116.4492335
-28.363239	-0.269515	114.004219	-22.755335	12.976712	116.382828	36.328594	-5.467968	116.244652	30.16069	41.7491	117.297867	33.244642	18.140566	116.7712595	-78.755312	7.812858	115.9943965
-28.409836	-0.09472	113.689995	-22.634737	12.943789	116.034401	36.403179	-5.444208	116.273102	30.595488	41.614178	117.07151	33.4993335	18.084985	116.672306	-78.7688075	7.802593	115.396496
-28.48576	0.040641	113.391182	-22.596371	12.992694	115.710083	36.515434	-5.510963	116.174469	30.247005	41.794621	117.133919	33.3812195	18.141829	116.654194	-78.5739615	7.843559	114.765972
-28.500536	0.133525	113.152275	-22.520273	13.054986	115.443253	36.509312	-5.417331	116.263557	30.696684	41.641827	116.774429	33.602998	18.112248	116.518993	-78.643544	7.997724	114.367513
-28.615108	0.230969	112.963364	-22.460396	13.112302	115.182236	36.555393	-5.476048	116.300819	30.406681	41.771294	116.766808	33.481037	18.147623	116.5338135	-78.401829	8.076981	113.8306585
-28.778708	0.304884	112.758598	-22.362625	13.196389	114.915443	36.592743	-5.50483	116.441475	30.929506	41.54105	116.442558	33.7611245	18.01811	116.4420165	-78.4863745	8.374668	113.3888695
-28.942711	0.329602	112.604477	-22.306578	13.184385	114.767799	36.631889	-5.555522	116.559433	31.03261	41.466324	116.429886	33.8322495	17.955401	116.4946595	-78.4454055	8.413369	113.0409385
-29.102903	0.309192	112.408577	-22.269035	13.197294	114.602623	36.663254	-5.635046	116.687103	31.098629	41.39048	116.437172	33.8809415	17.877717	116.5621375	-78.4190115	8.516871	112.6431085
-29.325653	0.269257	112.220177	-22.232904	13.156033	114.441132	36.745792	-5.80267	116.679062	31.187708	41.309723	116.445435	33.96675	17.7535265	116.5622485	-78.432558	8.5585395	112.3200155
-29.57431	0.195829	112.007675	-22.202478	13.136702	114.286659	36.777077	-5.86183	116.696152	30.848133	41.39764	116.602348	33.812605	17.767905	116.64925	-78.217561	8.505499	111.924068
-29.865238	0.121603	111.8153	-22.141186	13.12768	114.13134	36.798016	-5.923448	116.706215	30.894634	41.346725	116.521873	33.846325	17.7116385	116.614044	-78.128697	8.5437215	111.648636
-30.247412	0.01826	111.630547	-22.144861	13.146484	113.975166	36.803059	-5.983599	116.698898	31.342293	41.125637	116.19178	34.072676	17.571019	116.445339	-78.362398	8.721949	111.504993
-30.830225	-0.125782	111.41404	-22.105474	13.16643	113.743507	36.778664	-6.105998	116.679108	31.427473	41.050201	115.842422	34.1030685	17.4721015	116.260765	-78.3140165	8.8607585	111.226249
-31.318743	-0.133646	111.3507	-22.111322	13.201327	113.603531	36.726692	-6.194022	116.716148	31.11183	41.130936	115.681396	33.919261	17.468457	116.198772	-78.141905	8.934197	111.00829
-31.864178	-0.133935	111.387589	-22.117029	13.199325	113.553276	36.67622	-6.31755	116.740524	31.559023	40.883808	115.119102	34.1176215	17.283129	115.929813	-78.3516795	9.115521	111.176739
-32.469604	-0.167838	111.548843	-22.135334	13.16567	113.57856	36.588753	-6.430581	116.826096	31.224329	40.901718	114.883186	33.906541	17.2355685	115.854641	-78.177209	9.0957715	111.302479
-33.145542	-0.189866	111.840355	-22.144117	13.133925	113.718536	36.546249	-6.615208	116.855064	31.635883	40.609108	114.279922	34.091066	16.99695	115.567493	-78.3793	9.2709	111.869579
-33.840576	-0.157573	112.238609	-22.193371	13.072224	113.916107	36.457817	-6.787496	116.960159	31.666418	40.439693	113.837601	34.0621175	16.8260985	115.39888	-78.4488595	9.3183495	112.433334
-34.544571	-0.107913	112.662659	-22.244678	12.98185	114.135765	36.349789	-6.979105	117.113098	31.656317	40.251587	113.393875	34.003053	16.636241	115.2534865	-78.492409	9.327459	113.0180435
-35.646008	0.076509	113.247444	-22.405226	12.83768	114.420578	36.150761	-7.285322	117.422211	31.606716	39.926567	112.769684	33.8787385	16.3206225	115.0959475	-78.6891905	9.3547375	113.7452085
-36.36132	0.319884	113.522102	-22.516235	12.72054	114.532104	36.017712	-7.496608	117.661331	31.165174	39.845161	112.613487	33.591443	16.1742765	115.137409	-78.623913	9.2668035	113.926799
-37.093525	0.580785	113.670433	-22.648951	12.580397	114.591423	35.881927	-7.704805	117.871094	31.487339	39.462807	112.12912	33.684633	15.879001	115.000107	-78.982535	9.281793	114.182739
-37.805931	0.916335	113.758087	-22.781553	12.424324	114.620224	35.742958	-7.89957	117.995834	31.431803	39.241295	111.893883	33.5873805	15.6708625	114.9448585	-79.1504865	9.1777855	114.2955895
-38.493137	1.342791	113.809647	-22.842159	12.268081	114.641701	35.646286	-8.067895	118.045425	31.354216	39.058434	111.694374	33.500251	15.4952695	114.8698995	-79.184569	9.0408925	114.4135025
-39.173164	1.793461	113.77578	-22.896635	12.142834	114.646828	35.565983	-8.193009	118.057213	30.925528	39.088482	111.75135	33.2457555	15.4477365	114.9042815	-79.0390255	8.8379315	114.3893745
-39.823997	2.324942	113.687668	-22.930914	12.038642	114.62809	35.524002	-8.29428	118.03157	30.869902	38.984547	111.691574	33.196952	15.3451335	114.861572	-79.05878	8.7321505	114.394608
-40.794617	3.260089	113.481773	-22.991259	11.910584	114.564064	35.462849	-8.37462	117.95002	30.819542	38.923443	111.703026	33.1411955	15.2744115	114.826523	-79.1237135	8.5467565	114.301605
-41.426361	3.979545	113.351288	-22.988108	11.868312	114.513519	35.44986	-8.40944	117.818283	30.77557	38.911144	111.754242	33.112715	15.250852	114.7862625	-79.088931	8.485772	114.2407755
-42.081818	4.764999	113.208946	-23.008749	11.838939	114.491226	35.428757	-8.435145	117.636253	31.108995	38.769619	111.664787	33.268876	15.167237	114.65052	-79.286374	8.510641	114.331932
-42.698009	5.563407	113.149025	-23.036354	11.827358	114.51442	35.404438	-8.427609	117.416344	30.684858	38.974045	111.966942	33.044648	15.273218	114.691643	-79.117356	8.381498	114.337197
-43.317394	6.447056	113.241302	-23.034105	11.820246	114.62455	35.372971	-8.397102	117.189613	31.025454	38.879646	111.941216	33.1992125	15.241272	114.5654145	-79.2674225	8.39922	114.6836855
-43.967312	7.374839	113.505676	-23.040661	11.829063	114.854218	35.343163	-8.354975	116.989449	30.578495	39.110912	112.283073	32.960829	15.3779685	114.636261	-79.042151	8.2801575	115.072175
-44.542915	8.328521	114.096573	-23.013788	11.823189	115.249275	35.317993	-8.32063	116.767189	30.530298	39.174923	112.35099	32.9241455	15.4271465	114.5590895	-78.9517215	8.2192315	115.9394605
-45.341743	9.734611	115.478279	-22.954411	11.773407	116.165222	35.281525	-8.27174	116.415642	30.411594	39.255859	112.349342	32.8465595	15.4920595	114.382492	-78.7553815	8.0547545	117.947952
-45.853973	10.680247	116.556534	-22.956535	11.681641	116.885376	35.246311	-8.260186	116.262993	30.262083	39.305626	112.292503	32.754197	15.52272	114.277748	-78.667267	7.840562	119.493004
-46.287186	11.671225	117.640518	-23.0198	11.585796	117.573883	35.176773	-8.279281	116.155121	30.052952	39.328888	112.210381	32.6148625	15.5248035	114.182751	-78.6544625	7.6467885	120.965015
-46.731983	12.546286	118.530014	-23.10939	11.457498	118.173096	35.093021	-8.362438	116.078232	30.196226	39.13887	111.934296	32.6446235	15.388216	114.006264	-78.8634035	7.52678	122.339928
-47.04425	13.517515	119.229996	-23.177856	11.218226	118.66481	34.961617	-8.481617	116.034492	29.9494	39.054516	111.75296	32.4555085	15.2864495	113.893726	-78.8112205	7.1500025	123.435894
-47.393177	14.382484	119.694366	-23.364403	11.018272	118.912651	34.821304	-8.612364	115.939781	29.294476	39.093372	111.697495	32.05789	15.240504	113.818638	-78.786696	6.79604	124.006664
-47.611885	15.268903	120.017532	-23.521271	10.772721	119.109276	34.652866	-8.751705	115.86908	29.399385	38.782272	111.266495	32.0261255	15.0152835	113.5677875	-79.0686675	6.5301585	124.6507645
-47.738445	16.651924	120.144943	-23.746675	10.404387	119.106018	34.460953	-8.957891	115.730492	28.735348	38.177429	111.263885	31.5981505	14.609769	113.4971885	-79.0915005	6.199005	124.7148475
-47.782795	17.495544	120.117828	-23.888727	10.146701	119.049194	34.360664	-9.123156	115.688683	28.567123	37.994862	111.20417	31.4638935	14.435853	113.4464265	-79.2413475	5.857549	124.6519615
-47.724949	18.373154	119.978226	-23.963095	9.903856	118.940178	34.280403	-9.301024	115.662125	28.443428	37.82066	111.241829	31.3619155	14.259818	113.451977	-79.2881055	5.547894	124.428379
-47.508656	19.337059	119.81057	-24.127474	9.688198	118.837509	34.193771	-9.470098	115.650604	28.355673	37.676357	111.326622	31.274722	14.1031295	113.488613	-79.52967	5.2732665	124.186405
-47.266804	20.200974	119.630791	-24.224213	9.515187	118.74102	34.111713	-9.624446	115.630219	28.286966	37.563122	111.414467	31.1993395	13.969338	113.522343	-79.6477655	5.061036	123.959697
-46.742828	20.959694	119.448769	-24.351927	9.412247	118.621315	34.025932	-9.770345	115.590263	28.215864	37.463295	111.524223	31.120898	13.846475	113.557243	-79.824752	4.978019	123.685387
-46.529682	22.09136	119.495354	-24.418772	9.36833	118.582047	33.938091	-9.877697	115.578247	28.162428	37.378574	111.616585	31.0502595	13.7504385	113.597416	-79.8878035	4.9862215	123.566678
-45.820965	23.49115	119.339058	-24.568207	9.324786	118.532494	33.83012	-10.036559	115.543732	28.112156	37.267174	111.735962	30.971138	13.6153075	113.639847	-80.107552	5.0342645	123.425141
-45.31197	24.408981	119.291176	-24.621435	9.291831	118.43544	33.766132	-10.147442	115.48259	28.091278	37.180878	111.780586	30.928705	13.516718	113.631588	-80.171575	5.066944	123.239292
-44.641788	25.309845	119.180367	-24.719858	9.223351	118.336594	33.682762	-10.253408	115.415825	28.055256	37.08403	111.799263	30.869009	13.415311	113.607544	-80.308725	5.031391	123.065644
-43.953857	26.185072	119.071899	-24.774996	9.150833	118.229088	33.594269	-10.38528	115.334145	28.019302	36.991192	111.779678	30.8067855	13.302956	113.5569115	-80.3567775	4.99871	122.9012645
-43.17482	26.992147	118.900238	-24.838049	9.050915	118.070808	33.447376	-10.484642	115.307709	27.966028	36.872627	111.751686	30.706702	13.1939925	113.5296975	-80.3828	4.9078375	122.6119185
-42.360214	27.797619	118.801308	-24.956173	8.971655	117.959167	33.324516	-10.580787	115.239075	27.911087	36.732841	111.736588	30.6178015	13.076027	113.4878315	-80.5301475	4.867283	122.4305025
-41.388355	28.520647	118.688324	-25.025791	8.920932	117.843117	33.26564	-10.831532	115.09153	27.85261	36.588848	111.765251	30.559125	12.878658	113.4283905	-80.610707	4.963206	122.2578435
-39.93919	29.505211	118.451286	-25.000271	8.630761	117.543198	32.985905	-10.991489	115.093422	27.794842	36.416687	111.885307	30.3903735	12.712599	113.4893645	-80.3909155	4.548923	121.5970315
-38.850246	30.171516	118.329552	-25.392515	8.796409	117.504776	32.844677	-11.193282	115.018913	27.756733	36.292984	112.028862	30.300705	12.549851	113.5238875	-81.085735	5.042967	121.4856645
-37.734066	30.743158	118.17691	-25.546492	8.743522	117.330238	32.669941	-11.298799	114.980652	27.716976	36.171257	112.182152	30.1934585	12.436229	113.581402	-81.2864425	5.050815	121.079074
-36.601295	31.252655	117.951515	-25.462856	8.550049	117.053223	32.537926	-11.481698	114.914658	27.671484	36.071087	112.351654	30.104705	12.2946945	113.633156	-81.030417	4.8054035	120.47329
-35.398197	31.768204	117.710587	-25.834778	8.723238	116.862274	32.405811	-11.600025	114.876953	27.640884	35.98275	112.522079	30.0233475	12.1913625	113.699516	-81.6929035	5.2551135	120.025032
-34.132298	32.182453	117.369102	-25.965193	8.809766	116.595146	32.280319	-11.710874	114.854645	27.608007	35.882187	112.698242	29.944163	12.0856565	113.7764435	-81.874549	5.5338755	119.4138485
-32.903831	32.553192	116.995834	-26.148384	8.806025	116.300499	32.146034	-11.828702	114.822945	27.582056	35.76815	112.846062	29.864045	11.969724	113.8345035	-82.160813	5.642326	118.7664945
-30.929834	33.004864	116.496124	-26.35977	8.813293	115.746513	31.964672	-11.990079	114.725327	27.537504	35.600506	113.07576	29.751088	11.8052135	113.9005435	-82.470628	5.8213725	117.5924825
-29.636187	33.164299	116.292206	-26.460684	8.782415	115.459274	31.837034	-12.040844	114.659454	27.520838	35.50259	113.167511	29.678936	11.730873	113.9134825	-82.600304	5.833957	117.0050655
-28.290457	33.2463	116.097984	-26.493227	8.769486	115.17379	31.759464	-12.172999	114.571777	27.925114	35.807159	112.945488	29.842289	11.81708	113.7586325	-82.828743	5.721892	116.5889475
-26.928997	33.300964	116.007324	-26.515631	8.772734	115.122116	31.708992	-12.224661	114.535019	27.931458	35.743301	112.909531	29.820225	11.75932	113.722275	-82.851487	5.786148	116.521957
-25.623528	33.237225	115.945686	-26.511395	8.769692	115.090767	31.692171	-12.259807	114.546516	27.939856	35.704571	112.903404	29.8160135	11.722382	113.72496	-82.8388035	5.817002	116.456574
-24.494984	33.195618	115.939629	-26.510063	8.762286	115.096107	31.701492	-12.303672	114.626106	27.951628	35.665047	112.895676	29.82656	11.6806875	113.760891	-82.846686	5.8438845	116.431323
-23.173042	32.984241	115.923775	-26.527441	8.722252	115.121376	31.726036	-12.355255	114.726746	27.503338	35.741955	113.105988	29.614687	11.69335	113.916367	-82.669569	5.751154	116.326385
-21.221931	32.50272	115.930008	-26.505194	8.625588	115.125763	31.762201	-12.39892	114.914452	27.493282	35.677128	113.294891	29.6277415	11.639104	114.1046715	-82.6381295	5.612072	116.1468545
-19.89992	32.118637	115.919281	-26.52981	8.558361	115.033447	31.783087	-12.417345	115.055206	27.5182	35.124969	113.573387	29.6506435	11.353812	114.3142965	-82.7102635	5.76291	115.7525975
-18.416452	31.550348	115.767601	-26.601549	8.48369	114.848183	31.794765	-12.432067	115.168015	27.464291	35.113014	113.861801	29.629528	11.3404735	114.514908	-82.832626	5.6269065	115.181458
-17.242308	31.002197	115.732239	-26.675251	8.425034	114.644157	31.816854	-12.427626	115.213646	27.32892	35.639286	114.087952	29.572887	11.60583	114.650799	-82.923389	5.244238	114.637515
-16.000652	30.419659	115.647804	-26.741446	8.363054	114.383194	31.864607	-12.428452	115.168907	27.24194	35.663364	114.299103	29.5532735	11.617456	114.734005	-83.0361655	5.108652	114.032383
-14.967267	29.774529	115.636551	-26.774792	8.345493	114.190796	31.844368	-12.33612	115.178207	27.15686	35.703209	114.435104	29.500614	11.6835445	114.8066555	-83.050198	5.0074415	113.5749365
-13.815475	29.022285	115.572945	-26.769409	8.344084	114.074898	31.876019	-12.262294	115.124741	27.159027	35.243797	114.534607	29.517523	11.4907515	114.829674	-83.056341	5.1974165	113.320122
-12.228194	27.814871	115.466545	-26.738199	8.365493	113.986755	31.94622	-12.178968	115.098991	27.166376	35.295212	114.547455	29.556298	11.558122	114.823223	-83.032696	5.172864	113.150287
-11.187008	26.889118	115.409363	-26.72283	8.381447	113.975632	31.973917	-12.151515	115.141655	27.196329	35.312618	114.541267	29.585123	11.5805515	114.841461	-83.030783	5.1823425	113.109803
-10.248806	25.883108	115.355194	-26.694254	8.39797	113.972298	32.013577	-12.14279	115.201462	27.219809	35.315632	114.532089	29.616693	11.586421	114.8667755	-83.005201	5.209519	113.0778205
-9.386555	24.862236	115.292381	-26.64867	8.385006	114.038612	32.040833	-12.132395	115.267776	27.2337	35.31958	114.528633	29.6372665	11.5935925	114.8982045	-82.9346065	5.1764195	113.1790195
-8.546936	23.714527	115.293274	-26.624308	8.358994	114.106689	32.093502	-12.119819	115.34063	27.242228	35.331772	114.539574	29.667865	11.6059765	114.940102	-82.916481	5.1120115	113.273276
-7.803783	22.538103	115.3134	-26.619413	8.320645	114.184082	32.134159	-12.102402	115.445709	27.256975	35.344158	114.571259	29.695567	11.620878	115.008484	-82.934393	5.020412	113.35968
-7.106125	21.313242	115.288628	-26.605085	8.320367	114.292976	32.181789	-12.12136	115.534546	27.267975	35.349319	114.575577	29.724882	11.6139795	115.0550615	-82.935052	5.0267545	113.5308905
-6.17011	19.390356	115.246872	-26.604959	8.325725	114.455704	32.186871	-12.120531	115.740295	27.273809	35.346828	114.46627	29.73034	11.6131485	115.1032825	-82.940258	5.0383015	113.8081255
-5.698966	18.046894	115.247795	-26.634655	8.354999	114.593269	32.154949	-12.112639	115.866196	27.271955	35.332382	114.364433	29.713452	11.6098715	115.1153145	-82.982762	5.1001265	114.0712235
-5.232305	16.654503	115.310493	-26.668364	8.402836	114.812065	32.126522	-12.131734	115.972778	27.272276	35.311256	114.256218	29.699399	11.589761	115.114498	-83.036127	5.215911	114.509632
-4.823349	15.283072	115.375198	-26.675451	8.451127	115.00956	32.065193	-12.130724	116.138283	27.278938	35.29488	114.180801	29.6720655	11.582078	115.159542	-83.0229675	5.320176	114.859578
-4.486262	13.834134	115.454605	-26.695957	8.504866	115.179192	32.028328	-12.146045	116.288818	27.284039	35.283077	114.168739	29.6561835	11.568516	115.2287785	-83.0480975	5.441216	115.1296055
-4.183664	12.367493	115.541252	-26.760262	8.569723	115.274117	31.986649	-12.112279	116.482689	27.287367	35.2831	114.182709	29.637008	11.5854105	115.332699	-83.157532	5.5540355	115.215535
-3.966989	10.964108	115.583611	-26.788944	8.616354	115.263985	31.983805	-12.102103	116.645576	27.291649	35.303188	114.232407	29.637727	11.6005425	115.4389915	-83.215615	5.6321655	115.0889785
-3.691518	8.805218	115.47995	-26.821995	8.737164	115.032211	31.961849	-12.01714	116.872253	27.290907	35.348656	114.289978	29.626378	11.665758	115.5811155	-83.270368	5.80857	114.4833065
-3.591308	7.405839	115.368355	-26.83247	8.794126	114.774284	31.97197	-11.957436	116.964165	27.303511	35.392189	114.277885	29.6377405	11.7173765	115.621025	-83.3026805	5.8708755	113.927543
-3.529238	5.960777	115.24202	-26.772141	8.848407	114.517235	31.993317	-11.890261	117.020248	27.326437	35.440887	114.221954	29.659877	11.775313	115.621101	-83.204159	5.921501	113.413369
-3.521813	4.573516	115.081696	-26.769844	8.911024	114.300743	32.033081	-11.819563	117.06356	27.372265	35.489391	114.12706	29.702673	11.834914	115.59531	-83.242361	5.987134	113.006176
-3.607873	3.206265	114.976868	-26.676401	8.992138	114.126205	32.077229	-11.744705	117.10582	27.428957	35.532593	114.049782	29.753093	11.893944	115.577801	-83.105895	6.090332	112.674609
-3.741999	1.820489	114.877304	-26.622196	9.021937	113.981422	32.143486	-11.685284	117.088486	27.493587	35.582806	114.004967	29.8185365	11.948761	115.5467265	-83.0629285	6.095113	112.4161175
-3.966035	0.482487	114.750755	-26.534431	9.084851	113.838974	32.215454	-11.634323	117.030647	27.549406	35.633995	113.976074	29.88243	11.999836	115.5033605	-82.951292	6.169866	112.1745875
-4.441818	-1.45999	114.543877	-26.414829	9.159484	113.602303	32.2925	-11.480671	117.012634	27.618105	35.742821	113.988342	29.9553025	12.131075	115.500488	-82.7849605	6.187893	111.704118
-4.868581	-2.761915	114.398026	-26.355129	9.19273	113.472198	32.415001	-11.417515	116.961967	27.658802	35.822964	114.025185	30.0369015	12.2027245	115.493576	-82.7471595	6.1827355	111.45082
-5.422288	-3.961096	114.327263	-26.287266	9.290485	113.341667	32.468929	-11.301682	117.075638	27.712122	35.914444	114.027916	30.0905255	12.306381	115.551777	-82.6650575	6.274589	111.131557
-6.057121	-5.143908	114.29213	-26.204834	9.351695	113.261604	32.566048	-11.208883	117.146278	27.778202	36.003624	114.002396	30.172125	12.3973705	115.574337	-82.581793	6.3060195	110.948871
-6.805416	-6.290611	114.296875	-26.130331	9.427406	113.21714	32.613419	-11.09277	117.316986	27.851522	36.082615	113.944839	30.2324705	12.4949225	115.6309125	-82.4931325	6.3598895	110.8033675
-7.620693	-7.359237	114.353271	-26.052374	9.501417	113.201378	32.711449	-11.045227	117.444801	27.930817	36.129524	113.853561	30.321133	12.5421485	115.649181	-82.425881	6.4606855	110.753575
-8.40833	-8.430779	114.382553	-25.965277	9.589204	113.208244	32.762157	-10.983816	117.622803	28.012688	36.147083	113.730873	30.3874225	12.5816335	115.676838	-82.3179765	6.5967745	110.73965
-9.905853	-9.950694	114.514198	-25.89522	9.647411	113.242256	32.823242	-10.930462	117.871521	28.153992	36.186897	113.514732	30.488617	12.6282175	115.6931265	-82.279057	6.6666045	110.7913855
-10.971283	-10.851484	114.645599	-25.816595	9.709831	113.282394	32.860611	-10.884765	118.026665	28.245792	36.186611	113.362038	30.5532015	12.650923	115.6943515	-82.1863915	6.768739	110.8704365
-12.115845	-11.684152	114.74968	-25.748911	9.732337	113.346817	32.89901	-10.860887	118.136238	28.345329	36.170422	113.23848	30.6221695	12.6547675	115.687359	-82.1199915	6.8099065	111.006275
-13.373997	-12.403601	114.783714	-25.670103	9.767172	113.399338	32.938251	-10.83169	118.232635	28.442839	36.189342	113.130676	30.690545	12.678826	115.6816555	-82.030751	6.855518	111.1170205
-14.682137	-12.978381	114.862885	-25.595634	9.813663	113.5	32.980415	-10.774772	118.330994	28.537783	36.221291	113.054749	30.759099	12.7232595	115.6928715	-81.950367	6.9040665	111.3071285
-16.056084	-13.500225	114.914337	-25.49592	9.862598	113.587036	33.054672	-10.688153	118.417847	28.632769	36.273216	112.997581	30.8437205	12.7925315	115.707714	-81.8355605	6.9326645	111.466358
-17.501684	-13.962169	114.999985	-25.406233	9.933446	113.717316	33.11829	-10.587047	118.507919	28.736977	36.338066	112.91275	30.9276335	12.8755095	115.7103345	-81.7400995	6.9913825	111.7242975
-19.653334	-14.48968	115.182182	-25.237867	10.049535	113.856934	33.251976	-10.432216	118.632164	28.866873	36.966991	112.680374	31.0594245	13.2673875	115.656269	-81.5351585	6.8316825	112.057599
-21.152096	-14.809796	115.229057	-25.122448	10.146873	113.936485	33.346241	-10.327194	118.698738	29.00194	37.020908	112.558456	31.1740905	13.346857	115.628597	-81.4189865	6.946889	112.244373
-22.658821	-14.989943	115.28553	-24.986479	10.236962	114.026131	33.442162	-10.243395	118.771729	29.159409	37.068665	112.450806	31.3007855	13.412635	115.6112675	-81.2737435	7.061289	112.4409945
-24.259304	-15.065906	115.357338	-24.844021	10.303245	114.12394	33.52832	-10.151131	118.797043	29.315456	37.119198	112.365051	31.421888	13.4840335	115.581047	-81.10993	7.1224565	112.666833
-25.818119	-15.089623	115.370247	-24.686024	10.363121	114.226135	33.629906	-10.050437	118.805252	29.4582	37.191345	112.261154	31.544053	13.570454	115.533203	-80.916101	7.155788	112.919067
-27.451241	-15.023252	115.441742	-24.586559	10.442724	114.370438	33.733826	-9.925606	118.778244	29.557667	37.308491	112.154282	31.6457465	13.6914425	115.466263	-80.8188645	7.1940055	113.274613
-29.140421	-14.811609	115.551018	-24.469849	10.521784	114.552879	33.836769	-9.792	118.712639	29.633478	37.416943	112.038132	31.7351235	13.8124715	115.3753855	-80.6748215	7.2310965	113.7303725
-31.602976	-14.312553	115.88681	-24.313427	10.643203	114.972282	33.971672	-9.589633	118.617783	29.685455	37.589825	111.887001	31.8285635	14.000096	115.252392	-80.4554175	7.28631	114.692172
-33.31945	-13.818942	116.277863	-24.196301	10.745801	115.357674	34.044777	-9.437616	118.576431	29.687136	37.699368	111.802414	31.8659565	14.130876	115.1894225	-80.2585585	7.360726	115.5259255
-34.993816	-13.266587	116.724655	-24.161531	10.834781	115.819977	34.100872	-9.315114	118.541992	29.676771	37.819145	111.751472	31.8888215	14.2520155	115.146732	-80.2118835	7.4175465	116.493222
-36.697319	-12.570097	117.257332	-24.126263	10.908552	116.303444	34.133163	-9.187379	118.535957	29.646412	37.937122	111.707481	31.8897875	14.3748715	115.121719	-80.1423135	7.4422325	117.485169
-38.348484	-11.823353	117.752876	-24.066023	10.98995	116.792801	34.148479	-9.05149	118.532158	29.592518	38.066006	111.699867	31.8704985	14.507258	115.1160125	-80.0025445	7.472642	118.4695895
-40.0187	-10.971371	118.255165	-24.084749	11.081409	117.207733	34.176346	-8.920661	118.527496	29.512558	38.218868	111.690315	31.844452	14.6491035	115.1089055	-80.01395	7.5137145	119.3065605
-41.616993	-10.059532	118.641663	-24.071983	11.153019	117.581268	34.173836	-8.772237	118.520248	29.406727	38.361942	111.676979	31.7902815	14.7948525	115.0986135	-79.9342475	7.5111855	120.0639225
-43.990032	-8.52055	119.121872	-24.113216	11.241654	118.020714	34.175289	-8.556632	118.435799	29.239687	38.589935	111.689011	31.707488	15.0166515	115.062405	-79.93392	7.4666565	120.979023
-45.487576	-7.451277	119.298485	-24.057783	11.207217	118.26664	34.184998	-8.400581	118.353844	29.173439	38.225044	111.731979	31.6792185	14.9122315	115.0429115	-79.7947845	7.5022025	121.4903685
-46.954597	-6.29709	119.458595	-24.106943	11.268576	118.416153	34.179062	-8.261546	118.228531	29.006475	38.916008	111.669708	31.5927685	15.327231	114.9491195	-79.8066545	7.209921	121.8831865
-48.3717	-5.099744	119.613815	-24.111658	11.302272	118.566658	34.179543	-8.120034	118.081665	28.96703	38.57745	111.689056	31.5732865	15.228708	114.8853605	-79.7966025	7.375836	122.2479555
-49.728767	-3.818831	119.807312	-24.092522	11.36382	118.718407	34.167149	-7.976589	117.91375	29.175928	39.106853	111.387619	31.6715385	15.565132	114.6506845	-79.8565825	7.162508	122.7861295
-51.030956	-2.439999	120.05217	-24.122355	11.423582	118.88517	34.135284	-7.825539	117.723312	28.674402	39.43697	111.534798	31.404843	15.8057155	114.629055	-79.649553	7.0414485	123.141285
-52.219105	-1.061479	120.336517	-24.163509	11.455069	119.077148	34.07246	-7.687917	117.535805	28.918657	39.449032	111.307442	31.4955585	15.8805575	114.4216235	-79.8225765	7.0295805	123.7326725
-53.957748	1.150005	120.741798	-24.241648	11.526675	119.333878	33.991833	-7.520501	117.285225	28.362226	39.814285	111.479126	31.1770295	16.146892	114.3821755	-79.6603255	6.906458	124.2855805
-54.778385	2.442026	120.876465	-24.261169	11.559196	119.47805	33.931469	-7.427391	117.165359	28.251911	39.923077	111.513069	31.09169	16.247843	114.339214	-79.614028	6.870549	124.616886
-55.706562	3.976636	121.016922	-24.330181	11.578323	119.5588	33.857872	-7.367803	117.068169	28.153606	40.024132	111.547539	31.005739	16.3281645	114.307854	-79.666101	6.8284815	124.809746
-56.531631	5.587477	121.219719	-24.40003	11.613727	119.61467	33.792	-7.320055	116.98748	28.066462	40.094437	111.584518	30.929231	16.387191	114.285999	-79.729291	6.840263	124.943341
-57.634155	7.361865	121.277069	-24.471855	11.613374	119.647583	33.716572	-7.288809	116.900566	27.989965	40.155628	111.606323	30.8532685	16.4334095	114.2534445	-79.7969785	6.7933385	125.0417215
-58.36721	9.02561	121.291519	-24.542049	11.619608	119.658188	33.656364	-7.264447	116.785286	27.896679	40.209408	111.642876	30.7765215	16.4724805	114.214081	-79.8606195	6.7667355	125.102295
-58.664017	10.46955	121.277428	-24.628902	11.640917	119.651733	33.580814	-7.239698	116.674698	27.802547	40.256504	111.684586	30.6916805	16.508403	114.179642	-79.9494845	6.773431	125.123824
-59.797062	13.159657	121.27607	-24.739817	11.654675	119.606186	33.487762	-7.217589	116.486099	27.702888	40.338821	111.788452	30.595325	16.560616	114.1372755	-80.074959	6.748734	125.0750965
-60.170807	14.842775	121.196091	-24.796494	11.699099	119.546997	33.423172	-7.207643	116.380714	27.642614	40.399048	111.860069	30.532893	16.5957025	114.1203915	-80.125881	6.8024955	124.9736025
-60.497879	16.552145	121.206306	-24.866718	11.71971	119.530281	33.359467	-7.20462	116.30603	27.581575	40.445454	111.950325	30.470521	16.620417	114.1281775	-80.203957	6.819003	124.9323845
-60.768288	18.283451	121.217896	-24.942856	11.765463	119.534515	33.288902	-7.207534	116.241005	27.525705	40.479637	112.051331	30.4073035	16.6360515	114.146168	-80.2930155	6.8948745	124.922862
-60.885864	19.999611	121.241928	-25.023615	11.785415	119.556442	33.227154	-7.220358	116.19706	27.463554	40.501625	112.147568	30.345354	16.6406335	114.172314	-80.392584	6.9301965	124.94057
-60.921288	21.723846	121.282623	-25.096512	11.806	119.555298	33.149834	-7.261512	116.17868	27.432499	40.491589	112.240967	30.2911665	16.6150385	114.2098235	-80.4841905	6.9969615	124.9007725
-60.599606	23.229134	121.315674	-25.192913	11.849653	119.504677	33.088387	-7.329554	116.171837	27.420954	40.456387	112.334045	30.2546705	16.5634165	114.252941	-80.6404965	7.1358895	124.756413
-60.70509	25.952381	121.129585	-25.258238	11.833453	119.434479	32.989693	-7.474195	116.123604	27.392429	40.361809	112.444397	30.191061	16.443807	114.2840005	-80.707537	7.223099	124.5849575
-60.098534	27.174191	121.003975	-25.324312	11.840711	119.369926	32.906487	-7.584871	116.088524	27.790037	40.111454	112.315178	30.348262	16.2632915	114.201851	-80.996886	7.4181305	124.538001
-59.234547	28.291893	120.932365	-25.394144	11.795075	119.283226	32.835056	-7.676376	116.052841	27.400482	40.187233	112.564789	30.117769	16.2554285	114.308815	-80.906057	7.3347215	124.257637
-57.973343	29.11269	120.940056	-25.422972	11.764688	119.259712	32.761894	-7.78548	116.019836	27.396717	40.101452	112.637589	30.0793055	16.157986	114.3287125	-80.9252495	7.37139	124.1907115
-57.135166	30.206961	120.795425	-25.506622	11.729736	119.296005	32.634579	-7.781343	116.081413	27.389442	40.014687	112.740479	30.0120105	16.116672	114.410946	-81.0252545	7.3428	124.181064
-56.407349	31.429375	120.831741	-25.53615	11.676113	119.261345	32.598606	-7.909048	116.050079	27.366251	39.917797	112.858879	29.9824285	16.0043745	114.454479	-81.0547285	7.3478515	124.068211
-55.353355	32.455399	120.748459	-25.638607	11.607822	119.22419	32.594986	-8.115498	115.941772	27.348032	39.823086	112.987312	29.971509	15.853794	114.464542	-81.248723	7.36185	123.983838
-53.699432	33.905479	120.581116	-25.734524	11.52706	119.165817	32.395416	-8.213496	115.994766	27.310207	39.659676	113.17778	29.8528115	15.72309	114.586273	-81.3218595	7.33103	123.745361
-52.473934	34.847786	120.477318	-25.869652	11.507505	119.077148	32.302834	-8.380575	115.958061	27.280933	39.527908	113.327805	29.7918835	15.5736665	114.642933	-81.5311875	7.4413435	123.511363
-51.259674	35.767262	120.301582	-26.002459	11.451686	118.970726	32.268909	-8.645005	115.830231	27.255737	39.386124	113.517036	29.762323	15.3705595	114.6736335	-81.767241	7.5328125	123.2678185
-49.894867	36.606823	120.25988	-26.114517	11.419142	118.823837	32.062515	-8.747827	115.797791	27.220055	39.25882	113.773743	29.641285	15.2554965	114.785767	-81.870319	7.5827875	122.861907
-48.533859	37.397312	120.18734	-26.239326	11.386481	118.591011	31.932222	-8.81105	115.677818	27.187004	39.168362	114.089012	29.559613	15.178656	114.883415	-82.038265	7.594306	122.298607
-47.190228	38.145813	120.00296	-26.357752	11.377073	118.314514	31.851233	-8.926298	115.495895	27.124599	39.123093	114.426407	29.487916	15.0983975	114.961151	-82.20342	7.6557485	121.667877
-45.755955	38.850346	119.783798	-26.523933	11.372974	117.895302	31.75967	-8.957365	115.312172	27.059082	39.084175	114.769951	29.409376	15.063405	115.0410615	-82.457242	7.682543	120.7495425
-43.608028	39.73542	119.155884	-26.876947	11.590183	117.384872	31.615873	-9.007678	115.099121	26.939806	39.050247	115.165833	29.2778395	15.0212845	115.132477	-83.0317335	8.1590815	119.637267
-42.130611	40.2845	118.683037	-26.914185	11.506955	116.719986	31.498199	-9.079563	114.972916	26.852428	38.999935	115.295013	29.1753135	14.960186	115.1339645	-83.0036835	8.053724	118.3060075
-40.652775	40.710316	118.164612	-27.077187	11.617	116.279472	31.357531	-9.176965	114.854225	26.792822	38.923378	115.295967	29.0751765	14.8732065	115.075096	-83.2295505	8.3607935	117.483848
-39.117638	41.034645	117.596565	-27.176983	11.67263	115.766289	31.220537	-9.296538	114.807144	26.763206	38.812489	115.21566	28.9918715	14.7579755	115.011402	-83.3458375	8.5872845	116.521176
-37.683365	41.318378	117.116295	-27.283651	11.715677	115.3713	31.096628	-9.472804	114.771782	26.756868	38.661816	115.083191	28.926748	14.594506	114.9274865	-83.49405	8.836848	115.8151135
-36.243305	41.442638	116.670143	-27.31949	11.695703	115.042557	30.973848	-9.660844	114.718452	26.785192	38.478828	114.913246	28.87952	14.408992	114.815849	-83.5185	8.982414	115.269265
-34.71648	41.45343	116.471123	-27.365728	11.62647	114.830246	30.876976	-9.865747	114.62487	26.829254	38.280315	114.752457	28.853115	14.207284	114.6886635	-83.584571	9.045656	114.9718285
-32.617928	41.235535	116.347252	-27.361843	11.436154	114.679932	30.814779	-10.145209	114.512657	26.922613	38.002567	114.650177	28.868696	13.928679	114.581417	-83.592382	8.943629	114.778447
-31.093893	40.991383	116.30043	-27.298441	11.349646	114.665413	30.804222	-10.32803	114.491737	26.96759	37.832794	114.651314	28.885906	13.752382	114.5715255	-83.482788	8.94691	114.7593005
-29.770863	40.692974	116.384399	-27.285624	11.219689	114.673141	30.805275	-10.476721	114.491737	27.002453	37.681263	114.63591	28.903864	13.602271	114.5638235	-83.475112	8.837107	114.7824585
-28.497437	40.248772	116.361343	-27.271961	11.123603	114.677139	30.796417	-10.641315	114.49913	27.016724	37.533691	114.579224	28.9065705	13.446188	114.539177	-83.4504925	8.801018	114.815101
-27.11248	39.782681	116.252831	-27.318272	11.032369	114.711761	30.764818	-10.794317	114.519943	27.017113	37.398079	114.476921	28.8909655	13.301881	114.498432	-83.5275095	8.762857	114.92509
-26.151529	39.370102	116.348907	-27.299055	10.887993	114.610603	30.73278	-10.945533	114.547852	26.992527	37.248535	114.372597	28.8626535	13.151501	114.4602245	-83.4607635	8.624485	114.7609815
-24.913767	38.691116	116.224968	-27.368017	10.736347	114.565399	30.697336	-11.123512	114.560005	26.939831	37.076847	114.274452	28.8185835	12.9766675	114.4172285	-83.5546175	8.4960265	114.7135695
-23.074335	37.67379	116.006104	-27.407751	10.494871	114.448311	30.618334	-11.428692	114.545288	26.874573	36.787231	114.045105	28.7464535	12.6792695	114.2951965	-83.5619555	8.3104725	114.6014255
-21.885635	36.888721	115.822372	-27.461884	10.280676	114.393211	30.557581	-11.65553	114.512543	26.842117	36.566872	113.854828	28.699849	12.455671	114.1836855	-83.623617	8.105681	114.6027365
-20.766005	35.988342	115.622238	-27.50959	10.088717	114.289566	30.48152	-11.888643	114.499489	26.861509	35.836063	113.716187	28.6715145	11.97371	114.107838	-83.6906945	8.203724	114.471294
-19.593317	35.034882	115.369736	-27.551634	9.878885	114.150307	30.412033	-12.148183	114.49276	26.829153	35.563446	113.56144	28.620593	11.7076315	114.0271	-83.723861	8.0501385	114.273514
-18.333963	33.968395	115.039993	-27.596518	9.642468	114.043213	30.364662	-12.406665	114.479996	26.804607	35.305298	113.449432	28.5846345	11.4493165	113.964714	-83.7776705	7.8356195	114.121712
-17.517887	32.970303	114.960548	-27.630299	9.409931	113.916336	30.311337	-12.66649	114.46109	26.798197	35.04871	113.353203	28.554767	11.19111	113.9071465	-83.815365	7.628752	113.9255255
-16.397364	31.818953	114.77327	-27.6427	9.125674	113.853325	30.281374	-12.924022	114.446785	26.805315	34.78632	113.286118	28.5433445	10.931149	113.8664515	-83.8287445	7.320199	113.8401985
-14.812535	30.016005	114.628113	-27.635626	8.806432	113.83252	30.257835	-13.317746	114.455368	26.852137	34.368885	113.227631	28.554986	10.5255695	113.8414995	-83.826238	7.0872945	113.8235405
-14.085017	28.834269	114.668671	-27.60363	8.600386	113.842773	30.241886	-13.550168	114.474831	26.887625	34.119022	113.21769	28.5647555	10.284427	113.8462605	-83.7720155	6.916345	113.8392855
-13.134925	27.55571	114.621414	-27.599997	8.411841	113.845421	30.226866	-13.782942	114.527512	26.92914	33.89864	113.232399	28.578003	10.057849	113.8799555	-83.777997	6.765833	113.8108865
-12.253784	26.235815	114.562584	-27.611917	8.276505	113.866409	30.174252	-13.940462	114.605865	26.972523	33.69384	113.262085	28.5733875	9.876689	113.933975	-83.7972215	6.676321	113.798843
-11.560213	24.945713	114.556038	-27.609848	8.172217	113.891281	30.154991	-14.197801	114.687744	27.016699	33.468204	113.30925	28.585845	9.6352015	113.998497	-83.805541	6.7092325	113.784065
-10.751076	23.55238	114.549049	-27.651321	8.077819	113.972916	30.114052	-14.394915	114.762154	27.078691	33.302902	113.32576	28.5963715	9.4539935	114.043957	-83.8990135	6.7016445	113.901875
-10.040454	22.14538	114.605713	-27.648098	7.938792	114.088615	30.082283	-14.558938	114.839767	27.110788	33.165939	113.348412	28.5965355	9.3035005	114.0940895	-83.8927315	6.5740835	114.0831405
-9.139358	19.993814	114.661179	-27.661865	7.712005	114.224091	30.086735	-14.783247	114.914467	27.039566	32.897259	113.380638	28.5631505	9.057006	114.1475525	-83.8868805	6.367004	114.3006295
-8.5676	18.530714	114.682983	-27.672806	7.578382	114.303375	30.10177	-14.90469	114.942375	26.992661	32.786572	113.376762	28.5472155	8.940941	114.1595685	-83.8928275	6.215823	114.4471815
-8.006211	16.982933	114.612984	-27.695824	7.433581	114.280663	30.105146	-15.024201	114.96991	26.963039	32.676888	113.310478	28.5340925	8.8263435	114.140194	-83.9257405	6.0408185	114.421132
-7.554983	15.48197	114.493927	-27.700865	7.30944	114.236877	30.102402	-15.124805	115.018394	26.942572	32.547211	113.180885	28.522487	8.711203	114.0996395	-83.924217	5.907677	114.3741145
-7.083539	13.97243	114.341904	-27.71839	7.193846	114.186836	30.111355	-15.257078	115.088272	26.926098	32.421577	112.988541	28.5187265	8.5822495	114.0384065	-83.9555065	5.8054425	114.3352655
-6.713223	12.410159	114.228592	-27.700012	7.068003	114.150238	30.117151	-15.391052	115.172134	26.942591	32.238651	112.781548	28.529871	8.4237995	113.976841	-83.929895	5.7122065	114.323635
-6.331532	10.852721	114.174065	-27.705597	6.951869	114.151192	30.134245	-15.549952	115.263924	26.980484	32.070553	112.554359	28.5573645	8.2603005	113.9091415	-83.9685585	5.6434375	114.3932425
-5.895263	8.546623	114.131607	-27.633968	6.753922	114.196793	30.165281	-15.784839	115.426544	27.066452	31.758022	112.293793	28.6158665	7.9865915	113.8601685	-83.8838025	5.5212525	114.5334175
-5.611971	6.936003	114.189682	-27.570677	6.639125	114.281776	30.19405	-15.936118	115.56176	27.170807	31.553209	112.176765	28.6824285	7.8085455	113.8692625	-83.8237825	5.4697045	114.6942895
-5.360893	5.452478	114.338593	-27.470285	6.529612	114.382851	30.251459	-16.090704	115.748993	27.288744	31.365479	112.144211	28.7701015	7.6373875	113.946602	-83.7106715	5.4218365	114.8191
-5.184296	3.971607	114.48188	-27.412329	6.48087	114.484444	30.301889	-16.194456	116.000595	27.421131	31.217194	112.180374	28.86151	7.511369	114.0904845	-83.686168	5.450371	114.8784035
-5.025391	2.481929	114.697266	-27.34026	6.417839	114.59552	30.388584	-16.287971	116.194466	27.541866	31.113411	112.287712	28.965225	7.41272	114.241089	-83.645745	5.422958	114.949951
-4.906592	1.09414	114.893936	-27.276194	6.399292	114.697052	30.437073	-16.335224	116.386345	27.65414	31.033207	112.435623	29.0456065	7.3489915	114.410984	-83.5979945	5.4495925	114.98312
-4.845891	-0.243228	114.978668	-27.183315	6.393904	114.748672	30.511948	-16.331976	116.496017	27.730566	31.027973	112.563217	29.121257	7.3479985	114.529617	-83.487887	5.4398095	114.967727
-4.806514	-2.26383	115.032898	-27.10236	6.407531	114.722374	30.626371	-16.228155	116.553497	27.816895	31.145536	112.66272	29.221633	7.4586905	114.6081085	-83.426353	5.3563715	114.8366395
-4.846617	-3.493598	114.961334	-27.007517	6.458515	114.583496	30.720154	-16.05529	116.576401	27.833742	31.28178	112.652924	29.276948	7.613245	114.6146625	-83.291982	5.303785	114.5523295
-4.892649	-4.70006	114.81514	-26.921898	6.566762	114.361862	30.862104	-15.89396	116.53801	27.852932	31.466043	112.566551	29.357518	7.7860415	114.5522805	-83.201314	5.3474825	114.1714435
-5.001424	-5.903144	114.668945	-26.838802	6.652009	114.081421	30.992687	-15.729216	116.517662	27.877653	31.620253	112.439728	29.43517	7.9455185	114.478695	-83.112774	5.3584995	113.684147
-5.136703	-7.033442	114.478409	-26.735147	6.739964	113.78611	31.109861	-15.570993	116.54837	27.935005	31.765366	112.289413	29.522433	8.0971865	114.4188915	-82.992727	5.3827415	113.1533285
-5.333785	-8.149309	114.337814	-26.618942	6.782925	113.513779	31.25416	-15.459004	116.506454	28.014687	31.88529	112.123741	29.6344235	8.213143	114.3150975	-82.8723075	5.352707	112.7124605
-5.565464	-9.247718	114.273071	-26.514521	6.872912	113.326241	31.34008	-15.339963	116.527245	28.123335	31.951786	111.971245	29.7317075	8.3059115	114.249245	-82.7607495	5.4399125	112.403237
-6.009805	-10.784593	114.31562	-26.315004	6.934093	113.248085	31.47567	-15.251091	116.633621	28.327911	31.977224	111.769547	29.9017905	8.3630665	114.201584	-82.5317985	5.5051195	112.294586
-6.407185	-11.764916	114.44796	-26.177383	6.951625	113.346634	31.5683	-15.214435	116.755699	28.467438	32.015083	111.72998	30.017869	8.400324	114.2428395	-82.372635	5.502926	112.4504285
-6.766805	-12.669711	114.603821	-26.097675	6.972976	113.495087	31.667397	-15.125849	116.904381	28.591686	32.067978	111.8032	30.1295415	8.4710645	114.3537905	-82.3248915	5.4748875	112.6363835
-7.334573	-13.529208	114.839127	-25.985231	7.045094	113.668594	31.750324	-15.009525	117.052147	28.694708	32.177364	111.949074	30.222516	8.5839195	114.5006105	-82.192978	5.5062685	112.8365775
-7.77519	-14.271325	114.899864	-25.917875	7.084431	113.812515	31.835264	-14.871968	117.152939	28.775797	32.325329	112.112999	30.3055305	8.7266805	114.632969	-82.1412805	5.4421815	112.992061
-8.427065	-14.970353	114.991745	-25.83419	7.196449	113.946465	31.901035	-14.712034	117.219505	28.841364	32.47435	112.244247	30.3711995	8.881158	114.731876	-82.0395795	5.51174	113.161054
-9.027211	-15.620093	114.986397	-25.754816	7.323156	114.036049	31.993824	-14.528747	117.255875	28.889608	32.661785	112.352135	30.441716	9.066519	114.804005	-81.951348	5.579793	113.268093
-10.049727	-16.471607	115.069702	-25.65983	7.534972	114.226379	32.124054	-14.194632	117.299568	28.946478	33.004868	112.461304	30.535266	9.405118	114.880436	-81.854926	5.664826	113.572322
-10.861203	-16.853191	115.255859	-25.624456	7.730713	114.328766	32.191113	-13.969654	117.333939	28.961531	33.211708	112.495186	30.576322	9.621027	114.9145625	-81.825234	5.840399	113.7429695
-11.591565	-17.292381	115.321495	-25.585667	7.858805	114.41761	32.237671	-13.792978	117.410698	28.990513	33.36898	112.450981	30.614092	9.788001	114.9308395	-81.785426	5.929609	113.9043805
-12.441658	-17.625662	115.455414	-25.558767	8.004057	114.467728	32.239349	-13.660802	117.479836	29.013828	33.484055	112.370941	30.6265885	9.9116265	114.9253885	-81.7441225	6.0964875	114.0100675
-13.420071	-17.831245	115.639046	-25.555271	8.135218	114.492432	32.224167	-13.542003	117.555664	29.025341	33.570446	112.26902	30.624754	10.0142215	114.912342	-81.735296	6.2562145	114.072522
-14.198378	-18.137012	115.626465	-25.596411	8.22027	114.465271	32.212002	-13.425681	117.634186	29.019552	33.657883	112.181091	30.615777	10.116101	114.9076385	-81.808599	6.324439	114.0229035
-15.121767	-18.298597	115.660248	-25.61948	8.309757	114.478409	32.204746	-13.281541	117.715622	28.983501	33.786655	112.120483	30.5941235	10.252557	114.9180525	-81.8330835	6.366957	114.0387655
-16.55641	-18.383875	115.710381	-25.616714	8.428569	114.56498	32.223087	-13.044563	117.812706	28.925047	33.995926	112.110664	30.574067	10.4756815	114.961685	-81.807495	6.3814565	114.168275
-17.521444	-18.347374	115.728508	-25.612331	8.482334	114.654503	32.243149	-12.896363	117.841782	28.89176	34.126591	112.149216	30.5674545	10.615114	114.995499	-81.7921165	6.349554	114.313507
-18.437319	-18.167589	115.720924	-25.610218	8.534142	114.762177	32.267883	-12.724807	117.834412	28.875654	34.301937	112.194969	30.5717685	10.788565	115.0146905	-81.7922045	6.279719	114.5096635
-19.442909	-17.981621	115.719292	-25.55513	8.640554	114.935448	32.320221	-12.547377	117.79332	28.883114	34.458305	112.252045	30.6016675	10.955464	115.0226825	-81.7119275	6.325644	114.8482135
-20.433369	-17.689566	115.772713	-25.499847	8.707168	115.147575	32.387871	-12.356893	117.729797	28.87468	34.668015	112.337181	30.6312755	11.155561	115.033489	-81.6309695	6.258775	115.261661
-21.35055	-17.372181	115.792641	-25.401756	8.807624	115.392807	32.475334	-12.128284	117.627823	28.860918	34.902847	112.471222	30.668126	11.3872815	115.0495225	-81.471638	6.2279665	115.7360915
-22.292564	-16.947355	115.805565	-25.347784	8.920607	115.671013	32.563435	-11.899561	117.539299	28.840996	35.14185	112.660446	30.7022155	11.6211445	115.0998725	-81.3977835	6.2200695	116.2421535
-23.766165	-16.240026	115.819077	-25.286022	9.122914	115.987335	32.674381	-11.536203	117.411713	28.80761	35.533058	112.981201	30.7409955	11.9984275	115.196457	-81.3130395	6.2474005	116.778213
-24.666517	-15.698279	115.819595	-25.242599	9.266017	116.193352	32.718285	-11.304803	117.334076	28.790438	35.769451	113.216995	30.7543615	12.232324	115.2755355	-81.2395595	6.29971	117.1111685
-25.567827	-15.157308	115.835808	-25.199118	9.402785	116.408478	32.771225	-11.101493	117.248116	28.784937	35.980785	113.429283	30.778081	12.439646	115.3386995	-81.176317	6.365924	117.4782565
-26.493954	-14.540878	115.93779	-25.238308	9.594159	116.729485	32.811226	-10.912451	117.156456	28.738468	36.706867	113.553299	30.774847	12.897208	115.3548775	-81.251463	6.29111	118.1040925
-27.425312	-13.898129	116.129341	-25.096691	9.698028	116.990677	32.851234	-10.740976	117.070564	28.773764	36.886543	113.725258	30.812499	13.0727835	115.397911	-81.005881	6.3232725	118.583443
-28.266075	-13.247972	116.411331	-25.051249	9.843259	117.388474	32.907452	-10.597379	116.996109	28.807095	37.052303	113.889397	30.8572735	13.227462	115.442753	-80.9597715	6.459056	119.334195
-29.093149	-12.627062	116.682991	-25.007048	9.953039	117.709114	32.950535	-10.466608	116.963982	28.855148	37.170006	114.022186	30.9028415	13.351699	115.493084	-80.9169375	6.554379	119.925144
-30.320948	-11.54333	117.088997	-24.942261	10.170993	118.113289	32.98288	-10.330661	116.999855	28.942451	37.304573	114.124855	30.9626655	13.486956	115.562355	-80.8471875	6.85503	120.664223
-31.063869	-10.867967	117.296921	-24.972033	10.31273	118.265984	33.021492	-10.279838	117.048576	29.00174	37.360146	114.154877	31.011616	13.540154	115.6017265	-80.955682	7.085306	120.9302415
-31.794872	-10.155993	117.381142	-24.834091	10.360405	118.282555	33.0056	-10.150472	117.193268	29.061008	37.413879	114.17289	31.033304	13.6317035	115.683079	-80.701486	7.0891065	120.882031
-32.480083	-9.473177	117.316925	-24.77813	10.430892	118.180466	33.110126	-10.2131	117.133331	29.121044	37.452827	114.172997	31.115585	13.6198635	115.653164	-80.671845	7.2419205	120.707768
-33.14782	-8.714548	117.199036	-24.757483	10.516149	118.123474	33.171497	-10.193735	117.10955	29.20051	37.492264	114.117813	31.1860035	13.6492645	115.6136815	-80.7009695	7.3830335	120.6332665
-33.730064	-7.992154	117.048195	-24.671537	10.585348	117.90992	33.217285	-10.149364	117.038727	29.272579	37.520866	114.044395	31.244932	13.685751	115.541561	-80.588006	7.484945	120.278279
-34.296665	-7.236012	116.856232	-24.622517	10.653913	117.785538	33.290268	-10.118723	116.944229	29.367907	37.55592	113.965675	31.3290875	13.7185985	115.454952	-80.5741215	7.5892275	120.116124
-35.050606	-6.129367	116.387268	-24.45207	10.772168	117.362198	33.404644	-10.064218	116.844025	29.523214	37.634171	113.948425	31.463929	13.7849765	115.396225	-80.368069	7.7593595	119.328171
-35.517448	-5.319124	115.953804	-24.372894	10.868508	117.117943	33.414032	-9.920779	116.879761	29.639568	37.680634	114.016853	31.5268	13.8799275	115.448307	-80.272588	7.8570885	118.787579
-35.945354	-4.537683	115.449051	-24.309282	10.974133	116.705856	33.476849	-9.885114	116.824509	29.769102	37.728203	114.120293	31.6229755	13.9215445	115.472401	-80.2415395	8.0267215	117.939311
-36.412121	-3.758738	114.806343	-24.344324	11.101353	116.312218	33.521008	-9.879227	116.775528	30.29825	37.59269	114.167297	31.909629	13.8567315	115.4714125	-80.598277	8.3459745	117.1530235
-36.799759	-2.987502	114.046539	-24.236069	11.139381	115.706696	33.563099	-9.899197	116.691864	30.050465	37.748306	114.648987	31.806782	13.9245545	115.6704255	-80.27892	8.3542075	115.7429665
-37.090694	-2.495599	113.372147	-24.210958	11.253199	115.216125	33.57851	-9.929832	116.589653	30.210739	37.713478	114.872726	31.8946245	13.891823	115.7311895	-80.3165405	8.614575	114.7010605
-37.449001	-1.6406	112.569283	-24.132948	11.378719	114.764656	33.639675	-10.057908	116.379738	30.396402	37.674328	115.029465	32.0180385	13.80821	115.7046015	-80.2839345	8.949228	113.8247105
-38.045425	-0.490092	111.725784	-23.766762	11.449088	114.066788	33.615902	-10.042766	116.232857	31.042299	37.517845	114.93158	32.3291005	13.7375395	115.5822185	-79.8626245	9.1606365	112.5513575
-38.46397	0.310841	111.424576	-23.969517	11.820071	113.903427	33.639221	-10.00791	116.038239	30.801922	37.730278	115.035477	32.2205715	13.861184	115.536858	-80.1596055	9.778958	112.269996
-38.946136	0.988746	110.954727	-23.90921	11.98153	113.591217	33.674744	-9.941373	115.832069	30.907532	37.81831	114.869774	32.291138	13.9384685	115.3509215	-80.109558	10.0245915	111.8315125
-39.43565	1.718752	110.780991	-23.547663	11.940764	113.183525	33.709328	-9.861244	115.60627	31.363773	37.774773	114.446381	32.5365505	13.9567645	115.0263255	-79.6318765	9.9247635	111.3407245
-40.107693	2.4548	110.717285	-23.739151	12.316852	113.2117	33.745178	-9.707145	115.459976	31.052181	38.052864	114.296959	32.3986795	14.1728595	114.8784675	-79.8769815	10.4608445	111.5449325
-40.633492	3.113968	110.844513	-23.645809	12.468172	113.220932	33.826725	-9.634778	115.407288	31.120216	38.184071	113.922264	32.4734705	14.2746465	114.664776	-79.7650885	10.6616975	111.777088
-41.169365	3.705788	111.072372	-23.590919	12.629901	113.290154	33.903618	-9.517839	115.474869	31.521023	38.154694	113.413284	32.7123205	14.3184275	114.4440765	-79.8941585	10.9413745	112.1362315
-41.99778	4.53987	111.613335	-23.516935	12.793205	113.534775	33.993248	-9.3873	115.730034	31.13879	38.453613	112.994003	32.566019	14.5331565	114.3620185	-79.599889	11.0532535	112.7075315
-42.599689	5.10763	112.031265	-23.503035	12.848675	113.751793	33.990486	-9.30366	115.956116	31.536507	38.315395	112.429665	32.7634965	14.5058675	114.1928905	-79.7695665	11.1914825	113.3106955
-43.194851	5.638973	112.528946	-23.484116	12.852166	114.039291	34.00359	-9.385363	116.16011	31.556013	38.277706	112.015938	32.7798015	14.4461715	114.088024	-79.7480335	11.2581605	113.990558
-43.759365	6.232869	113.1129	-23.470068	12.814466	114.426445	34.02335	-9.50375	116.319695	31.187931	38.34248	111.817841	32.6056405	14.419365	114.068768	-79.5457765	11.209567	114.784122
-44.362484	6.841227	113.744179	-23.455126	12.734379	114.836655	34.022923	-9.594061	116.515205	31.157661	38.210724	111.563614	32.590292	14.3083315	114.0394095	-79.500544	11.1604265	115.6339005
-44.893284	7.436019	114.400307	-23.439213	12.607511	115.287468	34.020599	-9.669824	116.707741	31.472147	37.935005	111.171852	32.746373	14.1325905	113.9397965	-79.624799	11.0824315	116.6351395
-45.359524	8.051441	115.017769	-23.462408	12.43338	115.753464	34.028236	-9.756154	116.824768	31.369478	37.84235	111.075333	32.698857	14.043098	113.9500505	-79.623673	10.823662	117.5568775
-46.098701	9.04968	115.895226	-23.489098	12.140678	116.429695	34.059605	-9.824745	116.963791	31.140554	37.786613	111.071243	32.6000795	13.980934	114.017517	-79.5782755	10.300422	118.841873
-46.506313	9.758839	116.467369	-23.515602	11.954893	116.856445	34.079784	-9.857708	117.026329	30.589369	37.916893	111.301025	32.3345765	14.0295925	114.163677	-79.3657805	9.8801935	119.549213
-46.904675	10.497215	116.928398	-23.565691	11.752955	117.235306	34.112076	-9.918223	117.069336	30.825743	37.738396	111.217842	32.4689095	13.9100865	114.143589	-79.6002915	9.5958235	120.327023
-47.200199	11.276217	117.313858	-23.629398	11.606978	117.538086	34.119823	-10.00504	117.044006	30.280703	37.838211	111.46431	32.200263	13.9165855	114.254158	-79.459059	9.2973705	120.822014
-47.435085	12.102087	117.573868	-23.6661	11.432205	117.746292	34.105721	-10.12843	116.931938	30.534252	37.610374	111.327026	32.3199865	13.740972	114.129482	-79.6521865	9.123438	121.363102
-47.639153	12.954159	117.789772	-23.752424	11.309395	117.860291	34.074291	-10.247457	116.753151	30.413368	37.483463	111.299301	32.2438295	13.618003	114.026226	-79.7486775	9.000787	121.694356
-47.828667	13.819981	117.91526	-23.800255	11.157344	117.893517	34.014748	-10.368907	116.509079	30.416275	37.516941	111.290184	32.2155115	13.574017	113.8996315	-79.8160215	8.740671	121.8874025
-47.914394	15.194247	118.010582	-23.884302	11.025362	117.903137	33.905807	-10.503682	116.078781	30.285358	37.477734	111.313179	32.0955825	13.487026	113.69598	-79.8641865	8.563698	122.110294
-47.805782	16.149845	117.980919	-23.680124	10.791707	117.939125	33.834614	-10.555484	115.828941	30.199926	37.447201	111.360062	32.01727	13.4458585	113.5945015	-79.377518	8.1375555	122.2837485
-47.723339	17.019262	118.033836	-24.027561	10.908504	117.82135	33.791508	-10.597003	115.623787	30.154404	37.436043	111.42421	31.972956	13.41952	113.5239985	-80.028078	8.397488	122.1187015
-47.625931	17.91749	117.974831	-24.092289	10.923467	117.820862	33.760048	-10.648945	115.465141	30.121113	37.418919	111.506569	31.9405805	13.384987	113.485855	-80.1251585	8.461947	122.155869
-47.364491	18.821815	117.930153	-24.164736	10.920275	117.786919	33.719448	-10.685897	115.365425	30.108488	37.416565	111.579048	31.913968	13.365334	113.4722365	-80.24344	8.475216	122.1016015
-47.066601	19.732676	117.918526	-24.191654	10.904526	117.760147	33.692535	-10.708957	115.250099	30.088034	37.41066	111.629059	31.8902845	13.3508515	113.439579	-80.2735925	8.4582005	122.080715
-46.665886	20.563856	117.940544	-24.19846	10.88607	117.743851	33.66412	-10.719687	115.165245	30.073627	37.395187	111.696472	31.8688735	13.33775	113.4308585	-80.2657935	8.43439	122.0568435
-45.97879	21.787777	117.99115	-24.325207	10.958946	117.742348	33.641376	-10.746934	115.06282	30.084085	37.370914	111.845924	31.8627305	13.31199	113.454372	-80.5131445	8.605902	122.030324
-45.418133	22.543419	117.967842	-24.171328	10.896641	117.541435	33.628773	-10.769908	115.00927	30.104435	37.358936	111.878014	31.866604	13.294514	113.443642	-80.20926	8.498768	121.639228
-44.82196	23.315407	117.82534	-24.211699	10.925126	117.453697	33.60144	-10.79624	114.965843	29.719015	36.933815	112.105896	31.6602275	13.0687875	113.5358695	-80.0836255	8.7814645	121.3715245
-44.156712	23.969622	117.631233	-24.255732	10.956076	117.381844	33.504112	-10.790353	114.981949	29.737371	36.875298	112.01944	31.6207415	13.0424725	113.5006945	-80.1322055	8.8696795	121.2629935
-43.455029	24.640856	117.417084	-24.258684	10.967514	117.275978	33.445679	-10.835288	114.985313	29.753689	36.805511	111.895203	31.599684	12.9851115	113.440258	-80.117052	8.9499165	121.111698
-42.639122	25.27309	117.171188	-24.310394	10.998777	117.145966	33.359001	-10.88508	115.051033	29.780214	36.679565	111.776718	31.5696075	12.8972425	113.4138755	-80.1903955	9.1003115	120.8780565
-41.839584	25.861954	116.859749	-24.360209	10.986795	117.060051	33.254864	-10.908988	115.239594	29.825893	36.55975	111.681625	31.5403785	12.825381	113.4606095	-80.2607965	9.148209	120.6594925
-40.503159	26.752832	116.260841	-24.461123	11.067249	116.90062	33.205013	-11.098183	115.570534	29.903389	36.373032	111.539719	31.554201	12.6374245	113.5551265	-80.476447	9.4970735	120.2461135
-39.616638	27.313629	115.850471	-24.541672	11.116435	116.755745	33.152683	-11.165931	115.831139	29.915518	36.291862	111.415245	31.5341005	12.5629655	113.623192	-80.6174445	9.6699045	119.888298
-38.62529	27.800678	115.515831	-24.592197	11.111092	116.559708	33.085327	-11.216958	116.018974	29.89535	36.221397	111.270248	31.4903385	12.5022195	113.644611	-80.6747325	9.7199645	119.474805
-37.701614	28.291298	115.16156	-24.679422	11.063309	116.412941	33.058376	-11.233765	116.068947	29.8361	36.180676	111.153503	31.447238	12.4734555	113.611225	-80.806082	9.6531625	119.214657
-36.645046	28.78187	114.932755	-24.66643	10.96943	116.136955	33.047337	-11.216606	116.049423	29.745249	36.172939	111.095261	31.396293	12.4781665	113.572342	-80.729153	9.4606935	118.701568
-35.648052	29.248915	114.875816	-24.715073	10.862301	115.988052	33.059341	-11.155456	115.922928	29.642078	36.232506	111.11467	31.3507095	12.538525	113.518799	-80.7808555	9.186077	118.457305
-34.581955	29.677292	114.949677	-24.733091	10.785777	115.917412	33.074078	-11.004318	115.763214	29.522728	36.335159	111.215446	31.298403	12.6654205	113.48933	-80.764585	8.9061335	118.345494
-32.942856	30.339357	115.258682	-24.699749	10.630521	115.848991	33.212002	-10.839287	115.3834	29.315355	36.620365	111.589836	31.2636785	12.890539	113.486618	-80.6631765	8.370503	118.211364
-31.859011	30.734533	115.512123	-24.778097	10.636607	115.839233	33.295776	-10.670735	115.130249	29.169512	36.833809	111.932159	31.232644	13.081537	113.531204	-80.788838	8.191677	118.147262
-30.746925	31.066269	115.692627	-24.764448	10.586352	115.677223	33.34523	-10.488135	114.864059	29.022057	37.037373	112.280739	31.1836435	13.274619	113.572399	-80.7125395	7.898085	117.782047
-29.568022	31.435022	115.78994	-24.830854	10.525158	115.535294	33.335869	-10.303645	114.680611	28.89921	37.2244	112.522552	31.1175395	13.4603775	113.6015815	-80.7792475	7.5899385	117.4690065
-28.472229	31.724907	115.767654	-24.881702	10.549506	115.38961	33.33437	-10.2096	114.505707	28.801281	37.333881	112.67157	31.0678255	13.5621405	113.5886385	-80.8312295	7.5368715	117.1905815
-27.283255	31.916994	115.704369	-25.002512	10.617176	115.321793	33.305443	-10.166558	114.382568	28.7388	37.386452	112.763611	31.0221215	13.609947	113.5730895	-81.0271455	7.624405	117.0704965
-26.104378	32.089462	115.608559	-25.044865	10.59968	115.190842	33.266743	-10.175535	114.295975	28.708946	37.373066	112.850166	30.9878445	13.5987655	113.5730705	-81.0775745	7.6005945	116.8086135
-24.308561	32.159103	115.589989	-25.020519	10.533998	114.990028	33.225426	-10.221043	114.219536	28.690641	37.300728	112.996902	30.9580335	13.5398425	113.608219	-80.9990715	7.5281535	116.371837
-23.125652	32.103455	115.599213	-25.039598	10.472846	115.001511	33.185734	-10.255367	114.250862	28.701174	37.216164	113.108124	30.943454	13.4803985	113.679493	-81.02265	7.4652935	116.323529
-21.873121	31.973515	115.583	-25.092873	10.435731	115.080551	33.161873	-10.335483	114.279198	28.739157	37.122704	113.210869	30.950515	13.3936105	113.7450335	-81.136261	7.4778515	116.4160685
-20.657843	31.745577	115.613541	-25.064209	10.367546	115.095428	33.12981	-10.445394	114.335632	28.796476	36.986626	113.318398	30.963143	13.270616	113.827015	-81.091561	7.464476	116.363841
-19.523962	31.498066	115.629173	-25.06637	10.246489	115.057686	33.099045	-10.596052	114.405273	28.853151	36.8536	113.415436	30.976098	13.128774	113.9103545	-81.108838	7.364204	116.2050175
-18.356857	31.107462	115.711761	-25.089355	10.159585	115.118233	33.046921	-10.716457	114.499748	28.879917	36.704613	113.566032	30.963419	12.994078	114.03289	-81.142129	7.325092	116.203576
-17.138784	30.703491	115.793678	-25.192442	10.073296	115.220322	33.024742	-10.823347	114.553665	28.860579	36.610233	113.780548	30.9426605	12.893443	114.1671065	-81.3275445	7.253149	116.2735375
-15.510575	29.93153	116.052559	-25.243452	9.889009	115.211166	32.972366	-10.888098	114.665779	28.769993	36.511433	114.250946	30.8711795	12.8116675	114.4583625	-81.3580835	6.9663505	115.9639695
-14.5556	29.3843	116.279137	-25.311771	9.821219	115.211655	32.957268	-10.908699	114.655594	28.689548	36.487125	114.604637	30.823408	12.789213	114.6301155	-81.44695	6.853225	115.7931945
-13.411711	28.676144	116.355637	-25.424591	9.774718	115.14624	32.906693	-10.890511	114.645515	28.593931	36.489044	114.924149	30.750312	12.7992665	114.784832	-81.599494	6.7501695	115.507648
-12.408031	27.906475	116.44677	-25.492445	9.780385	115.126839	32.871742	-10.862798	114.587059	28.450426	37.046768	115.104721	30.661084	13.091985	114.84589	-81.645974	6.468785	115.407788
-11.381574	27.116755	116.477524	-25.547182	9.788526	115.126862	32.834713	-10.797342	114.528099	28.377447	37.096146	115.281548	30.60608	13.149402	114.9048235	-81.700444	6.42765	115.3489005
-10.45546	26.239771	116.491951	-25.598043	9.830518	115.148117	32.794765	-10.726198	114.521858	28.309477	37.152996	115.41674	30.552121	13.213399	114.969299	-81.748207	6.447637	115.326935
-9.553993	25.2887	116.524529	-25.653399	9.883291	115.175209	32.776733	-10.681028	114.535156	28.270802	37.179226	115.566978	30.5237675	13.249099	115.051067	-81.8305655	6.517483	115.299351
-8.212268	23.670071	116.506104	-25.701714	9.920211	115.238594	32.746319	-10.670138	114.638664	28.230473	37.175865	115.760681	30.488396	13.2528635	115.1996725	-81.891824	6.5875585	115.2775155
-7.408357	22.511589	116.499947	-25.692616	9.895272	115.297272	32.723282	-10.680161	114.720108	28.238476	37.154938	115.87027	30.480879	13.2373885	115.295189	-81.866111	6.5531555	115.299355
-6.613594	21.241968	116.497459	-25.686975	9.887118	115.360809	32.730953	-10.717404	114.834145	28.27112	37.120602	115.932213	30.5010365	13.201599	115.383179	-81.8749865	6.572637	115.338439
-5.914022	19.921745	116.430244	-25.680681	9.858191	115.404282	32.751144	-10.763704	114.94783	28.291338	37.079784	115.948502	30.521241	13.15804	115.448166	-81.882603	6.558342	115.360398
-5.203335	18.463768	116.300095	-25.638222	9.776842	115.404488	32.806862	-10.813944	115.054344	28.308985	37.03574	115.889526	30.5579235	13.110898	115.471935	-81.8343675	6.442786	115.337041
-4.540495	17.017899	116.12365	-25.585726	9.698828	115.375793	32.861782	-10.883286	115.124702	28.332996	36.966618	115.740356	30.597389	13.041666	115.432529	-81.768841	6.35599	115.319057
-3.914048	15.471001	115.908417	-25.550049	9.593252	115.325638	32.90485	-10.979771	115.209808	28.371561	36.873962	115.504799	30.6382055	12.9470955	115.3573035	-81.7383035	6.2394085	115.2939725
-3.090318	13.061666	115.608551	-25.442869	9.413537	115.255997	32.958279	-11.15106	115.33532	28.455603	36.685524	115.076447	30.706941	12.767232	115.2058835	-81.592679	6.059842	115.3061105
-2.589611	11.393695	115.440659	-25.41551	9.301385	115.196335	32.994125	-11.271402	115.492561	28.513401	36.539242	114.756348	30.753763	12.63392	115.1244545	-81.584783	5.96885	115.2682155
-2.151748	9.67636	115.32148	-25.352547	9.216915	115.117607	33.046829	-11.419138	115.684761	28.633148	35.875893	114.473976	30.8399885	12.2283775	115.0793685	-81.5450825	6.2054525	115.1558455
-1.806861	8.011391	115.22229	-25.328503	9.073183	115.017303	33.092007	-11.533386	115.950928	28.690607	35.729553	114.141396	30.891307	12.0980835	115.046162	-81.548313	6.0482825	114.988444
-1.473689	6.248602	115.188911	-25.233988	8.944633	114.889572	33.16713	-11.641302	116.259811	28.752005	35.555576	113.861191	30.9595675	11.957137	115.060501	-81.4275435	5.932129	114.718643
-1.189435	4.532261	115.237152	-25.185171	8.778386	114.803528	33.301876	-11.779081	116.548279	28.829405	35.394253	113.594948	31.0656405	11.807586	115.0716135	-81.4359825	5.749186	114.5354425
-0.996446	2.841106	115.358368	-25.101284	8.604641	114.718987	33.413963	-11.881502	116.900551	28.908995	35.245239	113.37442	31.161479	11.6818685	115.1374855	-81.364047	5.5274135	114.3004885
-0.769506	0.302111	115.673325	-24.935675	8.343466	114.652977	33.60392	-11.997929	117.542267	29.056919	35.01239	113.118149	31.3304195	11.5072305	115.330208	-81.2017695	5.1797015	113.975746
-0.725285	-1.243551	115.972221	-24.850744	8.172674	114.621826	33.749416	-12.069191	118.002113	29.558981	35.266621	112.723625	31.6541985	11.598715	115.362869	-81.3556865	4.746633	113.880783
-0.721288	-2.765962	116.275024	-24.734936	8.062522	114.579758	33.873177	-12.117326	118.440628	29.260885	34.748886	112.840271	31.567031	11.31578	115.6404495	-81.036903	4.809264	113.5190665
-0.823521	-4.205235	116.562965	-24.643484	7.946698	114.519798	34.001862	-12.17998	118.804672	29.360161	34.617054	112.701439	31.6810115	11.218537	115.7530555	-80.9679795	4.674859	113.2865405
-0.954876	-5.560396	116.775452	-24.570004	7.874823	114.441025	34.094013	-12.245002	119.073509	29.46459	34.522022	112.511703	31.7793015	11.13851	115.792606	-80.9193095	4.611136	113.089444
-1.170808	-6.819263	116.873337	-24.466906	7.76237	114.335693	34.179478	-12.30623	119.238266	29.569874	34.422813	112.33268	31.874676	11.0582915	115.785473	-80.808488	4.4664485	112.885913
-1.487262	-8.033189	116.954132	-24.372295	7.649043	114.282753	34.276985	-12.346158	119.283798	29.599047	34.903793	112.142876	31.938016	11.2788175	115.713337	-80.682606	4.0192685	112.852169
-1.987237	-9.620563	116.868568	-24.215733	7.518528	114.304138	34.459862	-12.323119	119.186035	29.65659	34.932507	112.116501	32.058226	11.304694	115.651268	-80.489692	3.732362	112.957008
-2.389892	-10.574564	116.816093	-24.095169	7.445171	114.374016	34.605946	-12.246553	119.071388	29.718071	34.497524	112.269279	32.1620085	11.1254855	115.6703335	-80.3523465	3.7648565	113.0776985
-2.866781	-11.428818	116.744003	-23.99452	7.394251	114.456436	34.755772	-12.156822	118.951485	29.747757	34.628368	112.411057	32.2517645	11.235773	115.681271	-80.2408045	3.552729	113.231601
-3.428346	-12.180101	116.684677	-23.892754	7.402983	114.538597	34.903709	-12.028701	118.847931	29.778221	34.78904	112.525795	32.340965	11.3801695	115.686863	-80.126473	3.4257965	113.390331
-4.049554	-12.797364	116.671112	-23.766682	7.439924	114.644798	35.047089	-11.897965	118.737671	29.82181	34.956192	112.616112	32.4344495	11.5291135	115.6768915	-79.9678135	3.3507345	113.6127045
-4.677437	-13.37312	116.588501	-23.630445	7.479195	114.737213	35.181396	-11.801269	118.647156	29.912439	35.078548	112.661041	32.5469175	11.6386395	115.6540985	-79.8078075	3.3197505	113.8203275
-5.337161	-13.877005	116.548004	-23.485039	7.498881	114.864075	35.320801	-11.740008	118.540108	30.034113	35.15229	112.662888	32.677457	11.706141	115.601498	-79.647535	3.291621	114.126652
-6.465926	-14.473027	116.456642	-23.25786	7.514467	115.06218	35.520668	-11.715734	118.350395	30.267752	35.1833	112.670883	32.89421	11.733783	115.510639	-79.40993	3.295151	114.613721
-7.205106	-14.734266	116.400826	-23.096142	7.533027	115.222931	35.642593	-11.677265	118.249306	30.417183	35.227264	112.703743	33.029888	11.7749995	115.4765245	-79.222172	3.2910545	114.9693375
-8.041046	-14.905314	116.496788	-22.90551	7.515691	115.424362	35.766174	-11.62286	118.175842	30.565744	35.266197	112.75045	33.165959	11.8216685	115.463146	-78.976979	3.2097135	115.385578
-8.847819	-15.043235	116.524162	-22.758881	7.520716	115.694664	35.901722	-11.572721	118.10199	NaN	NaN	NaN	NaN	NaN	NaN	NaN	NaN	NaN
-9.700875	-15.09125	116.598831	-22.581841	7.558166	115.985092	36.040031	-11.474972	118.056801	30.870974	35.444057	113.016197	33.4555025	11.9845425	115.536499	-78.6191845	3.1317895	116.433685
-10.515823	-15.041892	116.622856	-22.464298	7.586503	116.301346	36.201611	-11.386847	118.00518	30.956226	36.108109	113.175499	33.5789185	12.360631	115.5903395	-78.5075145	2.812375	117.0123525
-11.336452	-14.912549	116.612366	-22.291372	7.641057	116.575577	36.341518	-11.258513	117.933235	31.074318	36.256748	113.466873	33.707918	12.4991175	115.700054	-78.290662	2.7829965	117.4511
-12.655349	-14.681573	116.384003	-22.074841	7.723993	116.907272	36.547394	-11.027208	117.682945	31.230259	36.560474	113.995026	33.8888265	12.766633	115.8389855	-78.0385085	2.681353	117.9755585
-13.50104	-14.510094	116.200043	-22.027714	7.86178	117.179276	36.670139	-10.824726	117.425453	31.290133	36.784248	114.418068	33.980136	12.979761	115.9217605	-78.035564	2.743799	118.4367915
-14.318502	-14.254954	115.979782	-21.838882	7.88208	117.282379	36.802326	-10.605784	117.145065	31.343201	37.018097	114.870766	34.0727635	13.2061565	116.0079155	-77.7505275	2.5580035	118.5568425
-15.141795	-14.027539	115.793121	-21.734871	8.0267	117.496094	36.915241	-10.375276	116.900597	31.401903	37.249794	115.351044	34.158572	13.437259	116.1258205	-77.628314	2.616141	118.8663675
-15.986843	-13.775719	115.656456	-21.631117	8.141323	117.701248	37.004948	-10.154493	116.711296	31.472359	37.457466	115.829559	34.2386535	13.6514865	116.2704275	-77.5008875	2.6311595	119.1320685
-16.81749	-13.510531	115.592316	-21.742731	8.463388	117.915581	37.043877	-9.935803	116.637016	31.559954	37.627014	116.305626	34.3019155	13.8456055	116.471321	-77.7873775	3.0811705	119.359841
-17.616541	-13.268763	115.537659	-21.56414	8.541555	117.994621	37.079422	-9.790775	116.624954	31.670771	37.760067	116.681015	34.3750965	13.984646	116.6529845	-77.5033765	3.098464	119.3362575
-18.777245	-12.896622	115.533409	-21.502317	8.824479	117.936958	37.078781	-9.613709	116.749046	31.8468	37.906132	116.981171	34.4627905	14.1462115	116.8651085	-77.4674245	3.5027465	119.0088075
-19.565662	-12.697241	115.543915	-21.562872	9.038964	117.950455	37.076447	-9.594128	116.828575	31.938288	37.981953	117.00634	34.5073675	14.1939125	116.9174575	-77.6331115	3.8840155	118.9834525
-20.371529	-12.551017	115.553963	-21.595829	9.253393	117.897835	37.051014	-9.520447	116.912521	32.000893	38.054543	116.94342	34.5259535	14.267048	116.9279705	-77.7176115	4.239738	118.8676995
-21.185024	-12.3696	115.570595	-21.5177	9.380269	117.651176	37.02433	-9.413768	117.030266	32.023582	38.125626	116.807304	34.523956	14.355929	116.918785	-77.559356	4.404609	118.383567
-21.975079	-12.184858	115.504768	-21.538666	9.551022	117.474129	37.022129	-9.369678	117.112038	32.046455	38.198418	116.581436	34.534292	14.41437	116.846737	-77.611624	4.687674	118.101521
-22.714521	-12.034132	115.423264	-21.526867	9.704431	117.260048	36.996422	-9.315115	117.185173	32.082943	38.260429	116.29007	34.5396825	14.472657	116.7376215	-77.5934165	4.936205	117.7824745
-23.486666	-11.843531	115.347801	-21.513142	9.79027	117.02626	37.032104	-9.318639	117.210724	32.135395	38.310154	115.942719	34.5837495	14.4957575	116.5767215	-77.6100335	5.0847825	117.4757985
-24.611176	-11.58587	115.269493	-21.453238	9.914308	116.763321	37.057579	-9.283504	117.28228	32.614975	38.216217	115.204109	34.836277	14.4663565	116.2431945	-77.742753	5.3622595	117.2834475
-25.403404	-11.377138	115.312683	-21.398182	9.984958	116.61898	37.101471	-9.237556	117.321884	32.65448	38.264519	114.807549	34.8779755	14.5134815	116.0647165	-77.6743395	5.4564345	117.1732435
-26.114952	-11.181716	115.304779	-21.346615	10.02256	116.474449	37.154175	-9.18754	117.368279	32.287392	38.489517	114.600166	34.7207835	14.6509885	115.9842225	-77.4140135	5.3941315	116.9646755
-26.874144	-10.962879	115.305557	-21.257439	10.032649	116.339615	37.189194	-9.1453	117.421257	32.703602	38.355724	114.061714	34.946398	14.605212	115.7414855	-77.461276	5.460086	116.9377445
-27.597872	-10.701257	115.312561	-21.217781	10.050683	116.213654	37.213009	-9.123963	117.460182	32.341297	38.549625	113.887314	34.777153	14.712831	115.673748	-77.212715	5.388535	116.75356
-28.367361	-10.41534	115.324783	-21.18557	10.083136	116.123596	37.226383	-9.108303	117.486298	32.360931	38.565617	113.522957	34.793657	14.728657	115.5046275	-77.164797	5.437615	116.7425645
-29.135223	-10.071211	115.32489	-21.177084	10.097748	115.994217	37.220978	-9.102421	117.496559	32.37421	38.565243	113.222061	34.797594	14.731411	115.35931	-77.151762	5.464085	116.629124
-30.230831	-9.514156	115.325188	-21.171749	10.108765	115.864929	37.183414	-9.131498	117.542061	32.368202	38.520504	112.740921	34.775808	14.694503	115.141491	-77.119306	5.523027	116.588367
-30.942324	-9.098239	115.288925	-21.185009	10.115497	115.745773	37.147156	-9.178286	117.554916	32.340328	38.454613	112.429749	34.743742	14.6381635	114.9923325	-77.11376	5.5928305	116.4992135
-31.658396	-8.614747	115.288391	-21.228754	10.141429	115.64399	37.07954	-9.263248	117.570114	32.324326	38.353165	112.104942	34.701933	14.5449585	114.837528	-77.159441	5.7378995	116.450452
-32.38903	-8.058168	115.294121	-21.263563	10.127234	115.549133	36.997272	-9.347646	117.617401	32.697956	38.057232	111.561798	34.847614	14.354793	114.5895995	-77.37474	5.899675	116.5086665
-33.048187	-7.46521	115.363571	-21.309807	10.089685	115.50988	36.936264	-9.451788	117.649117	32.338638	37.539005	111.519279	34.637451	14.0436085	114.584198	-77.257065	6.1357615	116.435562
-33.722488	-6.821775	115.380241	-21.33288	10.059534	115.509621	36.886112	-9.538609	117.69838	32.666309	37.800541	111.080635	34.7762105	14.130966	114.3895075	-77.4419705	5.988102	116.6297345
-34.281898	-6.130892	115.394302	-21.314728	9.994679	115.536705	36.870037	-9.613265	117.743286	32.318569	37.356781	111.211983	34.594303	13.871758	114.4776345	-77.223759	6.1176	116.5957755
-35.163181	-4.964397	115.382599	-21.296385	9.949615	115.588165	36.858547	-9.709885	117.728821	32.345997	37.236954	111.172318	34.602272	13.7635345	114.4505695	-77.195042	6.1356955	116.7257605
-35.66452	-4.054	115.320839	-21.277081	9.940682	115.595673	36.84639	-9.744764	117.662788	32.379566	37.226845	111.177536	34.612978	13.7410405	114.420162	-77.16714	6.1403235	116.771184
-36.181225	-3.146536	115.160881	-21.249012	9.952679	115.566269	36.854073	-9.757817	117.551353	32.768036	37.612194	110.96772	34.8110545	13.9271885	114.2595365	-77.3090785	5.9781695	116.8730015
-36.618721	-2.169684	114.972618	-21.199883	10.010794	115.519691	36.882416	-9.761403	117.379204	32.794128	37.642365	111.068008	34.838272	13.940481	114.223606	-77.238038	6.081107	116.815776
-37.065937	-1.149569	114.733246	-21.181425	10.053762	115.438751	36.88599	-9.76754	117.219604	32.831635	37.681633	111.209198	34.8588125	13.9570465	114.214401	-77.2216625	6.1504775	116.663101
-37.461758	-0.075212	114.487602	-21.160021	10.119743	115.355339	36.869831	-9.790491	117.029167	32.488804	37.871197	111.661324	34.6793175	14.040353	114.3452455	-76.9993595	6.199133	116.3654325
-37.885822	1.027622	114.239563	-21.159348	10.126494	115.286812	36.815006	-9.853411	116.816223	32.54594	37.859547	112.032494	34.680473	14.003068	114.4243585	-76.999169	6.24992	116.1492655
-38.412582	2.658729	113.928207	-21.222397	10.084634	115.229752	36.670769	-10.011336	116.42897	32.616138	37.770416	112.761978	34.6434535	13.87954	114.595474	-77.0882475	6.289728	115.86403
-38.727757	3.757612	113.76339	-21.379026	10.087752	115.268692	36.538765	-10.149167	116.156731	33.031013	37.507076	113.102402	34.784889	13.6789545	114.6295665	-77.542941	6.4965495	115.9078175
-39.0471	4.849602	113.660217	-21.414322	10.075956	115.182602	36.383953	-10.267661	115.888298	32.656231	37.556065	113.752197	34.520092	13.644202	114.8202475	-77.348736	6.50771	115.5449565
-39.410133	5.910675	113.583138	-21.509886	10.137183	115.148964	36.233009	-10.367426	115.661171	32.669903	37.478699	114.061913	34.451456	13.5556365	114.861542	-77.471228	6.7187295	115.436386
-39.64687	6.93379	113.568184	-21.587751	10.20179	115.115799	36.095947	-10.413093	115.457901	33.055737	37.277382	113.997719	34.575842	13.4321445	114.72781	-77.751344	6.9714355	115.503788
-39.893227	7.965477	113.637009	-21.648647	10.316264	115.079117	35.974686	-10.404738	115.290276	33.038776	37.291004	113.945961	34.506731	13.443133	114.6181185	-77.804025	7.189395	115.5401155
-40.112133	8.956365	113.732697	-21.700674	10.445556	115.047157	35.821693	-10.269666	115.259995	33.017681	37.342995	113.728699	34.419687	13.5366645	114.494347	-77.821035	7.3544475	115.599967
-40.406574	10.310273	113.86689	-21.787848	10.623331	114.998878	35.79335	-10.321392	115.182114	32.951557	37.403141	113.240326	34.3724535	13.5408745	114.21122	-77.9481495	7.7057875	115.786536
-40.596725	11.174979	113.920929	-21.801277	10.656702	115.018341	35.735596	-10.372823	115.289352	32.928825	37.375919	112.826202	34.3322105	13.501548	114.057777	-77.9347645	7.811856	115.978905
-40.706348	11.984545	113.992523	-21.820597	10.656269	115.022919	35.695457	-10.492535	115.433479	32.558338	36.909149	112.667938	34.1268975	13.208307	114.0507085	-77.7680915	8.104231	115.9951295
-40.781437	12.776649	113.992294	-21.853043	10.591325	115.02417	35.625191	-10.630712	115.64035	32.539661	36.771549	112.24527	34.082426	13.0704185	113.94281	-77.788512	8.1122315	116.10553
-40.880573	13.568542	113.993607	-21.916821	10.513501	115.000061	35.566582	-10.794756	115.848923	32.487411	36.611771	111.86541	34.0269965	12.9085075	113.8571665	-77.8606385	8.1184945	116.1429555
-40.904247	14.354537	113.917053	-21.99931	10.386676	114.964996	35.50209	-10.942587	116.050934	32.419392	36.429955	111.461304	33.960741	12.743684	113.756119	-77.959361	8.029668	116.173873
-40.971447	15.146749	113.736618	-22.045193	10.256112	114.872314	35.422596	-11.066764	116.212173	32.324989	36.232578	110.998512	33.8737925	12.582907	113.6053425	-77.9641785	7.929317	116.1392855
-40.942398	16.406864	113.485252	-22.169922	10.154317	114.715233	35.277794	-11.223468	116.344383	32.129616	35.985519	110.318802	33.703705	12.3810255	113.3315925	-78.043549	7.9276085	116.0988735
