# Supplementary material for: How to jointly control a ball trajectory on a moving board: Methodological insights into Motor Learning and Rehabilitation
Source: PLoS One. 2025 Oct 15;20(10):e0334588. doi: 10.1371/journal.pone.0334588 (PMC12527165; doi:10.1371/journal.pone.0334588)
Supplement: S2 Data — (ZIP) [file pone.0334588.s002.zip › D5_001.csv]

Ball_X	Ball_Y	Ball_Z	BoardCentre_X	BoardCentre_Y	BoardCentre_Z	P1LeftHand_X	P1LeftHand_Y	P1LeftHand_Z	P1RightHand_X	P1RightHand_Y	P1RightHand_Z	P1MidHands_X	P1MidHands_Y	P1MidHands_Z	P2MidHands_X	P2MidHands_Y	P2MidHands_Z
8.684201	-5.594764	112.590347	-20.943277	12.937777	110.242912	38.213963	0.947075	116.730583	32.775352	36.621429	114.82235	35.4946575	18.784252	115.7764665	-77.3812115	7.091302	104.7093575
7.790776	-6.309044	112.660011	-20.94759	12.922873	110.363724	38.216068	0.962467	116.70369	32.749916	36.634243	114.795181	35.482992	18.798355	115.7494355	-77.378172	7.047391	104.9780125
6.930815	-7.074964	112.489525	-20.964554	12.907095	110.427734	38.222034	0.962105	116.65313	32.710693	36.609123	114.705811	35.4663635	18.785614	115.6794705	-77.3954715	7.028576	105.1759975
6.105723	-7.59269	112.81424	-20.932917	12.882635	110.454491	38.215199	0.986298	116.580978	32.696838	36.599205	114.569115	35.4560185	18.7927515	115.5750465	-77.3218525	6.9725185	105.3339355
5.283947	-8.074972	112.574532	-20.881517	12.860017	110.506073	38.231953	1.009719	116.499588	32.684402	36.586395	114.394714	35.4581775	18.798057	115.447151	-77.2212115	6.921977	105.564995
4.490807	-8.589676	112.542747	-20.859114	12.851427	110.574974	38.28476	1.019611	116.414818	32.700157	36.576748	114.198196	35.4924585	18.7981795	115.306507	-77.2106865	6.9046745	105.843441
3.230798	-9.163207	112.468338	-20.79142	12.798789	110.724136	38.326805	0.998607	116.253426	32.734959	36.518486	113.886642	35.530882	18.7585465	115.070034	-77.113722	6.8390315	106.378238
2.401145	-9.497608	112.62487	-20.706253	12.739971	110.820518	38.367004	0.960177	116.145584	32.738083	36.452839	113.657532	35.5525435	18.706508	114.901558	-76.9650495	6.773434	106.739478
1.574303	-9.944041	112.655342	-20.651236	12.674191	110.93428	38.406803	0.910424	116.056488	32.754631	36.374668	113.458931	35.580717	18.642546	114.7577095	-76.883189	6.705836	107.1108505
0.674744	-10.352316	112.647881	-20.592829	12.572453	111.063538	38.438183	0.865263	115.994873	32.768188	36.298935	113.326248	35.6031855	18.582099	114.6605605	-76.7888435	6.562807	107.4665155
-0.237727	-10.695393	112.665977	-20.538456	12.494774	111.148071	38.480431	0.828453	115.976974	32.790699	36.228367	113.249481	35.635565	18.52841	114.6132275	-76.712477	6.461138	107.6829145
-1.12963	-11.024661	112.651207	-20.482063	12.432594	111.196304	38.536823	0.781875	116.01226	32.82761	36.169426	113.208473	35.6822165	18.4756505	114.6103665	-76.6463425	6.3895375	107.7822415
-2.056841	-11.382003	112.623299	-20.449383	12.38986	111.213554	38.569294	0.745023	116.026978	32.860558	36.129707	113.212822	35.714926	18.437365	114.6199	-76.613692	6.342355	107.807208
-3.570421	-11.837362	112.491318	-20.374027	12.325009	111.226868	38.614254	0.715442	116.005722	32.92944	36.102234	113.256798	35.771847	18.408838	114.63126	-76.519901	6.24118	107.822476
-4.563265	-12.10217	112.347557	-20.360046	12.31618	111.271919	38.647415	0.732763	115.998062	32.961109	36.138283	113.36895	35.804262	18.435523	114.683506	-76.524354	6.196837	107.860332
-5.545118	-12.375784	112.250015	-20.336491	12.312792	111.357841	38.671486	0.750839	115.992096	32.999481	36.183434	113.534271	35.8354835	18.4671365	114.7631835	-76.5084655	6.1584475	107.9524985
-6.581936	-12.685606	112.144409	-20.3286	12.322835	111.481239	38.696053	0.782909	116.002594	33.059319	36.229244	113.748123	35.877686	18.5060765	114.8753585	-76.534886	6.1395935	108.0871195
-7.625551	-12.936966	112.11277	-20.312418	12.338132	111.641647	38.726128	0.809622	116.037621	33.111061	36.285213	113.976395	35.9185945	18.5474175	115.007008	-76.5434305	6.1288465	108.276286
-8.70111	-13.184391	112.085251	-20.283327	12.372063	111.81694	38.75668	0.842682	116.070709	33.163277	36.35043	114.193054	35.9599785	18.596556	115.1318815	-76.5266325	6.14757	108.5019985
-9.678905	-13.499514	112.101349	-20.266169	12.41258	112.042412	38.767681	0.891683	116.111801	33.219574	36.401264	114.343086	35.9936275	18.6464735	115.2274435	-76.5259655	6.1786865	108.8573805
-11.394894	-13.916232	112.382484	-20.19557	12.509036	112.373924	38.871239	0.963074	116.18425	33.308048	36.485561	114.431976	36.0896435	18.7243175	115.308113	-76.4807835	6.2937545	109.439735
-12.509479	-14.177971	112.600037	-20.136539	12.615784	112.564644	38.938469	1.004657	116.208374	33.362198	36.515713	114.366302	36.1503335	18.760185	115.287338	-76.4234115	6.471383	109.84195
-13.479714	-14.512963	112.823746	-20.054432	12.65312	112.712387	39.016483	1.023168	116.209267	33.420708	36.494942	114.181778	36.2185955	18.759055	115.1955225	-76.3274595	6.547185	110.2292515
-14.66984	-14.870683	113.103935	-19.935598	12.705761	112.751221	39.079327	1.016345	116.192963	33.469738	36.436863	113.893417	36.2745325	18.726604	115.04319	-76.1457285	6.684918	110.459252
-15.672757	-15.124509	113.377274	-19.844227	12.726967	112.77475	39.167706	0.990337	116.166115	33.542725	36.361454	113.546249	36.3552155	18.6758955	114.856182	-76.0436695	6.7780385	110.693318
-16.765518	-15.421915	113.654007	-19.74523	12.729616	112.785027	39.268284	0.94367	116.126312	33.605705	36.275459	113.177132	36.4369945	18.6095645	114.651722	-75.9274545	6.8496675	110.918332
-17.822886	-15.748874	113.974808	-19.620543	12.706752	112.779343	39.362869	0.882507	116.063759	33.659695	36.148216	112.776604	36.511282	18.5153615	114.4201815	-75.752368	6.8981425	111.1385045
-19.467567	-16.099377	114.474358	-19.437784	12.667769	112.828239	39.469048	0.787142	115.957687	33.728905	35.963882	112.182938	36.5989765	18.375512	114.0703125	-75.4745445	6.960026	111.5861655
-20.530869	-16.288366	114.807823	-19.345795	12.635861	112.924591	39.547493	0.712896	115.895676	33.783401	35.832657	111.889481	36.665447	18.2727765	113.8925785	-75.357037	6.9989455	111.9566035
-21.518309	-16.453037	115.135681	-19.226654	12.582458	113.026276	39.619068	0.625558	115.863586	33.861385	35.719223	111.681496	36.7402265	18.1723905	113.772541	-75.1935345	6.9925255	112.280011
-22.603542	-16.558231	115.345787	-19.158115	12.566254	113.125122	39.694511	0.566011	115.877129	33.952915	35.619396	111.553261	36.823713	18.0927035	113.715195	-75.139943	7.0398045	112.535049
-23.586376	-16.577187	115.531647	-19.03883	12.536571	113.214149	39.754581	0.524752	115.881516	34.048843	35.568501	111.511742	36.901712	18.0466265	113.696629	-74.979372	7.0265155	112.731669
-24.556564	-16.514851	115.545036	-18.973286	12.54369	113.275658	39.81551	0.498019	115.856598	34.133522	35.567738	111.515747	36.974516	18.0328785	113.6861725	-74.921088	7.0545015	112.8651435
-25.526937	-16.424652	115.5205	-18.927229	12.566889	113.30677	39.853909	0.515718	115.837845	34.217594	35.600731	111.557365	37.0357515	18.0582245	113.697605	-74.8902095	7.0755535	112.915935
-27.066648	-16.165646	115.401009	-18.858641	12.670048	113.332764	39.888485	0.581224	115.797318	34.318153	35.710205	111.64119	37.103319	18.1457145	113.719254	-74.820601	7.1943815	112.946274
-27.988609	-15.892349	115.275642	-18.876371	12.770165	113.344505	39.89724	0.644422	115.727303	34.350704	35.795506	111.653206	37.123972	18.219964	113.6902545	-74.876714	7.320366	112.9987555
-28.952404	-15.595283	115.202141	-18.856071	12.885991	113.31427	39.870136	0.728133	115.683891	34.375015	35.877403	111.631927	37.1225755	18.302768	113.657909	-74.8347175	7.469214	112.970631
-29.871071	-15.239373	115.169525	-18.875256	13.008116	113.294983	39.845417	0.779272	115.667	34.391682	35.938923	111.574913	37.1185495	18.3590975	113.6209565	-74.8690615	7.6571345	112.9690095
-30.873888	-14.851933	115.162613	-18.86269	13.114897	113.297585	39.811813	0.793005	115.650558	34.401596	35.949387	111.512718	37.1067045	18.371196	113.581638	-74.8320845	7.858598	113.013532
-31.799036	-14.406064	115.230736	-18.883053	13.196161	113.313782	39.784561	0.772477	115.661118	34.425129	35.910667	111.454811	37.104845	18.341572	113.5579645	-74.870951	8.05075	113.0695995
-32.773529	-13.905054	115.329811	-18.891396	13.238261	113.372787	39.768337	0.727631	115.663162	34.449722	35.86562	111.393105	37.1090295	18.2966255	113.5281335	-74.8918215	8.1798965	113.2174405
-34.131126	-13.042405	115.523315	-18.869392	13.283666	113.471519	39.743244	0.63648	115.648163	34.496742	35.758533	111.253479	37.119993	18.1975065	113.450821	-74.858777	8.3698255	113.492217
-35.0424	-12.437003	115.60186	-18.835854	13.298507	113.523567	39.747829	0.572214	115.556786	34.510551	35.700123	111.100479	37.12919	18.1361685	113.3286325	-74.800898	8.4608455	113.7185015
-35.927727	-11.681998	115.625671	-18.802872	13.310904	113.497688	39.720882	0.553079	115.415871	34.537189	35.625034	110.896751	37.1290355	18.0890565	113.156311	-74.7347795	8.5327515	113.839065
-36.860126	-10.930942	115.590752	-18.78471	13.330918	113.412155	39.714272	0.509825	115.192619	34.541817	35.569935	110.654953	37.1280445	18.03988	112.923786	-74.6974645	8.621956	113.900524
-37.692551	-10.118464	115.418709	-18.756954	13.331887	113.294998	39.689766	0.439957	114.889824	34.542171	35.518627	110.328102	37.1159685	17.979292	112.608963	-74.6298765	8.684482	113.981033
-38.55476	-9.242398	115.257904	-18.742149	13.34008	113.113228	39.620571	0.407584	114.499344	34.549053	35.456451	109.901917	37.084812	17.9320175	112.2006305	-74.56911	8.7481425	114.0258255
-39.443451	-8.246158	115.012527	-18.70874	13.366933	112.893501	39.542248	0.383587	114.060555	34.500412	35.377026	109.491814	37.02133	17.8803065	111.7761845	-74.43881	8.8535595	114.0108175
-40.694786	-6.701117	114.580345	-18.695452	13.415559	112.563301	39.380512	0.314699	113.386581	34.423508	35.292946	108.929535	36.90201	17.8038225	111.158058	-74.292914	9.0272955	113.968544
-41.531219	-5.550558	114.338974	-18.70673	13.45355	112.381187	39.260342	0.314842	112.95388	34.367897	35.266964	108.661697	36.8141195	17.790903	110.8077885	-74.2275795	9.116197	113.9545855
-42.369987	-4.361958	114.020706	-18.747999	13.529065	112.243797	39.18597	0.249353	112.564049	34.328835	35.288475	108.501053	36.7574025	17.768914	110.532551	-74.2534005	9.289216	113.955043
-43.173737	-3.119322	113.682648	-18.790127	13.564958	112.110123	39.047699	0.309202	112.190033	34.268757	35.360683	108.432899	36.658228	17.8349425	110.311466	-74.238482	9.2949735	113.90878
-43.926067	-1.800675	113.411629	-18.834406	13.609908	111.99559	38.873737	0.428741	111.769463	34.208565	35.474236	108.373329	36.541151	17.9514885	110.071396	-74.209963	9.2683275	113.919784
-44.740112	-0.438157	113.101807	-18.94322	13.691431	111.830559	38.608807	0.595226	111.300232	34.091888	35.634346	108.252625	36.3503475	18.114786	109.7764285	-74.2367875	9.268076	113.8846895
-45.342098	0.830611	112.738312	-19.042439	13.793209	111.621597	38.475445	0.699147	110.700951	33.925991	35.790737	108.118286	36.200718	18.244942	109.4096185	-74.285596	9.341476	113.8335755
-46.555931	3.139762	112.327103	-19.209681	13.961466	111.29068	38.168827	0.91763	109.968781	33.671272	36.013447	107.930374	35.9200495	18.4655385	108.9495775	-74.3394115	9.4573935	113.6317825
-47.29406	4.610316	112.042068	-19.393948	14.117688	111.131378	38.029675	1.025084	109.667168	33.500439	36.182549	107.963348	35.765057	18.6038165	108.815258	-74.552953	9.6315595	113.447498
-47.957985	6.135534	111.794449	-19.530502	14.286785	111.015572	37.83102	1.267375	109.518936	33.374401	36.372547	108.090187	35.6027105	18.819961	108.8045615	-74.6637145	9.753609	113.2265825
-48.570736	7.642282	111.646065	-19.696171	14.417273	110.932938	37.692329	1.365093	109.51017	33.252911	36.52729	108.25882	35.47262	18.9461915	108.884495	-74.864962	9.8883545	112.981381
-49.184189	9.140874	111.482765	-19.88586	14.566419	110.903397	37.615852	1.470449	109.51947	33.160404	36.692093	108.516205	35.388128	19.081271	109.0178375	-75.159848	10.051567	112.7889565
-49.732796	10.652362	111.333038	-20.013968	14.674129	110.901726	37.46368	1.654441	109.687492	33.085434	36.805298	108.782539	35.274557	19.2298695	109.2350155	-75.302493	10.1183885	112.5684365
-50.265469	12.145747	111.277214	-20.136116	14.729953	110.880806	37.396496	1.658284	109.737289	33.031216	36.886368	109.045502	35.213856	19.272326	109.3913955	-75.486088	10.18758	112.3702165
-51.113815	14.318329	111.038483	-20.304735	14.794083	110.79097	37.249172	1.682105	109.735367	32.980949	36.948223	109.219566	35.1150605	19.315164	109.4774665	-75.7245305	10.273002	112.1044735
-51.548504	15.802391	110.89183	-20.402744	14.831838	110.615906	37.173851	1.679836	109.521233	32.898788	36.957588	109.152161	35.0363195	19.318712	109.336697	-75.8418075	10.344964	111.895115
-52.029766	17.222683	110.6642	-20.459387	14.839001	110.350487	36.998943	1.723427	109.309174	32.78944	36.963169	108.956039	34.8941915	19.343298	109.1326065	-75.8129655	10.334704	111.5683675
-52.504955	18.606163	110.364983	-20.53471	14.840833	110.042824	36.86948	1.760064	109.05278	32.683102	36.984035	108.73848	34.776291	19.3720495	108.89563	-75.845711	10.3096165	111.190018
-52.919472	19.991306	110.202957	-20.697271	14.870745	109.809891	36.697186	1.81862	108.763626	32.544662	37.032257	108.566978	34.620924	19.4254385	108.665302	-76.015466	10.3160515	110.95448
-53.362679	21.345537	110.203171	-20.812801	14.8665	109.65065	36.509354	1.903663	108.442093	32.360428	37.098034	108.390877	34.434891	19.5008485	108.416485	-76.060493	10.2321515	110.884815
-53.81599	22.682678	110.28215	-20.980389	14.887865	109.562325	36.297928	2.01664	108.111122	32.15601	37.169804	108.263329	34.226969	19.593222	108.1872255	-76.187747	10.182508	110.9374245
-54.365303	24.608957	110.656929	-21.178747	14.938169	109.564735	35.964642	2.270639	107.741615	31.811857	37.327652	108.187737	33.8882495	19.7991455	107.964676	-76.2457435	10.0771925	111.164794
-54.764851	25.853794	110.96524	-21.378925	14.978404	109.674942	35.785465	2.408602	107.599319	31.585381	37.474628	108.236488	33.685423	19.941615	107.9179035	-76.443273	10.015193	111.4319805
-55.072903	27.08745	111.261765	-21.547695	15.036307	109.828499	35.596321	2.574996	107.519386	31.34549	37.618599	108.29464	33.4709055	20.0967975	107.907013	-76.5662955	9.9758165	111.749985
-55.359406	28.296741	111.629173	-21.714188	15.11764	109.98188	35.412315	2.739529	107.418015	31.107626	37.763275	108.247818	33.2599705	20.251402	107.8329165	-76.6883465	9.983878	112.1308435
-55.617229	29.463137	111.895729	-21.859612	15.212019	110.070885	35.225945	2.889618	107.287155	30.906343	37.535141	108.100212	33.066144	20.2123795	107.6936835	-76.785368	10.2116585	112.4480865
-55.853241	30.61525	112.082077	-22.009918	15.348108	110.08606	35.056705	3.035257	107.14592	30.679167	37.641678	107.882225	32.867936	20.3384675	107.5140725	-76.887772	10.3577485	112.6580475
-56.028675	31.733355	112.199593	-22.122946	15.407662	110.103477	34.904823	3.158019	107.004318	30.48786	37.749825	107.635643	32.6963415	20.453922	107.3199805	-76.9422335	10.361402	112.8869735
-55.946342	33.17252	112.361977	-22.293194	15.498034	110.084984	34.671902	3.318933	106.752014	30.215403	37.877693	107.290817	32.4436525	20.598313	107.0214155	-77.0300405	10.397755	113.1485525
-55.884407	34.168953	112.53643	-22.349936	15.493597	110.047134	34.562489	3.380126	106.588615	30.07058	37.931828	107.111061	32.3165345	20.655977	106.849838	-77.0164065	10.331217	113.24443
-56.206409	35.34359	112.470421	-22.401197	15.44345	109.992195	34.466438	3.465242	106.438919	29.900698	38.340309	107.000092	32.183568	20.9027755	106.7195055	-76.985962	9.9841245	113.2648845
-56.197655	36.278515	112.534889	-22.502186	15.369683	109.921753	34.388882	3.522007	106.289223	29.787588	38.385464	107.002579	32.088235	20.9537355	106.645901	-77.092607	9.7856305	113.197605
-56.059753	37.212322	112.638077	-22.54014	15.27949	109.870613	34.31041	3.579822	106.140182	29.717285	38.088131	107.043922	32.0138475	20.8339765	106.592052	-77.0941275	9.7250035	113.149174
-55.654789	37.951374	112.717422	-22.598457	15.195535	109.708237	34.217323	3.649509	105.947235	29.620007	38.145905	107.085976	31.918665	20.897707	106.5166055	-77.115579	9.493363	112.8998685
-55.287395	38.723255	112.794708	-22.670746	15.134647	109.612526	34.106262	3.739656	105.72876	29.512024	38.199287	107.135513	31.809143	20.9694715	106.4321365	-77.150635	9.2998225	112.7929155
-54.753513	39.830078	112.875732	-22.840708	15.13357	109.416092	33.940971	3.899123	105.490097	29.367966	38.323112	107.29361	31.6544685	21.1111175	106.3918535	-77.3358845	9.1560225	112.4403305
-53.830463	40.213089	113.129318	-22.904673	15.133741	109.321304	33.843765	4.022776	105.387009	29.280333	38.442291	107.505119	31.562049	21.2325335	106.446064	-77.371395	9.0349485	112.196544
-53.534645	40.958	113.230309	-23.074619	15.156656	109.294907	33.731861	4.163636	105.327393	29.182085	38.558865	107.740425	31.456973	21.3612505	106.533909	-77.606211	8.9520615	112.055905
-53.021793	41.637459	113.377998	-23.175743	15.136881	109.264206	33.612938	4.296764	105.277313	29.052336	38.648273	108.024406	31.332637	21.4725185	106.6508595	-77.684123	8.8012435	111.8775525
-52.595253	42.33062	113.559166	-23.122574	15.026374	109.203102	33.492149	4.40003	105.279709	28.966078	38.706158	108.344841	31.2291135	21.553094	106.812275	-77.4742615	8.499654	111.593929
-51.979946	42.877094	113.730621	-23.432928	15.175917	109.249641	33.405293	4.466497	105.325462	28.893486	38.750668	108.662498	31.1493895	21.6085825	106.99398	-78.0152455	8.7432515	111.505302
-51.302155	43.333321	113.822304	-23.541449	15.221264	109.260498	33.312325	4.505513	105.362114	28.804195	39.111378	108.98539	31.05826	21.8084455	107.173752	-78.141158	8.6340825	111.347244
-50.140362	43.946182	113.965813	-23.689749	15.26801	109.229156	33.169346	4.507376	105.341637	28.73464	39.081554	109.358978	30.951993	21.794465	107.3503075	-78.331491	8.741555	111.1080045
-49.27787	44.314522	114.020004	-23.761576	15.2595	109.204437	33.103882	4.497818	105.32869	28.727278	39.059998	109.500298	30.91558	21.778908	107.414494	-78.438732	8.740092	110.99438
-48.426075	44.586746	114.069542	-23.783689	15.272619	109.180847	33.054085	4.488171	105.302368	28.722971	39.034184	109.648041	30.888528	21.7611775	107.4752045	-78.455906	8.7840605	110.8864895
-47.509323	44.785969	114.096809	-23.798332	15.277969	109.156822	33.037914	4.47091	105.289543	28.732855	39.026443	109.768951	30.8853845	21.7486765	107.529247	-78.4820485	8.8072615	110.784397
-46.512245	44.878292	114.097298	-23.804667	15.269777	109.150246	33.031933	4.447093	105.285622	28.744131	39.006107	109.850082	30.888032	21.7266	107.567852	-78.497366	8.812954	110.73264
-45.483379	44.957958	114.082001	-23.799969	15.253428	109.159721	33.037216	4.392459	105.313934	28.750111	38.967522	109.988365	30.8936635	21.6799905	107.6511495	-78.4936015	8.8268655	110.6682925
-44.361107	44.921169	114.003983	-23.795214	15.240176	109.195518	33.097382	4.316959	105.474426	28.77121	38.933693	110.154739	30.934296	21.625326	107.8145825	-78.524724	8.855026	110.5764535
-42.68224	44.763527	113.813576	-23.784845	15.217434	109.32914	33.197628	4.195835	105.811134	28.810596	38.889217	110.405266	31.004112	21.542526	108.1082	-78.573802	8.892342	110.55008
-41.488041	44.571701	113.621941	-23.779827	15.197928	109.367096	33.273212	4.128189	106.006767	28.83749	38.884106	110.527992	31.055351	21.5061475	108.2673795	-78.615005	8.8897085	110.4668125
-40.193726	44.29525	113.36274	-23.740812	15.142941	109.356415	33.331985	4.085149	106.180336	28.872643	38.884094	110.586655	31.102314	21.4846215	108.3834955	-78.583938	8.8012605	110.3293345
-38.922195	43.98201	113.146423	-23.721909	15.122618	109.338821	33.406006	4.062505	106.358925	28.906616	38.917645	110.602554	31.156311	21.490075	108.4807395	-78.600129	8.755161	110.1969025
-37.583752	43.579796	112.827827	-23.701557	15.109295	109.33213	33.50779	4.051952	106.603027	28.934988	38.955658	110.627533	31.221389	21.503805	108.61528	-78.624503	8.714785	110.04898
-36.125435	43.129696	112.55426	-23.683796	15.095037	109.368637	33.614834	4.038583	106.837227	28.970322	38.960522	110.669418	31.292578	21.4995525	108.7533225	-78.66017	8.6905215	109.9839515
-34.664841	42.604328	112.326729	-23.649628	15.08829	109.469604	33.687023	4.027845	107.106224	29.007372	38.95998	110.68689	31.3471975	21.4939125	108.896557	-78.6464535	8.6826675	110.042651
-32.400688	41.781124	111.90271	-23.556046	15.061071	109.60672	33.850105	3.976261	107.530319	29.069296	38.991119	110.589371	31.4597005	21.48369	109.059845	-78.5717925	8.638452	110.153595
-30.79299	41.171906	111.545113	-23.70472	15.239429	109.878143	34.002079	3.977875	107.811249	29.105589	39.024918	110.462822	31.553834	21.5013965	109.1370355	-78.963274	8.9774615	110.6192505
-29.194864	40.541828	111.088669	-23.408733	15.160963	109.764565	34.151508	3.977158	108.153381	29.167614	39.066814	110.340759	31.659561	21.521986	109.24707	-78.477027	8.79994	110.28206
-27.51226	39.899712	110.67514	-23.324074	15.179552	109.81443	34.302631	3.930687	108.5299	29.216709	39.07996	110.260475	31.75967	21.5053235	109.3951875	-78.407818	8.8537805	110.2336725
-25.840273	39.234161	110.412529	-23.259562	15.202087	109.884323	34.455898	3.873237	108.951126	29.303053	39.054222	110.264549	31.8794755	21.4637295	109.6078375	-78.3985995	8.9404445	110.1608085
-24.093365	38.60199	110.260117	-23.182972	15.13981	109.998177	34.586632	3.782426	109.396339	29.418903	39.034874	110.379539	32.0027675	21.40865	109.887939	-78.3687115	8.87097	110.108415
-22.338263	37.897533	110.2677	-23.150826	15.080057	110.170616	34.716213	3.689103	109.898117	29.561037	38.991314	110.620094	32.138625	21.3402085	110.2591055	-78.440277	8.8199055	110.0821265
-19.57209	36.888916	110.461617	-23.083138	14.961682	110.527145	34.943222	3.596494	110.676506	29.795355	38.948208	111.177231	32.3692885	21.272351	110.9268685	-78.5355645	8.651013	110.1274215
-17.780888	36.200989	110.672867	-23.035686	14.927976	110.730408	35.019608	3.612512	111.106583	29.893818	38.922394	111.532639	32.456713	21.267453	111.319611	-78.528085	8.588499	110.141205
-15.898577	35.492943	110.827026	-22.986267	14.816695	110.913109	35.099224	3.621324	111.42746	29.959839	38.922134	111.833282	32.5295315	21.271729	111.630371	-78.5020655	8.361661	110.195847
-14.073215	34.840981	110.946571	-22.971691	14.798945	110.969421	35.168106	3.628498	111.632095	30.005983	38.926929	112.075844	32.5870445	21.2777135	111.8539695	-78.5304265	8.3201765	110.0848725
-12.211356	34.150452	110.993721	-22.931992	14.766845	110.987877	35.277126	3.600092	111.760666	30.058241	38.922993	112.288513	32.6676835	21.2615425	112.0245895	-78.5316675	8.2721475	109.9511645
-10.327579	33.512447	111.062836	-22.865696	14.72359	110.929451	35.34037	3.551661	111.83847	30.115396	38.887146	112.520943	32.727883	21.2194035	112.1797065	-78.459275	8.2277765	109.6791955
-8.452396	32.882778	111.18045	-22.822765	14.705375	110.927406	35.3992	3.478204	111.923149	30.215942	38.82996	112.7938	32.807571	21.154082	112.3584745	-78.453101	8.256668	109.4963375
-5.576613	31.869728	111.518135	-22.783453	14.69743	111.007286	35.421448	3.36397	112.168694	30.4109	38.703094	113.430252	32.916174	21.033532	112.799473	-78.48308	8.361328	109.215099
-3.698493	31.202126	111.955353	-22.745865	14.695108	111.197456	35.569874	3.177097	112.592377	30.554411	38.60165	114.1968	33.0621425	20.8893735	113.3945885	-78.5538725	8.5008425	109.0003235
-1.776417	30.490509	112.671471	-22.671751	14.679727	111.544456	35.67609	3.037735	113.42527	30.713814	38.456799	115.381622	33.194952	20.747267	114.403446	-78.538454	8.612187	108.685466
0.079409	29.741787	113.741386	-22.620415	14.678311	112.128174	35.824055	2.845718	114.652596	30.900557	38.297569	116.946281	33.362306	20.5716435	115.7994385	-78.603136	8.7849785	108.4569095
1.938585	28.975464	115.032127	-22.581444	14.667448	112.850777	35.957233	2.63999	116.074883	31.063419	38.139156	118.648979	33.510326	20.389573	117.361931	-78.673214	8.945323	108.339623
3.75333	28.103716	116.288338	-22.566137	14.630217	113.622536	36.15292	2.45695	117.546761	31.227467	38.006172	120.287155	33.6901935	20.231561	118.916958	-78.8224675	9.028873	108.328114
5.555412	27.241182	117.575432	-22.501446	14.624166	114.441978	36.37233	2.404849	119.165085	31.374338	37.941902	121.968285	33.873334	20.1733755	120.566685	-78.876226	9.0749565	108.317271
8.081626	25.880871	119.583595	-22.387011	14.693173	115.762115	36.879803	2.274511	121.490135	31.658104	37.940063	124.049355	34.2689535	20.107287	122.769745	-79.0429755	9.279059	108.754485
9.801824	24.934916	120.413414	-22.319771	14.743489	116.347168	37.12833	2.19991	122.568909	31.761557	38.005047	124.845932	34.4449435	20.1024785	123.7074205	-79.0844855	9.3844995	108.9869155
11.389759	23.966253	120.925591	-22.180817	14.727293	116.668785	37.357143	2.200838	123.345711	31.900501	38.051804	125.135124	34.628822	20.126321	124.2404175	-78.990456	9.328265	109.0971525
12.990952	22.949594	121.244011	-22.053749	14.694798	116.864799	37.561356	2.159091	123.917542	32.065239	38.037601	125.180801	34.8132975	20.098346	124.5491715	-78.9207955	9.29125	109.1804265
14.455934	21.966738	121.510086	-21.907494	14.615038	116.959488	37.788807	2.017468	124.348923	32.248463	37.948334	125.111618	35.018635	19.982901	124.7302705	-78.833623	9.247175	109.1887055
15.858626	20.932177	121.774994	-21.73328	14.521519	117.033302	37.98872	1.892084	124.669731	32.494881	37.838764	125.026962	35.2418005	19.865424	124.8483465	-78.7083605	9.177614	109.2182575
17.215481	19.885113	121.961746	-21.527658	14.450857	117.052971	38.223679	1.767349	124.940125	32.738541	37.721928	124.929031	35.48111	19.7446385	124.934578	-78.536426	9.1570755	109.171364
19.361435	18.22703	122.142372	-21.401657	14.546171	117.184433	38.631577	1.663582	125.270477	33.10606	37.660995	124.880287	35.8688185	19.6622885	125.075382	-78.6721325	9.4300535	109.293484
20.48719	17.256872	122.376381	-20.912121	14.37254	116.983345	38.865345	1.610454	125.402534	33.38139	37.633018	124.861824	36.1233675	19.621736	125.132179	-77.9476095	9.123344	108.834511
21.597084	16.356874	122.56591	-20.675104	14.365943	116.897903	39.062263	1.52371	125.525009	33.628384	37.538166	124.84407	36.3453235	19.530938	125.1845395	-77.6955315	9.200948	108.6112665
21.198805	16.107157	122.561737	-20.447849	14.328519	116.775558	39.282352	1.374414	125.648926	33.892639	37.409721	124.921593	36.5874955	19.3920675	125.2852595	-77.4831935	9.2649705	108.2658565
20.808908	15.888124	122.458221	-20.230577	14.271656	116.643143	39.515823	1.165516	125.764465	34.229935	37.248814	124.985016	36.872879	19.207165	125.3747405	-77.334033	9.336147	107.9115455
20.228191	15.734506	122.355629	-20.006735	14.236942	116.47847	39.71209	1.014844	125.808083	34.83329	37.006386	124.826416	37.27269	19.010615	125.3172495	-77.28616	9.463269	107.6396905
19.570171	15.573851	122.056839	-19.773329	14.241427	116.24662	40.207737	0.783792	125.589836	35.064331	36.876991	124.711777	37.636034	18.8303915	125.1508065	-77.182692	9.6524625	107.3424335
18.112579	15.600577	121.697975	-19.472445	14.226937	115.863434	40.176178	0.76432	125.55381	35.380699	36.75964	124.416016	37.7784385	18.76198	124.984913	-76.7233285	9.691894	106.741955
17.277191	15.520844	121.28109	-19.244568	14.224094	115.667633	40.356659	0.693024	125.387123	35.318787	36.820023	124.413704	37.837723	18.7565235	124.9004135	-76.326859	9.6916645	106.4348525
16.206528	15.543075	120.983521	-19.060589	14.180686	115.545906	40.515388	0.553915	125.147804	35.532421	36.724571	124.269058	38.0239045	18.639243	124.708431	-76.1450825	9.722129	106.383381
15.082937	15.514968	120.484291	-18.939056	14.113294	115.443298	40.628387	0.422083	124.826897	35.737446	36.601974	124.047432	38.1829165	18.5120285	124.4371645	-76.0610285	9.7145595	106.4494315
13.892789	15.527826	119.986023	-18.802168	14.088758	115.330521	40.764992	0.326033	124.378822	35.910587	36.513691	123.702393	38.3377895	18.419862	124.0406075	-75.9421255	9.757654	106.6204345
12.593378	15.590312	119.34584	-18.678553	14.041932	115.20002	40.856735	0.24416	123.689041	36.084358	36.433762	123.170319	38.4705465	18.338961	123.42968	-75.8276525	9.744903	106.97036
11.172457	15.669292	118.5513	-18.591885	14.0005	114.999214	40.887234	0.17437	122.756447	36.196957	36.287655	122.306099	38.5420955	18.2310125	122.531273	-75.7258655	9.7699875	107.467155
8.991553	15.745817	117.05928	-18.486973	13.909191	114.536728	40.907593	0.035196	120.993614	36.237801	36.054646	120.591614	38.572697	18.044921	120.792614	-75.546643	9.773461	108.280842
7.39734	15.862208	116.033936	-18.411491	13.840689	114.198494	40.847218	-0.073679	119.613716	36.214638	35.831356	119.406593	38.530928	17.8788385	119.5101545	-75.35391	9.8025395	108.8868335
5.782799	15.941675	115.126839	-18.323719	13.746755	113.905373	40.771297	-0.256533	118.327263	36.199562	35.588898	118.12149	38.4854295	17.6661825	118.2243765	-75.1328675	9.8273275	109.5863695
4.092677	16.05526	114.340614	-18.261803	13.669104	113.669098	40.651321	-0.361426	117.06263	36.173485	35.387672	116.995857	38.412403	17.513123	117.0292435	-74.936009	9.825085	110.3089525
2.375211	16.163244	113.639084	-18.210394	13.542402	113.442337	40.498817	-0.534815	115.843346	36.132713	35.153408	115.952591	38.315765	17.3092965	115.8979685	-74.736553	9.7755075	110.9867055
0.682861	16.297501	113.110161	-18.170015	13.403353	113.235893	40.314339	-0.686489	114.883217	36.105	34.934872	114.900253	38.2096695	17.1241915	114.891735	-74.5496995	9.6825145	111.580051
-1.113811	16.451567	112.548447	-18.179243	13.312	112.971184	40.211567	-0.836567	113.740097	35.947021	34.727158	113.996399	38.079294	16.9452955	113.868248	-74.43778	9.6787045	112.07412
-3.66085	16.68615	111.884239	-18.267527	13.136293	112.555992	39.898865	-0.929769	112.689522	35.634109	34.499245	112.928391	37.766487	16.784738	112.8089565	-74.301541	9.487848	112.3030275
-5.432185	16.885948	111.764778	-18.401428	13.035313	112.408173	39.800411	-0.999689	112.361053	35.483631	34.487118	112.934944	37.642021	16.7437145	112.6479985	-74.444877	9.3269115	112.1683475
-7.131065	17.026009	111.755142	-18.577553	12.925987	112.312958	39.643063	-0.989759	112.283516	35.357674	34.508495	113.142899	37.5003685	16.759368	112.7132075	-74.6554745	9.092606	111.9127085
-8.83149	17.159058	111.697388	-18.788643	12.769803	112.204338	39.491188	-0.974515	112.155449	35.171146	34.518753	113.407829	37.331167	16.772119	112.781639	-74.908453	8.767487	111.627037
-10.536103	17.352161	111.572159	-18.931904	12.73844	111.984718	39.353176	-0.922622	112.087616	34.992458	34.557728	113.624237	37.172817	16.817553	112.8559265	-75.036625	8.659327	111.1135095
-12.185468	17.532028	111.465683	-19.082455	12.715136	111.730484	39.252708	-0.850051	112.006851	34.890621	34.621128	113.912323	37.0716645	16.8855385	112.959587	-75.2365745	8.5447335	110.501381
-13.790653	17.622808	111.224297	-18.986755	12.56059	111.400055	39.200008	-0.785627	111.987724	34.815102	34.703724	114.204514	37.007555	16.9590485	113.096119	-74.981065	8.1621315	109.703991
-16.198572	17.763229	110.86216	-19.297348	12.765598	111.076294	39.104809	-0.657368	111.793938	34.703186	34.80431	114.400841	36.9039975	17.073471	113.0973895	-75.4986935	8.457725	109.0551985
-17.748257	17.799465	110.489677	-19.347685	12.769203	110.773422	39.036781	-0.544789	111.492477	34.580154	34.867512	114.316216	36.8084675	17.1613615	112.9043465	-75.5038375	8.3770445	108.6424975
-19.474401	17.833195	110.2397	-19.449375	12.838099	110.448692	38.956383	-0.427986	111.218552	34.43359	34.963249	114.147774	36.6949865	17.2676315	112.683163	-75.5937365	8.4085665	108.214221
-20.967417	17.745823	109.942177	-19.516901	12.869808	110.264519	38.882252	-0.308712	110.972389	34.305569	35.072701	113.969696	36.5939105	17.3819945	112.4710425	-75.6277125	8.3576215	108.0579955
-22.589899	17.620993	109.782013	-19.605444	12.90785	110.192596	38.79174	-0.204384	110.753563	34.15802	35.157558	113.806725	36.47488	17.476587	112.280144	-75.685768	8.339113	108.105048
-24.270885	17.411686	109.644043	-19.51827	12.680104	110.115372	38.662472	-0.125989	110.552048	33.977577	35.225655	113.566948	36.3200245	17.549833	112.059498	-75.3565645	7.810375	108.171246
-25.838331	17.187063	109.549416	-19.622093	12.714449	110.03019	38.535061	-0.085651	110.288834	33.793941	35.247227	113.186501	36.164501	17.580788	111.7376675	-75.408687	7.84811	108.3227125
-28.321671	16.676449	109.427521	-19.957355	12.874744	109.988998	38.295147	-0.063903	109.911171	33.468262	35.231045	112.434242	35.8817045	17.583571	111.1727065	-75.7964145	8.165917	108.8052895
-29.887115	16.349581	109.419739	-20.044092	12.845145	109.983574	38.15789	-0.060966	109.734093	33.312786	35.229259	111.922775	35.735338	17.5841465	110.828434	-75.823522	8.1061435	109.138714
-31.475348	15.996753	109.461082	-20.065571	12.901436	110.041115	38.056278	-0.087109	109.550812	33.145557	35.212204	111.363152	35.6009175	17.5625475	110.456982	-75.7320595	8.2403245	109.625248
-33.064281	15.551172	109.498108	-20.156265	12.897876	110.07196	37.915985	-0.051382	109.310699	32.980751	35.215904	110.741257	35.448368	17.582261	110.025978	-75.760898	8.213491	110.117942
-34.548981	15.127208	109.593475	-20.185986	12.893705	110.06041	37.71088	0.008091	109.093521	32.796249	35.195751	110.121765	35.2535645	17.601921	109.607643	-75.6255365	8.185489	110.513177
-36.070026	14.655588	109.631432	-20.225288	12.8599	110.046936	37.56908	0.048206	108.872772	32.60083	35.207836	109.576881	35.084955	17.628021	109.2248265	-75.535531	8.091779	110.8690455
-37.605831	14.209286	109.721718	-20.305876	12.813358	110.025047	37.389214	0.088984	108.662964	32.422741	35.21981	109.12677	34.9059775	17.654397	108.894867	-75.5177295	7.972319	111.155227
-39.7262	13.520824	109.696754	-20.439032	12.772705	109.911987	37.259861	0.112186	108.356964	32.118107	35.243164	108.596252	34.688984	17.677675	108.476608	-75.567048	7.867735	111.347366
-41.157608	13.107489	109.665916	-20.571005	12.7866	109.76384	37.130486	0.185217	108.108353	31.927046	35.284767	108.292427	34.528766	17.734992	108.20039	-75.670776	7.838208	111.32729
-42.489616	12.692048	109.522209	-20.66091	12.75655	109.591461	36.971809	0.275025	107.786606	31.717659	35.320942	107.939209	34.344734	17.7979835	107.8629075	-75.666554	7.7151165	111.3200145
-43.817146	12.298851	109.380432	-20.808434	12.828538	109.337524	36.819382	0.379091	107.377853	31.490311	35.374863	107.468376	34.1548465	17.876977	107.4231145	-75.7717145	7.780099	111.2519335
-45.150551	11.941124	109.33474	-20.858408	12.890297	109.081078	36.570824	0.549212	106.836487	31.267817	35.435394	106.859802	33.9193205	17.992303	106.8481445	-75.6361365	7.788291	111.3140115
-46.377262	11.659209	109.327545	-20.95793	13.046166	108.805206	36.391155	0.665956	106.236092	31.04966	35.11937	106.110001	33.7204075	17.892663	106.1730465	-75.6362675	8.199669	111.4373655
-47.492378	11.364305	109.369957	-21.039019	13.152698	108.581947	36.236691	0.726381	105.6381	30.826279	35.145981	105.355469	33.531485	17.936181	105.4967845	-75.609523	8.369215	111.6671095
-49.130772	10.940763	109.63092	-21.151022	13.290419	108.388367	35.958199	0.822199	104.911636	30.541447	35.162498	104.410759	33.249823	17.9923485	104.6611975	-75.551867	8.5884895	112.1155365
-50.104862	10.657758	109.782883	-21.224024	13.347231	108.284424	35.782494	0.840016	104.455292	30.37182	35.115993	103.870705	33.077157	17.9780045	104.1629985	-75.525205	8.7164575	112.4058495
-50.965733	10.402483	109.939148	-21.30027	13.326144	108.140144	35.584442	0.829611	104.040512	30.215088	35.393585	103.340294	32.899765	18.111598	103.690403	-75.500305	8.54069	112.589885
-51.777142	10.172071	109.967636	-21.341803	13.265588	108.002235	35.424389	0.80779	103.655968	30.134769	34.979744	102.897896	32.779579	17.893767	103.276932	-75.463185	8.637409	112.727538
-52.49091	9.91998	109.983253	-21.399714	13.236139	107.834435	35.268097	0.790339	103.296173	29.958687	35.243832	102.488937	32.613392	18.0170855	102.892555	-75.41282	8.4551925	112.776315
-53.172173	9.717322	110.068069	-21.483112	13.159964	107.684364	35.108704	0.779934	103.003395	29.812967	35.185791	102.134743	32.4608355	17.9828625	102.569069	-75.4270595	8.3370655	112.799659
-53.729965	9.517977	110.139313	-21.536957	13.122214	107.608604	34.972374	0.754663	102.782867	29.671347	35.14793	101.815155	32.3218605	17.9512965	102.299011	-75.3957745	8.2931315	112.918197
-54.359108	9.376977	110.354507	-21.64921	13.073272	107.58567	34.790024	0.645801	102.603783	29.500002	34.996056	101.451599	32.145013	17.8209285	102.027691	-75.443433	8.3256155	113.143649
-54.595829	9.334063	110.46804	-21.743845	12.999834	107.616867	34.666153	0.513626	102.592003	29.420599	34.837669	101.30999	32.043376	17.6756475	101.9509965	-75.531066	8.3240205	113.2827375
-54.76815	9.317362	110.575012	-21.806866	12.917754	107.703613	34.57122	0.351301	102.674332	29.37151	34.679436	101.278648	31.971365	17.5153685	101.97649	-75.585097	8.3201395	113.430736
-54.802967	9.300781	110.686218	-21.87582	12.842777	107.787933	34.517715	0.236712	102.841995	29.342922	34.569954	101.397812	31.9303185	17.403333	102.1199035	-75.6819585	8.282221	113.4559625
-54.733521	9.322006	110.749413	-21.922953	12.796407	107.941612	34.493618	0.158623	103.06002	29.335833	34.504459	101.592087	31.9147255	17.331541	102.3260535	-75.7606315	8.261273	113.5571705
-54.579617	9.356838	110.793068	-21.988497	12.782433	108.034935	34.481873	0.093611	103.235474	29.31979	34.474628	101.795242	31.9008315	17.2841195	102.515358	-75.8778255	8.2807465	113.554512
-54.356182	9.402246	110.734222	-22.037022	12.760727	108.106758	34.453133	0.087464	103.384338	29.333609	34.47562	101.973129	31.893371	17.281542	102.6787335	-75.967415	8.239912	113.5347825
-53.86285	9.614028	110.512306	-22.071974	12.79078	108.111504	34.474651	0.064149	103.652557	29.378092	34.125656	102.269409	31.9263715	17.0949025	102.960983	-76.0703195	8.4866575	113.262025
-53.47649	9.83426	110.310532	-22.115992	12.789144	108.114647	34.484005	0.000158	103.891861	29.410351	34.451904	102.652313	31.947178	17.226031	103.272087	-76.179162	8.352257	112.957207
-52.962311	10.069947	110.015015	-22.162291	12.762555	108.126785	34.517063	-0.105794	104.331146	29.564226	34.074371	103.225388	32.0406445	16.9842885	103.778267	-76.3652265	8.5408215	112.475303
-52.445381	10.393314	109.695419	-22.189959	12.749198	108.206024	34.603771	-0.246206	104.937492	29.665667	34.350758	103.977036	32.134719	17.052276	104.457264	-76.514637	8.44612	111.954784
-51.791031	10.78005	109.338676	-22.272795	12.750181	108.29129	34.673771	-0.407145	105.695175	29.853195	34.261597	104.868279	32.263483	16.927226	105.281727	-76.809073	8.573136	111.300853
-51.156296	11.149827	109.025314	-22.333881	12.721166	108.487167	34.7719	-0.57771	106.67112	30.113205	33.902695	105.995872	32.4425525	16.6624925	106.333496	-77.1103145	8.7798395	110.640838
-50.503719	11.600192	108.727142	-22.412434	12.708619	108.68969	34.908234	-0.655903	107.692047	30.296083	34.26754	107.067024	32.6021585	16.8058185	107.3795355	-77.4270265	8.6114195	109.9998445
-49.476303	12.342043	108.482399	-22.534576	12.762371	108.984161	34.993305	-0.734303	108.936295	30.495178	34.315308	108.493973	32.7442415	16.7905025	108.715134	-77.8133935	8.7342395	109.253188
-48.773502	12.890157	108.357788	-22.566566	12.790733	109.161087	35.076988	-0.805474	109.682106	30.630905	34.285919	109.14537	32.8539465	16.7402225	109.413738	-77.9870785	8.8412435	108.908436
-48.039406	13.464997	108.309937	-22.569521	12.838775	109.263	35.163185	-0.872273	110.185394	30.72361	34.230595	109.555641	32.9433975	16.679161	109.8705175	-78.0824395	8.998389	108.6554825
-47.296738	14.033649	108.306541	-22.532909	12.860558	109.302628	35.212986	-0.891493	110.466614	30.79505	34.16193	109.625069	33.004018	16.6352185	110.0458415	-78.069836	9.0858975	108.5594145
-46.583576	14.641743	108.216217	-22.493271	12.864788	109.28775	35.285797	-0.933129	110.567368	30.826468	34.075348	109.399323	33.0561325	16.5711095	109.9833455	-78.0426745	9.1584665	108.5921545
-45.870621	15.300681	108.145866	-22.449144	12.858009	109.193649	35.321701	-0.99646	110.501671	30.818293	33.961529	109.009705	33.069997	16.4825345	109.755688	-77.968285	9.2334835	108.63161
-45.189175	15.928157	108.095566	-22.37863	12.771729	109.128975	35.320541	-1.115008	110.437164	30.827431	33.793621	108.604584	33.073986	16.3393065	109.520874	-77.831246	9.2041515	108.737076
-44.185772	16.97714	108.247032	-22.357023	12.558657	109.223198	35.34	-1.404585	110.337471	30.819729	33.508156	108.25769	33.0798645	16.0517855	109.2975805	-77.7939105	9.0655285	109.1488155
-43.585457	17.718576	108.401642	-22.346849	12.378944	109.340324	35.291939	-1.55274	110.144356	30.809074	33.347874	107.993019	33.0505065	15.897567	109.0686875	-77.7442045	8.860321	109.6119605
-42.93816	18.492027	108.45462	-22.334423	12.216091	109.329437	35.21743	-1.685531	109.790131	30.735558	33.179131	107.721619	32.976494	15.7468	108.755875	-77.64534	8.685382	109.902999
-42.368465	19.354118	108.525024	-22.348824	12.060925	109.273674	35.143044	-1.766146	109.404289	30.689499	33.07373	107.507263	32.9162715	15.653792	108.455776	-77.6139195	8.468058	110.091572
-41.709217	20.271759	108.574783	-22.315296	11.924948	109.241577	35.101967	-1.794782	109.022484	30.663261	33.04137	107.407845	32.882614	15.623294	108.2151645	-77.513206	8.226602	110.2679895
-41.086155	21.223377	108.574272	-22.336416	11.874924	109.096191	35.059238	-1.791476	108.55484	30.63975	33.027905	107.346687	32.849494	15.6182145	107.9507635	-77.522326	8.1316335	110.2416185
-40.453327	22.217564	108.539345	-22.286406	11.834296	108.929779	34.998432	-1.733294	108.045662	30.638937	33.054401	107.2369	32.8186845	15.6605535	107.641281	-77.3914965	8.0080385	110.218277
-39.467999	23.781649	108.58519	-22.214657	11.824132	108.65387	34.916668	-1.637219	107.189301	30.664179	33.136158	107.09771	32.7904235	15.7494695	107.1435055	-77.2197375	7.8987945	110.1642345
-38.796444	24.833595	108.59095	-22.176924	11.883926	108.465874	34.86665	-1.550962	106.708229	30.689487	33.209198	106.987152	32.7780685	15.829118	106.8476905	-77.1319165	7.938734	110.0840575
-38.104588	25.890524	108.569466	-22.208778	11.965364	108.251236	34.809326	-1.483236	106.241539	30.672487	33.295933	106.880188	32.7409065	15.9063485	106.5608635	-77.1584625	8.0243795	109.9416085
-37.475246	26.940165	108.618561	-22.201515	12.042139	108.072433	34.718998	-1.397546	105.816666	30.62635	33.337421	106.759239	32.672674	15.9699375	106.2879525	-77.075704	8.1143405	109.8569135
-36.689148	27.911428	108.580688	-22.222433	12.071904	107.919441	34.640068	-1.331506	105.458542	30.573681	33.374424	106.617119	32.6068745	16.021459	106.0378305	-77.0517405	8.122349	109.8010515
-35.955124	28.934748	108.610931	-22.240152	12.048674	107.790665	34.579754	-1.291573	105.133644	30.531651	33.375134	106.518814	32.5557025	16.0417805	105.826229	-77.0360065	8.0555675	109.755101
-35.25473	29.8715	108.657181	-22.236834	12.034544	107.658325	34.560108	-1.292899	104.800285	30.52589	33.343876	106.445778	32.542999	16.0254885	105.6230315	-77.016667	8.0435995	109.6936185
-33.989628	31.16847	108.723701	-22.18705	11.942834	107.410957	34.517483	-1.385543	104.287376	30.57456	33.189949	106.314873	32.5460215	15.902203	105.3011245	-76.9201215	7.983465	109.5207895
-33.154068	32.061375	108.75502	-22.130095	11.860228	107.198868	34.470963	-1.42797	103.915237	30.610443	33.101295	106.268013	32.540703	15.8366625	105.091625	-76.800893	7.8837935	109.306111
-32.341198	32.813374	108.706512	-22.113037	11.807471	106.983376	34.451275	-1.456176	103.616226	30.690199	32.646835	106.258759	32.570737	15.5953295	104.9374925	-76.796811	8.0196125	109.0292595
-31.467522	33.575874	108.751724	-22.077765	11.724287	106.773743	34.452309	-1.484276	103.365341	30.690199	32.950748	106.296326	32.571254	15.733236	104.8308335	-76.726784	7.715338	108.7166525
-30.571404	34.23539	108.798729	-22.115856	11.656359	106.593338	34.429592	-1.513593	103.096153	30.704672	32.878872	106.33606	32.567132	15.6826395	104.7161065	-76.798844	7.6300785	108.4705695
-29.683134	34.911835	108.853127	-22.140659	11.619035	106.416412	34.369164	-1.527905	102.735832	30.695021	32.79715	106.281708	32.5320925	15.6346225	104.50877	-76.8134105	7.6034475	108.324054
-28.751287	35.444645	108.826653	-22.175009	11.618495	106.204811	34.261063	-1.523327	102.40638	30.648977	32.739784	106.162415	32.45502	15.6082285	104.2843975	-76.805038	7.6287615	108.1252245
-27.35745	36.229435	108.621895	-22.272995	11.689708	105.833649	34.114933	-1.537489	102.050591	30.591578	32.650166	106.087616	32.3532555	15.5563385	104.0691035	-76.8992455	7.8230775	107.5981945
-26.379936	36.67268	108.456978	-22.359512	11.77601	105.62278	34.044708	-1.583184	101.986351	30.549541	32.64183	106.118645	32.2971245	15.529323	104.052498	-77.0161485	8.022697	107.193062
-25.319702	37.094093	108.246086	-22.441715	11.93414	105.439484	33.964584	-1.609433	101.994202	30.529026	32.63895	106.167923	32.246805	15.5147585	104.0810625	-77.130235	8.3535215	106.7979055
-24.478601	37.537682	108.164276	-22.51804	12.090903	105.257187	33.935757	-1.625289	102.09906	30.536297	32.641514	106.310905	32.236027	15.5081125	104.2049825	-77.272107	8.6736935	106.3093915
-23.257248	37.693291	107.95295	-22.567814	12.264689	105.134789	33.911724	-1.618898	102.308105	30.549198	32.685833	106.6213	32.230461	15.5334675	104.4647025	-77.366089	8.9959105	105.8048755
-22.205517	37.827652	108.128998	-22.635881	12.389825	105.148056	33.89426	-1.593703	102.582001	30.60421	32.727409	107.103142	32.249235	15.566853	104.8425715	-77.520997	9.212797	105.4535405
-21.072573	37.868183	108.451523	-22.696934	12.557188	105.298149	33.912762	-1.541441	102.881851	30.668676	32.798012	107.705734	32.290719	15.6282855	105.2937925	-77.684587	9.4860905	105.3025055
-19.405403	37.668247	109.14402	-22.772388	12.579112	105.445847	33.948181	-1.372491	103.292152	30.71431	32.966293	108.714569	32.3312455	15.796901	106.0033605	-77.8760215	9.361323	104.8883335
-18.303923	37.351982	109.631958	-22.822041	12.605455	105.641197	34.026012	-1.196901	103.573563	30.700651	33.114971	109.421028	32.3633315	15.959035	106.4972955	-78.0074135	9.251875	104.7850985
-17.118177	36.951248	110.05777	-22.889164	12.65928	105.811371	34.12048	-0.970928	104.000351	30.670282	33.327049	110.132393	32.395381	16.1780605	107.066372	-78.173709	9.1404995	104.55637
-16.00449	36.525528	110.404625	-22.98373	12.754156	106.030762	34.238903	-0.768254	104.480026	30.608198	33.538063	110.877609	32.4235505	16.3849045	107.6788175	-78.3910105	9.1234075	104.3827065
-14.927533	35.998707	110.511108	-23.065084	12.840075	106.173477	34.327023	-0.608483	104.964172	30.56459	33.743378	111.38755	32.4458065	16.5674475	108.175861	-78.5759745	9.1127025	104.171093
-13.638245	35.330269	110.479401	-23.052042	12.939689	106.281303	34.42205	-0.473282	105.337776	30.522022	33.910892	111.689056	32.472036	16.718805	108.513416	-78.57612	9.160573	104.04919
-12.47922	34.588474	110.341217	-23.062824	13.032259	106.366577	34.52499	-0.383324	105.650291	30.515362	34.054596	111.817108	32.520176	16.835636	108.7336995	-78.645824	9.228882	103.9994545
-10.626886	33.234035	109.963356	-22.959299	13.096658	106.43438	34.713593	-0.328911	106.040527	30.552118	34.187614	111.859306	32.6328555	16.9293515	108.9499165	-78.5514535	9.2639645	103.9188435
-9.361474	32.129711	109.722961	-22.880575	13.095045	106.50264	34.807648	-0.370794	106.235764	30.632072	34.188427	111.763092	32.71986	16.9088165	108.999428	-78.48101	9.2812735	104.005852
-8.162045	30.985695	109.401405	-22.79067	13.107573	106.522629	34.914608	-0.434595	106.40844	30.703756	34.180069	111.597801	32.809182	16.872737	109.0031205	-78.390522	9.342409	104.0421375
-6.853377	29.689753	108.976151	-22.711699	13.085058	106.559631	35.007435	-0.499253	106.634781	30.767134	34.169067	111.389854	32.8872845	16.834907	109.0123175	-78.3106825	9.335209	104.1069445
-5.649643	28.330275	108.612991	-22.661026	13.095701	106.597137	35.114357	-0.579874	106.907669	30.837887	34.148354	111.181	32.976122	16.78424	109.0443345	-78.298174	9.407162	104.1499395
-4.389842	26.915112	108.268585	-22.578766	13.166001	106.690041	35.181034	-0.700063	107.218231	30.908213	34.115509	110.973808	33.0446235	16.707723	109.0960195	-78.2021555	9.624279	104.2840625
-3.162503	25.363344	107.939217	-22.540894	13.210548	106.696106	35.251106	-0.859845	107.55117	30.996836	34.039875	110.727524	33.123971	16.590015	109.139347	-78.205759	9.831081	104.252865
-1.265208	22.977547	107.531883	-22.434917	13.321632	106.715759	35.324863	-1.113872	107.99279	31.153843	33.873821	110.35527	33.239353	16.3799745	109.17403	-78.109187	10.2632895	104.257488
-0.011764	21.335215	107.327438	-22.419748	13.377259	106.68998	35.330166	-1.320262	108.241776	31.291521	33.714073	110.137138	33.3108435	16.1969055	109.189457	-78.1503395	10.5576125	104.190503
1.252327	19.692459	107.178116	-22.369944	13.438524	106.667259	35.310059	-1.506291	108.441521	31.418219	33.56234	109.970985	33.364139	16.0280245	109.206253	-78.104027	10.8490235	104.128265
2.465159	18.02137	107.090584	-22.325396	13.504374	106.602669	35.288734	-1.636358	108.527359	31.518051	33.426399	109.835373	33.4033925	15.8950205	109.181366	-78.0541845	11.1137275	104.023972
3.726755	16.362041	106.98056	-22.342133	13.605927	106.506386	35.263084	-1.701263	108.601509	31.581396	33.383865	109.76387	33.42224	15.841301	109.1826895	-78.106506	11.370553	103.8300825
4.93378	14.698158	106.923317	-22.330812	13.666494	106.406334	35.219406	-1.691791	108.67411	31.613928	33.399498	109.780098	33.416667	15.8538535	109.227104	-78.078291	11.4791345	103.585564
6.160372	13.084218	106.968246	-22.335297	13.789077	106.334816	35.183289	-1.662854	108.923485	31.654406	33.435169	109.935631	33.4188475	15.8861575	109.429558	-78.0894415	11.6919965	103.240074
7.927767	10.60234	107.354141	-22.380934	14.010125	106.366348	35.255733	-1.613965	109.652649	31.68701	33.558449	110.474907	33.4713715	15.972242	110.063778	-78.2332395	12.048008	102.668918
9.120546	8.942314	107.729576	-22.377863	14.131204	106.407356	35.246105	-1.617529	110.328423	31.696766	33.592522	110.894485	33.4714355	15.9874965	110.611454	-78.2271615	12.2749115	102.203258
10.198465	7.318126	108.347282	-22.388571	14.227981	106.578278	35.261967	-1.737812	111.338356	31.708155	33.501743	111.475006	33.485061	15.8819655	111.406681	-78.262203	12.5739965	101.749875
11.323018	5.641299	109.414001	-22.35364	14.232143	106.988228	35.383369	-1.926293	112.660286	31.761057	33.332424	112.34771	33.572213	15.7030655	112.503998	-78.279493	12.7612205	101.472458
12.321923	4.004901	110.735069	-22.278391	14.18505	107.577812	35.493046	-2.07437	114.164284	31.84844	33.228481	113.422966	33.670743	15.5770555	113.793625	-78.227525	12.7930445	101.361999
13.338707	2.478368	112.116241	-22.201632	14.090991	108.173431	35.625973	-2.232816	115.662857	31.90588	33.12619	114.424599	33.7659265	15.446687	115.043728	-78.1691905	12.735295	101.303134
13.759873	1.316507	113.394402	-22.182392	13.954306	108.702103	35.711887	-2.254871	116.967072	31.934193	33.039631	115.148033	33.82304	15.39238	116.0575525	-78.187824	12.516232	101.3466535
12.836363	0.726984	114.233307	-22.134554	13.694928	109.206451	35.824692	-2.322315	118.21035	31.893932	32.937954	115.680458	33.859312	15.3078195	116.945404	-78.12842	12.0820365	101.467498
12.15164	0.300196	114.54377	-22.133801	13.473433	109.383301	35.856606	-2.457225	118.656387	31.895014	32.806053	115.851173	33.87581	15.174414	117.25378	-78.143412	11.772452	101.512822
11.466011	-0.158011	114.610962	-22.401409	13.372464	109.671082	35.885838	-2.6437	118.86364	31.881872	32.636173	115.881302	33.883855	14.9962365	117.372471	-78.686673	11.7486915	101.969693
10.679508	-0.543132	114.567482	-22.458057	13.154103	109.687233	35.87619	-2.756648	118.818375	31.856182	32.495579	115.766594	33.866186	14.8694655	117.2924845	-78.7823	11.4387405	102.0819815
9.872049	-0.859756	114.285255	-22.192936	12.822904	109.433128	35.884159	-2.856176	118.643173	31.838326	32.419724	115.569435	33.8612425	14.781774	117.106304	-78.2471145	10.864034	101.759952
9.013368	-1.046896	113.962082	-22.200968	12.692368	109.420479	35.898941	-2.890304	118.485115	31.845549	32.376598	115.472031	33.872245	14.743147	116.978573	-78.274181	10.641589	101.862385
8.019215	-1.114341	113.719681	-22.165737	12.594769	109.453453	35.914459	-2.949019	118.355492	31.91011	32.357468	115.540741	33.9122845	14.7042245	116.9481165	-78.2437585	10.4853135	101.9587895
6.352712	-1.075484	113.425552	-22.104067	12.423981	109.579979	35.936462	-3.066294	118.224373	32.02457	32.257671	115.699097	33.980516	14.5956885	116.961735	-78.18865	10.2522735	102.198223
5.235635	-1.025505	113.156532	-22.080873	12.317788	109.682533	35.935936	-3.155362	118.033127	32.080399	32.179096	115.791115	34.0081675	14.511867	116.912121	-78.1699135	10.123709	102.452945
3.993564	-0.83801	112.8396	-22.091583	12.235146	109.760628	35.916695	-3.207986	117.81176	32.096169	32.122211	115.87001	34.006432	14.4571125	116.840885	-78.189598	10.0131795	102.680371
2.693607	-0.696934	112.534485	-22.09178	12.112559	109.87915	35.91156	-3.273476	117.571831	32.108013	32.053642	116.037987	34.0097865	14.390083	116.804909	-78.1933465	9.835035	102.953391
1.356817	-0.46151	112.28405	-22.12587	11.9889	110.039589	35.912392	-3.3526	117.346039	32.155739	31.976143	116.28791	34.0340655	14.3117715	116.8169745	-78.2858055	9.6660285	103.2622035
-0.093311	-0.226708	112.023308	-22.127823	11.854616	110.204506	35.927586	-3.426481	117.11171	32.195679	31.886709	116.585541	34.0616325	14.230114	116.8486255	-78.3172785	9.479118	103.5603865
-1.61183	-0.056505	111.756538	-22.127926	11.755689	110.381912	35.971989	-3.506077	116.877487	32.244228	31.776466	116.877327	34.1081085	14.1351945	116.877407	-78.3639605	9.3761835	103.886417
-3.945994	0.257201	111.342453	-22.082809	11.598837	110.623444	36.044735	-3.664247	116.308472	32.414391	31.610832	117.253387	34.229563	13.9732925	116.7809295	-78.395181	9.2243815	104.4659585
-5.59574	0.378796	110.918724	-22.032457	11.486352	110.657715	36.060486	-3.797446	115.889565	32.518677	31.446447	117.325844	34.2895815	13.8245005	116.6077045	-78.3544955	9.1482035	104.7077255
-7.230242	0.527843	110.526016	-21.963661	11.425371	110.614456	36.0728	-3.874262	115.350197	32.59248	31.349474	117.291832	34.33264	13.737606	116.3210145	-78.259962	9.113136	104.9078975
-9.012725	0.611775	110.035934	-21.969034	11.411882	110.568192	36.058887	-3.870314	114.787056	32.606998	31.317472	117.149567	34.3329425	13.723579	115.9683115	-78.2710105	9.100185	105.1680725
-10.806448	0.651251	109.661148	-21.949394	11.396782	110.454918	36.01302	-3.794644	114.319252	32.566875	31.337648	116.891602	34.2899475	13.771502	115.605427	-78.1887355	9.022062	105.304409
-12.609614	0.599319	109.322739	-21.979073	11.467936	110.414314	35.943787	-3.707384	113.90303	32.530014	31.453598	116.55542	34.2369005	13.873107	115.229225	-78.1950465	9.062765	105.599403
-14.484093	0.45478	109.04528	-22.029499	11.515162	110.333084	35.86227	-3.603786	113.449623	32.426998	31.56097	116.021835	34.144634	13.978592	114.735729	-78.203632	9.051732	105.930439
-17.383211	0.086794	108.548019	-22.107445	11.611995	110.056999	35.727272	-3.410568	112.546417	32.183174	31.77182	114.61998	33.955223	14.180626	113.5831985	-78.170113	9.043364	106.5307995
-19.33427	-0.233627	108.224533	-22.114363	11.644392	109.733215	35.630001	-3.268589	111.802757	31.963745	31.828701	113.46936	33.796873	14.280056	112.6360585	-78.025599	9.008728	106.8303715
-21.218554	-0.684663	107.885376	-22.098799	11.629421	109.365509	35.584591	-3.237079	111.040733	31.810823	31.802065	112.321976	33.697707	14.282493	111.6813545	-77.895305	8.976349	107.0496635
-23.240305	-1.15354	107.658829	-22.029297	11.499121	109.025749	35.509964	-3.340283	110.345474	31.711191	31.618902	111.245705	33.6105775	14.1393095	110.7955895	-77.6691715	8.8589325	107.2559085
-25.13397	-1.731118	107.41806	-21.970745	11.332966	108.761063	35.462822	-3.550598	109.80043	31.648415	31.36377	110.4105	33.5556185	13.906586	110.105465	-77.4971085	8.759346	107.416661
-27.111097	-2.347467	107.263092	-21.945759	11.121505	108.540901	35.387676	-3.773571	109.342514	31.626093	31.103065	109.769951	33.5068845	13.664747	109.5562325	-77.3984025	8.578263	107.5255695
-28.958469	-3.019907	107.117081	-21.93334	10.908959	108.310684	35.309364	-4.020474	108.943649	31.612345	30.867935	109.173752	33.4608545	13.4237305	109.0587005	-77.3275345	8.3941875	107.5626675
-31.918312	-4.034038	106.909164	-21.922022	10.662215	107.977524	35.186657	-4.296285	108.332207	31.503338	30.546522	108.192886	33.3449975	13.1251185	108.2625465	-77.1890415	8.1993115	107.6925015
-33.717472	-4.748771	106.821167	-21.926853	10.552556	107.698822	35.101959	-4.419166	107.845055	31.394789	30.38994	107.447342	33.248374	12.985387	107.6461985	-77.10208	8.119725	107.7514455
-35.619755	-5.421618	106.830254	-21.930161	10.511161	107.428337	34.992279	-4.500037	107.402763	31.275087	30.262968	106.778885	33.133683	12.8814655	107.090824	-76.994005	8.1408565	107.76585
-37.335621	-6.116163	106.846497	-21.952789	10.485657	107.290039	34.92749	-4.596875	107.136497	31.178316	30.151787	106.271507	33.052903	12.777456	106.704002	-76.958481	8.193858	107.876076
-39.105347	-6.81899	106.949821	-22.009188	10.413985	107.222435	34.861107	-4.700203	106.943306	31.122416	30.037264	105.905571	32.9917615	12.6685305	106.4244385	-77.0101375	8.1594395	108.0204315
-40.829441	-7.496993	107.068146	-22.015757	10.377046	107.143066	34.78838	-4.829507	106.770996	31.077841	29.883131	105.578148	32.9331105	12.526812	106.174572	-76.9646245	8.22728	108.11156
-42.471905	-8.233572	107.171616	-22.000158	10.354637	107.094215	34.749855	-4.95713	106.664642	31.080734	29.717299	105.385078	32.9152945	12.3800845	106.02486	-76.9156105	8.3291895	108.16357
-44.867714	-9.207986	107.321083	-21.977341	10.289871	107.109741	34.710533	-5.190108	106.65667	31.141714	29.502396	105.311584	32.9261235	12.156144	105.984127	-76.8808055	8.423598	108.235355
-46.416588	-9.913971	107.431664	-21.954367	10.202718	107.157158	34.706738	-5.320993	106.688599	31.15807	29.402723	105.28624	32.932404	12.040865	105.9874195	-76.841138	8.364571	108.3268965
-47.87326	-10.578536	107.492851	-21.945568	10.167835	107.16803	34.707989	-5.398552	106.713249	31.164036	29.349159	105.224434	32.9360125	11.9753035	105.9688415	-76.8271485	8.3603665	108.3672185
-49.249355	-11.233805	107.620415	-21.973988	10.150774	107.144592	34.700375	-5.425884	106.658127	31.14061	29.322681	105.138504	32.9204925	11.9483985	105.8983155	-76.8684685	8.3531495	108.3908685
-50.638092	-11.87929	107.754349	-21.966257	10.06154	107.170784	34.68235	-5.43572	106.588814	31.073097	29.318396	105.013206	32.8777235	11.941338	105.80101	-76.8102375	8.181742	108.540558
-52.023102	-12.4878	107.936813	-21.991556	10.013201	107.174889	34.662506	-5.439191	106.503441	31.000319	29.307865	104.865883	32.8314125	11.934337	105.684662	-76.8145245	8.092065	108.665116
-53.250504	-13.113705	108.108887	-22.008955	10.015498	107.157814	34.634148	-5.47097	106.392166	30.936008	29.269392	104.726158	32.785078	11.899211	105.559162	-76.802988	8.131785	108.756466
-53.506351	-12.884763	108.252945	-22.067991	9.963456	107.125427	34.557514	-5.566473	106.262627	30.868015	29.152288	104.507378	32.7127645	11.7929075	105.3850025	-76.8487465	8.1340045	108.8658515
-53.047867	-12.333593	108.23526	-22.099308	9.907484	107.050171	34.474194	-5.684792	106.164909	30.8426	29.043516	104.359795	32.658397	11.679362	105.262352	-76.857013	8.135606	108.83799
-52.591141	-11.765826	108.215401	-22.122507	9.923196	106.983856	34.404976	-5.808057	106.089806	30.814722	28.911367	104.229446	32.609849	11.551655	105.159626	-76.854863	8.294737	108.808086
-52.068321	-11.185261	108.148643	-22.155031	9.904752	106.956932	34.310715	-5.965349	106.064186	30.798647	28.735933	104.163017	32.554681	11.385292	105.1136015	-76.864743	8.424212	108.8002625
-51.560879	-10.632139	108.041779	-22.216902	9.832866	106.971191	34.16423	-6.11853	106.087234	30.808826	28.604237	104.189911	32.486528	11.2428535	105.1385725	-76.920332	8.4228785	108.8038095
-50.931675	-10.05515	107.997665	-22.273005	9.820645	106.931664	34.093449	-6.253204	106.064522	30.794903	28.483099	104.208847	32.444176	11.1149475	105.1366845	-76.990186	8.5263425	108.7266435
-50.247669	-9.433458	107.881165	-22.325224	9.811211	106.90036	33.999809	-6.318066	106.016815	30.766243	28.425425	104.203857	32.383026	11.0536795	105.110336	-77.033474	8.5687425	108.690384
-49.159023	-8.46502	107.764221	-22.424349	9.811243	106.903305	33.894669	-6.343452	105.952164	30.698568	28.392637	104.210838	32.2966185	11.0245925	105.081501	-77.1453165	8.5978935	108.725109
-48.393562	-7.834233	107.678375	-22.477331	9.862149	106.919083	33.843975	-6.342447	105.961502	30.648321	28.408194	104.29937	32.246148	11.0328735	105.130436	-77.20081	8.6914245	108.70773
-47.538803	-7.152001	107.65097	-22.606987	9.877733	107.004456	33.760338	-6.309	106.042953	30.57329	28.461737	104.493156	32.166814	11.0763685	105.2680545	-77.380788	8.6790975	108.7408575
-46.649441	-6.492583	107.58284	-22.685101	9.891948	107.065834	33.71524	-6.287389	106.202995	30.507643	28.524061	104.753159	32.1114415	11.118336	105.478077	-77.4816435	8.66556	108.653591
-45.750992	-5.799145	107.466171	-22.821621	9.938536	107.176712	33.699501	-6.250035	106.461678	30.441437	28.625578	105.124115	32.070469	11.1877715	105.7928965	-77.713711	8.6893005	108.5605275
-44.757957	-5.163063	107.426605	-22.894915	9.985708	107.316719	33.569592	-6.179616	106.797661	30.395014	28.728251	105.576385	31.982303	11.2743175	106.187023	-77.772133	8.6970985	108.446415
-43.749352	-4.457299	107.401337	-23.006449	10.044756	107.460037	33.624416	-6.118425	107.184616	30.384037	28.831747	106.048027	32.0042265	11.356661	106.6163215	-78.0171245	8.732851	108.3037525
-42.151573	-3.443759	107.466293	-23.107395	10.130424	107.743835	33.646809	-6.078758	107.9394	30.408892	28.955456	106.827866	32.0278505	11.438349	107.383633	-78.2426405	8.822499	108.104037
-41.003197	-2.820828	107.570671	-23.172289	10.176264	108.003296	33.649414	-6.028118	108.517075	30.448494	29.032696	107.406105	32.048954	11.502289	107.96159	-78.393532	8.850239	108.045002
-39.890621	-2.124943	107.73333	-23.230347	10.22295	108.289146	33.715065	-6.024119	109.134628	30.504143	29.094839	108.028961	32.109604	11.53536	108.5817945	-78.570298	8.91054	107.9964975
-38.738297	-1.453197	107.935242	-23.292212	10.267993	108.595894	33.705406	-5.97931	109.695602	30.578243	29.161772	108.645393	32.1418245	11.591231	109.1704975	-78.7262485	8.944755	108.0212905
-37.521782	-0.889665	108.133064	-23.308397	10.314415	108.868935	33.761295	-6.004823	110.277542	30.645981	29.220114	109.220528	32.203638	11.6076455	109.749035	-78.820432	9.0211845	107.988835
-36.311214	-0.23199	108.342674	-23.333714	10.332695	109.131561	33.863045	-6.000648	110.734711	30.735472	29.272926	109.795609	32.2992585	11.636139	110.26516	-78.9666865	9.029251	107.997962
-35.114307	0.341669	108.468819	-23.299952	10.302683	109.348343	33.957451	-6.029604	111.171364	30.875853	29.305473	110.325798	32.416652	11.6379345	110.748581	-79.016556	8.9674315	107.948105
-33.053879	1.055016	108.505882	-23.041967	10.116858	109.566223	34.081432	-6.051143	111.652527	31.08247	29.337862	111.092171	32.581951	11.6433595	111.372349	-78.665885	8.5903565	107.760097
-31.834629	1.651865	108.627907	-23.032272	10.033179	109.594818	34.159119	-6.104455	111.82238	31.225023	29.306448	111.524925	32.692071	11.6009965	111.6736525	-78.756615	8.4653615	107.5159835
-30.551104	2.106664	108.579865	-22.972431	9.984118	109.738602	34.181511	-6.162333	112.007248	31.345295	29.224781	111.924423	32.763403	11.531224	111.9658355	-78.708265	8.437012	107.5113685
-29.319975	2.697926	108.802284	-23.105877	10.055213	109.990776	34.268044	-6.304787	112.247345	31.483322	29.149157	112.404633	32.875683	11.422185	112.325989	-79.087437	8.688241	107.655563
-28.107632	3.172544	109.090683	-22.859339	9.926628	110.222672	34.296486	-6.372479	112.526558	31.639021	29.112494	112.922844	32.9677535	11.3700075	112.724701	-78.6864315	8.4832485	107.720643
-27.074358	3.698092	109.40448	-23.085693	10.053242	110.541283	34.296043	-6.403033	112.882759	31.729307	29.084095	113.445686	33.012675	11.340531	113.1642225	-79.184061	8.765953	107.9183435
-25.808069	4.135791	109.716248	-23.071121	10.111001	110.818588	34.330769	-6.413306	113.271667	31.819366	29.101929	113.939308	33.0750675	11.3443115	113.6054875	-79.2173095	8.8776905	108.0316885
-24.175426	4.776368	110.223564	-23.107141	10.27828	111.193405	34.358341	-6.303185	113.883934	31.905941	29.229006	114.624664	33.132141	11.4629105	114.254299	-79.346423	9.0936495	108.132511
-23.048405	5.061337	110.457924	-23.159863	10.425648	111.417114	34.399624	-6.1668	114.358582	31.93272	29.375025	115.077988	33.166172	11.6041125	114.718285	-79.485898	9.2471835	108.115943
-21.873951	5.350919	110.74736	-23.175816	10.61571	111.654961	34.450844	-6.007743	114.837959	31.971159	29.563349	115.540817	33.2110015	11.777803	115.189388	-79.5626335	9.453617	108.120534
-20.806768	5.578346	111.096207	-23.172718	10.780792	111.898682	34.507027	-5.847724	115.366638	32.006283	29.748726	115.977623	33.256655	11.950501	115.6721305	-79.602091	9.611083	108.1252335
-19.78096	5.756834	111.453056	-23.157331	10.925426	112.129929	34.556599	-5.668248	115.885925	32.042927	29.907114	116.421524	33.299763	12.119433	116.1537245	-79.614425	9.731419	108.1061335
-18.810759	5.82478	111.794891	-23.132557	11.063604	112.398682	34.690563	-5.617748	116.40863	32.117882	30.038864	116.858932	33.4042225	12.210558	116.633781	-79.6693365	9.91665	108.163583
-17.822302	5.861379	112.146416	-23.126913	11.126378	112.674728	34.750496	-5.590342	116.875168	32.185028	30.09758	117.304138	33.467762	12.253619	117.089653	-79.721588	9.999137	108.259803
-16.527346	5.82022	112.661598	-23.112099	11.18086	113.053391	34.781647	-5.614567	117.406342	32.292576	30.127243	117.904221	33.5371115	12.256338	117.6552815	-79.7613095	10.105382	108.4515005
-15.762465	5.767112	112.928413	-23.122765	11.199583	113.262749	34.770836	-5.63079	117.730484	32.352505	30.156813	118.248619	33.5616705	12.2630115	117.9895515	-79.8072005	10.1361545	108.5359465
-15.00402	5.630059	113.143982	-23.115953	11.230064	113.426147	34.801773	-5.605675	117.999969	32.424198	30.21785	118.544724	33.6129855	12.3060875	118.2723465	-79.8448915	10.1540405	108.5799475
-14.42527	5.558877	113.375023	-23.103247	11.310994	113.49852	34.874321	-5.532708	118.228233	32.474987	30.305761	118.76326	33.674654	12.3865265	118.4957465	-79.881148	10.2354615	108.5012935
-13.682982	5.389411	113.447891	-23.054256	11.405673	113.549065	34.957703	-5.437941	118.397163	32.537399	30.405798	118.863548	33.747551	12.4839285	118.6303555	-79.856063	10.3274175	108.4677745
-13.071849	5.194161	113.538536	-22.974924	11.518156	113.545799	35.046413	-5.34719	118.471298	32.624115	30.511364	118.853592	33.835264	12.582087	118.662445	-79.785112	10.454225	108.429153
-12.593235	4.964633	113.553329	-22.874125	11.610909	113.493668	35.116776	-5.278193	118.492165	32.704762	30.578665	118.68631	33.910769	12.650236	118.5892375	-79.659019	10.571582	108.3980985
-11.952682	4.602027	113.537231	-22.721811	11.813282	113.449921	35.267426	-5.21096	118.430771	32.875729	30.651766	118.266319	34.0715775	12.720403	118.348545	-79.5151995	10.906161	108.551297
-11.674057	4.366424	113.59935	-22.583252	11.93717	113.412964	35.358665	-5.155569	118.396332	32.98727	30.687233	118.011284	34.1729675	12.765832	118.203808	-79.3394715	11.108508	108.62212
-11.489162	4.130236	113.623795	-22.467916	12.073871	113.338516	35.459995	-5.118755	118.307182	33.133438	30.694815	117.649368	34.2967165	12.78803	117.978275	-79.2325485	11.359712	108.698757
-11.325833	3.868727	113.594452	-22.337934	12.189811	113.268402	35.527977	-5.065188	118.134598	33.270645	30.688364	117.199982	34.399311	12.811588	117.66729	-79.075179	11.568034	108.869514
-11.176288	3.624907	113.437042	-22.198715	12.279381	113.151207	35.608967	-4.993975	117.825409	33.361629	30.689678	116.779327	34.485298	12.8478515	117.302368	-78.882728	11.7109105	109.000046
-11.08007	3.39263	113.217636	-22.068491	12.378519	112.992012	35.6745	-4.951147	117.463066	33.448059	30.696472	116.432404	34.5612795	12.8726625	116.947735	-78.6982615	11.8843755	109.036289
-11.006745	3.2005	112.97084	-21.929819	12.454004	112.861397	35.713497	-4.916688	117.119301	33.57362	30.711365	116.161453	34.6435585	12.8973385	116.640377	-78.5031965	12.0106695	109.082417
-11.111774	3.015283	112.703148	-21.800854	12.561957	112.661911	35.755573	-4.844387	116.629898	33.711136	30.751661	115.97921	34.7333545	12.953637	116.304554	-78.3350625	12.170277	109.019268
-11.247306	2.968462	112.52726	-21.732733	12.674117	112.560585	35.750244	-4.764472	116.401352	33.779079	30.850119	115.921036	34.7646615	13.0428235	116.161194	-78.2301275	12.3054105	108.959976
-11.402421	2.944157	112.396194	-21.677021	12.815269	112.487137	35.763161	-4.638863	116.310844	33.819202	30.970236	115.910515	34.7911815	13.1656865	116.1106795	-78.1452235	12.4648515	108.8635945
-11.687269	3.04786	112.474617	-21.682903	12.972124	112.511673	35.769497	-4.521034	116.304192	33.863518	31.107426	116.000053	34.8165075	13.293196	116.1521225	-78.1823135	12.651052	108.8712235
-11.921231	3.120214	112.535789	-21.690392	13.159646	112.600937	35.77076	-4.387159	116.386757	33.892269	31.2635	116.065834	34.8315145	13.4381705	116.2262955	-78.2122985	12.8811215	108.9755785
-12.245845	3.282681	112.654533	-21.70244	13.341847	112.713608	35.75515	-4.276855	116.456619	33.895912	31.39242	116.089561	34.825531	13.5577825	116.27309	-78.230411	13.1259115	109.154126
-12.525717	3.446619	112.654236	-21.739685	13.461593	112.7714	35.738007	-4.196747	116.499222	33.891342	31.478504	116.068924	34.8146745	13.6408785	116.284073	-78.2940445	13.2823075	109.258727
-13.069367	3.754691	112.663445	-21.755392	13.592217	112.806938	35.667034	-4.10848	116.481491	33.881874	31.558605	116.033409	34.774454	13.7250625	116.25745	-78.285238	13.4593715	109.356426
-13.449809	4.042623	112.623642	-21.816267	13.645972	112.789444	35.615978	-4.081989	116.44046	33.873707	31.587461	116.020187	34.7448425	13.752736	116.2303235	-78.3773765	13.539208	109.3485645
-13.811387	4.358275	112.501274	-21.84293	13.672562	112.725998	35.54768	-4.06005	116.379631	33.865288	31.600676	116.017517	34.706484	13.770313	116.198574	-78.392344	13.574811	109.253422
-14.275174	4.645271	112.412956	-21.865944	13.689714	112.676155	35.498341	-4.039395	116.303894	33.843395	31.627491	116.028252	34.670868	13.794048	116.166073	-78.402756	13.58538	109.186237
-14.598426	4.983062	112.312378	-21.902624	13.708937	112.624596	35.407146	-3.988634	116.262772	33.815243	31.664356	116.088936	34.6111945	13.837861	116.175854	-78.4164425	13.580013	109.073338
-14.917739	5.36798	112.228775	-21.935936	13.770327	112.590836	35.377522	-3.95642	116.232346	33.822987	31.702106	116.1185	34.6002545	13.872843	116.175423	-78.4721265	13.667811	109.006249
-15.277687	5.752427	112.181664	-21.933796	13.79962	112.559303	35.361271	-3.923458	116.217102	33.835812	31.754265	116.176773	34.5985415	13.9154035	116.1969375	-78.4661335	13.6838365	108.9216685
-15.944323	6.421186	112.091599	-21.953362	13.908264	112.534477	35.37851	-3.830643	116.151031	33.823307	31.868011	116.262688	34.6009085	14.018684	116.2068595	-78.5076325	13.797844	108.8620945
-16.329626	6.908874	111.998955	-21.969875	14.005157	112.507942	35.338562	-3.735356	116.070091	33.814545	31.965849	116.236069	34.5765535	14.1152465	116.15308	-78.5163035	13.8950675	108.862804
-16.802612	7.447819	111.9328	-22.031443	14.135284	112.474808	35.236816	-3.59395	115.971123	33.784424	32.073639	116.188118	34.51062	14.2398445	116.0796205	-78.573506	14.0307235	108.8699955
-17.235155	7.991708	111.831894	-22.067308	14.237206	112.427139	35.182873	-3.470539	115.870049	33.738743	32.190628	116.102852	34.460808	14.3600445	115.9864505	-78.595424	14.1143675	108.8678275
-17.729	8.512548	111.729836	-22.129198	14.375478	112.317513	35.107422	-3.323542	115.771523	33.664955	32.327576	115.954483	34.3861885	14.502017	115.863003	-78.6445845	14.248939	108.772023
-18.136736	9.058838	111.616219	-22.20537	14.519503	112.248215	35.03038	-3.163813	115.648148	33.57095	32.470871	115.708794	34.300665	14.653529	115.678471	-78.711405	14.385477	108.817959
-18.554918	9.621106	111.480011	-22.26033	14.621265	112.112808	34.993481	-3.001868	115.488396	33.459003	32.603462	115.441689	34.226242	14.800797	115.4650425	-78.746902	14.441733	108.7605735
-19.274715	10.467839	111.287651	-22.298887	14.708272	111.933174	34.925766	-2.821097	115.333366	33.319458	32.769749	115.084373	34.122612	14.974326	115.2088695	-78.720386	14.442218	108.6574785
-19.586123	11.214185	111.174355	-22.386406	14.750149	111.826599	34.897621	-2.7513	115.309952	33.22213	32.85643	114.908264	34.0598755	15.052565	115.109108	-78.8326875	14.447733	108.54409
-20.181288	11.748752	111.082397	-22.400845	14.794268	111.750008	34.878227	-2.683189	115.24398	33.134373	32.916977	114.767746	34.0063	15.116894	115.005863	-78.80799	14.471642	108.494153
-20.181288	11.748752	111.082397	-22.467688	14.77873	111.655174	34.842449	-2.640674	115.187477	33.069183	32.94286	114.644287	33.955816	15.151093	114.915882	-78.891192	14.406367	108.394466
-19.951683	12.0525	110.894608	-22.465021	14.801722	111.593674	34.798496	-2.617547	115.139923	33.00425	32.951817	114.560722	33.901373	15.167135	114.8503225	-78.831415	14.436309	108.3370255
-19.709259	12.043762	110.885193	-22.339857	14.800156	111.527428	34.739098	-2.615491	115.049492	32.978218	32.96043	114.539955	33.858658	15.1724695	114.7947235	-78.538372	14.4278425	108.2601325
-19.39571	12.086034	110.938141	-22.365452	14.822149	111.560928	34.700329	-2.584058	114.966537	32.968212	32.999657	114.56292	33.8342705	15.2077995	114.7647285	-78.5651745	14.4364985	108.3571275
-19.39571	12.086034	110.938141	-22.381151	14.877605	111.621918	34.66301	-2.464937	114.809181	32.949116	33.121307	114.707039	33.806063	15.328185	114.75811	-78.568365	14.427025	108.485726
-19.39571	12.086034	110.938141	-22.37277	14.92424	111.710968	34.64901	-2.345783	114.711441	32.937668	33.245335	114.843224	33.793339	15.449776	114.7773325	-78.538879	14.398704	108.6446035
-19.021248	12.345028	111.096512	-22.37277	14.92424	111.710968	34.629021	-2.186023	114.651619	32.92601	33.403053	115.029823	33.7775155	15.608515	114.840721	-78.5230555	14.239965	108.581215
-19.016766	12.402225	111.11747	-22.422146	15.019131	111.784279	34.656097	-2.044784	114.585724	32.905701	33.559521	115.247009	33.780899	15.7573685	114.9163665	-78.625191	14.2808935	108.6521915
-19.061565	12.48871	111.129669	-22.44091	15.068066	111.815735	34.677044	-1.907693	114.542961	32.8894	33.703323	115.403786	33.783222	15.897815	114.9733735	-78.665042	14.238317	108.6580965
-19.09753	12.585044	111.144997	-22.492754	15.162409	111.882065	34.680099	-1.761811	114.464226	32.850628	33.877216	115.531517	33.7653635	16.0577025	114.9978715	-78.7508715	14.2671155	108.7662585
-19.164394	12.730503	111.193291	-22.492754	15.162409	111.882065	34.654808	-1.570722	114.372063	32.794483	34.054256	115.592743	33.7246455	16.241767	114.982403	-78.7101535	14.083051	108.781727
-19.28969	12.923241	111.165344	-22.492754	15.162409	111.882065	34.601986	-1.309596	114.227272	32.701122	34.33371	115.516304	33.651554	16.512057	114.871788	-78.637062	13.812761	108.892342
-19.43391	13.046133	111.081871	-22.681259	15.594542	111.872864	34.533615	-1.142949	114.00956	32.610298	34.489525	115.29425	33.5719565	16.673288	114.651905	-78.9344745	14.515796	109.093823
-19.579512	13.138783	110.975433	-22.705973	15.782142	111.750046	34.447632	-0.970722	113.698433	32.518181	34.633347	114.870941	33.4829065	16.8313125	114.284687	-78.8948525	14.7329715	109.215405
-19.730217	13.139021	110.745979	-22.890337	15.941885	111.585106	34.380852	-0.770585	113.23497	32.692616	34.673016	114.18338	33.536734	16.9512155	113.709175	-79.317408	14.9325545	109.461037
-19.784796	13.185525	110.445213	-22.882158	16.090603	111.304855	34.327518	-0.597925	112.676918	32.60527	34.828602	113.524162	33.466394	17.1153385	113.10054	-79.23071	15.0658675	109.50917
-20.045551	13.18295	110.133194	-22.858774	16.176996	110.937157	34.243736	-0.46297	112.042877	32.519672	34.9314	112.809059	33.381704	17.234215	112.425968	-79.099252	15.119777	109.448346
-19.871706	13.164997	109.65564	-22.809052	16.269587	110.569504	34.160076	-0.338169	111.417816	32.409431	34.981522	112.127373	33.2847535	17.3216765	111.7725945	-78.9028575	15.2174975	109.3664135
-19.871706	13.164997	109.65564	-22.838873	16.36479	110.05056	33.989143	-0.243231	110.603401	31.975342	35.155655	111.330307	32.9822425	17.456212	110.966854	-78.6599885	15.273368	109.134266
-19.991327	13.119128	108.992767	-22.829285	16.41942	109.812752	33.918633	-0.230025	110.046829	31.884462	35.143761	110.82972	32.9015475	17.456868	110.4382745	-78.5601175	15.381972	109.1872295
-19.927887	13.110791	108.744499	-22.858936	16.460867	109.625816	33.778618	-0.202354	109.773766	31.781424	35.138935	110.411369	32.780021	17.4682905	110.0925675	-78.497893	15.4534435	109.1590645
-19.834566	13.125605	108.588242	-22.917963	16.552237	109.479614	33.6996	-0.199978	109.623932	31.704676	35.12608	110.126961	32.702138	17.463051	109.8754465	-78.538064	15.641423	109.0837815
-19.803036	13.11552	108.43544	-22.987494	16.603092	109.298012	33.63686	-0.218702	109.507011	31.635643	35.129051	109.960899	32.6362515	17.4551745	109.733955	-78.6112395	15.7510095	108.862069
-19.668289	13.145372	108.224747	-23.06773	16.691776	109.044563	33.477787	-0.189855	109.471825	31.544828	35.130459	109.795906	32.5113075	17.470302	109.6338655	-78.6467675	15.91325	108.4552605
-19.510756	13.206691	107.973839	-23.182976	16.748518	108.80098	33.361885	-0.204255	109.303009	31.432858	35.112442	109.631729	32.3973715	17.4540935	109.467369	-78.7633235	16.0429425	108.134591
-19.214825	13.338326	107.662216	-23.275753	16.753809	108.488953	33.179207	-0.235027	109.052528	31.315819	35.064526	109.39492	32.247513	17.4147495	109.223724	-78.799019	16.0928685	107.754182
-18.99807	13.472319	107.516602	-23.346973	16.752052	108.356567	33.081654	-0.286312	108.914009	31.248146	35.015766	109.267807	32.1649	17.364727	109.090908	-78.858846	16.139377	107.622226
-18.785473	13.62109	107.430092	-23.419605	16.752661	108.277046	32.990364	-0.3341	108.829903	31.196074	34.952019	109.177055	32.093219	17.3089595	109.003479	-78.932429	16.1963625	107.550613
-18.605907	13.772708	107.418739	-23.473446	16.769197	108.267227	32.93391	-0.379634	108.798431	31.151337	34.904896	109.165253	32.0426235	17.262631	108.981842	-78.9895155	16.275763	107.552612
-18.50415	13.954907	107.463928	-23.49287	16.760967	108.284332	32.888096	-0.430491	108.80809	31.141079	34.854012	109.212471	32.0145875	17.2117605	109.0102805	-79.0003275	16.3101735	107.5583835
-18.39484	14.161518	107.527031	-23.508463	16.717049	108.299889	32.829773	-0.450992	108.839676	31.129032	34.828636	109.282372	31.9794025	17.188822	109.061024	-78.9963285	16.245276	107.538754
-18.308332	14.285557	107.58728	-23.552217	16.752274	108.371162	32.806293	-0.465991	108.8405	31.102789	34.820347	109.333527	31.954541	17.177178	109.0870135	-79.058975	16.32737	107.6553105
-18.20657	14.531618	107.596924	-23.634634	16.755148	108.382965	33.006153	-0.583524	108.617905	31.029335	34.81646	109.357468	32.017744	17.116468	108.9876865	-79.287012	16.393828	107.7782435
-18.13162	14.678094	107.569565	-23.677019	16.758718	108.370056	32.669907	-0.486162	108.665344	30.957941	34.812443	109.319725	31.813924	17.1631405	108.9925345	-79.167962	16.3542955	107.7475775
-18.091702	14.788612	107.543983	-23.758585	16.752129	108.355942	32.593548	-0.479936	108.597733	30.884424	34.816349	109.260605	31.738986	17.1682065	108.929169	-79.256156	16.3360515	107.782715
-18.075518	14.871314	107.478561	-23.776606	16.756672	108.306252	32.550869	-0.466651	108.478859	30.818432	34.836212	109.152817	31.6846505	17.1847805	108.815838	-79.2378625	16.3285635	107.796666
-18.003902	14.936547	107.383011	-23.832085	16.724752	108.219055	32.499126	-0.448293	108.312393	30.725336	34.833134	109.004555	31.612231	17.1924205	108.658474	-79.276401	16.2570835	107.779636
-18.04143	15.00442	107.263161	-23.880629	16.651218	108.137909	32.419235	-0.464945	108.120766	30.632767	34.782116	108.84137	31.526001	17.1585855	108.481068	-79.287259	16.1438505	107.79475
-18.1064	15.033186	107.224586	-23.875437	16.5571	108.092842	32.363678	-0.525744	107.922455	30.566856	34.707008	108.654129	31.465267	17.090632	108.288292	-79.216141	16.023568	107.897392
-18.089861	15.037364	107.178543	-23.902241	16.4125	108.073853	32.301159	-0.61941	107.615456	30.471457	34.599579	108.387444	31.386308	16.9900845	108.00145	-79.19079	15.8349155	108.146256
-17.999025	14.983079	107.156143	-23.907267	16.350348	108.077095	32.229565	-0.646537	107.464722	30.417082	34.549152	108.213448	31.3233235	16.9513075	107.839085	-79.1378575	15.7493885	108.315105
-17.857515	14.869648	107.109726	-23.971336	16.286221	108.092392	32.172382	-0.67232	107.289612	30.309046	34.517754	108.064629	31.240714	16.922717	107.6771205	-79.183386	15.649725	108.5076635
-17.815933	14.632809	107.136848	-24.035177	16.208664	108.102295	32.088783	-0.684264	107.057396	30.189711	34.504993	107.929977	31.139247	16.9103645	107.4936865	-79.209601	15.5069635	108.7109035
-17.812933	14.450296	107.074738	-24.086098	16.119474	108.074997	32.001282	-0.674672	106.818817	30.077377	34.483223	107.749466	31.0393295	16.9042755	107.2841415	-79.2115255	15.3346725	108.8658525
-17.791162	14.220659	106.971146	-24.070087	16.008112	108.000656	31.983767	-0.686198	106.536446	29.97892	34.470131	107.517639	30.9813435	16.8919665	107.0270425	-79.1215175	15.1242575	108.9742695
-17.722509	13.953103	106.818787	-24.080557	15.9023	107.855347	31.961113	-0.675204	106.200897	29.890511	34.450912	107.226517	30.925812	16.887854	106.713707	-79.086926	14.916746	108.996987
-17.535398	13.472551	106.587135	-24.017536	15.731677	107.678116	31.969919	-0.657634	105.808327	29.786173	34.426395	106.828415	30.878046	16.8843805	106.318371	-78.913118	14.5789735	109.037861
-17.317856	13.107547	106.46418	-23.938074	15.630359	107.562675	32.017582	-0.665338	105.636444	29.777082	34.40572	106.678482	30.897332	16.870191	106.157463	-78.77348	14.390527	108.967887
-17.079918	12.722719	106.316521	-23.90259	15.492632	107.491829	32.105015	-0.69549	105.533943	29.823616	34.003941	106.580017	30.9643155	16.6542255	106.05698	-78.7694955	14.3310385	108.926678
-16.722614	12.306838	106.222	-23.800198	15.382068	107.399246	32.183342	-0.75838	105.43412	29.835346	33.954117	106.469154	31.009344	16.5978685	105.951637	-78.60974	14.1662675	108.846855
-16.298529	11.782845	106.10067	-23.721001	15.254295	107.328461	32.224636	-0.825444	105.345192	29.820627	34.220459	106.339218	31.0226315	16.6975075	105.842205	-78.4646335	13.8110825	108.814717
-15.857562	11.362974	106.007805	-23.679945	15.135637	107.30574	32.252792	-0.917161	105.31707	29.833008	34.108578	106.264565	31.0429	16.5957085	105.7908175	-78.40279	13.6755655	108.8206625
-15.542698	10.958423	106.122482	-23.669666	14.984926	107.296036	32.299942	-1.047367	105.362305	29.868326	33.969837	106.31263	31.084134	16.461235	105.8374675	-78.423466	13.508617	108.7546045
-14.818382	10.218295	106.059036	-23.677204	14.813691	107.316055	32.356148	-1.241085	105.653854	29.901426	33.834854	106.558098	31.128787	16.2968845	106.105976	-78.483195	13.3304975	108.526134
-14.500542	9.705564	106.125008	-23.744703	14.726375	107.327972	32.383137	-1.344825	105.970261	29.883966	33.771843	106.792175	31.1335515	16.213509	106.381218	-78.6229575	13.239241	108.274726
-14.13039	9.098743	106.231781	-23.822435	14.6413	107.35186	32.405632	-1.467354	106.389793	29.888021	33.712677	107.179932	31.1468265	16.1226615	106.7848625	-78.7916965	13.1599385	107.9188575
-13.733728	8.506442	106.313049	-23.916454	14.527507	107.416618	32.429184	-1.596601	106.904243	29.925316	33.626732	107.692505	31.17725	16.0150655	107.298374	-79.010158	13.0399485	107.534862
-13.287388	7.844976	106.446091	-23.936234	14.357537	107.501007	32.491074	-1.761163	107.480072	30.005451	33.521355	108.247414	31.2482625	15.880096	107.863743	-79.1207305	12.834978	107.138271
-12.876129	7.25582	106.658188	-23.935999	14.201548	107.593445	32.612267	-1.968554	108.061493	30.112358	33.386688	108.830963	31.3623125	15.709067	108.446228	-79.2343105	12.694029	106.740662
-12.430639	6.617317	106.894409	-23.958197	14.063072	107.685265	32.710167	-2.195702	108.647072	30.250267	33.257687	109.371674	31.480217	15.5309925	109.009373	-79.396611	12.5951515	106.361157
-11.842449	5.72251	107.207581	-23.942434	13.851091	107.834923	32.88726	-2.564497	109.272049	30.450928	33.012547	110.007271	31.669094	15.224025	109.63966	-79.553962	12.478157	106.030186
-11.558997	5.125297	107.285324	-23.882542	13.701219	107.892311	32.966026	-2.796664	109.633568	30.589029	32.788181	110.310425	31.7775275	14.9957585	109.9719965	-79.5426115	12.4066795	105.8126255
-11.294595	4.450692	107.425354	-23.818884	13.557855	107.942917	33.074314	-3.056744	110.076797	30.759007	32.548569	110.61132	31.9166605	14.7459125	110.3440585	-79.5544285	12.3697975	105.5417755
-11.08042	3.800451	107.607231	-23.729719	13.44125	108.072891	33.263584	-3.310652	110.564003	30.942907	32.317139	111.031021	32.1032455	14.5032435	110.797512	-79.5626835	12.3792565	105.34827
-10.835249	3.092105	107.892097	-23.646994	13.32159	108.247414	33.380436	-3.565621	111.072632	31.162542	32.10836	111.469986	32.271489	14.2713695	111.271309	-79.565477	12.3718105	105.223519
-10.604962	2.418687	108.113548	-23.568569	13.169472	108.394913	33.494015	-3.813255	111.554146	31.365194	31.880634	111.842384	32.4296045	14.0336895	111.698265	-79.5667425	12.3052545	105.091561
-10.438483	1.760643	108.359459	-23.481312	13.051422	108.537819	33.627674	-4.08281	111.860046	31.542477	31.670614	112.153503	32.5850755	13.793902	112.0067745	-79.5476995	12.308942	105.0688635
-10.230614	0.80087	108.529495	-23.35688	12.822559	108.715858	33.727493	-4.435334	112.024796	31.770111	31.347099	112.379288	32.748802	13.4558825	112.202042	-79.462562	12.1892355	105.229674
-10.124887	0.223077	108.477104	-23.27243	12.682271	108.754395	33.761559	-4.683088	111.965919	31.89323	31.104156	112.419044	32.8273945	13.210534	112.1924815	-79.3722545	12.154008	105.3163085
-10.058187	-0.268802	108.490494	-23.203417	12.553552	108.767281	33.785362	-4.906194	111.815811	32.016312	30.874708	112.400055	32.900837	12.984257	112.107933	-79.307671	12.122847	105.426629
-10.034229	-0.674014	108.404228	-23.156773	12.480671	108.727989	33.763485	-5.100583	111.72081	32.11195	30.674618	112.377563	32.9377175	12.7870175	112.0491865	-79.2512635	12.1743245	105.4067915
-10.030147	-1.176081	108.335518	-23.1511	12.456244	108.708511	33.762939	-5.291504	111.632813	32.190453	30.490425	112.410614	32.976696	12.5994605	112.0217135	-79.278896	12.3130275	105.3953085
-10.085949	-1.710168	108.268021	-23.150259	12.4272	108.677719	33.734303	-5.468185	111.604454	32.28302	30.301702	112.494919	33.0086615	12.4167585	112.0496865	-79.3091795	12.4376415	105.3057515
-10.168612	-2.201725	108.190178	-23.154268	12.378333	108.643433	33.68285	-5.59505	111.62162	32.312141	30.176962	112.613525	32.9974955	12.290956	112.1175725	-79.3060315	12.46571	105.1692935
-10.284994	-3.048084	108.161255	-23.168655	12.28545	108.748695	33.675186	-5.816089	111.686584	32.349506	29.986881	112.97377	33.012346	12.085396	112.330177	-79.349656	12.485504	105.167213
-10.425694	-3.59118	108.202339	-23.177477	12.230015	108.920815	33.673592	-5.936478	111.781487	32.403927	29.883204	113.293968	33.0387595	11.973363	112.5377275	-79.3937135	12.486667	105.3039025
-10.571264	-4.113841	108.276405	-23.194523	12.162436	109.111595	33.67028	-6.031129	111.844048	32.446625	29.81188	113.616989	33.0584525	11.8903755	112.7305185	-79.4474985	12.4344965	105.4926715
-10.756145	-4.617086	108.370293	-23.189337	12.146742	109.31144	33.682156	-6.089693	111.938118	32.481251	29.750273	113.867424	33.0817035	11.83029	112.902771	-79.4603775	12.463194	105.720109
-11.016614	-5.091108	108.416771	-23.211184	12.171048	109.471146	33.706562	-6.105231	112.082329	32.492245	29.736626	114.041481	33.0994035	11.8156975	113.061905	-79.5217715	12.5263985	105.880387
-11.310135	-5.529254	108.50972	-23.202982	12.197806	109.594383	33.752407	-6.082379	112.301704	32.49437	29.75189	114.19606	33.1233885	11.8347555	113.248882	-79.5293525	12.5608565	105.939884
-11.757642	-6.006442	108.694054	-23.212204	12.223194	109.72538	33.837589	-6.051199	112.650681	32.517128	29.775507	114.358963	33.1773585	11.862154	113.504822	-79.6017665	12.584234	105.945938
-12.391497	-6.937063	108.985886	-23.174576	12.193667	109.981903	33.994637	-6.060154	113.131607	32.553066	29.785818	114.568985	33.2738515	11.862832	113.850296	-79.6230035	12.524502	106.11351
-12.878675	-7.530668	109.234474	-23.108601	12.125012	110.151863	34.127018	-6.108358	113.437149	32.575775	29.753994	114.626602	33.3513965	11.822818	114.0318755	-79.5685985	12.427206	106.2718505
-13.316738	-8.128206	109.498177	-23.034147	12.005116	110.323463	34.280602	-6.173103	113.720047	32.620937	29.683983	114.699471	33.4507695	11.75544	114.209759	-79.5190635	12.254792	106.437167
-13.690805	-8.775927	109.76741	-22.978397	11.858623	110.501991	34.443321	-6.287702	113.997543	32.688297	29.591915	114.78492	33.565809	11.6521065	114.3912315	-79.522603	12.0651395	106.6127505
-13.977167	-9.523734	110.01387	-22.89694	11.733232	110.65863	34.575062	-6.42485	114.239273	32.76899	29.474058	114.853546	33.672026	11.524604	114.5464095	-79.465906	11.94186	106.7708505
-14.377366	-10.266784	110.203957	-22.828133	11.572181	110.774384	34.693146	-6.59721	114.452873	32.828094	29.34177	114.886139	33.76062	11.37228	114.669506	-79.416886	11.772082	106.879262
-14.883831	-11.058867	110.401978	-22.759897	11.43685	110.920609	34.795937	-6.736365	114.629272	32.907658	29.225796	114.906395	33.8517975	11.2447155	114.7678335	-79.3715915	11.6289845	107.0733845
-15.362506	-12.319195	110.672806	-22.587954	11.266567	111.088707	34.99815	-6.84205	114.923431	33.040066	29.121981	114.867737	34.019108	11.1399655	114.895584	-79.195016	11.3931685	107.28183
-15.94878	-12.841782	111.023888	-22.473734	11.210858	111.240974	35.172089	-6.797086	115.127693	33.142452	29.129171	114.825645	34.1572705	11.1660425	114.976669	-79.1047385	11.2556735	107.505279
-16.270231	-13.565941	111.301949	-22.317932	11.176693	111.380661	35.358288	-6.719347	115.30069	33.225922	29.199854	114.729942	34.292105	11.2402535	115.015316	-78.927969	11.1131325	107.746006
-16.67441	-14.270009	111.622307	-22.175146	11.166811	111.46225	35.53793	-6.581815	115.454224	33.288071	29.275286	114.516571	34.4130005	11.3467355	114.9853975	-78.7632925	10.9868865	107.9391025
-17.04668	-14.979799	111.934914	-22.010281	11.194959	111.557922	35.751572	-6.445392	115.565475	33.338699	29.368443	114.24482	34.5451355	11.4615255	114.9051475	-78.5656975	10.9283925	108.2106965
-17.462189	-15.591189	112.311317	-21.862526	11.180702	111.668327	35.91394	-6.332924	115.619698	33.388863	29.422764	113.911179	34.6514015	11.54492	114.7654385	-78.3764535	10.816484	108.5712155
-17.840635	-16.093475	112.70282	-21.746248	11.155794	111.765762	36.051048	-6.270594	115.633949	33.413448	29.444569	113.550484	34.732248	11.5869875	114.5922165	-78.224744	10.7246005	108.9393075
-18.400961	-16.604675	113.179863	-21.544338	11.054069	111.977478	36.246513	-6.229635	115.622856	33.454453	29.408443	113.026215	34.850483	11.589404	114.3245355	-77.939159	10.518734	109.6304205
-19.025517	-16.733597	113.584351	-21.440258	10.977623	112.160446	36.366062	-6.213394	115.646973	33.475266	29.333405	112.721848	34.920664	11.5600055	114.1844105	-77.80118	10.3952405	110.1364815
-19.565735	-16.889984	114.017014	-21.30414	10.882481	112.386024	36.499344	-6.204909	115.737129	33.499275	29.26495	112.428055	34.9993095	11.5300205	114.082592	-77.6075895	10.2349415	110.689456
-20.081028	-16.949276	114.631905	-21.176947	10.804426	112.625526	36.652378	-6.172486	115.856216	33.526608	29.209906	112.174011	35.089493	11.51871	114.0151135	-77.443387	10.090142	111.2359385
-20.519459	-16.928114	115.135666	-21.032396	10.736645	112.854515	36.797901	-6.145354	115.985916	33.567261	29.180977	111.964127	35.182581	11.5178115	113.9750215	-77.247373	9.9554785	111.7340085
-20.941505	-16.845373	115.573372	-20.908674	10.695336	113.017723	36.953472	-6.123439	116.178383	33.623184	29.142212	111.801163	35.288328	11.5093865	113.989773	-77.105676	9.8812855	112.045673
-21.391462	-16.766058	115.97216	-20.768658	10.625405	113.174248	37.102489	-6.129755	116.347969	33.719955	29.082664	111.713615	35.411222	11.4764545	114.030792	-76.948538	9.7743555	112.317704
-22.101732	-16.462589	116.255058	-20.518854	10.483236	113.324783	37.309502	-6.22831	116.563942	33.970062	28.960598	111.673294	35.639782	11.366144	114.118618	-76.67749	9.600328	112.530948
-22.625046	-16.144182	116.241959	-20.396944	10.385417	113.367592	37.448891	-6.331709	116.631638	34.155533	28.893856	111.717896	35.802212	11.2810735	114.174767	-76.5961	9.4897605	112.560417
-23.056021	-15.714352	116.133858	-20.238899	10.295427	113.362656	37.555355	-6.407975	116.613373	34.335079	28.821417	111.751259	35.945217	11.206721	114.182316	-76.423015	9.384133	112.542996
-23.458838	-15.224467	115.941765	-20.139164	10.239746	113.357498	37.648323	-6.464473	116.53701	34.479874	28.783279	111.788193	36.0640985	11.159403	114.1626015	-76.3424265	9.320089	112.5523945
-23.819813	-14.614911	115.746414	-20.022532	10.183106	113.374756	37.72356	-6.495504	116.481873	34.608109	28.769386	111.860123	36.1658345	11.136941	114.170998	-76.2108985	9.229271	112.578514
-24.063213	-13.830912	115.608597	-19.931469	10.157345	113.437714	37.819008	-6.506664	116.449509	34.725388	28.778536	111.970711	36.272198	11.135936	114.21011	-76.135136	9.178754	112.665318
-24.3859	-12.892476	115.491425	-19.820747	10.142546	113.528656	37.916492	-6.512303	116.437233	34.856979	28.80905	112.11425	36.3867355	11.1483735	114.2757415	-76.0282295	9.1367185	112.7815705
-24.783236	-11.371612	115.292488	-19.629345	10.133829	113.672958	38.091938	-6.590445	116.490196	35.119495	28.814497	112.492027	36.6057165	11.112026	114.4911115	-75.8644065	9.155632	112.8548045
-25.036488	-10.320948	115.061989	-19.515108	10.100219	113.758209	38.198509	-6.726232	116.567459	35.343262	28.778957	112.957527	36.7708855	11.0263625	114.762493	-75.8011015	9.1740755	112.753925
-25.310438	-9.170949	114.726341	-19.402969	9.998478	113.880745	38.31604	-6.905875	116.768349	35.606506	28.705532	113.680252	36.961273	10.8998285	115.2243005	-75.767211	9.0971275	112.5371895
-25.598732	-7.940303	114.467453	-19.28278	9.86986	114.121262	38.443588	-7.156627	117.056587	35.897682	28.586622	114.667404	37.170635	10.7149975	115.8619955	-75.736195	9.0247225	112.3805285
-25.88209	-6.702593	114.34716	-19.207985	9.735364	114.423477	38.538181	-7.388862	117.351028	36.19685	28.470787	115.669273	37.3675155	10.5409625	116.5101505	-75.7834855	8.9297655	112.3368035
-26.082134	-5.46863	114.126053	-19.155792	9.616212	114.69799	38.602142	-7.578979	117.46756	36.423885	28.345404	116.489258	37.5130135	10.3832125	116.978409	-75.8245975	8.8492115	112.417571
-26.352465	-4.202096	113.985657	-19.090099	9.565167	114.870384	38.644253	-7.711926	117.538406	36.562935	28.257471	117.147461	37.603594	10.2727725	117.3429335	-75.783792	8.8575615	112.3978345
-26.68972	-2.297892	113.991562	-18.956066	9.584901	115.019608	38.782841	-7.814714	117.546356	36.799324	28.201178	117.779251	37.7910825	10.193232	117.6628035	-75.7032145	8.97657	112.3764125
-26.774136	-1.001587	113.816658	-18.927479	9.67464	115.003464	38.835098	-7.803288	117.448196	36.907368	28.215397	117.875336	37.871233	10.2060545	117.661766	-75.726191	9.1432255	112.345162
-26.935509	0.328917	113.602814	-18.848326	9.799731	114.839844	38.88271	-7.741131	117.229973	36.954472	28.277693	117.738449	37.918591	10.268281	117.484211	-75.615243	9.331181	112.195477
-26.887978	1.433461	113.31842	-18.836637	9.965091	114.628258	38.905434	-7.632622	116.930641	36.960361	28.337215	117.435089	37.9328975	10.3522965	117.182865	-75.6061715	9.5778855	112.073651
-27.077621	2.621053	113.040497	-18.714273	9.991789	114.340271	38.903065	-7.591034	116.627098	36.998875	28.357197	117.052055	37.95097	10.3830815	116.8395765	-75.379516	9.6004965	111.8409655
-27.365892	3.839666	112.926376	-18.434038	9.860714	114.047791	38.905483	-7.608706	116.275528	37.051414	28.311333	116.617599	37.9784485	10.3513135	116.4465635	-74.8465245	9.3701145	111.6490185
-27.726973	5.112236	112.900803	-18.37196	9.839517	113.901749	38.909943	-7.675264	115.854576	37.112801	28.221193	116.143082	38.011372	10.2729645	115.998829	-74.755292	9.4060695	111.804669
-28.093792	6.827771	112.794174	-18.428417	9.921091	113.802162	38.931259	-7.815044	115.183678	37.201309	28.019497	115.489532	38.066284	10.1022265	115.336605	-74.923118	9.7399555	112.267719
-28.289232	7.953253	112.627319	-18.328455	9.847917	113.645866	38.949074	-7.917546	114.710953	37.210068	27.846581	115.183533	38.079571	9.9645175	114.947243	-74.736481	9.7313165	112.344489
-28.541174	9.115441	112.574745	-18.24271	9.748992	113.519241	38.966152	-8.037582	114.317406	37.283722	27.686321	115.003731	38.124937	9.8243695	114.6605685	-74.610357	9.6736145	112.3779135
-28.753244	10.231538	112.483368	-18.153179	9.648787	113.39035	39.014233	-8.122064	114.012718	37.384811	27.568584	114.915955	38.199522	9.72326	114.4643365	-74.50588	9.574314	112.3163635
-29.006109	11.230391	112.393364	-18.074455	9.583675	113.234734	39.071308	-8.150331	113.686157	37.429478	27.487486	114.926056	38.250393	9.6685775	114.3061065	-74.399303	9.4987725	112.1633615
-29.320421	12.2866	112.270164	-18.012665	9.584857	113.113907	39.095776	-8.068399	113.354454	37.492538	27.523174	114.843605	38.294157	9.7273875	114.0990295	-74.319487	9.4423265	112.1287845
-29.596701	13.328801	112.195183	-17.898598	9.613784	112.981712	39.187885	-7.896736	113.065575	37.532085	27.651125	114.59478	38.359985	9.8771945	113.8301775	-74.157181	9.3503735	112.1332465
-29.996693	14.797616	112.010361	-17.769482	9.799528	112.674965	39.270206	-7.539327	112.374161	37.459988	27.860577	113.944923	38.365097	10.160625	113.159542	-73.904061	9.438431	112.190388
-30.318785	15.771301	111.831749	-17.692987	9.912393	112.345253	39.261417	-7.320245	111.802544	37.449638	28.050283	113.18531	38.3555275	10.365019	112.493927	-73.7415015	9.459767	112.196579
-30.598688	16.745285	111.538567	-17.571474	10.085893	111.983002	39.229469	-7.089062	110.997185	37.405586	28.208118	112.267159	38.3175275	10.559528	111.632172	-73.4604755	9.612258	112.333832
-30.898581	17.690332	111.196396	-17.49552	10.257355	111.477455	39.180187	-6.919427	109.999573	37.354206	28.334206	111.220787	38.2671965	10.7073895	110.61018	-73.2582365	9.8073205	112.34473
-31.146585	18.572338	110.793236	-17.388947	10.384135	110.887276	39.077995	-6.757792	108.909737	37.27597	28.478626	109.904518	38.1769825	10.860417	109.4071275	-72.9548765	9.907853	112.3674245
-31.345871	19.3915	110.238228	-17.361242	10.500299	110.194527	38.966255	-6.60689	107.554901	37.086945	28.568455	108.459457	38.0266	10.9807825	108.007179	-72.749084	10.0198155	112.381875
-31.571394	20.206528	109.583191	-17.319363	10.545682	109.35144	38.701927	-6.473554	106.050507	36.810894	28.620657	106.917023	37.7564105	11.0735515	106.483765	-72.3951365	10.0178125	112.219115
-31.854567	21.444029	108.603203	-17.439449	10.629493	108.152557	38.290031	-6.381843	104.228699	36.668552	28.505575	104.907562	37.4792915	11.061866	104.5681305	-72.3581895	10.19712	111.7369835
-31.964535	22.213583	108.146454	-17.591459	10.617581	107.532799	37.985027	-6.359766	103.319145	36.104462	28.603792	104.37101	37.0447445	11.122013	103.8450775	-72.2276625	10.113149	111.2205205
-32.115288	22.958084	107.856033	-17.807343	10.577794	107.136597	37.676109	-6.418746	102.772209	35.861797	28.529436	104.002441	36.768953	11.055345	103.387325	-72.383639	10.100243	110.885869
-32.188843	23.638969	107.657555	-18.049702	10.563982	106.850113	37.424076	-6.502267	102.457069	35.684021	28.445858	103.991341	36.5540485	10.9717955	103.224205	-72.6534525	10.1561685	110.476021
-32.22578	24.292494	107.432304	-18.246836	10.518281	106.604782	37.165688	-6.565723	102.334145	35.571461	28.400564	104.150246	36.3685745	10.9174205	103.2421955	-72.8622465	10.1191415	109.9673685
-32.122143	24.95779	107.245827	-18.429951	10.525456	106.365646	36.950581	-6.614834	102.30584	35.457432	28.350126	104.300667	36.2040065	10.867646	103.3032535	-73.0639085	10.183266	109.4280385
-32.03801	25.625345	107.097504	-18.621517	10.566333	106.197968	36.793896	-6.606335	102.335548	35.342983	28.356796	104.41642	36.0684395	10.8752305	103.375984	-73.3114735	10.2574355	109.019952
-31.765955	26.566038	106.787598	-18.847382	10.725704	106.013931	36.646416	-6.578215	102.532486	35.239464	28.419113	104.570328	35.94294	10.920449	103.551407	-73.637704	10.530959	108.476455
-31.547176	27.111944	106.592873	-18.932993	10.833232	105.934822	36.605358	-6.578434	102.744911	35.194733	28.457096	104.595795	35.9000455	10.939331	103.670353	-73.7660315	10.727133	108.199291
-31.274172	27.630648	106.362915	-18.963394	10.933406	105.808388	36.610592	-6.603851	102.924416	35.142563	28.459957	104.538223	35.8765775	10.928053	103.7313195	-73.8033655	10.938759	107.8854565
-30.997721	28.10401	106.120644	-18.968369	10.993595	105.772987	36.619648	-6.693203	103.081985	35.136745	28.414219	104.416672	35.8781965	10.860508	103.7493285	-73.8149345	11.126682	107.7966455
-30.696165	28.618864	105.881821	-18.96586	10.957432	105.645767	36.614498	-6.831137	103.181969	35.172253	28.290792	104.238869	35.8933755	10.7298275	103.710419	-73.8250955	11.1850365	107.581115
-30.356525	29.064915	105.621422	-18.930004	10.920373	105.541946	36.596985	-7.017946	103.207413	35.214569	28.12438	103.961357	35.905777	10.553217	103.584385	-73.765785	11.287529	107.499507
-29.962286	29.560015	105.365791	-18.8757	10.842767	105.415451	36.587982	-7.211284	103.213631	35.519135	27.800163	103.555969	36.0535585	10.2944395	103.3848	-73.8049585	11.3910945	107.446102
-29.384657	30.295742	104.958939	-18.92284	10.725057	105.260429	36.494366	-7.446581	103.205154	35.178268	27.699072	103.398407	35.836317	10.1262455	103.3017805	-73.681997	11.3238685	107.2190775
-28.948191	30.77231	104.743233	-18.957121	10.672226	105.163834	36.41478	-7.554599	103.20816	35.433098	27.432138	103.099487	35.923939	9.9387695	103.1538235	-73.838181	11.4056825	107.1738445
-28.530565	31.23242	104.594887	-19.028872	10.604679	105.10434	36.339355	-7.620963	103.215096	35.072025	27.483522	103.128372	35.70569	9.9312795	103.171734	-73.763434	11.2780785	107.036946
-28.085724	31.759109	104.465195	-19.083174	10.598315	105.0326	36.276505	-7.662621	103.206482	35.330368	27.307796	102.894882	35.8034365	9.8225875	103.050682	-73.9697845	11.3740425	107.014518
-27.654726	32.309147	104.318596	-19.120661	10.578286	104.95713	36.202492	-7.67414	103.144363	35.275566	27.293188	102.801308	35.739029	9.809524	102.9728355	-73.980351	11.347048	106.9414245
-27.053225	32.9062	104.209641	-19.187449	10.546847	104.857422	36.105835	-7.642566	102.964088	35.195911	27.286816	102.665779	35.650873	9.822125	102.8149335	-74.025771	11.271569	106.8999105
-26.575497	33.529297	104.315651	-19.239056	10.520473	104.76918	35.978008	-7.571591	102.6521	34.797699	27.452682	102.638069	35.3878535	9.9405455	102.6450845	-73.8659655	11.1004005	106.8932755
-25.7131	34.451588	104.569397	-19.346735	10.461576	104.604614	35.750446	-7.404399	101.872231	34.622509	27.563854	102.37014	35.1864775	10.0797275	102.1211855	-73.8799475	10.8434245	107.0880425
-25.189281	35.125561	104.815521	-19.429693	10.431438	104.429924	35.559319	-7.197764	101.218018	34.468975	27.734005	102.17675	35.014147	10.2681205	101.697384	-73.873533	10.5947555	107.162464
-24.572906	35.791275	104.97818	-19.557127	10.420585	104.160652	35.366005	-6.92781	100.470062	34.268162	27.926514	102.001503	34.8170835	10.499352	101.2357825	-73.9313375	10.341818	107.0855215
-24.02202	36.438046	105.196854	-19.660852	10.435406	103.810715	35.113983	-6.625386	99.651375	34.069408	28.11875	101.888947	34.5916955	10.746682	100.770161	-73.9133995	10.12413	106.851269
-23.37178	37.030617	105.34066	-19.842592	10.479895	103.414963	34.863354	-6.270439	98.961006	33.864891	28.354275	101.861511	34.3641225	11.041918	100.4112585	-74.0493065	9.917872	106.4186675
-22.661901	37.585575	105.4935	-20.023045	10.590858	103.031471	34.681938	-5.952755	98.47937	33.671879	28.589165	102.092087	34.1769085	11.318205	100.2857285	-74.2229985	9.863511	105.7772135
-21.932478	38.119308	105.61985	-20.234322	10.761338	102.729973	34.538361	-5.638079	98.248787	33.53791	28.855844	102.517937	34.0381355	11.6088825	100.383362	-74.5067795	9.9137935	105.076584
-20.721228	38.738667	106.078514	-20.491762	10.979668	102.450073	34.380989	-5.255365	98.225449	33.3554	29.184702	103.440681	33.8681945	11.9646685	100.833065	-74.8517185	9.9946675	104.067081
-19.890318	39.007183	106.440819	-20.646084	11.171666	102.431396	34.315514	-5.090994	98.341873	33.288647	29.336622	104.078712	33.8020805	12.122814	101.2102925	-75.0942485	10.220518	103.6524995
-18.977238	39.207138	106.798592	-20.779301	11.307336	102.457832	34.270416	-4.939893	98.522552	33.262424	29.462641	104.64946	33.76642	12.261374	101.586006	-75.325022	10.353298	103.329658
-18.018328	39.279949	107.014313	-20.847477	11.425522	102.484238	34.292812	-4.852364	98.713821	33.25824	29.569908	105.082405	33.775526	12.358772	101.898113	-75.47048	10.492272	103.070363
-17.036686	39.25539	107.110527	-20.831867	11.528662	102.522293	34.319229	-4.73942	98.911011	33.237785	29.680702	105.357552	33.778507	12.470641	102.1342815	-75.442241	10.586683	102.9103045
-16.063686	39.137558	106.968369	-20.834728	11.635049	102.521561	34.39822	-4.654114	99.146828	33.235809	29.803272	105.528725	33.8170145	12.574579	102.3377765	-75.4864705	10.695519	102.7053455
-15.010479	38.970001	106.740532	-20.772646	11.722757	102.521645	34.543602	-4.606118	99.410233	33.266277	29.885361	105.713425	33.9049395	12.6396215	102.561829	-75.4502315	10.8058925	102.481461
-13.328563	38.373108	106.339035	-20.656734	11.807381	102.487968	34.799896	-4.633253	99.923859	33.408703	29.984009	105.88887	34.1042995	12.675378	102.9063645	-75.4177675	10.939384	102.0695715
-12.206785	37.905262	105.987251	-20.533619	11.878591	102.496826	34.993851	-4.728251	100.274788	33.511505	29.992825	105.949951	34.252678	12.632287	103.1123695	-75.319916	11.124895	101.8812825
-11.048376	37.363613	105.625832	-20.455303	11.92437	102.535294	35.134029	-4.80267	100.649132	33.604374	29.988346	106.009056	34.3692015	12.592838	103.329094	-75.2798075	11.255902	101.741494
-9.82668	36.632111	105.303062	-20.32066	11.947801	102.602211	35.259163	-4.908626	101.083931	33.721577	29.942059	106.189835	34.49037	12.5167165	103.636883	-75.13169	11.3788855	101.567539
-8.663602	35.8606	105.204132	-20.265888	12.00453	102.774559	35.382565	-5.031389	101.661011	33.863876	29.879892	106.549385	34.6232205	12.4242515	104.105198	-75.1549965	11.5848085	101.44392
-7.492835	35.012985	105.278107	-20.20056	12.057125	103.02346	35.507813	-5.148887	102.450165	33.986706	29.865425	107.070351	34.7472595	12.358269	104.760258	-75.1483795	11.755981	101.286662
-6.277058	34.076252	105.481461	-20.180702	12.187543	103.420364	35.693443	-5.251036	103.294289	34.145706	29.86005	107.704834	34.9195745	12.304507	105.4995615	-75.2809785	12.070579	101.3411665
-4.545465	32.635441	105.753876	-20.091728	12.410871	103.916275	35.904697	-5.254837	104.586113	34.379227	29.984829	108.534744	35.141962	12.364996	106.5604285	-75.325418	12.456746	101.2721215
-3.356177	31.625992	105.920349	-20.038116	12.586308	104.201637	36.047955	-5.200077	105.381302	34.482014	30.115801	109.080635	35.2649845	12.457862	107.2309685	-75.3412165	12.714754	101.1723055
-2.179489	30.521294	106.213524	-20.011166	12.769034	104.521095	36.189823	-5.131142	106.260849	34.593876	30.262167	109.70179	35.3918495	12.5655125	107.9813195	-75.4141815	12.9725555	101.0608705
-1.06662	29.432987	106.630341	-19.996597	12.956962	104.863022	36.342831	-5.011791	107.093964	34.676598	30.433825	110.431885	35.5097145	12.711017	108.7629245	-75.5029085	13.202907	100.9631195
0.061337	28.254944	107.124176	-19.944242	13.126646	105.272507	36.438404	-4.885922	107.987534	34.783642	30.560186	111.284302	35.611023	12.837132	109.635918	-75.499507	13.41616	100.909096
1.106759	27.059111	107.779762	-19.90336	13.211558	105.781387	36.577873	-4.839421	108.959869	34.960197	30.636814	112.23793	35.769035	12.8986965	110.5988995	-75.575755	13.5244195	100.9638745
2.157291	25.901005	108.467972	-19.828386	13.31936	106.340454	36.696384	-4.809081	109.960266	35.129448	30.703617	113.173271	35.912916	12.947268	111.5667685	-75.569688	13.691452	101.1141395
3.683643	23.953619	109.545387	-19.704645	13.493996	107.168732	36.9949	-4.72022	111.55201	35.370728	30.873108	114.546898	36.182814	13.076444	113.049454	-75.592104	13.911548	101.28801
4.645449	22.742496	110.131744	-19.592287	13.656383	107.744728	37.258251	-4.613471	112.487206	35.916866	30.908802	115.090851	36.5875585	13.1476655	113.7890285	-75.7721325	14.1651005	101.7004275
5.64792	21.437906	110.490242	-19.433437	13.825682	108.139076	37.471802	-4.468985	113.172104	35.75407	31.238417	115.616547	36.612936	13.384716	114.3943255	-75.47981	14.266648	101.8838265
6.544492	20.16947	110.633919	-19.290716	14.031808	108.355835	37.668247	-4.349726	113.589432	35.925529	31.395716	115.656258	36.796888	13.522995	114.622845	-75.37832	14.540621	102.088825
7.444628	18.892462	110.652672	-19.119234	14.218762	108.477066	37.910114	-4.223282	113.95787	36.097939	31.531155	115.527534	37.0040265	13.6539365	114.742702	-75.2424945	14.7835875	102.21143
8.283453	17.548658	110.714592	-18.946896	14.396901	108.564507	38.080597	-4.08058	114.239716	36.26247	31.683714	115.350006	37.1715335	13.801567	114.794861	-75.0653255	14.992235	102.334153
9.067587	16.284081	110.807785	-18.795198	14.547557	108.632813	38.220005	-3.935934	114.597809	36.372971	31.823072	115.18409	37.296488	13.943569	114.8909495	-74.886884	15.151545	102.3746765
10.161142	14.339346	111.143112	-18.595297	14.703313	108.831337	38.412102	-3.738144	115.326202	36.529839	31.972191	115.186737	37.4709705	14.1170235	115.2564695	-74.6615645	15.2896025	102.4062045
10.751386	13.116466	111.64019	-18.480461	14.776662	109.1064	38.535042	-3.607036	116.091705	36.665298	32.072849	115.472771	37.60017	14.2329065	115.782238	-74.561092	15.3204175	102.430562
11.299095	11.951872	112.332962	-18.358162	14.816141	109.477982	38.686829	-3.491147	117.002716	36.780094	32.199326	115.984032	37.7334615	14.3540895	116.493374	-74.4497855	15.2781925	102.46259
11.808951	10.80138	113.097466	-18.251015	14.862558	109.911201	38.849819	-3.360419	117.967056	36.848808	32.323162	116.624847	37.8493135	14.4813715	117.2959515	-74.3513435	15.2437445	102.5264505
12.191264	9.722833	113.811134	-18.140453	14.853601	110.304031	38.997368	-3.196159	118.800545	36.917091	32.468483	117.256378	37.9572295	14.636162	118.0284615	-74.2381355	15.07104	102.5796005
12.575191	8.767358	114.496361	-18.045017	14.883317	110.676872	39.166489	-3.037048	119.542336	36.977951	32.646458	117.812752	38.07222	14.804705	118.677544	-74.162254	14.961929	102.6762
12.887875	7.851247	115.008141	-18.041712	14.965317	111.066643	39.331131	-2.846225	120.128952	37.04538	32.838989	118.302139	38.1882555	14.996382	119.2155455	-74.2716795	14.934252	102.9177405
13.262447	6.52855	115.6791	-17.702143	14.943131	111.275276	39.601036	-2.563732	120.731903	37.139328	33.142597	118.784348	38.370182	15.2894325	119.7581255	-73.774468	14.5968295	102.7924265
13.386616	5.775946	115.927101	-17.660782	15.006049	111.400261	39.73843	-2.395819	121.037628	37.198654	33.310146	118.935791	38.468542	15.4571635	119.9867095	-73.790106	14.5549345	102.8138125
13.496619	5.109491	116.192795	-17.530577	15.089027	111.437675	39.893787	-2.247488	121.316681	37.296375	33.469215	119.006409	38.595081	15.6108635	120.161545	-73.656235	14.5671905	102.713805
13.480003	4.457236	116.378197	-17.425459	15.161417	111.446953	39.996189	-2.090931	121.53994	37.389652	33.627758	119.089363	38.6929205	15.7684135	120.3146515	-73.5438385	14.5544205	102.5792545
13.37505	3.977982	116.574501	-17.413975	15.299318	111.514954	40.083176	-1.969982	121.760353	37.478317	33.752789	119.143768	38.7807465	15.8914035	120.4520605	-73.6086965	14.7072325	102.5778475
13.250218	3.477153	116.730247	-17.245174	15.290245	111.467659	40.163376	-1.877144	121.948479	37.566048	33.849491	119.189384	38.864712	15.9861735	120.5689315	-73.35506	14.5943165	102.3663865
12.994335	3.016333	116.807175	-17.098564	15.330915	111.427795	40.189808	-1.826056	122.047005	37.651424	33.896496	119.216576	38.920616	16.03522	120.6317905	-73.117744	14.62661	102.2237995
12.575902	2.424604	116.696999	-17.098936	15.39583	111.453987	40.216835	-1.794779	122.06218	37.756771	33.936127	119.166771	38.986803	16.070674	120.6144755	-73.184675	14.720986	102.2934985
12.156992	2.213511	116.670692	-17.051332	15.433113	111.484818	40.254799	-1.778918	122.027992	37.840034	33.973988	119.21991	39.0474165	16.097535	120.623951	-73.1500805	14.768691	102.345685
11.655311	2.016641	116.592171	-16.982668	15.491885	111.567368	40.298256	-1.737006	121.964096	37.952877	34.058811	119.301018	39.1255665	16.1609025	120.632557	-73.0909025	14.8228675	102.502179
11.119745	1.836228	116.36412	-16.943403	15.54808	111.620079	40.324028	-1.657175	121.8209	38.004982	34.14399	119.371918	39.164505	16.2434075	120.596409	-73.051311	14.8527525	102.643749
10.384234	1.677786	116.101501	-16.91008	15.612968	111.66407	40.351589	-1.580686	121.576561	38.063221	34.241165	119.440353	39.207405	16.3302395	120.508457	-73.027565	14.8956965	102.819683
9.60601	1.658391	115.871849	-16.924086	15.696399	111.71637	40.326038	-1.487471	121.320663	38.090752	34.341095	119.541779	39.208395	16.426812	120.431221	-73.056567	14.965986	103.001519
8.766977	1.649747	115.45256	-17.070602	15.850112	111.853493	40.265278	-1.376458	120.998512	38.099693	34.465633	119.667229	39.1824855	16.5445875	120.3328705	-73.3236895	15.1556365	103.3741155
7.339414	1.678722	114.771988	-17.032251	15.900618	111.81414	40.171772	-1.165066	120.270309	38.059383	34.668495	119.753456	39.1155775	16.7517145	120.0118825	-73.1800795	15.0495215	103.6163975
6.272343	1.673039	114.208588	-17.064539	16.024084	111.800613	40.103783	-1.001962	119.659782	37.992771	34.797573	119.776428	39.048277	16.8978055	119.718105	-73.177355	15.1503625	103.883121
5.155418	1.723241	113.674179	-17.074177	16.114286	111.741829	40.094521	-0.847906	119.0271	37.970558	34.931694	119.797119	39.0325395	17.041894	119.4121095	-73.1808935	15.186678	104.0715485
3.945455	1.747648	113.128075	-17.100554	16.25016	111.719383	40.077305	-0.722097	118.466316	37.912216	35.021305	119.798233	38.9947605	17.149604	119.1322745	-73.1958685	15.350716	104.3064915
2.665398	1.710081	112.554169	-17.162725	16.394388	111.683846	40.03867	-0.604346	117.79213	37.809338	35.062454	119.864571	38.924004	17.229054	118.8283505	-73.249454	15.559722	104.5393415
1.269558	1.628603	112.083565	-17.221457	16.543188	111.645142	39.954594	-0.499746	117.205956	38.08604	34.96386	119.702843	39.020317	17.232057	118.4543995	-73.463231	15.854319	104.8358845
-0.188637	1.550817	111.584938	-17.299347	16.721498	111.58075	39.84779	-0.429072	116.595924	38.049736	34.985889	119.710754	38.948763	17.2784085	118.153339	-73.547457	16.1645875	105.008161
-2.502006	1.244867	110.869995	-17.409883	17.061108	111.433884	39.630123	-0.278301	115.966919	37.985783	35.105186	119.53933	38.807953	17.4134425	117.7531245	-73.627719	16.7087735	105.1146435
-4.11549	0.996909	110.597504	-17.501345	17.414619	111.380898	39.548817	-0.089644	115.763428	37.893402	35.311798	119.423019	38.7211095	17.611077	117.5932235	-73.7237995	17.218161	105.1685725
-5.801282	0.681111	110.456589	-17.577204	17.795845	111.364174	39.440205	0.203284	115.766777	37.793297	35.581978	119.248154	38.616751	17.892631	117.5074655	-73.771159	17.699059	105.2208825
-7.50313	0.265463	110.408417	-17.731276	18.217949	111.373398	39.325256	0.482758	115.90493	37.671806	35.879162	118.983948	38.498531	18.18096	117.444439	-73.961083	18.254938	105.302357
-9.343581	-0.19574	110.410645	-17.869646	18.53532	111.379601	39.183281	0.734398	116.01255	37.532742	36.138309	118.591164	38.3580115	18.4363535	117.301857	-74.0973035	18.6342865	105.457345
-11.171189	-0.780858	110.368301	-17.985861	18.760172	111.331131	39.042561	0.897384	116.133667	37.40049	36.30566	118.12072	38.2215255	18.601522	117.1271935	-74.1932475	18.918822	105.5350685
-13.032241	-1.366808	110.500267	-18.085342	18.909912	111.282516	38.922035	0.967706	116.265633	37.299145	36.396729	117.68174	38.11059	18.6822175	116.9736865	-74.281274	19.1376065	105.5913455
-15.86633	-2.360553	110.824013	-18.230848	19.080248	111.222748	38.772839	0.955802	116.671013	36.837757	36.533909	117.124985	37.805298	18.7448555	116.897999	-74.266994	19.4156405	105.547497
-17.831554	-3.100472	111.205063	-18.264788	19.137619	111.230209	38.686256	0.883547	116.984108	36.803516	36.46685	116.637909	37.744886	18.6751985	116.8110085	-74.274462	19.6000395	105.6494095
-19.901735	-3.785777	111.547829	-18.226273	19.120909	111.207047	38.624641	0.806797	117.263664	37.124901	36.179153	116.008774	37.874771	18.492975	116.636219	-74.327317	19.748843	105.777875
-21.887571	-4.444841	111.905136	-18.313066	19.054588	111.276306	38.554909	0.687257	117.559227	36.797104	36.139671	115.773903	37.6760065	18.413464	116.666565	-74.3021385	19.695712	105.886047
-23.983696	-5.130817	112.223305	-18.227982	18.915575	111.346771	38.554958	0.556806	117.798996	36.80254	35.968903	115.463066	37.678749	18.2628545	116.631031	-74.134713	19.5682955	106.062511
-26.016689	-5.698969	112.57299	-18.253592	18.76281	111.454857	38.549629	0.444925	117.956497	36.796616	35.815552	115.169701	37.6731225	18.1302385	116.563099	-74.1803065	19.3953815	106.346615
-28.137033	-6.278685	112.76902	-18.382841	18.673138	111.571762	38.523762	0.390197	118.002472	36.790096	35.711807	114.742264	37.656929	18.051002	116.372368	-74.422611	19.295274	106.771156
-31.229967	-6.886866	113.063622	-18.254265	18.503839	111.389732	38.466461	0.485263	117.719612	36.729561	35.695408	113.661423	37.598011	18.0903355	115.6905175	-74.106541	18.9173425	107.0889465
-33.423618	-7.153328	113.197014	-18.244978	18.507256	111.170937	38.458958	0.626785	117.229286	36.609821	35.774265	112.651695	37.5343895	18.200525	114.9404905	-74.0243455	18.813987	107.4013835
-35.53537	-7.309193	113.299545	-18.229544	18.545872	110.848877	38.348927	0.832647	116.581772	36.452286	35.863132	111.41893	37.4006065	18.3478895	114.000351	-73.8596945	18.7438545	107.697403
-37.741795	-7.366635	113.382935	-18.25527	18.610106	110.478104	38.294106	1.055625	115.79435	36.191071	35.880623	110.166512	37.2425885	18.468124	112.980431	-73.7531285	18.752088	107.975777
-39.827362	-7.350409	113.404716	-18.28948	18.611605	110.135422	38.208431	1.175853	114.986908	35.942749	35.910461	109.061775	37.07559	18.543157	112.0243415	-73.65455	18.680053	108.2465025
-42.041065	-7.187049	113.41008	-18.459446	18.551722	109.843788	38.046612	1.190279	114.232193	35.670097	35.855282	108.046173	36.8583545	18.5227805	111.139183	-73.7772465	18.5806635	108.548393
-44.13126	-6.962787	113.331795	-18.584959	18.430143	109.549438	37.814648	1.122139	113.442169	35.397057	35.725315	107.093239	36.6058525	18.423727	110.267704	-73.7757705	18.436559	108.831172
-47.39785	-6.39885	113.304504	-18.764313	18.241259	109.104622	37.375305	0.96533	112.359467	34.963577	35.451881	105.795959	36.169441	18.2086055	109.077713	-73.698067	18.2739125	109.131531
-49.632454	-5.91356	113.174583	-19.014687	18.133896	108.941254	37.07288	0.817325	111.727051	34.71199	34.855556	105.288078	35.892435	17.8364405	108.5075645	-73.921809	18.4313515	109.3749435
-50.945015	-4.954543	112.982597	-19.227934	18.036451	108.837036	36.751045	0.698277	111.356094	34.442989	34.770054	104.892441	35.597017	17.7341655	108.1242675	-74.052885	18.3387365	109.5498045
-51.442875	-3.538991	112.67971	-19.387167	17.938694	108.756149	36.514	0.508646	111.069084	34.176853	35.002678	104.751541	35.3454265	17.755662	107.9103125	-74.1197605	18.121726	109.6019855
-52.044624	-2.090434	112.32383	-19.569862	17.883196	108.713623	36.558861	0.213514	110.615028	34.019897	34.904079	104.705917	35.289379	17.5587965	107.6604725	-74.429103	18.2075955	109.7667735
-52.623486	-0.527932	111.927963	-19.788355	17.820433	108.633759	36.331562	0.083549	110.201729	33.848396	34.778137	104.56321	35.089979	17.430843	107.3824695	-74.666689	18.210023	109.8850485
-53.239834	1.140838	111.493477	-19.864916	17.755699	108.446823	35.821239	0.097183	109.829391	33.689594	34.699795	104.379761	34.7554165	17.398489	107.104576	-74.4852485	18.112909	109.78907
-54.004688	3.847726	110.789001	-20.124725	17.721397	108.260201	35.545639	0.011689	109.095886	33.507149	34.704075	104.260719	34.526394	17.357882	106.6783025	-74.775844	18.084912	109.8420995
-54.530663	5.792	110.285904	-20.180601	17.700926	108.140923	35.380527	0.017467	108.65995	33.391876	34.805595	104.298851	34.3862015	17.411531	106.4794005	-74.7474035	17.990321	109.8024455
-54.957844	7.827801	109.876541	-20.384142	17.743223	108.080902	35.191212	0.099813	108.242973	33.254463	34.936192	104.375969	34.2228375	17.5180025	106.309471	-74.9911215	17.9684435	109.852333
-55.442524	9.964728	109.504723	-20.539448	17.804857	108.021629	35.007229	0.24281	107.848915	33.100033	35.128944	104.482994	34.053631	17.685877	106.1659545	-75.132527	17.923837	109.8773035
-55.86565	12.166772	109.245422	-20.579315	17.846493	107.940567	34.842033	0.460683	107.379082	32.930721	35.402023	104.611778	33.886377	17.931353	105.99543	-75.045007	17.761633	109.885704
-56.28273	14.41858	108.952042	-20.775978	17.92173	107.875214	34.651714	0.713925	106.947853	32.747948	35.677765	104.716156	33.699831	18.195845	105.8320045	-75.251787	17.647615	109.9184235
-56.633179	16.701637	108.712112	-20.865099	17.967949	107.715607	34.473846	0.95758	106.493507	32.603779	35.582954	104.845284	33.5388125	18.270267	105.6693955	-75.2690105	17.665631	109.7618185
-57.186707	20.178617	108.384407	-21.131214	18.002094	107.473114	34.158436	1.2903	105.818649	32.257645	36.263744	104.998589	33.2080405	18.777022	105.408619	-75.4704685	17.227166	109.537609
-57.52301	22.505632	108.156525	-21.351528	18.012194	107.263184	33.944717	1.413362	105.433701	32.059219	36.054226	105.050888	33.001968	18.733794	105.2422945	-75.705024	17.290594	109.2840735
-57.726215	24.815788	108.005989	-21.573175	17.983032	107.007301	33.67358	1.506822	105.049362	31.817822	36.117474	105.096695	32.745701	18.812148	105.0730285	-75.892051	17.153916	108.9415735
-57.999699	27.125427	107.853546	-21.793264	17.921011	106.752609	33.364849	1.53482	104.66671	31.574116	36.096554	105.215309	32.4694825	18.815687	104.9410095	-76.0560105	17.026335	108.5642085
-58.2304	29.394077	107.738342	-22.040899	17.802052	106.549713	33.076622	1.545882	104.37999	31.359493	36.055782	105.373444	32.2180575	18.800832	104.876717	-76.2998555	16.803272	108.222709
-58.201302	31.452829	107.800781	-22.308075	17.718098	106.374214	32.840122	1.51694	104.151001	31.137783	35.987629	105.580307	31.9889525	18.7522845	104.865654	-76.6051025	16.6839115	107.882774
-58.623493	33.802189	107.805809	-22.526125	17.610901	106.249001	32.62624	1.509331	103.894402	30.920485	35.957233	105.762527	31.7733625	18.733282	104.8284645	-76.8256125	16.48852	107.6695375
-56.683945	35.440552	107.833817	-22.834297	17.576351	105.957947	32.255028	1.511415	103.423203	30.652344	35.855183	105.792915	31.453686	18.683299	104.608059	-77.12228	16.469403	107.307835
-55.98114	36.858089	107.777466	-22.985651	17.601622	105.697502	32.029842	1.622582	103.02813	30.451897	35.841347	105.61541	31.2408695	18.7319645	104.32177	-77.2121715	16.4712795	107.073234
-55.242008	38.320641	107.747986	-23.065184	17.703833	105.498695	31.817833	1.799244	102.670692	30.304565	35.933189	105.33326	31.061199	18.8662165	104.001976	-77.191567	16.5414495	106.995414
-54.287189	39.621006	107.639694	-23.163376	17.869001	105.307732	31.674217	2.009919	102.353081	30.148415	36.087528	105.030396	30.911316	19.0487235	103.6917385	-77.238068	16.6892785	106.9237255
-53.282078	40.845116	107.472847	-23.215515	18.032415	105.149445	31.566355	2.186037	102.137878	30.027655	36.218845	104.780235	30.797005	19.202441	103.4590565	-77.228035	16.862389	106.8398335
-52.214813	42.026852	107.410027	-23.325747	18.181507	105.054543	31.443399	2.299581	102.106079	29.927811	36.332066	104.728592	30.685605	19.3158235	103.4173355	-77.337099	17.0471905	106.6917505
-51.124847	43.136806	107.451271	-23.460796	18.260569	105.103943	31.324392	2.334005	102.207359	29.84288	36.391464	104.881012	30.583636	19.3627345	103.5441855	-77.505228	17.1584035	106.6637005
-49.488297	44.643761	107.630196	-23.678879	18.280161	105.20929	31.109625	2.348125	102.389435	29.698238	36.452286	105.24881	30.4039315	19.4002055	103.8191225	-77.7616895	17.1601165	106.5994575
-48.3787	45.591259	107.763626	-23.834026	18.292175	105.247284	30.979177	2.41038	102.389977	29.588873	36.529335	105.49707	30.284025	19.4698575	103.9435235	-77.952077	17.1144925	106.5510445
-47.253422	46.49366	108.071854	-23.973179	18.269686	105.305359	30.851477	2.49707	102.386406	29.456169	37.015198	105.795204	30.153823	19.756134	104.090805	-78.100181	16.783238	106.519913
-46.105957	47.336102	108.38343	-24.113052	18.330904	105.341911	30.757908	2.65229	102.484299	29.328564	37.121998	106.182968	30.043236	19.887144	104.3336335	-78.26934	16.774664	106.3501885
-44.921143	48.130268	108.715179	-24.210535	18.37886	105.512497	30.719992	2.784517	102.678391	29.233084	37.282795	106.671867	29.976538	20.033656	104.675129	-78.397608	16.724064	106.349865
-43.698524	48.890171	109.070038	-24.330156	18.416714	105.623436	30.695768	2.936354	102.911446	29.158056	37.425747	107.231178	29.926912	20.1810505	105.071312	-78.587224	16.6523775	106.17556
-42.484051	49.569336	109.445404	-24.445499	18.485779	105.866501	30.654911	3.077106	103.242622	29.059717	37.566219	107.816956	29.857314	20.3216625	105.529789	-78.748312	16.6498955	106.203213
-40.60957	50.406158	110.154129	-24.596102	18.493635	106.309685	30.686459	3.194949	103.864761	28.999407	37.704079	108.721352	29.842933	20.449514	106.2930565	-79.035137	16.537756	106.3263135
-39.318123	50.888412	110.558006	-24.609127	18.478575	106.649719	30.766863	3.178443	104.256523	28.984413	37.725918	109.301392	29.875638	20.4521805	106.7789575	-79.093892	16.5049695	106.5204805
-38.009232	51.312786	110.962341	-24.612144	18.39378	106.989334	30.868343	3.126588	104.710136	29.026648	37.723427	109.916183	29.9474955	20.4250075	107.3131595	-79.1717835	16.3625525	106.6655085
-36.640041	51.625378	111.284973	-24.574802	18.347923	107.325554	31.014881	3.074703	105.195709	29.058249	37.696468	110.450836	30.036565	20.3855855	107.8232725	-79.186169	16.3102605	106.8278355
-35.302097	51.887852	111.495529	-24.53805	18.304991	107.569191	31.139288	3.051119	105.671715	29.031776	37.669292	110.943794	30.085532	20.3602055	108.3077545	-79.161632	16.2497765	106.8306275
-33.942238	52.100269	111.697342	-24.512922	18.240866	107.81279	31.244465	3.004003	106.113663	29.383234	37.514061	111.381767	30.3138495	20.259032	108.747715	-79.3396935	16.2227	106.877865
-32.554478	52.186722	111.984787	-24.592541	18.172571	108.014069	31.27318	2.939208	106.584213	29.341423	37.482624	111.809555	30.3073015	20.210916	109.196884	-79.4923835	16.134226	106.831254
-30.550995	52.227325	112.187256	-24.759924	18.179125	108.230614	31.179008	2.891696	106.916191	29.170254	37.487213	112.184418	30.174631	20.1894545	109.5503045	-79.694479	16.1687955	106.9109235
-29.201857	52.150185	112.191841	-24.823669	18.185076	108.237801	31.090408	2.918434	107.022186	29.098194	37.510674	112.34317	30.094301	20.214554	109.682678	-79.741639	16.155598	106.792924
-27.852907	52.045441	112.182739	-24.919636	18.23317	108.240128	31.0501	2.929106	107.201111	29.017416	37.555016	112.51326	30.033758	20.242061	109.8571855	-79.87303	16.224279	106.6230705
-26.582876	51.887215	112.266006	-24.968058	18.226801	108.252045	31.046087	2.939637	107.411285	28.967539	37.585594	112.786568	30.006813	20.2626155	110.0989265	-79.942929	16.1909865	106.4051635
-25.192776	51.6222	112.386749	-24.97543	18.275648	108.395645	31.04426	2.92826	107.749268	29.001457	37.592907	113.193359	30.0228585	20.2605835	110.4713135	-79.9737185	16.2907125	106.3199765
-23.833609	51.28339	112.638733	-25.01705	18.408285	108.653236	31.088591	2.896913	108.251869	29.01651	37.588875	113.714859	30.0525505	20.242894	110.983364	-80.0866505	16.573676	106.323108
-22.443893	50.876133	112.953316	-25.091194	18.450041	108.950661	31.109646	2.85654	108.782135	28.976192	37.573277	114.217499	30.042919	20.2149085	111.499817	-80.225307	16.6851735	106.401505
-20.413147	50.091846	113.316254	-25.216181	18.541964	109.296288	31.078762	2.719169	109.59494	28.955618	37.528412	115.021683	30.01719	20.1237905	112.3083115	-80.449552	16.9601375	106.2842645
-19.143972	49.540512	113.591255	-25.356726	18.529303	109.519646	31.033358	2.673253	110.185799	28.922352	37.498726	115.659569	29.977855	20.0859895	112.922684	-80.691307	16.9726165	106.116608
-17.812056	48.790184	113.89164	-25.46381	18.580519	109.771004	31.072926	2.546476	110.788116	28.896677	37.466072	116.323997	29.9848015	20.006274	113.5560565	-80.9124215	17.154764	105.9859515
-16.529411	47.969917	114.241119	-25.561264	18.575689	110.005783	31.026169	2.448496	111.310661	28.893312	37.416656	116.889595	29.9597405	19.932576	114.100128	-81.0822685	17.218802	105.911438
-15.245483	47.037315	114.513657	-25.644871	18.555479	110.197365	30.987934	2.40454	111.782745	28.540501	37.526489	117.513977	29.7642175	19.9655145	114.648361	-81.0539595	17.1454435	105.746369
-14.007646	46.054794	114.684319	-25.704756	18.553335	110.381088	30.976284	2.373953	112.165176	28.513521	37.519993	117.887283	29.7449025	19.946973	115.0262295	-81.1544145	17.159697	105.7359465
-12.802543	44.994221	114.798065	-25.798586	18.526009	110.572884	30.941082	2.375952	112.483322	28.790676	37.404705	117.968407	29.865879	19.8903285	115.2258645	-81.463051	17.1616895	105.9199035
-11.030245	43.23378	114.822731	-25.848839	18.521748	110.809853	30.947092	2.372588	113.028038	28.420803	37.625916	118.432701	29.6839475	19.999252	115.7303695	-81.3816255	17.044244	105.8893365
-9.892726	41.96788	114.758888	-25.876581	18.519119	110.978737	30.974895	2.370297	113.376152	28.372604	37.661007	118.450714	29.6737495	20.015652	115.913433	-81.4269115	17.022586	106.044041
-8.770754	40.624825	114.548935	-25.88188	18.530102	111.080315	30.948088	2.398289	113.745201	28.325397	37.71423	118.382919	29.6367425	20.0562595	116.06406	-81.4005025	17.0039445	106.09657
-7.662704	39.200314	114.306786	-25.824907	18.524569	111.206795	31.06406	2.413979	114.033218	28.668133	37.621956	118.065132	29.8660965	20.0179675	116.049175	-81.5159105	17.0311705	106.364415
-6.574413	37.717964	114.037148	-25.729126	18.500093	111.297432	31.175518	2.397085	114.282738	28.66781	37.607681	117.873451	29.921664	20.002383	116.0780945	-81.379916	16.997803	106.5167695
-5.529123	36.169235	113.737724	-25.639517	18.426004	111.327408	31.285095	2.369031	114.391685	28.382174	37.734856	117.797997	29.8336345	20.0519435	116.094841	-81.1126685	16.8000645	106.559975
-4.512399	34.566135	113.424454	-25.533264	18.316544	111.306938	31.382942	2.302523	114.45578	28.757456	37.531052	117.339287	30.070199	19.9167875	115.8975335	-81.136727	16.7163005	106.7163425
-3.059511	32.033665	113.148163	-25.47377	18.184181	111.262238	31.472254	2.192635	114.571999	28.431194	37.574635	117.305389	29.951724	19.883635	115.938694	-80.899264	16.484727	106.585782
-2.139828	30.298468	113.03598	-25.485493	18.122288	111.249817	31.43943	2.168795	114.68074	28.763453	37.409218	117.113533	30.1014415	19.7890065	115.8971365	-81.0724275	16.4555695	106.6024975
-1.271686	28.60018	112.979141	-25.52309	18.101366	111.275192	31.463007	2.183074	114.815155	28.718884	37.459404	117.147911	30.0909455	19.821239	115.981533	-81.1371255	16.381493	106.568851
-0.415833	26.842972	112.964806	-25.537977	18.151447	111.317192	31.474182	2.271204	114.895973	28.700361	37.579544	117.221596	30.0872715	19.925374	116.0587845	-81.1632255	16.37752	106.5755995
0.403727	25.093014	112.951431	-25.546917	18.24383	111.35125	31.470585	2.384886	115.025948	28.666199	37.704834	117.283607	30.068392	20.04486	116.1547775	-81.162226	16.4428	106.5477225
1.221512	23.301638	112.960091	-25.530594	18.364889	111.390236	31.486378	2.520461	115.202286	28.300911	37.986748	117.580269	29.8936445	20.2536045	116.3912775	-80.9548325	16.4761735	106.3891945
1.995904	21.492123	113.010193	-25.534985	18.506388	111.448494	31.502649	2.593369	115.437973	28.658665	37.916046	117.585052	30.080657	20.2547075	116.5115125	-81.150627	16.7580685	106.3854755
3.084452	18.67551	113.296822	-25.49769	18.619875	111.645081	31.525772	2.560133	116.042946	28.744354	37.939018	118.056198	30.135063	20.2495755	117.049572	-81.130443	16.9901745	106.24059
3.753708	16.756105	113.596115	-25.495052	18.651825	111.861526	31.532557	2.491121	116.530563	28.455219	38.038651	118.63562	29.993888	20.264886	117.5830915	-80.983992	17.038764	106.1399605
4.430206	14.780108	113.904099	-25.469879	18.65995	112.096535	31.578398	2.386727	117.058456	28.866077	37.813385	118.832466	30.2222375	20.100056	117.945461	-81.1619955	17.219844	106.247609
5.036855	12.809588	114.249382	-25.424545	18.63677	112.36969	31.604916	2.247042	117.639969	28.970024	37.742668	119.173637	30.28747	19.994855	118.406803	-81.13656	17.278685	106.332577
5.629044	10.799799	114.550255	-25.368448	18.60323	112.559441	31.671566	2.151446	118.105293	28.734625	37.810135	119.628372	30.2030955	19.9807905	118.8668325	-80.9399915	17.2256695	106.2520495
6.171561	8.796011	114.753593	-25.254103	18.519358	112.658142	31.766304	2.037335	118.501053	29.195999	37.577267	119.641563	30.4811515	19.807301	119.071308	-80.9893575	17.231415	106.244976
6.658162	6.781623	114.997086	-25.158501	18.424559	112.747513	31.872507	1.93592	118.869278	29.308117	37.45919	119.789207	30.590312	19.697555	119.3292425	-80.907314	17.151563	106.1657835
7.304852	3.707382	115.356949	-24.961727	18.190687	112.879753	31.984625	1.776751	119.602966	29.048994	37.360596	120.21183	30.5168095	19.5686735	119.907398	-80.4402635	16.8127005	105.852108
7.688411	1.645426	116.009583	-24.814341	18.018234	113.15023	31.97687	1.730401	120.674095	29.342321	37.053505	120.656029	30.6595955	19.391953	120.665062	-80.2882775	16.644515	105.635398
8.151646	-0.590856	117.394791	-24.723061	17.845627	113.886032	32.005398	1.683197	122.420143	29.339584	36.979984	121.997116	30.672491	19.3315905	122.2086295	-80.118613	16.3596635	105.5634345
7.811365	-2.172354	119.169792	-24.750235	17.725132	114.871857	32.040577	1.823916	124.490395	29.205509	37.118301	123.307144	30.623043	19.4711085	123.8987695	-80.123513	15.9791555	105.8449445
6.565562	-3.040484	120.542923	-24.73962	17.721651	115.689377	32.372116	2.014907	126.014313	29.014364	37.393345	124.165916	30.69324	19.704126	125.0901145	-80.17248	15.739176	106.2886395
5.136692	-3.997183	121.67028	-24.783657	17.619036	116.251389	32.483501	2.185883	127.152481	28.977356	37.542236	124.477005	30.7304285	19.8640595	125.814743	-80.2977425	15.3740125	106.688035
4.214905	-5.14781	122.246513	-24.794382	17.41695	116.617844	32.677303	2.092715	127.839127	29.005571	37.38105	124.526581	30.841437	19.7368825	126.182854	-80.430201	15.0970175	107.052834
2.23282	-6.838212	122.757591	-24.635138	16.917982	117.018959	32.798965	1.654675	128.363449	29.011082	37.043064	124.606201	30.9050235	19.3488695	126.484825	-80.1752995	14.4870945	107.553093
0.915792	-7.852332	122.789825	-24.513374	16.599771	117.13163	32.894073	1.390086	128.416489	29.240986	36.740749	124.363281	31.0675295	19.0654175	126.389885	-80.0942775	14.1341245	107.873375
-0.492059	-8.847507	122.670212	-24.439466	16.392963	117.161247	33.123707	1.251167	128.237442	29.408581	36.606808	123.997948	31.266144	18.9289875	126.117695	-80.145076	13.8569385	108.204799
-1.958241	-9.707301	122.417763	-24.430254	16.255724	117.053627	33.303471	1.261978	127.88546	29.450342	36.636105	123.504089	31.3769065	18.9490415	125.6947745	-80.2374145	13.5624065	108.4124795
-3.543805	-10.533457	121.994034	-24.453867	16.194242	116.897705	33.441406	1.278779	127.342697	29.414955	36.68528	123.035988	31.4281805	18.9820295	125.1893425	-80.3359145	13.4064545	108.6060675
-5.153272	-11.270179	121.450447	-24.539549	16.076097	116.721748	33.471592	1.17623	126.821938	29.433605	36.680614	122.592758	31.4525985	18.928422	124.707348	-80.5316965	13.223772	108.736148
-7.058868	-11.934712	120.949898	-24.635002	15.921751	116.549088	33.474041	1.004124	126.292465	29.447117	36.604919	122.134354	31.460579	18.8045215	124.2134095	-80.730583	13.0389805	108.8847665
-9.897164	-12.871019	120.115829	-24.787239	15.668997	116.34697	33.456379	0.60363	125.206696	29.573774	36.241444	121.300934	31.5150765	18.422537	123.253815	-81.0895545	12.915457	109.440125
-11.692535	-13.548141	119.553139	-24.848995	15.414445	116.217598	33.489033	0.241181	124.479416	29.745436	35.990852	120.642792	31.6172345	18.1160165	122.561104	-81.3152245	12.7128735	109.874092
-13.852728	-13.965431	119.042191	-24.898989	15.180916	116.015388	33.510036	-0.119555	123.569847	29.933819	35.724773	119.930588	31.7219275	17.802609	121.7502175	-81.5199055	12.559223	110.2805585
-15.901934	-14.471719	118.29213	-24.933737	14.933159	115.657532	33.511715	-0.485275	122.6138	30.094791	35.382797	119.016518	31.803253	17.448761	120.815159	-81.670727	12.417557	110.499905
-17.990877	-14.865131	117.500542	-24.956285	14.696233	115.19252	33.559139	-0.784716	121.637688	30.122396	35.05999	118.147408	31.8407675	17.137637	119.892548	-81.7533375	12.254829	110.492492
-19.893606	-15.319629	116.611984	-24.940319	14.471917	114.688324	33.533367	-1.000944	120.655525	30.057898	34.772221	117.428497	31.7956325	16.8856385	119.042011	-81.6762705	12.0581955	110.334637
-22.186777	-15.522428	115.929016	-24.95138	14.209175	114.248741	33.405296	-1.169231	119.968987	29.890404	34.472168	116.857407	31.64785	16.6514685	118.413197	-81.55061	11.7668815	110.084285
-25.426319	-15.839553	115.194031	-24.941378	13.842863	113.940552	33.457096	-1.49217	119.244644	29.81131	34.144463	116.707733	31.634203	16.3261465	117.9761885	-81.516959	11.3595795	109.9049155
-27.659842	-16.024786	114.727196	-24.984695	13.581273	113.817345	33.394768	-1.725491	118.923187	29.851406	33.975006	116.610626	31.623087	16.1247575	117.7669065	-81.592477	11.0377885	109.8677835
-29.902407	-16.148184	114.270615	-25.02088	13.374774	113.647392	33.275982	-1.959656	118.433151	29.851744	33.739826	116.244102	31.563863	15.890085	117.3386265	-81.605623	10.859463	109.9561575
-32.17976	-16.245434	113.771988	-25.081455	13.216792	113.309586	33.190449	-2.22956	117.533981	29.768307	33.448757	115.452705	31.479378	15.6095985	116.493343	-81.642288	10.8239855	110.125829
-34.492493	-16.288582	113.134476	-25.127151	13.040339	112.725868	32.982018	-2.46273	116.306808	29.648573	33.200649	113.987671	31.3152955	15.3689595	115.1472395	-81.5695975	10.7117185	110.3044965
-36.788746	-16.298471	112.434235	-25.153673	12.911576	111.829987	32.682236	-2.63192	114.486061	29.412533	32.988136	111.821175	31.0473845	15.178108	113.153618	-81.3547305	10.645044	110.506356
-39.048874	-16.263577	111.632385	-25.138367	12.825467	110.551392	32.375759	-2.697161	112.280251	28.963196	32.690247	109.272812	30.6694775	14.996543	110.7765315	-80.9462115	10.654391	110.3262525
-42.399708	-16.055361	110.474083	-24.992838	12.617408	108.569778	31.907606	-2.817547	108.844162	28.28377	31.760612	105.704056	30.095688	14.4715325	107.274109	-80.081364	10.7632835	109.865447
-44.60796	-15.95216	109.627617	-24.958847	12.332506	107.42366	31.557217	-3.073159	107.178154	27.964787	31.347153	104.034531	29.761002	14.136997	105.6063425	-79.678696	10.528015	109.2409775
-46.781898	-15.804124	108.758499	-25.04043	12.002245	106.633362	31.350903	-3.478334	106.000671	27.822456	30.934418	103.178963	29.5866795	13.728042	104.589817	-79.6675395	10.276448	108.676907
-48.927036	-15.617105	107.916786	-25.152493	11.631242	106.010376	31.093063	-3.861872	105.271324	27.700298	30.884727	102.754677	29.3966805	13.5114275	104.0130005	-79.7016665	9.7510565	108.0077515
-51.016731	-15.373007	107.170357	-25.27424	11.295048	105.522858	30.87081	-4.143162	104.63871	27.555584	30.583445	102.52401	29.213197	13.2201415	103.58136	-79.761677	9.3699545	107.464356
-53.08186	-15.100698	106.471825	-25.380835	11.025509	105.092712	30.58246	-4.359102	104.08503	27.422836	30.301651	102.439941	29.002648	12.9712745	103.2624855	-79.764318	9.0797435	106.9229385
-55.033588	-14.783472	105.90786	-25.506645	10.822171	104.793045	30.353451	-4.543408	103.831482	27.348799	30.122036	102.515968	28.851125	12.789314	103.173725	-79.864415	8.855028	106.412365
-56.35783	-13.326159	105.159149	-25.718475	10.698059	104.596672	30.239809	-4.696697	103.748787	27.24222	30.113464	102.944931	28.7410145	12.7083835	103.346859	-80.1779645	8.6877345	105.846485
-56.700062	-12.004009	104.838249	-25.885323	10.757476	104.469505	30.124035	-4.66239	103.677094	27.115166	30.157589	103.116562	28.6196005	12.7475995	103.396828	-80.3902465	8.7673525	105.542182
-56.97522	-10.822223	104.39608	-25.986259	10.803154	104.242493	30.007982	-4.581981	103.42926	26.974688	30.23708	103.059242	28.491335	12.8275495	103.244251	-80.463853	8.7787585	105.240735
-57.356632	-9.6652	104.038918	-26.070082	10.871531	103.968941	29.908693	-4.461172	103.069832	26.850233	30.346123	102.783707	28.379463	12.9424755	102.9267695	-80.519627	8.8005865	105.0111125
-57.790482	-8.436179	103.786263	-26.088364	10.986753	103.655113	29.839764	-4.313158	102.565681	26.717196	30.457592	102.416275	28.27848	13.072217	102.490978	-80.455208	8.901289	104.819248
-57.96706	-7.301651	103.480232	-26.105911	11.017073	103.330978	29.763845	-4.177468	102.029327	26.659149	30.544073	102.055443	28.211497	13.1833025	102.042385	-80.423319	8.8508435	104.619571
-58.341248	-6.101678	103.335098	-26.057827	11.019071	103.102509	29.722977	-4.064068	101.484192	26.620659	30.632145	101.668251	28.171818	13.2840385	101.5762215	-80.287472	8.7541035	104.6287965
-58.556877	-4.393068	103.242203	-25.955084	11.001284	102.844284	29.713043	-3.851262	100.621567	26.555992	30.720728	101.062859	28.1345175	13.434733	100.842213	-80.0446855	8.567835	104.846355
-58.754135	-3.287826	103.304123	-25.87285	10.957481	102.704323	29.719555	-3.778582	100.100945	26.577169	30.784199	100.646446	28.148362	13.5028085	100.3736955	-79.894062	8.4121535	105.0349505
-58.847164	-2.200641	103.401093	-25.700706	10.874802	102.577797	29.779751	-3.732055	99.667915	26.60656	30.816217	100.197052	28.1931555	13.542081	99.9324835	-79.5945675	8.207523	105.2231105
-58.863586	-1.113083	103.492149	-25.520647	10.867828	102.454124	29.86857	-3.674237	99.320084	26.643038	30.835232	99.737602	28.255804	13.5804975	99.528843	-79.297098	8.1551585	105.379405
-58.856209	-0.036889	103.577042	-25.301174	10.835407	102.273834	30.005062	-3.651359	99.031296	26.72473	30.832708	99.262115	28.364896	13.5906745	99.1467055	-78.967244	8.0801395	105.4009625
-58.774765	1.006423	103.50827	-25.085608	10.768742	102.056076	30.142637	-3.704459	98.787186	26.836634	30.77478	98.829422	28.4896355	13.5351605	98.808304	-78.6608515	8.0023235	105.303848
-58.683388	2.043262	103.346298	-24.897688	10.701523	101.825653	30.296745	-3.794869	98.552254	27.004505	30.703709	98.457703	28.650625	13.45442	98.5049785	-78.446001	7.948626	105.1463275
-58.47187	3.612625	103.086914	-24.571606	10.55502	101.455009	30.462217	-3.92649	98.250618	27.24069	30.550316	98.019318	28.8514535	13.311913	98.134968	-77.9946655	7.798127	104.77505
-58.258663	4.619256	102.964188	-24.436968	10.449659	101.311279	30.580595	-4.002542	98.052338	27.36235	30.469713	97.863441	28.9714725	13.2335855	97.9578895	-77.8454085	7.6657325	104.6646685
-58.049137	5.630596	102.880272	-24.269827	10.34725	101.216507	30.673323	-4.048202	97.883614	27.52269	30.407721	97.819336	29.0980065	13.1797595	97.851475	-77.6376605	7.5147405	104.581539
-57.807911	6.659435	102.715157	-24.110075	10.273766	101.115021	30.77865	-4.0839	97.768745	27.684292	30.383894	97.868507	29.231471	13.149997	97.818626	-77.451621	7.397535	104.411416
-57.466881	7.663813	102.62812	-23.979763	10.247341	101.034233	30.885242	-4.088432	97.697273	27.829159	30.397511	97.941483	29.3572005	13.1545395	97.819378	-77.3167265	7.3401425	104.249088
-57.146847	8.679	102.554276	-23.839785	10.263918	100.980186	30.999411	-4.030892	97.648308	27.961544	30.458042	98.025261	29.4804775	13.213575	97.8367845	-77.1600475	7.314261	104.1235875
-56.784737	9.698812	102.438118	-23.726858	10.291217	100.948158	31.143934	-3.94299	97.60569	28.107876	30.527779	98.08918	29.625905	13.2923945	97.847435	-77.079621	7.2900395	104.048881
-56.190998	11.191845	102.361679	-23.490744	10.324401	100.836372	31.342464	-3.853328	97.58049	28.321684	30.62122	98.203415	29.832074	13.383946	97.8919525	-76.813562	7.264856	103.7807915
-55.75576	12.184494	102.352402	-23.400534	10.362169	100.857391	31.474396	-3.825505	97.59539	28.44693	30.6532	98.317429	29.960663	13.4138475	97.9564095	-76.761731	7.3104905	103.7583725
-55.238174	13.146096	102.330574	-23.271357	10.375033	100.86969	31.59742	-3.839501	97.64241	28.595564	30.672268	98.449341	30.096492	13.4163835	98.0458755	-76.639206	7.3336825	103.6935045
-54.726879	14.119651	102.36795	-23.160099	10.341331	100.928162	31.716494	-3.890584	97.742203	28.733734	30.632929	98.640327	30.225114	13.3711725	98.191265	-76.545312	7.3114895	103.665059
-54.214169	15.030972	102.434433	-23.056322	10.292083	100.976875	31.830505	-3.987637	97.895988	28.89834	30.542337	98.885056	30.3644225	13.27735	98.390522	-76.4770665	7.306816	103.563228
-53.627522	15.927442	102.449097	-22.982779	10.194815	101.113167	31.953886	-4.145548	98.104706	29.078842	30.435848	99.16642	30.516364	13.14515	98.635563	-76.481922	7.24448	103.590771
-53.037834	16.798391	102.454689	-22.883045	10.070297	101.151131	32.08884	-4.371336	98.343887	29.25025	30.269238	99.465569	30.669545	12.948951	98.904728	-76.435635	7.191643	103.397534
-52.070652	18.056328	102.45472	-22.792118	9.880841	101.338196	32.293045	-4.76125	98.747711	29.526802	29.95278	99.912544	30.9099235	12.595765	99.3301275	-76.4941595	7.165917	103.3462645
-51.391506	18.853821	102.418472	-22.685577	9.673625	101.366852	32.423721	-5.044873	99.037582	29.701906	29.714531	100.185799	31.0628135	12.334829	99.6116905	-76.4339675	7.012421	103.1220135
-50.730141	19.700283	102.383804	-22.659918	9.552709	101.491402	32.579403	-5.320589	99.286797	29.886671	29.487885	100.420761	31.233037	12.083648	99.853779	-76.552873	7.02177	103.129025
-49.999191	20.507881	102.296326	-22.554186	9.402843	101.514397	32.706409	-5.586804	99.470329	30.058605	29.26153	100.591263	31.382507	11.837363	100.030796	-76.490879	6.968323	102.997998
-49.293209	21.266102	102.188751	-22.46464	9.266706	101.482498	32.802479	-5.84868	99.57692	30.211956	29.038462	100.676086	31.5072175	11.594891	100.126503	-76.4364975	6.938521	102.838493
-48.516621	22.110863	102.138077	-22.364437	9.179256	101.474617	32.871006	-6.103738	99.656784	30.348078	28.792122	100.682518	31.609542	11.344192	100.169651	-76.338416	7.01432	102.779583
-47.757637	22.961006	102.068031	-22.325121	9.10538	101.448227	32.937752	-6.349534	99.722984	30.46344	28.560062	100.693596	31.700596	11.105264	100.20829	-76.350838	7.105496	102.688164
-46.705185	24.178614	102.032211	-22.260777	8.99935	101.47821	32.984428	-6.655789	99.767357	30.628336	28.241056	100.707672	31.806382	10.7926335	100.2375145	-76.327936	7.2060665	102.7189055
-46.029091	25.106638	102.113434	-22.172384	8.936315	101.500572	32.99839	-6.811382	99.7183	30.724012	28.071571	100.679695	31.861201	10.6300945	100.1989975	-76.205969	7.2425355	102.8021465
-45.275322	25.958725	102.165451	-22.132584	8.910266	101.497971	33.018093	-6.876369	99.591515	30.770985	27.982912	100.63562	31.894539	10.5532715	100.1135675	-76.159707	7.2672605	102.8823745
-44.554501	26.827028	102.180305	-22.07798	8.874871	101.413002	33.000118	-6.871529	99.415375	30.813128	27.935944	100.555977	31.906623	10.5322075	99.985676	-76.062583	7.2175345	102.840328
-43.880726	27.707342	102.189171	-22.09923	8.874212	101.311127	32.968491	-6.858699	99.203911	30.82489	27.932501	100.479904	31.8966905	10.536901	99.8419075	-76.0951505	7.211523	102.7803465
-43.107841	28.569941	102.215317	-22.133404	8.866277	101.232323	32.911545	-6.815892	98.972412	30.78599	27.949223	100.377739	31.8487675	10.5666655	99.6750755	-76.1155755	7.1658885	102.7895705
-42.332985	29.3978	102.228165	-22.323767	9.015944	101.260063	32.845474	-6.773129	98.72065	30.705914	27.954895	100.268433	31.775694	10.590883	99.4945415	-76.423228	7.441005	103.0255845
-41.171555	30.665525	102.320465	-22.250929	8.838317	100.959587	32.674946	-6.737309	98.385101	30.591551	27.919319	100.158134	31.6332485	10.591005	99.2716175	-76.1351065	7.085629	102.6475565
-40.324898	31.449032	102.357101	-22.298729	8.81339	100.89167	32.559357	-6.769922	98.257202	30.518394	27.882904	100.182274	31.5388755	10.556491	99.219738	-76.1363335	7.070289	102.563602
-39.44899	32.196949	102.427422	-22.381609	8.8262	100.907326	32.516174	-6.835099	98.259041	30.465137	27.803829	100.313248	31.4906555	10.484365	99.2861445	-76.2538735	7.168035	102.5285075
-38.576019	32.949295	102.493561	-22.44426	8.750629	100.940414	32.464554	-6.925003	98.344452	30.446318	27.736816	100.525436	31.455436	10.4059065	99.434944	-76.343956	7.0953515	102.445884
-37.645138	33.664696	102.591728	-22.515026	8.716792	101.005508	32.43634	-7.060172	98.436699	30.458769	27.637392	100.744942	31.4475545	10.28861	99.5908205	-76.4776065	7.144974	102.4201955
-36.669575	34.335236	102.686203	-22.54327	8.622169	101.043213	32.392181	-7.175443	98.50547	30.460852	27.520571	100.911774	31.4265165	10.172564	99.708622	-76.5130565	7.071774	102.377804
-35.711472	34.987026	102.815674	-22.555233	8.563605	101.090714	32.381184	-7.293171	98.588348	30.451696	27.426386	101.055969	31.41644	10.0666075	99.8221585	-76.526906	7.0606025	102.3592695
-34.208534	35.862133	103.047646	-22.601349	8.422136	101.18222	32.399315	-7.400504	98.749123	30.452305	27.351145	101.412621	31.42581	9.9753205	100.080872	-76.628508	6.8689515	102.283568
-33.18848	36.420181	103.231659	-22.640129	8.372286	101.281593	32.41367	-7.423645	98.866127	30.44804	27.360201	101.671753	31.430855	9.968278	100.26894	-76.711113	6.776294	102.294246
-32.134281	36.916813	103.45179	-22.647182	8.316686	101.388458	32.46246	-7.413989	98.975685	30.393808	27.378342	101.956512	31.428134	9.9821765	100.4660985	-76.722498	6.6511955	102.3108175
-31.097559	37.388412	103.680229	-22.664221	8.231918	101.449585	32.498238	-7.410665	99.154694	30.365255	27.394379	102.354218	31.4317465	9.991857	100.754456	-76.7601885	6.471979	102.144714
-30.206337	37.931049	104.057632	-22.740566	8.119551	101.538719	32.55217	-7.42066	99.429962	30.329573	27.40147	102.949455	31.4408715	9.990405	101.1897085	-76.9220035	6.248697	101.8877295
-29.080454	38.300663	104.370354	-22.824736	8.044749	101.731613	32.616718	-7.450397	99.8797	30.330908	27.4286	103.788551	31.473813	9.9891015	101.8341255	-77.123285	6.1003965	101.6291005
-27.800575	38.544037	104.771019	-22.90661	7.952006	101.937248	32.646	-7.485781	100.50386	30.333933	27.360592	104.847443	31.4899665	9.9374055	102.6756515	-77.3031865	5.9666065	101.1988445
-26.07235	38.897266	105.784157	-23.064898	7.893602	102.44558	32.785088	-7.512113	101.460739	30.335354	27.332762	106.469322	31.560221	9.9103245	103.9650305	-77.690017	5.8768795	100.9261295
-25.071482	39.050533	106.518135	-23.174391	7.891683	102.713821	32.794891	-7.468693	101.957321	30.306244	27.331928	107.33606	31.5505675	9.9316175	104.6466905	-77.8993495	5.8517485	100.7809515
-23.952763	39.175411	107.015953	-23.243328	7.968978	102.9487	32.756241	-7.431924	102.28511	30.279076	27.362404	107.918839	31.5176585	9.96524	105.1019745	-78.0043145	5.972716	100.7954255
-22.870832	39.305279	107.335304	-23.356403	8.102957	103.088257	32.704109	-7.360414	102.498314	30.242517	27.436966	108.253036	31.473313	10.038276	105.375675	-78.186119	6.167638	100.800839
-21.686895	39.261459	107.309509	-23.443607	8.326468	103.169296	32.626389	-7.257582	102.771461	30.206003	27.591742	108.39286	31.416196	10.16708	105.5821605	-78.30341	6.485856	100.7564315
-20.555347	39.225117	107.209419	-23.562017	8.529011	103.208908	32.557514	-7.1835	102.971542	30.114111	27.710278	108.404694	31.3358125	10.263389	105.688118	-78.4598465	6.794633	100.729698
-19.416636	39.114441	107.049088	-23.642204	8.703713	103.255714	32.46558	-7.139273	103.129898	30.022484	27.766777	108.36525	31.244032	10.313752	105.747574	-78.52844	7.093674	100.763854
-17.747501	38.707272	106.981125	-23.746912	8.78815	103.368362	32.368488	-7.172784	103.505836	29.968601	27.787432	108.378777	31.1685445	10.307324	105.9423065	-78.6623685	7.268976	100.7944175
-16.629789	38.325962	107.105949	-23.783716	8.756725	103.5187	32.354176	-7.237992	103.697563	29.954996	27.770828	108.481743	31.154586	10.266418	106.089653	-78.722018	7.247032	100.947747
-15.498443	37.833591	107.257141	-23.837368	8.698709	103.637329	32.342464	-7.28011	103.80349	29.946983	27.748055	108.600533	31.1447235	10.2339725	106.2020115	-78.8194595	7.1634455	101.0726465
-14.414833	37.272888	107.454475	-23.814354	8.578892	103.736374	32.355835	-7.292201	103.795746	29.941114	27.726475	108.720291	31.1484745	10.217137	106.2580185	-78.7771825	6.940647	101.2147295
-13.315219	36.627453	107.681847	-23.827753	8.469181	103.818169	32.353741	-7.28814	103.768135	29.923466	27.722416	108.848167	31.1386035	10.217138	106.308151	-78.7941095	6.721224	101.328187
-12.200585	35.901192	107.860062	-23.8522	8.344882	103.908813	32.369968	-7.251619	103.738281	29.894468	27.732151	108.973381	31.132218	10.240266	106.355831	-78.836618	6.449498	101.461795
-11.118315	35.124962	108.010674	-23.875246	8.296444	104.012039	32.370487	-7.19246	103.713455	29.822052	27.768167	109.1661	31.0962695	10.2878535	106.4397775	-78.8467615	6.3050345	101.5843005
-9.493169	33.824123	108.185616	-23.977814	8.219935	104.205284	32.330833	-7.117858	103.809532	29.747463	27.818218	109.516777	31.039148	10.35018	106.6631545	-78.994776	6.08969	101.7474135
-8.34757	32.824482	108.245377	-24.044449	8.228592	104.312325	32.293015	-7.089491	103.967758	29.669104	27.841	109.754158	30.9810595	10.3757545	106.860958	-79.0699575	6.0814295	101.763692
-7.223053	31.752542	108.201813	-24.118095	8.279905	104.405914	32.27301	-7.078954	104.144264	29.603561	27.869003	109.930145	30.9382855	10.3950245	107.0372045	-79.1744755	6.1647855	101.7746235
-6.048844	30.588802	108.010925	-24.175858	8.417921	104.471909	32.247849	-7.063881	104.310432	29.563704	27.914682	110.02655	30.9057765	10.4254005	107.168491	-79.2574925	6.4104415	101.775327
-4.913675	29.366705	107.761383	-24.20153	8.520479	104.484535	32.210171	-7.048036	104.563713	29.531557	27.978149	110.020592	30.870864	10.4650565	107.2921525	-79.273924	6.5759015	101.6769175
-3.740695	28.043785	107.384094	-24.231997	8.703316	104.51226	32.229767	-7.06411	104.831085	29.523718	28.056541	109.960297	30.8767425	10.4962155	107.395691	-79.3407365	6.9104165	101.628829
-2.556793	26.650295	107.014809	-24.246103	8.875525	104.523064	32.25629	-7.091985	105.120216	29.539337	28.108776	109.836174	30.8978135	10.5083955	107.478195	-79.3900195	7.2426545	101.567933
-0.764102	24.372078	106.405411	-24.230583	9.045628	104.506599	32.271458	-7.14152	105.526772	29.573206	28.155216	109.52803	30.922332	10.506848	107.527401	-79.383498	7.584408	101.485797
0.422735	22.763765	106.039955	-24.192602	9.181211	104.501747	32.292816	-7.232254	105.845497	29.62681	28.116611	109.303246	30.959813	10.4421785	107.5743715	-79.345017	7.9202435	101.4291225
1.621702	21.098093	105.748055	-24.197237	9.279675	104.503563	32.318562	-7.368264	106.238892	29.707926	28.022396	109.093567	31.013244	10.327066	107.6662295	-79.407718	8.232284	101.3408965
2.778598	19.346647	105.569374	-24.123188	9.377934	104.594025	32.34193	-7.556037	106.686211	29.792526	27.91329	108.918259	31.067228	10.1786265	107.802235	-79.313604	8.5772415	101.385815
3.931114	17.568602	105.467628	-24.118279	9.430891	104.6595	32.336067	-7.731221	107.090118	29.891624	27.756395	108.840157	31.1138455	10.012587	107.9651375	-79.3504035	8.849195	101.3538625
5.079997	15.780867	105.493011	-24.073366	9.492602	104.775223	32.329006	-7.968296	107.477364	30.036705	27.562704	108.813797	31.1828555	9.797204	108.1455805	-79.3295875	9.188	101.4048655
6.210419	13.973744	105.61956	-24.036736	9.490796	104.867432	32.336025	-8.187548	107.870659	30.155003	27.362904	108.833275	31.245514	9.587678	108.351967	-79.318986	9.393914	101.382897
7.890856	11.329211	105.840889	-23.975477	9.517232	105.010201	32.389431	-8.433743	108.188583	30.324272	27.154663	108.947144	31.3568515	9.36046	108.5678635	-79.3078055	9.674004	101.4525385
8.997453	9.580611	105.921921	-23.940353	9.574309	105.012932	32.402996	-8.502867	108.382179	30.422535	27.108833	108.983757	31.4127655	9.302983	108.682968	-79.2934715	9.845635	101.342896
10.080422	7.888622	106.011009	-23.888697	9.681439	104.996109	32.446758	-8.528922	108.513435	30.497568	27.114973	109.087112	31.472163	9.2930255	108.8002735	-79.249557	10.0698525	101.1919445
11.15652	6.212956	106.14344	-23.872702	9.792042	104.975639	32.487663	-8.52863	108.657646	30.601358	27.147547	109.207703	31.5445105	9.3094585	108.9326745	-79.2899145	10.2746255	101.0186035
12.200882	4.565601	106.283142	-23.839621	9.936355	104.94989	32.523674	-8.501097	108.820518	30.696783	27.213951	109.330475	31.6102285	9.356427	109.0754965	-79.2894705	10.516283	100.8242835
13.256881	2.952234	106.417038	-23.826075	10.070241	104.951897	32.577499	-8.493225	108.962379	30.791355	27.282385	109.428062	31.684427	9.39458	109.1952205	-79.336577	10.745902	100.7085735
14.285542	1.31629	106.581429	-23.795752	10.150053	104.938652	32.613949	-8.477399	109.129044	30.906891	27.338331	109.501419	31.76042	9.430466	109.3152315	-79.351924	10.86964	100.5620725
13.896354	0.339302	106.842682	-23.747328	10.281719	104.921577	32.661144	-8.537691	109.449219	31.103294	27.355293	109.576607	31.882219	9.408801	109.512913	-79.376875	11.154637	100.330241
13.372113	-0.086974	106.994507	-23.722918	10.335662	104.911385	32.702225	-8.602833	109.661591	31.23311	27.319565	109.570778	31.9676675	9.358366	109.6161845	-79.4135035	11.312958	100.2065855
12.823035	-0.423029	107.045219	-23.626432	10.336613	104.844681	32.782444	-8.725079	109.8106	31.347486	27.238924	109.522263	32.064965	9.2569225	109.6664315	-79.317829	11.4163035	100.0229305
12.351096	-0.853161	106.993065	-23.548597	10.304936	104.782463	32.833469	-8.835933	109.928177	31.450329	27.125475	109.48423	32.141899	9.144771	109.7062035	-79.239093	11.465101	99.8587225
11.857147	-1.320893	106.928619	-23.458784	10.241299	104.720673	32.874294	-8.963834	110.040176	31.581575	27.004978	109.468224	32.2279345	9.020572	109.7542	-79.1455025	11.462026	99.687146
11.317603	-1.67387	106.858459	-23.35955	10.136065	104.723373	32.961742	-9.107561	110.078789	31.711737	26.891174	109.481575	32.3367395	8.8918065	109.780182	-79.0558395	11.3803235	99.666564
10.728785	-2.040169	106.781342	-23.277849	10.013921	104.760948	33.082684	-9.18172	110.065567	31.811323	26.819241	109.521019	32.4470035	8.8187605	109.793293	-79.0027015	11.2090815	99.728603
9.73063	-2.483721	106.756973	-23.122797	9.832211	104.938911	33.232643	-9.230936	110.06147	31.95351	26.826769	109.727303	32.5930765	8.7979165	109.8943865	-78.8386705	10.8665055	99.9834355
9.047129	-2.824224	106.714455	-23.073578	9.773208	105.064102	33.349472	-9.161113	110.058273	32.055332	26.882496	109.954659	32.702402	8.8606915	110.006466	-78.849558	10.6857245	100.121738
8.373719	-3.084569	106.753365	-22.976892	9.742865	105.180229	33.427723	-9.141855	110.176956	32.16275	26.972553	110.157379	32.7952365	8.915349	110.1671675	-78.7490205	10.570381	100.1932905
7.643946	-3.41391	106.805229	-22.938904	9.793967	105.281677	33.528526	-9.064148	110.284294	32.241199	27.068306	110.34359	32.8848625	9.002079	110.313942	-78.7626705	10.585855	100.249412
6.875576	-3.693283	106.833336	-22.884533	9.88203	105.33342	33.625961	-8.968211	110.351013	32.318611	27.173826	110.466339	32.972286	9.1028075	110.408676	-78.741352	10.6612525	100.258164
6.056238	-3.942881	106.787666	-22.804796	9.982934	105.39743	33.653778	-8.887037	110.433838	32.414917	27.278515	110.524788	33.0343475	9.195739	110.479313	-78.6439395	10.770129	100.315547
5.278563	-4.227032	106.729721	-22.744165	10.053765	105.482933	33.700405	-8.804064	110.416504	32.551731	27.316397	110.618271	33.126068	9.2561665	110.5173875	-78.614398	10.8513635	100.4484785
4.029424	-4.771362	106.637192	-22.628771	10.091532	105.649841	33.816605	-8.743356	110.349716	32.716095	27.374203	110.853432	33.26635	9.3154235	110.601574	-78.523892	10.8676405	100.698108
3.163094	-5.0885	106.509628	-22.528767	10.087373	105.77195	33.89957	-8.75493	110.303223	32.837002	27.397991	111.043671	33.368286	9.3215305	110.673447	-78.42582	10.8532155	100.870453
2.283541	-5.438891	106.397339	-22.456173	10.092007	105.837357	33.945961	-8.742388	110.212708	32.945694	27.394712	111.227867	33.4458275	9.326162	110.7202875	-78.3581735	10.857852	100.9544265
1.408116	-5.871315	106.220856	-22.368769	10.099544	105.879936	34.003437	-8.707025	110.165154	33.047676	27.404713	111.322525	33.5255565	9.348844	110.7438395	-78.2630945	10.850244	101.0160325
0.44612	-6.2748	106.117416	-22.301115	10.139338	105.886902	34.072773	-8.672042	110.157539	33.112995	27.410704	111.339653	33.592884	9.369331	110.748596	-78.195114	10.909345	101.025208
-0.550499	-6.70736	106.050476	-22.211964	10.21857	105.862236	34.144299	-8.676006	110.166641	33.16132	27.447187	111.282745	33.6528095	9.3855905	110.724693	-78.0767375	11.0515495	100.999779
-1.529466	-7.200004	105.980598	-22.161829	10.310843	105.748489	34.216843	-8.637757	110.169914	33.207626	27.462399	111.097504	33.7122345	9.412321	110.633709	-78.0358925	11.209365	100.863269
-3.11286	-7.950071	105.894913	-22.049423	10.430833	105.539047	34.298042	-8.668481	110.196068	33.258659	27.425507	110.719429	33.7783505	9.378513	110.4577485	-77.8771965	11.483153	100.6203455
-4.214521	-8.500825	105.917847	-21.958403	10.434679	105.416122	34.353561	-8.713042	110.256531	33.317245	27.348837	110.454033	33.835403	9.3178975	110.355282	-77.752209	11.5514605	100.476962
-5.297984	-9.073388	105.938065	-21.908012	10.444672	105.364204	34.402561	-8.829538	110.330788	33.380039	27.253077	110.237907	33.8913	9.2117695	110.2843475	-77.707324	11.6775745	100.4440605
-6.429748	-9.632037	105.931786	-21.804342	10.403539	105.31356	34.451572	-8.911	110.376968	33.438961	27.166595	110.07608	33.9452665	9.1277975	110.226524	-77.5539505	11.6792805	100.400596
-7.593757	-10.177399	105.909988	-21.711819	10.391431	105.301666	34.54467	-8.972541	110.395905	33.493744	27.144363	109.952019	34.019207	9.085911	110.173962	-77.442845	11.696951	100.42937
-8.733869	-10.784366	105.889977	-21.620226	10.390105	105.300842	34.622189	-8.969912	110.405334	33.588181	27.145073	109.861732	34.105185	9.0875805	110.133533	-77.345637	11.6926295	100.468151
-9.897016	-11.318607	105.823242	-21.549107	10.420559	105.301895	34.689053	-8.9431	110.37812	33.666069	27.180866	109.769417	34.177561	9.118883	110.0737685	-77.275775	11.722235	100.5300215
-11.652172	-12.104915	105.690002	-21.43408	10.521012	105.270302	34.79987	-8.80717	110.32515	33.750896	27.297787	109.632133	34.275383	9.2453085	109.9786415	-77.143543	11.7967155	100.5619625
-12.913762	-12.590304	105.628052	-21.373632	10.603872	105.234161	34.833099	-8.68014	110.318062	33.772152	27.431181	109.541702	34.3026255	9.3755205	109.929882	-77.0498895	11.8322235	100.53844
-14.168085	-13.069323	105.56675	-21.322424	10.729812	105.210838	34.873444	-8.516444	110.30674	33.793121	27.574549	109.390106	34.3332825	9.5290525	109.848423	-76.9781305	11.9305715	100.573253
-15.388759	-13.585054	105.568001	-21.28775	10.83797	105.189392	34.919006	-8.340755	110.196754	33.827454	27.686003	109.035744	34.37323	9.672624	109.616249	-76.94873	12.003316	100.762535
-16.645561	-14.092259	105.514297	-21.234591	10.95761	105.117142	34.955223	-8.126802	109.942795	33.828217	27.742434	108.380402	34.39172	9.807816	109.1615985	-76.860902	12.107404	101.0726855
-17.850925	-14.568777	105.411621	-21.116192	11.020929	104.969719	35.013992	-7.993033	109.444084	33.735088	27.804466	107.615158	34.37454	9.9057165	108.529621	-76.606924	12.1361415	101.409817
-19.115868	-15.094465	105.330467	-20.984636	11.071885	104.761589	35.050041	-7.828472	108.882286	33.691536	27.851654	106.68969	34.3707885	10.011591	107.785988	-76.3400605	12.132179	101.73719
-20.973139	-15.787479	105.24334	-20.83876	11.052723	104.440437	35.083534	-7.638716	108.008423	33.597984	27.866682	105.275055	34.340759	10.113983	106.641739	-76.018279	11.991463	102.239135
-22.190727	-16.222322	105.090881	-20.773792	11.015626	104.185799	35.095608	-7.534464	107.390869	33.469803	27.819139	104.386345	34.2827055	10.1423375	105.888607	-75.8302895	11.8889145	102.482991
-23.417574	-16.648905	104.993835	-20.729034	10.930057	103.904083	35.059853	-7.424611	106.935287	33.297989	27.788315	103.516281	34.178921	10.181852	105.225784	-75.636989	11.678262	102.582382
-24.61088	-17.008812	104.93158	-20.749613	10.861453	103.69632	35.063786	-7.374097	106.445221	33.054386	27.769714	102.851379	34.059086	10.1978085	104.6483	-75.558312	11.5250975	102.74434
-25.804445	-17.397404	104.863869	-20.785496	10.758168	103.561783	35.020844	-7.33161	106.110046	32.880627	27.746143	102.449158	33.9507355	10.2072665	104.279602	-75.5217275	11.3090695	102.843964
-26.932026	-17.750874	104.798492	-20.852278	10.62227	103.480316	34.992634	-7.301334	105.95826	32.721088	27.782064	102.294716	33.856861	10.240365	104.126488	-75.561417	11.004175	102.834144
-28.078308	-18.014614	104.756523	-20.936377	10.535204	103.435875	34.954041	-7.213281	105.899872	32.571133	27.870226	102.327896	33.762587	10.3284725	104.113884	-75.635341	10.7419355	102.757866
-29.745823	-18.289684	104.749146	-21.09865	10.560981	103.410698	34.908798	-6.996728	105.91568	32.345535	28.076855	102.357841	33.6271665	10.5400635	104.1367605	-75.8244665	10.5818985	102.6846355
-30.835882	-18.415127	104.90831	-21.207209	10.663171	103.423187	34.898342	-6.815711	105.927025	32.23056	28.261747	102.309593	33.564451	10.723018	104.118309	-75.978869	10.603324	102.728065
-31.896702	-18.458694	105.164276	-21.235991	10.84878	103.42894	34.889416	-6.632402	105.960213	32.18045	28.43853	102.166321	33.534933	10.903064	104.063267	-76.006915	10.794496	102.794613
-32.878067	-18.429192	105.373192	-21.220226	11.049349	103.405693	34.916409	-6.452272	106.044617	32.152126	28.601799	101.971863	33.5342675	11.0747635	104.00824	-75.9747195	11.0239345	102.803146
-33.873783	-18.373238	105.631889	-21.170443	11.258039	103.383324	34.933655	-6.302753	106.120956	32.165443	28.697697	101.801636	33.549549	11.197472	103.961296	-75.890435	11.318606	102.805352
-34.817234	-18.288202	105.842194	-21.141369	11.430736	103.35659	34.955837	-6.231277	106.203201	32.242237	28.754791	101.680962	33.599037	11.261757	103.9420815	-75.881775	11.599715	102.7710985
-35.793171	-18.11718	105.97683	-21.078688	11.539851	103.349319	34.967674	-6.208469	106.30201	32.321697	28.753912	101.613464	33.6446855	11.2727215	103.957737	-75.8020615	11.8069805	102.740901
-37.144642	-17.769604	106.161629	-20.971712	11.664147	103.369888	35.00721	-6.265099	106.354843	32.457436	28.714619	101.557526	33.732323	11.22476	103.9561845	-75.675747	12.103534	102.7835915
-38.030151	-17.472477	106.23748	-20.911985	11.720634	103.390625	35.01181	-6.27885	106.328941	32.519665	28.695129	101.515427	33.7657375	11.2081395	103.922184	-75.5897075	12.2331285	102.859066
-38.886593	-17.109901	106.290009	-20.84581	11.797783	103.400063	35.007069	-6.288078	106.291451	32.597168	28.691843	101.455238	33.8021185	11.2018825	103.8733445	-75.4937385	12.3936835	102.9267815
-39.784733	-16.68498	106.319771	-20.852617	11.868469	103.421059	34.993656	-6.251652	106.216606	32.620789	28.720606	101.396286	33.8072225	11.234477	103.806446	-75.5124565	12.502461	103.035672
-40.632782	-16.201672	106.338516	-20.84679	11.937121	103.396118	34.949501	-6.230362	106.128479	32.641964	28.755867	101.308861	33.7957325	11.2627525	103.71867	-75.4893125	12.6114895	103.073566
-41.493393	-15.625882	106.306854	-20.87812	12.051414	103.365601	34.894421	-6.179325	106.012108	32.625095	28.805786	101.203087	33.759758	11.3132305	103.6075975	-75.515998	12.7895975	103.1236045
-42.292725	-15.005307	106.24511	-20.912151	12.113368	103.336021	34.821297	-6.142865	105.873871	32.575588	28.853428	101.115326	33.6984425	11.3552815	103.4945985	-75.5227445	12.8714545	103.1774435
-43.534203	-13.96078	106.026733	-20.98864	12.210025	103.292488	34.666138	-6.098722	105.635384	32.510155	28.904089	101.021561	33.5881465	11.4026835	103.3284725	-75.5654265	13.0173665	103.2565035
-44.373985	-13.172924	105.886223	-21.023544	12.240898	103.24379	34.555904	-6.086911	105.433945	32.480797	28.912952	100.978729	33.5183505	11.4130205	103.206337	-75.5654385	13.0687755	103.281243
-45.207973	-12.33472	105.733788	-21.064354	12.265878	103.222183	34.45364	-6.128788	105.218376	32.458126	28.913345	100.970337	33.455883	11.3922785	103.0943565	-75.584591	13.1394775	103.3500095
-45.966602	-11.429448	105.53389	-21.120102	12.277414	103.22863	34.35479	-6.163413	104.981911	32.440971	28.910032	101.008133	33.3978805	11.3733095	102.995022	-75.6380845	13.1815185	103.462238
-46.700321	-10.466125	105.332329	-21.163017	12.285685	103.241173	34.263798	-6.183998	104.702187	32.430344	28.925282	101.034676	33.347071	11.370642	102.8684315	-75.673105	13.200728	103.6139145
-47.405067	-9.380011	105.111015	-21.186117	12.284338	103.196014	34.14481	-6.200042	104.301964	32.389458	28.951687	101.007713	33.267134	11.3758225	102.6548385	-75.639368	13.1928535	103.7371895
-47.977573	-8.393511	104.814995	-21.236061	12.296344	103.113922	34.018967	-6.174897	103.782249	32.340229	29.014698	100.911652	33.179598	11.4199005	102.3469505	-75.65172	13.1727875	103.8808935
-49.159397	-6.59077	104.252647	-21.257156	12.339989	102.852524	33.815174	-6.026773	102.781883	32.251202	29.150164	100.66259	33.033188	11.5616955	101.7222365	-75.5475	13.1182825	103.9828115
-49.881695	-5.408627	103.747475	-21.310881	12.384481	102.631065	33.637539	-5.872082	102.055099	32.159172	29.290592	100.464806	32.8983555	11.709255	101.2599525	-75.5201175	13.059707	104.0021775
-50.590179	-4.186752	103.300774	-21.384651	12.438221	102.392006	33.445251	-5.710449	101.321938	32.057224	29.456224	100.266113	32.7512375	11.8728875	100.7940255	-75.5205395	13.0035545	103.9899865
-51.117611	-2.938924	103.027664	-21.403568	12.561337	102.157722	33.242207	-5.529445	100.631973	31.93832	29.589575	100.049416	32.5902635	12.030065	100.3406945	-75.3973995	13.092609	103.9747495
-51.773281	-1.696501	102.796707	-21.501987	12.729544	101.919983	33.035065	-5.374484	100.008812	31.825634	29.730583	99.743599	32.4303495	12.1780495	99.8762055	-75.4343235	13.2810385	103.9637605
-52.460987	-0.438022	102.666389	-21.618917	12.995166	101.649834	32.791599	-5.213813	99.466858	31.673223	29.863352	99.269684	32.232411	12.3247695	99.368271	-75.470245	13.6655625	103.931397
-52.97963	0.861731	102.559875	-21.71657	13.270968	101.311127	32.49955	-5.104368	98.943222	31.455315	29.927006	98.584473	31.9774325	12.411319	98.7638475	-75.4105725	14.130617	103.8584065
-53.73724	2.861155	102.383926	-21.973089	13.645341	100.629715	31.921572	-4.968348	98.010078	31.061983	29.907385	97.138161	31.4917775	12.4695185	97.5741195	-75.4379555	14.8211635	103.6853105
-54.169762	4.120712	102.231773	-22.174824	13.838467	100.062096	31.419731	-4.904795	97.164299	30.681622	29.917326	96.105644	31.0506765	12.5062655	96.6349715	-75.4003245	15.1706685	103.4892205
-54.702682	5.432349	101.966431	-22.410851	14.003332	99.496895	30.916908	-4.822927	96.227928	30.269545	29.791685	95.075089	30.5932265	12.484379	95.6515085	-75.4149285	15.522285	103.3422815
-55.030869	6.717439	101.714638	-22.593594	14.088233	99.00222	30.434883	-4.683707	95.320091	29.855288	29.766968	94.242378	30.1450855	12.5416305	94.7812345	-75.3322735	15.6348355	103.2232055
-55.278725	8.026816	101.358948	-22.761755	14.117813	98.56881	30.032497	-4.55692	94.434395	29.467752	29.771671	93.595802	29.7501245	12.6073755	94.0150985	-75.2736345	15.6282505	103.1225215
-55.118298	9.337722	100.860596	-22.923454	14.141605	98.137291	29.681829	-4.370294	93.610046	29.180428	29.799629	93.074059	29.4311285	12.7146675	93.3420525	-75.2780365	15.5685425	102.9325295
-55.565155	10.653272	100.623367	-23.037252	14.245707	97.730133	29.38323	-4.089776	92.863693	28.968721	29.981461	92.667236	29.1759755	12.9458425	92.7654645	-75.2504795	15.5455715	102.6948015
-55.54995	12.662153	100.029709	-23.220333	14.541499	97.154434	29.100767	-3.492329	91.891647	28.628986	30.479918	92.217346	28.8648765	13.4937945	92.0544965	-75.3055425	15.5892035	102.2543715
-55.510914	14.031974	99.605461	-23.298357	14.780432	96.779655	28.977173	-3.079231	91.39637	28.426033	30.890825	92.020493	28.701603	13.905797	91.7084315	-75.298317	15.655067	101.8508785
-55.414261	15.419461	99.149391	-23.390514	15.054761	96.407356	28.898148	-2.701824	90.980057	28.307447	31.282482	91.882164	28.6027975	14.290329	91.4311105	-75.3838255	15.819193	101.3836015
-55.17878	16.799494	98.710983	-23.417797	15.313083	96.066956	28.834826	-2.381534	90.67115	28.245487	31.54867	91.840576	28.5401565	14.583568	91.255863	-75.3757505	16.042598	100.878049
-54.864166	18.124136	98.225906	-23.50568	15.516335	95.795914	28.814421	-2.216646	90.574829	28.209818	31.664389	92.077026	28.5121195	14.7238715	91.3259275	-75.5234795	16.3087985	100.2659005
-54.522789	19.487799	97.747597	-23.590616	15.671947	95.648315	28.833088	-2.197908	90.842682	28.3011	31.70071	92.786682	28.567094	14.751401	91.814682	-75.748326	16.592493	99.481948
-54.156982	20.792606	97.404808	-23.68331	15.773827	95.674271	28.938814	-2.333291	91.488907	28.549164	31.642771	93.850784	28.743989	14.65474	92.6698455	-76.110609	16.892914	98.6786965
-53.427471	22.642796	96.892586	-23.813284	15.871577	95.786522	29.168224	-2.548374	92.593933	29.101988	31.610516	95.542801	29.135106	14.531071	94.068367	-76.761674	17.212083	97.504677
-52.909302	23.837372	96.442223	-23.802595	15.991958	95.677147	29.301241	-2.528369	93.15815	29.337698	31.673605	96.220627	29.3194695	14.572618	94.6893885	-76.9246595	17.411298	96.6649055
-52.402138	24.994286	95.861481	-23.794071	16.154383	95.34153	29.41478	-2.33887	93.430878	29.428881	31.875622	96.420273	29.4218305	14.768376	94.9255755	-77.0099725	17.54039	95.7574845
-51.83271	26.082901	95.210258	-23.684265	16.33436	94.8862	29.492929	-2.036577	93.407448	29.446421	32.132591	96.25354	29.469675	15.048007	94.830494	-76.838205	17.620713	94.941906
-51.283352	27.098442	94.415298	-23.654425	16.503248	94.251976	29.560617	-1.699645	93.196152	29.437342	32.3936	95.888191	29.4989795	15.3469775	94.5421715	-76.8078295	17.6595185	93.9617805
-50.678532	28.105471	93.613586	-23.575487	16.655077	93.540222	29.633846	-1.411325	92.89402	29.432556	32.586784	95.445808	29.533201	15.5877295	94.169914	-76.684175	17.7224245	92.91053
-50.168663	29.09519	92.892548	-23.475159	16.778023	92.921135	29.666142	-1.163054	92.586952	29.432314	32.743969	94.99836	29.549228	15.7904575	93.792656	-76.499546	17.7655885	92.049614
-49.316402	30.376316	92.173546	-23.261871	16.910046	92.239937	29.807434	-0.907726	92.227165	29.514963	32.941036	94.523254	29.6611985	16.016655	93.3752095	-76.1849405	17.803437	91.1046645
-48.787899	31.157097	92.006699	-23.128351	16.992224	92.044212	29.905472	-0.773548	92.072029	29.625071	33.054153	94.351654	29.7652715	16.1403025	93.2118415	-76.0219735	17.8441455	90.8765825
-48.274586	31.916574	92.031929	-23.006863	17.065874	92.0121	29.989746	-0.707497	91.958748	29.742077	33.125805	94.22802	29.8659115	16.209154	93.093384	-75.8796375	17.922594	90.930816
-47.80645	32.66156	92.191574	-22.929596	17.112106	92.029282	30.023115	-0.657259	91.838722	29.811977	33.176891	94.088173	29.917546	16.259816	92.9634475	-75.776738	17.964396	91.0951165
-47.296394	33.340309	92.280441	-22.917215	17.166763	92.04557	29.995295	-0.609603	91.659882	29.802135	33.199459	93.875397	29.898715	16.294928	92.7676395	-75.733145	18.038598	91.3235005
-46.824509	33.94558	92.424347	-22.972351	17.237476	92.042847	29.883575	-0.569938	91.415962	29.727039	33.231564	93.55394	29.805307	16.330813	92.484951	-75.750009	18.144139	91.600743
-46.378418	34.550022	92.511307	-23.069954	17.302557	92.031677	29.728075	-0.521633	91.14463	29.578346	33.252106	93.170135	29.6532105	16.3652365	92.1573825	-75.7931185	18.2398775	91.9059715
-45.698963	35.37225	92.4692	-23.32159	17.405642	91.896385	29.398436	-0.395493	90.701286	29.288324	33.341812	92.623367	29.34338	16.4731595	91.6623265	-75.98656	18.3381245	92.1304435
-45.26088	35.905476	92.305283	-23.552153	17.450089	91.679733	29.153999	-0.331707	90.403946	29.073921	33.376606	92.250854	29.11396	16.5224495	91.3274	-76.218266	18.3777285	92.032066
-44.811073	36.433933	92.074844	-23.756401	17.541901	91.413406	28.907141	-0.274671	90.098267	28.840212	33.43718	91.902428	28.8736765	16.5812545	91.0003475	-76.3864785	18.5025475	91.8264645
-44.349705	36.921688	91.769714	-23.93693	17.636797	91.113243	28.666533	-0.230287	89.814194	28.639746	33.46973	91.596344	28.6531395	16.6197215	90.705269	-76.5269995	18.6538725	91.521217
-43.884029	37.39357	91.426819	-24.103256	17.720028	90.807098	28.491396	-0.205706	89.583893	28.500149	33.50272	91.388687	28.4957725	16.648507	90.48629	-76.7022845	18.791549	91.127906
-43.357944	37.887394	91.041824	-24.222887	17.816423	90.489647	28.362778	-0.206666	89.442101	28.424158	33.534252	91.263824	28.393468	16.663793	90.3529625	-76.839242	18.969053	90.6263315
-42.808495	38.319775	90.614952	-24.310108	17.903719	90.161713	28.295252	-0.234041	89.389183	28.404947	33.541656	91.169983	28.3500995	16.6538075	90.279583	-76.9703155	19.1536305	90.043843
-41.906731	38.937172	89.936302	-24.344061	18.004393	89.668259	28.245766	-0.270399	89.39772	28.427454	33.56155	91.039505	28.33661	16.6455755	90.2186125	-77.024732	19.3632105	89.1179055
-41.313503	39.320011	89.430595	-24.330179	18.113819	89.35498	28.276829	-0.263055	89.419846	28.488487	33.574665	90.949196	28.382658	16.655805	90.184521	-77.043016	19.571833	88.525439
-40.746311	39.708458	89.005539	-24.269281	18.192701	89.039291	28.324022	-0.236257	89.418915	28.555744	33.587734	90.82518	28.439883	16.6757385	90.1220475	-76.978445	19.7096635	87.9565345
-40.171379	40.042492	88.627899	-24.199255	18.242744	88.752563	28.362442	-0.199577	89.40097	28.614351	33.637066	90.700348	28.4883965	16.7187445	90.050659	-76.8869065	19.7667435	87.454467
-39.618809	40.382301	88.254128	-24.150824	18.326899	88.476357	28.397238	-0.160039	89.319122	28.646284	33.690434	90.577011	28.521761	16.7651975	89.9480665	-76.823409	19.8886005	87.0046475
-39.036659	40.738358	87.870064	-24.104994	18.410866	88.176224	28.416023	-0.08741	89.188126	28.671885	33.741714	90.37159	28.543954	16.827152	89.779858	-76.753942	19.99458	86.57259
-38.489311	41.07864	87.587479	-24.088411	18.48951	87.922455	28.417959	0.012722	88.981644	28.63789	33.831535	90.113213	28.5279245	16.9221285	89.5474285	-76.7047465	20.0568915	86.2974815
-37.725296	41.569347	87.226089	-24.096159	18.601877	87.555168	28.370398	0.189995	88.588409	28.546991	34.021606	89.669518	28.4586945	17.1058005	89.1289635	-76.6510125	20.0979535	85.9813725
-37.343239	41.916111	87.084961	-24.159018	18.68259	87.313469	28.282475	0.31073	88.291084	28.430622	34.124451	89.34816	28.3565485	17.2175905	88.819622	-76.6745845	20.1475895	85.807316
-36.762543	42.180447	86.815956	-24.255156	18.790352	87.108185	28.176615	0.416321	87.975449	28.290943	34.215214	89.03653	28.233779	17.3157675	88.5059895	-76.744091	20.2649365	85.7103805
-36.347546	42.511875	86.669907	-24.394495	18.887892	86.890205	28.033833	0.531039	87.661385	28.143688	34.324135	88.702927	28.0887605	17.427587	88.182156	-76.8777505	20.348197	85.598254
-35.974483	42.820873	86.55024	-24.533609	18.966923	86.702744	27.880119	0.62692	87.344902	27.972486	34.425007	88.377052	27.9263025	17.5259635	87.860977	-76.9935205	20.4078825	85.544511
-35.517391	43.133118	86.38726	-24.655796	19.017832	86.510239	27.724567	0.739596	87.03524	27.880939	34.525322	88.06562	27.802753	17.632459	87.55043	-77.114345	20.403205	85.470048
-35.104862	43.439121	86.160866	-24.79648	19.06291	86.285866	27.599525	0.860749	86.7696	27.701887	34.655563	87.788559	27.650706	17.758156	87.2790795	-77.243666	20.367664	85.2926525
-34.346653	43.943718	85.764679	-24.987728	19.158829	85.931351	27.43269	1.081853	86.434036	27.440128	34.843975	87.404541	27.436409	17.962914	86.9192885	-77.411865	20.354744	84.9434135
-34.007301	44.238323	85.562378	-25.123047	19.177391	85.672256	27.348515	1.244888	86.225655	27.296305	35.009544	87.179222	27.32241	18.127216	86.7024385	-77.568504	20.227566	84.6420735
-33.616653	44.529987	85.27285	-25.218666	19.236452	85.375633	27.282139	1.421265	85.992538	27.136194	35.163715	86.964325	27.2091665	18.29249	86.4784315	-77.6464985	20.180414	84.2728345
-33.173855	44.820683	84.975716	-25.30661	19.256474	85.037163	27.223194	1.630151	85.712646	26.993319	35.343475	86.716705	27.1082565	18.486813	86.2146755	-77.7214765	20.026135	83.8596505
-32.743786	45.101341	84.625648	-25.370974	19.269636	84.658607	27.19219	1.8334	85.385223	26.867071	35.547482	86.432259	27.0296305	18.690441	85.908741	-77.7715785	19.848831	83.408473
-32.351715	45.376015	84.248894	-25.412125	19.334105	84.250679	27.20195	2.057745	85.033714	26.733786	35.715378	86.104568	26.967868	18.8865615	85.569141	-77.792118	19.7816485	82.932217
-31.90287	45.688042	83.891304	-25.41468	19.412865	83.838608	27.203909	2.283721	84.673523	26.671654	35.918217	85.796471	26.9377815	19.100969	85.234997	-77.7671415	19.724761	82.442219
-31.362909	46.158699	83.503769	-25.424984	19.538877	83.285431	27.250233	2.613537	84.151306	26.629395	36.215786	85.414848	26.939814	19.4146615	84.783077	-77.789782	19.6630925	81.787785
-30.991894	46.455444	83.281105	-25.398293	19.63505	82.943573	27.281975	2.842956	83.822716	26.610926	36.438385	85.227837	26.9464505	19.6406705	84.5252765	-77.7430365	19.6294295	81.3618695
-30.681879	46.703178	83.118469	-25.372032	19.72942	82.644104	27.309948	3.083928	83.486618	26.594349	36.643761	85.054665	26.9521485	19.8638445	84.2706415	-77.6962125	19.5949955	81.0175665
-30.386337	46.979347	82.988129	-25.344616	19.847397	82.397476	27.312193	3.362841	83.170464	26.593006	36.890064	84.880829	26.9525995	20.1264525	84.0256465	-77.6418315	19.5683415	80.7693055
-30.05574	47.259182	82.830803	-25.330862	20.019979	82.161697	27.317322	3.665668	82.909676	26.553587	37.143623	84.674828	26.9354545	20.4046455	83.792252	-77.5971785	19.6353125	80.531142
-29.760292	47.549755	82.626411	-25.384478	20.200481	81.907333	27.313618	3.930006	82.665421	26.475407	37.42561	84.493896	26.8945125	20.677808	83.5796585	-77.6634685	19.723154	80.2350075
-29.467827	47.767799	82.452194	-25.418114	20.361099	81.710815	27.287245	4.165884	82.459549	26.40568	37.653973	84.335915	26.8464625	20.9099285	83.397732	-77.6826905	19.8122695	80.023898
-29.018011	48.059826	82.277969	-25.526512	20.572289	81.446587	27.193308	4.427797	82.220581	26.287342	37.881935	84.188446	26.740325	21.154866	83.2045135	-77.793349	19.989712	79.6886605
-28.74898	48.192677	82.222641	-25.602604	20.682604	81.319458	27.112234	4.527416	82.11377	26.219606	37.976341	84.153908	26.66592	21.2518785	83.133839	-77.871128	20.1133295	79.505077
-28.476843	48.281742	82.187241	-25.667482	20.732992	81.241814	27.051506	4.544649	82.033722	26.17996	37.977962	84.111984	26.615733	21.2613055	83.072853	-77.950697	20.2046785	79.410775
-28.223267	48.373989	82.140274	-25.741127	20.786568	81.168709	26.955444	4.514368	81.939354	26.152056	37.915325	84.024132	26.55375	21.2148465	82.981743	-78.036004	20.3582895	79.355675
-27.950939	48.383293	82.08667	-25.779024	20.79595	81.081932	26.889038	4.428447	81.799683	26.097128	37.849895	83.946335	26.493083	21.139171	82.873009	-78.051131	20.452729	79.290855
-27.73307	48.414841	82.041946	-25.814365	20.79092	81.013824	26.775381	4.328728	81.64064	26.09182	37.704502	83.820396	26.4336005	21.016615	82.730518	-78.0623305	20.565225	79.29713
-27.519188	48.39259	81.974442	-25.872972	20.79026	80.90168	26.690275	4.174169	81.474266	26.080523	37.547962	83.663429	26.385399	20.8610655	82.5688475	-78.131343	20.7194545	79.2345125
-27.233049	48.279194	81.763176	-25.993395	20.7293	80.762306	26.527409	3.95225	81.263359	26.056675	37.312958	83.344276	26.292042	20.632604	82.3038175	-78.278832	20.825996	79.2207945
-27.090416	48.16721	81.589165	-26.036343	20.673521	80.666878	26.451578	3.808912	81.15284	25.98303	37.188034	83.134903	26.217304	20.498473	82.1438715	-78.28999	20.848569	79.1898845
-26.959667	48.063915	81.405983	-26.114172	20.593626	80.549133	26.408333	3.661683	81.047974	26.335617	36.906494	82.698921	26.371975	20.2840885	81.8734475	-78.600319	20.9031635	79.2248185
-26.853216	48.004181	81.316498	-26.139338	20.488503	80.460442	26.368813	3.513474	80.96666	25.899488	36.895458	82.784805	26.1341505	20.204466	81.8757325	-78.4128265	20.77254	79.0451515
-26.738008	47.95723	81.290802	-26.17169	20.374983	80.424187	26.310963	3.36214	80.894188	25.885427	36.739742	82.684639	26.098195	20.050941	81.7894135	-78.441575	20.699025	79.0589605
-26.613363	47.867317	81.285675	-26.187584	20.242199	80.372604	26.280996	3.21787	80.789238	25.872765	36.610245	82.580315	26.0768805	19.9140575	81.6847765	-78.4520485	20.5703405	79.0604315
-26.483759	47.756805	81.232132	-26.211092	20.100786	80.330498	26.259825	3.083365	80.635635	25.865728	36.471352	82.417686	26.0627765	19.7773585	81.5266605	-78.4849605	20.4242135	79.1343355
-26.239098	47.576111	81.127663	-26.237797	19.872566	80.200447	26.245918	2.911538	80.345352	25.81436	36.308243	82.172157	26.030139	19.6098905	81.2587545	-78.505733	20.1352415	79.1421395
-26.087307	47.431778	81.053146	-26.298952	19.738583	80.115051	26.215818	2.814861	80.145332	25.779337	36.207634	81.965149	25.9975775	19.5112475	81.0552405	-78.5954815	19.9659185	79.1748615
-25.897217	47.252739	80.932686	-26.307356	19.623011	80.020256	26.176743	2.723037	79.929916	25.749502	36.114525	81.700607	25.9631225	19.418781	80.8152615	-78.5778345	19.827241	79.2252505
-25.725	47.041859	80.832794	-26.387512	19.507513	79.895363	26.139091	2.661077	79.666534	25.675768	36.020233	81.399818	25.9074295	19.340655	80.533176	-78.6824535	19.674371	79.25755
-25.541132	46.765556	80.724976	-26.463409	19.381081	79.812569	26.093992	2.617703	79.34539	25.581709	35.961533	81.078613	25.8378505	19.289618	80.2120015	-78.7646685	19.472544	79.4131365
-25.327375	46.453358	80.596672	-26.512226	19.243517	79.683235	26.026798	2.573345	78.935013	25.492758	35.918339	80.762604	25.759778	19.245842	79.8488085	-78.78423	19.241192	79.5176615
-25.12516	46.169575	80.462639	-26.588806	19.154371	79.482399	25.934824	2.550789	78.456192	25.372229	35.888924	80.434761	25.6535265	19.2198565	79.4454765	-78.8311385	19.0888855	79.5193215
-24.713209	45.735664	80.298119	-26.741903	19.049625	79.105316	25.762146	2.615021	77.773056	25.207317	35.883541	80.024216	25.4847315	19.249281	78.898636	-78.9685375	18.849969	79.311996
-24.432489	45.439331	80.186272	-26.836056	18.975414	78.89801	25.68573	2.618443	77.418854	25.111359	35.902306	79.860214	25.3985445	19.2603745	78.639534	-79.0706565	18.6904535	79.156486
-24.07774	45.068344	80.086266	-26.895588	18.938812	78.713585	25.648413	2.605536	77.181999	25.066133	35.915623	79.755867	25.357273	19.2605795	78.468933	-79.148449	18.6170445	78.958237
-23.678646	44.662369	80.005852	-26.910534	18.86326	78.556946	25.666121	2.577531	77.06395	25.019772	35.877834	79.690048	25.3429465	19.2276825	78.376999	-79.1640145	18.4988375	78.736893
-23.289194	44.198818	79.9338	-26.89468	18.798164	78.441269	25.721312	2.546004	77.084518	25.046509	35.844753	79.713974	25.3839105	19.1953785	78.399246	-79.1732705	18.4009495	78.483292
-22.849455	43.691227	79.840538	-26.828428	18.733154	78.363029	25.814951	2.479403	77.170219	25.130829	35.784523	79.783257	25.47289	19.131963	78.476738	-79.129746	18.334345	78.24932
-22.33198	43.145706	79.735847	-26.719316	18.642096	78.278984	25.929398	2.384478	77.276222	25.242979	35.712841	79.855415	25.5861885	19.0486595	78.5658185	-79.0248205	18.2355325	77.9921495
-21.540747	42.197987	79.647675	-26.484415	18.40901	78.233475	26.152372	2.144397	77.502945	25.436958	35.495888	80.001762	25.794665	18.8201425	78.7523535	-78.763495	17.9978775	77.7145965
-20.932734	41.47068	79.587219	-26.360617	18.205906	78.203461	26.332083	1.939691	77.652832	25.573334	35.305748	80.101814	25.9527085	18.6227195	78.877323	-78.6739425	17.7890925	77.529599
-20.334705	40.699375	79.551025	-26.224581	17.949863	78.214951	26.488146	1.724698	77.800125	25.717045	35.096844	80.1978	26.1025955	18.410771	78.9989625	-78.5517575	17.488955	77.4309395
-19.664236	39.933918	79.524971	-26.053413	17.688282	78.248032	26.654175	1.483307	77.84436	25.853622	34.852688	80.25811	26.2538985	18.1679975	79.051235	-78.3607245	17.2085665	77.444829
-19.002789	39.123066	79.466911	-25.920025	17.403021	78.212196	26.809866	1.217887	77.857933	25.992901	34.599739	80.22747	26.4013835	17.908813	79.0427015	-78.2414335	16.897229	77.3816905
-18.299009	38.265388	79.335258	-25.741253	17.123699	78.235046	26.944765	0.947459	77.854805	26.117458	34.323822	80.093094	26.5311115	17.6356405	78.9739495	-78.0136175	16.6117575	77.4961425
-17.568787	37.383583	79.171371	-25.63546	16.831392	78.179863	27.05777	0.652347	77.845612	26.217546	34.0298	79.897079	26.637658	17.3410735	78.8713455	-77.908578	16.3217105	77.4883805
-16.414614	36.004261	78.847557	-25.524483	16.404175	78.106361	27.187719	0.158625	77.806389	26.2932	33.558743	79.641571	26.7404595	16.858684	78.72398	-77.7894255	15.949666	77.488742
-15.626277	35.09119	78.673813	-25.506416	16.124365	78.032021	27.208256	-0.169504	77.759041	26.339558	33.243362	79.487076	26.773907	16.536929	78.6230585	-77.786739	15.711801	77.4409835
-14.821614	34.13958	78.453255	-25.462008	15.82437	77.982903	27.185589	-0.510623	77.726837	26.362764	32.870388	79.33036	26.7741765	16.1798825	78.5285985	-77.6981925	15.4688575	77.4372075
-13.989986	33.185165	78.298645	-25.463348	15.569941	77.943047	27.147675	-0.910712	77.757637	26.371929	32.499947	79.140594	26.759802	15.7946175	78.4491155	-77.686498	15.3452645	77.4369785
-13.129505	32.208656	78.089699	-25.50053	15.30443	77.887199	27.120056	-1.28994	77.850616	26.369137	32.114868	78.977188	26.7445965	15.412464	78.413902	-77.7456565	15.196396	77.360496
-12.232886	31.269342	77.94088	-25.538803	15.077819	77.844162	27.075981	-1.683118	77.939133	26.364887	31.749132	78.867523	26.720434	15.033007	78.403328	-77.79804	15.122631	77.284996
-11.327778	30.299646	77.780708	-25.59494	14.860076	77.758667	27.017012	-2.065915	77.980896	26.366457	31.379492	78.819214	26.6917345	14.6567885	78.400055	-77.8816145	15.0633635	77.117279
-9.887448	28.871477	77.551331	-25.655424	14.497431	77.545311	26.900375	-2.626559	77.949852	26.375679	30.8162	78.792564	26.638027	14.0948205	78.371208	-77.948875	14.9000415	76.719414
-8.904214	27.94492	77.401024	-25.676611	14.259309	77.357475	26.841942	-2.990302	77.910561	26.384705	30.453781	78.759239	26.6133235	13.7317395	78.3349	-77.9665455	14.7868785	76.38005
-7.930721	27.0116	77.183823	-25.703302	14.070298	77.129463	26.802677	-3.302599	77.883743	26.405203	30.147257	78.726883	26.60394	13.422329	78.305313	-78.010544	14.718267	75.953613
-6.891429	26.123343	77.021805	-25.675276	13.909613	76.946465	26.822948	-3.56848	77.899467	26.436039	29.857666	78.744209	26.6294935	13.144593	78.321838	-77.9800455	14.674633	75.571092
-5.842535	25.229168	76.896507	-25.658651	13.778135	76.740051	26.856407	-3.815444	77.928696	26.485741	29.62797	78.849068	26.671074	12.906263	78.388882	-77.988376	14.650007	75.09122
-4.756275	24.367844	76.822266	-25.599171	13.678331	76.512108	26.879219	-4.046621	77.939018	26.599125	29.412207	79.013107	26.739172	12.682793	78.4760625	-77.937514	14.673869	74.5481535
-3.690695	23.525091	76.793999	-25.53648	13.611547	76.321785	26.888216	-4.270029	78.059097	26.672426	29.214222	79.328773	26.780321	12.4720965	78.693935	-77.853281	14.7509975	73.949635
-2.062342	22.236105	77.062973	-25.410036	13.527964	76.225624	26.985434	-4.626354	78.52079	26.87364	28.922701	80.099365	26.929537	12.1481735	79.3100775	-77.749609	14.9077545	73.1411705
-0.971664	21.406219	77.337769	-25.2922	13.503478	76.217682	27.117634	-4.791541	79.031265	27.077305	28.761936	80.718361	27.0974695	11.9851975	79.874813	-77.6818695	15.0217585	72.560551
0.103349	20.57456	77.602974	-25.103146	13.496515	76.169708	27.296818	-4.946037	79.517792	27.303207	28.624731	81.346687	27.3000125	11.839347	80.4322395	-77.5063045	15.153683	71.9071765
1.178479	19.706074	77.856644	-24.917797	13.518703	76.118111	27.486996	-5.080366	79.980698	27.515305	28.509098	81.933571	27.5011505	11.714366	80.9571345	-77.3367445	15.32304	71.2790875
2.197713	18.819214	78.050583	-24.696541	13.526574	75.99762	27.675045	-5.212015	80.36763	27.749321	28.367256	82.387024	27.712183	11.5776205	81.377327	-77.105265	15.4755275	70.617913
3.219988	17.951097	78.148758	-24.433638	13.505771	75.766472	27.861992	-5.315576	80.659012	27.96973	28.247023	82.710373	27.915861	11.4657235	81.6846925	-76.783137	15.5458185	69.8482515
4.161682	17.048946	78.175354	-24.189108	13.472327	75.514702	28.080814	-5.454689	80.905647	28.173363	28.142366	82.978584	28.1270885	11.3438385	81.9421155	-76.5053045	15.6008155	69.0872885
5.473728	15.597836	78.265083	-23.762056	13.354567	75.256058	28.435982	-5.608214	81.195335	28.501451	27.979126	83.339325	28.4687165	11.185456	82.26733	-75.9928285	15.523678	68.244786
6.264668	14.596961	78.323616	-23.489738	13.224326	75.13485	28.667286	-5.699884	81.311722	28.723494	27.876287	83.539543	28.69539	11.0882015	82.4256325	-75.674866	15.3604505	67.8440675
7.002304	13.60493	78.394928	-23.239599	13.092475	75.071991	28.886738	-5.758231	81.444733	28.934017	27.7507	83.722397	28.9103775	10.9962345	82.583565	-75.3895755	15.1887155	67.560417
7.657586	12.568644	78.538437	-22.964745	12.954863	75.151413	29.108692	-5.910101	81.652199	29.119873	27.640528	83.903244	29.1142825	10.8652135	82.7777215	-75.0437725	15.0445125	67.5251045
8.198649	11.48847	78.726028	-22.753761	12.83576	75.329346	29.322083	-6.029727	81.949989	29.305363	27.521627	84.025612	29.313723	10.74595	82.9878005	-74.821245	14.92557	67.6708915
8.688244	10.399213	78.897133	-22.555033	12.716063	75.622971	29.530842	-6.176978	82.246315	29.492409	27.423901	84.054741	29.5116255	10.6234615	83.150528	-74.6216915	14.8086645	68.095414
9.125859	9.247831	79.082939	-22.392633	12.611439	75.975739	29.689661	-6.273116	82.482758	29.683167	27.319204	84.024147	29.686414	10.523044	83.2534525	-74.47168	14.699834	68.6980255
9.634577	7.52212	79.379547	-22.237621	12.372379	76.542091	29.840103	-6.575285	82.749008	29.86046	27.028418	83.889999	29.8502815	10.2265665	83.3195035	-74.3255235	14.5181915	69.7646785
9.866121	6.29771	79.529312	-22.190695	12.213276	76.811012	29.870235	-6.835982	82.965233	29.948357	26.765636	83.762138	29.909296	9.964827	83.3636855	-74.290686	14.461725	70.2583385
10.043811	5.043345	79.672485	-22.164368	12.035806	76.939026	29.856264	-7.127693	83.238731	29.99354	26.48772	83.62941	29.924902	9.6800135	83.4340705	-74.253638	14.3915985	70.4439815
10.185102	3.816248	79.844177	-22.196163	11.882046	76.967659	29.827785	-7.46893	83.57959	29.996603	26.186323	83.580223	29.912194	9.3586965	83.5799065	-74.30452	14.4053955	70.3554115
10.250142	2.600019	80.022301	-22.219265	11.706863	76.89679	29.780752	-7.823632	83.911606	30.021444	25.847712	83.624886	29.901098	9.01204	83.768246	-74.339628	14.401686	70.025334
10.285358	1.363922	80.13089	-22.207031	11.465227	76.722435	29.720896	-8.219077	84.256241	30.045557	25.485376	83.741829	29.8832265	8.6331495	83.999035	-74.2972885	14.2973045	69.445835
10.284901	0.189974	80.275169	-22.159796	11.207368	76.479286	29.654636	-8.576726	84.665764	30.05426	25.150999	83.99028	29.854448	8.2871365	84.328022	-74.17404	14.1275995	68.63055
10.253994	-1.593737	80.734047	-22.023834	10.800498	76.28524	29.649609	-9.131172	85.502312	30.204582	24.597197	84.485359	29.9270955	7.7330125	84.9938355	-73.9747635	13.8679835	67.5766445
10.152762	-2.698688	81.109985	-21.878159	10.548886	76.278114	29.79108	-9.461745	86.15358	30.260033	24.358154	84.950272	30.0255565	7.4482045	85.551926	-73.7818745	13.6495675	67.004302
9.982503	-3.751191	81.480827	-21.705849	10.328447	76.246162	29.950916	-9.715483	86.813805	30.458445	24.122255	85.31115	30.2046805	7.203386	86.0624775	-73.6163785	13.453508	66.4298465
9.732546	-4.773401	81.747787	-21.487223	10.138563	76.178223	30.149815	-9.917092	87.354897	30.690235	23.952976	85.540352	30.420025	7.017942	86.4476245	-73.394471	13.259184	65.9088215
9.430233	-5.760918	81.847191	-21.247293	9.983913	76.078346	30.400154	-10.089013	87.663254	30.934582	23.811201	85.602982	30.667368	6.861094	86.633118	-73.161954	13.106732	65.523574
9.027091	-6.6638	81.842369	-20.94626	9.81422	75.960846	30.676073	-10.214361	87.796249	31.186386	23.662987	85.538658	30.9312295	6.724313	86.6674535	-72.8237495	12.904127	65.2542385
8.560369	-7.571277	81.712875	-20.630249	9.628079	75.881302	30.947348	-10.355805	87.836449	31.442657	23.465466	85.437943	31.1950025	6.5548305	86.637196	-72.4555005	12.7013275	65.125408
7.615034	-8.849538	81.607887	-20.233492	9.382142	75.852524	31.325319	-10.58953	87.90802	31.805149	23.208015	85.324593	31.565234	6.3092425	86.6163065	-72.032218	12.4550415	65.0887415
6.818061	-9.616983	81.569878	-20.004232	9.216581	75.887451	31.542561	-10.703085	87.977951	32.053356	23.079714	85.289886	31.7979585	6.1883145	86.6339185	-71.8064225	12.2448475	65.1409835
5.945996	-10.347384	81.395569	-19.798733	9.092415	75.88974	31.7449	-10.772881	87.959747	32.249405	22.985666	85.189934	31.9971525	6.1063925	86.5748405	-71.5946185	12.0784375	65.2046395
4.990797	-11.081386	81.158958	-19.617186	8.970098	75.935852	31.933271	-10.80073	87.774048	32.419991	22.93965	85.037468	32.176631	6.06946	86.405758	-71.411003	11.870736	65.465946
3.917836	-11.771752	80.925674	-19.494373	8.86575	76.103035	32.087971	-10.753708	87.554375	32.510876	22.975889	84.885361	32.2994235	6.1110905	86.219868	-71.2881695	11.6204095	65.986202
2.693596	-12.314074	80.737305	-19.457485	8.784828	76.359848	32.229198	-10.684815	87.288719	32.535828	23.035837	84.758308	32.382513	6.175511	86.0235135	-71.297483	11.394145	66.6961825
1.433872	-12.939802	80.562408	-19.424006	8.719022	76.723526	32.364037	-10.597775	87.001266	32.553757	23.139668	84.642731	32.458897	6.2709465	85.8219985	-71.306909	11.1670975	67.6250535
-0.705043	-13.743181	80.327423	-19.469236	8.633047	77.342339	32.502178	-10.348813	86.622322	32.564121	23.368738	84.566322	32.5331495	6.5099625	85.594322	-71.4716215	10.7561315	69.090356
-2.236372	-14.270628	80.217751	-19.525557	8.621786	77.817253	32.573555	-10.175152	86.428123	32.498055	23.560366	84.587738	32.535805	6.692607	85.5079305	-71.586919	10.550965	70.1265755
-3.880067	-14.742366	80.208855	-19.621988	8.633806	78.329781	32.644524	-9.988152	86.285149	32.41293	23.771358	84.675621	32.528727	6.891603	85.480385	-71.772703	10.376009	71.179177
-5.536378	-15.269205	80.273956	-19.707808	8.637148	78.848976	32.673237	-9.783794	86.211288	32.291077	23.973793	84.793304	32.482157	7.0949995	85.502296	-71.897773	10.1792965	72.195656
-7.278341	-15.810932	80.372688	-19.809874	8.645221	79.358788	32.683147	-9.594174	86.232132	32.156525	24.173645	84.942261	32.419836	7.2897355	85.5871965	-72.039584	10.0007065	73.1303795
-9.060123	-16.375074	80.610588	-19.867683	8.6201	79.910019	32.719688	-9.455908	86.280464	32.072445	24.30286	84.995277	32.3960665	7.423476	85.6378705	-72.1314325	9.816724	74.1821675
-10.863898	-16.98604	80.866966	-19.847103	8.555543	80.457222	32.790722	-9.324644	86.305916	32.036953	24.410667	84.952965	32.4138375	7.5430115	85.6294405	-72.1080435	9.5680745	75.2850035
-13.590257	-17.879784	81.32122	-19.712826	8.44243	81.163773	32.957401	-9.138836	86.264015	32.062069	24.522738	84.765656	32.509735	7.691951	85.5148355	-71.935387	9.192909	76.8127105
-15.399976	-18.497007	81.620392	-19.600525	8.376837	81.570374	33.078445	-9.041294	86.16584	32.143856	24.575037	84.623077	32.6111505	7.7668715	85.3944585	-71.8122005	8.9868025	77.7462895
-17.258966	-19.134604	81.806763	-19.462746	8.257244	81.848595	33.17749	-8.983307	86.039169	32.220032	24.63241	84.451523	32.698761	7.8245515	85.245346	-71.624253	8.6899365	78.451844
-19.125395	-19.770027	81.915649	-19.382088	8.159156	82.026764	33.292355	-8.982532	85.850014	32.279072	24.639557	84.193428	32.7857135	7.8285125	85.021721	-71.5498895	8.4897995	79.031807
-21.020342	-20.382729	81.878342	-19.271168	8.050951	82.072136	33.423912	-9.02609	85.536255	32.296436	24.633654	83.85421	32.860174	7.803782	84.6952325	-71.40251	8.29812	79.4490395
-22.890457	-21.039618	81.77066	-19.189749	7.917026	81.979195	33.503082	-9.070042	85.087715	32.311295	24.568407	83.414307	32.9071885	7.7491825	84.251011	-71.2866865	8.0848695	79.707379
-24.734772	-21.640728	81.535698	-19.129337	7.785321	81.804573	33.521713	-9.114895	84.574486	32.342262	24.478624	82.973526	32.9319875	7.6818645	83.774006	-71.1906615	7.8887775	79.83514
-27.577553	-22.545387	81.195488	-19.032698	7.647725	81.436783	33.498478	-9.202641	83.865913	32.400791	24.331778	82.312119	32.9496345	7.5645685	83.089016	-71.0150305	7.7308815	79.78455
-29.42651	-23.130415	80.979614	-18.984491	7.601483	81.190964	33.489742	-9.267299	83.5793	32.427208	24.214182	81.912399	32.958475	7.4734415	82.7458495	-70.927457	7.7295245	79.6360785
-31.381226	-23.632662	80.927094	-18.924629	7.574164	80.961266	33.505211	-9.348582	83.423813	32.476395	24.042698	81.54332	32.990803	7.347058	82.4835665	-70.840061	7.80127	79.4389655
-33.192844	-24.186201	80.96624	-18.845316	7.577544	80.705429	33.520031	-9.434832	83.363678	32.529106	23.859987	81.175697	33.0245685	7.2125775	82.2696875	-70.7152005	7.9425105	79.1411705
-35.076355	-24.68808	80.987251	-18.803123	7.566734	80.445206	33.49762	-9.556668	83.28714	32.561172	23.640915	80.779686	33.029396	7.0421235	82.033413	-70.635642	8.0913445	78.856999
-36.986137	-25.145596	80.953972	-18.79439	7.531152	80.094093	33.441563	-9.732017	83.108307	32.566418	23.355383	80.244102	33.0039905	6.811683	81.6762045	-70.5927705	8.250621	78.5119815
-38.826027	-25.612413	80.836609	-18.802231	7.470737	79.645531	33.355965	-9.970327	82.730576	32.55394	23.039583	79.557487	32.9549525	6.534628	81.1440315	-70.5594145	8.406846	78.1470305
-41.607712	-26.195389	80.659904	-18.824503	7.296784	78.944382	33.169918	-10.344546	81.933235	32.549267	22.537943	78.310905	32.8595925	6.0966985	80.12207	-70.5085985	8.4968695	77.766694
-43.17485	-26.620367	80.637238	-18.835297	7.203887	78.474556	33.040234	-10.519244	81.256134	32.50367	22.284094	77.430771	32.771952	5.882425	79.3434525	-70.442546	8.525349	77.6056595
-44.760494	-26.599932	80.439201	-18.854221	7.105719	77.943779	32.97366	-10.688551	80.353676	32.422981	22.110567	76.406555	32.6983205	5.711008	78.3801155	-70.4067625	8.50043	77.5074425
-44.23605	-26.004938	80.269333	-18.870789	7.040074	77.345139	32.872879	-10.820942	79.343208	32.355621	21.971941	75.336227	32.61425	5.5754995	77.3397175	-70.355828	8.5046485	77.3505605
-44.348778	-25.351784	79.813438	-18.940411	7.029209	76.807037	32.762211	-10.896326	78.439377	32.273003	21.902313	74.392242	32.517607	5.5029935	76.4158095	-70.398429	8.5554245	77.1982645
-44.730633	-24.460224	79.377853	-19.028063	7.054449	76.394608	32.638317	-10.890205	77.723282	32.17424	21.900156	73.644867	32.4062785	5.5049755	75.6840745	-70.4624045	8.6039225	77.1051415
-44.658314	-23.555107	79.067352	-19.120438	7.163797	76.055542	32.525707	-10.831244	77.130173	32.026489	21.967466	73.063347	32.276098	5.568111	75.09676	-70.516974	8.759483	77.014324
-44.683861	-22.007647	78.543694	-19.259418	7.278823	75.710876	32.366512	-10.748995	76.381516	31.8995	22.086092	72.570625	32.133006	5.6685485	74.4760705	-70.651842	8.8890975	76.9456815
-44.815315	-20.879663	78.183029	-19.336773	7.330338	75.559235	32.271141	-10.697867	75.976791	31.861561	22.175919	72.409187	32.066351	5.739026	74.192989	-70.739897	8.92165	76.925481
-44.923271	-19.861582	77.954826	-19.391977	7.445469	75.47963	32.190655	-10.611057	75.713234	31.814167	22.272131	72.342812	32.002411	5.830537	74.028023	-70.786365	9.060401	76.931237
-44.86644	-18.751352	77.679993	-19.44692	7.57269	75.44043	32.154835	-10.515385	75.576836	31.764925	22.367481	72.350403	31.95988	5.926048	73.9636195	-70.85372	9.219332	76.9172405
-44.865139	-17.554598	77.4645	-19.497173	7.714396	75.435532	32.08939	-10.407228	75.499763	31.748795	22.515654	72.474312	31.9190925	6.054213	73.9870375	-70.9134385	9.374579	76.8840265
-45.017124	-16.247663	77.321861	-19.552416	7.895636	75.469116	32.029175	-10.3303	75.439415	31.746075	22.629454	72.590408	31.887625	6.149577	74.0149115	-70.992457	9.641695	76.9233205
-45.056194	-15.035052	77.268463	-19.601845	8.017155	75.493256	31.973574	-10.244352	75.385223	31.770494	22.753813	72.735558	31.872034	6.2547305	74.0603905	-71.075724	9.7795795	76.9261215
-44.929131	-13.216975	77.048203	-19.52767	8.188444	75.579605	31.977289	-10.145972	75.437347	31.864643	22.875776	72.973541	31.920966	6.364902	74.205444	-70.976306	10.011986	76.953766
-44.703362	-11.962837	76.97982	-19.424156	8.276259	75.664917	32.058453	-10.096321	75.558914	31.962872	22.924185	73.212807	32.0106625	6.413932	74.3858605	-70.8589745	10.138586	76.9439735
-44.662678	-10.619247	76.693954	-19.315104	8.326628	75.770195	32.188396	-10.056694	75.688057	32.095573	22.97485	73.514954	32.1419845	6.459078	74.6015055	-70.7721925	10.194178	76.9388845
-44.344566	-9.383113	76.726532	-19.169018	8.359376	75.872398	32.324467	-10.023574	75.777199	32.261322	23.035208	73.811684	32.2928945	6.505817	74.7944415	-70.6309305	10.212935	76.9503545
-44.019348	-8.036378	76.598579	-19.001768	8.376444	75.965813	32.442814	-10.016085	75.82457	32.449417	23.074865	74.070488	32.4461155	6.52939	74.947529	-70.4496515	10.223498	76.984097
-43.836658	-6.616211	76.603546	-18.853823	8.363242	76.116852	32.558212	-9.988022	75.915413	32.60614	23.108452	74.302902	32.582176	6.560215	75.1091575	-70.289822	10.166269	77.1245465
-43.497856	-5.541387	76.976189	-18.705603	8.346719	76.334145	32.74062	-9.922875	76.031517	32.729099	23.162619	74.529373	32.7348595	6.619872	75.280445	-70.1460655	10.073566	77.387845
-42.597324	-3.930727	77.043274	-18.429527	8.323588	76.663399	33.082191	-9.776846	76.203461	32.913857	23.334799	74.855026	32.998024	6.7789765	75.5292435	-69.857078	9.8681995	77.7975545
-42.057167	-2.834937	77.173576	-18.256086	8.283649	76.8582	33.273712	-9.692741	76.250206	33.066425	23.443022	75.072258	33.1700685	6.8751405	75.661232	-69.6822405	9.6921575	78.055168
-41.392712	-1.652537	77.128479	-18.119816	8.228728	77.034027	33.418163	-9.631629	76.245201	33.214809	23.546999	75.298599	33.316486	6.957685	75.7719	-69.556118	9.499771	78.296154
-40.664471	-0.370056	77.175682	-18.011524	8.186418	77.178612	33.540676	-9.588214	76.265244	33.287285	23.625277	75.527809	33.4139805	7.0185315	75.8965265	-69.4370285	9.3543045	78.4606975
-39.902412	0.93916	77.288818	-17.915651	8.174664	77.340614	33.660664	-9.522952	76.31723	33.407249	23.68955	75.737991	33.5339565	7.083299	76.0276105	-69.3652585	9.266029	78.6536175
-39.092125	2.149989	77.356155	-17.836983	8.171844	77.472336	33.793392	-9.434212	76.375282	33.511604	23.785131	75.96595	33.652498	7.1754595	76.170616	-69.326464	9.1682285	78.774056
-38.170944	3.410184	77.371109	-17.739883	8.19427	77.568039	33.918282	-9.351629	76.445351	33.633339	23.872494	76.168564	33.7758105	7.2604325	76.3069575	-69.2555765	9.1281075	78.8291205
-36.805866	5.275434	77.240631	-17.636824	8.235817	77.550621	34.064995	-9.301372	76.521759	33.811604	23.977974	76.432991	33.9382995	7.338301	76.477375	-69.2119475	9.133333	78.623867
-35.864182	6.417377	77.14827	-17.58522	8.272999	77.484375	34.147991	-9.316188	76.652885	33.948738	23.989719	76.602158	34.0483645	7.3367655	76.6275215	-69.2188045	9.2092325	78.3412285
-34.88232	7.642294	77.102417	-17.50853	8.314632	77.501419	34.237103	-9.318894	76.801682	34.05949	23.987	76.776367	34.1482965	7.334053	76.7890245	-69.1653565	9.295211	78.2138135
-33.952724	8.759964	77.051933	-17.459045	8.320264	77.516975	34.355259	-9.320608	76.99276	34.186199	24.005962	76.993484	34.270729	7.342677	76.993122	-69.188819	9.297851	78.040828
-32.880013	9.765963	77.148819	-17.322201	8.296748	77.626366	34.534676	-9.373544	77.237289	34.318668	24.002037	77.341431	34.426672	7.3142465	77.28936	-69.071074	9.2792495	77.963372
-31.76243	10.863388	77.224716	-17.213577	8.252886	77.74556	34.712349	-9.441933	77.539185	34.527615	23.970001	77.795876	34.619982	7.264034	77.6675305	-69.047136	9.241738	77.8235895
-30.63987	11.853632	77.349838	-17.052122	8.19238	77.940079	34.909786	-9.536541	77.926567	34.766396	23.909863	78.2892	34.838091	7.186661	78.1078835	-68.942335	9.198099	77.7722745
-28.948807	13.280724	77.612373	-16.823055	8.127151	78.196091	35.26281	-9.726611	78.581528	35.135433	23.780722	79.042091	35.1991215	7.0270555	78.8118095	-68.8452315	9.2272465	77.5803725
-27.840385	14.19833	77.848656	-16.643387	8.046053	78.424294	35.496288	-9.855052	78.982124	35.347946	23.664978	79.570755	35.422117	6.904963	79.2764395	-68.708891	9.187143	77.5721485
-26.663589	15.092221	78.118874	-16.479555	7.921746	78.702362	35.718761	-10.009615	79.351044	35.600628	23.544441	80.161758	35.6596945	6.767413	79.756401	-68.6188045	9.076079	77.648323
-25.575018	16.044945	78.329048	-16.327116	7.80003	78.944313	35.920513	-10.210908	79.692261	35.904652	23.432787	80.727127	35.9125825	6.6109395	80.209694	-68.5668145	8.9891205	77.678932
-24.470257	16.976524	78.611183	-16.167263	7.655501	79.159149	36.089111	-10.448482	80.037781	36.17852	23.240616	81.209915	36.1338155	6.396067	80.623848	-68.4683415	8.914935	77.69445
-23.387997	17.867643	78.902489	-15.996554	7.527004	79.394829	36.268784	-10.705853	80.39801	36.385178	23.020796	81.63588	36.326981	6.1574715	81.016945	-68.320089	8.8965365	77.772713
-22.325655	18.753296	79.164543	-15.882694	7.394193	79.644661	36.419983	-10.957281	80.747871	36.573845	22.779419	82.071617	36.496914	5.911069	81.409744	-68.262302	8.877317	77.879578
-20.842379	20.049982	79.646339	-15.771854	7.133451	80.031075	36.592205	-11.325562	81.262764	36.782982	22.458668	82.676506	36.6875935	5.566553	81.969635	-68.2313015	8.700349	78.092515
-19.850933	20.833467	79.941025	-15.698418	6.924126	80.272881	36.702766	-11.570227	81.600273	36.891479	22.231174	83.051208	36.7971225	5.3304735	82.3257405	-68.1939585	8.5177785	78.2200215
-18.887476	21.683512	80.181717	-15.608926	6.750559	80.524826	36.809818	-11.8215	81.990822	37.004662	22.021978	83.388939	36.90724	5.100239	82.6898805	-68.125092	8.400879	78.3597715
-17.956165	22.507229	80.443115	-15.558701	6.560152	80.745567	36.905613	-12.04772	82.442314	37.062588	21.810888	83.685387	36.9841005	4.881584	83.0638505	-68.1015025	8.23872	78.4272835
-17.039057	23.287397	80.658936	-15.500953	6.393214	81.006958	37.014839	-12.217977	82.887932	37.114056	21.682491	84.028999	37.0644475	4.732257	83.4584655	-68.0663535	8.054171	78.5554505
-16.121986	24.076067	80.948608	-15.481009	6.240907	81.319672	37.124241	-12.333498	83.323235	37.162025	21.629667	84.417824	37.143133	4.6480845	83.8705295	-68.105151	7.8337295	78.7688145
-15.28341	24.920483	81.304886	-15.468523	6.160247	81.632393	37.224724	-12.36867	83.753029	37.176472	21.634241	84.801308	37.200598	4.6327855	84.2771685	-68.137644	7.6877085	78.9876175
-14.032741	26.077568	81.894592	-15.405691	6.066803	82.153885	37.307377	-12.332761	84.481133	37.174332	21.671989	85.3946	37.2408545	4.669614	84.9378665	-68.0522365	7.463992	79.3699035
-13.271194	26.917875	82.312805	-15.395802	6.055397	82.543518	37.336452	-12.292404	85.044617	37.176464	21.690296	85.878159	37.256458	4.698946	85.461388	-68.048062	7.411848	79.625648
-12.518252	27.725183	82.764084	-15.415319	6.062168	82.982399	37.377842	-12.262161	85.6577	37.177685	21.745214	86.471573	37.2777635	4.7415265	86.0646365	-68.1084015	7.3828095	79.9001615
-11.807818	28.549934	83.337631	-15.428602	6.091737	83.421341	37.400021	-12.23175	86.220207	37.186996	21.828695	87.08094	37.2935085	4.7984725	86.6505735	-68.1507125	7.3850015	80.1921085
-11.148562	29.320065	83.858902	-15.453384	6.1618	83.839432	37.378506	-12.207275	86.718735	37.183037	21.87392	87.689903	37.2807715	4.8333225	87.204319	-68.1875395	7.4902775	80.474545
-10.524687	30.164125	84.445663	-15.456338	6.209954	84.303535	37.3354	-12.217908	87.255974	37.206955	21.878	88.320702	37.2711775	4.830046	87.788338	-68.1838535	7.589862	80.818732
-9.930103	30.983452	85.047653	-15.486086	6.250849	84.819862	37.288979	-12.257101	87.868874	37.221222	21.838263	89.017929	37.2551005	4.790581	88.4434015	-68.2272725	7.711117	81.1963225
-9.147296	32.142632	86.154648	-15.544057	6.279082	85.673622	37.277115	-12.35056	88.74968	37.23629	21.779493	90.125504	37.2567025	4.7144665	89.437592	-68.3448165	7.8436975	81.909652
-8.658801	32.86673	86.871201	-15.610549	6.312795	86.184898	37.207977	-12.426538	89.222679	37.247738	21.745586	90.824623	37.2278575	4.659524	90.023651	-68.4489555	7.966066	82.346145
-8.250008	33.572456	87.550888	-15.700483	6.299459	86.652138	37.082848	-12.523376	89.647552	37.264591	21.663357	91.438782	37.1737195	4.5699905	90.543167	-68.5746855	8.0289275	82.761109
-7.870119	34.283916	88.16478	-15.796101	6.306415	87.105446	36.956261	-12.627819	90.025452	37.237949	21.553595	92.004852	37.097105	4.462888	91.015152	-68.689307	8.149942	83.19574
-7.557503	34.998672	88.77034	-15.951453	6.300447	87.564774	36.841904	-12.72671	90.3591	37.164154	21.478651	92.536232	37.003029	4.3759705	91.447666	-68.905935	8.2249235	83.681882
-7.303137	35.652863	89.41349	-16.143461	6.277368	87.97348	36.752132	-12.818519	90.603271	37.102535	21.448277	92.986763	36.9273335	4.314879	91.795017	-69.2142555	8.239857	84.151943
-7.077453	36.216091	89.929871	-16.267727	6.295531	88.348427	36.652222	-12.862288	90.71862	37.047565	21.433125	93.315575	36.8498935	4.2854185	92.0170975	-69.3853475	8.3056435	84.6797565
-6.838286	37.033195	90.575729	-16.492693	6.319062	88.816162	36.415932	-12.918062	90.83931	36.888931	21.376314	93.592339	36.6524315	4.229126	92.2158245	-69.6378175	8.408998	85.4164995
-6.7152	37.55447	90.989471	-16.666544	6.352405	89.158211	36.304577	-12.961396	90.938629	36.740593	21.323954	93.741348	36.522585	4.181279	92.3399885	-69.855673	8.523531	85.9764335
-6.645346	38.047539	91.341888	-16.837074	6.329939	89.505394	36.191078	-12.952473	91.025246	36.576157	21.358143	93.885681	36.3836175	4.202835	92.4554635	-70.0577655	8.457043	86.5553245
-6.579586	38.567463	91.674187	-16.997286	6.389055	89.859787	36.067017	-12.883566	91.122993	36.401283	21.420916	94.020851	36.23415	4.268675	92.571922	-70.228722	8.509435	87.147652
-6.532885	39.013027	91.983162	-17.165903	6.423555	90.209724	35.973053	-12.800116	91.287735	36.214905	21.500149	94.116196	36.093979	4.3500165	92.7019655	-70.425785	8.4970935	87.7174825
-6.56245	39.367218	92.250244	-17.289738	6.460471	90.532784	35.900787	-12.711745	91.527222	36.037632	21.586426	94.201897	35.9692095	4.4373405	92.8645595	-70.5486855	8.4836015	88.2010085
-6.571371	39.688751	92.430984	-17.411098	6.506902	90.829102	35.845951	-12.649041	91.79245	35.887394	21.690205	94.302361	35.8666725	4.520582	93.0474055	-70.6888685	8.493222	88.6107985
-6.643101	40.028713	92.623276	-17.619751	6.569446	91.220436	35.737343	-12.516613	92.117218	35.710056	21.872974	94.476418	35.7236995	4.6781805	93.296818	-70.9632015	8.4607115	89.144054
-6.726702	40.245796	92.756531	-17.766905	6.650811	91.419205	35.604496	-12.393108	92.345383	35.579697	22.016453	94.565994	35.5920965	4.8116725	93.4556885	-71.1259065	8.4899495	89.3827215
-6.851345	40.410225	92.860809	-17.869972	6.781322	91.635307	35.495445	-12.255168	92.614876	35.433681	22.158129	94.666252	35.464563	4.9514805	93.640564	-71.204507	8.6111635	89.63005
-6.981191	40.531956	92.957458	-18.047556	6.895632	91.807976	35.398148	-12.134258	92.857941	35.322197	22.314751	94.804581	35.3601725	5.0902465	93.831261	-71.4552845	8.7010175	89.784691
-7.139453	40.615002	93.041046	-18.176016	7.045807	91.969948	35.288925	-12.011698	93.091644	35.225357	22.465126	94.964012	35.257141	5.226714	94.027828	-71.609173	8.8649	89.912068
-7.318632	40.720604	93.191185	-18.285774	7.254402	92.152771	35.196091	-11.893431	93.294754	35.157803	22.612291	95.165703	35.176947	5.35943	94.2302285	-71.748495	9.149374	90.0753135
-7.508788	40.773621	93.381516	-18.403639	7.428771	92.286644	35.104744	-11.785092	93.4105	35.131359	22.765823	95.374138	35.1180515	5.4903655	94.392319	-71.9253295	9.3671765	90.180969
-7.80568	40.760941	93.643608	-18.497253	7.673739	92.435738	34.938824	-11.657527	93.443123	35.123348	22.917553	95.602966	35.031086	5.630013	94.5230445	-72.025592	9.717465	90.3484315
-8.030218	40.696613	93.782677	-18.543888	7.799704	92.553574	34.862717	-11.58518	93.485992	35.101006	22.976065	95.711334	34.9818615	5.6954425	94.598663	-72.0696375	9.9039655	90.508485
-8.24406	40.591648	93.967278	-18.619801	7.978549	92.641251	34.81345	-11.522998	93.565544	35.081875	23.025793	95.865967	34.9476625	5.7513975	94.7157555	-72.1872645	10.2057005	90.5667465
-8.502362	40.411217	94.106583	-18.650955	8.166233	92.793892	34.748772	-11.4117	93.66555	35.083344	23.151344	96.022293	34.916058	5.869822	94.8439215	-72.217968	10.462644	90.7438625
-8.735199	40.178326	94.29483	-18.71435	8.353606	92.938705	34.66824	-11.271043	93.788223	35.067795	23.268652	96.172729	34.8680175	5.9988045	94.980476	-72.2967175	10.7084075	90.896934
-8.958004	39.967922	94.521347	-18.763971	8.558548	93.109116	34.620361	-11.121144	93.88726	35.027588	23.45421	96.337669	34.8239745	6.166533	95.1124645	-72.3519165	10.950563	91.1057675
-9.189501	39.762493	94.71431	-18.807215	8.77352	93.293137	34.543388	-10.898374	93.997078	34.996746	23.671614	96.47583	34.770067	6.38662	95.236454	-72.384497	11.16042	91.34982
-9.521317	39.417229	94.916061	-18.946951	9.109856	93.553284	34.49044	-10.518085	94.218536	34.918083	24.055141	96.636871	34.7042615	6.768528	95.4277035	-72.5981635	11.451184	91.6788645
-9.834993	39.211159	94.974022	-19.010321	9.343803	93.730064	34.458099	-10.236418	94.355942	34.840443	24.347572	96.622643	34.649271	7.055577	95.4892925	-72.669913	11.632029	91.9708355
-10.157018	38.9841	94.858391	-19.075069	9.641743	93.845833	34.435379	-9.954165	94.585732	34.742264	24.641796	96.453354	34.5888215	7.3438155	95.519543	-72.7389595	11.9396705	92.172123
-10.499731	38.732681	94.548218	-19.111673	9.893044	93.937218	34.464699	-9.713466	94.855156	34.589035	24.879356	96.215103	34.526867	7.582945	95.5351295	-72.750213	12.203143	92.3393065
-10.821885	38.401852	94.219322	-19.135136	10.109871	94.037201	34.497746	-9.526535	95.124794	34.476871	25.062868	95.977913	34.4873085	7.7681665	95.5513535	-72.7575805	12.4515755	92.5230485
-11.09047	38.021183	93.888351	-19.161438	10.276258	94.093384	34.524162	-9.396155	95.390427	34.383602	25.158707	95.843224	34.453882	7.881276	95.6168255	-72.776758	12.67124	92.5699425
-11.359936	37.642673	93.758881	-19.167061	10.332104	94.188438	34.568993	-9.365746	95.643959	34.36795	25.197548	95.871117	34.4684715	7.915901	95.757538	-72.8025935	12.748307	92.619338
-11.690194	37.142052	93.814507	-19.159719	10.423862	94.346535	34.599735	-9.396215	96.039558	34.463188	25.181812	96.125122	34.5314615	7.8927985	96.08234	-72.8508995	12.9549255	92.61073
-11.893185	36.808472	93.905586	-19.11039	10.465061	94.438568	34.604961	-9.402522	96.236855	34.532223	25.169205	96.332649	34.568592	7.8833415	96.284752	-72.789372	13.0467805	92.592384
-11.968188	36.499626	94.083664	-19.110296	10.573329	94.492012	34.572742	-9.333054	96.339058	34.572357	25.261339	96.566177	34.5725495	7.9641425	96.4526175	-72.7931415	13.1825155	92.5314065
-12.050507	36.180119	94.256973	-19.136343	10.74367	94.525604	34.526478	-9.118657	96.450615	34.57761	25.479996	96.796883	34.552044	8.1806695	96.623749	-72.82473	13.3066705	92.427459
-12.172469	35.887764	94.37944	-19.188269	11.00198	94.567093	34.491314	-8.837747	96.506516	34.547337	25.804974	97.008339	34.5193255	8.4836135	96.7574275	-72.8958635	13.5203465	92.3767585
-12.341488	35.579037	94.484047	-19.252422	11.280691	94.58728	34.452545	-8.477798	96.530098	34.500629	26.187178	97.147049	34.476587	8.85469	96.8385735	-72.981431	13.706692	92.3359865
-12.486678	35.252483	94.587326	-19.320627	11.571763	94.615929	34.430767	-8.150382	96.50354	34.435055	26.552885	97.21019	34.432911	9.2012515	96.856865	-73.074165	13.9422745	92.374993
-12.746064	34.813976	94.752136	-19.485476	12.007613	94.669502	34.314018	-7.604097	96.434959	34.307728	27.100765	97.321335	34.310873	9.748334	96.878147	-73.281825	14.266892	92.460857
-12.90782	34.520054	94.865692	-19.581188	12.279055	94.763885	34.243904	-7.300947	96.421951	34.222908	27.437496	97.439629	34.233406	10.0682745	96.93079	-73.395782	14.4898355	92.59698
-13.030931	34.21669	95.003387	-19.700758	12.560828	94.862984	34.158272	-7.032109	96.470276	34.124191	27.705103	97.543167	34.1412315	10.336497	97.0067215	-73.5427475	14.785159	92.7192465
-13.122651	33.907555	95.108429	-19.813457	12.815518	94.945839	34.063942	-6.848022	96.518394	34.05722	27.8887	97.618919	34.060581	10.520339	97.0686565	-73.687495	15.110697	92.8230215
-13.189784	33.54475	95.162064	-19.901184	13.006167	95.002823	33.947803	-6.66983	96.566956	33.994892	28.044483	97.689697	33.9713475	10.6873265	97.1283265	-73.7737155	15.3250075	92.8773195
-13.303044	33.119225	95.21167	-19.985207	13.188208	95.052261	33.84095	-6.493798	96.606186	33.92366	28.225136	97.766579	33.882305	10.865669	97.1863825	-73.852719	15.510747	92.9181395
-13.408442	32.669548	95.230148	-20.090176	13.407187	95.084641	33.759247	-6.27296	96.703758	33.840206	28.443649	97.841965	33.7997265	11.0853445	97.2728615	-73.9800785	15.7290295	92.8964205
-13.574965	32.062531	95.285378	-20.246086	13.814304	95.222862	33.68309	-5.870647	97.004135	33.69038	28.872808	97.980324	33.686735	11.5010805	97.4922295	-74.178907	16.1275275	92.9534945
-13.710189	31.649035	95.27684	-20.342287	14.076211	95.325562	33.632763	-5.559901	97.245728	33.586754	29.212591	98.094025	33.6097585	11.826345	97.6698765	-74.2943325	16.326077	92.9812475
-13.727977	31.318314	95.35318	-20.425688	14.375736	95.461296	33.57251	-5.185532	97.468758	33.473598	29.576571	98.161644	33.523054	12.1955195	97.815201	-74.37443	16.5559525	93.107391
-13.764222	30.881372	95.385155	-20.515663	14.654383	95.560768	33.498764	-4.784812	97.655785	33.316044	29.965174	98.20887	33.407404	12.590181	97.9323275	-74.43873	16.718585	93.1892085
-13.795742	30.456018	95.423447	-20.615376	14.919062	95.652458	33.424023	-4.378721	97.808907	33.169117	30.347937	98.23362	33.29657	12.984608	98.0212635	-74.527322	16.853516	93.2836525
-13.800261	29.945082	95.477737	-20.704893	15.190106	95.735809	33.368576	-3.985621	97.983101	33.018063	30.727938	98.255608	33.1933195	13.3711585	98.1193545	-74.6031055	17.0090535	93.3522635
-13.85474	29.510971	95.523911	-20.772339	15.451391	95.852882	33.324986	-3.620459	98.160667	32.899166	31.077211	98.316727	33.112076	13.728376	98.238697	-74.656754	17.174406	93.467067
-13.892044	28.884815	95.627472	-20.878984	15.82062	96.009827	33.233902	-3.135107	98.394302	32.761341	31.553062	98.417953	32.9976215	14.2089775	98.4061275	-74.7555895	17.4322625	93.6135265
-13.80434	28.533506	95.660278	-20.931335	16.038967	96.105423	33.145523	-2.876197	98.49884	32.670803	31.800144	98.469543	32.908163	14.4619735	98.4841915	-74.770833	17.6159605	93.7266545
-13.735459	28.07543	95.733765	-21.025709	16.251595	96.184525	33.070988	-2.676919	98.622238	32.606361	31.999222	98.551392	32.8386745	14.6611515	98.586815	-74.8900925	17.8420385	93.782235
-13.687594	27.605232	95.880035	-21.069138	16.439981	96.346397	32.978024	-2.534183	98.774269	32.578598	32.136223	98.701538	32.778311	14.80102	98.7379035	-74.916587	18.078942	93.9548905
-13.580303	27.115208	96.052773	-21.119839	16.603603	96.514862	32.883102	-2.412374	98.944626	32.574158	32.25816	98.904533	32.72863	14.922893	98.9245795	-74.968308	18.284313	94.1051445
-13.498046	26.668385	96.231171	-21.139727	16.717699	96.681496	32.813641	-2.31422	99.085495	32.581951	32.349335	99.095245	32.697796	15.0175575	99.09037	-74.97725	18.4178405	94.272622
-13.453695	26.230043	96.347458	-21.174408	16.856218	96.798737	32.757336	-2.257665	99.163177	32.594643	32.430504	99.253448	32.6759895	15.0864195	99.2083125	-75.0248055	18.6260165	94.3891615
-13.321365	25.608423	96.505821	-21.235168	16.944538	96.926964	32.635372	-2.178801	99.200142	32.577435	32.483158	99.379585	32.6064035	15.1521785	99.2898635	-75.0767395	18.7368975	94.5640645
-13.206446	25.260118	96.534119	-21.268955	16.983559	96.998177	32.55677	-2.11135	99.191162	32.525723	32.532322	99.379723	32.5412465	15.210486	99.2854425	-75.0791565	18.756632	94.7109115
-13.087203	24.833204	96.578606	-21.356239	17.044172	97.051445	32.481285	-2.049228	99.125061	32.432091	32.58033	99.365593	32.456688	15.265551	99.245327	-75.169166	18.822793	94.857563
-12.956825	24.37995	96.564888	-21.435886	17.061857	97.052246	32.372128	-2.017663	99.036499	32.334595	32.597435	99.344574	32.3533615	15.289886	99.1905365	-75.2251335	18.833828	94.9139555
-12.799772	23.877874	96.596924	-21.523108	17.048655	97.060928	32.255898	-2.010591	98.984634	32.257915	32.577759	99.342377	32.2569065	15.283584	99.1635055	-75.3031225	18.813726	94.9583505
-12.623941	23.407408	96.626106	-21.616819	16.9974	97.117165	32.189186	-2.036972	98.960136	32.189327	32.554707	99.35305	32.1892565	15.2588675	99.156593	-75.4228945	18.7359325	95.077737
-12.525086	22.953657	96.660652	-21.67992	16.959705	97.154984	32.118553	-2.058945	98.976341	32.115288	32.527134	99.359947	32.1169205	15.2340945	99.168144	-75.4767605	18.6853155	95.141824
-12.354951	22.248501	96.702789	-21.784304	16.876177	97.235008	32.027431	-2.116072	99.030968	31.988493	32.476326	99.349258	32.007962	15.180127	99.190113	-75.57657	18.572227	95.279903
-12.249287	21.804626	96.789825	-21.863298	16.801361	97.343651	31.97216	-2.1734	99.096817	31.913942	32.430233	99.362907	31.943051	15.1284165	99.229862	-75.669647	18.4743055	95.45744
-12.08858	21.44068	96.904297	-21.918287	16.730352	97.459862	31.924803	-2.271156	99.204483	31.873999	32.331287	99.377914	31.899401	15.0300655	99.2911985	-75.735975	18.4306385	95.6285255
-11.877645	21.083841	96.952782	-21.959362	16.652271	97.561516	31.903999	-2.391956	99.320343	31.836254	32.228348	99.405106	31.8701265	14.918196	99.3627245	-75.7888505	18.386346	95.7603075
-11.691852	20.688892	97.036926	-21.980459	16.535397	97.64299	31.901461	-2.505859	99.389389	31.82774	32.112415	99.429558	31.8646005	14.803278	99.4094735	-75.8255185	18.267516	95.8765065
-11.443203	20.233307	97.053696	-21.964558	16.4338	97.6987	31.92865	-2.616404	99.435875	31.843714	32.011425	99.450508	31.886182	14.6975105	99.4431915	-75.815298	18.1700895	95.9542085
-11.207112	19.812698	97.072662	-21.947128	16.298311	97.718765	31.987	-2.725233	99.458282	31.856745	31.917187	99.443405	31.9218725	14.595977	99.4508435	-75.8161285	18.000645	95.9866865
-10.753694	19.110758	97.09314	-21.923418	16.167389	97.754318	32.031479	-2.857139	99.464424	31.875736	31.781616	99.402962	31.9536075	14.4622385	99.433693	-75.8004435	17.8725395	96.074943
-10.494507	18.679564	97.125435	-21.924038	16.063448	97.788582	32.041058	-2.946904	99.49157	31.867773	31.697008	99.39653	31.9544155	14.375052	99.44405	-75.8024915	17.751844	96.133114
-10.253157	18.298817	97.201759	-21.953697	16.00481	97.864845	32.041706	-3.002052	99.553833	31.838455	31.637356	99.434189	31.9400805	14.317652	99.494011	-75.8474745	17.691968	96.235679
-10.009068	17.912632	97.299995	-21.995518	15.946649	97.929642	32.060078	-3.035776	99.638023	31.825695	31.610071	99.507668	31.9428865	14.2871475	99.5728455	-75.9339225	17.6061505	96.2864385
-9.793592	17.612747	97.344986	-21.976448	15.938215	97.997757	32.086205	-3.031363	99.734772	31.810411	31.631115	99.59124	31.948308	14.299876	99.663006	-75.901204	17.576554	96.332508
-9.526598	17.344465	97.411667	-21.986609	15.934296	98.043465	32.115078	-2.988686	99.836418	31.812435	31.661304	99.684555	31.9637565	14.336309	99.7604865	-75.9369745	17.532283	96.3264435
-9.272555	17.150385	97.448608	-21.989538	15.926854	98.083168	32.166729	-2.930823	99.908287	31.823322	31.744055	99.769386	31.9950255	14.406616	99.8388365	-75.9741015	17.447092	96.3274995
-8.834621	16.847368	97.554527	-21.997372	15.942142	98.137062	32.231403	-2.788586	99.991043	31.796408	31.903416	99.873283	32.0139055	14.557415	99.932163	-76.0086495	17.326869	96.341961
-8.516426	16.638494	97.574463	-22.005814	15.951141	98.204079	32.25909	-2.707186	100.02774	31.762657	31.999746	99.914284	32.0108735	14.64628	99.971012	-76.0225015	17.256002	96.437146
-8.182796	16.435514	97.63533	-21.996704	15.96909	98.303482	32.271339	-2.653811	100.046982	31.752661	32.044159	99.945374	32.012	14.695174	99.996178	-76.005408	17.243006	96.610786
-7.754867	16.161655	97.758652	-22.015043	15.963342	98.396767	32.30286	-2.634495	100.087753	31.765015	32.069302	100.019386	32.0339375	14.7174035	100.0535695	-76.0640235	17.2092805	96.7399645
-7.399352	15.927656	97.849205	-21.991455	15.964578	98.528992	32.330685	-2.616165	100.136925	31.777143	32.092854	100.142799	32.053914	14.7383445	100.139862	-76.036824	17.1908115	96.918122
-7.064781	15.689574	97.965973	-21.967714	15.944977	98.605476	32.365295	-2.583262	100.15918	31.807285	32.122791	100.270691	32.08629	14.7697645	100.2149355	-76.021718	17.1201895	96.9960165
-6.690155	15.477014	97.996048	-21.939037	15.8895	98.61705	32.405045	-2.564361	100.161049	31.846861	32.150635	100.38105	32.125953	14.793137	100.2710495	-76.004027	16.985863	96.9630505
-6.211904	15.181598	98.005768	-21.906225	15.816159	98.633331	32.484154	-2.545808	100.176201	31.915363	32.157665	100.531494	32.1997585	14.8059285	100.3538475	-76.0122085	16.8263895	96.9128145
-5.897412	14.963898	98.032593	-21.893539	15.767312	98.714195	32.551334	-2.545226	100.239136	31.93688	32.17263	100.666473	32.244107	14.813702	100.4528045	-76.031185	16.720922	96.9755855
-5.593062	14.838997	98.191956	-21.900553	15.721236	98.791992	32.6026	-2.539118	100.326004	31.944565	32.191864	100.798355	32.2735825	14.826373	100.5621795	-76.0746885	16.616099	97.0218045
-5.279349	14.73853	98.306122	-21.866257	15.660853	98.907349	32.661236	-2.53928	100.452682	31.946409	32.209927	100.9048	32.3038225	14.8353235	100.678741	-76.0363365	16.4863825	97.135957
-4.9673	14.603038	98.39003	-21.884417	15.58942	98.974289	32.742477	-2.559149	100.580063	31.94837	32.2066	100.989471	32.3454235	14.8237255	100.784767	-76.1142575	16.3551145	97.163811
-4.560259	14.457895	98.442001	-21.856752	15.534276	99.009254	32.810745	-2.561348	100.682999	31.962738	32.201324	101.080429	32.3867415	14.819988	100.881714	-76.1002455	16.248564	97.136794
-4.183588	14.292276	98.441147	-21.810648	15.437044	99.000343	32.899227	-2.587156	100.767899	31.990921	32.18346	101.170921	32.445074	14.798152	100.96941	-76.06637	16.075936	97.031276
-3.501566	13.952279	98.467918	-21.737915	15.298107	98.947502	33.010914	-2.659714	100.898346	32.082066	32.125591	101.296684	32.54649	14.7329385	101.097515	-76.02232	15.8632755	96.797489
-3.077891	13.734056	98.417923	-21.71734	15.199943	98.859375	33.068951	-2.720488	100.942039	32.126408	32.081917	101.369904	32.5976795	14.6807145	101.1559715	-76.0323595	15.7191715	96.5627785
-2.691394	13.511896	98.423035	-21.698465	15.126526	98.778702	33.070621	-2.735527	101.003143	32.138824	32.015327	101.425026	32.6047225	14.6399	101.2140845	-76.0016525	15.613152	96.3433195
-2.361065	13.312921	98.427162	-21.714066	15.092278	98.725822	33.077591	-2.807803	101.093712	32.153732	31.94668	101.508751	32.6156615	14.5694385	101.3012315	-76.0437935	15.6151175	96.1504125
-2.04032	13.120869	98.413124	-21.727797	15.057254	98.663284	33.082104	-2.934938	101.202583	32.184746	31.868046	101.57962	32.633425	14.466554	101.3911015	-76.089019	15.647954	95.9354665
-1.76629	12.916158	98.377785	-21.746489	15.012696	98.555962	33.071278	-3.051964	101.285934	32.215809	31.788769	101.645126	32.6435435	14.3684025	101.46553	-76.1365215	15.6569895	95.646394
-1.493581	12.799276	98.317612	-21.777367	15.007064	98.383438	33.038712	-3.131367	101.31881	32.227821	31.674135	101.68502	32.6332665	14.271384	101.501915	-76.1880005	15.742744	95.264961
-1.196678	12.711986	98.102936	-21.821215	14.990854	98.026428	32.971039	-3.197422	101.297867	32.252659	31.561735	101.756538	32.611849	14.1821565	101.5272025	-76.254279	15.7995515	94.5256535
-0.956999	12.648758	97.935715	-21.83346	14.985045	97.742691	32.956772	-3.325254	101.238617	32.262169	31.477148	101.811447	32.6094705	14.075947	101.525032	-76.2763905	15.894143	93.96035
-0.762665	12.579136	97.805573	-21.854824	15.00683	97.465813	32.915382	-3.360155	101.23465	32.267292	31.445335	101.875832	32.591337	14.04259	101.555241	-76.300985	15.97107	93.376385
-0.551749	12.536569	97.676941	-21.881542	15.042255	97.226105	32.870975	-3.376691	101.222542	32.267193	31.432146	101.916466	32.569084	14.0277275	101.569504	-76.332168	16.0567825	92.882706
-0.337569	12.451335	97.502663	-21.93655	15.111864	96.9729	32.850689	-3.427021	101.163078	32.256844	31.387053	101.926636	32.5537665	13.980016	101.544857	-76.4268665	16.243712	92.400943
-0.15176	12.363008	97.331337	-21.959084	15.144542	96.683342	32.808037	-3.4389	101.074806	32.258621	31.362331	101.874565	32.533329	13.9617155	101.4746855	-76.451497	16.3273685	91.8919985
0.039385	12.240701	97.101959	-21.947428	15.192181	96.371368	32.755775	-3.415392	100.929451	32.270859	31.348526	101.756332	32.513317	13.966567	101.3428915	-76.408173	16.417795	91.3998445
0.264673	12.054798	96.643341	-21.922096	15.293749	95.816872	32.702095	-3.421034	100.52388	32.317604	31.318748	101.431595	32.5098495	13.948857	100.9777375	-76.3540415	16.638641	90.6560065
0.382988	11.960403	96.270424	-21.875841	15.377874	95.416191	32.706757	-3.391778	100.119316	32.326599	31.302462	101.139664	32.516678	13.955342	100.62949	-76.26836	16.800406	90.202892
0.457306	11.838677	95.862808	-21.827293	15.421146	95.024132	32.690926	-3.330864	99.6399	32.359077	31.328577	100.813866	32.5250015	13.9988565	100.226883	-76.1795875	16.8434355	89.821381
0.469325	11.775366	95.473671	-21.756678	15.485559	94.676552	32.700054	-3.226506	99.183289	32.371792	31.369883	100.483414	32.535923	14.0716885	99.8333515	-76.049279	16.8994295	89.5197525
0.45532	11.72733	95.145805	-21.707102	15.589984	94.357307	32.75481	-3.091266	98.751801	32.362	31.45719	100.214684	32.558405	14.182962	99.4832425	-75.972609	16.997006	89.2313715
0.389952	11.654791	94.81868	-21.657961	15.655655	94.076431	32.804394	-2.948513	98.345337	32.368195	31.592205	99.997498	32.5862945	14.321846	99.1714175	-75.9022165	16.989464	88.9814445
0.294875	11.559715	94.499191	-21.598352	15.756242	93.782249	32.839668	-2.781556	98.029747	32.344852	31.700003	99.790123	32.59226	14.4592235	98.909935	-75.788964	17.0532605	88.654563
0.075428	11.374006	94.036804	-21.559822	15.898339	93.345352	32.946251	-2.610005	97.525406	32.358929	31.864798	99.555695	32.65259	14.6273965	98.5405505	-75.772234	17.1692815	88.1501535
-0.142133	11.230635	93.652641	-21.487494	15.962108	93.022713	33.002342	-2.497781	97.130005	32.397442	31.950912	99.304626	32.699892	14.7265655	98.2173155	-75.67488	17.1976505	87.8281105
-0.437263	11.06109	93.231781	-21.346661	16.02809	92.688278	33.086792	-2.414054	96.728172	32.44175	32.001186	98.978508	32.764271	14.793566	97.85334	-75.457593	17.262614	87.523216
-0.784744	10.782638	92.810303	-21.223051	16.090008	92.369827	33.185001	-2.337463	96.313454	32.543858	32.027401	98.659218	32.8644295	14.844969	97.486336	-75.3105315	17.335047	87.253318
-1.193601	10.422881	92.427795	-21.05566	16.123285	92.114769	33.303581	-2.312993	95.897369	32.669075	32.013283	98.337151	32.986328	14.850145	97.11726	-75.097648	17.396425	87.112278
-1.636844	10.081744	92.072189	-20.920282	16.132792	91.874733	33.402184	-2.311847	95.468361	32.790375	31.981737	98.047379	33.0962795	14.834945	96.75787	-74.9368435	17.430639	86.991596
-2.155923	9.697429	91.707115	-20.81109	16.161421	91.664536	33.507664	-2.31315	95.074341	32.899731	31.962421	97.779121	33.2036975	14.8246355	96.426731	-74.8258775	17.4982065	86.902341
-2.977863	9.035833	91.190193	-20.682423	16.252979	91.374901	33.608128	-2.286198	94.506767	33.024166	31.975401	97.328621	33.316147	14.8446015	95.917694	-74.680993	17.6613565	86.832108
-3.649422	8.554008	90.872612	-20.621651	16.330441	91.206139	33.63863	-2.256157	94.193665	33.085609	32.014122	96.954453	33.3621195	14.8789825	95.574059	-74.6054215	17.7818995	86.838219
-4.35648	8.042483	90.636757	-20.551924	16.455196	91.076714	33.705757	-2.19903	93.95034	33.096233	32.092766	96.542412	33.400995	14.946868	95.246376	-74.504843	17.963524	86.907052
-5.129346	7.472159	90.459084	-20.524323	16.596703	90.973137	33.771641	-2.126851	93.758873	33.107819	32.150166	96.048943	33.43973	15.0116575	94.903908	-74.488376	18.1817485	87.042366
-5.879428	6.885863	90.291969	-20.447334	16.72205	90.928253	33.809601	-2.107962	93.509575	33.138058	32.215591	95.519005	33.4738295	15.0538145	94.51429	-74.3684975	18.3902855	87.342216
-6.738011	6.272481	90.133087	-20.387732	16.816517	90.896431	33.832264	-2.075756	93.180618	33.186184	32.238838	94.979408	33.509224	15.081541	94.080013	-74.284688	18.551493	87.712849
-7.554905	5.604145	89.972641	-20.350504	16.915041	90.875832	33.812973	-2.066324	92.815956	33.255222	32.220737	94.455444	33.5340975	15.0772065	93.6357	-74.2351055	18.7528755	88.115964
-8.918793	4.609565	89.716637	-20.266844	17.060747	90.828995	33.761856	-2.050967	92.29097	33.309029	32.205097	93.729317	33.5354425	15.077065	93.0101435	-74.0691305	19.044429	88.6478465
-9.774681	3.942854	89.644287	-20.189753	17.157211	90.836906	33.737175	-1.985783	92.026863	33.342628	32.214336	93.29998	33.5399015	15.1142765	92.6634215	-73.9194075	19.2001455	89.0103905
-10.696313	3.202471	89.581337	-20.134411	17.306833	90.869957	33.748032	-1.90015	91.859314	33.382805	32.27639	92.97966	33.5654185	15.18812	92.419487	-73.8342405	19.425546	89.320427
-11.633803	2.558403	89.614204	-20.101204	17.457317	90.926758	33.792431	-1.797082	91.765396	33.401089	32.423977	92.733826	33.59676	15.3134475	92.249611	-73.799168	19.6011865	89.603905
-12.546659	1.853056	89.627922	-20.117191	17.601755	90.937057	33.844147	-1.657375	91.657104	33.417709	32.592957	92.524376	33.630928	15.467791	92.09074	-73.86531	19.735719	89.783374
-13.521803	1.129383	89.614326	-20.123396	17.709217	90.957817	33.87434	-1.516255	91.576805	33.390739	32.76902	92.346603	33.6325395	15.6263825	91.961704	-73.8793315	19.7920515	89.95393
-14.425239	0.441486	89.6875	-20.129877	17.878584	90.989059	33.901001	-1.351454	91.599541	33.331173	32.947117	92.163834	33.616087	15.7978315	91.8816875	-73.875841	19.9593365	90.0964305
-15.810676	-0.638518	89.864273	-20.135248	18.097361	90.985527	33.955036	-1.090583	91.783806	33.269966	33.194412	91.938873	33.612501	16.0519145	91.8613395	-73.882997	20.1428075	90.1097145
-16.75407	-1.332388	89.98243	-20.110754	18.253092	90.99884	34.010757	-0.958655	92.014656	33.282639	33.338169	91.925842	33.646698	16.189757	91.970249	-73.868206	20.316427	90.027431
-17.657066	-2.032275	90.142738	-20.065294	18.374945	91.011238	34.060581	-0.907398	92.315552	33.347099	33.44199	92.03035	33.70384	16.267296	92.172951	-73.834428	20.482594	89.849525
-18.579336	-2.667	90.270447	-20.025604	18.445072	91.029419	34.101849	-0.886313	92.663803	33.428619	33.475376	92.182503	33.765234	16.2945315	92.423153	-73.816442	20.5956125	89.635685
-19.470451	-3.288177	90.438904	-19.956264	18.545094	91.055038	34.166492	-0.851037	93.045982	33.514126	33.497707	92.319336	33.840309	16.323335	92.682659	-73.752837	20.766853	89.427417
-20.32925	-3.934532	90.527763	-19.874325	18.636972	91.029648	34.243538	-0.814318	93.447914	33.580036	33.531582	92.450073	33.911787	16.358632	92.9489935	-73.660437	20.915312	89.1103025
-21.288807	-4.512296	90.646835	-19.798609	18.716057	91.012741	34.298168	-0.759874	93.815514	33.672916	33.595268	92.601196	33.985542	16.417697	93.208355	-73.58276	21.014417	88.817127
-22.667786	-5.240588	90.797607	-19.661901	18.858055	90.969543	34.392021	-0.684904	94.350937	33.84565	33.666458	92.916016	34.1188355	16.490777	93.6334765	-73.4426375	21.225333	88.3056095
-23.610432	-5.688615	90.847336	-19.563978	18.940002	90.944168	34.466507	-0.692075	94.762268	33.997997	33.672039	93.135063	34.232252	16.489982	93.9486655	-73.360208	21.390022	87.9396705
-24.639032	-6.073314	91.009094	-19.440504	19.010836	90.920746	34.525253	-0.710759	95.249786	34.114319	33.605125	93.289223	34.319786	16.447183	94.2695045	-73.200794	21.574489	87.5719875
-25.66408	-6.40449	91.240509	-19.337084	19.07206	90.945641	34.578716	-0.769234	95.77774	34.205021	33.498802	93.366577	34.3918685	16.364784	94.5721585	-73.0660365	21.779336	87.3191235
-26.68964	-6.616452	91.624268	-19.241001	19.074083	91.002151	34.59444	-0.834309	96.294601	34.273685	33.348747	93.395485	34.4340625	16.257219	94.845043	-72.9160645	21.890947	87.159259
-27.728725	-6.789263	91.996948	-19.17314	19.049578	91.062965	34.612434	-0.996161	96.731796	34.34058	33.148445	93.330391	34.476507	16.076142	95.0310935	-72.822787	22.023014	87.0948365
-28.919899	-6.91645	92.404327	-19.077837	18.953899	91.129784	34.595901	-1.123188	97.113358	34.396996	32.846165	93.168144	34.4964485	15.8614885	95.140751	-72.6521225	22.0463095	87.118817
-30.587938	-6.899816	92.896614	-18.964329	18.689915	91.219299	34.584808	-1.502461	97.473778	34.443558	32.28791	92.800674	34.514183	15.3927245	95.137226	-72.442841	21.9871055	87.301372
-31.691811	-6.791094	93.144997	-18.845013	18.437954	91.245567	34.562885	-1.747817	97.573517	34.477634	31.855986	92.46283	34.5202595	15.0540845	95.0181735	-72.2102855	21.8218235	87.4729605
-32.881828	-6.574923	93.324326	-18.744663	18.106918	91.270676	34.555645	-2.021721	97.584427	34.502048	31.422588	92.113297	34.5288465	14.7004335	94.848862	-72.0181725	21.5134025	87.69249
-34.031155	-6.253534	93.424942	-18.689989	17.783035	91.313484	34.535553	-2.368879	97.508987	34.51186	31.034565	91.895882	34.5237065	14.332843	94.7024345	-71.9036845	21.233227	87.9245335
-35.142742	-5.808364	93.360146	-18.675961	17.415234	91.402641	34.487663	-2.665108	97.394073	34.504028	30.710766	91.827988	34.4958455	14.022829	94.6110305	-71.8477675	20.807639	88.1942515
-36.369606	-5.233204	93.262207	-18.733067	17.085596	91.511505	34.37104	-2.934902	97.272675	34.47097	30.454142	91.838417	34.421005	13.75962	94.555546	-71.887139	20.411572	88.467464
-37.540905	-4.536742	93.095161	-18.823133	16.796833	91.624924	34.234299	-3.127808	97.087456	34.352463	30.275032	91.870216	34.293381	13.573612	94.478836	-71.939647	20.020054	88.771012
-39.303894	-3.242486	92.76619	-18.998066	16.431177	91.76786	34.035568	-3.269773	96.661591	34.101269	30.168163	91.88961	34.0684185	13.449195	94.2756005	-72.0645505	19.413159	89.2601195
-40.483028	-2.222275	92.654732	-19.101357	16.240765	91.886505	33.900471	-3.306481	96.368637	33.94392	30.165737	91.901611	33.9221955	13.429628	94.135124	-72.1249095	19.051902	89.637886
-41.642643	-1.110894	92.545441	-19.225233	16.132299	92.016678	33.779926	-3.284014	96.087807	33.761616	30.195988	91.909149	33.770771	13.455987	93.998478	-72.221237	18.808611	90.034878
-42.801907	0.175022	92.56517	-19.320829	16.05648	92.207542	33.660637	-3.250957	95.871117	33.620445	30.238592	91.932884	33.640541	13.4938175	93.9020005	-72.282199	18.6191425	90.5130835
-43.886791	1.537294	92.672081	-19.399431	16.005041	92.458817	33.524902	-3.239246	95.696877	33.503757	30.262259	92.017029	33.5143295	13.5115065	93.856953	-72.3131915	18.4985755	91.060681
-44.946556	3.072173	92.830757	-19.471498	15.935089	92.75013	33.420788	-3.234478	95.569298	33.42944	30.259811	92.147507	33.425114	13.5126665	93.8584025	-72.36811	18.3575115	91.6418575
-46.01548	4.571689	93.070572	-19.523392	15.858897	93.049606	33.34322	-3.219555	95.486107	33.340366	30.276493	92.314217	33.341793	13.528469	93.900162	-72.388577	18.189325	92.19905
-47.518105	7.03181	93.301292	-19.607277	15.713541	93.477806	33.26952	-3.234545	95.339867	33.232323	30.278242	92.599625	33.2509215	13.5218485	93.969746	-72.4654755	17.9052335	92.985866
-48.487549	8.669068	93.468117	-19.645126	15.587338	93.6875	33.190857	-3.17963	95.188728	33.151024	30.284935	92.706131	33.1709405	13.5526525	93.9474295	-72.4611925	17.6220235	93.4275705
-49.374939	10.428131	93.686981	-19.706148	15.461075	93.868942	33.151432	-3.168235	94.942612	33.015385	30.302357	92.689789	33.0834085	13.567061	93.8162005	-72.4957045	17.355089	93.9216835
-50.292301	12.194101	93.907822	-19.809635	15.348922	94.012383	33.033089	-3.07044	94.650009	32.819569	30.354223	92.587257	32.926329	13.6418915	93.618633	-72.545599	17.0559525	94.406133
-51.072239	14.024025	94.222847	-19.922199	15.252153	94.169174	32.836525	-2.914458	94.330818	32.593246	30.403631	92.476028	32.7148855	13.7445865	93.403423	-72.5592835	16.7597195	94.934925
-51.896332	15.816949	94.518349	-20.092001	15.153302	94.318214	32.622639	-2.817836	94.002686	32.356674	30.451998	92.437134	32.4896565	13.817081	93.21991	-72.6736585	16.489523	95.416518
-52.555645	17.710651	94.812408	-20.245872	15.092495	94.469269	32.371765	-2.719781	93.689636	32.133099	30.502193	92.441116	32.252432	13.891206	93.065376	-72.744176	16.293784	95.873162
-53.635704	20.542967	95.306244	-20.592016	15.04963	94.64901	31.980276	-2.568273	93.220695	31.717781	30.622154	92.435547	31.8490285	14.0269405	92.828121	-73.0330605	16.0723195	96.469899
-54.18541	22.471182	95.686356	-20.795704	15.0665	94.738617	31.675932	-2.43518	92.866829	31.441624	30.731064	92.38224	31.558778	14.147942	92.6245345	-73.150186	15.985058	96.8526995
-54.693001	24.395193	96.02552	-21.015568	15.093163	94.784042	31.387932	-2.287588	92.470261	31.150583	30.856318	92.270378	31.2692575	14.284365	92.3703195	-73.3003935	15.901961	97.1977645
-55.052639	26.288521	96.387878	-21.218016	15.141948	94.797783	31.100718	-2.129074	92.040855	30.876314	30.972715	92.109573	30.988516	14.4218205	92.075214	-73.424548	15.8620755	97.520352
-55.409164	28.157574	96.687981	-21.399189	15.21283	94.778946	30.837654	-2.007522	91.635963	30.640942	31.089857	91.966904	30.739298	14.5411675	91.8014335	-73.537676	15.8844925	97.7564585
-55.601597	30.041355	96.968643	-21.57596	15.248699	94.729546	30.613174	-1.899945	91.277519	30.442501	31.187513	91.887985	30.5278375	14.643784	91.582752	-73.6797575	15.853614	97.87634
-55.720364	31.81147	97.271576	-21.778656	15.284942	94.67067	30.407883	-1.808223	90.990746	30.274359	31.26083	91.88623	30.341121	14.7263035	91.438488	-73.898433	15.8435805	97.902852
-55.271194	34.198597	97.728142	-22.018471	15.365495	94.630684	30.128881	-1.756969	90.701843	30.066256	31.329996	92.006096	30.0975685	14.7865135	91.3539695	-74.1345105	15.9444765	97.9073985
-55.493099	36.163189	97.870872	-22.161629	15.423865	94.650764	29.929117	-1.710803	90.605759	29.970736	31.342411	92.147995	29.9499265	14.815804	91.376877	-74.2731845	16.031926	97.924651
-54.135017	36.89098	98.248848	-22.280396	15.467124	94.701263	29.752398	-1.671234	90.563881	29.891523	31.364674	92.376678	29.8219605	14.84672	91.4702795	-74.3827525	16.087528	97.9322465
-53.79834	38.295284	98.246254	-22.454979	15.506596	94.734169	29.62166	-1.627197	90.572784	29.839256	31.417397	92.684647	29.730458	14.8951	91.6287155	-74.640416	16.118092	97.8396225
-52.736782	39.166752	98.519363	-22.612734	15.553382	94.805321	29.510345	-1.556876	90.62072	29.820484	31.504303	93.063362	29.6654145	14.9737135	91.842041	-74.8908825	16.1330505	97.768601
-51.983376	40.2672	98.618576	-22.726273	15.664218	94.848785	29.433313	-1.455261	90.703621	29.808266	31.638617	93.466934	29.6207895	15.091678	92.0852775	-75.0733355	16.236758	97.6122925
-50.98737	41.131954	98.676788	-22.824789	15.753115	94.90004	29.384289	-1.296213	90.823776	29.773382	31.813822	93.835838	29.5788355	15.2588045	92.329807	-75.2284135	16.2474255	97.470273
-49.313244	42.222088	98.807846	-22.99439	15.928176	94.969177	29.325548	-1.049136	90.975563	29.704756	32.044258	94.268814	29.515152	15.497561	92.6221885	-75.503932	16.358791	97.3161655
-48.090813	42.862156	98.833961	-23.092703	16.069052	95.023392	29.285183	-0.910411	91.06443	29.640982	32.192223	94.50872	29.4630825	15.640906	92.786575	-75.6484885	16.497198	97.260209
-46.906269	43.407909	98.87854	-23.198793	16.191517	95.07151	29.205561	-0.764636	91.153625	29.589006	32.33514	94.735527	29.3972835	15.785252	92.944576	-75.7948695	16.597782	97.198444
-45.550934	43.826248	98.884872	-23.297918	16.313564	95.081924	29.153368	-0.662413	91.229935	29.545439	32.448818	94.965675	29.3494035	15.8932025	93.097805	-75.9452395	16.7339255	97.066043
-44.176739	44.163563	98.900864	-23.381447	16.427616	95.116989	29.084963	-0.572911	91.316582	29.515589	32.555271	95.201347	29.300276	15.99118	93.2589645	-76.06317	16.864052	96.9750135
-42.799557	44.401585	98.952446	-23.423929	16.520262	95.142151	29.057774	-0.486248	91.410431	29.494835	32.64983	95.494652	29.2763045	16.081791	93.4525415	-76.1241625	16.958733	96.8317605
-41.334717	44.499401	99.044853	-23.502913	16.61532	95.163048	29.026913	-0.355815	91.497627	29.498486	32.772411	95.846245	29.2626995	16.208298	93.671936	-76.2685255	17.022342	96.65416
-39.090137	44.39893	99.300896	-23.562523	16.732246	95.196548	28.993908	-0.112485	91.579727	29.513603	33.004646	96.402672	29.2537555	16.4460805	93.9911995	-76.3788015	17.0184115	96.4018965
-37.565075	44.183998	99.417824	-23.615587	16.81859	95.243416	29.004988	0.099259	91.648399	29.472483	33.198204	96.824036	29.2387355	16.6487315	94.2362175	-76.4699095	16.9884485	96.2506145
-35.963039	43.89521	99.481369	-23.701891	16.936979	95.294914	29.015095	0.343678	91.774162	29.397783	33.425907	97.267799	29.206439	16.8847925	94.5209805	-76.610221	16.9891655	96.0688475
-34.561893	43.523964	99.618217	-23.791746	17.069206	95.361481	29.024612	0.60172	91.996376	29.343987	33.672859	97.685905	29.1842995	17.1372895	94.8411405	-76.7677915	17.0011225	95.8818215
-32.713875	42.904922	99.338287	-23.860929	17.273205	95.477608	29.047331	0.854977	92.347466	29.244429	33.954784	98.063179	29.14588	17.4048805	95.2053225	-76.867738	17.1415295	95.7498935
-31.079536	42.280121	99.112938	-23.959896	17.54133	95.577362	29.137314	1.060202	92.82917	29.123991	34.260292	98.360878	29.1306525	17.660247	95.595024	-77.0504445	17.422413	95.5597
-29.411739	41.607784	98.694588	-24.007521	17.806177	95.68576	29.217213	1.202532	93.451965	29.020527	34.522934	98.571205	29.11887	17.862733	96.011585	-77.133912	17.749621	95.359935
-26.944775	40.35107	98.035385	-24.080858	18.170519	95.852371	29.342293	1.197698	94.8228	28.936783	34.778172	98.855713	29.139538	17.987935	96.8392565	-77.301254	18.353103	94.8654855
-25.233788	39.365093	97.52726	-24.206646	18.373432	96.012306	29.537449	1.068589	95.910217	28.910034	34.862297	99.136475	29.2237415	17.965443	97.523346	-77.6370335	18.781421	94.501266
-23.564968	38.303928	97.158035	-24.305	18.528612	96.228821	29.632446	0.966232	97.026649	28.92189	34.91309	99.449875	29.277168	17.939661	98.238262	-77.887168	19.117563	94.21938
-21.880039	37.060169	96.953384	-24.314184	18.615778	96.52948	29.700481	0.814769	98.115776	28.951284	34.889519	99.867668	29.3258825	17.852144	98.991722	-77.9542505	19.379412	94.067238
-20.260883	35.852047	96.964539	-24.311275	18.623812	96.815384	29.813627	0.651929	99.229767	29.0571	34.83736	100.414017	29.4353635	17.7446445	99.821892	-78.0579135	19.5029795	93.808876
-18.610554	34.492001	97.084732	-24.312059	18.632488	97.141144	29.991745	0.450323	100.254318	29.200262	34.800919	100.973846	29.5960035	17.625621	100.614082	-78.2201215	19.639355	93.668206
-17.037319	33.165333	97.381683	-24.237614	18.620522	97.465775	30.130899	0.396235	101.064667	29.38945	34.792583	101.436356	29.7601745	17.594409	101.2505115	-78.2354025	19.646635	93.6810385
-14.707761	31.082832	97.700645	-24.06538	18.575418	97.769775	30.33069	0.283702	101.784828	29.6828	34.718861	101.947319	30.006745	17.5012815	101.8660735	-78.137505	19.6495545	93.6734765
-13.201971	29.735985	97.862732	-23.943981	18.56082	97.887596	30.484135	0.307669	102.130127	29.820017	34.711823	102.13504	30.152076	17.509746	102.1325835	-78.040038	19.611894	93.6426085
-11.736448	28.312868	97.965996	-23.844185	18.598301	97.996887	30.667404	0.363498	102.376137	29.926378	34.770191	102.249489	30.296891	17.5668445	102.312813	-77.985261	19.6297575	93.680961
-10.367017	26.964907	98.105598	-23.75469	18.6436	98.047112	30.813683	0.475261	102.62175	30.005327	34.877022	102.278137	30.409505	17.6761415	102.4499435	-77.918885	19.6110585	93.6442805
-9.015978	25.607876	98.188782	-23.714636	18.716316	98.113304	30.939705	0.638419	102.959236	30.074614	35.026672	102.24688	30.5071595	17.8325455	102.603058	-77.9364315	19.6000865	93.62355
-7.756021	24.29195	98.371361	-23.6336	18.799942	98.210037	31.108353	0.829077	103.338371	30.088257	35.20174	102.207947	30.598305	18.0154085	102.773159	-77.865505	19.5844755	93.646915
-6.562246	22.964201	98.543724	-23.588037	18.869068	98.307266	31.251818	0.969375	103.69368	30.130566	35.370491	102.185844	30.691192	18.169933	102.939762	-77.867266	19.568203	93.67477
-4.869959	21.020363	98.847801	-23.521818	18.878473	98.435387	31.402229	1.102741	104.112206	30.147823	35.54158	102.243401	30.775026	18.3221605	103.1778035	-77.818662	19.4347855	93.6929705
-3.833258	19.759474	99.00499	-23.515997	18.873941	98.487869	31.482258	1.176661	104.355415	30.156113	35.643845	102.374054	30.8191855	18.410253	103.3647345	-77.8511795	19.337629	93.6110035
-2.866767	18.525986	99.330879	-23.516434	18.867807	98.510124	31.524891	1.292288	104.581055	30.157719	35.783554	102.597389	30.841305	18.537921	103.589222	-77.874173	19.197693	93.431026
-1.986421	17.397163	99.495529	-23.523195	18.882639	98.518532	31.588667	1.427146	104.793152	30.152491	35.955814	102.917221	30.870579	18.69148	103.8551865	-77.916969	19.073798	93.1818775
-1.144842	16.199953	99.686165	-23.525925	18.937668	98.511688	31.639153	1.615223	105.007294	30.129681	36.174538	103.253342	30.884417	18.8948805	104.130318	-77.936267	18.9804555	92.893058
-0.367963	15.114161	99.899002	-23.528055	19.049923	98.500046	31.688738	1.862525	105.224625	30.129131	36.444969	103.518295	30.9089345	19.153747	104.37146	-77.9650445	18.946099	92.628632
0.328037	14.102008	100.034561	-23.480146	19.215862	98.491669	31.781736	2.174323	105.441925	30.11661	36.752518	103.693268	30.949173	19.4634205	104.5675965	-77.909465	18.9683035	92.4157415
1.232483	12.585413	100.368546	-23.347427	19.550417	98.499641	31.988674	2.678654	105.903732	30.17672	37.272186	103.938087	31.082697	19.97542	104.9209095	-77.777551	19.125414	92.0783725
1.762519	11.700397	100.656334	-23.239517	19.783987	98.500595	32.136986	2.946579	106.31324	30.283388	37.556751	104.100121	31.210187	20.251665	105.2066805	-77.689221	19.316309	91.7945095
2.201338	10.767243	100.936462	-23.090244	19.960236	98.495445	32.293335	3.137452	106.758179	30.420902	37.748302	104.263412	31.3571185	20.442877	105.5107955	-77.5376065	19.477595	91.4800945
2.566395	9.841609	101.243576	-22.906214	20.076805	98.511421	32.419685	3.209913	107.278313	30.61651	37.810349	104.538689	31.5180975	20.510131	105.908501	-77.3305255	19.643479	91.114341
2.840838	8.963323	101.66111	-22.678461	20.118418	98.598862	32.582855	3.164768	107.876053	30.850288	37.734516	104.873154	31.7165715	20.449642	106.3746035	-77.0734935	19.787194	90.8231205
3.018841	8.187792	102.123856	-22.3843	20.110405	98.751434	32.783932	3.032886	108.51078	31.133171	37.206043	105.304337	31.9585515	20.1194645	106.9075585	-76.7271515	20.1013455	90.5953095
3.111709	7.432302	102.56308	-22.075956	20.027208	98.949097	33.011169	2.882679	109.068932	31.454758	37.012421	105.727493	32.2329635	19.94755	107.3982125	-76.3848755	20.106866	90.4999815
3.106935	6.378487	102.837929	-21.638742	19.883179	99.127075	33.376736	2.657947	109.474609	31.956232	36.733078	106.040451	32.666484	19.6955125	107.75753	-75.943968	20.0708455	90.49662
3.027157	5.704326	102.729378	-21.347282	19.772989	99.097649	33.599487	2.604782	109.285675	32.16153	36.708958	105.870079	32.8805085	19.65687	107.577877	-75.5750725	19.889108	90.617421
2.886994	5.122199	102.469124	-21.1	19.703316	99.031357	33.824093	2.606022	108.927246	32.342468	36.693668	105.644211	33.0832805	19.649845	107.2857285	-75.2832805	19.756787	90.7769855
2.640655	4.720784	102.238777	-20.927574	19.625221	99.007156	34.018551	2.638138	108.591118	32.518871	36.660732	105.537735	33.268711	19.649435	107.0644265	-75.123859	19.601007	90.9498855
2.308309	4.374268	102.056183	-20.815775	19.572121	99.070587	34.17601	2.692443	108.29911	32.616486	36.809982	105.480179	33.396248	19.7512125	106.8896445	-75.027798	19.3930295	91.2515295
1.865664	4.104195	101.880333	-20.718687	19.531845	99.196213	34.31842	2.79493	108.011482	32.724396	36.866154	105.556465	33.521408	19.830542	106.7839735	-74.958782	19.233148	91.6084525
1.321969	3.910005	101.704559	-20.646347	19.527466	99.342834	34.434196	2.922565	107.762375	32.780205	37.083786	105.534241	33.6072005	20.0031755	106.648308	-74.8998945	19.0517565	92.03736
0.278443	3.687047	101.551796	-20.554569	19.571472	99.597633	34.600334	3.089674	107.511688	32.851807	37.640018	105.701653	33.7260705	20.364846	106.6066705	-74.8352085	18.778098	92.5885955
-0.402267	3.552723	101.463676	-20.510983	19.605476	99.783447	34.688446	3.154104	107.373787	32.917217	37.736301	105.905029	33.8028315	20.4452025	106.639408	-74.8247975	18.7657495	92.927486
-1.177293	3.491773	101.396088	-20.477667	19.620092	99.97155	34.719898	3.184839	107.226578	32.997475	37.761265	106.16201	33.8586865	20.473052	106.694294	-74.8140205	18.767132	93.248806
-2.007828	3.465951	101.299179	-20.412411	19.629141	100.195755	34.760639	3.148925	107.095673	33.077766	37.670002	106.585564	33.9192025	20.4094635	106.8406185	-74.7440245	18.8488185	93.5508915
-2.970663	3.46429	101.294876	-20.323175	19.625391	100.472153	34.822388	3.032398	107.064232	33.2794	37.569553	107.202255	34.050894	20.3009755	107.1332435	-74.697244	18.9498065	93.8110625
-3.94475	3.43714	101.276932	-20.204388	19.673965	100.788727	34.921719	2.890144	107.111397	33.488693	37.457462	107.795761	34.205206	20.173803	107.453579	-74.613982	19.174127	94.123875
-4.952328	3.447337	101.215324	-20.065302	19.794806	101.037254	35.070316	2.781657	107.055962	33.659336	37.390717	108.182465	34.364826	20.086187	107.6192135	-74.49543	19.503425	94.4552945
-6.586963	3.540348	100.971428	-19.891325	20.078789	101.236115	35.135628	2.939688	106.743309	33.852123	37.506504	108.354843	34.4938755	20.223096	107.549076	-74.2765255	19.934482	94.923154
-7.775542	3.59693	100.746109	-19.845165	20.38254	101.312721	35.157742	3.206395	106.445313	33.829102	37.69846	108.406235	34.493422	20.4524275	107.425774	-74.183752	20.3126525	95.199668
-8.996146	3.658469	100.544289	-19.904955	20.682892	101.431656	35.068714	3.516418	106.304016	33.881409	37.986633	108.583244	34.4750615	20.7515255	107.44363	-74.2849715	20.6142585	95.419682
-10.303111	3.690601	100.363037	-20.008791	21.058195	101.576363	34.963886	3.908726	106.284988	33.837326	38.33704	108.744957	34.400606	21.122883	107.5149725	-74.418188	20.993507	95.6377535
-11.696804	3.723134	100.214783	-20.107702	21.508043	101.67524	34.900604	4.383654	106.219711	33.731289	38.773308	108.68647	34.3159465	21.578481	107.4530905	-74.5313505	21.437605	95.8973895
-13.066222	3.730057	100.062271	-20.175808	21.938892	101.682297	34.834175	4.856553	106.066956	33.61005	39.210041	108.526489	34.2221125	22.033297	107.2967225	-74.5737285	21.844487	96.0678715
-14.513287	3.633843	99.887886	-20.250834	22.283922	101.715515	34.796513	5.155873	105.991623	33.569653	39.558308	108.375809	34.183083	22.3570905	107.183716	-74.684751	22.2107535	96.247314
-16.773258	3.322543	99.848915	-20.276699	22.550091	101.719627	34.68597	5.186447	105.928062	33.717857	39.69772	108.085548	34.2019135	22.4420835	107.006805	-74.7553115	22.6580985	96.432449
-18.286749	3.087287	99.777603	-20.239607	22.665558	101.589539	34.601635	4.999478	105.815216	33.829411	39.527851	107.591202	34.215523	22.2636645	106.703209	-74.694737	23.0674515	96.475869
-19.902441	2.751183	99.771858	-20.154566	22.676193	101.34053	34.542427	4.693089	105.667091	33.953388	39.237415	106.889488	34.2479075	21.965252	106.2782895	-74.5570395	23.387134	96.4027705
-21.519585	2.442326	99.784439	-20.080616	22.640661	101.056274	34.467632	4.35043	105.632927	34.075481	38.905346	106.183174	34.2715565	21.627888	105.9080505	-74.4327885	23.653434	96.2044975
-23.150597	2.07953	99.806793	-20.034954	22.580082	100.82328	34.416534	4.00114	105.7444	34.124462	38.552059	105.531708	34.270498	21.2765995	105.638054	-74.340406	23.8835645	96.008506
-24.927256	1.766905	99.974792	-20.041395	22.483938	100.650192	34.342426	3.687948	105.884468	34.158058	38.20573	104.95623	34.250242	20.946839	105.420349	-74.333032	24.021037	95.880035
-26.662504	1.504017	100.074509	-20.034529	22.350098	100.48597	34.265526	3.384814	105.95546	34.175827	37.843082	104.432236	34.2206765	20.613948	105.193848	-74.2897345	24.086248	95.778092
-29.376793	1.152699	100.068703	-20.026611	22.034262	100.284866	34.154339	2.883145	105.942284	34.187286	37.251263	103.698601	34.1708125	20.067204	104.8204425	-74.2240345	24.00132	95.7492895
-31.103859	1.016354	100.09465	-20.00189	21.783493	100.175354	34.12558	2.578939	105.872665	34.233963	36.903526	103.183212	34.1797715	19.7412325	104.5279385	-74.1835515	23.8257535	95.8227695
-32.96228	0.943491	100.065422	-19.989836	21.531725	100.026688	34.114574	2.346055	105.695641	34.244995	36.62862	102.582397	34.1797845	19.4873375	104.139019	-74.1594565	23.5761125	95.914357
-34.783653	0.930037	100.054276	-20.006968	21.273371	99.808182	34.132061	2.162664	105.360756	34.198429	36.406837	101.794899	34.165245	19.2847505	103.5778275	-74.179181	23.2619915	96.0385365
-36.566784	1.019064	99.959122	-20.009953	21.018648	99.504868	34.121895	1.996766	104.84761	34.114021	36.172306	100.821434	34.117958	19.084536	102.834522	-74.137864	22.95276	96.175214
-38.416283	1.20953	99.820641	-19.980747	20.724777	99.097488	34.118896	1.811227	104.116615	34.003826	35.882072	99.622253	34.061361	18.8466495	101.869434	-74.022855	22.6029045	96.325542
-40.172413	1.488903	99.617546	-19.927494	20.403776	98.58416	34.095055	1.601488	103.198494	33.877762	35.543003	98.224213	33.9864085	18.5722455	100.7113535	-73.8413965	22.2353065	96.4569665
-42.899277	2.090259	99.309181	-19.844038	19.863745	97.757744	33.976009	1.145405	101.537689	33.659821	34.883713	96.084137	33.817915	18.014559	98.810913	-73.505991	21.712931	96.704575
-44.686138	2.586528	99.023605	-19.803547	19.433876	97.265572	33.778137	0.791758	100.516724	33.517094	34.385334	94.868561	33.6476155	17.588546	97.6926425	-73.2547095	21.279206	96.8385015
-46.412548	3.252709	98.777977	-19.859566	19.001032	96.892723	33.657932	0.348015	99.666443	33.31818	33.90321	94.027512	33.488056	17.1256125	96.8469775	-73.207188	20.8764515	96.9384685
-48.142944	3.987913	98.514053	-19.96479	18.613274	96.650223	33.429707	0.037447	99.03833	33.144115	33.491562	93.529724	33.286911	16.7645045	96.284027	-73.216491	20.4620435	97.016419
-49.837765	4.887717	98.240204	-20.073208	18.247185	96.496422	33.222206	-0.31115	98.514381	32.959927	33.137398	93.224167	33.0910665	16.413124	95.869274	-73.2374825	20.081246	97.12357
-51.434715	5.894467	98.0112	-20.196039	17.982861	96.381172	33.008076	-0.468563	98.02462	32.758469	32.903561	93.010406	32.8832725	16.217499	95.517513	-73.2753505	19.748223	97.244831
-53.059322	7.021431	97.778725	-20.290501	17.801697	96.265396	32.807899	-0.536045	97.543892	32.546364	32.794838	92.88118	32.6771315	16.1293965	95.212536	-73.2581335	19.4739975	97.318256
-55.266113	8.938208	97.44619	-20.440012	17.600554	96.109711	32.494072	-0.52192	96.78376	32.265427	32.761429	92.766388	32.3797495	16.1197545	94.775074	-73.2597735	19.0813535	97.444348
-56.668682	10.315617	97.255852	-20.557478	17.518681	95.966202	32.314255	-0.474795	96.241608	32.077164	32.783066	92.705368	32.1957095	16.1541355	94.473488	-73.3106655	18.8832265	97.458916
-58.028881	11.760186	96.99205	-20.681051	17.438019	95.80481	32.121132	-0.437822	95.708931	31.900295	32.788231	92.669426	32.0107135	16.1752045	94.1891785	-73.3728155	18.7008335	97.4204415
-59.329803	13.283435	96.795723	-20.810934	17.349682	95.628967	31.924778	-0.453428	95.195702	31.726318	32.797642	92.631004	31.825548	16.172107	93.913353	-73.447416	18.527257	97.344581
-60.473015	14.84538	96.704941	-20.942188	17.281004	95.455704	31.740097	-0.504352	94.670135	31.552288	32.761738	92.581207	31.6461925	16.128693	93.625671	-73.5305685	18.433315	97.285737
-61.558716	16.486481	96.555443	-21.062681	17.188335	95.293945	31.545158	-0.565518	94.154129	31.418428	32.718975	92.532196	31.481793	16.0767285	93.3431625	-73.607155	18.2999415	97.2447275
-62.519096	18.039341	96.632912	-21.184837	17.092312	95.109901	31.356197	-0.663157	93.671417	31.301105	32.634312	92.505501	31.328651	15.9855775	93.088459	-73.698325	18.1990465	97.131343
-63.845329	20.432734	96.491516	-21.31542	16.927317	94.881752	31.172108	-0.817162	93.112816	31.1178	32.491772	92.442917	31.144954	15.837305	92.7778665	-73.775794	18.017329	96.9856375
-63.80418	21.415255	96.493385	-21.390835	16.844515	94.739586	31.071815	-0.873193	92.8265	30.958107	32.426468	92.400253	31.014961	15.7766375	92.6133765	-73.796631	17.9123925	96.8657955
-62.758053	21.742216	96.297577	-21.489059	16.746065	94.603096	30.969355	-0.863922	92.594963	30.804173	32.435112	92.346436	30.886764	15.785595	92.4706995	-73.864882	17.706535	96.7354925
-61.886436	22.171282	96.007469	-21.632807	16.725479	94.465317	30.851299	-0.77091	92.446465	30.629093	32.515121	92.29969	30.740196	15.8721055	92.3730775	-74.00581	17.5788525	96.5575565
-60.868118	22.591564	95.819061	-21.767439	16.694897	94.357849	30.743435	-0.627671	92.363861	30.460665	32.637707	92.254242	30.60205	16.005018	92.3090515	-74.136928	17.384776	96.4066465
-59.799545	23.019594	95.709618	-21.908241	16.667822	94.310394	30.661804	-0.492743	92.31192	30.282072	32.780613	92.248474	30.471938	16.143935	92.280197	-74.28842	17.191709	96.340591
-58.728718	23.371193	95.58223	-22.031948	16.659958	94.261459	30.597317	-0.362908	92.282036	30.101851	32.922001	92.240578	30.349584	16.2795465	92.261307	-74.41348	17.0403695	96.261611
-56.969608	23.928801	95.447487	-22.212114	16.605515	94.196899	30.485634	-0.206497	92.239746	29.871902	33.069782	92.251198	30.178768	16.4316425	92.245472	-74.602996	16.7793875	96.148326
-55.734528	24.292362	95.318962	-22.331699	16.561626	94.145943	30.408371	-0.165825	92.19722	29.770903	33.111469	92.307915	30.089637	16.472822	92.2525675	-74.753035	16.65043	96.0393185
-54.439301	24.645468	95.217117	-22.42874	16.536428	94.126205	30.311304	-0.184643	92.172195	29.708055	33.103863	92.404716	30.0096795	16.45961	92.2884555	-74.8671595	16.613246	95.9639545
-53.099941	24.987745	95.08194	-22.513168	16.498188	94.086906	30.221615	-0.233084	92.165512	29.670753	33.068169	92.50087	29.946184	16.4175425	92.333191	-74.97252	16.5788335	95.840621
-51.735584	25.340084	95.003357	-22.596573	16.462152	94.038895	30.163918	-0.262468	92.180405	29.624573	33.050743	92.598328	29.8942455	16.3941375	92.3893665	-75.0873915	16.5301665	95.6884235
-50.293793	25.60808	94.898972	-22.64113	16.452742	94.04538	30.085506	-0.268485	92.264816	29.576237	33.070583	92.730392	29.8308715	16.401049	92.497604	-75.1131315	16.504435	95.593156
-48.903606	25.884998	94.821594	-22.715841	16.420675	94.073975	30.073837	-0.253081	92.422493	29.524227	33.122108	92.916885	29.799032	16.4345135	92.669689	-75.230714	16.4068365	95.478261
-46.812691	26.216921	94.668396	-22.818169	16.489782	94.162926	30.087381	-0.169509	92.840157	29.440838	33.243935	93.300728	29.7641095	16.537213	93.0704425	-75.4004475	16.442351	95.2554095
-45.431641	26.471832	94.654289	-22.840412	16.499817	94.249138	30.135206	-0.135228	93.191978	29.428621	33.29921	93.596436	29.7819135	16.581991	93.394207	-75.4627375	16.417643	95.104069
-44.063877	26.774078	94.613861	-22.849522	16.506302	94.390739	30.189934	-0.13863	93.741776	29.449207	33.358719	93.956963	29.8195705	16.6100445	93.8493695	-75.5186145	16.4025595	94.9321085
-42.597252	27.216154	94.522842	-22.848236	16.51672	94.609924	30.323643	-0.164108	94.521156	29.449177	33.360073	94.40731	29.88641	16.5979825	94.464233	-75.582882	16.4354575	94.755615
-41.146503	27.61797	94.591507	-22.829952	16.495401	94.917694	30.51182	-0.236014	95.440567	29.478428	33.316792	94.994057	29.995124	16.540389	95.217312	-75.655028	16.450413	94.618076
-39.70911	28.115395	94.673012	-22.792095	16.41124	95.304413	30.731943	-0.378825	96.360283	29.528305	33.221321	95.603523	30.130124	16.421248	95.981903	-75.714314	16.401232	94.626923
-38.262165	28.732172	94.772354	-22.759451	16.282312	95.659142	30.853745	-0.495774	97.272751	29.602194	33.123165	96.132896	30.2279695	16.3136955	96.7028235	-75.7468715	16.2509285	94.6154605
-36.195438	29.494991	94.936539	-22.605337	16.033836	96.117332	31.146589	-0.656506	98.35862	29.71627	32.94141	96.707489	30.4314295	16.142452	97.5330545	-75.6421035	15.92522	94.7016095
-34.822468	30.07716	95.098785	-22.461777	15.883677	96.342239	31.340054	-0.758426	98.813866	29.87208	32.855579	97.048225	30.606067	16.0485765	97.9310455	-75.529621	15.7187775	94.7534325
-33.546249	30.595802	95.298508	-22.32292	15.702023	96.510124	31.494453	-0.875527	99.16066	30.105152	32.73172	97.445679	30.7998025	15.9280965	98.3031695	-75.4456425	15.4759495	94.7170785
-32.175449	31.124147	95.284897	-22.159832	15.485504	96.624535	31.678963	-1.124457	99.353188	30.358521	32.547993	97.918304	31.018742	15.711768	98.635746	-75.338406	15.25924	94.613324
-30.89418	31.714361	95.722694	-22.054058	15.277565	96.701424	31.727774	-1.368581	99.404457	30.639526	32.332832	98.482117	31.18365	15.4821255	98.943287	-75.291766	15.0730045	94.459561
-29.994181	32.079197	96.298271	-21.964743	15.134412	96.808777	31.74272	-1.572248	99.434845	30.889383	32.157616	98.970657	31.3160515	15.292684	99.202751	-75.2455375	14.97614	94.414803
-29.119211	32.255302	96.855423	-21.907175	15.108964	96.878891	31.806166	-1.643008	99.429337	31.03297	32.086418	99.334869	31.419568	15.221705	99.382103	-75.233918	14.996223	94.375679
-28.089479	32.670258	97.052689	-21.824791	15.194646	97.033554	31.845495	-1.528162	99.391724	31.175863	32.218449	99.890396	31.510679	15.3451435	99.64106	-75.160261	15.0441485	94.426048
-27.357918	32.989971	97.457367	-21.826038	15.285002	97.159225	31.842215	-1.38976	99.448914	31.255337	32.369114	100.283386	31.548776	15.489677	99.86615	-75.200852	15.080327	94.4523
-26.884342	33.284508	97.457062	-21.84939	15.422021	97.248047	31.866932	-1.232803	99.548706	31.26787	32.549049	100.678444	31.567401	15.658123	100.113575	-75.266181	15.185919	94.382519
-26.533068	33.490963	98.057938	-21.94223	15.534147	97.339218	31.856176	-1.037434	99.688065	31.240391	32.773434	101.069984	31.5482835	15.868	100.3790245	-75.4327435	15.200294	94.2994115
-26.122576	33.714649	97.75193	-22.040359	15.640963	97.409683	31.833971	-0.817065	99.834557	31.196795	33.020908	101.390518	31.515383	16.1019215	100.6125375	-75.596101	15.1800045	94.2068285
-25.801739	33.991081	98.280853	-22.098042	15.712624	97.435318	31.830168	-0.587506	99.925323	31.088375	33.24633	101.543854	31.4592715	16.329412	100.7345885	-75.6553555	15.095836	94.1360475
-25.569841	34.273319	97.837608	-22.153208	15.842549	97.425621	31.856447	-0.369771	99.960464	30.960604	33.442478	101.56739	31.4085255	16.5363535	100.763927	-75.7149415	15.1487445	94.087315
-25.1984	34.579357	97.868477	-22.144814	15.944125	97.397827	31.92333	-0.099369	100.077309	30.885944	33.723175	101.47834	31.404637	16.811903	100.7778245	-75.694265	15.076347	94.0178295
-24.779383	34.874447	97.702774	-22.10807	16.022678	97.383484	32.054108	0.001186	100.228706	30.869303	33.891029	101.340866	31.4617055	16.9461075	100.784786	-75.6778455	15.0992485	93.982182
-24.355667	35.155819	97.471474	-22.045637	16.091602	97.360992	32.177277	0.117698	100.292587	30.873669	34.023792	101.093964	31.525473	17.070745	100.6932755	-75.616747	15.112459	94.0287085
-23.855108	35.420986	97.291275	-21.931515	16.082817	97.307526	32.268723	0.186494	100.265541	30.912992	34.103359	100.849625	31.5908575	17.1449265	100.557583	-75.4538875	15.0207075	94.057469
-23.383041	35.648308	97.237877	-21.850534	16.084377	97.296234	32.34446	0.259738	100.233734	30.97016	34.127281	100.696434	31.65731	17.1935095	100.465084	-75.358378	14.9752445	94.127384
-22.916655	35.8988	97.255646	-21.773781	16.085226	97.334846	32.438805	0.306614	100.275017	31.019011	34.181549	100.650726	31.728908	17.2440815	100.4628715	-75.27647	14.9263705	94.2068205
-22.599203	36.174	97.303619	-21.727009	16.127865	97.364159	32.500065	0.42299	100.343498	31.054649	34.302891	100.654541	31.777357	17.3629405	100.4990195	-75.231375	14.8927895	94.2292985
-22.119574	36.464825	97.38253	-21.682081	16.199572	97.4338	32.581924	0.687496	100.38073	31.038189	34.565281	100.700996	31.8100565	17.6263885	100.540863	-75.1742185	14.7727555	94.326737
-21.877888	36.613876	97.465355	-21.668858	16.289013	97.472923	32.615669	0.908681	100.390732	31.020481	34.795341	100.762596	31.818075	17.852011	100.576664	-75.155791	14.726015	94.369182
-21.637421	36.690811	97.559044	-21.681749	16.387804	97.491615	32.673645	1.128271	100.350166	31.000032	35.056599	100.830528	31.8368385	18.092435	100.590347	-75.2003365	14.683173	94.392883
-21.353634	36.781948	97.652122	-21.670794	16.467316	97.480347	32.694164	1.381679	100.273941	30.984604	35.296787	100.859009	31.839384	18.339233	100.566475	-75.180972	14.595399	94.394219
-21.06395	36.830467	97.722939	-21.67301	16.596445	97.446976	32.714657	1.616645	100.145126	30.956627	35.524269	100.868759	31.835642	18.570457	100.5069425	-75.181662	14.622433	94.3870095
-20.765144	36.919373	97.7836	-21.662498	16.673729	97.412041	32.744095	1.855131	99.976929	30.941904	35.738735	100.847015	31.8429995	18.796933	100.411972	-75.1679955	14.550525	94.41211
-20.518658	36.9786	97.829018	-21.617228	16.795732	97.360062	32.769783	2.100632	99.824097	30.91951	35.969921	100.780785	31.8446465	19.0352765	100.302441	-75.0791025	14.5561875	94.417683
-20.143465	37.090748	97.746239	-21.583035	16.979549	97.233688	32.812218	2.451983	99.606209	30.866327	36.286385	100.57135	31.8392725	19.369184	100.0887795	-75.0053425	14.589914	94.3785965
-19.915947	37.087616	97.619286	-21.589144	17.111876	97.166359	32.844704	2.668546	99.533371	30.822277	36.490543	100.367584	31.8334905	19.5795445	99.9504775	-75.0117785	14.6442075	94.3822405
-19.755911	37.059067	97.440567	-21.564508	17.242725	97.111633	32.86898	2.855602	99.51651	30.76618	36.674847	100.131439	31.81758	19.7652245	99.8239745	-74.946596	14.7202255	94.3992915
-19.608978	36.975079	97.23838	-21.560045	17.344913	97.089729	32.914387	2.946928	99.535767	30.734089	36.788563	99.855919	31.824238	19.8677455	99.695843	-74.944328	14.8220805	94.483615
-19.428267	36.783543	97.048294	-21.518526	17.399944	97.057205	32.950653	2.969652	99.556557	30.720472	36.815281	99.531784	31.8355625	19.8924665	99.5441705	-74.8726145	14.9074215	94.5702395
-19.253775	36.598022	96.811691	-21.455629	17.415558	97.041321	32.964981	2.943048	99.587234	30.728275	36.767853	99.191902	31.846628	19.8554505	99.389568	-74.757886	14.9756655	94.693074
-19.058037	36.402554	96.609306	-21.414503	17.394585	97.045311	32.980057	2.879631	99.617973	30.74081	36.692219	98.891846	31.8604335	19.785925	99.2549095	-74.6894395	15.003245	94.8357125
-18.62977	36.049084	96.399864	-21.41477	17.318651	97.082123	32.971733	2.737054	99.736732	30.755577	36.519466	98.562683	31.863655	19.62826	99.1497075	-74.693195	15.009042	95.0145385
-18.40867	35.872059	96.309303	-21.428642	17.270287	97.13076	32.956928	2.615081	99.800125	30.750216	36.436192	98.394119	31.853572	19.5256365	99.097122	-74.710856	15.0149375	95.164398
-18.206886	35.729397	96.267197	-21.438404	17.218124	97.144501	32.916729	2.544147	99.818962	30.730284	36.31963	98.225143	31.8235065	19.4318885	99.0220525	-74.7003145	15.0043595	95.2669495
-17.96981	35.6227	96.187744	-21.421951	17.142307	97.118515	32.888454	2.495434	99.789368	30.691341	36.246223	98.044983	31.7898975	19.3708285	98.9171755	-74.6337995	14.9137855	95.3198545
-17.7806	35.52853	96.11644	-21.444582	17.077044	97.091362	32.878651	2.445415	99.773369	30.626028	36.194645	97.941658	31.7523395	19.32003	98.8575135	-74.6415035	14.834058	95.3252105
-17.633589	35.456482	96.067192	-21.486946	17.037409	97.068962	32.863731	2.417555	99.784309	30.586195	36.17429	97.922096	31.724963	19.2959225	98.8532025	-74.698855	14.7788955	95.2847215
-17.522636	35.33897	96.058929	-21.544895	16.982658	97.051659	32.840733	2.394735	99.85405	30.5534	36.167774	97.948662	31.6970665	19.2812545	98.901356	-74.7868565	14.6840615	95.201962
-17.392332	35.152065	96.010277	-21.611538	16.907743	96.999573	32.834648	2.345391	99.897354	30.498352	36.155094	97.962265	31.6665	19.2502425	98.9298095	-74.889576	14.5652435	95.0693365
-17.25271	35.005192	95.911469	-21.646582	16.859354	96.917259	32.785831	2.329655	99.863075	30.438244	36.125015	97.860817	31.6120375	19.227335	98.861946	-74.9052015	14.491373	94.972572
-17.100119	34.87606	95.782066	-21.675047	16.859732	96.812141	32.762295	2.318816	99.802986	30.372742	36.067467	97.681519	31.5675185	19.1931415	98.7422525	-74.9176125	14.5263225	94.8820295
-16.976139	34.798752	95.610649	-21.67075	16.856392	96.715836	32.74929	2.284405	99.759895	30.337339	36.016083	97.50856	31.5433145	19.150244	98.6342275	-74.8848145	14.56254	94.7974445
-16.777634	34.736141	95.469978	-21.671217	16.871103	96.652328	32.752056	2.232535	99.788513	30.326927	35.961388	97.373192	31.5394915	19.0969615	98.5808525	-74.8819255	14.6452445	94.7238035
-16.49288	34.709133	95.356827	-21.666115	16.901033	96.616478	32.770897	2.165856	99.847763	30.341661	35.896046	97.268318	31.556279	19.030951	98.5580405	-74.888509	14.771115	94.6749155
-16.271976	34.83033	95.273033	-21.642691	16.928862	96.620918	32.801346	2.085566	99.926117	30.386719	35.820587	97.175941	31.5940325	18.9530765	98.551029	-74.8794145	14.9046475	94.690807
-15.945975	35.032417	95.090324	-21.594881	16.933193	96.584549	32.852894	1.946813	99.972839	30.477356	35.683849	97.000656	31.665125	18.815331	98.4867475	-74.854887	15.051055	94.6823505
-15.718891	35.253029	94.960579	-21.52919	16.909466	96.531868	32.873322	1.852009	99.929779	30.538586	35.572285	96.8255	31.705954	18.712147	98.3776395	-74.764334	15.106785	94.6860965
-15.5017	35.451195	94.855186	-21.465067	16.895571	96.467224	32.891457	1.773845	99.839302	30.584044	35.464485	96.647438	31.7377505	18.619165	98.24337	-74.6678845	15.171977	94.691078
-15.363051	35.70842	94.754951	-21.410824	16.888554	96.427467	32.903557	1.699324	99.782616	30.647505	35.351032	96.475136	31.775531	18.525178	98.128876	-74.597179	15.25193	94.726058
-15.207523	36.017658	94.670494	-21.35149	16.906885	96.414856	32.92728	1.601634	99.740044	30.703661	35.265614	96.369987	31.8154705	18.433624	98.0550155	-74.5184505	15.380146	94.7746965
-15.065461	36.333591	94.643456	-21.299181	16.876892	96.416481	32.974648	1.521045	99.678978	30.763336	35.204418	96.344223	31.868992	18.3627315	98.0116005	-74.467354	15.3910525	94.8213615
-14.906157	36.63945	94.660797	-21.267757	16.838247	96.4105	32.980194	1.462759	99.573067	30.831528	35.144268	96.341469	31.905861	18.3035135	97.957268	-74.441375	15.3729805	94.863732
-14.750284	37.206989	94.764473	-21.237234	16.773445	96.357086	32.974323	1.386367	99.296577	30.923277	35.060722	96.374931	31.9488	18.2235445	97.835754	-74.423268	15.3233455	94.878418
-14.647722	37.666325	94.85437	-21.220753	16.702717	96.298447	32.944386	1.306982	99.028786	30.955141	34.988811	96.461517	31.9497635	18.1478965	97.7451515	-74.3912695	15.2575375	94.8517425
-14.566906	38.15345	94.980713	-21.227976	16.63703	96.205788	32.8853	1.250917	98.749489	30.981836	34.929348	96.574478	31.933568	18.0901325	97.6619835	-74.38952	15.1839275	94.7495925
-14.459166	38.752739	95.123848	-21.274992	16.57082	96.114845	32.827751	1.187232	98.44577	30.989859	34.863014	96.730042	31.908805	18.025123	97.587906	-74.458789	15.116517	94.641784
-14.345328	39.290531	95.318184	-21.309441	16.522779	96.002998	32.766888	1.144252	98.114288	31.000593	34.815903	96.879112	31.8837405	17.9800775	97.4967	-74.5026225	15.0654805	94.509296
-14.289009	39.8605	95.506752	-21.352829	16.484982	95.8899	32.707878	1.113159	97.704201	30.99625	34.705318	97.017952	31.852064	17.9092385	97.3610765	-74.557722	15.0607255	94.4187235
-14.200173	40.321754	95.7229	-21.423986	16.436424	95.779846	32.636421	1.01964	97.212997	31.019819	34.550678	97.191086	31.82812	17.785159	97.2020415	-74.676092	15.087689	94.3576505
-14.182812	41.019241	96.143578	-21.478874	16.370436	95.542107	32.458557	0.841642	96.362946	31.069036	34.242535	97.270294	31.7637965	17.5420885	96.81662	-74.7215445	15.1987835	94.267594
-14.168085	41.47163	96.356064	-21.507164	16.359419	95.348747	32.291386	0.744887	95.715401	31.066236	34.053101	97.27256	31.678811	17.398994	96.4939805	-74.693139	15.319844	94.2035135
-14.164334	41.907032	96.583237	-21.538284	16.379137	95.236496	32.111843	0.755303	95.217606	31.069677	33.982098	97.321083	31.59076	17.3687005	96.2693445	-74.667328	15.3895735	94.2036475
-14.166032	42.357697	96.818108	-21.641159	16.534035	95.128098	31.974243	0.8404	94.97448	30.989376	34.014423	97.500786	31.4818095	17.4274115	96.237633	-74.7641275	15.6406585	94.018563
-14.198285	42.75872	97.054062	-21.753731	16.714407	95.159012	31.884592	1.001126	95.007874	30.895878	34.203537	97.788879	31.390235	17.6023315	96.3983765	-74.897697	15.8264825	93.9196475
-14.246221	43.103298	97.260078	-21.895567	16.96685	95.226944	31.84272	1.211167	95.214256	30.791552	34.461319	98.066597	31.317136	17.836243	96.6404265	-75.10827	16.097457	93.8134615
-14.30534	43.320007	97.431236	-21.959438	17.172258	95.303284	31.833797	1.392107	95.383636	30.695456	34.688114	98.259392	31.2646265	18.0401105	96.821514	-75.1835025	16.3044055	93.785054
-14.403145	43.423069	97.585205	-21.992828	17.364662	95.398048	31.850641	1.521025	95.520988	30.654097	34.872005	98.413536	31.252369	18.196515	96.967262	-75.238025	16.532809	93.828834
-14.462198	43.337227	97.645439	-21.97114	17.409632	95.440414	31.85408	1.55836	95.607132	30.671232	34.903179	98.48024	31.262656	18.2307695	97.043686	-75.204936	16.5884945	93.837142
-14.521111	43.174942	97.660362	-21.958834	17.444935	95.530457	31.905016	1.566305	95.739464	30.694624	34.942623	98.523743	31.29982	18.254464	97.1316035	-75.217488	16.635406	93.9293105
-14.558599	42.958076	97.595093	-21.912882	17.476963	95.587334	31.974649	1.599116	95.878654	30.722301	34.997868	98.535881	31.348475	18.298492	97.2072675	-75.174239	16.655434	93.9674005
-14.564289	42.621613	97.513939	-21.861206	17.500687	95.685715	32.030327	1.622826	96.026352	30.745829	35.063423	98.515686	31.388078	18.3431245	97.271019	-75.11049	16.6582495	94.100411
-14.545241	42.262978	97.43837	-21.837811	17.516068	95.729462	32.081749	1.64927	96.16835	30.76104	35.120602	98.44812	31.4213945	18.384936	97.308235	-75.0970165	16.6472	94.150689
-14.563027	41.882664	97.38607	-21.7698	17.525921	95.827057	32.16507	1.670335	96.300926	30.756203	35.160656	98.373337	31.4606365	18.4154955	97.3371315	-75.0002365	16.6363465	94.3169825
-14.549595	41.231396	97.244011	-21.755442	17.517097	95.926132	32.21384	1.597222	96.472969	30.786324	35.12698	98.257576	31.500082	18.362101	97.3652725	-75.010966	16.672093	94.4869915
-14.515736	40.769871	97.089417	-21.725304	17.457468	95.940857	32.210091	1.519315	96.506866	30.814318	35.037117	98.143471	31.5122045	18.278216	97.3251685	-74.9628125	16.63672	94.5565455
-14.433223	40.241573	96.901993	-21.675821	17.396055	95.966156	32.210854	1.410044	96.55957	30.822515	34.92078	97.991508	31.5166845	18.165412	97.275539	-74.8683265	16.626698	94.656773
-14.326201	39.644798	96.663193	-21.693436	17.382759	95.944611	32.212826	1.277121	96.65316	30.823929	34.810684	97.831963	31.5183775	18.0439025	97.2425615	-74.9052495	16.7216155	94.6466605
-14.236532	38.988525	96.448952	-21.689642	17.36949	95.967369	32.195721	1.172036	96.770546	30.845631	34.702839	97.694519	31.520676	17.9374375	97.2325325	-74.89996	16.8015425	94.7022055
-14.093171	38.244038	96.281174	-21.689415	17.338791	96.002289	32.174648	1.045982	96.934616	30.849457	34.599018	97.583496	31.5120525	17.8225	97.259056	-74.8908825	16.855082	94.745522
-13.996485	37.550247	96.177567	-21.713587	17.318926	96.022705	32.164478	0.957094	97.042786	30.817673	34.52042	97.519012	31.4910755	17.738757	97.280899	-74.9182495	16.899095	94.764511
-13.843158	36.518372	96.144363	-21.740717	17.269293	96.099113	32.125507	0.858013	97.128357	30.815205	34.422352	97.489037	31.470356	17.6401825	97.308697	-74.95179	16.8984035	94.889529
-13.716059	35.81953	96.162308	-21.756271	17.229498	96.156471	32.100483	0.820802	97.130554	30.81591	34.392841	97.506943	31.4581965	17.6068215	97.3187485	-74.9707385	16.8521745	94.9941935
-13.524541	35.080978	96.211571	-21.74234	17.211189	96.250557	32.090668	0.835772	97.12941	30.798403	34.411915	97.530663	31.4445355	17.6238435	97.3300365	-74.9292155	16.7985345	95.1710775
-13.362779	34.348404	96.266327	-21.751337	17.228464	96.339233	32.089088	0.899018	97.126175	30.78182	34.479012	97.553413	31.435454	17.689015	97.339794	-74.938128	16.767913	95.338672
-13.144901	33.530636	96.318848	-21.749874	17.265003	96.430649	32.094158	0.994519	97.124199	30.76689	34.567047	97.566452	31.430524	17.780783	97.3453255	-74.930272	16.749223	95.5159725
-12.993791	32.815037	96.394592	-21.738846	17.286495	96.481255	32.100117	1.105725	97.114738	30.744215	34.682255	97.547348	31.422166	17.89399	97.331043	-74.899858	16.679	95.631467
-12.798982	32.06942	96.336143	-21.740154	17.330584	96.505867	32.108364	1.228779	97.085632	30.684996	34.798306	97.497162	31.39668	18.0135425	97.291397	-74.876988	16.6476255	95.720337
-12.372921	30.944798	96.243324	-21.769369	17.370043	96.494347	32.106258	1.391814	97.062263	30.604458	34.954483	97.392479	31.355358	18.1731485	97.227371	-74.894096	16.5669375	95.761323
-12.096397	30.131399	96.193703	-21.805784	17.402271	96.496284	32.099026	1.487777	97.120529	30.557394	35.048866	97.360939	31.32821	18.2683215	97.240734	-74.939778	16.5362205	95.751834
-11.781494	29.333416	96.168785	-21.811518	17.405632	96.540428	32.122402	1.544756	97.205772	30.520988	35.127281	97.3591	31.321695	18.3360185	97.282436	-74.944731	16.4752455	95.79842
-11.49051	28.523642	96.158699	-21.81189	17.393137	96.571892	32.151276	1.590903	97.291855	30.4853	35.185318	97.358292	31.318288	18.3881105	97.3250735	-74.942068	16.3981635	95.8187105
-11.184033	27.788799	96.17556	-21.773569	17.353319	96.582069	32.186024	1.641902	97.341766	30.488464	35.232883	97.331047	31.337244	18.4373925	97.3364065	-74.884382	16.2692455	95.8277315
-10.797639	27.018917	96.07312	-21.75211	17.342405	96.576813	32.237553	1.688315	97.399803	30.472479	35.285965	97.271324	31.355016	18.48714	97.3355635	-74.859236	16.19767	95.8180625
-10.383694	26.19762	95.978317	-21.738672	17.334339	96.564507	32.280178	1.728946	97.463264	30.460966	35.335678	97.199165	31.370572	18.532312	97.3312145	-74.847916	16.136366	95.7977995
-9.803228	24.99563	95.897263	-21.717747	17.305958	96.508194	32.313744	1.797381	97.49736	30.445141	35.385227	97.055481	31.3794425	18.591304	97.2764205	-74.8149365	16.020612	95.7399675
-9.414382	24.203518	95.79863	-21.707102	17.280563	96.474739	32.339539	1.866518	97.517433	30.408672	35.439507	96.931419	31.3741055	18.6530125	97.224426	-74.7883095	15.9081135	95.725052
-9.018498	23.454056	95.736084	-21.699364	17.274784	96.455574	32.392815	1.931878	97.554276	30.368401	35.513561	96.81823	31.380608	18.7227195	97.186253	-74.779336	15.8268485	95.724895
-8.572994	22.636335	95.669815	-21.68178	17.262791	96.444489	32.429142	2.027602	97.625061	30.315628	35.600586	96.7491	31.372385	18.814094	97.1870805	-74.735945	15.711488	95.7018975
-8.108617	21.824902	95.653473	-21.70104	17.272762	96.453476	32.447304	2.105022	97.734406	30.290968	35.694134	96.724289	31.369136	18.899578	97.2293475	-74.771216	15.645946	95.6776045
-7.693385	21.076969	95.683556	-21.720978	17.277594	96.45108	32.473171	2.166682	97.896889	30.261921	35.770218	96.7444	31.367546	18.96845	97.3206445	-74.809502	15.586738	95.5815155
-7.293127	20.336266	95.681473	-21.758305	17.2882	96.432831	32.485504	2.216481	98.058647	30.236977	35.837543	96.808243	31.3612405	19.027012	97.433445	-74.8778505	15.549388	95.432217
-6.606947	19.262522	95.766655	-21.823147	17.296488	96.449677	32.440987	2.287675	98.461609	30.18952	35.89764	97.081879	31.3152535	19.0926575	97.771744	-74.9615475	15.5003185	95.12761
-6.142319	18.530754	95.919434	-21.925558	17.3349	96.524895	32.401161	2.241854	98.913834	30.174875	35.896511	97.51223	31.288018	19.0691825	98.213032	-75.139134	15.6006175	94.836758
-5.737359	17.797016	96.218498	-21.99264	17.357197	96.664635	32.358776	2.174891	99.547684	30.205103	35.883408	98.094681	31.2819395	19.0291495	98.8211825	-75.2672195	15.6852445	94.5080875
-5.356008	17.135302	96.616188	-22.092337	17.447178	96.84935	32.360996	2.095887	100.366081	30.245104	35.868599	98.838577	31.30305	18.982243	99.602329	-75.487724	15.912113	94.096371
-5.00071	16.534288	97.031487	-22.180771	17.536909	97.080009	32.398457	1.99164	101.194237	30.319929	35.881119	99.577782	31.359193	18.9363795	100.3860095	-75.720735	16.1374385	93.7740085
-4.613177	15.887896	97.381859	-22.23691	17.649109	97.230919	32.407333	1.955279	101.863945	30.391523	35.887615	100.120911	31.399428	18.921447	100.992428	-75.873248	16.376771	93.46941
-4.282566	15.288329	97.550873	-22.279016	17.786152	97.283966	32.395512	1.925064	102.301346	30.443573	35.887581	100.382782	31.4195425	18.9063225	101.342064	-75.9775745	16.6659815	93.225868
-3.795682	14.427317	97.555504	-22.295626	17.975122	97.167625	32.384293	1.885126	102.493492	30.483004	35.838474	100.340584	31.4336485	18.8618	101.417038	-76.0249005	17.088444	92.918212
-3.513811	13.892312	97.513161	-22.282896	18.095512	97.052826	32.356499	1.848183	102.439354	30.55504	35.785149	100.214645	31.4557695	18.816666	101.3269995	-76.0215615	17.374358	92.7786525
-3.293795	13.425973	97.437157	-22.236691	18.189936	96.927246	32.340584	1.784033	102.324677	30.633471	35.725559	100.118423	31.4870275	18.754796	101.22155	-75.9604095	17.625076	92.632942
-3.123821	12.997775	97.318581	-22.193785	18.263235	96.811829	32.320702	1.728252	102.194092	30.728075	35.65065	100.017143	31.5243885	18.689451	101.1056175	-75.9119585	17.837019	92.5180405
-2.963823	12.562445	97.219048	-22.132551	18.341595	96.664017	32.319798	1.670177	102.064835	30.82786	35.596992	99.975105	31.573829	18.6335845	101.01997	-75.838931	18.0496055	92.308064
-2.846494	12.112589	97.108475	-22.055611	18.427048	96.546036	32.334332	1.629642	101.972939	30.940151	35.561306	99.993217	31.6372415	18.595474	100.983078	-75.7484635	18.258622	92.108994
-2.786905	11.737294	97.011475	-21.996571	18.494926	96.436737	32.355396	1.600109	101.877106	31.048233	35.531467	100.016083	31.7018145	18.565788	100.9465945	-75.6949565	18.424064	91.9268795
-2.751125	11.093645	96.879669	-21.886536	18.647676	96.356789	32.422218	1.587216	101.66552	31.198368	35.527496	100.04953	31.810293	18.557356	100.857525	-75.583365	18.737996	91.856053
-2.75823	10.750122	96.788078	-21.79949	18.725456	96.30162	32.451828	1.59884	101.514503	31.290123	35.560741	100.043152	31.8709755	18.5797905	100.7788275	-75.4699555	18.8711215	91.8244125
-2.816869	10.472624	96.717575	-21.738466	18.81563	96.276543	32.479076	1.628444	101.349167	31.343	35.578911	100.019943	31.911038	18.6036775	100.684555	-75.38797	19.0275825	91.868531
-2.925185	10.248411	96.634018	-21.700312	18.878307	96.280693	32.475372	1.676482	101.200401	31.380356	35.623989	100.023758	31.927864	18.6502355	100.6120795	-75.328488	19.1063785	91.9493065
-3.058964	10.027245	96.601196	-21.715361	18.996262	96.327141	32.465126	1.747952	101.107323	31.392214	35.69413	100.037231	31.92867	18.721041	100.572277	-75.359392	19.271483	92.082005
-3.231319	9.912722	96.614258	-21.737566	19.058325	96.382545	32.456326	1.800228	101.05069	31.372038	35.749649	100.063828	31.914182	18.7749385	100.557259	-75.389314	19.3417115	92.207831
-3.50349	9.814651	96.611023	-21.786371	19.123308	96.424469	32.414745	1.839818	101.036346	31.333817	35.784451	100.072716	31.874281	18.8121345	100.554531	-75.447023	19.4344815	92.294407
-4.053835	9.673259	96.552948	-21.829134	19.162079	96.428726	32.365566	1.835358	101.004372	31.279102	35.782299	100.000641	31.822334	18.8088285	100.5025065	-75.480602	19.5153295	92.3549455
-4.485456	9.574169	96.51873	-21.842997	19.150471	96.415939	32.346474	1.788901	100.98317	31.256426	35.740589	99.964806	31.80145	18.764745	100.473988	-75.487444	19.536197	92.35789
-4.930771	9.487362	96.487793	-21.838554	19.113132	96.413834	32.352859	1.712775	100.956299	31.265888	35.670666	99.969643	31.8093735	18.6917205	100.462971	-75.4864815	19.5345435	92.364697
-5.465929	9.381286	96.454666	-21.790817	19.036385	96.422401	32.374012	1.620984	100.943985	31.310867	35.570023	99.990807	31.8424395	18.5955035	100.467396	-75.4240735	19.4772665	92.377406
-5.943978	9.303112	96.422729	-21.76449	18.944351	96.444458	32.40007	1.486718	100.895836	31.37359	35.454361	100.017464	31.88683	18.4705395	100.45665	-75.41581	19.4181625	92.432266
-6.460848	9.182722	96.389252	-21.675436	18.874588	96.484657	32.430637	1.368651	100.805069	31.458681	35.32616	100.077972	31.944659	18.3474055	100.4415205	-75.295531	19.4017705	92.5277935
-6.957701	9.077734	96.35701	-21.649677	18.876678	96.545235	32.450874	1.284794	100.740067	31.548246	35.233116	100.168518	31.99956	18.258955	100.4542925	-75.298914	19.494401	92.6361775
-7.715044	9.077761	96.297508	-21.590292	18.984432	96.611351	32.445129	1.246784	100.600983	31.659975	35.190903	100.333366	32.052552	18.2188435	100.4671745	-75.233136	19.7500205	92.7555275
-8.264016	9.113775	96.242371	-21.570196	19.113005	96.664932	32.422337	1.263847	100.467087	31.716881	35.216419	100.397232	32.069609	18.240133	100.4321595	-75.210001	19.985877	92.8977045
-8.861178	9.154337	96.108452	-21.556574	19.229683	96.701546	32.389725	1.313283	100.2565	31.754637	35.251785	100.410652	32.072181	18.282534	100.333576	-75.185329	20.176832	93.069516
-9.486101	9.162892	95.984993	-21.579338	19.385435	96.686783	32.347099	1.398058	99.983124	31.773529	35.315731	100.358139	32.060314	18.3568945	100.1706315	-75.21899	20.4139755	93.2029345
-10.144388	9.196873	95.813644	-21.590609	19.538652	96.639412	32.299889	1.492501	99.630165	31.776306	35.428757	100.223686	32.0380975	18.460629	99.9269255	-75.2193155	20.616675	93.3518985
-10.821614	9.171491	95.5998	-21.588717	19.718626	96.549675	32.264126	1.605466	99.213455	31.745443	35.534142	99.971436	32.0047845	18.569804	99.5924455	-75.1822185	20.867448	93.5069045
-11.429924	9.128225	95.393639	-21.576391	19.866667	96.464813	32.214901	1.734797	98.804169	31.695238	35.617535	99.681091	31.9550695	18.676166	99.24263	-75.1078515	21.057168	93.686996
-12.314424	8.814244	95.141396	-21.604473	20.031122	96.339699	32.122974	1.850994	98.259956	31.632906	35.677277	99.347008	31.87794	18.7641355	98.803482	-75.086886	21.2981085	93.875916
-12.927802	8.519565	95.023682	-21.642883	20.112518	96.32164	32.055679	1.860584	98.004982	31.582508	35.68755	99.205086	31.8190935	18.774067	98.605034	-75.1048595	21.450969	94.038246
-13.488461	8.132656	94.935509	-21.668051	20.165335	96.320274	31.978756	1.855341	97.839333	31.549232	35.669823	99.102791	31.763994	18.762582	98.471062	-75.100096	21.568088	94.169486
-14.088469	7.719802	94.888145	-21.681877	20.22209	96.35289	31.919184	1.824501	97.757767	31.538809	35.643856	99.046288	31.7289965	18.7341785	98.4020275	-75.0927505	21.7100015	94.3037525
-14.71299	7.26581	94.876976	-21.705809	20.301155	96.403381	31.855112	1.80724	97.694283	31.534641	35.612785	99.00972	31.6948765	18.7100125	98.3520015	-75.1064945	21.8922975	94.4547605
-15.262561	6.812886	94.907326	-21.696823	20.336809	96.453766	31.804508	1.789815	97.670769	31.53776	35.591179	98.982712	31.671134	18.690497	98.3267405	-75.06478	21.983121	94.5807915
-15.667941	6.230374	94.891129	-21.702557	20.383331	96.511108	31.783989	1.781983	97.670525	31.551643	35.598251	98.972321	31.667816	18.690117	98.321423	-75.07293	22.076545	94.700793
-16.33036	5.222143	94.823074	-21.702074	20.492393	96.542412	31.777128	1.831362	97.694221	31.565262	35.652527	98.957191	31.671195	18.7419445	98.325706	-75.075343	22.2428415	94.759118
-16.729206	4.461628	94.820145	-21.685095	20.547777	96.558098	31.786722	1.885217	97.788719	31.555408	35.711559	98.949387	31.671065	18.798388	98.369053	-75.041255	22.297166	94.747143
-17.129656	3.74507	94.922424	-21.666487	20.626789	96.583626	31.82596	1.918319	97.992325	31.547171	35.772289	98.968498	31.6865655	18.845304	98.4804115	-75.0195395	22.408274	94.6868405
-17.533504	3.054085	95.102158	-21.696785	20.713522	96.632698	31.850451	1.929262	98.332954	31.557039	35.83115	99.005394	31.703745	18.880206	98.669174	-75.097315	22.546838	94.596222
-17.686806	2.522877	95.449608	-21.680143	20.7976	96.705345	31.882179	1.89458	98.850021	31.578627	35.846241	99.088135	31.730403	18.8704105	98.969078	-75.090689	22.7247895	94.441612
-17.880314	1.905324	95.881897	-21.685865	20.873922	96.782875	31.93565	1.797434	99.602989	31.602371	35.800606	99.165749	31.7690105	18.79902	99.384369	-75.1407405	22.948824	94.181381
-18.197098	1.336373	96.395264	-21.701132	20.925207	96.889465	32.048256	1.637741	100.524498	31.646666	35.693451	99.308426	31.847461	18.665596	99.916462	-75.249725	23.184818	93.862468
-18.529402	0.418147	97.38549	-21.585667	20.870558	97.176353	32.2048	1.39621	101.860222	31.844858	35.451969	99.606293	32.024829	18.4240895	100.7332575	-75.196163	23.3170265	93.6194485
-18.765251	-0.087728	97.874207	-21.432127	20.800905	97.330269	32.313301	1.277569	102.507782	31.988548	35.245861	99.60331	32.1509245	18.261715	101.055546	-75.0151785	23.340095	93.604992
-19.007795	-0.525635	98.192276	-21.229115	20.699259	97.389641	32.467087	1.177353	102.813026	32.180859	35.060452	99.389824	32.323973	18.1189025	101.101425	-74.782203	23.2796155	93.677857
-19.173872	-0.896728	98.305069	-20.95929	20.546051	97.376511	32.648174	1.088159	102.902756	32.378235	34.862637	99.039314	32.5132045	17.975398	100.971035	-74.4317845	23.116704	93.781987
-19.446016	-1.169708	98.410812	-20.73246	20.413603	97.3507	32.829971	0.996809	102.928368	32.560081	34.68766	98.730629	32.695026	17.8422345	100.8294985	-74.159946	22.9849715	93.8719015
-19.787397	-1.367984	98.479546	-20.551054	20.287842	97.353973	33.00325	0.944939	102.972557	32.710308	34.613403	98.492645	32.856779	17.779171	100.732601	-73.958887	22.796513	93.975345
-20.059425	-1.486308	98.535423	-20.428831	20.211243	97.34201	33.191299	0.998992	102.976395	32.771072	34.639923	98.308594	32.9811855	17.8194575	100.6424945	-73.8388475	22.6030285	94.0415255
-20.635338	-1.460406	98.524612	-20.308256	20.13793	97.324173	33.37746	1.178481	102.874817	32.813225	34.798096	98.249176	33.0953425	17.9882885	100.5619965	-73.7118545	22.2875715	94.0863495
-21.026913	-1.350395	98.414383	-20.267616	20.116695	97.351303	33.432804	1.229379	102.90033	32.860123	34.934048	98.46357	33.1464635	18.0817135	100.68195	-73.6816955	22.1516765	94.020656
-21.448828	-1.184232	98.30249	-20.282824	20.089397	97.443512	33.478962	1.207656	103.035202	32.918968	35.011681	98.86573	33.198965	18.1096685	100.950466	-73.764613	22.0691255	93.936558
-21.881699	-0.918973	98.245468	-20.320435	20.039511	97.57309	33.493607	1.158853	103.194283	32.944405	35.057114	99.314301	33.219006	18.1079835	101.254292	-73.859876	21.9710385	93.891888
-22.225773	-0.637953	98.176773	-20.364113	20.01162	97.715492	33.463459	1.095978	103.298019	32.969589	35.033291	99.72831	33.216524	18.0646345	101.5131645	-73.94475	21.9586055	93.9178195
-22.582869	-0.220404	98.122551	-20.39859	19.960484	97.870659	33.413315	0.993297	103.403389	32.996925	34.963608	100.048569	33.20512	17.9784525	101.725979	-74.0023	21.9425155	94.015339
-23.010771	0.277623	98.100838	-20.437056	19.891212	98.020424	33.417049	0.863961	103.443108	33.020859	34.871559	100.319221	33.218954	17.86776	101.8811645	-74.093066	21.914664	94.1596835
-23.632515	1.153118	98.078796	-20.446522	19.721684	98.256126	33.426071	0.666247	103.439667	33.062057	34.72683	100.731895	33.244064	17.6965385	102.085781	-74.137108	21.7468295	94.426471
-24.079878	1.71187	98.063805	-20.458496	19.55752	98.414551	33.468525	0.465521	103.382133	33.097195	34.629841	101.063133	33.28286	17.547681	102.222633	-74.199852	21.567359	94.606469
-24.498262	2.29632	98.018059	-20.457565	19.387453	98.600716	33.471619	0.323719	103.378464	33.143696	34.530426	101.472748	33.3076575	17.4270725	102.425606	-74.2227875	21.3478335	94.775826
-24.86858	2.928988	97.984543	-20.492891	19.231422	98.793365	33.493446	0.160656	103.429581	33.18055	34.432732	101.961609	33.336998	17.296694	102.695595	-74.32278	21.16615	94.891135
-25.296143	3.599646	97.988647	-20.511318	19.065989	98.996643	33.509666	0.013798	103.528198	33.219013	34.314873	102.458641	33.3643395	17.1643355	102.9934195	-74.3869755	20.9676425	94.9998665
-25.735401	4.348443	98.035027	-20.545496	18.953163	99.224869	33.510544	-0.167564	103.616882	33.25708	34.181499	102.959465	33.383812	17.0069675	103.2881735	-74.474804	20.8993585	95.1615645
-26.184221	5.040492	98.114029	-20.550991	18.834686	99.424347	33.478634	-0.333217	103.755608	33.353127	33.673618	103.407143	33.4158805	16.6702005	103.5813755	-74.5178625	20.9991715	95.2673185
-26.873831	6.086009	98.24321	-20.572092	18.758068	99.68187	33.485691	-0.554956	104.009399	33.431606	33.496738	103.899704	33.4586485	16.470891	103.9545515	-74.6028325	21.045245	95.4091885
-27.334538	6.848062	98.310486	-20.55253	18.762197	99.809387	33.503407	-0.676572	104.142502	33.498375	33.34037	104.189217	33.500891	16.331899	104.1658595	-74.605951	21.192495	95.4529145
-27.831188	7.607045	98.369438	-20.541687	18.774847	99.923187	33.519981	-0.770071	104.270348	33.546391	33.336525	104.320183	33.533186	16.283227	104.2952655	-74.61656	21.266467	95.5511085
-28.312346	8.363375	98.422081	-20.508394	18.775032	99.992195	33.541981	-0.841841	104.347	33.646252	33.201553	104.463219	33.5941165	16.179856	104.4051095	-74.6109045	21.370208	95.5792805
-28.853041	9.07946	98.430763	-20.484268	18.782915	100.028488	33.566334	-0.884946	104.307518	33.676071	33.224453	104.453911	33.6212025	16.1697535	104.3807145	-74.5897385	21.3960765	95.6762615
-29.318153	9.791595	98.40374	-20.440861	18.801489	100.034187	33.595165	-0.892337	104.181984	33.695679	33.19976	104.439308	33.645422	16.1537115	104.310646	-74.527144	21.4492665	95.757728
-29.676092	10.442447	98.35347	-20.407022	18.825113	100.056778	33.609592	-0.895024	104.07045	33.727207	33.186653	104.453674	33.6683995	16.1458145	104.262062	-74.4824435	21.5044115	95.851494
-30.411121	11.528407	98.391052	-20.333324	18.827169	100.145065	33.635818	-0.878249	103.99929	33.819958	33.189457	104.578827	33.727888	16.155604	104.2890585	-74.394536	21.498734	96.0010715
-31.112429	12.305756	98.465836	-20.288067	18.88002	100.196396	33.687706	-0.834326	104.050507	33.873734	33.252178	104.659988	33.78072	16.208926	104.3552475	-74.356854	21.551114	96.0375445
-31.608891	12.993815	98.550705	-20.235493	18.968298	100.259781	33.73608	-0.750841	104.125771	33.909435	33.333294	104.741539	33.8227575	16.2912265	104.433655	-74.2937435	21.6453695	96.085907
-32.135963	13.706307	98.649063	-20.172615	19.060417	100.33876	33.780823	-0.700594	104.215599	33.931835	33.369865	104.853775	33.856329	16.3346355	104.534687	-74.201559	21.7861985	96.142833
-32.67445	14.39315	98.706261	-20.115093	19.130857	100.444969	33.798389	-0.744544	104.310593	33.886066	33.59024	105.112907	33.8422275	16.422848	104.71175	-74.0724135	21.838866	96.178188
-33.239349	15.098065	98.82766	-20.091404	19.129896	100.608673	33.779354	-0.937772	104.5019	34.008137	33.07457	105.50808	33.8937455	16.068399	105.00499	-74.0765535	22.191393	96.212356
-33.831573	15.740996	98.99736	-20.050262	19.096035	100.84536	33.714661	-1.163158	104.752289	34.107803	32.806759	106.035187	33.911232	15.8218005	105.393738	-74.011756	22.3702695	96.296982
-34.62516	16.678741	99.365585	-19.932226	19.059313	101.319168	33.72702	-1.545552	105.190239	34.335632	32.414478	106.953812	34.031326	15.434463	106.0720255	-73.895778	22.684163	96.5663105
-35.143887	17.326433	99.570152	-19.843681	19.088469	101.61866	33.751732	-1.687115	105.407928	34.532303	32.284164	107.372139	34.1420175	15.2985245	106.3900335	-73.8293795	22.8784135	96.8472865
-35.825211	17.930395	99.699387	-19.752434	19.209694	101.743889	33.787663	-1.663659	105.502365	34.705544	32.302147	107.482323	34.2466035	15.319244	106.492344	-73.7514715	23.100144	96.995434
-36.420853	18.53112	99.711861	-19.667158	19.395828	101.769707	33.930908	-1.503163	105.517723	34.733437	32.445011	107.198776	34.3321725	15.470924	106.3582495	-73.6664885	23.320732	97.1811645
-37.092056	19.105038	99.657722	-19.580601	19.606295	101.65551	34.103634	-1.221518	105.331909	34.700974	32.711899	106.714668	34.402304	15.7451905	106.0232885	-73.563506	23.4673995	97.2877315
-37.723331	19.605804	99.510941	-19.496975	19.780994	101.45105	34.198303	-0.914823	105.059341	34.695019	32.990311	106.09034	34.446661	16.037744	105.5748405	-73.440611	23.524244	97.3272595
-38.348015	20.123556	99.343613	-19.437407	19.889803	101.191559	34.288792	-0.71782	104.725227	34.620361	33.186592	105.428658	34.4545765	16.234386	105.0769425	-73.3293905	23.54522	97.3061755
-39.434128	20.829401	99.157944	-19.301929	19.885864	100.921486	34.362385	-0.714302	104.355537	34.595078	33.131531	104.582764	34.4787315	16.2086145	104.4691505	-73.0825895	23.5631135	97.3738215
-40.128414	21.286934	99.191353	-19.234533	19.756985	100.848045	34.401764	-0.878977	104.193733	34.667759	32.904659	104.114189	34.5347615	16.012841	104.153961	-73.0038275	23.501129	97.542129
-40.773155	21.714146	99.189545	-19.149508	19.619394	100.746262	34.475052	-1.076532	103.927788	34.762321	32.744217	103.411194	34.6186865	15.8338425	103.669491	-72.9177025	23.4049455	97.823033
-41.37788	22.128798	99.163612	-19.027489	19.474731	100.522697	34.516747	-1.212994	103.321899	34.731331	32.967342	102.30098	34.624039	15.877174	102.8114395	-72.679017	23.072288	98.2339545
-41.99157	22.639936	99.066811	-18.856621	19.356058	100.140953	34.512455	-1.290193	102.418114	34.728119	32.783134	100.783325	34.620287	15.7464705	101.6007195	-72.333529	22.9656455	98.6811865
-42.6073	23.15645	98.963455	-18.683954	19.260603	99.651184	34.536438	-1.326931	101.176514	34.713146	32.625736	99.002228	34.624792	15.6494025	100.089371	-71.9927	22.8718035	99.212997
-43.202469	23.673046	98.846016	-18.495188	19.109871	99.063721	34.523067	-1.378041	99.63475	34.686356	32.504272	97.104904	34.6047115	15.5631155	98.369827	-71.5950875	22.6566265	99.757615
-43.822357	24.52001	98.569275	-18.275108	18.878317	97.992134	34.390919	-1.417346	97.056496	34.450947	32.321495	94.156128	34.420933	15.4520745	95.606312	-70.971149	22.3045595	100.377956
-44.260307	25.120798	98.233353	-18.223528	18.699322	97.271172	34.183559	-1.520889	95.427513	34.183247	32.101978	92.541733	34.183403	15.2905445	93.984623	-70.630459	22.1080995	100.557721
-44.612377	25.816504	97.946465	-18.303545	18.43413	96.627304	33.876331	-1.680686	93.977928	33.956841	31.934525	91.286827	33.916586	15.1269195	92.6323775	-70.523676	21.7413405	100.6222305
-44.910931	26.473812	97.645096	-18.502308	18.237915	95.985947	33.53862	-1.849088	92.630234	33.734386	31.765102	90.20414	33.636503	14.958007	91.417187	-70.641119	21.517823	100.554707
-45.117794	27.192211	97.268143	-18.755869	18.063625	95.306198	33.169979	-1.902463	91.256317	33.446926	31.712982	89.205582	33.3084525	14.9052595	90.2309495	-70.8201905	21.2219905	100.3814465
-45.197803	27.881142	96.748383	-19.004354	17.978277	94.565262	32.794876	-1.872253	89.932343	33.102718	31.725374	88.314957	32.948797	14.9265605	89.12365	-70.957505	21.0299935	100.006874
-45.185253	28.695351	96.156998	-19.322945	17.944141	93.840881	32.445683	-1.806695	88.804283	32.755882	31.78413	87.625793	32.6007825	14.9887175	88.215038	-71.2466725	20.8995645	99.466724
-44.952637	29.86298	95.376137	-19.843313	17.988564	92.941826	31.89357	-1.624507	87.516525	32.30899	31.939966	87.053261	32.10128	15.1577295	87.284893	-71.787906	20.8193985	98.598759
-44.680458	30.612373	95.011177	-20.157938	18.040638	92.514328	31.538715	-1.456992	86.942551	32.009827	32.108192	86.944626	31.774271	15.3256	86.9435885	-72.090147	20.755676	98.0850675
-44.276684	31.28812	94.694824	-20.511522	18.158195	92.193619	31.223503	-1.257931	86.654251	31.719398	32.288425	87.078644	31.4714505	15.515247	86.8664475	-72.4944945	20.801143	97.5207905
-43.803806	32.024635	94.367767	-20.869007	18.322104	92.013649	30.978601	-1.080113	86.614357	31.510889	32.527508	87.399765	31.244745	15.7236975	87.007061	-72.982759	20.9205105	97.020237
-43.089661	32.690182	94.166267	-21.135532	18.507845	91.937469	30.817545	-0.876519	86.740921	31.347042	32.752392	87.817993	31.0822935	15.9379365	87.279457	-73.3533575	21.0777535	96.595481
-42.362274	33.295994	93.960838	-21.312891	18.681669	91.90757	30.704561	-0.675008	87.030876	31.228128	32.975685	88.270485	30.9663445	16.1503385	87.6506805	-73.5921265	21.2129995	96.1644595
-41.512154	33.801998	93.760094	-21.432981	18.906345	91.950615	30.681574	-0.462796	87.522636	31.189793	33.193611	88.688835	30.9356835	16.3654075	88.1057355	-73.8016455	21.4472825	95.7954945
-40.000145	34.531284	93.351112	-21.522009	19.213175	92.006889	30.769386	-0.187257	88.470528	31.169573	33.526302	89.218086	30.9694795	16.6695225	88.844307	-74.0134975	21.7568275	95.169471
-38.931091	34.962757	93.028412	-21.55221	19.339399	92.031662	30.838093	-0.01557	89.155647	31.199169	33.707745	89.638878	31.018631	16.8460875	89.3972625	-74.123051	21.8327105	94.6660615
-37.84082	35.291946	92.711098	-21.53739	19.406939	92.095894	30.970493	-0.006371	90.021004	31.265059	33.811108	90.132927	31.117776	16.9023685	90.0769655	-74.192556	21.9115095	94.1148225
-36.621212	35.558746	92.414787	-21.570745	19.384535	92.219559	31.135067	-0.045784	90.987633	31.338921	33.841587	90.741531	31.236994	16.8979015	90.864582	-74.378484	21.8711685	93.574536
-35.319168	35.771805	92.272919	-21.541517	19.298088	92.404053	31.294191	-0.159863	91.928886	31.435724	33.782993	91.467369	31.3649575	16.811565	91.6981275	-74.4479915	21.784611	93.1099785
-34.06768	35.953178	92.224052	-21.488012	19.122438	92.643578	31.460243	-0.341077	92.966751	31.585403	33.62455	92.264954	31.522823	16.6417365	92.6158525	-74.498847	21.6031395	92.6713035
-32.703609	36.0494	92.307816	-21.414825	18.89332	92.97979	31.691853	-0.575253	94.004021	31.75453	33.424049	93.10762	31.7231915	16.424398	93.5558205	-74.5528415	21.362242	92.4037595
-30.682575	36.247868	92.456284	-21.2523	18.559605	93.452347	31.982023	-0.810772	95.277512	32.05455	33.181709	93.999039	32.0182865	16.1854685	94.6382755	-74.5228865	20.9337415	92.2664185
-29.354599	36.407677	92.422829	-21.100559	18.373569	93.648415	32.157265	-0.888935	95.871964	32.147999	33.038147	94.23761	32.152632	16.074606	95.054787	-74.35375	20.672532	92.242043
-27.874004	36.539982	92.381775	-20.950747	18.224953	93.8377	32.332462	-1.000002	96.351959	32.286854	32.867832	94.354309	32.309658	15.933915	95.353134	-74.211152	20.515991	92.322266
-26.526648	36.715351	92.424072	-20.836451	18.076305	94.035271	32.458221	-1.12755	96.685753	32.433426	32.700096	94.444542	32.4458235	15.786273	95.5651475	-74.1187255	20.366337	92.5053945
-25.156981	36.969517	92.533264	-20.724888	17.946861	94.230057	32.531979	-1.253403	96.862259	32.568882	32.566433	94.553802	32.5504305	15.656515	95.7080305	-74.0002065	20.237207	92.7520835
-23.795521	37.166573	92.69046	-20.645769	17.804913	94.38829	32.569641	-1.382355	96.917961	32.736881	32.443821	94.697121	32.653261	15.530733	95.807541	-73.944799	20.079093	92.969039
-22.423763	37.472713	92.970406	-20.544069	17.709528	94.542816	32.586441	-1.455061	96.854134	32.969521	32.33884	94.876198	32.777981	15.4418895	95.865166	-73.866119	19.9771665	93.220466
-20.309326	37.991604	93.6306	-20.368111	17.676746	94.759056	32.687042	-1.463103	96.387932	33.308075	32.351986	95.281815	32.9975585	15.4444415	95.8348735	-73.7337805	19.9090505	93.6832385
-18.882229	38.317486	94.298347	-20.20702	17.714144	94.918816	32.734837	-1.387003	95.939163	33.56612	32.440689	95.753929	33.1504785	15.526843	95.846546	-73.5645185	19.901445	93.991086
-17.459515	38.682156	95.018639	-20.094088	17.774349	95.080925	32.77713	-1.224367	95.491394	33.799206	32.567547	96.300423	33.288168	15.67159	95.8959085	-73.476344	19.877108	94.2659415
-16.032753	39.034184	95.810692	-19.980453	17.951166	95.258591	32.830257	-0.966361	95.076279	33.963276	32.762974	96.957237	33.3967665	15.8983065	96.016758	-73.3576725	20.0040255	94.500424
-14.637639	39.317108	96.565475	-19.878895	18.17782	95.431488	32.821949	-0.628837	94.868538	34.118053	33.061924	97.748146	33.470001	16.2165435	96.308342	-73.227791	20.1390965	94.554634
-13.215295	39.562664	97.287666	-19.936924	18.489744	95.639671	32.868969	-0.211594	94.875351	34.182579	33.442497	98.62381	33.525774	16.6154515	96.7495805	-73.399622	20.3640365	94.5297615
-11.841813	39.765121	97.982033	-19.974443	18.863129	95.874832	32.904636	0.222316	94.976509	34.192379	33.846916	99.514771	33.5485075	17.034616	97.24564	-73.4973935	20.691642	94.504024
-9.817822	39.813335	98.713234	-20.04561	19.420328	96.153923	32.899574	0.850115	95.288193	34.184082	34.384636	100.653313	33.541828	17.6173755	97.970753	-73.633048	21.2232805	94.337093
-8.395169	39.767601	99.060432	-20.087622	19.743908	96.318016	32.915134	1.103072	95.667191	34.162277	34.615246	101.278374	33.5387055	17.859159	98.4727825	-73.7139495	21.628657	94.1632495
-7.029924	39.573536	99.247963	-20.13426	20.054533	96.442825	32.92379	1.239653	96.123863	34.201385	34.466995	101.820908	33.5625875	17.853324	98.9723855	-73.8311075	22.255742	93.9132645
-5.715343	39.19886	99.355003	-20.147535	20.3167	96.618774	32.896702	1.318569	96.728554	34.14954	34.897266	102.264977	33.523121	18.1079175	99.4967655	-73.818191	22.5254825	93.7407825
-4.389598	38.757008	99.524208	-20.191076	20.540983	96.812912	32.927299	1.309679	97.449326	34.195625	34.62735	102.854538	33.561462	17.9685145	100.151932	-73.943614	23.1134515	93.473892
-3.107684	38.120884	99.740631	-20.206974	20.721872	97.062233	32.932671	1.317901	98.350052	34.236996	34.70155	103.525749	33.5848335	18.0097255	100.9379005	-73.9987815	23.4340185	93.1865655
-1.906221	37.344173	99.997574	-20.21983	20.857096	97.394287	32.994747	1.239489	99.347702	34.188416	35.133091	104.212067	33.5915815	18.18629	101.7798845	-74.0312415	23.527902	93.0086895
-0.197354	36.00177	100.697639	-20.227642	21.042564	98.045204	33.099678	1.253204	100.999191	34.201279	35.256912	105.487968	33.6504785	18.255058	103.2435795	-74.1057625	23.83007	92.8468285
0.814157	34.968712	101.221451	-20.24559	21.128998	98.526016	33.178772	1.261624	102.163055	34.230087	35.346073	106.388474	33.7044295	18.3038485	104.2757645	-74.1956095	23.9541475	92.7762675
1.775756	33.858711	101.714172	-20.173038	21.23064	98.981461	33.27832	1.262662	103.385757	34.564976	35.303925	107.191017	33.921648	18.2832935	105.288387	-74.267724	24.1779865	92.674535
2.692721	32.645943	102.376434	-20.102701	21.354322	99.515358	33.379734	1.275519	104.792442	34.301167	35.507629	108.480072	33.8404505	18.391574	106.636257	-74.0458525	24.31707	92.394459
3.478522	31.392311	103.128578	-20.0079	21.448925	100.077759	33.549301	1.23551	106.366714	34.71524	35.466026	109.458878	34.1322705	18.350768	107.912796	-74.1480705	24.547082	92.242722
4.165275	30.075649	103.823174	-19.885534	21.566551	100.619339	33.712372	1.223909	107.842705	34.443157	35.712662	110.676315	34.0777645	18.4682855	109.25951	-73.8488325	24.6648165	91.979168
4.788369	28.754238	104.433212	-19.70426	21.662088	101.0728	33.790665	1.267479	109.156952	34.506783	35.758251	111.647125	34.148724	18.512865	110.4020385	-73.557244	24.811311	91.7435615
5.398975	26.655746	105.502235	-19.418312	21.720242	101.839355	33.957245	1.254953	111.161293	34.768528	35.845695	113.119301	34.3628865	18.550324	112.140297	-73.1995105	24.89016	91.538413
5.657779	25.188967	106.102013	-19.215847	21.761765	102.340759	34.444111	1.098569	112.062767	35.00985	35.885754	113.769974	34.7269805	18.4921615	112.9163705	-73.1586745	25.0313685	91.7651475
5.878258	23.764229	106.328751	-18.981703	21.785101	102.63871	34.669594	1.026926	112.557426	35.287724	35.877373	113.896645	34.978659	18.4521495	113.2270355	-72.942065	25.1180525	92.0503845
6.031954	22.329628	106.173965	-18.728962	21.774254	102.715172	34.893055	0.988509	112.562836	35.664742	35.836449	113.536476	35.2788985	18.412479	113.049656	-72.7368225	25.136029	92.380688
6.060877	20.856483	105.815544	-18.480816	21.737362	102.677956	35.205658	0.938606	111.998924	36.017303	35.751186	112.794052	35.6114805	18.344896	112.396488	-72.5731125	25.129828	92.959424
6.004813	19.452841	105.198097	-18.194231	21.695499	102.476334	35.489189	0.945957	111.134468	36.370052	35.65485	111.663376	35.9296205	18.3004035	111.398922	-72.3180825	25.0905945	93.553746
5.858023	18.02453	104.453659	-17.932602	21.671509	102.233994	35.727112	1.007374	110.172653	36.619446	35.651787	110.486374	36.173279	18.3295805	110.3295135	-72.038483	25.0134375	94.1384745
5.364059	15.961413	103.571915	-17.699051	21.674677	101.964661	36.041363	1.080153	108.651314	36.914326	35.665455	108.688332	36.4778445	18.372804	108.669823	-71.8759465	24.97655	95.259499
