# Supplementary material for: How to jointly control a ball trajectory on a moving board: Methodological insights into Motor Learning and Rehabilitation
Source: PLoS One. 2025 Oct 15;20(10):e0334588. doi: 10.1371/journal.pone.0334588 (PMC12527165; doi:10.1371/journal.pone.0334588)
Supplement: S2 Data — (ZIP) [file pone.0334588.s002.zip › D5_002.csv]

Ball_X	Ball_Y	Ball_Z	BoardCentre_X	BoardCentre_Y	BoardCentre_Z	P1LeftHand_X	P1LeftHand_Y	P1LeftHand_Z	P1RightHand_X	P1RightHand_Y	P1RightHand_Z	P1MidHands_X	P1MidHands_Y	P1MidHands_Z	P2MidHands_X	P2MidHands_Y	P2MidHands_Z
-14.930619	35.234692	107.420303	-19.011528	10.810745	108.157799	37.27829	-2.187917	107.397781	33.149548	33.261536	106.833946	35.213919	15.5368095	107.1158635	-73.236975	6.0846805	109.1997345
-14.35508	35.591785	107.720016	-19.062426	10.815804	108.296921	37.256435	-2.189364	107.641731	33.180885	33.327423	107.387199	35.21866	15.5690295	107.514465	-73.343512	6.0625785	109.079377
-13.640121	35.882977	108.141541	-19.136282	10.871544	108.47567	37.268955	-2.201344	107.951393	33.177395	33.72963	108.066795	35.223175	15.764143	108.009094	-73.495739	5.978945	108.942246
-12.967518	36.219841	108.651543	-19.229177	10.924556	108.643257	37.277424	-2.201641	108.280876	33.224468	33.792187	108.801842	35.250946	15.795273	108.541359	-73.7093	6.053839	108.745155
-12.235596	36.51347	109.118477	-19.29467	11.028312	108.813408	37.303162	-2.178795	108.555267	33.297245	33.854233	109.460152	35.3002035	15.837719	109.0077095	-73.8895435	6.218905	108.6191065
-11.497837	36.747963	109.489319	-19.315941	11.115672	108.893562	37.32122	-2.124067	108.780373	33.358753	33.910431	110.011307	35.3399865	15.893182	109.39584	-73.9718685	6.338162	108.391284
-10.366476	36.985928	109.816315	-19.306295	11.358414	108.994034	37.364178	-1.990577	109.060883	33.458759	34.0606	110.577347	35.4114685	16.0350115	109.819115	-74.0240585	6.6818165	108.168953
-9.532505	37.04034	110.015663	-19.308025	11.503858	109.092903	37.40834	-1.915247	109.279953	33.537304	34.136772	110.874153	35.472822	16.1107625	110.077053	-74.088872	6.8969535	108.108753
-8.676142	37.109791	110.200096	-19.313709	11.725324	109.343994	37.452446	-1.872898	109.531273	33.626045	34.218636	111.118401	35.5392455	16.172869	110.324837	-74.1666635	7.277779	108.363151
-7.818219	37.145172	110.359322	-19.288334	11.889783	109.533241	37.510818	-1.831471	109.791527	33.681385	34.279415	111.330269	35.5961015	16.223972	110.560898	-74.1727695	7.555594	108.505584
-6.996163	37.099602	110.46257	-19.251268	11.965938	109.707809	37.568329	-1.789946	110.028694	33.729942	34.329159	111.486267	35.6491355	16.2696065	110.7574805	-74.1516715	7.6622695	108.6581375
-6.176669	36.972923	110.554886	-19.252754	12.0733	109.889221	37.611923	-1.761046	110.287567	33.762638	34.368416	111.660645	35.6872805	16.303685	110.974106	-74.1927885	7.842915	108.804336
-5.348255	36.829903	110.586426	-19.229811	12.142507	110.017799	37.678299	-1.775272	110.533356	33.81921	34.411304	111.816597	35.7487545	16.318016	111.1749765	-74.2083765	7.966998	108.8606215
-4.074078	36.459419	110.703133	-19.235126	12.203629	110.126945	37.731659	-1.782183	110.780571	33.895252	34.417683	112.029518	35.8134555	16.31775	111.4050445	-74.2837075	8.089508	108.8488455
-3.181431	36.223194	110.83757	-19.174175	12.233332	110.190186	37.742931	-1.803296	110.897064	33.987659	34.382935	112.274803	35.865295	16.2898195	111.5859335	-74.213645	8.1768445	108.7944385
-2.349605	35.905109	111.080185	-19.126598	12.266101	110.251297	37.802254	-1.90485	111.083008	34.111561	34.330593	112.654922	35.9569075	16.2128715	111.868965	-74.2101035	8.3193305	108.633629
-1.543048	35.477051	111.430916	-19.123127	12.268864	110.376427	37.820087	-1.923192	111.337242	34.219585	34.304436	113.162651	36.019836	16.190622	112.2499465	-74.26609	8.347106	108.5029075
-0.755099	35.0658	111.776688	-19.128632	12.31957	110.517464	37.854427	-1.925772	111.632011	34.315166	34.309647	113.69474	36.0847965	16.1919375	112.6633755	-74.3420605	8.4472025	108.3715525
0.083838	34.596657	112.177917	-19.245234	12.482032	110.743477	37.906246	-1.915302	111.8592	34.358391	34.397255	114.212952	36.1323185	16.2409765	113.036076	-74.6227865	8.7230875	108.450878
0.819543	34.103424	112.538704	-19.191145	12.559058	110.800674	37.938328	-1.795095	112.132057	34.379498	34.508781	114.727936	36.158913	16.356843	113.4299965	-74.541203	8.761273	108.1713515
1.940069	33.232002	113.07975	-19.205692	12.804317	111.083748	38.016186	-1.663708	112.677994	34.486549	34.663193	115.660568	36.2513675	16.4997425	114.169281	-74.6627515	9.1088915	107.998215
2.615717	32.620331	113.448486	-19.165094	12.948443	111.275864	38.109768	-1.613003	113.106369	34.609276	34.735989	116.254486	36.359522	16.561493	114.6804275	-74.68971	9.335393	107.8713005
3.352184	31.87908	113.733208	-19.137243	13.103096	111.455894	38.190746	-1.538631	113.419594	34.720673	34.834564	116.677322	36.4557095	16.6479665	115.048458	-74.7301955	9.5582255	107.86333
4.055177	31.150986	113.824677	-19.154783	13.312647	111.625587	38.245129	-1.393727	113.644753	34.800365	34.960278	116.863464	36.522747	16.7832755	115.2541085	-74.832313	9.8420185	107.9970655
4.742162	30.29561	113.732597	-19.053278	13.439501	111.575249	38.386456	-1.266712	113.799713	34.844826	35.132538	116.893219	36.615641	16.932913	115.346466	-74.722197	9.946089	107.804032
5.35636	29.435572	113.513687	-19.014376	13.623849	111.561882	38.433308	-1.119094	113.91832	34.844849	35.295696	116.775848	36.6390785	17.088301	115.347084	-74.6678305	10.159397	107.77668
5.98629	28.496069	113.349068	-18.971609	13.806354	111.591591	38.470104	-0.986949	114.019073	34.844444	35.439075	116.601059	36.657274	17.226063	115.310066	-74.600492	10.386645	107.873116
6.875805	26.990139	113.165131	-18.918335	13.934195	111.724457	38.550301	-0.914156	114.184021	34.913002	35.550301	116.335007	36.7316515	17.3180725	115.259514	-74.5683215	10.5503175	108.1894
7.427011	25.933889	113.002396	-18.889223	13.940594	111.796165	38.583229	-0.916962	114.229324	34.941643	35.553967	116.137207	36.762436	17.3185025	115.1832655	-74.540882	10.5626855	108.4090645
8.03059	24.775038	112.878693	-18.860636	13.938363	111.80172	38.626648	-0.921961	114.237106	34.9459	35.558163	115.955757	36.786274	17.318101	115.0964315	-74.507546	10.558625	108.5070085
8.558756	23.642397	112.751213	-18.81596	13.937049	111.773003	38.66843	-0.89691	114.254448	34.968479	35.56921	115.835976	36.8184545	17.33615	115.045212	-74.4503745	10.537948	108.500794
9.056856	22.417839	112.637985	-18.783695	13.962732	111.76313	38.712116	-0.853213	114.33313	34.999237	35.6147	115.768311	36.8556765	17.3807435	115.0507205	-74.4230665	10.5447205	108.4755395
9.52195	21.24201	112.584877	-18.712717	14.058216	111.760208	38.789291	-0.782127	114.490532	35.007328	35.704063	115.813255	36.8983095	17.460968	115.1518935	-74.3237435	10.655464	108.3685225
9.969084	20.022211	112.646088	-18.699528	14.142849	111.811829	38.857872	-0.687717	114.725433	35.035271	35.810978	115.891983	36.9465715	17.5616305	115.308708	-74.3456275	10.7240675	108.31495
10.543958	18.185968	112.841476	-18.653978	14.340417	112.004135	38.898701	-0.541526	115.200935	35.042469	35.953342	116.253784	36.970585	17.705908	115.7273595	-74.278541	10.974926	108.2809105
10.934547	16.902096	113.192093	-18.639826	14.467441	112.297714	38.937695	-0.431377	115.713898	35.058289	36.049332	116.708542	36.997992	17.8089775	116.21122	-74.277644	11.1259045	108.384208
11.261053	15.638828	113.689079	-18.609783	14.563038	112.641647	39.052128	-0.321867	116.340652	35.096901	36.182384	117.334625	37.0745145	17.9302585	116.8376385	-74.2940805	11.1958175	108.4456555
11.56962	14.335752	114.141968	-18.596483	14.718374	113.0075	39.164017	-0.17654	116.995537	35.176903	36.333828	118.023979	37.17046	18.078644	117.509758	-74.363426	11.358104	108.505242
11.870923	13.022987	114.576546	-18.5639	14.834188	113.280907	39.283459	-0.03838	117.506157	35.260616	36.503075	118.554474	37.2720375	18.2323475	118.0303155	-74.3998375	11.4360285	108.5314985
12.147072	11.729903	114.787987	-18.528095	14.986275	113.428459	39.413052	0.078937	117.880478	35.338242	36.676048	118.875313	37.375647	18.3774925	118.3778955	-74.431837	11.5950575	108.4790225
12.397955	10.401134	114.834938	-18.45092	15.1109	113.458923	39.544662	0.238831	118.170395	35.375069	36.828491	119.039497	37.4598655	18.533661	118.604946	-74.3617055	11.688139	108.3129
12.735474	8.396475	115.018463	-18.329138	15.366001	113.529312	39.723381	0.493992	118.530807	35.465977	37.058792	119.080185	37.594679	18.776392	118.805496	-74.252955	11.95561	108.253128
12.897195	7.05727	115.130791	-18.39369	15.586909	113.630402	39.793499	0.663174	118.799164	35.478462	37.188763	118.989876	37.6359805	18.9259685	118.89452	-74.4233605	12.2478495	108.366284
13.026386	5.687008	115.280449	-18.277071	15.673822	113.646713	39.853214	0.833468	119.10849	35.466339	37.325237	118.894623	37.6597765	19.0793525	119.0015565	-74.2139185	12.2682915	108.2918695
13.114134	4.323995	115.585587	-18.179611	15.794915	113.71418	39.940376	0.98269	119.404938	35.432808	37.468796	118.79705	37.686592	19.225743	119.100994	-74.045814	12.364087	108.327366
13.108701	3.016419	115.888405	-18.247274	15.913492	113.810837	40.00663	1.154664	119.683823	35.373962	37.616489	118.639458	37.690296	19.3855765	119.1616405	-74.184844	12.4414075	108.4600335
13.166964	1.639883	116.007439	-18.152237	15.978277	113.820923	40.055912	1.325111	119.830467	35.314877	37.756489	118.432274	37.6853945	19.5408	119.1313705	-73.9898685	12.415754	108.5104755
13.380212	0.211007	116.002716	-18.154425	15.99439	113.766083	40.094738	1.454105	119.852913	35.27618	37.861149	118.19178	37.685459	19.657627	119.0223465	-73.994309	12.331153	108.5098195
13.053831	-1.577505	115.988312	-18.154573	15.962441	113.612259	40.120865	1.58988	119.717422	35.200603	37.985718	117.845665	37.660734	19.787799	118.7815435	-73.96988	12.137083	108.4429745
12.947952	-2.760155	115.888687	-18.173006	15.918304	113.467262	40.128593	1.696645	119.553673	35.159981	38.068684	117.644798	37.644287	19.8826645	118.5992355	-73.990299	11.9539435	108.3352885
13.079778	-4.076651	115.608856	-18.157238	15.915462	113.332138	40.135456	1.793543	119.376244	35.125782	38.156464	117.421684	37.630619	19.9750035	118.398964	-73.945095	11.8559205	108.265312
12.879491	-5.17732	115.471581	-18.13591	15.958177	113.208298	40.15554	1.920346	119.197464	35.089214	38.267925	117.177406	37.622377	20.0941355	118.187435	-73.894197	11.8222185	108.229161
12.674062	-6.237684	115.351677	-18.132092	16.032887	113.080132	40.150402	2.056273	119.040047	35.046204	38.382133	116.899178	37.598303	20.219203	117.9696125	-73.862487	11.846571	108.1906515
12.342982	-7.302069	115.391037	-18.184399	16.176739	113.011787	40.122288	2.221472	118.872047	34.971584	38.52309	116.548775	37.546936	20.372281	117.710411	-73.915734	11.981197	108.313163
12.071261	-8.246825	115.366898	-18.116758	16.331465	112.879158	40.101753	2.375568	118.751846	34.950142	38.653805	116.18531	37.5259475	20.5146865	117.468578	-73.7594635	12.1482435	108.289738
11.3659	-9.467554	115.455116	-18.081198	16.514202	112.741089	40.095867	2.596406	118.63166	34.919098	38.846722	115.748344	37.5074825	20.721564	117.190002	-73.6698785	12.30684	108.292176
10.985637	-10.332664	115.484711	-18.089069	16.620886	112.68576	40.101753	2.762815	118.552803	34.905529	38.985699	115.508247	37.503641	20.874257	117.030525	-73.681779	12.367515	108.340995
10.615511	-11.157499	115.518913	-18.16148	16.720306	112.676033	40.163017	2.882401	118.454956	34.907421	39.106457	115.312027	37.535219	20.994429	116.8834915	-73.858179	12.446183	108.4685745
10.424308	-11.958527	115.365639	-17.987677	16.701599	112.527939	40.218208	3.018959	118.319405	34.907833	39.224354	115.108528	37.5630205	21.1216565	116.7139665	-73.5383745	12.2815415	108.3419115
10.058406	-12.683061	115.229202	-17.988474	16.71596	112.422478	40.271397	3.117786	118.164192	34.90731	39.313282	114.853012	37.5893535	21.215534	116.508602	-73.5663015	12.216386	108.336354
9.616292	-13.346479	115.155319	-17.863352	16.688046	112.2658	40.32019	3.244948	118.030823	34.891624	39.398167	114.645432	37.605907	21.3215575	116.3381275	-73.332611	12.0545345	108.1934725
8.902641	-13.813848	115.318169	-17.895708	16.70997	112.207413	40.36697	3.363335	117.946877	34.870411	39.498566	114.518044	37.6186905	21.4309505	116.2324605	-73.4101065	11.9889895	108.1823655
8.355802	-14.70301	115.182938	-17.809713	16.716185	112.110031	40.386204	3.537926	117.949783	34.831932	39.637833	114.426003	37.609068	21.5878795	116.187893	-73.228494	11.8444905	108.032169
7.611468	-15.015171	115.27523	-17.83252	16.711647	112.112411	40.374435	3.661415	117.921959	34.77705	39.760742	114.417717	37.5757425	21.7110785	116.169838	-73.2407825	11.7122155	108.054984
7.330614	-15.526189	115.043869	-17.914619	16.759504	112.132004	40.37241	3.809242	117.840317	34.726204	39.896839	114.390274	37.549307	21.8530405	116.1152955	-73.378545	11.6659675	108.1487125
6.715588	-15.847712	114.953407	-17.935352	16.789885	112.112617	40.3283	3.945058	117.746437	34.672485	40.050892	114.303352	37.5003925	21.997975	116.0248945	-73.3710965	11.581795	108.2003395
6.192338	-16.138666	114.770905	-17.976103	16.837088	112.043335	40.297543	4.101759	117.613533	34.630795	40.193005	114.153824	37.464169	22.147382	115.8836785	-73.416375	11.526794	108.2029915
5.404243	-16.361078	114.68544	-18.022926	16.921246	111.943314	40.24543	4.227094	117.409538	34.551662	40.314365	113.957451	37.398546	22.2707295	115.6834945	-73.444398	11.5717625	108.2031335
4.783318	-16.527674	114.460625	-17.999559	16.949331	111.785332	40.191532	4.33986	117.176712	34.458427	40.400898	113.69828	37.3249795	22.370379	115.437496	-73.3240975	11.528283	108.133168
3.918456	-16.621859	114.162575	-18.128208	16.994808	111.622513	40.100571	4.479372	116.906097	34.297924	40.501659	113.386833	37.1992475	22.4905155	115.146465	-73.4556635	11.4991005	108.098561
3.325775	-16.637793	113.994408	-18.221312	16.990704	111.583916	40.007755	4.520752	116.773209	34.190762	40.520218	113.275978	37.0992585	22.520485	115.0245935	-73.5418825	11.460923	108.1432385
2.090621	-16.614521	114.056252	-18.296511	16.942907	111.558495	39.905731	4.519936	116.680054	34.08799	40.504238	113.191399	36.9968605	22.512087	114.9357265	-73.5898825	11.373727	108.1812635
1.546346	-16.669758	113.810196	-18.376816	16.858841	111.573708	39.803532	4.472914	116.576599	33.984718	40.44648	113.156403	36.894125	22.459697	114.866501	-73.647757	11.257985	108.280915
0.748546	-16.582607	113.667168	-18.368044	16.744272	111.576935	39.71014	4.407282	116.463234	33.887993	40.393509	113.160072	36.7990665	22.4003955	114.811653	-73.5351545	11.0881485	108.342217
-0.033283	-16.497484	113.4907	-18.455746	16.635244	111.605957	39.640347	4.33795	116.35672	33.808762	40.334106	113.157097	36.7245545	22.336028	114.7569085	-73.6360465	10.93446	108.4550055
-0.870575	-16.400023	113.257835	-18.526119	16.536682	111.618408	39.570061	4.278974	116.221764	33.730415	40.284046	113.168922	36.650238	22.28151	114.695343	-73.702476	10.791854	108.541473
-2.369448	-16.070211	113.022957	-18.593784	16.364376	111.596634	39.474766	4.198246	115.993607	33.613632	40.192898	113.152611	36.544199	22.195572	114.573109	-73.731767	10.53318	108.620159
-3.272696	-15.758265	112.95723	-18.647305	16.281185	111.577263	39.399761	4.15438	115.865479	33.525288	40.1306	113.098953	36.4625245	22.14249	114.482216	-73.7571345	10.41988	108.67231
-4.19398	-15.569836	112.851868	-18.710665	16.23418	111.582146	39.351463	4.118918	115.781441	33.437111	40.090439	113.059875	36.394287	22.1046785	114.420658	-73.815617	10.3636815	108.743634
-5.074798	-15.344699	112.795052	-18.762035	16.204092	111.594795	39.279732	4.077899	115.776169	33.358662	40.040958	113.050041	36.319197	22.0594285	114.413105	-73.843267	10.3487555	108.776485
-6.019167	-15.092208	112.779892	-18.851603	16.172451	111.679626	39.213528	4.02041	115.803055	33.298946	39.98727	113.117706	36.256237	22.00384	114.4603805	-73.959443	10.341062	108.8988715
-6.968693	-14.794466	112.743782	-18.892054	16.097378	111.732391	39.168804	3.95831	115.846237	33.242302	39.945465	113.216713	36.205553	21.9518875	114.531475	-73.989661	10.2428685	108.933307
-7.735353	-14.543542	112.643326	-18.963646	16.032806	111.819443	39.122299	3.859941	115.862465	33.220722	39.872742	113.336334	36.1715105	21.8663415	114.5993995	-74.0988025	10.1992705	109.0394865
-9.412846	-13.990837	112.555786	-19.009417	15.877898	111.889793	39.083012	3.707956	115.891434	33.203056	39.739128	113.539711	36.143034	21.723542	114.7155725	-74.161868	10.032254	109.0640135
-10.418118	-13.655674	112.348366	-19.019815	15.764878	111.918831	39.059265	3.585378	115.947548	33.220009	39.65226	113.754906	36.139637	21.618819	114.851227	-74.179267	9.910937	108.986435
-11.449652	-13.324258	112.20462	-19.126738	15.672573	111.980316	39.040234	3.459416	116.025284	33.238743	39.566696	113.999977	36.1394885	21.513056	115.0126305	-74.3929645	9.83209	108.9480015
-12.463717	-12.932611	112.088799	-19.096685	15.582407	112.039276	39.018501	3.347678	116.102623	33.250999	39.480858	114.270004	36.13475	21.414268	115.1863135	-74.32812	9.750546	108.8922385
-13.559201	-12.582903	111.998451	-19.118874	15.496739	112.108025	38.984982	3.234151	116.19899	33.271023	39.392586	114.539169	36.1280025	21.3133685	115.3690795	-74.3657505	9.6801095	108.8469705
-14.588726	-12.231962	111.938133	-19.140705	15.452838	112.269936	38.965988	3.148766	116.325272	33.2999	39.329754	114.803986	36.132944	21.23926	115.564629	-74.414354	9.666416	108.975243
-15.796299	-11.855982	111.982155	-19.15913	15.443645	112.417206	38.968174	3.059672	116.448128	33.319523	39.284512	115.051254	36.1438485	21.172092	115.749691	-74.4621085	9.715198	109.084721
-17.462488	-11.306325	111.952972	-19.191088	15.442397	112.594696	38.908947	2.975311	116.580078	33.348686	39.245747	115.400024	36.1288165	21.110529	115.990051	-74.5109925	9.774265	109.199341
-18.65069	-10.957	111.879265	-19.244312	15.46317	112.698959	38.87117	2.916132	116.596695	33.361103	39.190338	115.508865	36.1161365	21.053235	116.05278	-74.6047605	9.873105	109.345138
-19.868387	-10.621884	111.85936	-19.271751	15.453166	112.757286	38.798409	2.838011	116.552376	33.349251	39.130367	115.494598	36.07383	20.984189	116.023487	-74.617332	9.922143	109.491085
-21.045933	-10.266338	111.88401	-19.321295	15.448718	112.804428	38.735142	2.809024	116.465973	33.293934	39.071804	115.393318	36.014538	20.940414	115.9296455	-74.657128	9.957022	109.6792105
-22.306862	-9.942854	111.981354	-19.369061	15.446259	112.859711	38.6581	2.803915	116.370979	33.20546	39.027901	115.236412	35.93178	20.915908	115.8036955	-74.669902	9.97661	109.9157265
-23.467087	-9.677852	112.108818	-19.402294	15.450418	112.933556	38.588531	2.817784	116.329788	33.429249	38.878117	114.86924	36.00889	20.8479505	115.599514	-74.813478	10.0528855	110.267598
-24.784224	-9.373679	112.339638	-19.466568	15.408079	113.018295	38.526829	2.817773	116.314171	32.983524	38.963898	114.850525	35.7551765	20.8908355	115.582348	-74.6883125	9.9253225	110.454242
-26.700798	-8.914191	112.676765	-19.554571	15.359826	113.12796	38.464375	2.778645	116.328262	32.780373	38.882439	114.491653	35.622374	20.830542	115.4099575	-74.731516	9.88911	110.8459625
-27.932791	-8.618258	112.865677	-19.590296	15.300456	113.187088	38.411011	2.716346	116.338501	32.679543	38.782619	114.233742	35.545277	20.7494825	115.2861215	-74.725869	9.8514295	111.0880545
-29.249599	-8.210536	113.149689	-19.65489	15.207932	113.273849	38.371078	2.660083	116.348526	32.590374	38.673149	113.967049	35.480726	20.666616	115.1577875	-74.790506	9.749248	111.3899105
-30.496655	-7.853841	113.388649	-19.716679	15.129916	113.320633	38.318829	2.586551	116.381859	32.500519	38.539654	113.71312	35.409674	20.5631025	115.0474895	-74.843032	9.6967295	111.5937765
-31.831316	-7.443371	113.5849	-19.808634	15.029279	113.344254	38.252987	2.478477	116.406502	32.423157	38.401344	113.396263	35.338072	20.4399105	114.9013825	-74.95534	9.6186475	111.7871255
-33.1189	-7.024071	113.793709	-19.856586	14.935931	113.322624	38.172428	2.391605	116.368698	32.315987	38.237976	113.006424	35.2442075	20.3147905	114.687561	-74.9573795	9.5570715	111.957687
-34.314938	-6.537251	113.979301	-19.91959	14.830338	113.266029	38.094345	2.289083	116.325546	32.182953	38.067783	112.602737	35.138649	20.178433	114.4641415	-74.977829	9.482243	112.0679165
-36.219635	-5.753683	114.10704	-20.019594	14.689589	113.20826	37.979046	2.176771	116.305717	31.980558	37.865307	112.11618	34.979802	20.021039	114.2109485	-75.01899	9.358139	112.2055715
-37.493958	-5.172524	114.152229	-20.092709	14.603683	113.180794	37.903358	2.089539	116.292358	31.872406	37.749584	111.900208	34.887882	19.9195615	114.096283	-75.0733	9.2878045	112.265305
-38.671894	-4.503849	114.094185	-20.145	14.508973	113.151131	37.831474	2.006171	116.268097	31.814585	37.635014	111.742355	34.8230295	19.8205925	114.005226	-75.1130295	9.1973535	112.297036
-39.943268	-3.787335	113.916504	-20.158924	14.401603	113.112846	37.786819	1.913414	116.193054	31.767841	37.549927	111.692337	34.77733	19.7316705	113.9426955	-75.095178	9.0715355	112.2829965
-41.170986	-3.011208	113.773346	-20.206047	14.29988	113.107071	37.712009	1.845415	116.07164	31.731245	37.484837	111.729179	34.721627	19.665126	113.9004095	-75.133721	8.934634	112.3137325
-42.362011	-2.164731	113.628448	-20.26659	14.223785	113.122925	37.636875	1.784543	115.897438	31.726126	37.462204	111.814499	34.6815005	19.6233735	113.8559685	-75.2146805	8.8241965	112.3898815
-43.601162	-1.220658	113.423286	-20.319929	14.164313	113.12381	37.533623	1.725439	115.644684	31.72105	37.459843	111.847397	34.6273365	19.592641	113.7460405	-75.2671945	8.735985	112.5015795
-45.454178	0.232292	113.218452	-20.419479	14.123471	113.015747	37.398281	1.643487	114.980019	31.683462	37.436131	111.600342	34.5408715	19.539809	113.2901805	-75.3798295	8.707133	112.7413135
-46.688278	1.254336	113.015663	-20.460224	14.11652	112.787735	37.220787	1.680385	114.281204	31.579882	37.419983	111.070168	34.4003345	19.550184	112.675686	-75.3207825	8.682856	112.899784
-47.872597	2.279011	112.833595	-20.47925	14.119596	112.42038	37.035816	1.707829	113.306168	31.412989	37.407001	110.189346	34.2244025	19.557415	111.747757	-75.1829025	8.681777	113.093003
-49.020092	3.373525	112.656868	-20.53368	14.095147	111.905228	36.850636	1.719394	111.992645	31.137789	37.335617	109.054649	33.9942125	19.5275055	110.523647	-75.0615725	8.6627885	113.286809
-50.157528	4.491251	112.387398	-20.546379	14.044497	111.208138	36.514683	1.816632	110.388947	30.856153	36.884129	107.525047	33.685418	19.3503805	108.956997	-74.778176	8.7386135	113.459279
-51.237957	5.593473	112.120995	-20.546717	13.946037	110.401085	36.141491	1.840406	108.721039	30.421722	36.726494	105.950188	33.2816065	19.28345	107.3356135	-74.3750405	8.608624	113.4665565
-52.265884	6.727732	111.834946	-20.649157	13.825621	109.752274	35.808193	1.781093	107.281219	30.101418	36.529701	104.798889	32.9548055	19.155397	106.040054	-74.2531195	8.495845	113.464494
-53.720158	8.445507	111.405739	-20.848988	13.580884	109.063721	35.365097	1.514112	105.910744	29.779562	36.284042	103.838142	32.5723295	18.899077	104.874443	-74.2703055	8.262691	113.252999
-54.634212	9.650741	111.242149	-21.003069	13.401586	108.72921	35.046673	1.376216	105.173447	29.527695	36.449699	103.429817	32.287184	18.9129575	104.301632	-74.293322	7.8902145	113.156788
-55.472744	10.841102	111.126343	-21.141022	13.303494	108.41954	34.76379	1.289396	104.524208	29.330355	36.385803	103.048897	32.0470725	18.8375995	103.7865525	-74.3291165	7.7693885	113.0525275
-56.165218	12.012528	111.012444	-21.264372	13.242151	108.135345	34.537678	1.219633	103.908836	29.146252	36.29863	102.732071	31.841965	18.7591315	103.3204535	-74.370709	7.7251705	112.9502365
-56.803024	13.294506	110.939514	-21.325581	13.237129	107.86377	34.318199	1.166358	103.387703	29.021469	36.235561	102.405258	31.669834	18.7009595	102.8964805	-74.320996	7.7732985	112.8310595
-57.364388	14.55729	110.850739	-21.357452	13.275149	107.632111	34.177818	1.142604	102.958191	28.959824	36.18108	102.141281	31.568821	18.661842	102.549736	-74.283725	7.888456	112.714486
-57.797558	15.814726	110.665581	-21.345762	13.312654	107.394066	34.094776	1.098837	102.658424	28.965797	36.149437	102.002701	31.5302865	18.624137	102.3305625	-74.2218105	8.001171	112.4575695
-58.310284	17.687733	110.261047	-21.276598	13.38541	107.034752	34.150852	1.067134	102.470825	29.12499	36.146885	101.976242	31.637921	18.6070095	102.2235335	-74.191117	8.1638105	111.8459705
-58.552807	18.942049	109.883759	-21.218475	13.460434	106.74881	34.20966	1.077739	102.43486	29.263771	36.172695	102.05349	31.7367155	18.625217	102.244175	-74.1736655	8.295651	111.253445
-58.737625	20.18335	109.579384	-21.17054	13.503162	106.577469	34.247826	1.100667	102.440071	29.355797	36.199219	102.230225	31.8018115	18.649943	102.335148	-74.1428915	8.356381	110.81979
-58.790512	21.369509	109.409676	-21.190548	13.555026	106.474289	34.28381	1.133709	102.587082	29.463223	36.269943	102.602371	31.8735165	18.701826	102.5947265	-74.2546125	8.408226	110.3538515
-58.796143	22.513308	109.232864	-21.294264	13.618155	106.487	34.283348	1.175778	102.943573	29.51186	36.375591	103.173355	31.897604	18.7756845	103.058464	-74.486132	8.4606255	109.915536
-58.655853	23.546896	109.160408	-21.467239	13.686867	106.611992	34.252804	1.221973	103.352966	29.494492	36.440521	103.800072	31.873648	18.831247	103.576519	-74.808126	8.542487	109.647465
-58.547562	24.651562	109.160088	-21.639116	13.782783	106.763268	34.213078	1.283895	103.768539	29.492743	36.234676	104.404106	31.8529105	18.7592855	104.0863225	-75.1311425	8.8062805	109.4402135
-58.2281	26.170393	109.199654	-21.839088	13.870626	106.923523	34.194012	1.347961	104.295746	29.445616	36.366333	105.07901	31.819814	18.857147	104.687378	-75.49799	8.884105	109.159668
-58.519215	27.536184	109.031067	-21.961914	13.916273	106.963898	34.174805	1.350057	104.547623	29.43092	36.409313	105.358818	31.8028625	18.879685	104.9532205	-75.7266905	8.952861	108.9745755
-58.305557	28.553265	108.931648	-22.043543	13.908855	107.010117	34.1241	1.331502	104.696449	29.41254	36.428307	105.472206	31.76832	18.8799045	105.0843275	-75.855406	8.9378055	108.9359065
-58.069656	29.573301	108.920311	-22.144426	13.989178	106.999191	34.029469	1.291947	104.738068	29.363384	36.400284	105.436035	31.6964265	18.8461155	105.0870515	-75.9852785	9.1322405	108.9113305
-57.788055	30.523062	108.949593	-22.219297	14.008451	106.98584	33.913963	1.250916	104.694572	29.280094	36.348465	105.277359	31.5970285	18.7996905	104.9859655	-76.0356225	9.2172115	108.9857145
-57.461582	31.460911	108.969788	-22.29579	13.99863	106.979668	33.793625	1.206474	104.630913	29.179317	36.262192	105.087624	31.486471	18.734333	104.8592685	-76.078051	9.262927	109.1000675
-56.997742	32.392525	108.929779	-22.403872	13.971101	106.962624	33.696411	1.134293	104.595711	29.099312	36.189564	104.941765	31.3978615	18.6619285	104.768738	-76.2056055	9.2802735	109.15651
-55.88224	33.386013	108.941879	-22.518026	13.911239	106.902542	33.557583	1.040698	104.597893	28.996193	36.078629	104.867874	31.276888	18.5596635	104.7328835	-76.31294	9.2628145	109.0722005
-55.43602	34.23996	108.863091	-22.556328	13.772699	106.866005	33.463886	0.952908	104.586372	28.94426	36.016178	104.882065	31.204073	18.484543	104.7342185	-76.316729	9.060855	108.9977915
-55.030304	35.128269	108.868851	-22.630039	13.724162	106.814911	33.365604	0.913841	104.531822	28.883373	35.950729	104.933464	31.1244885	18.432285	104.732643	-76.3845665	9.016039	108.897179
-54.476177	35.987358	108.875259	-22.699665	13.650417	106.783768	33.259918	0.907955	104.452744	28.82406	35.921417	105.016617	31.041989	18.414686	104.7346805	-76.441319	8.886148	108.8328555
-54.094154	36.880802	109.115921	-22.772766	13.593301	106.79599	33.175232	0.921551	104.354416	28.775209	35.932781	105.163017	30.9752205	18.427166	104.7587165	-76.5207525	8.759436	108.8332635
-53.582825	37.779022	109.267403	-22.83617	13.583067	106.831917	33.08279	0.973419	104.283142	28.736666	36.000938	105.297043	30.909728	18.4871785	104.7900925	-76.582068	8.6789555	108.8737415
-52.983578	38.585842	109.522499	-22.932058	13.636765	106.921028	32.982716	1.048416	104.185066	28.667402	36.048859	105.447922	30.825059	18.5486375	104.816494	-76.689175	8.7248925	109.025562
-51.930801	39.760345	109.841156	-23.076527	13.725548	107.0187	32.816219	1.200187	104.110802	28.543577	36.184265	105.713509	30.679898	18.692226	104.9121555	-76.832952	8.75887	109.1252445
-51.103527	40.437752	110.015251	-23.187416	13.783309	107.041885	32.733673	1.317402	104.152176	28.468979	36.288536	105.965637	30.601326	18.802969	105.0589065	-76.976158	8.763649	109.0248635
-50.27129	41.086555	110.11425	-23.268703	13.844908	107.056953	32.67421	1.422644	104.220139	28.409014	36.414761	106.237175	30.541612	18.9187025	105.228657	-77.079018	8.7711135	108.885249
-49.420948	41.772442	110.200897	-23.347893	13.940612	107.075592	32.615017	1.505598	104.287132	28.366161	36.844856	106.463051	30.490589	19.175227	105.3750915	-77.186375	8.705997	108.7760925
-48.501484	42.39719	110.173103	-23.370598	14.000641	107.062737	32.585091	1.55444	104.33493	28.360659	36.894054	106.582787	30.472875	19.224247	105.4588585	-77.214071	8.777035	108.6666155
-47.497936	42.943142	110.186493	-23.410563	14.083904	107.058464	32.5741	1.58033	104.366425	28.352346	36.93663	106.648323	30.463223	19.25848	105.507374	-77.284349	8.909328	108.609554
-46.490704	43.447174	110.144554	-23.416107	14.145103	107.056976	32.550198	1.617934	104.4217	28.350693	36.971581	106.758179	30.4504455	19.2947575	105.5899395	-77.2826595	8.9954485	108.5240125
-44.830299	44.16798	110.275734	-23.503052	14.181721	107.222328	32.521091	1.651294	104.628395	28.338606	37.016506	107.074997	30.4298485	19.3339	105.851696	-77.4359525	9.029542	108.59296
-43.737328	44.546844	110.516975	-23.542097	14.162813	107.382713	32.510201	1.638607	104.845726	28.354961	36.695435	107.431625	30.432581	19.167021	106.1386755	-77.516775	9.158605	108.6267505
-42.577427	44.844437	110.65062	-23.601311	14.137016	107.506683	32.517494	1.620634	105.112122	28.372133	37.092228	107.885826	30.4448135	19.356431	106.498974	-77.6474355	8.917601	108.514392
-41.394165	45.198475	110.81028	-23.666788	14.094104	107.616791	32.522644	1.605388	105.422066	28.450298	36.76712	108.324837	30.486471	19.186254	106.8734515	-77.820047	9.001954	108.3601305
-40.147556	45.41412	110.935425	-23.698023	14.084776	107.647392	32.549305	1.601351	105.727112	28.477966	36.791576	108.848061	30.5136355	19.1964635	107.2875865	-77.9096815	8.9730885	108.0071975
-38.909004	45.614902	111.070885	-23.730642	14.094339	107.697166	32.536514	1.646848	106.124969	28.481117	37.216377	109.478745	30.5088155	19.4316125	107.801857	-77.9700995	8.7570655	107.592475
-37.580429	45.791157	111.314079	-23.805887	14.1711	107.8657	32.600578	1.694999	106.648651	28.568518	37.350624	110.208496	30.584548	19.5228115	108.4285735	-78.196322	8.8193885	107.3028265
-35.592972	45.914318	111.882492	-23.884947	14.332549	108.317116	32.683407	1.843388	107.5084	28.659416	37.581093	111.451736	30.6714115	19.7122405	109.480068	-78.4413055	8.9528575	107.154164
-34.275879	45.917732	112.365196	-23.90803	14.50186	108.729469	32.733742	1.964189	108.182335	28.754219	37.779026	112.254295	30.7439805	19.8716075	110.218315	-78.5600405	9.1321125	107.240623
-32.823185	45.89867	112.794411	-23.983868	14.674182	109.159538	32.853985	2.105093	108.823059	28.807064	37.951004	112.982391	30.8305245	20.0280485	110.902725	-78.7982605	9.3203155	107.416351
-31.466352	45.767998	113.09903	-23.989985	14.873867	109.542343	32.926807	2.267133	109.441078	28.853807	38.151257	113.587677	30.890307	20.209195	111.5143775	-78.870277	9.538539	107.5703085
-30.071882	45.594334	113.224182	-24.030743	15.064184	109.867599	33.035557	2.439131	110.048637	28.889545	38.37627	113.996902	30.962551	20.4077005	112.0227695	-79.024037	9.7206675	107.7124285
-28.61537	45.394733	113.189407	-24.012169	15.281264	110.135361	33.165981	2.612967	110.585426	28.901943	38.591526	114.229927	31.033962	20.6022465	112.4076765	-79.0583	9.9602815	107.8630455
-27.210382	45.096413	113.100922	-23.791059	15.335875	110.301331	33.308327	2.745124	111.061729	28.916639	38.808613	114.365265	31.112483	20.7768685	112.713497	-78.694601	9.8948815	107.889165
-25.019173	44.558437	112.852371	-23.898706	15.778528	110.715973	33.535812	2.933609	111.852242	28.98476	39.112511	114.48513	31.260286	21.02306	113.168686	-79.057698	10.533996	108.26326
-23.588947	44.1325	112.70369	-23.8018	15.875493	110.939095	33.696194	3.025453	112.34549	29.043379	39.237888	114.555099	31.3697865	21.1316705	113.4502945	-78.9733865	10.6193155	108.4278955
-22.167583	43.626221	112.615463	-23.737314	15.89959	111.140953	33.89727	3.058841	112.755348	29.12158	39.348938	114.56926	31.509425	21.2038895	113.662304	-78.984053	10.5952905	108.619602
-20.752958	43.072899	112.527641	-23.625404	15.935603	111.343658	34.047058	3.133167	113.128708	29.19532	39.43462	114.549698	31.621189	21.2838935	113.839203	-78.871997	10.5873125	108.848113
-19.243643	42.491146	112.425804	-23.532904	15.949891	111.530243	34.235786	3.166788	113.544464	29.270691	39.529839	114.564682	31.7532385	21.3483135	114.054573	-78.8190465	10.5514685	109.005913
-17.866974	41.958675	112.407722	-23.454138	16.011627	111.7342	34.444233	3.185277	113.957611	29.351673	39.607857	114.597084	31.897953	21.396567	114.2773475	-78.806229	10.626687	109.1910525
-16.371479	41.364494	112.330223	-23.394625	16.081987	111.848045	34.59457	3.283046	114.267456	29.41033	39.694603	114.622032	32.00245	21.4888245	114.444744	-78.7917	10.6751495	109.251346
-14.221868	40.501194	112.250557	-23.265486	16.139444	111.970779	34.760815	3.391239	114.538834	29.475679	39.755013	114.67749	32.118247	21.573126	114.608162	-78.649219	10.705762	109.333396
-12.780152	39.918987	112.356018	-23.174807	16.149269	112.009216	34.859768	3.39706	114.690659	29.588896	39.791302	114.911186	32.224332	21.594181	114.8009225	-78.573946	10.704357	109.2175095
-11.331914	39.364223	112.690102	-23.10145	16.158445	112.116638	34.982777	3.373479	114.92057	29.768282	39.790329	115.308548	32.3755295	21.581904	115.114559	-78.5784295	10.734986	109.118717
-9.946027	38.770111	113.046959	-23.016748	16.163994	112.217316	35.072334	3.408956	115.121017	29.924849	39.835606	115.819885	32.4985915	21.622281	115.470451	-78.5320875	10.705707	108.964181
-8.555742	38.211887	113.402748	-22.943989	16.250257	112.315926	35.164814	3.47794	115.388298	30.072514	39.91571	116.358292	32.618664	21.696825	115.873295	-78.506642	10.803689	108.758557
-7.165547	37.681793	113.871254	-22.865217	16.341511	112.49437	35.319168	3.544005	115.741959	30.236677	40.020477	117.00058	32.7779225	21.782241	116.3712695	-78.5083565	10.900781	108.6174705
-5.862141	37.059238	114.394936	-22.801426	16.509871	112.744629	35.465645	3.602307	116.145935	30.426857	40.118599	117.671982	32.946251	21.860453	116.9089585	-78.549103	11.159289	108.5802995
-3.877815	36.167419	115.059105	-22.686022	16.78627	113.117393	35.664082	3.689513	116.695084	30.712778	40.272083	118.548347	33.18843	21.980798	117.6217155	-78.560474	11.591742	108.6130705
-2.651218	35.611538	115.451797	-22.595123	16.952961	113.327667	35.7281	3.776534	116.967819	30.86352	40.396435	119.081436	33.29581	22.0864845	118.0246275	-78.486056	11.8194375	108.6307065
-1.418941	34.942638	115.846825	-22.538637	17.146103	113.520004	35.800919	3.879342	117.288101	31.01944	40.504318	119.572922	33.4101795	22.19183	118.4305115	-78.4874535	12.100376	108.6094965
-0.20758	34.228512	116.274956	-22.476748	17.314951	113.743187	35.922703	3.953261	117.6203	31.174868	40.608387	120.118294	33.5487855	22.280824	118.869297	-78.5022815	12.349078	108.617077
0.973088	33.536015	116.625282	-22.414495	17.444695	113.987312	36.040882	4.030308	117.927315	31.308365	40.707008	120.598892	33.6746235	22.368658	119.2631035	-78.5036135	12.520732	108.7115205
2.114372	32.749821	116.883759	-22.306099	17.563465	114.145424	36.164902	4.10378	118.215477	31.428793	40.771976	120.973587	33.7968475	22.437878	119.594532	-78.4090455	12.689052	108.696316
3.230856	31.929476	117.145027	-22.175352	17.677454	114.356216	36.293064	4.159465	118.541321	31.541071	40.817337	121.408585	33.9170675	22.488401	119.974953	-78.2677715	12.866507	108.737479
4.848907	30.597872	117.659088	-21.960463	17.809858	114.758789	36.606915	4.216035	119.192032	31.767046	40.877792	122.039581	34.1869805	22.5469135	120.6158065	-78.1079065	13.0728025	108.9017715
5.893375	29.664856	117.95417	-21.776958	17.884684	115.022362	36.750023	4.278512	119.718658	31.899218	40.950974	122.426735	34.3246205	22.614743	121.0726965	-77.8785365	13.154625	108.9720275
6.902863	28.637413	118.286774	-21.60849	17.973072	115.341568	36.954426	4.37918	120.500145	31.954475	41.019398	122.887672	34.4544505	22.699289	121.6939085	-77.6714305	13.246855	108.9892275
7.806223	27.633936	118.960915	-21.399035	18.045439	115.844109	37.194298	4.474935	121.563629	32.014057	41.077194	123.694206	34.6041775	22.7760645	122.6289175	-77.4022475	13.3148135	109.0593005
8.332554	26.716869	120.034447	-21.221512	18.074144	116.550949	37.388088	4.471051	122.898338	32.126358	41.083328	124.60849	34.757223	22.7771895	123.753414	-77.200247	13.3710985	109.348484
9.467665	25.449217	120.655609	-20.993155	18.058149	117.243103	37.533085	4.442305	124.227486	32.187836	41.034466	125.510811	34.8604605	22.7383855	124.8691485	-76.8467705	13.3779125	109.6170575
10.220558	24.224203	121.512436	-20.842457	18.06539	117.89328	37.741096	4.468732	125.45414	32.274334	41.057899	126.272049	35.007715	22.7633155	125.8630945	-76.692629	13.3674645	109.9234655
11.176291	22.536022	122.378014	-20.618471	18.053078	118.567345	37.906254	4.643713	126.699356	32.778053	41.114655	126.664009	35.3421535	22.879184	126.6816825	-76.5790955	13.226972	110.4530075
11.743945	21.434395	122.516418	-20.487535	18.046621	118.724121	38.049885	4.696741	127.07766	32.510582	41.297707	126.837837	35.2802335	22.997224	126.9577485	-76.2553035	13.096018	110.4904935
12.279734	20.248131	122.550156	-20.344629	18.012163	118.733505	38.228725	4.692468	127.158096	32.658672	41.300114	126.612625	35.4436985	22.996291	126.8853605	-76.1329565	13.028035	110.5816495
12.717668	19.141836	122.395012	-20.220129	17.963806	118.599724	38.358768	4.682782	126.992058	32.814854	41.320114	126.317123	35.586811	23.001448	126.6545905	-76.027069	12.926164	110.5448575
13.139942	18.037807	122.136711	-20.127192	17.951889	118.387009	38.502495	4.647098	126.727211	32.946571	41.290771	125.966438	35.724533	22.9689345	126.3468245	-75.978917	12.9348435	110.4271935
13.445049	16.938894	121.922531	-19.982964	17.944613	118.171394	38.656406	4.646638	126.499237	33.112587	41.295033	125.652016	35.8844965	22.9708355	126.0756265	-75.8504245	12.9183905	110.2671615
13.705184	15.825574	121.755997	-19.89073	17.989796	118.04464	38.722885	4.716594	126.285126	33.266117	41.336517	125.407936	35.994501	23.0265555	125.846531	-75.775961	12.9530365	110.242749
13.966158	14.342877	121.606041	-19.69243	18.113213	117.933235	38.893581	4.834779	126.107697	33.420898	41.431255	125.240578	36.1572395	23.133017	125.6741375	-75.5420995	13.093409	110.1923325
14.067171	13.330767	121.57328	-19.592579	18.190462	117.983116	39.00359	4.896492	126.18148	33.602352	41.512897	125.273308	36.302971	23.2046945	125.727394	-75.488129	13.1762295	110.238838
14.074535	12.256484	121.689178	-19.520658	18.257664	117.99369	39.076389	4.920364	126.274918	33.759445	41.556625	125.351646	36.417917	23.2384945	125.813282	-75.459233	13.2768335	110.174098
14.053939	11.19302	121.633217	-19.447105	18.329853	117.919685	39.182144	4.899857	126.316978	33.864983	41.550537	125.333809	36.5235635	23.225197	125.8253935	-75.4177735	13.434509	110.0139765
14.21838	10.062859	121.412827	-19.393435	18.366701	117.759132	39.257492	4.897778	126.268509	33.972832	41.550259	125.202606	36.615162	23.2240185	125.7355575	-75.402032	13.5093835	109.7827065
14.155579	9.045547	121.105591	-19.273018	18.363766	117.429825	39.330189	4.874658	126.159035	34.077789	41.5275	124.931847	36.703989	23.201079	125.545441	-75.250025	13.526453	109.314209
13.618901	8.156315	120.985748	-19.221762	18.37134	117.086472	39.380844	4.87342	125.964043	34.117016	41.494793	124.546219	36.74893	23.1841065	125.255131	-75.192454	13.5585735	108.917813
13.424253	6.573889	120.436981	-19.313307	18.469839	116.63649	39.417015	4.859959	125.716148	34.155243	41.442524	123.882927	36.786129	23.1512415	124.7995375	-75.412743	13.7884365	108.4734425
13.051766	5.603035	120.203659	-19.049145	18.344004	116.210983	39.464855	4.857209	125.591133	34.156597	41.393024	123.447693	36.810726	23.1251165	124.519413	-74.909016	13.5628915	107.902553
12.68132	4.638849	119.95697	-19.000381	18.335556	115.895592	39.517056	4.877856	125.478577	34.180943	41.382809	123.003365	36.8489995	23.1303325	124.240971	-74.8497615	13.5407795	107.550213
12.090481	3.734608	119.787857	-18.882231	18.299934	115.563026	39.588959	4.885621	125.277184	34.20137	41.356667	122.489594	36.8951645	23.121144	123.883389	-74.6596265	13.478724	107.242663
11.302504	2.917068	119.512268	-18.956802	18.349739	115.320267	39.680405	4.858596	124.963013	34.232727	41.301529	121.918549	36.956566	23.0800625	123.440781	-74.87017	13.6194155	107.199753
10.706086	1.988144	119.01783	-18.63501	18.171076	114.839363	39.779705	4.828345	124.528488	34.36578	41.216064	121.21122	37.0727425	23.0222045	122.869854	-74.3427625	13.3199475	106.808872
10.297137	1.012474	118.315186	-18.637714	18.151478	114.546631	39.857342	4.797809	123.960388	34.463928	41.137421	120.510933	37.160635	22.967615	122.2356605	-74.436063	13.335341	106.8576015
9.167323	-0.18306	117.3843	-18.45149	18.011187	113.973572	39.942039	4.765904	122.99234	34.522678	41.02121	119.406235	37.2323585	22.893557	121.1992875	-74.1353385	13.128817	106.7478565
8.07531	-0.916653	116.950272	-18.201878	17.835079	113.600365	40.006062	4.767622	122.359291	34.489979	40.948738	118.826164	37.2480205	22.85818	120.5927275	-73.6517765	12.811978	106.6080025
7.173169	-1.701238	116.495445	-18.186155	17.740799	113.390472	39.992901	4.756429	121.845833	34.465939	40.919807	118.331635	37.22942	22.838118	120.088734	-73.60173	12.64348	106.69221
6.188565	-2.394272	116.141083	-18.192074	17.663097	113.290276	39.968269	4.748003	121.389725	34.413284	40.845371	117.925552	37.1907765	22.796687	119.6576385	-73.5749245	12.529507	106.9229135
5.153865	-3.09735	115.856766	-18.213102	17.597853	113.220535	39.937134	4.727732	121.092072	34.317944	40.80299	117.632805	37.127539	22.765361	119.3624385	-73.553743	12.430345	107.0786315
4.040028	-3.796497	115.684937	-18.282887	17.524612	113.213326	39.884537	4.715436	120.918564	34.247772	40.761681	117.479744	37.0661545	22.7385585	119.199154	-73.6319285	12.3106655	107.227498
2.856534	-4.413045	115.684784	-18.34083	17.467085	113.241592	39.858051	4.66621	120.912872	34.150074	40.715443	117.462921	37.0040625	22.6908265	119.1878965	-73.6857225	12.2433435	107.2952875
0.991708	-5.302876	115.739548	-18.444664	17.324697	113.389313	39.818264	4.500148	121.095787	34.090115	40.57198	117.598915	36.9541895	22.536064	119.347351	-73.8435175	12.11333	107.431275
-0.304715	-5.943959	115.812004	-18.481899	17.202522	113.475456	39.819904	4.334982	121.308266	34.074192	40.439243	117.729256	36.947048	22.3871125	119.518761	-73.910846	12.0179315	107.432151
-1.664434	-6.492518	115.913628	-18.498899	17.095297	113.546516	39.823074	4.192218	121.566605	34.105045	40.291767	117.868019	36.9640595	22.2419925	119.717312	-73.9618575	11.9486015	107.37572
-3.002705	-7.049677	115.902328	-18.475739	16.954432	113.574806	39.881592	4.062442	121.764885	34.131294	40.154068	117.966011	37.006443	22.108255	119.865448	-73.957921	11.800609	107.284164
-4.433779	-7.608744	115.874718	-18.400883	16.812494	113.568291	39.954536	3.899309	121.904289	34.175346	40.007076	118.003258	37.064941	21.9531925	119.9537735	-73.866707	11.6717955	107.1828085
-5.920962	-8.094115	115.788177	-18.326401	16.652893	113.586411	40.022621	3.75419	121.930443	34.247398	39.843391	117.973328	37.1350095	21.7987905	119.9518855	-73.7878115	11.5069955	107.2209365
-7.39354	-8.590604	115.630211	-18.241537	16.475067	113.622879	40.099777	3.584107	121.874939	34.32391	39.664356	117.970619	37.2118435	21.6242315	119.922779	-73.6949175	11.3259025	107.322979
-9.709295	-9.255602	115.27594	-18.167042	16.14867	113.791336	40.172398	3.34742	121.716522	34.362896	39.426514	118.039009	37.267647	21.386967	119.8777655	-73.601731	10.910373	107.7049065
-11.31923	-9.705332	114.998878	-18.188107	15.931505	113.934158	40.156025	3.213794	121.579872	34.360878	39.304802	118.176445	37.2584515	21.259298	119.8781585	-73.6346655	10.603712	107.9901575
-13.113579	-10.13963	114.73497	-18.233351	15.72195	114.078644	40.146458	3.072004	121.45121	34.333977	39.215694	118.380264	37.2402175	21.143849	119.915737	-73.7069195	10.300051	108.241551
-14.86058	-10.491939	114.451424	-18.346231	15.559581	114.255859	40.097126	2.985222	121.262154	34.260265	39.150486	118.594322	37.1786955	21.067854	119.928238	-73.8711575	10.051308	108.58348
-16.689575	-10.90665	114.241196	-18.458969	15.393657	114.473488	40.008961	2.88682	120.872292	34.524151	38.878349	118.28299	37.266556	20.8825845	119.577641	-74.184494	9.9047295	109.369335
-18.553596	-11.275649	114.27578	-18.497841	15.243739	114.592453	39.897591	2.738155	120.243988	34.363564	38.619297	117.717445	37.1305775	20.678726	118.9807165	-74.1262595	9.808752	110.2041895
-20.423151	-11.727591	114.507118	-18.506926	15.103716	114.699341	39.784904	2.568095	119.339287	33.905975	38.418915	116.874359	36.8454395	20.493505	118.106823	-73.8592915	9.713927	111.291859
-23.372768	-12.317614	115.178909	-18.486712	14.885656	114.709961	39.63176	2.194646	117.823387	33.645283	37.778011	114.855003	36.6385215	19.9863285	116.339195	-73.6119455	9.7849835	113.080727
-25.263966	-12.783727	115.677979	-18.473042	14.697618	114.682747	39.494308	1.885625	116.962242	33.500298	37.333702	113.582527	36.497303	19.6096635	115.2723845	-73.443387	9.7855725	114.0931095
-27.039078	-13.258722	116.247429	-18.485945	14.481451	114.687195	39.395237	1.494915	116.298615	33.389721	36.856796	112.476776	36.392479	19.1758555	114.3876955	-73.364369	9.7870465	114.9866945
-28.877958	-13.662741	116.749725	-18.505569	14.19732	114.702896	39.227142	1.078641	115.772476	33.274124	36.356152	111.554001	36.250633	18.7173965	113.6632385	-73.261771	9.6772435	115.7425535
-30.893877	-13.78088	117.234505	-18.529409	13.882327	114.660034	39.05368	0.669694	115.313652	33.188499	35.880833	110.701897	36.1210895	18.2752635	113.0077745	-73.1799075	9.4893905	116.3122935
-32.613068	-14.033824	117.568436	-18.539246	13.544641	114.608597	38.922298	0.274123	114.928177	33.039898	35.414673	110.065819	35.981098	17.844398	112.496998	-73.05959	9.244884	116.720196
-34.364735	-14.301494	117.777679	-18.579082	13.214949	114.565292	38.800316	-0.116389	114.735725	32.971176	35.009705	109.692535	35.885746	17.446658	112.21413	-73.04391	8.98324	116.916454
-36.853333	-14.410667	118.007935	-18.678139	12.749892	114.465836	38.597511	-0.615062	114.628456	32.86771	34.428604	109.347626	35.7326105	16.906771	111.988041	-73.0888885	8.593013	116.943631
-38.367073	-14.544641	117.965141	-18.756393	12.465767	114.300476	38.535534	-1.04901	114.454041	32.816517	34.040855	109.065178	35.6760255	16.4959225	111.7596095	-73.1888115	8.4356115	116.8413425
-40.016159	-14.457497	117.909119	-18.815582	12.178061	114.07914	38.372902	-1.337858	114.288582	32.735741	33.654945	108.735085	35.5543215	16.1585435	111.5118335	-73.1854855	8.1975785	116.6464465
-41.495686	-14.30907	117.847588	-18.883354	11.920382	113.865913	38.274666	-1.682198	114.016403	32.680119	33.308937	108.413231	35.4773925	15.8133695	111.214817	-73.2441005	8.0273945	116.517009
-42.903786	-14.085878	117.798592	-18.922108	11.713317	113.712563	38.154022	-1.955969	113.797318	32.616661	32.988548	108.115601	35.3853415	15.5162895	110.9564595	-73.2295575	7.9103445	116.4686665
-44.304462	-13.745977	117.877022	-18.963192	11.535175	113.657333	38.072144	-2.217265	113.661766	32.564144	32.696209	107.965088	35.318144	15.239472	110.813427	-73.244528	7.830878	116.501239
-45.617168	-13.306861	117.920998	-19.035969	11.37676	113.66613	37.98822	-2.477277	113.616074	32.560989	32.468052	107.948807	35.2746045	14.9953875	110.7824405	-73.3465425	7.7581325	116.5498195
-47.487865	-12.507375	117.87281	-19.09972	11.151534	113.717911	37.933056	-2.891632	113.60289	32.579201	32.142181	108.077362	35.2561285	14.6252745	110.840126	-73.4555685	7.6777935	116.595696
-48.6702	-11.876057	117.789772	-19.152159	11.013079	113.742218	37.881702	-3.121133	113.670746	32.617344	31.957548	108.272346	35.249523	14.4182075	110.971546	-73.553841	7.6079505	116.51289
-49.858604	-11.16529	117.578232	-19.197742	10.858849	113.734398	37.786942	-3.343205	113.752617	32.663998	31.799217	108.482765	35.22547	14.228006	111.117691	-73.620954	7.489692	116.351105
-50.938297	-10.371896	117.379501	-19.256002	10.735398	113.679085	37.745495	-3.573163	113.774315	32.699787	31.591377	108.640968	35.222641	14.009107	111.2076415	-73.734645	7.461689	116.1505285
-51.975315	-9.524402	117.137947	-19.270784	10.571416	113.603195	37.717403	-3.827603	113.772491	32.751137	31.367079	108.714935	35.23427	13.769738	111.243713	-73.775838	7.373094	115.962677
-52.973873	-8.597863	117.018547	-19.257563	10.424536	113.557365	37.644604	-4.028533	113.719475	32.79974	31.121504	108.703781	35.222172	13.5464855	111.211628	-73.737298	7.3025865	115.903102
-53.789581	-7.514441	116.891624	-19.287037	10.267037	113.587143	37.601059	-4.260915	113.645889	32.825478	30.892584	108.772552	35.2132685	13.3158345	111.2092205	-73.7873425	7.2182395	115.9650655
-55.376602	-6.018957	116.807198	-19.314363	10.00801	113.767601	37.592697	-4.602418	113.605736	32.88829	30.68988	109.10804	35.2404935	13.043731	111.356888	-73.8692195	6.972289	116.178314
-56.251873	-4.84803	116.690315	-19.377762	9.837908	113.89859	37.493359	-4.680193	113.596848	32.875736	30.585247	109.369431	35.1845475	12.952527	111.4831395	-73.9400715	6.723289	116.3140405
-57.05275	-3.604984	116.568245	-19.46759	9.701668	113.986168	37.421616	-4.85559	113.553688	32.831959	30.520525	109.625557	35.1267875	12.8324675	111.5896225	-74.0619675	6.5708685	116.3827135
-57.824158	-2.208877	116.442909	-19.592197	9.605061	114.061829	37.257019	-4.848173	113.51255	32.745274	30.512947	109.857849	35.0011465	12.832387	111.6851995	-74.1855405	6.377735	116.4384585
-58.674759	-0.938505	116.240814	-19.740822	9.544173	114.108147	37.126564	-4.855094	113.43399	32.612358	30.557331	110.116913	34.869461	12.8511185	111.7754515	-74.351105	6.2372275	116.4408425
-59.43383	0.495365	116.166321	-19.908524	9.521248	114.190292	36.992985	-4.811338	113.37085	32.468563	30.644194	110.406815	34.730774	12.916428	111.8888325	-74.547822	6.126068	116.4917515
-60.146774	1.988808	116.057434	-20.05591	9.545598	114.273712	36.86927	-4.742599	113.305626	32.361595	30.762041	110.736725	34.6154325	13.009721	112.0211755	-74.7272525	6.081475	116.5262485
-61.083626	4.351072	115.946472	-20.285431	9.664854	114.389465	36.681118	-4.596478	113.216187	32.229908	30.986988	111.211906	34.455513	13.195255	112.2140465	-75.026375	6.134453	116.5648835
-61.738171	5.957948	115.940437	-20.369347	9.752388	114.449242	36.572613	-4.485107	113.100708	32.157272	31.121632	111.491753	34.3649425	13.3182625	112.2962305	-75.1036365	6.1865135	116.6022535
-62.291508	7.553866	115.908203	-20.451576	9.820479	114.51342	36.474422	-4.370782	113.030205	32.104527	31.260384	111.727203	34.2894745	13.444801	112.378704	-75.1926265	6.196157	116.648136
-62.766373	9.172785	116.01088	-20.530046	9.928851	114.532021	36.350739	-4.229613	112.962021	32.07008	31.392797	111.945877	34.2104095	13.581592	112.453949	-75.2705015	6.27611	116.610093
-63.378819	10.785199	116.029373	-20.535822	10.037865	114.595833	36.318405	-4.086103	112.917099	32.045292	31.548628	112.14473	34.1818485	13.7312625	112.5309145	-75.2534925	6.3444675	116.6607515
-62.936043	11.907761	116.175804	-20.559309	10.125323	114.690163	36.375298	-3.978383	112.881897	32.037918	31.715488	112.284157	34.206608	13.8685525	112.583027	-75.325226	6.3820935	116.797299
-61.690502	12.419152	116.401382	-20.5075	10.275476	114.751938	36.257168	-3.707527	112.832657	32.057796	31.887236	112.337997	34.157482	14.0898545	112.585327	-75.172482	6.4610975	116.918549
-60.720486	13.76455	116.475204	-20.351067	10.495767	114.822533	36.505154	-3.532841	112.710724	32.152576	32.141571	112.30172	34.328865	14.304365	112.506222	-75.030999	6.687169	117.138844
-59.904026	14.614244	116.419662	-20.225039	10.631435	114.816322	36.618179	-3.38199	112.674667	32.252731	32.287968	112.254402	34.435455	14.452989	112.4645345	-74.885533	6.809881	117.1681095
-58.959763	15.429242	116.308723	-20.092339	10.734171	114.780998	36.735764	-3.242137	112.626183	32.357586	32.422153	112.188766	34.546675	14.590008	112.4074745	-74.731353	6.878334	117.1545215
-58.047676	16.267641	116.142609	-19.972239	10.828696	114.704178	36.814724	-3.099432	112.59185	32.439255	32.54472	112.139	34.6269895	14.722644	112.365425	-74.5714675	6.934748	117.042931
-57.093124	17.189543	116.015945	-19.886347	10.914188	114.657059	36.87344	-2.985893	112.591408	32.510632	32.644608	112.187424	34.692036	14.8293575	112.389416	-74.46473	6.9990185	116.924702
-56.146175	18.159243	116.067207	-19.825796	10.927114	114.735588	36.941563	-2.928731	112.666283	32.591564	32.737587	112.422012	34.7665635	14.904428	112.5441475	-74.4181555	6.9498	116.9270285
-55.129478	19.052452	116.078362	-19.80854	10.908861	114.867279	36.994457	-2.919833	112.821724	32.717522	32.808121	112.85598	34.8559895	14.944144	112.838852	-74.4730695	6.873578	116.895706
-53.30698	20.205706	115.968796	-19.735285	10.873726	115.107201	37.172428	-3.018915	113.295532	33.031521	32.84481	114.002289	35.1019745	14.9129475	113.6489105	-74.5725445	6.8345045	116.5654915
-52.188187	21.064428	116.058388	-19.707577	10.848412	115.327408	37.312263	-3.141023	113.728889	33.355618	32.842724	114.883949	35.3339405	14.8508505	114.306419	-74.7490945	6.8459735	116.348397
-51.028015	21.789299	116.081856	-19.621986	10.79808	115.463791	37.468452	-3.235629	114.069664	33.655849	32.850468	115.636696	35.5621505	14.8074195	114.85318	-74.8061225	6.7887405	116.074402
-49.724606	22.545424	116.01857	-19.499846	10.835464	115.462402	37.631573	-3.223411	114.255783	33.926178	32.871552	116.245995	35.7788755	14.8240705	115.250889	-74.7785675	6.8468575	115.673915
-48.52354	23.289528	116.023239	-19.415873	10.875108	115.433899	37.785683	-3.180252	114.361595	34.205612	32.984985	116.714729	35.9956475	14.9023665	115.538162	-74.8273935	6.8478495	115.329636
-47.08762	23.823013	115.964699	-19.309071	10.91108	115.350899	37.926712	-3.052633	114.443459	34.393181	33.112751	117.135323	36.1599465	15.030059	115.789391	-74.7780885	6.792101	114.912407
-45.988144	24.571865	115.981949	-19.228056	11.018806	115.361595	38.083382	-2.886457	114.583504	34.520321	33.297962	117.49176	36.3018515	15.2057525	116.037632	-74.7579635	6.8318595	114.685558
-44.117348	25.506105	115.92308	-19.220192	11.26456	115.4431	38.273769	-2.591115	114.914619	34.610863	33.653706	117.776512	36.442316	15.5312955	116.3455655	-74.8827	6.9978245	114.5406345
-42.872215	26.070728	115.800789	-19.39246	11.631796	115.607834	38.340176	-2.394288	115.128555	34.615162	33.89143	117.668213	36.477669	15.748571	116.398384	-75.262589	7.515021	114.817284
-41.586555	26.671902	115.580704	-19.283007	11.677614	115.407646	38.372387	-2.190696	115.279808	34.509563	34.087227	117.463623	36.440975	15.9482655	116.3717155	-75.006989	7.4069625	114.4435765
-40.358551	27.20314	115.284134	-19.278601	11.819854	115.294563	38.409908	-2.044807	115.374947	34.460522	34.255917	117.193893	36.435215	16.105555	116.28442	-74.992417	7.534153	114.304706
-39.093754	27.690918	114.969398	-19.274273	11.956379	115.154198	38.476509	-1.933825	115.573036	34.46397	34.393417	116.948044	36.4702395	16.229796	116.26054	-75.0187855	7.682962	114.047856
-37.81995	28.18437	114.621078	-19.248337	12.039923	115.077103	38.542542	-1.861783	115.792892	34.477432	34.488815	116.741943	36.509987	16.313516	116.2674175	-75.006661	7.76633	113.8867885
-36.593502	28.731066	114.424004	-19.178213	12.096388	115.011421	38.635559	-1.775897	115.970085	34.516579	34.582096	116.596893	36.576069	16.4030995	116.283489	-74.932495	7.7896765	113.739353
-34.720085	29.470869	114.277901	-19.055647	12.20777	115.101875	38.807152	-1.594149	116.493652	34.626007	34.748623	116.57431	36.7165795	16.577237	116.533981	-74.8278735	7.838303	113.669769
-33.510296	30.005751	114.313744	-19.002365	12.248821	115.270363	38.948647	-1.480228	116.882172	34.695656	34.882019	116.695869	36.8221515	16.7008955	116.7890205	-74.8268815	7.7967465	113.7517055
-32.34029	30.570538	114.456161	-18.919836	12.29213	115.456429	39.0718	-1.392512	117.208931	34.778275	34.960232	116.823685	36.9250375	16.78386	117.016308	-74.7647095	7.8004	113.89655
-31.155514	31.128586	114.490547	-18.864077	12.283329	115.570244	39.146233	-1.314148	117.363503	34.812019	35.003326	116.86026	36.979126	16.844589	117.1118815	-74.70728	7.722069	114.0286065
-30.018902	31.742195	114.450241	-18.787544	12.258159	115.549469	39.181274	-1.285477	117.334305	34.818222	34.990757	116.751266	36.999748	16.85264	117.0427855	-74.574836	7.663678	114.0561525
-28.916279	32.393238	114.435173	-18.761683	12.235814	115.427353	39.173935	-1.325049	117.104683	34.848709	34.921421	116.617325	37.011322	16.798186	116.861004	-74.534688	7.673442	113.993702
-27.814161	33.049995	114.402115	-18.740301	12.198236	115.272331	39.13372	-1.403342	116.7621	34.887688	34.818806	116.432144	37.010704	16.707732	116.597122	-74.491306	7.68874	113.94754
-26.157717	34.128628	114.412323	-18.747961	12.093291	114.919411	38.982517	-1.547723	116.028687	34.904869	34.597103	116.302422	36.943693	16.52469	116.1655545	-74.439615	7.661892	113.6732675
-25.152943	34.878372	114.584564	-18.822411	12.103638	114.696419	38.846378	-1.631483	115.540085	34.913467	34.457951	116.374001	36.8799225	16.413234	115.957043	-74.5247445	7.794042	113.435795
-24.125458	35.591183	114.851273	-18.862839	12.164316	114.487312	38.717972	-1.812607	115.03289	34.975407	34.308018	116.655907	36.8466895	16.2477055	115.8443985	-74.5723675	8.0809265	113.1302255
-23.091589	36.327888	115.299591	-18.865309	12.163533	114.367485	38.571754	-1.948205	114.655998	35.064526	34.112423	116.991737	36.81814	16.082109	115.8238675	-74.548758	8.244957	112.9111025
-22.084293	37.00219	115.762589	-18.838888	12.278081	114.282501	38.492729	-2.018327	114.394585	35.193974	33.965008	117.401398	36.8433515	15.9733405	115.8979915	-74.5211275	8.5828215	112.6670105
-21.256517	37.760994	116.348946	-18.815336	12.392982	114.241348	38.459812	-2.042389	114.182053	35.346371	33.934818	117.908653	36.9030915	15.9462145	116.045353	-74.5337635	8.8397495	112.437343
-20.252289	38.320236	116.728226	-18.771957	12.595052	114.243652	38.419895	-1.943158	113.997887	35.428146	33.911274	118.232658	36.9240205	15.984058	116.1152725	-74.4679345	9.206046	112.3720315
-18.686012	39.161484	116.925728	-18.726267	12.904629	114.164757	38.460098	-1.803674	113.862846	35.449093	33.974876	118.488159	36.9545955	16.085601	116.1755025	-74.4071295	9.723657	112.1540115
-17.703537	39.627361	116.912483	-18.712055	13.097726	114.153717	38.464275	-1.764416	113.830078	35.501759	33.993629	118.584915	36.983017	16.1146065	116.2074965	-74.407127	10.0808455	112.0999375
-16.762579	40.068096	116.902687	-18.696728	13.259205	114.187851	38.488548	-1.831319	113.884201	35.902512	33.807243	118.454292	37.19553	15.987962	116.1692465	-74.588986	10.530448	112.2064555
-15.841063	40.349171	116.817535	-18.712687	13.348153	114.181984	38.527325	-1.904559	113.97654	35.953396	33.770802	118.377129	37.2403605	15.9331215	116.1768345	-74.6657345	10.7631845	112.1871335
-15.021889	40.639694	116.727379	-18.696041	13.402743	114.174118	38.510143	-1.956708	114.004341	35.995178	33.73843	118.287514	37.2526605	15.890861	116.1459275	-74.6447425	10.914625	112.2023085
-14.10376	40.821404	116.618538	-18.667128	13.434447	114.193497	38.506474	-1.978148	114.145622	35.997364	33.706581	118.293739	37.251919	15.8642165	116.2196805	-74.586175	11.0046775	112.1673135
-13.288071	40.958027	116.784416	-18.646524	13.443369	114.355911	38.541428	-2.014086	114.416954	35.702957	33.847599	118.718018	37.1221925	15.9167565	116.567486	-74.4152405	10.9699815	112.144336
-12.089203	41.062428	117.278763	-18.648043	13.47277	114.659035	38.631023	-2.089959	114.961861	35.787945	33.849277	119.420746	37.209484	15.879659	117.1913035	-74.50557	11.065881	112.1267665
-11.342925	41.036655	117.59375	-18.663874	13.580526	114.821693	38.659088	-2.059145	115.243103	35.822151	33.897892	119.908585	37.2406195	15.9193735	117.575844	-74.5683675	11.2416785	112.067542
-10.646763	41.091492	117.757927	-18.813873	13.731903	114.936806	38.628246	-1.984411	115.4767	35.853119	34.007866	120.274963	37.2406825	16.0117275	117.8758315	-74.8684285	11.4520785	111.9977805
-9.864568	40.997646	117.817474	-18.74832	13.907154	114.901642	38.605412	-1.879458	115.648674	35.866898	34.153248	120.555511	37.236155	16.136895	118.1020925	-74.732795	11.677413	111.7011915
-9.081916	40.883327	117.803482	-18.796658	14.157598	114.971672	38.60257	-1.758543	115.876099	35.878136	34.316967	120.735107	37.240353	16.279212	118.305603	-74.833669	12.035984	111.637741
-8.437568	40.810581	117.668869	-18.81662	14.374697	114.991714	38.61076	-1.677938	116.138931	35.877689	34.48135	120.778809	37.2442245	16.401706	118.45887	-74.8774645	12.347688	111.524558
-7.739691	40.578426	117.39814	-18.829296	14.561423	114.997459	38.603848	-1.619403	116.342606	35.864746	34.594402	120.6754	37.234297	16.4874995	118.509003	-74.892889	12.6353465	111.485915
-6.762038	40.212803	117.112183	-18.892612	14.696873	114.927551	38.559933	-1.55723	116.540909	35.832111	34.672615	120.457649	37.196022	16.5576925	118.499279	-74.981246	12.8360535	111.355823
-6.125242	39.815063	116.972336	-18.927584	14.707295	114.8489	38.499493	-1.551476	116.655472	35.809776	34.696949	120.412781	37.1546345	16.5727365	118.5341265	-75.0098025	12.8418535	111.1636735
-5.472923	39.389072	116.888138	-18.979492	14.696124	114.766762	38.451775	-1.583974	116.783127	35.772472	34.719482	120.39772	37.1121235	16.567754	118.5904235	-75.0711075	12.824494	110.9431005
-4.973409	39.021805	116.865456	-19.103558	14.654708	114.630058	38.373505	-1.592243	116.791618	35.739265	34.734074	120.393906	37.056385	16.5709155	118.592762	-75.263501	12.7385005	110.667354
-4.442493	38.572327	116.788101	-19.151155	14.653112	114.501556	38.279282	-1.55464	116.704666	35.675377	34.760464	120.381187	36.9773295	16.602912	118.5429265	-75.2796395	12.703312	110.4601855
-3.906317	38.106831	116.761932	-19.14509	14.716501	114.380737	38.216335	-1.491355	116.566727	35.644539	34.818195	120.361801	36.930437	16.66342	118.464264	-75.220617	12.769582	110.29721
-3.404697	37.663532	116.761612	-19.177687	14.838759	114.299416	38.163433	-1.404977	116.464172	35.66172	34.883884	120.357384	36.9125765	16.7394535	118.410778	-75.2679505	12.9380645	110.188054
-2.630152	36.831646	116.721222	-19.156939	15.037267	114.199219	38.127975	-1.299535	116.315651	35.706837	34.975224	120.397018	36.917406	16.8378445	118.3563345	-75.231284	13.2366895	110.0421035
-2.130081	36.234901	116.663681	-19.184179	15.169515	114.098068	38.089619	-1.236596	116.218307	35.728428	35.042305	120.406029	36.9090235	16.9028545	118.312168	-75.2773815	13.4361755	109.883968
-1.711635	35.632671	116.591934	-19.178305	15.306443	113.995377	38.025585	-1.192908	116.109406	35.728195	35.07349	120.405212	36.87689	16.940291	118.257309	-75.2335	13.672595	109.733445
-1.260806	34.937397	116.561806	-19.246063	15.408495	113.926872	37.948383	-1.143128	116.032387	35.706863	35.109016	120.395073	36.827623	16.982944	118.21373	-75.319749	13.834046	109.640014
-0.883447	34.228981	116.514793	-19.297153	15.503472	113.897156	37.870872	-1.093491	115.957809	35.638542	35.169369	120.411827	36.754707	17.037939	118.184818	-75.349013	13.969005	109.609494
-0.46214	33.35181	116.451935	-19.375292	15.581097	113.894478	37.781857	-1.028687	115.920914	35.579838	35.218525	120.374802	36.6808475	17.094919	118.147858	-75.4314315	14.067275	109.641098
-0.086526	32.495342	116.342506	-19.428911	15.635525	113.858749	37.73101	-0.972855	115.916229	35.522762	35.283192	120.233604	36.626886	17.1551685	118.0749165	-75.484708	14.1158815	109.6425815
0.467441	31.107563	115.894905	-19.494656	15.738386	113.73185	37.66983	-0.797066	115.775703	35.361256	35.454796	119.686508	36.515543	17.328865	117.7311055	-75.504855	14.147907	109.7325945
0.827617	30.180424	115.362694	-19.524055	15.848043	113.576195	37.630779	-0.628678	115.58902	35.27533	35.627396	119.02739	36.4530545	17.499359	117.308205	-75.5011645	14.196727	109.844185
1.221876	29.099321	114.772644	-19.488747	15.990996	113.396919	37.612621	-0.439107	115.376488	35.111687	35.778717	118.165085	36.362154	17.669805	116.7707865	-75.339648	14.312187	110.0230515
1.590775	28.094976	114.139084	-19.49654	16.121105	113.247345	37.589985	-0.252555	115.103165	34.871883	35.924202	117.317162	36.230934	17.8358235	116.2101635	-75.224014	14.4063865	110.2845265
1.980303	27.006907	113.680481	-19.496374	16.192869	113.122955	37.531315	-0.140374	114.935173	34.737759	36.032825	116.5401	36.134537	17.9462255	115.7376365	-75.127285	14.4395125	110.5082735
2.363836	25.834745	113.362267	-19.500967	16.225418	113.119446	37.525436	-0.105283	114.801003	34.892479	35.903828	115.807175	36.2089575	17.8992725	115.304089	-75.2108915	14.5515635	110.934803
2.758717	24.681982	113.160446	-19.535614	16.194643	113.119759	37.460457	-0.113544	114.755753	34.423561	35.999687	115.623581	35.942009	17.9430715	115.189667	-75.013237	14.4462145	111.049851
3.409297	23.016285	113.130737	-19.623058	16.111551	113.146507	37.351357	-0.234081	114.821915	34.678833	35.730076	115.354279	36.015095	17.7479975	115.088097	-75.261211	14.4751045	111.204917
3.846322	21.817694	113.129082	-19.703516	16.045618	113.141846	37.274143	-0.300866	114.92878	34.289566	35.804886	115.678108	35.7818545	17.75201	115.303444	-75.1888865	14.339226	110.980248
4.28152	20.712261	113.197708	-19.765163	16.002972	113.126221	37.195831	-0.34811	115.033638	34.236046	35.788906	115.930618	35.7159385	17.720398	115.482128	-75.2462645	14.285546	110.770314
4.749335	19.623774	113.275566	-19.857048	16.022587	113.11573	37.154285	-0.340342	115.14579	34.191265	35.834484	116.203476	35.672775	17.747071	115.674633	-75.386871	14.298103	110.556827
5.193038	18.558382	113.390663	-19.934105	16.060514	113.159668	37.110825	-0.308921	115.360298	34.165901	35.910946	116.498863	35.638363	17.8010125	115.9295805	-75.506573	14.3200155	110.3897555
5.680515	17.417135	113.594162	-20.001423	16.169674	113.268211	37.071259	-0.254011	115.667496	34.111252	36.002983	116.861214	35.5912555	17.874486	116.264355	-75.5941015	14.464862	110.272067
6.135247	16.398399	113.862	-20.092506	16.264421	113.457764	37.049431	-0.20332	116.149429	34.056492	36.097084	117.335129	35.5529615	17.946882	116.742279	-75.7379735	14.58196	110.173249
6.834014	14.800377	114.595856	-20.223665	16.381723	113.855865	37.044353	-0.145638	117.210999	33.98035	36.212395	118.283676	35.5123515	18.0333785	117.7473375	-75.9596815	14.7300675	109.9643925
7.258648	13.714632	115.203346	-20.280586	16.419868	114.196869	37.045269	-0.137052	118.141243	33.943821	36.256401	119.063568	35.494545	18.0596745	118.6024055	-76.055717	14.7800615	109.7913325
7.653308	12.66839	115.928177	-20.327055	16.449564	114.652809	37.108891	-0.152063	119.25013	33.881905	36.29705	120.049652	35.495398	18.0724935	119.649891	-76.149508	14.8266345	109.655727
8.042325	11.635043	116.92511	-20.32884	16.426861	115.18927	37.161793	-0.147204	120.695618	33.841896	36.343166	121.156693	35.5018445	18.097981	120.9261555	-76.1595245	14.755741	109.4523845
8.357793	10.56636	118.074677	-20.369268	16.419758	115.837776	37.303101	-0.131947	122.236099	33.839622	36.451935	122.454491	35.5713615	18.159994	122.345295	-76.3098975	14.679522	109.330257
8.633668	9.526915	119.319084	-20.38855	16.392948	116.514526	37.443703	-0.105713	123.771538	33.849133	36.579121	123.644638	35.646418	18.236704	123.708088	-76.423518	14.549192	109.320964
8.871936	8.575682	120.335724	-20.412319	16.353693	117.071022	37.57449	-0.063594	124.98465	33.848461	36.679176	124.599945	35.7114755	18.307791	124.7922975	-76.5361135	14.399595	109.3497465
9.474532	6.991678	121.177864	-20.411127	16.216501	117.565575	37.69194	-0.084471	126.153755	33.873932	36.718159	125.248573	35.782936	18.316844	125.701164	-76.60519	14.116158	109.429986
9.350983	6.186775	121.557068	-20.424103	16.131104	117.690826	37.734173	-0.145608	126.448914	33.938721	36.679291	125.308434	35.836447	18.2668415	125.878674	-76.684653	13.9953665	109.502978
9.443295	5.266723	121.653793	-20.376127	16.040367	117.697815	37.785858	-0.251741	126.494728	34.00032	36.571545	125.115883	35.893089	18.159902	125.8053055	-76.645343	13.920832	109.5903245
9.469826	4.449203	121.579704	-20.346731	15.95627	117.60849	37.818432	-0.340844	126.325844	34.056915	36.449787	124.821342	35.9376735	18.0544715	125.573593	-76.6311355	13.8580685	109.643387
9.495359	3.65041	121.390594	-20.261045	15.873159	117.481026	37.850056	-0.397225	126.18586	34.093761	36.363255	124.513672	35.9719085	17.983015	125.349766	-76.4939985	13.763303	109.612286
9.431258	2.914442	121.308281	-20.224098	15.842237	117.387642	37.885433	-0.423064	126.056122	34.12727	36.317451	124.341293	36.0063515	17.9471935	125.1987075	-76.4545475	13.7372805	109.5765765
9.500076	2.143775	121.181572	-20.148315	15.805644	117.353844	37.922779	-0.426844	126.092377	34.162796	36.289757	124.3284	36.0427875	17.9314565	125.2103885	-76.3394175	13.6798315	109.4972995
8.899662	1.409561	121.474052	-20.054358	15.824485	117.462265	38.026722	-0.417473	126.321808	34.266785	36.332012	124.61747	36.1467535	17.9572695	125.469639	-76.2554695	13.6917005	109.454891
8.86038	0.654273	121.4412	-19.991131	15.85746	117.593529	38.091366	-0.418233	126.447998	34.347607	36.352234	124.842789	36.2194865	17.9670005	125.6453935	-76.2017485	13.7479195	109.5416645
8.457557	0.144314	121.383133	-19.954535	15.879044	117.646263	38.13781	-0.402545	126.427284	34.745701	36.25832	124.790382	36.4417555	17.9278875	125.608833	-76.3508255	13.8302005	109.683693
8.069782	-0.327985	121.150414	-19.934679	15.910716	117.60199	38.154774	-0.357761	126.278625	34.440971	36.45414	124.868858	36.2978725	18.0481895	125.5737415	-76.1672305	13.7732425	109.6302385
7.347898	-0.670004	121.014038	-19.914295	15.972419	117.434631	38.156487	-0.257632	126.024879	34.412617	36.52774	124.66539	36.284552	18.135054	125.3451345	-76.113142	13.809784	109.5241275
6.78763	-1.147176	120.65226	-19.930862	16.067301	117.219009	38.150631	-0.138353	125.779762	34.345768	36.615932	124.386024	36.2481995	18.2387895	125.082893	-76.1099235	13.8958125	109.355125
6.362207	-1.61505	120.269348	-19.944012	16.127649	116.980377	38.129555	-0.028617	125.526176	34.303673	36.699265	124.026573	36.216614	18.335324	124.7763745	-76.104638	13.919974	109.1843795
5.0763	-2.094712	119.82859	-19.904661	16.173605	116.551926	38.120861	0.098329	125.104698	34.249508	36.777832	123.366753	36.1851845	18.4380805	124.2357255	-75.9945065	13.9091295	108.8681265
4.191069	-2.323566	119.538841	-19.865955	16.16468	116.251839	38.126598	0.147629	124.843857	34.21833	36.781132	122.960556	36.172464	18.4643805	123.9022065	-75.904374	13.8649795	108.6014715
3.475705	-2.834529	119.156479	-19.793623	16.113966	115.915886	38.169159	0.157918	124.633072	34.216164	36.746468	122.625114	36.1926615	18.452193	123.629093	-75.7799075	13.775739	108.202679
2.599127	-3.266959	118.74939	-19.722805	16.056065	115.624489	38.225311	0.121997	124.444962	34.274067	36.707512	122.368011	36.249689	18.4147545	123.4064865	-75.695299	13.6973755	107.8424915
1.608542	-3.583629	118.39386	-19.641373	15.949647	115.367195	38.250031	0.085615	124.269745	34.347618	36.662395	122.136688	36.2988245	18.374005	123.2032165	-75.5815705	13.525289	107.5311735
0.60735	-3.927131	117.964912	-19.531559	15.864523	115.112091	38.307777	0.03865	124.06131	34.405022	36.611053	121.937538	36.3563995	18.3248515	122.999424	-75.4195175	13.4041945	107.224758
-0.507493	-4.294161	117.592453	-19.439314	15.789858	114.903748	38.35743	0.028775	123.84269	34.420536	36.595238	121.761719	36.388983	18.3120065	122.8022045	-75.267611	13.2677095	107.0052915
-2.351866	-4.71648	116.979828	-19.362713	15.700272	114.591637	38.428436	0.022545	123.524185	34.801773	36.455978	121.525505	36.6151045	18.2392615	122.524845	-75.3405305	13.1612825	106.658429
-3.601275	-5.019656	116.470779	-19.317495	15.668922	114.425888	38.449402	0.042211	123.351013	34.497311	36.62188	121.782196	36.4733565	18.3320455	122.5666045	-75.1083465	13.0057985	106.2851715
-5.017048	-5.304759	115.960098	-19.268707	15.664048	114.230331	38.47345	0.068388	123.169456	34.528919	36.643608	121.971634	36.5011845	18.355998	122.570545	-75.0385985	12.972098	105.890117
-6.470994	-5.552462	115.393745	-19.257708	15.70494	114.095482	38.512054	0.09601	123.02343	34.583843	36.712914	122.207108	36.5479485	18.404462	122.615269	-75.0633645	13.005418	105.575695
-7.993774	-5.806977	114.78952	-19.176752	15.766125	113.914085	38.514034	0.153508	122.855469	34.653217	36.823845	122.408531	36.5836255	18.4886765	122.632	-74.9371295	13.0435735	105.19617
-9.617088	-6.090241	114.226364	-19.134117	15.86296	113.818253	38.50938	0.267737	122.623619	34.697475	36.959305	122.485336	36.6034275	18.613521	122.5544775	-74.8716615	13.112399	105.0820285
-11.307569	-6.372716	113.787079	-19.126551	16.035439	113.894249	38.48167	0.40905	122.291626	34.735443	37.070793	122.32634	36.6085565	18.7399215	122.308983	-74.8616585	13.3309565	105.479515
-14.157751	-6.845265	113.720726	-19.118317	16.269791	114.269615	38.433887	0.658395	121.562538	34.780064	37.254143	121.744896	36.6069755	18.956269	121.653717	-74.8436095	13.583313	106.885513
-16.045691	-7.249628	113.754257	-19.148455	16.43877	114.624725	38.40453	0.818329	120.968605	34.804234	37.366089	121.053711	36.604382	19.092209	121.011158	-74.901292	13.785331	108.238292
-17.938427	-7.817472	113.983063	-19.196037	16.59936	114.947464	38.3269	0.966097	120.11422	34.840168	37.472633	119.995079	36.583534	19.219365	120.0546495	-74.975608	13.979355	109.8402785
-20.166159	-8.083905	114.398575	-19.209002	16.713179	115.12616	38.217945	1.024531	118.931557	34.827534	37.464485	118.373962	36.5227395	19.244508	118.6527595	-74.9407435	14.18185	111.5995605
-22.257076	-8.550928	114.87249	-19.129791	16.824162	115.049515	38.079338	1.028295	117.559746	34.652287	37.303326	116.324768	36.3658125	19.1658105	116.942257	-74.6253945	14.4825135	113.156773
-24.266905	-9.073303	115.496147	-19.040596	16.880871	114.876747	37.91679	0.89716	116.093208	34.414204	36.974953	114.065109	36.165497	18.9360565	115.0791585	-74.246689	14.8256855	114.6743355
-26.312429	-9.554526	116.311935	-18.965624	16.870884	114.717102	37.728111	0.631466	115.002403	34.137638	36.490303	112.202286	35.9328745	18.5608845	113.6023445	-73.8641225	15.1808835	115.8318595
-29.1717	-10.253598	117.680527	-18.947325	16.620977	114.692627	37.483337	-0.067925	114.340797	34.00885	35.570686	110.1418	35.7460935	17.7513805	112.2412985	-73.6407435	15.4905735	117.1439555
-30.961275	-10.82288	118.57444	-18.948559	16.365307	114.749214	37.303776	-0.585822	114.064751	33.834011	34.875221	109.132095	35.5688935	17.1446995	111.598423	-73.4660115	15.5859145	117.900005
-32.859318	-10.986034	119.4412	-18.917963	16.008425	114.931343	37.11272	-1.13864	113.831474	33.77877	34.233223	108.444252	35.445745	16.5472915	111.137863	-73.281671	15.4695585	118.724823
-34.55378	-11.284915	120.152687	-18.933329	15.656045	115.141129	37.04821	-1.650296	113.668335	33.751915	33.704533	107.935043	35.4000625	16.0271185	110.801689	-73.2667205	15.2849715	119.480569
-36.177616	-11.428797	120.689323	-18.935764	15.367558	115.178917	36.89603	-2.036189	113.428307	33.666523	33.243683	107.45536	35.2812765	15.603747	110.4418335	-73.1528045	15.131369	119.9160005
-37.673031	-11.524775	120.928238	-18.990782	15.180102	115.037407	36.717037	-2.322927	113.111076	33.532665	32.891998	106.918755	35.124851	15.2845355	110.0149155	-73.106415	15.0756685	120.0598985
-39.225494	-11.531707	120.906555	-19.068987	15.030813	114.723167	36.590294	-2.543123	112.759743	33.391155	32.640766	106.349525	34.9907245	15.0488215	109.554634	-73.1286985	15.0128045	119.8917
-41.298588	-11.277966	120.53125	-19.203974	14.905582	114.081596	36.324032	-2.715163	112.077888	33.163288	32.365936	105.618668	34.74366	14.8253865	108.848278	-73.151608	14.9857775	119.314914
-42.539478	-10.98961	120.188606	-19.324888	14.859362	113.723961	36.155994	-2.741384	111.835205	33.017414	32.304455	105.35318	34.586704	14.7815355	108.5941925	-73.23648	14.9371885	118.8537295
-43.751129	-10.612875	119.965111	-19.490929	14.87591	113.557831	36.078472	-2.711433	111.794998	32.888309	32.366634	105.376755	34.4833905	14.8276005	108.5858765	-73.4652485	14.9242195	118.5297855
-44.858997	-10.064039	119.880661	-19.69145	14.925516	113.54686	35.952412	-2.645685	111.870125	32.744736	32.479282	105.554924	34.348574	14.9167985	108.7125245	-73.731474	14.9342335	118.3811955
-45.904476	-9.383186	119.987938	-19.87694	15.022619	113.6567	35.75853	-2.575119	111.964226	32.568367	32.554955	105.68882	34.1634485	14.989918	108.826523	-73.9173285	15.05532	118.486877
-46.861042	-8.603527	120.104095	-20.061611	15.135977	113.828911	35.561203	-2.554857	112.064018	32.402943	32.581417	105.828415	33.982073	15.01328	108.9462165	-74.105295	15.258674	118.7116055
-47.756618	-7.694965	120.23822	-20.25531	15.246428	114.024826	35.361664	-2.574943	112.163528	32.306023	32.582726	105.988358	33.8338435	15.0038915	109.075943	-74.3444635	15.4889645	118.973709
-48.989002	-6.13543	120.320961	-20.438395	15.372963	114.278069	35.05748	-2.682279	112.211861	32.194702	32.527916	106.198944	33.626091	14.9228185	109.2054025	-74.502881	15.8231075	119.3507355
-49.773354	-4.980941	120.28624	-20.538906	15.427774	114.35231	34.920174	-2.784986	112.114395	32.133507	32.463585	106.202698	33.5268405	14.8392995	109.1585465	-74.6046525	16.0162485	119.5460735
-50.406593	-3.707888	120.182457	-20.580986	15.453072	114.366783	34.779922	-2.883641	111.932579	32.080334	32.37431	106.066391	33.430128	14.7453345	108.999485	-74.5921	16.1608095	119.734081
-50.967014	-2.33035	120.128075	-20.602304	15.48202	114.35144	34.66777	-2.963174	111.669121	32.029182	32.300564	105.881264	33.348476	14.668695	108.7751925	-74.553084	16.295345	119.9276875
-51.48613	-0.859473	119.963348	-20.65349	15.555789	114.292191	34.574062	-2.991636	111.412216	31.988298	32.285522	105.733658	33.28118	14.646943	108.572937	-74.58816	16.464635	120.011445
-51.901394	0.716605	119.693779	-20.682379	15.601439	114.259789	34.474918	-2.997171	111.209656	31.964689	32.296795	105.669258	33.2198035	14.649812	108.439457	-74.5845615	16.553066	120.080121
-52.250832	2.408626	119.384659	-20.727634	15.637808	114.233925	34.360825	-2.982422	111.072945	31.933762	32.342907	105.745209	33.1472935	14.6802425	108.409077	-74.6025615	16.5953735	120.058773
-52.65416	5.097661	118.837189	-20.868029	15.709719	114.333847	34.200436	-2.913948	111.055138	31.89295	32.511387	106.223419	33.046693	14.7987195	108.6392785	-74.782751	16.6207185	120.0284155
-52.828842	7.027384	118.565094	-20.964687	15.770703	114.507256	34.125011	-2.830764	111.221352	31.895061	32.674953	106.86631	33.010036	14.9220945	109.043831	-74.93941	16.6193115	119.970681
-52.958023	9.063176	118.221413	-21.072664	15.845746	114.794792	34.152115	-2.766756	111.592194	31.977982	32.860542	107.82235	33.0650485	15.046893	109.707272	-75.2103765	16.644599	119.882312
-53.022869	11.182031	117.995361	-21.145128	15.879543	115.140625	34.202778	-2.759763	112.002312	32.138161	33.042908	109.037865	33.1704695	15.1415725	110.5200885	-75.4607255	16.6175135	119.7611615
-53.025291	13.382562	117.773293	-21.183201	15.906398	115.524841	34.211597	-2.790681	112.458229	32.406349	33.10461	110.287521	33.308973	15.1569645	111.372875	-75.675375	16.6558315	119.676807
-52.923851	15.642158	117.722878	-21.188124	15.928918	115.819702	34.282307	-2.841736	112.651421	32.689579	33.069248	110.904549	33.485943	15.113756	111.777985	-75.862191	16.74408	119.861419
-52.739407	17.949677	117.615387	-21.184084	15.981833	115.655098	34.183983	-2.784426	111.94886	32.652134	32.94883	110.542	33.4180585	15.082202	111.24543	-75.7862265	16.881464	120.064766
-52.346832	21.447479	117.245468	-21.054005	15.967926	114.761612	33.610664	-2.834129	109.828972	32.556118	32.672604	109.26136	33.083391	14.9192375	109.545166	-75.191401	17.0166145	119.978058
-52.060181	23.808142	116.948639	-21.071571	15.879972	114.310585	33.381428	-3.096847	108.962845	32.656902	32.463165	108.819664	33.019165	14.683159	108.8912545	-75.162307	17.076785	119.7299155
-51.675171	26.146433	116.580406	-21.218418	15.785588	113.934372	33.251389	-3.340281	108.486763	32.618317	32.289581	108.659294	32.934853	14.47465	108.5730285	-75.371689	17.096526	119.2957155
-51.277065	28.474257	116.196861	-21.399782	15.751264	113.525078	32.942318	-3.370432	107.998886	32.496063	32.273876	108.653305	32.7191905	14.451722	108.3260955	-75.5187545	17.050806	118.7240605
-50.813396	30.807076	115.723251	-21.610945	15.804195	113.148643	32.632996	-3.201118	107.899368	32.39159	32.416054	108.957825	32.512293	14.607468	108.4285965	-75.734183	17.000922	117.8686895
-50.250713	33.111599	115.360466	-21.849903	15.887239	112.995743	32.56488	-2.967659	108.354584	32.366405	32.679661	109.792557	32.4656425	14.856001	109.0735705	-76.1654485	16.918477	116.9179155
-49.71117	35.447926	115.14518	-22.075592	16.011671	113.036324	32.673885	-2.741379	109.114037	32.386848	32.999695	110.93148	32.5303665	15.129158	110.0227585	-76.6815505	16.894184	116.0498895
-48.698654	38.843239	115.234207	-22.192682	16.192976	113.250519	32.952209	-2.536261	110.262772	32.580734	33.414345	112.704765	32.7664715	15.439042	111.4837685	-77.1518355	16.94691	115.0172695
-47.985443	41.051136	115.518036	-22.181984	16.337807	113.419281	33.134155	-2.433995	110.770378	32.815979	33.627544	113.681938	32.975067	15.5967745	112.226158	-77.339035	17.0788395	114.612404
-47.212227	43.229614	115.913132	-22.13619	16.454826	113.507614	33.223541	-2.326563	110.983871	32.994904	33.754681	114.365067	33.1092225	15.714059	112.674469	-77.3816025	17.195593	114.340759
-46.428493	45.31617	116.389587	-22.051947	16.552252	113.508095	33.299381	-2.235394	111.083015	33.147629	33.810585	114.813141	33.223505	15.7875955	112.948078	-77.327399	17.3169085	114.068112
-45.618538	47.337784	116.828453	-22.017046	16.677904	113.467491	33.379845	-2.148683	111.129974	33.246391	33.907181	115.146729	33.313118	15.879249	113.1383515	-77.34721	17.476559	113.7966305
-44.884892	49.270363	117.292618	-22.007673	16.790462	113.415276	33.411388	-1.997116	110.984055	33.312061	34.019218	115.430977	33.3617245	16.011051	113.207516	-77.3770705	17.569873	113.623036
-44.131794	51.109268	117.765747	-21.981846	16.861336	113.31823	33.425457	-1.767948	110.875404	33.421196	34.185646	115.569565	33.4233265	16.208849	113.2224845	-77.3870185	17.513823	113.4139755
-42.644093	53.49527	118.343544	-21.932663	17.088026	113.196541	33.531445	-1.346367	110.668053	33.451519	34.55582	115.56929	33.491482	16.6047265	113.1186715	-77.356808	17.5713255	113.2744105
-41.883926	55.07114	118.603134	-21.865845	17.273256	113.131226	33.630581	-1.049036	110.564934	33.79438	34.709713	115.265694	33.7124805	16.8303385	112.915314	-77.4441705	17.7161735	113.347138
-41.326435	55.144547	118.641701	-21.979761	17.747953	113.334099	33.757687	-0.7151	110.505699	33.417183	35.206482	115.292892	33.587435	17.245691	112.8992955	-77.546957	18.250215	113.7689025
-40.822941	54.52261	118.363487	-21.652403	17.655781	113.131332	33.915192	-0.392081	110.398254	33.367111	35.51321	115.127136	33.6411515	17.5605645	112.762695	-76.9459575	17.7509975	113.499969
-40.266212	53.734207	118.251823	-21.532661	17.775383	113.11306	34.061413	-0.096582	110.273621	33.362839	35.837616	114.967751	33.712126	17.870517	112.620686	-76.777448	17.680249	113.605434
-39.689335	52.84903	118.264732	-21.441162	17.903431	113.109985	34.186409	0.21006	110.085403	33.369904	36.113605	114.829208	33.7781565	18.1618325	112.4573055	-76.6604805	17.6450295	113.7626645
-39.20089	51.938194	118.348244	-21.32976	17.942019	113.064133	34.278847	0.499504	109.865211	33.377304	36.400108	114.727402	33.8280755	18.449806	112.2963065	-76.4875955	17.434232	113.8319595
-38.291096	50.246452	118.290939	-21.16795	18.145119	113.021622	34.463768	0.932699	109.677002	33.460228	36.81057	114.781807	33.961998	18.8716345	112.2294045	-76.297898	17.4186035	113.8138395
-37.480061	48.949905	118.05687	-21.076029	18.290676	113.012802	34.585075	1.273807	109.622696	33.434578	37.169846	114.801193	34.0098265	19.2218265	112.2119445	-76.1618845	17.3595255	113.8136595
-36.80061	47.670227	117.791924	-21.038319	18.480228	113.017235	34.709904	1.652534	109.631226	33.440487	37.549076	114.704742	34.0751955	19.600805	112.167984	-76.1518335	17.359651	113.866486
-36.047199	46.192997	117.307579	-20.955566	18.702032	112.988747	34.845715	2.023444	109.683678	33.423615	37.912704	114.517929	34.134665	19.968074	112.1008035	-76.045797	17.43599	113.8766905
-35.266605	44.719223	116.665543	-20.860899	18.919329	113.025879	35.003258	2.33001	109.810997	33.386375	38.28059	114.136734	34.1948165	20.3053	111.9738655	-75.9166145	17.533358	114.0778925
-34.444885	43.103291	115.96347	-20.776594	19.089479	113.038956	35.161514	2.581094	109.961533	33.296516	38.576565	113.696198	34.229015	20.5788295	111.8288655	-75.782203	17.6001285	114.2490465
-33.550159	41.394596	115.263962	-20.636347	19.197392	113.10041	35.338737	2.745203	110.146309	33.213535	38.78463	113.158882	34.276136	20.7649165	111.6525955	-75.54883	17.6298675	114.5482245
-32.133144	38.686535	114.363525	-20.452999	19.310516	113.219704	35.599903	2.852	110.495171	33.161427	38.926579	112.342987	34.380665	20.8892895	111.419079	-75.286663	17.7317425	115.020329
-31.193367	36.7952	114.008179	-20.30513	19.276337	113.324142	35.793015	2.85036	110.81768	33.15572	38.931553	111.959396	34.4743675	20.8909565	111.388538	-75.0846275	17.6617175	115.259746
-30.089661	34.852394	113.722633	-20.209095	19.162277	113.502243	35.980278	2.820576	111.199554	33.20546	38.933662	111.853554	34.592869	20.877119	111.526554	-75.011059	17.447435	115.477932
-29.046965	32.913181	113.625488	-20.122866	19.062666	113.654778	36.158363	2.793005	111.661804	33.312641	38.94455	111.980614	34.735502	20.8687775	111.821209	-74.981234	17.2565545	115.488347
-27.894291	30.928102	113.507927	-20.101166	18.957325	113.775375	36.319225	2.804781	112.038628	33.416157	38.997814	112.218735	34.867691	20.9012975	112.1286815	-75.070023	17.0133525	115.4220685
-26.815548	29.02301	113.550903	-20.065521	18.849567	113.789703	36.39072	2.941949	112.32225	33.46312	39.115395	112.481499	34.92692	21.028672	112.4018745	-75.057962	16.670462	115.1775315
-25.558876	27.125633	113.489258	-20.102318	18.841478	113.851074	36.45359	3.164835	112.596558	33.465889	39.357529	112.824646	34.9597395	21.261182	112.710602	-75.1643755	16.421774	114.991546
-23.683279	24.360415	113.436699	-20.184671	18.983923	113.926064	36.544147	3.618203	113.054169	33.41275	39.846962	113.394485	34.9784485	21.7325825	113.224327	-75.3477905	16.2352635	114.627801
-22.418951	22.558147	113.449005	-20.2717	19.095343	113.951965	36.624588	3.855108	113.297798	33.356277	40.12674	113.628448	34.9904325	21.990924	113.463123	-75.5338325	16.199762	114.440807
-22.944296	22.632017	113.485512	-20.355431	19.2047	113.921463	36.634239	4.05473	113.386726	33.280983	40.353161	113.636032	34.957611	22.2039455	113.511379	-75.668473	16.2054545	114.331547
-23.935501	23.171299	113.167236	-20.394011	19.336246	113.810669	36.618538	4.21372	113.427124	33.175762	40.475712	113.415298	34.89715	22.344716	113.421211	-75.685172	16.327776	114.200127
-24.828871	23.669924	113.183426	-20.39465	19.410467	113.667343	36.623257	4.298463	113.431206	33.108856	40.549362	113.070381	34.8660565	22.4239125	113.2507935	-75.6553565	16.3970215	114.0838925
-25.793356	24.180838	113.032219	-20.376886	19.434614	113.532829	36.611618	4.315606	113.42025	33.053101	40.526829	112.699318	34.8323595	22.4212175	113.059784	-75.5861315	16.4480105	114.005874
-26.624472	24.605999	112.843452	-20.360905	19.398426	113.429497	36.614849	4.264616	113.420654	33.045177	40.432716	112.407768	34.830013	22.348666	112.914211	-75.551823	16.448186	113.944783
-27.843513	25.235207	112.709518	-20.210724	19.213057	113.425194	36.676102	4.073304	113.465057	33.114986	40.213558	112.29187	34.895544	22.143431	112.8784635	-75.316992	16.282683	113.9719245
-28.718481	25.674969	112.842621	-20.150806	19.014748	113.475349	36.735168	3.914714	113.487328	33.207661	40.073833	112.385735	34.9714145	21.9942735	112.9365315	-75.2730265	16.0352225	114.0141665
-29.520929	26.030796	112.98777	-20.083452	18.848511	113.59581	36.771893	3.761824	113.45253	33.313519	39.947262	112.556366	35.042706	21.854543	113.004448	-75.20961	15.842479	114.187172
-30.305046	26.411156	113.146797	-20.032516	18.688614	113.683891	36.780106	3.661762	113.405884	33.374073	39.836048	112.764267	35.0770895	21.748905	113.0850755	-75.1421215	15.628323	114.2827065
-31.020191	26.750868	113.279892	-20.057606	18.570959	113.752296	36.742355	3.637109	113.413452	33.410599	39.81712	113.04834	35.076477	21.7271145	113.230896	-75.191689	15.4148035	114.273696
-31.864988	27.116621	113.41597	-20.053608	18.497635	113.812431	36.763805	3.662443	113.433502	33.416145	39.856098	113.402878	35.089975	21.7592705	113.41819	-75.197191	15.2359995	114.206672
-32.641323	27.430761	113.558685	-20.106707	18.44006	113.887115	36.82037	3.668193	113.480339	33.372955	39.890663	113.757156	35.0966625	21.779428	113.6187475	-75.3100765	15.100692	114.1554825
-33.699966	27.800926	113.84568	-20.219828	18.348398	114.030769	36.68092	3.686442	113.618683	33.287968	39.906918	114.221237	34.984444	21.79668	113.91996	-75.4241	14.900116	114.141578
-34.438713	27.96743	114.121773	-20.318682	18.264284	114.243568	36.644234	3.654828	113.657059	33.217686	39.913883	114.540306	34.93096	21.7843555	114.0986825	-75.568324	14.7442125	114.3884535
-35.110909	28.148449	114.444481	-20.439777	18.177505	114.466682	36.573689	3.614052	113.732338	33.131855	39.876301	114.82843	34.852772	21.7451765	114.280384	-75.732326	14.6098335	114.65298
-35.790436	28.280758	114.770439	-20.54694	18.06312	114.705872	36.522717	3.54269	113.836548	33.077179	39.826622	115.080559	34.799948	21.684656	114.4585535	-75.893828	14.441584	114.9531905
-36.452518	28.34008	115.091995	-20.622789	17.962725	114.939156	36.471001	3.432666	113.910202	33.025066	39.703346	115.237633	34.7480335	21.568006	114.5739175	-75.9936115	14.357444	115.3043945
-37.00433	28.302475	115.353882	-20.657013	17.83997	115.131592	36.442524	3.264328	113.917198	32.991856	39.529034	115.241913	34.71719	21.396681	114.5795555	-76.031216	14.283259	115.6836285
-37.506504	28.206646	115.528381	-20.651814	17.683121	115.264725	36.427837	3.105998	114.006805	32.999634	39.338833	115.134224	34.7137355	21.2224155	114.5705145	-76.0173635	14.1438265	115.9589355
-38.222523	27.983021	115.769684	-20.628111	17.503263	115.570808	36.539406	2.839973	114.307701	33.003651	39.10849	115.097488	34.7715285	20.9742315	114.7025945	-76.0277505	14.0322945	116.4390215
-38.696449	27.780243	115.924301	-20.593624	17.369223	115.802322	36.599617	2.67203	114.620796	33.003517	38.953228	115.112709	34.801567	20.812629	114.8667525	-75.988815	13.925817	116.7378915
-39.077824	27.591333	116.048767	-20.613293	17.222548	116.002701	36.661819	2.449536	114.904716	32.99316	38.760479	115.123428	34.8274895	20.6050075	115.014072	-76.0540755	13.8400885	116.99133
-39.438602	27.380102	116.171173	-20.640741	17.049084	116.209198	36.691906	2.211975	115.186539	32.990379	38.549896	115.182114	34.8411425	20.3809355	115.1843265	-76.1226245	13.7172325	117.2340695
-39.690178	27.155579	116.333977	-20.643196	16.860691	116.421173	36.728298	1.966269	115.495659	33.027004	38.320354	115.342545	34.877651	20.1433115	115.419102	-76.164043	13.5780705	117.423244
-39.929596	26.883883	116.457512	-20.661488	16.693346	116.656052	36.781086	1.727208	115.835915	33.059368	38.126244	115.612701	34.920227	19.926726	115.724308	-76.243203	13.459966	117.587796
-40.167957	26.602453	116.632057	-20.713436	16.535517	116.855286	36.85096	1.552755	116.171181	33.090599	37.995647	115.957115	34.9707795	19.774201	116.064148	-76.3976515	13.296833	117.646424
-40.331345	26.426432	116.718269	-20.790472	16.322964	117.074287	36.917667	1.470747	116.597389	33.051956	37.982254	116.516006	34.9848115	19.7265005	116.5566975	-76.5657555	12.9194275	117.5918765
-40.473793	26.424726	116.770088	-20.883551	16.219423	117.155075	36.92091	1.48196	116.845169	32.98605	38.039268	116.862167	34.95348	19.760614	116.853668	-76.720582	12.678232	117.456482
-40.545574	26.299423	116.787025	-20.974382	16.122688	117.214676	36.910473	1.499543	117.058327	32.899757	38.092228	117.178513	34.905115	19.7958855	117.11842	-76.853879	12.4494905	117.310932
-40.517281	26.159689	116.800224	-21.097322	16.033123	117.253448	36.85667	1.49175	117.241302	32.778915	38.131275	117.456039	34.8177925	19.8115125	117.3486705	-77.0124365	12.2547335	117.1582255
-40.65715	25.999376	116.789261	-21.237778	15.922756	117.28083	36.754086	1.448728	117.375946	32.699291	38.124592	117.739655	34.7266885	19.78666	117.5578005	-77.2022445	12.058852	117.0038595
-40.782051	25.75878	116.808701	-21.357267	15.798905	117.316887	36.653351	1.351715	117.517891	32.61269	38.05632	117.931999	34.6330205	19.7040175	117.724945	-77.3475545	11.8937925	116.908829
-40.976177	25.560152	116.835472	-21.502481	15.621063	117.40403	36.553635	1.218938	117.66214	32.527672	37.949181	118.106377	34.5406535	19.5840595	117.8842585	-77.5456155	11.6580665	116.9238015
-41.18845	25.296793	117.054749	-21.588825	15.293328	117.59803	36.495125	0.948456	117.955223	32.43124	37.687428	118.363441	34.4631825	19.317942	118.159332	-77.6408325	11.268714	117.036728
-41.182919	25.06922	117.204704	-21.629467	15.071514	117.77433	36.517509	0.751524	118.13765	32.411537	37.498646	118.538872	34.464523	19.125085	118.338261	-77.723457	11.017943	117.210399
-41.164597	24.761948	117.34446	-21.621027	14.797676	117.950478	36.524002	0.526223	118.33416	32.425507	37.262367	118.605164	34.4747545	18.894295	118.469662	-77.7168085	10.701057	117.431294
-41.154362	24.471436	117.454575	-21.612236	14.543665	118.105995	36.54446	0.261314	118.480408	32.394482	36.990646	118.611061	34.469471	18.62598	118.5457345	-77.693943	10.46135	117.6662555
-41.100426	24.198269	117.553162	-21.579916	14.284126	118.242088	36.579906	-0.015244	118.658051	32.369595	36.67918	118.543877	34.4747505	18.331968	118.600964	-77.6345825	10.236284	117.883212
-41.060429	23.918472	117.677727	-21.520273	14.007921	118.404877	36.671036	-0.306808	118.839752	32.37627	36.416794	118.538055	34.523653	18.054993	118.6889035	-77.564199	9.960849	118.1208505
-41.027687	23.632601	117.784592	-21.484507	13.760382	118.575287	36.754951	-0.56281	119.040527	32.388699	36.159649	118.579948	34.571825	17.7984195	118.8102375	-77.540839	9.7223445	118.3403365
-40.966801	23.202177	117.94368	-21.415728	13.352452	118.801056	36.858547	-0.861086	119.305695	32.408287	35.818333	118.635452	34.633417	17.4786235	118.9705735	-77.464873	9.2262805	118.6315385
-40.998127	22.925735	118.028069	-21.401661	13.089217	118.903259	36.900978	-1.038584	119.405785	32.429771	35.639591	118.69545	34.6653745	17.3005035	119.0506175	-77.4686965	8.8779305	118.7559005
-40.972645	22.6952	118.088493	-21.368607	12.892656	118.970993	36.939613	-1.177232	119.498505	32.452118	35.505783	118.734695	34.6958655	17.1642755	119.1166	-77.4330795	8.6210365	118.825386
-40.940155	22.527399	118.107628	-21.387541	12.735433	118.999954	36.990719	-1.261962	119.475113	32.465664	35.444984	118.788719	34.7281915	17.091511	119.131916	-77.5032735	8.379355	118.867992
-40.945576	22.372532	118.104828	-21.33577	12.627485	118.979408	37.008663	-1.314216	119.457687	32.476231	35.377945	118.729691	34.742447	17.0318645	119.093689	-77.413987	8.2231055	118.865127
-40.946747	22.313175	118.052719	-21.323399	12.536266	118.919876	36.999695	-1.369331	119.399414	32.456028	35.293121	118.687126	34.7278615	16.961895	119.04327	-77.3746595	8.110637	118.796482
-40.939514	22.202629	117.974213	-21.333172	12.451994	118.819557	36.995377	-1.486462	119.370201	32.465698	35.18895	118.659447	34.7305375	16.851244	119.014824	-77.3968815	8.052744	118.62429
-40.967743	22.088612	117.883011	-21.330429	12.285968	118.743828	36.939827	-1.62667	119.369385	32.470016	35.047169	118.70636	34.7049215	16.7102495	119.0378725	-77.3657795	7.8616865	118.4497835
-40.984818	21.943634	117.845497	-21.375666	12.175487	118.713737	36.929722	-1.7528	119.3815	32.4515	34.955143	118.725967	34.690611	16.6011715	119.0537335	-77.441943	7.7498025	118.3737405
-40.999302	21.808039	117.811287	-21.394722	12.035149	118.690002	36.935219	-1.861622	119.359161	32.453377	34.835068	118.707291	34.694298	16.486723	119.033226	-77.483742	7.583575	118.346778
-40.986504	21.709324	117.803322	-21.393282	11.933558	118.675613	36.931293	-2.019562	119.280609	32.452301	34.695641	118.646118	34.691797	16.3380395	118.9633635	-77.478361	7.5290765	118.3878625
-40.991627	21.598207	117.792297	-21.390495	11.808168	118.608566	36.90728	-2.178442	119.177544	32.477074	34.524303	118.528961	34.692177	16.1729305	118.8532525	-77.473167	7.4434055	118.3638795
-40.99762	21.511259	117.760193	-21.40679	11.677608	118.56279	36.882408	-2.330205	119.044968	32.484264	34.349079	118.42997	34.683336	16.009437	118.737469	-77.496916	7.345779	118.388111
-41.008957	21.401146	117.643715	-21.41687	11.594746	118.449249	36.844875	-2.497681	118.983711	32.464291	34.190536	118.369209	34.654583	15.8464275	118.67646	-77.488323	7.3430645	118.222038
-41.060009	21.2512	117.547073	-21.465475	11.456722	118.358589	36.806171	-2.679125	118.936829	32.411278	34.003048	118.408539	34.6087245	15.6619615	118.672684	-77.5396745	7.2514825	118.044494
-41.039478	21.171204	117.477585	-21.476164	11.333424	118.298889	36.78883	-2.757872	118.944321	32.404976	33.913994	118.442703	34.596903	15.578061	118.693512	-77.549231	7.088787	117.904266
-41.067715	21.087173	117.444244	-21.470791	11.258289	118.295311	36.797798	-2.850825	118.930481	32.401356	33.848026	118.477715	34.599577	15.4986005	118.704098	-77.541159	7.0179775	117.886524
-41.046169	21.050425	117.460022	-21.482702	11.218538	118.28965	36.811169	-2.932215	118.962219	32.402359	33.776188	118.469933	34.606764	15.4219865	118.716076	-77.572168	7.0150895	117.863224
-41.030979	21.012941	117.48999	-21.467651	11.154112	118.314758	36.819176	-3.02107	118.945633	32.408409	33.697399	118.443802	34.6137925	15.3381645	118.6947175	-77.5490945	6.9700595	117.9347985
-41.029545	20.962429	117.522194	-21.468725	11.113383	118.371048	36.801807	-3.107928	118.9291	32.39241	33.597748	118.388496	34.5971085	15.24491	118.658798	-77.5345585	6.981856	118.083298
-41.067703	20.918152	117.506882	-21.494514	11.056231	118.378494	36.773388	-3.229447	118.902275	32.378036	33.474365	118.300987	34.575712	15.122459	118.601631	-77.56474	6.990003	118.155357
-41.119209	20.851612	117.407082	-21.5779	10.978058	118.27713	36.680828	-3.442216	118.849113	32.33007	33.255447	118.167435	34.505449	14.9066155	118.508274	-77.661249	7.0495005	118.045986
-41.184887	20.794851	117.38533	-21.644691	10.896921	118.252052	36.58667	-3.573957	118.813416	32.273285	33.123287	118.12973	34.4299775	14.774665	118.471573	-77.7193595	7.019177	118.032531
-41.219334	20.74	117.403137	-21.711124	10.808519	118.253304	36.511791	-3.708912	118.769966	32.246487	33.000759	118.122398	34.379139	14.6459235	118.446182	-77.801387	6.9711145	118.060426
-41.266239	20.679661	117.484009	-21.706932	10.709598	118.276176	36.470409	-3.790407	118.734634	32.206326	32.9133	118.156471	34.3383675	14.5614465	118.4455525	-77.7522315	6.8577495	118.1067995
-41.243607	20.614338	117.525551	-21.748924	10.651551	118.310966	36.428703	-3.894162	118.703056	32.17765	32.834843	118.217171	34.3031765	14.4703405	118.4601135	-77.8010245	6.8327615	118.1618185
-41.301685	20.559507	117.55172	-21.770462	10.615446	118.315765	36.394859	-3.979686	118.714592	32.179108	32.751846	118.271957	34.2869835	14.38608	118.4932745	-77.8279075	6.844812	118.1382555
-41.314583	20.528847	117.549835	-21.825193	10.557963	118.316757	36.352489	-4.095065	118.707001	32.16872	32.64455	118.318916	34.2606045	14.2747425	118.5129585	-77.9109905	6.8411835	118.1205555
-41.324783	20.49682	117.507362	-21.855848	10.484334	118.277023	36.328007	-4.230973	118.676208	32.171173	32.513557	118.323051	34.24959	14.141292	118.4996295	-77.961286	6.827376	118.0544165
-41.32988	20.489641	117.492935	-21.86705	10.448802	118.26606	36.618721	-4.489359	118.505569	32.184582	32.44154	118.320381	34.4016515	13.9760905	118.412975	-78.1357515	6.9215135	118.119145
-41.330498	20.458088	117.501678	-21.863293	10.38236	118.263176	36.643578	-4.605745	118.47702	32.19051	32.379681	118.328835	34.417044	13.886968	118.4029275	-78.14363	6.877752	118.1234245
-41.332214	20.436865	117.503616	-21.878428	10.331944	118.268349	36.304371	-4.454651	118.597649	32.205105	32.312088	118.364296	34.254738	13.9287185	118.4809725	-78.011594	6.7351695	118.0557255
-41.354088	20.395752	117.500374	-21.887497	10.304146	118.249176	36.289562	-4.545245	118.573296	32.234726	32.241909	118.380592	34.262144	13.848332	118.476944	-78.037138	6.75996	118.021408
-41.340206	20.315971	117.498291	-21.878609	10.269113	118.23143	36.301075	-4.630962	118.526459	32.267483	32.165546	118.366875	34.284279	13.767292	118.446667	-78.041497	6.770934	118.016193
-41.325638	20.284206	117.499367	-21.866598	10.184775	118.2183	36.295452	-4.689213	118.47776	32.285995	32.104797	118.369759	34.2907235	13.707792	118.4237595	-78.0239195	6.661758	118.0128405
-41.314739	20.248646	117.518631	-21.848635	10.138775	118.233505	36.306225	-4.748105	118.44561	32.321495	32.033901	118.432045	34.31386	13.642898	118.4388275	-78.01113	6.634652	118.0281825
-41.27676	20.224707	117.544189	-21.855194	10.111026	118.243805	36.328926	-4.791524	118.465569	32.348099	32.01366	118.486633	34.3385125	13.611068	118.476101	-78.0489005	6.610984	118.011509
-41.247002	20.20656	117.531967	-21.836948	10.09797	118.240082	36.376801	-4.839082	118.471817	32.379009	31.990667	118.504868	34.377905	13.5757925	118.4883425	-78.051801	6.6201475	117.9918215
-41.232021	20.203335	117.485771	-21.773474	10.096634	118.188454	36.416965	-4.876599	118.451645	32.43737	31.953901	118.491364	34.4271675	13.538651	118.4715045	-77.9741155	6.654617	117.9054035
-41.159126	20.204996	117.42765	-21.698252	10.080947	118.140099	36.809071	-5.098594	118.270424	32.514439	31.910494	118.409966	34.661755	13.40595	118.340195	-78.058259	6.755944	117.940003
-41.035629	20.269474	117.375099	-21.600092	10.128617	118.050262	36.535519	-4.967547	118.326523	32.601963	31.857479	118.316559	34.568741	13.444966	118.321541	-77.768925	6.812268	117.778983
-40.950878	20.291992	117.360497	-21.512253	10.116091	118.04496	36.594727	-5.012927	118.27359	32.697174	31.796064	118.241158	34.6459505	13.3915685	118.257374	-77.6704565	6.8406135	117.832546
-40.811787	20.358355	117.388702	-21.408051	10.124967	118.072083	36.694313	-5.100336	118.250046	32.833546	31.739176	118.237221	34.7639295	13.31942	118.2436335	-77.5800315	6.930514	117.9005325
-40.771503	20.384201	117.465065	-21.334354	10.163383	118.105209	36.743141	-5.116082	118.298004	32.894878	31.733709	118.31694	34.8190095	13.3088135	118.307472	-77.4877175	7.0179525	117.902946
-40.742832	20.410494	117.540993	-21.31275	10.175185	118.204208	36.762703	-5.108623	118.358055	32.963531	31.748339	118.430244	34.863117	13.319858	118.3941495	-77.488617	7.030512	118.0142665
-40.716278	20.442541	117.5681	-21.329285	10.217962	118.242645	36.791077	-5.096859	118.425224	33.002506	31.773382	118.545593	34.8967915	13.3382615	118.4854085	-77.5553615	7.0976625	117.9998815
-40.715286	20.459595	117.598984	-21.328127	10.23252	118.260574	36.799206	-5.08529	118.462029	33.022533	31.808535	118.609024	34.9108695	13.3616225	118.5355265	-77.5671235	7.1034175	117.9856215
-40.694305	20.498838	117.583321	-21.327717	10.252842	118.257607	36.801342	-5.048948	118.428421	33.02573	31.84351	118.609634	34.913536	13.397281	118.5190275	-77.56897	7.108403	117.9961865
-40.703312	20.515577	117.605827	-21.308603	10.291112	118.235374	36.79821	-5.015589	118.365799	33.011566	31.880936	118.553673	34.904888	13.4326735	118.459736	-77.522094	7.1495505	118.011012
-40.671795	20.533773	117.586014	-21.295095	10.348015	118.176865	36.790234	-4.990244	118.256821	33.002308	31.893656	118.43177	34.896271	13.451706	118.3442955	-77.486461	7.244324	118.0094345
-40.655994	20.525734	117.572716	-21.263006	10.334202	118.162071	36.805759	-4.988668	118.222847	33.020966	31.886709	118.362595	34.9133625	13.4490205	118.292721	-77.4393745	7.2193835	118.031421
-40.641396	20.499924	117.566772	-21.254734	10.316285	118.138435	36.809364	-5.005934	118.208527	33.027275	31.865791	118.325302	34.9183195	13.4299285	118.2669145	-77.4277875	7.2026415	118.0099555
-40.610142	20.435892	117.580864	-21.291286	10.279395	118.249153	36.818539	-5.01627	118.192802	33.017807	31.845787	118.29097	34.918173	13.4147585	118.241886	-77.500745	7.1440315	118.25642
-40.691593	20.361227	117.683769	-21.235086	10.185326	118.208984	36.812206	-5.026626	118.185974	32.990425	31.835552	118.287781	34.9013155	13.404463	118.2368775	-77.3714875	6.966189	118.1810905
-40.694592	20.329676	117.710258	-21.280508	10.139658	118.238785	36.777653	-5.051113	118.189667	32.94994	31.826365	118.296478	34.8637965	13.387626	118.2430725	-77.4248125	6.89169	118.2344975
-40.805851	20.24189	117.738937	-21.387379	10.087336	118.291878	36.711288	-5.076278	118.193413	32.874367	31.813877	118.322548	34.7928275	13.3687995	118.2579805	-77.5675855	6.8058725	118.3257755
-40.963402	20.132099	117.754341	-21.530605	10.001343	118.274834	36.597382	-5.095195	118.159065	32.715942	31.784424	118.378853	34.656662	13.3446145	118.268959	-77.717872	6.6580715	118.280709
-41.027325	20.094391	117.718384	-21.565233	9.980563	118.237923	36.534805	-5.108627	118.126389	32.654163	31.755209	118.410965	34.594484	13.323291	118.268677	-77.72495	6.637835	118.207169
-41.070976	20.032518	117.650459	-21.656172	9.875572	118.162346	36.509277	-5.138279	118.077377	32.614784	31.744602	118.40683	34.5620305	13.3031615	118.2421035	-77.8743745	6.4479825	118.0825885
-41.118565	19.954269	117.542709	-21.65679	9.843877	118.044998	36.485695	-5.139833	118.008659	32.577965	31.747841	118.408607	34.53183	13.304004	118.208633	-77.84541	6.38375	117.881363
-41.163319	19.813341	117.45623	-21.675945	9.763243	117.953064	36.468307	-5.104561	117.915932	32.503513	31.779108	118.431831	34.48591	13.3372735	118.1738815	-77.8378	6.1892125	117.7322465
-41.180927	19.724684	117.399391	-21.700481	9.6517	117.871597	36.452911	-5.080505	117.826714	32.449955	31.787004	118.452057	34.451433	13.3532495	118.1393855	-77.852395	5.9501505	117.6038085
-41.245941	19.597668	117.368126	-21.723358	9.589252	117.82856	36.454411	-5.074663	117.777229	32.392559	31.808874	118.526817	34.423485	13.3671055	118.152023	-77.870201	5.8113985	117.505097
-41.415264	19.489176	117.326439	-21.800924	9.48206	117.742447	36.444794	-5.039761	117.806961	32.337227	31.807667	118.64753	34.3910105	13.383953	118.2272455	-77.9928585	5.580167	117.2576485
-41.373493	19.407909	117.111626	-21.848457	9.463094	117.626884	36.461849	-5.074324	117.81144	32.30426	31.809256	118.662643	34.3830545	13.367466	118.2370415	-78.0799685	5.558722	117.0167265
-41.451031	19.337677	116.902557	-21.906124	9.380513	117.46347	36.43935	-5.083306	117.824623	32.217781	31.80702	118.627228	34.3285655	13.361857	118.2259255	-78.1408135	5.399169	116.7010145
-41.507339	19.322794	116.713203	-21.96554	9.375962	117.348984	36.415504	-5.121099	117.814026	32.105782	31.779316	118.519844	34.260643	13.3291085	118.166935	-78.191723	5.4228155	116.531033
-41.501446	19.275743	116.533875	-21.979542	9.318888	117.247704	36.372261	-5.180237	117.783752	32.065456	31.719824	118.383446	34.2188585	13.2697935	118.083599	-78.1779425	5.3679825	116.411809
-41.512791	19.245035	116.442657	-21.998234	9.321211	117.145988	36.343765	-5.25101	117.701675	32.045277	31.625444	118.224869	34.194521	13.187217	117.963272	-78.190989	5.455205	116.328704
-41.492699	19.222038	116.369781	-22.001574	9.29484	117.104576	36.318405	-5.344444	117.618622	32.031815	31.526829	118.046402	34.17511	13.0911925	117.832512	-78.178258	5.4984875	116.37664
-41.516582	19.140112	116.33139	-22.003012	9.14922	117.03701	36.2682	-5.444025	117.506172	32.001064	31.389177	117.852066	34.134632	12.972576	117.679119	-78.140656	5.325864	116.394901
-41.484921	19.070858	116.362556	-21.966751	9.112638	117.05954	36.259628	-5.505395	117.46019	31.995556	31.31719	117.784157	34.127592	12.9058975	117.6221735	-78.061094	5.3193785	116.4969065
-41.503384	18.944244	116.479561	-21.952356	8.98874	117.143394	36.246006	-5.502326	117.434898	31.990269	31.260374	117.762482	34.1181375	12.879024	117.59869	-78.0228495	5.098456	116.688098
-41.450233	18.856249	116.56871	-21.943314	8.901835	117.189743	36.293293	-5.602135	117.42997	31.991642	31.217432	117.791283	34.1424675	12.8076485	117.6106265	-78.0290955	4.9960215	116.7688595
-41.449562	18.834482	116.605995	-21.94969	8.90406	117.262627	36.275475	-5.564457	117.461983	32.032211	31.222673	117.860291	34.153843	12.829108	117.661137	-78.053223	4.979012	116.864117
-41.468613	18.820656	116.61174	-22.081285	8.963053	117.345093	36.30204	-5.604987	117.462563	32.046066	31.228584	117.89193	34.174053	12.8117985	117.6772465	-78.336623	5.1143075	117.0129395
-41.457989	18.81312	116.576469	-22.019356	8.921669	117.27179	36.298145	-5.623624	117.435547	32.055984	31.20734	117.880371	34.1770645	12.791858	117.657959	-78.2157765	5.05148	116.885621
-41.482334	18.808554	116.492867	-21.940495	8.854365	117.091492	36.264587	-5.642683	117.330261	32.066662	31.170753	117.850159	34.1656245	12.764035	117.59021	-78.0466145	4.944695	116.592774
-41.512646	18.774401	116.487267	-21.957525	8.844016	117.067108	36.242165	-5.656383	117.261673	32.041435	31.162273	117.83992	34.1418	12.752945	117.5507965	-78.05685	4.935087	116.5834195
-41.53437	18.748764	116.515938	-21.974035	8.805634	117.085396	36.18861	-5.637166	117.201866	31.997812	31.148726	117.86039	34.093211	12.75578	117.531128	-78.041281	4.855488	116.639664
-41.568695	18.705133	116.564087	-22.051361	8.737671	117.074524	36.142109	-5.639854	117.179062	31.949387	31.132502	117.914841	34.045748	12.746324	117.5469515	-78.14847	4.729018	116.6020965
-41.630875	18.618774	116.573677	-22.079685	8.703223	117.079735	36.108379	-5.676445	117.188332	31.929678	31.091326	117.982101	34.0190285	12.7074405	117.5852165	-78.1783985	4.6990055	116.5742535
-41.670765	18.585358	116.55027	-22.181873	8.665451	117.142914	36.074715	-5.745107	117.24585	31.89695	31.042994	118.056747	33.9858325	12.6489435	117.6512985	-78.3495785	4.6819585	116.6345295
-41.69989	18.512724	116.490105	-22.165377	8.541574	117.01223	36.056755	-5.80436	117.279114	31.866873	30.992916	118.080696	33.961814	12.594278	117.679905	-78.292568	4.48887	116.344555
-41.731968	18.419134	116.370903	-22.325668	8.571074	117.06469	36.049095	-5.892061	117.326042	31.838787	30.90243	118.029831	33.943941	12.5051845	117.6779365	-78.595277	4.6369635	116.4514435
-41.809578	18.44449	116.367973	-22.187794	8.430925	116.943153	36.051605	-5.996476	117.358589	31.842512	30.815422	117.951981	33.9470585	12.409473	117.655285	-78.3226465	4.452377	116.231021
-41.699047	18.247669	116.241348	-22.186365	8.305075	116.923309	36.064594	-6.086246	117.361786	31.828701	30.718687	117.850449	33.9466475	12.3162205	117.6061175	-78.3193775	4.2939295	116.2405005
-41.724499	18.14583	116.250908	-22.158861	8.20302	116.911934	36.064796	-6.179067	117.342712	31.785875	30.61215	117.753944	33.9253355	12.2165415	117.548328	-78.2430575	4.1894985	116.27554
-41.810123	18.012403	116.314743	-22.17561	8.084282	116.930389	36.049183	-6.298813	117.342522	31.745392	30.475086	117.651031	33.8972875	12.0881365	117.4967765	-78.2485075	4.0804275	116.3640015
-41.753502	17.833918	116.29007	-22.212982	7.932707	116.961418	36.026279	-6.42839	117.371895	31.694656	30.33193	117.615738	33.8604675	11.95177	117.4938165	-78.2864315	3.913644	116.4290195
-41.786259	17.715286	116.337921	-22.227722	7.800562	117.048248	36.001682	-6.594099	117.434753	31.663708	30.170765	117.631126	33.832695	11.788333	117.5329395	-78.288139	3.812791	116.5635565
-41.814259	17.48946	116.359917	-22.251575	7.594273	117.075058	36.011742	-6.83986	117.505432	31.642941	29.969772	117.652466	33.8273415	11.564956	117.578949	-78.3304915	3.62359	116.571167
-41.804581	17.344408	116.379547	-22.253298	7.438681	117.088676	36.025284	-6.940689	117.499748	31.610003	29.874674	117.657936	33.8176435	11.4669925	117.578842	-78.3242395	3.4103695	116.59851
-41.832413	17.237926	116.394958	-22.264402	7.369715	117.120148	35.997997	-6.927761	117.523071	31.597403	29.827675	117.650497	33.7977	11.449957	117.586784	-78.326504	3.289473	116.653512
-41.820736	17.136646	116.425179	-22.245979	7.267903	117.149017	36.021996	-6.93446	117.515205	31.563967	29.830624	117.682556	33.7929815	11.448082	117.5988805	-78.2849395	3.087724	116.6991535
-41.829605	17.061872	116.458046	-22.373428	7.263463	117.26667	36.048653	-6.92431	117.523468	31.541824	29.852047	117.712151	33.7952385	11.4638685	117.6178095	-78.5420945	3.0630575	116.9155305
-41.859039	17.000509	116.466118	-22.377768	7.246415	117.268692	36.053738	-6.879432	117.51368	31.479195	29.882986	117.72374	33.7664665	11.501777	117.61871	-78.5220025	2.991053	116.918674
-41.862183	16.986202	116.459358	-22.271473	7.17655	117.157005	36.059086	-6.840099	117.490471	31.474041	29.912165	117.758202	33.7665635	11.536033	117.6243365	-78.3095095	2.817067	116.6896735
-41.881771	16.964649	116.4776	-22.270338	7.17573	117.138359	36.061207	-6.772418	117.46315	31.483183	29.979137	117.864731	33.772195	11.6033595	117.6639405	-78.312871	2.7481005	116.6127775
-42.030972	17.027437	116.631714	-22.252031	7.149604	117.145111	36.081959	-6.724797	117.448212	31.488323	30.042112	117.992577	33.785141	11.6586575	117.7203945	-78.289203	2.6405505	116.5698275
-41.898136	16.870968	116.570534	-22.254183	7.134198	117.153442	36.097363	-6.693964	117.4356	31.500902	30.101141	118.119202	33.7991325	11.7035885	117.777401	-78.3074985	2.5648075	116.529483
-41.914238	16.785694	116.537819	-22.271713	7.069791	117.106628	36.101582	-6.666352	117.40451	31.501822	30.134604	118.20787	33.801702	11.734126	117.80619	-78.345128	2.405456	116.407066
-41.944492	16.757492	116.553368	-22.285694	7.083476	117.09211	36.104851	-6.637739	117.377625	31.482624	30.165308	118.261047	33.7937375	11.7637845	117.819336	-78.3651255	2.4031675	116.364884
-41.941315	16.718622	116.46006	-22.286869	7.020999	117.017159	36.119667	-6.607931	117.369202	31.456263	30.19372	118.277046	33.787965	11.7928945	117.823124	-78.361703	2.2491035	116.211194
-41.956734	16.654282	116.315308	-22.289589	6.950802	116.914818	36.154293	-6.591727	117.392372	31.44396	30.216785	118.254219	33.7991265	11.812529	117.8232955	-78.3783045	2.089075	116.0063405
-41.986229	16.557283	116.057816	-22.270727	6.949349	116.737053	36.18898	-6.625384	117.394279	31.408096	30.185663	118.080376	33.798538	11.7801395	117.7373275	-78.339992	2.1185585	115.7367785
-41.93816	16.482639	115.852318	-22.277514	6.889331	116.599785	36.187191	-6.685339	117.371384	31.381544	30.109655	117.89489	33.7843675	11.712158	117.633137	-78.3393955	2.066504	115.566433
-41.935432	16.392426	115.730736	-22.261433	6.733704	116.483047	36.191959	-6.782466	117.348969	31.366941	29.987156	117.684647	33.77945	11.602345	117.516808	-78.302316	1.865063	115.449286
-41.927822	16.294207	115.684258	-22.266506	6.691136	116.497948	36.158615	-6.909886	117.343781	31.352291	29.850805	117.501793	33.755453	11.4704595	117.422787	-78.288465	1.9118125	115.573109
-41.940273	16.184946	115.69381	-22.261433	6.545231	116.504738	36.149132	-7.044892	117.337143	31.333048	29.701635	117.341339	33.74109	11.3283715	117.339241	-78.263956	1.7620905	115.670235
-41.922482	16.069897	115.716003	-22.268633	6.422763	116.562424	36.103012	-7.229735	117.343033	31.293974	29.498724	117.20742	33.698493	11.1344945	117.2752265	-78.235759	1.7110315	115.8496215
-41.952309	15.980558	115.734085	-22.30958	6.315817	116.598343	36.008759	-7.426053	117.386536	31.260141	29.286999	117.114105	33.63445	10.930473	117.2503205	-78.25361	1.701161	115.9463655
-42.040676	15.934878	115.696632	-22.434574	6.179932	116.604362	35.848972	-7.727708	117.51355	31.189007	29.012997	117.046753	33.5189895	10.6426445	117.2801515	-78.3881375	1.7172195	115.9285725
-42.165218	15.92319	115.640663	-22.537123	6.14083	116.611954	35.717049	-7.863811	117.585327	31.119289	28.896845	117.009018	33.418169	10.516517	117.2971725	-78.492415	1.765143	115.9267355
-42.281719	15.908679	115.553474	-22.68	6.151483	116.559311	35.577999	-7.91511	117.656731	31.006235	28.827545	116.994301	33.292117	10.4562175	117.325516	-78.652117	1.8467485	115.793106
-42.399273	15.937412	115.500389	-22.802105	6.143483	116.537056	35.45319	-7.968644	117.706978	30.879494	28.798214	117.003632	33.166342	10.414785	117.355305	-78.770552	1.872181	115.718807
-42.539574	15.97116	115.483284	-22.968142	6.162207	116.539825	35.29866	-7.9612	117.692879	30.74931	28.81451	116.991898	33.023985	10.426655	117.3423885	-78.960269	1.897759	115.7372615
-42.675755	16.035587	115.493706	-23.113869	6.224707	116.506615	35.166241	-7.95505	117.612602	30.604336	28.84601	116.95845	32.8852885	10.44548	117.285526	-79.1130265	2.003934	115.727704
-42.836571	16.047861	115.476547	-23.231308	6.242674	116.463921	35.035057	-7.917663	117.534294	30.468073	28.869537	116.968369	32.751565	10.475937	117.2513315	-79.214181	2.009411	115.6765105
-42.989349	16.120281	115.462471	-23.395206	6.300991	116.418633	34.879158	-7.944707	117.453674	30.325142	28.862772	117.096649	32.60215	10.4590325	117.2751615	-79.392562	2.1429495	115.5621045
-43.060375	16.133984	115.438011	-23.492025	6.333269	116.387299	34.789993	-8.015471	117.379013	30.27117	28.805012	117.198059	32.5305815	10.3947705	117.288536	-79.5146315	2.2717675	115.486062
-43.157764	16.211138	115.457832	-23.591759	6.309626	116.344704	34.684986	-8.114857	117.295387	30.216185	28.724611	117.295502	32.4505855	10.304877	117.2954445	-79.6341035	2.314375	115.3939635
-43.218613	16.259184	115.46122	-23.68301	6.331381	116.289963	34.582848	-8.184645	117.166969	30.154953	28.652588	117.408302	32.3689005	10.2339715	117.2876355	-79.7349205	2.4287905	115.2922905
-43.317764	16.301977	115.477165	-23.77919	6.343544	116.256157	34.471619	-8.267657	117.078423	30.081425	28.57789	117.523216	32.276522	10.1551165	117.3008195	-79.834902	2.5319715	115.2114945
-43.386536	16.353004	115.487183	-23.884764	6.348124	116.217529	34.332741	-8.321999	116.980385	30.013042	28.508949	117.660378	32.1728915	10.093475	117.3203815	-79.9424195	2.602773	115.1146765
-43.492348	16.420082	115.477692	-23.989586	6.386467	116.168884	34.512623	-8.552359	116.76445	29.956657	28.458628	117.740799	32.23464	9.9531345	117.2526245	-80.213812	2.8197995	115.0851435
-43.653576	16.466022	115.503601	-24.261875	6.476059	116.243706	34.08757	-8.461849	116.812683	29.81328	28.421148	117.914429	31.950425	9.9796495	117.363556	-80.474175	2.9724685	115.123856
-43.764107	16.500753	115.535889	-24.262575	6.459686	116.207146	34.006367	-8.421661	116.777908	29.729986	28.465202	118.012283	31.8681765	10.0217705	117.3950955	-80.3933265	2.8976015	115.0191965
-43.864643	16.604221	115.608505	-24.363464	6.542205	116.22509	33.931011	-8.323481	116.77108	29.647503	28.556362	118.059334	31.789257	10.1164405	117.415207	-80.516185	2.9679695	115.034973
-43.941231	16.67988	115.60804	-24.440813	6.640023	116.268288	33.897415	-8.164049	116.795853	29.57235	28.69146	118.063316	31.7348825	10.2637055	117.4295845	-80.6165085	3.0163405	115.1069915
-43.97506	16.789402	115.607811	-24.46641	6.768806	116.298927	33.876038	-7.968029	116.882256	29.508787	28.894547	118.028473	31.6924125	10.463259	117.4553645	-80.6252325	3.074353	115.1424895
-44.004181	16.919884	115.604416	-24.48214	6.941401	116.332603	33.876976	-7.698431	116.974724	29.430363	29.148432	117.966698	31.6536695	10.7250005	117.470711	-80.6179495	3.1578015	115.194495
-44.004436	17.064602	115.576599	-24.460524	7.116575	116.380882	33.910675	-7.434784	117.106758	29.379517	29.400831	117.941345	31.645096	10.9830235	117.5240515	-80.566144	3.2501265	115.2377125
-43.97731	17.176697	115.63488	-24.439421	7.321092	116.510925	33.978096	-7.112954	117.349586	29.428047	29.719322	118.009933	31.7030715	11.303184	117.6797595	-80.5819135	3.339	115.3420905
-43.915737	17.326012	115.757095	-24.388048	7.41768	116.635452	34.038326	-6.956797	117.460167	29.510937	29.904329	118.08213	31.7746315	11.473766	117.7711485	-80.5507275	3.361594	115.4997555
-43.855469	17.424675	115.871117	-24.329512	7.52639	116.73185	34.089882	-6.819878	117.502121	29.602882	30.050415	118.127998	31.846382	11.6152685	117.8150595	-80.505406	3.4375115	115.6486405
-43.821953	17.545801	115.933624	-24.282387	7.681035	116.782936	34.146519	-6.668945	117.532837	29.694206	30.221022	118.17794	31.9203625	11.7760385	117.8553885	-80.4851365	3.5860315	115.7104835
-43.778099	17.713223	115.910233	-24.247635	7.8296	116.809967	34.216152	-6.51017	117.572823	29.761389	30.417946	118.276787	31.9887705	11.953888	117.924805	-80.4840405	3.705312	115.695129
-43.774147	17.905268	115.876045	-24.283001	7.998246	116.780685	34.245197	-6.303129	117.671188	29.802561	30.634403	118.347702	32.023879	12.165637	118.009445	-80.589881	3.830855	115.551925
-43.852104	18.037855	115.840912	-24.281792	8.16702	116.775307	34.266727	-6.1	117.743721	29.810471	30.847198	118.481537	32.038599	12.373599	118.112629	-80.602183	3.960441	115.437985
-43.911011	18.210339	115.828476	-24.349991	8.348849	116.781509	34.22084	-5.841956	117.843185	29.79598	31.095753	118.598816	32.00841	12.6268985	118.2210005	-80.708392	4.0707995	115.3420175
-43.979633	18.311478	115.880219	-24.395298	8.45242	116.788521	34.192566	-5.754398	117.871521	29.78433	31.171194	118.655815	31.988448	12.708398	118.263668	-80.779044	4.196442	115.313374
-44.002453	18.421265	115.917397	-24.460526	8.521082	116.831795	34.150429	-5.752833	117.941818	29.801205	31.191767	118.711678	31.975817	12.719467	118.326748	-80.896869	4.322697	115.336842
-44.041164	18.531395	115.941071	-24.50102	8.560289	116.822067	34.087086	-5.765023	118.003464	29.838879	31.203735	118.755997	31.9629825	12.719356	118.3797305	-80.9650225	4.401222	115.2644035
-44.065388	18.623116	115.908722	-24.537491	8.690639	116.875839	34.020458	-5.799123	118.043282	29.841625	31.175074	118.728783	31.9310415	12.6879755	118.3860325	-81.0060235	4.6933025	115.3656455
-44.099133	18.737381	115.907959	-24.590759	8.768315	116.864265	33.949284	-5.835891	118.076775	29.827557	31.121275	118.654869	31.8884205	12.642692	118.365822	-81.0699385	4.893938	115.362708
-44.060799	18.863743	115.855286	-24.592628	8.842575	116.866516	33.90176	-5.877908	118.11882	29.830488	31.076912	118.575653	31.866124	12.599502	118.3472365	-81.05138	5.085648	115.3857955
-44.042183	19.040007	115.819679	-24.605185	8.97812	116.880463	33.856979	-5.921289	118.169472	29.869398	31.054529	118.480934	31.8631885	12.56662	118.325203	-81.0735585	5.38962	115.435723
-44.057743	19.165562	115.886292	-24.605661	9.062485	116.910126	33.810059	-5.900654	118.147675	29.866892	31.065237	118.390274	31.8384755	12.5822915	118.2689745	-81.0497975	5.5426785	115.5512775
-44.058834	19.315805	115.91909	-24.634514	9.206963	116.95929	33.766865	-5.846746	118.10701	29.859144	31.11903	118.302299	31.8130045	12.636142	118.2046545	-81.0820325	5.777784	115.7139255
-44.052872	19.484747	115.87558	-24.658777	9.348998	116.947113	33.746346	-5.757655	118.09832	29.861107	31.200054	118.195435	31.8037265	12.7211995	118.1468775	-81.1212805	5.9767965	115.7473485
-44.040287	19.692251	115.767166	-24.658962	9.515913	116.859283	33.703102	-5.62248	118.052864	29.849369	31.338448	118.094704	31.7762355	12.857984	118.073784	-81.0941595	6.173842	115.644782
-44.066933	19.917631	115.680244	-24.66128	9.75315	116.756966	33.631851	-5.502434	117.974403	29.802837	31.450363	117.944595	31.717344	12.9739645	117.959499	-81.039904	6.5323355	115.554433
-44.071178	20.097048	115.559402	-24.661613	9.92695	116.62822	33.517101	-5.364312	117.862297	29.771292	31.519886	117.778801	31.6441965	13.077787	117.820549	-80.9674225	6.776113	115.435891
-44.074669	20.279392	115.442398	-24.693956	10.067798	116.474625	33.445961	-5.335988	117.62458	29.758436	31.571081	117.605629	31.6021985	13.1175465	117.6151045	-80.9901105	7.0180495	115.3341455
-44.026993	20.374706	115.413368	-24.642851	10.111105	116.387703	33.405312	-5.31722	117.449478	29.762167	31.576187	117.489883	31.5837395	13.1294835	117.4696805	-80.8694415	7.0927265	115.3057255
-44.016113	20.424124	115.415359	-24.652824	10.147989	116.322449	33.361225	-5.279162	117.279564	29.76366	31.595234	117.38887	31.5624425	13.158036	117.334217	-80.8680905	7.137942	115.310681
-43.990799	20.490633	115.412941	-24.647276	10.224936	116.278992	33.35091	-5.232375	117.162537	29.764578	31.640011	117.304657	31.557744	13.203818	117.233597	-80.852296	7.246054	115.324387
-43.983269	20.5224	115.406761	-24.622032	10.260714	116.258766	33.374451	-5.177065	117.070137	29.800371	31.70577	117.291641	31.587411	13.2643525	117.180889	-80.831475	7.2570755	115.336643
-43.941208	20.558445	115.389084	-24.585327	10.293945	116.22908	33.380527	-5.107312	117.044846	29.806417	31.76893	117.267586	31.593472	13.330809	117.156216	-80.764126	7.257081	115.301944
-43.932114	20.588797	115.349518	-24.555262	10.339626	116.206017	33.411022	-5.040193	117.034767	29.815132	31.829685	117.256531	31.613077	13.394746	117.145649	-80.723601	7.284506	115.266385
-43.927822	20.569273	115.299774	-24.518782	10.355913	116.146873	33.467293	-4.964254	117.021217	29.825089	31.911001	117.209541	31.646191	13.4733735	117.115379	-80.683755	7.2384525	115.178367
-43.896744	20.571392	115.322838	-24.487432	10.352768	116.148796	33.493347	-4.920843	116.978821	29.817209	31.949408	117.194786	31.655278	13.5142825	117.0868035	-80.630142	7.1912535	115.2107885
-43.855839	20.588861	115.332123	-24.461102	10.37338	116.158554	33.521587	-4.897604	116.970146	29.844725	31.970686	117.201469	31.683156	13.536541	117.0858075	-80.60536	7.210219	115.2313005
-43.819649	20.648851	115.371117	-24.430054	10.425558	116.170074	33.528126	-4.859385	116.952194	29.89225	32.009678	117.2267	31.710188	13.5751465	117.089447	-80.570296	7.2759695	115.250701
-43.786308	20.752056	115.398529	-24.408772	10.529218	116.19313	33.526257	-4.804493	116.93367	29.932011	32.070896	117.249886	31.729134	13.6332015	117.091778	-80.546678	7.4252345	115.294482
-43.782429	20.868959	115.437531	-24.393703	10.635551	116.204025	33.547226	-4.714877	116.926941	29.95377	32.161556	117.220726	31.750498	13.7233395	117.0738335	-80.537904	7.5477625	115.3342165
-43.740479	21.0207	115.402161	-24.364935	10.786039	116.200066	33.576698	-4.623924	116.955818	29.949001	32.245926	117.136971	31.7628495	13.811001	117.0463945	-80.4927195	7.761077	115.3537375
-43.6824	21.162153	115.374664	-24.306387	10.931888	116.263451	33.6423	-4.520856	117.034569	29.976109	32.356808	116.955757	31.8092045	13.917976	116.995163	-80.4219785	7.9458	115.531739
-43.649578	21.207409	115.402863	-24.29636	10.97303	116.307686	33.666039	-4.503177	117.055939	29.980209	32.380909	116.813972	31.823124	13.938866	116.9349555	-80.415844	8.007194	115.6804165
-43.618046	21.250452	115.480209	-24.275209	10.969823	116.40419	33.675419	-4.49053	117.113373	29.999033	32.385307	116.700424	31.837226	13.9473885	116.9068985	-80.387644	7.9922575	115.9014815
-43.602066	21.257582	115.582916	-24.261574	10.990718	116.509369	33.692696	-4.458344	117.182373	30.001831	32.396481	116.644844	31.8472635	13.9690685	116.9136085	-80.3704115	8.0123675	116.1051295
-43.614304	21.252861	115.768028	-24.24737	10.999866	116.680977	33.705124	-4.40492	117.290207	29.985756	32.450645	116.644112	31.84544	14.0228625	116.9671595	-80.34018	7.9768695	116.3947945
-43.606102	21.260534	115.942299	-24.22937	11.03117	116.894852	33.761944	-4.320271	117.399002	29.98184	32.525803	116.662598	31.871892	14.102766	117.0308	-80.330632	7.959574	116.758904
-43.601978	21.272484	116.06636	-24.203768	11.093944	116.997566	33.812611	-4.258375	117.488625	29.988449	32.607002	116.702255	31.90053	14.1743135	117.09544	-80.308066	8.0135745	116.899692
-43.537243	21.261482	116.195999	-24.135014	11.093517	117.109993	33.874203	-4.156099	117.522552	30.021334	32.675896	116.700363	31.9477685	14.2598985	117.1114575	-80.2177965	7.9271355	117.1085285
-43.492161	21.239285	116.244797	-24.099009	11.107799	117.166672	33.956284	-4.106027	117.558884	30.06097	32.741852	116.728233	32.008627	14.3179125	117.1435585	-80.206645	7.8976855	117.1897855
-43.421318	21.264004	116.335556	-24.008297	11.135648	117.255249	34.026779	-4.03906	117.615257	30.127352	32.817711	116.847229	32.0770655	14.3893255	117.231243	-80.0936595	7.8819705	117.279255
-43.372108	21.288963	116.498329	-23.957802	11.16938	117.380096	34.093727	-3.990717	117.673302	30.19178	32.869186	116.9907	32.1427535	14.4392345	117.332001	-80.0583575	7.8995255	117.428191
-43.344944	21.289875	116.730209	-23.898468	11.155226	117.555679	34.131344	-3.968335	117.731667	30.250021	32.905937	117.173706	32.1906825	14.468801	117.4526865	-79.9876185	7.841651	117.6586715
-43.326611	21.28348	116.993538	-23.889999	11.159706	117.779182	34.163666	-3.9627	117.803726	30.317705	32.947762	117.400787	32.2406855	14.492531	117.6022565	-80.0206835	7.826881	117.9561075
-43.32407	21.29039	117.189743	-23.888706	11.16865	117.952667	34.197392	-3.941179	117.930626	30.378002	32.994865	117.597115	32.287697	14.526843	117.7638705	-80.065109	7.810457	118.1414635
-43.386856	21.319216	117.294777	-23.930546	11.192429	118.083488	34.214169	-3.877537	118.096497	30.376125	33.067379	117.813835	32.295147	14.594921	117.955166	-80.156239	7.789937	118.21181
-43.377193	21.354372	117.243217	-23.947767	11.211932	118.072083	34.229191	-3.870059	118.151581	30.38357	33.079372	117.842575	32.3063805	14.6046565	117.997078	-80.2019145	7.8192075	118.147088
-43.37466	21.356068	117.169441	-23.927862	11.227144	117.992653	34.231579	-3.896845	118.164658	30.404818	33.053932	117.797073	32.3181985	14.5785435	117.9808655	-80.1739225	7.8757445	118.0044405
-43.311153	21.320066	117.092285	-23.893646	11.200391	117.946983	34.25626	-3.943875	118.156876	30.440926	33.001087	117.744576	32.348593	14.528606	117.950726	-80.135885	7.872176	117.94324
-43.26828	21.28627	117.1082	-23.842611	11.147305	117.962822	34.291016	-4.020081	118.144691	30.493784	32.945667	117.693184	32.3924	14.462793	117.9189375	-80.077622	7.831817	118.0067065
-43.229713	21.240589	117.249008	-23.80249	11.087832	118.054497	34.327465	-4.106578	118.131638	30.536709	32.878113	117.666473	32.432087	14.3857675	117.8990555	-80.037067	7.7898965	118.2099385
-43.16708	21.170034	117.426979	-23.756672	11.006269	118.198883	34.346878	-4.141934	118.143478	30.547583	32.822075	117.628571	32.4472305	14.3400705	117.8860245	-79.9605745	7.6724675	118.5117415
-43.231911	21.03614	117.662132	-23.809624	10.916674	118.435303	34.361668	-4.167455	118.218849	30.475309	32.789684	117.600266	32.4184885	14.3111145	117.9095575	-80.0377365	7.5222335	118.9610485
-43.308144	20.973202	117.727753	-23.838524	10.887802	118.494675	34.362965	-4.165621	118.295502	30.405695	32.780518	117.60218	32.38433	14.3074485	117.948841	-80.061378	7.4681555	119.040509
-43.3489	20.906567	117.656944	-23.904491	10.833521	118.500885	34.35738	-4.177549	118.382965	30.352968	32.771503	117.619789	32.355174	14.296977	118.001377	-80.164156	7.370065	119.000393
-43.387707	20.835279	117.443741	-23.935501	10.76389	118.398872	34.362076	-4.201825	118.488907	30.309471	32.750504	117.67141	32.3357735	14.2743395	118.0801585	-80.2067755	7.2534405	118.7175855
-43.432747	20.766237	117.087303	-24.000648	10.728507	118.156242	34.365898	-4.242544	118.578682	30.298805	32.723858	117.773674	32.3323515	14.240657	118.176178	-80.3336475	7.216357	118.136306
-43.463455	20.711906	116.761169	-24.000822	10.623021	117.883011	34.361496	-4.281363	118.560265	30.294767	32.717598	117.830231	32.3281315	14.2181175	118.195248	-80.3297755	7.0279245	117.570774
-43.381092	20.636053	117.211411	-23.923218	10.573031	118.018379	34.283173	-4.274866	118.144104	30.261829	32.685993	117.643478	32.272501	14.2055635	117.893791	-80.118937	6.9404985	118.142967
-42.976139	20.65663	118.916191	-23.472694	10.562156	119.13475	34.461899	-4.192379	117.591927	30.457943	32.692787	117.330872	32.459921	14.250204	117.4613995	-79.405309	6.874108	120.8081005
-42.776806	20.794199	119.880821	-23.300133	10.694663	119.95623	34.661518	-4.105436	117.759178	30.660994	32.815491	117.485664	32.661256	14.3550275	117.622421	-79.261522	7.0342985	122.290039
-42.768173	20.96493	120.299637	-23.309727	10.874109	120.42141	34.754589	-3.973765	118.172012	30.726942	32.959557	117.804382	32.7407655	14.492896	117.988197	-79.3602195	7.255322	122.854623
-42.802738	21.139599	120.06147	-23.472004	11.010365	120.408501	34.747616	-3.810405	118.569359	30.669373	33.10812	118.087074	32.7084945	14.6488575	118.3282165	-79.6525025	7.3718725	122.4887855
-42.995705	21.273262	119.350304	-23.643034	11.148213	119.936844	34.706394	-3.726112	118.813431	30.553219	33.246933	118.221809	32.6298065	14.7604105	118.51762	-79.9158745	7.5360155	121.356068
-43.147717	21.325584	118.51783	-23.831072	11.22552	119.305595	34.556004	-3.657011	118.807159	30.423229	33.324093	118.127701	32.4896165	14.833541	118.46743	-80.1517605	7.617499	120.14376
-43.224773	21.387968	117.899086	-23.916023	11.264503	118.753067	34.418549	-3.66212	118.585571	30.320517	33.303799	117.889854	32.369533	14.8208395	118.2377125	-80.201579	7.7081665	119.2684215
-43.288696	21.410172	117.52858	-23.970526	11.269179	118.407906	34.322979	-3.683756	118.343224	30.272514	33.273762	117.532608	32.2977465	14.795003	117.937916	-80.2387985	7.743355	118.877896
-43.307449	21.40321	117.497086	-23.985651	11.276847	118.355011	34.304237	-3.67448	118.235687	30.255486	33.282883	117.307281	32.2798615	14.8042015	117.771484	-80.2511635	7.7494925	118.938538
-43.303211	21.389606	117.495583	-23.962509	11.273965	118.324867	34.305042	-3.63722	118.156311	30.203968	33.280178	117.024109	32.254505	14.821479	117.59021	-80.179523	7.726451	119.059524
-43.273319	21.322531	117.383484	-23.938524	11.267395	118.27285	34.305607	-3.582012	118.041481	30.11401	33.28677	116.701004	32.2098085	14.852379	117.3712425	-80.0868565	7.682411	119.1744575
-43.275814	21.288973	117.114304	-23.927521	11.260224	118.034622	34.305061	-3.555734	117.934708	30.021563	33.269081	116.380951	32.163312	14.8566735	117.1578295	-80.018354	7.6637745	118.9114145
-43.303635	21.25979	116.687012	-23.948648	11.23105	117.707298	34.279949	-3.560521	117.833183	29.938597	33.23053	116.106857	32.109273	14.8350045	116.97002	-80.006569	7.6270955	118.444576
-43.327503	21.198374	116.224716	-23.976561	11.195704	117.309441	34.202065	-3.591963	117.645157	29.835459	33.173378	115.825249	32.018762	14.7907075	116.735203	-79.971884	7.6007005	117.883679
-43.204941	21.047714	116.467117	-23.876282	11.056396	117.225136	34.057472	-3.608331	116.877769	29.686457	33.02	115.077995	31.8719645	14.7058345	115.977882	-79.6245285	7.4069575	118.47239
-42.968513	21.019779	117.167152	-23.59042	10.966382	117.597725	34.099041	-3.59903	116.305855	29.700794	32.952797	114.569794	31.8999175	14.6768835	115.4378245	-79.0807575	7.2558805	119.7576255
-42.71019	20.979879	117.917038	-23.343494	11.010621	118.088425	34.248089	-3.577295	116.04763	29.80077	32.953156	114.244011	32.0244295	14.6879305	115.1458205	-78.7114175	7.3333115	121.0310295
-42.51046	21.05546	118.426338	-23.126144	11.04681	118.51152	34.386478	-3.505336	116.018524	29.890001	32.970081	114.088402	32.1382395	14.7323725	115.053463	-78.3905275	7.3612475	121.969577
-42.433868	21.134539	118.511688	-23.026665	11.154654	118.600906	34.458412	-3.461936	116.109612	29.946821	32.983276	113.961838	32.2026165	14.76067	115.035725	-78.2559465	7.548638	122.166087
-42.440277	21.224003	118.11528	-23.056746	11.222351	118.367622	34.476574	-3.429915	116.160011	29.926771	32.977901	113.778114	32.2016725	14.773993	114.9690625	-78.3151645	7.670709	121.7661815
-42.521397	21.294439	117.367729	-23.112083	11.292634	117.796417	34.420021	-3.43577	116.096771	29.880402	32.952042	113.536629	32.1502115	14.758136	114.8167	-78.3743775	7.827132	120.776134
-42.613811	21.36363	116.318115	-23.27586	11.330204	116.865097	34.195183	-3.469875	115.622421	29.735994	32.868591	112.885139	31.9655885	14.699358	114.25378	-78.5173085	7.96105	119.476414
-42.693489	21.390509	115.818336	-23.354586	11.343771	116.350266	34.002174	-3.486598	115.151367	29.567051	32.809597	112.386551	31.7846125	14.6614995	113.768959	-78.4937845	8.0260425	118.931573
-42.767612	21.399937	115.502884	-23.420458	11.334874	115.988503	33.824688	-3.442932	114.697937	29.420992	32.809261	111.883331	31.62284	14.6831645	113.290634	-78.463756	7.9865835	118.686372
-42.89571	21.410101	115.257156	-23.500561	11.364317	115.687302	33.6973	-3.373756	114.288452	29.258549	32.843216	111.472282	31.4779245	14.73473	112.880367	-78.4790465	7.993904	118.494237
-42.945976	21.402105	115.013908	-23.580618	11.389687	115.430809	33.584332	-3.301661	113.937485	29.07832	32.874809	111.11293	31.331326	14.786574	112.5252075	-78.492562	7.9928	118.3364105
-43.022469	21.404547	114.771713	-23.612396	11.391564	115.155838	33.493847	-3.24729	113.68129	28.926161	32.885849	110.759125	31.210004	14.8192795	112.2202075	-78.434796	7.9638485	118.0914685
-43.027813	21.43115	114.546585	-23.630594	11.426725	114.914719	33.419548	-3.195302	113.456619	28.810457	32.900192	110.482155	31.1150025	14.852445	111.969387	-78.3761905	8.001005	117.860051
-43.057407	21.458628	114.362488	-23.662689	11.455397	114.740646	33.315231	-3.10608	113.305328	28.721306	32.921852	110.25827	31.0182685	14.907886	111.781799	-78.3436465	8.002908	117.699493
-43.083038	21.466402	114.363693	-23.698288	11.477937	114.709724	33.281681	-3.119157	113.225761	28.672207	32.947193	110.219177	30.976944	14.914018	111.722469	-78.37352	8.041856	117.696979
-43.125351	21.442471	114.386765	-23.742119	11.483603	114.717163	33.211555	-3.072221	113.182083	28.628281	32.952892	110.194305	30.919918	14.9403355	111.688194	-78.404156	8.0268705	117.746132
-43.166626	21.400219	114.314583	-23.76823	11.463838	114.659439	33.155396	-3.054779	113.096832	28.553539	32.974701	110.145889	30.8544675	14.959961	111.6213605	-78.3909275	7.967715	117.6975175
-43.222919	21.371342	114.122772	-23.808884	11.447471	114.488998	33.120686	-3.037267	113.01429	28.52034	32.98011	110.086754	30.820513	14.9714215	111.550522	-78.438281	7.9235205	117.427474
-43.27364	21.348001	113.756905	-23.883402	11.38651	114.194633	33.107101	-3.033288	112.906113	28.493208	32.999458	109.984818	30.8001545	14.983085	111.4454655	-78.5669585	7.789935	116.9438005
-43.307362	21.300726	113.139275	-23.889542	11.367816	113.700851	33.131512	-3.079418	112.712494	28.478539	32.995892	109.78788	30.8050255	14.958237	111.250187	-78.5841095	7.777395	116.151515
-43.304749	21.218538	112.043381	-23.868465	11.299217	112.715401	33.118256	-3.060688	112.268867	28.447443	32.987488	109.239868	30.7828495	14.9634	110.7543675	-78.5197795	7.635034	114.6764345
-43.150433	21.140923	111.948463	-23.739464	11.262261	112.427643	33.011471	-2.987906	111.621033	28.374317	32.91552	108.625153	30.692894	14.963807	110.123093	-78.171822	7.560715	114.732193
-42.866177	21.103235	112.786255	-23.415718	11.221131	112.790764	32.972916	-2.941645	110.817383	28.366619	32.818966	107.891502	30.6697675	14.9386605	109.3544425	-77.5012035	7.5036015	116.2270855
-42.483479	21.185495	113.989494	-23.002905	11.273039	113.598755	33.103203	-2.917254	110.381256	28.426292	32.789783	107.332596	30.7647475	14.9362645	108.856926	-76.7705575	7.6098135	118.340584
-42.184105	21.288311	115.141388	-22.730473	11.411729	114.526367	33.298866	-2.874818	110.390785	28.448597	32.778595	107.07724	30.8737315	14.9518885	108.7340125	-76.3346775	7.8715695	120.3187215
-41.973217	21.452955	115.844093	-22.602585	11.550015	115.205147	33.425434	-2.820119	110.711601	28.452726	32.792202	107.086586	30.93908	14.9860415	108.8990935	-76.14425	8.1139885	121.5112005
-41.800861	21.63055	115.830864	-22.653524	11.643348	115.425896	33.53125	-2.779238	111.164093	28.460318	32.817772	107.177368	30.995784	15.019267	109.1707305	-76.302832	8.267429	121.6810615
-41.66468	21.886095	114.417473	-22.879673	11.664314	114.654091	33.650448	-2.763169	111.739311	28.462797	32.825459	107.210777	31.0566225	15.031145	109.475044	-76.8159685	8.297483	119.833138
-41.665478	21.974836	113.214767	-23.067844	11.534454	113.75042	33.613441	-2.781272	111.762344	28.427952	32.798584	107.004753	31.0206965	15.008656	109.3835485	-77.1563845	8.060252	118.1172915
-41.747753	21.835533	112.364471	-23.191208	11.365696	112.955765	33.443619	-2.824754	111.370934	28.304195	32.685318	106.630203	30.873907	14.930282	109.0005685	-77.256323	7.80111	116.9109615
-41.887753	21.536428	111.93383	-23.261379	11.20437	112.465202	33.260582	-2.82476	110.890945	28.148035	32.632614	106.27594	30.7043085	14.903927	108.5834425	-77.2270665	7.504813	116.3469615
-41.952934	21.395407	111.848	-23.298841	11.08304	112.255516	33.036026	-2.744012	110.481712	28.036493	32.648739	106.125725	30.5362595	14.9523635	108.3037185	-77.1339415	7.2137165	116.2073135
-42.007259	21.312346	111.87011	-23.35108	11.023981	112.228333	33.049797	-2.693249	110.26651	27.951679	32.759735	106.097916	30.500738	15.033243	108.182213	-77.202898	7.014719	116.274453
-42.108963	21.242891	111.875412	-23.432093	11.021133	112.217751	33.059067	-2.562924	110.219002	27.8319	32.891418	106.122192	30.4454835	15.164247	108.170597	-77.3096695	6.878019	116.264905
-42.232117	21.196083	111.742493	-23.526445	11.041766	112.093773	33.059849	-2.337901	110.291084	27.701483	33.121891	106.351532	30.380666	15.391995	108.321308	-77.433556	6.691537	115.866238
-42.344666	21.125393	111.712372	-23.60076	11.024657	112.046417	33.048519	-2.213965	110.398293	27.656532	33.281319	106.617294	30.3525255	15.533677	108.5077935	-77.5540455	6.515637	115.5850405
-42.4347	21.090759	111.744331	-23.686045	11.000953	112.067154	33.029621	-2.078318	110.560783	27.64641	33.107487	106.895569	30.3380155	15.5145845	108.728176	-77.7101055	6.4873215	115.406132
-42.557095	21.110369	111.796593	-23.748171	11.058559	112.159012	33.094193	-1.926991	110.782837	27.553984	33.630524	107.080696	30.3240885	15.8517665	108.9317665	-77.8204305	6.2653515	115.3862575
-42.634068	21.155973	111.77375	-23.831051	11.18318	112.21154	33.168251	-1.724724	110.953674	27.498409	33.470516	107.106232	30.33333	15.872896	109.029953	-77.995432	6.493464	115.393127
-42.656963	21.231394	111.662628	-23.818762	11.282613	112.184502	33.228909	-1.498789	110.995125	27.374903	33.61092	106.813553	30.301906	16.0560655	108.904339	-77.93943	6.5091605	115.464665
-42.635815	21.291784	111.489639	-23.77462	11.413401	112.057365	33.282745	-1.322484	110.851669	27.230995	33.681343	106.299339	30.25687	16.1794295	108.575504	-77.80611	6.6473725	115.539226
-42.526237	21.388861	111.172356	-23.659727	11.558735	111.79818	33.413689	-1.139092	110.567917	27.043415	34.004318	105.382393	30.228552	16.432613	107.975155	-77.548006	6.684857	115.621205
-42.50824	21.405735	110.961258	-23.612108	11.61125	111.676552	33.516846	-0.997468	110.525604	26.950598	34.029068	104.979218	30.233722	16.5158	107.752411	-77.457938	6.7067	115.600693
-42.513947	21.384237	110.801781	-23.585396	11.64271	111.610474	33.596767	-0.931994	110.556534	26.908621	34.080524	104.754295	30.252694	16.574265	107.6554145	-77.423486	6.711155	115.5655335
-42.474686	21.334658	110.690186	-23.542784	11.605386	111.546257	33.633499	-0.913818	110.51207	26.859941	34.027943	104.563248	30.24672	16.5570625	107.537659	-77.332288	6.6537095	115.554855
-42.463112	21.275612	110.556602	-23.522511	11.554634	111.422096	33.629135	-0.945793	110.339035	26.834446	33.923054	104.277252	30.2317905	16.4886305	107.3081435	-77.2768125	6.6206375	115.5360485
-42.378761	21.238049	110.338997	-23.480087	11.515882	111.208618	33.621944	-0.985979	110.140488	26.828596	33.763596	103.880104	30.22527	16.3888085	107.010296	-77.185444	6.6429555	115.40694
-42.333771	21.253637	110.072746	-23.420033	11.537929	110.972191	33.681126	-0.975282	109.976601	26.799175	33.700771	103.490875	30.2401505	16.3627445	106.733738	-77.0802165	6.7131135	115.210644
-42.325958	21.312639	109.631371	-23.397299	11.61667	110.701607	33.778938	-0.854284	109.983109	26.755043	33.731548	103.163673	30.2669905	16.438632	106.573391	-77.0615885	6.794708	114.829823
-42.357773	21.378267	109.287407	-23.389492	11.718299	110.508743	33.817871	-0.757323	110.04335	26.746893	33.809799	103.015411	30.282382	16.526238	106.5293805	-77.061366	6.91036	114.4881055
-42.27248	21.42437	109.435944	-23.309204	11.769849	110.566536	33.84753	-0.756816	109.891937	26.758343	33.781216	102.809631	30.3029365	16.5122	106.350784	-76.9213445	7.027498	114.782288
-41.951981	21.504305	110.448502	-23.041134	11.766586	111.256538	33.812508	-0.905913	109.585503	26.87487	33.576469	102.641449	30.343689	16.335278	106.113476	-76.425957	7.197894	116.3996
-41.603149	21.637939	111.802719	-22.719202	11.779611	112.29377	33.886955	-1.139868	109.678543	27.12779	33.372665	102.783714	30.5073725	16.1163985	106.2311285	-75.9457765	7.4428235	118.3564115
-41.370625	21.78882	112.785469	-22.567896	11.834112	113.189568	34.074627	-1.405425	110.134384	27.45192	33.208202	103.380394	30.7632735	15.9013885	106.757389	-75.8990655	7.7668355	119.621747
-41.207985	21.895197	113.001167	-22.547588	11.838063	113.517639	34.20713	-1.522118	110.686913	27.828777	32.939049	104.263733	31.0179535	15.7084655	107.475323	-76.1131295	7.9676605	119.559955
-40.910248	22.094479	112.307915	-22.551229	11.737786	113.057816	34.364082	-1.534105	111.248718	28.303999	33.168678	105.205116	31.3340405	15.8172865	108.226917	-76.4364985	7.6582855	117.888715
-40.615162	22.419504	111.991653	-22.458351	11.653884	112.637283	34.421638	-1.522529	110.832214	28.418758	33.264561	105.375061	31.420198	15.871016	108.1036375	-76.3369	7.436752	117.1709285
-40.15448	22.914566	111.864838	-22.364075	11.620518	112.333046	34.331532	-1.42183	110.223511	28.495239	33.333885	105.412033	31.4133855	15.9560275	107.817772	-76.1415355	7.2850085	116.84832
-39.584126	23.556507	111.792961	-22.329672	11.778088	112.213181	34.123405	-1.193229	109.798599	28.455746	33.606277	105.421616	31.2895755	16.206524	107.6101075	-75.9489195	7.349652	116.8162545
-39.011909	24.305939	111.659538	-22.376118	11.990154	112.204887	34.123463	-0.981867	109.719383	28.478258	33.870373	105.662453	31.3008605	16.444253	107.690918	-76.0530965	7.536055	116.718856
-38.352524	25.097538	111.439323	-22.464556	12.207083	112.187637	34.368526	-0.871314	109.923325	28.552872	34.086452	105.900864	31.460699	16.607569	107.9120945	-76.389811	7.806597	116.4631795
-37.680851	25.851458	111.321953	-22.467194	12.394931	112.102005	34.418182	-0.755165	110.143066	28.546864	34.247032	105.993233	31.482523	16.7459335	108.0681495	-76.416911	8.0439285	116.1358605
-36.475056	26.964897	110.757492	-22.421625	12.522459	111.867538	34.438244	-0.725292	110.182274	28.594595	34.179913	106.369087	31.5164195	16.7273105	108.2756805	-76.3596695	8.3176075	115.4593955
-35.525993	27.757519	110.63623	-22.401773	12.384104	111.998009	34.489235	-1.050573	110.88382	28.944683	34.382801	107.644287	31.716959	16.666114	109.2640535	-76.520505	8.102094	114.7319645
-34.538902	28.558899	111.241745	-22.337952	12.098	112.569252	34.692322	-1.58891	112.190483	29.563757	34.12608	109.532524	32.1280395	16.268585	110.8615035	-76.8039435	7.927415	114.2770005
-33.636932	29.253752	112.56958	-22.269341	11.792274	113.49044	34.876919	-2.151806	113.864449	30.138493	33.782009	111.969391	32.507706	15.8151015	112.91692	-77.046388	7.7694465	114.06396
-32.789852	29.981363	113.788712	-22.233665	11.524612	114.580132	35.176476	-2.584528	115.434372	30.633053	33.585545	114.36924	32.9047645	15.5005085	114.901806	-77.3720945	7.5487155	114.258458
-31.876942	30.756517	115.038742	-22.200754	11.404581	115.498123	35.381477	-2.72194	116.501938	30.907419	33.640022	116.180191	33.144448	15.459041	116.3410645	-77.545956	7.350121	114.6551815
-31.060102	31.509808	115.699455	-22.17432	11.409958	116.063454	35.453251	-2.580569	116.962685	30.928881	33.772224	117.123795	33.191066	15.5958275	117.04324	-77.539706	7.2240885	115.083668
-29.782082	32.732582	116.004204	-22.081648	11.512868	116.306999	35.527607	-2.367084	116.878937	30.899025	33.81216	117.57077	33.213316	15.722538	117.2248535	-77.376612	7.303198	115.3891445
-28.843292	33.537144	116.165649	-21.981771	11.579735	116.397057	35.537617	-2.438551	116.534401	31.029182	33.600529	117.586258	33.2833995	15.580989	117.0603295	-77.2469415	7.578481	115.7337845
-27.940119	34.334885	116.522919	-21.884274	11.558313	116.415977	35.556553	-2.591431	115.990051	31.1894	33.256145	117.528938	33.3729765	15.332357	116.7594945	-77.1415245	7.784269	116.0724595
-26.995922	35.026283	117.101204	-21.744135	11.409465	116.456413	35.504803	-2.832718	115.25309	31.483549	32.871326	117.499268	33.494176	15.019304	116.376179	-76.982446	7.799626	116.536647
-25.995493	35.718731	117.758194	-21.561357	11.319751	116.440918	35.416271	-3.060216	114.556099	31.770969	32.524212	117.461166	33.59362	14.731998	116.0086325	-76.716334	7.907504	116.8732035
-24.914448	36.401119	118.308105	-21.4489	11.335108	116.483604	35.302296	-3.092095	113.815453	31.937859	32.28931	117.476524	33.6200775	14.5986075	115.6459885	-76.5178775	8.0716085	117.3212195
-23.921049	37.043919	118.844727	-21.36495	11.434353	116.489174	35.139118	-2.991513	113.135849	32.025146	32.240273	117.358955	33.582132	14.62438	115.247402	-76.312032	8.244326	117.730946
-22.414974	37.882984	119.171761	-21.378292	11.78782	116.380501	34.942627	-2.641053	112.311996	31.950829	32.506023	116.921028	33.446728	14.932485	114.616512	-76.203312	8.643155	118.14449
-21.466257	38.387978	118.88765	-21.384714	12.087512	116.186073	34.796505	-2.357791	111.931351	31.858746	32.725464	116.590332	33.3276255	15.1838365	114.2608415	-76.0970535	8.9911875	118.1113045
-20.393299	38.807961	118.696686	-21.472984	12.336835	116.012657	34.775276	-2.154468	111.776527	31.772173	33.013496	116.32534	33.2737245	15.429514	114.0509335	-76.2196925	9.244156	117.9743805
-19.292719	39.102818	118.534264	-21.538185	12.538362	115.819321	34.747269	-1.915759	111.614899	31.67046	33.259941	116.204247	33.2088645	15.672091	113.909573	-76.2852345	9.404633	117.729069
-18.277809	39.306675	118.423309	-21.610945	12.633952	115.652061	34.721252	-1.746548	111.485245	31.606394	33.452164	116.245567	33.163823	15.852808	113.865406	-76.385713	9.415096	117.438716
-16.953709	39.327892	118.393181	-21.621643	12.63149	115.571854	34.735344	-1.63045	111.560562	31.580204	33.571487	116.443893	33.157774	15.9705185	114.0022275	-76.40106	9.2924615	117.1414805
-15.72966	39.291336	118.442749	-21.667147	12.660177	115.54792	34.830624	-1.565503	111.804581	31.562933	33.683022	116.914429	33.1967785	16.0587595	114.359505	-76.5310725	9.2615945	116.736335
-13.874308	39.009087	118.93084	-21.645754	12.682173	115.657257	35.058197	-1.506349	112.70549	31.639191	33.875805	117.819275	33.348694	16.184728	115.2623825	-76.640202	9.179618	116.0521315
-12.740366	38.827808	118.624748	-21.593618	12.758827	115.809082	35.230183	-1.429516	113.417419	31.661781	34.062241	118.431091	33.445982	16.3163625	115.924255	-76.633218	9.2012915	115.693909
-11.546668	38.513905	118.821777	-21.577307	12.843212	115.916351	35.324493	-1.296729	114.142441	31.683386	34.263687	119.090736	33.5039395	16.483479	116.6165885	-76.6585535	9.202945	115.2161135
-10.364104	38.103626	118.822433	-21.515673	12.9582	116.100777	35.734955	-1.341778	114.984062	31.798767	34.424862	119.83905	33.766861	16.541542	117.411556	-76.798207	9.374858	114.789998
-9.165201	37.577827	118.947456	-21.473888	13.001972	116.374016	36.036255	-1.393039	115.946625	31.929731	34.565453	120.763062	33.982993	16.586207	118.3548435	-76.930769	9.417737	114.3931885
-7.916565	36.965034	119.337204	-21.607843	13.212475	116.893341	36.294708	-1.516186	116.883507	32.101257	34.615818	121.638092	34.1979825	16.549816	119.2607995	-77.4136685	9.875134	114.5258825
-6.6363	36.201344	119.624016	-21.410618	12.987192	117.146729	36.459167	-1.621803	117.609619	32.254341	34.642399	122.354126	34.356754	16.510298	119.9818725	-77.17799	9.464086	114.3115855
-4.809592	34.884174	119.95443	-21.34026	12.933508	117.475937	36.659084	-1.741644	118.415138	32.408302	34.613327	123.086868	34.533693	16.4358415	120.751003	-77.214213	9.4311745	114.200871
-3.625245	33.903755	120.11113	-21.310268	12.892297	117.616692	36.853352	-1.806939	118.884323	32.528465	34.644558	123.400688	34.6909085	16.4188095	121.1425055	-77.3114445	9.3657845	114.0908785
-2.445315	32.93911	120.17186	-21.272949	12.878251	117.633369	37.016891	-1.889549	119.230652	32.575596	34.701553	123.646988	34.7962435	16.406002	121.43882	-77.3421415	9.3505	113.827918
-1.259016	31.951031	120.031181	-21.217636	12.884741	117.638985	37.127052	-1.889503	119.530319	32.629215	34.743622	123.705276	34.8781335	16.4270595	121.6177975	-77.3134055	9.3424225	113.6601725
-0.135127	30.906027	119.917999	-21.113649	12.877591	117.643631	37.283413	-1.912858	119.808372	32.742085	34.777981	123.766495	35.012749	16.4325615	121.7874335	-77.240047	9.3226205	113.4998285
0.995108	29.875109	119.967674	-20.961632	12.843069	117.752647	37.452885	-1.978692	120.168648	32.899399	34.788029	123.924362	35.176142	16.4046685	122.046505	-77.099406	9.2814695	113.458789
2.184778	28.782326	120.080658	-20.819687	12.832173	117.972717	37.656002	-2.07453	120.599327	33.098618	34.78096	124.21106	35.37731	16.353215	122.4051935	-77.016684	9.311131	113.5402405
3.854658	27.007082	120.548904	-20.619974	12.736026	118.400871	37.991074	-2.230224	121.340965	33.440327	34.759041	124.860451	35.7157005	16.2644085	123.100708	-76.9556485	9.2076435	113.701034
4.861981	25.717434	120.885002	-20.495195	12.688745	118.657745	38.209888	-2.31996	121.941948	33.592342	34.738991	125.452362	35.901115	16.2095155	123.697155	-76.891505	9.1679745	113.618335
5.820717	24.406933	121.368874	-20.446199	12.666503	118.908218	38.434837	-2.408144	122.707954	33.761333	34.757988	126.216019	36.098085	16.174922	124.4619865	-76.990483	9.158084	113.3544495
6.752982	23.015974	121.987213	-20.364344	12.630397	119.242882	38.699295	-2.509916	123.640457	33.936211	34.812687	127.17321	36.317753	16.1513855	125.4068335	-77.046441	9.1094085	113.0789305
7.585059	21.632437	122.560989	-20.056448	12.454989	119.392624	39.017036	-2.580769	124.566612	34.122784	34.869816	128.13504	36.56991	16.1445235	126.350826	-76.682806	8.7654545	112.434422
8.683408	19.987417	122.989044	-19.993391	12.503864	119.667389	39.345974	-2.63377	125.451363	34.58168	34.810577	128.733032	36.963827	16.0884035	127.0921975	-76.950609	8.9193245	112.2425805
9.07757	18.702085	123.476662	-19.835503	12.481286	119.749878	39.572639	-2.675578	126.26606	34.658443	34.86134	129.314377	37.115541	16.092881	127.7902185	-76.786547	8.869691	111.7095375
10.323704	16.200392	123.783447	-19.676811	12.50591	119.912186	39.93343	-2.652778	127.135483	34.781311	34.955868	129.844803	37.3573705	16.151545	128.490143	-76.7109925	8.860275	111.334229
10.559349	14.796936	124.060883	-19.543985	12.508039	119.950996	40.124603	-2.633362	127.618858	34.820232	34.964096	129.975677	37.4724175	16.165367	128.7972675	-76.5603875	8.850711	111.1047245
10.983602	13.20676	124.169769	-19.971819	12.803719	120.244934	40.331547	-2.657746	127.951622	34.91893	34.961815	129.963104	37.6252385	16.1520345	128.957363	-77.5688765	9.4554035	111.532505
11.269783	11.549209	124.170601	-19.296301	12.432764	119.885376	40.48576	-2.677855	128.233856	35.018452	34.889271	129.752014	37.752106	16.105708	128.992935	-76.344708	8.75982	110.777817
11.538516	9.927981	124.085083	-19.163536	12.372934	119.76104	40.642311	-2.638615	128.310074	35.068115	34.840347	129.362015	37.855213	16.100866	128.8360445	-76.182285	8.645002	110.6860355
11.684771	8.256567	123.830078	-19.038607	12.315254	119.578514	40.710327	-2.55715	128.12355	35.143707	34.819584	128.779236	37.927017	16.131217	128.451393	-76.004231	8.499291	110.705635
11.746099	6.626142	123.458649	-19.177607	12.42459	119.450447	40.782391	-2.491503	127.788307	34.864407	34.908268	128.076691	37.823399	16.2083825	127.932499	-76.178613	8.6407975	110.968395
11.69476	4.200179	122.621941	-18.965183	12.326242	118.784645	40.760513	-2.430605	126.949226	34.841816	34.773411	126.516914	37.8011645	16.171403	126.73307	-75.7315305	8.481081	110.83622
11.615888	2.519509	121.885704	-18.827505	12.204461	118.23925	40.754528	-2.428666	126.283524	34.859657	34.609005	125.311386	37.8070925	16.0901695	125.797455	-75.4621025	8.3187525	110.681045
11.325371	0.976571	121.279633	-18.66688	12.106528	117.706833	40.743843	-2.467346	125.649193	34.883595	34.408653	124.22303	37.813719	15.9706535	124.9361115	-75.147479	8.2424025	110.4775545
11.059598	-0.570672	120.770943	-18.823715	12.167684	117.499092	40.809856	-2.598067	125.178757	34.949493	34.180916	123.308311	37.8796745	15.7914245	124.243534	-75.5271045	8.5439435	110.75465
10.631372	-2.038635	120.473671	-18.667362	12.050678	117.21096	40.910702	-2.69003	124.894585	34.985588	33.976398	122.615303	37.948145	15.643184	123.754944	-75.282869	8.458172	110.666976
10.076002	-3.396117	120.416351	-18.205736	11.744528	116.854843	41.046349	-2.808944	124.803909	35.053299	33.780148	122.223457	38.049824	15.485602	123.513683	-74.461296	8.003454	110.196003
9.399334	-4.699798	120.494209	-18.072157	11.61212	116.852585	41.1768	-2.975467	124.91552	35.167912	33.599243	122.054657	38.172356	15.311888	123.4850885	-74.31667	7.912352	110.2200815
8.240957	-6.5622	120.663086	-17.88879	11.369629	116.902603	41.34721	-3.252605	125.075356	35.361763	33.330994	122.030899	38.3544865	15.0391945	123.5531275	-74.1320665	7.7000635	110.2520785
7.336261	-7.64366	120.560089	-17.782944	11.232628	116.853928	41.452374	-3.424459	125.056221	35.492012	33.166512	121.987915	38.472193	14.8710265	123.522068	-74.038081	7.5942295	110.185788
6.424002	-8.70118	120.318588	-17.669386	11.112397	116.727959	41.515594	-3.572143	124.944427	35.596199	33.020206	121.899368	38.5558965	14.7240315	123.4218975	-73.8946685	7.5007625	110.0340205
5.452396	-9.746891	119.963898	-17.564182	10.997618	116.554794	41.577698	-3.698267	124.72036	35.692768	32.889713	121.764038	38.635233	14.595723	123.242199	-73.763597	7.399513	109.867389
4.338641	-10.533585	119.623741	-17.440981	10.927886	116.390732	41.645695	-3.778528	124.472954	35.785942	32.78537	121.582481	38.7158185	14.503421	123.0277175	-73.5977805	7.352351	109.7537465
3.219979	-11.43073	119.247604	-17.585091	11.042367	116.438377	41.726433	-3.840534	124.227524	35.891705	32.698803	121.388306	38.809069	14.4291345	122.807915	-73.979251	7.6555995	110.068839
1.98912	-12.184206	119.044479	-17.433777	11.017825	116.357002	41.838348	-3.908625	124.071625	36.036484	32.619728	121.16526	38.937416	14.3555515	122.6184425	-73.80497	7.6800985	110.0955615
-0.025272	-13.133276	118.816635	-17.016567	10.820518	116.136131	41.979538	-4.053072	123.802628	36.277702	32.485149	120.68882	39.12862	14.2160385	122.245724	-73.161754	7.4249975	110.026538
-1.463745	-13.703947	118.62793	-16.906994	10.749494	116.11319	42.071178	-4.179803	123.482918	36.394127	32.340954	120.271317	39.2326525	14.0805755	121.8771175	-73.0466405	7.4184125	110.3492625
-2.96267	-14.157603	118.313362	-16.788326	10.606131	115.978302	42.112389	-4.363325	123.02742	36.509937	32.163567	119.746376	39.311163	13.900121	121.386898	-72.887815	7.312141	110.569706
-4.494947	-14.650534	117.857742	-16.68103	10.427517	115.825363	42.134033	-4.598787	122.441498	36.577953	31.924995	119.18042	39.355993	13.663104	120.810959	-72.718053	7.19193	110.839767
-6.019907	-15.060366	117.388535	-16.560898	10.209843	115.62822	42.123699	-4.859314	121.694443	36.653347	31.617373	118.582603	39.388523	13.3790295	120.138523	-72.510319	7.0406565	111.117917
-7.649335	-15.332401	117.016151	-16.476717	10.019016	115.439079	42.098274	-5.132863	121.093819	36.714756	31.258768	117.893692	39.406515	13.0629525	119.4937555	-72.359949	6.9750795	111.3844025
-9.323618	-15.537082	116.854813	-16.376514	9.86439	115.271568	42.096474	-5.44021	120.549538	36.75864	30.87023	117.223488	39.427557	12.71501	118.886513	-72.180585	7.01377	111.656623
-11.939814	-15.619811	116.908966	-16.202312	9.650847	115.134682	42.132381	-5.847152	119.944511	36.937286	30.372837	116.100815	39.5348335	12.2628425	118.022663	-71.9394575	7.0388515	112.246701
-13.697396	-15.540152	117.119263	-16.096596	9.507787	115.120247	42.167305	-6.060796	119.568039	36.982407	30.050356	115.399765	39.574856	11.99478	117.483902	-71.768048	7.020794	112.756592
-15.365714	-15.343245	117.379379	-15.984496	9.371967	115.209641	42.209644	-6.25604	119.266762	36.960922	29.724867	114.708031	39.585283	11.7344135	116.9873965	-71.554275	7.0095205	113.4318855
-17.102383	-15.032366	117.854477	-15.894691	9.252467	115.456818	42.275093	-6.417468	119.029472	36.97197	29.445887	114.142822	39.6235315	11.5142095	116.586147	-71.4129135	6.9907245	114.327489
-18.763443	-14.56883	118.300079	-15.788172	9.138461	115.717224	42.327934	-6.59041	118.911385	37.016865	29.218399	113.766312	39.6723995	11.3139945	116.3388485	-71.2487435	6.9629275	115.0955995
-20.468565	-13.963238	118.591484	-15.713634	9.013065	115.954292	42.353149	-6.744684	118.8601	37.032623	28.988976	113.565765	39.692886	11.122146	116.2129325	-71.120154	6.903984	115.6956515
-22.064201	-13.328115	118.796982	-15.66923	8.895096	116.173256	42.371304	-6.938121	118.797646	37.086891	28.799036	113.429001	39.7290975	10.9304575	116.1133235	-71.0675575	6.8597345	116.2331885
-24.519421	-12.067652	118.948639	-15.554296	8.767249	116.372345	42.392754	-7.10319	118.719193	37.159138	28.561977	113.170326	39.775946	10.7293935	115.9447595	-70.884538	6.8051045	116.7999305
-26.059114	-11.112354	118.975639	-15.45697	8.708426	116.441498	42.411865	-7.154984	118.592438	37.224388	28.461889	112.984428	39.8181265	10.6534525	115.788433	-70.7320665	6.7633995	117.094563
-27.618757	-9.944281	118.873428	-15.358953	8.650083	116.442429	42.419712	-7.176227	118.450882	37.324379	28.403715	112.753189	39.8720455	10.613744	115.6020355	-70.5899515	6.686422	117.2828225
-29.041311	-8.69316	118.754593	-15.267813	8.602257	116.40023	42.423309	-7.203745	118.097557	37.400566	28.328657	112.456703	39.9119375	10.562456	115.27713	-70.4475635	6.642058	117.52333
-30.436348	-7.313721	118.421982	-15.115541	8.529703	116.256859	42.432171	-7.246166	117.563774	37.485615	28.27371	112.014839	39.958893	10.513772	114.7893065	-70.189975	6.545634	117.7244115
-31.74795	-5.791636	118.098785	-14.985106	8.473634	116.037811	42.424797	-7.273389	116.864082	37.531479	28.225105	111.380089	39.978138	10.475858	114.1220855	-69.94835	6.47141	117.9535365
-33.015144	-4.155403	117.629074	-14.842871	8.399879	115.690125	42.36335	-7.260763	115.797676	37.548664	28.173018	110.626518	39.956007	10.4561275	113.212097	-69.641749	6.3436305	118.168153
-34.738152	-1.543181	116.731171	-14.641115	8.213162	114.90004	42.152328	-7.423412	113.935745	37.537041	27.978212	109.198395	39.8446845	10.2774	111.56707	-69.1269145	6.148924	118.23301
-35.800388	0.366766	116.02507	-14.503747	8.019926	114.282646	41.979713	-7.579678	112.655602	37.505928	27.821255	108.285439	39.7428205	10.1207885	110.4705205	-68.7503145	5.9190635	118.0947715
-36.760799	2.348172	115.306473	-14.451356	7.802099	113.642052	41.81908	-7.721945	111.25647	37.492222	27.713072	107.551361	39.655651	9.9955635	109.4039155	-68.558363	5.6086345	117.8801885
-37.622185	4.386346	114.612961	-14.490194	7.58988	113.007996	41.581993	-7.781221	109.964241	37.384003	27.612356	106.934067	39.482998	9.9155675	108.449154	-68.463386	5.2641925	117.566838
-38.318691	6.516039	114.080391	-14.482718	7.362994	112.458572	41.375397	-7.832272	108.679108	37.261467	27.593555	106.543442	39.318432	9.8806415	107.611275	-68.283868	4.8453465	117.305869
-38.939812	8.649817	113.747253	-14.53797	7.132018	112.016106	41.123276	-7.845476	107.440697	37.204617	27.570892	106.387367	39.1639465	9.862708	106.914032	-68.2398865	4.401328	117.11818
-39.364059	10.900823	113.712219	-14.65843	6.990226	111.692139	40.828381	-7.819175	106.293228	37.088482	27.543819	106.273018	38.9584315	9.862322	106.283123	-68.2752915	4.11813	117.101155
-39.741367	14.235796	114.04171	-14.818816	6.932685	111.456619	40.33445	-7.740178	104.888283	36.881973	27.523905	106.097672	38.6082115	9.8918635	105.4929775	-68.2458435	3.9735065	117.4202605
-39.814808	16.448727	114.424637	-14.966139	6.970102	111.352577	40.0191	-7.68512	104.039612	36.798157	27.453449	105.963875	38.4086285	9.8841645	105.0017435	-68.3409065	4.0560395	117.7034105
-39.694576	18.640759	114.774788	-15.094037	7.003306	111.196426	39.658554	-7.607574	103.180984	36.687981	27.431479	105.672691	38.1732675	9.9119525	104.4268375	-68.3613415	4.0946595	117.9660145
-39.444592	20.747829	115.015053	-15.169019	7.068307	110.892632	39.339279	-7.441092	102.278229	36.532368	27.48996	105.259476	37.9358235	10.024434	103.7688525	-68.2738615	4.11218	118.0164115
-39.050819	22.806622	115.041824	-15.258239	7.197943	110.473457	39.068535	-7.218305	101.440811	36.337543	27.589077	104.863892	37.703039	10.185386	103.1523515	-68.219517	4.2105	117.7945625
-38.539864	24.764347	115.064117	-15.387771	7.297899	110.100731	38.849655	-6.975918	100.651024	36.170788	27.742773	104.48954	37.5102215	10.3834275	102.570282	-68.2857635	4.2123705	117.63118
-37.890404	26.642122	115.005516	-15.489143	7.413262	109.6745	38.610977	-6.652014	99.91172	35.951164	27.957174	104.032394	37.2810705	10.65258	101.972057	-68.2593565	4.173944	117.376943
-36.623337	29.236597	114.929832	-15.712589	7.639	109.173271	38.312122	-6.06776	99.070267	35.55481	28.429565	103.550735	36.933466	11.1809025	101.310501	-68.358644	4.0970975	117.036041
-35.607525	30.836308	114.772919	-15.889391	7.811365	108.936157	38.183186	-5.652701	98.782585	35.295128	28.795942	103.416634	36.739157	11.5716205	101.0996095	-68.517939	4.0511095	116.7727045
-34.436062	32.370342	114.591888	-16.049784	8.023067	108.74926	38.091179	-5.285279	98.63475	35.105877	29.147541	103.441086	36.598528	11.931131	101.037918	-68.698096	4.115003	116.460602
-33.090611	33.72715	114.440849	-16.153946	8.186172	108.606461	38.045509	-4.977872	98.664436	34.97361	29.444489	103.610107	36.5095595	12.2333085	101.1372715	-68.8174515	4.1390355	116.0756505
-31.601381	34.980846	114.314102	-16.24292	8.322009	108.585861	38.111816	-4.682939	98.81852	34.887165	29.700205	103.985237	36.4994905	12.508633	101.4018785	-68.9853305	4.135385	115.7698435
-29.948408	36.068092	114.291473	-16.293724	8.489832	108.647552	38.186287	-4.399758	99.073387	34.932732	29.987694	104.551849	36.5595095	12.793968	101.812618	-69.1469575	4.185696	115.482486
-28.127182	37.041653	114.316956	-16.317249	8.665028	108.748566	38.31525	-4.109361	99.385658	34.986328	30.275053	105.127838	36.650789	13.082846	102.256748	-69.285287	4.24721	115.240384
-25.327543	38.31073	114.514198	-16.273495	9.016112	108.955597	38.5466	-3.67987	99.86055	35.138287	30.716928	105.964867	36.8424435	13.518529	102.9127085	-69.3894335	4.513695	114.9984855
-23.00132	38.92902	114.399948	-16.26363	9.339759	109.086594	38.713177	-3.422923	100.231697	35.293354	30.999264	106.472565	37.0032655	13.7881705	103.352131	-69.5305255	4.8913475	114.821057
-20.880417	39.517918	114.364037	-16.211014	9.66153	109.212837	38.881844	-3.180965	100.623703	35.425426	31.314758	106.891678	37.153635	14.0668965	103.7576905	-69.575663	5.2561635	114.6679835
-18.458838	39.846645	114.208649	-16.15303	9.996409	109.301903	39.043182	-2.887052	101.025177	35.538616	31.646931	107.257309	37.290899	14.3799395	104.141243	-69.596959	5.6128785	114.462563
-15.91132	40.087433	113.922714	-16.111164	10.376632	109.403015	39.235664	-2.563653	101.570023	35.635361	32.000656	107.755127	37.4355125	14.7185015	104.662575	-69.6578405	6.0347625	114.143455
-13.527378	40.228275	113.775276	-16.074215	10.659551	109.57383	39.512596	-2.281384	102.2397	35.795391	32.364647	108.479759	37.6539935	15.0416315	105.3597295	-69.8024235	6.2774705	113.7879305
-10.914745	40.14526	113.747345	-16.007025	10.953703	109.730278	39.80555	-2.004438	102.975174	35.980865	32.744892	109.417007	37.8932075	15.370227	106.1960905	-69.9072575	6.537179	113.2644655
-6.862757	39.695385	113.912048	-15.831224	11.319304	110.059036	40.305031	-1.566838	104.108002	36.371983	33.308136	111.03685	38.338507	15.870649	107.572426	-70.000955	6.767959	112.545646
-4.04416	39.198906	114.147995	-15.651872	11.62809	110.406044	40.707184	-1.284489	104.942787	36.716885	33.678555	112.101768	38.7120345	16.197033	108.5222775	-70.0157785	7.059147	112.2898105
-1.175372	38.624523	114.411522	-15.456913	11.940124	110.741165	41.088425	-1.02365	105.708313	37.086533	34.065853	113.024246	39.087479	16.5211015	109.3662795	-70.001305	7.3591465	112.1160505
1.729799	37.873055	114.582428	-15.228308	12.234342	111.006508	41.451908	-0.730449	106.482018	37.421093	34.411396	113.865936	39.4365005	16.8404735	110.173977	-69.8931165	7.6282105	111.839039
4.654022	37.002239	114.630295	-15.050371	12.585564	111.290848	41.870743	-0.439568	107.350204	37.695759	34.775036	114.764977	39.783251	17.167734	111.0575905	-69.883993	8.003394	111.5241055
7.590874	35.992428	114.736786	-14.898957	12.937106	111.62101	42.258041	-0.14148	108.379105	37.928669	35.163986	115.667664	40.093355	17.511253	112.0233845	-69.891269	8.362959	111.2186355
10.581706	34.774151	114.920197	-14.734361	13.29275	111.993912	42.629303	0.115107	109.518158	38.139591	35.538368	116.551735	40.384447	17.8267375	113.0349465	-69.853169	8.7587625	110.9528775
15.013844	32.7309	115.23175	-14.54044	13.791363	112.531616	43.157921	0.43381	111.307968	38.470242	36.079365	117.800713	40.8140815	18.2565875	114.5543405	-69.8949615	9.3261385	110.5088915
17.977039	31.131378	115.585686	-14.410442	14.055088	112.863899	43.519939	0.621056	112.6008	38.698895	36.476257	118.678345	41.109417	18.5486565	115.6395725	-69.930301	9.5615195	110.0882255
20.882837	29.482731	116.033806	-14.248665	14.338149	113.203339	43.929409	0.823948	113.868309	38.945435	36.866852	119.58976	41.437422	18.8454	116.7290345	-69.934752	9.830898	109.6776435
23.725912	27.611818	116.562569	-14.117262	14.532779	113.472725	44.338394	1.00268	115.177536	39.189358	37.260265	120.421623	41.763876	19.1314725	117.7995795	-69.9984	9.9340855	109.1458705
25.817001	25.263954	116.898048	-14.000384	14.730239	113.677635	44.694946	1.154591	116.314148	39.460503	37.647915	121.128403	42.0777245	19.401253	118.7212755	-70.0784925	10.059225	108.6339945
26.925987	22.68449	117.50132	-13.869927	14.909872	113.838432	45.007851	1.346298	117.306458	39.692406	38.020317	121.727905	42.3501285	19.6833075	119.5171815	-70.0899825	10.1364365	108.1596825
28.523922	20.454208	117.581512	-13.744241	15.060581	113.988136	45.611271	1.371396	118.006424	39.941101	38.363377	122.178337	42.776186	19.8673865	120.0923805	-70.264668	10.2537755	107.8838915
27.897354	17.813507	118.595291	-13.556859	15.293943	114.212166	45.626778	1.861393	119.090118	40.266006	38.866474	122.622337	42.946392	20.3639335	120.8562275	-70.06011	10.2239525	107.5681045
26.354195	16.795567	118.246651	-13.432712	15.511876	114.42382	45.885105	2.106482	119.634094	40.442051	39.215668	122.823334	43.163578	20.661075	121.228714	-70.029002	10.362677	107.618926
24.92907	15.40118	118.198517	-13.278241	15.749385	114.630974	46.096813	2.45382	120.054626	40.600803	39.618347	122.943199	43.348808	21.0360835	121.4989125	-69.90529	10.4626865	107.7630355
23.507328	13.938951	118.085968	-13.09911	16.038689	114.817978	46.335602	2.811807	120.41993	40.759678	40.010071	122.929703	43.54764	21.410939	121.6748165	-69.74586	10.666439	107.9611395
21.952797	12.558738	117.907509	-12.937023	16.378984	114.910088	46.561028	3.161462	120.699051	40.898739	40.403618	122.78389	43.7298835	21.78254	121.7414705	-69.6039295	10.975428	108.0787055
20.283375	11.083234	117.641159	-12.763884	16.740492	114.91259	46.749352	3.547877	120.844994	41.024544	40.810604	122.488068	43.886948	22.1792405	121.666531	-69.414716	11.3017435	108.158649
18.529795	9.59317	117.280579	-12.625177	17.10972	114.854073	46.871861	3.967188	120.8769	41.09753	41.172539	121.992348	43.9846955	22.5698635	121.434624	-69.2350495	11.6495765	108.273522
15.770617	7.390209	116.735229	-12.510612	17.627611	114.758667	46.909443	4.59981	120.717827	41.115303	41.712357	121.207489	44.012373	23.1560835	120.962658	-69.033597	12.0991385	108.554676
13.789461	5.908174	116.443275	-12.517151	17.93342	114.727104	46.865055	4.917815	120.660782	41.038475	41.99263	120.689102	43.951765	23.4552225	120.674942	-68.986067	12.4116175	108.779266
11.715761	4.404934	116.235939	-12.565996	18.164541	114.730713	46.730442	5.20273	120.51387	40.952412	42.221569	120.217812	43.841427	23.7121495	120.365841	-68.973419	12.6169325	109.095585
9.557538	2.908276	115.993896	-12.705933	18.359631	114.720238	46.519939	5.40026	120.341072	40.809422	42.381786	119.758591	43.6646805	23.891023	120.0498315	-69.0765465	12.828239	109.3906445
7.312021	1.433265	115.704239	-12.850048	18.499004	114.716019	46.296917	5.588965	120.091232	40.598721	42.476631	119.264664	43.447819	24.032798	119.677948	-69.147915	12.96521	109.75409
5.023003	-0.02442	115.549316	-13.000923	18.63936	114.753082	46.077625	5.744346	119.811371	40.676113	42.46402	118.599365	43.376869	24.104183	119.205368	-69.378715	13.174537	110.300796
2.675477	-1.417937	115.500793	-13.159151	18.771231	114.838646	45.819775	5.884904	119.547417	40.517509	42.518311	117.993332	43.168642	24.2016075	118.7703745	-69.486944	13.3408545	110.9069175
-0.95182	-3.426666	115.697029	-13.347242	19.009773	115.091064	45.494297	6.068636	119.224594	40.271126	42.550072	116.93914	42.8827115	24.309354	118.081867	-69.5771955	13.710192	112.100261
-3.410126	-4.676277	116.094414	-13.471731	19.169193	115.20388	45.313351	6.163644	119.101891	39.695473	42.653057	116.352417	42.504412	24.4083505	117.727154	-69.447874	13.9300355	112.680606
-5.934712	-5.848342	116.642891	-13.558406	19.343061	115.326569	45.100201	6.216257	118.871117	39.437874	42.552036	115.474213	42.2690375	24.3841465	117.172665	-69.3858495	14.3019755	113.480473
-8.342065	-6.944	117.249832	-13.608138	19.442657	115.454651	44.900864	6.211866	118.596123	39.254959	42.376091	114.534126	42.0779115	24.2939785	116.5651245	-69.2941875	14.5913355	114.3441775
-10.878339	-7.9073	118.013763	-13.592521	19.532158	115.646912	44.761784	6.164817	118.326271	39.095581	42.140984	113.592148	41.9286825	24.1529005	115.9592095	-69.1137245	14.9114155	115.3346145
-13.377407	-8.76262	118.827225	-13.536443	19.55352	115.924438	44.678383	6.033946	117.928162	39.033596	41.863911	112.715439	41.8559895	23.9489285	115.3218005	-68.9288755	15.1581115	116.5270755
-15.835841	-9.475382	119.650284	-13.37489	19.48884	116.12767	44.538734	5.840754	117.528893	39.014706	41.524895	111.743774	41.77672	23.6828245	114.6363335	-68.5265	15.2948555	117.6190065
-19.413237	-10.310611	120.868553	-13.330844	19.414923	116.319977	44.373024	5.598376	116.747223	38.802662	40.99881	110.397194	41.587843	23.298593	113.5722085	-68.249531	15.531253	119.0677455
-21.726406	-10.695142	121.49131	-13.416609	19.313795	116.308258	44.13945	5.395669	116.260216	38.545574	40.649532	109.4468	41.342512	23.0226005	112.853508	-68.17573	15.6049895	119.763008
-24.136177	-10.943932	121.960518	-13.680199	19.17462	116.217102	43.823208	5.149962	115.641907	38.137714	40.268299	108.554092	40.980461	22.7091305	112.0979995	-68.340859	15.6401095	120.3362045
-26.403517	-11.036039	122.296204	-13.847356	19.003145	115.973808	43.413006	4.914543	115.085747	37.705715	39.885361	107.635376	40.5593605	22.399952	111.3605615	-68.2540725	15.606338	120.5870545
-28.643566	-11.005058	122.447441	-14.113116	18.818298	115.735336	43.023132	4.641044	114.401199	37.266132	39.508938	106.818687	40.144632	22.074991	110.609943	-68.370864	15.561605	120.860729
-30.727592	-10.803263	122.400215	-14.364428	18.591639	115.411308	42.570732	4.358358	113.738503	36.904476	39.147118	106.162834	39.737604	21.752738	109.9506685	-68.46646	15.43054	120.8719475
-32.788345	-10.442842	122.291901	-14.617106	18.389315	115.119614	42.1861	4.084488	113.229523	36.615932	38.464859	105.5951	39.401016	21.2746735	109.4123115	-68.635228	15.5039565	120.8269165
-35.635387	-9.536547	121.913422	-14.98362	18.18895	114.614761	41.607674	3.666892	112.318886	36.182751	38.067253	104.836273	38.8952125	20.8670725	108.5775795	-68.8624525	15.5108275	120.6519425
-37.359489	-8.747051	121.656586	-15.211412	18.079346	114.225281	41.242729	3.425421	111.744987	35.896538	37.818047	104.255997	38.5696335	20.621734	108.000492	-68.9924575	15.536958	120.45007
-39.06102	-7.726541	121.295166	-15.417576	17.974335	113.851997	40.903431	3.150031	111.134789	35.598217	37.456902	103.675201	38.250824	20.3034665	107.404995	-69.085976	15.6452035	120.298999
-40.57029	-6.594156	121.000061	-15.683352	17.898985	113.532768	40.521915	2.866083	110.560539	35.383186	37.171013	103.126511	37.9525505	20.018548	106.843525	-69.3192545	15.779422	120.222011
-42.010185	-5.232559	120.714973	-15.818097	17.797508	113.305786	40.468201	2.492327	109.934059	35.129017	36.894764	102.703094	37.798609	19.6935455	106.3185765	-69.434803	15.9014705	120.2929955
-43.264103	-3.752983	120.502136	-16.012276	17.68182	113.219772	40.151974	2.234318	109.513306	34.87413	37.038208	102.512527	37.513052	19.636263	106.0129165	-69.537604	15.727377	120.4266275
-44.416103	-2.105132	120.162689	-16.21806	17.548891	113.187683	39.854973	2.009848	109.139313	34.736385	36.405815	102.55983	37.295679	19.2078315	105.8495715	-69.731799	15.8899505	120.5257945
-45.864201	0.581389	119.517494	-16.592602	17.348028	113.09053	39.106987	1.852152	108.80407	34.444946	36.225307	102.51355	36.7759665	19.0387295	105.65881	-69.9611705	15.6573265	120.52225
-46.681911	2.567343	119.020256	-16.736559	17.235085	112.963913	38.78828	1.754367	108.500877	34.207016	36.233212	102.496681	36.497648	18.9937895	105.498779	-69.970766	15.4763805	120.429047
-47.31987	4.664301	118.502342	-17.017387	17.145643	112.898277	38.528748	1.688078	108.199203	33.987114	36.249229	102.573036	36.257931	18.9686535	105.3861195	-70.292705	15.3226325	120.4104345
-47.823505	6.842525	118.025352	-17.227823	17.053974	112.847427	38.256245	1.693168	107.908669	33.792164	36.243675	102.785583	36.0242045	18.9684215	105.347126	-70.4798505	15.1395265	120.347728
-48.13261	9.187028	117.56601	-17.394222	16.963074	112.781548	38.000446	1.723254	107.655548	33.579659	36.419003	102.949799	35.7900525	19.0711285	105.3026735	-70.5784965	14.8550195	120.2604225
-48.342392	11.590894	117.106865	-17.650639	16.852262	112.799873	37.757011	1.782481	107.423256	33.405449	36.545044	103.302956	35.58123	19.1637625	105.363106	-70.882508	14.5407615	120.23664
-48.392086	14.078289	116.695557	-17.767309	16.770281	112.780853	37.573372	1.849069	107.304466	33.285656	36.692715	103.810944	35.429514	19.270892	105.557705	-70.964132	14.26967	120.004001
-48.167114	17.899796	116.189728	-18.062811	16.587324	112.869095	37.401169	1.891115	107.40229	33.195633	36.885555	104.856003	35.298401	19.388335	106.1291465	-71.424023	13.786313	119.6090435
-47.790062	20.518703	115.872406	-18.247868	16.475109	112.958649	37.27573	1.886542	107.5672	33.16782	36.950611	105.625366	35.221775	19.4185765	106.596283	-71.717511	13.5316415	119.321015
-47.361176	23.220608	115.635719	-18.498465	16.375668	113.110092	37.165909	1.850422	107.829094	33.114048	37.355991	106.452301	35.1399785	19.6032065	107.1406975	-72.1369085	13.1481295	119.0794865
-46.732655	25.875298	115.506126	-18.627895	16.268911	113.263252	37.061134	1.798539	108.31559	33.111778	37.369522	107.519676	35.086456	19.5840305	107.917633	-72.342246	12.9537915	118.608871
-45.994411	28.578537	115.521324	-18.861229	16.159832	113.541756	37.034477	1.662194	108.927444	33.195515	37.345642	108.701073	35.114996	19.503918	108.8142585	-72.837454	12.815746	118.2692535
-45.220428	31.25765	115.593422	-19.068811	16.000587	113.805618	37.065659	1.485313	109.405457	33.290314	37.247093	109.773575	35.1779865	19.366203	109.589516	-73.3156085	12.634971	118.02172
-44.256008	33.929108	115.707222	-19.174004	15.821089	113.949928	37.018471	1.335512	109.579872	33.346889	37.064705	110.527298	35.18268	19.2001085	110.053585	-73.530688	12.4420695	117.846271
-42.656292	37.87014	115.983543	-19.351295	15.560629	113.779762	36.783123	1.111024	109.079407	33.380745	36.726833	110.824112	35.081934	18.9189285	109.9517595	-73.784524	12.2023295	117.6077645
-41.395336	40.454456	116.131119	-19.419987	15.396325	113.337753	36.570221	1.020045	108.155785	33.322964	36.491367	110.44854	34.9465925	18.755706	109.3021625	-73.7865665	12.036944	117.3733435
-40.087051	42.944515	116.288719	-19.481058	15.297029	112.780594	36.221039	1.066642	107.009209	33.148174	36.37611	109.800552	34.6846065	18.721376	108.4048805	-73.6467225	11.872682	117.1563075
-38.701305	45.450024	116.432503	-19.570105	15.303111	112.220451	35.870598	1.195472	105.992065	32.869354	36.346981	109.387001	34.369976	18.7712265	107.689533	-73.510186	11.8349955	116.751369
-37.220173	47.825523	116.79641	-19.762228	15.360167	111.939095	35.549728	1.375685	105.253029	32.709156	36.422611	109.508598	34.129442	18.899148	107.3808135	-73.653898	11.821186	116.4973765
-35.487064	50.072735	117.540802	-19.972591	15.457171	111.869919	35.229939	1.563149	104.988014	32.619419	36.550514	109.986389	33.924679	19.0568315	107.4872015	-73.869861	11.8575105	116.2526365
-33.554203	51.885586	118.500809	-20.249895	15.629055	111.90538	35.026203	1.745749	104.983543	32.509838	36.686634	110.705612	33.7680205	19.2161915	107.8445775	-74.2678105	12.0419185	115.9661825
-30.913214	52.952991	119.424866	-20.610281	15.958452	111.931732	34.679363	2.119181	105.143227	32.33765	36.940914	112.069344	33.5085065	19.5300475	108.6062855	-74.7290685	12.3868565	115.2571785
-28.96454	52.594059	119.85775	-20.834093	16.242897	111.970116	34.518127	2.398911	105.337608	32.176178	37.098976	112.896416	33.3471525	19.7489435	109.117012	-75.0153385	12.7368505	114.82322
-27.242487	52.427299	119.985413	-20.996796	16.52737	111.975601	34.462051	2.593578	105.550003	32.092857	37.246876	113.66291	33.277454	19.920227	109.6064565	-75.271046	13.134513	114.3447455
-25.21072	52.133751	119.806824	-21.145403	16.760885	111.933754	34.419395	2.751568	105.836975	32.090149	37.450878	114.231232	33.254772	20.101223	110.0341035	-75.545578	13.420547	113.8334045
-23.214333	51.592171	119.391273	-21.200958	17.00046	111.889626	34.491844	2.894641	106.153397	32.042473	37.667255	114.563248	33.2671585	20.280948	110.3583225	-75.6690745	13.719972	113.4209295
-21.235825	50.910984	118.861053	-21.212467	17.21909	111.875824	34.608425	2.968947	106.566933	32.016247	37.885593	114.616669	33.312336	20.42727	110.591801	-75.73727	14.01091	113.159847
-19.428638	50.230873	118.137886	-21.261484	17.342537	111.897636	34.673939	2.959654	107.066475	31.989992	38.047085	114.477554	33.3319655	20.5033695	110.7720145	-75.8549335	14.1817045	113.0232575
-16.221111	48.65987	116.84314	-21.210049	17.393564	112.060654	34.850174	2.720647	107.872681	31.962168	38.031895	114.213348	33.406171	20.376271	111.0430145	-75.826269	14.410857	113.0782935
-14.045074	47.356178	116.135201	-21.181034	17.233622	112.252533	34.995956	2.409124	108.476982	32.014099	37.878971	114.113319	33.5050275	20.1440475	111.2951505	-75.8670955	14.3231965	113.2099155
-11.907075	45.906658	115.543701	-21.169765	17.011444	112.417152	35.138031	2.058291	109.074959	32.034908	37.729134	114.128319	33.5864695	19.8937125	111.601639	-75.9259995	14.1291755	113.232665
-9.631744	44.342201	115.080833	-21.176464	16.753489	112.533974	35.274925	1.735297	109.681366	32.056641	37.562954	114.265427	33.665783	19.6491255	111.9733965	-76.018711	13.8578525	113.0945515
-7.411019	42.674477	114.708694	-21.226898	16.449572	112.611732	35.40184	1.44723	110.299133	32.154095	37.39542	114.507439	33.7779675	19.421325	112.403286	-76.2317635	13.477819	112.820178
-5.187912	40.829582	114.476158	-21.226017	16.142576	112.621544	35.536293	1.19004	110.848236	32.193047	37.227005	114.809158	33.86467	19.2085225	112.828697	-76.316704	13.0766295	112.414391
-2.975953	38.886093	114.389801	-21.255163	15.922281	112.747101	35.622997	0.990641	111.397865	32.627048	36.935055	114.92524	34.1250225	18.962848	113.1615525	-76.6353485	12.881714	112.3326495
0.376509	35.863182	114.334618	-21.321251	15.61977	113.021019	35.68224	0.761407	112.131943	32.293564	36.916073	115.572296	33.987902	18.83874	113.8521195	-76.630404	12.4008	112.1899185
2.619566	33.790756	114.34137	-21.49345	15.566463	113.37851	35.808346	0.593713	112.645767	32.276363	36.808819	116.021408	34.0423545	18.701266	114.3335875	-77.0292545	12.43166	112.4234325
4.844046	31.617748	114.547142	-21.379436	15.351094	113.657036	35.891731	0.425859	113.333199	32.278328	36.665886	116.505981	34.0850295	18.5458725	114.91959	-76.8439015	12.1563155	112.394482
7.093153	29.277287	114.765953	-21.37973	15.282598	113.97551	35.960152	0.243499	114.229309	32.291767	36.530132	117.129684	34.1259595	18.3868155	115.6794965	-76.8854195	12.1783805	112.2715235
9.258337	26.894861	115.196037	-21.388712	15.207802	114.38385	36.096306	0.051135	115.291428	32.338295	36.426338	117.916451	34.2173005	18.2387365	116.6039395	-76.9947245	12.1768675	112.1637605
11.353002	24.450994	115.888664	-21.322206	15.135304	114.794006	36.170017	-0.121796	116.684494	32.330582	36.287334	118.956802	34.2502995	18.082769	117.820648	-76.8947115	12.187839	111.767364
13.344572	21.976713	116.94136	-21.266214	15.062582	115.344299	36.42627	-0.298058	118.291237	32.394295	36.147152	120.236755	34.4102825	17.924547	119.263996	-76.9427105	12.200617	111.424602
16.369961	18.057171	118.861298	-21.029633	14.920852	116.191467	36.800091	-0.564362	121.067024	32.8615	35.736511	122.284058	34.8307955	17.5860745	121.675541	-76.8900615	12.2556295	110.707393
18.142839	15.485822	120.235046	-20.840479	14.795561	116.739693	37.004845	-0.73131	122.788322	32.976891	35.556675	123.631714	34.990868	17.4126825	123.210018	-76.671826	12.1784395	110.269368
20.359587	12.58149	121.291527	-20.667704	14.640342	117.194542	37.285213	-0.899251	124.263336	33.08947	35.437145	124.738098	35.1873415	17.268947	124.500717	-76.5227495	12.011737	109.888367
19.248032	11.21295	122.554161	-20.579063	14.475308	117.571388	37.808807	-1.134869	125.242554	33.154167	35.349625	125.456635	35.481487	17.107378	125.3495945	-76.639613	11.843238	109.7931815
17.858578	10.127741	122.698929	-20.491838	14.305076	117.817726	37.645336	-1.119643	126.082733	33.253662	35.255138	125.73925	35.449499	17.0677475	125.9109915	-76.433175	11.5424045	109.7244605
16.521778	8.845295	122.710083	-20.452482	14.119678	117.940094	37.771946	-1.240139	126.370117	33.363129	35.160973	125.758087	35.5675375	16.960417	126.064102	-76.4725015	11.278939	109.816086
15.328015	7.579412	122.508263	-20.346697	13.951872	117.99176	37.946857	-1.397123	126.335815	33.456104	35.003342	125.509987	35.7014805	16.8031095	125.922901	-76.3948745	11.1006345	110.060619
13.629802	5.529122	121.897781	-20.415922	13.863702	118.164017	38.280293	-1.566924	125.827858	33.711754	34.790371	124.733498	35.9960235	16.6117235	125.280678	-76.8278675	11.1156805	111.047356
12.228343	4.285902	121.213593	-20.015257	13.589451	117.930115	38.493061	-1.633167	125.252403	33.906708	34.704502	123.956802	36.1998845	16.5356675	124.6046025	-76.2303985	10.6432345	111.2556275
10.559925	3.313814	120.785202	-19.809502	13.456535	117.716454	38.696949	-1.736485	124.431038	34.054134	34.533737	122.988304	36.3755415	16.398626	123.709671	-75.9945455	10.514444	111.723237
9.15659	2.10462	119.858871	-19.577499	13.265185	117.417892	38.869823	-1.891577	123.378418	33.890942	34.430801	122.01049	36.3803825	16.269612	122.694454	-75.5353805	10.260758	112.14133
7.661606	1.008717	118.745163	-19.338957	13.064803	117.111099	38.901501	-2.039812	122.214439	34.060699	34.14806	120.733429	36.4811	16.054124	121.473934	-75.159014	10.075482	112.748264
6.158779	-0.052761	118.06282	-19.117516	12.844728	116.846718	39.002193	-2.284837	120.949982	34.525154	33.680073	119.361412	36.7636735	15.697618	120.155697	-74.9987055	9.991838	113.537739
4.599607	-1.139028	117.363403	-18.961996	12.617583	116.691254	39.027798	-2.522781	119.97477	34.299141	33.497665	118.543114	36.6634695	15.487442	119.258942	-74.5874615	9.747724	114.123566
2.116481	-2.597364	116.793999	-18.802456	12.233918	116.745926	38.995846	-2.901766	119.097412	34.460739	33.051365	117.835976	36.7282925	15.0747995	118.466694	-74.3332045	9.3930365	115.025158
0.472815	-3.534205	116.930298	-18.744417	11.977967	116.998505	39.03471	-3.224467	119.090179	34.563053	32.720905	117.926338	36.7988815	14.748219	118.5082585	-74.2877155	9.207715	115.4887515
-1.25328	-4.432757	117.215141	-18.769981	11.722608	117.371284	39.110531	-3.564537	119.446983	35.070213	32.31601	118.286636	37.090372	14.3757365	118.8668095	-74.630334	9.0694795	115.8757585
-2.904255	-5.296685	117.584358	-18.773476	11.499967	117.711243	39.209553	-3.837678	119.961571	34.891094	32.290424	119.132721	37.0503235	14.226373	119.547146	-74.5972755	8.773561	115.87534
-4.610987	-6.165512	117.876099	-18.789894	11.296571	117.984184	39.300331	-4.032968	120.435738	35.027943	32.180027	119.787918	37.164137	14.0735295	120.111828	-74.743925	8.5196125	115.85654
-6.27528	-6.931871	117.960228	-18.767328	11.183931	118.064987	39.455883	-4.160975	120.958389	35.145702	32.135818	120.394371	37.3007925	13.9874215	120.67638	-74.8354485	8.3804405	115.453594
-7.898103	-7.740071	118.011162	-18.768505	11.124004	118.172501	39.600227	-4.222611	121.355728	35.267357	32.172878	120.926987	37.433792	13.9751335	121.1413575	-74.970802	8.2728745	115.2036445
-10.435012	-8.77352	118.024704	-18.690895	11.107815	118.33007	39.832119	-4.228012	121.700821	35.515877	32.283646	121.388542	37.673998	14.027817	121.5446815	-75.055788	8.187813	115.1154585
-12.083086	-9.485955	117.939362	-18.558374	11.121285	118.44281	40.00819	-4.200331	121.76619	35.655785	32.350433	121.540871	37.8319875	14.075051	121.6535305	-74.9487355	8.167519	115.2320895
-13.806811	-10.180786	118.010925	-18.419891	11.155891	118.580261	40.168644	-4.191479	121.792519	35.801876	32.359528	121.561417	37.98526	14.0840245	121.676968	-74.825042	8.2277575	115.483554
-15.495351	-10.82883	118.141197	-18.2488	11.148087	118.814041	40.352856	-4.195976	121.841896	36.019066	32.346767	121.551804	38.185961	14.0753955	121.69685	-74.683561	8.2207785	115.931232
-17.275675	-11.462379	118.461525	-18.066135	11.090368	119.146515	40.558048	-4.245309	121.978592	36.269058	32.292175	121.534897	38.413553	14.023433	121.7567445	-74.545823	8.157303	116.5362855
-19.042213	-12.069549	118.869759	-17.876738	11.016978	119.507408	40.749447	-4.317211	122.217331	36.834484	32.060932	121.340836	38.7919655	13.8718605	121.7790835	-74.5454415	8.1620955	117.2357325
-20.803959	-12.700134	119.437393	-17.691349	10.94149	119.900772	40.966019	-4.38557	122.478828	37.031666	31.96376	121.21817	38.9988425	13.789095	121.848499	-74.3815405	8.093885	117.953045
-23.489275	-13.499043	120.503059	-17.403851	10.781552	120.395958	41.257431	-4.542738	122.80394	36.93042	31.811663	120.867645	39.0939255	13.6344625	121.8357925	-73.9016275	7.9286415	118.9561235
-25.276983	-14.037543	121.24028	-17.235985	10.617208	120.67186	41.43676	-4.722029	122.963806	36.997185	31.542158	120.383331	39.2169725	13.4100645	121.6735685	-73.6889425	7.8243515	119.6701515
-27.084785	-14.470434	122.070374	-17.042797	10.418919	120.882729	41.623947	-4.952035	123.089912	37.117043	31.235487	119.846848	39.370495	13.141726	121.46838	-73.456089	7.696112	120.297078
-28.719013	-14.981688	122.815956	-16.889385	10.238192	121.023407	41.795902	-5.170405	123.161682	37.187462	30.900261	119.180092	39.491682	12.864928	121.170887	-73.270452	7.611456	120.875927
-30.511131	-15.226104	123.523376	-16.74049	10.020833	121.019577	41.927773	-5.354952	123.01313	37.191124	30.55492	118.352684	39.5594485	12.599984	120.682907	-73.0404285	7.441682	121.356247
-32.325535	-15.393975	124.110184	-16.638113	9.831185	120.921036	41.974773	-5.490072	122.572495	37.112843	30.199041	117.258408	39.543808	12.3544845	119.9154515	-72.820034	7.3078855	121.9266205
-34.066677	-15.38208	124.480476	-16.542501	9.640845	120.687904	41.970116	-5.606935	121.81765	36.996159	29.855049	115.882637	39.4831375	12.124057	118.8501435	-72.5681395	7.157633	122.5256645
-36.631325	-15.229837	124.742569	-16.409544	9.329781	120.008888	41.809196	-5.859253	120.029274	36.65081	29.342566	113.590034	39.230003	11.7416565	116.809654	-72.049091	6.9179055	123.208122
-38.244869	-14.920035	124.662231	-16.369129	9.162018	119.357132	41.6492	-6.009535	118.713402	36.344791	29.064878	111.891342	38.9969955	11.5276715	115.302372	-71.7352535	6.7963645	123.411892
-39.852303	-14.508862	124.384018	-16.415537	8.99626	118.592384	41.335606	-6.156226	117.254219	35.938858	28.799534	110.386002	38.637232	11.321654	113.8201105	-71.468306	6.670866	123.3646575
-41.494499	-13.91551	123.832794	-16.55793	8.80829	117.830551	40.983276	-6.233056	116.184822	35.564651	28.562826	109.208786	38.2739635	11.164885	112.696804	-71.3898235	6.451695	122.964298
-42.991032	-13.228676	123.165855	-16.692801	8.657549	117.252716	40.777992	-6.43301	115.512001	35.373569	28.415779	108.59417	38.0757805	10.9913845	112.0530855	-71.4613825	6.3237135	122.4523465
-44.385643	-12.360346	122.399643	-16.850824	8.51378	116.786194	40.572304	-6.571359	114.999245	35.28952	28.347857	108.454346	37.930912	10.888249	111.7267955	-71.63256	6.139311	121.8455925
-45.740486	-11.343108	121.671005	-16.948322	8.362796	116.436813	40.333157	-6.695828	114.620377	35.225372	28.271183	108.4394	37.7792645	10.7876775	111.5298885	-71.6759085	5.9379145	121.3437375
-47.63023	-9.443246	120.7248	-17.087372	8.212419	116.113342	40.133461	-6.905208	113.866234	35.191055	28.272327	108.566841	37.662258	10.6835595	111.2165375	-71.837002	5.7412785	121.0101465
-48.657902	-8.087177	120.161247	-17.156631	8.166073	115.896355	39.925323	-6.964689	113.270798	35.181122	28.292429	108.546471	37.5532225	10.66387	110.9086345	-71.8664845	5.668276	120.8840755
-49.511681	-6.560095	119.652473	-17.153551	8.204124	115.630814	39.75341	-6.918877	112.577614	35.167206	28.36791	108.437729	37.460308	10.7245165	110.5076715	-71.76741	5.6837315	120.7539565
-50.311653	-4.935563	119.132027	-17.1493	8.308885	115.281715	39.604515	-6.799149	111.842934	35.154224	28.496208	108.224152	37.3793695	10.8485295	110.033543	-71.6779695	5.7692405	120.529887
-50.95554	-3.189919	118.619522	-17.118748	8.469202	114.899994	39.520222	-6.638749	111.140442	35.127514	28.665012	107.923065	37.323868	11.0131315	109.5317535	-71.561364	5.9252725	120.2682345
-51.470673	-1.417848	118.188904	-17.103251	8.639661	114.472618	39.451366	-6.447789	110.390076	35.0826	28.812954	107.574425	37.266983	11.1825825	108.9822505	-71.473485	6.0967395	119.9629855
-51.8969	0.383602	117.651558	-17.080416	8.722119	114.007568	39.343727	-6.312174	109.555122	35.017292	28.913456	107.090248	37.1805095	11.300641	108.322685	-71.3413415	6.143597	119.692451
-52.331306	3.161903	116.996475	-17.038008	8.740297	113.282921	39.123692	-6.199663	108.073257	34.846859	28.94755	106.12764	36.9852755	11.3739435	107.1004485	-71.0612915	6.1066505	119.4653935
-52.418953	5.091097	116.656601	-17.027821	8.71817	112.854889	38.940914	-6.161737	107.218887	34.736904	28.915674	105.575493	36.838909	11.3769685	106.39719	-70.894551	6.0593715	119.312588
-52.488865	6.991626	116.412338	-17.084192	8.650815	112.552048	38.762482	-6.159518	106.597374	34.66404	28.519669	105.342438	36.713261	11.1800755	105.969906	-70.881645	6.1215545	119.13419
-52.344669	8.976795	116.194725	-17.176113	8.608704	112.415787	38.60117	-6.23141	106.272484	34.550735	28.851751	105.376053	36.5759525	11.3101705	105.8242685	-70.9281785	5.9072375	119.0073055
-52.138763	10.908963	116.0485	-17.279097	8.565621	112.383232	38.462551	-6.334172	106.245422	34.544548	28.804102	105.702911	36.5035495	11.234965	105.9741665	-71.0617435	5.896277	118.7922975
-51.776608	12.916022	115.796486	-17.424702	8.560865	112.427399	38.405716	-6.423208	106.49115	34.553268	28.792175	106.230545	36.479492	11.1844835	106.3608475	-71.328896	5.9372465	118.4939505
-51.372051	14.899691	115.593163	-17.511229	8.564652	112.51371	38.413857	-6.500646	106.899712	34.620407	28.795349	106.910767	36.517132	11.1473515	106.9052395	-71.53959	5.9819525	118.1221805
-50.430679	17.903715	115.286705	-17.635302	8.648329	112.626091	38.449295	-6.541921	107.789825	34.763531	28.867832	108.035919	36.606413	11.1629555	107.912872	-71.877017	6.1337025	117.33931
-49.63607	19.795996	115.173897	-17.698271	8.761772	112.882545	38.574715	-6.499672	108.499779	34.872036	28.977787	108.927467	36.7233755	11.2390575	108.713623	-72.1199175	6.2844865	117.051467
-48.755169	21.717501	115.212509	-17.680656	8.833591	113.191498	38.743774	-6.429929	109.291061	35.064663	29.14303	109.955109	36.9042185	11.3565505	109.623085	-72.2655305	6.3106315	116.759911
-47.771992	23.556732	115.213562	-17.649771	8.935305	113.517548	38.947746	-6.349982	110.168587	35.251091	29.304718	111.02681	37.0994185	11.477368	110.5976985	-72.3989605	6.393242	116.4373975
-46.726395	25.427958	115.276108	-17.645164	9.069284	113.816597	39.149902	-6.289662	111.051666	35.457291	29.461475	112.179123	37.3035965	11.5859065	111.6153945	-72.5939245	6.5526615	116.0177995
-45.666702	27.145681	115.339783	-17.617992	9.105187	114.116692	39.369015	-6.210391	112.025902	35.721684	29.641256	113.364922	37.5453495	11.7154325	112.695412	-72.7813335	6.4949415	115.537972
-44.521641	28.922363	115.626053	-17.651075	9.226596	114.565254	39.606529	-6.168571	112.973557	35.988037	29.822403	114.732971	37.797283	11.826916	113.853264	-73.099433	6.626276	115.277244
-42.745434	31.354177	116.288818	-17.656683	9.278933	115.146729	39.846657	-6.199168	114.313271	36.386948	30.064852	116.837929	38.1168025	11.932842	115.5756	-73.4301685	6.625024	114.717858
-41.570793	32.874149	116.968132	-17.726004	9.341027	115.669487	39.946209	-6.161942	115.194366	36.660767	30.178621	118.308319	38.303488	12.0083395	116.7513425	-73.755496	6.6737145	114.5876315
-40.338959	34.383278	117.813614	-17.780228	9.379395	116.219772	40.109741	-6.237328	116.069687	36.92506	30.248379	119.843849	38.5174005	12.0055255	117.956768	-74.0778565	6.7532645	114.482776
-39.170792	35.701401	118.781792	-17.809698	9.388448	116.846825	40.208836	-6.292109	116.931412	37.201771	30.251259	121.259155	38.7053035	11.979575	119.0952835	-74.3246995	6.797321	114.5983665
-37.700508	36.897854	119.679245	-17.853455	9.426063	117.438614	40.303959	-6.378973	117.660866	37.432854	30.260649	122.361015	38.8684065	11.940838	120.0109405	-74.5753165	6.911288	114.8662875
-36.520531	38.071369	120.490562	-17.897814	9.509091	117.847633	40.358154	-6.407691	118.035362	37.559219	30.283297	123.026253	38.9586865	11.937803	120.5308075	-74.7543145	7.080379	115.1644585
-35.37315	39.131527	121.041321	-17.927883	9.66279	118.081749	40.333973	-6.324547	118.060875	37.577953	30.334278	123.13633	38.955963	12.0048655	120.5986025	-74.811729	7.3207145	115.5648955
-33.555485	40.685318	121.276924	-17.958647	9.892467	117.945061	40.177219	-6.036621	117.562569	37.42902	30.495081	122.64299	38.8031195	12.22923	120.1027795	-74.7204135	7.555704	115.7873425
-32.35236	41.559975	121.288086	-17.972748	10.106423	117.792252	40.076603	-5.862801	117.070091	37.290295	30.595118	122.088394	38.683449	12.3661585	119.5792425	-74.628945	7.8466875	116.0052615
-31.156502	42.379509	121.0513	-18.007351	10.273019	117.606804	39.934731	-5.79191	116.546211	37.187073	30.651655	121.466789	38.560902	12.4298725	119.0065	-74.575604	8.1161655	116.207108
-30.032555	43.067448	120.962311	-18.048065	10.381439	117.370056	39.740105	-5.778665	115.95932	37.15678	30.638361	120.857147	38.4484425	12.429848	118.4082335	-74.5445725	8.33303	116.3318785
-28.856703	43.584259	120.805344	-18.089018	10.427698	117.126953	39.558064	-5.818865	115.525505	37.059593	30.565182	120.352242	38.3088285	12.3731585	117.9388735	-74.4868645	8.4822375	116.3150325
-27.62081	44.063957	120.613602	-18.177639	10.495323	116.903412	39.377884	-5.835658	115.17379	36.952572	30.521864	120.052406	38.165228	12.343103	117.613098	-74.520506	8.647543	116.193726
-26.496304	44.397812	120.607712	-18.242268	10.539063	116.77729	39.189812	-5.815286	114.953506	36.86021	30.488342	119.939613	38.025011	12.336528	117.4465595	-74.509547	8.741598	116.1080205
-24.694115	44.608036	120.70575	-18.340002	10.628143	116.623543	39.052036	-5.786731	114.736618	36.785072	30.496498	120.097458	37.918554	12.3548835	117.417038	-74.598558	8.9014025	115.830048
-23.452906	44.603043	120.869125	-18.411886	10.708321	116.512802	38.970917	-5.717144	114.661316	36.772099	30.544333	120.281708	37.871508	12.4135945	117.471512	-74.69528	9.0030475	115.554092
-22.346449	44.475643	121.093872	-18.418274	10.828736	116.414879	38.907986	-5.596966	114.609734	36.764751	30.634571	120.521721	37.8363685	12.5188025	117.5657275	-74.6729165	9.1386695	115.2640305
-21.180172	44.297375	121.086052	-18.509716	10.989717	116.283417	38.873821	-5.444324	114.549911	37.068607	30.607807	120.54155	37.971214	12.5817415	117.5457305	-74.990646	9.3976925	115.0211035
-19.934906	44.007149	120.961067	-18.558016	11.289486	116.145599	38.824741	-5.269725	114.589569	36.712147	30.950665	120.81488	37.768444	12.84047	117.7022245	-74.884476	9.738502	114.5889735
-18.790842	43.633419	120.758629	-18.616913	11.476755	115.865372	38.792637	-5.039626	114.585052	37.011681	31.001392	120.781197	37.902159	12.980883	117.6831245	-75.135985	9.972627	114.0476195
-17.627024	43.137367	120.390465	-18.643137	11.759046	115.613068	38.797195	-4.830239	114.617683	36.958412	31.206778	120.891235	37.8778035	13.1882695	117.754459	-75.1640775	10.3298225	113.471677
-15.950775	42.18259	119.714973	-18.694189	12.072779	115.142799	38.816868	-4.573368	114.763115	36.919449	31.526215	120.902893	37.8681585	13.4764235	117.833004	-75.2565365	10.6691345	112.452594
-15.130262	41.473164	119.244873	-18.684202	12.256951	114.775658	38.82547	-4.445934	114.811035	36.527206	31.858019	120.893814	37.676338	13.7060425	117.8524245	-75.044742	10.8078595	111.6988915
-14.070747	40.636444	118.655121	-18.658686	12.439697	114.514984	38.844994	-4.270705	114.811234	36.504288	32.054611	120.427559	37.674641	13.891953	117.6193965	-74.992013	10.987441	111.4105715
-13.034584	39.624889	117.891602	-18.740307	12.712637	114.432777	38.914974	-4.064926	114.838768	36.47176	32.310757	119.724045	37.693367	14.1229155	117.2814065	-75.173981	11.3023585	111.5841475
-11.938482	38.513039	116.957764	-18.638103	12.851583	114.297142	39.006718	-3.814783	114.805878	36.354359	32.620415	118.722763	37.6805385	14.402816	116.7643205	-74.9567445	11.30035	111.8299635
-10.880136	37.378006	115.733696	-18.490824	12.972548	114.063278	39.060585	-3.585825	114.597061	36.147316	32.797302	117.494217	37.6039505	14.6057385	116.045639	-74.5855985	11.3393575	112.080917
-9.834571	36.112461	114.606117	-18.395069	13.005961	113.822746	39.093018	-3.566892	114.396774	36.318508	32.64286	116.012703	37.705763	14.537984	115.2047385	-74.495901	11.473938	112.4407535
-8.380424	34.160191	113.428284	-18.340607	12.80716	113.651489	39.059757	-3.810809	114.13401	35.784546	32.499077	114.61145	37.4221515	14.344134	114.37273	-74.1033655	11.270186	112.930248
-7.410366	32.773129	112.848152	-18.303562	12.638656	113.541504	38.989796	-3.966239	113.863014	35.99947	32.135288	113.546562	37.494633	14.0845245	113.704788	-74.101757	11.1927875	113.37822
-6.441061	31.457516	112.4123	-18.322239	12.473201	113.369461	38.862637	-4.110713	113.51107	35.831879	31.90188	112.838829	37.347258	13.8955835	113.1749495	-73.991736	11.0508185	113.5639725
-5.510118	30.148012	112.132408	-18.424692	12.346998	113.193344	38.724281	-4.198314	113.202324	35.694252	31.758509	112.434921	37.2092665	13.7800975	112.8186225	-74.0586505	10.9138985	113.5680655
-4.573406	28.94075	112.056854	-18.555994	12.252043	113.040947	38.527714	-4.224539	112.899231	35.198116	31.892664	112.495491	36.862915	13.8340625	112.697361	-73.974903	10.6700235	113.384533
-3.632857	27.813942	112.053467	-18.742292	12.26695	112.883774	38.336411	-4.172828	112.556458	35.003872	31.965424	112.46846	36.6701415	13.896298	112.512459	-74.1547255	10.637602	113.255089
-2.63572	26.694229	111.98188	-18.928621	12.334676	112.740707	38.120754	-4.038219	112.26091	34.783978	32.065926	112.474358	36.452366	14.0138535	112.367634	-74.309608	10.6554985	113.11378
-1.102231	25.178019	112.234413	-19.1971	12.543858	112.705231	37.842884	-3.808139	112.059952	34.585968	32.333488	112.874176	36.214426	14.2626745	112.467064	-74.608626	10.8250415	112.943398
-0.02157	24.240292	112.41114	-19.351377	12.765612	112.714211	37.678967	-3.572546	112.117149	34.513756	32.591255	113.377213	36.0963615	14.5093545	112.747181	-74.7991155	11.0218695	112.681241
1.071518	23.348558	112.598083	-19.487576	12.99535	112.739311	37.59441	-3.373285	112.188103	34.443752	32.835224	113.831032	36.019081	14.7309695	113.0095675	-74.994233	11.2597305	112.4690545
2.17212	22.377365	112.597145	-19.580189	13.192102	112.716736	37.522629	-3.179997	112.253845	34.742218	32.877724	114.042999	36.1324235	14.8488635	113.148422	-75.2928015	11.5353405	112.28505
3.377124	21.345715	112.744698	-19.619291	13.36668	112.718727	37.474697	-3.028611	112.397209	34.730705	33.026871	114.583458	36.102701	14.99913	113.4903335	-75.341283	11.73423	111.9471205
4.553137	20.296062	112.939163	-19.69709	13.533604	112.805603	37.439327	-2.920375	112.707504	34.756287	33.164574	115.296303	36.097807	15.1220995	114.0019035	-75.491987	11.9451085	111.6093025
5.760289	19.174435	113.370804	-19.737444	13.63171	112.951241	37.469654	-2.845632	113.354858	34.762104	33.256752	116.347504	36.115879	15.20556	114.851181	-75.590767	12.05786	111.051301
7.348174	17.303848	114.723549	-19.82906	13.811678	113.535439	37.608624	-2.796923	115.0998	34.846508	33.396328	118.532158	36.227566	15.2997025	116.815979	-75.885686	12.3236535	110.254899
8.265927	15.914969	115.652702	-19.88068	13.863419	114.010239	37.718319	-2.813052	116.538475	34.824234	33.403404	120.212975	36.2712765	15.295176	118.375725	-76.0326365	12.431662	109.644753
9.136241	14.501223	116.566559	-19.950375	13.862764	114.463593	37.830944	-2.849685	117.893669	34.788322	33.39056	121.726547	36.309633	15.2704375	119.810108	-76.210383	12.4550905	109.117078
9.964766	13.076501	117.204628	-19.969372	13.917727	114.857841	37.911499	-2.822198	119.283966	34.710732	33.3517	123.044624	36.3111155	15.264751	121.164295	-76.2498595	12.570703	108.551387
10.778741	11.470656	118.169426	-19.670763	13.838297	115.170288	38.146198	-2.778497	120.585762	34.691341	33.442234	124.173439	36.4187695	15.3318685	122.3796005	-75.7602955	12.3447255	107.9609755
11.531878	9.855357	118.755165	-19.60548	13.931695	115.555489	38.373165	-2.638929	121.676743	34.684238	33.680786	124.995216	36.5287015	15.5209285	123.3359795	-75.7396615	12.3424615	107.7749985
12.216839	8.23272	119.130875	-19.554148	14.030234	115.791176	38.539486	-2.437804	122.458824	34.715343	33.934475	125.356415	36.6274145	15.7483355	123.9076195	-75.7357105	12.3121325	107.6747325
13.060898	5.73905	119.47007	-19.429306	14.079012	115.839958	38.856461	-2.254182	123.12558	34.82386	34.197487	125.333191	36.8401605	15.9716525	124.2293855	-75.6987725	12.1863715	107.4505305
13.542078	3.986453	119.62632	-19.351986	14.073285	115.896812	38.99823	-2.215969	123.406471	34.594517	34.402431	125.275826	36.7963735	16.093231	124.3411485	-75.5003455	12.053339	107.4524755
14.23354	2.034039	119.579102	-19.428398	14.173281	115.951096	39.118401	-2.160371	123.732063	34.755543	34.436108	125.024353	36.936972	16.1378685	124.378208	-75.793768	12.2086935	107.523984
14.294804	0.338954	119.96212	-19.30014	14.184003	115.964615	39.307922	-2.138799	124.074554	34.920357	34.496746	124.851524	37.1141395	16.1789735	124.463039	-75.7144195	12.1890325	107.466191
14.753297	-1.569322	120.215622	-19.423325	14.360859	116.139099	39.471115	-2.103384	124.489067	35.076363	34.574959	124.668907	37.273739	16.2357875	124.578987	-76.120389	12.4859305	107.699211
14.978923	-3.337733	120.485947	-18.985439	14.209238	115.914116	39.662731	-2.021871	124.817131	35.232086	34.667198	124.379387	37.4474085	16.3226635	124.598259	-75.4182865	12.0958125	107.229973
14.027743	-4.362969	120.615593	-18.79644	14.242143	115.827354	39.852173	-1.880663	124.965874	35.334579	34.774254	124.029503	37.593376	16.4467955	124.4976885	-75.186256	12.0374905	107.1570195
12.837476	-5.863685	120.402504	-18.57482	14.256183	115.64386	40.127769	-1.710569	124.983635	35.499077	34.862488	123.302773	37.813423	16.5759595	124.143204	-74.963063	11.9364065	107.144516
11.548668	-6.854321	120.339073	-18.418316	14.22576	115.490532	40.238388	-1.626093	124.800339	35.593895	34.887463	122.735916	37.9161415	16.630685	123.7681275	-74.7527735	11.820835	107.2129365
10.143335	-7.697336	120.18055	-18.270916	14.183344	115.348198	40.379051	-1.561444	124.571243	35.692883	34.881001	122.114166	38.035967	16.6597785	123.3427045	-74.577799	11.7069095	107.3536915
9.094806	-8.654867	119.919952	-18.169476	14.189325	115.247009	40.499123	-1.483829	124.370979	35.773029	34.931503	121.575943	38.136076	16.723837	122.973461	-74.475028	11.654813	107.520557
7.74168	-9.403996	119.837059	-18.0439	14.148039	115.15728	40.593231	-1.414168	124.244019	35.884132	34.961315	121.119179	38.2386815	16.7735735	122.681599	-74.3264815	11.5225045	107.632961
6.386627	-10.126393	119.71579	-17.972948	14.122579	115.134071	40.66946	-1.371078	124.174347	35.968624	34.985668	120.769485	38.319042	16.807295	122.471916	-74.264938	11.437863	107.796226
4.721521	-10.79747	119.661926	-17.89908	14.076291	115.089142	40.73222	-1.313932	124.121948	36.055756	35.018826	120.452209	38.393988	16.852447	122.2870785	-74.192148	11.300135	107.8912055
2.234857	-11.678828	119.430305	-17.856247	14.02804	114.992821	40.789989	-1.224974	123.928818	36.139744	35.078632	120.0448	38.4648665	16.926829	121.986809	-74.1773605	11.129251	107.998833
0.28271	-12.026505	119.219673	-17.834246	13.993677	114.905487	40.801392	-1.193043	123.671364	36.156677	35.118778	119.711983	38.4790345	16.9628675	121.6916735	-74.1475265	11.0244865	108.1193005
-1.495373	-12.464907	118.789696	-17.831303	13.966709	114.764999	40.781193	-1.182352	123.201202	36.145756	35.116478	119.312218	38.4634745	16.967063	121.25671	-74.1260805	10.966355	108.273288
-3.324946	-12.86194	118.284477	-17.820885	13.908343	114.586929	40.776192	-1.213653	122.597313	36.144939	35.101788	118.761894	38.4605655	16.9440675	120.6796035	-74.1023355	10.8726185	108.4942545
-5.317251	-13.22359	117.659531	-18.076443	14.03087	114.613403	40.699509	-1.250218	121.774841	36.112198	35.0509	118.187042	38.4058535	16.900341	119.9809415	-74.5587395	11.161399	109.2458645
-7.131101	-13.432074	116.922127	-17.856239	13.821723	114.303764	40.628628	-1.339496	120.856903	36.119808	34.924992	117.536453	38.374218	16.792748	119.196678	-74.086696	10.850698	109.41085
-9.246592	-13.713442	116.280106	-17.845736	13.774597	114.163628	40.523407	-1.429413	119.888779	36.125893	34.841286	116.828323	38.32465	16.7059365	118.358551	-74.016122	10.8432575	109.968705
-12.0911	-13.791759	115.19455	-17.810955	13.705857	113.893173	40.249687	-1.477305	118.277107	36.078407	34.676815	115.7397	38.164047	16.599755	117.0084035	-73.785957	10.811959	110.7779425
-14.166796	-13.797799	114.665474	-17.822727	13.683109	113.80011	40.094437	-1.511751	117.47345	35.989918	34.61314	115.114548	38.0421775	16.5506945	116.293999	-73.6876315	10.8155235	111.306221
-16.016188	-13.799773	114.796234	-17.848312	13.636587	113.821457	39.988701	-1.575676	116.728279	35.959347	34.527996	114.786736	37.974024	16.47616	115.7575075	-73.670648	10.797014	111.8854065
-17.83264	-13.846913	114.390579	-17.830776	13.620095	114.002075	39.876835	-1.62285	116.431938	35.948792	34.448757	114.574562	37.9128135	16.4129535	115.50325	-73.5743655	10.8272365	112.5009
-19.547083	-13.84348	115.083824	-17.833555	13.617335	114.304802	39.837624	-1.677338	116.300461	35.996506	34.422886	114.504471	37.917065	16.372774	115.402466	-73.584175	10.861896	113.207138
-21.340773	-13.785693	115.065506	-17.801262	13.639961	114.654366	39.82832	-1.693758	116.336845	35.952644	34.414497	114.350334	37.890482	16.3603695	115.3435895	-73.493006	10.9195525	113.9651425
-23.045061	-13.689414	116.151581	-17.80509	13.633084	115.014793	39.846653	-1.688215	116.404251	35.907288	34.391071	114.068748	37.8769705	16.351428	115.2364995	-73.4871505	10.91474	114.7930865
-25.525019	-13.458978	117.079651	-17.779804	13.607043	115.45005	39.854095	-1.691681	116.325233	35.785583	34.306095	113.369247	37.819839	16.307207	114.84724	-73.379447	10.906879	116.05286
-27.195766	-13.279818	117.563072	-17.709297	13.560885	115.55452	39.838947	-1.721877	116.140961	35.658951	34.195553	112.626923	37.748949	16.236838	114.383942	-73.167543	10.884932	116.725098
-28.8638	-13.025906	118.171455	-17.670055	13.528851	115.531067	39.846146	-1.772456	115.744743	35.492645	33.997768	111.689827	37.6693955	16.112656	113.717285	-73.0095055	10.945046	117.344849
-30.509005	-12.696655	118.602196	-17.598251	13.442982	115.343681	39.780323	-1.869626	115.135284	35.339447	33.727467	110.508362	37.559885	15.9289205	112.821823	-72.756387	10.9570435	117.865539
-32.043079	-12.269655	118.73587	-17.512638	13.34833	115.006134	39.677429	-1.990388	114.463654	35.145382	33.430202	109.174011	37.4114055	15.719907	111.8188325	-72.4366815	10.976753	118.1934355
-33.60149	-11.751945	118.981575	-17.448544	13.241726	114.650688	39.583839	-2.156265	113.634201	34.988003	33.109539	107.878624	37.285921	15.476637	110.7564125	-72.183009	11.006815	118.5449635
-35.071209	-11.144662	118.972229	-17.419931	13.061038	114.207733	39.384338	-2.343449	112.669876	34.789505	32.762012	106.575378	37.0869215	15.2092815	109.622627	-71.9267835	10.9127945	118.792839
-37.117561	-10.008627	118.89962	-17.429291	12.732811	113.582741	38.988277	-2.678598	111.370956	34.332058	32.233044	104.838577	36.6601675	14.777223	108.1047665	-71.5187495	10.688399	119.0607155
-38.316528	-9.156693	118.850006	-17.500187	12.516	113.253494	38.78648	-2.925985	110.507431	34.092403	31.960785	104.038094	36.4394415	14.5174	107.2727625	-71.4398155	10.5146	119.2342255
-39.469536	-8.211842	118.490433	-17.584003	12.323974	112.954536	38.534031	-3.165305	109.833466	33.893509	31.717392	103.479973	36.21377	14.2760435	106.6567195	-71.381776	10.3719045	119.2523525
-40.571041	-7.165176	117.98172	-17.666014	12.125632	112.658859	38.33717	-3.388207	109.155121	33.767109	31.550026	103.132042	36.0521395	14.0809095	106.1435815	-71.3841675	10.1703545	119.1741365
-41.539444	-5.992123	117.290627	-17.75297	11.94644	112.313721	38.112957	-3.545478	108.488487	33.711018	31.471861	102.860664	35.9119875	13.9631915	105.6745755	-71.4179275	9.9296885	118.9528665
-42.417084	-4.743939	116.619858	-17.790556	11.798313	111.935005	37.884529	-3.623225	107.751038	33.598309	31.459543	102.658424	35.741419	13.918159	105.204731	-71.322531	9.678467	118.665279
-43.150524	-3.40015	115.935661	-17.863447	11.699351	111.5541	37.692535	-3.616069	106.952263	33.534611	31.525892	102.51371	35.613573	13.9549115	104.7329865	-71.340467	9.4437905	118.3752135
-44.102421	-1.192006	114.917717	-17.920824	11.64774	111.004425	37.42585	-3.45482	106.001701	33.439548	31.696753	102.37925	35.432699	14.1209665	104.1904755	-71.274347	9.1745135	117.8183745
-44.649998	0.382208	114.301048	-17.970009	11.668821	110.719971	37.323795	-3.360897	105.521515	33.400753	31.536263	102.501694	35.362274	14.087683	104.0116045	-71.302292	9.249959	117.4283375
-45.137711	2.023131	113.751648	-18.035107	11.692012	110.537148	37.233509	-3.178646	105.349937	33.352707	32.077305	102.857124	35.293108	14.4493295	104.1035305	-71.363322	8.9346945	116.9707655
-45.484764	3.738322	113.351166	-18.175522	11.730785	110.504677	37.232826	-3.066117	105.485298	33.378922	31.957037	103.54184	35.305874	14.44546	104.513569	-71.656918	9.01611	116.495785
-45.725086	5.460973	113.125481	-18.313627	11.739698	110.674309	37.26173	-3.007019	105.916466	33.368355	32.445827	104.57077	35.3150425	14.719404	105.243618	-71.9422965	8.759992	116.105
-45.912899	7.194444	113.073814	-18.449385	11.724916	111.020409	37.355659	-3.037179	106.554565	33.516571	32.579216	105.736687	35.436115	14.7710185	106.145626	-72.334885	8.6788135	115.895192
-45.990959	8.917005	113.073639	-18.534229	11.686467	111.369637	37.479076	-3.151348	107.234848	33.6954	32.561474	106.814552	35.587238	14.705063	107.0247	-72.655696	8.667871	115.714574
-45.593449	11.629486	113.0177	-18.554283	11.585438	111.758629	37.59153	-3.335795	107.865906	33.964828	32.475346	107.815048	35.778179	14.5697755	107.840477	-72.886745	8.6011005	115.676781
-45.815159	13.269216	113.091301	-18.517298	11.554213	111.763023	37.674343	-3.402851	107.934044	34.06525	32.387806	108.049736	35.8697965	14.4924775	107.99189	-72.9043925	8.6159485	115.534156
-45.661842	15.040133	112.892426	-18.452921	11.516957	111.601387	37.720566	-3.489779	107.925705	34.145809	32.268948	108.04422	35.9331875	14.3895845	107.9849625	-72.8390295	8.6443295	115.2178115
-45.468842	16.714748	112.772385	-18.395969	11.495484	111.47654	37.80756	-3.703629	107.85743	34.249252	32.130642	107.944778	36.028406	14.2135065	107.901104	-72.820344	8.7774615	115.051976
-45.165642	18.435911	112.712547	-18.316395	11.434507	111.407364	37.833515	-3.839089	107.852219	34.351295	31.989452	107.878616	36.092405	14.0751815	107.8654175	-72.725195	8.7938325	114.9493105
-44.859791	20.202208	112.724388	-18.29686	11.421757	111.41423	37.828056	-3.935287	107.890533	34.424744	31.83297	107.964241	36.1264	13.9488415	107.927387	-72.72012	8.8946725	114.901073
-44.469093	21.907299	112.81514	-18.290512	11.393188	111.556282	37.833725	-4.056395	108.090736	34.528847	31.741953	108.247116	36.181286	13.842779	108.168926	-72.76231	8.943597	114.943638
-43.930248	24.51618	113.118004	-18.30294	11.345015	111.872192	37.910614	-4.149896	108.470978	34.699368	31.681469	108.958817	36.304991	13.7657865	108.7148975	-72.910871	8.9242435	115.0294865
-43.474434	26.218214	113.319992	-18.304209	11.357258	112.053696	37.958099	-4.165417	108.738182	34.78228	31.678354	109.515633	36.3701895	13.7564685	109.1269075	-72.9786075	8.9580475	114.9804845
-43.011208	27.963861	113.535072	-18.295197	11.425362	112.256599	38.0345	-4.187994	108.882751	34.9039	31.72304	110.089287	36.4692	13.767523	109.486019	-73.059594	9.083201	115.027179
-42.490284	29.652882	113.819244	-18.353996	11.510517	112.392441	38.037609	-4.098566	108.913742	35.005234	31.81625	110.517349	36.5214215	13.858842	109.7155455	-73.2294135	9.162192	115.0693365
-41.962776	31.353355	114.050331	-18.362545	11.614699	112.401176	37.965549	-3.948665	108.7052	35.064026	31.897369	110.726929	36.5147875	13.974352	109.7160645	-73.2398775	9.255046	115.0862875
-41.421215	33.044537	114.215675	-18.415966	11.761075	112.224388	37.845615	-3.814573	108.191238	35.072929	31.988052	110.641327	36.459272	14.0867395	109.4162825	-73.291204	9.4354105	115.0324935
-40.75803	34.659393	114.32164	-18.448351	11.898792	111.824432	37.625206	-3.615379	107.460678	34.989887	32.070953	110.265968	36.3075465	14.227787	108.863323	-73.2042485	9.569797	114.785541
-39.863197	37.057079	114.45118	-18.590363	12.203691	111.1474	37.225159	-3.182415	106.014107	34.706001	32.279232	109.421692	35.96558	14.5484085	107.7178995	-73.146306	9.8589735	114.5769005
-39.153133	38.561378	114.437294	-18.737797	12.393013	110.597374	36.881889	-2.885276	104.953346	34.454197	32.459755	108.785233	35.668043	14.7872395	106.8692895	-73.143637	9.9987865	114.3254585
-38.410793	40.041016	114.398849	-18.8839	12.631744	110.032227	36.49794	-2.595064	103.909126	34.212814	32.654087	108.116386	35.355377	15.0295115	106.012756	-73.123177	10.2339765	114.051698
-37.675896	41.426533	114.332817	-19.051296	12.811028	109.441948	36.140629	-2.361437	102.874969	33.943386	32.803062	107.487381	35.0420075	15.2208125	105.181175	-73.1445995	10.4012435	113.702721
-36.829136	42.680923	114.216873	-19.230886	13.002734	108.894142	35.832771	-2.117638	101.980125	33.72332	32.958015	106.916298	34.7780455	15.4201885	104.4482115	-73.2398175	10.5852795	113.3400725
-35.909794	43.897373	113.980164	-19.313744	13.217786	108.322838	35.576107	-1.935484	101.177467	33.555752	33.082664	106.384514	34.5659295	15.57359	103.7809905	-73.1934175	10.861982	112.8646855
-34.967106	45.016712	113.690674	-19.379538	13.371593	107.772026	35.409233	-1.794727	100.569534	33.443928	33.165123	105.903267	34.4265805	15.685198	103.2364005	-73.1856565	11.057988	112.3076515
-33.360802	46.497753	113.040283	-19.400259	13.608849	107.187988	35.279846	-1.735332	99.996117	33.369724	33.242558	105.435837	34.324785	15.753613	102.715977	-73.125303	11.464085	111.659999
-32.194935	47.414013	112.651039	-19.533113	13.813527	106.990707	35.211063	-1.750839	99.871025	33.3839	33.208874	105.175606	34.2974815	15.7290175	102.5233155	-73.3637075	11.8980365	111.4580985
-30.979256	48.192314	112.287537	-19.432011	13.873993	106.848526	35.195145	-1.799414	99.901978	33.365364	33.215801	105.014442	34.2802545	15.7081935	102.45821	-73.1442765	12.0397925	111.238842
-29.668066	48.893902	112.039116	-19.421535	13.917939	106.85817	35.21603	-1.858002	100.058281	33.373363	33.213074	105.007744	34.2946965	15.677536	102.5330125	-73.1377665	12.158342	111.1833275
-28.300465	49.471706	111.861382	-19.447813	13.960764	106.892693	35.242752	-1.913824	100.304375	33.397591	33.252697	105.169128	34.3201715	15.6694365	102.7367515	-73.2157975	12.2520915	111.0486345
-27.108738	50.057751	111.895226	-19.447882	14.012837	106.947968	35.284527	-1.903401	100.651848	33.393154	33.388912	105.465469	34.3388405	15.7427555	103.0586585	-73.2346045	12.2829185	110.8372775
-25.583532	50.441986	111.907089	-19.484179	14.056919	107.049393	35.398216	-1.859417	101.041687	33.380245	33.485981	105.906525	34.3892305	15.813282	103.474106	-73.3575885	12.300556	110.62468
-23.291254	50.941944	112.056473	-19.586592	14.18594	107.198784	35.554344	-1.661039	101.711464	33.438229	33.366539	106.939377	34.4962865	15.85275	104.3254205	-73.6694705	12.51913	110.0721475
-21.599545	51.103615	112.267563	-19.619488	14.304979	107.298553	35.673569	-1.518555	102.2118	33.479942	33.945648	107.714607	34.5767555	16.2135465	104.9632035	-73.8157315	12.3964115	109.6339025
-19.933857	51.251228	112.625443	-19.657488	14.426321	107.386734	35.809525	-1.369219	102.67527	33.634426	34.146847	108.550621	34.7219755	16.388814	105.6129455	-74.0369515	12.463828	109.1605225
-18.164995	51.191193	113.003731	-19.63282	14.542623	107.445587	35.904018	-1.230285	103.162872	33.765446	34.261581	109.551323	34.834732	16.515648	106.3570975	-74.100372	12.569598	108.5340765
-16.275566	51.001186	113.550201	-19.645954	14.671314	107.567772	36.029198	-1.133405	103.69223	33.925213	34.336285	110.543617	34.9772055	16.60144	107.1179235	-74.2691135	12.741188	108.0176205
-14.533936	50.778996	114.14753	-19.616381	14.786482	107.726379	36.150593	-1.076254	104.234108	34.084103	34.386402	111.482063	35.117348	16.655074	107.8580855	-74.35011	12.91789	107.5946725
-12.642038	50.39357	114.647697	-19.598072	14.944238	107.879257	36.255424	-0.989146	104.71637	34.261139	34.451241	112.313477	35.2582815	16.7310475	108.5149235	-74.4544255	13.1574285	107.2435905
-9.823176	49.636684	115.129387	-19.529417	15.231657	108.127953	36.455318	-0.883743	105.400452	34.844078	34.471199	113.228867	35.649698	16.793728	109.3146595	-74.708532	13.669586	106.9412465
-7.848459	48.968189	115.305283	-19.468393	15.380728	108.267654	36.596237	-0.940027	105.838501	34.666065	34.650726	113.982323	35.631151	16.8553495	109.910412	-74.567937	13.9061065	106.624896
-5.984293	48.263584	115.293991	-19.467045	15.490029	108.334351	36.685314	-0.935133	106.339729	34.760189	34.716129	114.403702	35.7227515	16.890498	110.3717155	-74.6568415	14.08956	106.2969865
-4.026955	47.377075	115.1772	-19.458359	15.70472	108.410812	36.782482	-1.019922	106.881508	34.824417	34.788071	114.83033	35.8034495	16.8840745	110.855919	-74.7201675	14.5253655	105.965705
-2.14536	46.414604	115.032661	-19.438154	15.821876	108.480988	36.882587	-1.053324	107.486916	34.954407	34.810902	115.19648	35.918497	16.878789	111.341698	-74.794805	14.764963	105.620278
-0.197765	45.262363	114.927483	-19.47226	15.882558	108.579292	36.942707	-1.096035	108.152374	34.986095	34.850136	115.710983	35.964401	16.8770505	111.9316785	-74.908921	14.8880655	105.2269055
1.632501	44.006065	114.915405	-19.456856	15.938112	108.757523	37.009022	-1.186205	108.896027	35.020821	34.859921	116.202034	36.0149215	16.836858	112.5490305	-74.9286335	15.039366	104.9660155
4.451432	41.779022	115.040573	-19.485086	15.923111	108.984993	37.110691	-1.382199	110.072838	35.02309	34.808815	117.0243	36.0668905	16.713308	113.548569	-75.0370625	15.132914	104.421417
6.198067	40.184647	115.146912	-19.530823	15.906138	109.160492	37.180321	-1.473703	110.912621	35.006111	34.815231	117.615891	36.093216	16.670764	114.264256	-75.154862	15.141512	104.056728
7.953539	38.429829	115.255669	-19.555317	15.914024	109.32193	37.263699	-1.481776	111.77813	34.974991	34.877243	118.230164	36.119345	16.6977335	115.004147	-75.229979	15.1303145	103.639713
9.658387	36.565834	115.364349	-19.56493	16.002218	109.46003	37.338741	-1.431795	112.769737	35.236149	34.760521	118.6576	36.287445	16.664363	115.7136685	-75.417305	15.340073	103.2063915
11.251019	34.64468	115.721474	-19.487202	16.035343	109.673569	37.466805	-1.401794	113.921654	35.1408	34.753601	119.534813	36.3038025	16.6759035	116.7282335	-75.2782065	15.3947825	102.6189045
12.871512	32.485641	116.277382	-19.316406	16.048544	110.023293	37.626457	-1.474716	115.325188	35.156788	34.70406	120.660553	36.3916225	16.614672	117.9928705	-75.0244345	15.482416	102.0537155
14.359458	30.330048	116.927979	-19.106974	16.077848	110.454109	37.869148	-1.535929	116.780876	35.256271	34.678623	121.738228	36.5627095	16.571347	119.259552	-74.7766575	15.584349	101.648666
16.525217	26.937521	117.562439	-18.656059	16.209841	110.906349	38.342262	-1.483543	118.453888	35.459953	34.772511	122.691856	36.9011075	16.644484	120.572872	-74.2132255	15.775198	101.239826
17.930079	24.584347	117.567596	-18.35084	16.295294	110.994576	38.689907	-1.388443	119.067177	35.764149	34.958118	122.756233	37.227028	16.7848375	120.911705	-73.928708	15.8057505	101.077447
19.226057	22.305622	117.517159	-18.007547	16.380482	110.865402	38.985226	-1.200148	119.256035	36.116158	35.174759	122.336578	37.550692	16.9873055	120.7963065	-73.565786	15.7736585	100.9344975
20.455801	19.962811	116.909012	-17.658123	16.454836	110.584641	39.33865	-0.983503	119.206558	36.406193	35.397789	121.701752	37.8724215	17.207143	120.454155	-73.1886675	15.702529	100.715127
21.602634	17.556309	116.341194	-17.358355	16.498827	110.295937	39.737217	-0.848653	119.131195	36.45158	35.720463	121.201775	38.0943985	17.435905	120.166485	-72.8111085	15.561749	100.425389
23.115522	15.012698	115.891411	-17.060047	16.461386	109.962379	40.042435	-0.766431	119.06282	36.858406	35.857159	120.437836	38.4504205	17.545364	119.750328	-72.5705145	15.377408	100.17443
23.325712	12.758411	115.750168	-16.871319	16.467567	109.534477	40.249802	-0.647311	118.982437	37.087719	35.978767	119.615868	38.6687605	17.665728	119.2991525	-72.4113985	15.269406	99.7698015
22.34259	10.827213	114.923607	-16.685797	16.439646	108.862244	40.504761	-0.582548	119.036415	37.123425	36.005344	118.583282	38.814093	17.711398	118.8098485	-72.185687	15.167894	98.9146395
21.432552	9.428267	114.574799	-16.620745	16.32559	108.4795	40.569008	-0.673289	119.093689	37.116837	35.931576	118.102943	38.8429225	17.6291435	118.598316	-72.0844125	15.0220365	98.360684
20.382618	8.101073	114.199844	-16.560595	16.109678	108.125542	40.599339	-0.920635	119.132217	37.192768	35.737064	117.679367	38.8960535	17.4082145	118.405792	-72.0172435	14.8111415	97.845292
19.235289	6.655578	113.81456	-16.467003	15.843108	107.804001	40.632275	-1.201942	119.028381	37.276226	35.430103	117.296753	38.9542505	17.1140805	118.162567	-71.8882565	14.5721355	97.445435
18.342697	5.076639	113.160721	-16.331257	15.558208	107.487854	40.713242	-1.510195	118.851807	37.42289	35.112141	116.930893	39.068066	16.800973	117.89135	-71.73058	14.315443	97.084358
16.958395	3.645644	112.651978	-16.197317	15.31624	107.186401	40.844067	-1.763008	118.624451	37.56321	34.845337	116.589546	39.2036385	16.5411645	117.6069985	-71.5982725	14.0913155	96.7658035
15.243283	2.470644	112.254333	-16.017427	15.082605	106.874832	40.991314	-1.921889	118.391121	37.698685	34.668373	116.222038	39.3449995	16.373242	117.3065795	-71.3798535	13.791968	96.4430845
12.980226	0.400775	111.354065	-15.760861	14.81918	106.423355	41.22134	-2.105006	117.934296	37.861839	34.443329	115.762016	39.5415895	16.1691615	116.848156	-71.0633115	13.4691985	95.998554
11.325402	-0.87756	110.737762	-15.607025	14.608055	106.117653	41.328861	-2.244342	117.640213	37.94619	34.280144	115.522636	39.6375255	16.017901	116.5814245	-70.8515755	13.198209	95.6538815
9.53361	-2.21928	110.10498	-15.506609	14.423929	105.896034	41.399826	-2.411512	117.282501	38.029907	34.085785	115.313515	39.7148665	15.8371365	116.298008	-70.7280845	13.0107215	95.49406
7.681596	-3.540239	109.438599	-15.422778	14.244233	105.779327	41.457138	-2.632635	116.858376	38.136135	33.848103	115.087143	39.7966365	15.607734	115.9727595	-70.6421925	12.880732	95.5858945
5.661063	-4.873198	108.774269	-15.350178	14.057178	105.725777	41.505066	-2.928295	116.303955	38.291039	33.570137	114.720573	39.8980525	15.320921	115.512264	-70.5984085	12.793435	95.93929
3.585402	-6.197809	108.055733	-15.265491	13.856318	105.74247	41.537907	-3.230343	115.392532	38.476616	33.223087	114.093307	40.0072615	14.996372	114.7429195	-70.5382435	12.716264	96.7420205
1.429489	-7.523335	107.239029	-15.204838	13.703264	105.67775	41.526989	-3.538778	114.196526	38.676605	32.880524	112.97538	40.101797	14.670873	113.585953	-70.511473	12.735655	97.769547
-2.00481	-9.504626	106.060898	-15.279497	13.531317	105.482552	41.353043	-3.938244	111.838242	38.962902	32.21875	110.615715	40.1579725	14.140253	111.2269785	-70.7169665	12.922381	99.7381255
-4.454015	-10.827482	105.472328	-15.504013	13.391006	105.315887	40.996914	-4.286261	110.304306	38.763672	31.885666	109.176888	39.880293	13.7997025	109.740597	-70.888319	12.9823095	100.891177
-6.93328	-12.175064	105.010857	-15.819309	13.22838	105.157814	40.519096	-4.641387	108.92366	38.485901	31.602579	107.682083	39.5024985	13.480596	108.3028715	-71.1411165	12.976164	102.0127565
-9.455963	-13.522482	104.904007	-16.125952	13.08235	105.062737	40.081764	-4.944042	107.903465	37.62196	30.97884	106.482018	38.851862	13.017399	107.1927415	-71.103766	13.147301	102.9327325
-11.973391	-14.844294	105.32341	-16.51425	12.912306	105.177498	39.670883	-5.216338	107.246002	37.137989	30.667448	105.36628	38.404436	12.725555	106.306141	-71.432936	13.099057	104.048855
-14.448865	-16.180723	106.058289	-16.822416	12.677646	105.420479	39.294044	-5.510355	106.748619	36.686749	30.297548	104.274025	37.9903965	12.3935965	105.511322	-71.6352285	12.9616955	105.329636
-16.772474	-17.486662	106.847832	-16.992329	12.379767	105.600761	39.015038	-5.81132	106.233238	36.281605	30.213892	103.066597	37.6483215	12.201286	104.6499175	-71.6329795	12.558248	106.5516045
-20.214466	-19.401806	108.15226	-17.21944	11.820826	105.69986	38.633087	-6.349782	105.549393	35.652901	29.463364	101.28685	37.142994	11.556791	103.4181215	-71.581874	12.084861	107.9815985
-22.392836	-20.629576	109.131668	-17.381557	11.36412	105.804764	38.396637	-6.800402	105.11042	35.231323	28.886553	100.253571	36.81398	11.0430755	102.6819955	-71.577094	11.6851645	108.9275325
-24.49839	-21.786251	110.058662	-17.535574	10.775232	105.932426	38.141827	-7.260815	104.792725	34.853069	28.241713	99.388275	36.497448	10.490449	102.0905	-71.568596	11.060015	109.774352
-26.524633	-22.894285	110.888969	-17.663809	10.198806	106.034637	37.915192	-7.78154	104.515282	34.510906	27.59568	98.714256	36.213049	9.90707	101.614769	-71.540667	10.490542	110.454505
-28.459003	-23.876617	111.599335	-17.788219	9.668236	106.104111	37.707214	-8.278945	104.40686	34.245399	26.985991	98.240105	35.9763065	9.353523	101.3234825	-71.5527445	9.982949	110.8847395
-30.318932	-24.767361	112.163612	-17.847008	9.187743	106.147552	37.59444	-8.759053	104.414917	34.084297	26.468235	98.045998	35.8393685	8.854591	101.2304575	-71.5333845	9.520895	111.0646465
-32.090698	-25.503021	112.5952	-17.962976	8.796035	106.153198	37.514114	-9.158998	104.508186	33.997604	26.062176	97.986588	35.755859	8.451589	101.247387	-71.681811	9.140481	111.059009
-34.58683	-26.430004	112.98568	-18.101978	8.303252	106.105255	37.401745	-9.530826	104.667976	33.834606	25.623613	97.945732	35.6181755	8.0463935	101.306854	-71.8221315	8.5601105	110.903656
-36.129612	-26.859707	113.192558	-18.178026	8.096916	106.149521	37.333981	-9.659261	104.790665	33.691521	25.47699	98.087616	35.512751	7.9088645	101.4391405	-71.868803	8.2849675	110.8599015
-37.590969	-27.168968	113.405907	-18.311831	7.939818	106.317726	37.272583	-9.711384	105.01001	33.59111	25.473618	98.442055	35.4318465	7.881117	101.7260325	-72.0555085	7.998519	110.9094195
-38.964764	-27.368942	113.61232	-18.424391	7.837819	106.554565	37.225807	-9.799707	105.297432	33.542435	25.502161	98.948166	35.384121	7.851227	102.122799	-72.232903	7.824411	110.986331
-40.254292	-27.388651	113.760628	-18.538679	7.747094	106.81424	37.162529	-9.800176	105.690292	33.543968	25.501505	99.558914	35.3532485	7.8506645	102.624603	-72.4306065	7.6435235	111.003877
-40.852623	-27.41983	114.045021	-18.665142	7.671356	107.115791	37.108238	-9.903706	106.212593	33.554996	25.486046	100.283585	35.331617	7.79117	103.248089	-72.661901	7.551542	110.983493
-42.645569	-27.210018	114.043442	-18.79059	7.561918	107.486572	37.074299	-10.064873	106.858459	33.608063	25.429642	101.080811	35.341181	7.6823845	103.969635	-72.922361	7.4414515	111.003509
-43.848095	-26.636801	114.326286	-18.996351	7.345024	108.067093	36.977871	-10.439388	107.733955	33.675877	25.151503	102.287933	35.326874	7.3560575	105.010944	-73.319576	7.3339905	111.123242
-44.237667	-25.92754	114.38427	-19.10943	7.150011	108.473396	36.893696	-10.760179	108.26342	33.758163	24.927073	102.979645	35.3259295	7.083447	105.6215325	-73.5447895	7.216575	111.3252595
-44.495983	-25.090879	114.399445	-19.174631	6.918214	108.820686	36.84174	-11.101727	108.750748	33.810966	24.635595	103.549484	35.326353	6.766934	106.150116	-73.675615	7.069494	111.491256
-44.778355	-24.174824	114.52285	-19.199348	6.676866	109.184792	36.7729	-11.402216	109.093071	33.893265	24.359217	104.098488	35.3330825	6.4785005	106.5957795	-73.7317785	6.8752315	111.7738045
-44.927372	-23.169571	114.562881	-19.195629	6.450563	109.55101	36.78027	-11.693032	109.359016	34.013565	24.150587	104.546486	35.3969175	6.2287775	106.952751	-73.7881755	6.6723485	112.149269
-45.110168	-22.010164	114.569893	-19.146049	6.303205	109.842239	36.81707	-11.899045	109.593704	34.08688	23.971109	104.863205	35.451975	6.036032	107.2284545	-73.744073	6.570378	112.4560235
-45.223038	-20.728674	114.633736	-19.116003	6.21644	110.08625	36.867611	-12.03359	109.75518	34.173611	23.891882	105.067192	35.520611	5.929146	107.411186	-73.752617	6.503734	112.761314
-45.331203	-18.568365	114.729858	-19.050877	6.254024	110.335709	36.93058	-11.990606	109.917984	34.201195	23.913809	105.127441	35.5658875	5.9616015	107.5227125	-73.6676415	6.5464465	113.1487055
-45.403324	-16.999081	114.726234	-19.036547	6.348071	110.427513	36.952332	-11.882238	110.052528	34.177681	23.998898	105.155266	35.5650065	6.05833	107.603897	-73.6381005	6.637812	113.251129
-45.399952	-15.329102	114.656639	-19.036024	6.457171	110.555176	36.952972	-11.739051	110.221252	34.165203	24.131948	105.225349	35.5590875	6.1964485	107.7233005	-73.6311355	6.7178935	113.3870515
-45.415562	-13.544533	114.446426	-19.083586	6.550737	110.651436	36.9566	-11.598645	110.404953	34.137539	24.280432	105.416748	35.5470695	6.3408935	107.9108505	-73.7142415	6.7605805	113.3920215
-45.35257	-11.6656	114.165268	-19.13306	6.60101	110.765205	36.921398	-11.464656	110.573837	34.140694	24.425297	105.704407	35.531046	6.4803205	108.139122	-73.797166	6.7216995	113.391288
-45.274818	-9.696212	113.878777	-19.163033	6.655688	110.921669	36.911011	-11.339079	110.694847	34.160866	24.559511	106.063759	35.5359385	6.610216	108.379303	-73.8620045	6.70116	113.464035
-45.181606	-7.624053	113.586151	-19.119785	6.715111	111.091911	36.963722	-11.255803	110.782532	34.210808	24.683146	106.504349	35.587265	6.7136715	108.6434405	-73.826835	6.7165505	113.5403815
-44.929058	-4.328521	113.116547	-19.047331	6.761278	111.343811	37.068108	-11.150755	110.803032	34.414593	24.836832	107.325172	35.7413505	6.8430385	109.064102	-73.8360125	6.6795175	113.62352
-44.635189	-2.028151	112.835846	-18.978884	6.775961	111.516739	37.033291	-11.077044	110.800529	34.53714	24.935459	108.014832	35.7852155	6.9292075	109.4076805	-73.7429835	6.6227145	113.6257975
-44.442169	0.363194	112.526962	-18.857441	6.793899	111.705818	37.111526	-11.029082	110.79837	34.805523	25.102299	108.87265	35.9585245	7.0366085	109.83551	-73.6734065	6.5511895	113.576126
-44.094288	2.774363	112.266327	-18.797749	6.814986	111.863235	37.204617	-10.982196	110.749367	35.112114	25.267691	109.755516	36.1583655	7.1427475	110.2524415	-73.7538635	6.4872245	113.4740285
-43.787056	5.237637	112.092827	-18.736799	6.859726	111.992111	37.670525	-11.151328	110.542831	35.321117	25.396812	110.57383	36.495821	7.122742	110.5583305	-73.969419	6.59671	113.4258915
-43.419071	7.709322	112.029282	-18.647572	6.924798	112.024902	37.462391	-10.818307	110.539886	35.864178	25.374838	111.113358	36.6632845	7.2782655	110.826622	-73.9584285	6.5713305	113.223182
-43.024643	10.161724	112.020721	-18.546204	7.008532	111.992439	37.521839	-10.647063	110.358742	35.808086	25.660389	111.987755	36.6649625	7.506663	111.1732485	-73.7573705	6.510401	112.8116295
-42.393539	13.815758	112.291649	-18.478497	7.237613	112.029961	37.602787	-10.358859	110.123482	36.064274	25.930504	112.834808	36.8335305	7.7858225	111.479145	-73.7905245	6.6894035	112.580777
-41.976265	16.136663	112.507584	-18.406898	7.39606	112.020912	37.6866	-10.193354	109.890511	36.496658	25.925272	113.067177	37.091629	7.865959	111.478844	-73.905425	6.926161	112.56298
-41.540665	18.449718	112.796104	-18.39089	7.598877	111.98053	37.676994	-9.905053	109.727409	36.551235	26.130482	113.204102	37.1141145	8.1127145	111.4657555	-73.8958945	7.0850395	112.4953045
-41.083084	20.624743	113.064781	-18.363237	7.87366	111.968803	37.694065	-9.64353	109.471466	36.505585	26.277668	113.227699	37.099825	8.317069	111.3495825	-73.826299	7.430251	112.5880235
-40.63496	22.795462	113.319305	-18.383507	8.175874	111.880943	37.612522	-9.356938	109.19664	36.188774	26.62928	113.216492	36.900648	8.636171	111.206566	-73.667662	7.715577	112.55532
-40.018799	24.693308	113.323082	-18.343452	8.480557	111.727699	37.582973	-9.197409	108.804466	36.518105	26.685719	112.599091	37.050539	8.744155	110.7017785	-73.737443	8.216959	112.7536195
-39.724583	26.871189	113.408615	-18.303537	8.761844	111.46685	37.469204	-8.87952	108.165588	36.495213	26.907698	111.933662	36.9822085	9.014089	110.049625	-73.5892825	8.509599	112.884075
-38.918495	29.765976	113.269127	-18.212261	9.239489	110.936378	37.406982	-8.415998	107.17775	36.059402	27.504	110.870674	36.733192	9.544001	109.024212	-73.157714	8.934977	112.848544
-38.422585	31.626745	113.181175	-18.192963	9.486076	110.55471	37.35656	-8.086379	106.482651	35.950489	27.81629	110.2715	36.6535245	9.8649555	108.3770755	-73.0394505	9.1071965	112.7323445
-37.867847	33.316322	113.213898	-18.24836	9.701196	110.203842	37.226547	-7.730036	105.826393	35.861473	28.159472	109.767914	36.54401	10.214718	107.7971535	-73.04073	9.187674	112.6105305
-37.270908	34.937607	113.21299	-18.287411	9.942743	109.857437	37.101818	-7.416875	105.133698	36.010826	28.29772	109.093155	36.556322	10.4404225	107.1134265	-73.131144	9.4450635	112.6014475
-36.648808	36.450153	113.294327	-18.386721	10.161773	109.482483	36.943699	-7.014565	104.320885	35.483406	28.705278	108.837959	36.2135525	10.8453565	106.579422	-72.9869945	9.4781895	112.385544
-36.016392	37.90097	113.419136	-18.479158	10.371799	109.07589	36.707321	-6.602841	103.533508	35.64658	28.838358	108.233116	36.1769505	11.1177585	105.883312	-73.1352665	9.6258395	112.268468
-35.350445	39.242428	113.541618	-18.557634	10.597769	108.660301	36.539581	-6.18001	102.749359	35.071789	29.308578	108.027664	35.805685	11.564284	105.3885115	-72.920953	9.631254	111.9320905
-34.2145	41.036667	113.646873	-18.779844	11.065827	107.991852	36.095886	-5.411344	101.444283	34.743343	29.716101	107.408524	35.4196145	12.1523785	104.4264035	-72.9793025	9.9792755	111.5573005
-33.382751	42.088448	113.692566	-18.993635	11.30458	107.512665	35.843727	-4.964433	100.84977	34.488052	30.069059	107.102417	35.1658895	12.552313	103.9760935	-73.1531595	10.056847	111.0492365
-32.497921	43.071232	113.674721	-19.172018	11.626412	107.163834	35.676311	-4.524772	100.469757	34.274082	30.459299	107.071396	34.9751965	12.9672635	103.7705765	-73.3192325	10.2855605	110.5570915
-31.614214	43.869427	113.629486	-19.360748	11.981347	106.999817	35.517948	-4.074073	100.334618	34.119976	30.920256	107.147621	34.818962	13.4230915	103.7411195	-73.540458	10.5396025	110.2585145
-30.607357	44.635784	113.577721	-19.4869	12.31587	106.830284	35.490532	-3.63462	100.352226	33.94651	31.379789	107.255409	34.718521	13.8725845	103.8038175	-73.692321	10.7591555	109.8567505
-29.504936	45.218227	113.365425	-19.549831	12.639956	106.697754	35.538212	-3.336344	100.441978	33.872082	31.796202	107.365158	34.705147	14.229929	103.903568	-73.804809	11.049983	109.49194
-28.37101	45.668644	113.058792	-19.566198	12.896683	106.586662	35.583946	-3.054572	100.607513	33.852589	32.130039	107.406067	34.7182675	14.5377335	104.00679	-73.8506635	11.2556325	109.166534
-26.745766	46.224819	112.660995	-19.494949	13.128412	106.358574	35.718872	-2.657056	100.891602	33.851891	32.523872	107.380592	34.7853815	14.933408	104.136097	-73.7752795	11.323416	108.581051
-25.433722	46.363056	112.292946	-19.477509	13.257501	106.298241	35.858841	-2.433704	101.112381	33.862682	32.784466	107.399178	34.8607615	15.175381	104.2557795	-73.8157795	11.339621	108.3407025
-24.019663	46.28624	111.946228	-19.428122	13.344988	106.373772	36.026466	-2.298376	101.361336	33.900478	33.029343	107.446548	34.963472	15.3654835	104.403942	-73.819716	11.3244925	108.343602
-22.507507	46.154968	111.722946	-19.358303	13.427162	106.459091	36.160744	-2.098978	101.603546	33.905418	33.258045	107.526001	35.033081	15.5795335	104.5647735	-73.749687	11.2747905	108.3534085
-21.14949	45.938961	111.66301	-19.32481	13.478979	106.560005	36.251316	-1.862256	101.820633	33.913227	33.464989	107.666931	35.0822715	15.8013665	104.743782	-73.7318915	11.1565915	108.376228
-19.674614	45.603149	111.593781	-19.315208	13.532127	106.681458	36.34613	-1.707654	102.081192	33.907246	33.670944	107.863304	35.126688	15.981645	104.972248	-73.757104	11.082609	108.390668
-18.152946	45.207417	111.470139	-19.363365	13.642227	106.744911	36.414692	-1.583275	102.319885	33.868744	33.880096	108.076881	35.141718	16.1484105	105.198383	-73.868448	11.1360435	108.291439
-15.804529	44.468708	111.194923	-19.458794	13.836382	106.710754	36.373268	-1.199338	102.558228	33.729969	34.22163	108.28698	35.0516185	16.511146	105.422604	-73.9692065	11.161618	107.998904
-14.171216	43.860798	110.958267	-19.550833	13.986078	106.656479	36.3279	-0.996462	102.713799	33.622005	34.448288	108.423599	34.9749525	16.725913	105.568699	-74.0766185	11.246243	107.744259
-12.523359	43.180511	110.679581	-19.626684	14.166756	106.60685	36.313637	-0.818093	102.90966	33.534477	34.664703	108.608421	34.924057	16.923305	105.7590405	-74.177425	11.410207	107.4546595
-10.803386	42.376675	110.295364	-19.772644	14.377991	106.578705	36.27557	-0.699121	103.170097	33.440399	34.82399	108.722649	34.8579845	17.0624345	105.946373	-74.4032725	11.6935475	107.211037
-9.073011	41.537197	109.810257	-19.900026	14.559834	106.535164	36.22649	-0.689074	103.469177	33.341789	34.950943	108.742264	34.7841395	17.1309345	106.1057205	-74.5841915	11.9887335	106.9646075
-7.261227	40.579334	109.25692	-20.001677	14.74882	106.448189	36.132816	-0.619087	103.807709	33.233295	35.047607	108.647476	34.6830555	17.21426	106.2275925	-74.6864095	12.28338	106.6687855
-5.410812	39.560524	108.623268	-20.112709	14.923111	106.352356	36.063175	-0.663551	104.099083	33.159336	35.072632	108.451447	34.6112555	17.2045405	106.275265	-74.8366735	12.6416815	106.429447
-2.580578	37.90744	107.691696	-20.183859	15.153206	106.190491	36.034317	-0.799664	104.588081	33.139687	35.053051	108.147064	34.587002	17.1266935	106.3675725	-74.95472	13.1797185	106.0134095
-0.616548	36.725597	107.185242	-20.147274	15.25729	106.105736	36.06749	-0.957619	104.937729	33.181404	35.002022	107.986275	34.624447	17.0222015	106.462002	-74.918995	13.4923785	105.74947
1.369097	35.461777	106.739532	-20.101376	15.332009	105.928543	36.106007	-1.07162	105.22789	33.245602	34.932117	107.859848	34.6758045	16.9302485	106.543869	-74.8785565	13.7337695	105.313217
3.363595	34.215416	106.380478	-20.061569	15.380779	105.621895	36.165607	-1.14385	105.427467	33.34272	34.881111	107.785942	34.7541635	16.8686305	106.6067045	-74.8773015	13.8929275	104.6370855
5.387049	32.9123	106.086731	-19.973263	15.384276	105.236206	36.203075	-1.189906	105.622276	33.454128	34.835102	107.852722	34.8286015	16.822598	106.737499	-74.7751275	13.945954	103.734913
7.37222	31.581062	105.888321	-19.941011	15.400405	104.751518	36.300426	-1.235873	105.801376	33.544426	34.809639	107.983604	34.922426	16.786883	106.89249	-74.804448	14.013927	102.610546
9.375459	30.215693	105.692383	-19.869902	15.432093	104.186295	36.386745	-1.217498	105.951393	33.627407	34.838005	108.156731	35.007076	16.8102535	107.054062	-74.74688	14.0539325	101.318528
12.294032	28.093105	105.491699	-19.7679	15.567413	103.209541	36.509186	-1.141534	106.245544	33.725922	34.947292	108.425377	35.117554	16.902879	107.3354605	-74.653354	14.231947	99.0836215
14.136992	26.653826	105.413071	-19.673023	15.670702	102.562347	36.604794	-1.081926	106.477264	33.760807	35.010754	108.603119	35.1828005	16.964414	107.5401915	-74.5288465	14.37699	97.5845025
15.974261	25.164049	105.349754	-19.538593	15.764518	101.947365	36.754597	-1.101453	106.759331	33.853462	35.055904	108.764145	35.3040295	16.9772255	107.761738	-74.3812155	14.5518105	96.132992
17.71023	23.635078	105.26725	-19.37867	15.811785	101.223061	36.892788	-1.09626	106.987999	33.961063	35.085007	108.86618	35.4269255	16.9943735	107.9270895	-74.1842655	14.6291965	94.5190325
19.450016	22.07719	105.125931	-19.180504	15.892111	100.398254	37.057117	-1.080855	107.047699	34.096813	35.140213	108.808861	35.576965	17.029679	107.92828	-73.937973	14.754543	92.868228
21.071157	20.511473	104.807831	-18.940874	15.938958	99.375656	37.210583	-1.028144	106.965492	34.208122	35.178364	108.574829	35.7093525	17.07511	107.7701605	-73.5911005	14.802806	90.9811515
22.561953	18.956057	104.550301	-18.70129	15.956666	98.261276	37.342812	-1.025997	106.863533	34.319641	35.171459	108.300308	35.8312265	17.072731	107.5819205	-73.2338065	14.840601	88.9406315
24.562798	16.563091	104.093704	-18.332443	15.939689	96.681892	37.578728	-1.141735	106.719086	34.529968	34.624039	107.86483	36.054348	16.741152	107.291958	-72.719234	15.138226	86.071826
22.878731	16.877998	103.62561	-18.064058	15.872147	95.656975	37.705463	-1.214754	106.534149	34.694935	34.576195	107.454872	36.200199	16.6807205	106.9945105	-72.328315	15.0635735	84.3194395
21.783043	16.728174	102.63131	-17.818432	15.829736	94.629982	37.8353	-1.246368	106.185081	34.83342	34.542595	106.873764	36.33436	16.6481135	106.5294225	-71.971224	15.0113585	82.7305415
20.549349	16.519108	101.484283	-17.617821	15.78854	93.665604	37.903637	-1.237304	105.76606	34.892948	34.893997	106.25193	36.3982925	16.8283465	106.008995	-71.6339345	14.7487335	81.322213
19.084749	16.342146	100.627686	-17.472105	15.708992	92.876892	37.943161	-1.254621	105.351433	34.956364	34.474396	105.711128	36.4497625	16.6098875	105.5312805	-71.3939725	14.8080965	80.2225035
17.491491	16.182386	99.973763	-17.372772	15.607192	92.292824	37.943123	-1.332089	105.056976	34.975468	34.368378	105.335304	36.4592955	16.5181445	105.19614	-71.2048395	14.6962395	79.389508
15.727152	16.024366	99.217087	-17.330561	15.542267	91.893921	37.91243	-1.423706	104.83886	34.975769	34.270355	105.055984	36.4440995	16.4233245	104.947422	-71.1052215	14.6612095	78.84042
12.835562	15.748154	98.106636	-17.281082	15.450194	91.656342	37.871983	-1.498611	104.665482	34.998371	34.161736	104.763123	36.435177	16.3315625	104.7143025	-70.997341	14.5688255	78.5983815
10.603789	15.553199	97.609749	-17.279831	15.436193	91.708038	37.898571	-1.541261	104.601669	35.032372	34.148476	104.713425	36.4654715	16.3036075	104.657547	-71.0251335	14.5687785	78.758529
8.280752	15.313361	97.070015	-17.27704	15.41361	91.856506	37.911114	-1.574214	104.501083	35.097488	34.092617	104.611862	36.504301	16.2592015	104.5564725	-71.058381	14.5680185	79.1565395
5.843307	15.039696	96.484703	-17.281891	15.403616	91.988663	37.95673	-1.61397	104.225243	35.176403	34.026337	104.264435	36.5665665	16.2061835	104.244839	-71.1303485	14.6010485	79.732487
3.253145	14.750231	95.582123	-17.28956	15.390711	92.037697	37.978249	-1.649122	103.653122	35.209938	34.286385	103.569016	36.5940935	16.3186315	103.611069	-71.1732135	14.4627905	80.464325
0.610043	14.469915	94.65464	-17.29586	15.364134	91.967415	37.960045	-1.676462	102.707764	35.266792	34.161491	102.460793	36.6134185	16.2425145	102.5842785	-71.2051385	14.4857535	81.3505515
-2.226124	14.122933	93.74617	-17.279575	15.307384	91.933128	37.954731	-1.700601	101.568558	35.315136	34.113831	101.066765	36.6349335	16.206615	101.3176615	-71.1940835	14.408153	82.5485945
-6.670072	13.645257	92.768257	-17.296495	15.205518	92.087105	37.909836	-1.673871	99.630211	35.303268	33.971256	99.009415	36.606552	16.1486925	99.319813	-71.199542	14.2623435	84.854397
-9.687679	13.220087	92.330559	-17.358688	15.09216	92.380989	37.807228	-1.706818	98.474121	35.220192	33.830654	97.878067	36.51371	16.061918	98.176094	-71.231086	14.122402	86.585884
-12.847006	12.791792	92.347946	-17.451651	14.907084	92.790787	37.628521	-1.793	97.575012	35.095016	33.656147	97.009293	36.3617685	15.9315735	97.2921525	-71.2650705	13.8825945	88.2894215
-15.467003	11.823071	92.647812	-17.652409	14.755207	93.23481	37.386192	-1.91268	97.009468	34.879452	33.466454	96.441154	36.132822	15.776887	96.725311	-71.43764	13.733527	89.744309
-15.574467	10.960429	92.901024	-17.904875	14.653468	93.64695	37.117382	-2.045344	96.756424	34.593277	33.320061	96.110947	35.8553295	15.6373585	96.4336855	-71.6650795	13.6695775	90.8602145
-15.688504	9.775463	93.196434	-18.175308	14.539351	93.940758	36.833412	-2.137772	96.629166	34.305088	33.248863	95.958237	35.56925	15.5555455	96.2937015	-71.919866	13.5231565	91.5878145
-15.843156	8.678342	93.324081	-18.411802	14.518229	94.080284	36.583851	-2.122269	96.524139	34.036282	33.225788	95.899406	35.3100665	15.5517595	96.2117725	-72.1336705	13.4846985	91.9487955
-16.055464	7.015127	93.242119	-18.688334	14.544095	94.049438	36.306747	-2.00334	96.334885	33.743023	33.356396	95.87088	35.024885	15.676528	96.1028825	-72.401553	13.411662	91.9959935
-16.202154	5.938168	93.106628	-18.815161	14.616999	94.001884	36.181999	-1.875445	96.158272	33.586239	33.477478	95.853317	34.884119	15.8010165	96.0057945	-72.514441	13.4329815	91.9979735
-16.320358	4.864453	93.005943	-18.908852	14.714217	93.95549	36.093281	-1.731293	95.956612	33.484394	33.617485	95.836777	34.7888375	15.943096	95.8966945	-72.6065415	13.485338	92.0142855
-16.458784	3.795443	92.840866	-18.927532	14.768584	93.92437	36.056942	-1.551726	95.793381	33.419605	33.783813	95.88073	34.7382735	16.1160435	95.8370555	-72.5933375	13.4211245	92.0116845
-16.619431	2.743931	92.710052	-18.970478	14.845747	93.927406	36.038319	-1.384809	95.727242	33.353527	33.94569	96.007858	34.695923	16.2804405	95.86755	-72.636879	13.4110535	91.987262
-16.834984	1.634345	92.618248	-18.997547	14.912555	93.938301	36.017609	-1.202134	95.756683	33.2845	34.127789	96.189926	34.6510545	16.4628275	95.9733045	-72.6461485	13.3622825	91.9032975
-17.043007	0.548689	92.498413	-19.054684	14.999269	93.927483	35.997711	-1.067063	95.7948	33.238945	34.253716	96.294479	34.618328	16.5933265	96.0446395	-72.727696	13.4052115	91.8103265
-17.386816	-1.16307	92.330116	-19.064213	15.079434	93.821007	35.996887	-0.98043	95.801544	33.190773	34.3241	96.193008	34.59383	16.671835	95.997276	-72.722256	13.487033	91.644738
-17.6271	-2.343015	92.35582	-19.031952	15.104559	93.746277	36.022041	-1.002241	95.805534	33.183933	34.290161	95.941971	34.602987	16.64396	95.8737525	-72.666891	13.565158	91.6188015
-17.876469	-3.53248	92.486809	-19.015865	15.09089	93.697601	36.039265	-1.099766	95.900444	33.179237	34.184795	95.610222	34.609251	16.5425145	95.755333	-72.640981	13.6392655	91.639869
-18.188421	-4.726751	92.806313	-19.049641	15.008055	93.722099	36.007011	-1.308687	96.044174	33.131405	33.965282	95.280357	34.569208	16.3282975	95.6622655	-72.66849	13.6878125	91.7819325
-18.49151	-5.968223	93.265244	-19.098963	14.865867	93.850838	35.895885	-1.639579	96.291527	33.105354	33.626358	95.071342	34.5006195	15.9933895	95.6814345	-72.6985455	13.7383445	92.0202415
-18.914885	-7.150291	93.781273	-19.220634	14.688823	94.080414	35.785305	-2.072323	96.736252	33.060642	33.224052	95.088348	34.4229735	15.5758645	95.9123	-72.8642415	13.8017815	92.248528
-19.221975	-8.331098	94.392159	-19.359581	14.469518	94.44931	35.623978	-2.502608	97.309456	33.000359	32.821693	95.285889	34.3121685	15.1595425	96.2976725	-73.0313305	13.7794935	92.6009475
-19.888657	-9.997806	95.379829	-19.601753	14.181535	95.144447	35.411869	-3.008392	98.293877	32.911358	32.354504	95.893028	34.1616135	14.673056	97.0934525	-73.3651195	13.690014	93.1954415
-20.21167	-10.983027	96.040825	-19.712194	14.079301	95.640198	35.333923	-3.189511	98.898766	32.878204	32.202759	96.333298	34.1060635	14.506624	97.616032	-73.5304515	13.651978	93.664364
-20.607666	-11.967584	96.71962	-19.775835	14.029572	96.114555	35.30286	-3.309485	99.393593	32.827686	32.117489	96.676361	34.065273	14.404002	98.034977	-73.616943	13.655142	94.194133
-20.948454	-12.872336	97.320847	-19.835039	13.96638	96.535126	35.271923	-3.345022	99.777252	32.777073	32.069626	96.812386	34.024498	14.362302	98.294819	-73.694576	13.570458	94.775433
-21.336887	-13.640525	97.983612	-19.857922	13.943569	96.955635	35.256187	-3.368269	100.129105	32.674953	31.990797	96.815666	33.96557	14.311264	98.4723855	-73.681414	13.575874	95.4388845
-21.752913	-14.390412	98.704285	-19.884716	13.87958	97.385666	35.250931	-3.399453	100.402748	32.61639	31.932756	96.854156	33.9336605	14.2666515	98.628452	-73.7030925	13.4925085	96.14288
-22.059507	-15.157633	99.374016	-19.85713	13.773102	97.767853	35.284592	-3.481802	100.72757	32.605068	31.83304	96.983566	33.94483	14.175619	98.855568	-73.65909	13.370585	96.680138
-22.552534	-16.083004	100.208786	-19.873049	13.55233	98.344055	35.359577	-3.661342	101.344574	32.632988	31.686279	97.3881	33.9962825	14.0124685	99.366337	-73.7423805	13.0921915	97.321773
-22.873838	-16.631811	100.750496	-19.897911	13.383778	98.695045	35.386471	-3.824288	101.661369	32.636349	31.551186	97.610298	34.01141	13.863449	99.6358335	-73.807232	12.904107	97.7542565
-23.179455	-17.097628	101.209023	-19.916948	13.218636	98.990089	35.365944	-3.936057	101.921654	32.600658	31.406721	97.738029	33.983301	13.735332	99.8298415	-73.817197	12.70194	98.1503365
-23.526304	-17.429825	101.652596	-20.009527	13.060503	99.26503	35.32214	-4.047286	102.183929	32.513256	31.280153	97.790405	33.917698	13.6164335	99.987167	-73.936752	12.5045725	98.542893
-23.780302	-17.669231	102.053955	-20.121439	12.931137	99.493202	35.273983	-4.112985	102.390381	32.402256	31.189541	97.842468	33.8381195	13.538278	100.1164245	-74.0809975	12.323996	98.8699795
-24.069714	-17.863899	102.407204	-20.213627	12.798977	99.689468	35.188366	-4.152756	102.526184	32.285629	31.132368	97.863647	33.7369975	13.489806	100.1949155	-74.1642515	12.108148	99.1840205
-24.340635	-17.991545	102.61879	-20.318975	12.686944	99.796692	35.11615	-4.197906	102.599312	32.171257	31.056463	97.84005	33.6437035	13.4292785	100.219681	-74.2816535	11.9446095	99.373703
-24.719534	-17.844959	102.920212	-20.398741	12.50235	99.963364	35.077278	-4.299858	102.678009	32.06123	30.929264	97.787453	33.569254	13.314703	100.232731	-74.366736	11.689997	99.693997
-24.910385	-17.671261	103.109673	-20.43359	12.355832	100.113884	35.074127	-4.399652	102.726936	32.01722	30.824766	97.793106	33.5456735	13.212557	100.260021	-74.4128535	11.499107	99.967747
-25.131439	-17.445547	103.251221	-20.41259	12.209923	100.256218	35.049965	-4.553671	102.783844	31.983284	30.670612	97.866318	33.5166245	13.0584705	100.325081	-74.3418045	11.3613755	100.187355
-25.335312	-17.114349	103.335823	-20.468214	12.048976	100.427711	35.004086	-4.692333	102.874992	31.955212	30.530804	97.982086	33.479649	12.9192355	100.428539	-74.416077	11.1787165	100.426883
-25.482168	-16.646313	103.454193	-20.526628	11.896932	100.634766	34.977554	-4.840178	102.944328	31.897991	30.418175	98.170731	33.4377725	12.7889985	100.5575295	-74.4910285	11.0048655	100.7120025
-25.587427	-16.107433	103.511551	-20.54071	11.752369	100.918892	34.9245	-4.923511	103.039513	31.844776	30.331793	98.469894	33.384638	12.704141	100.7547035	-74.466058	10.800597	101.0830805
-25.726377	-15.482675	103.577782	-20.628405	11.625509	101.226341	34.886517	-5.001604	103.243744	31.809315	30.300882	98.951538	33.347916	12.649639	101.097641	-74.604726	10.601379	101.355041
-25.89682	-14.319478	103.630424	-20.675211	11.457134	101.766457	34.857784	-5.117997	103.912819	31.805914	30.320211	100.246597	33.331849	12.601107	102.079708	-74.682271	10.313161	101.453206
-25.986475	-13.48035	103.614365	-20.715084	11.376081	102.274635	34.906189	-5.218585	104.67392	31.899065	30.313704	101.615402	33.402627	12.5475595	103.144661	-74.832795	10.2046025	101.404609
-26.055912	-12.604494	103.598534	-20.77264	11.297811	102.872574	34.979347	-5.305928	105.666222	31.996805	30.340931	103.262604	33.488076	12.5175015	104.464413	-75.033356	10.0781205	101.280735
-26.129976	-11.550213	103.606842	-20.807138	11.213231	103.515564	35.091614	-5.355685	106.632103	32.162373	30.45365	104.970253	33.6269935	12.5489825	105.801178	-75.2412695	9.8774795	101.22995
-26.207272	-10.561897	103.541901	-20.797815	11.160648	104.009964	35.180851	-5.278689	107.269157	32.264404	30.618412	106.367302	33.7226275	12.6698615	106.8182295	-75.3182575	9.6514345	101.2016985
-26.240889	-9.525607	103.328148	-20.750025	11.182326	104.345284	35.259575	-5.09789	107.662247	32.344891	30.799019	107.371117	33.802233	12.8505645	107.516682	-75.302283	9.5140875	101.173886
-26.340685	-8.404674	103.224838	-20.701733	11.236717	104.597115	35.419239	-4.93603	107.952484	32.416107	31.00164	108.075317	33.917673	13.032805	108.0139005	-75.321139	9.440629	101.1803295
-26.463184	-6.752282	103.292549	-20.62546	11.38309	104.853249	35.653358	-4.639132	108.284546	32.550613	31.327909	108.652618	34.1019855	13.3443885	108.468582	-75.3529055	9.4217915	101.237916
-26.67354	-5.728546	103.383934	-20.540947	11.479564	104.850815	35.797878	-4.552905	108.348915	32.627384	31.427786	108.551109	34.212631	13.4374405	108.450012	-75.294525	9.5216875	101.251618
-26.84503	-4.648426	103.468681	-20.409676	11.544859	104.713646	35.882099	-4.585155	108.323273	32.762432	31.354671	108.133743	34.3222655	13.384758	108.228508	-75.1416175	9.70496	101.198784
-27.051502	-3.624611	103.548119	-20.220928	11.534416	104.573334	35.980694	-4.773226	108.349075	32.934437	31.12475	107.630074	34.4575655	13.175762	107.9895745	-74.8994215	9.89307	101.1570935
-27.268993	-2.677017	103.759262	-20.059406	11.472267	104.528618	36.064796	-5.018159	108.47081	33.129059	30.856823	107.263161	34.5969275	12.919332	107.8669855	-74.7157395	10.025202	101.1902505
-27.506546	-1.678954	103.917839	-19.908026	11.367578	104.608849	36.171032	-5.268887	108.656586	33.318954	30.622688	107.11515	34.744993	12.6769005	107.885868	-74.561045	10.0582555	101.33183
-27.68722	-0.620073	104.048691	-19.789293	11.236496	104.752907	36.27813	-5.453744	108.809319	33.486195	30.431213	107.132355	34.8821625	12.4887345	107.970837	-74.4607485	9.9842575	101.534977
-28.055838	0.944451	104.023567	-19.585007	11.069164	104.851746	36.489834	-5.601658	108.754433	33.707123	30.308687	107.292046	35.0984785	12.3535145	108.0232395	-74.2684925	9.7848135	101.6802525
-28.222286	2.105796	103.794075	-19.443481	10.998629	104.822472	36.655514	-5.559162	108.587219	33.835476	30.374432	107.428337	35.245495	12.407635	108.007778	-74.132457	9.589623	101.637166
-28.332823	3.079952	103.436172	-19.105177	10.836449	104.608238	36.812172	-5.413904	108.357254	33.943142	30.527973	107.587227	35.377657	12.5570345	107.9722405	-73.588011	9.1158635	101.2442355
-28.538158	4.179455	103.349182	-19.056337	10.895165	104.519844	36.941769	-5.235259	108.132126	34.029591	30.737293	107.730057	35.48568	12.751017	107.9310915	-73.598354	9.039313	101.1085965
-28.993324	5.352787	103.068817	-18.975622	10.965454	104.379211	37.037521	-5.009567	107.918373	34.060146	30.935049	107.781792	35.5488335	12.962741	107.8500825	-73.5000775	8.968167	100.9083395
-29.17321	6.434792	102.882454	-19.072289	11.155681	104.261887	37.146587	-4.826085	107.684158	34.09026	31.087887	107.82058	35.6184235	13.130901	107.752369	-73.7630015	9.180461	100.771405
-29.417833	7.501191	102.647163	-19.082918	11.210753	104.164841	37.184917	-4.714744	107.537209	34.116726	31.192762	107.839272	35.6508215	13.239009	107.6882405	-73.8166575	9.182497	100.6414415
-29.887712	8.992816	102.723099	-19.041233	11.269286	104.154274	37.24305	-4.652287	107.34861	34.192139	31.230173	107.857956	35.7175945	13.288943	107.603283	-73.8000605	9.249629	100.705265
-30.097443	9.984641	102.748764	-18.930984	11.297824	104.154457	37.311172	-4.660922	107.214149	34.282387	31.226444	107.818687	35.7967795	13.282761	107.516418	-73.6587475	9.312887	100.792496
-30.385231	10.945379	102.744164	-18.849478	11.312379	104.148087	37.403004	-4.641999	107.089195	34.369858	31.241755	107.747055	35.886431	13.299878	107.418125	-73.585387	9.32488	100.878049
-30.732244	11.731228	102.879501	-18.758791	11.35184	104.136238	37.476528	-4.606137	106.962952	34.461246	31.27529	107.646881	35.968887	13.3345765	107.3049165	-73.486469	9.3691035	100.9675595
-31.090126	12.470817	102.849976	-18.694582	11.392879	104.121483	37.55151	-4.588716	106.888947	34.506313	31.290871	107.546318	36.0289115	13.3510775	107.2176325	-73.4180755	9.4346805	101.0253335
-31.417236	13.246756	102.872108	-18.664595	11.401021	104.127655	37.588253	-4.593976	106.807175	34.536293	31.284985	107.43959	36.062273	13.3455045	107.1233825	-73.391463	9.4565375	101.1319275
-31.799776	13.957119	102.849731	-18.646578	11.40096	104.152809	37.618904	-4.615654	106.708443	34.566254	31.266447	107.323059	36.092579	13.3253965	107.015751	-73.385735	9.4765235	101.289867
-32.348679	14.94921	103.001747	-18.569555	11.4224	104.269585	37.635815	-4.660894	106.632027	34.592052	31.21909	107.195221	36.1139335	13.279098	106.913624	-73.2530435	9.565702	101.625546
-32.797565	15.600499	103.138664	-18.518093	11.429606	104.379547	37.676079	-4.690761	106.655518	34.656982	31.194914	107.227638	36.1665305	13.2520765	106.941578	-73.2027165	9.6071355	101.817516
-33.237038	16.258509	103.307465	-18.460199	11.473999	104.532555	37.753555	-4.728574	106.701027	34.76049	31.193525	107.292152	36.2570225	13.2324755	106.9965895	-73.1774205	9.7155225	102.0685205
-33.537342	16.92555	103.445473	-18.352404	11.508788	104.642639	37.840904	-4.719594	106.716415	34.864658	31.188833	107.288483	36.352781	13.2346195	107.002449	-73.057589	9.7829565	102.282829
-33.863106	17.538862	103.542305	-18.274721	11.530719	104.698967	37.911762	-4.720278	106.656906	34.951508	31.177658	107.23951	36.431635	13.22869	106.948208	-72.981077	9.832748	102.449726
-34.221687	18.163073	103.626457	-18.218023	11.566187	104.788269	37.957874	-4.723757	106.621567	35.008591	31.174841	107.196579	36.4832325	13.225542	106.909073	-72.9192785	9.906832	102.667465
-34.593601	18.813646	103.831573	-18.176632	11.609547	104.920746	37.995522	-4.7328	106.617096	35.051983	31.172049	107.174934	36.5237525	13.2196245	106.896015	-72.8770165	9.9994695	102.945477
-35.132877	19.782341	104.175758	-18.158365	11.627611	105.16851	38.003075	-4.757489	106.593063	35.078846	31.151945	107.081917	36.5409605	13.197228	106.83749	-72.8576905	10.057994	103.49953
-35.444256	20.40276	104.356316	-18.16144	11.637776	105.28463	37.989193	-4.762245	106.486603	35.070114	31.134409	106.900856	36.5296535	13.186082	106.6937295	-72.8525335	10.08947	103.8755305
-35.72364	20.998404	104.498924	-18.133251	11.640705	105.358528	37.9631	-4.782803	106.359085	35.058071	31.100899	106.660332	36.5105855	13.159048	106.5097085	-72.7770875	10.122362	104.2073475
-35.998657	21.551033	104.567169	-18.134462	11.625602	105.417252	37.916248	-4.840571	106.219017	35.034695	31.031052	106.407631	36.4754715	13.0952405	106.313324	-72.7443955	10.1559635	104.52118
-36.293083	22.129387	104.614281	-18.127838	11.566143	105.435982	37.896248	-4.94712	106.08432	35.00423	30.94153	106.166588	36.450239	12.997205	106.125454	-72.705915	10.135081	104.74651
-36.516563	22.741949	104.605553	-18.143486	11.484994	105.38961	37.833431	-5.056776	106.022141	34.965992	30.799902	105.87571	36.3997115	12.871563	105.9489255	-72.6866835	10.098425	104.8302945
-36.682022	23.304428	104.634872	-18.196394	11.392213	105.380486	37.752533	-5.201897	105.958878	34.883152	30.633978	105.643013	36.3178425	12.7160405	105.8009455	-72.7106305	10.0683855	104.9600265
-36.942059	24.141676	104.590866	-18.28739	11.236709	105.399658	37.629543	-5.445333	105.929947	34.79171	30.403114	105.467644	36.2106265	12.4788905	105.6987955	-72.7854065	9.9945275	105.1005205
-37.024261	24.653042	104.603851	-18.349672	11.092201	105.431656	37.580776	-5.595135	105.939987	34.713779	30.228415	105.434593	36.1472775	12.31664	105.68729	-72.8466215	9.867762	105.176022
-37.077263	25.243526	104.630516	-18.426655	10.951758	105.425766	37.498314	-5.763172	105.905258	34.661884	30.071051	105.409897	36.080099	12.1539395	105.6575775	-72.933409	9.7495765	105.1939545
-37.080719	25.811354	104.618576	-18.465725	10.776244	105.368401	37.434761	-5.919481	105.77803	34.601803	29.916481	105.36599	36.018282	11.9985	105.57201	-72.949732	9.553988	105.164792
-37.031349	26.373398	104.623367	-18.530485	10.634583	105.258247	37.36655	-6.00932	105.556999	34.540455	29.801825	105.269279	35.9535025	11.8962525	105.413139	-73.0144725	9.3729135	105.103355
-36.95702	26.934872	104.532669	-18.531729	10.493167	105.116249	37.354416	-6.073924	105.247894	34.466042	29.724115	105.101524	35.910229	11.8250955	105.174709	-72.973687	9.1612385	105.057789
-36.854843	27.456438	104.47599	-18.574272	10.401458	104.928986	37.24456	-6.097832	104.836426	34.360416	29.671959	104.862282	35.802488	11.7870635	104.849354	-72.951032	9.0158525	105.008618
-36.553158	28.272417	104.355034	-18.688736	10.342739	104.545464	37.046711	-6.118394	104.053368	34.179913	29.592144	104.306923	35.613312	11.736875	104.1801455	-72.990784	8.948603	104.9107825
-36.302692	28.777483	104.311386	-18.818798	10.309701	104.322029	36.875465	-6.109961	103.43512	34.003773	29.549578	103.843018	35.439619	11.7198085	103.639069	-73.077215	8.8995935	105.004989
-36.029072	29.301584	104.210785	-18.944551	10.312271	104.004921	36.647404	-6.101611	102.746857	33.834534	29.535028	103.296242	35.240969	11.7167085	103.0215495	-73.130071	8.9078335	104.9882925
-35.707489	29.763466	104.077026	-19.107983	10.336043	103.70443	36.398357	-6.061837	102.075043	33.62862	29.530308	102.730392	35.0134885	11.7342355	102.4027175	-73.2294545	8.9378505	105.0061425
-35.328247	30.176331	103.950058	-19.275434	10.338465	103.440392	36.161076	-6.024097	101.461281	33.374107	29.529148	102.239204	34.7675915	11.7525255	101.8502425	-73.3184595	8.9244045	105.0305415
-34.946407	30.521091	103.785553	-19.460604	10.340773	103.152451	35.893036	-6.004948	100.906418	33.14418	29.525589	101.839172	34.518608	11.7603205	101.372795	-73.439816	8.9212255	104.932107
-34.431831	30.784893	103.659889	-19.66382	10.375854	102.914391	35.632156	-5.976551	100.434135	32.934002	29.534077	101.491615	34.283079	11.778763	100.962875	-73.610719	8.972945	104.865907
-33.610229	31.140936	103.382362	-19.921486	10.395032	102.502335	35.286388	-5.911238	99.889336	32.629879	29.540024	101.139465	33.9581335	11.814393	100.5144005	-73.8011055	8.975671	104.4902695
-32.883373	31.310759	103.248131	-20.071121	10.45959	102.359978	35.081425	-5.843475	99.703194	32.452679	29.610979	101.072136	33.767052	11.883752	100.387665	-73.909294	9.035428	104.332291
-32.28009	31.401937	103.199936	-20.218689	10.473093	102.221527	34.936867	-5.781491	99.708527	32.286446	29.695637	101.167473	33.6116565	11.957073	100.438	-74.0490345	8.989113	104.005054
-31.559362	31.40803	103.181541	-20.38386	10.562394	102.314583	34.819767	-5.743942	99.808144	32.132168	29.77697	101.344933	33.4759675	12.016514	100.5765385	-74.2436875	9.108274	104.0526275
-30.834957	31.269773	103.216682	-20.562763	10.559316	102.390884	34.718399	-5.705829	99.991051	31.988081	29.840656	101.457283	33.35324	12.0674135	100.724167	-74.478766	9.0512185	104.057601
-29.965904	31.091808	103.167198	-20.645016	10.560388	102.486679	34.659893	-5.694759	100.222458	31.837797	29.875856	101.488281	33.248845	12.0905485	100.8553695	-74.538877	9.0302275	104.1179885
-29.181831	30.87431	103.07312	-20.73662	10.541907	102.598526	34.618736	-5.703142	100.479279	31.732761	29.906708	101.477882	33.1757485	12.101783	100.9785805	-74.6489885	8.982031	104.2184715
-27.905441	30.420668	102.791954	-20.783712	10.489492	102.694427	34.64151	-5.80542	100.910255	31.616035	29.866758	101.347313	33.1287725	12.030669	101.128784	-74.6961965	8.948315	104.26007
-27.039341	30.016481	102.635811	-20.795807	10.406115	102.779175	34.656273	-5.938328	101.192665	31.586939	29.758701	101.23423	33.121606	11.9101865	101.2134475	-74.71322	8.9020435	104.3449025
-25.975662	29.569864	102.396248	-20.774719	10.274681	102.767799	34.685341	-6.09631	101.409088	31.581364	29.57341	101.130592	33.1333525	11.73855	101.26984	-74.6827905	8.810812	104.265758
-25.019573	29.099014	102.304909	-20.789036	10.100127	102.790108	34.696915	-6.32063	101.520287	31.591379	29.363829	101.056	33.144147	11.5215995	101.2881435	-74.722219	8.6786545	104.2920725
-24.115122	28.595373	102.255035	-20.777611	9.847851	102.852272	34.680042	-6.52924	101.626038	31.586308	29.154911	101.027634	33.133175	11.3128355	101.326836	-74.688397	8.3828665	104.377708
-23.101887	28.040806	102.21492	-20.81399	9.654836	102.856079	34.672295	-6.705135	101.717041	31.574974	29.005337	101.081207	33.1236345	11.150101	101.399124	-74.7516145	8.159571	104.313034
-22.028021	27.529039	102.153992	-20.82164	9.482021	102.94236	34.635201	-6.867982	101.870224	31.53911	28.851593	101.140854	33.0871555	10.9918055	101.505539	-74.7304355	7.9722365	104.379181
-20.496168	26.702789	102.080414	-20.978775	9.357909	103.026077	34.527515	-7.049172	102.098427	31.421974	28.687996	101.151657	32.9747445	10.819412	101.625042	-74.9322945	7.896406	104.427112
-19.388334	26.179844	101.977119	-21.078978	9.323713	103.041481	34.436882	-7.149508	102.250732	31.337524	28.574076	101.087532	32.887203	10.712284	101.669132	-75.045159	7.935142	104.41383
-18.254168	25.639225	101.865494	-21.199289	9.325649	103.079651	34.360256	-7.28754	102.417908	31.26972	28.469585	101.076805	32.814988	10.5910225	101.7473565	-75.213566	8.0602755	104.4119455
-17.157776	25.10285	101.808998	-21.284945	9.25575	103.109192	34.27211	-7.389527	102.579437	31.215759	28.378666	101.110611	32.7439345	10.4945695	101.845024	-75.3138245	8.0169305	104.37336
-16.031023	24.570993	101.762566	-21.378185	9.241903	103.093628	34.177769	-7.493627	102.706779	31.145069	28.313622	101.224342	32.661419	10.4099975	101.9655605	-75.417789	8.0738085	104.2216955
-14.85447	24.011118	101.753952	-21.486048	9.162376	103.07444	34.085438	-7.554636	102.810417	31.091314	28.24279	101.418922	32.588376	10.344077	102.1146695	-75.560472	7.980675	104.0342105
-13.708566	23.48785	101.856339	-21.5651	9.120454	103.087601	33.993183	-7.630111	102.926949	31.069643	28.197262	101.733742	32.531413	10.2835755	102.3303455	-75.661613	7.9573325	103.8448565
-11.969816	22.651859	102.165695	-21.732906	9.033936	103.166489	33.874043	-7.748169	103.129402	31.06946	28.156046	102.455666	32.4717515	10.2039385	102.792534	-75.9375635	7.8639335	103.540444
-10.768709	22.098509	102.404678	-21.835602	9.012491	103.274277	33.768982	-7.765418	103.301987	31.071732	28.159508	102.972321	32.420357	10.197045	103.137154	-76.091561	7.827937	103.4114
-9.614138	21.542898	102.68364	-21.93029	9.054462	103.393028	33.713573	-7.772367	103.475105	31.089317	28.192991	103.44857	32.401445	10.210312	103.4618375	-76.262025	7.898612	103.3242185
-8.439959	20.963898	102.919533	-22.038683	9.129244	103.510078	33.645912	-7.759155	103.623512	31.083424	28.228176	103.877983	32.364668	10.2345105	103.7507475	-76.442034	8.0239775	103.2694085
-7.282914	20.387087	103.069077	-22.116287	9.246002	103.64447	33.597733	-7.747848	103.812134	31.073484	28.269377	104.231903	32.3356085	10.2607645	104.0220185	-76.5681825	8.2312395	103.2669215
-6.105998	19.73407	103.232132	-22.166889	9.326843	103.732193	33.598663	-8.144963	104.182991	31.085945	28.276703	104.528275	32.342304	10.06587	104.355633	-76.676082	8.587816	103.108753
-4.952689	19.067991	103.348633	-22.230314	9.420414	103.811371	33.534405	-7.779581	104.169121	31.095869	28.263824	104.780533	32.315137	10.2421215	104.474827	-76.775765	8.5987065	103.147915
-3.259992	17.952324	103.591049	-22.296471	9.502318	103.929092	33.46566	-7.803672	104.418861	31.10297	28.223375	105.315758	32.284315	10.2098515	104.8673095	-76.877257	8.7947845	102.9908745
-2.164795	17.172825	103.941345	-22.335247	9.486766	104.127457	33.491581	-7.862768	104.713226	31.163792	28.186127	106.005035	32.3276865	10.1616795	105.3591305	-76.9981805	8.8118525	102.8957835
-1.055762	16.272814	104.435173	-22.338293	9.4792	104.413544	33.535538	-7.882787	105.205299	31.279903	28.175032	106.974304	32.4077205	10.1461225	106.0898015	-77.0843065	8.8122775	102.7372865
-0.02368	15.38954	105.07605	-22.343622	9.488283	104.811775	33.622696	-7.913177	105.833221	31.443653	28.187227	108.11367	32.5331745	10.137025	106.9734455	-77.2204185	8.839541	102.6501045
1.021824	14.414343	105.820015	-22.315056	9.548194	105.28096	33.712944	-7.912652	106.686577	31.601692	28.218477	109.429657	32.657318	10.1529125	108.058117	-77.28743	8.9434755	102.503803
2.022382	13.392355	106.681351	-22.301001	9.612984	105.837013	33.830753	-7.87781	107.753792	31.784184	28.252613	110.914246	32.8074685	10.1874015	109.334019	-77.4094705	9.0385665	102.340007
2.93369	12.242004	107.64753	-22.230192	9.746792	106.475517	34.032391	-7.888265	109.014832	32.328426	28.155291	112.275909	33.1804085	10.133513	110.6453705	-77.6407925	9.360071	102.3056635
4.248425	10.533919	108.936623	-22.1005	9.95082	107.397423	34.350731	-7.789273	110.762978	32.258587	28.388655	114.40213	33.304659	10.299691	112.582554	-77.505659	9.601949	102.212292
5.084439	9.1897	109.543777	-21.906504	10.132315	107.860291	34.654934	-7.73842	111.78421	32.789505	28.350756	115.113129	33.7222195	10.306168	113.4486695	-77.5352275	9.958462	102.2719125
5.819811	7.910884	110.069618	-21.697777	10.267747	108.23748	34.970089	-7.631454	112.803635	32.993542	28.500343	115.772675	33.9818155	10.4344445	114.288155	-77.3773695	10.1010495	102.186805
6.45792	6.516328	110.578308	-21.472168	10.37371	108.581291	35.341183	-7.581097	113.728714	33.207748	28.629271	116.238472	34.2744655	10.524087	114.983593	-77.2188015	10.223333	102.178989
7.055174	5.012635	111.037704	-21.23638	10.383621	108.828316	35.656178	-7.584158	114.573685	33.460747	28.681984	116.591896	34.5584625	10.548913	115.5827905	-77.0312225	10.218329	102.0738415
7.515837	3.465075	111.499825	-21.017693	10.360709	109.064247	35.974205	-7.635821	115.401207	33.363823	28.813807	117.102516	34.669014	10.588993	116.2518615	-76.7044	10.132425	101.8766325
7.842412	1.940015	111.959793	-20.802631	10.31475	109.296371	36.288204	-7.687736	116.183807	33.549137	28.816074	117.479897	34.9186705	10.564169	116.831852	-76.5239325	10.065331	101.76089
8.171877	-0.468418	112.654282	-20.512304	10.277009	109.556702	36.692913	-7.646991	117.332695	33.866722	28.937609	118.062523	35.2798175	10.645309	117.697609	-76.3044255	9.908709	101.415795
8.204311	-2.018785	113.074326	-20.322809	10.264425	109.731842	36.960457	-7.58317	118.045616	34.056519	29.045504	118.430313	35.508488	10.731167	118.2379645	-76.154106	9.797683	101.2257195
8.136459	-3.604219	113.52948	-20.103521	10.283074	109.915497	37.254448	-7.49158	118.649353	34.278259	29.179102	118.694389	35.7663535	10.843761	118.671871	-75.9733955	9.722387	101.159123
7.990038	-5.120855	113.843834	-19.877491	10.310891	110.037956	37.54866	-7.362541	119.117844	34.522785	29.296482	118.700577	36.0357225	10.9669705	118.9092105	-75.7907045	9.6548115	101.1667015
7.722929	-6.617129	114.062813	-19.622572	10.361336	110.082413	37.856285	-7.261804	119.415688	34.741035	29.390448	118.539719	36.29866	11.064322	118.9777035	-75.543804	9.65835	101.1871225
7.343751	-8.116547	114.183784	-19.367868	10.406304	110.100464	38.120525	-7.209776	119.591629	35.018803	29.401529	118.237091	36.569664	11.0958765	118.91436	-75.3054	9.7167315	101.286568
6.816462	-9.547103	114.196205	-19.065079	10.407467	109.976051	38.358395	-7.188045	119.618797	35.318935	29.376892	117.843163	36.838665	11.0944235	118.73098	-74.968823	9.7205105	101.221122
5.906611	-11.678766	113.985611	-18.667681	10.441275	109.77359	38.721977	-7.144156	119.359062	35.719498	29.349869	117.12458	37.2207375	11.1028565	118.241821	-74.5560995	9.7796935	101.305359
5.161657	-12.944059	113.630882	-18.436247	10.472974	109.610001	38.930489	-7.070716	118.977753	35.965939	29.347193	116.51162	37.448214	11.1382385	117.7446865	-74.320708	9.8077095	101.4753155
4.316607	-14.156048	113.187065	-18.19873	10.46945	109.341034	39.134789	-7.045836	118.512604	36.182804	29.36006	115.845123	37.6587965	11.157112	117.1788635	-74.0562565	9.781788	101.5032045
3.361451	-15.293442	112.723091	-18.026024	10.533427	109.121384	39.315182	-6.950689	117.87957	36.334869	29.417759	115.155457	37.8250255	11.233535	116.5175135	-73.8770735	9.833319	101.7252545
2.282029	-16.384336	112.168411	-17.873869	10.594351	108.809616	39.459293	-6.838392	117.092918	36.483788	29.510429	114.213753	37.9715405	11.3360185	115.6533355	-73.7192785	9.8526835	101.9658965
1.122341	-17.328457	111.626862	-17.732473	10.680241	108.369003	39.580841	-6.715801	116.246071	36.52784	29.55921	112.992767	38.0543405	11.4217045	114.619419	-73.5192865	9.9387775	102.118587
-0.146343	-18.224649	111.139534	-17.589758	10.783376	107.814659	39.661903	-6.586389	115.26049	36.5121	29.554823	111.5662	38.0870015	11.484217	113.413345	-73.2665175	10.082535	102.215973
-2.237591	-19.369875	110.909447	-17.42411	10.883471	107.036545	39.708656	-6.473909	114.226768	36.463573	29.414772	109.371277	38.0861145	11.4704315	111.7990225	-72.9343345	10.2965105	102.2740675
-3.717817	-19.952637	111.008347	-17.367464	10.865335	106.660316	39.73354	-6.512332	113.682091	36.39278	29.253166	108.236526	38.06316	11.370417	110.9593085	-72.798088	10.360253	102.3613235
-5.286391	-20.456888	111.188271	-17.334513	10.755355	106.379189	39.728813	-6.600867	113.382507	36.299309	28.988382	107.224831	38.014061	11.1937575	110.303669	-72.683087	10.3169525	102.454709
-6.891603	-20.807323	111.40612	-17.333994	10.589485	106.225052	39.713509	-6.757752	113.109802	36.201679	28.702599	106.48587	37.957594	10.9724235	109.797836	-72.625582	10.2065465	102.652268
-8.343105	-21.056747	111.506233	-17.387629	10.34909	106.166077	39.642769	-6.980301	112.904251	36.16217	28.401909	105.947876	37.9024695	10.710804	109.4260635	-72.6777275	9.987376	102.9060905
-10.204758	-21.045078	111.749779	-17.354465	10.107037	106.127205	39.621838	-7.210319	112.75914	36.139534	28.077761	105.333138	37.880686	10.433721	109.046139	-72.589616	9.780353	103.208271
-11.772114	-20.930859	111.821449	-17.443872	9.932357	106.042503	39.55426	-7.372064	112.387863	36.053589	27.71981	104.466293	37.8039245	10.173873	108.427078	-72.6916685	9.690841	103.657928
-14.40378	-20.217766	112.238708	-17.387476	9.747633	105.721214	39.455269	-7.453085	111.935516	35.785816	27.319208	103.097153	37.6205425	9.9330615	107.5163345	-72.3954945	9.5622045	103.9260935
-15.917091	-19.562712	112.367889	-17.50445	9.691202	105.685333	39.400852	-7.447407	111.83506	35.635426	27.164606	102.488777	37.518139	9.8585995	107.1619185	-72.527039	9.5238045	104.2087475
-17.704376	-18.614241	112.618362	-17.503586	9.59496	105.705498	39.354275	-7.482954	111.809372	35.516129	27.028811	102.19278	37.435202	9.7729285	107.001076	-72.442374	9.4169915	104.40992
-19.209566	-17.67411	112.380684	-17.53717	9.426053	105.82534	39.296539	-7.588995	111.821136	35.476265	26.894226	102.150215	37.386402	9.6526155	106.9856755	-72.460742	9.1994905	104.6650045
-20.805065	-16.509708	111.923859	-17.535688	9.244618	105.985405	39.203548	-7.746248	111.774918	35.501888	26.783688	102.38382	37.352718	9.51872	107.079369	-72.424094	8.970516	104.891441
-22.350887	-15.283643	111.167122	-17.590935	9.045807	106.147346	39.145409	-8.013264	111.579086	35.554844	26.731184	102.895309	37.3501265	9.35896	107.2371975	-72.5319965	8.732654	105.0574945
-23.948402	-13.846427	110.141098	-17.625696	8.879896	106.30368	39.076077	-8.249256	111.369942	35.707714	26.754257	103.660309	37.3918955	9.2525005	107.5151255	-72.6432875	8.5072915	105.0922345
-26.274956	-11.346696	108.611145	-17.63763	8.719357	106.655464	38.960213	-8.475138	111.120644	35.942047	27.00491	105.398964	37.45113	9.264886	108.259804	-72.72639	8.173828	105.051124
-27.833923	-9.4568	107.777771	-17.693323	8.709579	106.968079	38.944984	-8.508574	111.055161	36.090355	27.261585	106.658241	37.5176695	9.3765055	108.856701	-72.9043155	8.0426525	105.079457
-29.363161	-7.398187	107.192886	-17.773954	8.762777	107.240295	38.926022	-8.447681	110.893463	36.145401	27.475872	107.678116	37.5357115	9.5140955	109.2857895	-73.0836195	8.0114585	105.1948005
-30.85202	-5.286815	106.803299	-17.844728	8.875858	107.418915	38.808304	-8.264514	110.646187	36.120552	27.700006	108.249557	37.464428	9.717746	109.447872	-73.153884	8.03397	105.389958
-32.380173	-3.056961	106.603119	-17.887554	8.985626	107.474365	38.781185	-8.070832	110.384789	36.016991	27.919697	108.426704	37.399088	9.9244325	109.4057465	-73.174196	8.0468195	105.5429835
-33.844738	-0.785471	106.494728	-17.912832	9.179657	107.442833	38.736	-7.864302	110.117027	35.946335	28.146324	108.287964	37.3411675	10.141011	109.2024955	-73.1668315	8.218303	105.6831705
-35.342369	1.539064	106.426666	-17.956581	9.343805	107.38665	38.743504	-7.727922	109.775307	35.846123	28.280571	107.953735	37.2948135	10.2763245	108.864521	-73.2079755	8.4112855	105.908779
-37.555634	5.031177	106.258797	-17.962811	9.495749	107.217453	38.611897	-7.631655	109.158669	35.753643	28.296671	107.266655	37.18277	10.332508	108.212662	-73.108392	8.65899	106.222244
-38.981358	7.406283	106.200348	-17.950397	9.500641	107.128334	38.538616	-7.695855	108.715843	35.700745	28.215805	106.786835	37.1196805	10.259975	107.751339	-73.0204745	8.741307	106.505329
-40.398003	9.828173	106.201149	-17.968052	9.512331	107.052383	38.430885	-7.745727	108.224678	35.63781	28.118399	106.225014	37.0343475	10.186336	107.224846	-72.9704515	8.838326	106.87992
-41.787224	12.27784	106.150421	-17.955177	9.513043	106.907227	38.346764	-7.842594	107.593025	35.56646	27.938791	105.441139	36.956612	10.0480985	106.517082	-72.866966	8.9779875	107.297372
-43.088253	14.772506	106.082787	-17.913115	9.519143	106.625237	38.224323	-7.868188	106.536629	35.50351	27.684689	104.00338	36.8639165	9.9082505	105.2700045	-72.6901465	9.1300355	107.9804695
-44.35461	17.31917	106.097412	-17.845798	9.510201	106.035484	37.915352	-7.854714	104.650795	35.258503	27.388969	101.780197	36.5869275	9.7671275	103.215496	-72.2785235	9.2532745	108.855472
-45.482063	19.926586	105.857086	-17.744392	9.557057	105.104744	37.463211	-7.749466	102.036842	34.870708	27.134211	99.464653	36.1669595	9.6923725	100.7507475	-71.6557435	9.4217415	109.4587405
-47.021267	24.00058	105.842445	-17.915047	9.630878	104.023598	36.678581	-7.52146	98.917702	34.33498	27.206558	97.287186	35.5067805	9.842549	98.102444	-71.3368745	9.419207	109.944752
-47.915894	26.771259	106.270172	-18.234529	9.733485	103.56221	36.071178	-7.13803	97.259933	33.836246	27.569368	96.52832	34.953712	10.215669	96.8941265	-71.42277	9.251301	110.2302935
-48.688293	29.568857	106.819466	-18.629602	9.960284	102.999321	35.386631	-6.591585	95.577202	33.239334	28.024906	95.849655	34.3129825	10.7166605	95.7134285	-71.5721865	9.2039075	110.2852135
-49.281231	32.356525	107.470558	-19.036686	10.211075	102.489662	34.607758	-6.00885	94.064209	32.582142	28.558334	95.43425	33.59495	11.274742	94.7492295	-71.668322	9.147408	110.2300945
-49.807705	35.141136	108.209869	-19.549236	10.514985	102.084267	33.831959	-5.348833	92.836342	31.925976	29.127047	95.139656	32.8789675	11.889107	93.987999	-71.9774395	9.140863	110.180535
-49.853935	37.539757	108.871162	-20.061092	10.939073	101.798073	33.127914	-4.691193	91.858559	31.255854	29.72661	94.919052	32.191884	12.5177085	93.3888055	-72.314068	9.3604375	110.2073405
-49.153919	39.417965	109.193825	-20.563122	11.328147	101.476242	32.511803	-4.019048	91.102348	30.652481	30.313114	94.723335	31.582142	13.147033	92.9128415	-72.708386	9.509261	110.0396425
-47.407589	41.710915	109.531929	-21.155071	11.858982	101.053848	31.845131	-3.114102	90.238121	29.805704	31.210333	94.406769	30.8254175	14.0481155	92.322445	-73.1355595	9.6698485	109.785251
-46.655373	43.484028	109.459663	-21.445604	12.149377	100.796005	31.590876	-2.540204	89.942261	29.36694	31.746578	94.302376	30.478908	14.603187	92.1223185	-73.370116	9.695567	109.4696915
-45.691662	45.123543	109.283325	-21.683149	12.366133	100.573647	31.472778	-2.094147	89.84716	29.138588	32.233456	94.395065	30.305683	15.0696545	92.1211125	-73.671981	9.6626115	109.0261815
-44.578442	46.697235	109.037865	-21.776985	12.540215	100.435028	31.449818	-1.73507	89.856445	29.052204	32.59304	94.59314	30.251011	15.428985	92.2247925	-73.804981	9.651445	108.6452635
-43.063671	47.850441	109.015228	-21.779297	12.669919	100.350807	31.506166	-1.39317	89.977486	29.022642	32.90786	94.842377	30.264404	15.757345	92.4099315	-73.822998	9.582493	108.2916825
-41.365318	48.723541	109.220634	-21.80052	12.764585	100.290092	31.625706	-1.120718	90.156754	29.004744	33.178501	95.174278	30.315225	16.0288915	92.665516	-73.916265	9.5002785	107.914668
-41.365318	48.723541	109.220634	-21.809799	12.885102	100.296616	31.706547	-0.863123	90.328941	29.036585	33.424324	95.592583	30.371566	16.2806005	92.960762	-73.991164	9.4896035	107.63247
-36.752811	49.206673	108.805534	-21.837893	12.968466	100.416885	31.798759	-0.431374	90.690514	29.066532	33.844082	96.375137	30.4326455	16.706354	93.5328255	-74.1084315	9.230578	107.3009445
-34.737843	49.074516	108.817123	-21.904507	13.113317	100.526192	31.873693	-0.159044	90.961227	29.094177	34.10334	96.979477	30.483935	16.972148	93.970352	-74.292949	9.254486	107.082032
-32.748112	48.804039	108.553192	-21.956612	13.246025	100.654709	31.933922	0.073173	91.302338	29.1574	34.345329	97.569359	30.545661	17.209251	94.4358485	-74.458885	9.282799	106.8735695
-30.501356	48.294617	108.217407	-22.047155	13.417639	100.673317	31.981703	0.319966	91.657295	29.156763	34.562172	98.143898	30.569233	17.441069	94.9005965	-74.663543	9.394209	106.4460375
-28.441059	47.678226	107.956993	-22.101627	13.642891	100.726524	32.015343	0.57878	91.997734	29.168955	34.815426	98.686554	30.592149	17.697103	95.342144	-74.795403	9.588679	106.110904
-26.019024	46.815876	107.415047	-22.228479	13.896341	100.720535	32.060547	0.850214	92.383957	29.153669	35.085358	99.121353	30.607108	17.967786	95.752655	-75.064066	9.824896	105.688415
-23.349623	45.772438	106.689789	-22.285406	14.177021	100.752533	32.148235	1.115171	92.802498	29.116175	35.399658	99.439812	30.632205	18.2574145	96.121155	-75.203017	10.0966275	105.383911
-19.617548	44.055611	105.553207	-22.365141	14.646338	100.7864	32.247471	1.408172	93.355202	29.076731	35.798882	99.629799	30.662101	18.603527	96.4925005	-75.392383	10.689149	105.0802995
-16.980022	42.759579	104.558136	-22.3771	14.921191	100.832764	32.328667	1.453062	93.810616	29.06282	35.930939	99.632538	30.6957435	18.6920005	96.721577	-75.4499435	11.1503815	104.943951
-14.210826	41.280594	103.67054	-22.376305	15.205988	100.961891	32.408459	1.429418	94.390793	29.117674	36.041424	99.668816	30.7630665	18.735421	97.0298045	-75.5156765	11.676555	104.8939775
-11.419857	39.643158	102.844215	-22.348646	15.417952	101.108147	32.538052	1.346364	95.119217	29.237679	36.101917	99.779892	30.8878655	18.7241405	97.4495545	-75.5851575	12.1117635	104.7667395
-8.545765	37.842785	102.317062	-22.277168	15.654201	101.35704	32.714207	1.191475	96.010475	29.427343	36.079994	100.077797	31.070775	18.6357345	98.044136	-75.625111	12.6726675	104.669944
-5.648632	35.947342	101.917564	-22.19556	15.847701	101.716652	32.898979	1.013739	97.203705	29.672283	36.061714	100.663292	31.285631	18.5377265	98.9334985	-75.676751	13.1576755	104.4998055
-2.676779	33.825779	102.089645	-22.086662	15.97183	102.256477	33.217506	0.833605	98.801613	29.943218	36.045845	101.773071	31.580362	18.439725	100.287342	-75.753686	13.503935	104.225612
1.874351	30.480471	103.132759	-21.965162	16.000685	103.34568	33.837395	0.642553	101.508202	30.5588	36.040173	104.264542	32.1980975	18.341363	102.886372	-76.1284215	13.660007	103.804988
4.895923	28.111788	104.167046	-21.756353	15.938407	104.107895	34.200783	0.597318	103.352043	30.908602	36.062416	106.0811	32.5546925	18.329867	104.7165715	-76.0673985	13.546947	103.4992185
7.898764	25.639137	105.662987	-21.619446	15.871143	104.985535	34.563877	0.551966	105.429672	31.263981	36.070961	108.5662	32.913929	18.3114635	106.997936	-76.152821	13.4308225	102.973134
10.844861	23.01038	107.941582	-21.50934	15.825102	106.193634	34.941544	0.475973	108.282448	31.779743	36.080597	111.990288	33.3606435	18.278285	110.136368	-76.3793235	13.371919	102.2509
13.693383	20.255432	110.935905	-21.349012	15.84381	107.714424	35.297958	0.405721	112.098099	32.622971	35.98481	115.726128	33.9604645	18.1952655	113.9121135	-76.6584885	13.4923545	101.5167345
16.429285	17.401114	114.120605	-21.175385	16.065884	109.470329	35.762245	0.400013	116.037598	32.896561	36.156086	119.557121	34.329403	18.2780495	117.7973595	-76.680173	13.8537185	101.1432985
19.418249	14.400133	116.803535	-20.587734	16.306953	111.083984	36.138336	0.791414	119.267944	33.024746	36.659683	122.337463	34.581541	18.7255485	120.8027035	-75.757009	13.8883575	101.3652645
18.363791	13.074692	120.203377	-19.972878	17.057009	112.965179	36.714115	1.777986	122.427246	33.188095	37.656002	124.185814	34.951105	19.716994	123.30653	-74.896861	14.397024	102.623828
16.862885	12.766886	121.233772	-19.831684	17.556328	114.036095	37.197033	2.169992	123.560059	33.601265	38.045532	124.235916	35.399149	20.107762	123.8979875	-75.062517	15.004894	104.1742025
15.41357	12.413251	121.188904	-19.405193	17.694262	114.994728	37.624321	2.263365	124.120506	34.155937	38.118	123.844566	35.890129	20.1906825	123.982536	-74.700515	15.1978415	106.00692
13.933936	12.128386	120.044197	-19.230278	17.794289	115.891014	38.077568	2.182714	124.328545	34.700871	38.068928	123.19857	36.3892195	20.125821	123.7635575	-74.8497755	15.462757	108.0184705
12.626269	11.458794	120.629143	-18.945789	17.805418	116.574394	38.550243	2.235241	124.245178	35.082146	38.13007	122.398331	36.8161945	20.1826555	123.3217545	-74.7077725	15.4281805	109.8270335
11.313899	10.759066	120.853447	-18.72591	17.854637	117.03186	38.923401	2.469379	123.953423	35.23056	38.284046	121.587158	37.0769805	20.3767125	122.7702905	-74.5288005	15.3325615	111.2934295
10.024196	10.08841	119.983223	-18.393494	17.766191	117.270187	39.157806	2.711246	123.60463	35.317005	38.442863	120.992676	37.2374055	20.5770545	122.298653	-74.0243935	14.9553275	112.241721
7.701058	9.420182	120.403542	-18.605629	17.838556	117.852554	39.257359	3.04002	123.337784	35.296482	38.774376	120.840729	37.2769205	20.907198	122.0892565	-74.4881785	14.769914	113.6158515
6.102285	9.060451	119.946541	-18.588327	17.773827	118.081047	39.203598	3.296052	123.097481	35.198269	39.087017	121.035385	37.2009335	21.1915345	122.066433	-74.3775875	14.3561195	114.095661
4.460072	8.727613	119.821892	-18.74143	17.814861	118.262756	39.080708	3.507859	122.687187	35.034203	39.352848	121.137047	37.0574555	21.4303535	121.912117	-74.5403155	14.1993685	114.613395
2.74777	8.484548	119.677246	-18.911943	17.89448	118.304466	38.97094	3.749729	122.310089	34.875793	39.600132	121.112946	36.9233665	21.6749305	121.7115175	-74.7472525	14.1140295	114.8974145
1.064908	8.284673	118.864189	-19.066284	17.972778	118.222824	38.829334	3.955295	121.858955	34.748791	39.807686	121.027603	36.7890625	21.8814905	121.443279	-74.9216305	14.0640655	115.002369
-0.697444	8.120838	118.814934	-19.213734	18.033297	118.112854	38.690262	4.079138	121.462166	34.643333	39.924274	120.909973	36.6667975	22.001706	121.1860695	-75.0942655	14.064888	115.0396385
-2.456078	8.051744	118.246902	-19.279383	18.059929	118.021202	38.595257	4.104643	121.153046	34.273033	40.112877	120.959259	36.434145	22.10876	121.0561525	-74.992911	14.011098	114.9862515
-5.111712	7.929386	117.746078	-19.36533	18.137827	117.884933	38.470982	4.116632	120.810143	34.22842	40.092087	120.590469	36.349701	22.1043595	120.700306	-75.080361	14.1712945	115.06956
-6.974488	7.952212	117.910217	-19.423912	18.187614	117.809067	38.37159	4.12102	120.725655	34.160343	40.073692	120.349792	36.2659665	22.097356	120.5377235	-75.1137905	14.277872	115.0804105
-8.749633	7.941486	117.891335	-19.548744	18.23797	117.824921	38.266594	4.128969	120.78463	34.058632	40.063892	120.179749	36.162613	22.0964305	120.4821895	-75.260101	14.3795095	115.1676525
-10.578784	7.968594	117.765686	-19.702946	18.219305	117.972778	38.134563	4.116555	120.829178	33.889709	40.044121	120.02784	36.012136	22.080338	120.428509	-75.418028	14.358272	115.517047
-12.347245	8.044932	118.029228	-19.869358	18.174162	118.129707	38.001663	4.076246	120.852577	33.740753	40.0061	119.858673	35.871208	22.041173	120.355625	-75.609924	14.307151	115.903789
-14.437085	8.215934	118.247948	-19.963982	18.103233	118.385025	37.899399	4.014411	120.789467	33.602695	39.939156	119.697701	35.751047	21.9767835	120.243584	-75.679011	14.2296825	116.526466
-16.140442	8.29446	118.479523	-20.062914	18.003004	118.761757	37.798874	3.924531	120.696411	33.502045	39.848782	119.592369	35.6504595	21.8866565	120.14439	-75.7762875	14.1193515	117.379124
-18.881901	8.653792	118.878387	-20.052048	17.862398	119.329819	37.799828	3.739902	120.648621	33.539654	39.698017	119.622826	35.669741	21.7189595	120.1357235	-75.773837	14.0058365	118.5239145
-20.686848	8.949451	119.068993	-20.044127	17.799332	119.582069	37.800529	3.635693	120.621857	33.629055	39.630619	119.665169	35.714792	21.633156	120.143513	-75.803046	13.965508	119.020625
-22.475863	9.272961	119.193825	-19.942213	17.74225	119.729424	37.8148	3.58442	120.461479	33.68713	39.580929	119.637825	35.750965	21.5826745	120.049652	-75.635391	13.9018255	119.409196
-24.248943	9.680542	119.235054	-19.86429	17.711813	119.811073	37.862904	3.559096	120.286217	33.769104	39.549667	119.538666	35.816004	21.5543815	119.9124415	-75.544584	13.8692445	119.7097045
-25.916599	10.174384	119.337067	-19.770544	17.659025	119.907745	37.856987	3.622225	120.089409	33.820526	39.554565	119.418358	35.8387565	21.588395	119.7538835	-75.3798445	13.729655	120.0616065
-27.733883	10.76991	119.646248	-19.501686	17.49449	119.995102	37.880646	3.657787	119.888153	33.816616	39.575432	119.356133	35.848631	21.6166095	119.622143	-74.852003	13.3723705	120.368061
-29.084238	11.197797	119.738197	-19.426779	17.432518	120.220886	37.927254	3.702604	119.779861	33.806984	39.603786	119.362816	35.867119	21.653195	119.5713385	-74.720677	13.211841	120.8704335
-31.617815	12.25166	120.374336	-19.590538	17.47558	120.747139	37.97403	3.739173	119.615532	33.799725	39.653759	119.440102	35.8868775	21.696466	119.527817	-75.0679535	13.254694	121.966461
-33.191994	13.030746	120.947578	-19.499319	17.344839	121.050034	38.042564	3.708368	119.45797	33.82111	39.631592	119.397591	35.931837	21.66998	119.4277805	-74.930475	13.019698	122.6722875
-34.434681	13.612658	121.375549	-19.324476	17.164703	121.41317	38.155701	3.641899	119.291077	33.865517	39.542656	119.310989	36.010609	21.5922775	119.301033	-74.659561	12.7371285	123.525307
-35.727737	14.375392	121.863365	-19.199322	16.973602	121.737518	38.266323	3.535409	119.250397	33.923206	39.399426	119.315132	36.0947645	21.4674175	119.2827645	-74.4934085	12.4797865	124.1922715
-36.824852	15.019548	122.17524	-19.117882	16.799631	121.953369	38.39399	3.352772	119.322411	34.005783	39.21981	119.400719	36.1998865	21.286291	119.361565	-74.4356505	12.312971	124.545173
-38.16621	15.953517	122.343277	-19.104109	16.603977	122.065231	38.455643	3.127534	119.427826	34.073414	39.025505	119.512794	36.2645285	21.0765195	119.47031	-74.4727465	12.1314345	124.660152
-39.334515	16.748514	122.39711	-19.142559	16.411283	122.066536	38.434452	2.927192	119.480911	34.093597	38.818394	119.633186	36.2640245	20.872793	119.5570485	-74.5491425	11.949773	124.5760235
-40.950264	18.047016	122.437561	-19.342113	16.173113	122.097328	38.336639	2.615178	119.516708	34.029358	38.586872	119.823715	36.1829985	20.601025	119.6702115	-74.8672245	11.745201	124.5244445
-41.936272	18.888414	122.68895	-19.461527	15.986909	122.223366	38.204121	2.442598	119.459389	33.946171	38.457916	119.932243	36.075146	20.450257	119.695816	-74.9982	11.523561	124.750916
-42.822559	19.771631	122.886887	-19.606771	15.846716	122.299492	38.085636	2.24007	119.391167	33.900459	38.298519	120.000969	35.9930475	20.2692945	119.696068	-75.2065895	11.4241375	124.902916
-43.61216	20.679947	122.930511	-19.719515	15.707991	122.269974	37.943954	2.055907	119.269493	33.867939	38.135853	120.04113	35.9059465	20.09588	119.6553115	-75.3449765	11.320102	124.8846365
-44.354229	21.557402	122.935257	-19.854673	15.558568	122.161125	37.890862	1.881823	119.038033	33.834465	37.959995	120.047607	35.8626635	19.920909	119.54282	-75.5720095	11.196227	124.77943
-44.963818	22.468937	122.963013	-19.893745	15.385077	122.033897	37.776649	1.776126	118.767738	33.802177	37.829556	120.013474	35.789413	19.802841	119.390606	-75.576903	10.967313	124.677188
-45.514862	23.301863	123.108658	-19.982067	15.251631	121.987999	37.695431	1.70221	118.563461	33.795582	37.740192	120.110497	35.7455065	19.721201	119.336979	-75.7096405	10.782061	124.639019
-45.967625	24.505585	123.312668	-20.105991	15.083329	122.082268	37.611504	1.580576	118.452309	33.767288	37.622967	120.437416	35.689396	19.6017715	119.4448625	-75.901378	10.5648865	124.7196735
-46.161362	25.283306	123.589775	-20.2293	14.972544	122.208199	37.524395	1.441023	118.424355	33.768063	37.499706	120.582687	35.646229	19.4703645	119.503521	-76.104829	10.4747235	124.912877
-46.523636	26.038433	123.792824	-20.334572	14.860192	122.243431	37.426064	1.242581	118.330635	33.771114	37.342453	120.586761	35.598589	19.292517	119.458698	-76.267733	10.427867	125.028164
-46.633652	26.807415	123.813568	-20.478292	14.687186	122.20713	37.32951	1.043166	118.168388	33.755688	37.151337	120.394196	35.542599	19.0972515	119.281292	-76.499183	10.2771205	125.132968
-46.691505	27.430429	123.637245	-20.608818	14.519707	121.992096	37.222775	0.847476	117.936386	33.677814	36.959011	120.019676	35.4502945	18.9032435	118.978031	-76.6679305	10.1361705	125.006161
-47.007923	28.220167	123.322998	-20.697542	14.360018	121.642067	37.10434	0.668244	117.678879	33.56464	36.745403	119.508553	35.33449	18.7068235	118.593716	-76.729574	10.0132125	124.690418
-47.005077	28.848427	122.829102	-20.832977	14.213964	121.250031	36.981041	0.495406	117.457672	33.427418	36.499092	118.983124	35.2042295	18.497249	118.220398	-76.8701835	9.930679	124.279664
-46.852676	29.664364	122.037415	-20.980656	13.970615	120.70575	36.825424	0.202173	117.298744	33.210022	36.162399	118.287979	35.017723	18.182286	117.7933615	-76.979035	9.758944	123.6181385
-46.673721	30.19138	121.503189	-21.120508	13.82375	120.375168	36.736237	-0.016608	117.315041	33.064903	35.928326	117.981323	34.90057	17.955859	117.648182	-77.141586	9.691641	123.102154
-46.430691	30.639866	121.033813	-21.273445	13.576351	120.110748	36.634956	-0.280884	117.356339	32.943981	35.689606	117.788376	34.7894685	17.704361	117.5723575	-77.3363585	9.448341	122.6491385
-46.088757	31.075052	120.664261	-21.468462	13.332923	119.915604	36.499649	-0.561109	117.353569	32.816513	35.419651	117.670235	34.658081	17.429271	117.511902	-77.595005	9.236575	122.319306
-45.718121	31.466135	120.360435	-21.590006	13.092017	119.711426	36.353832	-0.854327	117.341652	32.701092	35.127239	117.635277	34.527462	17.136456	117.4884645	-77.707474	9.047578	121.9343875
-45.282982	31.839148	120.068565	-21.797197	12.81766	119.460831	36.242767	-1.130567	117.239571	32.614841	34.87608	117.629333	34.428804	16.8727565	117.434452	-78.023198	8.7625635	121.48721
-44.778606	32.179565	119.814812	-21.922112	12.582903	119.177437	36.099293	-1.364757	116.989365	32.516174	34.667336	117.606316	34.3077335	16.6512895	117.2978405	-78.1519575	8.5145165	121.0570335
-43.901505	32.656986	119.526161	-22.078926	12.322049	118.665421	35.93718	-1.534153	116.53479	32.342625	34.505894	117.619301	34.1399025	16.4858705	117.0770455	-78.2977545	8.1582275	120.2537965
-43.287479	32.911533	119.355812	-22.305771	12.281672	118.421486	35.846821	-1.552827	116.293015	32.240696	34.50235	117.685448	34.0437585	16.4747615	116.9892315	-78.6553005	8.0885825	119.8537405
-42.621513	33.13868	119.203316	-22.541445	12.229782	118.29599	35.757984	-1.54817	116.127518	32.128967	34.542133	117.771973	33.9434755	16.4969815	116.9497455	-79.0263655	7.9625825	119.6422345
-41.841125	33.313549	119.125198	-22.254009	11.926799	117.858063	35.661343	-1.493997	116.030396	31.984261	34.590084	117.828285	33.822802	16.5480435	116.9293405	-78.33082	7.3055545	118.7867855
-41.17609	33.450294	118.938461	-22.575439	12.093365	117.735313	35.619511	-1.447597	115.994247	31.852356	34.637257	117.846825	33.7359335	16.59483	116.920536	-78.8868115	7.5919	118.55009
-40.405552	33.517082	118.654266	-22.664492	12.097737	117.550537	35.55529	-1.434152	115.932861	31.698709	34.682716	117.744568	33.6269995	16.624282	116.8387145	-78.9559835	7.571192	118.2623595
-39.509777	33.556137	118.340622	-22.964153	12.265295	117.55719	35.494308	-1.454329	115.842804	31.574175	34.646416	117.546211	33.5342415	16.5960435	116.6945075	-79.4625475	7.9345465	118.4198725
-38.296009	33.428879	117.6455	-22.820316	11.988287	116.90358	35.432121	-1.594235	115.685226	31.440809	34.540825	117.191605	33.436465	16.473295	116.4384155	-79.077097	7.503279	117.3687445
-37.401443	33.272373	117.126976	-23.000589	11.932731	116.649506	35.385021	-1.711658	115.587791	31.363968	34.41573	116.888985	33.3744945	16.352036	116.238388	-79.3756725	7.513426	117.060624
-36.424488	33.07188	116.624893	-22.906681	11.666385	116.185394	35.324219	-1.876862	115.490601	31.272417	34.257145	116.638878	33.298318	16.1901415	116.0647395	-79.11168	7.1426285	116.3060485
-35.578274	32.786594	116.274452	-22.961224	11.481753	115.953194	35.254463	-2.043567	115.432381	31.203487	34.100506	116.392197	33.228975	16.0284695	115.912289	-79.151423	6.9350365	115.994099
-34.619923	32.456814	116.072418	-23.16424	11.446959	116.004852	35.188313	-2.164817	115.377716	31.091759	33.960361	116.217995	33.140036	15.897772	115.7978555	-79.468516	6.996146	116.2118485
-33.64687	32.053288	115.994354	-23.024563	11.138041	115.896286	35.167686	-2.309762	115.360977	30.995646	33.828766	116.15889	33.081666	15.759502	115.7599335	-79.130792	6.51658	116.0326385
-32.719574	31.579977	116.018501	-23.053501	10.947721	115.976128	35.164143	-2.439205	115.394806	30.939034	33.705235	116.140106	33.0515885	15.633015	115.767456	-79.1585905	6.262427	116.1848
-31.202503	30.850151	116.023079	-23.185814	10.813543	116.206398	35.210037	-2.667223	115.484749	30.94179	33.479534	116.080917	33.0759135	15.4061555	115.782833	-79.4475415	6.2209305	116.629963
-30.155777	30.339157	115.998184	-22.963629	10.561357	116.145576	35.261139	-2.802977	115.483459	30.962811	33.329861	116.016159	33.111975	15.263442	115.749809	-79.039233	5.859272	116.541343
-29.243952	29.779226	115.962181	-22.941257	10.397094	116.132782	35.320465	-2.913611	115.502045	30.973589	33.229828	115.98288	33.147027	15.1581085	115.7424625	-79.029541	5.6360795	116.5231015
-28.151688	29.186991	115.924385	-23.006456	10.348729	116.248169	35.365536	-2.976516	115.566696	31.016272	33.148441	115.990028	33.190904	15.0859625	115.778362	-79.203816	5.6114955	116.717976
-27.070246	28.594	115.925468	-22.810957	10.157915	116.200363	35.463509	-3.060909	115.630737	31.044888	33.080379	116.052116	33.2541985	15.009735	115.8414265	-78.8761125	5.306095	116.5592995
-26.139498	27.919106	115.982559	-22.824244	10.060928	116.344574	35.49955	-3.111266	115.7118	31.066111	33.018417	116.082062	33.2828305	14.9535755	115.896931	-78.9313185	5.1682805	116.792217
-25.03734	27.240599	116.001427	-22.663754	9.941826	116.345505	35.578526	-3.18287	115.806664	31.116438	32.956917	116.033195	33.347482	14.8870235	115.9199295	-78.67499	4.9966285	116.7710805
-23.381775	26.216026	115.869759	-22.518654	9.964043	116.3787	35.706604	-3.265089	115.887939	31.223034	32.903351	115.931877	33.464819	14.819131	115.909908	-78.502127	5.108955	116.847492
-22.503836	25.612545	115.78392	-22.391081	9.983541	116.293015	35.805817	-3.318854	115.868286	31.324907	32.874599	115.770531	33.565362	14.7778725	115.8194085	-78.347524	5.1892095	116.7666215
-21.238358	24.818825	115.439865	-22.281809	9.99978	116.136101	35.872086	-3.37595	115.791954	31.406773	32.800678	115.543129	33.6394295	14.712364	115.6675415	-78.2030475	5.287196	116.6046605
-20.323013	24.141851	115.277611	-22.156145	9.992227	115.971565	35.946335	-3.429332	115.664902	31.491566	32.724491	115.310585	33.7189505	14.6475795	115.4877435	-78.0312405	5.3368745	116.4553865
-19.188553	23.349646	115.133163	-22.089603	9.971706	115.84771	35.999321	-3.469028	115.582611	31.566555	32.667393	115.208244	33.782938	14.5991825	115.3954275	-77.962144	5.3442295	116.2999925
-17.966431	22.526417	114.978683	-21.973707	10.00235	115.794777	36.060669	-3.513126	115.567245	31.658163	32.629814	115.170715	33.859416	14.558344	115.36898	-77.80683	5.446356	116.220574
-17.040821	21.834387	115.000748	-21.9298	10.034713	115.775505	36.100834	-3.550408	115.639076	31.761703	32.584591	115.219711	33.9312685	14.5170915	115.4293935	-77.7908685	5.5523345	116.1216165
-15.224094	20.547457	114.854416	-21.881075	10.082209	115.680824	36.223156	-3.646268	115.857338	31.929932	32.542084	115.328026	34.076544	14.447908	115.592682	-77.838694	5.71651	115.768966
-14.240471	19.783285	114.79763	-21.81534	10.093871	115.613243	36.278038	-3.673491	115.995285	32.033424	32.535381	115.368484	34.155731	14.430945	115.6818845	-77.786411	5.756797	115.5446015
-13.11927	18.946447	114.705292	-21.760248	10.127109	115.509117	36.367058	-3.68562	116.134766	32.146618	32.537617	115.289375	34.256838	14.4259985	115.7120705	-77.777334	5.8282195	115.3061635
-11.996011	18.10891	114.587677	-21.691986	10.22588	115.410721	36.459896	-3.644505	116.225311	32.195694	32.559856	115.19474	34.327795	14.4576755	115.7100255	-77.711767	5.9940845	115.1114165
-11.013803	17.352161	114.492294	-21.676022	10.300022	115.303001	36.514996	-3.615724	116.228905	32.213825	32.579922	115.039268	34.3644105	14.482099	115.6340865	-77.7164545	6.117945	114.9719155
-9.877452	16.484858	114.338242	-21.634703	10.368649	115.209999	36.52375	-3.596895	116.183403	32.204075	32.575165	114.792099	34.3639125	14.489135	115.487751	-77.6333185	6.248163	114.932247
-8.891454	15.719429	114.18425	-21.573826	10.439493	115.059296	36.558296	-3.618921	116.098198	32.181885	32.515472	114.476486	34.3700905	14.4482755	115.287342	-77.5177425	6.4307105	114.83125
-7.282803	14.430076	113.970253	-21.448757	10.497573	114.913475	36.63781	-3.723166	116.102173	32.233681	32.333103	114.029312	34.4357455	14.3049685	115.0657425	-77.3332595	6.6901775	114.7612075
-6.261404	13.649821	113.973129	-21.347771	10.513427	114.857338	36.732552	-3.83253	116.209045	32.354649	32.210655	113.905968	34.5436005	14.1890625	115.0575065	-77.2391425	6.8377915	114.6571695
-5.217807	12.810095	113.975105	-21.223064	10.474186	114.864288	36.838387	-3.954906	116.363785	32.499382	32.080494	113.904259	34.6688845	14.062794	115.134022	-77.1150125	6.885578	114.594554
-4.206279	12.023958	114.124657	-21.126455	10.412672	114.917282	36.933437	-4.063738	116.630569	32.635818	31.943306	114.124847	34.7846275	13.939784	115.377708	-77.0375375	6.88556	114.456856
-3.209678	11.284575	114.425087	-21.043339	10.345375	115.09037	37.085472	-4.226488	116.947006	32.845371	31.836954	114.510429	34.9654215	13.805233	115.7287175	-77.0520995	6.885517	114.4520225
-2.185691	10.506836	114.713058	-20.970215	10.250658	115.290703	37.222015	-4.379755	117.309151	33.044392	31.741737	115.021896	35.1332035	13.680991	116.1655235	-77.0736335	6.820325	114.4158825
-1.249578	9.812826	115.007614	-20.911667	10.168976	115.43782	37.337296	-4.513889	117.666695	33.241596	31.660488	115.518402	35.289446	13.5732995	116.5925485	-77.11278	6.7646525	114.2830915
0.165476	8.755091	115.375992	-20.866226	10.059069	115.57888	37.459415	-4.685773	118.166229	33.519615	31.56439	116.28492	35.489515	13.4393085	117.2255745	-77.221967	6.6788295	113.9321855
1.05012	8.130041	115.606949	-20.821764	9.997415	115.633858	37.512383	-4.756075	118.456337	33.683685	31.53212	116.81144	35.598034	13.3880225	117.6338885	-77.241562	6.6068075	113.6338275
1.924041	7.488744	115.825119	-20.794586	9.955093	115.738724	37.599964	-4.832414	118.693748	34.14423	31.397776	117.14978	35.872097	13.282681	117.921764	-77.461269	6.627505	113.555684
2.784731	6.812622	116.062035	-20.76152	9.927877	115.838921	37.664825	-4.868036	118.917892	34.264801	31.405989	117.582527	35.964813	13.2689765	118.2502095	-77.487853	6.5867775	113.4276325
3.585693	6.177641	116.273834	-20.740402	9.927438	115.978798	37.732376	-4.858225	119.125664	34.36821	31.41251	117.978012	36.050293	13.2771425	118.551838	-77.531097	6.5777335	113.405758
4.337626	5.531482	116.50473	-20.69721	9.947172	116.139694	37.801151	-4.812548	119.346367	34.416767	31.479719	118.369232	36.108959	13.3335855	118.8577995	-77.503379	6.5607585	113.4215885
5.044076	4.935327	116.796997	-20.699348	9.989306	116.309319	37.881439	-4.706961	119.615875	34.491791	31.61504	118.742035	36.186615	13.4540395	119.178955	-77.585311	6.5245725	113.439683
6.024299	3.935797	117.185936	-20.635914	10.061575	116.57338	38.508709	-4.793105	119.89547	34.531136	31.819719	119.352875	36.5199225	13.513307	119.6241725	-77.7917505	6.609843	113.5225875
6.626823	3.26018	117.397629	-20.622013	10.086368	116.665413	38.597809	-4.692617	120.143417	34.559849	31.942028	119.633102	36.578829	13.6247055	119.8882595	-77.822855	6.5480305	113.4425665
7.164949	2.617281	117.498138	-20.590582	10.106156	116.645729	38.405987	-4.381191	120.454262	34.57019	32.049438	119.805969	36.4880885	13.8341235	120.1301155	-77.6692525	6.3781885	113.1613425
7.668533	1.901667	117.504677	-20.545696	10.143167	116.496887	38.511173	-4.248378	120.545784	34.583221	32.167824	119.866608	36.547197	13.959723	120.206196	-77.638589	6.326611	112.787578
8.118446	1.177776	117.437996	-20.477037	10.18306	116.259407	38.611015	-4.129232	120.580208	34.592812	32.273659	119.783974	36.6019135	14.0722135	120.182091	-77.5559875	6.2939065	112.336723
8.512208	0.452141	117.275963	-20.425398	10.19513	115.96006	38.687004	-4.021756	120.551132	34.602039	32.352619	119.6437	36.6445215	14.1654315	120.097416	-77.4953175	6.2248285	111.822704
8.796327	-0.243105	117.138443	-20.352673	10.23371	115.625916	38.796459	-3.954051	120.528877	34.626598	32.415333	119.474121	36.7115285	14.230641	120.001499	-77.4168745	6.236779	111.250333
9.090926	-1.373664	116.930649	-20.209274	10.24832	115.14106	38.861202	-3.874957	120.473694	34.718342	32.452351	119.17775	36.789772	14.288697	119.825722	-77.20832	6.207943	110.456398
9.215949	-2.122806	116.765121	-20.135584	10.257147	114.842712	38.940319	-3.867243	120.43309	34.793293	32.460274	118.976067	36.866806	14.2965155	119.7045785	-77.137974	6.2177785	109.9808455
9.256061	-2.819777	116.629997	-20.002062	10.304483	114.589012	39.015259	-3.841827	120.340408	34.89188	32.475719	118.755844	36.9535695	14.316946	119.548126	-76.9576935	6.29202	109.629898
9.219519	-3.481779	116.478851	-19.896784	10.373146	114.392555	39.087029	-3.787695	120.266739	34.979485	32.49572	118.535637	37.033257	14.3540125	119.401188	-76.826825	6.3922795	109.383922
9.118025	-4.101805	116.368958	-19.766584	10.437492	114.21933	39.18079	-3.712356	120.131447	35.101013	32.533409	118.346008	37.1409015	14.4105265	119.2387275	-76.6740695	6.4644575	109.1999325
8.92611	-4.779758	116.225967	-19.647806	10.529213	114.063477	39.266491	-3.678891	120.046257	35.217327	32.55838	118.146042	37.241909	14.4397445	119.0961495	-76.537521	6.6186815	109.0308045
8.695971	-5.325438	116.105774	-19.531343	10.618574	113.973145	39.345474	-3.612267	119.934235	35.311924	32.588013	117.987778	37.328699	14.487873	118.9610065	-76.391385	6.749275	108.9852835
8.160889	-6.12399	115.97065	-19.353992	10.761932	113.910797	39.459995	-3.486051	119.802795	35.452286	32.68103	117.740417	37.4561405	14.5974895	118.771606	-76.1641245	6.9263745	109.049988
7.732987	-6.592597	115.915169	-19.273884	10.882437	113.922989	39.522789	-3.365709	119.687889	35.523529	32.775097	117.600868	37.523159	14.704694	118.6443785	-76.070927	7.06018	109.2015995
7.195363	-7.011339	115.840851	-19.200956	10.99338	113.938232	39.602406	-3.239558	119.602409	35.577515	32.880337	117.409729	37.5899605	14.8203895	118.506069	-75.9918725	7.1663705	109.370395
6.642223	-7.386186	115.767181	-19.10293	11.109664	113.906906	39.663197	-3.116836	119.478546	35.638424	32.999298	117.162849	37.6508105	14.941231	118.3206975	-75.8566705	7.278097	109.4931145
6.016741	-7.729296	115.681366	-19.028368	11.230735	113.842163	39.721703	-3.020561	119.391121	35.645145	33.083	116.856911	37.683424	15.0312195	118.124016	-75.74016	7.4302505	109.56031
5.34983	-7.996148	115.570152	-18.948181	11.340384	113.718369	39.747959	-2.884422	119.264809	35.322807	33.293159	116.69384	37.535383	15.2043685	117.9793245	-75.431745	7.4763995	109.4574135
4.58332	-8.189283	115.454819	-18.883821	11.481973	113.580856	39.798565	-2.779212	119.128296	35.302406	33.379421	116.324928	37.5504855	15.3001045	117.726612	-75.3181275	7.6638415	109.4351
3.406919	-8.444324	115.24807	-18.766621	11.61848	113.371696	39.837334	-2.677611	118.930115	35.32505	33.422508	115.86306	37.581192	15.3724485	117.3965875	-75.114434	7.8645115	109.3468045
2.582283	-8.537865	115.114227	-18.709713	11.662788	113.293633	39.850746	-2.680773	118.819084	35.379089	33.412842	115.689148	37.6149175	15.3660345	117.254116	-75.0343435	7.9595415	109.33315
1.697835	-8.585652	114.959953	-18.63508	11.695741	113.244675	39.861481	-2.700814	118.712448	35.437084	33.39183	115.622833	37.6492825	15.345508	117.1676405	-74.9194425	8.045974	109.3217095
0.742339	-8.537259	114.802406	-18.590719	11.730162	113.237854	39.856621	-2.712309	118.593803	35.50127	33.36377	115.610329	37.6789455	15.3257305	117.102066	-74.8603835	8.1345935	109.373642
-0.21269	-8.38571	114.614746	-18.566141	11.774201	113.235542	39.831673	-2.711621	118.484665	35.556141	33.365047	115.658249	37.693907	15.326713	117.071457	-74.826189	8.221689	109.399627
-1.196262	-8.150686	114.412666	-18.53714	11.848074	113.242004	39.731388	-2.668313	118.38958	35.635139	33.366745	115.729507	37.6832635	15.349216	117.0595435	-74.7575435	8.346932	109.4244645
-2.196755	-7.873008	114.214478	-18.548393	11.969769	113.2705	39.686848	-2.664949	118.268166	35.686405	33.39957	115.897011	37.6866265	15.3673105	117.0825885	-74.7834125	8.5722275	109.4584115
-3.824618	-7.299141	113.932014	-18.55464	12.12886	113.387955	39.605068	-2.67057	118.143715	36.09375	33.324921	116.260971	37.849409	15.3271755	117.202343	-74.958689	8.9305445	109.573567
-4.871265	-6.837081	113.735832	-18.583439	12.236304	113.542297	39.562946	-2.750018	118.108025	36.183876	33.301346	116.862633	37.873411	15.275664	117.485329	-75.040289	9.196944	109.599265
-5.976112	-6.378354	113.541504	-18.616814	12.323289	113.744522	39.496975	-2.846397	118.10495	35.982357	33.397671	117.700974	37.739666	15.275637	117.902962	-74.973294	9.370941	109.586082
-7.10709	-5.853065	113.279198	-18.632786	12.401928	113.914581	39.432938	-2.923601	117.991295	36.097748	33.354015	118.335869	37.765343	15.215207	118.163582	-75.030915	9.588649	109.66558
-8.208081	-5.34062	112.877884	-18.638702	12.562962	113.988388	39.410679	-3.001241	117.765961	36.216522	33.340717	118.852425	37.8136005	15.169738	118.309193	-75.0910045	9.956186	109.667583
-9.376297	-4.732361	112.584183	-18.681292	12.767534	114.048279	39.320148	-2.923503	117.553696	36.225357	33.391911	119.287514	37.7727525	15.234204	118.420605	-75.1353365	10.300864	109.675953
-10.580954	-4.212879	112.333527	-18.79178	13.02592	114.030693	39.204998	-2.784472	117.398689	36.200394	33.545212	119.538605	37.702696	15.38037	118.468647	-75.286256	10.67147	109.592739
-12.368599	-3.429184	112.058914	-18.918285	13.507925	113.996552	39.015644	-2.494591	117.208542	36.097946	33.839016	119.507492	37.556795	15.6722125	118.358017	-75.393365	11.3436375	109.635087
-13.622178	-2.881486	112.011246	-19.042448	13.875606	113.906311	38.899151	-2.307987	117.14946	36.000168	34.03521	119.217995	37.4496595	15.8636115	118.1837275	-75.5345555	11.8876005	109.6288945
-14.975874	-2.469343	112.053856	-19.107708	14.184753	113.796875	38.767235	-2.148187	117.095413	35.893879	34.228039	118.750206	37.330557	16.039926	117.9228095	-75.545973	12.32958	109.6709405
-16.305634	-2.008912	112.167358	-19.179756	14.451066	113.719299	38.696831	-2.071515	117.041801	35.841034	34.299232	118.139946	37.2689325	16.1138585	117.5908735	-75.6284445	12.7882735	109.8477245
-17.630335	-1.579608	112.31208	-19.182556	14.633406	113.630402	38.598644	-2.046293	116.987488	36.083351	34.168427	117.284538	37.3409975	16.061067	117.136013	-75.7061095	13.205745	110.124791
-19.040213	-1.184803	112.500893	-19.174591	14.719809	113.557159	38.516979	-2.103967	116.93541	35.722282	34.240402	116.712311	37.1196305	16.0682175	116.8238605	-75.4688125	13.3714005	110.2904575
-20.358128	-0.745182	112.696266	-19.121279	14.754981	113.475227	38.486088	-2.218163	116.925323	35.716866	34.0896	116.082291	37.101477	15.9357185	116.503807	-75.344035	13.5742435	110.446647
-22.393526	-0.063173	112.942291	-19.0571	14.762144	113.43821	38.435139	-2.482422	117.045593	35.784496	33.781693	115.239128	37.1098175	15.6496355	116.1423605	-75.2240175	13.8746525	110.7340595
-23.801104	0.485787	113.150726	-18.989805	14.711899	113.434685	38.391006	-2.695009	117.090668	35.819088	33.50956	114.758385	37.105047	15.4072755	115.9245265	-75.084657	14.0165225	110.9448435
-25.155279	1.062217	113.24881	-18.955057	14.636103	113.454521	38.366283	-2.916033	117.214058	35.873867	33.234043	114.349281	37.120075	15.159005	115.7816695	-75.030189	14.113201	111.1273725
-26.536432	1.754631	113.449272	-18.922743	14.557179	113.511955	38.328976	-3.153625	117.313148	35.902534	32.983418	114.044449	37.115755	14.9148965	115.6787985	-74.961241	14.1994615	111.3451115
-27.920973	2.556737	113.660324	-18.934996	14.496176	113.64814	38.24934	-3.363226	117.398308	35.91394	32.740334	113.78524	37.08164	14.688554	115.591774	-74.951632	14.303798	111.704506
-29.293194	3.404887	113.823318	-18.957216	14.45263	113.79422	38.158112	-3.56704	117.446884	35.91106	32.506355	113.537453	37.034586	14.4696575	115.4921685	-74.949018	14.4356025	112.0962715
-30.677446	4.403113	113.915207	-18.999512	14.4092	113.891983	38.048664	-3.762006	117.389748	35.910599	32.263489	113.261078	36.9796315	14.2507415	115.325413	-74.9786555	14.5676585	112.458553
-32.659061	6.042359	114.014801	-19.022106	14.384246	114.053764	37.871243	-4.015645	117.163254	35.884716	31.972166	112.837387	36.8779795	13.9782605	115.0003205	-74.9221915	14.7902315	113.1072075
