# Supplementary material for: How to jointly control a ball trajectory on a moving board: Methodological insights into Motor Learning and Rehabilitation
Source: PLoS One. 2025 Oct 15;20(10):e0334588. doi: 10.1371/journal.pone.0334588 (PMC12527165; doi:10.1371/journal.pone.0334588)
Supplement: S2 Data — (ZIP) [file pone.0334588.s002.zip › D5_003.csv]

Ball_X	Ball_Y	Ball_Z	BoardCentre_X	BoardCentre_Y	BoardCentre_Z	P1LeftHand_X	P1LeftHand_Y	P1LeftHand_Z	P1RightHand_X	P1RightHand_Y	P1RightHand_Z	P1MidHands_X	P1MidHands_Y	P1MidHands_Z	P2MidHands_X	P2MidHands_Y	P2MidHands_Z
10.355063	-9.165448	98.517845	-20.418024	15.942657	96.159767	34.183849	3.417355	102.773682	30.675545	35.550854	99.95211	32.429697	19.4841045	101.362896	-73.265745	12.4012095	90.956638
9.899485	-10.134021	98.575935	-20.40823	15.923427	96.148964	34.179348	3.375496	102.687691	30.678963	35.495441	99.756996	32.4291555	19.4354685	101.2223435	-73.2456155	12.4113855	91.0755845
9.457334	-11.064689	98.602112	-20.403627	15.907595	96.141617	34.169544	3.315826	102.60936	30.673386	35.431816	99.569275	32.421465	19.373821	101.0893175	-73.228719	12.441369	91.1939165
9.017389	-11.928305	98.687294	-20.407951	15.904477	96.146942	34.162563	3.268003	102.565384	30.686787	35.383331	99.401054	32.424675	19.325667	100.983219	-73.240577	12.483287	91.310665
8.528939	-12.807878	98.733658	-20.419376	15.909171	96.159119	34.137413	3.239148	102.574539	30.676497	35.332195	99.269226	32.406955	19.2856715	100.9218825	-73.245707	12.5326705	91.3963555
8.015503	-13.491008	98.925598	-20.439981	15.916516	96.194153	34.129089	3.204162	102.601944	30.65485	35.2696	99.184761	32.3919695	19.236881	100.8933525	-73.2719315	12.596151	91.4949535
7.25101	-14.600524	99.159035	-20.475086	15.901642	96.280006	34.129257	3.130449	102.740692	30.629625	35.167522	99.157555	32.379441	19.1489855	100.9491235	-73.329613	12.6542985	91.6108885
6.770518	-15.273091	99.329575	-20.508902	15.870971	96.352295	34.141914	3.068007	102.834854	30.619532	35.091625	99.15699	32.380723	19.079816	100.995922	-73.398527	12.662126	91.708668
6.25753	-15.893284	99.438858	-20.511206	15.830213	96.393669	34.170837	2.982901	102.866135	30.623013	35.016235	99.110695	32.396925	18.999568	100.988415	-73.419337	12.660858	91.798923
5.811189	-16.649721	99.427887	-20.469608	15.781881	96.379875	34.205696	2.91518	102.844833	30.644831	34.927063	98.984894	32.4252635	18.9211215	100.9148635	-73.3644795	12.6426405	91.8448865
5.480795	-17.123863	99.383247	-20.42379	15.744573	96.321037	34.247734	2.863049	102.79882	30.679947	34.830303	98.786911	32.4638405	18.846676	100.7928655	-73.3114205	12.64247	91.8492085
4.852475	-17.564947	99.477768	-20.364872	15.71043	96.276176	34.291847	2.800802	102.73304	30.726713	34.720387	98.557228	32.50928	18.7605945	100.645134	-73.239024	12.6602655	91.907218
4.344498	-17.953447	99.484528	-20.279312	15.638803	96.208641	34.344395	2.728171	102.657829	30.784792	34.621681	98.327721	32.5645935	18.674926	100.492775	-73.1232175	12.60268	91.924507
3.512906	-18.447294	99.589767	-20.175606	15.542963	96.207733	34.423248	2.610887	102.59317	30.820459	34.441578	98.064247	32.6218535	18.5262325	100.3287085	-72.9730655	12.5596935	92.0867575
3.008708	-18.708683	99.62912	-20.153076	15.479736	96.247231	34.465752	2.523176	102.605331	30.837357	34.350689	98.006264	32.6515545	18.4369325	100.3057975	-72.9577065	12.5225395	92.1886645
2.159506	-18.85129	99.830391	-20.129826	15.38553	96.337891	34.487705	2.441477	102.629471	30.851379	34.239933	98.054459	32.669542	18.340705	100.341965	-72.929194	12.430355	92.333817
1.586287	-19.052282	99.823517	-20.137123	15.287712	96.414406	34.493767	2.328568	102.677895	30.874079	34.148941	98.169975	32.683923	18.2387545	100.423935	-72.958169	12.3366695	92.404877
0.953007	-19.145874	99.771858	-20.164585	15.199433	96.498749	34.501503	2.212067	102.707169	30.896288	34.071953	98.326752	32.6988955	18.14201	100.5169605	-73.0280655	12.256856	92.4805375
0.553205	-19.281492	99.506905	-20.183168	15.077562	96.517677	34.472759	2.142013	102.718033	30.891537	34.006947	98.447845	32.682148	18.07448	100.582939	-73.048484	12.080644	92.452415
-0.084959	-19.266928	99.397507	-20.224648	15.02378	96.513626	34.448963	2.076533	102.688026	30.862579	33.95306	98.514389	32.655771	18.0147965	100.6012075	-73.105067	12.0327635	92.4260445
-1.31152	-19.025513	99.40992	-20.323462	14.962499	96.528145	34.396683	2.018984	102.699707	30.767372	33.934914	98.626053	32.5820275	17.976949	100.66288	-73.2289515	11.948049	92.39341
-2.038076	-18.88636	99.379372	-20.400057	14.943412	96.574715	34.337646	1.987137	102.805855	30.712965	33.91494	98.784782	32.5253055	17.9510385	100.7953185	-73.3254195	11.9357855	92.3541115
-2.800213	-18.731979	99.418854	-20.505793	14.932659	96.689758	34.290524	1.909585	102.94883	30.678398	33.880505	98.996971	32.484461	17.895045	100.9729005	-73.496047	11.970273	92.4066155
-3.553095	-18.544752	99.419998	-20.569637	14.911488	96.810493	34.230495	1.804236	103.075218	30.665245	33.809261	99.199409	32.44787	17.8067485	101.1373135	-73.587144	12.0162275	92.4836725
-4.385506	-18.302063	99.344841	-20.612741	14.869483	96.908768	34.192131	1.694077	103.148483	30.68026	33.730553	99.362549	32.4361955	17.712315	101.255516	-73.6616775	12.026651	92.56202
-5.199637	-18.012386	99.288246	-20.654835	14.812185	97.015533	34.169037	1.580706	103.162979	30.684429	33.647892	99.465874	32.426733	17.614299	101.3144265	-73.736403	12.010071	92.7166395
-6.041194	-17.715088	99.195984	-20.672659	14.778081	97.103477	34.143314	1.499941	103.16713	30.683146	33.556309	99.546318	32.41323	17.528125	101.356724	-73.758548	12.028037	92.85023
-7.38034	-17.208746	99.151268	-20.656847	14.675888	97.284126	34.151093	1.35893	103.24633	30.711109	33.441753	99.738029	32.431101	17.4003415	101.4921795	-73.744795	11.9514345	93.0760725
-8.321771	-16.738836	99.109093	-20.651196	14.615141	97.392632	34.16396	1.241326	103.323151	30.743126	33.355232	99.931999	32.453543	17.298279	101.627575	-73.755935	11.932003	93.157689
-9.257349	-16.337994	99.022766	-20.668371	14.532171	97.50708	34.167831	1.108128	103.441635	30.767515	33.270142	100.199005	32.467673	17.189135	101.82032	-73.804415	11.875207	93.19384
-10.303837	-15.891096	98.962074	-20.684643	14.43955	97.677574	34.175312	0.932294	103.672173	30.804815	33.140392	100.628593	32.4900635	17.036343	102.150383	-73.8593495	11.842757	93.204765
-11.325228	-15.498514	98.99337	-20.733625	14.324747	97.916527	34.182549	0.721509	103.983521	30.895016	33.028351	101.191605	32.5387825	16.87493	102.587563	-74.0060325	11.774564	93.245491
-12.392536	-14.956119	99.02343	-20.795961	14.226349	98.168381	34.172405	0.502995	104.291245	30.997103	32.881847	101.757111	32.584754	16.692421	103.024178	-74.176676	11.760277	93.312584
-13.522408	-14.487541	99.030144	-20.819063	14.107071	98.404076	34.147667	0.283424	104.519318	31.085863	32.71883	102.157059	32.616765	16.501127	103.3381885	-74.254891	11.713015	93.4699635
-15.271902	-13.739281	99.163345	-20.834616	14.032081	98.736206	34.14196	0.02614	104.683235	31.184769	32.490696	102.403702	32.6633645	16.258418	103.5434685	-74.3325965	11.805744	93.9289435
-16.47801	-13.141727	99.29026	-20.837963	14.002736	98.878548	34.12677	-0.122183	104.657295	31.21916	32.319057	102.325478	32.672965	16.098437	103.4913865	-74.348891	11.907035	94.2657095
-17.689728	-12.601842	99.364235	-20.820738	13.962052	98.996162	34.11113	-0.250069	104.514183	31.240707	32.134609	102.128479	32.6759185	15.94227	103.321331	-74.3173945	11.981834	94.670993
-18.928499	-12.093791	99.318466	-20.791317	13.892698	99.060432	34.076366	-0.415718	104.271255	31.25499	31.959114	101.837563	32.665678	15.771698	103.054409	-74.248312	12.013698	95.066455
-20.181223	-11.496004	99.323288	-20.783773	13.80689	99.116386	34.012306	-0.564811	103.988075	31.256018	31.779142	101.523254	32.634162	15.6071655	102.7556645	-74.201708	12.0066145	95.4771075
-21.482365	-10.935326	99.351608	-20.783569	13.745949	99.184593	33.971718	-0.710017	103.719093	31.257551	31.602024	101.247681	32.6146345	15.4460035	102.483387	-74.1817725	12.0458945	95.885799
-22.71661	-10.366282	99.366768	-20.743721	13.651257	99.273598	33.931599	-0.867988	103.482666	31.266329	31.442743	101.010918	32.598964	15.2873775	102.246792	-74.086406	12.0151365	96.300404
-24.698877	-9.472076	99.537636	-20.724791	13.488992	99.47831	33.873676	-1.07712	103.145744	31.295841	31.227552	100.744247	32.5847585	15.075216	101.9449955	-74.0343405	11.902768	97.0116245
-25.965456	-8.874726	99.640999	-20.733074	13.419249	99.644806	33.843277	-1.184414	102.957664	31.294235	31.110296	100.639465	32.568756	14.962941	101.7985645	-74.034904	11.875557	97.4910475
-27.280262	-8.266422	99.742981	-20.735558	13.349697	99.815269	33.813091	-1.284001	102.746628	31.308266	31.033844	100.539886	32.5606785	14.8749215	101.643257	-74.0317945	11.8244725	97.987281
-28.591103	-7.585278	99.815155	-20.713474	13.259753	99.933044	33.73753	-1.317437	102.513504	31.295746	30.97094	100.392273	32.516638	14.8267515	101.4528885	-73.943586	11.6927545	98.4131995
-29.823954	-6.942699	99.839417	-20.740076	13.21664	99.994621	33.705376	-1.343583	102.305244	31.257713	30.940815	100.241997	32.4815445	14.798616	101.2736205	-73.9616965	11.634664	98.7156215
-31.14728	-6.272422	99.913895	-20.759903	13.193633	100.042953	33.674526	-1.352395	102.119568	31.199327	30.939316	100.107849	32.4369265	14.7934605	101.1137085	-73.9567325	11.5938055	98.9721975
-32.393402	-5.585186	99.920143	-20.800529	13.19002	100.030052	33.605694	-1.342584	101.96357	31.138098	30.924629	99.966499	32.371896	14.7910225	100.9650345	-73.972954	11.5890175	99.0950695
-34.20488	-4.591879	99.875542	-20.844049	13.164968	99.975586	33.514774	-1.340309	101.743027	31.022066	30.902437	99.754951	32.26842	14.781064	100.748989	-73.956518	11.548872	99.202183
-35.436993	-3.888125	99.880508	-20.872707	13.152618	99.922722	33.460667	-1.343598	101.547646	30.951426	30.864954	99.590416	32.2060465	14.760678	100.569031	-73.9514605	11.544558	99.276413
-36.663189	-3.214808	99.864113	-20.885172	13.092525	99.88575	33.36652	-1.330336	101.343002	30.886135	30.826733	99.390831	32.1263275	14.7481985	100.3669165	-73.8966715	11.4368515	99.4045835
-37.762772	-2.567496	99.81015	-20.916473	13.091829	99.789124	33.307205	-1.334322	101.04715	30.836126	30.792505	99.130112	32.0716655	14.7290915	100.088631	-73.9046115	11.4545665	99.489617
-38.937992	-1.862331	99.843483	-20.934443	13.08082	99.702736	33.22155	-1.325054	100.678741	30.743637	30.720699	98.767807	31.9825935	14.6978225	99.723274	-73.8514795	11.4638175	99.682198
-40.036251	-1.184112	99.797775	-20.935154	13.07309	99.551468	33.105186	-1.320083	100.21492	30.721933	30.677696	98.270401	31.9135595	14.6788065	99.2426605	-73.7838675	11.4673735	99.8602755
-41.110909	-0.508356	99.70282	-20.959909	13.065481	99.34906	33.005871	-1.304221	99.694893	30.650312	30.604881	97.701164	31.8280915	14.65033	98.6980285	-73.7479095	11.480632	100.0000915
-42.65044	0.527575	99.640694	-20.972721	13.041824	99.067818	32.840149	-1.305106	98.888542	30.540615	30.543518	96.947121	31.690382	14.619206	97.9178315	-73.635824	11.464442	100.2178045
-43.645496	1.210698	99.570847	-20.98819	13.031368	98.854652	32.732929	-1.274764	98.433914	30.440512	30.525606	96.517624	31.5867205	14.625421	97.475769	-73.5631005	11.437315	100.233535
-44.593822	1.883632	99.422142	-21.037382	13.015427	98.670052	32.65432	-1.231983	98.032082	30.312994	30.555721	96.203484	31.483657	14.661869	97.117783	-73.558421	11.368985	100.222321
-45.462845	2.556555	99.301353	-21.12953	13.051089	98.476501	32.532448	-1.156813	97.701279	30.200314	30.593061	95.957359	31.366381	14.718124	96.829319	-73.625441	11.384054	100.123683
-46.346603	3.274066	99.178329	-21.202818	13.065602	98.307076	32.387718	-1.052924	97.373581	30.0252	30.675343	95.742729	31.206459	14.8112095	96.558155	-73.612095	11.3199945	100.055997
-47.214069	3.970961	99.082069	-21.350132	13.094601	98.149979	32.202808	-0.91765	97.042374	29.842169	30.785448	95.541473	31.0224885	14.933899	96.2919235	-73.7227525	11.255303	100.0080345
-48.02232	4.609514	98.947083	-21.512777	13.154708	98.005585	32.012333	-0.748127	96.677933	29.614676	30.907368	95.309074	30.8135045	15.0796205	95.9935035	-73.8390585	11.2297955	100.0176665
-49.069118	5.618385	98.813614	-21.756254	13.26054	97.764854	31.682194	-0.508259	96.106445	29.245237	31.082933	94.954773	30.4637155	15.287337	95.530609	-73.9762235	11.233743	99.999099
-49.766327	6.301428	98.766411	-21.939171	13.323061	97.589401	31.468838	-0.387439	95.73333	29.023487	31.183811	94.726006	30.2461625	15.398186	95.229668	-74.1245045	11.247936	99.949134
-50.390305	6.981715	98.704102	-22.099035	13.38168	97.425507	31.241766	-0.256365	95.374756	28.803396	31.273777	94.51651	30.022581	15.508706	94.945633	-74.220651	11.254654	99.905381
-50.966717	7.590921	98.647148	-22.231739	13.417723	97.313568	31.040918	-0.108597	95.037033	28.627495	31.353661	94.294945	29.8342065	15.622532	94.665989	-74.2976845	11.212914	99.961147
-51.477921	8.185701	98.567879	-22.344915	13.503597	97.169128	30.862553	0.027639	94.745163	28.461987	31.450045	94.091568	29.66227	15.738842	94.4183655	-74.3521	11.268352	99.9198905
-51.908558	8.828816	98.445969	-22.419197	13.586329	97.029808	30.740601	0.14263	94.472206	28.34866	31.538481	93.902504	29.5446305	15.8405555	94.187355	-74.3830245	11.3321025	99.872261
-52.246231	9.420026	98.37896	-22.467146	13.634278	96.862465	30.618134	0.258332	94.24585	28.262091	31.60117	93.707161	29.4401125	15.929751	93.9765055	-74.3744045	11.338805	99.7484245
-52.741444	10.242271	98.204346	-22.549173	13.77754	96.605659	30.506615	0.36029	93.962387	28.152302	31.697952	93.437782	29.3294585	16.029121	93.7000845	-74.4278045	11.525959	99.5112335
-52.986229	10.759769	98.035202	-22.590399	13.805385	96.438721	30.40139	0.420469	93.804672	28.097633	31.735865	93.257164	29.2495115	16.078167	93.530918	-74.4303095	11.532603	99.346524
-53.204758	11.293666	97.892052	-22.665224	13.863413	96.285507	30.324026	0.45437	93.648956	28.042719	31.768301	93.08728	29.1833725	16.1113355	93.368118	-74.5138205	11.6154905	99.202896
-53.304337	11.746211	97.805435	-22.7246	13.915852	96.171638	30.225336	0.506448	93.50206	27.969208	31.814611	92.938629	29.097272	16.1605295	93.2203445	-74.546472	11.6711745	99.1229315
-53.356926	12.222649	97.7127	-22.806398	13.989347	96.048012	30.096861	0.558615	93.359924	27.916208	31.8475	92.806503	29.0065345	16.2030575	93.0832135	-74.6193305	11.7756365	99.0128105
-53.379845	12.7092	97.67054	-22.843296	14.047625	95.969673	30.006266	0.603403	93.24511	27.829187	31.896538	92.683968	28.9177265	16.2499705	92.964539	-74.6043185	11.8452795	98.974807
-53.337132	13.204187	97.547623	-22.921539	14.133556	95.878708	29.905325	0.661778	93.146667	27.751299	31.96711	92.543152	28.828312	16.314444	92.8449095	-74.67139	11.952668	98.9125065
-53.19553	13.983308	97.349457	-23.050056	14.28921	95.684685	29.751032	0.81343	92.972466	27.61908	32.09684	92.314865	28.685056	16.455135	92.6436655	-74.785168	12.123285	98.7257045
-53.079952	14.548052	97.235725	-23.118601	14.410172	95.575974	29.647436	0.933071	92.853943	27.530502	32.20755	92.168976	28.588969	16.5703105	92.5114595	-74.826171	12.2500335	98.6404885
-52.903481	15.11511	97.126076	-23.16502	14.507565	95.456406	29.567184	1.041513	92.764435	27.449339	32.331631	92.068817	28.5082615	16.686572	92.416626	-74.8383015	12.328558	98.496186
-52.637695	15.708074	96.9599	-23.254719	14.654927	95.357544	29.480692	1.125094	92.727272	27.389761	32.430168	92.002533	28.4352265	16.777631	92.3649025	-74.9446645	12.532223	98.3501855
-52.364056	16.314945	96.77459	-23.369917	14.769671	95.256813	29.374653	1.198519	92.713326	27.334436	32.530285	91.970085	28.3545445	16.864402	92.3417055	-75.0943785	12.67494	98.1719205
-52.054947	16.966108	96.638046	-23.437571	14.92112	95.191917	29.262131	1.25495	92.726654	27.290777	32.596252	91.973778	28.276454	16.925601	92.350216	-75.151596	12.916639	98.033618
-51.68745	17.628542	96.518684	-23.574165	15.059681	95.178436	29.16399	1.294744	92.842163	27.253059	32.660519	92.044456	28.2085245	16.9776315	92.4433095	-75.3568545	13.1417305	97.9135625
-51.014572	18.721762	96.384583	-23.698416	15.272975	95.251862	29.064602	1.307721	93.192032	27.232233	32.74514	92.268089	28.1484175	17.0264305	92.7300605	-75.5452495	13.5195195	97.7736635
-50.542004	19.463026	96.384674	-23.780174	15.377728	95.308975	29.004488	1.273384	93.516579	27.233547	32.768131	92.538605	28.1190175	17.0207575	93.027592	-75.6793655	13.7346985	97.590358
-50.092758	20.276569	96.389252	-23.878639	15.470216	95.414146	28.946308	1.216987	93.919685	27.275726	32.767452	92.891708	28.111017	16.9922195	93.4056965	-75.868295	13.9482125	97.4225955
-49.34486	20.947052	96.262512	-23.950758	15.524282	95.577202	28.943476	1.12529	94.365952	27.302521	32.738052	93.353882	28.1229985	16.931671	93.859917	-76.0245145	14.116893	97.294487
-48.70192	21.756933	96.262154	-23.997465	15.525666	95.744995	28.971016	1.030188	94.804359	27.385569	32.716351	93.858612	28.1782925	16.8732695	94.3314855	-76.1732225	14.1780625	97.1585045
-48.072704	22.548271	96.294159	-23.988876	15.506964	95.916122	29.01474	0.933306	95.17543	27.50057	32.698349	94.339554	28.257655	16.8158275	94.757492	-76.235407	14.1981005	97.074752
-47.349117	23.378996	96.350151	-23.937668	15.458444	96.050148	29.086409	0.863681	95.426704	27.632025	32.654835	94.733795	28.359217	16.759258	95.0802495	-76.234553	14.15763	97.0200465
-46.178951	24.637022	96.413628	-23.846943	15.404465	96.172173	29.188114	0.81386	95.685265	27.792305	32.626003	95.130882	28.4902095	16.7199315	95.4080735	-76.1840955	14.0889985	96.9362725
-45.37896	25.492111	96.452087	-23.806746	15.411586	96.285156	29.280716	0.825011	95.819031	27.826435	32.65237	95.334648	28.5535755	16.7386905	95.5768395	-76.1670675	14.0844815	96.9934725
-44.618202	26.393227	96.56913	-23.775204	15.38465	96.408669	29.326981	0.850862	95.965477	27.870163	32.692314	95.527161	28.598572	16.771588	95.746319	-76.14898	13.997712	97.071019
-43.755787	27.274815	96.603279	-23.775633	15.402505	96.50975	29.375065	0.843932	96.133598	27.904198	32.714104	95.728012	28.6396315	16.779018	95.930805	-76.1908975	14.025992	97.088695
-42.90329	28.205507	96.605377	-23.757666	15.378681	96.595406	29.429993	0.856717	96.298492	27.922169	32.726555	95.903755	28.676081	16.791636	96.1011235	-76.191413	13.965726	97.0896885
-42.065361	29.150295	96.584831	-23.737011	15.351577	96.632233	29.4694	0.851047	96.437218	27.956137	32.726173	96.014694	28.7127685	16.78861	96.225956	-76.1867905	13.914544	97.03851
-41.136013	30.050325	96.525314	-23.704227	15.345966	96.63414	29.523018	0.824267	96.51226	27.987659	32.697769	96.098122	28.7553385	16.761018	96.305191	-76.1637925	13.930914	96.963089
-39.713821	31.511894	96.415726	-23.656033	15.296481	96.570679	29.546843	0.777746	96.543839	28.081396	32.643013	96.212227	28.8141195	16.7103795	96.378033	-76.1261855	13.8825825	96.763325
-38.843178	32.530025	96.430344	-23.635756	15.273873	96.547462	29.580816	0.748567	96.477158	28.1129	32.585773	96.309784	28.846858	16.66717	96.393471	-76.11837	13.880576	96.701453
-37.806396	33.465996	96.451004	-23.598181	15.232614	96.511169	29.59033	0.733831	96.358276	28.171062	32.560673	96.420044	28.880696	16.647252	96.38916	-76.077058	13.817976	96.633178
-36.793144	34.505836	96.559944	-23.592436	15.203176	96.483437	29.56324	0.704368	96.203705	28.196262	32.514919	96.583748	28.879751	16.6096435	96.3937265	-76.064623	13.7967085	96.5731475
-35.907745	35.541458	96.772697	-23.59927	15.183825	96.485809	29.500168	0.701859	96.074135	28.251379	32.501057	96.824257	28.8757735	16.601458	96.449196	-76.0743135	13.766192	96.522422
-34.829163	36.468739	97.050049	-23.624697	15.188511	96.508881	29.447058	0.748991	95.95005	28.281338	32.50407	97.119812	28.864198	16.6265305	96.534931	-76.113592	13.7504915	96.482831
-33.780582	37.495438	97.36158	-23.703279	15.24769	96.50959	29.413986	0.788915	95.836082	28.246937	32.496536	97.474937	28.8304615	16.6427255	96.6555095	-76.2370195	13.8526545	96.3636705
-32.429768	38.999836	97.982201	-23.805153	15.295139	96.524712	29.270744	0.903194	95.652214	28.287966	32.560062	98.013557	28.779355	16.731628	96.8328855	-76.389661	13.85865	96.2165385
-31.236219	39.823536	98.248604	-23.879246	15.387741	96.49794	29.169273	1.05347	95.583046	28.241713	32.666439	98.355614	28.705493	16.8599545	96.96933	-76.463985	13.9155275	96.02655
-30.186197	40.732338	98.446152	-23.996721	15.529835	96.477112	29.137924	1.254353	95.540176	28.167173	32.841602	98.69342	28.6525485	17.0479775	97.116798	-76.6459905	14.0116925	95.837426
-29.323652	41.613132	98.799065	-24.096672	15.716017	96.439758	29.093441	1.508425	95.537987	28.07168	33.079048	99.030045	28.5825605	17.2937365	97.284016	-76.7759045	14.1382975	95.5955
-28.18211	42.322006	98.979645	-24.160751	15.912819	96.420204	29.041481	1.787325	95.530785	28.008307	33.350449	99.306458	28.524894	17.568887	97.4186215	-76.846396	14.256751	95.4217865
-27.130302	43.054863	99.085144	-24.241739	16.044331	96.284164	29.011396	2.058645	95.537117	27.90204	33.583076	99.483315	28.456718	17.8208605	97.510216	-76.940196	14.2678015	95.058112
-26.004044	43.730091	99.139915	-24.291012	16.250813	96.237038	29.00786	2.256372	95.555954	27.850855	33.806026	99.620476	28.4293575	18.031199	97.588215	-77.0113815	14.470427	94.885861
-24.411417	44.608055	99.204422	-24.371376	16.604988	96.245155	28.951649	2.451425	95.637856	27.818838	34.01614	99.739174	28.3852435	18.2337825	97.688515	-77.1279955	14.9761935	94.801795
-23.262873	45.126534	99.141518	-24.417059	16.783262	96.228447	28.896219	2.500147	95.697647	27.810223	34.076801	99.744957	28.353221	18.288474	97.721302	-77.187339	15.27805	94.735592
-22.185917	45.570461	99.093803	-24.419365	16.913546	96.192322	28.841656	2.523039	95.768059	27.817636	34.116508	99.724457	28.329646	18.3197735	97.746258	-77.168376	15.5073185	94.638386
-21.0445	45.94138	99.054398	-24.444407	17.032398	96.213982	28.813452	2.530869	95.855995	27.855242	34.136871	99.705811	28.334347	18.33387	97.780903	-77.223161	15.730926	94.647061
-19.871117	46.184559	99.032486	-24.41404	17.126959	96.184845	28.819403	2.54466	95.940666	27.892765	34.18055	99.744232	28.356084	18.362605	97.842449	-77.184164	15.891313	94.527241
-18.691114	46.393974	99.065414	-24.391611	17.223211	96.167557	28.838072	2.600796	96.034157	27.950991	34.239941	99.905914	28.3945315	18.4203685	97.9700355	-77.1777535	16.0260535	94.3650785
-17.567255	46.496712	99.210899	-24.346476	17.258814	96.168266	28.908543	2.668687	96.137108	28.044277	34.302902	100.177231	28.47641	18.4857945	98.1571695	-77.169362	16.0318335	94.1793625
-15.840247	46.541336	99.571487	-24.270126	17.345564	96.165703	28.991222	2.800984	96.232201	28.1758	34.440792	100.623276	28.583511	18.620888	98.4277385	-77.123763	16.07024	93.9036675
-14.653905	46.45396	99.784561	-24.239012	17.399731	96.155807	29.025978	2.925412	96.252914	28.236542	34.587933	100.884483	28.63126	18.7566725	98.5686985	-77.109284	16.0427895	93.7429155
-13.517113	46.318985	99.939636	-24.223595	17.511137	96.146164	29.064575	3.09694	96.275642	28.241816	34.721058	101.092636	28.6531955	18.908999	98.684139	-77.1003855	16.113275	93.608189
-12.390611	46.134628	100.03476	-24.260302	17.618986	96.1576	29.067987	3.273192	96.35717	28.205214	34.90992	101.26194	28.6366005	19.091556	98.809555	-77.1572045	16.146416	93.505645
-11.263395	45.871433	100.02298	-24.331045	17.783625	96.151314	29.0499	3.469151	96.489754	28.138165	35.119778	101.381454	28.5940325	19.2944645	98.935604	-77.2561225	16.2727855	93.367024
-10.070268	45.540096	99.913315	-24.384598	17.943495	96.135368	29.047346	3.643672	96.654289	28.038797	35.290138	101.509323	28.5430715	19.466905	99.081806	-77.3122675	16.420085	93.18893
-8.947616	45.097507	99.842293	-24.458801	18.07201	96.05471	29.046614	3.726569	96.833588	27.995754	35.44347	101.643898	28.521184	19.5850195	99.238743	-77.438786	16.5590005	92.870677
-7.228625	44.29604	99.682503	-24.511978	18.239384	95.88916	29.028526	3.852484	97.138832	27.923405	35.539822	101.877556	28.4759655	19.696153	99.508194	-77.4999215	16.782615	92.270126
-6.023802	43.598976	99.654625	-24.483019	18.316553	95.823959	29.04903	3.889712	97.399086	27.917534	35.598392	102.173325	28.483282	19.744052	99.7862055	-77.44932	16.889054	91.8617125
-4.911518	42.838341	99.719063	-24.481131	18.409153	95.776764	29.104784	3.892882	97.734604	27.944296	35.635906	102.561104	28.52454	19.764394	100.147854	-77.486802	17.053912	91.405674
-3.758837	42.080544	99.7407	-24.458529	18.51379	95.743515	29.187723	3.882584	98.06572	27.994118	35.686142	102.906944	28.5909205	19.784363	100.486332	-77.5079785	17.243217	91.000698
-2.53626	41.141041	99.671677	-24.402416	18.667784	95.720291	29.274727	3.94955	98.364128	28.0599	35.750221	103.13176	28.6673135	19.8498855	100.747944	-77.4721455	17.4856825	90.692638
-1.429317	40.198486	99.570534	-24.337227	18.828362	95.677338	29.347122	4.024874	98.665863	28.101719	35.849087	103.300583	28.7244205	19.9369805	100.983223	-77.3988745	17.7197435	90.371453
-0.29221	39.20451	99.522202	-24.271124	19.009636	95.682373	29.438183	4.121482	99.022881	28.242445	35.557491	103.578743	28.840314	19.8394865	101.300812	-77.382562	18.1797855	90.063934
1.35146	37.403164	99.376801	-24.116518	19.277235	95.76371	29.597511	4.206781	99.730545	28.320698	36.106812	103.787407	28.9591045	20.1567965	101.758976	-77.1921405	18.3976735	89.768444
2.424155	36.198536	99.357239	-24.023663	19.467117	95.816559	29.741722	4.182535	100.251678	28.458149	36.148266	103.976608	29.0999355	20.1654005	102.114143	-77.1472615	18.7688335	89.518975
3.522786	34.788868	99.222656	-23.89699	19.616533	95.82917	29.84145	4.145629	100.757744	28.617435	36.180679	104.084145	29.2294425	20.163154	102.4209445	-77.0234225	19.069912	89.2373955
4.533179	33.425137	99.159843	-23.726212	19.729719	95.832138	29.955582	4.108081	101.293274	28.745136	36.152142	104.14196	29.350359	20.1301115	102.717617	-76.802783	19.3293265	88.946659
5.544669	31.996288	99.139023	-23.548899	19.823456	95.874115	30.100328	4.103942	101.988388	28.847221	36.134304	104.327774	29.4737745	20.119123	103.158081	-76.5715725	19.527789	88.590149
6.467016	30.463007	99.310593	-23.374344	19.923477	96.042702	30.286142	4.065258	102.76593	29.057281	36.176426	104.640945	29.6717115	20.120842	103.7034375	-76.4203995	19.726112	88.3819665
7.368155	28.953743	99.656235	-23.144833	19.986279	96.272591	30.481853	4.035419	103.626106	29.217997	36.209114	105.065788	29.849925	20.1222665	104.345947	-76.139591	19.8502915	88.199235
8.568933	26.519028	100.45401	-22.767397	20.023216	96.83548	30.773289	3.920548	105.210434	29.604589	36.163338	106.088959	30.188939	20.041943	105.6496965	-75.723733	20.004489	88.0212635
9.274291	24.9508	101.200851	-22.528471	20.066404	97.291397	31.030008	3.843723	106.342651	29.890303	36.135849	106.769981	30.4601555	19.989786	106.556316	-75.5170975	20.143022	88.026478
9.95911	23.37719	101.546303	-22.281921	20.112701	97.600204	31.317001	3.822248	107.076202	30.176786	36.181114	107.044312	30.7468935	20.001681	107.060257	-75.3107355	20.223721	88.140151
10.573573	21.803173	101.620674	-22.002449	20.179697	97.641144	31.548573	3.931703	107.424545	30.3944	36.282948	106.905579	30.9714865	20.1073255	107.165062	-74.9763845	20.2520685	88.117226
11.160383	20.338745	101.644089	-21.739382	20.238886	97.59771	31.80744	4.015311	107.623589	30.579916	36.287338	106.684341	31.193678	20.1513245	107.153965	-74.672442	20.3264475	88.041455
11.678664	18.782734	101.709213	-21.498642	20.247396	97.619087	32.038723	3.947732	107.842148	30.837669	36.22197	106.539711	31.438196	20.084851	107.1909295	-74.43548	20.409941	88.0472445
12.050618	17.268898	101.840698	-21.319988	20.194624	97.691017	32.243435	3.810076	108.072617	31.078798	36.114265	106.492844	31.6611165	19.9621705	107.2827305	-74.3010925	20.4270775	88.0993035
12.508268	15.087771	102.102493	-21.095371	20.120272	97.791466	32.509556	3.600081	108.398712	31.442616	35.961155	106.385971	31.976086	19.780618	107.3923415	-74.166828	20.459926	88.1905905
12.734164	13.605862	102.177872	-20.936483	20.079235	97.810036	32.659534	3.503446	108.483192	31.673204	35.865089	106.192795	32.166369	19.6842675	107.3379935	-74.039335	20.4742025	88.2820785
12.908665	12.268017	102.232231	-20.745333	20.011993	97.78299	32.817173	3.422608	108.450592	31.873417	35.790649	105.917885	32.345295	19.6066285	107.1842385	-73.835961	20.4173575	88.3817415
12.968508	10.972329	102.222588	-20.572273	19.9648	97.737343	32.972881	3.353738	108.370972	32.076862	35.707882	105.647453	32.5248715	19.53081	107.0092125	-73.6694175	20.39879	88.4654735
12.892262	9.807885	102.23333	-20.395575	19.90416	97.686981	33.161739	3.278634	108.286163	32.261345	35.625454	105.39949	32.711542	19.452044	106.8428265	-73.502692	20.356276	88.5311355
12.999903	8.487493	102.118553	-20.26062	19.878096	97.636581	33.33313	3.237144	108.180771	32.421787	35.584621	105.174759	32.8774585	19.4108825	106.677765	-73.3986985	20.3453095	88.595397
12.961179	7.314574	102.061867	-20.132885	19.820869	97.555565	33.467125	3.21903	108.046951	32.552929	35.56604	104.956779	33.010027	19.392535	106.501865	-73.275797	20.249203	88.609265
12.660573	5.828811	102.024292	-20.011168	19.774168	97.470352	33.622757	3.203183	107.91935	32.624073	35.533031	104.760513	33.123415	19.368107	106.3399315	-73.145751	20.180229	88.6007725
12.624286	4.623656	101.995659	-19.998331	19.775816	97.488655	33.663387	3.191299	108.01889	32.635571	35.521271	104.761314	33.149479	19.356285	106.390102	-73.146141	20.195347	88.587208
12.002734	3.835359	102.268829	-20.004179	19.780836	97.565346	33.704967	3.138534	108.153152	32.640274	35.496609	104.827591	33.1726205	19.3175715	106.4903715	-73.1809785	20.2441005	88.6403205
11.820683	2.904018	102.313324	-19.977995	19.770544	97.625816	33.735477	3.085585	108.268631	32.654915	35.446823	104.934334	33.195196	19.266204	106.6014825	-73.151186	20.274884	88.6501495
11.348028	2.065088	102.384209	-19.929377	19.753813	97.69101	33.789593	3.004977	108.369492	32.709076	35.385544	105.07164	33.2493345	19.1952605	106.720566	-73.1080885	20.3123655	88.661454
10.89589	1.310045	102.40818	-19.874092	19.720051	97.76712	33.846046	2.889176	108.480598	32.797615	35.296196	105.281845	33.3218305	19.092686	106.8812215	-73.0700145	20.347416	88.6530185
10.26088	0.658589	102.513573	-19.790058	19.669632	97.850128	33.909321	2.797498	108.684364	32.921474	35.243935	105.563019	33.4153975	19.0207165	107.1236915	-72.9955135	20.3185475	88.5765645
9.081739	-0.213995	102.719543	-19.669476	19.65045	98.010422	34.041195	2.68711	109.019791	33.128513	35.207672	106.049362	33.584854	18.947391	107.5345765	-72.923806	20.353509	88.4862675
8.373974	-0.800032	102.698769	-19.552839	19.628519	98.079315	34.162556	2.644617	109.175964	33.264385	35.208858	106.272934	33.7134705	18.9267375	107.724449	-72.8191485	20.3303005	88.434181
7.567013	-1.344044	102.650322	-19.434204	19.647602	98.120277	34.283417	2.622629	109.249603	33.406372	35.193424	106.407204	33.8448945	18.9080265	107.8284035	-72.7133025	20.3871775	88.4121505
6.689454	-1.799819	102.518967	-19.295046	19.604986	98.130356	34.407158	2.576703	109.218811	33.542885	35.154942	106.473541	33.9750215	18.8658225	107.846176	-72.5651135	20.3441495	88.414536
5.779998	-2.259625	102.304504	-19.154493	19.544275	98.123047	34.5298	2.509122	109.175323	33.703255	35.078022	106.453636	34.1165275	18.793572	107.8144795	-72.4255135	20.294978	88.4316145
4.757424	-2.742575	102.131996	-19.030741	19.496166	98.138153	34.652596	2.429535	109.126213	33.851128	34.998238	106.395317	34.251862	18.7138865	107.760765	-72.313344	20.2784455	88.515541
3.685083	-3.186001	101.958427	-18.914095	19.417772	98.149467	34.791454	2.341608	109.020927	33.990852	34.893181	106.236687	34.391153	18.6173945	107.628807	-72.219343	20.2181495	88.670127
1.912986	-3.763479	101.697098	-18.74012	19.277472	98.1437	34.955482	2.245209	108.810425	34.146999	34.738304	105.852829	34.5512405	18.4917565	107.331627	-72.0314805	20.0631875	88.955773
0.616783	-4.116786	101.536301	-18.626242	19.171621	98.178276	35.072758	2.119368	108.652924	34.238762	34.572563	105.556847	34.65576	18.3459655	107.1048855	-71.908244	19.9972765	89.2516665
-0.747749	-4.436742	101.414398	-18.534718	19.030535	98.249649	35.191654	1.956623	108.425735	34.327045	34.394714	105.26973	34.7593495	18.1756685	106.8477325	-71.8287855	19.8854015	89.6515655
-2.158541	-4.753923	101.263176	-18.423889	18.885458	98.368958	35.294651	1.762236	108.132378	34.450382	34.152206	104.958496	34.8725165	17.957221	106.545437	-71.7202945	19.813695	90.192479
-3.665145	-5.023901	101.083199	-18.286768	18.709675	98.51516	35.414967	1.535392	107.793358	34.57299	33.876442	104.637527	34.9939785	17.705917	106.2154425	-71.5675145	19.713433	90.8148775
-5.220325	-5.238036	100.907394	-18.148827	18.557121	98.659012	35.525105	1.288606	107.402908	34.691204	33.608242	104.378273	35.1081545	17.448424	105.8905905	-71.4058085	19.665818	91.4274335
-6.822359	-5.453418	100.76622	-18.028532	18.401346	98.851845	35.597782	1.035618	107.074844	34.840363	33.335258	104.215279	35.2190725	17.185438	105.6450615	-71.2761365	19.617254	92.0586285
-9.365607	-5.684759	100.684486	-17.894978	18.242777	99.28157	35.726105	0.704494	106.802544	34.999008	33.030289	104.224609	35.3625565	16.8673915	105.5135765	-71.1525125	19.6181625	93.0495635
-11.094584	-5.808145	100.657021	-17.822271	18.159224	99.575294	35.800911	0.551945	106.671349	35.09824	32.945572	104.341888	35.4495755	16.7487585	105.5066185	-71.0941175	19.5696895	93.6439695
-12.878418	-5.872631	100.651512	-17.786051	18.128639	99.863747	35.82724	0.495955	106.549751	35.191269	32.892155	104.384293	35.5092545	16.694055	105.467022	-71.0813565	19.563223	94.260472
-14.648411	-5.957591	100.665436	-17.729774	18.114153	100.102684	35.869095	0.471795	106.40712	35.271999	32.849659	104.300323	35.570547	16.660727	105.3537215	-71.030095	19.567579	94.8516465
-16.503651	-5.995291	100.707878	-17.686979	18.122307	100.268997	35.931664	0.459053	106.241356	35.356873	32.833565	104.130493	35.6442685	16.646309	105.1859245	-71.0182265	19.598305	95.3520695
-18.313707	-6.009608	100.753143	-17.61673	18.101021	100.419029	35.999878	0.412125	106.03231	35.452808	32.795395	103.859154	35.726343	16.60376	104.945732	-70.959803	19.598282	95.892326
-20.176823	-6.038066	100.8302	-17.559017	18.041439	100.492798	36.044456	0.277495	105.700432	35.605858	32.293617	103.498924	35.825157	16.285556	104.599678	-70.943191	19.797322	96.385918
-22.981094	-6.066091	100.805092	-17.448338	17.888065	100.361191	36.088867	-0.027926	104.73114	35.723499	32.367962	102.193581	35.906183	16.170018	103.4623605	-70.802859	19.606112	97.2600215
-24.851673	-6.11412	100.672173	-17.296011	17.729242	100.000473	36.105953	-0.322296	103.551796	35.76342	32.083069	100.779259	35.9346865	15.8803865	102.1655275	-70.5267085	19.5780975	97.8354185
-26.629517	-6.077586	100.447227	-17.161913	17.548353	99.451828	36.097057	-0.569674	101.995262	35.706261	31.71545	98.966606	35.901659	15.572888	100.480934	-70.225485	19.523818	98.422722
-28.485832	-6.083329	100.191048	-17.062382	17.349239	98.820023	35.995708	-0.817689	100.141159	35.628445	31.258783	97.013565	35.8120765	15.220547	98.577362	-69.9368405	19.477931	99.062684
-30.266556	-6.010643	99.811844	-16.973518	17.038374	98.123405	35.744625	-1.184579	98.254433	35.518723	30.758551	95.14563	35.631674	14.786986	96.7000315	-69.57871	19.289762	99.5467785
-31.994814	-5.949994	99.372086	-16.981607	16.724163	97.444054	35.429745	-1.615472	96.625847	35.291161	30.235628	93.565109	35.360453	14.310078	95.095478	-69.323667	19.138248	99.79263
-33.756466	-5.840575	98.93544	-17.130398	16.412189	96.890488	35.051407	-1.944633	95.460876	35.014336	29.77927	92.490677	35.0328715	13.9173185	93.9757765	-69.2936675	18.9070595	99.8051995
-36.208111	-5.660985	98.240105	-17.675266	15.966223	96.169281	34.392994	-2.42474	94.175377	34.477146	29.250427	91.588806	34.43507	13.4128435	92.8820915	-69.785602	18.5196025	99.4564705
-37.825039	-5.544135	97.725594	-18.062229	15.672441	95.692177	33.906395	-2.646592	93.45932	34.069298	29.020039	91.186646	33.9878465	13.1867235	92.322983	-70.1123045	18.1581585	99.061371
-39.379292	-5.364276	97.17305	-18.492962	15.437577	95.245163	33.47744	-2.824946	92.904297	33.661556	28.828182	90.828171	33.569498	13.001618	91.866234	-70.555422	17.873536	98.624092
-40.752182	-5.179893	96.758904	-18.894049	15.25329	94.807991	33.06181	-2.951939	92.434082	33.245247	28.692806	90.467873	33.1535285	12.8704335	91.4509775	-70.9416265	17.6361465	98.1650045
-42.09322	-4.960948	96.464539	-19.27479	15.147612	94.418625	32.675343	-3.029284	91.980896	32.836975	28.625944	90.038452	32.756159	12.79833	91.009674	-71.305739	17.496894	97.827576
-43.369644	-4.751736	96.275269	-19.612715	15.113356	94.045715	32.292843	-3.067902	91.586342	32.446033	28.540554	89.548668	32.369438	12.736326	90.567505	-71.594868	17.490386	97.523925
-44.508953	-4.470313	96.219597	-19.924112	15.081774	93.742584	31.963047	-3.109529	91.254494	32.074585	28.455576	89.048317	32.018816	12.6730235	90.1514055	-71.86704	17.4905245	97.3337625
-46.010612	-4.045592	96.30349	-20.298788	15.047071	93.487816	31.525627	-3.244574	90.885292	31.635698	28.270098	88.390747	31.5806625	12.512762	89.6380195	-72.1782385	17.58138	97.3376125
-46.918324	-3.697412	96.396133	-20.512419	15.033478	93.388817	31.269503	-3.385107	90.684036	31.403589	28.086073	88.045815	31.336546	12.350483	89.3649255	-72.361384	17.716473	97.4127085
-47.686932	-3.39221	96.468315	-20.687126	14.961316	93.262909	31.047626	-3.558295	90.425339	31.226418	27.889431	87.673523	31.137022	12.165568	89.049431	-72.511274	17.757064	97.476387
-48.425941	-3.04644	96.50605	-20.844379	14.869844	93.085693	30.797459	-3.7236	90.065613	31.022203	27.675333	87.215881	30.909831	11.9758665	88.640747	-72.598589	17.7638215	97.530639
-48.973652	-2.716729	96.479004	-20.978794	14.769803	92.843445	30.563122	-3.89728	89.577576	30.83581	27.45719	86.631714	30.699466	11.779955	88.104645	-72.657054	17.759651	97.582245
-49.631046	-2.284935	96.369301	-21.084751	14.692693	92.541183	30.318583	-4.038308	89.025223	30.643358	27.278698	86.03096	30.4809705	11.620195	87.5280915	-72.6504725	17.765191	97.5542745
-50.193722	-1.905496	96.243027	-21.235472	14.640059	92.232048	30.114811	-4.163166	88.528702	30.460587	27.11515	85.489502	30.287699	11.475992	87.009102	-72.758643	17.804126	97.454994
-50.901024	-1.307932	96.029785	-21.432753	14.547112	91.843811	29.861078	-4.312258	88.025505	30.214369	26.964399	84.91465	30.0377235	11.3260705	86.4700775	-72.9032295	17.7681535	97.2175445
-51.272892	-0.910019	95.860031	-21.580538	14.504901	91.660118	29.705095	-4.393921	87.890137	30.050329	26.896769	84.73967	29.877712	11.251424	86.3149035	-73.038788	17.758378	97.0053325
-51.624863	-0.469439	95.742203	-21.776323	14.465128	91.578918	29.561069	-4.486879	87.861671	29.915514	26.830423	84.700241	29.7382915	11.171772	86.280956	-73.2909375	17.758484	96.87688
-51.851837	0.016559	95.704147	-21.947048	14.413979	91.574081	29.410357	-4.585902	87.891342	29.772669	26.770262	84.742737	29.591513	11.09218	86.3170395	-73.485609	17.735778	96.8311225
-52.007259	0.532542	95.706024	-22.127319	14.330256	91.64624	29.232872	-4.666317	87.930107	29.588863	26.711353	84.838608	29.4108675	11.022518	86.3843575	-73.6655055	17.637994	96.9081225
-52.08065	1.122034	95.712685	-22.303789	14.251636	91.736717	29.067287	-4.761721	87.981232	29.459312	26.636101	85.00444	29.2632995	10.93719	86.492836	-73.8708775	17.566082	96.980598
-52.023613	1.796148	95.663628	-22.46191	14.205229	91.869148	28.924856	-4.813201	88.067108	29.39657	26.605181	85.242645	29.160713	10.89599	86.6548765	-74.084533	17.514468	97.0834195
-51.770359	2.865382	95.590027	-22.59989	14.135432	92.073425	28.794252	-4.817575	88.167664	29.308552	26.656427	85.66819	29.051402	10.919426	86.917927	-74.251182	17.351438	97.228923
-51.503826	3.689175	95.523575	-22.671783	14.131091	92.20108	28.717434	-4.764311	88.235886	29.282015	26.746622	86.013481	28.9997245	10.9911555	87.1246835	-74.3432905	17.2710265	97.2774765
-51.135601	4.54012	95.440331	-22.720999	14.136527	92.343742	28.677549	-4.711779	88.337906	29.278666	26.81819	86.420235	28.9781075	11.0532055	87.3790705	-74.4201055	17.2198485	97.3084135
-50.727261	5.462153	95.297363	-22.813078	14.142635	92.497437	28.625818	-4.672869	88.532684	29.247812	26.892719	86.920425	28.936815	11.109925	87.7265545	-74.562971	17.175345	97.2683195
-50.207298	6.374457	95.144241	-22.894905	14.171468	92.660507	28.580063	-4.656246	88.851707	29.25771	26.975775	87.480583	28.9188865	11.1597645	88.166145	-74.7086965	17.1831715	97.154869
-49.654995	7.394022	94.993668	-22.990923	14.222299	92.842422	28.540197	-4.664147	89.347343	29.242689	27.034845	88.166733	28.891443	11.185349	88.757038	-74.873289	17.259249	96.927806
-49.005367	8.409135	94.941078	-23.114605	14.263413	93.115982	28.524914	-4.728507	90.058563	29.263889	27.043591	89.051254	28.8944015	11.157542	89.5549085	-75.1236115	17.369284	96.6770555
-47.930973	10.019754	94.798294	-23.322136	14.225663	93.711021	28.605864	-4.947605	91.820305	29.37071	27.009895	90.924118	28.988287	11.031145	91.3722115	-75.632559	17.420181	96.0498305
-47.181015	11.092	94.778282	-23.49815	14.18573	94.187477	28.717226	-5.147429	93.278511	29.49292	26.93136	92.463882	29.105073	10.8919655	92.8711965	-76.101373	17.4794945	95.5037575
-46.344219	12.226416	94.845741	-23.598795	14.087856	94.750061	28.811403	-5.379923	94.883804	29.658804	26.805061	94.20134	29.2351035	10.712569	94.542572	-76.4326935	17.463143	94.95755
-45.477901	13.32856	95.072548	-23.638157	13.899576	95.45295	28.973064	-5.637084	96.516106	29.818518	26.605022	96.012901	29.395791	10.483969	96.2645035	-76.672105	17.315183	94.6413965
-44.626923	14.432047	95.43428	-23.683153	13.662519	96.184769	29.193386	-5.868879	98.105804	29.991489	26.440042	97.797989	29.5924375	10.2855815	97.9518965	-76.9587435	17.0394565	94.4176415
-43.772396	15.551798	95.826134	-23.662601	13.409071	96.90477	29.465889	-6.079614	99.464836	30.188969	26.314629	99.544182	29.827429	10.1175075	99.504509	-77.152631	16.7006345	94.305031
-42.937565	16.659208	96.257683	-23.644167	13.163953	97.546219	29.716787	-6.244648	100.52668	30.382299	26.22168	101.098228	30.049543	9.988516	100.812454	-77.337877	16.33939	94.279984
-41.792442	18.367012	96.880791	-23.520922	12.804225	98.199348	30.073023	-6.527498	101.52655	30.717894	26.107994	102.877251	30.3954585	9.790248	102.2019005	-77.4373025	15.818202	94.1967955
-41.028015	19.483677	97.171272	-23.400223	12.617026	98.500771	30.317078	-6.66359	101.888145	30.974098	26.011816	103.656509	30.645588	9.674113	102.772327	-77.446034	15.559939	94.229215
-40.411762	20.61471	97.450394	-23.226721	12.461838	98.620468	30.50721	-6.784383	102.005066	31.275156	25.918108	104.134079	30.891183	9.5668625	103.0695725	-77.344625	15.3568135	94.1713635
-39.768543	21.719978	97.617081	-23.063389	12.316012	98.659332	30.651024	-6.902244	102.015915	31.536125	25.802425	104.33506	31.0935745	9.4500905	103.1754875	-77.2203525	15.1819335	94.1431765
-39.202271	22.783253	97.725746	-22.906868	12.264071	98.628571	30.84437	-7.020965	101.909546	31.747379	25.667038	104.40271	31.2958745	9.3230365	103.156128	-77.1096105	15.2051055	94.101014
-38.748039	23.866909	97.792946	-22.681007	12.215034	98.580894	30.978111	-7.114742	101.70649	31.991058	25.584442	104.24868	31.4845845	9.23485	102.977585	-76.8465985	15.195218	94.184203
-38.337177	24.883631	97.848526	-22.491322	12.193283	98.444656	31.061565	-7.164042	101.321266	32.187691	25.486139	103.872391	31.624628	9.1610485	102.5968285	-76.607272	15.2255175	94.2924835
-37.797852	26.339134	97.901512	-22.23889	12.171102	98.178986	31.225073	-7.178505	100.550392	32.409901	25.404697	103.197411	31.817487	9.113096	101.8739015	-76.295267	15.229108	94.4840705
-37.527428	27.21743	97.962944	-22.057028	12.161882	98.014618	31.337749	-7.138962	99.877625	32.516636	25.376425	102.709373	31.9271925	9.1187315	101.293499	-76.0412485	15.2050325	94.735737
-37.327293	28.05715	98.051109	-21.912031	12.171463	97.770294	31.386534	-6.978273	99.044266	32.614346	25.403128	102.101913	32.00044	9.2124275	100.5730895	-75.824502	15.1304985	94.9674985
-37.183769	28.812963	98.15406	-21.803751	12.139578	97.484268	31.433338	-6.861196	98.146233	32.675953	25.454727	101.362228	32.0546455	9.2967655	99.7542305	-75.6621475	14.9823905	95.2143055
-37.065723	29.490704	98.207878	-21.684822	12.173994	97.200722	31.470984	-6.753253	97.095474	32.66901	25.501568	100.521454	32.069997	9.3741575	98.808464	-75.439641	14.9738305	95.59298
-36.933388	30.096254	98.160728	-21.567266	12.20564	96.864212	31.380535	-6.562106	96.005402	32.658195	25.576841	99.444214	32.019365	9.5073675	97.724808	-75.153897	14.9039125	96.003616
-36.881546	30.652937	98.003075	-21.457438	12.323352	96.472275	31.312408	-6.421431	94.863724	32.566193	25.671696	98.305206	31.9393005	9.6251325	96.584465	-74.8541765	15.0215715	96.360085
-36.720936	31.362816	97.539536	-21.489147	12.408128	95.785019	31.100269	-6.227279	93.432594	32.325733	25.782581	96.445671	31.713001	9.777651	94.9391325	-74.691295	15.038605	96.6309055
-36.608513	31.788477	97.112556	-21.549496	12.46806	95.388641	30.960094	-6.229831	92.649818	32.063408	25.760418	95.367401	31.511751	9.7652935	94.0086095	-74.610743	15.1708265	96.7686725
-36.52071	32.117352	96.6688	-21.686861	12.526382	95.027008	30.72806	-6.295657	92.012512	31.862467	25.69899	94.424019	31.2952635	9.7016665	93.2182655	-74.6689855	15.3510975	96.8357505
-36.395096	32.39727	96.245895	-21.872456	12.547499	94.649002	30.496269	-6.388474	91.454681	31.606426	25.581661	93.5989	31.0513475	9.5965935	92.5267905	-74.7962595	15.4984045	96.7712135
-36.224346	32.603878	95.853844	-22.062452	12.492772	94.312546	30.205976	-6.516621	90.975288	31.357653	25.43338	92.964294	30.7818145	9.4583795	91.969791	-74.9067185	15.5271645	96.655301
-35.992863	32.76067	95.501343	-22.268269	12.44385	94.019127	29.911345	-6.661392	90.621056	31.169834	25.283602	92.557434	30.5405895	9.311105	91.589245	-75.0771275	15.576595	96.449009
-35.749584	32.904537	95.279251	-22.478138	12.360631	93.75296	29.654036	-6.774908	90.394379	30.965206	25.184158	92.345901	30.309621	9.204625	91.37014	-75.265897	15.516637	96.13578
-35.184605	33.06918	95.043388	-22.807581	12.277772	93.517975	29.307062	-6.784636	90.28273	30.658978	25.156286	92.241524	29.98302	9.185825	91.262127	-75.598182	15.369719	95.773823
-34.740177	33.179455	94.924896	-22.977753	12.232004	93.473206	29.140509	-6.77929	90.361832	30.489618	25.168365	92.292747	29.8150635	9.1945375	91.3272895	-75.7705695	15.2694705	95.6191225
-34.213665	33.286797	94.843407	-23.170727	12.225162	93.454674	29.03533	-6.734569	90.481033	30.321566	25.224108	92.390373	29.678448	9.2447695	91.435703	-76.019902	15.2055545	95.473645
-33.699303	33.35294	94.747505	-23.276283	12.206808	93.442886	28.965172	-6.643204	90.595337	30.207603	25.337559	92.485397	29.5863875	9.3471775	91.540367	-76.1389535	15.0664385	95.345405
-33.136703	33.390713	94.736992	-23.323469	12.213577	93.424004	28.945848	-6.54834	90.636253	30.15177	25.437243	92.547104	29.548809	9.4444515	91.5916785	-76.195747	14.9827025	95.2563295
-32.380924	33.406734	94.706512	-23.386253	12.163694	93.363564	28.949795	-6.42312	90.588394	30.106169	25.52504	92.61702	29.527982	9.55096	91.602707	-76.300488	14.776428	95.124421
-31.705498	33.371456	94.674873	-23.382206	12.132004	93.296631	28.969584	-6.335232	90.503677	30.078836	25.606644	92.6455	29.52421	9.635706	91.5745885	-76.288622	14.628302	95.0186735
-30.406702	33.316143	94.462349	-23.348551	12.100357	93.134224	29.004982	-6.191238	90.370827	30.085819	25.716522	92.67775	29.5454005	9.762642	91.5242885	-76.2425025	14.438072	94.7441595
-29.63418	33.279957	94.370285	-23.34676	12.108528	93.036407	29.026249	-6.131964	90.449402	30.075642	25.790009	92.727592	29.5509455	9.8290225	91.588497	-76.2444655	14.3880335	94.484317
-28.748842	33.201664	94.257996	-23.366858	12.12866	93.075729	29.069754	-6.130679	90.606766	30.069563	25.80109	92.798904	29.5696585	9.8352055	91.702835	-76.3033745	14.4221145	94.448623
-27.761326	33.096191	94.213524	-23.356825	12.130316	93.181297	29.083004	-6.180604	90.810043	30.053362	25.786543	92.876984	29.568183	9.8029695	91.8435135	-76.281833	14.4576625	94.5190805
-26.698494	32.951515	94.151772	-23.362186	12.121826	93.327423	29.084631	-6.254648	91.097038	30.048019	25.723478	92.910835	29.566325	9.734415	92.0039365	-76.290697	14.509237	94.6509095
-25.668652	32.864712	94.161224	-23.386509	12.126676	93.5718	29.099745	-6.374247	91.413025	30.031591	25.643051	92.986786	29.565668	9.634402	92.1999055	-76.338686	14.61895	94.9436945
-24.557869	32.67049	94.107773	-23.391949	12.10686	93.767998	29.109907	-6.488281	91.790154	30.037828	25.545349	93.10051	29.5738675	9.528534	92.445332	-76.3577655	14.685186	95.090664
-22.750128	32.417747	94.100395	-23.378735	12.050658	94.083656	29.095846	-6.708597	92.368141	30.03476	25.333155	93.308014	29.565303	9.312279	92.8380775	-76.322773	14.789037	95.3292345
-21.540678	32.24102	94.094292	-23.383362	12.004253	94.278732	29.093102	-6.873593	92.732613	30.058792	25.15983	93.465828	29.575947	9.1431185	93.0992205	-76.342671	14.8653875	95.4582435
-20.252041	32.053165	94.060242	-23.369177	11.918814	94.449661	29.090925	-7.046783	93.087318	30.09609	24.99815	93.649117	29.5935075	8.9756835	93.3682175	-76.3318615	14.8619445	95.5311045
-18.896822	31.892639	94.022545	-23.360525	11.895725	94.57238	29.091518	-7.227677	93.392578	30.15852	24.823204	93.811676	29.625019	8.7977635	93.602127	-76.346069	14.9936865	95.542633
-17.480766	31.722017	93.941742	-23.332127	11.895318	94.691551	29.075455	-7.432354	93.604904	30.230621	24.633631	93.899323	29.653038	8.6006385	93.7521135	-76.317292	15.1899975	95.6309885
-16.040676	31.61034	93.875084	-23.282612	11.927377	94.72197	29.045654	-7.633318	93.733749	30.313953	24.421106	93.976074	29.6798035	8.393894	93.8549115	-76.2450275	15.46086	95.5890285
-14.560102	31.489489	93.85878	-23.226326	11.958209	94.730453	29.009979	-7.810803	93.81073	30.422506	24.23485	94.113113	29.7162425	8.2120235	93.9619215	-76.1688945	15.7043945	95.4989845
-12.250535	31.377867	94.04644	-23.131315	11.942549	94.796982	28.967009	-8.039459	93.761192	30.617723	24.012501	94.46418	29.792366	7.986521	94.112686	-76.054996	15.898577	95.481278
-10.662417	31.292578	94.318268	-23.081198	11.903388	94.773781	28.971973	-8.182949	93.578568	30.787968	23.939035	94.771034	29.8799705	7.878043	94.174801	-76.0423665	15.928733	95.372761
-9.028361	31.267363	94.611786	-23.021357	11.911772	94.762077	28.998692	-8.155107	93.334045	30.921701	23.934238	95.090935	29.9601965	7.8895655	94.21249	-76.0029105	15.9339785	95.311664
-7.42963	31.202034	94.943657	-22.956198	11.942635	94.697182	29.04645	-8.003572	93.036003	31.025616	24.025013	95.467682	30.036033	8.0107205	94.2518425	-75.948429	15.8745495	95.1425215
-5.812757	31.119904	95.317963	-22.897951	11.91476	94.580475	29.107548	-7.797014	92.80088	31.094435	24.194902	95.948914	30.1009915	8.198944	94.374897	-75.8968935	15.630576	94.786053
-4.135633	31.027164	95.713081	-22.924061	12.032892	94.576416	29.174059	-7.479142	92.693581	31.112873	24.397209	96.556595	30.143466	8.4590335	94.625088	-75.991588	15.6067505	94.527744
-2.453113	30.917936	96.203491	-22.945871	12.14354	94.525734	29.284977	-7.192139	92.711845	31.078085	24.624004	97.337906	30.181531	8.7159325	95.0248755	-76.073273	15.5711475	94.0265925
0.091757	30.540609	97.170387	-22.971434	12.296659	94.624123	29.447374	-6.866223	93.177094	31.136681	24.891151	98.993973	30.2920275	9.012464	96.0855335	-76.2348955	15.580854	93.1627125
1.78357	30.146143	97.935684	-23.043592	12.394291	94.764122	29.54117	-6.756412	93.696938	31.175877	24.960289	100.156998	30.3585235	9.1019385	96.926968	-76.4457075	15.6866435	92.601276
3.545356	29.625078	98.68911	-23.049246	12.494423	94.925705	29.605209	-6.655924	94.368713	31.203518	24.991842	101.376343	30.4043635	9.167959	97.872528	-76.5028555	15.820887	91.978882
5.218938	29.059904	99.553818	-22.989763	12.612494	95.171837	29.708281	-6.617399	95.335442	31.275129	24.983116	102.756248	30.491705	9.1828585	99.045845	-76.471231	16.0421295	91.297829
6.923132	28.283531	100.472794	-22.875389	12.756586	95.47142	29.875082	-6.615715	96.563599	31.296507	24.951168	104.242661	30.5857945	9.1677265	100.40313	-76.3365725	16.3454455	90.53971
8.618517	27.389469	101.394859	-22.720589	12.890572	95.80867	30.397833	-6.87006	97.802498	31.351238	24.9562	105.688797	30.8745355	9.04307	101.7456475	-76.3157135	16.738074	89.8716925
10.206873	26.424339	102.089546	-22.49877	13.000782	96.072739	30.62289	-6.843443	99.15081	31.49131	25.017485	106.932495	31.0571	9.087021	103.0416525	-76.05464	16.914543	89.1038255
12.722744	24.815884	102.763412	-22.012121	13.298082	96.106819	31.08477	-6.798399	101.114883	31.659946	25.194376	108.307625	31.372358	9.1979885	104.711254	-75.3966	17.3981755	87.502384
14.263497	23.686556	102.972946	-21.683369	13.494656	95.927391	31.155956	-6.706919	102.357086	31.883993	25.365046	108.899117	31.5199745	9.3290635	105.6281015	-74.8867125	17.6602485	86.2266805
15.799538	22.359732	102.93692	-21.338821	13.634115	95.481857	31.49572	-6.766713	103.010895	32.1908	25.447741	109.076355	31.84326	9.340514	106.043625	-74.520902	17.927716	84.920089
17.219357	21.021276	102.583145	-20.895069	13.699282	94.736519	31.827991	-6.862374	103.279732	32.514126	25.448784	108.898399	32.1710585	9.293205	106.0890655	-73.9611965	18.105359	83.3839725
18.632088	19.496008	102.122925	-20.351387	13.718595	93.907944	32.220634	-7.025037	103.392067	32.913395	25.339777	108.616051	32.5670145	9.15737	106.004059	-73.2697885	18.27982	81.811829
19.875036	17.90765	101.752556	-19.769373	13.652581	93.166656	32.645214	-7.240119	103.57193	33.374596	25.182741	108.345482	33.009905	8.971311	105.958706	-72.548651	18.333851	80.374606
21.023903	16.301121	101.450661	-19.17275	13.580331	92.586273	33.118015	-7.408693	103.840553	33.828861	25.070175	108.056931	33.473438	8.830741	105.948742	-71.818938	18.329921	79.223804
22.462309	13.65698	101.061058	-18.160683	13.443973	91.72596	33.814629	-7.49743	104.304398	34.569508	24.966192	107.611206	34.1920685	8.734381	105.957802	-70.5134345	18.153565	77.494118
23.064344	12.018496	100.900017	-17.553476	13.41434	91.131569	34.283562	-7.513785	104.517021	35.039215	24.962257	107.179085	34.6613885	8.724236	105.848053	-69.7683405	18.104444	76.415085
24.233093	9.834242	100.190697	-16.964132	13.361088	90.428444	34.737423	-7.500093	104.505829	35.492931	24.953556	106.571152	35.115177	8.7267315	105.5384905	-69.043441	17.9954445	75.3183975
24.20756	8.503104	99.53466	-16.3503	13.320094	89.521561	35.160397	-7.477801	104.168854	35.933697	24.909077	105.730209	35.547047	8.715638	104.9495315	-68.247647	17.92455	74.0935905
23.740753	7.531717	98.41452	-15.736015	13.252581	88.473221	35.535172	-7.543282	103.655037	36.399929	24.81464	104.835037	35.9675505	8.635679	104.245037	-67.4395805	17.869483	72.701405
23.176798	6.332876	97.350174	-15.186688	13.179551	87.459229	35.930794	-7.700918	103.089432	36.910542	24.639402	103.958168	36.420668	8.469242	103.5238	-66.794044	17.88986	71.394658
22.47781	5.18331	96.214714	-14.605071	13.089413	86.417282	36.304207	-7.820258	102.48616	37.386021	24.482943	102.988724	36.845114	8.3313425	102.737442	-66.055256	17.8474835	70.097122
21.323166	3.313666	94.201271	-13.737665	13.032153	84.861687	36.873421	-7.847002	101.547607	38.093781	24.359093	101.593231	37.483601	8.2560455	101.570419	-64.958931	17.8082605	68.152955
19.869184	2.257863	93.145332	-13.175845	13.029205	83.915314	37.301006	-7.842813	100.915398	38.592014	24.335899	100.656189	37.94651	8.246543	100.7857935	-64.2982	17.811867	67.0448345
18.604792	1.121313	91.663292	-12.618871	13.043125	82.957687	37.82156	-7.805036	100.029457	39.082737	24.35009	99.555954	38.4521485	8.272527	99.7927055	-63.6898905	17.813723	66.1226685
17.172382	-0.029705	90.062508	-12.076123	13.045613	82.019829	38.294075	-7.693492	98.8666	39.579601	24.393423	98.302994	38.936838	8.3499655	98.584797	-63.089084	17.7412605	65.454861
15.586473	-1.20436	88.44088	-11.608097	13.066164	81.159187	38.778606	-7.570792	97.551384	40.062042	24.401503	97.028381	39.420324	8.4153555	97.2898825	-62.636518	17.7169725	65.0284915
13.808552	-2.326192	86.750343	-11.24221	13.104855	80.348534	39.180363	-7.460288	96.174377	40.518509	24.440716	95.793671	39.849436	8.490214	95.984024	-62.333856	17.719496	64.713044
11.817092	-3.473581	85.084702	-11.014804	13.177386	79.64473	39.560112	-7.326743	94.730103	40.80064	24.527191	94.554741	40.180376	8.600224	94.642422	-62.209984	17.754548	64.647038
8.465369	-5.1585	82.55294	-10.972981	13.345975	78.819031	39.999981	-7.059064	92.249344	41.075024	24.735462	92.379555	40.5375025	8.838199	92.3144495	-62.4834645	17.853751	65.3236125
5.969991	-6.281956	80.934547	-11.045263	13.490055	78.342369	40.113194	-6.886134	90.328545	41.235359	24.859947	90.71022	40.6742765	8.9869065	90.5193825	-62.7648025	17.9932035	66.1653555
3.305478	-7.388066	79.379265	-11.216981	13.636764	77.9589	40.184284	-6.740954	88.340851	41.245937	24.99292	88.881775	40.7151105	9.125983	88.611313	-63.1490725	18.147545	67.306487
0.46873	-8.627899	78.065552	-11.505285	13.782838	77.661964	40.140949	-6.673311	86.2696	41.225491	25.073729	86.990143	40.68322	9.200209	86.6298715	-63.69379	18.365467	68.6940565
-2.507673	-9.827781	77.001221	-11.818904	13.873044	77.430359	39.961834	-6.668269	84.266708	41.130131	25.086329	85.005585	40.5459825	9.20903	84.6361465	-64.1837905	18.537058	70.2245715
-5.573864	-11.115196	76.251541	-12.177554	13.943924	77.232292	39.740334	-6.681253	82.401413	40.920181	25.102434	82.972328	40.3302575	9.2105905	82.6868705	-64.6853655	18.6772575	71.7777135
-8.701256	-12.488803	75.882423	-12.578815	13.955435	77.150192	39.412113	-6.697673	80.609169	40.612465	25.122606	81.109047	40.012289	9.2124665	80.859108	-65.169919	18.6984035	73.441276
-13.46563	-14.535573	75.71537	-13.313312	13.981697	77.129349	38.730381	-6.731707	78.365067	39.885799	25.092348	78.591103	39.30809	9.1803205	78.478085	-65.934714	18.7830735	75.780613
-16.58474	-15.93406	75.836708	-13.826945	13.966881	77.152176	38.238605	-6.765204	77.067047	39.340862	25.057465	77.124741	38.7897335	9.1461305	77.095894	-66.4436235	18.7876315	77.208458
-19.691055	-17.344746	76.128586	-14.318209	13.880984	77.151749	37.702599	-6.770427	75.871796	38.783028	24.998804	75.646507	38.2428135	9.1141885	75.7591515	-66.8792315	18.6477795	78.5443465
-22.694075	-18.800022	76.533302	-14.824753	13.787864	77.025795	37.1311	-6.735519	74.645744	38.065662	24.953131	74.055229	37.598381	9.108806	74.3504865	-67.247887	18.466922	79.7011035
-25.593689	-20.264845	76.979698	-15.412028	13.656137	76.796623	36.422813	-6.720643	73.523346	37.286522	24.895514	72.548851	36.8546675	9.0874355	73.0360985	-67.6787235	18.2248385	80.5571475
-28.200161	-21.795321	77.551636	-16.187212	13.499874	76.613411	35.694057	-6.828399	72.680405	36.357632	24.705805	70.981033	36.0258445	8.938703	71.830719	-68.4002685	18.061045	81.396103
-31.003984	-23.251383	78.57856	-16.941933	13.325149	76.341621	34.930058	-6.902073	71.833572	35.358952	24.509136	69.504166	35.144505	8.8035315	70.668869	-69.028371	17.8467665	82.014373
-34.553177	-24.959171	80.206772	-17.93318	12.99389	75.893402	33.983128	-7.133754	70.896187	34.080891	24.19198	67.700371	34.0320095	8.529113	69.298279	-69.8983695	17.458667	82.488525
-36.899445	-25.346947	80.697693	-18.452423	12.728168	75.592308	33.545563	-7.395929	70.449348	33.416885	23.906431	66.7565	33.481224	8.255251	68.602924	-70.38607	17.201085	82.581692
-38.80537	-25.256643	81.090706	-18.871378	12.40599	75.220367	33.166515	-7.692549	70.013115	32.938377	23.576315	66.006477	33.052446	7.941883	68.009796	-70.795202	16.870097	82.430938
-40.447853	-25.180706	81.361061	-19.198509	12.135778	74.825478	32.84026	-8.020685	69.566055	32.547977	23.114643	65.323814	32.6941185	7.546979	67.4449345	-71.0911365	16.724577	82.2060215
-41.83173	-24.860468	81.462219	-19.448685	11.910615	74.426117	32.560009	-8.262059	69.215546	32.261162	22.93742	64.787498	32.4105855	7.3376805	67.001522	-71.3079555	16.4835495	81.850712
-43.856041	-24.670235	81.225075	-19.659058	11.710037	74.11113	32.3307	-8.523746	68.94725	32.069344	22.688011	64.384773	32.200022	7.0821325	66.6660115	-71.518138	16.3379415	81.5562485
-44.109882	-23.793074	81.026306	-19.785543	11.540115	73.890564	32.147236	-8.791671	68.750366	31.990873	22.428251	64.171249	32.0690545	6.81829	66.4608075	-71.6401405	16.26194	81.3203205
-43.660828	-22.427944	80.682465	-19.910067	11.341596	73.770782	31.947533	-9.08289	68.548782	31.88744	22.144127	64.194977	31.9174865	6.5306185	66.3718795	-71.7376205	16.1525735	81.1696845
-43.715958	-21.443588	80.157562	-20.012218	11.264792	73.853722	31.81934	-9.201174	68.586365	31.850689	22.08868	64.506302	31.8350145	6.443753	66.5463335	-71.8594505	16.085831	81.1611105
-43.383041	-20.373735	79.746948	-20.186184	11.257633	74.009209	31.671133	-9.206539	68.733459	31.804075	22.144989	64.977753	31.737604	6.469225	66.855606	-72.109972	16.046041	81.162812
-42.888428	-19.19932	79.362999	-20.369894	11.333191	74.213882	31.486324	-9.095589	68.983574	31.673149	22.307226	65.520599	31.5797365	6.6058185	67.2520865	-72.3195245	16.0605635	81.1756775
-42.463989	-17.950109	78.994598	-20.629147	11.445625	74.445099	31.285398	-8.921059	69.353333	31.493601	22.493582	66.067558	31.3894995	6.7862615	67.7104455	-72.6477935	16.1049885	81.1797525
-41.819706	-16.612846	78.775192	-20.903076	11.555244	74.720261	31.052675	-8.770647	69.793495	31.271595	22.671618	66.70575	31.162135	6.9504855	68.2496225	-72.968287	16.1600025	81.1908995
-41.070541	-15.199137	78.542419	-21.196144	11.603122	75.050682	30.802071	-8.719173	70.243805	31.063652	22.775314	67.40596	30.9328615	7.0280705	68.8248825	-73.3251495	16.1781735	81.2764815
-39.89146	-13.073646	78.367012	-21.632805	11.585287	75.637314	30.427828	-8.763061	71.012085	30.795416	22.806395	68.541801	30.611622	7.021667	69.776943	-73.877232	16.148907	81.497685
-38.91634	-11.555393	78.263062	-21.911087	11.570962	76.034203	30.192333	-8.786572	71.46328	30.621326	22.795944	69.253204	30.4068295	7.004686	70.358242	-74.2290035	16.137238	81.710164
-37.855724	-9.990522	78.176521	-22.180277	11.537297	76.41478	29.943401	-8.804575	71.906265	30.415443	22.787365	69.911781	30.179422	6.991395	70.909023	-74.539976	16.083199	81.920537
-36.705021	-8.396904	78.182678	-22.414509	11.543843	76.799164	29.739443	-8.783482	72.423759	30.199722	22.835644	70.582527	29.9695825	7.026081	71.503143	-74.7986005	16.061605	82.095185
-35.448315	-6.749864	78.227501	-22.680746	11.558673	77.228271	29.574615	-8.710578	72.994286	30.016439	22.906065	71.315704	29.795527	7.0977435	72.154995	-75.157019	16.0196025	82.301547
-34.075272	-5.089302	78.304047	-22.896746	11.552315	77.662971	29.411682	-8.650513	73.553848	29.866119	22.993595	72.088326	29.6389005	7.171541	72.821087	-75.4323925	15.933089	82.504855
-32.648941	-3.416539	78.33815	-23.086695	11.52392	78.054398	29.271635	-8.630792	73.991684	29.738256	23.051817	72.84816	29.5049455	7.2105125	73.419922	-75.6783355	15.8373275	82.688874
-30.358765	-0.831037	78.334755	-23.347565	11.565748	78.526115	29.055887	-8.518311	74.509476	29.555449	23.194923	73.833458	29.305668	7.338306	74.171467	-76.000798	15.79319	82.880763
-28.765142	0.920754	78.416534	-23.483995	11.621243	78.842041	28.913774	-8.401073	74.928459	29.423555	23.283524	74.493614	29.1686645	7.4412255	74.7110365	-76.1366545	15.8012605	82.9730455
-27.048141	2.677041	78.57682	-23.642599	11.700088	79.247169	28.800751	-8.302592	75.531837	29.328316	23.387871	75.260796	29.0645335	7.5426395	75.3963165	-76.3497315	15.8575365	83.0980215
-25.245434	4.427862	78.908478	-23.745203	11.757439	79.750648	28.741816	-8.216076	76.240929	29.254389	23.51857	76.119942	28.9981025	7.651247	76.1804355	-76.4885085	15.863631	83.3208605
-23.457258	6.211624	79.281067	-23.817356	11.817832	80.266815	28.689108	-8.174895	76.957977	29.192368	23.588177	76.995506	28.940738	7.706641	76.9767415	-76.57545	15.929023	83.5568885
-21.553986	7.94553	79.624016	-23.968086	11.873048	80.672417	28.598398	-8.143991	77.634903	29.16568	23.624403	77.839203	28.882039	7.740206	77.737053	-76.818211	16.00589	83.607781
-19.639297	9.654799	79.94165	-24.039263	11.899657	81.13092	28.466198	-8.108587	78.338722	29.132137	23.643013	78.605598	28.7991675	7.767213	78.47216	-76.8776935	16.032101	83.78968
-16.6022	12.251169	80.590332	-24.178474	12.00683	81.805405	28.399166	-8.079779	79.411545	29.024712	23.703524	79.677353	28.711939	7.8118725	79.544449	-77.068887	16.2017875	84.066361
-14.548304	13.970701	81.025391	-24.261293	12.093137	82.266518	28.333727	-7.958335	80.13623	28.940296	23.835714	80.358276	28.6370115	7.9386895	80.247253	-77.1595975	16.2475845	84.285783
-12.450268	15.6823	81.428757	-24.344198	12.162825	82.719833	28.274118	-7.781605	80.802254	28.866819	24.001783	81.061569	28.5704685	8.110089	80.9319115	-77.2588645	16.215561	84.5077545
-10.362101	17.360098	81.849487	-24.431078	12.237231	83.132088	28.183901	-7.632464	81.420364	28.78117	24.191364	81.759735	28.4825355	8.27945	81.5900495	-77.3446915	16.195012	84.6741265
-8.208635	19.112228	82.264893	-24.568302	12.33258	83.51812	28.076448	-7.500083	81.977753	28.6684	24.338875	82.465012	28.372424	8.419396	82.2213825	-77.509028	16.245764	84.8148575
-6.058315	20.786499	82.760551	-24.51593	12.239226	83.944878	27.924009	-7.378071	82.603806	28.539026	24.462173	83.275391	28.2315175	8.542051	82.9395985	-77.2633775	15.936401	84.9501575
-3.881946	22.466583	83.399445	-24.915401	12.442246	84.302879	27.774281	-7.178553	83.373604	28.405991	24.618795	84.212502	28.090136	8.720121	83.793053	-77.920938	16.164371	84.812705
-0.625603	24.996147	84.517601	-25.208601	12.625816	84.978775	27.625742	-6.839932	84.569511	28.184622	24.953323	85.801041	27.905182	9.0566955	85.185276	-78.322384	16.1949365	84.772274
1.584318	26.672421	85.336288	-25.353018	12.719181	85.360474	27.522093	-6.555651	85.279587	28.061134	25.225645	86.967484	27.7916135	9.334997	86.1235355	-78.4976495	16.103365	84.5974125
3.775235	28.292778	86.419334	-25.446569	12.799517	85.803947	27.409863	-6.305688	85.985664	27.964283	25.44462	88.22683	27.687073	9.569466	87.106247	-78.580211	16.029568	84.501647
5.930282	29.822248	87.63089	-25.595797	12.895696	86.217903	27.302826	-6.097437	86.810509	27.882671	25.638119	89.527855	27.5927485	9.770341	88.169182	-78.7843425	16.021051	84.266624
8.397807	31.255718	88.76712	-25.727642	12.99452	86.642677	27.257261	-5.874382	87.708107	27.771797	25.856007	90.832176	27.514529	9.9908125	89.2701415	-78.969813	15.9982275	84.0152125
6.654521	30.683661	90.315704	-25.839642	13.183708	87.119263	27.244722	-5.57067	88.610939	27.668949	26.1541	92.004593	27.4568355	10.291715	90.307766	-79.1361195	16.075701	83.93076
5.218376	29.873375	90.55864	-25.912121	13.368009	87.523956	27.264839	-5.218769	89.367462	27.602461	26.499796	93.029907	27.43365	10.6405135	91.1986845	-79.257892	16.0955045	83.8492275
3.663275	29.093521	91.472206	-25.881935	13.644097	88.001579	27.327606	-4.75029	90.256691	27.592897	26.945881	94.120071	27.4602515	11.0977955	92.188381	-79.2241215	16.1903985	83.814777
2.711932	28.546661	91.392815	-25.822058	13.839179	88.267937	27.417234	-4.491774	90.818436	27.58239	27.196583	94.591515	27.499812	11.3524045	92.7049755	-79.143928	16.3259535	83.8308985
1.719585	27.892208	91.70784	-25.692785	13.984386	88.523872	27.564335	-4.2936	91.399101	27.625462	27.423281	94.958923	27.5948985	11.5648405	93.179012	-78.9804685	16.4039315	83.868732
0.723884	27.195688	91.689308	-25.539339	14.098152	88.816002	27.748802	-4.110897	91.90226	27.741926	27.610624	95.287529	27.745364	11.7498635	93.5948945	-78.824042	16.4464405	84.0371095
-0.335339	26.441231	91.498695	-25.354914	14.176824	89.096626	27.93959	-3.981206	92.292984	27.893681	27.743805	95.491341	27.9166355	11.8812995	93.8921625	-78.6264635	16.4723485	84.3010895
-1.437226	25.543892	91.618454	-25.121998	14.205382	89.338478	28.146971	-3.939517	92.642952	28.064981	27.779112	95.563324	28.105976	11.9197975	94.103138	-78.349972	16.4909665	84.573818
-2.539328	24.647184	91.519974	-24.944126	14.18061	89.583588	28.344376	-3.997968	92.938049	28.216644	27.733438	95.524109	28.28051	11.867735	94.231079	-78.168762	16.493485	84.936097
-4.332021	23.111197	91.223351	-24.651514	14.118642	89.901672	28.573652	-4.172669	93.231873	28.466181	27.572498	95.442032	28.5199165	11.6999145	94.3369525	-77.8229445	16.5373695	85.4663915
-5.535872	22.038824	91.156502	-24.510447	14.011538	90.118195	28.680464	-4.346752	93.277985	28.639671	27.430586	95.430115	28.6600675	11.541917	94.35405	-77.6809615	16.481159	85.88234
-6.834105	20.9084	91.101204	-24.406477	13.908327	90.310242	28.739994	-4.535286	93.358932	28.814915	27.218447	95.471939	28.7774545	11.3415805	94.4154355	-77.5904085	16.4750735	86.2050485
-8.206182	19.721216	91.161087	-24.344719	13.847436	90.548782	28.793943	-4.770651	93.543259	28.937546	27.043205	95.581047	28.8657445	11.136277	94.562153	-77.5551825	16.558595	86.535411
-9.586455	18.550365	91.203293	-24.312876	13.779304	90.836189	28.840151	-4.939858	93.75341	28.988966	26.886997	95.72448	28.9145585	10.9735695	94.738945	-77.5403105	16.5850385	86.933433
-11.034259	17.356834	91.336754	-24.297113	13.733779	91.136635	28.878981	-5.039393	93.983475	29.016129	26.81212	95.928558	28.947555	10.8863635	94.9560165	-77.541781	16.5811945	87.3172535
-12.511386	16.160658	91.424706	-24.287163	13.726887	91.44091	28.888494	-5.06805	94.2714	29.038166	26.78377	96.140778	28.96333	10.85786	95.206089	-77.537656	16.595914	87.675731
-14.829954	14.390119	91.593948	-24.348461	13.797368	91.857033	28.943575	-5.041612	94.787193	29.033058	26.865799	96.409058	28.9883165	10.9120935	95.5981255	-77.6852385	16.6826425	88.1159405
-16.382317	13.157127	91.6894	-24.347834	13.855518	92.146767	29.015959	-4.99369	95.19223	29.007963	26.942688	96.500984	29.011961	10.974499	95.846607	-77.707629	16.736537	88.446927
-17.98246	11.918778	91.856361	-24.30291	13.869554	92.444794	29.09882	-4.970427	95.618523	29.01438	26.977549	96.598709	29.0566	11.003561	96.108616	-77.66242	16.735547	88.780972
-19.601463	10.650892	92.070511	-24.267704	13.85345	92.763504	29.207474	-4.981202	96.031219	29.089933	26.987299	96.735611	29.1487035	11.0030485	96.383415	-77.6841115	16.7038515	89.143593
-21.230068	9.393218	92.384338	-24.161139	13.779492	93.168678	29.329187	-5.05275	96.407379	29.192862	26.938456	96.890602	29.2610245	10.942853	96.6489905	-77.5833025	16.616131	89.6883655
-22.807425	8.141529	92.662254	-24.022123	13.673331	93.534248	29.43981	-5.165722	96.704422	29.319778	26.818954	97.017197	29.379794	10.826616	96.8608095	-77.42404	16.520046	90.2076865
-24.498087	6.893607	92.947456	-23.86964	13.531588	93.89962	29.582485	-5.309345	96.960693	29.469425	26.686436	97.105263	29.525955	10.6885455	97.032978	-77.265235	16.3746305	90.766262
-26.993376	5.080153	93.348763	-23.60813	13.320552	94.348839	29.828899	-5.508795	97.216782	29.754787	26.454962	97.12558	29.791843	10.4730835	97.171181	-77.008103	16.1680205	91.526497
-28.717808	3.86808	93.635773	-23.422182	13.188438	94.629791	30.002064	-5.629793	97.311707	29.921228	26.3046	97.106438	29.961646	10.3374035	97.2090725	-76.80601	16.0394725	92.0505095
-30.400389	2.715028	93.868774	-23.250889	13.059136	94.906395	30.166336	-5.759538	97.371559	30.09446	26.167673	97.082619	30.130398	10.2040675	97.227089	-76.632176	15.9142045	92.585701
-32.125099	1.596485	94.181129	-23.085304	12.95196	95.162262	30.305731	-5.859412	97.40918	30.235458	26.0366	97.058357	30.2705945	10.088594	97.2337685	-76.4412025	15.815326	93.0907555
-33.819313	0.53036	94.540672	-22.923555	12.858176	95.498444	30.43293	-5.921338	97.413216	30.355682	25.96133	96.979836	30.394306	10.019996	97.196526	-76.241416	15.696356	93.800362
-35.553234	-0.520871	95.079872	-22.752338	12.779531	95.871025	30.594488	-5.902114	97.357613	30.483337	25.938452	96.783981	30.5389125	10.018169	97.070797	-76.0435885	15.540893	94.671253
-37.226566	-1.514719	95.740196	-22.549728	12.748573	96.268936	30.750496	-5.786338	97.236061	30.557854	25.980686	96.370056	30.654175	10.097174	96.8030585	-75.753631	15.399972	95.7348135
-39.742493	-2.922119	96.873146	-22.255749	12.761986	96.753166	30.984369	-5.496023	96.67382	30.514917	26.105789	95.21167	30.749643	10.304883	95.942745	-75.261141	15.219089	97.563587
-41.290863	-3.785443	97.738625	-22.059879	12.830809	96.945763	31.024889	-5.283579	96.067924	30.415895	26.194227	94.128059	30.720392	10.455324	95.0979915	-74.84015	15.206294	98.7935345
-42.871994	-4.593872	98.528732	-21.976082	12.855684	96.992348	30.927967	-5.088408	95.319244	30.186956	26.224438	92.905403	30.5574615	10.568015	94.1123235	-74.5096255	15.143353	99.8723725
-44.384041	-5.33377	99.10569	-21.948879	12.838375	96.888222	30.690447	-4.945396	94.541756	29.824818	26.163214	91.772964	30.2576325	10.608909	93.15736	-74.1553905	15.067841	100.619084
-45.868896	-6.081614	99.403389	-22.088978	12.742646	96.794983	30.336622	-5.013377	93.833855	29.456701	25.967899	90.931717	29.8966615	10.477261	92.382786	-74.0746175	15.008031	101.20718
-47.354671	-6.744846	99.472893	-22.298773	12.467554	96.644432	29.897135	-5.238514	93.178589	29.170128	25.692722	90.447868	29.5336315	10.227104	91.8132285	-74.1311775	14.708004	101.4756355
-48.813404	-7.414748	99.288826	-22.549231	12.168434	96.464478	29.439091	-5.499032	92.640755	28.930729	25.420029	90.239685	29.18491	9.9604985	91.44022	-74.283372	14.3763695	101.488736
-50.811451	-8.290481	98.564201	-22.966578	11.796501	95.988632	28.872511	-5.741253	91.997696	28.596693	25.185377	90.195282	28.734602	9.722062	91.096489	-74.667758	13.87094	100.880775
-52.046902	-8.766632	97.890144	-23.289181	11.692788	95.560684	28.647974	-5.762051	91.700867	28.363693	25.175201	90.176567	28.5058335	9.706575	90.938717	-75.0841955	13.679001	100.182651
-53.114731	-9.210414	97.229652	-23.496761	11.688809	95.096832	28.493681	-5.684066	91.465881	28.157806	25.230106	90.122543	28.3257435	9.77302	90.794212	-75.3192655	13.604598	99.399452
-54.134335	-9.554748	96.603241	-23.688694	11.781518	94.637207	28.371828	-5.561315	91.289505	28.010433	25.333658	90.036514	28.1911305	9.8861715	90.6630095	-75.5685185	13.6768645	98.6114045
-54.838596	-9.979655	96.119102	-23.813606	11.867282	94.181099	28.307858	-5.440076	91.125061	27.93861	25.411419	89.932251	28.123234	9.9856715	90.528656	-75.750446	13.7488925	97.833542
-55.903236	-10.213514	95.473648	-23.877522	11.925898	93.768623	28.241262	-5.379255	90.986427	27.893969	25.438381	89.853348	28.0676155	10.029563	90.4198875	-75.8226595	13.822233	97.1173585
-56.654366	-10.394238	94.980492	-23.930908	11.94404	93.420288	28.17663	-5.409015	90.88073	27.909637	25.357258	89.74894	28.0431335	9.9741215	90.314835	-75.9049495	13.9139585	96.525741
-56.267853	-9.853523	94.625679	-23.966541	11.962927	93.068817	28.069273	-5.555237	90.710129	27.8967	25.153437	89.438705	27.9829865	9.7991	90.074417	-75.9160685	14.126754	96.063217
-55.673695	-9.567502	94.721497	-23.965683	11.917988	92.951714	28.018692	-5.660505	90.604202	27.866215	24.98279	89.166466	27.9424535	9.6611425	89.885334	-75.8738195	14.1748335	96.018094
-55.652462	-9.103798	94.699211	-23.989456	11.87437	92.863449	27.985542	-5.768121	90.56411	27.827015	24.829535	88.879692	27.9062785	9.530707	89.721901	-75.8851905	14.218033	96.004997
-55.275417	-8.715107	94.819893	-24.007881	11.832187	92.797173	27.961885	-5.851509	90.564491	27.757135	24.68708	88.643112	27.85951	9.4177855	89.6038015	-75.875272	14.2465885	95.9905445
-54.721035	-8.334359	94.922165	-24.060213	11.747631	92.776268	27.900473	-5.914487	90.623878	27.735785	24.565807	88.510056	27.818129	9.32566	89.566967	-75.938555	14.169602	95.985569
-54.359581	-7.839424	94.905815	-24.097904	11.668387	92.78849	27.862507	-5.981487	90.6847	27.665359	24.471287	88.447739	27.763933	9.2449	89.5662195	-75.959741	14.091874	96.0107605
-53.816044	-7.348259	94.868591	-24.146271	11.554152	92.798393	27.82267	-6.005289	90.760445	27.581135	24.455297	88.418488	27.7019025	9.225004	89.5894665	-75.9944445	13.8833	96.0073195
-52.910812	-6.57901	94.786087	-24.259588	11.455449	92.81385	27.73872	-5.914883	90.756485	27.453501	24.510002	88.403343	27.5961105	9.2975595	89.579914	-76.1152865	13.6133385	96.047786
-52.283455	-5.987095	94.724258	-24.305599	11.430291	92.833313	27.704535	-5.817746	90.696732	27.351692	24.61544	88.378624	27.5281135	9.398847	89.537678	-76.1393115	13.461735	96.128948
-51.314419	-5.293827	94.563896	-24.373718	11.417478	92.831238	27.667274	-5.688225	90.631927	27.255064	24.737701	88.378456	27.461169	9.524738	89.5051915	-76.208605	13.310218	96.1572845
-50.821217	-4.63901	94.507309	-24.432308	11.444492	92.82975	27.652803	-5.578043	90.578865	27.209017	24.871153	88.425453	27.43091	9.646555	89.502159	-76.295526	13.242429	96.157341
-49.956554	-3.894093	94.31353	-24.467018	11.444078	92.820969	27.647015	-5.50294	90.518822	27.180634	24.980787	88.48159	27.4138245	9.7389235	89.500206	-76.3478605	13.1492325	96.141732
-49.132843	-3.110798	94.092712	-24.45755	11.455518	92.774384	27.64258	-5.418607	90.437225	27.162722	25.084707	88.552109	27.402651	9.83305	89.494667	-76.317751	13.077986	96.054101
-48.231033	-2.309582	93.855141	-24.458862	11.487117	92.754707	27.646519	-5.339715	90.413612	27.16054	25.196775	88.663116	27.4035295	9.92853	89.538364	-76.3212535	13.045704	95.97105
-46.74551	-0.952805	93.57412	-24.492014	11.578783	92.734734	27.713034	-5.194708	90.592422	27.173912	25.417173	89.012352	27.443473	10.1112325	89.802387	-76.427501	13.0463335	95.667081
-45.756359	-0.063682	93.513123	-24.534472	11.657049	92.84211	27.788845	-5.109263	90.933456	27.223682	25.562063	89.507599	27.5062635	10.2264	90.2205275	-76.5752075	13.087698	95.4636925
-44.668751	0.88011	93.53598	-24.513288	11.695771	93.153969	27.861643	-5.088972	91.560516	27.327204	25.665852	90.374359	27.5944235	10.28844	90.9674375	-76.6209995	13.103102	95.3405005
-43.526894	1.840678	93.659767	-24.493042	11.680126	93.57119	28.076532	-5.221211	92.35582	27.517601	25.665337	91.493927	27.7970665	10.222063	91.9248735	-76.7831505	13.138189	95.2175065
-42.441647	2.817253	93.783745	-24.475367	11.673204	93.947342	28.244606	-5.299189	93.135574	27.707005	25.663555	92.604462	27.9758055	10.182183	92.870018	-76.9265395	13.164225	95.024666
-41.22221	3.793212	93.894371	-24.374607	11.652677	94.284264	28.393408	-5.326657	93.797714	27.87681	25.667269	93.456276	28.135109	10.170306	93.626995	-76.884323	13.135048	94.941533
-40.007195	4.823052	93.920853	-24.332037	11.659051	94.467636	28.507332	-5.303854	94.250679	27.993118	25.708282	94.088928	28.250225	10.202214	94.1698035	-76.914299	13.115888	94.7654685
-38.259552	6.372293	93.920006	-24.35853	11.743043	94.605804	28.576391	-5.213561	94.827812	28.175777	25.863991	94.832085	28.376084	10.325215	94.8299485	-77.093144	13.160871	94.3816595
-37.089073	7.441858	93.914169	-24.338333	11.832919	94.681915	28.657383	-5.126758	95.129478	28.281263	25.995291	95.210197	28.469323	10.4342665	95.1698375	-77.145989	13.2315715	94.1939925
-35.891468	8.490584	93.911652	-24.379692	11.922911	94.736183	28.735065	-4.982758	95.285599	28.375557	26.172512	95.402252	28.555311	10.594877	95.3439255	-77.314695	13.250945	94.1284405
-34.655334	9.586267	93.97361	-24.309244	12.049746	94.765991	28.824154	-4.788576	95.348763	28.409311	26.400051	95.458832	28.6167325	10.8057375	95.4037975	-77.2352205	13.2937545	94.1281845
-33.466434	10.695824	94.042648	-24.24766	12.219646	94.79583	28.936401	-4.554432	95.39257	28.440723	26.643463	95.447655	28.688562	11.0445155	95.4201125	-77.183882	13.3947765	94.1715475
-32.311363	11.77249	94.097664	-24.140015	12.378146	94.834076	29.059944	-4.334785	95.422661	28.502411	26.862764	95.452972	28.7811775	11.2639895	95.4378165	-77.0612075	13.4923025	94.2303355
-31.150496	12.879004	94.158394	-24.040857	12.491991	94.902122	29.157204	-4.131782	95.51326	28.604961	27.063496	95.515648	28.8810825	11.465857	95.514454	-76.9627965	13.518125	94.28979
-29.313587	14.512088	94.265884	-23.907244	12.706693	95.027145	29.37035	-3.869918	95.674042	28.765642	27.340979	95.6717	29.067996	11.7355305	95.672871	-76.882484	13.6778555	94.381419
-28.150261	15.614733	94.345192	-24.008987	12.992722	95.290695	29.502773	-3.697087	95.76635	28.845734	27.522934	95.738831	29.1742535	11.9129235	95.7525905	-77.1922275	14.0725205	94.8287995
-26.971754	16.729959	94.461502	-23.692598	12.958763	95.159004	29.631439	-3.502452	95.826477	28.914743	27.746216	95.781631	29.273091	12.121882	95.804054	-76.658287	13.795644	94.513954
-25.775797	17.862381	94.546249	-23.601536	13.056034	95.218933	29.734737	-3.269169	95.889267	29.004511	27.966219	95.846222	29.369624	12.348525	95.8677445	-76.572696	13.763543	94.5701215
-24.777231	19.039942	94.729492	-23.542105	13.18589	95.312485	29.852289	-3.045532	95.947052	29.075878	28.202665	95.949837	29.4640835	12.5785665	95.9484445	-76.5482935	13.7932135	94.6765255
-23.557428	20.101988	94.815201	-23.452053	13.288093	95.375839	29.962215	-2.82752	96.016899	29.153732	28.433889	96.114342	29.5579735	12.8031845	96.0656205	-76.4620795	13.7730015	94.6860575
-22.368834	21.211042	94.94709	-23.396679	13.381563	95.498314	30.061949	-2.606678	96.129692	29.208609	28.679552	96.35083	29.635279	13.036437	96.240261	-76.428637	13.726689	94.756367
-20.742516	22.888075	95.230118	-23.362579	13.535134	95.625946	30.1984	-2.286936	96.350998	29.324638	29.048855	96.810928	29.761519	13.3809595	96.580963	-76.486677	13.6893085	94.670929
-19.654835	23.985233	95.341454	-23.346121	13.647472	95.649185	30.267578	-2.076667	96.529839	29.371325	29.272243	97.126793	29.8194515	13.597788	96.828316	-76.5116935	13.697156	94.470054
-18.579523	25.128981	95.443634	-23.333908	13.768299	95.658211	30.348114	-1.888421	96.731705	29.397943	29.486073	97.42025	29.8730285	13.798826	97.0759775	-76.5408445	13.737772	94.2404445
-17.492382	26.241144	95.506371	-23.316782	13.913801	95.614082	30.430269	-1.682934	96.938744	29.399714	29.702013	97.675415	29.9149915	14.0095395	97.3070795	-76.5485555	13.8180625	93.9210845
-16.476282	27.339066	95.515701	-23.339943	14.106936	95.501587	30.50444	-1.452983	97.114822	29.39044	29.92415	97.903229	29.94744	14.2355835	97.5090255	-76.627326	13.9782885	93.4941485
-15.473061	28.452009	95.541924	-23.324415	14.282419	95.367775	30.578688	-1.244504	97.247726	29.391872	30.131371	98.123466	29.98528	14.4434335	97.685596	-76.63411	14.1214045	93.049954
-14.477269	29.508995	95.575813	-23.263954	14.409023	95.245659	30.621868	-1.085234	97.352409	29.426769	30.275604	98.329689	30.0243185	14.595185	97.841049	-76.5522265	14.222861	92.650269
-13.070345	31.051397	95.57341	-23.275263	14.67363	94.988297	30.621552	-0.861454	97.438606	29.456038	30.434742	98.635216	30.038795	14.786644	98.036911	-76.589321	14.560616	91.939683
-12.172157	32.098877	95.585747	-23.286528	14.860384	94.804214	30.631947	-0.712159	97.447586	29.499245	30.581009	98.772354	30.065596	14.934425	98.10997	-76.638652	14.786343	91.498458
-11.350675	33.140629	95.581894	-23.305285	15.048532	94.573997	30.61585	-0.501633	97.399826	29.508621	30.756155	98.825333	30.0622355	15.127261	98.1125795	-76.6728055	14.969803	91.0354145
-10.568876	34.123775	95.512497	-23.274748	15.286775	94.283501	30.593405	-0.248382	97.232964	29.507309	30.950621	98.812576	30.050357	15.3511195	98.02277	-76.599853	15.2224305	90.544232
-9.822986	35.137959	95.490044	-23.297522	15.537055	94.032112	30.548767	0.02477	97.041306	29.516706	31.169519	98.795074	30.0327365	15.5971445	97.91819	-76.6277805	15.4769655	90.146034
-9.186668	36.093872	95.465752	-23.286617	15.803276	93.784714	30.512602	0.300176	96.856552	29.530079	31.448767	98.756065	30.0213405	15.8744715	97.8063085	-76.5945745	15.7320805	89.7631195
-8.602478	37.046089	95.437767	-23.309759	16.100035	93.496658	30.463165	0.591736	96.616447	29.490757	31.705162	98.710999	29.976961	16.148449	97.663723	-76.596479	16.051621	89.329593
-7.828754	38.362839	95.301399	-23.342094	16.55488	93.031349	30.379614	1.028486	96.223511	29.382511	32.125637	98.551178	29.8810625	16.5770615	97.3873445	-76.5652505	16.5326985	88.6753535
-7.388511	39.197952	95.162201	-23.355099	16.846582	92.679886	30.339983	1.315947	95.971367	29.318827	32.389904	98.388351	29.829405	16.8529255	97.179859	-76.539603	16.8402385	88.179913
-7.001007	40.00885	94.937088	-23.350126	17.155363	92.300514	30.309004	1.585286	95.760513	29.28088	32.669376	98.196815	29.794942	17.127331	96.978664	-76.495194	17.183395	87.622364
-6.672999	40.776272	94.627045	-23.340736	17.455196	91.894623	30.286852	1.816094	95.580437	29.248196	32.90263	97.92907	29.767524	17.359362	96.7547535	-76.448996	17.55103	87.0344925
-6.377195	41.447109	94.255325	-23.323145	17.702175	91.496719	30.268236	2.009832	95.395004	29.24872	33.109383	97.628799	29.758478	17.5596075	96.5119015	-76.404768	17.8447425	86.4815365
-6.150257	42.034172	93.88015	-23.245651	17.900286	91.086349	30.25391	2.152889	95.213242	29.295376	33.248043	97.300705	29.774643	17.700466	96.2569735	-76.265945	18.100106	85.9157245
-5.975306	42.536633	93.463058	-23.193068	18.065277	90.652802	30.251213	2.212585	94.979729	29.345757	33.311329	96.951553	29.798485	17.761957	95.965641	-76.184621	18.368597	85.339963
-5.820977	43.220486	92.838898	-23.063644	18.240379	90.014091	30.259285	2.23359	94.595695	29.44508	33.305733	96.368507	29.8521825	17.7696615	95.482101	-75.9794705	18.7110965	84.546081
-5.845407	43.603958	92.425385	-22.976564	18.347534	89.645271	30.273365	2.238182	94.301193	29.536489	33.294521	95.967857	29.904927	17.7663515	95.134525	-75.858055	18.9287165	84.156017
-5.94571	43.881634	92.081612	-22.901674	18.424107	89.295944	30.267216	2.249553	93.93734	29.635483	33.273582	95.561386	29.9513495	17.7615675	94.749363	-75.7546975	19.0866465	83.842525
-6.137028	44.097485	91.751488	-22.826582	18.496473	88.973015	30.250895	2.292369	93.516006	29.678419	33.278774	95.153137	29.964657	17.7855715	94.3345715	-75.617821	19.2073745	83.6114585
-6.412365	44.220802	91.458717	-22.779285	18.569778	88.686378	30.248219	2.362347	93.055206	29.668367	33.324303	94.723541	29.958293	17.843325	93.8893735	-75.516863	19.296231	83.4833825
-6.728933	44.323967	91.231987	-22.780647	18.681221	88.492409	30.22961	2.495069	92.588524	29.620638	33.431126	94.320038	29.925124	17.9630975	93.454281	-75.486418	19.3993445	83.530537
-7.061263	44.335747	91.084343	-22.813692	18.766508	88.380051	30.175568	2.660687	92.154449	29.559526	33.570358	93.958328	29.867547	18.1155225	93.0563885	-75.494931	19.4174935	83.7037135
-7.608786	44.211166	91.03228	-22.901962	18.920708	88.413422	30.068335	2.8619	91.687691	29.418362	33.759396	93.57695	29.7433485	18.310648	92.6323205	-75.5472725	19.530768	84.1945235
-7.983619	44.040787	91.044281	-23.006182	19.020922	88.537598	30.005344	2.97736	91.54937	29.28491	33.894093	93.38839	29.645127	18.4357265	92.46888	-75.657491	19.6061175	84.606316
-8.378662	43.800934	91.030846	-23.097294	19.115671	88.728752	29.935684	3.098929	91.550339	29.171518	34.045444	93.253532	29.553601	18.5721865	92.4019355	-75.748189	19.6591555	85.0555685
-8.76786	43.477528	90.995941	-23.145317	19.182369	88.950577	29.90472	3.19799	91.644386	29.090563	34.179756	93.163559	29.4976415	18.688873	92.4039725	-75.7882755	19.675865	85.4971815
-9.142884	43.111942	90.913094	-23.169344	19.273891	89.1567	29.923811	3.241331	91.892296	29.069359	34.272655	93.098358	29.496585	18.756993	92.495327	-75.835273	19.790789	85.818073
-9.484905	42.634945	90.813599	-23.144234	19.297209	89.412331	29.99596	3.262294	92.237106	29.109665	34.332691	93.069954	29.5528125	18.7974925	92.65353	-75.8412805	19.7969255	86.171132
-9.778141	42.067032	90.698364	-23.030636	19.244164	89.644211	30.121305	3.185715	92.610191	29.200941	34.316425	93.014938	29.661123	18.75107	92.8125645	-75.722395	19.737258	86.4758575
-10.211184	41.143974	90.458893	-22.77165	19.153196	89.891991	30.378166	2.978855	93.049606	29.458418	34.123081	92.857361	29.918292	18.550968	92.9534835	-75.461592	19.755424	86.8304985
-10.454337	40.513309	90.272331	-22.588984	19.04035	89.986488	30.505852	2.840802	93.240913	29.63386	33.965282	92.700989	30.069856	18.403042	92.970951	-75.247824	19.677658	87.002025
-10.707489	39.831406	90.083496	-22.438257	18.939537	90.01886	30.63295	2.726564	93.363327	29.77511	33.819836	92.495033	30.20403	18.2732	92.92918	-75.080544	19.605874	87.10854
-11.007056	39.114323	89.863312	-22.313738	18.846422	89.96077	30.71944	2.699214	93.381775	29.861423	33.755024	92.213432	30.2904315	18.227119	92.7976035	-74.9179075	19.465725	87.1239365
-11.29677	38.434055	89.564491	-22.294127	18.817274	89.8591	30.763453	2.764106	93.287399	29.854202	33.784122	91.873642	30.3088275	18.274114	92.5805205	-74.8970815	19.360434	87.1376795
-11.574386	37.79657	89.279655	-22.331163	18.818022	89.699814	30.771118	2.934168	93.071327	29.747824	33.909359	91.487404	30.259471	18.4217635	92.2793655	-74.921797	19.2142805	87.1202625
-11.930767	37.123852	88.993279	-22.395237	18.826099	89.524918	30.714661	3.154473	92.718246	29.60527	34.078747	91.000435	30.1599655	18.61661	91.8593405	-74.9504395	19.035588	87.1904955
-12.330929	36.185558	88.622505	-22.554497	18.87541	89.277664	30.551374	3.478728	92.017601	29.325771	34.351204	90.200859	29.9385725	18.914966	91.10923	-75.0475665	18.835854	87.446098
-12.603958	35.57597	88.452065	-22.666023	18.884405	89.141998	30.401728	3.616237	91.519745	29.14983	34.470627	89.704712	29.775779	19.043432	90.6122285	-75.107825	18.725378	87.6717675
-12.866791	34.974884	88.277023	-22.81159	18.929798	89.052422	30.204937	3.688453	91.021248	28.974077	34.52552	89.271202	29.589507	19.1069865	90.146225	-75.212687	18.7526095	87.958619
-13.053775	34.380154	88.163986	-22.986124	18.971556	88.970474	30.008146	3.671922	90.571007	28.82044	34.50013	88.92366	29.414293	19.086026	89.7473335	-75.386541	18.857086	88.1936145
-13.191402	33.772121	88.143272	-23.109604	18.978096	88.986763	29.77776	3.572147	90.219856	28.681198	34.383427	88.663612	29.229479	18.977787	89.441734	-75.448687	18.978405	88.531792
-13.302091	33.165802	88.177376	-23.26049	19.004185	89.015244	29.574526	3.402915	89.93026	28.568851	34.217926	88.470146	29.0716885	18.8104205	89.200203	-75.5926685	19.1979495	88.830285
-13.363047	32.573383	88.16497	-23.384684	18.990837	89.068138	29.349142	3.220846	89.698181	28.481531	34.03381	88.298904	28.9153365	18.627328	88.9985425	-75.6847045	19.354346	89.1377335
-13.349199	31.725052	88.213074	-23.595327	18.995827	89.175674	29.114887	2.90958	89.514084	28.355354	33.764694	88.114067	28.7351205	18.337137	88.8140755	-75.9257745	19.654517	89.5372725
-13.274424	31.182777	88.267914	-23.696278	19.002783	89.25885	28.94389	2.749064	89.538239	28.291174	33.598492	88.073845	28.617532	18.173778	88.806042	-76.010088	19.831788	89.711658
-13.16489	30.679548	88.272652	-23.816053	19.002998	89.371056	28.835274	2.609365	89.657364	28.246801	33.461948	88.09462	28.5410375	18.0356565	88.875992	-76.1731435	19.9703395	89.86612
-12.975194	30.174458	88.329208	-23.862196	18.992167	89.491844	28.774515	2.497279	89.814232	28.20253	33.37735	88.143593	28.4885225	17.9373145	88.9789125	-76.2129145	20.0470195	90.0047755
-12.68528	29.629997	88.45385	-23.910801	18.988531	89.604172	28.73675	2.449356	90.017754	28.153763	33.301754	88.253571	28.4452565	17.875555	89.1356625	-76.2668585	20.101507	90.0726815
-12.360705	29.167551	88.596771	-23.926554	18.952993	89.734383	28.737	2.366988	90.183929	28.150255	33.244671	88.433327	28.4436275	17.8058295	89.308628	-76.2967355	20.1001565	90.160138
-12.027864	28.738678	88.706093	-23.948298	18.916359	89.826645	28.746254	2.303176	90.318016	28.173109	33.184402	88.644447	28.4596815	17.743789	89.4812315	-76.3562775	20.088929	90.1720585
-11.444404	28.187449	88.866188	-23.938646	18.876751	89.918556	28.767344	2.197952	90.464638	28.242393	33.110172	88.995575	28.5048685	17.654062	89.7301065	-76.3821605	20.09944	90.1070055
-11.023367	27.855217	88.979134	-23.920273	18.866844	89.978546	28.791281	2.164119	90.559525	28.322197	33.084396	89.261116	28.556739	17.6242575	89.9103205	-76.397285	20.1094305	90.0467715
-10.562473	27.569431	89.075989	-23.902065	18.884554	89.976463	28.850323	2.134696	90.65406	28.413492	33.07476	89.519836	28.6319075	17.604728	90.086948	-76.4360375	20.16438	89.865978
-10.044615	27.312845	89.137047	-23.834509	18.94175	89.984642	28.904539	2.129106	90.757019	28.517786	33.089893	89.731178	28.7111625	17.6094995	90.2440985	-76.3801805	20.2740005	89.7251855
-9.457406	27.079824	89.176926	-23.765205	18.979643	89.989365	28.985361	2.161685	90.847466	28.597227	33.112751	89.894226	28.791294	17.637218	90.370846	-76.321704	20.322068	89.607884
-8.823382	26.866549	89.212708	-23.670586	19.049446	89.958504	29.066938	2.197286	90.90152	28.695759	33.155487	90.004578	28.8813485	17.6763865	90.453049	-76.2225205	20.4225055	89.463959
-8.184225	26.683975	89.194283	-23.601915	19.099096	89.904671	29.141199	2.240175	90.86853	28.777489	33.199074	90.052643	28.959344	17.7196245	90.4605865	-76.163174	20.4785675	89.3487555
-7.214431	26.465134	89.136864	-23.435242	19.170198	89.790123	29.233677	2.362668	90.729752	28.904823	33.296879	90.082802	29.06925	17.8297735	90.406277	-75.939734	20.5106225	89.173969
-6.562337	26.350191	89.135727	-23.372702	19.274372	89.750519	29.290386	2.430454	90.696281	28.976124	33.363487	90.182022	29.133255	17.8969705	90.4391515	-75.878659	20.6517735	89.0618865
-5.929344	26.196804	89.217361	-23.331339	19.32778	89.781174	29.360083	2.489119	90.772324	29.017189	33.46143	90.49025	29.188636	17.9752745	90.631287	-75.851314	20.6802855	88.931061
-5.22526	26.07922	89.47979	-23.307682	19.40871	89.927017	29.376104	2.538879	91.073944	29.070641	33.570259	91.160446	29.2233725	18.054569	91.117195	-75.8387365	20.762851	88.736839
-4.527879	25.96969	89.973984	-23.366011	19.497286	90.193817	29.398464	2.534098	91.636742	29.152914	33.628902	92.147148	29.275689	18.0815	91.891945	-76.007711	20.913072	88.495689
-3.826161	25.85969	90.623825	-23.433702	19.566277	90.548035	29.424623	2.505673	92.413506	29.201782	33.681046	93.449905	29.3132025	18.0933595	92.9317055	-76.1806065	21.0391945	88.1643645
-3.184642	25.720123	91.438911	-23.570372	19.676777	91.004654	29.46167	2.441271	93.424454	29.254967	33.744751	94.908295	29.3583185	18.093011	94.1663745	-76.4990625	21.260543	87.8429335
-2.288158	25.485346	92.796356	-23.735165	19.91235	91.819397	29.532909	2.292157	95.152786	29.374481	33.784565	97.303078	29.453695	18.038361	96.227932	-76.924025	21.786339	87.410862
-1.695596	25.304043	93.678055	-23.849995	20.126919	92.338379	29.579199	2.325187	96.29821	29.459364	33.792332	98.749741	29.5192815	18.0587595	97.5239755	-77.2192715	22.1950785	87.1527825
-1.053629	25.057056	94.510246	-23.855976	20.334455	92.854729	29.650131	2.266134	97.39756	29.582586	33.83215	100.059357	29.6163585	18.049142	98.7284585	-77.3283105	22.619768	86.9809995
-0.472304	24.79575	95.277824	-23.818167	20.541553	93.341537	29.81258	2.20937	98.42086	29.730331	33.867973	101.19014	29.7714555	18.0386715	99.8055	-77.4077895	23.0444345	86.877574
0.056443	24.469011	95.907463	-23.718756	20.734379	93.763641	29.956039	2.18398	99.2565	29.923088	33.927444	102.111565	29.9395635	18.055712	100.6840325	-77.3770755	23.413046	86.8432495
0.544045	24.093285	96.304993	-23.60792	20.921751	94.081558	30.117508	2.143718	99.840797	30.17515	33.960651	102.675697	30.146329	18.0521845	101.258247	-77.362169	23.7913175	86.904869
1.050764	23.736197	96.480064	-23.428621	21.094936	94.251305	30.291918	2.156691	100.15316	30.386364	33.974285	102.86335	30.339141	18.065488	101.508255	-77.196383	24.124384	86.994355
1.715734	23.04702	96.48661	-23.093925	21.302349	94.366737	30.577963	2.143346	100.354683	30.745956	34.007618	102.667152	30.6619595	18.075482	101.5109175	-76.8498095	24.529216	87.2225565
2.116945	22.518303	96.391243	-22.876043	21.441975	94.429153	30.765892	2.064544	100.404655	30.971809	33.970116	102.456108	30.8688505	18.01733	101.4303815	-76.6209365	24.86662	87.4279245
2.468575	21.849497	96.345383	-22.666945	21.498547	94.485649	30.877623	1.96874	100.520218	31.184542	33.88456	102.236069	31.0310825	17.92665	101.3781435	-76.3649725	25.070444	87.5931545
2.725607	21.150524	96.368034	-22.533663	21.519365	94.556145	30.996159	1.815327	100.721062	31.365171	33.756145	102.107857	31.180665	17.785736	101.4144595	-76.247991	25.252994	87.6978305
2.90983	20.419559	96.46386	-22.433605	21.525692	94.689018	31.103102	1.615981	100.967659	31.524349	33.576889	102.112625	31.3137255	17.596435	101.540142	-76.1809355	25.454949	87.837894
3.082699	19.710451	96.56768	-22.353306	21.440086	94.801277	31.138233	1.42599	101.188591	31.64753	33.40427	102.179993	31.3928815	17.41513	101.684292	-76.0994935	25.465042	87.918262
3.206486	18.958588	96.65242	-22.320385	21.373108	94.878059	31.15715	1.275687	101.359787	31.720055	33.283657	102.236702	31.4386025	17.279672	101.7982445	-76.0793725	25.466544	87.9578735
3.307293	17.824663	96.67878	-22.265354	21.253078	94.936111	31.205732	1.14721	101.551094	31.770716	33.134106	102.337158	31.488224	17.140658	101.944126	-76.018932	25.365498	87.928096
3.345745	17.024385	96.70826	-22.215128	21.187071	94.954872	31.276243	1.0991	101.630524	31.802256	33.115673	102.403008	31.5392495	17.1073865	102.016766	-75.9695055	25.2667555	87.892978
3.309555	16.175512	96.676888	-22.153502	21.151066	94.947685	31.356943	1.09267	101.668839	31.870914	33.137703	102.39328	31.6139285	17.1151865	102.0310595	-75.9209325	25.1869455	87.8643105
3.28033	15.373494	96.591652	-22.057224	21.115608	94.887093	31.430492	1.117848	101.659569	31.935358	33.115318	102.316391	31.682925	17.116583	101.98798	-75.797373	25.114633	87.786206
3.215698	14.519903	96.494339	-21.950825	21.115702	94.842461	31.506765	1.076332	101.644218	32.019104	33.061966	102.222313	31.7629345	17.069149	101.9332655	-75.6645845	25.162255	87.7516565
3.101926	13.677581	96.454956	-21.870516	21.100573	94.820847	31.567318	1.004235	101.701973	32.115601	32.992477	102.188942	31.8414595	16.998356	101.9454575	-75.5824915	25.20279	87.6962365
2.944694	12.809295	96.467102	-21.777208	21.073618	94.856247	31.617647	0.90189	101.825836	32.209759	32.872681	102.227989	31.913703	16.8872855	102.0269125	-75.468119	25.2599505	87.6855815
2.623106	11.394479	96.518898	-21.635468	21.03138	94.940926	31.70577	0.763659	102.033005	32.37516	32.710278	102.335968	32.040465	16.7369685	102.1844865	-75.311401	25.3257915	87.6973655
2.391135	10.471726	96.556358	-21.520531	20.994781	95.01738	31.776978	0.695438	102.135559	32.469563	32.653679	102.41581	32.1232705	16.6745585	102.2756845	-75.1643325	25.3150035	87.7590755
2.118119	9.525388	96.531021	-21.455481	20.97374	95.062675	31.858397	0.641941	102.159927	32.574875	32.632454	102.458557	32.216636	16.6371975	102.309242	-75.127598	25.3102825	87.816108
1.801987	8.609325	96.419098	-21.353046	20.952192	95.076683	31.912306	0.631365	102.090965	32.66708	32.630611	102.440025	32.289693	16.630988	102.265495	-74.995785	25.273396	87.887871
1.449846	7.626113	96.291275	-21.282286	20.953278	95.062744	31.985569	0.630393	101.97554	32.748848	32.604252	102.313629	32.3672085	16.6173225	102.1445845	-74.9317805	25.2892335	87.9809035
1.064149	6.648603	96.115173	-21.192022	20.93722	95.038307	32.060387	0.648732	101.835403	32.832012	32.625164	102.1595	32.4461995	16.636948	101.9974515	-74.8302435	25.237492	88.0791625
0.672903	5.615845	95.988586	-21.072117	20.909273	95.031311	32.174839	0.679025	101.744034	32.913677	32.630756	101.993416	32.544258	16.6548905	101.868725	-74.688492	25.1636555	88.193897
0.0013	4.076002	95.863625	-20.86558	20.863214	95.048836	32.37104	0.697049	101.66658	33.073883	32.625477	101.713249	32.7224615	16.661263	101.6899145	-74.4536215	25.065165	88.4077575
-0.496228	2.963713	95.792473	-20.707706	20.803633	95.071617	32.52272	0.688727	101.626167	33.21376	32.63311	101.507713	32.86824	16.6609185	101.56694	-74.283652	24.9463475	88.576294
-0.988776	1.855966	95.752747	-20.574928	20.738987	95.087814	32.686619	0.661959	101.576508	33.343929	32.664684	101.232994	33.015274	16.6633215	101.404751	-74.16513	24.8146525	88.770877
-1.546148	0.736826	95.683189	-20.420309	20.657412	95.061577	32.860291	0.656329	101.517799	33.449963	32.661503	100.864532	33.155127	16.658916	101.1911655	-73.995745	24.655908	88.9319885
-2.139917	-0.352592	95.636414	-20.268867	20.560047	94.973831	33.035542	0.663212	101.408424	33.553459	32.664577	100.415909	33.2945005	16.6638945	100.9121665	-73.8322345	24.4561995	89.0354955
-2.707884	-1.482976	95.569	-20.105928	20.430304	94.859276	33.187057	0.698225	101.286758	33.646915	32.665993	99.879097	33.416986	16.682109	100.5829275	-73.628842	24.178499	89.1356245
-3.342341	-2.571271	95.5653	-19.965618	20.299698	94.724503	33.346889	0.723531	101.265312	33.706711	32.655651	99.277718	33.5268	16.689591	100.271515	-73.458036	23.909805	89.177491
-4.308437	-4.266142	95.802979	-19.76594	20.104895	94.572815	33.616676	0.77799	101.229561	33.762493	32.575623	98.378265	33.6895845	16.6768065	99.803913	-73.2214645	23.5329835	89.341717
-4.950443	-5.383255	95.960167	-19.600718	19.89777	94.458626	33.770016	0.758339	101.135277	33.773796	32.474197	97.820671	33.771906	16.616268	99.477974	-72.973342	23.179272	89.439278
-5.63695	-6.441812	96.038063	-19.472065	19.652765	94.368004	33.889111	0.672781	101.037125	33.807323	32.297794	97.369682	33.848217	16.4852875	99.2034035	-72.792347	22.8202425	89.5326045
-6.335742	-7.53128	96.180305	-19.389521	19.405302	94.271019	33.99115	0.499969	101.014091	33.866138	32.064369	96.996399	33.928644	16.282169	99.005245	-72.707686	22.528435	89.536793
-7.064415	-8.545246	96.284393	-19.309628	19.123659	94.188835	34.063328	0.288896	100.942932	33.9142	31.797022	96.635788	33.988764	16.042959	98.78936	-72.60802	22.204359	89.58831
-7.775972	-9.522285	96.384941	-19.247786	18.875019	94.092979	34.098621	0.048417	100.824615	33.943619	31.518787	96.265572	34.02112	15.783602	98.5450935	-72.516692	21.966436	89.6408645
-8.567225	-10.343907	96.482086	-19.20681	18.665375	94.001892	34.145859	-0.140548	100.75444	33.942776	31.285912	95.904198	34.0443175	15.572682	98.329319	-72.4579375	21.758068	89.674465
-9.693998	-11.53482	96.738907	-19.194214	18.367189	93.944885	34.18187	-0.320188	100.716019	33.898499	31.034269	95.560165	34.0401845	15.3570405	98.138092	-72.4286125	21.3773375	89.751678
-10.465165	-12.213087	96.876045	-19.215584	18.209541	93.975166	34.200382	-0.45869	100.759506	33.867859	30.918652	95.519951	34.0341205	15.229981	98.1397285	-72.4652885	21.189101	89.8106035
-11.217074	-12.870606	96.987	-19.243509	18.024771	94.027565	34.216724	-0.558337	100.831917	33.840675	30.790741	95.548187	34.0286995	15.116202	98.190052	-72.5157175	20.93334	89.865078
-12.025422	-13.371746	97.107079	-19.267776	17.86491	94.084793	34.232639	-0.646865	100.906578	33.80283	30.710415	95.534882	34.0177345	15.031775	98.22073	-72.5532865	20.698045	89.948856
-12.795356	-13.884789	97.295532	-19.307831	17.761551	94.108711	34.249451	-0.710281	100.947617	33.749222	30.605438	95.447876	33.9993365	14.9475785	98.1977465	-72.6149985	20.5755235	90.0196755
-13.569758	-14.24466	97.414948	-19.33803	17.650387	94.108345	34.249298	-0.780843	100.929932	33.698849	30.522945	95.298836	33.9740735	14.871051	98.114384	-72.6501335	20.429723	90.102306
-14.359463	-14.57005	97.596626	-19.337227	17.545902	94.128349	34.251575	-0.851927	100.968422	33.667629	30.415218	95.186386	33.959602	14.7816455	98.077404	-72.634056	20.3101585	90.179294
-15.587722	-14.867001	97.886864	-19.366863	17.365156	94.261688	34.264065	-1.038477	101.113892	33.657047	30.215893	95.153252	33.960556	14.588708	98.133572	-72.694282	20.141604	90.389804
-16.419266	-15.00312	98.029373	-19.38678	17.21697	94.369934	34.280491	-1.176235	101.175095	33.651058	30.067501	95.15728	33.9657745	14.445633	98.1661875	-72.7393345	19.988307	90.5736805
-17.253485	-15.042731	98.106644	-19.384485	17.057823	94.463608	34.271969	-1.332904	101.148499	33.659081	29.905983	95.133545	33.965525	14.2865395	98.141022	-72.734495	19.8291065	90.786194
-18.023359	-15.001181	98.035141	-19.371071	16.899496	94.509834	34.274261	-1.421326	101.07589	33.660992	29.782635	95.101669	33.9676265	14.1806545	98.0887795	-72.7097685	19.6183375	90.9308885
-18.870331	-14.9012	97.991676	-19.366899	16.765316	94.590195	34.312805	-1.520999	101.002823	33.661385	29.701906	95.12104	33.987095	14.0904535	98.0619315	-72.720893	19.4401785	91.1184585
-19.76475	-14.69267	97.928001	-19.359026	16.634706	94.663933	34.322292	-1.589181	100.965515	33.667805	29.646564	95.178192	33.9950485	14.0286915	98.0718535	-72.7131005	19.2407205	91.2560125
-20.622372	-14.408924	97.876732	-19.378777	16.509069	94.733414	34.348152	-1.642535	100.932335	33.661079	29.592323	95.201042	34.0046155	13.974894	98.0666885	-72.7621695	19.043244	91.4001395
-21.892677	-13.792101	97.830292	-19.38813	16.352448	94.761887	34.375336	-1.705599	100.8713	33.617561	29.545811	95.134315	33.9964485	13.920106	98.0028075	-72.7727085	18.78479	91.5209665
-22.850393	-13.334699	97.747543	-19.433403	16.233616	94.756683	34.350006	-1.748626	100.803146	33.576321	29.493847	95.074013	33.9631635	13.8726105	97.9385795	-72.8299695	18.5946215	91.5747865
-23.695719	-12.770671	97.597488	-19.480873	16.106119	94.75238	34.313602	-1.820843	100.752045	33.505745	29.406202	95.046112	33.9096735	13.7926795	97.8990785	-72.8714195	18.4195585	91.6056815
-24.660124	-12.148499	97.470947	-19.58975	15.953615	94.775833	34.233746	-1.975519	100.682411	33.450703	29.313543	95.106903	33.8422245	13.669012	97.894657	-73.0217245	18.238218	91.657009
-25.663761	-11.453715	97.260872	-19.703653	15.812892	94.793251	34.089355	-2.145482	100.585701	33.370453	29.162893	95.215103	33.729904	13.5087055	97.900402	-73.13721	18.1170785	91.6861
-26.691944	-10.709753	96.920593	-19.819736	15.63694	94.837692	33.956474	-2.349612	100.464485	33.286873	29.032949	95.408127	33.6216735	13.3416685	97.936306	-73.2611455	17.9322115	91.739078
-27.685484	-9.908317	96.549538	-19.954195	15.462359	94.908188	33.781281	-2.523871	100.329247	33.2131	28.906075	95.656898	33.4971905	13.191102	97.9930725	-73.4055805	17.733616	91.8233035
-29.368767	-8.511711	96.004387	-20.165249	15.260705	95.027901	33.525711	-2.753068	100.110664	33.090889	28.775951	96.173706	33.3083	13.0114415	98.142185	-73.638798	17.5099685	91.913617
-30.444761	-7.544898	95.619026	-20.314568	15.15978	95.102852	33.388348	-2.841822	100.038841	33.018448	28.763491	96.568153	33.203398	12.9608345	98.303497	-73.832534	17.3587255	91.902207
-31.607433	-6.492248	95.351807	-20.469429	15.114615	95.204674	33.278049	-2.866347	99.954971	32.928093	28.829361	96.927925	33.103071	12.981507	98.441448	-74.041929	17.247723	91.9679
-32.836853	-5.419821	95.061127	-20.627335	15.101308	95.262703	33.189152	-2.81433	99.858582	32.836021	28.899109	97.155251	33.0125865	13.0423895	98.5069165	-74.2672565	17.1602265	92.0184895
-33.949585	-4.320662	94.807281	-20.712833	15.102405	95.277397	33.09248	-2.68067	99.719772	32.731674	28.985098	97.282211	32.912077	13.152214	98.5009915	-74.337743	17.052596	92.0538025
-35.171917	-3.177061	94.60498	-20.77792	15.085104	95.267708	33.018452	-2.633085	99.551392	32.648548	29.020735	97.351372	32.8335	13.193825	98.451382	-74.38934	16.976383	92.084034
-36.416401	-2.027817	94.385498	-20.834936	15.03734	95.261185	32.997833	-2.636251	99.386505	32.604492	29.029497	97.407341	32.8011625	13.196623	98.396923	-74.4710345	16.878057	92.125447
-38.238392	-0.330154	94.246109	-20.890839	14.940278	95.27169	32.938187	-2.69234	99.086266	32.543148	28.906178	97.409088	32.7406675	13.106919	98.247677	-74.5223455	16.773637	92.295703
-39.554184	0.810693	94.101143	-20.920664	14.834264	95.25119	32.887402	-2.797228	98.794243	32.535858	28.749132	97.276962	32.71163	12.975952	98.0356025	-74.552958	16.692576	92.4667775
-40.793125	1.919112	94.009712	-20.895164	14.691342	95.174423	32.845623	-2.910028	98.468079	32.542099	28.552193	97.032616	32.693861	12.8210825	97.7503475	-74.484189	16.5616015	92.5984985
-42.082077	3.06678	93.939079	-20.858625	14.524169	95.063278	32.820526	-3.049723	98.085197	32.535355	28.318968	96.670837	32.6779405	12.6346225	97.378017	-74.3951905	16.4137155	92.748539
-43.330894	4.152076	93.846672	-20.854143	14.345709	94.895348	32.765587	-3.20485	97.534714	32.51564	28.060183	96.101883	32.6406135	12.4276665	96.8182985	-74.3488995	16.2637515	92.9723975
-44.661655	5.271379	93.808754	-20.839041	14.165226	94.621346	32.657372	-3.355621	96.791885	32.433365	27.764433	95.221306	32.5453685	12.204406	96.0065955	-74.2234505	16.126046	93.2360965
-45.99612	6.384924	93.681709	-20.922651	13.948208	94.227905	32.514507	-3.526788	95.647224	32.250801	27.485857	93.949112	32.382654	11.9795345	94.798168	-74.227956	15.9168815	93.657642
-47.992626	8.003928	93.374298	-21.097488	13.551593	93.15757	32.04224	-3.760406	93.04567	31.765017	27.048302	91.360268	31.9036285	11.643948	92.202969	-74.0986045	15.459238	94.112171
-49.312267	9.06147	92.94899	-21.346191	13.265981	92.146332	31.568314	-3.999965	90.663246	31.325996	26.743454	89.141235	31.447155	11.3717445	89.9022405	-74.139537	15.1602175	94.3904235
-50.656582	10.161736	92.437729	-21.706196	12.98866	90.82148	30.907322	-4.214715	87.839691	30.70961	26.460918	86.461487	30.808466	11.1231015	87.150589	-74.220858	14.8542185	94.492371
-52.004807	11.255436	91.769943	-22.238474	12.818851	89.252953	30.107838	-4.409935	84.750687	29.940704	26.253536	83.616028	30.024271	10.9218005	84.1833575	-74.501219	14.7159015	94.3225485
-53.257053	12.359908	91.093704	-22.901167	12.621874	87.73745	29.235884	-4.574516	81.640533	29.117561	26.078072	80.737564	29.1767225	10.751778	81.1890485	-74.9790565	14.49197	94.2858515
-54.43327	13.415785	90.577934	-23.633215	12.50075	86.19062	28.337183	-4.693757	78.531075	28.232489	25.99445	77.777687	28.284836	10.6503465	78.154381	-75.551266	14.3511535	94.226859
-55.452377	14.477448	90.064301	-24.195442	12.446563	84.733978	27.44923	-4.673562	75.630066	27.298662	25.98131	75.035225	27.373946	10.653874	75.3326455	-75.76483	14.239252	94.1353105
-56.732647	15.992096	89.470444	-25.173891	12.409367	83.039459	26.300339	-4.671098	72.173553	26.037062	26.050653	71.808693	26.1687005	10.6897775	71.991123	-76.5164825	14.1289565	94.087795
-57.372303	17.007952	89.099678	-25.718534	12.444551	82.026352	25.597435	-4.638081	70.177292	25.266901	26.122988	69.993553	25.432168	10.7424535	70.0854225	-76.869236	14.1466485	93.9672815
-57.853401	17.966194	88.72496	-26.200882	12.463615	81.133362	24.904829	-4.623319	68.43206	24.577524	26.148865	68.41967	24.7411765	10.762773	68.425865	-77.1429405	14.164457	93.840859
-58.183266	18.954945	88.319572	-26.660404	12.466777	80.297943	24.245926	-4.668986	66.91346	24.002151	26.135979	67.042526	24.1240385	10.7334965	66.977993	-77.4448465	14.2000575	93.617893
-58.376892	19.906464	87.849251	-27.07708	12.486708	79.470291	23.616924	-4.718437	65.547836	23.43548	26.104195	65.801445	23.526202	10.692879	65.6746405	-77.680362	14.280537	93.2659415
-58.321465	20.83474	87.334129	-27.544456	12.508554	78.742035	22.987324	-4.786663	64.378441	22.908295	26.037851	64.746643	22.9478095	10.625594	64.562542	-78.0367215	14.391514	92.921528
-58.146328	21.754957	86.678352	-27.989521	12.46803	78.075348	22.415951	-4.877435	63.427742	22.469564	25.93672	63.977932	22.4427575	10.5296425	63.702837	-78.4217995	14.4064175	92.447859
-57.595108	23.105646	85.557739	-28.629389	12.43819	77.218895	21.737694	-5.077754	62.531273	21.908545	25.756662	63.243069	21.8231195	10.339454	62.887171	-79.0818975	14.536926	91.550619
-56.997566	23.986433	84.804672	-29.053116	12.40448	76.796562	21.422029	-5.204631	62.275143	21.62236	25.663311	63.049717	21.5221945	10.22934	62.66243	-79.6284265	14.57962	90.930694
-56.206848	24.841938	84.022995	-29.446053	12.381836	76.444656	21.170984	-5.314627	62.201778	21.429647	25.622459	63.083683	21.3003155	10.153916	62.6427305	-80.1924215	14.609756	90.2465815
-55.212551	25.708038	83.153748	-29.845419	12.327106	76.152809	20.990368	-5.399656	62.407066	21.259159	25.584688	63.294041	21.1247635	10.092516	62.8505535	-80.8156015	14.561696	89.4550645
-54.041374	26.533695	82.305504	-30.193148	12.320555	75.989922	20.905464	-5.480449	62.87405	21.177467	25.544109	63.814354	21.0414655	10.03183	63.344202	-81.4277615	14.60928	88.635642
-52.654449	27.390877	81.543274	-30.485184	12.248004	75.962929	20.900635	-5.606867	63.610683	21.200483	25.472513	64.67495	21.050559	9.932823	64.1428165	-82.020927	14.563185	87.7830415
-51.064117	28.17894	80.964935	-30.700848	12.179424	76.080597	21.010263	-5.745396	64.601433	21.277246	25.376753	65.813416	21.1437545	9.8156785	65.2074245	-82.5454505	14.5431695	86.9537695
-48.219398	29.371744	80.299538	-30.874454	12.067966	76.504784	21.271715	-6.012798	66.313408	21.532961	25.15881	67.965302	21.402338	9.573006	67.139355	-83.151246	14.562926	85.870213
-46.117908	30.132748	80.041084	-30.897739	11.974868	76.840088	21.491173	-6.209879	67.729088	21.867075	24.98642	69.635147	21.679124	9.3882705	68.6821175	-83.474602	14.5614655	84.9980585
-43.83379	30.837446	79.939178	-30.849606	11.890699	77.31955	21.835085	-6.421888	69.267662	22.280928	24.823994	71.355942	22.0580065	9.201053	70.311802	-83.7572185	14.580345	84.327298
-41.389267	31.557964	79.875961	-30.677691	11.891858	77.775154	22.212086	-6.582435	70.850822	22.677259	24.657778	72.995796	22.4446725	9.0376715	71.923309	-83.8000545	14.7460445	83.626999
-38.81337	32.288937	79.979813	-30.493629	11.852189	78.220215	22.599802	-6.765094	72.36393	23.09407	24.526144	74.702431	22.846936	8.880525	73.5331805	-83.834194	14.823853	82.9072495
-36.155376	32.935452	80.329163	-30.192453	11.802294	78.782829	22.973152	-6.958947	73.724655	23.626732	24.3326	76.461777	23.299942	8.6868265	75.093216	-83.684848	14.9177615	82.472442
-33.431076	33.550468	80.944382	-29.862797	11.663932	79.367386	23.355967	-7.162289	75.100731	24.213364	24.086809	78.263237	23.7846655	8.46226	76.681984	-83.5102595	14.865604	82.052788
-29.177288	34.340965	82.190826	-29.212078	11.526491	80.424446	23.959736	-7.486057	77.226219	25.079918	23.754648	81.00425	24.519827	8.1342955	79.1152345	-82.943983	14.9186865	81.7336575
-26.324743	34.831902	83.137924	-28.870344	11.512588	81.162086	24.314709	-7.62364	78.769424	25.586678	23.57007	82.751656	24.9506935	7.973215	80.76054	-82.6913815	15.051961	81.563632
-23.433071	35.27729	84.086136	-28.466803	11.494884	81.93573	24.670336	-7.685207	80.241264	26.001804	23.463223	84.407166	25.33607	7.889008	82.324215	-82.269676	15.10076	81.547245
-20.568741	35.666775	85.003754	-28.071791	11.603054	82.729027	24.98012	-7.752006	81.565155	26.340919	23.394148	85.9487	25.6605195	7.821071	83.7569275	-81.8041015	15.385037	81.7011265
-17.717815	36.006348	85.953079	-27.659214	11.652832	83.363655	25.212446	-7.838372	82.876625	26.687414	23.285221	87.40361	25.94993	7.7234245	85.1401175	-81.268358	15.5822395	81.5871925
-14.876885	36.323761	87.019829	-27.31496	11.716286	84.027054	25.502411	-7.891492	84.273514	26.978128	23.219095	88.859055	26.2402695	7.6638015	86.5662845	-80.8701895	15.7687705	81.4878235
-12.110828	36.595528	88.087097	-27.05065	11.867731	84.756096	25.821558	-7.877575	85.658249	27.204933	23.261223	90.52137	26.5132455	7.691824	88.0898095	-80.6145455	16.043638	81.4223825
-8.059649	36.85667	90.234581	-26.626253	11.995339	85.839012	26.1779	-7.895804	87.668259	27.695772	23.222383	93.606316	26.936836	7.6632895	90.6372875	-80.189342	16.3273885	81.0407365
-5.489933	36.835922	92.340492	-26.357191	12.05232	86.683266	26.39403	-7.969071	89.335007	28.083265	23.095924	96.100166	27.2386475	7.5634265	92.7175865	-79.9530295	16.5412135	80.6489455
-3.013311	36.757603	94.487701	-25.99209	12.211371	87.690338	26.844524	-7.99966	91.272614	28.386715	23.034595	98.541161	27.6156195	7.5174675	94.9068875	-79.5997995	16.9052745	80.4737885
-0.566369	36.650391	96.345985	-25.59874	12.4797	88.763817	27.306929	-7.994265	93.310226	28.729475	23.113735	100.692688	28.018202	7.559735	97.001457	-79.215682	17.399665	80.526177
1.79235	36.449841	98.13475	-25.15901	12.758478	89.886238	27.726868	-8.024443	95.467339	29.057693	23.159636	102.766052	28.3922805	7.5675965	99.1166955	-78.7103005	17.9493595	80.6557805
4.025776	36.147671	99.928123	-24.775774	13.001975	91.092354	28.202164	-8.089619	97.606323	29.472368	23.282833	104.781593	28.837266	7.596607	101.193958	-78.388814	18.407343	80.99075
6.185509	35.741837	101.447823	-24.219011	13.128665	92.110672	28.666862	-8.084187	99.58416	29.955473	23.450466	106.529762	29.3111675	7.6831395	103.056961	-77.7491895	18.5741905	81.164383
7.138546	34.455265	102.636887	-23.536325	13.403538	93.398087	29.385271	-8.195002	101.88414	30.668274	23.598545	108.442459	30.0267725	7.7017715	105.1632995	-77.0994225	19.1053045	81.6328745
7.860593	33.488541	103.021774	-23.00173	13.451721	93.907974	29.809099	-8.37645	103.010323	31.196829	23.560133	109.257439	30.502964	7.5918415	106.133881	-76.506424	19.3116005	81.682067
8.537771	32.449493	103.211891	-22.552734	13.546999	94.390038	30.249136	-8.5832	103.911499	31.720936	23.468273	109.765221	30.985036	7.4425365	106.83836	-76.090504	19.6514615	81.941716
9.065063	31.299534	103.141167	-22.268406	13.720998	94.737076	30.681133	-8.763175	104.558228	32.250198	23.370472	109.97406	31.4656655	7.3036485	107.266144	-76.0024775	20.1383475	82.208008
9.53116	30.110764	103.006805	-21.803804	13.736744	94.932678	31.043741	-8.928837	104.974342	32.786739	23.267012	110.103699	31.91524	7.1690875	107.5390205	-75.522848	20.3044005	82.3263355
9.862251	28.75699	102.935898	-21.361897	13.711723	95.081535	31.397585	-9.168818	105.270325	33.344055	23.082781	110.185608	32.37082	6.9569815	107.7279665	-75.094614	20.4664645	82.4351035
10.009515	27.423393	102.716278	-20.96447	13.631612	95.132301	31.777567	-9.414129	105.371773	33.919842	22.902054	110.09301	32.8487045	6.7439625	107.7323915	-74.7776445	20.5192615	82.5322105
10.105118	25.232533	101.864578	-20.352686	13.560273	94.906555	32.323936	-9.57775	105.000534	34.704361	22.747007	109.404732	33.5141485	6.5846285	107.202633	-74.2195205	20.5359175	82.610477
10.106308	23.715763	101.107025	-19.952818	13.500068	94.615677	32.706451	-9.64666	104.564621	35.108093	22.619202	108.648972	33.907272	6.486271	106.6067965	-73.812908	20.513865	82.6245575
9.895426	22.200363	100.235008	-19.578993	13.469036	94.285851	33.078583	-9.664433	103.946281	35.505424	22.585283	107.722214	34.2920035	6.460425	105.8342475	-73.4499895	20.477647	82.7374545
9.650396	20.657267	99.188408	-19.210812	13.459678	93.853363	33.414669	-9.597768	103.191483	35.896126	22.584436	106.600571	34.6553975	6.493334	104.896027	-73.0770215	20.426022	82.810699
9.277814	19.068144	98.062225	-18.894257	13.448349	93.341331	33.713348	-9.521925	102.224442	36.221367	22.670408	105.393257	34.9673575	6.5742415	103.8088495	-72.7558715	20.3224565	82.8738125
8.804187	17.406187	96.854477	-18.612122	13.453186	92.739677	33.944275	-9.404616	101.076782	36.456036	22.70694	104.116013	35.2001555	6.651162	102.5963975	-72.4243995	20.25521	82.8829565
8.231304	15.680202	95.650948	-18.403568	13.431737	92.118393	34.117172	-9.354626	99.938293	36.584599	22.758024	102.902969	35.3508855	6.701699	101.420631	-72.1580215	20.161775	82.816155
7.086374	13.124236	93.963524	-18.29665	13.47794	91.187843	34.245064	-9.148614	98.12635	36.418186	22.873878	100.969002	35.331625	6.862632	99.547676	-71.924925	20.093248	82.82801
6.227411	11.344275	92.796104	-18.344313	13.531788	90.531448	34.131695	-8.959835	96.895531	36.198025	22.951584	99.633881	35.16486	6.9958745	98.264706	-71.853486	20.0677015	82.79819
5.249772	9.529971	91.782959	-18.501505	13.601589	89.980583	33.950314	-8.796633	95.886459	35.893837	23.033731	98.533752	34.9220755	7.118549	97.2101055	-71.9250855	20.084629	82.7510605
4.191144	7.611708	91.008446	-18.755436	13.636379	89.579567	33.681072	-8.696638	95.112808	35.544552	23.054356	97.726257	34.612812	7.178859	96.4195325	-72.123684	20.093899	82.7396015
3.05188	5.676235	90.394112	-19.049007	13.661629	89.340721	33.364872	-8.702171	94.587074	35.183323	23.035213	97.137466	34.2740975	7.166521	95.86227	-72.3721115	20.156737	82.819172
1.881105	3.612142	89.919685	-19.343796	13.630273	89.184593	33.059971	-8.771681	94.236954	34.891808	22.916607	96.767334	33.9758895	7.072463	95.502144	-72.6634815	20.188083	82.867042
0.671263	1.514464	89.566574	-19.590233	13.558843	89.063194	32.762764	-8.924663	94.099426	34.655731	22.745766	96.520973	33.7092475	6.9105515	95.3101995	-72.8897135	20.2071345	82.8161885
-1.19631	-1.769141	89.315346	-19.796923	13.453022	89.087654	32.510765	-9.247293	94.192085	34.416187	22.387287	96.304863	33.463476	6.569997	95.248474	-73.057322	20.336047	82.926834
-2.444536	-3.998935	89.26683	-19.848057	13.367505	89.114136	32.402699	-9.509892	94.426674	34.38752	22.132526	96.255669	33.3951095	6.311317	95.3411715	-73.0912235	20.423693	82.8871005
-3.769526	-6.297333	89.232948	-19.811701	13.227107	89.150276	32.385574	-9.790927	94.671295	34.4151	21.868542	96.261826	33.400337	6.0388075	95.4665605	-73.023739	20.4154065	82.8339915
-5.114401	-8.627894	89.197441	-19.735813	13.098741	89.144379	32.418251	-10.055313	94.930298	34.484806	21.623827	96.202469	33.4515285	5.784257	95.5663835	-72.9231545	20.413225	82.7223745
-6.429957	-10.948097	89.211548	-19.607508	12.982656	89.098396	32.526009	-10.307994	95.114746	34.594761	21.389614	96.05143	33.560385	5.54081	95.583088	-72.775401	20.424502	82.613704
-7.809603	-13.251527	89.26358	-19.435953	12.849201	89.056221	32.667015	-10.511292	95.2658	34.716286	21.191164	95.819267	33.6916505	5.339936	95.5425335	-72.5635565	20.358466	82.5699085
-9.221849	-15.561275	89.399536	-19.240345	12.718325	89.073242	32.812725	-10.727625	95.553101	34.828205	20.957039	95.576492	33.820465	5.114707	95.5647965	-72.301155	20.321943	82.5816875
-11.469663	-18.992332	90.132607	-19.010736	12.521961	89.281555	33.051025	-11.018394	96.163063	35.026131	20.630899	95.360886	34.038578	4.8062525	95.7619745	-72.06005	20.2376695	82.8011355
-13.074668	-21.224447	90.728928	-18.895897	12.36819	89.483154	33.183998	-11.229265	96.550217	35.145866	20.388721	95.259132	34.164932	4.579728	95.9046745	-71.956726	20.156652	83.0616335
-14.672846	-23.466312	91.305054	-18.785337	12.208322	89.668709	33.299366	-11.399558	96.780907	35.263565	20.200569	95.120308	34.2814655	4.4005055	95.9506075	-71.8521395	20.0161385	83.3868105
-16.335367	-25.615326	91.802826	-18.727636	12.046943	89.792282	33.384617	-11.553912	96.829445	35.362549	20.027699	94.880814	34.373583	4.2368935	95.8551295	-71.828855	19.8569925	83.7294345
-17.80023	-26.833418	92.220322	-18.703434	11.907749	89.891083	33.384766	-11.685805	96.813522	35.40073	19.887777	94.596329	34.392748	4.100986	95.7049255	-71.799616	19.714512	84.0772405
-18.673595	-25.698311	92.243683	-18.747263	11.778467	89.986053	33.353813	-11.78927	96.804871	35.37027	19.750731	94.268471	34.3620415	3.9807305	95.536671	-71.8565675	19.5762035	84.435435
-19.795973	-24.843067	92.356636	-18.798401	11.680157	90.063324	33.297897	-11.917521	96.740021	35.320553	19.628931	93.947815	34.309225	3.855705	95.343918	-71.906027	19.504609	84.78273
-21.570189	-23.705391	92.412735	-18.914682	11.506674	90.123283	33.130871	-12.032773	96.528778	35.184059	19.458172	93.559662	34.157465	3.7126995	95.04422	-71.986829	19.3006485	85.202346
-22.779625	-22.892675	92.249557	-19.030954	11.376844	90.175804	32.99596	-12.10808	96.389679	35.061504	19.37851	93.430908	34.028732	3.635215	94.9102935	-72.09064	19.118473	85.4413145
-24.097769	-22.025715	92.132309	-19.170895	11.257074	90.249603	32.856869	-12.193734	96.275917	34.942947	19.321394	93.434502	33.899908	3.56383	94.8552095	-72.241698	18.950318	85.6439965
-25.309238	-21.115368	91.920616	-19.321377	11.142569	90.321815	32.705872	-12.253294	96.22921	34.832481	19.299616	93.523666	33.7691765	3.523161	94.876438	-72.4119305	18.761977	85.767192
-26.656338	-20.156828	91.742516	-19.476015	11.062326	90.450058	32.584339	-12.255023	96.224945	34.714893	19.323687	93.678146	33.649616	3.534332	94.9515455	-72.601646	18.59032	85.9485705
-28.000874	-19.159952	91.686691	-19.635294	11.02321	90.604469	32.528366	-12.219035	96.259979	34.608955	19.402979	93.852478	33.5686605	3.591972	95.0562285	-72.8392485	18.454448	86.1527095
-29.363865	-18.076008	91.578514	-19.745934	11.016946	90.779449	32.473885	-12.142657	96.300293	34.508152	19.516357	94.004524	33.4910185	3.68685	95.1524085	-72.9828865	18.347042	86.4064895
-31.445854	-16.385485	91.487534	-19.867365	11.035718	91.022408	32.444252	-11.976922	96.348854	34.387249	19.724434	94.18914	33.4157505	3.873756	95.268997	-73.1504805	18.19768	86.775819
-32.852146	-15.209176	91.393425	-19.916687	11.041427	91.202515	32.42894	-11.84207	96.387566	34.32312	19.869623	94.312363	33.37603	4.0137765	95.3499645	-73.209404	18.0690775	87.0550655
-34.271873	-13.992768	91.346443	-19.971304	11.063612	91.388214	32.442581	-11.720074	96.445564	34.242626	20.021286	94.428345	33.3426035	4.150606	95.4369545	-73.2852115	17.976618	87.3394735
-35.762459	-12.679974	91.337219	-20.009302	11.083207	91.554726	32.452267	-11.590413	96.541748	34.192646	20.183781	94.569473	33.3224565	4.296684	95.5556105	-73.3410605	17.86973	87.5538415
-37.265717	-11.40791	91.325554	-20.081312	11.107358	91.717178	32.437351	-11.500875	96.60334	34.13723	20.304163	94.716583	33.2872905	4.401644	95.6599615	-73.4499145	17.813072	87.7743945
-38.751789	-10.074343	91.317673	-20.135414	11.089013	91.906738	32.406109	-11.425666	96.711082	34.087158	20.39426	94.917068	33.2466335	4.484297	95.814075	-73.5174615	17.693729	87.999401
-40.354462	-8.748141	91.329315	-20.220579	11.065937	92.103951	32.387802	-11.373448	96.841927	34.021343	20.48675	95.156349	33.2045725	4.556651	95.999138	-73.6457305	17.575223	88.208764
-42.722157	-6.682385	91.319397	-20.333305	11.015817	92.3759	32.392715	-11.249334	96.87648	33.927834	20.653461	95.428619	33.1602745	4.7020635	96.1525495	-73.8268845	17.3295705	88.5992505
-44.346352	-5.288917	91.2715	-20.393301	10.993852	92.509911	32.397442	-11.117998	96.695984	33.898983	20.8118	95.429199	33.1482125	4.846901	96.0625915	-73.9348145	17.140803	88.9572305
-45.970753	-3.88372	91.202072	-20.43882	11.03059	92.513123	32.404888	-10.864106	96.307411	33.82613	20.987539	95.189491	33.115509	5.0617165	95.748451	-73.993149	16.9994635	89.277795
-47.611916	-2.451498	91.037819	-20.464594	11.092777	92.36013	32.401745	-10.598765	95.70282	33.726074	21.232754	94.764694	33.0639095	5.3169945	95.233757	-73.9930975	16.8685595	89.486503
-49.272099	-0.996818	90.85302	-20.494682	11.213206	92.127701	32.390297	-10.305643	94.876976	33.546299	21.508907	94.160789	32.968298	5.601632	94.5188825	-73.957662	16.82478	89.7365195
-50.923889	0.478003	90.629578	-20.587996	11.361444	91.773491	32.270523	-9.857958	93.921844	33.265751	21.830759	93.362831	32.768137	5.9864005	93.6423375	-73.944129	16.7364875	89.9046445
-52.653114	1.96003	90.349892	-20.750275	11.555156	91.348526	32.089474	-9.444052	92.905098	32.868195	22.165731	92.490227	32.4788345	6.3608395	92.6976625	-73.9793845	16.7494725	89.9993895
-55.24025	4.186628	89.906395	-21.124092	11.894791	90.60894	31.600714	-8.789491	91.365128	32.17157	22.70215	91.270439	31.886142	6.9563295	91.3177835	-74.134326	16.8332525	89.9000965
-56.994152	5.630034	89.696091	-21.474056	12.094639	90.156387	31.136021	-8.402358	90.437889	31.636864	22.995132	90.597473	31.3864425	7.296387	90.517681	-74.3345545	16.892891	89.795093
-58.761425	7.083147	89.459839	-21.871395	12.270439	89.730675	30.603689	-8.05217	89.632996	31.078974	23.27836	90.093796	30.8413315	7.613095	89.863396	-74.5841215	16.927783	89.597954
-60.514278	8.500345	89.281769	-22.301228	12.424817	89.350334	29.999971	-7.755687	88.891136	30.601715	23.534678	89.770355	30.300843	7.8894955	89.3307455	-74.903299	16.9601385	89.3699225
-62.206005	9.911389	89.163307	-22.731985	12.563809	89.048347	29.379061	-7.491785	88.270798	30.174234	23.808926	89.632889	29.7766475	8.1585705	88.9518435	-75.2406175	16.9690475	89.1448505
-63.88343	11.302842	89.103172	-23.197062	12.67041	88.716003	28.735844	-7.28684	87.690605	29.7817	24.127686	89.6735	29.258772	8.420423	88.6820525	-75.652896	16.920397	88.7499535
-65.509636	12.653336	89.046432	-23.554335	12.721634	88.438507	28.060413	-7.153742	87.203476	29.380793	24.399277	89.842026	28.720603	8.6227675	88.522751	-75.829273	16.8205005	88.354263
-67.769928	14.576401	89.163742	-24.144718	12.757885	88.182022	27.17638	-7.0372	86.961487	28.846872	24.724054	90.132401	28.011626	8.843427	88.546944	-76.301062	16.672343	87.8171
-68.930809	15.598452	89.274628	-24.474499	12.75323	88.079018	26.745584	-7.016289	87.119865	28.511301	24.955343	90.400337	27.6284425	8.969527	88.760101	-76.5774405	16.536933	87.397935
-68.299774	15.527952	89.308731	-24.759291	12.789421	87.937103	26.486328	-7.115419	87.422386	28.22583	25.148264	90.622726	27.356079	9.0164225	89.022556	-76.874661	16.5624195	86.85165
-68.068069	15.795091	89.148834	-24.9529	12.871617	87.818459	26.206356	-7.169014	88.0047	27.960705	25.510765	90.72963	27.0835305	9.1708755	89.367165	-76.9893305	16.5723585	86.269753
-67.679817	15.91159	89.049515	-25.07827	13.036612	87.891113	25.934521	-7.109734	88.511856	27.743214	25.703737	90.784378	26.8388675	9.2970015	89.648117	-76.9954075	16.7762225	86.134109
-67.126289	15.999097	88.983681	-25.219154	13.163421	87.997177	25.807053	-6.877797	88.946754	27.498287	25.884682	90.865791	26.65267	9.5034425	89.9062725	-77.090978	16.8233995	86.0880815
-66.595284	16.05612	89.023468	-25.307503	13.286604	88.021721	25.678106	-6.5797	89.296318	27.238035	26.19886	90.964546	26.4580705	9.80958	90.130432	-77.0730765	16.763628	85.91301
-65.660919	16.077948	88.948273	-25.332027	13.466789	88.021698	25.559574	-6.259744	89.59053	27.111128	26.770765	90.978058	26.335351	10.2555105	90.284294	-76.999405	16.6780675	85.759102
-64.998314	16.002661	88.916847	-25.302202	13.603473	88.037758	25.559633	-6.143343	89.785156	27.105595	27.059532	90.950081	26.332614	10.4580945	90.3676185	-76.937018	16.7488515	85.7078975
-64.224457	15.891693	88.974724	-25.253799	13.687504	88.116997	25.622433	-6.065316	89.983124	27.449629	27.13567	90.728531	26.536031	10.535177	90.3558275	-77.043629	16.839831	85.8781665
-63.362617	15.779151	89.077583	-25.109335	13.758932	88.218391	25.712648	-5.969273	90.175941	27.455971	27.344803	90.749969	26.5843095	10.687765	90.462955	-76.8029795	16.830099	85.973827
-62.514866	15.679148	89.258827	-25.009743	13.839912	88.364868	25.811935	-5.911976	90.365875	27.102283	27.671904	90.996712	26.457109	10.879964	90.6812935	-76.476595	16.79986	86.0484425
-61.655499	15.55562	89.396057	-24.890566	13.875286	88.539619	25.94915	-5.818846	90.533524	27.134075	27.798954	91.046112	26.5416125	10.990054	90.789818	-76.3227445	16.760518	86.28942
-60.785431	15.446548	89.589134	-24.802368	13.919713	88.670616	26.031509	-5.76877	90.67807	27.176195	27.940971	91.129616	26.603852	11.0861005	90.903843	-76.208588	16.7533255	86.437389
-59.246655	15.248662	89.793556	-24.645224	13.958817	88.89949	26.152443	-5.71336	90.860031	27.210613	28.190104	91.357872	26.681528	11.238372	91.1089515	-75.971976	16.679262	86.6900285
-58.193333	15.121023	89.907822	-24.544189	13.980632	89.002701	26.259201	-5.629606	90.93322	27.258032	28.353533	91.517464	26.7586165	11.3619635	91.225342	-75.8469945	16.5993005	86.78006
-57.119663	14.994102	89.972061	-24.446751	13.996545	89.11396	26.388216	-5.51784	91.006035	27.289408	28.481411	91.657448	26.838812	11.4817855	91.3317415	-75.732314	16.5113045	86.8961785
-56.120182	14.868567	90.068123	-24.337017	14.004753	89.150726	26.519772	-5.453048	91.035561	27.3211	28.639675	91.782845	26.920436	11.5933135	91.409203	-75.59447	16.4161925	86.892249
-55.054932	14.751567	90.139702	-24.191685	14.01537	89.257721	26.605892	-5.356352	91.082993	27.485107	28.771618	91.829193	27.0454995	11.707633	91.456093	-75.4288695	16.323107	87.059349
-53.937447	14.660314	90.127792	-24.10169	14.0809	89.336601	26.741562	-5.308401	91.134483	27.700912	28.843716	91.874863	27.221237	11.7676575	91.504673	-75.424617	16.3941425	87.168529
-52.819305	14.598089	90.174309	-23.991739	14.107222	89.455727	26.972008	-5.274138	91.251442	27.804592	28.844189	91.970863	27.3883	11.7850255	91.6111525	-75.371778	16.4294185	87.3003015
-51.073009	14.441213	90.226868	-23.821032	14.194563	89.697838	27.299803	-5.297508	91.822777	27.789059	28.692934	92.158485	27.544431	11.697713	91.990631	-75.186495	16.691413	87.405045
-49.73135	14.336925	90.246872	-23.732809	14.32501	89.916321	27.681271	-5.217469	92.301651	27.897394	28.606678	92.127228	27.7893325	11.6946045	92.2144395	-75.2549505	16.9554155	87.6182025
-48.456867	14.240085	90.360909	-23.565008	14.452274	90.160217	28.109465	-4.96702	92.834679	27.855318	28.49366	92.047241	27.9823915	11.76332	92.44096	-75.1124075	17.141228	87.879474
-47.17416	14.115659	90.55188	-23.408842	14.582351	90.378014	28.412199	-4.593092	93.537308	27.894613	28.434298	91.916084	28.153406	11.920603	92.726696	-74.97109	17.244099	88.029332
-45.859955	13.831882	90.625473	-23.236046	14.650701	90.557335	28.775576	-4.310516	94.232765	28.055593	28.570112	91.871033	28.4155845	12.129798	93.051899	-74.8876765	17.171604	88.062771
-44.529308	13.601382	90.695717	-23.046398	14.687617	90.749321	29.150984	-3.978059	94.898254	28.206772	28.742081	91.935165	28.678878	12.382011	93.4167095	-74.771674	16.993223	88.0819325
-43.250446	13.401386	90.817085	-22.81768	14.696153	91.001854	29.595772	-3.710238	95.549446	28.374477	28.813753	92.079163	28.9851245	12.5517575	93.8143045	-74.6204845	16.8405485	88.1894035
-41.239147	13.171598	91.111275	-22.480469	14.587101	91.420021	30.268833	-3.606999	96.397285	28.786036	28.845989	92.454002	29.5274345	12.619495	94.4256435	-74.4883725	16.554707	88.4143985
-39.783554	13.107894	91.220383	-22.210896	14.451318	91.623421	30.696409	-3.632667	96.797958	29.11096	28.860209	92.780724	29.9036845	12.613771	94.789341	-74.3254765	16.288865	88.457501
-38.355251	13.109493	91.314789	-21.967142	14.316792	91.770844	31.064316	-3.717711	97.16774	29.499584	28.889492	93.148895	30.28195	12.5858905	95.1583175	-74.216234	16.0476935	88.3833705
-37.005966	13.136339	91.405983	-21.704863	14.166193	91.894875	31.425884	-3.829391	97.51683	29.911888	28.916534	93.529099	30.668886	12.5435715	95.5229645	-74.078612	15.7888145	88.2667855
-35.646145	13.164772	91.363457	-21.481155	14.086507	91.985107	31.790722	-3.968865	97.818031	30.297491	28.998514	93.89183	31.0441065	12.5148245	95.8549305	-74.0064165	15.6581895	88.1152835
-34.288563	13.335246	91.387413	-21.211813	14.066278	92.063263	32.075794	-4.077025	98.106758	30.648336	29.077478	94.15876	31.362065	12.5002265	96.132759	-73.785691	15.6323295	87.993767
-32.977589	13.605626	91.425552	-20.958307	14.027225	92.144112	32.301487	-4.189573	98.363838	31.005747	29.083883	94.289154	31.653617	12.447155	96.326496	-73.570231	15.607295	87.961728
-30.979183	14.11603	91.536179	-20.623962	14.033504	92.256142	32.691669	-4.388108	98.612282	31.416161	28.908924	94.422226	32.053915	12.260408	96.517254	-73.301839	15.8066	87.99503
-29.594521	14.596828	91.467415	-20.469858	13.997889	92.341019	32.840954	-4.552677	98.731094	31.627783	28.793543	94.591576	32.2343685	12.120433	96.661335	-73.1740845	15.875345	88.020703
-28.272501	15.14373	91.523483	-20.390373	13.933923	92.406242	32.91814	-4.80334	98.783287	31.870594	28.699947	94.858452	32.394367	11.9483035	96.8208695	-73.175113	15.9195425	87.9916145
-26.954048	15.731215	91.549232	-20.363682	13.861522	92.533035	32.956696	-5.027006	98.772583	32.145699	28.598261	95.243195	32.5511975	11.7856275	97.007889	-73.2785615	15.9374165	88.058181
-25.638649	16.466167	91.649193	-20.381948	13.781569	92.708344	32.887497	-5.198493	98.821854	32.400173	28.519852	95.753288	32.643835	11.6606795	97.287571	-73.407731	15.9024585	88.129117
-24.379681	17.236414	91.859543	-20.381741	13.69343	92.864647	32.808224	-5.418243	98.966156	32.65321	28.378	96.337303	32.730717	11.4798785	97.6517295	-73.494199	15.9069815	88.0775645
-23.08243	18.032713	92.10717	-20.397816	13.659878	93.094971	32.746582	-5.62069	99.136459	32.918045	28.226576	96.92038	32.8323135	11.302943	98.0284195	-73.6279455	16.016813	88.1615225
-21.190065	19.402998	92.481682	-20.561596	13.647715	93.411369	32.719086	-5.846352	99.293259	33.200436	28.084642	97.865646	32.959761	11.119145	98.5794525	-74.082953	16.176285	88.2432855
-19.98399	20.335344	92.73716	-20.630156	13.667466	93.586853	32.645111	-5.921639	99.380234	33.40295	28.029533	98.433182	33.0240305	11.053947	98.906708	-74.2843425	16.280985	88.266998
-18.736916	21.357363	93.061905	-20.706221	13.711143	93.825981	32.568592	-5.880631	99.518677	33.552151	27.962696	99.132538	33.0603715	11.0410325	99.3256075	-74.4728135	16.3812535	88.3263545
-17.571735	22.378073	93.604324	-20.737453	13.738948	94.153748	32.550262	-5.828021	99.783554	33.647232	27.900633	100.183571	33.098747	11.036306	99.9835625	-74.573653	16.44159	88.3239335
-16.392511	23.347597	94.33815	-20.743292	13.733262	94.6343	32.544338	-5.750935	100.24482	33.836964	27.731558	101.528511	33.190651	10.9903115	100.8866655	-74.677235	16.4762125	88.3819345
-15.291159	24.364956	95.160454	-20.723677	13.718349	95.146606	32.539921	-5.819594	100.87339	34.084747	27.450668	102.828743	33.312334	10.815537	101.8510665	-74.759688	16.621161	88.4421455
-14.178173	25.335756	95.815567	-20.651649	13.716194	95.489632	32.595554	-5.883843	101.368988	34.208862	27.254339	103.809952	33.402208	10.685248	102.58947	-74.705506	16.74714	88.389794
-12.595613	26.753309	96.28289	-20.447523	13.793432	95.579651	32.597237	-5.597323	101.68985	34.205044	27.185238	104.758965	33.4011405	10.7939575	103.2244075	-74.2961865	16.7929065	87.9348945
-11.645977	27.752945	96.452644	-20.386841	13.839772	95.501938	32.541	-5.402717	101.753868	34.323502	27.21752	105.119492	33.432251	10.9074015	103.43668	-74.205933	16.7721425	87.567196
-10.754212	28.61124	96.479813	-20.392685	13.88226	95.336182	32.50597	-5.346133	101.716019	34.449623	27.272072	105.227554	33.4777965	10.9629695	103.4717865	-74.2631665	16.8015505	87.2005775
-9.963445	29.462963	96.435997	-20.3451	13.936122	95.072815	32.490639	-5.339839	101.507568	34.486069	27.256399	105.07251	33.488354	10.95828	103.290039	-74.178554	16.913964	86.855591
-9.203424	30.282459	96.25341	-20.257132	13.952655	94.77964	32.546341	-5.337157	101.234146	34.531384	27.193018	104.785561	33.5388625	10.9279305	103.0098535	-74.0531265	16.9773795	86.5494265
-8.546526	31.146372	96.189354	-20.152782	13.998186	94.582825	32.604454	-5.330791	101.020157	34.649185	27.156534	104.590134	33.6268195	10.9128715	102.8051455	-73.9323835	17.0835005	86.3605045
-7.96378	31.858778	96.195793	-20.046974	14.049421	94.472092	32.694237	-5.347944	100.936317	34.79081	27.137423	104.515587	33.7425235	10.8947395	102.725952	-73.8364715	17.2041025	86.218232
-7.323554	32.853161	96.430168	-19.873198	14.130884	94.455688	32.940468	-5.388179	100.92485	35.009747	27.133413	104.644478	33.9751075	10.872617	102.784664	-73.7215035	17.389151	86.126712
-7.000638	33.466728	96.599892	-19.715206	14.175529	94.505959	33.070015	-5.391733	100.904739	35.176392	27.152496	104.756165	34.1232035	10.8803815	102.830452	-73.5536155	17.4706765	86.181466
-6.757641	34.055241	96.725151	-19.59057	14.222486	94.509331	33.18718	-5.396739	100.782333	35.360298	27.171711	104.780174	34.273739	10.887486	102.7812535	-73.454879	17.557486	86.2374085
-6.575012	34.650097	96.761681	-19.45981	14.266527	94.445015	33.297802	-5.408235	100.63031	35.51897	27.177507	104.702209	34.408386	10.884636	102.6662595	-73.328006	17.648418	86.2237705
-6.458985	35.149971	96.739105	-19.343334	14.327238	94.374344	33.41629	-5.405637	100.434456	35.622314	27.164051	104.534317	34.519302	10.879207	102.4843865	-73.20597	17.775269	86.2643015
-6.451511	35.559933	96.640938	-19.230722	14.429985	94.264893	33.511265	-5.423909	100.302361	35.71608	27.18589	104.334106	34.6136725	10.8809905	102.3182335	-73.0751165	17.9789795	86.2115525
-6.510524	35.890282	96.549774	-19.149668	14.514483	94.208824	33.583675	-5.442439	100.197754	35.832439	27.181288	104.097733	34.708057	10.8694245	102.1477435	-73.007393	18.1595415	86.2699045
-6.682241	36.192139	96.33136	-18.969505	14.618299	94.097992	33.733959	-5.479455	99.948296	35.911678	27.153885	103.651115	34.8228185	10.837215	101.7997055	-72.7618285	18.399383	86.3962785
-6.860481	36.309181	96.147766	-18.892786	14.669575	93.99086	33.797543	-5.480595	99.712189	35.960453	27.161806	103.315308	34.878998	10.8406055	101.5137485	-72.66457	18.4985445	86.4679715
-7.099225	36.328518	95.939621	-18.825884	14.734207	93.862099	33.816113	-5.488578	99.474014	36.009464	27.136257	102.973351	34.9127885	10.8238395	101.2236825	-72.5645565	18.6445745	86.5005155
-7.369075	36.256638	95.723	-18.78231	14.756006	93.75296	33.860825	-5.539975	99.170532	36.064034	27.095991	102.574989	34.9624295	10.778008	100.8727605	-72.5270495	18.734004	86.6331595
-7.665662	36.099003	95.366684	-18.731354	14.740522	93.554626	33.852325	-5.617145	98.818428	36.103127	27.095695	102.043442	34.977726	10.739275	100.430935	-72.440434	18.741769	86.678317
-8.029673	35.842579	94.926285	-18.687384	14.769891	93.335854	33.802025	-5.676158	98.465088	36.102032	27.104097	101.384941	34.9520285	10.7139695	99.9250145	-72.3267965	18.8258125	86.7466935
-8.329179	35.531021	94.452728	-18.610277	14.802608	93.155228	33.780289	-5.720147	98.119812	36.01236	27.074385	100.694336	34.8963245	10.677119	99.407074	-72.1168785	18.928097	86.903382
-8.810185	34.920456	93.807098	-18.525549	14.856779	92.922592	33.740967	-5.783729	97.591583	35.8447	27.023748	99.754555	34.7928335	10.6200095	98.673069	-71.8439315	19.0935485	87.172115
-9.131206	34.456696	93.391129	-18.482882	14.857297	92.769279	33.6786	-5.834026	97.284195	35.790081	26.984634	99.157722	34.7343405	10.575304	98.2209585	-71.7001045	19.13929	87.3175995
-9.417925	33.962692	93.064903	-18.491129	14.841543	92.610512	33.662567	-5.869439	97.029846	35.734077	26.903551	98.705101	34.698322	10.517056	97.8674735	-71.68058	19.16603	87.3535505
-9.690145	33.386536	92.862068	-18.500929	14.81639	92.569557	33.636223	-5.929058	96.87207	35.660267	26.835064	98.412743	34.648245	10.453003	97.6424065	-71.650103	19.179777	87.4967075
-9.994503	32.725101	92.779175	-18.522652	14.801462	92.558022	33.563099	-5.999597	96.805504	35.66169	26.806465	98.21331	34.6123945	10.403434	97.509407	-71.6576985	19.19949	87.606637
-10.23513	32.116386	92.699287	-18.531469	14.797311	92.544174	33.507469	-6.015378	96.701942	35.65097	26.840963	98.099312	34.5792195	10.4127925	97.400627	-71.6421575	19.1818295	87.687721
-10.484898	31.463772	92.628532	-18.535175	14.803834	92.512451	33.447533	-5.947725	96.572861	35.584946	26.935928	98.023491	34.5162395	10.4941015	97.298176	-71.5865895	19.1135665	87.726726
-10.812487	30.408722	92.460075	-18.552517	14.843724	92.400696	33.393715	-5.822556	96.302811	35.455803	27.166882	97.859619	34.424759	10.672163	97.081215	-71.529793	19.015285	87.720177
-10.990561	29.717911	92.299103	-18.590225	14.956721	92.27948	33.357677	-5.688175	96.017929	35.344856	27.397861	97.668312	34.3512665	10.854843	96.8431205	-71.5317165	19.058599	87.7158395
-11.159021	28.972963	92.105301	-18.611639	15.036058	92.136505	33.288067	-5.481858	95.650993	35.223667	27.658144	97.397842	34.255867	11.088143	96.5244175	-71.479145	18.983973	87.7485925
-11.272935	28.314192	91.871658	-18.607471	15.127601	91.975983	33.181129	-5.282677	95.280937	35.113903	27.920982	97.04718	34.147516	11.3191525	96.1640585	-71.362458	18.9360495	87.7879075
-11.412097	27.488083	91.642807	-18.642033	15.27799	91.820175	33.06842	-5.04703	94.926773	34.99601	28.168831	96.681641	34.032215	11.5609005	95.804207	-71.316281	18.9950795	87.836143
-11.473764	26.745712	91.41832	-18.713329	15.440817	91.665222	32.988121	-4.819095	94.632057	34.888783	28.374546	96.368927	33.938452	11.7777255	95.500492	-71.36511	19.1039085	87.829952
-11.471924	25.931068	91.284767	-18.751173	15.609419	91.583649	32.849457	-4.658969	94.492783	34.740028	28.51288	96.15136	33.7947425	11.9269555	95.3220715	-71.2970885	19.2918825	87.8452265
-11.462816	24.742416	91.179482	-18.876657	15.760668	91.587273	32.702198	-4.509049	94.461479	34.608967	28.601896	96.017769	33.6555825	12.0464235	95.239624	-71.4088965	19.4749125	87.934922
-11.39576	23.820635	91.180153	-18.966721	15.847553	91.621323	32.609097	-4.464283	94.525543	34.548817	28.674715	96.014938	33.578957	12.105216	95.2702405	-71.512399	19.58989	87.9724055
-11.292743	22.934597	91.156097	-19.025642	15.931244	91.696587	32.530064	-4.451126	94.609879	34.499352	28.752089	96.0317	33.514708	12.1504815	95.3207895	-71.565992	19.7120065	88.0723845
-11.101394	22.076492	91.187943	-19.102278	15.998411	91.75856	32.472729	-4.432934	94.704544	34.487816	28.816206	96.043167	33.4802725	12.191636	95.3738555	-71.6848285	19.805186	88.1432645
-10.907454	21.199581	91.195503	-19.166334	16.060028	91.838165	32.440773	-4.385999	94.783028	34.486702	28.883007	96.05835	33.4637375	12.248504	95.420689	-71.7964055	19.871552	88.255641
-10.646601	20.270058	91.230171	-19.198074	16.12775	91.897438	32.381775	-4.301625	94.844337	34.469936	28.97592	96.08181	33.4258555	12.3371475	95.4630735	-71.8220035	19.9183525	88.3318025
-10.398488	19.395006	91.238312	-19.216942	16.18261	91.928329	32.360455	-4.198972	94.863129	34.44566	29.120367	96.100853	33.4030575	12.4606975	95.481991	-71.8369415	19.9045225	88.374667
-9.871544	18.09889	91.214577	-19.291725	16.301325	91.939201	32.356464	-3.947598	94.880272	34.353748	29.377947	96.218681	33.355106	12.7151745	95.5494765	-71.938556	19.8874755	88.3289255
-9.530843	17.243795	91.145393	-19.349789	16.387037	91.918419	32.365372	-3.739795	94.940155	34.324131	29.596392	96.330223	33.3447515	12.9282985	95.635189	-72.0443295	19.8457755	88.201649
-9.117283	16.320232	91.108391	-19.392231	16.48632	91.84346	32.405556	-3.508694	95.039696	34.292542	29.849226	96.504799	33.349049	13.170266	95.7722475	-72.133511	19.802374	87.9146725
-8.719435	15.461339	91.056778	-19.424227	16.617052	91.790161	32.4664	-3.252303	95.195427	34.273865	30.105635	96.759773	33.3701325	13.426666	95.9776	-72.2185865	19.807438	87.602722
-8.242742	14.581977	91.003075	-19.499823	16.752724	91.683693	32.531265	-3.02245	95.459351	34.306065	30.389578	97.066238	33.418665	13.683564	96.2627945	-72.418311	19.821884	87.1045915
-7.757543	13.715654	90.965164	-19.588367	16.898895	91.574661	32.585163	-2.805632	95.848091	34.361046	30.591164	97.438728	33.4731045	13.892766	96.6434095	-72.6498385	19.905024	86.5059125
-7.247821	12.80906	91.041077	-19.653069	17.048986	91.508156	32.66037	-2.608698	96.349457	34.346626	30.73464	97.926346	33.503498	14.062971	97.1379015	-72.809636	20.035001	85.8784105
-6.494732	11.479379	91.160324	-19.711988	17.292831	91.41246	32.846046	-2.317418	97.20842	34.305771	30.852531	98.5923	33.5759085	14.2675565	97.90036	-72.9998845	20.3181055	84.92456
-5.951087	10.616644	91.230972	-19.687492	17.467339	91.303093	33.031071	-2.087308	97.78112	34.276451	30.933258	99.01046	33.653761	14.422975	98.39579	-73.028745	20.511703	84.210396
-5.431226	9.678446	91.329712	-19.583916	17.611841	91.200607	33.196548	-1.883057	98.293907	34.312828	30.997826	99.422264	33.754688	14.5573845	98.8580855	-72.92252	20.6662975	83.5431285
-4.919263	8.770245	91.364632	-19.462406	17.724762	91.061478	33.322021	-1.724384	98.76088	34.470448	31.049406	99.747383	33.8962345	14.662511	99.2541315	-72.8210465	20.787013	82.8688245
-4.415949	7.896715	91.483345	-19.27825	17.851673	90.968979	33.455582	-1.525022	99.222382	34.627594	30.923367	100.012077	34.041588	14.6991725	99.6172295	-72.598088	21.0041735	82.3207285
-3.964121	7.029573	91.627655	-19.104525	17.991165	90.981651	33.609947	-1.362833	99.731781	34.612297	30.812157	100.242722	34.111122	14.724662	99.9872515	-72.320172	21.257668	81.9760505
-3.549185	6.107341	91.948181	-18.913183	18.13562	91.05201	33.762749	-1.17884	100.344849	34.632271	30.738201	100.323471	34.19751	14.7796805	100.33416	-72.023876	21.4915595	81.76986
-3.088631	4.848596	92.747261	-18.604818	18.418751	91.412636	34.045631	-0.734246	101.450905	34.527782	30.653683	100.366592	34.2867065	14.9597185	100.9087485	-71.4963425	21.8777835	81.9165235
-2.814388	3.986554	93.461906	-18.395782	18.570745	91.805672	34.267735	-0.553211	102.273727	34.513958	30.609236	100.48661	34.3908465	15.0280125	101.3801685	-71.1824105	22.1134775	82.2311755
-2.67657	3.183075	94.098564	-18.197264	18.655708	92.210091	34.479614	-0.487404	102.914513	34.6432	30.547985	100.563393	34.561407	15.0302905	101.738953	-70.955935	22.2811255	82.681229
-2.583491	2.363393	94.618759	-17.994869	18.654791	92.534996	34.607716	-0.475676	103.31118	34.816391	30.472898	100.510475	34.7120535	14.998611	101.9108275	-70.7017915	22.310971	83.1591645
-2.499327	1.561785	94.955017	-17.811365	18.608099	92.780235	34.709721	-0.531525	103.438148	34.961147	30.348297	100.403801	34.835434	14.908386	101.9209745	-70.458164	22.307812	83.6394955
-2.525989	0.859463	95.181526	-17.714806	18.524769	93.006775	34.798134	-0.686119	103.453362	35.119331	30.214569	100.298416	34.9587325	14.764225	101.875889	-70.3883445	22.285313	84.137661
-2.597431	0.211737	95.384995	-17.667057	18.407379	93.268082	34.838493	-0.839122	103.415855	35.227974	30.026213	100.311134	35.0332335	14.5935455	101.8634945	-70.3673475	22.2212125	84.6726695
-2.787978	-0.72164	95.681229	-17.748175	18.277008	93.6744	34.782288	-1.049607	103.403625	35.267281	29.864906	100.517654	35.0247845	14.4076495	101.9606395	-70.5211345	22.1463665	85.3881605
-3.028081	-1.222828	95.84639	-17.857508	18.230125	93.963646	34.695709	-1.121922	103.490555	35.190834	29.857143	100.799095	34.9432715	14.3676105	102.144825	-70.6582875	22.0926395	85.782467
-3.333436	-1.678059	96.139755	-17.98889	18.235666	94.325302	34.594505	-1.131033	103.74192	35.121975	29.907604	101.210991	34.85824	14.3882855	102.4764555	-70.83602	22.0830465	86.1741485
-3.665978	-2.084012	96.534798	-18.127239	18.249516	94.739288	34.530243	-1.115664	104.122177	35.047619	30.024359	101.782951	34.788931	14.4543475	102.952564	-71.043409	22.0446845	86.526012
-4.019229	-2.442405	96.928963	-18.286133	18.284534	95.103607	34.460514	-1.149628	104.571899	34.993217	30.088812	102.328453	34.7268655	14.469592	103.450176	-71.2991315	22.099476	86.757038
-4.396623	-2.693954	97.221794	-18.438358	18.308521	95.433815	34.368576	-1.194993	104.941727	34.940601	30.146091	102.845634	34.6545885	14.475549	103.8936805	-71.5313045	22.141493	86.9739495
-4.814857	-2.961535	97.428856	-18.538038	18.301632	95.729851	34.256657	-1.248109	105.244209	34.919624	30.157948	103.326012	34.5881405	14.4549195	104.2851105	-71.6642165	22.1483445	87.1745915
-5.459603	-3.263607	97.579193	-18.680511	18.308096	96.124115	34.156944	-1.348386	105.550133	34.919205	30.198162	104.074791	34.5380745	14.424888	104.812462	-71.8990965	22.191304	87.435768
-5.943321	-3.473466	97.521858	-18.718374	18.293549	96.310799	34.124249	-1.400226	105.618919	34.956623	30.22452	104.554459	34.540436	14.412147	105.086689	-71.977184	22.174951	87.534909
-6.471117	-3.694866	97.325394	-18.723219	18.265985	96.407387	34.07935	-1.44342	105.534767	35.028942	30.214989	104.893913	34.554146	14.3857845	105.21434	-72.000584	22.1461855	87.600434
-7.073874	-3.873181	96.998833	-18.692783	18.219917	96.407494	34.043125	-1.4419	105.379196	35.075352	30.223867	105.084976	34.5592385	14.3909835	105.232086	-71.9448045	22.0488505	87.582902
-7.732107	-4.049842	96.706047	-18.660187	18.238077	96.326347	34.050426	-1.390521	105.191216	35.083637	30.261642	105.112206	34.5670315	14.4355605	105.151711	-71.8874055	22.0405935	87.500983
-8.443219	-4.245459	96.476654	-18.648291	18.257538	96.20594	34.07478	-1.308902	105.018448	35.045822	30.322147	105.026459	34.560301	14.5066225	105.0224535	-71.856883	22.0084535	87.3894265
-9.187962	-4.432867	96.264076	-18.606913	18.301853	96.105553	34.080105	-1.189875	104.874954	35.015919	30.370335	104.868996	34.548012	14.59023	104.871975	-71.761838	22.013476	87.339131
-10.439504	-4.764167	96.127113	-18.527771	18.293423	96.000336	34.166615	-1.089406	104.701027	35.02713	30.395014	104.528336	34.5968725	14.652804	104.6146815	-71.6524145	21.934042	87.3859905
-11.38468	-5.012086	96.127464	-18.475401	18.271763	96.003998	34.222897	-1.055154	104.694153	35.03257	30.383183	104.273796	34.6277335	14.6640145	104.4839745	-71.5785355	21.8795115	87.5240215
-12.370067	-5.239072	96.306335	-18.406403	18.203682	96.084846	34.297848	-1.050969	104.688416	35.060638	30.326456	103.971115	34.679243	14.6377435	104.3297655	-71.492049	21.7696205	87.8399265
-13.404265	-5.476275	96.456673	-18.375439	18.11784	96.191765	34.305023	-0.987626	104.623344	35.152126	30.227938	103.485191	34.7285745	14.620156	104.0542675	-71.4794525	21.615524	88.3292625
-14.477895	-5.746927	96.581596	-18.321558	17.999168	96.247955	34.354862	-1.060635	104.28878	35.20974	30.134464	102.671852	34.782301	14.5369145	103.480316	-71.425417	21.4614215	89.015594
-15.607694	-5.997561	96.552536	-18.240633	17.887936	96.106079	34.264977	-0.979843	103.589806	35.08086	29.968224	101.292976	34.6729185	14.4941905	102.441391	-71.1541845	21.2816815	89.770767
-16.732178	-6.218637	96.402161	-18.177637	17.766556	95.655731	34.124203	-0.973892	102.28878	34.803753	29.897144	99.163399	34.463978	14.461626	100.7260895	-70.819252	21.071486	90.5853725
-18.473291	-6.481524	95.6315	-18.149837	17.53928	94.36377	33.714424	-1.048468	99.16481	34.169029	29.573959	95.263397	33.9417265	14.2627455	97.2141035	-70.2414005	20.8158145	91.5134365
-19.576532	-6.656938	94.894897	-18.230627	17.259281	93.430092	33.329853	-1.18224	96.962669	33.699036	29.254597	92.814095	33.5144445	14.0361785	94.888382	-69.9756985	20.4823835	91.971802
-20.745224	-6.759731	94.257149	-18.427698	16.973921	92.597427	32.863235	-1.312179	95.105682	33.2714	28.914129	90.764107	33.0673175	13.800975	92.9348945	-69.9227135	20.146867	92.2599595
-21.85215	-6.805465	93.556908	-18.673779	16.637316	91.860382	32.45322	-1.418967	93.439796	32.797886	28.649149	88.989357	32.625553	13.615091	91.2145765	-69.973111	19.659541	92.5061875
-22.959391	-6.816257	92.854927	-18.962488	16.27737	91.067993	32.056362	-1.612192	91.770363	32.247627	28.400799	87.221207	32.1519945	13.3943035	89.495785	-70.0769705	19.1604365	92.640201
-23.989838	-6.775073	92.079659	-19.233824	15.892778	90.223991	31.59222	-1.86374	90.175446	31.734722	28.070236	85.622559	31.663471	13.103248	87.8990025	-70.131119	18.682308	92.5489795
-24.956264	-6.650784	91.49588	-19.553226	15.52137	89.553978	31.189213	-2.153053	89.103004	31.302416	27.747896	84.515663	31.2458145	12.7974215	86.8093335	-70.3522665	18.2453185	92.2986225
-26.299194	-6.235663	90.897163	-20.110165	15.1144	88.874878	30.768192	-2.520858	88.345863	30.734116	27.433413	83.690163	30.751154	12.4562775	86.018013	-70.971484	17.7725225	91.731743
-27.062284	-5.903942	90.588432	-20.470789	14.907705	88.582924	30.535423	-2.653066	88.096306	30.395317	27.340641	83.475014	30.46537	12.3437875	85.78566	-71.406948	17.4716225	91.380188
-27.782753	-5.485309	90.258881	-20.749275	14.730633	88.378128	30.326506	-2.694318	88.037201	30.134483	27.312267	83.506737	30.2304945	12.3089745	85.771969	-71.7290445	17.1522915	90.984287
-28.448168	-4.947548	89.975182	-20.992691	14.604298	88.249977	30.154156	-2.67469	88.144852	29.937767	27.360006	83.746094	30.0459615	12.342658	85.945473	-72.0313435	16.865938	90.554481
-28.991613	-4.292777	89.73436	-21.217916	14.564141	88.217339	30.043098	-2.592488	88.491356	29.786734	27.488449	84.264313	29.914916	12.4479805	86.3778345	-72.350748	16.6803015	90.0568435
-29.501932	-3.559203	89.618469	-21.429686	14.55392	88.343437	30.003267	-2.510154	89.054039	29.69157	27.617512	85.083214	29.8474185	12.553679	87.0686265	-72.7067905	16.554161	89.6182475
-29.95159	-2.80724	89.532043	-21.6043	14.535941	88.582207	29.980707	-2.434493	89.74736	29.667389	27.751844	86.212624	29.824048	12.6586755	87.979992	-73.032648	16.4132065	89.184422
-30.585882	-1.519089	89.421432	-21.780504	14.589591	89.088516	29.909882	-2.390108	90.982124	29.830107	27.954494	88.3536	29.8699945	12.782193	89.667862	-73.4310025	16.396989	88.50917
-30.976599	-0.559541	89.372063	-21.841702	14.631289	89.489296	29.937141	-2.348274	91.920998	29.962074	28.089657	89.891899	29.9496075	12.8706915	90.9064485	-73.6330115	16.3918865	88.0721435
-31.325558	0.425211	89.436745	-21.880749	14.747656	89.928474	30.009981	-2.302795	92.830917	30.145555	28.255726	91.358261	30.077768	12.9764655	92.094589	-73.839266	16.5188465	87.762359
-31.698877	1.433851	89.500031	-21.898249	14.882723	90.262344	30.08366	-2.236391	93.567635	30.369305	28.458054	92.641647	30.2264825	13.1108315	93.104641	-74.0229805	16.6546145	87.420047
-32.067986	2.430779	89.518349	-21.862774	15.069227	90.531654	30.154604	-2.105018	94.156845	30.531084	28.66674	93.591331	30.342844	13.280861	93.874088	-74.068392	16.857593	87.18922
-32.462914	3.486331	89.49826	-21.83217	15.280996	90.706406	30.275309	-1.930675	94.599785	30.630102	28.889877	94.220467	30.4527055	13.479601	94.410126	-74.1170455	17.082391	87.002686
-32.827847	4.490994	89.478317	-21.793282	15.491225	90.840424	30.36797	-1.718785	94.90303	30.673557	29.113331	94.671669	30.5207635	13.697273	94.7873495	-74.1073275	17.285177	86.8934985
-33.439465	5.965787	89.604439	-21.726334	15.764542	91.019989	30.436457	-1.446828	95.218781	30.771908	29.430923	95.09549	30.6041825	13.9920475	95.1571355	-74.0568505	17.5370365	86.8828425
-33.872498	6.863808	89.704979	-21.7045	15.90076	91.15477	30.500729	-1.255855	95.440071	30.798441	29.618269	95.302101	30.649585	14.181207	95.371086	-74.058585	17.620313	86.938454
-34.391476	7.795389	89.834305	-21.695925	16.019028	91.313324	30.594175	-1.057607	95.686531	30.784973	29.812447	95.474258	30.689574	14.37742	95.5803945	-74.081424	17.660636	87.0462535
-34.913235	8.690178	89.929123	-21.717409	16.107985	91.457352	30.664549	-0.871254	95.866394	30.749491	30.017719	95.608192	30.70702	14.5732325	95.737293	-74.141838	17.6427375	87.177411
-35.457687	9.538892	90.069107	-21.711714	16.169933	91.558281	30.695715	-0.691648	95.97477	30.732178	30.203598	95.613136	30.7139465	14.755975	95.793953	-74.1373745	17.583891	87.322609
-36.011742	10.348224	90.158607	-21.703081	16.230246	91.614883	30.737421	-0.484813	96.026588	30.675718	30.39534	95.510132	30.7065695	14.9552635	95.76836	-74.1127315	17.5052285	87.461406
-36.649609	11.148776	90.272079	-21.697605	16.284306	91.673119	30.763647	-0.252886	96.044281	30.591007	30.589062	95.406883	30.677327	15.168088	95.725582	-74.072537	17.400524	87.620656
-37.521549	12.344304	90.469688	-21.662975	16.363157	91.841545	30.839363	0.031012	96.08802	30.542686	30.867954	95.308136	30.6910245	15.449483	95.698078	-74.0169745	17.276831	87.985012
-38.178211	13.130632	90.659897	-21.622948	16.411068	91.992043	30.902916	0.181869	96.101868	30.554565	30.998415	95.194283	30.7287405	15.590142	95.6480755	-73.9746365	17.231994	88.3360105
-38.813236	13.866403	90.967491	-21.519617	16.471359	92.181152	30.987164	0.285184	96.05838	30.584755	31.094578	94.969574	30.7859595	15.689881	95.513977	-73.8251935	17.252837	88.848327
-39.548744	14.621535	91.347786	-21.370281	16.56002	92.442337	31.104267	0.397909	95.931412	30.645805	31.167471	94.625084	30.875036	15.78269	95.278248	-73.615598	17.33735	89.606426
-40.155548	15.370943	91.821419	-21.186939	16.618303	92.732742	31.213585	0.511054	95.821365	30.68363	31.213825	94.273468	30.9486075	15.8624395	95.0474165	-73.3224855	17.3741665	90.4180675
-40.784149	16.157475	92.331718	-21.020233	16.674049	93.068336	31.32608	0.594219	95.766136	30.759752	31.246746	93.992874	31.042916	15.9204825	94.879505	-73.083382	17.4276155	91.257167
-41.341927	16.837463	92.892464	-20.869263	16.757145	93.392769	31.399082	0.661719	95.718102	30.849739	31.286728	93.794647	31.1244105	15.9742235	94.7563745	-72.8629365	17.5400665	92.0291635
-42.273323	17.902685	93.456779	-20.670782	16.812784	93.761078	31.509308	0.761803	95.618736	30.930441	31.344965	93.459053	31.2198745	16.053384	94.5388945	-72.5614385	17.572184	92.9832615
-42.790627	18.590111	93.605637	-20.540901	16.81815	93.869514	31.587484	0.833773	95.498123	30.991554	31.407818	93.196289	31.289519	16.1207955	94.347206	-72.371321	17.5155045	93.391822
-43.347282	19.347792	93.725372	-20.456257	16.836763	93.880447	31.670036	0.914508	95.291016	31.051662	31.479342	92.895775	31.360849	16.196925	94.0933955	-72.273363	17.476601	93.6674985
-43.849808	20.041122	93.752335	-20.405869	16.816559	93.831665	31.706348	0.981191	94.992126	31.060648	31.526878	92.53022	31.383498	16.2540345	93.761173	-72.195236	17.3790835	93.902157
-44.384331	20.774893	93.701408	-20.339674	16.769943	93.674347	31.721767	1.002616	94.493446	31.067852	31.572294	92.022423	31.3948095	16.287455	93.2579345	-72.0741575	17.252431	94.0907595
-44.875492	21.541059	93.624809	-20.298717	16.741251	93.377213	31.6702	1.077682	93.789291	30.98951	31.582466	91.280106	31.329855	16.330074	92.5346985	-71.927289	17.152428	94.2197275
-45.286716	22.35062	93.441788	-20.23876	16.692175	93.023788	31.596104	1.181848	92.893509	30.887581	31.597296	90.375702	31.2418425	16.389572	91.6346055	-71.7193625	16.994778	94.4129705
-45.851528	23.509583	93.15033	-20.218407	16.648838	92.379089	31.402843	1.421851	91.340622	30.619167	31.742105	88.905182	31.011005	16.581978	90.122902	-71.447819	16.715698	94.635276
-46.156876	24.381804	92.903343	-20.270348	16.643896	91.856453	31.289137	1.618166	90.166161	30.340364	31.908241	87.85495	30.8147505	16.7632035	89.0105555	-71.3554465	16.5245885	94.7023505
-46.418377	25.259928	92.574677	-20.33956	16.651178	91.259811	31.138744	1.824866	88.872513	30.033785	32.103592	86.716362	30.5862645	16.964229	87.7944375	-71.2653845	16.338127	94.7251845
-46.576233	26.197079	92.28624	-20.482483	16.692879	90.609779	30.916712	2.043823	87.508575	29.715857	32.304756	85.544731	30.3162845	17.1742895	86.526653	-71.2812505	16.2114685	94.692905
-46.683422	27.118359	91.828285	-20.658047	16.739395	89.91983	30.631157	2.324419	86.204063	29.391401	32.530739	84.459953	30.011279	17.427579	85.332008	-71.327373	16.051211	94.507652
-46.713211	28.087219	91.47123	-20.865744	16.818363	89.286133	30.320507	2.596668	85.056808	29.040194	32.790485	83.578835	29.6803505	17.6935765	84.3178215	-71.4118385	15.9431495	94.2544445
-46.705009	29.087158	91.067352	-21.080757	16.916033	88.740829	30.038366	2.85986	84.077957	28.719919	33.047127	82.887604	29.3791425	17.9534935	83.4827805	-71.5406565	15.8785725	93.9988775
-46.482243	30.603241	90.631813	-21.4238	17.030542	87.981972	29.590565	3.271168	82.755325	28.262142	33.446224	82.078209	28.9263535	18.358696	82.416767	-71.7739535	15.702388	93.547177
-46.185745	31.612787	90.254601	-21.678028	17.144424	87.512367	29.264446	3.553677	82.000122	28.018486	33.684223	81.620621	28.641466	18.61895	81.8103715	-71.997522	15.669898	93.2143625
-45.810619	32.693596	89.873535	-21.926775	17.26519	87.049942	28.969934	3.803844	81.379471	27.706825	33.910381	81.342735	28.3383795	18.8571125	81.361103	-72.1919295	15.6732675	92.738781
-45.361198	33.747993	89.475418	-22.195385	17.426048	86.640015	28.759796	4.016372	80.914139	27.469822	34.141956	81.126579	28.114809	19.079164	81.020359	-72.505579	15.772932	92.259671
-44.813553	34.802452	89.120575	-22.409849	17.56881	86.332008	28.57782	4.215491	80.637321	27.261618	34.328159	81.090103	27.919719	19.271825	80.863712	-72.739417	15.865795	91.800304
-44.156734	35.862179	88.84565	-22.632227	17.684296	86.111374	28.433832	4.371794	80.626007	27.136057	34.495346	81.289436	27.7849445	19.43357	80.9577215	-73.0493985	15.935022	91.2650265
-43.447746	36.897881	88.59314	-22.818844	17.781242	85.984543	28.361309	4.460233	80.85067	27.084593	34.606117	81.725746	27.722951	19.533175	81.288208	-73.360639	16.029309	90.680878
-42.142582	38.340164	88.436172	-23.061785	17.815477	85.999733	28.362509	4.446451	81.520126	27.102753	34.644341	82.760445	27.732631	19.545396	82.1402855	-73.856201	16.085558	89.8591805
-41.175079	39.27882	88.47979	-23.162127	17.814674	86.170151	28.381752	4.387636	82.144043	27.16276	34.587944	83.762924	27.772256	19.48779	82.9534835	-74.09651	16.141558	89.3868185
-40.132324	40.184917	88.645569	-23.270496	17.759043	86.411026	28.461191	4.294012	82.848488	27.332882	34.5163	84.843735	27.8970365	19.405156	83.8461115	-74.4380285	16.11293	88.9759405
-38.946907	41.000454	88.913017	-23.311432	17.751429	86.603966	28.547924	4.218173	83.427856	27.477255	34.423088	85.853745	28.0125895	19.3206305	84.6408005	-74.6354535	16.1822275	88.5671315
-37.748211	41.80661	89.291885	-23.345173	17.705229	86.828545	28.578577	4.143113	83.804192	27.674889	34.299606	86.863953	28.126733	19.2213595	85.3340725	-74.817079	16.1890985	88.3230175
-36.477272	42.514881	89.840141	-23.388008	17.638132	87.053688	28.51063	4.061203	83.9132	27.868465	34.123688	87.901115	28.1895475	19.0924455	85.9071575	-74.9655635	16.1838185	88.2002185
-35.307663	43.177872	90.623184	-23.457769	17.59197	87.221931	28.379593	3.961536	83.866539	28.096184	33.929295	88.927391	28.2378885	18.9454155	86.396965	-75.1534265	16.2385245	88.046897
-33.17448	43.975346	91.778099	-23.585573	17.695026	87.47818	28.054649	4.025637	84.106613	28.305212	33.70435	90.281906	28.1799305	18.8649935	87.1942595	-75.3510765	16.5250585	87.7621005
-31.946152	44.441784	92.522743	-23.702576	17.92906	87.816139	27.969873	4.103508	84.504852	28.343122	33.729191	91.161278	28.1564975	18.9163495	87.833065	-75.5616495	16.9417705	87.799213
-30.517965	44.74947	92.978676	-23.839533	18.215773	88.153603	27.964603	4.236491	85.105865	28.295315	33.878838	91.913452	28.129959	19.0576645	88.5096585	-75.809025	17.3738815	87.7975475
-29.088486	45.046741	93.319145	-23.937199	18.541317	88.454071	27.960354	4.458352	85.7491	28.274193	34.126198	92.573273	28.1172735	19.292275	89.1611865	-75.9916715	17.790359	87.7469555
-27.682709	45.276493	93.616592	-24.015812	18.863823	88.701553	27.963102	4.74139	86.286774	28.246513	34.425331	93.126442	28.1048075	19.5833605	89.706608	-76.1364315	18.1442855	87.696498
-26.256449	45.337822	93.766228	-24.024336	19.13516	88.901489	27.993158	5.026711	86.766556	28.201893	34.736538	93.556046	28.0975255	19.8816245	90.161301	-76.1461975	18.3886955	87.641677
-24.757252	45.287098	93.811028	-24.018837	19.377764	89.079468	28.09338	5.318963	87.183907	28.164419	35.05452	93.898705	28.1288995	20.1867415	90.541306	-76.1665735	18.5687865	87.61763
-22.560873	44.970089	93.724152	-23.936321	19.653687	89.418167	28.315016	5.708894	87.892288	28.10866	35.500481	94.327972	28.211838	20.6046875	91.11013	-76.08448	18.7026865	87.726204
-20.968113	44.603275	93.627876	-23.861027	19.795761	89.669594	28.49378	5.87612	88.519844	28.19376	35.787655	94.618019	28.34377	20.8318875	91.5689315	-76.065824	18.7596345	87.7702565
-19.419443	44.145031	93.434784	-23.735645	19.931513	89.918663	28.732452	5.924089	89.326103	28.277611	35.966	94.854912	28.5050315	20.9450445	92.0905075	-75.9763215	18.9179815	87.7468185
-17.835405	43.543629	93.164978	-23.613073	19.985086	90.168587	29.00042	5.881021	90.199036	28.300766	36.023758	95.078186	28.650593	20.9523895	92.638611	-75.876739	19.0177825	87.698563
-16.211271	42.832027	92.941795	-23.496267	19.919405	90.390007	29.206959	5.720406	91.067818	28.420567	36.004482	95.381531	28.813763	20.862444	93.2246745	-75.806297	18.976366	87.5553395
-14.61426	42.021988	92.790741	-23.399529	19.786264	90.599419	29.353336	5.493911	91.910431	28.565559	35.876175	95.785622	28.9594475	20.685043	93.8480265	-75.7585055	18.887485	87.3508115
-13.012605	41.135353	92.771439	-23.319193	19.60301	90.825935	29.488049	5.229098	92.651978	28.718237	35.708931	96.218086	29.103143	20.4690145	94.435032	-75.741529	18.7370055	87.216838
-10.657067	39.663349	92.878899	-23.204203	19.355339	91.056213	29.668552	4.922759	93.423416	28.958157	35.475155	96.902962	29.3133545	20.198957	95.163189	-75.7217605	18.511721	86.949237
-9.067585	38.655872	93.077332	-23.122471	19.199627	91.202156	29.765745	4.765142	93.800018	29.113955	35.367184	97.395279	29.43985	20.066163	95.5976485	-75.684792	18.333091	86.8066635
-7.523952	37.549091	93.278435	-23.031733	19.115482	91.362183	29.907698	4.665102	94.16951	29.267439	35.299751	97.860138	29.5875685	19.9824265	96.014824	-75.6510345	18.2485375	86.709542
-6.032882	36.490665	93.484962	-22.926027	19.097319	91.495857	30.045897	4.604999	94.528969	29.43576	35.28215	98.250648	29.7408285	19.9435745	96.3898085	-75.5928825	18.2510635	86.6019055
-4.471027	35.348484	93.563652	-22.77799	19.160389	91.629387	30.17444	4.591269	94.94606	29.577726	35.272781	98.544029	29.876083	19.932025	96.7450445	-75.432063	18.388753	86.5137295
-2.985611	34.195415	93.67131	-22.616579	19.236683	91.791252	30.346647	4.55477	95.406624	29.721043	35.261681	98.864891	30.033845	19.9082255	97.1357575	-75.267003	18.5651405	86.4467465
-1.470907	32.973152	93.915764	-22.452627	19.282135	91.976646	30.517921	4.487128	95.944229	29.92971	35.237209	99.356323	30.2238155	19.8621685	97.650276	-75.1290695	18.7021015	86.303016
0.694281	31.053669	94.54306	-22.146124	19.321663	92.367783	30.831942	4.343036	96.976501	30.346689	35.196297	100.489471	30.5893155	19.7696665	98.732986	-74.8815635	18.8736595	86.00258
2.162786	29.698854	95.052986	-21.895031	19.340219	92.68071	31.109175	4.277245	97.74028	30.640306	35.173885	101.481163	30.8747405	19.725565	99.6107215	-74.6648025	18.954873	85.7506985
3.527594	28.2826	95.660477	-21.636816	19.364439	93.018974	31.363899	4.258794	98.639076	30.918932	35.226814	102.517593	31.1414155	19.742804	100.5783345	-74.4150475	18.986074	85.4596135
4.872311	26.9328	96.282013	-21.37088	19.410217	93.375465	31.695887	4.283287	99.615318	31.178268	35.326462	103.501549	31.4370775	19.8048745	101.5584335	-74.1788375	19.0155595	85.1924965
6.153692	25.405689	96.809212	-21.11128	19.466328	93.660583	32.024689	4.33851	100.467667	31.426126	35.448952	104.283356	31.7254075	19.893731	102.3755115	-73.9479675	19.038925	84.9456545
7.411759	23.950102	97.119934	-20.849693	19.53735	93.856087	32.33205	4.405556	101.13678	31.660303	35.57637	104.741417	31.9961765	19.990963	102.9390985	-73.6955625	19.083737	84.7730755
8.638554	22.371599	97.266495	-20.541912	19.562609	93.928131	32.63282	4.448656	101.636841	31.861458	35.610287	104.863617	32.247139	20.0294715	103.250229	-73.330963	19.0957465	84.606033
10.347279	20.026375	97.324478	-20.110069	19.495821	93.928909	33.070175	4.369533	102.204109	32.157631	35.584373	104.66114	32.613903	19.976953	103.4326245	-72.834041	19.014689	84.4251935
11.402713	18.31741	97.453575	-19.87257	19.387703	93.948601	33.324924	4.238286	102.628578	32.325172	35.466328	104.490349	32.825048	19.852307	103.5594635	-72.570188	18.923099	84.3377385
12.321201	16.638968	97.655579	-19.673758	19.240471	93.976196	33.560146	4.02806	103.115868	32.462204	35.307308	104.335785	33.011175	19.667684	103.7258265	-72.358691	18.813258	84.2265655
13.208927	14.934294	97.851875	-19.525517	19.070086	93.991325	33.738888	3.814226	103.636078	32.578953	35.124336	104.189995	33.1589205	19.469281	103.9130365	-72.2099545	18.670891	84.0696135
13.937696	13.183832	98.150513	-19.380997	18.858747	94.011398	33.864388	3.596504	104.154991	32.64053	34.878864	104.096619	33.252459	19.237684	104.125805	-72.014453	18.47981	83.896991
14.622058	11.526364	98.549614	-19.294794	18.620884	94.048203	33.941971	3.365686	104.655281	32.704208	34.614269	104.00251	33.3230895	18.9899775	104.3288955	-71.9126775	18.2517905	83.7675105
15.181274	9.837457	98.908432	-19.204273	18.377655	93.988632	34.013618	3.118109	105.091461	32.744198	34.39212	103.824127	33.378908	18.7551145	104.457794	-71.787454	18.0001955	83.51947
15.968569	7.499125	99.347893	-19.089951	18.05961	93.800362	34.155647	2.843017	105.599739	32.78244	34.095871	103.418015	33.4690435	18.469444	104.508877	-71.6489455	17.649776	83.091847
16.339581	5.986222	99.550041	-18.980436	17.862406	93.630867	34.286388	2.667475	105.848549	32.819328	33.896763	103.096649	33.552858	18.282119	104.472599	-71.51373	17.442693	82.789135
16.694212	4.551422	99.772575	-18.852318	17.670431	93.437241	34.395798	2.505123	105.97464	32.898594	33.68095	102.794632	33.647196	18.0930365	104.384636	-71.351832	17.2478255	82.489846
16.38419	3.611733	99.771324	-18.669424	17.462883	93.211533	34.481758	2.331704	106.08976	33.001484	33.436859	102.536133	33.741621	17.8842815	104.3129465	-71.080469	17.0414845	82.1101195
15.96507	2.863818	99.76561	-18.516138	17.279552	93.008461	34.662323	2.107238	106.192329	33.116077	33.19873	102.374146	33.8892	17.652984	104.2832375	-70.921476	16.90612	81.7336845
15.467052	2.162867	99.679016	-18.322832	17.070749	92.825607	35.136368	1.692395	106.078949	33.264526	32.981323	102.305351	34.200447	17.336859	104.19215	-70.846111	16.804639	81.459064
14.869557	1.472127	99.508026	-18.112717	16.894167	92.630539	35.282055	1.4947	106.112732	33.438705	32.766075	102.271187	34.36038	17.1303875	104.1919595	-70.585814	16.6579465	81.0691185
13.751824	0.727144	99.178078	-17.780273	16.634155	92.325951	35.175255	1.397796	106.257561	33.697083	32.505589	102.291832	34.436169	16.9516925	104.2746965	-69.996715	16.3166175	80.3772055
12.925204	0.297765	98.864082	-17.575558	16.494646	92.098167	35.677155	1.040053	105.994377	33.853233	32.363831	102.329147	34.765194	16.701942	104.161762	-69.91631	16.28735	80.034572
11.982272	-0.12075	98.402031	-17.396217	16.346645	91.817299	35.784576	0.901212	105.831566	33.989788	32.237835	102.348854	34.887182	16.5695235	104.09021	-69.679616	16.1237665	79.544388
10.91274	-0.483441	97.897217	-17.244404	16.227573	91.536095	35.581493	0.885339	105.736183	34.066372	32.111904	102.350006	34.8239325	16.4986215	104.0430945	-69.3127405	15.9565245	79.0290955
9.725475	-0.727772	97.279762	-17.129995	16.113235	91.304245	35.952557	0.615354	105.341866	34.137272	31.997288	102.328384	35.0449145	16.306321	103.835125	-69.3049045	15.920149	78.773365
8.408555	-0.982574	96.717766	-17.068369	16.024191	91.125618	36.005302	0.491608	105.082962	34.218182	31.902493	102.309158	35.111742	16.1970505	103.69606	-69.24848	15.8513315	78.555176
6.987997	-1.253101	96.159576	-16.993933	15.945543	90.991608	36.054104	0.378472	104.708862	34.310898	31.790506	102.222656	35.182501	16.084489	103.465759	-69.170367	15.806597	78.517457
4.576938	-1.432514	95.160522	-16.939814	15.900953	90.784782	35.856472	0.390949	103.992676	34.433117	31.642017	101.746925	35.1447945	16.016483	102.8698005	-69.0244225	15.785423	78.6997635
2.88115	-1.62353	94.324524	-16.858282	15.870521	90.569855	35.964386	0.344369	103.204659	34.508522	31.452454	101.1436	35.236454	15.8984115	102.1741295	-68.953018	15.8426305	78.9655805
1.060855	-1.697952	93.379761	-16.784191	15.868918	90.274506	35.985287	0.277363	102.188873	34.519672	31.402037	100.318466	35.2524795	15.8397	101.2536695	-68.8208615	15.898136	79.2953425
-0.863282	-1.855159	92.370163	-16.774799	15.87139	89.926079	35.968662	0.23404	101.008919	34.604298	31.269011	99.412224	35.28648	15.7515255	100.2105715	-68.836078	15.9912545	79.6415865
-2.864056	-1.888803	91.258965	-16.780468	15.902831	89.436066	35.949829	0.195338	99.595245	34.638927	31.212934	98.27343	35.294378	15.704136	98.9343375	-68.855314	16.101526	79.9377945
-4.932634	-2.004741	90.018082	-16.73934	15.959755	88.82058	35.895489	0.185011	97.937027	34.648216	31.106394	96.848396	35.2718525	15.6457025	97.3927115	-68.7505325	16.2738075	80.2484485
-7.111956	-2.036553	88.733513	-16.687563	16.012825	88.107208	35.806194	0.155538	96.096024	34.653324	30.978601	95.24514	35.229759	15.5670695	95.670582	-68.604885	16.4585805	80.543834
-10.460075	-2.139265	86.82045	-16.611794	16.108414	86.959824	35.634033	0.089442	93.255226	34.750523	30.924093	92.913643	35.192278	15.5067675	93.0844345	-68.415866	16.7100605	80.8352135
-12.708582	-2.224837	85.676178	-16.54862	16.205791	86.225121	35.515388	0.110734	91.467842	34.837589	30.929718	91.460846	35.1764885	15.520226	91.464344	-68.2737285	16.891356	80.985898
-15.027061	-2.292478	84.66951	-16.435987	16.338491	85.485931	35.397892	0.189819	89.876198	34.859455	31.009447	90.060844	35.1286735	15.599633	89.968521	-68.0006475	17.077349	81.003341
-17.343447	-2.442824	83.77507	-16.359776	16.529278	84.785912	35.350281	0.328325	88.453415	34.828232	31.154207	88.707214	35.0892565	15.741266	88.5803145	-67.8088085	17.31729	80.9915095
-19.669846	-2.546545	82.974991	-16.27154	16.704514	84.051056	35.326611	0.545422	87.108162	34.827835	31.362776	87.32029	35.077223	15.954099	87.214226	-67.620303	17.454929	80.887886
-21.962816	-2.742356	82.212524	-16.187256	16.944887	83.214806	35.307426	0.770864	85.680588	34.850193	31.569078	85.873856	35.0788095	16.169971	85.777222	-67.4533215	17.719803	80.65239
-24.277115	-2.889273	81.449799	-16.077604	17.116961	82.331764	35.288506	0.948084	84.211372	34.966232	31.737444	84.271049	35.127369	16.342764	84.2412105	-67.282577	17.891158	80.4223175
-27.740896	-3.182437	80.507782	-15.997778	17.372713	80.882278	35.567364	0.911936	81.78582	34.55138	31.949095	81.179382	35.059372	16.4305155	81.482601	-67.054928	18.3149105	80.281955
-30.018368	-3.419952	80.016724	-16.02338	17.474279	79.870033	35.350834	0.91755	80.291405	34.250565	31.938431	79.275169	34.8006995	16.4279905	79.783287	-66.8474595	18.5205675	79.956779
-32.303886	-3.642529	79.540634	-16.187284	17.498228	78.930672	35.044712	0.805469	78.924568	34.184589	31.709221	77.398338	34.6146505	16.257345	78.161453	-66.9892185	18.739111	79.699891
-34.589622	-3.937229	79.073318	-16.468937	17.457409	78.027252	34.649765	0.590612	77.708237	33.732426	31.50975	75.905502	34.1910955	16.050181	76.8068695	-67.1289695	18.864637	79.2476345
-36.802429	-4.174716	78.655426	-16.811596	17.331192	77.262947	34.172218	0.332137	76.615417	33.317204	31.292831	74.645081	33.744711	15.812484	75.630249	-67.367903	18.8499	78.895645
-38.960827	-4.448784	78.310455	-17.222929	17.186663	76.620415	33.702644	0.097286	75.597099	32.909546	31.104258	73.673386	33.306095	15.600772	74.6352425	-67.751953	18.772554	78.6055875
-41.033997	-4.68626	77.962395	-17.618067	17.042664	76.049248	33.219723	-0.072998	74.72979	32.509338	30.938816	72.880074	32.8645305	15.432909	73.804932	-68.1006645	18.652419	78.293564
-43.95541	-4.978309	77.362976	-18.220078	16.910629	75.319687	32.571671	-0.1725	73.664925	31.943321	30.8766	72.032356	32.257496	15.35205	72.8486405	-68.697652	18.469208	77.7907335
-45.929604	-5.117994	77.099953	-18.637259	16.931692	74.93824	32.149052	-0.114807	73.149635	31.562168	30.933296	71.61554	31.85561	15.4092445	72.3825875	-69.130128	18.4541395	77.4938925
-47.71653	-5.254955	76.974838	-18.963272	16.983166	74.680801	31.803858	0.016117	72.754807	31.210238	31.067795	71.264793	31.507048	15.541956	72.0098	-69.433592	18.424376	77.351802
-49.230942	-5.434576	77.024261	-19.257912	17.082441	74.484314	31.491688	0.240432	72.494438	30.847609	31.249714	70.927444	31.1696485	15.745073	71.710941	-69.6854725	18.419809	77.257687
-50.966442	-5.440096	77.079834	-19.513971	17.224455	74.390526	31.269684	0.486191	72.287262	30.502914	31.496367	70.677322	30.886299	15.991279	71.482292	-69.914241	18.457631	77.29876
-51.960392	-5.302824	77.235489	-19.743652	17.360493	74.303635	31.041225	0.75328	72.078758	30.196795	31.749907	70.44371	30.61901	16.2515935	71.261234	-70.106314	18.4693925	77.346036
-51.792931	-4.4426	77.096855	-19.988243	17.538204	74.176041	30.813185	0.98246	71.79612	29.917982	31.955675	70.159836	30.3655835	16.4690675	70.977978	-70.3420695	18.6073405	77.374104
-51.467663	-3.195833	76.837479	-20.330791	17.768822	73.926613	30.436993	1.346321	71.209015	29.497618	32.275005	69.608047	29.9673055	16.810663	70.408531	-70.6288875	18.726981	77.444695
-51.41375	-2.263111	76.590469	-20.551485	17.897997	73.736259	30.175539	1.558598	70.743233	29.222664	32.482727	69.206947	29.6991015	17.0206625	69.97509	-70.8020715	18.7753315	77.497428
-50.953613	-1.256525	76.560196	-20.760437	18.057278	73.542366	29.9049	1.775591	70.294472	28.99098	32.673668	68.785614	29.44794	17.2246295	69.540043	-70.968814	18.8899265	77.544689
-50.662273	-0.291608	76.405823	-20.918175	18.231205	73.359123	29.666004	2.030467	69.882706	28.782215	32.877956	68.352837	29.2241095	17.4542115	69.1177715	-71.0604595	19.0081985	77.6004745
-50.269478	0.77224	76.26265	-21.065142	18.408463	73.155556	29.451504	2.235682	69.520073	28.587103	33.074268	67.947983	29.0193035	17.654975	68.734028	-71.1495875	19.161951	77.577084
-49.733612	1.879686	76.121017	-21.195267	18.557438	72.995773	29.232811	2.428936	69.238617	28.411528	33.225655	67.538025	28.8221695	17.8272955	68.388321	-71.2127035	19.2875805	77.603225
-49.150337	3.00334	75.98378	-21.320395	18.705101	72.824135	29.061285	2.621824	69.004074	28.301668	33.326233	67.152832	28.6814765	17.9740285	68.078453	-71.3222665	19.4361735	77.569817
-48.041718	4.643007	75.726768	-21.495079	18.85813	72.610161	28.857195	2.83162	68.737511	28.485325	33.341206	66.401962	28.67126	18.086413	67.5697365	-71.661418	19.629847	77.6505855
-47.118351	5.771638	75.413498	-21.616764	18.905136	72.473442	28.768602	2.899859	68.59021	28.340759	33.443439	66.191956	28.5546805	18.171649	67.391083	-71.7882085	19.638623	77.555801
-46.144356	6.949929	75.165466	-21.726891	18.925819	72.371658	28.695478	2.962501	68.474228	27.846956	33.706451	66.313194	28.271217	18.334476	67.393711	-71.724999	19.517162	77.349605
-45.042332	8.114856	74.975548	-21.811172	18.945154	72.31823	28.660378	3.018105	68.393387	28.177973	33.653915	65.996239	28.4191755	18.33601	67.194813	-72.0415195	19.554298	77.441647
-43.863071	9.359682	74.707245	-21.86768	18.966642	72.28537	28.61478	3.094104	68.397202	28.147379	33.729507	65.997574	28.3810795	18.4118055	67.197388	-72.1164395	19.5214785	77.373352
-42.558064	10.555791	74.449348	-21.914923	19.004093	72.293427	28.593185	3.188355	68.511673	28.130051	33.819981	66.055	28.361618	18.504168	67.2833365	-72.191464	19.504018	77.3035175
-41.159798	11.918366	74.157646	-21.911749	19.027122	72.328796	28.627169	3.28952	68.713425	28.138151	33.968304	66.169868	28.38266	18.628912	67.4416465	-72.206158	19.425332	77.2159455
-38.971992	13.972587	73.97541	-21.888424	19.098755	72.501595	28.764183	3.430934	69.305023	28.147751	34.132225	66.716805	28.455967	18.7815795	68.010914	-72.232815	19.4159305	76.992276
-37.400047	15.464488	73.746284	-21.854542	19.106386	72.745804	28.957245	3.486096	69.960388	27.765707	34.399857	67.740211	28.361476	18.9429765	68.8502995	-72.07056	19.2697955	76.6413085
-35.72501	16.928835	73.65728	-21.785414	19.102367	73.087448	29.21834	3.464134	70.917007	27.919897	34.418571	68.823944	28.5691185	18.9413525	69.8704755	-72.1399465	19.2633815	76.3044205
-34.000175	18.591572	73.684273	-21.676847	19.066868	73.583351	29.151381	3.557007	72.260345	28.186079	34.380016	70.294136	28.66873	18.9685115	71.2772405	-72.022424	19.1652245	75.8894615
-32.193752	20.238819	73.871902	-21.571507	19.020266	74.190903	29.326946	3.470454	73.608223	28.56218	34.314926	72.102722	28.944563	18.89269	72.8554725	-72.087577	19.147842	75.5263335
-30.37146	21.996626	74.290459	-21.478514	18.968987	74.906197	29.564337	3.287059	75.056892	28.904396	34.313107	74.357368	29.2343665	18.800083	74.70713	-72.1913945	19.137891	75.105264
-28.530869	23.759041	74.896515	-21.454304	18.932302	75.743134	29.689941	3.119556	76.636589	29.34796	34.378407	76.885536	29.5189505	18.7489815	76.7610625	-72.4275585	19.1156225	74.7252055
-25.778002	26.561701	76.18541	-21.429615	18.948019	77.022896	29.883039	2.840201	78.985634	29.97863	34.333408	80.509415	29.9308345	18.5868045	79.7475245	-72.7900645	19.3092335	74.2982675
-23.952251	28.421938	77.167542	-21.447393	18.982012	77.826149	29.905293	2.599083	80.334297	30.325291	34.24575	82.664665	30.115292	18.4224165	81.499481	-73.010078	19.5416075	74.152817
-22.158318	30.244717	78.193283	-21.445808	19.002821	78.545456	29.803276	2.394522	81.411987	30.667728	34.092628	84.466751	30.235502	18.243575	82.939369	-73.127118	19.762067	74.151543
-20.431751	32.077263	79.265175	-21.449434	19.095329	79.205475	29.721466	2.297397	82.269699	30.897596	33.974628	85.959343	30.309531	18.1360125	84.114521	-73.208399	20.0546455	74.296429
-18.772898	33.896049	80.345085	-21.410107	19.289646	79.822556	29.75263	2.338874	82.985207	31.05064	33.995403	87.031815	30.401635	18.1671385	85.008511	-73.221849	20.4121535	74.636601
-17.092316	35.73938	81.224976	-21.293015	19.572905	80.324432	29.822582	2.575727	83.454201	31.16535	34.160278	87.729599	30.493966	18.3680025	85.5919	-73.079996	20.7778075	75.056964
-15.460306	37.547802	81.954834	-21.10487	19.908562	80.712898	29.944017	2.882398	83.763412	31.228748	34.336983	88.169754	30.5863825	18.6096905	85.966583	-72.7961225	21.2074335	75.459213
-13.137221	40.068729	83.164986	-20.866573	20.28648	81.426712	30.029593	3.305465	84.631363	31.338194	34.624966	89.236069	30.6838935	18.9652155	86.933716	-72.4170395	21.6077445	75.919708
-11.738766	41.646175	84.267509	-20.906687	20.458719	82.159966	30.153784	3.435954	85.789879	31.365469	34.790081	90.48468	30.7596265	19.1130175	88.1372795	-72.5730005	21.8044205	76.1826525
-10.474482	43.144562	85.362175	-20.994404	20.579647	82.849373	30.213993	3.472086	87.002556	31.412558	34.890263	91.627541	30.8132755	19.1811745	89.3150485	-72.8020835	21.9781195	76.3836975
-9.251139	44.607025	86.20414	-21.013018	20.572557	83.355537	30.249062	3.411443	87.828812	31.44492	34.85387	92.4207	30.846991	19.1326565	90.124756	-72.873027	22.0124575	76.586318
-8.015508	45.924042	86.815086	-20.973984	20.496685	83.694717	30.253172	3.27569	88.315147	31.490929	34.699734	93.008125	30.8720505	18.987712	90.661636	-72.8200185	22.005658	76.727798
-6.916544	47.209743	87.399208	-20.938354	20.337807	83.925453	30.233097	3.065266	88.731682	31.571733	34.523998	93.494858	30.902415	18.794632	91.11327	-72.779123	21.880982	76.737636
-5.866922	48.402508	87.937836	-20.897024	20.201567	84.106461	30.266846	2.859277	89.098183	31.69492	34.358932	93.918808	30.980883	18.6091045	91.5084955	-72.774931	21.7940295	76.7044265
-4.501519	50.146896	88.646133	-20.773224	20.009697	84.246651	30.380589	2.691399	89.46994	31.836954	34.212631	94.585106	31.1087715	18.452015	92.027523	-72.6552195	21.567379	76.465779
-3.700501	51.214455	89.252464	-20.68244	19.954863	84.341766	30.539993	2.711919	89.753296	31.957972	34.203827	95.061668	31.2489825	18.457873	92.407482	-72.6138625	21.451853	76.27605
-3.067262	52.288448	89.829567	-20.520248	19.933584	84.471497	30.741558	2.743026	90.089668	32.081795	34.230679	95.455002	31.4116765	18.4868525	92.772335	-72.4521725	21.3803155	76.170659
-2.461146	53.263103	90.269241	-20.289972	19.927055	84.585663	30.965115	2.792764	90.370064	32.235992	34.269638	95.807556	31.6005535	18.531201	93.08881	-72.1804975	21.322909	76.082516
-1.956315	54.156979	90.744423	-20.040951	19.947874	84.703171	31.19779	2.852944	90.618965	32.460457	34.328068	96.164917	31.8291235	18.590506	93.391941	-71.9110255	21.305242	76.014401
-1.560299	54.958107	91.199669	-19.802135	19.99201	84.809097	31.459511	2.931765	90.906456	32.693172	34.409939	96.500244	32.0763415	18.670852	93.70335	-71.6806115	21.313168	75.914844
-1.275096	55.702869	91.484383	-19.536377	20.070076	84.871826	31.755018	3.026208	91.142693	32.949562	34.496689	96.762138	32.35229	18.7614485	93.9524155	-71.425044	21.3787035	75.7912365
-1.049268	56.622738	91.815163	-19.119097	20.238867	84.909103	32.15905	3.19096	91.273071	33.255505	34.69445	97.046715	32.7072775	18.942705	94.159893	-70.9454715	21.535029	75.658313
-0.754389	57.046082	91.894302	-18.889023	20.360668	84.922852	32.36573	3.335325	91.322342	33.415607	34.793709	97.216507	32.8906685	19.064517	94.2694245	-70.6687145	21.656819	75.5762795
-1.143919	57.495667	92.191162	-18.708853	20.461134	84.929344	32.534073	3.473871	91.358986	33.588512	34.898304	97.357887	33.0612925	19.1860875	94.3584365	-70.4789985	21.7361805	75.5002515
-1.089718	57.656265	92.095528	-18.551943	20.593725	84.889153	32.647984	3.600096	91.359314	33.730698	34.966679	97.433022	33.189341	19.2833875	94.396168	-70.293227	21.9040625	75.382138
-1.696276	57.802589	92.266045	-18.436441	20.712856	84.844536	32.731594	3.667317	91.345184	33.837914	35.007412	97.459663	33.284754	19.3373645	94.4024235	-70.157636	22.0883475	75.2866485
-1.801239	57.673107	92.108032	-18.343571	20.760622	84.789314	32.786892	3.65065	91.336151	33.963699	34.97855	97.444633	33.3752955	19.3146	94.390392	-70.0624375	22.206644	75.188236
-2.545783	57.608543	92.093002	-18.274017	20.818155	84.749451	32.792377	3.580245	91.336784	34.088543	34.900272	97.398659	33.44046	19.2402585	94.3677215	-69.988494	22.3960515	75.1311805
-3.342956	57.086174	91.795876	-18.231041	20.818363	84.730919	32.776402	3.393745	91.280281	34.174171	34.690441	97.292145	33.4752865	19.042093	94.286213	-69.9373685	22.594633	75.175625
-3.690143	56.513065	91.452774	-18.227251	20.777529	84.739395	32.698666	3.237928	91.272621	34.217705	34.514217	97.192177	33.4581855	18.8760725	94.232399	-69.9126875	22.6789855	75.246391
-4.695696	55.917324	91.256248	-18.266335	20.749599	84.72139	32.615971	3.076384	91.278397	34.221642	34.381596	96.99147	33.4188065	18.72899	94.1349335	-69.9514765	22.770208	75.3078465
-5.514618	55.203175	90.820518	-18.298176	20.746956	84.686707	32.566254	2.932966	91.204468	34.263294	34.256615	96.652374	33.414774	18.5947905	93.928421	-70.011126	22.8991215	75.444993
-6.350549	54.434906	90.124268	-18.323936	20.737091	84.582382	32.501083	2.826723	91.036079	34.63929	34.002373	95.918518	33.5701865	18.414548	93.4772985	-70.2180585	23.059634	75.6874655
-7.244293	53.510387	89.281754	-18.354666	20.743713	84.4189	32.420376	2.697557	90.789375	34.26363	34.047447	95.359573	33.342003	18.372502	93.074474	-70.051335	23.114924	75.763326
-8.17915	52.523827	88.404831	-18.370283	20.740025	84.251228	32.372242	2.551939	90.418335	34.188889	33.888664	94.518089	33.2805655	18.2203015	92.468212	-70.0211315	23.2597485	76.034244
-9.730932	50.878506	87.080383	-18.424955	20.708088	84.126457	32.224602	2.279913	90.026703	34.154552	33.66259	93.23349	33.189577	17.9712515	91.6300965	-70.039487	23.4449245	76.6228175
-10.803144	49.628452	86.366676	-18.459782	20.62706	84.094414	32.169743	2.035189	89.889977	34.076004	33.460659	92.530289	33.1228735	17.747924	91.210133	-70.0424375	23.506196	76.978695
-11.987044	48.322262	85.746399	-18.478455	20.52935	84.147537	32.083172	1.78766	89.930443	34.036606	33.195995	91.997093	33.059889	17.4918275	90.963768	-70.016799	23.5668725	77.331306
-13.17769	46.945892	85.334694	-18.514723	20.389696	84.276756	32.042656	1.503243	90.145782	33.971714	32.902798	91.726715	33.007185	17.2030205	90.9362485	-70.036631	23.5763715	77.6172635
-14.415254	45.490738	85.210014	-18.54792	20.200291	84.532646	32.007145	1.178321	90.573624	33.911945	32.557117	91.8274	32.959545	16.867719	91.200512	-70.055385	23.532863	77.86478
-15.696306	43.948765	85.26371	-18.597242	19.952486	84.862831	31.966785	0.807803	91.15995	33.910603	32.202408	92.304092	32.938694	16.5051055	91.732021	-70.133178	23.3998665	77.993641
-16.999371	42.408669	85.482933	-18.626575	19.696718	85.231636	31.968039	0.392219	91.832077	33.973141	31.857744	92.972374	32.97059	16.1249815	92.4022255	-70.22374	23.2684545	78.0610465
-19.107195	39.994568	85.707809	-18.610113	19.309975	85.793312	32.08432	-0.152857	92.750626	34.060593	31.428423	93.969322	33.0724565	15.637783	93.359974	-70.2926825	22.982167	78.22665
-20.47488	38.383423	85.835403	-18.514299	19.068369	86.108932	32.216068	-0.444934	93.235451	34.134979	31.18762	94.49456	33.1755235	15.371343	93.8650055	-70.2041215	22.765395	78.3528585
-21.890221	36.713615	85.818825	-18.373135	18.876814	86.364517	32.353256	-0.673072	93.599091	34.277008	30.969826	94.82151	33.315132	15.148377	94.2103005	-70.061402	22.605251	78.5187335
-23.333445	35.055168	85.783752	-18.201099	18.671402	86.563354	32.494366	-0.874781	93.84166	34.396751	30.76602	94.980843	33.4455585	14.9456195	94.4112515	-69.8477565	22.3971845	78.7154565
-24.804512	33.320015	85.685326	-18.038059	18.519493	86.73317	32.635124	-1.045626	94.062431	34.504761	30.584734	95.049263	33.5699425	14.769554	94.555847	-69.6460605	22.269432	78.910493
-26.357607	31.638176	85.537613	-17.921396	18.35508	86.884712	32.763355	-1.208425	94.240211	34.576355	30.404686	95.095078	33.669855	14.5981305	94.6676445	-69.512647	22.1120295	79.1017795
-27.965237	29.867775	85.413475	-17.820797	18.179193	87.014946	32.836811	-1.403853	94.370758	34.616112	30.22241	95.126083	33.7264615	14.4092785	94.7484205	-69.3680555	21.9491075	79.2814715
-30.477589	27.191156	85.242867	-17.765787	17.843489	87.139236	32.912678	-1.777232	94.493683	34.693047	29.811779	95.073433	33.8028625	14.0172735	94.783558	-69.3344365	21.6697045	79.494914
-32.148098	25.394238	85.039413	-17.781815	17.618065	87.193298	32.905163	-2.061541	94.481918	34.729439	29.513184	94.96666	33.817301	13.7258215	94.724289	-69.380931	21.5103085	79.662307
-33.960751	23.498573	84.856773	-17.839544	17.365326	87.199356	32.843811	-2.335958	94.386917	34.697407	29.252697	94.761452	33.770609	13.4583695	94.5741845	-69.449697	21.2722825	79.8245275
-35.771317	21.691187	84.719406	-17.942501	17.169975	87.22551	32.794662	-2.571323	94.206879	34.575184	28.974783	94.438499	33.684923	13.20173	94.322689	-69.569925	21.13822	80.128331
-37.702789	19.811205	84.751633	-18.052267	16.931627	87.304245	32.745438	-2.754623	94.019844	34.413559	28.75177	94.030556	33.5794985	12.9985735	94.0252	-69.6840325	20.8646805	80.58329
-39.642471	17.990376	84.761398	-18.177635	16.773943	87.413589	32.672367	-2.93356	93.84082	34.208813	28.549805	93.610016	33.44059	12.8081225	93.725418	-69.79586	20.7397635	81.10176
-41.600819	16.078817	84.939064	-18.296986	16.58695	87.529259	32.618477	-3.098911	93.684097	33.973225	28.360895	93.139122	33.295851	12.630992	93.4116095	-69.889823	20.542908	81.6469085
-44.623409	13.216517	85.333641	-18.53676	16.367826	87.777748	32.507576	-3.324798	93.43219	33.654671	28.193102	92.417244	33.0811235	12.434152	92.924717	-70.1546435	20.3015	82.630779
-46.731911	11.356493	85.792908	-18.713404	16.219221	87.935616	32.464775	-3.495008	93.136978	33.369934	28.062338	91.817032	32.9173545	12.283665	92.477005	-70.3441625	20.154777	83.394227
-48.786861	9.45431	86.345001	-18.843742	16.077087	88.074501	32.373726	-3.641739	92.659637	33.034355	27.912554	90.984375	32.7040405	12.1354075	91.822006	-70.3915245	20.0187665	84.326996
-50.752213	7.59136	87.040771	-18.982166	15.92306	88.102867	32.252914	-3.813979	91.89637	32.653706	27.639273	89.907913	32.45331	11.912647	90.9021415	-70.417642	19.933473	85.3035925
-52.591396	5.449307	87.830917	-19.085238	15.709636	88.00222	32.016499	-3.993755	90.778885	32.200127	27.32918	88.665779	32.108313	11.6677125	89.722332	-70.278789	19.7515595	86.282108
-54.604328	3.83004	88.602104	-19.22773	15.501688	87.744308	31.696054	-4.234984	89.28492	31.737158	27.098455	87.299065	31.716606	11.4317355	88.2919925	-70.172066	19.5716405	87.1966235
-56.441532	1.968218	89.419952	-19.395535	15.203821	87.307961	31.354284	-4.565363	87.553459	31.278503	26.910227	85.774651	31.3163935	11.172432	86.664055	-70.1074635	19.23521	87.951867
-56.00388	0.983244	90.593658	-19.729141	14.734154	86.467644	30.75098	-5.162069	84.717987	30.60582	26.524158	83.209381	30.6784	10.6810445	83.963684	-70.136682	18.7872635	88.971604
-55.322964	0.788328	90.089386	-20.023775	14.414048	85.915848	30.256701	-5.497238	83.112221	30.283674	26.08625	81.433792	30.2701875	10.294506	82.2730065	-70.3177375	18.53359	89.5586895
-54.903214	0.574443	90.191147	-20.39662	14.143798	85.35553	29.796022	-5.810975	81.71936	29.726707	25.687918	79.98558	29.7613645	9.9384715	80.85247	-70.5546045	18.3491245	89.85859
-54.368622	0.211048	89.575562	-20.763006	13.854684	84.823402	29.349688	-6.069872	80.562782	29.186424	25.291792	78.900925	29.268056	9.61096	79.7318535	-70.794068	18.098408	89.9149505
-53.493744	-0.153697	89.147491	-21.128405	13.578238	84.349571	28.90822	-6.28174	79.604141	28.663084	24.975193	78.168015	28.785652	9.3467265	78.886078	-71.042462	17.8097495	89.813064
-52.825451	-0.269936	88.515915	-21.488947	13.30349	83.858376	28.52487	-6.55462	78.811684	28.377125	24.691303	77.665848	28.4509975	9.0683415	78.238766	-71.4288915	17.5386385	89.477986
-51.847256	-0.365091	87.711662	-21.838049	13.046964	83.413376	28.186338	-6.844513	78.135422	28.207106	24.476599	77.317719	28.196722	8.816043	77.7265705	-71.87282	17.277885	89.1001815
-50.057922	-0.657496	86.643776	-22.342196	12.722635	82.834091	27.689987	-7.19903	77.500572	28.068451	24.2292	77.006111	27.879219	8.515085	77.2533415	-72.563611	16.930185	88.4148405
-48.925407	-0.565062	85.81794	-22.644066	12.537975	82.576439	27.446306	-7.411517	77.3106	27.964806	24.057787	76.998894	27.705556	8.323135	77.154747	-72.993688	16.752815	87.998131
-47.568199	-0.570566	85.188362	-22.882524	12.431211	82.366127	27.237108	-7.56679	77.231499	27.81015	23.89418	77.133736	27.523629	8.163695	77.1826175	-73.288677	16.698727	87.5496365
-46.039761	-0.53845	84.614197	-23.059425	12.351043	82.205902	27.068445	-7.642816	77.254425	27.729202	23.771177	77.399841	27.3988235	8.0641805	77.327133	-73.5176735	16.6379055	87.084671
-44.340317	-0.455709	84.045746	-23.171589	12.250584	82.171028	26.967945	-7.730755	77.349365	27.695456	23.609856	77.84491	27.3317005	7.9395505	77.5971375	-73.6748785	16.5616175	86.7449185
-42.591404	-0.355692	83.52475	-23.238169	12.199296	82.242844	26.927099	-7.820421	77.576683	27.746162	23.415558	78.546211	27.3366305	7.7975685	78.061447	-73.8129685	16.6010235	86.424241
-40.674381	-0.178427	83.111595	-23.361523	12.11779	82.477776	26.916042	-7.947074	78.014526	27.848	23.225344	79.500206	27.382021	7.639135	78.757366	-74.105067	16.596445	86.198186
-37.707863	0.02542	82.664642	-23.591215	12.038407	82.92794	26.936457	-8.159974	78.941872	28.15583	23.029108	81.112762	27.5461435	7.434567	80.027317	-74.7285735	16.642247	85.828563
-35.660645	0.149747	82.580582	-23.69445	12.042701	83.318115	26.986656	-8.2625	79.57634	28.35281	22.959282	82.175568	27.669733	7.348391	80.875954	-75.058633	16.737011	85.760276
-33.437851	0.309826	82.566696	-23.721977	12.079142	83.697021	27.098989	-8.317868	80.187317	28.580397	22.917315	83.080391	27.839693	7.2997235	81.633854	-75.283647	16.8585605	85.760188
-31.191938	0.371144	82.692345	-23.609955	12.18132	84.083199	27.260288	-8.335623	80.807198	28.774059	22.917343	83.82399	28.0171735	7.29086	82.315594	-75.2370835	17.07178	85.850804
-28.746143	0.476252	82.909645	-23.428905	12.30404	84.473969	27.532747	-8.337167	81.511879	28.993017	22.911654	84.517647	28.262882	7.2872435	83.014763	-75.120692	17.3208365	85.933175
-26.361116	0.439588	83.216248	-23.224497	12.403512	84.879402	27.855679	-8.41535	82.302887	29.256657	22.89468	85.196938	28.556168	7.239665	83.7499125	-75.005162	17.567359	86.0088915
-23.829132	0.413123	83.570107	-22.998329	12.423298	85.352547	28.125917	-8.530107	83.060341	29.531733	22.812519	85.893585	28.828825	7.141206	84.476963	-74.825483	17.70539	86.228131
-20.03091	0.259845	84.120087	-22.751205	12.31597	86.02388	28.454086	-8.840433	84.094704	29.948658	22.593702	86.91732	29.201372	6.8766345	85.506012	-74.703782	17.7553055	86.541748
-17.472973	0.075786	84.510727	-22.592821	12.170794	86.447502	28.641663	-9.108023	84.718422	30.217245	22.359335	87.489922	29.429454	6.625656	86.104172	-74.615096	17.715932	86.790832
-14.850296	-0.094673	84.815544	-22.4757	12.030914	86.833939	28.821287	-9.386208	85.27066	30.45775	22.128273	87.991074	29.6395185	6.3710325	86.630867	-74.5909185	17.6907955	87.037011
-12.184373	-0.317173	85.00441	-22.353104	11.849523	87.130646	29.030455	-9.616245	85.745331	30.685553	21.948586	88.449699	29.858004	6.1661705	87.097515	-74.564212	17.5328755	87.163777
-9.516855	-0.544728	85.23558	-22.203306	11.68096	87.391586	29.179207	-9.81653	86.231018	30.92626	21.800556	88.89183	30.0527335	5.992013	87.561424	-74.4593455	17.369907	87.221748
-6.78834	-0.775335	85.49971	-22.120243	11.550377	87.64875	29.367336	-10.013124	86.855095	31.180521	21.687935	89.342308	30.2739285	5.8374055	88.0987015	-74.5144145	17.2633485	87.1987985
-4.071054	-1.051022	85.878441	-22.05904	11.46877	87.914124	29.59742	-10.143724	87.585709	31.391308	21.653584	89.735596	30.494364	5.75493	88.6606525	-74.612444	17.18261	87.1675955
0.067263	-1.412676	86.716599	-21.934322	11.403742	88.414192	29.98012	-10.165889	89.093163	31.486824	21.66029	90.17569	30.733472	5.7472005	89.6344265	-74.602116	17.0602835	87.1939575
2.892313	-1.560589	87.517723	-21.823946	11.357745	88.839325	30.283823	-10.149893	90.388184	31.47423	21.603682	90.490143	30.8790265	5.7268945	90.4391635	-74.5269185	16.9885955	87.2394865
5.732522	-1.795002	88.644066	-21.620876	11.18373	89.391876	30.679056	-10.245721	91.967918	31.517628	21.413725	91.157112	31.098342	5.584002	91.562515	-74.340094	16.783458	87.221237
8.582631	-1.973888	90.092621	-21.338848	10.877573	90.169434	31.117197	-10.4371	93.706223	31.680145	21.088743	92.257965	31.398671	5.3258215	92.982094	-74.076367	16.4293245	87.356774
11.453913	-2.137505	91.658905	-21.0245	10.45435	91.133591	31.503975	-10.802849	95.58712	31.889673	20.643946	93.678696	31.696824	4.9205485	94.632908	-73.745824	15.9881515	87.634274
14.280661	-2.264377	93.228508	-20.731766	9.992369	92.080475	31.9345	-11.198112	97.363754	32.293949	20.266764	95.218597	32.1142245	4.534326	96.2911755	-73.5777565	15.450412	87.8697745
17.123995	-2.199373	94.604073	-20.482763	9.635032	92.858643	32.339622	-11.395897	98.82798	32.708374	20.150475	96.660904	32.523998	4.377289	97.744442	-73.489524	14.892775	87.972844
18.168859	-0.612475	96.092133	-20.135649	9.32698	93.772934	32.909695	-11.420977	100.522102	33.148338	20.252319	98.683578	33.0290165	4.415671	99.60284	-73.3003145	14.238289	87.943028
18.839186	0.538943	96.985802	-20.052917	9.239388	94.358925	33.197002	-11.455611	101.624763	33.498909	20.426382	100.202286	33.3479555	4.4853855	100.9135245	-73.4537895	13.9933905	87.8043255
19.405333	1.829439	98.043556	-20.058065	9.208703	95.004044	33.468075	-11.564985	102.597961	33.886208	20.606924	101.793579	33.6771415	4.5209695	102.19577	-73.7932715	13.8964365	87.812318
19.929487	3.116219	98.867111	-19.981209	9.188422	95.596138	33.661472	-11.681442	103.365707	34.308998	20.743156	103.205368	33.985235	4.530857	103.2855375	-73.947653	13.845987	87.9067385
20.379934	4.39413	99.596451	-19.887022	9.168681	96.100563	33.874954	-11.887003	103.908897	34.761024	20.836342	104.495918	34.317989	4.4746695	104.2024075	-74.092033	13.8626925	87.9987185
20.814558	5.712287	100.163589	-19.703196	9.115377	96.553947	34.079151	-12.080889	104.219009	35.278332	20.805641	105.512787	34.6787415	4.362376	104.865898	-74.0851335	13.868378	88.241996
21.198679	6.9767	100.601646	-19.501953	9.071595	96.919479	34.243263	-12.223283	104.336189	35.746689	20.788679	106.341194	34.994976	4.282698	105.3386915	-73.998882	13.860492	88.5002665
21.586748	8.946354	101.077499	-19.186176	9.055205	97.329529	34.494709	-12.389733	104.364563	36.391716	20.702938	107.155922	35.4432125	4.1566025	105.7602425	-73.8155645	13.9538075	88.8988155
21.677958	10.228876	101.391098	-19.014675	9.080886	97.550377	34.721081	-12.443595	104.351334	36.644726	20.631784	107.514534	35.6829035	4.0940945	105.932934	-73.7122535	14.0676775	89.16782
21.757215	11.524577	101.604713	-18.872665	9.138096	97.705643	34.860744	-12.360161	104.343369	36.756741	20.657595	107.726494	35.8087425	4.148717	106.0349315	-73.5540725	14.127475	89.3763545
21.684591	12.794755	101.675972	-18.781605	9.192736	97.832962	34.948738	-12.134161	104.340065	36.908791	20.76692	107.71656	35.9287645	4.3163795	106.0283125	-73.4919745	14.0690925	89.6376115
21.547661	13.98308	101.694763	-18.718327	9.240819	97.942421	35.087437	-11.955957	104.291	36.979092	20.991179	107.639862	36.0332645	4.517611	105.965431	-73.4699185	13.964027	89.919411
21.341253	15.207479	101.658379	-18.653379	9.298515	98.052597	35.187241	-11.709923	104.272171	37.013283	21.251848	107.507797	36.100262	4.7709625	105.889984	-73.40702	13.8260675	90.21521
21.026175	16.363503	101.568687	-18.607838	9.316562	98.20343	35.318787	-11.48457	104.22467	37.007244	21.454945	107.26371	36.1630155	4.9851875	105.74419	-73.3786915	13.6479365	90.66267
20.430128	18.001646	101.451744	-18.511515	9.304058	98.456169	35.49361	-11.206608	104.264687	36.879894	21.605228	106.892464	36.186752	5.19931	105.5785755	-73.209782	13.408806	91.3337625
19.951817	19.031328	101.385376	-18.452011	9.240894	98.607765	35.592865	-11.107497	104.252853	36.890274	21.675283	106.702545	36.2415695	5.283893	105.477699	-73.1455915	13.197895	91.737831
19.379763	19.994698	101.278137	-18.384609	9.222775	98.684982	35.64241	-10.978827	104.29213	36.939575	21.789936	106.587257	36.2909925	5.4055545	105.4396935	-73.0602105	13.0399955	91.9302705
18.756233	20.913319	101.244881	-18.287355	9.201145	98.754379	35.741314	-10.886198	104.3442	36.982937	21.892803	106.573746	36.3621255	5.5033025	105.458973	-72.9368355	12.8989875	92.049785
18.086758	21.837526	101.256119	-18.236477	9.206955	98.819115	35.834053	-10.774253	104.387177	37.047905	22.02282	106.591209	36.440979	5.6242835	105.489193	-72.913933	12.7896265	92.149037
17.32564	22.727551	101.228928	-18.184925	9.205666	98.814896	35.853622	-10.694599	104.412292	37.153687	22.107695	106.532707	36.5036545	5.706548	105.4724995	-72.8735045	12.704784	92.1572925
16.516647	23.587545	101.228416	-18.144529	9.213232	98.826118	35.878799	-10.544612	104.359665	37.222855	22.217474	106.568489	36.550827	5.836431	105.464077	-72.839885	12.590033	92.188159
15.197921	24.782032	101.325737	-18.075571	9.233416	98.877945	35.952477	-10.399496	104.284653	37.231773	22.475243	106.863495	36.592125	6.0378735	105.574074	-72.743267	12.4289585	92.181816
14.194642	25.5109	101.423309	-18.082722	9.272921	98.901329	36.028225	-10.288133	104.194618	37.367256	22.61146	106.976555	36.6977405	6.1616635	105.5855865	-72.8631845	12.3841785	92.2170715
13.202451	26.220417	101.447655	-18.080915	9.315004	98.893753	36.068977	-10.207701	104.045319	37.410374	22.75985	107.065651	36.7396755	6.2760745	105.555485	-72.9015055	12.3539335	92.232021
12.104485	26.863998	101.404533	-18.126064	9.401832	98.838486	36.08577	-10.076133	103.874954	37.405464	22.888546	107.034813	36.745617	6.4062065	105.4548835	-72.997745	12.3974575	92.2220885
10.998889	27.414154	101.257339	-18.153646	9.516065	98.789612	36.090775	-9.94178	103.735611	37.372135	23.004383	106.938568	36.731455	6.5313015	105.3370895	-73.038747	12.5008285	92.2421345
9.839849	28.013983	101.135193	-18.22094	9.651703	98.68927	36.057205	-9.789209	103.606949	37.280891	23.185556	106.858337	36.669048	6.6981735	105.232643	-73.110928	12.6052325	92.145897
8.598242	28.508451	100.954926	-18.308466	9.794742	98.606842	36.01358	-9.653899	103.557549	37.180336	23.385641	106.782166	36.596958	6.865871	105.1698575	-73.21389	12.723613	92.0438265
6.699944	29.140865	100.873184	-18.479708	10.008695	98.597519	35.899216	-9.411132	103.730843	36.965977	23.600449	106.831482	36.4325965	7.0946585	105.2811625	-73.3920125	12.9227315	91.9138755
5.384167	29.445925	100.908188	-18.610973	10.12478	98.703827	35.82716	-9.26429	104.004547	36.809414	23.730015	106.982948	36.318287	7.2328625	105.4937475	-73.540233	13.0166975	91.9139065
3.99861	29.666359	100.915596	-18.717743	10.267634	98.86396	35.723442	-9.126219	104.296257	36.68977	23.881138	107.148071	36.206606	7.3774595	105.722164	-73.642092	13.1578085	92.005756
2.637415	29.930826	100.916039	-18.809649	10.3615	98.965866	35.59655	-8.989268	104.534828	36.607887	24.018063	107.257843	36.1022185	7.5143975	105.8963355	-73.7215165	13.2086025	92.0353965
1.195478	30.062252	100.830231	-18.930288	10.463519	99.0466	35.491234	-8.927759	104.712822	36.539387	24.122787	107.268349	36.0153105	7.597514	105.9905855	-73.8758865	13.329524	92.1026145
-0.270474	30.149973	100.759018	-19.041681	10.594283	99.122719	35.388973	-8.834852	104.884743	36.469898	24.191011	107.203995	35.9294355	7.6780795	106.044369	-74.0127975	13.5104865	92.201069
-1.755792	30.208809	100.655457	-19.138557	10.711902	99.270592	35.289829	-8.726781	105.03727	36.380299	24.201443	107.095505	35.835064	7.737331	106.0663875	-74.112178	13.686473	92.4747965
-4.043895	30.187086	100.375954	-19.195103	10.869389	99.418884	35.169853	-8.572975	105.14666	36.252495	24.23311	106.747314	35.711174	7.8300675	105.946987	-74.10138	13.9087105	92.890781
-5.573879	30.115089	100.009682	-19.196909	10.992777	99.424484	35.092091	-8.519883	105.136955	36.17823	24.203117	106.340347	35.6351605	7.841617	105.738651	-74.0289785	14.143937	93.110317
-7.136574	29.984474	99.698524	-19.169682	11.084188	99.474594	35.042183	-8.474653	105.130402	36.045132	24.10111	105.908325	35.5436575	7.8132285	105.5193635	-73.8830215	14.3551475	93.4298245
-8.678021	29.867727	99.469444	-19.165792	11.179082	99.574554	35.039352	-8.448973	105.125786	35.860172	23.964321	105.495491	35.449762	7.757674	105.3106385	-73.781346	14.60049	93.8384695
-10.322092	29.711067	99.306198	-19.176365	11.267259	99.707184	35.014011	-8.393581	105.170822	35.710106	23.902821	105.152931	35.3620585	7.75462	105.1618765	-73.7147885	14.779898	94.2524915
-11.898614	29.543081	99.220772	-19.151808	11.305349	99.833588	34.988174	-8.320037	105.150688	35.603783	23.887854	104.89299	35.2959785	7.7839085	105.021839	-73.5995945	14.8267895	94.645337
-13.569866	29.321585	99.118591	-19.119677	11.341367	99.9114	34.940945	-8.23448	105.025223	35.50259	23.891317	104.697395	35.2217675	7.8284185	104.861309	-73.4611215	14.8543155	94.961491
-15.966916	28.976509	99.119705	-19.171658	11.314022	99.995651	34.832138	-8.108591	104.818558	35.376427	23.943481	104.527023	35.1042825	7.917445	104.6727905	-73.4475985	14.710599	95.3185115
-17.716494	28.709099	99.090347	-19.259974	11.336516	99.956841	34.727501	-8.118093	104.669891	35.316963	24.009882	104.54612	35.022232	7.9458945	104.6080055	-73.54218	14.7271375	95.3056765
-19.34639	28.471188	99.101669	-19.385036	11.363402	99.905525	34.595528	-8.05434	104.510605	35.245659	24.129242	104.624191	34.9205935	8.037451	104.567398	-73.6906655	14.689353	95.243652
-21.069445	28.194681	99.110519	-19.562479	11.425929	99.843964	34.415649	-7.934965	104.31385	35.137371	24.30641	104.728607	34.77651	8.1857225	104.5212285	-73.901468	14.6661355	95.1666995
-22.805557	27.912319	99.201782	-19.753344	11.526739	99.857719	34.193619	-7.735108	104.080376	35.009789	24.545654	104.829941	34.601704	8.405273	104.4551585	-74.108392	14.648205	95.2602795
-24.540754	27.718227	99.309822	-19.950016	11.660074	99.946609	33.974369	-7.531068	103.851318	34.858929	24.809706	104.816925	34.416649	8.639319	104.3341215	-74.316681	14.680829	95.5590965
-26.25025	27.371115	99.39769	-20.129807	11.871155	100.070549	33.773346	-7.2989	103.669426	34.69194	25.03385	104.695999	34.232643	8.867475	104.1827125	-74.492257	14.874835	95.9583855
-28.694784	26.91387	99.6409	-20.361654	12.189195	100.359604	33.5229	-6.995072	103.504196	34.37949	25.355507	104.435837	33.951195	9.1802175	103.9700165	-74.674503	15.1981725	96.7491915
-30.404716	26.581558	99.894241	-20.45676	12.386845	100.607285	33.364941	-6.794281	103.444183	34.200138	25.530699	104.22953	33.7825395	9.368209	103.8368565	-74.6960595	15.405481	97.3777135
-32.016293	26.238934	100.15937	-20.537971	12.603437	100.882706	33.241402	-6.608732	103.426956	34.019054	25.703096	104.104218	33.630228	9.547182	103.765587	-74.70617	15.659692	97.999825
-33.692947	25.837532	100.403572	-20.615807	12.77906	101.124069	33.119175	-6.447969	103.454636	33.861893	25.848883	104.051422	33.490534	9.700457	103.753029	-74.722148	15.857663	98.495109
-35.270126	25.401583	100.741028	-20.727144	12.900883	101.40847	32.970749	-6.2985	103.501091	33.733398	25.973167	104.033752	33.3520735	9.8373335	103.7674215	-74.8063615	15.9644325	99.0495185
-36.833733	24.938948	101.026932	-20.850985	13.008194	101.686302	32.803009	-6.176283	103.546265	33.59267	26.095926	104.121712	33.1978395	9.9598215	103.8339885	-74.8998095	16.0565665	99.5386155
-38.372181	24.444975	101.326897	-20.98279	13.090947	101.862587	32.633358	-6.074526	103.543922	33.468742	26.21036	104.277077	33.05105	10.067917	103.9104995	-75.01663	16.113977	99.8146745
-40.556927	23.722353	101.624641	-21.142881	13.194028	102.097824	32.363888	-5.909088	103.485107	33.387939	26.369041	104.453644	32.8759135	10.2299765	103.9693755	-75.1616755	16.1580795	100.2262725
-41.983662	23.18619	101.606369	-21.256313	13.303258	102.035812	32.20039	-5.736027	103.290352	33.312965	26.509396	104.456017	32.7566775	10.3866845	103.8731845	-75.2693035	16.2198315	100.1984395
-43.370567	22.695229	101.458313	-21.351931	13.404902	101.824593	32.017555	-5.514146	102.999367	33.151852	26.688108	104.275703	32.5847035	10.586981	103.637535	-75.2885655	16.222823	100.011651
-44.778675	22.16766	101.218346	-21.482334	13.604575	101.538635	31.854746	-5.198924	102.603767	32.898014	26.907549	103.892311	32.37638	10.8543125	103.248039	-75.341048	16.3548375	99.829231
-46.036362	21.577671	101.083923	-21.630886	13.774097	101.306107	31.688473	-4.86751	102.11676	32.569439	27.118778	103.434029	32.128956	11.125634	102.7753945	-75.390728	16.42256	99.8368195
-47.311897	21.008575	101.06218	-21.744165	13.938814	101.11467	31.483459	-4.60372	101.645409	32.299934	27.34	102.886093	31.8916965	11.36814	102.265751	-75.3800265	16.509488	99.963589
-48.492737	20.446781	101.201965	-21.860418	14.147687	101.07608	31.300888	-4.368612	101.12265	32.077282	27.507622	102.307335	31.689085	11.569505	101.7149925	-75.409921	16.725869	100.4371675
-50.149292	19.482016	101.850655	-21.983614	14.392371	101.191833	31.014931	-3.985564	100.25071	31.645605	27.762175	101.07058	31.330268	11.8883055	100.660645	-75.297496	16.8964365	101.723021
-51.16803	18.82065	102.285408	-21.993378	14.581167	101.219154	30.862019	-3.664381	99.492249	31.065887	27.931538	99.960304	30.963953	12.1335785	99.7262765	-74.950709	17.0287555	102.7120315
-52.019005	18.162529	102.852295	-21.994192	14.78899	101.147186	30.653847	-3.303251	98.549362	30.442846	28.123865	98.612793	30.5483465	12.410307	98.5810775	-74.5367305	17.167673	103.7132945
-52.82634	17.499859	103.345177	-21.965317	14.96991	101.042892	30.397955	-3.019748	97.615555	30.031025	28.285805	97.275566	30.21449	12.6330285	97.4455605	-74.145124	17.3067915	104.6402235
-53.540085	16.802185	103.734245	-21.947021	15.108427	100.911606	30.248865	-2.832784	96.775757	29.698961	28.444096	96.146172	29.973913	12.805656	96.4609645	-73.867955	17.411198	105.3622475
-54.112881	16.1318	104.03038	-21.958788	15.213984	100.738716	30.082777	-2.624185	96.078346	29.382309	28.582754	95.234802	29.732543	12.9792845	95.656574	-73.650119	17.4486835	105.820858
-54.578949	15.423695	104.16571	-21.965532	15.287192	100.558868	29.933762	-2.43407	95.548294	29.110533	28.719315	94.522659	29.5221475	13.1426225	95.0354765	-73.4532115	17.4317615	106.0822595
-55.127571	14.41058	104.019974	-22.092943	15.339529	100.195061	29.722595	-2.232486	94.960579	28.820068	28.877699	93.867943	29.2713315	13.3226065	94.414261	-73.4572175	17.3564515	105.975861
-55.349911	13.700332	103.752724	-22.232542	15.333766	99.943069	29.56036	-2.094524	94.777374	28.649755	28.998344	93.671638	29.1050575	13.45191	94.224506	-73.5701415	17.215622	105.661632
-55.489548	13.035777	103.540352	-22.414566	15.367995	99.823227	29.405499	-2.009771	94.740326	28.464705	29.079432	93.671028	28.935102	13.5348305	94.205677	-73.764234	17.2011595	105.440777
-55.479515	12.403851	103.372017	-22.644478	15.354626	99.757874	29.226196	-1.912006	94.754097	28.327496	29.180622	93.831093	28.776846	13.634308	94.292595	-74.065802	17.074944	105.223153
-55.366371	11.842745	103.14695	-22.877274	15.413144	99.696716	29.052374	-1.743917	94.822853	28.22191	29.314188	94.036209	28.637142	13.7851355	94.429531	-74.39169	17.0411525	104.963901
-55.132336	11.364047	102.883873	-23.079687	15.487602	99.604881	28.95602	-1.648202	94.884071	28.076887	29.516232	94.201263	28.5164535	13.934015	94.542667	-74.6758275	17.041189	104.667095
-54.758316	10.879704	102.599594	-23.267078	15.607672	99.513779	28.891006	-1.476419	94.963745	27.958138	29.725239	94.321205	28.424572	14.12441	94.642475	-74.958728	17.090934	104.385083
-54.003597	10.254057	102.228104	-23.510639	15.802992	99.382721	28.790459	-1.187778	95.116592	27.83457	30.030273	94.4879	28.3125145	14.4212475	94.802246	-75.3337925	17.1847365	103.963196
-53.33218	9.900272	101.991905	-23.589787	15.9625	99.366951	28.71932	-1.0076	95.301064	27.74527	30.208857	94.684883	28.232295	14.6006285	94.9929735	-75.411869	17.3243715	103.7409285
-52.560402	9.611031	101.808571	-23.713511	16.06222	99.405495	28.646582	-0.867422	95.584663	27.683331	30.360817	94.984688	28.1649565	14.7466975	95.2846755	-75.5919785	17.3777425	103.5263145
-51.683338	9.340857	101.680779	-23.836561	16.138762	99.55117	28.597645	-0.761927	95.941811	27.657206	30.482113	95.45929	28.1274255	14.860093	95.7005505	-75.8005475	17.417431	103.4017895
-50.724335	9.078886	101.602043	-23.968142	16.178936	99.770729	28.564167	-0.688138	96.392204	27.649101	30.628147	96.194183	28.106634	14.9700045	96.2931935	-76.042918	17.3878675	103.2482645
-49.706451	8.870344	101.43689	-24.141403	16.205587	100.042702	28.525204	-0.593048	96.958038	27.723658	30.825651	97.105583	28.124431	15.1163015	97.0318105	-76.407237	17.2948725	103.0535935
-48.5284	8.671391	101.241638	-24.255716	16.266853	100.260948	28.518057	-0.475875	97.592995	27.826941	31.004393	98.121193	28.172499	15.264259	97.857094	-76.683931	17.269447	102.664802
-46.782688	8.401239	100.920822	-24.45023	16.350292	100.532135	28.589832	-0.252696	98.587936	28.025352	31.330221	99.579582	28.307592	15.5387625	99.083759	-77.208052	17.1618215	101.980511
-45.469276	8.285111	100.695015	-24.525421	16.435984	100.743828	28.63571	-0.090085	99.122681	28.13076	31.562376	100.401344	28.383235	15.7361455	99.7620125	-77.434077	17.1358225	101.7256435
-44.160393	8.11937	100.560852	-24.567226	16.510965	100.877831	28.677338	0.079297	99.564888	28.186628	31.791201	101.008514	28.431983	15.935249	100.286701	-77.566435	17.086681	101.468961
-42.801105	7.97353	100.487625	-24.653223	16.626249	100.9505	28.712978	0.275362	99.869453	28.156525	32.004459	101.415649	28.4347515	16.1399105	100.642551	-77.7411975	17.1125875	101.258449
-41.309227	7.829972	100.441376	-24.713818	16.700445	101.074287	28.702417	0.423675	100.098442	28.099331	32.14621	101.793686	28.400874	16.2849425	100.946064	-77.82851	17.1159475	101.20251
-39.89082	7.653759	100.515236	-24.783764	16.738861	101.222076	28.668484	0.446979	100.345718	28.124193	32.218533	102.130783	28.3963385	16.332756	101.2382505	-77.9638665	17.144966	101.2059015
-38.393517	7.470128	100.556091	-24.871328	16.778149	101.392891	28.613747	0.486629	100.625824	28.119118	32.264252	102.360092	28.3664325	16.3754405	101.492958	-78.1090885	17.1808575	101.292824
-36.098782	7.191882	100.641754	-24.987387	16.858652	101.497963	28.504736	0.405676	100.933853	28.022978	32.203854	102.434471	28.263857	16.304765	101.684162	-78.238631	17.412539	101.311764
-34.53849	7.001971	100.584702	-25.064091	16.904076	101.515488	28.413525	0.314688	101.129639	27.972099	32.117184	102.455833	28.192812	16.215936	101.792736	-78.320994	17.592216	101.23824
-32.89772	6.800338	100.531372	-25.175545	16.891907	101.464783	28.329262	0.203381	101.380836	27.92379	32.017643	102.477791	28.126526	16.110512	101.9293135	-78.477616	17.673302	101.0002525
-31.241013	6.664261	100.488937	-25.294182	16.889874	101.394447	28.268501	0.125478	101.657593	27.867634	31.959175	102.548515	28.0680675	16.0423265	102.103054	-78.6564315	17.7374215	100.68584
-29.548216	6.439176	100.360229	-25.362991	16.884127	101.325188	28.249922	0.09501	101.928558	27.835257	31.959566	102.658394	28.0425895	16.027288	102.293476	-78.7685715	17.740966	100.3569
-27.874571	6.226014	100.236168	-25.422117	16.81879	101.200195	28.24865	0.106202	102.168716	27.806715	31.994375	102.834023	28.0276825	16.0502885	102.5013695	-78.8719165	17.5872915	99.8990205
-26.144678	6.053299	100.214005	-25.474545	16.775949	101.173531	28.286266	0.124021	102.440552	27.787245	32.083427	103.054985	28.0367555	16.103724	102.7477685	-78.9858455	17.448174	99.5992935
-23.617788	5.876296	100.219856	-25.540171	16.715904	101.176582	28.336092	0.180556	102.853645	27.779501	32.178543	103.406929	28.0577965	16.1795495	103.130287	-79.1381385	17.2522585	99.222877
-21.766459	5.810837	100.261093	-25.594898	16.677889	101.208031	28.35429	0.197945	103.114166	27.76004	32.236176	103.615891	28.057165	16.2170605	103.3650285	-79.246961	17.1387175	99.0510335
-20.099714	5.738069	100.310898	-25.630322	16.674942	101.180779	28.359436	0.198082	103.343704	27.742619	32.245167	103.763153	28.0510275	16.2216245	103.5534285	-79.3116715	17.1282595	98.8081295
-18.342855	5.660824	100.319481	-25.655313	16.653706	101.131035	28.358482	0.182979	103.503265	27.732805	32.235481	103.893402	28.0456435	16.20923	103.6983335	-79.3562695	17.098182	98.5637365
-16.562553	5.677134	100.275162	-25.703108	16.64286	101.023659	28.324524	0.171733	103.591301	27.717573	32.240658	103.931297	28.0210485	16.2061955	103.761299	-79.4272645	17.0795245	98.286019
-14.882527	5.663837	100.271904	-25.707214	16.613163	100.911644	28.275335	0.14744	103.653076	27.680946	32.224579	103.89222	27.9781405	16.1860095	103.772648	-79.3925685	17.0403165	98.05064
-13.11564	5.747833	100.256088	-25.748608	16.585104	100.846031	28.232744	0.102186	103.680649	27.653769	32.190212	103.829803	27.9432565	16.146199	103.755226	-79.4404725	17.024009	97.936836
-10.544684	5.833967	100.238571	-25.807974	16.555235	100.699165	28.142075	-0.004811	103.755424	27.634071	31.771732	103.657463	27.888073	15.8834605	103.7064435	-79.504021	17.2270095	97.6918865
-8.827383	5.937103	100.242615	-25.826487	16.479496	100.631439	28.086487	-0.14956	103.760323	27.639261	31.574333	103.533485	27.862874	15.7123865	103.646904	-79.515848	17.2466055	97.615974
-7.123944	6.033219	100.191772	-25.887548	16.383162	100.497726	27.995953	-0.338751	103.708389	27.55876	31.731817	103.262291	27.7773565	15.696533	103.48534	-79.5524525	17.069791	97.510112
-5.433013	6.224476	100.079086	-25.918293	16.262945	100.350082	27.887505	-0.550379	103.666351	27.529308	31.484928	103.006783	27.7084065	15.4672745	103.336567	-79.5449925	17.0586155	97.363597
-3.771231	6.457587	99.986305	-25.98912	16.126705	100.161591	27.826864	-0.770051	103.659943	27.484995	31.266685	102.787125	27.6559295	15.248317	103.223534	-79.6341695	17.005093	97.099648
-2.096083	6.736677	99.890182	-26.012081	15.995431	99.898987	27.766932	-0.950715	103.718079	27.387691	31.030024	102.493607	27.5773115	15.0396545	103.105843	-79.6014735	16.9512075	96.692131
-0.451194	7.075324	99.81102	-26.041218	15.86117	99.628387	27.744352	-1.125356	103.85276	27.25321	30.834351	102.264198	27.498781	14.8544975	103.058479	-79.581217	16.8678425	96.198295
2.002396	7.748445	99.833153	-26.057688	15.611214	99.326775	27.790329	-1.339346	104.213783	27.117487	30.553967	102.22361	27.453908	14.6073105	103.2186965	-79.569284	16.6151175	95.4348535
3.589845	8.277379	100.029732	-26.043001	15.430138	99.17762	27.837948	-1.478188	104.543892	27.101391	30.372837	102.3993	27.4696695	14.4473245	103.471596	-79.5556715	16.4129515	94.883644
5.141477	8.858083	100.143311	-26.036015	15.230586	99.069	27.925903	-1.691447	104.860916	27.125534	30.165375	102.660133	27.5257185	14.236964	103.7605245	-79.5977485	16.224208	94.3774755
6.672873	9.512416	100.271263	-26.015524	14.996929	98.943939	27.981958	-1.946582	105.104218	27.216396	29.974684	103.029045	27.599177	14.014051	104.0666315	-79.630225	15.979807	93.8212465
8.190074	10.159556	100.384506	-25.98555	14.774773	98.755692	28.026442	-2.22095	105.299377	27.384537	29.772449	103.485855	27.7054895	13.7757495	104.392616	-79.6765895	15.7737965	93.118768
9.613526	10.951673	100.526451	-25.9606	14.586878	98.589531	28.061449	-2.497928	105.456924	27.572309	29.618359	104.039886	27.816879	13.5602155	104.748405	-79.738079	15.6135405	92.430657
10.955893	11.792568	100.764786	-25.96159	14.452341	98.450958	28.103071	-2.778936	105.561447	27.789423	29.515732	104.595612	27.946247	13.368398	105.0785295	-79.869427	15.536284	91.8233865
12.786595	13.226361	101.129532	-25.96143	14.372951	98.335144	28.097673	-2.903485	105.664551	27.994007	29.424425	105.372253	28.04584	13.26047	105.518402	-79.9687	15.485432	91.151886
13.933027	14.287259	101.360336	-25.949547	14.38977	98.271179	28.10815	-2.965864	105.641464	28.109636	29.405329	105.768417	28.108893	13.2197325	105.7049405	-80.007987	15.5598075	90.8374175
15.304104	15.175395	101.323509	-25.933603	14.440949	98.130806	28.137783	-2.983986	105.552307	28.196606	29.392191	106.027306	28.1671945	13.2041025	105.7898065	-80.0344005	15.6777955	90.4718055
15.811893	16.566641	101.698196	-25.876961	14.545075	97.947159	28.175396	-3.002296	105.356934	28.280588	29.412123	106.136032	28.227992	13.2049135	105.746483	-79.981914	15.8852365	90.147835
17.211945	17.421825	101.446548	-25.830275	14.649674	97.728195	28.233749	-2.92384	105.11956	28.34206	29.454044	106.094299	28.2879045	13.265102	105.6069295	-79.9484545	16.034246	89.8494605
16.397875	18.01049	101.488808	-25.711859	14.739635	97.490501	28.30928	-2.864309	104.817734	28.408438	29.467129	105.956985	28.358859	13.30141	105.3873595	-79.782577	16.17786	89.5936425
15.804672	18.051266	101.052567	-25.562958	14.79413	97.265884	28.36558	-2.784274	104.526291	28.518269	29.450256	105.758308	28.4419245	13.332991	105.1422995	-79.5678405	16.255269	89.3894685
14.754719	18.26668	100.501312	-25.307539	14.848958	96.908859	28.577944	-2.822503	104.014839	28.739182	29.341455	105.276535	28.658563	13.259476	104.645687	-79.273641	16.43844	89.172031
13.983001	18.325953	100.103035	-25.096178	14.838512	96.731712	28.718307	-2.88023	103.68811	28.878159	29.277029	104.968849	28.798233	13.1983995	104.3284795	-78.990589	16.4786245	89.1349445
13.143219	18.296291	99.728462	-24.935181	14.810074	96.614906	28.834015	-2.958362	103.392258	29.044485	29.178589	104.676819	28.93925	13.1101135	104.0345385	-78.809612	16.5100345	89.1952735
12.184711	18.260908	99.446289	-24.801077	14.745174	96.569023	28.917191	-3.041233	103.137589	29.150845	29.068073	104.431274	29.034018	13.01342	103.7844315	-78.636172	16.476928	89.3536145
11.237953	18.196407	99.239059	-24.707218	14.669961	96.553703	29.028946	-3.157751	102.948257	29.248226	28.959063	104.284882	29.138586	12.900656	103.6165695	-78.553022	16.439266	89.4908365
10.23094	18.065458	99.04509	-24.593044	14.593932	96.573944	29.122522	-3.258212	102.793076	29.326687	28.859043	104.159248	29.2246045	12.8004155	103.476162	-78.4106925	16.3874485	89.671726
9.138457	17.951275	98.838028	-24.515366	14.52894	96.577629	29.207035	-3.338397	102.686714	29.415422	28.772503	104.086266	29.3112285	12.717053	103.38649	-78.3419605	16.340827	89.768768
7.388652	17.739532	98.601654	-24.451279	14.485255	96.58123	29.325315	-3.443381	102.642616	29.496082	28.675163	104.025482	29.4106985	12.615891	103.334049	-78.3132565	16.354619	89.828411
6.212763	17.573023	98.442635	-24.42808	14.474029	96.566299	29.371166	-3.507591	102.628311	29.541952	28.633198	103.990105	29.456559	12.5628035	103.309208	-78.312719	16.3852545	89.82339
4.957175	17.433554	98.265511	-24.412727	14.46487	96.551834	29.408175	-3.55445	102.634308	29.579622	28.592384	103.921745	29.4938985	12.518967	103.2780265	-78.3193525	16.410773	89.8256415
3.613082	17.254778	98.107353	-24.381546	14.437705	96.540604	29.459492	-3.617551	102.630005	29.598007	28.564116	103.866455	29.5287495	12.4732825	103.24823	-78.2918415	16.4021275	89.832978
2.279848	17.091391	97.965469	-24.380402	14.42105	96.547813	29.478952	-3.678711	102.616524	29.609358	28.51865	103.794373	29.544155	12.4199695	103.2054485	-78.304959	16.4221305	89.8901775
0.895746	16.950693	97.812889	-24.391878	14.374717	96.553879	29.497757	-3.757752	102.600769	29.61047	28.439384	103.712357	29.5541135	12.340816	103.156563	-78.3378695	16.408618	89.951195
-0.5711	16.760908	97.65876	-24.405462	14.321053	96.569275	29.509163	-3.870759	102.550613	29.600452	28.347761	103.641853	29.5548075	12.238501	103.096233	-78.3657315	16.403605	90.042317
-2.753463	16.45998	97.447563	-24.395041	14.195373	96.580269	29.505032	-4.051443	102.481422	29.618675	28.128592	103.496315	29.5618535	12.0385745	102.9888685	-78.3519355	16.3521715	90.1716695
-4.295688	16.296377	97.32177	-24.390301	14.125784	96.600792	29.514349	-4.184267	102.40197	29.642559	28.034439	103.4664	29.578454	11.925086	102.934185	-78.359056	16.326482	90.267399
-5.809186	16.129154	97.165924	-24.332174	14.020854	96.546654	29.507101	-4.300456	102.297401	29.687426	27.956919	103.426781	29.5972635	11.8282315	102.862091	-78.2616115	16.2134765	90.231217
-7.339431	15.999185	96.959023	-24.311049	13.962423	96.483727	29.51845	-4.417255	102.204849	29.771009	27.848948	103.319023	29.6447295	11.7158465	102.761936	-78.2668275	16.2089995	90.205518
-8.998099	15.853185	96.731628	-24.230036	13.906391	96.399017	29.568714	-4.535892	102.096199	29.825798	27.749174	103.191673	29.697256	11.606641	102.643936	-78.157328	16.206141	90.154098
-10.541775	15.72078	96.511894	-24.125553	13.892141	96.295029	29.613491	-4.619229	102.002953	29.893068	27.675312	103.034782	29.7532795	11.5280415	102.5188675	-78.0043855	16.2562405	90.0711905
-12.176981	15.606454	96.232475	-24.037638	13.886555	96.207756	29.685509	-4.673817	101.914772	29.962009	27.652067	102.828049	29.823759	11.489125	102.3714105	-77.899035	16.283985	90.0441015
-14.664123	15.476979	95.948135	-23.812122	13.904903	96.10553	29.820295	-4.719035	101.768532	30.065357	27.570221	102.526115	29.942826	11.425593	102.1473235	-77.56707	16.384213	90.0637365
-16.350224	15.347412	95.785461	-23.688635	13.869116	96.121635	29.917976	-4.765467	101.694954	30.167231	27.529696	102.371468	30.0426035	11.3821145	102.033211	-77.4198735	16.3561175	90.210059
-18.108868	15.296367	95.774529	-23.572863	13.822973	96.216019	30.021847	-4.793217	101.624847	30.249973	27.495825	102.265251	30.13591	11.351304	101.945049	-77.281636	16.294642	90.486989
-19.84247	15.231885	95.804062	-23.475552	13.786176	96.381363	30.11224	-4.81698	101.571785	30.321398	27.481979	102.249397	30.216819	11.3324995	101.910591	-77.167923	16.2398525	90.852135
-19.085522	15.917177	95.992958	-23.418219	13.770411	96.507278	30.203285	-4.84335	101.531624	30.418434	27.497566	102.27153	30.3108595	11.327108	101.901577	-77.1472975	16.213714	91.112979
-18.270056	16.533577	96.148415	-23.327559	13.764853	96.589127	30.302927	-4.8661	101.511559	30.50444	27.54355	102.321861	30.4036835	11.338725	101.91671	-77.0588015	16.190981	91.261544
-17.795416	17.028542	96.163651	-23.262995	13.811682	96.616707	30.404148	-4.847624	101.467094	30.580982	27.601606	102.361168	30.492565	11.376991	101.914131	-77.018555	16.246373	91.319283
-17.081833	17.694786	96.194008	-23.199701	13.857086	96.573753	30.536425	-4.745837	101.392914	30.675014	27.722872	102.379333	30.6057195	11.4885175	101.8861235	-77.0051215	16.2256545	91.2613825
-16.650873	18.152185	96.176979	-23.112516	13.891692	96.481911	30.662622	-4.646341	101.253555	30.721729	27.818743	102.380165	30.6921755	11.586201	101.81686	-76.9172075	16.197183	91.146962
-16.216888	18.576183	96.109299	-23.076811	13.96673	96.390808	30.745235	-4.525611	101.158371	30.774122	27.92688	102.367004	30.7596785	11.7006345	101.7626875	-76.9133005	16.2328255	91.0189285
-15.793455	18.953009	96.069412	-22.989975	14.013192	96.316246	30.841791	-4.424543	101.007507	30.804085	28.080952	102.329506	30.822938	11.8282045	101.6685065	-76.802888	16.1981795	90.9639855
-15.432131	19.344925	96.064713	-22.960808	14.06291	96.278618	30.924759	-4.317799	100.84214	30.836243	28.239662	102.287582	30.880501	11.9609315	101.564861	-76.802117	16.1648885	90.992375
-15.121304	19.679132	96.070412	-22.920292	14.121267	96.254692	31.072348	-4.218441	100.667809	30.82937	28.321583	102.22744	30.950859	12.051571	101.4476245	-76.791443	16.190963	91.0617595
-14.797685	19.979517	96.124741	-22.888378	14.158924	96.267319	31.165674	-4.1348	100.567352	30.82757	28.412556	102.174484	30.996622	12.138878	101.370918	-76.773378	16.17897	91.16372
-14.329068	20.390766	96.162407	-22.83289	14.209821	96.259132	31.349981	-4.131194	100.445023	30.832735	28.541767	102.159203	31.091358	12.2052865	101.302113	-76.757138	16.2143555	91.216151
-14.093741	20.595005	96.178108	-22.806038	14.256403	96.21244	31.3981	-4.043953	100.338707	30.879057	28.568645	102.103462	31.1385785	12.262346	101.2210845	-76.7506545	16.25046	91.2037955
-13.841334	20.754351	96.135971	-22.750515	14.294352	96.185036	31.388277	-3.91444	100.183395	30.91659	28.658628	102.023056	31.1524335	12.372094	101.1032255	-76.6534635	16.21661	91.2668465
-13.550059	20.870438	96.053352	-22.698107	14.353979	96.114304	31.299412	-3.751454	99.978989	30.919785	28.698067	101.816406	31.1095985	12.4733065	100.8976975	-76.5058125	16.2346515	91.3309105
-13.388771	21.024992	95.93943	-22.612659	14.409823	96.023537	31.156462	-3.568783	99.699272	30.905947	28.736649	101.435623	31.0312045	12.583933	100.5674475	-76.2565225	16.235713	91.4796265
-13.234891	21.116114	95.782738	-22.536533	14.485085	95.909187	30.99012	-3.395151	99.302086	30.893894	28.808897	100.922379	30.942007	12.706873	100.1122325	-76.015073	16.263297	91.7061415
-13.065722	21.178514	95.520325	-22.474571	14.55203	95.743141	30.808535	-3.218042	98.907837	30.897766	28.883053	100.30056	30.8531505	12.8325055	99.6041985	-75.8022925	16.2715545	91.8820835
-12.818157	21.203985	95.161697	-22.478071	14.687571	95.513329	30.696192	-2.968162	98.317879	30.699986	28.971798	99.402306	30.698089	13.001818	98.8600925	-75.654231	16.373324	92.1665655
-12.739097	21.236856	94.96022	-22.463814	14.766041	95.387032	30.66234	-2.851522	98.023064	30.550611	29.004986	98.851768	30.6064755	13.076732	98.437416	-75.5341035	16.45535	92.336648
-12.65183	21.201168	94.795624	-22.486206	14.809592	95.288933	30.616152	-2.732289	97.796997	30.439133	29.070288	98.432251	30.5276425	13.1689995	98.114624	-75.5000545	16.4501845	92.463242
-12.503503	21.110493	94.661545	-22.458441	14.859123	95.202927	30.580267	-2.583572	97.581024	30.373652	29.163214	98.153214	30.4769595	13.289821	97.867119	-75.3938415	16.428425	92.538735
-12.412235	21.088383	94.476349	-22.465757	14.93455	95.05864	30.547968	-2.43564	97.342178	30.325317	29.306602	97.927376	30.4366425	13.435481	97.634777	-75.3681565	16.433619	92.482503
-12.324519	21.02914	94.289413	-22.446241	14.953438	94.864876	30.501062	-2.212634	97.120941	30.284279	29.47002	97.692093	30.3926705	13.628693	97.406517	-75.2851525	16.278183	92.323235
-12.299356	20.989265	94.082916	-22.437563	15.047468	94.689728	30.512238	-1.964866	96.916992	30.204636	29.683733	97.469078	30.358437	13.8594335	97.193035	-75.233563	16.2355025	92.186421
-12.106643	20.873308	93.76545	-22.45108	15.240269	94.436638	30.510796	-1.518523	96.588867	30.1236	30.094606	97.123154	30.317198	14.2880415	96.8560105	-75.219358	16.1924965	92.0172655
-12.004017	20.816624	93.610016	-22.434994	15.357563	94.28933	30.472109	-1.185695	96.30648	30.053638	30.414125	96.817574	30.2628735	14.614215	96.562027	-75.1328615	16.100911	92.016633
-11.940238	20.78018	93.456322	-22.459995	15.529381	94.17688	30.43854	-0.853183	96.03096	29.952335	30.69278	96.500481	30.1954375	14.9197985	96.2657205	-75.1154275	16.1389635	92.0880395
-11.872405	20.699511	93.30127	-22.485641	15.672763	94.060722	30.407703	-0.553891	95.736771	29.822168	30.966436	96.165512	30.1149355	15.2062725	95.9511415	-75.0862175	16.1392535	92.1703025
-11.71731	20.588865	93.102097	-22.460743	15.808794	93.921677	30.382099	-0.270604	95.447067	29.726049	31.200663	95.819893	30.054074	15.4650295	95.63348	-74.97556	16.1525585	92.209874
-11.576263	20.514088	92.881241	-22.443634	15.953593	93.738319	30.357006	-0.018916	95.131302	29.667196	31.387726	95.463341	30.012101	15.684405	95.2973215	-74.899369	16.222781	92.1793165
-11.427653	20.443472	92.643478	-22.38851	16.045906	93.532394	30.331549	0.203572	94.787613	29.648701	31.542528	95.107849	29.990125	15.87305	94.947731	-74.767145	16.218762	92.117057
-11.178261	20.241898	92.247688	-22.300797	16.1194	93.200912	30.288113	0.43263	94.290581	29.595964	31.682888	94.548706	29.9420385	16.057759	94.4196435	-74.5436325	16.181041	91.9821805
-10.957667	20.0951	91.977158	-22.302547	16.172787	92.967232	30.277506	0.56278	93.977501	29.505941	31.734646	94.130966	29.8917235	16.148713	94.0542335	-74.4968175	16.196861	91.8802305
-10.722867	20.045454	91.706505	-22.263857	16.197973	92.74128	30.252462	0.643364	93.652946	29.395353	31.754965	93.681503	29.8239075	16.1991645	93.6672245	-74.3516215	16.1967815	91.8153355
-10.499627	19.912519	91.421577	-22.247541	16.195286	92.53437	30.212658	0.701417	93.287704	29.28863	31.766739	93.214783	29.750644	16.234078	93.2512435	-74.245726	16.156494	91.8174965
-10.284317	19.788893	91.154549	-22.229662	16.201752	92.328354	30.157658	0.761629	92.934891	29.190931	31.756723	92.774155	29.6742945	16.259176	92.854523	-74.1336185	16.144328	91.802185
-9.982769	19.676571	90.924522	-22.214996	16.200016	92.138008	30.099556	0.820862	92.658669	29.102118	31.750198	92.392639	29.600837	16.28553	92.525654	-74.030829	16.114502	91.750362
-9.652582	19.599857	90.689751	-22.2197	16.224335	91.924576	30.075962	0.882443	92.450539	29.014069	31.795433	92.12278	29.5450155	16.338938	92.2866595	-73.9844155	16.109732	91.5624925
-9.169763	19.544878	90.415039	-22.319231	16.31179	91.646324	29.990875	1.024275	92.239487	28.858936	31.913486	91.87468	29.4249055	16.4688805	92.0570835	-74.0633675	16.1546995	91.2355645
-8.886121	19.482893	90.261307	-22.392506	16.339603	91.505852	29.906475	1.141866	92.10479	28.767008	32.034302	91.774879	29.3367415	16.588084	91.9398345	-74.1217535	16.091122	91.0718695
-8.496656	19.427828	90.173843	-22.510622	16.423702	91.396172	29.793369	1.306139	91.977219	28.667522	32.194252	91.715668	29.2304455	16.7501955	91.8464435	-74.2516895	16.0972085	90.9459005
-8.087805	19.470079	90.065216	-22.632534	16.519772	91.288391	29.693634	1.526706	91.873299	28.535616	32.388477	91.690735	29.114625	16.9575915	91.782017	-74.379693	16.0819525	90.794765
-7.672355	19.456335	90.006233	-22.761299	16.643764	91.205032	29.605347	1.778916	91.76545	28.397449	32.645275	91.708725	29.001398	17.2120955	91.7370875	-74.523996	16.0754325	90.6729765
-7.295885	19.41671	89.940086	-22.869745	16.802675	91.15509	29.512712	2.077877	91.700302	28.267813	32.935013	91.772446	28.8902625	17.506445	91.736374	-74.6297525	16.098905	90.573806
-6.826104	19.435452	89.930008	-22.981634	16.978199	91.100121	29.448965	2.391944	91.713539	28.176264	33.288719	91.896294	28.8126145	17.8403315	91.8049165	-74.7758825	16.1160665	90.3953255
-6.095373	19.466417	89.978142	-23.166195	17.303762	91.091194	29.395792	2.893595	91.893425	28.057343	33.816113	92.199539	28.7265675	18.354854	92.046482	-75.0589575	16.25267	90.135906
-5.566199	19.445478	90.166061	-23.244677	17.52582	91.212646	29.379972	3.190523	92.174782	27.972708	34.113682	92.575546	28.67634	18.6521025	92.375164	-75.165694	16.3995375	90.050128
-5.11369	19.365005	90.478394	-23.343828	17.730513	91.433937	29.339855	3.444121	92.630402	27.912378	34.320141	93.173462	28.6261165	18.882131	92.901932	-75.3137725	16.578895	89.965942
-4.547447	19.242168	90.971863	-23.442017	17.896084	91.802094	29.356909	3.587986	93.224365	27.940365	34.517208	94.020721	28.648637	19.052597	93.622543	-75.532671	16.739571	89.981645
-4.025446	19.131117	91.521957	-23.51008	18.052555	92.220375	29.370037	3.697441	93.945946	28.098101	34.695183	94.975777	28.734069	19.196312	94.4608615	-75.754229	16.908798	89.9798885
-3.439951	18.952541	92.173988	-23.553883	18.200056	92.707581	29.436529	3.767044	94.758896	28.250937	34.845482	96.033798	28.843733	19.306263	95.396347	-75.951499	17.093849	90.018815
-2.969512	18.72175	92.774162	-23.563395	18.323988	93.204346	29.528564	3.851029	95.541649	28.419039	34.993633	97.182663	28.9738015	19.422331	96.362156	-76.1005915	17.225645	90.046536
-2.127267	18.257372	93.633804	-23.590141	18.527384	93.868301	29.611141	4.030562	96.564934	28.836552	35.349758	98.662415	29.2238465	19.69016	97.6136745	-76.4041285	17.364608	90.1229275
-1.641543	18.006277	94.058907	-23.556934	18.726931	94.187401	29.734304	4.22981	97.163963	29.015373	35.621067	99.410248	29.3748385	19.9254385	98.2871055	-76.4887065	17.5284235	90.0876965
-1.139148	17.677874	94.428673	-23.500257	18.92379	94.495796	29.898685	4.482197	97.714218	29.130781	35.93198	99.980072	29.514733	20.2070885	98.847145	-76.515247	17.6404915	90.144447
-0.719445	17.268538	94.718025	-23.440542	19.127712	94.737213	30.087603	4.733117	98.219307	29.261244	36.246906	100.382103	29.6744235	20.4900115	99.300705	-76.5555075	17.7654125	90.173721
-0.267175	16.790346	94.958244	-23.354418	19.295464	94.928482	30.284548	4.975743	98.659782	29.370203	36.525635	100.653282	29.8273755	20.750689	99.656532	-76.5362115	17.840239	90.200432
0.122878	16.306305	95.155121	-23.247637	19.417664	95.081558	30.493746	5.197246	99.076942	29.433432	36.826687	100.830963	29.963589	21.0119665	99.9539525	-76.458863	17.8233615	90.2091635
0.446919	15.784152	95.32476	-23.150265	19.50968	95.225456	30.709949	5.387746	99.501617	29.476225	37.068634	100.958565	30.093087	21.22819	100.230091	-76.393617	17.79117	90.220821
0.884961	14.828102	95.775047	-22.97044	19.519081	95.567749	31.036945	5.603075	100.247955	29.5553	37.3428	101.236473	30.2961225	21.4729375	100.742214	-76.2370025	17.5652245	90.393284
1.101771	14.143922	96.142578	-22.88921	19.498468	95.837898	31.27858	5.666885	100.820557	29.628801	37.444393	101.506714	30.4536905	21.555639	101.1636355	-76.2321105	17.441297	90.5121605
1.293763	13.485998	96.551727	-22.804646	19.457392	96.138885	31.49501	5.7014	101.396683	29.803101	37.167168	101.865128	30.6490555	21.434284	101.6309055	-76.2583475	17.4805	90.6468645
1.375515	12.773482	96.883179	-22.715017	19.427153	96.408691	31.671328	5.737497	101.906418	29.882828	37.330467	102.068092	30.777078	21.533982	101.987255	-76.207112	17.320324	90.830127
1.443676	12.111935	97.186638	-22.647877	19.395779	96.613617	31.829123	5.806282	102.328445	29.903873	37.777527	102.272858	30.866498	21.7919045	102.3006515	-76.162252	16.9996535	90.9265825
1.438676	11.375837	97.364273	-22.597691	19.378775	96.731056	31.937248	5.863404	102.6147	30.022722	37.493061	102.50766	30.979985	21.6782325	102.56118	-76.175367	17.0793175	90.900932
1.403053	10.705808	97.487892	-22.547491	19.358877	96.800873	31.987057	5.965307	102.817139	30.037859	37.670441	102.590919	31.012458	21.817874	102.704029	-76.10744	16.89988	90.897717
1.193836	9.715776	97.564194	-22.540022	19.414968	96.830208	32.027866	6.116227	103.019157	30.056015	37.855892	102.685272	31.0419405	21.9860595	102.8522145	-76.1219845	16.8438765	90.8082015
0.995219	9.091004	97.554901	-22.52733	19.456615	96.827797	32.018013	6.209549	103.089882	30.013142	38.329655	102.683784	31.0155775	22.269602	102.886833	-76.0702375	16.643628	90.768761
0.710561	8.446495	97.55809	-22.527811	19.485374	96.827881	31.987974	6.283523	103.112556	29.978662	38.419334	102.665283	30.983318	22.3514285	102.8889195	-76.03894	16.6193195	90.7668425
0.392006	7.83302	97.587425	-22.551668	19.511232	96.843918	31.942581	6.327711	103.144661	29.950592	38.483101	102.641571	30.9465865	22.405406	102.893116	-76.0499225	16.617058	90.79472
-0.017234	7.235295	97.5979	-22.584055	19.536482	96.872253	31.902037	6.353153	103.170731	29.916891	38.506145	102.5942	30.909464	22.429649	102.8824655	-76.077574	16.643315	90.8620405
-0.493588	6.674503	97.5662	-22.648453	19.595673	96.913284	31.836504	6.367449	103.178276	29.852909	38.500546	102.522705	30.8447065	22.4339975	102.8504905	-76.1416125	16.7573485	90.9760775
-0.987226	6.136408	97.580536	-22.691425	19.59252	96.93396	31.786642	6.354412	103.170486	29.782204	38.493965	102.426849	30.784423	22.4241885	102.7986675	-76.167273	16.7608515	91.0692525
-1.838129	5.327723	97.640503	-22.749878	19.609005	96.999458	31.692795	6.355835	103.239227	29.684246	38.452225	102.341164	30.6885205	22.40403	102.7901955	-76.1882765	16.81398	91.2087205
-2.435434	4.813823	97.70105	-22.776327	19.614256	97.064163	31.650824	6.343798	103.343941	29.621983	38.426041	102.308929	30.6364035	22.3849195	102.826435	-76.1890575	16.8435925	91.301891
-3.084946	4.351618	97.719955	-22.826103	19.633678	97.112579	31.651672	6.341782	103.446983	29.55912	38.404213	102.281364	30.605396	22.3729975	102.8641735	-76.257602	16.8943585	91.3609845
-3.789334	3.946948	97.730896	-22.830751	19.629665	97.120323	31.656473	6.356402	103.513077	29.508167	38.400845	102.195068	30.58232	22.3786235	102.8540725	-76.243822	16.8807065	91.3865735
-4.502879	3.582067	97.712738	-22.827143	19.618242	97.088867	31.67445	6.364874	103.485062	29.460938	38.397125	102.067093	30.567694	22.3809995	102.7760775	-76.22198	16.8554845	91.4016565
-5.265188	3.254767	97.62973	-22.82373	19.574217	97.034164	31.64163	6.382929	103.394341	29.409616	38.389259	101.892387	30.525623	22.386094	102.643364	-76.173083	16.76234	91.424964
-6.04121	2.952101	97.496552	-22.818085	19.547316	96.965576	31.636822	6.38733	103.224037	29.343134	38.36586	101.700577	30.489978	22.376595	102.462307	-76.126148	16.718037	91.468845
-7.29778	2.56407	97.32711	-22.822155	19.497087	96.929375	31.618849	6.379615	103.057838	29.238838	38.309223	101.515808	30.4288435	22.344419	102.286823	-76.0731535	16.649755	91.571927
-8.167912	2.351075	97.309975	-22.828003	19.45944	96.955536	31.604355	6.34217	103.020119	29.220045	38.290642	101.552475	30.4122	22.316406	102.286297	-76.068206	16.602474	91.624775
-9.077429	2.231065	97.276741	-22.862116	19.386271	97.003159	31.58058	6.291167	103.030411	29.208862	38.239521	101.72979	30.394721	22.265344	102.3801005	-76.118953	16.507198	91.6262175
-10.00801	2.069593	97.27552	-22.864111	19.322725	97.105827	31.551865	6.18684	103.054512	29.237387	38.161121	102.037788	30.394626	22.1739805	102.54615	-76.122848	16.4714695	91.665504
-10.989491	2.015286	97.175476	-22.868917	19.279671	97.174942	31.498814	6.025388	103.082207	29.332172	38.061012	102.417282	30.415493	22.0432	102.7497445	-76.153327	16.516142	91.6001395
-11.921351	1.940354	97.052994	-22.884624	19.228018	97.26432	31.451883	5.869263	103.049789	29.488701	37.507294	102.820763	30.470292	21.6882785	102.935276	-76.23954	16.7677575	91.593364
-12.902024	1.922919	96.897408	-22.879929	19.211641	97.324051	31.412306	5.695596	102.984535	29.518244	37.796165	103.064575	30.465275	21.7458805	103.024555	-76.225133	16.6774015	91.623547
-14.470419	1.90621	96.664162	-22.89716	19.255705	97.403603	31.313526	5.554942	102.798477	29.607496	37.67765	103.354286	30.460511	21.616296	103.0763815	-76.254831	16.895114	91.7308245
-15.523728	1.979654	96.534027	-22.925205	19.352619	97.439224	31.245731	5.549314	102.66436	29.615915	37.660271	103.458344	30.430823	21.6047925	103.061352	-76.281233	17.1004455	91.817096
-16.612186	2.052896	96.397629	-22.967573	19.425062	97.464661	31.161667	5.580968	102.543434	29.601049	37.686474	103.502655	30.381358	21.633721	103.0230445	-76.316504	17.216403	91.9062775
-17.668791	2.091141	96.256065	-23.052259	19.544378	97.481445	31.079193	5.635566	102.411865	29.537987	37.718895	103.5009	30.30859	21.6772305	102.9563825	-76.413108	17.4115255	92.0065075
-18.863232	2.180749	96.115593	-23.123785	19.646852	97.468895	30.996204	5.697572	102.291939	29.464775	37.758457	103.42691	30.2304895	21.7280145	102.8594245	-76.4780595	17.5656895	92.0783655
-19.980408	2.255301	96.032959	-23.210957	19.715088	97.433228	30.94545	5.743791	102.236343	29.349491	37.787609	103.35598	30.1474705	21.7657	102.7961615	-76.5693845	17.664476	92.0702945
-21.180477	2.350984	95.953682	-23.300047	19.775051	97.424904	30.884747	5.778305	102.232651	29.243385	37.81852	103.312767	30.064066	21.7984125	102.772709	-76.66416	17.7516895	92.077099
-23.005392	2.429334	95.937767	-23.394636	19.816982	97.44252	30.81609	5.761531	102.314842	29.147684	37.792553	103.162399	29.981887	21.777042	102.7386205	-76.771159	17.856922	92.1464195
-24.217848	2.53383	95.986382	-23.417858	19.804522	97.449669	30.792225	5.709441	102.376976	29.099274	37.725105	103.037025	29.9457495	21.717273	102.7070005	-76.7814655	17.891771	92.1923375
-25.415644	2.595663	96.031013	-23.407774	19.730949	97.442734	30.776266	5.598051	102.412926	29.086733	37.613628	102.858971	29.9314995	21.6058395	102.6359485	-76.7470475	17.8560585	92.2495195
-26.698107	2.669757	96.062477	-23.403528	19.649862	97.43631	30.815771	5.458209	102.392723	29.096231	37.463257	102.60186	29.956001	21.460733	102.4972915	-76.763057	17.838991	92.3753285
-27.914217	2.772164	96.10157	-23.347713	19.561756	97.426804	30.842955	5.327369	102.329124	29.110966	37.300121	102.317581	29.9769605	21.313745	102.3233525	-76.6723865	17.809767	92.5302555
-29.156578	2.876512	96.160271	-23.302258	19.461752	97.424545	30.879856	5.187027	102.268661	29.147533	37.127563	102.007088	30.0136945	21.157295	102.1378745	-76.6182105	17.766209	92.7112155
-30.514055	3.02728	96.26091	-23.252045	19.337303	97.470505	30.927902	5.048769	102.218544	29.191193	36.95351	101.671539	30.0595475	21.0011395	101.9450415	-76.5636375	17.6734665	92.9959685
-32.403465	3.280652	96.500343	-23.164234	19.164345	97.491989	30.973852	4.83154	102.090981	29.270407	36.665195	100.899696	30.1221295	20.7483675	101.4953385	-76.4505975	17.5803225	93.4886395
-33.667137	3.525866	96.665977	-23.0762	19.035191	97.426102	31.035397	4.682267	101.755836	29.201504	36.436852	100.076057	30.1184505	20.5595595	100.9159465	-76.2708505	17.5108225	93.9362575
-34.974483	3.82019	96.753456	-22.957418	18.879751	97.231255	31.07935	4.562616	101.081169	29.036203	36.187477	98.889664	30.0577765	20.3750465	99.9854165	-75.9726125	17.3844555	94.4770935
-36.124321	4.158391	96.799927	-22.807768	18.689291	96.882645	31.019646	4.417536	100.182915	28.853941	35.83165	97.413269	29.9367935	20.124593	98.798092	-75.5523295	17.253989	94.967198
-37.353497	4.551024	96.753784	-22.709688	18.488441	96.461288	30.954552	4.221252	99.155121	28.67341	35.422688	95.942841	29.813981	19.82197	97.548981	-75.233357	17.154912	95.373595
-38.563507	5.043999	96.618698	-22.633242	18.193571	96.060043	30.823751	3.931674	98.224136	28.548189	34.967583	94.697227	29.68597	19.4496285	96.4606815	-74.952454	16.9375135	95.6594045
-39.668762	5.591889	96.471802	-22.653477	17.902315	95.73616	30.647091	3.609122	97.549789	28.416136	34.515457	93.839111	29.5316135	19.0622895	95.69445	-74.8385675	16.7423405	95.77787
-41.290401	6.602283	96.175926	-22.812908	17.440733	95.430817	30.383533	3.08026	96.940056	28.183153	33.926262	93.226517	29.283343	18.503261	95.0832865	-74.909159	16.378205	95.7783475
-42.38792	7.352519	95.910416	-23.005377	17.147505	95.265381	30.115461	2.831279	96.623314	28.017405	33.628914	93.108315	29.066433	18.2300965	94.8658145	-75.077187	16.0649135	95.6649475
-43.277161	8.198179	95.656975	-23.210941	16.916824	95.1492	29.847448	2.65678	96.320213	27.831268	33.427265	93.085358	28.839358	18.0420225	94.7027855	-75.26124	15.7916255	95.5956145
-44.178268	9.165792	95.400978	-23.419336	16.750257	95.021118	29.615936	2.596552	96.03093	27.630339	33.344681	93.050919	28.6231375	17.9706165	94.5409245	-75.4618095	15.5298975	95.5013115
-45.04932	10.209684	95.231125	-23.603464	16.679073	94.886108	29.412075	2.605266	95.742943	27.382561	33.348431	92.957802	28.397318	17.9768485	94.3503725	-75.604246	15.3812975	95.4218435
-45.753811	11.301747	95.114807	-23.818579	16.641768	94.779541	29.226145	2.68709	95.403931	27.136538	33.401234	92.751129	28.1813415	18.044162	94.07753	-75.8184995	15.239374	95.481552
-46.372272	12.53393	95.008537	-24.009327	16.670326	94.675179	29.034367	2.846815	95.02742	26.874178	33.510044	92.474174	27.9542725	18.1784295	93.750797	-75.9729265	15.1622225	95.599561
-47.218277	14.395396	94.870308	-24.243483	16.69874	94.500992	28.781309	3.127609	94.563667	26.500584	33.668648	92.074982	27.6409465	18.3981285	93.3193245	-76.1279125	14.9993515	95.6826595
-47.62289	15.668565	94.777367	-24.334715	16.724174	94.44091	28.663313	3.290306	94.402771	26.297241	33.800308	91.982216	27.480277	18.545307	93.1924935	-76.149707	14.903041	95.6893265
-47.967422	17.042896	94.654907	-24.459795	16.771057	94.393906	28.588614	3.390477	94.368546	26.190359	33.90345	92.058823	27.3894865	18.6469635	93.2136845	-76.3090765	14.8951505	95.5741275
-48.269073	18.431572	94.593872	-24.52396	16.775902	94.389839	28.522243	3.402258	94.416618	26.128233	33.955601	92.31102	27.325238	18.6789295	93.363819	-76.373158	14.8728745	95.415859
-48.398502	19.841055	94.471649	-24.606533	16.736498	94.391121	28.500324	3.330757	94.466255	26.14893	33.921787	92.672997	27.324627	18.626272	93.569626	-76.537693	14.846724	95.212616
-48.437756	21.259422	94.430984	-24.657301	16.677624	94.396942	28.428783	3.209037	94.48317	26.224291	33.812187	93.082443	27.326537	18.510612	93.7828065	-76.641139	14.844636	95.0110775
-48.469589	22.687302	94.465271	-24.700785	16.618181	94.410492	28.375223	3.028	94.398552	26.334249	33.637653	93.438194	27.354736	18.3328265	93.918373	-76.756306	14.9035355	94.902611
-48.281136	24.863173	94.46167	-24.728998	16.555742	94.337914	28.246794	2.780325	94.061401	26.472649	33.360188	93.67894	27.3597215	18.0702565	93.8701705	-76.8177175	15.0412275	94.8056575
-48.086079	26.257975	94.459953	-24.730482	16.525188	94.192383	28.113667	2.67964	93.660667	26.49828	33.213661	93.561104	27.3059735	17.9466505	93.6108855	-76.7669375	15.1037255	94.7738805
-47.88723	27.668932	94.362495	-24.778212	16.511391	93.955231	27.953655	2.597165	93.102097	26.449093	33.08252	93.294044	27.201374	17.8398425	93.1980705	-76.757798	15.1829395	94.7123915
-47.552181	29.0905	94.259384	-24.825436	16.500074	93.65181	27.741545	2.569792	92.468071	26.308298	32.970783	92.911781	27.0249215	17.7702875	92.689926	-76.6757935	15.2298605	94.613694
-47.218475	30.384422	94.135071	-24.950653	16.481606	93.33567	27.552238	2.543192	91.832527	26.110256	32.889618	92.455933	26.831247	17.716405	92.14423	-76.732553	15.246807	94.52711
-46.816311	31.726021	93.933144	-25.087854	16.478769	92.937759	27.292351	2.533004	91.193741	25.890076	32.850857	91.972122	26.5912135	17.6919305	91.5829315	-76.7669215	15.2656075	94.2925865
-46.362034	32.984013	93.705002	-25.296608	16.45545	92.539337	26.999193	2.53351	90.499489	25.730476	32.804146	91.421677	26.3648345	17.668828	90.960583	-76.9580505	15.242072	94.118091
-45.50827	34.757545	93.408844	-25.66835	16.437063	91.891739	26.479477	2.523251	89.38559	25.27614	32.766296	90.692604	25.8778085	17.6447735	90.039097	-77.2145085	15.2293525	93.744381
-44.834103	35.880341	93.220703	-25.919283	16.447424	91.514664	26.138138	2.527312	88.727303	25.034147	32.707802	90.157524	25.5861425	17.617557	89.4424135	-77.4247085	15.277291	93.5869145
-44.165775	36.931465	93.11776	-26.194351	16.458639	91.194633	25.787035	2.501221	88.12011	24.740507	32.654198	89.789871	25.263771	17.5777095	88.9549905	-77.652473	15.3395685	93.4342755
-43.296761	37.949203	93.050545	-26.506021	16.445885	90.937782	25.438187	2.464247	87.553528	24.487467	32.604416	89.500351	24.962827	17.5343315	88.5269395	-77.974869	15.3574385	93.3486245
-42.366772	38.808422	92.964394	-26.703506	16.446062	90.599251	25.130663	2.452511	87.080078	24.295481	32.573608	89.258293	24.713072	17.5130595	88.1691855	-78.120084	15.3790645	93.0293165
-41.434185	39.648594	92.846825	-26.889397	16.492867	90.3675	24.934612	2.462605	86.717155	24.120964	32.580063	89.074219	24.527788	17.521334	87.895687	-78.306582	15.4644	92.839313
-40.294872	40.409184	92.700562	-27.037155	16.56345	90.14283	24.781248	2.54069	86.434975	24.000303	32.632179	88.966438	24.3907755	17.5864345	87.7007065	-78.4650855	15.5404655	92.5849535
-38.509502	41.296707	92.497932	-27.133089	16.678144	89.89901	24.684071	2.688064	86.309662	23.914614	32.798019	89.047966	24.2993425	17.7430415	87.678814	-78.5655205	15.6132465	92.119206
-37.167267	41.801521	92.454758	-27.15579	16.742615	89.890182	24.747511	2.797175	86.544296	23.88006	32.948879	89.410835	24.3137855	17.873027	87.9775655	-78.6253655	15.612203	91.8027985
-35.866077	42.173611	92.59903	-27.16153	16.821386	89.98452	24.915092	2.88293	86.957214	23.930805	33.105209	90.03521	24.4229485	17.9940695	88.496212	-78.7460085	15.6487025	91.472828
-34.448673	42.377029	92.803162	-27.127487	16.901604	90.200928	25.069401	2.931129	87.504402	23.982679	33.274094	90.902229	24.52604	18.1026115	89.2033155	-78.781014	15.7005965	91.1985405
-32.797867	42.497108	93.105118	-27.092951	16.930548	90.431503	25.26862	2.930075	88.182976	24.267712	33.370079	91.772736	24.768166	18.150077	89.977856	-78.954068	15.711019	90.88515
-31.384266	42.529957	93.48877	-27.177011	17.170918	90.881233	25.471172	2.91885	88.893875	24.493208	33.470753	92.729858	24.98219	18.1948015	90.8118665	-79.336212	16.1470345	90.9505995
-29.793095	42.393501	93.849251	-26.93387	17.113527	91.08812	25.661629	2.933138	89.608742	24.689949	33.546276	93.690056	25.175789	18.239707	91.649399	-79.043529	15.987347	90.526841
-27.336084	42.049389	94.359436	-26.772217	17.207012	91.500343	25.997189	2.933828	90.624702	25.074339	33.641304	94.852852	25.535764	18.287566	92.738777	-79.080198	16.126458	90.261909
-25.688919	41.683807	94.519653	-26.59761	17.325525	91.72982	26.226315	2.965893	91.235397	25.346365	33.724323	95.492256	25.78634	18.345108	93.3638265	-78.98156	16.305942	90.0958135
-24.017406	41.213097	94.614059	-26.38781	17.475372	91.936394	26.517069	2.997412	91.824516	25.654146	33.828266	95.988327	26.0856075	18.412839	93.9064215	-78.8612275	16.537905	89.9663665
-22.333925	40.603298	94.62674	-26.144787	17.632124	92.094101	26.831198	3.026918	92.401619	25.937498	33.92355	96.396545	26.384348	18.475234	94.399082	-78.673922	16.789014	89.78912
-20.660795	39.925228	94.507278	-25.897036	17.781595	92.194351	27.1602	3.047427	92.961113	26.239126	34.040215	96.773071	26.699663	18.543821	94.867092	-78.493735	17.019369	89.52161
-19.032972	39.127438	94.440712	-25.614786	17.894672	92.326546	27.501415	3.075983	93.518951	26.516823	34.150036	97.114632	27.009119	18.6130095	95.3167915	-78.238691	17.1763345	89.3363005
-17.391802	38.169098	94.292274	-25.362032	17.998684	92.393753	27.842873	3.093502	94.023315	26.797161	34.234093	97.382523	27.320017	18.6637975	95.702919	-78.044081	17.3335705	89.084587
-15.039155	36.602642	94.090767	-24.950781	18.071791	92.450073	28.315937	3.110116	94.575073	27.226744	34.318424	97.619827	27.7713405	18.71427	96.09745	-77.6729025	17.429312	88.802696
-13.459719	35.413166	93.945465	-24.692976	18.090353	92.504929	28.589725	3.123119	94.881538	27.494011	34.321735	97.744194	28.041868	18.722427	96.312866	-77.42782	17.458279	88.696992
-11.97717	34.162949	93.912354	-24.457411	18.12142	92.601517	28.846794	3.057234	95.212044	27.761518	34.311363	97.897415	28.304156	18.6842985	96.5547295	-77.218978	17.5585415	88.6483045
-10.523229	32.784676	93.902687	-24.261452	18.126537	92.706177	29.072332	2.977535	95.521873	28.033813	34.286037	98.052422	28.5530725	18.631786	96.7871475	-77.0759765	17.621288	88.6252065
-9.158224	31.387318	93.835602	-24.070663	18.134594	92.807503	29.274384	2.930668	95.759354	28.272184	34.257427	98.119041	28.773284	18.5940475	96.9391975	-76.91461	17.6751405	88.6758085
-7.812221	29.900816	93.77813	-23.897787	18.169521	92.869484	29.434353	2.909957	95.941956	28.462679	34.246731	98.104408	28.948516	18.578344	97.023182	-76.74409	17.760698	88.715786
-6.516303	28.334761	93.591263	-23.745857	18.218452	92.87899	29.574984	2.903011	96.083694	28.624985	34.23167	98.014397	29.0999845	18.5673405	97.0490455	-76.5916985	17.8695635	88.7089345
-4.672156	25.897957	93.420876	-23.523441	18.292553	92.851967	29.743084	2.912585	96.271935	28.82539	34.242249	97.882858	29.284237	18.577417	97.0773965	-76.331119	18.007689	88.6265375
-3.502977	24.237961	93.3078	-23.399836	18.37355	92.835068	29.862362	2.942739	96.455124	28.943396	34.276375	97.82206	29.402879	18.609557	97.138592	-76.202551	18.137543	88.531544
-2.374218	22.519762	93.270905	-23.283813	18.443075	92.84716	29.980629	2.965382	96.688759	29.067867	34.331261	97.816818	29.524248	18.6483215	97.2527885	-76.091874	18.2378285	88.4415315
-1.349005	20.736725	93.257431	-23.164219	18.522472	92.888023	30.095694	2.97006	96.983986	29.194578	34.380074	97.866188	29.645136	18.675067	97.425087	-75.973574	18.369877	88.350959
-0.346796	18.929703	93.371208	-23.085979	18.579329	92.965454	30.230135	2.982903	97.347351	29.319515	34.425419	97.959526	29.774825	18.704161	97.6534385	-75.946783	18.454497	88.2774695
0.530468	17.103741	93.527145	-22.967989	18.647484	93.08593	30.349174	2.990306	97.804039	29.442591	34.464813	98.085571	29.8958825	18.7275595	97.944805	-75.8318605	18.5674085	88.227055
1.375455	15.211253	93.836304	-22.876303	18.715624	93.258171	30.499407	2.999272	98.405144	29.545044	34.492439	98.3013	30.0222255	18.7458555	98.353222	-75.7748315	18.6853925	88.16312
2.484081	12.394285	94.470284	-22.703276	18.787067	93.637291	30.805414	2.98227	99.472389	29.744709	34.538956	98.800148	30.2750615	18.760613	99.1362685	-75.6816135	18.813521	88.1383135
3.139724	10.515501	95.032593	-22.510492	18.805017	93.936783	30.97603	2.964321	100.307533	29.888365	34.492832	99.261124	30.4321975	18.7285765	99.7843285	-75.4531815	18.8814575	88.0892375
3.704386	8.581972	95.747292	-22.358486	18.816856	94.300583	31.161758	2.942385	101.328491	30.038654	34.430462	99.895676	30.600206	18.6864235	100.6120835	-75.317178	18.9472885	87.9890825
4.1357	6.739786	96.666115	-22.176268	18.810322	94.777672	31.387007	2.858567	102.44278	30.227125	34.308701	100.712334	30.807066	18.583634	101.577557	-75.159602	19.03701	87.977787
4.487962	4.889816	97.631805	-22.052168	18.793354	95.270409	31.62142	2.741979	103.599129	30.52178	33.855522	101.597847	31.0716	18.2987505	102.598488	-75.175936	19.2879575	87.94233
4.743094	3.092226	98.569527	-21.899137	18.76206	95.688187	31.852194	2.627103	104.678772	30.750986	33.799435	102.271362	31.30159	18.213269	103.475067	-75.099864	19.310851	87.901307
4.892939	1.385749	99.418137	-21.746622	18.793791	96.022751	32.078533	2.566614	105.590508	30.944645	33.749069	102.742676	31.511589	18.1578415	104.166592	-75.004833	19.4297405	87.87891
4.89715	-1.072962	100.543381	-21.49774	18.768709	96.389229	32.445267	2.46116	106.696175	31.216246	34.106522	103.135391	31.8307565	18.283841	104.915783	-74.8262365	19.253577	87.862675
4.793911	-2.60282	101.194321	-21.320057	18.744781	96.544495	32.64064	2.377064	107.246765	31.419691	34.052628	103.254005	32.0301655	18.214846	105.250385	-74.6702795	19.274716	87.838605
4.624104	-4.123864	101.644936	-21.185629	18.666931	96.637573	32.780594	2.309634	107.601608	31.587521	33.941875	103.248466	32.1840575	18.1257545	105.425037	-74.5553155	19.2081075	87.850109
4.346793	-5.507285	102.011871	-21.106838	18.585228	96.67437	32.882435	2.229432	107.825531	31.692457	33.788181	103.140846	32.287446	18.0088065	105.4831885	-74.501122	19.1616495	87.8655515
3.962428	-6.826042	102.3479	-21.013031	18.493717	96.70401	32.964893	2.161781	108.002068	31.779385	33.675621	103.052307	32.372139	17.918701	105.5271875	-74.398201	19.068733	87.8808325
3.443478	-7.936206	102.694954	-20.933697	18.395311	96.750832	33.065639	2.111746	108.131721	31.883844	33.579311	102.981934	32.4747415	17.8455285	105.5568275	-74.3421355	18.9450935	87.9448365
3.264379	-9.077085	102.748001	-20.854597	18.308111	96.80558	33.169189	2.068558	108.173096	31.989384	33.464695	102.884209	32.5792865	17.7666265	105.5286525	-74.2884805	18.8495955	88.0825075
1.861439	-10.299973	103.088692	-20.694321	18.180092	96.821037	33.345558	2.042431	107.977592	32.194061	33.266052	102.436554	32.7698095	17.6542415	105.207073	-74.1584515	18.7059425	88.435001
1.107666	-10.952736	103.033722	-20.513371	18.132652	96.718773	33.521503	2.017738	107.637596	32.311829	33.167629	101.905487	32.916666	17.5926835	104.7715415	-73.943408	18.6726205	88.6660045
0.302681	-11.53203	102.747383	-20.305342	18.070936	96.554787	33.695095	1.956177	107.166862	32.446346	33.022907	101.289307	33.0707205	17.489542	104.2280845	-73.6814045	18.65233	88.8814895
-0.364134	-11.980934	102.415276	-20.097458	17.989628	96.40255	33.853817	1.885066	106.818222	32.581501	32.876434	100.77317	33.217659	17.38075	103.795696	-73.412575	18.598506	89.009404
-1.341743	-12.199709	102.252129	-19.937595	17.92684	96.319054	34.026257	1.835126	106.49408	32.71936	32.780025	100.38829	33.3728085	17.3075755	103.441185	-73.2479985	18.5461045	89.196923
-2.328977	-12.227231	102.02552	-19.800406	17.899155	96.232605	34.152935	1.819876	106.196609	32.819481	32.722157	100.088631	33.486208	17.2710165	103.14262	-73.08702	18.5272935	89.32259
-3.633369	-12.090108	101.791473	-19.68421	17.828611	96.164635	34.270733	1.807589	105.861214	32.866619	32.696758	99.841721	33.568676	17.2521735	102.8514675	-72.937096	18.4050485	89.4778025
-5.276594	-11.637883	101.174232	-19.592718	17.69166	96.162842	34.381493	1.783238	105.380119	32.918449	32.719116	99.711205	33.649971	17.251177	102.545662	-72.835407	18.132143	89.780022
-6.437561	-11.162683	100.694641	-19.587942	17.622906	96.245888	34.426182	1.784241	105.035675	32.931709	32.768482	99.797707	33.6789455	17.2763615	102.416691	-72.8548295	17.9694505	90.075085
-7.621589	-10.533123	100.071404	-19.583122	17.56456	96.354195	34.461792	1.835844	104.657898	32.948318	32.909744	99.979477	33.705055	17.372794	102.3186875	-72.871299	17.756326	90.3897025
-8.8024	-9.7544	99.465286	-19.646961	17.553154	96.476173	34.441715	1.901396	104.323601	32.94368	33.092903	100.28746	33.6926975	17.4971495	102.3055305	-72.9866195	17.6091585	90.6468155
-10.033193	-8.838441	98.894455	-19.71875	17.555479	96.626656	34.398743	2.022144	104.042397	32.943283	33.28017	100.673424	33.671013	17.651157	102.3579105	-73.108513	17.459801	90.8954015
-11.253079	-7.827148	98.391411	-19.799448	17.591045	96.790672	34.344765	2.168884	103.845345	32.918613	33.528866	101.109085	33.631689	17.848875	102.477215	-73.230585	17.333215	91.104129
-12.486782	-6.670004	98.025734	-19.896435	17.675505	96.981621	34.29641	2.30706	103.751694	32.9179	33.752293	101.599419	33.607155	18.0296765	102.6755565	-73.400025	17.3213335	91.2876855
-14.374791	-4.808571	97.661217	-20.000473	17.81325	97.351303	34.292786	2.486582	103.787354	33.065414	33.775021	102.578461	33.6791	18.1308015	103.1829075	-73.680046	17.4956985	91.5196985
-15.584032	-3.47381	97.520432	-20.011875	17.899893	97.671066	34.347004	2.51641	103.856064	33.186993	33.907825	103.297981	33.7669985	18.2121175	103.5770225	-73.7907485	17.5876685	91.7651095
-16.802366	-2.106018	97.424576	-19.946457	17.938818	98.004448	34.422112	2.519793	103.961433	33.315224	34.292099	103.993988	33.868668	18.405946	103.9777105	-73.761582	17.47169	92.0311855
-17.947161	-0.677585	97.384148	-19.814775	18.013584	98.349373	34.552036	2.507571	104.065826	33.516537	34.337303	104.717377	34.0342865	18.422437	104.3916015	-73.6638365	17.604731	92.3071445
-19.136375	0.760241	97.364029	-19.6595	18.057114	98.609406	34.686378	2.457104	104.148041	33.816113	34.375351	105.306122	34.2512455	18.4162275	104.7270815	-73.5702455	17.6980005	92.4917305
-20.338793	2.175407	97.290176	-19.501307	18.142429	98.787674	34.789665	2.399664	104.100349	34.108135	34.369854	105.688652	34.4489	18.384759	104.8945005	-73.451514	17.900099	92.6808475
-21.554863	3.638177	97.239372	-19.337755	18.218561	98.870041	34.887421	2.369133	103.927231	34.368744	34.325348	105.853828	34.6280825	18.3472405	104.8905295	-73.3035925	18.0898815	92.8495525
-23.376562	5.839053	97.060104	-19.133841	18.372328	98.860619	35.008583	2.345718	103.623344	34.675682	34.340328	105.799271	34.8421325	18.343023	104.7113075	-73.1098145	18.401633	93.0099305
-24.628187	7.258702	97.004852	-19.030863	18.46694	98.812302	35.057537	2.334068	103.418541	34.805748	34.329285	105.61998	34.9316425	18.3316765	104.5192605	-72.9933685	18.6022035	93.1053435
-25.902929	8.692002	96.959488	-18.968327	18.574575	98.76619	35.077183	2.317659	103.23999	34.852245	34.283413	105.375114	34.964714	18.300536	104.307552	-72.901368	18.848614	93.224828
-26.945549	9.994822	97.047455	-18.948589	18.665598	98.760704	35.077396	2.287101	103.147636	34.885693	34.225414	105.133698	34.9815445	18.2562575	104.140667	-72.8787225	19.0749385	93.380741
-28.442808	11.491054	97.147034	-18.924561	18.737585	98.83712	35.083614	2.209523	103.142082	34.914982	34.157848	104.917465	34.999298	18.1836855	104.0297735	-72.84842	19.2914845	93.6444665
-29.680353	12.908787	97.265671	-18.917152	18.759136	98.906975	35.079021	2.117395	103.151237	34.938457	34.051945	104.698204	35.008739	18.08467	103.9247205	-72.843043	19.433602	93.8892295
-30.895693	14.312145	97.434761	-18.898399	18.760374	98.98687	35.068478	1.991613	103.130981	34.941223	33.90028	104.518616	35.0048505	17.9459465	103.8247985	-72.8016485	19.5748015	94.1489415
-32.719913	16.432741	97.52877	-18.86948	18.701	99.069893	35.053635	1.751236	103.025352	35.009773	33.66954	104.289032	35.031704	17.710388	103.657192	-72.770664	19.691612	94.482594
-33.882801	17.859156	97.56868	-18.83227	18.625793	99.073128	35.036774	1.55362	102.899109	35.096691	33.509899	104.188644	35.0667325	17.5317595	103.5438765	-72.7312725	19.7198265	94.6023795
-35.019913	19.326029	97.53833	-18.804697	18.546682	99.058868	34.995537	1.380558	102.788994	35.157436	33.317341	104.109955	35.0764865	17.3489495	103.4494745	-72.6858805	19.7444145	94.6682615
-36.118584	20.793259	97.508873	-18.7607	18.475012	99.02034	34.973759	1.252619	102.657341	35.189125	33.175213	104.042969	35.081442	17.213916	103.350155	-72.602842	19.736108	94.690525
-37.189503	22.273939	97.411224	-18.752043	18.441629	98.993813	34.971729	1.210098	102.53186	35.218231	33.135105	104.011444	35.09498	17.1726015	103.271652	-72.599066	19.7106565	94.715974
-38.260303	23.825779	97.446754	-18.740191	18.42551	98.93573	34.985291	1.209553	102.388748	35.244473	33.14537	103.98394	35.114882	17.1774615	103.186344	-72.595264	19.6735585	94.685116
-39.228416	25.359169	97.473824	-18.737885	18.419003	98.900696	34.990124	1.276128	102.175941	35.23959	33.188328	103.913963	35.114857	17.232228	103.044952	-72.590627	19.605778	94.75644
-40.656872	27.675035	97.557571	-18.71714	18.451998	98.78511	35.000698	1.497584	101.672318	35.171944	33.325611	103.460953	35.086321	17.4115975	102.5666355	-72.520601	19.4923985	95.0035845
-41.567184	29.209202	97.661041	-18.689091	18.514593	98.660713	35.020958	1.740618	101.112762	35.057446	33.117466	102.856972	35.039202	17.429042	101.984867	-72.417384	19.600144	95.336559
-42.409775	30.732283	97.788361	-18.632715	18.620562	98.450058	35.042862	2.031931	100.363052	34.749874	33.642582	101.959084	34.896368	17.8372565	101.161068	-72.161798	19.4038675	95.739048
-43.254681	32.272434	97.917351	-18.606747	18.774382	98.162552	34.973179	2.377252	99.338684	34.514576	33.892029	100.799919	34.7438775	18.1346405	100.0693015	-71.9573715	19.4141235	96.2558025
-43.989746	33.805241	97.959976	-18.543633	18.885071	97.780785	34.82457	2.69297	98.084129	34.292393	34.12595	99.453064	34.5584815	18.40946	98.7685965	-71.6457475	19.360682	96.7929735
-44.628433	35.327293	98.125221	-18.529531	18.953688	97.433563	34.626171	2.902371	96.825684	34.033375	34.222164	98.054741	34.329773	18.5622675	97.4402125	-71.388835	19.3451085	97.4269135
-45.175507	36.83474	98.447083	-18.536766	19.043463	97.21862	34.370525	3.03701	95.670975	33.735458	34.244549	96.758064	34.0529915	18.6407795	96.2145195	-71.1265235	19.4461465	98.2227205
-45.822926	39.023544	98.852356	-18.651323	19.057507	96.952805	33.875973	3.152274	94.293625	33.269913	34.223408	95.220757	33.572943	18.687841	94.757191	-70.875589	19.427173	99.148419
-46.153568	40.469334	99.017242	-18.81419	19.070164	96.815788	33.496117	3.16466	93.627602	32.983227	34.153992	94.562325	33.239672	18.659326	94.0949635	-70.868052	19.481002	99.5366125
-46.409981	41.888088	99.126076	-19.020288	19.05946	96.643494	33.077393	3.202762	93.102638	32.695881	34.079594	94.121399	32.886637	18.641178	93.6120185	-70.927213	19.477742	99.6749695
-46.540962	43.256771	99.254906	-19.248034	19.070084	96.472778	32.685047	3.243654	92.685158	32.403324	34.028606	93.838974	32.5441855	18.63613	93.262066	-71.0402535	19.504038	99.68349
-46.564857	44.599205	99.314186	-19.507404	19.066603	96.299438	32.310207	3.308056	92.299728	32.131897	34.041954	93.66301	32.221052	18.675005	92.981369	-71.23586	19.458201	99.617507
-46.577904	45.922726	99.26561	-19.781399	19.120205	96.079033	31.963678	3.411859	91.939255	31.85854	34.070183	93.527672	31.911109	18.741021	92.7334635	-71.473907	19.499389	99.4246025
-46.398037	47.167473	99.203873	-20.090332	19.210129	95.846992	31.663492	3.582801	91.630981	31.574854	34.18211	93.466324	31.619173	18.8824555	92.5486525	-71.799837	19.5378025	99.1453315
-45.914719	48.941307	99.316109	-20.46104	19.398394	95.642616	31.237408	3.917376	91.288467	31.15918	34.404667	93.635773	31.198294	19.1610215	92.46212	-72.120374	19.6357665	98.823112
-45.428566	50.013821	99.611511	-20.737635	19.575737	95.579407	31.00107	4.115556	91.187973	30.957243	34.538761	93.981422	30.9791565	19.3271585	92.5846975	-72.4544265	19.8243155	98.5741165
-44.891399	51.026852	99.947929	-20.93648	19.728855	95.612602	30.805244	4.311063	91.211769	30.839041	34.693649	94.54908	30.8221425	19.502356	92.8804245	-72.6951025	19.955354	98.3447795
-44.206123	51.92532	100.450554	-21.135178	19.949774	95.724487	30.624649	4.498978	91.409058	30.765236	34.833832	95.398376	30.6949425	19.666405	93.403717	-72.9652985	20.233143	98.045257
-43.390362	52.683872	101.138069	-21.352886	20.146097	95.94294	30.490334	4.58573	91.788254	30.802935	34.917515	96.477211	30.6466345	19.7516225	94.1327325	-73.3524065	20.5405715	97.7531475
-42.529236	53.309937	101.872978	-21.567966	20.264336	96.19043	30.40481	4.636968	92.165314	30.863026	34.994308	97.480339	30.633918	19.815638	94.8228265	-73.76985	20.713034	97.5580335
-41.61779	53.790028	102.504196	-21.697924	20.500227	96.346275	30.305628	4.797233	92.45607	30.875656	35.106644	98.220757	30.590642	19.9519385	95.3384135	-73.98649	21.0485155	97.3541365
-40.171341	54.300056	103.086128	-21.870146	20.807621	96.533302	30.174118	5.16205	92.703888	30.82461	35.368603	99.0989	30.499364	20.2653265	95.901394	-74.239656	21.3499155	97.16521
-39.191212	54.43821	103.298714	-21.988436	21.031261	96.626419	30.095205	5.451336	92.96566	30.831007	35.64418	99.592506	30.463106	20.547758	96.279083	-74.439978	21.514764	96.973755
-38.147144	54.447819	103.400841	-22.112257	21.287874	96.70813	30.114491	5.738994	93.265587	30.810938	35.963093	100.003395	30.4627145	20.8510435	96.634491	-74.6872285	21.7247045	96.781769
-37.1096	54.298943	103.376793	-22.213959	21.560223	96.751175	30.174837	6.001078	93.552765	30.777386	36.28479	100.273956	30.4761115	21.142934	96.9133605	-74.9040295	21.977512	96.5889895
-36.017841	54.014034	103.216553	-22.272556	21.771912	96.760406	30.170244	6.254694	93.796631	30.715349	36.573414	100.464401	30.4427965	21.414054	97.130516	-74.9879085	22.12977	96.390296
-34.898666	53.562881	102.893188	-22.324451	21.954058	96.723518	30.155474	6.457921	93.930832	30.65081	36.774956	100.494698	30.403142	21.6164385	97.212765	-75.052044	22.2916775	96.234271
-33.749493	52.967579	102.554306	-22.351288	22.114294	96.657707	30.130497	6.593516	94.036507	30.611795	36.947109	100.502846	30.371146	21.7703125	97.2696765	-75.073722	22.4582755	96.0457375
-32.187153	51.807869	102.110863	-22.377352	22.304556	96.669945	30.172672	6.741876	94.315659	30.601543	37.176712	100.584915	30.3871075	21.959294	97.450287	-75.1418115	22.649818	95.889603
-30.842083	50.758881	101.627945	-22.374195	22.416985	96.734215	30.229923	6.820911	94.606033	30.60483	37.373032	100.626144	30.4173765	22.0969715	97.6160885	-75.1657665	22.7369985	95.8523415
-29.83923	49.706921	101.259377	-22.372686	22.587378	96.851906	30.272144	6.923769	94.959	30.628031	37.5975	100.600471	30.4500875	22.2606345	97.7797355	-75.1954595	22.9141215	95.9240765
-28.569162	48.420959	100.668022	-22.356302	22.812601	97.014847	30.368155	7.034584	95.465019	30.642998	37.853966	100.396774	30.5055765	22.444275	97.9308965	-75.2181805	23.180927	96.0987975
-27.382984	47.142132	99.802895	-22.310139	23.067167	97.08989	30.544245	7.136612	96.040939	30.584181	38.130249	99.968681	30.564213	22.6334305	98.00481	-75.184491	23.5009035	96.17497
-26.17927	45.76289	98.792496	-22.225872	23.328522	97.156166	30.646494	7.22389	96.649483	30.524015	38.36401	99.348312	30.5852545	22.79395	97.9988975	-75.0369985	23.863094	96.3134345
-24.964567	44.312519	97.707352	-22.219141	23.554588	97.149498	30.736134	7.246333	97.359566	30.469688	38.446491	98.630287	30.602911	22.846412	97.9949265	-75.041193	24.262764	96.3040695
-23.173233	41.993614	96.275253	-22.234589	23.747799	97.139153	30.942089	6.995339	98.439285	30.32934	38.218601	97.517075	30.6357145	22.60697	97.97818	-75.1048925	24.888628	96.300126
-22.014057	40.365299	95.581345	-22.198872	23.695063	97.091042	31.000671	6.583334	98.979744	30.331045	37.811138	96.912132	30.665858	22.197236	97.945938	-75.063602	25.19289	96.236146
-20.851875	38.721924	95.202515	-22.12286	23.47155	97.047722	30.963531	6.142066	99.39016	30.435106	37.263039	96.518066	30.6993185	21.7025525	97.954113	-74.9450385	25.2405475	96.141331
-19.691553	37.094425	95.022057	-22.071407	23.218145	97.018028	30.965408	5.618963	99.706856	30.546526	36.751339	96.340828	30.755967	21.185151	98.023842	-74.898781	25.251139	96.012214
-18.564363	35.548141	94.976273	-22.049818	23.000492	96.952888	30.900303	5.326394	99.921921	30.667055	36.39587	96.337311	30.783679	20.861132	98.129616	-74.883315	25.139852	95.77616
-17.489309	34.081612	94.935097	-22.052593	22.834904	96.843567	30.861681	5.062314	100.014893	30.726406	36.193924	96.450607	30.7940435	20.628119	98.23275	-74.8992295	25.041689	95.454384
-16.461212	32.735897	94.991508	-22.085653	22.778715	96.7276	30.791756	5.01163	100.128151	30.748198	36.152458	96.664467	30.769977	20.582044	98.396309	-74.941283	24.975386	95.058891
-14.940855	30.864048	95.205864	-22.222401	22.877018	96.65451	30.748692	5.080684	100.378906	30.754042	36.324535	97.155449	30.751367	20.7026095	98.7671775	-75.196169	25.0514265	94.5418425
-14.000053	29.723492	95.386742	-22.306814	23.025473	96.647873	30.676085	5.224782	100.499413	30.78363	36.527367	97.515556	30.7298575	20.8760745	99.0074845	-75.3434855	25.1748715	94.2882615
-13.03898	28.63485	95.599815	-22.358074	23.224432	96.653969	30.603106	5.418531	100.533546	30.807867	36.764671	97.85022	30.7054865	21.091601	99.191883	-75.4216345	25.357263	94.116055
-12.133471	27.649805	95.749817	-22.396173	23.44899	96.644829	30.561617	5.639843	100.540146	30.856609	37.036179	98.170242	30.709113	21.338011	99.355194	-75.501459	25.559969	93.934464
-11.279464	26.662973	95.926926	-22.416491	23.666065	96.645142	30.53722	5.825982	100.47802	30.91288	37.277386	98.512558	30.72505	21.551684	99.495289	-75.558032	25.780446	93.794995
-10.407704	25.690805	96.068611	-22.435022	23.854443	96.645424	30.462111	5.995777	100.36174	31.005924	37.49728	98.876152	30.7340175	21.7465285	99.618946	-75.6040615	25.9623575	93.671902
-9.598987	24.785973	96.172127	-22.456425	24.030998	96.653839	30.388386	6.149532	100.211212	31.088547	37.663357	99.254234	30.7384665	21.9064445	99.732723	-75.6513165	26.1555515	93.574955
-8.452921	23.39897	96.336525	-22.490147	24.248768	96.719925	30.290571	6.344744	100.012115	31.206604	37.87962	99.785217	30.7485875	22.112182	99.898666	-75.7288815	26.385354	93.541184
-7.698309	22.465946	96.381477	-22.509436	24.383615	96.738068	30.265326	6.48594	99.887352	31.265217	38.017109	100.019753	30.7652715	22.2515245	99.9535525	-75.7841435	26.5157055	93.5225835
-6.939146	21.5835	96.386162	-22.49852	24.497503	96.757988	30.245838	6.630871	99.78093	31.293016	38.129532	100.147888	30.769427	22.3802015	99.964409	-75.766467	26.6148045	93.551567
-6.268186	20.62257	96.347984	-22.485825	24.595541	96.743004	30.262058	6.719885	99.656822	31.335522	38.232376	100.170433	30.79879	22.4761305	99.9136275	-75.77044	26.7149515	93.5723805
-5.553559	19.643223	96.316986	-22.433685	24.656096	96.712807	30.285051	6.776113	99.535576	31.375032	38.271282	100.077858	30.8300415	22.5236975	99.806717	-75.6974115	26.7884945	93.618897
-4.907266	18.649366	96.259811	-22.370676	24.67514	96.677162	30.302975	6.746337	99.439919	31.408564	38.209167	99.909538	30.8557695	22.477752	99.6747285	-75.5971215	26.872528	93.6795955
-4.265335	17.654003	96.228699	-22.287558	24.618519	96.616798	30.330362	6.63448	99.416077	31.444403	38.084282	99.7547	30.8873825	22.359381	99.5853885	-75.4624985	26.877657	93.6482075
-3.419981	16.057507	96.343323	-22.250971	24.521646	96.592796	30.392572	6.390423	99.713043	31.534773	37.861443	99.698601	30.9636725	22.125933	99.705822	-75.4656145	26.917359	93.47977
-2.903278	15.004985	96.554535	-22.167835	24.445656	96.630875	30.444389	6.2048	100.088249	31.606255	37.702988	99.732498	31.025322	21.953894	99.9103735	-75.360992	26.937418	93.3513765
-2.390795	13.995642	96.834007	-22.117599	24.38232	96.712364	30.529266	5.994919	100.554131	31.710001	37.512745	99.827271	31.1196335	21.753832	100.190701	-75.3548315	27.010808	93.234027
-1.905884	13.018277	97.160461	-22.02655	24.303162	96.829285	30.634398	5.794896	101.060959	31.808392	37.304127	99.994675	31.221395	21.5495115	100.527817	-75.274495	27.0568125	93.130753
-1.493186	12.048209	97.507454	-21.926542	24.20513	96.963333	30.749836	5.588923	101.606964	31.939718	37.140141	100.276527	31.344777	21.364532	100.9417455	-75.197861	27.045728	92.9849205
-1.064405	11.150612	97.967041	-21.828026	24.097784	97.177277	30.875221	5.375896	102.24646	32.075279	37.024273	100.886086	31.47525	21.2000845	101.566273	-75.131302	26.9954835	92.788281
-0.759639	10.273952	98.549553	-21.762068	23.986172	97.548927	30.996176	5.182833	103.073799	32.336281	36.515011	101.837494	31.6662285	20.848922	102.4556465	-75.1903645	27.123422	92.6422075
-0.315543	9.067842	99.418976	-21.676882	23.831736	98.198097	31.191898	4.938518	104.31321	32.539074	36.811031	103.374908	31.865486	20.8747745	103.844059	-75.21925	26.7886975	92.552135
-0.086327	8.325586	99.87442	-21.620335	23.761555	98.57119	31.273529	4.826285	104.944214	32.735668	36.424141	104.382263	32.0045985	20.625213	104.6632385	-75.2452685	26.897897	92.4791415
0.049625	7.588363	100.203751	-21.564978	23.749748	98.865089	31.332689	4.740066	105.46714	32.841969	36.767368	105.228851	32.087329	20.753717	105.3479955	-75.217285	26.745779	92.3821825
0.127807	6.928836	100.420929	-21.527384	23.791153	99.088509	31.39962	4.715225	105.837563	32.962635	36.78072	105.804047	32.1811275	20.7479725	105.820805	-75.2358955	26.8343335	92.356213
0.142334	6.268322	100.452637	-21.464457	23.859989	99.119827	31.473837	4.744421	105.94249	33.08181	36.818138	106.063911	32.2778235	20.7812795	106.0032005	-75.2067375	26.9386985	92.2364535
0.08702	5.678601	100.279663	-21.387363	23.920803	99.003044	31.509977	4.796739	105.85643	33.160461	36.864357	106.072235	32.335219	20.830548	105.9643325	-75.109945	27.011058	92.0417555
-0.006815	5.058468	100.010216	-21.305573	23.992664	98.808273	31.581667	4.815361	105.699089	33.248295	36.8592	106.000397	32.414981	20.8372805	105.849743	-75.026127	27.1480475	91.766803
-0.325167	4.199704	99.701599	-21.194427	23.988884	98.536545	31.683815	4.791885	105.548164	33.400318	36.827332	105.998245	32.5420665	20.8096085	105.7732045	-74.9309205	27.1681595	91.2998855
-0.628601	3.627147	99.53434	-21.065893	23.941832	98.403435	31.791649	4.738359	105.554535	33.515839	36.776794	106.028709	32.653744	20.7575765	105.791622	-74.78553	27.1260875	91.015248
-1.025036	3.111067	99.390244	-20.919413	23.874369	98.263847	31.941074	4.660247	105.559494	33.639896	36.706482	105.996254	32.790485	20.6833645	105.777874	-74.629311	27.0653735	90.74982
-1.490511	2.561545	99.238792	-20.748131	23.772425	98.11232	32.08643	4.598525	105.516479	33.758755	36.614746	105.873421	32.9225925	20.6066355	105.69495	-74.4188545	26.9382145	90.52969
-2.032994	2.121125	99.060982	-20.560507	23.642118	97.977715	32.283199	4.49157	105.434441	33.888416	36.492264	105.674675	33.0858075	20.491917	105.554558	-74.2068215	26.792319	90.400872
-2.601679	1.577468	98.913765	-20.344265	23.485386	97.853104	32.467159	4.406407	105.371597	34.033665	36.369781	105.423752	33.250412	20.388094	105.3976745	-73.938942	26.582678	90.3085335
-3.262337	1.137449	98.789673	-20.159378	23.36034	97.7491	32.696178	4.294957	105.257645	34.210434	35.88541	105.059113	33.453306	20.0901835	105.158379	-73.772062	26.6304965	90.339821
-4.387286	0.540966	98.542473	-19.826389	23.171619	97.493004	33.051716	4.183046	104.737679	34.394726	35.591351	104.092964	33.723221	19.8871985	104.4153215	-73.375999	26.4560395	90.5706865
-5.185184	0.225045	98.260765	-19.589323	23.04117	97.233322	33.241901	4.131133	104.188797	34.485748	35.46809	103.167	33.8638245	19.7996115	103.6778985	-73.0424705	26.2827285	90.7887455
-6.027017	-0.053717	97.962799	-19.395967	22.944942	96.968231	33.423061	4.126718	103.588974	34.555485	35.368305	102.269707	33.989273	19.7475115	102.9293405	-72.781207	26.1423725	91.0071215
-6.936836	-0.270194	97.70079	-19.2197	22.852579	96.739983	33.555367	4.037924	102.98896	34.556065	35.266693	101.409897	34.055716	19.6523085	102.1994285	-72.495116	26.0528495	91.2805375
-7.918831	-0.431595	97.446098	-19.080801	22.759932	96.558014	33.62331	3.92086	102.440262	34.619732	35.019207	100.809288	34.121521	19.4700335	101.624775	-72.283123	26.0498305	91.491253
-8.902552	-0.521964	97.219292	-18.968256	22.650856	96.452858	33.706009	3.713768	101.988457	34.637302	34.840668	100.334145	34.1716555	19.277218	101.161301	-72.1081675	26.024494	91.744415
-9.913614	-0.551614	97.052856	-18.902115	22.542038	96.435074	33.707687	3.57431	101.727509	34.64122	34.652424	100.108101	34.1744535	19.113367	100.917805	-71.9786835	25.970709	91.952343
-11.560919	-0.456201	97.064919	-18.915174	22.484095	96.625473	33.657024	3.395406	101.671043	34.618671	34.48341	100.20536	34.1378475	18.939408	100.9382015	-71.9681955	26.028782	92.3127445
-12.670983	-0.28318	97.181694	-18.941715	22.48041	96.872719	33.586739	3.298394	101.762558	34.617374	34.383644	100.448105	34.1020565	18.841019	101.1053315	-71.9854865	26.119801	92.6401065
-13.810931	-0.06203	97.325111	-18.979456	22.503357	97.18895	33.541931	3.203569	101.894714	34.60817	34.313499	100.783752	34.0750505	18.758534	101.339233	-72.0339625	26.24818	93.038667
-14.922939	0.209327	97.501534	-19.025726	22.523209	97.571068	33.474239	3.064617	102.074394	34.617718	34.293499	101.232765	34.0459785	18.679058	101.6535795	-72.0974305	26.36736	93.4885565
-16.10479	0.5272	97.710739	-19.034632	22.543768	97.990936	33.420452	2.901667	102.301636	34.704319	34.177422	101.745209	34.0623855	18.5395445	102.0234225	-72.1316495	26.5479915	93.9584495
-17.199564	0.931869	97.917229	-19.040554	22.570272	98.37294	33.40662	2.726073	102.445137	34.810276	33.992569	102.174881	34.108448	18.359321	102.310009	-72.189556	26.781223	94.435871
-18.329298	1.302955	98.016441	-19.032221	22.616354	98.643822	33.396053	2.624321	102.418015	34.823288	33.849838	102.265457	34.1096705	18.2370795	102.341736	-72.1741125	26.9956285	94.945908
-20.000053	1.958335	98.081734	-18.970221	22.63763	98.797546	33.360142	2.497069	102.071892	34.857803	33.738613	101.846466	34.1089725	18.117841	101.959179	-72.0494145	27.157419	95.635913
-21.118408	2.466906	98.10218	-18.921965	22.611952	98.779854	33.347549	2.404786	101.678955	34.895237	33.631729	101.326515	34.121393	18.0182575	101.502735	-71.965323	27.2056465	96.056973
-22.185738	2.950557	98.039955	-18.85977	22.549877	98.654083	33.3634	2.242623	101.135635	34.856472	33.898605	100.518326	34.109936	18.070614	100.8269805	-71.829476	27.02914	96.4811855
-23.226143	3.452779	97.91803	-18.766203	22.422165	98.38694	33.347839	2.071741	100.402451	34.843739	33.717525	99.482033	34.095789	17.894633	99.942242	-71.628195	26.949697	96.831638
-24.259312	3.954173	97.754013	-18.675552	22.212526	98.045418	33.325111	1.864935	99.513336	34.783344	33.500603	98.310471	34.0542275	17.682769	98.9119035	-71.4053315	26.742283	97.1789325
-25.220636	4.53502	97.532654	-18.635847	21.968479	97.621384	33.280182	1.632188	98.489891	34.655228	33.254814	97.025887	33.967705	17.443501	97.757889	-71.239399	26.493457	97.484879
-26.173029	5.040038	97.131226	-18.602484	21.634495	97.120926	33.179523	1.354043	97.370071	34.527569	32.975693	95.7715	33.853546	17.164868	96.5707855	-71.058514	26.104122	97.6710665
-27.50301	5.959767	96.504982	-18.60231	21.152952	96.346695	33.013996	0.916316	95.774498	34.25946	32.515343	94.021576	33.636728	16.7158295	94.898037	-70.841348	25.5900745	97.795353
-28.260267	6.625024	96.03199	-18.670191	20.797632	95.839134	32.837887	0.6343	94.759003	34.042488	32.214081	93.094048	33.4401875	16.4241905	93.9265255	-70.7805695	25.1710735	97.7517425
-29.037327	7.320166	95.556572	-18.783669	20.451426	95.389961	32.612186	0.345675	93.828102	33.801682	31.887596	92.389168	33.206934	16.1166355	93.108635	-70.774272	24.7862165	97.671287
-29.65213	8.053937	95.111031	-18.95599	20.163263	94.995934	32.387386	0.048142	93.087105	33.572216	31.560928	91.881493	32.979801	15.804535	92.484299	-70.891781	24.521991	97.507569
-30.217186	8.824185	94.738281	-19.102787	19.897253	94.685013	32.161598	-0.169406	92.492729	33.377693	31.374132	91.581306	32.7696455	15.602363	92.0370175	-70.9752195	24.192143	97.3330085
-30.723412	9.65356	94.396828	-19.251005	19.74044	94.396629	31.970695	-0.287661	92.018929	33.210754	31.235943	91.39093	32.5907245	15.474141	91.7049295	-71.0927345	24.006739	97.0883285
-31.048111	10.457078	94.099838	-19.399422	19.645313	94.15522	31.829041	-0.35209	91.646889	33.079021	31.215858	91.296318	32.454031	15.431884	91.4716035	-71.252875	23.858742	96.8388365
-31.362141	11.794518	93.704796	-19.522888	19.596409	93.856529	31.702915	-0.265729	91.306038	32.934685	31.281086	91.341293	32.3188	15.5076785	91.3236655	-71.364576	23.6851395	96.3893925
-31.506008	12.641393	93.421814	-19.611687	19.619184	93.684731	31.666893	-0.197667	91.201355	32.897381	31.356461	91.535316	32.282137	15.579397	91.3683355	-71.505511	23.658971	96.0011265
-31.517242	13.470157	93.193138	-19.676107	19.601145	93.544884	31.645197	-0.160306	91.196861	32.914562	31.409824	91.870506	32.2798795	15.624759	91.5336835	-71.6320935	23.577531	95.5560845
-31.42634	14.265272	92.979279	-19.681187	19.577963	93.461266	31.663435	-0.160412	91.248177	32.964222	31.422134	92.269295	32.3138285	15.630861	91.758736	-71.6762025	23.525065	95.163796
-31.219391	15.085752	92.827721	-19.657824	19.531298	93.384293	31.695944	-0.15895	91.371017	33.037682	31.413164	92.706848	32.366813	15.627107	92.0389325	-71.682461	23.435489	94.7296535
-30.948534	15.743083	92.754387	-19.647099	19.475847	93.35955	31.75613	-0.220293	91.616676	33.108677	31.368069	93.221512	32.4324035	15.573888	92.419094	-71.7266015	23.377806	94.300006
-30.62005	16.354006	92.737541	-19.632105	19.402351	93.432861	31.812328	-0.287757	91.912437	33.186893	31.279552	93.746597	32.4996105	15.4958975	92.829517	-71.7638205	23.3088045	94.036205
-29.981094	17.120531	92.859085	-19.583467	19.244591	93.571671	31.918776	-0.514144	92.41716	33.272804	31.087893	94.394318	32.59579	15.2868745	93.405739	-71.762724	23.2023075	93.737603
-29.512348	17.550009	93.014786	-19.569773	19.101091	93.679817	31.986723	-0.678196	92.687065	33.30904	30.946457	94.686264	32.6478815	15.1341305	93.6866645	-71.7874275	23.0680515	93.6729695
-29.015341	17.879414	93.122589	-19.505245	18.936157	93.809547	32.017937	-0.85107	92.89959	33.336025	30.743721	94.896904	32.676981	14.9463255	93.898247	-71.687471	22.9259885	93.720847
-28.439629	18.141491	93.223778	-19.503693	18.753042	93.923492	32.039063	-1.073353	93.104561	33.365692	30.51335	95.058601	32.7023775	14.7199985	94.081581	-71.7097635	22.7860855	93.765403
-27.834076	18.301401	93.347946	-19.54076	18.571381	94.0438	32.012623	-1.32292	93.32	33.379562	30.261463	95.232063	32.6960925	14.4692715	94.2760315	-71.7776125	22.6734905	93.8115685
-27.233387	18.400471	93.476326	-19.545763	18.336403	94.198616	31.980896	-1.616684	93.606003	33.391209	29.993099	95.423317	32.6860525	14.1882075	94.51466	-71.7775785	22.4845985	93.882572
-26.591974	18.423546	93.693665	-19.590853	18.111532	94.385376	31.954479	-1.901672	93.925659	33.378609	29.735418	95.632156	32.666544	13.916873	94.7789075	-71.84825	22.306191	93.9918445
-25.586224	18.346174	93.981483	-19.675554	17.788986	94.688187	31.911039	-2.378307	94.443497	33.387337	29.313147	95.856407	32.649188	13.46742	95.149952	-72.000296	22.110552	94.226422
-24.938084	18.195156	94.146141	-19.701855	17.562519	94.867302	31.893421	-2.709404	94.754539	33.38063	28.997776	95.927406	32.6370255	13.144186	95.3409725	-72.0407355	21.980852	94.3936315
-24.153753	17.999678	94.283005	-19.736172	17.332087	95.013382	31.853321	-3.034969	95.050743	33.398636	28.666473	95.943184	32.6259785	12.815752	95.4969635	-72.0983225	21.848422	94.5298005
-23.429819	17.804565	94.452026	-19.743956	17.111282	95.164177	31.852003	-3.381831	95.279022	33.412411	28.337442	95.960793	32.632207	12.4778055	95.6199075	-72.120119	21.7447585	94.7084465
-23.160885	17.306795	94.669266	-19.744469	16.895699	95.31263	31.859425	-3.679352	95.493492	33.414272	28.031578	95.994392	32.6368485	12.176113	95.743942	-72.1257865	21.615285	94.881318
-23.103485	16.750919	94.722076	-19.725622	16.709812	95.464859	31.882986	-3.986437	95.715004	33.434563	27.757275	96.079239	32.6587745	11.885419	95.8971215	-72.1100185	21.534205	95.0325965
-23.08601	16.186298	94.877098	-19.719196	16.477869	95.591888	31.915375	-4.234112	95.915779	33.472408	27.517832	96.27562	32.6938915	11.64186	96.0956995	-72.1322835	21.313878	95.0880765
-22.872234	15.126941	94.970299	-19.693617	16.145582	95.786163	31.979057	-4.536868	96.229515	33.589916	27.253304	96.705261	32.7844865	11.358218	96.467388	-72.1717205	20.932946	95.104938
-22.770109	14.473545	95.07859	-19.691957	15.978362	95.900497	32.072495	-4.659697	96.422646	33.641537	27.15921	97.04628	32.857016	11.2497565	96.734463	-72.24093	20.7069675	95.066531
-22.408741	13.724682	95.070007	-19.677006	15.812291	95.990891	32.145649	-4.715051	96.65197	33.70052	27.147337	97.339096	32.9230845	11.216143	96.995533	-72.2770965	20.408439	94.986249
-22.495335	13.255203	95.275459	-19.692837	15.696046	96.105042	32.220242	-4.764808	96.891777	33.754341	27.122725	97.555855	32.9872915	11.1789585	97.223816	-72.3729655	20.2131335	94.986268
-22.421612	12.690124	95.381836	-19.698769	15.603561	96.238823	32.302307	-4.820509	97.11602	33.759708	27.092447	97.716698	33.0310075	11.135969	97.416359	-72.4285455	20.071153	95.061287
-22.355766	12.096923	95.499855	-19.69252	15.504787	96.363914	32.337719	-4.886392	97.367485	33.767059	27.01759	97.803406	33.052389	11.065599	97.5854455	-72.437429	19.943975	95.1423825
-22.055132	11.276444	95.611443	-19.689852	15.413423	96.503143	32.381279	-5.031111	97.589287	33.777386	26.884655	97.855499	33.0793325	10.926772	97.722393	-72.4590365	19.900074	95.283893
-22.030558	10.349304	95.8368	-19.690142	15.217787	96.684502	32.404984	-5.287556	97.891205	33.782318	26.622572	97.96431	33.093651	10.667508	97.9277575	-72.473935	19.768066	95.4412465
-21.917114	9.654789	95.956207	-19.729597	15.097627	96.807289	32.410809	-5.473958	98.166573	33.782856	26.422504	98.115677	33.0968325	10.474273	98.141125	-72.5560265	19.720981	95.473453
-21.841574	9.020463	96.175468	-19.757076	14.987786	96.98613	32.408955	-5.684603	98.487602	33.788795	26.256975	98.350883	33.098875	10.286186	98.4192425	-72.613027	19.689386	95.5530175
-21.782015	8.377922	96.368752	-19.794153	14.876568	97.176842	32.403027	-5.818967	98.843262	33.795712	26.148176	98.628738	33.0993695	10.1646045	98.736	-72.6876755	19.5885315	95.617684
-21.721973	7.798815	96.554924	-19.846285	14.812653	97.358337	32.41312	-5.879303	99.215843	33.781479	26.099577	98.92437	33.0972995	10.110137	99.0701065	-72.7898695	19.515169	95.6465675
-21.678391	7.238935	96.798866	-19.886036	14.76712	97.55336	32.454067	-5.882708	99.56929	33.748592	26.132029	99.263161	33.1013295	10.1246605	99.4162255	-72.8734015	19.4095795	95.6904945
-21.588867	6.668979	96.964226	-19.902102	14.749065	97.760406	32.495712	-5.853705	99.899529	33.75629	26.183855	99.627426	33.126001	10.165075	99.7634775	-72.930205	19.333055	95.7573345
-21.536791	5.794527	97.137917	-19.93605	14.739209	97.968216	32.567661	-5.755259	100.318024	33.791946	26.317692	100.171707	33.1798035	10.2812165	100.2448655	-73.0519035	19.1972015	95.6915665
-21.443741	5.232597	97.230309	-19.933624	14.747192	98.106224	32.646049	-5.628684	100.583824	33.799572	26.44993	100.542191	33.2228105	10.410623	100.5630075	-73.0900585	19.083761	95.6494405
-21.381737	4.75287	97.35305	-19.937519	14.763327	98.213799	32.713844	-5.535893	100.805153	33.879097	26.572355	100.921677	33.2964705	10.518231	100.863415	-73.1715085	19.008423	95.564183
-21.350737	4.285873	97.423958	-19.904358	14.790526	98.33065	32.79237	-5.453407	100.972191	33.894569	26.714737	101.276863	33.3434695	10.630665	101.124527	-73.1521855	18.950387	95.536773
-21.338036	3.833524	97.388474	-19.878519	14.817106	98.380447	32.857231	-5.364382	101.07592	33.984352	26.82398	101.529968	33.4207915	10.729799	101.302944	-73.1778295	18.904413	95.45795
-21.373371	3.379242	97.371483	-19.843061	14.874535	98.415115	32.928883	-5.270329	101.13279	34.060226	26.926926	101.723206	33.4945545	10.8282985	101.427998	-73.1806765	18.9207715	95.402232
-21.403387	2.93506	97.349945	-19.813395	14.917475	98.451271	32.978237	-5.190511	101.192261	34.137436	27.01223	101.895287	33.5578365	10.9108595	101.543774	-73.1846265	18.9240905	95.358768
-21.525747	2.23617	97.304291	-19.775478	14.965813	98.511742	33.056145	-5.045713	101.228508	34.195724	27.170826	102.081825	33.6259345	11.0625565	101.6551665	-73.1768905	18.8690695	95.3683175
-21.62993	1.734956	97.264603	-19.758657	14.996679	98.528343	33.093945	-4.948778	101.214157	34.212311	27.273554	102.156326	33.653128	11.162388	101.6852415	-73.170442	18.83097	95.3714445
-21.795424	1.242125	97.237671	-19.764858	15.027489	98.557106	33.110229	-4.822659	101.229286	34.218018	27.388584	102.215935	33.6641235	11.2829625	101.7226105	-73.1938395	18.7720155	95.3916015
-21.932041	0.785794	97.2509	-19.769552	15.086396	98.589874	33.135872	-4.725001	101.292786	34.21521	27.501335	102.275406	33.675541	11.388167	101.784096	-73.214645	18.784625	95.395652
-22.108606	0.32377	97.298431	-19.779291	15.117213	98.613609	33.158512	-4.618538	101.390503	34.204933	27.594563	102.333191	33.6817225	11.4880125	101.861847	-73.2403045	18.7464135	95.365371
-22.273016	-0.102834	97.336586	-19.799307	15.167268	98.63871	33.173485	-4.546932	101.528778	34.205524	27.680504	102.371941	33.6895045	11.566786	101.9503595	-73.2881185	18.76775	95.3270605
-22.540094	-0.524409	97.449379	-19.76997	15.221734	98.652855	33.205242	-4.487124	101.686302	34.217445	27.751831	102.356613	33.7113435	11.6323535	102.0214575	-73.2512835	18.8111145	95.2842525
-22.892302	-1.207556	97.523087	-19.718365	15.313287	98.650047	33.285385	-4.367233	101.871475	34.251575	27.861681	102.232597	33.76848	11.747224	102.052036	-73.20521	18.87935	95.248058
-23.185392	-1.661692	97.621643	-19.656303	15.376475	98.655548	33.32552	-4.304787	101.987862	34.299007	27.903584	102.125633	33.8122635	11.7993985	102.0567475	-73.1248695	18.9535515	95.2543485
-23.508812	-2.122177	97.699097	-19.599682	15.400781	98.664581	33.413837	-4.24578	102.101936	34.373394	27.937614	102.067902	33.8936155	11.845917	102.084919	-73.0929795	18.955645	95.244243
-23.785759	-2.51911	97.794907	-19.516882	15.440514	98.6856	33.494827	-4.181816	102.195015	34.440365	28.008778	102.041313	33.967596	11.913481	102.118164	-73.00136	18.967547	95.253036
-24.059486	-2.894053	97.846275	-19.406553	15.438241	98.718422	33.60812	-4.111742	102.2295	34.515202	28.085863	102.016434	34.061661	11.9870605	102.122967	-72.874767	18.8894215	95.313877
-24.333483	-3.20367	97.864075	-19.311834	15.44811	98.73455	33.716873	-4.010599	102.239967	34.609116	28.174761	101.991676	34.1629945	12.082081	102.1158215	-72.7866625	18.814139	95.3532785
-24.679222	-3.455186	97.89547	-19.208639	15.520663	98.749802	33.837746	-3.901843	102.269104	34.705261	28.293875	101.971725	34.2715035	12.196016	102.1204145	-72.6887815	18.84531	95.3791895
-25.215738	-3.795979	97.928146	-19.061533	15.63198	98.750252	34.011654	-3.702162	102.371582	34.823738	28.503788	101.877823	34.417696	12.400813	102.1247025	-72.540762	18.863147	95.3758015
-25.626009	-3.990391	98.02314	-18.961199	15.75887	98.746704	34.152214	-3.539967	102.423775	34.831474	28.616697	101.699409	34.491844	12.538365	102.061592	-72.414242	18.979375	95.431816
-26.074856	-4.137026	98.10302	-18.876999	15.922311	98.72921	34.264545	-3.338642	102.462479	34.809963	28.767851	101.488533	34.537254	12.7146045	101.975506	-72.291252	19.1300175	95.482914
-26.473978	-4.229398	98.211746	-18.781427	16.055532	98.707184	34.365425	-3.14942	102.505852	34.842987	28.872288	101.334419	34.604206	12.861434	101.9201355	-72.16706	19.24963	95.4942325
-26.884689	-4.284886	98.30497	-18.698841	16.148357	98.721481	34.44783	-3.030895	102.595505	34.938683	28.98053	101.288101	34.6932565	12.9748175	101.941803	-72.0909385	19.3218965	95.501159
-27.277252	-4.274457	98.447823	-18.640882	16.220787	98.786072	34.526531	-3.014186	102.704643	35.036278	28.989065	101.298035	34.7814045	12.9874395	102.001339	-72.0631685	19.4541345	95.570805
-27.677996	-4.16275	98.619438	-18.565256	16.242548	98.884438	34.577641	-3.087777	102.847878	35.149792	28.929865	101.321999	34.8637165	12.921044	102.0849385	-71.9942285	19.564052	95.6839375
-28.334311	-3.940598	98.882294	-18.457857	16.265823	99.03479	34.677238	-3.308571	103.051201	35.344273	28.759775	101.290489	35.0107555	12.725602	102.170845	-71.9264695	19.806044	95.898735
-28.799831	-3.713297	99.087219	-18.380146	16.314566	99.096939	34.710724	-3.366035	103.210327	35.453079	28.667318	101.213608	35.0819015	12.6506415	102.2119675	-71.8421935	19.9784905	95.9819105
-29.26668	-3.382922	99.27121	-18.274153	16.306967	99.137566	34.761028	-3.491827	103.312775	35.541691	28.520506	101.108002	35.1513595	12.5143395	102.2103885	-71.6996655	20.0995945	96.0647435
-29.684629	-3.001513	99.38485	-18.211266	16.285936	99.197212	34.835949	-3.65802	103.423981	35.640274	28.364038	101.020027	35.2381115	12.353009	102.222004	-71.6606435	20.218863	96.17242
-30.114948	-2.63594	99.473991	-18.110691	16.231281	99.237099	34.887577	-3.778111	103.512283	35.749058	28.233635	100.987968	35.3183175	12.227762	102.2501255	-71.5396995	20.2348	96.2240725
-30.45455	-2.198083	99.485428	-18.045309	16.181002	99.272438	34.969528	-3.882991	103.565338	35.86047	28.119492	100.992729	35.414999	12.1182505	102.2790335	-71.505617	20.2437535	96.2658425
-30.738146	-1.70142	99.468903	-17.938944	16.106041	99.304764	35.058273	-3.956555	103.589127	35.960396	28.068737	101.062859	35.5093345	12.056091	102.325993	-71.3872225	20.155991	96.283535
-31.186565	-0.806441	99.310394	-17.817537	16.018435	99.337662	35.180439	-4.025007	103.608032	36.156773	28.011877	101.285103	35.668606	11.993435	102.4465675	-71.30368	20.043435	96.2287565
-31.452354	-0.05883	99.200462	-17.738585	15.999487	99.371735	35.262737	-4.059609	103.616249	36.275013	28.021708	101.475777	35.768875	11.9810495	102.546013	-71.246045	20.0179245	96.197457
-31.709375	0.706389	99.154015	-17.672112	16.018667	99.425468	35.321911	-4.075809	103.644142	36.385857	28.034735	101.684639	35.853884	11.979463	102.6643905	-71.198108	20.057871	96.1865455
-31.94829	1.502516	99.103447	-17.602865	16.077892	99.536789	35.399811	-4.076376	103.714111	36.506283	28.069357	101.957367	35.953047	11.9964905	102.835739	-71.158777	20.1592935	96.237839
-32.128696	2.367798	99.070908	-17.530928	16.150085	99.674141	35.461826	-4.08799	103.788612	36.657326	28.111729	102.281044	36.059576	12.0118695	103.034828	-71.121432	20.2883005	96.313454
-32.343315	3.273119	99.060623	-17.437634	16.223455	99.807449	35.508423	-4.079223	103.861748	36.819206	28.128645	102.564095	36.1638145	12.024711	103.2129215	-71.0390825	20.422199	96.4019765
-32.468544	4.295522	99.056221	-17.345737	16.342205	99.919983	35.585571	-4.080593	103.922928	36.97287	28.165617	102.815224	36.2792205	12.042512	103.369076	-70.9706945	20.641898	96.47089
-32.697445	5.816437	99.007103	-17.210466	16.534781	100.033119	35.699326	-4.019388	103.936325	37.174873	28.244547	103.067337	36.4370995	12.1125795	103.501831	-70.8580315	20.9569825	96.564407
-32.804005	6.840041	98.966263	-17.107058	16.643414	100.061668	35.797302	-3.986566	103.931305	37.30798	28.290653	103.191162	36.552641	12.1520435	103.5612335	-70.766757	21.1347845	96.5621025
-32.894878	7.850627	98.902634	-17.007265	16.720785	100.084877	35.88834	-3.978516	103.916122	37.440331	28.306828	103.308014	36.6643355	12.164156	103.612068	-70.6788655	21.277414	96.557686
-32.936623	8.912559	98.839554	-16.860802	16.772524	100.098351	35.988266	-3.996187	103.866302	37.603931	28.347313	103.433594	36.7960985	12.175563	103.649948	-70.5177025	21.369485	96.546754
-32.97121	9.972878	98.826996	-16.75893	16.786011	100.084961	36.093678	-4.019255	103.775871	37.745907	28.313574	103.48735	36.9197925	12.1471595	103.6316105	-70.4376525	21.4248625	96.5383115
-33.057858	11.016447	98.723778	-16.6236	16.79995	100.05423	36.204472	-4.045402	103.64193	37.857674	28.264963	103.500557	37.031073	12.1097805	103.5712435	-70.278273	21.4901195	96.5372165
-33.076641	12.047318	98.620499	-16.500881	16.789198	99.979889	36.303391	-4.084662	103.471603	37.978497	28.21488	103.480019	37.140944	12.065109	103.475811	-70.142706	21.513287	96.483967
-33.067463	13.657581	98.510223	-16.317837	16.765884	99.892235	36.461372	-4.145187	103.246162	38.147362	28.144009	103.48761	37.304367	11.999411	103.366886	-69.940041	21.532357	96.417584
-33.073772	14.693997	98.490616	-16.215471	16.75453	99.874268	36.568958	-4.158988	103.102562	38.250385	28.135004	103.502068	37.4096715	11.988008	103.302315	-69.8406135	21.521052	96.446221
-33.076035	15.696258	98.525368	-16.122904	16.740242	99.869507	36.686443	-4.135816	102.97084	38.338409	28.143232	103.505234	37.512426	12.003708	103.238037	-69.758234	21.476776	96.500977
-33.007729	16.710615	98.530807	-16.011547	16.748753	99.855591	36.791782	-4.087487	102.851486	38.40411	28.184525	103.494263	37.597946	12.048519	103.1728745	-69.62104	21.448987	96.5383075
-33.002377	17.745056	98.565048	-15.95438	16.801811	99.85434	36.869488	-4.002422	102.740685	38.44973	28.279591	103.495895	37.659609	12.1385845	103.11829	-69.568369	21.4650375	96.59039
-32.895607	18.729153	98.624084	-15.913822	16.835714	99.842331	36.918564	-3.904404	102.673744	38.482727	28.36227	103.509399	37.7006455	12.228933	103.0915715	-69.5282895	21.442495	96.5930905
-32.922348	19.696634	98.634361	-15.891674	16.884985	99.829391	36.977455	-3.815948	102.636971	38.498005	28.4569	103.558434	37.73773	12.320476	103.0977025	-69.521078	21.449494	96.5610795
-32.788761	21.08934	98.666862	-15.890574	16.991274	99.85083	37.031033	-3.655665	102.65905	38.513027	28.637032	103.670517	37.77203	12.4906835	103.1647835	-69.553178	21.4918645	96.5368765
-32.72551	22.043755	98.71994	-15.900733	17.052626	99.866356	37.065704	-3.514704	102.704033	38.514023	28.781357	103.73423	37.7898635	12.6333265	103.2191315	-69.5913295	21.4719255	96.5135805
-32.652081	22.87989	98.758858	-15.915463	17.125458	99.876076	37.099773	-3.359117	102.754036	38.507168	28.926607	103.765549	37.8034705	12.783745	103.2597925	-69.6343965	21.467171	96.4923595
-32.576267	23.796808	98.752838	-15.921086	17.185801	99.876556	37.115788	-3.210643	102.803978	38.497402	29.085489	103.76545	37.806595	12.937423	103.284714	-69.648767	21.434179	96.468398
-32.52071	24.577562	98.742554	-15.925813	17.280397	99.847672	37.120827	-3.068172	102.834976	38.484406	29.232302	103.705574	37.8026165	13.082065	103.270275	-69.6542425	21.478729	96.425069
-32.339279	25.389534	98.738373	-15.943697	17.365993	99.821609	37.108822	-2.905936	102.834236	38.452915	29.383846	103.582062	37.7808685	13.238955	103.208149	-69.6682625	21.493031	96.435069
-32.187881	26.190742	98.723778	-15.940756	17.422567	99.786896	37.110855	-2.784739	102.794525	38.427483	29.482035	103.404823	37.769169	13.348648	103.099674	-69.650681	21.496486	96.474118
-32.003986	27.313456	98.723351	-15.926741	17.508183	99.738968	37.098812	-2.582127	102.637772	38.345951	29.619907	103.032089	37.7223815	13.51889	102.8349305	-69.5758635	21.497476	96.6430055
-31.867001	28.055716	98.670235	-15.955396	17.551786	99.641014	37.087093	-2.465219	102.467201	38.307426	29.69717	102.763664	37.6972595	13.6159755	102.6154325	-69.6080515	21.4875965	96.6665955
-31.70105	28.747637	98.634506	-15.943064	17.554718	99.56192	37.065147	-2.393676	102.326515	38.264763	29.743496	102.558289	37.664955	13.67491	102.442402	-69.551083	21.434526	96.681438
-31.500507	29.379732	98.588707	-15.947361	17.533945	99.502083	37.033398	-2.345986	102.248489	38.238415	29.779657	102.425087	37.6359065	13.7168355	102.336788	-69.5306285	21.3510545	96.667378
-31.244778	30.034828	98.497437	-15.975067	17.491547	99.426964	36.98909	-2.293649	102.211678	38.197102	29.757992	102.296974	37.593096	13.7321715	102.254326	-69.54323	21.2509225	96.599602
-31.045294	30.667639	98.459915	-16.025051	17.464397	99.388031	36.965893	-2.269055	102.202591	38.146626	29.787434	102.237045	37.5562595	13.7591895	102.219818	-69.6063615	21.1696045	96.556244
-30.79566	31.266027	98.441536	-16.053905	17.422468	99.37085	36.935043	-2.278994	102.209534	38.080521	29.783979	102.192291	37.507782	13.7524925	102.2009125	-69.615592	21.0924435	96.5407875
-30.378147	32.155285	98.388214	-16.11928	17.36191	99.355087	36.863964	-2.36523	102.287308	38.03661	29.709976	102.15712	37.450287	13.672373	102.222214	-69.688847	21.051447	96.48796
-30.173504	32.683163	98.399559	-16.168285	17.304438	99.366188	36.814247	-2.437416	102.328064	37.9921	29.636351	102.151695	37.4031735	13.5994675	102.2398795	-69.7397435	21.0094085	96.4924965
-29.782682	33.241852	98.385658	-16.214947	17.249428	99.368431	36.761635	-2.516352	102.346298	37.954231	29.566483	102.138016	37.357933	13.5250655	102.242157	-69.787827	20.9737905	96.494705
-29.425243	33.787422	98.367653	-16.261036	17.195791	99.380089	36.70261	-2.609215	102.34729	37.936859	29.464685	102.104828	37.3197345	13.427735	102.226059	-69.8418065	20.963847	96.534119
-29.180965	34.297058	98.401962	-16.307091	17.119608	99.378845	36.662121	-2.701673	102.319313	37.916546	29.390966	102.092514	37.2893335	13.3446465	102.2059135	-69.9035155	20.8945695	96.5517765
-28.752905	34.854324	98.427406	-16.336403	17.042955	99.383598	36.605076	-2.813855	102.286575	37.884377	29.282316	102.082886	37.2447265	13.2342305	102.1847305	-69.9175325	20.8516795	96.5824655
-28.479172	35.358212	98.456505	-16.357859	16.945156	99.368401	36.5574	-2.895095	102.216217	37.867722	29.240376	102.080048	37.212561	13.1726405	102.1481325	-69.928279	20.7176715	96.5886695
-27.929724	36.006992	98.488457	-16.410143	16.855835	99.32457	36.474609	-2.987898	102.049301	37.810986	29.124636	101.990334	37.1427975	13.068369	102.0198175	-69.9630835	20.643301	96.6293225
-27.463999	36.453999	98.483772	-16.440983	16.803444	99.272949	36.425976	-3.021015	101.89093	37.741611	29.035477	101.889381	37.0837935	13.007231	101.8901555	-69.9657595	20.599657	96.6557425
-27.111307	36.898079	98.488434	-16.500948	16.741423	99.204498	36.390862	-3.071391	101.66497	37.679024	28.977993	101.762581	37.034943	12.953301	101.7137755	-70.036839	20.529545	96.6952205
-26.680485	37.339725	98.508476	-16.549765	16.685366	99.079529	36.283188	-3.097252	101.369652	37.602375	28.919918	101.590981	36.9427815	12.911333	101.4803165	-70.0423115	20.459399	96.6787415
-26.222853	37.761761	98.502876	-16.646074	16.611868	98.931046	36.181133	-3.140011	101.049339	37.483986	28.847195	101.383102	36.8325595	12.853592	101.2162205	-70.1247075	20.370144	96.6458715
-25.834366	38.149555	98.508224	-16.737787	16.566921	98.791489	36.063221	-3.180893	100.678001	37.349159	28.804419	101.156929	36.70619	12.811763	100.917465	-70.181764	20.322079	96.665513
-25.40262	38.428535	98.494461	-16.851204	16.498589	98.61853	35.925137	-3.21408	100.23558	37.210918	28.746017	100.882957	36.5680275	12.7659685	100.5592685	-70.2704355	20.2312095	96.6777915
-24.701231	38.839504	98.392776	-16.999638	16.426104	98.316833	35.670879	-3.239047	99.462677	36.95842	28.663626	100.379654	36.3146495	12.7122895	99.9211655	-70.3139255	20.1399185	96.7125005
-24.245991	39.01609	98.325851	-17.106165	16.380365	98.10717	35.481522	-3.258278	99.028488	36.785023	28.586336	100.081482	36.1332725	12.664029	99.554985	-70.3456025	20.096701	96.659355
-23.648285	39.212151	98.250748	-17.282038	16.344357	97.94223	35.296978	-3.329141	98.684158	36.583233	28.501827	99.853531	35.9401055	12.586343	99.2688445	-70.5041815	20.102371	96.6156155
-23.129507	39.367207	98.225166	-17.428041	16.289091	97.81002	35.100067	-3.366997	98.420341	36.433529	28.423733	99.669762	35.766798	12.528368	99.0450515	-70.62288	20.049814	96.5749885
-22.665163	39.437119	98.212189	-17.570869	16.235886	97.731308	34.925468	-3.42449	98.22036	36.250122	28.347525	99.502045	35.587795	12.4615175	98.8612025	-70.729533	20.0102545	96.6014135
-22.149076	39.442242	98.169861	-17.712574	16.184128	97.697655	34.791134	-3.476742	98.076416	36.076717	28.273306	99.380844	35.4339255	12.398282	98.72863	-70.8590735	19.969974	96.66668
-21.59189	39.347698	98.148621	-17.838722	16.128384	97.644646	34.647202	-3.533852	97.959602	35.933037	28.239664	99.304863	35.2901195	12.352906	98.6322325	-70.9675635	19.903862	96.6570595
-20.711098	39.18927	98.129265	-18.001755	16.045071	97.592918	34.477707	-3.528585	97.869057	35.753548	28.169224	99.278046	35.1156275	12.3203195	98.5735515	-71.1191375	19.7698225	96.6122845
-20.08136	39.038685	98.153938	-18.108313	15.947911	97.566032	34.429001	-3.5843	97.786034	35.659424	28.156048	99.304207	35.0442125	12.285874	98.5451205	-71.2608385	19.609948	96.5869435
-19.480383	38.835861	98.209221	-18.164959	15.896264	97.541786	34.366238	-3.581744	97.721603	35.577484	28.167767	99.349915	34.971861	12.2930115	98.535759	-71.301779	19.4995165	96.547813
-18.87945	38.549278	98.229263	-18.194019	15.868866	97.517334	34.332718	-3.523396	97.683426	35.539783	28.178886	99.411041	34.9362505	12.327745	98.5472335	-71.3242885	19.409987	96.4874345
-18.279734	38.247135	98.239365	-18.225712	15.851024	97.494812	34.324829	-3.497101	97.663269	35.502869	28.223085	99.486511	34.913849	12.362992	98.57489	-71.365273	19.339056	96.414734
-17.654566	37.833706	98.222	-18.270031	15.834689	97.448853	34.316254	-3.4347	97.642014	35.49538	28.270514	99.56192	34.905817	12.417907	98.601967	-71.445879	19.251471	96.295739
-16.983059	37.418156	98.203392	-18.261526	15.875175	97.434769	34.311489	-3.370596	97.634583	35.475113	28.338655	99.613251	34.893301	12.4840295	98.623917	-71.416353	19.2663205	96.245621
-15.962587	36.671234	98.210594	-18.221933	15.928559	97.44146	34.33313	-3.27666	97.644653	35.46999	28.425848	99.672897	34.90156	12.574594	98.658775	-71.345426	19.282524	96.224145
