# Supplementary material for: How to jointly control a ball trajectory on a moving board: Methodological insights into Motor Learning and Rehabilitation
Source: PLoS One. 2025 Oct 15;20(10):e0334588. doi: 10.1371/journal.pone.0334588 (PMC12527165; doi:10.1371/journal.pone.0334588)
Supplement: S2 Data — (ZIP) [file pone.0334588.s002.zip › D5_004.csv]

Ball_X	Ball_Y	Ball_Z	BoardCentre_X	BoardCentre_Y	BoardCentre_Z	P1LeftHand_X	P1LeftHand_Y	P1LeftHand_Z	P1RightHand_X	P1RightHand_Y	P1RightHand_Z	P1MidHands_X	P1MidHands_Y	P1MidHands_Z	P2MidHands_X	P2MidHands_Y	P2MidHands_Z
-33.662727	21.262791	96.721825	-16.112503	14.542516	96.627991	36.225113	-1.929759	95.991516	35.716419	31.279491	97.524818	35.970766	14.674866	96.758167	-68.195772	14.410166	96.497815
-33.083744	22.267717	96.764778	-16.160387	14.449363	96.535095	36.177452	-2.076667	95.766815	35.732811	31.121021	97.584137	35.9551315	14.522177	96.675476	-68.2759055	14.376549	96.394714
-32.366371	23.242622	96.731094	-16.192097	14.315072	96.419617	36.120178	-2.133101	95.549538	35.675022	31.031191	97.539505	35.8976	14.449045	96.5445215	-68.281794	14.181099	96.2947125
-31.634695	24.146259	96.669579	-16.260151	14.202624	96.270119	36.089134	-2.189566	95.315948	35.575287	30.955883	97.38382	35.8322105	14.3831585	96.349884	-68.3525125	14.0220895	96.190354
-30.843262	24.954105	96.609802	-16.336119	14.078176	96.106079	36.038708	-2.254585	95.099106	35.473423	30.858438	97.226044	35.7560655	14.3019265	96.162575	-68.4283035	13.8544255	96.049583
-29.947281	25.690247	96.509514	-16.394951	13.907987	95.971695	36.021729	-2.340698	94.920517	35.367756	30.747801	97.130165	35.6947425	14.2035515	96.025341	-68.4846445	13.6124225	95.918049
-28.622181	26.646488	96.423157	-16.449083	13.587734	95.784058	36.028595	-2.528509	94.766838	35.278919	30.555838	97.16864	35.653757	14.0136645	95.967739	-68.551923	13.1618035	95.600377
-27.677361	27.135	96.422104	-16.467289	13.381328	95.713562	36.054375	-2.65765	94.723228	35.273941	30.438486	97.231628	35.664158	13.890418	95.977428	-68.598736	12.872238	95.449696
-26.585684	27.561152	96.357788	-16.449963	13.197176	95.661339	36.109875	-2.780627	94.734581	35.251446	30.318619	97.248756	35.6806605	13.768996	95.9916685	-68.5805865	12.625356	95.3310095
-25.518414	27.948511	96.361237	-16.41876	13.058069	95.689209	36.176285	-2.880537	94.833633	35.233543	30.247614	97.232475	35.704914	13.6835385	96.033054	-68.542434	12.4325995	95.345364
-24.456242	28.28207	96.334587	-16.394283	12.968376	95.714035	36.265377	-2.980135	94.959846	35.227638	30.148788	97.179398	35.7465075	13.5843265	96.069622	-68.5350735	12.3524255	95.358448
-23.292572	28.506193	96.217255	-16.335468	12.880799	95.73188	36.337231	-3.081984	95.117157	35.286655	30.077019	97.054832	35.811943	13.4975175	96.0859945	-68.482879	12.2640805	95.3777655
-22.089993	28.676371	96.090233	-16.265045	12.809067	95.74836	36.440201	-3.210823	95.269783	35.332535	29.995659	96.874298	35.886368	13.392418	96.0720405	-68.416458	12.225716	95.4246795
-20.189281	28.873344	95.807732	-16.107487	12.648733	95.732109	36.600849	-3.430433	95.575348	35.47744	29.827795	96.600189	36.0391445	13.198681	96.0877685	-68.2541185	12.098785	95.3764495
-18.937057	28.870192	95.620102	-16.028421	12.565488	95.729561	36.717781	-3.57617	95.821365	35.572834	29.710579	96.481216	36.1453075	13.0672045	96.1512905	-68.2021495	12.0637715	95.3078315
-17.607834	28.821871	95.443222	-15.936397	12.4321	95.744499	36.852577	-3.755571	96.057182	35.659897	29.5751	96.365646	36.256237	12.9097645	96.211414	-68.129031	11.9544355	95.277584
-16.214727	28.789154	95.269684	-15.818741	12.299709	95.747513	36.966511	-3.936634	96.216583	35.730736	29.408186	96.246208	36.3486235	12.735776	96.2313955	-67.9861055	11.863642	95.2636305
-14.912801	28.704506	95.133034	-15.72437	12.158988	95.71241	37.030632	-4.082747	96.270607	35.796986	29.219162	96.139275	36.413809	12.5682075	96.204941	-67.862549	11.7497685	95.219879
-13.526636	28.535086	95.08577	-15.665311	11.994592	95.681923	37.092743	-4.230674	96.238586	35.834473	29.049992	96.116737	36.463608	12.409659	96.1776615	-67.79423	11.579525	95.1861845
-12.089949	28.398285	95.11573	-15.597752	11.845187	95.692116	37.088112	-4.3545	96.136261	35.900093	28.896856	96.202766	36.4941025	12.271178	96.1695135	-67.6896065	11.419196	95.2147185
-10.002117	28.113195	95.362961	-15.592019	11.618497	95.71434	37.021637	-4.488952	96.00975	35.977215	28.767672	96.724251	36.499426	12.13936	96.3670005	-67.683464	11.097634	95.0616795
-8.576919	27.831333	95.630898	-15.653923	11.516498	95.774879	36.984295	-4.578232	96.052322	36.071774	28.735819	97.380585	36.5280345	12.0787935	96.7164535	-67.8358805	10.9542025	94.8333045
-7.14583	27.560917	96.069214	-15.758342	11.436069	95.884483	36.914951	-4.670243	96.247849	36.120041	28.748924	98.322258	36.517496	12.0393405	97.2850535	-68.03418	10.8327975	94.4839125
-5.740355	27.167833	96.612541	-15.893619	11.388027	96.068069	36.840435	-4.77779	96.656731	36.189991	28.750381	99.477333	36.515213	11.9862955	98.067032	-68.302451	10.7897585	94.069106
-4.326211	26.734438	97.13929	-16.090744	11.378029	96.234222	36.775307	-4.928452	97.161087	36.245628	28.672949	100.658775	36.5104675	11.8722485	98.909931	-68.6919555	10.8838095	93.558513
-2.929482	26.231781	97.619209	-16.258114	11.354872	96.361565	36.698757	-5.063292	97.6745	36.29493	28.606133	101.717163	36.4968435	11.7714205	99.6958315	-69.0130715	10.9383235	93.0272985
-1.529998	25.609356	97.954926	-16.401535	11.396883	96.419594	36.644154	-5.181078	98.063225	36.302181	28.56093	102.57473	36.4731675	11.689926	100.3189775	-69.2762375	11.10384	92.5202105
0.505376	24.557173	98.209053	-16.544691	11.453436	96.353691	36.516041	-5.362744	98.46846	36.361649	28.426376	103.430244	36.438845	11.531816	100.949352	-69.528227	11.375056	91.75803
1.849674	23.710629	98.237305	-16.609926	11.499619	96.25116	36.451546	-5.486542	98.65065	36.36718	28.328064	103.775154	36.409363	11.420761	101.212902	-69.629215	11.578477	91.289418
3.124812	22.764168	98.149315	-16.667856	11.574804	96.14312	36.421566	-5.580768	98.768166	36.379341	28.231844	103.946091	36.4004535	11.325538	101.3571285	-69.7361655	11.82407	90.9291115
4.386404	21.709305	98.023872	-16.67585	11.622066	95.97551	36.372257	-5.660687	98.83149	36.421619	28.115459	103.977676	36.396938	11.227386	101.404583	-69.748638	12.016746	90.546437
5.616416	20.549007	97.793777	-16.639536	11.679016	95.79628	36.389542	-5.766617	98.906555	36.445881	27.986504	103.8936	36.4177115	11.1099435	101.4000775	-69.6967835	12.2480885	90.1924825
6.766654	19.247421	97.590485	-16.54998	11.710048	95.665344	36.448513	-5.834672	99.035904	36.432392	27.886019	103.825691	36.4404525	11.0256735	101.4307975	-69.5404125	12.3944225	89.8998905
7.855998	17.859999	97.489983	-16.424408	11.781289	95.613174	36.508865	-5.890055	99.327637	36.46286	27.813026	103.910423	36.4858625	10.9614855	101.61903	-69.3346785	12.6010925	89.607318
9.360245	15.53096	97.513969	-16.252947	11.890275	95.721252	36.726112	-6.048066	100.020042	36.599163	27.655687	104.189003	36.6626375	10.8038105	102.1045225	-69.1685315	12.9767395	89.3379815
10.247389	13.861968	97.620308	-16.09996	11.929266	95.890221	36.846779	-6.168415	100.537003	36.723347	27.534643	104.387604	36.785063	10.683114	102.4623035	-68.984983	13.175418	89.3181385
11.083397	12.081831	97.725105	-15.952088	12.004581	96.095367	36.99501	-6.327291	101.018974	36.875126	27.399483	104.480705	36.935068	10.536096	102.7498395	-68.839244	13.473066	89.4408945
11.820059	10.268925	97.785492	-15.828355	12.055164	96.241592	37.12785	-6.468728	101.451042	37.041168	27.285332	104.444504	37.084509	10.408302	102.947773	-68.741219	13.702026	89.535411
12.474501	8.398406	97.848579	-15.702452	12.14654	96.36441	37.277428	-6.617519	101.835754	37.181595	27.207697	104.378387	37.2295115	10.295089	103.1070705	-68.6344155	13.997991	89.6217495
13.017652	6.431972	97.922371	-15.610875	12.215034	96.518417	37.40102	-6.735304	102.215561	37.322525	27.159119	104.254662	37.3617725	10.2119075	103.2351115	-68.5835225	14.2181605	89.8017225
13.429128	4.522684	98.044884	-15.522556	12.312891	96.655922	37.497444	-6.814038	102.58403	37.409199	27.121225	104.104126	37.4533215	10.1535935	103.344078	-68.4984335	14.4721885	89.967766
13.975808	1.514234	98.314217	-15.44919	12.424386	96.82019	37.584354	-6.899784	102.991882	37.536671	27.062717	103.8452	37.5605125	10.0814665	103.418541	-68.4588925	14.7673055	90.221839
14.24671	-0.515727	98.439644	-15.39082	12.462711	96.925529	37.610336	-6.932598	103.252174	37.618542	27.019287	103.696335	37.614439	10.0433445	103.4742545	-68.396079	14.8820775	90.3768035
14.420484	-2.513812	98.706406	-15.355746	12.483949	97.06765	37.669853	-6.972362	103.610489	37.667057	26.979897	103.667976	37.668455	10.0037675	103.6392325	-68.379947	14.9641305	90.4960675
14.488104	-4.53602	99.073135	-15.317337	12.472303	97.270676	37.744827	-7.023467	104.033409	37.741138	26.962572	103.771118	37.7429825	9.9695525	103.9022635	-68.3776565	14.9750535	90.6390885
14.491974	-6.491457	99.510536	-15.261931	12.417583	97.483536	37.802402	-7.070374	104.452301	37.816936	26.943726	103.893639	37.809669	9.936676	104.17297	-68.333531	14.89849	90.794102
14.421256	-8.493385	99.830132	-15.222859	12.367703	97.639046	37.898697	-7.127304	104.787018	37.898952	26.91357	104.002724	37.8988245	9.893133	104.394871	-68.3445425	14.842273	90.883221
14.287837	-10.415523	100.188553	-15.192483	12.317644	97.755798	37.973125	-7.228332	105.075195	37.969093	26.880917	104.088524	37.971109	9.8262925	104.5818595	-68.356075	14.8089955	90.9297365
14.108288	-13.39242	100.616837	-15.120773	12.254369	97.955978	38.049637	-7.237249	105.596611	38.059471	26.824072	104.22139	38.054554	9.7934115	104.9090005	-68.2961	14.7153265	91.0029555
13.565664	-14.973179	101.066162	-15.132051	12.230988	98.118156	38.142605	-7.347777	105.913696	38.122036	26.801437	104.317413	38.1323205	9.72683	105.1155545	-68.3964225	14.735146	91.1207575
12.247367	-15.878831	101.456642	-15.10778	12.219991	98.276947	38.14806	-7.29205	106.211685	38.173382	26.791471	104.356918	38.160721	9.7497105	105.2843015	-68.376281	14.6902715	91.2695925
11.365649	-16.944153	101.654091	-15.090502	12.197215	98.425903	38.230999	-7.32191	106.439384	38.205238	26.793566	104.339073	38.2181185	9.735828	105.3892285	-68.3991225	14.658602	91.4625775
9.924865	-17.693348	101.964882	-15.068335	12.199946	98.552925	38.258873	-7.217865	106.64016	38.223457	26.809183	104.306435	38.241165	9.795659	105.4732975	-68.377835	14.604233	91.6325525
8.648538	-18.537096	102.187622	-15.056411	12.189137	98.684021	38.326042	-7.246812	106.782928	38.247414	26.822809	104.259041	38.286728	9.7879985	105.5209845	-68.39955	14.5902755	91.8470575
7.359208	-19.239166	102.326569	-15.031287	12.148153	98.801445	38.375893	-7.253341	106.851151	38.293621	26.821253	104.21106	38.334757	9.783956	105.5311055	-68.397331	14.51235	92.0717845
5.319999	-20.213837	102.334656	-14.964071	12.123844	98.90023	38.43211	-7.244514	106.883636	38.384659	26.806774	104.139915	38.4083845	9.78113	105.5117755	-68.3365265	14.466558	92.2886845
3.934849	-20.712061	102.311096	-14.884192	12.105396	98.947105	38.519722	-7.231492	106.881294	38.473656	26.803415	104.135658	38.496689	9.7859615	105.508476	-68.265073	14.4248305	92.385734
2.477745	-21.189468	102.237442	-14.750356	12.082743	98.959023	38.622658	-7.240804	106.893433	38.631042	26.796186	104.153587	38.62685	9.777691	105.52351	-68.127562	14.387795	92.394536
1.015658	-21.565605	102.153572	-14.623382	12.080201	98.968315	38.739979	-7.257932	106.862053	38.791222	26.793888	104.134544	38.7656005	9.767978	105.4982985	-68.0123645	14.392424	92.4383315
-0.507555	-21.847868	101.952316	-14.50563	12.058219	98.961159	38.841885	-7.240443	106.76329	38.926197	26.798048	103.99855	38.884041	9.7788025	105.38092	-67.895301	14.3376355	92.541398
-2.011998	-22.110874	101.828171	-14.43047	12.055341	98.970993	38.947632	-7.180325	106.641556	39.037663	26.837563	103.722786	38.9926475	9.828619	105.182171	-67.8535875	14.282063	92.759815
-3.623164	-22.198812	101.783897	-14.342302	12.072305	98.976883	39.086098	-7.045658	106.397186	39.090889	26.939587	103.243469	39.0884935	9.9469645	104.8203275	-67.7730975	14.1976455	93.1334385
-6.008679	-22.163452	101.77858	-14.241539	12.123859	98.844185	39.326054	-6.764895	105.586586	39.05521	27.143869	101.956177	39.190632	10.189487	103.7713815	-67.67371	14.058231	93.9169885
-7.651977	-22.048161	101.453445	-14.129392	12.17707	98.500526	39.469116	-6.557702	104.496468	38.9851	27.233541	100.496292	39.227108	10.3379195	102.49638	-67.485892	14.0162205	94.504672
-9.212711	-21.849228	100.889885	-13.980741	12.189482	97.839134	39.489193	-6.375826	102.973297	38.805153	27.143723	98.644012	39.147173	10.3839485	100.8086545	-67.108655	13.9950155	94.8696135
-10.860224	-21.584932	100.148308	-13.829884	12.139036	97.087357	39.381756	-6.201426	101.409546	38.665371	27.009237	96.934425	39.0235635	10.4039055	99.1719855	-66.6833315	13.8741665	95.0027285
-12.425597	-21.260347	99.484375	-13.823451	12.061216	96.511551	39.243099	-6.131961	100.29155	38.563244	26.970676	95.880676	38.9031715	10.4193575	98.086113	-66.5500735	13.7030745	94.936989
-14.043929	-20.766663	98.946999	-14.019944	12.046864	96.191689	39.101555	-6.065557	99.724106	38.333122	27.052221	95.473373	38.7173385	10.493332	97.5987395	-66.7572265	13.600396	94.7846385
-15.69882	-20.161905	98.497101	-14.300172	12.06097	95.999542	38.904198	-6.020383	99.369202	38.049377	27.161253	95.346008	38.4767875	10.570435	97.357605	-67.0771315	13.551505	94.641479
-18.10585	-19.066433	97.807037	-14.707884	12.101503	95.733734	38.443905	-5.89783	98.766464	37.631649	27.213436	95.193939	38.037777	10.657803	96.9802015	-67.453545	13.545203	94.4872665
-19.682318	-18.253853	97.359818	-14.950973	12.145411	95.508316	38.073147	-5.833383	98.290726	37.403576	27.202463	95.028671	37.7383615	10.68454	96.6596985	-67.6403075	13.606282	94.3569335
-21.130728	-17.32609	96.782791	-15.19876	12.213925	95.282776	37.735374	-5.817713	97.8358	37.161568	27.176348	94.873123	37.448471	10.6793175	96.3544615	-67.845991	13.7485325	94.2110905
-22.663374	-16.334146	96.246788	-15.423606	12.318127	95.088585	37.395458	-5.815476	97.414879	36.977348	27.167099	94.779259	37.186403	10.6758115	96.097069	-68.033615	13.9604425	94.080101
-24.116955	-15.274069	95.785751	-15.652387	12.434488	94.939804	37.070717	-5.738348	97.050911	36.840515	27.203135	94.729973	36.955616	10.7323935	95.890442	-68.26039	14.1365825	93.989166
-25.489252	-14.099452	95.362495	-15.784651	12.55211	94.816925	36.827591	-5.636333	96.740417	36.720966	27.287937	94.73436	36.7742785	10.825802	95.7373885	-68.3435805	14.278418	93.8964615
-26.8004	-12.905645	95.034393	-15.876394	12.68861	94.712318	36.682899	-5.486527	96.537811	36.63303	27.443249	94.818115	36.6579645	10.978361	95.677963	-68.4107525	14.398859	93.746673
-28.71151	-10.997519	94.628983	-15.998587	12.898013	94.622765	36.517384	-5.252951	96.531242	36.575993	27.700397	95.101723	36.5466885	11.223723	95.8164825	-68.5438625	14.572303	93.4290475
-29.743454	-9.859464	94.513176	-16.098925	13.010633	94.674225	36.443535	-5.153313	96.640884	36.554443	27.862173	95.364166	36.498989	11.35443	96.002525	-68.696839	14.666836	93.345925
-31.022028	-8.366501	94.576347	-16.21784	13.101188	94.762177	36.371361	-5.100876	96.785744	36.506443	27.962875	95.61528	36.438902	11.4309995	96.200512	-68.874582	14.7713765	93.323842
-32.173611	-6.986985	94.640884	-16.308607	13.145026	94.887444	36.270065	-5.079564	96.927467	36.48053	28.02924	95.811623	36.3752975	11.474838	96.369545	-68.9925115	14.815214	93.405343
-33.266911	-5.631761	94.76638	-16.385195	13.169784	95.041855	36.186562	-5.086338	97.0485	36.423676	28.031269	95.967506	36.305119	11.4724655	96.508003	-69.075509	14.8671025	93.575707
-34.322666	-4.155594	94.863358	-16.446777	13.163217	95.184639	36.133183	-5.109595	97.160919	36.416191	28.027449	96.139267	36.274687	11.458927	96.650093	-69.168241	14.867507	93.719185
-35.31601	-2.785492	94.983002	-16.472521	13.139927	95.344475	36.069759	-5.154489	97.287605	36.42905	28.007391	96.303833	36.2494045	11.426451	96.795719	-69.1944465	14.853403	93.893231
-36.739304	-0.526196	95.137619	-16.482021	13.111959	95.542648	36.028229	-5.219415	97.389755	36.464561	27.976667	96.49128	36.246395	11.378626	96.9405175	-69.210437	14.845292	94.1447785
-37.643223	0.936763	95.205238	-16.492682	13.080606	95.64679	36.031059	-5.225823	97.339111	36.472202	27.971386	96.522125	36.2516305	11.3727815	96.930618	-69.2369945	14.7884305	94.362962
-38.472782	2.48684	95.293488	-16.482319	13.052523	95.694229	36.034588	-5.203798	97.17926	36.45229	27.982271	96.44709	36.243439	11.3892365	96.813175	-69.208077	14.7158095	94.575283
-39.296638	3.98786	95.357803	-16.454659	13.016222	95.689758	36.030617	-5.153684	96.871933	36.430401	28.038851	96.26709	36.230509	11.4425835	96.5695115	-69.139827	14.5898605	94.8100045
-40.072788	5.579975	95.316307	-16.455824	13.024776	95.600334	35.99398	-5.033691	96.437134	36.397217	28.150501	95.970558	36.1955985	11.558405	96.203846	-69.1072465	14.491147	94.996822
-40.806908	7.131725	95.281914	-16.508289	13.076653	95.430634	35.910053	-4.889599	95.913048	36.342072	28.263771	95.601395	36.1260625	11.687086	95.7572215	-69.1426405	14.46622	95.1040465
-41.48177	8.729199	95.197548	-16.556061	13.128374	95.213486	35.758442	-4.725889	95.369759	36.254471	28.385178	95.222816	36.0064565	11.8296445	95.2962875	-69.1185785	14.4271035	95.1306845
-42.419048	11.162745	95.062828	-16.73971	13.212249	94.916496	35.476261	-4.468186	94.609161	36.10038	28.590891	94.773155	35.7883205	12.0613525	94.691158	-69.2677405	14.3631455	95.141834
-43.033947	12.837955	94.990463	-16.879099	13.311793	94.756279	35.273872	-4.303361	94.151077	35.981499	28.746218	94.563469	35.6276855	12.2214285	94.357273	-69.3858835	14.4021575	95.155285
-43.538754	14.472795	94.95726	-17.024662	13.397178	94.579002	35.071983	-4.148617	93.678299	35.948505	28.879547	94.40493	35.510244	12.365465	94.0416145	-69.559568	14.428891	95.1163895
-44.001221	16.095037	94.860329	-17.164825	13.504349	94.357605	34.851704	-3.944147	93.185532	36.009377	29.025614	94.236649	35.4305405	12.5407335	93.7110905	-69.7601905	14.4679645	95.0041195
-44.368153	17.758131	94.759354	-17.29295	13.596254	94.09906	34.651733	-3.818755	92.620049	36.116283	29.153416	94.010994	35.384008	12.6673305	93.3155215	-69.969908	14.5251775	94.8825985
-44.675026	19.360781	94.626884	-17.414471	13.681647	93.771095	34.450226	-3.736514	91.942055	36.272476	29.415527	93.797112	35.361351	12.8395065	92.8695835	-70.190293	14.5237875	94.6726065
-44.920166	20.998138	94.49118	-17.485836	13.733604	93.450966	34.179951	-3.619362	91.196304	36.384666	29.770733	93.585785	35.2823085	13.0756855	92.3910445	-70.2539805	14.3915225	94.5108875
-45.09737	23.34609	94.455833	-17.661461	13.829173	93.006065	33.860172	-3.44957	90.186272	36.468327	30.041283	93.310173	35.1642495	13.2958565	91.7482225	-70.4871715	14.3624895	94.2639075
-45.078651	24.886026	94.419685	-17.814537	13.922288	92.707314	33.629879	-3.348677	89.586105	36.922939	29.96727	92.886276	35.276409	13.3092965	91.2361905	-70.905483	14.5352795	94.1784375
-44.98595	26.403248	94.331139	-17.938089	13.990026	92.460426	33.388954	-3.263634	89.056328	36.90181	30.087814	92.674942	35.145382	13.41209	90.865635	-71.02156	14.567962	94.055217
-44.794025	27.834549	94.256752	-18.097448	14.089021	92.205391	33.157066	-3.129994	88.684143	36.193115	30.399183	92.559578	34.6750905	13.6345945	90.6218605	-70.8699865	14.5434475	93.7889215
-44.497906	29.252958	94.034409	-18.274546	14.201392	91.978142	33.004505	-3.012215	88.459625	35.752888	30.481867	92.499146	34.3786965	13.734826	90.4793855	-70.9277885	14.667958	93.4768985
-44.124916	30.609842	93.810341	-18.454819	14.300534	91.792625	32.842304	-2.891661	88.310036	35.468124	30.617243	92.278488	34.155214	13.862791	90.294262	-71.064852	14.738277	93.290988
-43.705143	31.894007	93.531174	-18.676561	14.380753	91.586578	32.629677	-2.759247	88.168655	35.240475	30.75391	92.023178	33.935076	13.9973315	90.0959165	-71.288198	14.7641745	93.0772395
-42.926006	33.762016	93.15683	-18.965498	14.534746	91.313843	32.350151	-2.651328	87.98745	34.864868	30.87093	91.66983	33.6075095	14.109801	89.82864	-71.5385055	14.959691	92.799046
-42.248684	34.959457	92.935982	-19.156673	14.58233	91.143623	32.16861	-2.563888	87.910332	34.528938	30.881945	91.534302	33.348774	14.1590285	89.722317	-71.66212	15.0056315	92.564929
-41.529476	36.063202	92.713821	-19.310564	14.568779	91.022697	32.007401	-2.531689	87.872459	34.329491	30.828602	91.44091	33.168446	14.1484565	89.6566845	-71.789574	14.9891015	92.3887095
-40.694653	37.128735	92.650459	-19.448111	14.536993	90.952011	31.868086	-2.564871	87.886208	34.223526	30.779484	91.449127	33.045806	14.1073065	89.6676675	-71.942028	14.9666795	92.2363545
-39.746803	38.129826	92.626678	-19.569227	14.510841	90.927696	31.762838	-2.649094	87.929825	34.156631	30.618656	91.637253	32.9597345	13.984781	89.783539	-72.0981885	15.036901	92.071853
-38.738216	39.069603	92.705688	-19.680542	14.424139	90.982697	31.653717	-2.744444	88.050339	34.079613	30.434645	91.995583	32.866665	13.8451005	90.022961	-72.227749	15.0031775	91.942433
-37.61145	39.942692	92.932472	-19.773592	14.335753	91.054169	31.541294	-2.89329	88.183914	34.051147	30.253073	92.459961	32.7962205	13.6798915	90.3219375	-72.3434045	14.9916145	91.7864005
-35.78624	41.087246	93.32222	-19.916374	14.179861	91.213821	31.391106	-3.144987	88.379349	34.17514	29.959288	93.385635	32.783123	13.4071505	90.882492	-72.615871	14.9525715	91.54515
-34.469685	41.791222	93.696091	-20.011728	14.082355	91.324463	31.276237	-3.323583	88.596954	34.37714	29.777723	94.042473	32.8266885	13.22707	91.3197135	-72.8501445	14.93764	91.3292125
-33.11972	42.422531	94.037804	-20.071251	14.052911	91.398712	31.238836	-3.482481	88.808975	34.492226	29.672783	94.73777	32.865531	13.095151	91.7733725	-73.008033	15.010671	91.0240515
-31.846214	42.973518	94.352249	-20.089624	14.050359	91.503212	31.212076	-3.58208	89.049515	34.508472	29.562967	95.482399	32.860274	12.9904435	92.265957	-73.039522	15.1102745	90.740467
-30.403883	43.490021	94.649551	-20.111292	14.065192	91.592033	31.212585	-3.66254	89.351456	34.520721	29.442484	96.21241	32.866653	12.889972	92.781933	-73.089237	15.240412	90.402133
-28.971437	43.847691	94.931404	-20.131453	14.105632	91.700935	31.24679	-3.738356	89.661606	34.593849	29.373428	96.921249	32.9203195	12.817536	93.2914275	-73.1832255	15.393728	90.1104425
-27.289158	44.062077	95.185562	-20.154005	14.162591	91.835014	31.266848	-3.795822	89.9515	34.614807	29.334202	97.684143	32.9408275	12.76919	93.8178215	-73.2488375	15.555992	89.8522065
-25.238594	44.232182	96.063881	-20.18224	14.200669	92.093315	31.26162	-3.851581	90.378967	34.721008	29.269875	98.936287	32.991314	12.709147	94.657627	-73.355794	15.692191	89.529003
-23.744104	44.161545	96.56842	-20.224022	14.212683	92.26757	31.251017	-3.936986	90.61087	34.888248	29.26392	99.594795	33.0696325	12.663467	95.1028325	-73.5176765	15.761899	89.4323075
-22.215137	43.952656	97.012299	-20.227057	14.223403	92.432816	31.231134	-3.97434	90.78891	34.979755	29.239767	100.156914	33.1054445	12.6327135	95.472912	-73.5595585	15.8140925	89.39272
-20.777603	43.595852	97.315918	-20.24489	14.273386	92.554474	31.25515	-3.973842	91.006432	35.064934	29.204866	100.529991	33.160042	12.615512	95.7682115	-73.649822	15.93126	89.3407365
-19.249863	43.199642	97.431984	-20.260933	14.332758	92.626694	31.329138	-3.932517	91.225807	35.11311	29.213146	100.802872	33.221124	12.6403145	96.0143395	-73.74299	16.0252015	89.2390485
-17.784489	42.644756	97.449135	-20.245127	14.393261	92.6343	31.415298	-3.88482	91.384804	35.126068	29.288816	100.980225	33.270683	12.701998	96.1825145	-73.760937	16.084524	89.0860855
-16.353886	41.939327	97.267899	-20.218636	14.479719	92.594269	31.465805	-3.824746	91.545082	35.121937	29.381815	101.03196	33.293871	12.7785345	96.288521	-73.731143	16.1809035	88.900017
-14.144754	40.663235	96.889984	-20.215828	14.539987	92.536423	31.595751	-3.708414	91.813797	35.026897	29.486217	100.974037	33.311324	12.8889015	96.393917	-73.74298	16.1910725	88.678929
-12.783125	39.662136	96.473083	-20.210615	14.572077	92.511787	31.706861	-3.636504	92.032448	34.905251	29.627968	100.809395	33.306056	12.995732	96.4209215	-73.727286	16.148422	88.6026525
-11.370261	38.559521	96.009865	-20.196518	14.646491	92.483582	31.815651	-3.587914	92.298325	34.774601	29.716867	100.571297	33.295126	13.0644765	96.434811	-73.688162	16.2285055	88.532353
-10.024673	37.277184	95.459213	-20.184399	14.653483	92.497711	31.952576	-3.639055	92.607376	34.62965	29.748817	100.334	33.291113	13.054881	96.470688	-73.659911	16.252085	88.524734
-8.693906	35.926186	95.023933	-20.179399	14.630814	92.518654	32.061275	-3.779172	92.950142	34.548702	29.688463	100.049187	33.3049885	12.9546455	96.4996645	-73.6637865	16.3069825	88.5376435
-7.34435	34.418865	94.564285	-20.182604	14.528772	92.561211	32.124142	-4.018609	93.307068	34.451015	29.598379	99.852036	33.2875785	12.789885	96.579552	-73.6527865	16.267659	88.54287
-6.070792	32.825874	94.234535	-20.199135	14.416925	92.639389	32.187469	-4.314368	93.688049	34.376308	29.404984	99.727203	33.2818885	12.545308	96.707626	-73.6801585	16.288542	88.571152
-4.166546	30.205553	93.870033	-20.22435	14.130731	92.747726	32.21706	-4.763468	94.263985	34.378838	29.025206	99.706665	33.297949	12.130869	96.985325	-73.746649	16.130593	88.510127
-2.941598	28.366423	93.780701	-20.237261	13.955234	92.7789	32.225929	-5.08297	94.641754	34.416084	28.79475	99.861115	33.3210065	11.85589	97.2514345	-73.7955285	16.054578	88.3063655
-1.761493	26.483376	93.753601	-20.212008	13.78216	92.927811	32.264565	-5.399536	95.0924	34.469543	28.572985	100.142197	33.367054	11.5867245	97.6172985	-73.79107	15.9775955	88.2383235
-0.611288	24.538036	93.907684	-20.212122	13.649599	93.112251	32.341324	-5.713651	95.605621	34.588993	28.363409	100.460205	33.4651585	11.324879	98.032913	-73.8894025	15.974319	88.191589
0.503582	22.568174	94.029373	-20.168016	13.523793	93.339333	32.405312	-5.985587	96.175255	34.678589	28.213686	100.867615	33.5419505	11.1140495	98.521435	-73.8779825	15.9335365	88.157231
1.565702	20.550493	94.355537	-20.136139	13.405832	93.640999	32.4646	-6.225204	96.94825	34.773521	27.999943	101.396004	33.6190605	10.8873695	99.172127	-73.8913385	15.9242945	88.109871
2.540785	18.469801	94.862862	-20.121017	13.302726	94.078964	32.583504	-6.541548	97.924637	34.819065	27.786457	102.158447	33.7012845	10.6224545	100.041542	-73.9433185	15.9829975	88.116386
3.87254	15.281049	95.994072	-20.116707	13.135524	94.911156	32.730495	-7.007215	99.733253	34.924557	27.461464	103.604057	33.827526	10.2271245	101.668655	-74.06094	16.0439235	88.153657
4.697965	13.110599	96.713768	-20.126921	13.021331	95.430702	32.812073	-7.328439	100.956848	35.067574	27.253357	104.572342	33.9398235	9.962459	102.764595	-74.1936655	16.080203	88.096809
5.426216	10.931487	97.485352	-20.069796	12.863471	95.921997	32.881512	-7.596201	102.136353	35.199375	27.064884	105.491928	34.0404435	9.7343415	103.8141405	-74.1800355	15.9926005	88.0298535
6.070012	8.745533	98.137329	-20.001827	12.71054	96.33947	32.989738	-7.868106	103.188858	35.376244	26.879263	106.211784	34.182991	9.5055785	104.700321	-74.186645	15.9155015	87.978619
6.649136	6.615629	98.808189	-19.885094	12.565878	96.724098	33.150993	-8.088838	104.156967	35.474377	26.721182	106.808258	34.312685	9.316172	105.4826125	-74.082873	15.815584	87.9655835
7.136947	4.426919	99.398026	-19.757317	12.435455	97.065788	33.368507	-8.277946	105.088791	35.592289	26.618362	107.247307	34.480398	9.170208	106.168049	-73.995032	15.700702	87.963527
7.522611	2.335535	100.047752	-19.620268	12.303586	97.403076	33.581203	-8.410963	105.957626	35.704674	26.566526	107.642258	34.6429385	9.0777815	106.799942	-73.8834745	15.5293905	88.00621
7.9075	-0.843489	101.174866	-19.405729	12.073092	98.004692	33.999268	-8.659275	107.351395	35.839935	26.406321	108.229134	34.9196015	8.873523	107.7902645	-73.7310595	15.272661	88.2191195
8.006155	-2.798519	102.052071	-19.294041	11.907043	98.442398	34.303635	-8.83589	108.320877	35.975075	26.327049	108.612488	35.139355	8.7455795	108.4666825	-73.727437	15.0685065	88.4181135
8.008274	-4.789891	102.835556	-19.167837	11.714902	98.869865	34.603817	-9.023578	109.135986	36.131264	26.258993	108.971382	35.3675405	8.6177075	109.053684	-73.7032145	14.8120965	88.686046
7.901618	-6.623978	103.616508	-19.033058	11.495438	99.232643	34.834713	-9.176564	109.806351	36.267818	26.139906	109.236481	35.5512655	8.481671	109.521416	-73.6173815	14.509205	88.94387
7.670381	-8.440111	104.25341	-18.890989	11.292905	99.504524	35.077435	-9.370052	110.30748	36.413673	25.95076	109.407112	35.745554	8.290354	109.857296	-73.527532	14.295456	89.151752
7.418561	-10.199002	104.712067	-18.733124	11.035471	99.708572	35.268528	-9.57587	110.707581	36.566589	25.744461	109.510895	35.9175585	8.0842955	110.109238	-73.3838065	13.9866465	89.307906
7.049774	-11.877217	105.083252	-18.558176	10.782104	99.857353	35.457188	-9.831386	110.935974	36.761162	25.473272	109.53627	36.109175	7.820943	110.236122	-73.225527	13.743265	89.478584
6.525807	-14.382532	105.324089	-18.282276	10.336873	99.987778	35.667576	-10.279872	111.103271	37.075008	24.992136	109.451202	36.371292	7.356132	110.2772365	-72.935844	13.317614	89.6983195
5.655036	-15.694794	105.575882	-18.100273	10.065362	100.039864	35.809288	-10.619133	111.137459	37.274555	24.654837	109.333122	36.5419215	7.017852	110.2352905	-72.7424675	13.112872	89.8444375
5.147516	-17.060558	105.584755	-17.92325	9.83027	100.083794	35.93924	-10.874981	111.097977	37.459534	24.314823	109.170853	36.699387	6.719921	110.134415	-72.545887	12.940619	90.033173
4.131994	-18.1632	105.709625	-17.745422	9.58175	100.140427	36.085381	-11.107195	110.997375	37.658924	24.0093	108.957481	36.8721525	6.4510525	109.977428	-72.3629965	12.7124475	90.303426
3.24962	-19.155537	105.667068	-17.58062	9.335417	100.165596	36.222679	-11.346086	110.842216	37.810749	23.756227	108.785835	37.016714	6.2050705	109.8140255	-72.177954	12.4657635	90.5171665
2.471433	-20.143122	105.479027	-17.45632	9.123836	100.182137	36.34819	-11.552165	110.709595	37.959698	23.51232	108.567764	37.153944	5.9800775	109.6386795	-72.066584	12.2675945	90.7255945
1.180066	-20.786818	105.491768	-17.372871	8.937146	100.178658	36.46426	-11.699188	110.508438	38.058235	23.318922	108.340668	37.2612475	5.809867	109.424553	-72.0069895	12.064425	90.932763
-0.503006	-21.674324	105.090698	-17.259773	8.696354	100.076553	36.584736	-11.876602	110.104919	38.109596	23.06695	107.959602	37.347166	5.595174	109.0322605	-71.866712	11.797534	91.1208455
-1.701946	-22.146526	104.683899	-17.196161	8.523295	99.982643	36.658062	-12.031626	109.764687	38.149281	22.881067	107.682228	37.4036715	5.4247205	108.7234575	-71.7959935	11.6218695	91.2418285
-2.99061	-22.487507	104.291855	-17.112543	8.365511	99.876335	36.729588	-12.149745	109.385063	38.207157	22.74514	107.418465	37.4683725	5.2976975	108.401764	-71.6934585	11.4333245	91.350906
-4.311786	-22.657337	103.847122	-17.047674	8.204837	99.828491	36.787098	-12.238145	109.013817	38.244625	22.619759	107.168472	37.5158615	5.190807	108.0911445	-71.6112095	11.218867	91.5658375
-5.665944	-22.723639	103.422226	-16.985178	8.053335	99.800064	36.882389	-12.285351	108.607063	38.25745	22.56171	106.964699	37.5699195	5.1381795	107.785881	-71.5402755	10.9684905	91.814247
-7.057609	-22.69648	102.944656	-16.938213	7.929921	99.805275	36.96994	-12.307993	108.232224	38.286152	22.548862	106.827751	37.628046	5.1204345	107.5299875	-71.504472	10.7394075	92.0805625
-8.520991	-22.496342	102.558708	-16.887768	7.820135	99.820068	37.061954	-12.309897	107.939651	38.310009	22.55353	106.733917	37.6859815	5.1218165	107.336784	-71.4615175	10.5184535	92.303352
-10.798291	-22.043592	102.07933	-16.841892	7.682161	99.83709	37.180008	-12.353455	107.587563	38.354378	22.537479	106.704819	37.767193	5.092012	107.146191	-71.450977	10.27231	92.527989
-12.365441	-21.605228	101.803467	-16.817402	7.631744	99.839958	37.23859	-12.395409	107.431831	38.40469	22.513905	106.655548	37.82164	5.059248	107.0436895	-71.456444	10.20424	92.6362265
-13.98939	-21.040949	101.613258	-16.785908	7.61665	99.844208	37.284515	-12.465942	107.247864	38.420189	22.456053	106.611206	37.852352	4.9950555	106.929535	-71.424168	10.2382445	92.758881
-15.602996	-20.401396	101.421722	-16.710672	7.571375	99.858101	37.311016	-12.533724	107.06385	38.481678	22.364603	106.50811	37.896347	4.9154395	106.78598	-71.317691	10.2273105	92.930222
-17.248512	-19.675432	101.156082	-16.654905	7.542728	99.861977	37.362865	-12.652971	106.821632	38.559093	22.251846	106.406654	37.960979	4.7994375	106.614143	-71.270789	10.2860185	93.109811
-18.882189	-18.852325	100.852875	-16.551348	7.491589	99.867714	37.404434	-12.775177	106.549324	38.658028	22.116331	106.321526	38.031231	4.670577	106.435425	-71.133927	10.312601	93.300003
-20.542757	-17.937462	100.544395	-16.480312	7.450869	99.890503	37.461166	-12.865344	106.261681	38.781181	22.039881	106.269882	38.1211735	4.5872685	106.2657815	-71.0817975	10.3144695	93.5152245
-22.953753	-16.424301	100.076691	-16.337719	7.395775	99.918953	37.533058	-12.892357	105.737556	38.970909	21.999594	106.158745	38.2519835	4.5536185	105.9481505	-70.9274215	10.2379315	93.8897555
-24.634285	-15.30343	99.805	-16.245388	7.386364	99.905121	37.610924	-12.893757	105.240501	39.082466	22.002991	105.963745	38.346695	4.554617	105.602123	-70.837471	10.218111	94.208119
-26.272833	-14.143081	99.43	-16.143839	7.391757	99.775154	37.696312	-12.846199	104.603897	39.210247	22.032692	105.556015	38.4532795	4.5932465	105.079956	-70.7409575	10.1902675	94.470352
-27.913643	-12.869956	99.044975	-16.035751	7.44999	99.540176	37.793224	-12.762819	103.648651	39.362278	22.15354	104.852844	38.577751	4.6953605	104.2507475	-70.649253	10.2046195	94.8296045
-29.565647	-11.575867	98.542091	-15.911873	7.511009	99.101479	37.765278	-12.577197	102.358665	39.486797	22.329494	103.811523	38.6260375	4.8761485	103.085094	-70.4497835	10.1458695	95.117864
-31.169027	-10.215327	98.030869	-15.781227	7.613528	98.499031	37.687939	-12.303395	100.809326	39.568844	22.447952	102.396622	38.6283915	5.0722785	101.602974	-70.1908455	10.1547775	95.395088
-32.712898	-8.816064	97.443329	-15.65941	7.768609	97.798988	37.623657	-11.97853	99.156746	39.469536	22.541405	100.843521	38.5465965	5.2814375	100.0001335	-69.8654165	10.2557805	95.5978425
-35.03373	-6.604722	96.642227	-15.561676	8.065824	96.619316	37.420948	-11.400164	96.603653	39.114395	22.67359	98.483101	38.2676715	5.636713	97.543377	-69.3910235	10.494935	95.695255
-36.504124	-5.102879	96.117096	-15.557043	8.290551	95.909096	37.166527	-10.994099	95.136078	38.724239	22.808872	97.190254	37.945383	5.9073865	96.163166	-69.059469	10.6737155	95.655026
-37.963646	-3.550809	95.683029	-15.702538	8.471523	95.325432	36.871441	-10.63015	94.071762	38.351707	22.988564	96.264519	37.611574	6.179207	95.1681405	-69.01665	10.763839	95.4827235
-39.331184	-2.005478	95.332779	-15.930637	8.672099	94.94828	36.556416	-10.319835	93.435753	38.024364	23.213223	95.673378	37.29039	6.446694	94.5545655	-69.151664	10.897504	95.3419945
-40.668705	-0.423752	95.080215	-16.235441	8.909306	94.695564	36.252911	-9.975519	93.100021	37.645756	23.463356	95.469406	36.9493335	6.7439185	94.2847135	-69.4202155	11.0746935	95.1064145
-41.922806	1.164309	94.902054	-16.597227	9.156783	94.490089	35.966591	-9.728443	92.973419	37.313622	23.753836	95.442673	36.6401065	7.0126965	94.208046	-69.8345605	11.3008695	94.772132
-43.060226	2.787972	94.70652	-16.909363	9.370093	94.339256	35.638214	-9.497087	92.988991	37.072346	23.975405	95.490074	36.35528	7.239159	94.2395325	-70.174006	11.501027	94.4389795
-44.701672	5.199481	94.516579	-17.360861	9.673166	94.250694	35.223392	-9.275383	93.265297	36.714748	24.244202	95.830032	35.96907	7.4844095	94.5476645	-70.690792	11.8619225	93.9537235
-45.657192	6.817753	94.425354	-17.599634	9.830953	94.31601	35.017937	-9.179219	93.695793	36.585712	24.395266	96.168991	35.8018245	7.6080235	94.932392	-71.0010925	12.0538825	93.699628
-46.543476	8.41899	94.404396	-17.820457	9.997213	94.405106	34.911591	-9.132353	94.194138	36.505024	24.513371	96.635506	35.7083075	7.690509	95.414822	-71.3492215	12.303917	93.39539
-47.343311	10.020392	94.40258	-17.924229	10.108373	94.604973	34.827286	-9.101113	94.742409	36.481873	24.692036	97.293655	35.6545795	7.7954615	96.018032	-71.5030375	12.4212845	93.191914
-47.997829	11.64693	94.497261	-18.031328	10.234122	94.827362	34.776146	-9.088681	95.366249	36.628677	24.833576	97.921234	35.7024115	7.8724475	96.6437415	-71.7650675	12.5957965	93.0109825
-48.683064	13.207565	94.720917	-18.049227	10.317691	95.182617	34.796986	-9.065953	95.906105	36.738632	24.976185	98.529114	35.767809	7.955116	97.2176095	-71.866263	12.680266	93.1476245
-49.243542	14.792826	95.001862	-18.078688	10.410733	95.513031	34.82045	-8.995109	96.30085	36.813602	25.120705	99.033722	35.817026	8.062798	97.667286	-71.974402	12.758668	93.358776
-49.956913	17.156965	95.733276	-18.084295	10.511002	96.001472	34.814476	-8.846293	96.54023	36.912701	25.341309	99.376122	35.8635885	8.247508	97.958176	-72.0321785	12.774496	94.044768
-50.377537	18.693165	96.197899	-18.080734	10.608651	96.273956	34.78936	-8.64175	96.442451	36.88596	25.537544	99.378639	35.83766	8.447897	97.910545	-71.999128	12.769405	94.637367
-50.698006	20.29598	96.712456	-18.065002	10.750918	96.497192	34.732704	-8.376967	96.195396	36.777611	25.754747	99.224548	35.7551575	8.68889	97.709972	-71.8851615	12.812946	95.284412
-51.040451	21.818132	97.278328	-18.106915	10.92441	96.682396	34.659042	-8.124125	95.844742	36.651466	25.953266	98.95134	35.655254	8.9145705	97.398041	-71.869084	12.9342495	95.966751
-51.197041	23.371622	97.863403	-18.158083	11.076949	96.85997	34.545307	-7.843253	95.400879	36.50811	26.14407	98.634903	35.5267085	9.1504085	97.017891	-71.8428745	13.0034895	96.702049
-51.271797	24.883253	98.486412	-18.203495	11.252085	97.012566	34.390343	-7.564219	94.929161	36.3228	26.35952	98.363319	35.3565715	9.3976505	96.64624	-71.7635615	13.1065195	97.378892
-51.330204	26.359463	99.035271	-18.275221	11.425337	97.135986	34.2192	-7.311098	94.460854	36.159283	26.552788	98.071175	35.1892415	9.620845	96.2660145	-71.7396835	13.229829	98.0059575
-51.203514	28.621065	99.650284	-18.426287	11.724463	97.231659	33.917847	-6.925156	93.825058	35.90089	26.851093	97.690567	34.9093685	9.9629685	95.7578125	-71.7619425	13.4859575	98.7055055
-51.004265	30.073643	99.966995	-18.570255	11.944486	97.237801	33.724899	-6.68196	93.494133	35.674088	27.055317	97.596588	34.6994935	10.1866785	95.5453605	-71.8400035	13.7022935	98.9302415
-50.738312	31.499554	100.128326	-18.758797	12.195296	97.206146	33.519112	-6.437312	93.28389	35.47942	27.280369	97.563896	34.499266	10.4215285	95.423893	-72.01686	13.9690635	98.988399
-50.302334	32.894646	100.211525	-18.984016	12.420591	97.177872	33.254421	-6.227462	93.142311	35.324158	27.482431	97.596107	34.2892895	10.6274845	95.369209	-72.2573215	14.2136975	98.986535
-49.850086	34.175102	100.286278	-19.201218	12.661253	97.146072	33.009533	-6.039133	93.042336	35.151958	27.665016	97.678101	34.0807455	10.8129415	95.3602185	-72.4831815	14.5095645	98.9319255
-49.281002	35.479034	100.270332	-19.415274	12.902043	97.11261	32.792572	-5.835096	92.990486	35.001465	27.83884	97.782181	33.8970185	11.001872	95.3863335	-72.7275665	14.802214	98.8388865
-48.585899	36.68927	100.241516	-19.610994	13.09167	97.071106	32.570496	-5.638649	92.987381	34.847797	28.030024	97.912384	33.7091465	11.1956875	95.4498825	-72.9311345	14.9876525	98.6923295
-47.402824	38.313538	100.223183	-19.933773	13.442947	97.048286	32.29924	-5.342686	93.090294	34.599373	28.309471	98.210976	33.4493065	11.4833925	95.650635	-73.3168525	15.4025015	98.445937
-46.474735	39.323555	100.186584	-20.113663	13.697302	97.078232	32.157005	-5.218876	93.223686	34.461411	28.498522	98.47702	33.309208	11.639823	95.850353	-73.536534	15.754781	98.306111
-45.515316	40.258945	100.106155	-20.316942	13.936079	97.109344	31.992451	-4.992273	93.382019	34.302841	28.639248	98.799011	33.147646	11.8234875	96.090515	-73.78153	16.0486705	98.128173
-44.473629	41.096001	100.038132	-20.471422	14.156969	97.102913	31.87845	-4.885041	93.536369	34.093662	28.788212	99.247688	32.986056	11.9515855	96.3920285	-73.9289	16.3623525	97.8137975
-43.328712	41.871361	99.980064	-20.625551	14.38764	97.073639	31.730536	-4.747572	93.729729	33.957642	28.909054	99.766762	32.844089	12.080741	96.7482455	-74.095191	16.694539	97.3990325
-42.123207	42.482464	99.95018	-20.780304	14.572798	97.02964	31.605572	-4.660616	93.952827	33.936806	29.037308	100.231483	32.771189	12.188346	97.092155	-74.331797	16.95725	96.967125
-40.837448	43.077744	99.813721	-20.937014	14.810087	96.955933	31.497488	-4.566782	94.163902	33.970272	29.169706	100.679268	32.73388	12.301462	97.421585	-74.607908	17.318712	96.490281
-38.866936	43.799603	99.585899	-21.107929	15.219383	96.823708	31.309063	-4.390578	94.457016	33.990078	29.430157	101.278923	32.6495705	12.5197895	97.8679695	-74.8654285	17.9189765	95.7794465
-37.53904	44.116291	99.393326	-21.206501	15.525661	96.737617	31.190268	-4.260571	94.656647	34.035606	29.610825	101.586212	32.612937	12.675127	98.1214295	-75.025939	18.376195	95.3538045
-36.064812	44.345848	99.208046	-21.301586	15.858418	96.666679	31.125895	-4.109031	94.835861	34.019424	29.813597	101.858078	32.5726595	12.852283	98.3469695	-75.1758315	18.864553	94.9863885
-34.726406	44.495861	99.022064	-21.366894	16.193108	96.567657	31.053686	-3.945946	95.020027	34.012699	30.025887	102.040947	32.5331925	13.0399705	98.530487	-75.2669805	19.3462455	94.604827
-33.414829	44.541061	98.791237	-21.409454	16.509039	96.437874	30.97666	-3.749042	95.18013	34.041908	30.24609	102.118851	32.509284	13.248524	98.6494905	-75.328192	19.769554	94.2262575
-32.006664	44.422783	98.537407	-21.468872	16.793539	96.271286	30.92902	-3.56802	95.261833	34.027828	30.447805	102.159477	32.478424	13.4398925	98.710655	-75.416168	20.1471855	93.831917
-30.448565	44.155251	98.132156	-21.455711	17.080685	96.053635	30.8964	-3.367315	95.348488	34.015465	30.637005	102.11554	32.4559325	13.634845	98.732014	-75.3673545	20.526525	93.375256
-28.362587	43.65126	97.399643	-21.45286	17.465815	95.644989	30.904713	-3.071539	95.403351	34.010399	30.915234	101.871315	32.457556	13.9218475	98.637333	-75.363276	21.0097825	92.652645
-26.976952	43.172932	96.846275	-21.450541	17.729937	95.355026	30.903992	-2.872876	95.460144	33.964844	31.143126	101.668839	32.434418	14.135125	98.5644915	-75.3355	21.324749	92.1455605
-25.508667	42.581375	96.243233	-21.441835	17.959206	95.111694	30.921984	-2.659761	95.545784	33.9519	31.343472	101.376816	32.436942	14.3418555	98.4613	-75.320612	21.5765565	91.762088
-24.239763	41.971561	95.80777	-21.406416	18.157516	94.948265	30.939747	-2.487095	95.646057	33.93663	31.488756	100.994263	32.4381885	14.5008305	98.32016	-75.2510205	21.8142015	91.57637
-22.889351	41.215191	95.256966	-21.350094	18.356382	94.795212	30.963495	-2.337729	95.785583	33.845139	31.631184	100.589577	32.404317	14.6467275	98.18758	-75.104505	22.0660365	91.402844
-21.606251	40.438774	94.741699	-21.329994	18.549295	94.661751	31.008556	-2.204601	95.909286	33.793549	31.789398	100.048874	32.4010525	14.7923985	97.97908	-75.0610405	22.3061915	91.344422
-20.332394	39.598568	94.250244	-21.283834	18.716026	94.524849	31.029282	-2.074206	96.006493	33.741901	31.864151	99.473633	32.3855915	14.8949725	97.740063	-74.9532595	22.5370795	91.309635
-18.463326	38.224091	93.650909	-21.206594	18.83349	94.373734	31.059357	-1.907005	96.094604	33.61071	31.931187	98.727928	32.3350335	15.012091	97.411266	-74.7482215	22.654889	91.336202
-17.257782	37.292599	93.386032	-21.176321	18.8724	94.265274	31.058983	-1.819989	96.101608	33.514679	31.946909	98.323723	32.286831	15.06346	97.2126655	-74.639473	22.68134	91.3178825
-16.098347	36.315281	93.16391	-21.178503	18.866879	94.185242	31.051905	-1.74908	96.10759	33.420223	31.998495	98.035904	32.236064	15.1247075	97.071747	-74.59307	22.6090505	91.298737
-14.947562	35.342934	92.952469	-21.180986	18.825039	94.093834	31.048758	-1.69176	96.112816	33.413139	32.05014	97.790733	32.2309485	15.17919	96.9517745	-74.5929205	22.470888	91.2358935
-13.823466	34.377129	92.799904	-21.193735	18.823988	94.003616	31.043043	-1.663709	96.143761	33.392254	32.106377	97.611259	32.2176485	15.221334	96.87751	-74.6051185	22.426642	91.129722
-12.659104	33.401161	92.608437	-21.203545	18.814943	93.902687	31.026199	-1.666629	96.21463	33.37019	32.143223	97.468102	32.1981945	15.238297	96.841366	-74.6052845	22.391589	90.964008
-11.584579	32.45229	92.487907	-21.212523	18.815016	93.843597	31.011408	-1.684225	96.307106	33.357292	32.145466	97.339569	32.18435	15.2306205	96.8233375	-74.609396	22.3994115	90.8638565
-9.960068	31.071001	92.4422	-21.238621	18.823612	93.800385	30.958261	-1.74106	96.488159	33.276222	32.068859	97.228371	32.1172415	15.1638995	96.858265	-74.5944835	22.4833245	90.742505
-8.919806	30.15551	92.499031	-21.250458	18.817047	93.826828	30.932661	-1.778652	96.583672	33.258656	32.029667	97.234756	32.0956585	15.1255075	96.909214	-74.5965745	22.5085865	90.744442
-7.905969	29.286974	92.609352	-21.251919	18.79542	93.877296	30.914371	-1.808572	96.672318	33.264084	32.009514	97.361122	32.0892275	15.100471	97.01672	-74.5930655	22.490369	90.737872
-6.904559	28.397959	92.792107	-21.282331	18.753908	93.933746	30.91366	-1.831361	96.772575	33.278873	32.018497	97.622169	32.0962665	15.093568	97.197372	-74.6609285	22.414248	90.67012
-5.924604	27.58283	92.995346	-21.29924	18.72316	94.005043	30.910603	-1.828005	96.841118	33.310707	32.088379	97.967728	32.110655	15.130187	97.404423	-74.709135	22.316133	90.605663
-5.025155	26.77907	93.213394	-21.314283	18.665337	94.040146	30.898148	-1.795208	96.913521	33.34325	32.184715	98.422531	32.120699	15.1947535	97.668026	-74.749265	22.1359205	90.412266
-4.113102	25.949509	93.500519	-21.343752	18.634691	94.123917	30.907553	-1.755746	97.007927	33.350113	32.324455	99.025909	32.128833	15.2843545	98.016918	-74.816337	21.9850275	90.230916
-2.832911	24.747046	93.990723	-21.422783	18.6411	94.25148	30.942436	-1.667533	97.255501	33.460335	32.54007	100.046539	32.2013855	15.4362685	98.65102	-75.0469515	21.8459315	89.85194
-2.071605	23.931438	94.350182	-21.441353	18.663145	94.37796	30.982252	-1.613907	97.446388	33.548477	32.677727	100.771973	32.2653645	15.53191	99.1091805	-75.1480705	21.79438	89.6467395
-1.281232	23.135345	94.641167	-21.442396	18.737198	94.490128	31.022257	-1.537098	97.602043	33.635849	32.817589	101.475891	32.329053	15.6402455	99.538967	-75.213845	21.8341505	89.441289
-0.565333	22.2642	94.905869	-21.420181	18.787838	94.593224	31.043726	-1.44022	97.714066	33.71434	32.947655	102.144791	32.379033	15.7537175	99.9294285	-75.219395	21.8219585	89.2570195
0.120084	21.382572	95.1642	-21.417128	18.851583	94.715279	31.078424	-1.339279	97.880951	33.833878	33.069378	102.750671	32.456151	15.8650495	100.315811	-75.290407	21.8381165	89.114747
0.735683	20.440792	95.4217	-21.369307	18.957848	94.882042	31.132381	-1.215651	98.111183	33.902142	33.187931	103.321167	32.5172615	15.98614	100.716175	-75.2558755	21.929556	89.047909
1.290009	19.511955	95.681145	-21.363707	19.077896	95.086205	31.22282	-1.106291	98.411674	33.952061	33.32782	103.841866	32.5874405	16.1107645	101.12677	-75.3148545	22.0450275	89.04564
2.021378	17.982546	96.043762	-21.266279	19.234388	95.404068	31.404881	-0.97839	98.963623	34.128529	33.533897	104.435707	32.766705	16.2777535	101.699665	-75.299263	22.1910225	89.108471
2.423088	16.887739	96.223206	-21.178078	19.348497	95.577721	31.550316	-0.922961	99.374649	34.237377	33.670406	104.697372	32.8938465	16.3737225	102.0360105	-75.2500025	22.3232715	89.1194315
2.763724	15.77871	96.39608	-21.096048	19.458437	95.739868	31.715361	-0.920942	99.802017	34.322784	33.77269	104.835938	33.0190725	16.425874	102.3189775	-75.2111685	22.491	89.1607585
3.020289	14.607328	96.542305	-20.956398	19.517605	95.850471	31.859249	-0.944451	100.30365	34.430241	33.806442	104.821304	33.144745	16.4309955	102.562477	-75.057541	22.6042145	89.138465
3.233814	13.413029	96.784348	-20.83835	19.586	95.992325	32.035973	-1.009452	100.821976	34.503304	33.788555	104.800941	33.2696385	16.3895515	102.8114585	-74.9463385	22.7824485	89.1731915
3.326878	12.174573	97.032715	-20.736092	19.574223	96.141884	32.187725	-1.101318	101.371788	34.621666	33.747246	104.7976	33.4046955	16.322964	103.084694	-74.8768795	22.825482	89.199074
3.354369	10.979817	97.331932	-20.607536	19.491007	96.263084	32.308735	-1.236919	101.939606	34.776096	33.667213	104.820839	33.5424155	16.215147	103.3802225	-74.7574875	22.766867	89.1459455
3.245976	9.132055	97.836823	-20.453663	19.300102	96.470917	32.49052	-1.528593	102.811684	34.975861	33.43602	104.907265	33.7331905	15.9537135	103.8594745	-74.6405165	22.6464905	89.0823595
3.043598	7.967164	98.185997	-20.358158	19.147358	96.634911	32.619621	-1.713359	103.336678	35.096985	33.277027	105.018631	33.858303	15.781834	104.1776545	-74.574619	22.512882	89.0921675
2.793194	6.853867	98.479118	-20.253532	18.951761	96.792877	32.723476	-1.857287	103.761604	35.231377	33.146614	105.108353	33.9774265	15.6446635	104.4349785	-74.4844905	22.2588585	89.1507755
2.448282	5.81402	98.711098	-20.163271	18.782806	96.900139	32.847008	-2.007689	104.02993	35.338871	33.034473	105.138	34.0929395	15.513392	104.583965	-74.4194815	22.05222	89.216313
2.02772	4.839597	98.846466	-20.068319	18.646744	96.9524	32.921143	-2.12316	104.208565	35.430923	32.928486	105.077278	34.176033	15.402663	104.6429215	-74.312671	21.890825	89.2618785
1.540348	3.950887	98.958649	-19.990591	18.506828	96.993454	33.012794	-2.21465	104.301643	35.482262	32.842045	105.034592	34.247528	15.3136975	104.6681175	-74.22871	21.6999585	89.3187905
0.956492	3.152321	99.036606	-19.925127	18.435997	97.031158	33.077068	-2.287333	104.389488	35.548317	32.8041	105.027733	34.3126925	15.2583835	104.7086105	-74.1629465	21.6136105	89.3537055
0.018121	2.192528	99.080811	-19.812439	18.348669	97.064827	33.174179	-2.37039	104.473206	35.733337	32.735493	104.995895	34.453758	15.1825515	104.7345505	-74.078636	21.5147865	89.3951035
-0.717816	1.653049	99.054802	-19.746771	18.330475	97.079773	33.270561	-2.389528	104.446068	35.784332	32.728096	105.03727	34.5274465	15.169284	104.741669	-74.0209885	21.491666	89.417877
-1.478772	1.203611	98.974686	-19.653629	18.306831	97.094109	33.31057	-2.353567	104.362556	35.87215	32.772224	105.066772	34.59136	15.2093285	104.714664	-73.898618	21.4043335	89.473554
-2.30031	0.84937	98.866173	-19.581839	18.304255	97.15403	33.372406	-2.290297	104.193748	35.949738	32.849045	105.118248	34.661072	15.279374	104.655998	-73.82475	21.329136	89.652062
-3.135258	0.590669	98.717346	-19.511812	18.342854	97.277084	33.430843	-2.184447	104.020645	36.018307	32.971378	105.212311	34.724575	15.3934655	104.616478	-73.748199	21.2922425	89.93769
-4.02739	0.473259	98.623787	-19.449402	18.390427	97.427658	33.515114	-2.036271	103.871323	36.095463	33.140926	105.338898	34.8052885	15.5523275	104.6051105	-73.7040925	21.2285265	90.2502055
-4.994486	0.427896	98.561409	-19.400223	18.459337	97.581184	33.603477	-1.844925	103.732094	36.140869	33.353977	105.476616	34.872173	15.754526	104.604355	-73.672619	21.164148	90.558013
-6.499182	0.436433	98.421753	-19.372847	18.586205	97.797691	33.714836	-1.533905	103.579643	36.200176	33.679333	105.616402	34.957506	16.072714	104.5980225	-73.7032	21.099696	90.9973595
-7.515539	0.587989	98.333931	-19.33032	18.691315	97.915543	33.771698	-1.293286	103.440186	36.201637	33.886166	105.712166	34.9866675	16.29644	104.576176	-73.6473075	21.08619	91.25491
-8.574955	0.76334	98.284218	-19.287594	18.783903	98.024086	33.839241	-1.07597	103.372025	36.208786	34.095043	105.835548	35.0240135	16.5095365	104.6037865	-73.5992015	21.0582695	91.4443855
-9.678266	1.040263	98.249481	-19.269878	18.888035	98.16877	33.939129	-0.883298	103.36261	36.24979	34.282028	105.95752	35.0944595	16.699365	104.660065	-73.6342155	21.076705	91.677475
-10.793766	1.313425	98.26265	-19.224955	18.966421	98.353699	34.032845	-0.719065	103.355667	36.266903	34.493328	106.192543	35.149874	16.8871315	104.774105	-73.599784	21.0457105	91.933293
-11.925583	1.672709	98.336288	-19.173264	18.99688	98.585197	34.094734	-0.56394	103.381096	36.365681	34.680592	106.399071	35.2302075	17.058326	104.8900835	-73.5767355	20.935434	92.2803105
-13.081464	2.037182	98.418587	-19.120811	19.042814	98.850861	34.169636	-0.474806	103.34549	36.45467	34.823441	106.574631	35.312153	17.1743175	104.9600605	-73.553775	20.9113105	92.7416615
-14.798713	2.684262	98.592438	-18.992121	19.074547	99.26461	34.286407	-0.316337	103.232086	36.570896	34.992821	106.724251	35.4286515	17.338242	104.9781685	-73.4128935	20.810852	93.5510515
-15.948004	3.091833	98.741081	-18.90587	19.135372	99.528259	34.376797	-0.159762	103.205261	36.662987	35.147575	106.803085	35.519892	17.4939065	105.004173	-73.331632	20.7768375	94.052345
-17.083492	3.582416	98.886612	-18.821329	19.195948	99.775497	34.471157	0.059014	103.230988	36.723717	35.342743	106.894287	35.597437	17.7008785	105.0626375	-73.240095	20.6910175	94.4883565
-18.2568	4.083914	99.031395	-18.742046	19.285376	99.989685	34.574745	0.256174	103.264023	36.785172	35.550125	106.96981	35.6799585	17.9031495	105.1169165	-73.1640505	20.6676025	94.8624535
-19.384487	4.589482	99.129898	-18.681843	19.354645	100.156609	34.668381	0.456372	103.290604	36.836189	35.760075	107.003426	35.752285	18.1082235	105.147015	-73.115971	20.6010665	95.166203
-20.586239	5.123311	99.220535	-18.606037	19.456282	100.263367	34.757179	0.664372	103.289101	36.866543	35.972992	107.018242	35.811861	18.318682	105.1536715	-73.023935	20.593882	95.3730625
-21.726608	5.699951	99.263702	-18.574963	19.53517	100.32251	34.842094	0.861794	103.292969	36.885578	36.196922	106.990242	35.863836	18.529358	105.1416055	-73.013762	20.540982	95.5034145
-23.481661	6.574753	99.211639	-18.527308	19.631702	100.305901	34.905293	1.139681	103.302231	36.879391	36.497108	106.936226	35.892342	18.8183945	105.1192285	-72.946958	20.4450095	95.4925735
-24.627634	7.156282	99.128372	-18.544418	19.658432	100.265244	34.947647	1.268482	103.316734	36.845337	36.67012	106.910912	35.896492	18.969301	105.113823	-72.985328	20.347563	95.416665
-25.795042	7.758786	99.050278	-18.5839	19.667173	100.221191	34.926918	1.404535	103.337685	36.829041	36.818008	106.858353	35.8779795	19.1112715	105.098019	-73.0457795	20.2230745	95.344363
-26.957008	8.406016	98.967415	-18.612068	19.660629	100.176155	34.913631	1.494516	103.307251	36.777428	36.903805	106.773865	35.8455295	19.1991605	105.040558	-73.0696655	20.1220975	95.311752
-28.091908	9.061861	98.934135	-18.624159	19.644516	100.136971	34.887505	1.501086	103.229881	36.719055	36.93903	106.646919	35.80328	19.220058	104.9384	-73.051598	20.068974	95.335542
-29.258001	9.681343	98.937355	-18.646809	19.608212	100.132729	34.833641	1.577585	103.153145	36.677048	36.948074	106.533096	35.7553445	19.2628295	104.8431205	-73.0489625	19.9535945	95.4223375
-30.38382	10.356096	98.961967	-18.654362	19.56781	100.170288	34.835415	1.514103	103.064774	36.66227	36.937515	106.400749	35.7488425	19.225809	104.7327615	-73.0575665	19.909811	95.6078145
-32.050369	11.408051	99.050491	-18.636679	19.483564	100.188698	34.840832	1.51886	102.89109	36.650898	36.866726	106.091011	35.745865	19.192793	104.4910505	-73.019223	19.774335	95.8863455
-33.108418	12.143152	99.097153	-18.560318	19.376808	100.15593	34.890568	1.458653	102.67794	36.627224	36.814648	105.809044	35.758896	19.1366505	104.243492	-72.879532	19.6169655	96.068368
-34.13282	12.881229	99.105446	-18.494659	19.240685	100.099625	34.930534	1.403181	102.419128	36.621807	36.715462	105.445984	35.7761705	19.0593215	103.932556	-72.7654885	19.4220485	96.266694
-35.131092	13.631755	99.112968	-18.390625	19.114029	100.022842	35.006741	1.260203	102.125839	36.579967	36.587791	105.105225	35.793354	18.923997	103.615532	-72.574604	19.304061	96.430152
-36.079494	14.456627	99.13192	-18.31588	18.965126	99.97081	35.040535	1.254763	101.924179	36.518459	36.477303	104.833076	35.779497	18.866033	103.3786275	-72.411257	19.064219	96.5629925
-37.028931	15.275817	99.135765	-18.234774	18.846766	99.941978	35.090267	1.213029	101.75238	36.498692	36.396786	104.607857	35.7944795	18.8049075	103.1801185	-72.2640275	18.8886245	96.7038375
-37.948082	16.145823	99.157486	-18.167942	18.733089	99.9394	35.100204	1.205902	101.623978	36.480347	36.359573	104.454063	35.7902755	18.7827375	103.0390205	-72.1261595	18.6834405	96.8397795
-39.251408	17.541283	99.179581	-18.103378	18.580164	99.878761	35.155018	1.180081	101.359848	36.459049	36.348049	104.132256	35.8070335	18.764065	102.746052	-72.0137895	18.396263	97.01147
-39.962841	18.528002	99.052467	-18.082209	18.498531	99.731812	35.152241	1.183384	101.047806	36.425816	36.34095	103.79995	35.7890285	18.762167	102.423878	-71.9534465	18.234895	97.039746
-40.730396	19.501629	98.925003	-18.04063	18.39028	99.512711	35.123543	1.226477	100.577736	36.43211	35.951046	103.303886	35.7778265	18.5887615	101.940811	-71.8590865	18.1917985	97.084611
-41.456348	20.523853	98.774353	-18.004606	18.317078	99.208687	35.068016	1.282717	99.933762	36.399872	35.862904	102.594505	35.733944	18.5728105	101.2641335	-71.743156	18.0613455	97.1532405
-42.043743	21.609381	98.585548	-17.960157	18.196423	98.824783	34.989964	1.364155	99.14669	36.360901	35.769836	101.657013	35.6754325	18.5669955	100.4018515	-71.5957465	17.8258505	97.2477145
-42.64077	22.646648	98.298248	-17.93671	18.104753	98.347519	34.871609	1.512899	98.163605	36.336685	35.635132	100.651863	35.604147	18.5740155	99.407734	-71.477567	17.6354905	97.287304
-43.14045	23.757826	98.064766	-17.950041	18.020287	97.827766	34.710426	1.691985	97.073357	36.151138	35.701965	99.467888	35.430782	18.696975	98.2706225	-71.330864	17.343599	97.3849095
-43.693951	25.464067	97.598274	-18.065666	17.912851	96.997169	34.436577	2.060401	95.359543	35.741867	35.962929	97.828987	35.089222	19.011665	96.594265	-71.220554	16.814037	97.400073
-44.018951	26.593287	97.363518	-18.144127	17.877235	96.468948	34.225937	2.356103	94.157387	35.243763	35.911621	96.96888	34.73485	19.133862	95.5631335	-71.023104	16.620608	97.3747625
-44.207874	27.788174	97.157898	-18.274569	17.825485	95.914284	33.936443	2.646342	92.915962	34.762245	35.829769	96.035263	34.349344	19.2380555	94.4756125	-70.898482	16.4129145	97.3529555
-44.290867	28.911554	96.977325	-18.387268	17.829748	95.353088	33.603958	2.9584	91.612442	34.262146	35.72575	95.039917	33.933052	19.342075	93.3261795	-70.707588	16.317421	97.3799965
-44.295322	30.040848	96.807388	-18.586449	17.86389	94.821495	33.235283	3.31659	90.344421	33.602684	35.619461	94.096481	33.4189835	19.4680255	92.220451	-70.5918815	16.2597545	97.422539
-44.174778	31.15361	96.687714	-18.840696	17.924547	94.302734	32.848335	3.627568	89.15892	32.932507	35.607224	93.220001	32.890421	19.617396	91.1894605	-70.571813	16.231698	97.4160075
-43.977345	32.245464	96.504311	-19.147636	18.006554	93.779579	32.391132	3.871954	88.005653	32.345535	35.663818	92.416405	32.3683335	19.767886	90.211029	-70.6636055	16.245222	97.348129
-43.483494	33.789745	96.201813	-19.651695	18.113281	93.014427	31.682026	4.149428	86.437111	31.516775	35.805367	91.473381	31.5994005	19.9773975	88.955246	-70.9027905	16.2491645	97.073608
-43.008266	34.754814	95.937004	-20.002636	18.18395	92.522125	31.194056	4.259689	85.606354	31.148678	35.842144	90.931435	31.171367	20.0509165	88.2688945	-71.176639	16.3169835	96.7753555
-42.449581	35.628407	95.591873	-20.398174	18.253227	92.081467	30.755394	4.342393	84.99279	31.16114	35.709488	90.324394	30.958267	20.0259405	87.658592	-71.754615	16.4805135	96.504342
-41.758564	36.398949	95.278641	-20.795288	18.329508	91.740433	30.362991	4.3707	84.659576	30.83675	35.749588	90.166405	30.5998705	20.060144	87.4129905	-72.1904465	16.598872	96.0678755
-40.908592	37.068031	94.950035	-21.148396	18.379351	91.502419	30.046917	4.377064	84.595818	30.165026	35.935371	90.445259	30.1059715	20.1562175	87.5205385	-72.4027635	16.6024845	95.4842995
-39.998375	37.616226	94.606857	-21.450298	18.42326	91.357368	29.852327	4.337968	84.8041	29.837523	35.919765	90.71595	29.844925	20.1288665	87.760025	-72.745521	16.7176535	94.954711
-38.883617	38.064991	94.2202	-21.723963	18.42613	91.280762	29.766497	4.235888	85.276588	29.717722	35.84483	91.087273	29.7421095	20.040359	88.1819305	-73.1900355	16.811901	94.3795935
-37.092068	38.495541	93.759468	-22.002178	18.408928	91.233429	29.810472	3.974048	86.300331	29.588902	35.720818	91.935143	29.699687	19.847433	89.117737	-73.704043	16.970423	93.349121
-35.733936	38.602844	93.444733	-22.095749	18.327438	91.257584	29.940363	3.729718	87.123276	29.627645	35.584747	92.546242	29.784004	19.6572325	89.834759	-73.975502	16.9976435	92.680409
-34.331276	38.604046	93.173363	-22.154947	18.226828	91.322342	30.140091	3.406587	88.038925	29.694176	35.413239	93.236702	29.9171335	19.409913	90.6378135	-74.2270275	17.043743	92.0068705
-32.87212	38.460217	92.954521	-22.143379	18.060425	91.442657	30.333202	3.044665	89.077942	29.806849	35.202171	94.018494	30.0700255	19.123418	91.548218	-74.3567835	16.997432	91.337096
-31.430647	38.256855	92.805565	-22.114325	17.85449	91.605637	30.59474	2.601437	90.108124	30.036024	34.944256	94.779541	30.315382	18.7728465	92.4438325	-74.544032	16.9361335	90.7674415
-29.833138	37.836914	92.6007	-22.033743	17.589205	91.762032	30.791416	2.158327	91.16552	30.300898	34.670174	95.57251	30.546157	18.4142505	93.369015	-74.613643	16.7641595	90.155049
-28.239557	37.36644	92.49453	-21.889299	17.292257	91.97139	31.037128	1.647153	92.238052	30.601109	34.331585	96.357574	30.8191185	17.989369	94.297813	-74.5977165	16.595145	89.644967
-25.842976	36.496483	92.374588	-21.691605	16.871374	92.227158	31.41087	0.874141	93.710251	31.070986	33.799049	97.431259	31.240928	17.336595	95.570755	-74.624138	16.406153	88.883561
-24.292191	35.815449	92.388458	-21.541414	16.545013	92.39032	31.601482	0.357317	94.605438	31.406004	33.44957	98.112427	31.503743	16.9034435	96.3589325	-74.586571	16.1865825	88.4217075
-22.744234	35.081032	92.450142	-21.363922	16.247608	92.545815	31.829313	-0.186008	95.353355	31.770702	33.074352	98.733253	31.8000075	16.444172	97.043304	-74.5278515	16.051044	88.048326
-21.222382	34.296955	92.53067	-21.221144	15.94124	92.669502	31.998972	-0.718617	95.960045	32.050327	32.686928	99.311623	32.0246495	15.9841555	97.635834	-74.4669375	15.8983245	87.70317
-19.811642	33.419834	92.716232	-21.127594	15.657396	92.81501	32.09322	-1.17283	96.451721	32.281982	32.352264	99.86274	32.187601	15.589717	98.1572305	-74.442789	15.725075	87.4727895
-18.398214	32.484253	92.990494	-21.068678	15.375729	92.987076	32.160477	-1.613726	96.783401	32.480595	32.023235	100.432693	32.320536	15.2047545	98.608047	-74.457892	15.5467035	87.366105
-17.124983	31.563749	93.320404	-21.0481	15.119493	93.158546	32.127846	-2.010502	97.0774	32.626595	31.721163	100.968346	32.3772205	14.8553305	99.022873	-74.4734205	15.3836555	87.294219
-15.341171	30.028152	93.901314	-21.137512	14.782277	93.519333	32.031799	-2.503023	97.453468	32.797321	31.345697	101.759544	32.41456	14.421337	99.606506	-74.689584	15.143217	87.43216
-14.21881	28.925524	94.297699	-21.247917	14.645189	93.792656	31.935736	-2.779095	97.705719	32.836246	31.151539	102.280998	32.385991	14.186222	99.9933585	-74.881825	15.104156	87.5919535
-13.212217	27.792198	94.654015	-21.389389	14.497261	94.052933	31.783638	-2.998672	97.966888	32.820812	30.99679	102.781319	32.302225	13.999059	100.3741035	-75.081003	14.995463	87.7317625
-12.2815	26.600647	95.004242	-21.542341	14.376404	94.323395	31.646351	-3.191195	98.205696	32.768829	30.876186	103.229309	32.20759	13.8424955	100.7175025	-75.292272	14.9103125	87.9292875
-11.420514	25.337139	95.303818	-21.703051	14.256475	94.602921	31.499365	-3.36427	98.475197	32.705372	30.721102	103.578377	32.1023685	13.678416	101.026787	-75.5084705	14.834534	88.179055
-10.658943	24.029482	95.551041	-21.856747	14.165018	94.875687	31.369881	-3.546392	98.757439	32.627838	30.572315	103.786934	31.9988595	13.5129615	101.2721865	-75.7123535	14.8170745	88.4791875
-9.914189	22.662025	95.720444	-22.003393	14.05086	95.116516	31.264683	-3.740475	98.980202	32.507957	30.413347	103.931107	31.88632	13.336436	101.4556545	-75.893106	14.765284	88.7773775
-8.943828	20.49408	95.911865	-22.236517	13.872653	95.460304	31.08049	-4.026751	99.293243	32.31139	30.176111	104.064194	31.69594	13.07468	101.6787185	-76.168974	14.670626	89.2418895
-8.409309	18.981234	96.058434	-22.336853	13.736142	95.695129	30.991724	-4.26612	99.489662	32.216774	29.947735	104.035339	31.604249	12.8408075	101.7625005	-76.277955	14.6314765	89.6277575
-7.892301	17.431883	96.17897	-22.445	13.582845	95.950783	30.899166	-4.484977	99.652771	32.128162	29.708147	103.962769	31.513664	12.611585	101.80777	-76.403664	14.554105	90.093796
-7.455369	15.827553	96.264595	-22.488678	13.435737	96.165253	30.809958	-4.703315	99.782837	32.039108	29.472601	103.838646	31.424533	12.384643	101.8107415	-76.401889	14.486831	90.5197645
-7.12016	14.188616	96.341698	-22.52607	13.278704	96.345978	30.755535	-4.91495	99.868622	31.967663	29.244862	103.692154	31.361599	12.164956	101.780388	-76.413739	14.392452	90.911568
-6.834777	12.496935	96.424583	-22.568657	13.130898	96.516747	30.731407	-5.135584	99.930939	31.898577	29.019154	103.543259	31.314992	11.941785	101.737099	-76.452306	14.320011	91.296395
-6.618881	10.852014	96.495644	-22.562351	13.025631	96.696266	30.703896	-5.358705	100.005615	31.857109	28.776852	103.393234	31.2805025	11.7090735	101.6994245	-76.4052045	14.3421885	91.6931075
-6.419203	8.363326	96.679939	-22.541334	12.787397	96.950516	30.719604	-5.746785	100.144661	31.841644	28.37944	103.28376	31.280624	11.3163275	101.7142105	-76.363292	14.2584665	92.1868215
-6.374975	6.651321	96.755981	-22.525734	12.634155	97.121613	30.741581	-6.018536	100.226715	31.878626	28.11754	103.260292	31.3101035	11.049502	101.7435035	-76.3615715	14.218808	92.4997225
-6.381886	4.970475	96.857605	-22.482536	12.501738	97.249313	30.757591	-6.292232	100.269234	31.923666	27.84399	103.311363	31.3406285	10.775879	101.7902985	-76.3057005	14.227597	92.7083275
-6.440596	3.33098	96.889587	-22.410688	12.349003	97.347252	30.80526	-6.567988	100.283203	32.032009	27.592352	103.409264	31.4186345	10.512182	101.8462335	-76.2400105	14.185824	92.8482705
-6.540888	1.669112	96.8181	-22.331585	12.217588	97.364433	30.862213	-6.791482	100.263168	32.180805	27.392653	103.548607	31.521509	10.3005855	101.9058875	-76.184679	14.1345905	92.8229785
-6.701162	0.017088	96.740685	-22.22451	12.140729	97.391556	30.927679	-6.922256	100.217949	32.318054	27.282043	103.758705	31.6228665	10.1798935	101.988327	-76.0718865	14.1015645	92.794785
-6.881616	-1.58627	96.64608	-22.108912	12.069648	97.381577	31.044716	-6.97984	100.249733	32.451122	27.242071	104.012833	31.747919	10.1311155	102.131283	-75.965743	14.0081805	92.631871
-7.319724	-3.99062	96.557297	-21.933302	12.018909	97.394768	31.297346	-6.966644	100.519608	32.619579	27.312527	104.489693	31.9584625	10.1729415	102.5046505	-75.8250665	13.8648765	92.2848855
-7.671876	-5.540908	96.624031	-21.820969	12.023841	97.448959	31.495506	-6.932193	100.800575	32.75647	27.423716	104.7565	32.125988	10.2457615	102.7785375	-75.767926	13.8019205	92.1193805
-8.104071	-7.137336	96.716293	-21.637953	12.059354	97.485802	31.720278	-6.871657	101.210533	32.882626	27.54657	104.957222	32.301452	10.3374565	103.0838775	-75.577358	13.7812515	91.8877265
-8.593874	-8.676328	97.003525	-21.459351	12.096468	97.547546	32.018177	-6.84425	101.694199	32.998718	27.62388	105.116745	32.5084475	10.389815	103.405472	-75.4271495	13.803121	91.68962
-9.167517	-10.257668	97.352638	-21.269012	12.140532	97.596748	32.298622	-6.89983	102.2509	33.178703	27.6476	105.152344	32.7386625	10.373885	103.701622	-75.2766865	13.907179	91.491874
-9.841024	-11.739879	97.784576	-21.036394	12.147472	97.665977	32.530045	-6.975141	102.798172	33.406281	27.566525	105.081856	32.968163	10.295692	103.940014	-75.040951	13.999252	91.39194
-10.566615	-13.209256	98.297974	-20.854656	12.103682	97.759995	32.782112	-7.118135	103.370377	33.628887	27.354353	104.931404	33.2054995	10.118109	104.1508905	-74.9148115	14.089255	91.3690995
-11.782014	-15.337051	99.140488	-20.478649	12.023691	97.86924	33.105434	-7.282355	104.164169	33.899773	27.019781	104.517662	33.5026035	9.868713	104.3409155	-74.4599015	14.178669	91.3975645
-12.673666	-16.630014	99.763748	-20.217188	11.943968	97.909615	33.321217	-7.317213	104.525467	34.094749	26.805977	104.121254	33.707983	9.744382	104.3233605	-74.142359	14.143554	91.4958695
-13.619799	-17.863865	100.30069	-19.958076	11.865415	97.945145	33.561462	-7.27749	104.801521	34.247452	26.686543	103.68544	33.904457	9.7045265	104.2434805	-73.820609	14.0263035	91.6468095
-14.471014	-18.941833	100.865349	-19.719301	11.780806	98.010643	33.84774	-7.21312	104.996384	34.332191	26.561928	103.240715	34.0899655	9.674404	104.1185495	-73.5285675	13.887208	91.9027365
-15.482837	-19.924164	101.509903	-19.462061	11.650397	98.081291	34.135426	-7.117287	105.096138	34.360268	26.454422	102.695808	34.247847	9.6685675	103.895973	-73.171969	13.6322265	92.266609
-16.488377	-20.867699	102.031883	-19.261417	11.498887	98.114136	34.3843	-7.063994	105.000595	34.306339	26.327356	102.230789	34.3453195	9.631681	103.615692	-72.8681535	13.366093	92.61258
-17.461964	-21.635788	102.381302	-19.12413	11.329545	98.172066	34.551125	-7.054756	105.004791	34.3512	26.211575	101.843491	34.4511625	9.5784095	103.424141	-72.6994225	13.0806805	92.919991
-18.998402	-22.629089	102.781799	-18.986961	11.095872	98.283073	34.780182	-7.055287	105.112305	34.402233	26.163828	101.58876	34.5912075	9.5542705	103.3505325	-72.5651295	12.6374735	93.2156135
-20.058992	-23.145714	102.893806	-18.948259	10.946109	98.309448	34.880508	-7.027398	105.047264	34.457973	26.223406	101.470093	34.6692405	9.598004	103.2586785	-72.5657585	12.294214	93.3602175
-21.107023	-23.481445	102.883064	-18.91563	10.854437	98.307312	34.936153	-6.954101	104.939796	34.469154	26.281702	101.318802	34.7026535	9.6638005	103.129299	-72.5339135	12.0450735	93.485325
-22.17601	-23.716976	102.854172	-18.884228	10.769923	98.332611	35.033257	-6.8651	104.880737	34.436314	26.338152	101.236008	34.7347855	9.736526	103.0583725	-72.5032415	11.80332	93.6068495
-23.252375	-23.76672	102.848969	-18.89403	10.718514	98.401215	35.084255	-6.797808	104.817352	34.42754	26.457602	101.236465	34.7558975	9.829897	103.0269085	-72.5439575	11.607131	93.7755215
-24.319616	-23.733789	102.769348	-18.915272	10.684415	98.4953	35.124535	-6.711464	104.741219	34.43906	26.591631	101.274063	34.7817975	9.9400835	103.007641	-72.6123415	11.4287465	93.982959
-25.37719	-23.492317	102.675842	-18.912306	10.66309	98.586403	35.182999	-6.633088	104.677498	34.453903	26.713079	101.331902	34.818451	10.0399955	103.0047	-72.643063	11.2861845	94.168106
-27.017471	-22.909864	102.420296	-18.882385	10.670926	98.690582	35.259678	-6.556605	104.523315	34.533291	26.875841	101.432594	34.8964845	10.159618	102.9779545	-72.6612545	11.182234	94.4032095
-28.099569	-22.359818	102.159012	-18.842812	10.666937	98.723366	35.282669	-6.542277	104.391945	34.583183	26.950901	101.519684	34.932926	10.204312	102.9558145	-72.61855	11.129562	94.4909175
-29.150373	-21.640186	101.903961	-18.783487	10.665337	98.773041	35.33271	-6.570844	104.28933	34.66964	27.003109	101.635872	35.001175	10.2161325	102.962601	-72.568149	11.1145415	94.583481
-30.169922	-20.818701	101.661537	-18.74984	10.70451	98.821297	35.353348	-6.593653	104.203201	34.760548	27.028671	101.755646	35.056948	10.217509	102.9794235	-72.556628	11.191511	94.6631705
-31.278893	-19.868717	101.38382	-18.686537	10.714498	98.863106	35.37693	-6.619616	104.128197	34.856007	27.060642	101.890503	35.1164685	10.220513	103.00935	-72.4895425	11.208483	94.716862
-32.261421	-18.800859	101.18232	-18.64525	10.752089	98.905853	35.391041	-6.652457	104.068947	34.936592	27.062527	102.017609	35.1638165	10.205035	103.043278	-72.4543165	11.299143	94.768428
-33.266335	-17.60808	101.02137	-18.604233	10.775173	98.958817	35.406235	-6.712468	104.035744	35.02264	27.053202	102.113052	35.2144375	10.170367	103.074398	-72.4229035	11.379979	94.843236
-34.71814	-15.632625	100.803032	-18.546133	10.802874	99.081161	35.426323	-6.807519	103.993904	35.140923	27.024794	102.241158	35.283623	10.1086375	103.117531	-72.375889	11.4971105	95.044791
-35.668682	-14.183587	100.712677	-18.498585	10.824073	99.195938	35.454334	-6.880792	103.969048	35.214771	26.968283	102.334229	35.3345525	10.0437455	103.1516385	-72.3317225	11.6044005	95.2402375
-36.563251	-12.644732	100.575844	-18.473654	10.805283	99.298508	35.469975	-6.971513	103.938446	35.289402	26.901659	102.442169	35.3796885	9.965073	103.1903075	-72.3269965	11.645493	95.4067085
-37.419575	-11.045037	100.399223	-18.443228	10.790756	99.416473	35.470169	-7.09459	103.872261	35.365452	26.837509	102.547409	35.4178105	9.8714595	103.209835	-72.3042665	11.7100525	95.623111
-38.241219	-9.342956	100.263954	-18.429636	10.777543	99.48439	35.447571	-7.182982	103.761986	35.441677	26.767578	102.653679	35.444624	9.792298	103.2078325	-72.303896	11.762788	95.7609475
-39.029636	-7.563084	100.036255	-18.418636	10.759731	99.541786	35.433384	-7.295442	103.588608	35.502495	26.708307	102.716042	35.4679395	9.7064325	103.152325	-72.3052115	11.8130295	95.931247
-39.783089	-5.707978	99.805275	-18.411428	10.75535	99.538338	35.401325	-7.365777	103.337494	35.555233	26.653048	102.719307	35.478279	9.6436355	103.0284005	-72.301135	11.8670645	96.0482755
-40.823772	-2.78683	99.356255	-18.383717	10.783312	99.421959	35.371387	-7.428692	102.725098	35.613537	26.59156	102.544449	35.492462	9.581434	102.6347735	-72.259896	11.98519	96.2091445
-41.46067	-0.741142	99.082085	-18.35903	10.841045	99.249809	35.355438	-7.456065	102.15583	35.649933	26.558702	102.254341	35.5026855	9.5513185	102.2050855	-72.2207455	12.1307715	96.2945325
-42.023571	1.363927	98.75116	-18.323082	10.923789	98.992233	35.368832	-7.446239	101.419594	35.60112	26.566645	101.877548	35.484976	9.560203	101.648571	-72.13114	12.287375	96.335895
-42.566147	3.5358	98.414406	-18.322002	11.010795	98.645927	35.304607	-7.40736	100.494347	35.570915	26.588953	101.366173	35.437761	9.5907965	100.93026	-72.081765	12.4307935	96.361594
-42.991737	5.720648	98.0448	-18.334242	11.0899	98.268555	35.11623	-7.332812	99.460968	35.471989	26.648062	100.819168	35.2941095	9.657625	100.140068	-71.9625935	12.522175	96.397042
-43.443233	7.944588	97.749664	-18.396555	11.230179	97.915527	34.87524	-7.24061	98.648102	35.300663	26.655535	100.450119	35.0879515	9.7074625	99.5491105	-71.8810615	12.7528955	96.2819435
-43.812977	10.174957	97.593727	-18.523726	11.348801	97.750603	34.683041	-7.105128	98.101288	35.171967	26.684975	100.304199	34.927504	9.7899235	99.2027435	-71.974956	12.9076785	96.2984625
-44.286682	13.556962	97.453011	-18.810749	11.572214	97.568268	34.340267	-6.906013	97.567513	35.01833	26.897627	100.388466	34.6792985	9.995807	98.9779895	-72.3007965	13.148621	96.1585465
-44.528725	15.773145	97.409637	-18.989676	11.693089	97.445145	34.176617	-6.829883	97.252716	34.913567	27.035612	100.506126	34.545092	10.1028645	98.879421	-72.524444	13.2833135	96.010869
-44.597702	18.034845	97.380447	-19.125076	11.847518	97.297546	33.969189	-6.694722	96.961678	34.849281	27.162939	100.605476	34.409235	10.2341085	98.783577	-72.659387	13.4609275	95.811515
-44.666542	20.164595	97.310921	-19.288311	11.963463	97.130089	33.782974	-6.526227	96.586441	34.830711	27.307697	100.62294	34.3068425	10.390735	98.6046905	-72.8834645	13.536191	95.6554875
-44.717045	22.295858	97.375816	-19.414829	12.116101	96.91758	33.639339	-6.31537	96.066017	34.811447	27.528954	100.505104	34.225393	10.606792	98.2855605	-73.055051	13.62541	95.5495995
-44.606243	24.343596	97.327194	-19.501385	12.261164	96.60981	33.432701	-6.046088	95.41732	34.786682	27.74807	100.214958	34.1096915	10.850991	97.816139	-73.1124615	13.671337	95.403481
-44.434875	26.373165	97.356201	-19.577084	12.457856	96.288116	33.235054	-5.791219	94.653816	34.706543	27.981478	99.775063	33.9707985	11.0951295	97.2144395	-73.1249665	13.8205825	95.3617925
-44.085819	29.289267	97.305794	-19.699665	12.75675	95.660118	32.878788	-5.307724	93.288811	34.42543	28.359831	98.985031	33.652109	11.5260535	96.136921	-73.051439	13.9874465	95.183315
-43.7934	31.14624	97.308853	-19.809202	12.960212	95.238068	32.569221	-4.997874	92.383148	34.157051	28.5588	98.490898	33.363136	11.780463	95.437023	-72.98154	14.139961	95.039113
-43.415951	32.95269	97.313271	-19.9718	13.198665	94.845139	32.289513	-4.709812	91.651268	33.868935	28.71763	98.041496	33.079224	12.003909	94.846382	-73.022824	14.393421	94.843896
-42.972157	34.657433	97.256874	-20.198698	13.425045	94.489571	31.969543	-4.449039	91.059944	33.5755	28.88714	97.671234	32.7725215	12.2190505	94.365589	-73.1699175	14.6310395	94.613553
-42.431244	36.294582	97.146492	-20.423681	13.651938	94.170403	31.655434	-4.214747	90.575127	33.312946	29.081757	97.322906	32.48419	12.433505	93.9490165	-73.331552	14.870371	94.3917895
-41.834846	37.853935	96.95417	-20.661228	13.887638	93.859085	31.354082	-4.003	90.18763	33.041103	29.269758	96.977791	32.1975925	12.633379	93.5827105	-73.5200485	15.141897	94.1354595
-41.211273	39.316933	96.731171	-20.898682	14.154804	93.581192	31.03953	-3.75338	89.894249	32.726849	29.447374	96.614532	31.8831895	12.846997	93.2543905	-73.6805535	15.462611	93.9079935
-40.117912	41.336491	96.405479	-21.294788	14.497148	93.256844	30.62397	-3.450787	89.607903	32.205139	29.67321	96.150002	31.4145545	13.1112115	92.8789525	-74.0041305	15.8830845	93.6347355
-39.244732	42.528133	96.166916	-21.551538	14.697046	93.05291	30.349398	-3.290834	89.500633	31.947586	29.830254	95.913132	31.148492	13.26971	92.7068825	-74.251568	16.124382	93.3989375
-38.359089	43.618431	95.940987	-21.79232	14.877783	92.870346	30.088324	-3.131719	89.423897	31.721792	29.970057	95.749878	30.905058	13.419169	92.5868875	-74.489698	16.336397	93.1538045
-37.376671	44.579834	95.770554	-22.009727	14.997241	92.708519	29.88505	-2.98389	89.384201	31.524197	30.126825	95.675079	30.7046235	13.5714675	92.52964	-74.7240775	16.4230145	92.887398
-36.278282	45.418526	95.65654	-22.183355	15.121704	92.609886	29.699862	-2.793146	89.406929	31.361267	30.282475	95.726555	30.5305645	13.7446645	92.566742	-74.8972745	16.4987435	92.65303
-35.147198	46.158447	95.674805	-22.338144	15.239485	92.560806	29.567347	-2.635	89.472511	31.226805	30.447922	95.919624	30.397076	13.906461	92.6960675	-75.073364	16.572509	92.4255445
-34.008442	46.80497	95.79837	-22.470211	15.34107	92.58606	29.474852	-2.474291	89.593544	31.150425	30.604324	96.196709	30.3126385	14.0650165	92.8951265	-75.2530605	16.6171235	92.2769935
-32.113514	47.534386	96.02491	-22.61253	15.50617	92.61412	29.408339	-2.231068	89.795738	31.141457	30.91012	96.709579	30.274898	14.339526	93.2526585	-75.499958	16.672814	91.9755815
-30.733767	47.926788	96.138092	-22.65259	15.635331	92.630028	29.398998	-2.056803	89.919456	31.162918	31.114212	97.050743	30.280958	14.5287045	93.4850995	-75.586138	16.7419575	91.7749565
-29.331482	48.239162	96.156616	-22.665947	15.786895	92.636261	29.412666	-1.894083	90.026772	31.192844	31.311825	97.339905	30.302755	14.708871	93.6833385	-75.634649	16.864919	91.5891835
-27.9167	48.434647	96.105591	-22.633776	15.932035	92.580719	29.449287	-1.739512	90.150734	31.277571	31.527889	97.517921	30.363429	14.8941885	93.8343275	-75.630981	16.9698815	91.3271105
-26.421755	48.575829	95.923561	-22.575161	16.133211	92.502373	29.510323	-1.573442	90.254944	31.373554	31.693592	97.607697	30.4419385	15.060075	93.9313205	-75.5922605	17.206347	91.0734255
-24.917898	48.645405	95.53614	-22.493744	16.37154	92.369362	29.610294	-1.436028	90.385277	31.417614	31.839741	97.639946	30.513954	15.2018565	94.0126115	-75.501442	17.5412235	90.7261125
-23.391611	48.594215	95.087852	-22.369394	16.57608	92.198349	29.71876	-1.367847	90.528641	31.490412	31.971889	97.590462	30.604586	15.302021	94.0595515	-75.343374	17.850139	90.3371465
-21.035152	48.329773	94.445457	-22.226309	16.818542	91.929535	29.851564	-1.324151	90.792343	31.666639	32.063492	97.454498	30.7591015	15.3696705	94.1234205	-75.2117195	18.2674135	89.7356495
-19.468025	48.059784	94.021744	-22.123518	16.967627	91.756683	29.958073	-1.340216	90.961159	31.773304	32.080463	97.413254	30.8656885	15.3701235	94.1872065	-75.1127245	18.5651305	89.3261595
-17.87248	47.658466	93.649307	-22.030308	17.06514	91.521118	30.054728	-1.396849	91.070335	31.911621	32.097496	97.376564	30.9831745	15.3503235	94.2234495	-75.0437905	18.7799565	88.8187865
-16.315907	47.199387	93.32666	-21.898432	17.150175	91.283127	30.111357	-1.433076	91.124054	32.065536	32.069145	97.372681	31.0884465	15.3180345	94.2483675	-74.8853105	18.9823155	88.3178865
-14.75926	46.661793	93.032234	-21.780661	17.220718	91.003403	30.186806	-1.454885	91.129616	32.221077	32.066208	97.419762	31.2039415	15.3056615	94.274689	-74.7652635	19.1357745	87.732117
-13.179922	46.019993	92.811661	-21.662266	17.292854	90.75106	30.271536	-1.428316	91.127953	32.396961	32.100807	97.475395	31.3342485	15.3362455	94.301674	-74.6587805	19.2494625	87.200446
-11.67862	45.290062	92.629211	-21.586948	17.349707	90.495872	30.381744	-1.370085	91.109367	32.536953	32.187931	97.549057	31.4593485	15.408923	94.329212	-74.6332445	19.290491	86.662532
-9.437737	44.11235	92.422928	-21.403854	17.491495	90.194801	30.572802	-1.139228	91.101051	32.680874	32.398872	97.663727	31.626838	15.629822	94.382389	-74.434546	19.353168	86.007213
-8.014162	43.244686	92.309868	-21.337572	17.612757	89.986031	30.666107	-0.887495	91.081161	32.746807	32.626022	97.750565	31.706457	15.8692635	94.415863	-74.381601	19.3562505	85.556199
-6.631292	42.303078	92.22126	-21.324221	17.770168	89.789215	30.745432	-0.596012	91.018661	32.774837	32.864048	97.838348	31.7601345	16.134018	94.4285045	-74.4085765	19.406318	85.1499255
-5.26884	41.262215	92.188248	-21.261749	17.907152	89.668991	30.819284	-0.298948	90.949043	32.759335	33.098576	97.912842	31.7893095	16.399814	94.4309425	-74.3128075	19.41449	84.9070395
-3.92741	40.177841	92.065468	-21.258339	18.11673	89.551857	30.871033	-0.01501	90.886024	32.72438	33.38681	97.963028	31.7977065	16.6859	94.424526	-74.3143845	19.54756	84.679188
-2.662568	38.996925	91.891739	-21.241266	18.321407	89.406357	30.908377	0.235544	90.863403	32.696163	33.64682	98.002335	31.80227	16.941182	94.432869	-74.284802	19.701632	84.379845
-1.389665	37.705906	91.677765	-21.23237	18.504549	89.30938	30.967564	0.420934	90.889725	32.667309	33.867298	98.013168	31.8174365	17.144116	94.4514465	-74.2821765	19.864982	84.1673135
0.411361	35.639179	91.361374	-21.220959	18.767784	89.158165	31.015114	0.599994	91.056694	32.673843	34.105709	97.969116	31.8444785	17.3528515	94.512905	-74.2863965	20.1827165	83.803425
1.580136	34.113129	91.121086	-21.234365	18.938183	89.096481	31.027735	0.660427	91.240044	32.692036	34.174053	97.927109	31.8598855	17.41724	94.5835765	-74.3286155	20.459126	83.6093855
2.697147	32.541401	90.937355	-21.188734	19.066572	89.071304	31.060493	0.648244	91.444359	32.732647	34.20845	97.926178	31.89657	17.428347	94.6852685	-74.274038	20.704797	83.4573395
3.766431	30.848499	90.772385	-21.120991	19.155218	89.057823	31.087442	0.588894	91.700783	32.838657	34.215675	97.89521	31.9630495	17.4022845	94.7979965	-74.2050315	20.9081515	83.3176495
4.804247	29.099127	90.603188	-21.019247	19.250124	89.054451	31.129566	0.526078	91.970863	32.935226	34.210033	97.856026	32.032396	17.3680555	94.9134445	-74.07089	21.1321925	83.1954575
5.798518	27.297678	90.526978	-20.91544	19.308193	89.070801	31.226679	0.461653	92.272614	33.025055	34.202801	97.844284	32.125867	17.332227	95.058449	-73.956747	21.284159	83.083153
6.716536	25.475056	90.470047	-20.795307	19.354006	89.110939	31.365871	0.353285	92.656639	33.149605	34.195099	97.852669	32.257738	17.274192	95.254654	-73.848352	21.43382	82.967224
7.975586	22.573967	90.653305	-20.570789	19.398634	89.286575	31.532532	0.320541	93.512131	33.279114	34.185295	98.077065	32.405823	17.252918	95.794598	-73.547401	21.54435	82.778552
8.701973	20.642181	90.939697	-20.470819	19.396069	89.498436	31.673914	0.195305	94.26693	33.36805	34.118496	98.33873	32.520982	17.1569005	96.30283	-73.46262	21.6352375	82.694042
9.31871	18.624422	91.374458	-20.350922	19.395111	89.756355	31.812773	0.08195	95.163506	33.47102	34.042133	98.6633	32.6418965	17.0620415	96.913403	-73.3437405	21.7281805	82.599307
9.88399	16.639893	91.827736	-20.248312	19.358858	90.017281	31.954124	0.014363	96.021156	33.532314	34.01667	99.067062	32.743219	17.0155165	97.544109	-73.239843	21.7021995	82.490453
10.3627	14.650286	92.338104	-20.162649	19.317636	90.288994	32.062622	-0.062851	96.831406	33.634357	34.012024	99.473343	32.8484895	16.9745865	98.1523745	-73.1737875	21.6606855	82.4256135
10.751056	12.649451	92.816895	-20.055964	19.22946	90.519173	32.167824	-0.143357	97.49633	33.766922	33.933414	99.868515	32.967373	16.8950285	98.6824225	-73.079301	21.5638915	82.3559235
11.080504	10.699895	93.248489	-19.951172	19.124844	90.714767	32.257313	-0.257199	98.058182	33.867271	33.863373	100.187447	33.062292	16.803087	99.1228145	-72.964636	21.446601	82.3067195
11.402969	7.827456	93.706421	-19.812325	18.978285	90.92659	32.45879	-0.418415	98.660149	34.027546	33.810028	100.556358	33.243168	16.6958065	99.6082535	-72.867818	21.2607635	82.2449265
11.532289	5.944214	94.033501	-19.721582	18.857565	91.041145	32.56749	-0.463605	99.008308	34.118496	33.784286	100.771347	33.342993	16.6603405	99.8898275	-72.786157	21.0547895	82.1924625
11.53817	4.113477	94.329826	-19.634079	18.747662	91.182434	32.695904	-0.614697	99.368027	34.225471	33.71302	100.943245	33.4606875	16.5491615	100.155636	-72.7288455	20.9461625	82.209232
11.394472	2.345834	94.726151	-19.565283	18.676054	91.337433	32.820808	-0.721619	99.738731	34.331776	33.641258	101.091576	33.576292	16.4598195	100.4151535	-72.706858	20.8922885	82.2597125
11.481115	0.406368	94.95298	-19.463671	18.593805	91.471863	32.941525	-0.814668	100.124382	34.430565	33.628521	101.235878	33.686045	16.4069265	100.68013	-72.613387	20.7806835	82.263596
10.999698	-1.171751	95.423576	-19.358986	18.51963	91.616371	33.069241	-0.917131	100.502899	34.532501	33.579491	101.320091	33.800871	16.33118	100.911495	-72.518843	20.70808	82.321247
10.81912	-2.832952	95.651398	-19.276182	18.445702	91.761368	33.207737	-1.018404	100.851227	34.63773	33.533089	101.431145	33.9227335	16.2573425	101.141186	-72.4750975	20.6340615	82.38155
10.081622	-5.129787	96.132942	-19.105616	18.345522	91.96273	33.399601	-1.156025	101.292816	34.835903	33.441227	101.537811	34.117752	16.142601	101.4153135	-72.328984	20.548443	82.5101465
9.231273	-6.477569	96.522751	-18.973442	18.274359	92.072823	33.532326	-1.245523	101.502266	34.96257	33.366306	101.566849	34.247448	16.0603915	101.5345575	-72.194332	20.4883265	82.6110885
8.848899	-7.865551	96.587967	-18.839695	18.207525	92.159363	33.66666	-1.322708	101.648094	35.097752	33.296265	101.550865	34.382206	15.9867785	101.5994795	-72.061596	20.4282715	82.7192465
7.752251	-9.041585	96.87442	-18.717676	18.191805	92.239174	33.7785	-1.3837	101.769768	35.219585	33.208679	101.503029	34.4990425	15.9124895	101.6363985	-71.9343945	20.4711205	82.8419495
7.085272	-10.270442	96.952377	-18.599901	18.140305	92.30822	33.909302	-1.450642	101.876404	35.313374	33.13974	101.465523	34.611338	15.844549	101.6709635	-71.81114	20.436061	82.9454765
5.875939	-11.192034	97.199661	-18.468227	18.095976	92.372719	34.015137	-1.505013	101.972519	35.428165	33.068058	101.40258	34.721651	15.7815225	101.6875495	-71.658105	20.4104295	83.0578885
4.860659	-12.107697	97.29097	-18.366379	18.095312	92.407486	34.106953	-1.542336	102.046219	35.534527	33.012222	101.323654	34.82074	15.734943	101.6849365	-71.553498	20.455681	83.1300355
3.366581	-13.32074	97.31601	-18.198994	18.094053	92.466766	34.251503	-1.594639	102.153488	35.640743	32.922676	101.205948	34.946123	15.6640185	101.679718	-71.344111	20.5240875	83.253814
2.119186	-13.997041	97.357574	-18.12047	18.110424	92.51368	34.338818	-1.621785	102.202713	35.709095	32.886402	101.151955	35.0239565	15.6323085	101.677334	-71.2648965	20.5885395	83.350026
0.611337	-14.400345	97.510521	-18.055096	18.114765	92.5756	34.395264	-1.633072	102.263702	35.797791	32.855122	101.081482	35.0965275	15.611025	101.672592	-71.2067195	20.618505	83.478608
-0.535353	-14.897539	97.391876	-17.970798	18.108679	92.639603	34.478027	-1.619887	102.315353	35.860706	32.799267	100.974762	35.1693665	15.58969	101.6450575	-71.1109625	20.627668	83.6341485
-1.968688	-15.206788	97.437599	-17.854588	18.123365	92.722061	34.562973	-1.480586	102.424011	35.9468	32.69698	100.700584	35.2548865	15.608197	101.5622975	-70.9640625	20.638533	83.8818245
-3.465268	-15.332278	97.631828	-17.778698	18.166481	92.822754	34.708683	-1.276575	102.575043	35.994564	32.508171	100.128807	35.3516235	15.615798	101.351925	-70.9090195	20.717164	84.293583
-5.18822	-15.151334	98.050339	-17.655788	18.24654	92.876678	34.900265	-0.983618	102.537064	35.900314	32.377426	99.278175	35.4002895	15.696904	100.9076195	-70.7118655	20.796176	84.8457365
-7.46735	-14.884141	98.251801	-17.471155	18.308132	92.884186	35.099667	-0.512762	102.086128	35.571796	32.288536	97.886795	35.3357315	15.887887	99.9864615	-70.2780415	20.728377	85.7819105
-9.057986	-14.523138	98.275887	-17.404425	18.25943	92.944221	35.200413	-0.294565	101.869881	35.506283	32.184418	97.05188	35.353348	15.9449265	99.4608805	-70.162198	20.5739335	86.4275615
-10.692818	-14.043678	98.312119	-17.384232	18.186052	93.116386	35.34164	-0.194601	101.681435	35.344906	32.135365	96.544685	35.343273	15.970382	99.11306	-70.111737	20.401722	87.119712
-12.358212	-13.428201	98.302429	-17.362534	18.052477	93.328804	35.419609	-0.16346	101.46003	35.213486	32.098602	96.256516	35.3165475	15.967571	98.858273	-70.0416155	20.137383	87.799335
-14.035124	-12.705748	98.108337	-17.392403	17.912415	93.481735	35.454517	-0.187911	101.180161	35.136349	32.040768	96.009811	35.295433	15.9264285	98.594986	-70.080239	19.8984015	88.368484
-15.720723	-11.84292	97.813164	-17.431534	17.750254	93.542931	35.389912	-0.223277	100.873138	35.009644	31.999073	95.842758	35.199778	15.887898	98.357948	-70.062846	19.61261	88.727914
-17.439589	-10.852919	97.365204	-17.540369	17.591766	93.634773	35.283207	-0.284847	100.609497	34.859703	31.940544	95.821281	35.071455	15.8278485	98.215389	-70.152193	19.3556835	89.054157
-19.997702	-9.059018	96.783867	-17.776995	17.414865	93.858292	35.035286	-0.412916	100.357773	34.72311	31.91947	96.134621	34.879198	15.753277	98.246197	-70.433188	19.076453	89.470387
-21.736198	-7.6903	96.461884	-17.971937	17.339251	94.043221	34.882111	-0.493172	100.247124	34.643196	32.021492	96.514366	34.7626535	15.76416	98.380745	-70.7065275	18.914342	89.705697
-23.456291	-6.194251	96.115692	-18.15213	17.309994	94.247185	34.740788	-0.542039	100.161072	34.577187	32.101379	96.943825	34.6589875	15.77967	98.5524485	-70.9632475	18.840318	89.9419215
-25.139042	-4.572542	95.793602	-18.298992	17.289049	94.447586	34.598221	-0.620197	100.106285	34.510983	32.184921	97.511292	34.554602	15.782362	98.8087885	-71.152586	18.795736	90.0863835
-26.848803	-2.849502	95.52652	-18.474636	17.313486	94.706123	34.438118	-0.677948	100.216782	34.527428	32.266392	98.17334	34.482773	15.794222	99.195061	-71.432045	18.83275	90.217185
-28.542625	-0.976437	95.347961	-18.623976	17.369419	95.025726	34.320305	-0.795255	100.455322	34.614693	32.30275	98.924988	34.467499	15.7537475	99.690155	-71.715451	18.9850905	90.361297
-30.274157	0.975772	95.241776	-18.739937	17.430506	95.388184	34.223263	-0.900438	100.717308	34.74976	32.293137	99.665405	34.4865115	15.6963495	100.1913565	-71.9663855	19.1646625	90.5850115
-32.682865	4.02545	95.163795	-18.799152	17.477095	95.924995	34.145771	-1.065091	101.000175	34.950489	32.321312	100.776566	34.54813	15.6281105	100.8883705	-72.146434	19.3260795	90.9616195
-34.274529	6.121093	95.134888	-18.781521	17.503551	96.239815	34.174679	-1.135024	101.096466	35.137321	32.425823	101.431801	34.656	15.6453995	101.2641335	-72.219042	19.3617025	91.2154965
-35.886185	8.267649	95.186523	-18.740707	17.52058	96.4963	34.236958	-1.15431	101.115013	35.313572	32.483376	101.927055	34.775265	15.664533	101.521034	-72.256679	19.376627	91.471566
-37.414871	10.401649	95.17466	-18.660181	17.550007	96.686691	34.353092	-1.135001	101.000687	35.434212	32.552414	102.285645	34.893652	15.7087065	101.643166	-72.214014	19.3913075	91.730216
-38.956417	12.578112	95.183327	-18.540342	17.582954	96.795555	34.470478	-1.045462	100.764069	35.53912	32.597187	102.430031	35.004799	15.7758625	101.59705	-72.085483	19.3900455	91.99406
-40.474476	14.793773	95.260483	-18.445059	17.603228	96.821449	34.592213	-0.929066	100.39872	35.669933	32.671345	102.306709	35.131073	15.8711395	101.3527145	-72.021191	19.3353165	92.2901835
-41.955589	17.017693	95.305618	-18.297632	17.639729	96.774002	34.71373	-0.843383	99.853516	35.713203	32.70594	102.011856	35.2134665	15.9312785	100.932686	-71.8087305	19.3481795	92.615318
-44.094086	20.349174	95.559311	-18.111443	17.624144	96.667442	34.794182	-0.799466	98.733368	35.7929	32.715393	101.314903	35.293541	15.9579635	100.0241355	-71.516427	19.2903245	93.3107485
-45.487442	22.59124	95.901421	-17.98332	17.574516	96.594322	34.787678	-0.811231	97.79879	35.947666	32.622643	100.568352	35.367672	15.905706	99.183571	-71.334312	19.243326	94.005073
-46.784016	24.86137	96.344635	-17.826616	17.521599	96.503212	34.731327	-0.828899	96.71772	35.972996	32.618103	99.699715	35.3521615	15.894602	98.2087175	-71.0053935	19.148596	94.7977065
-48.034237	27.066978	96.895828	-17.70026	17.460869	96.360344	34.615429	-0.832456	95.556664	35.882946	32.746529	98.792763	35.2491875	15.9570365	97.1747135	-70.6497075	18.9647015	95.5459745
-49.182899	29.316267	97.438461	-17.649668	17.431547	96.205589	34.391953	-0.76197	94.381165	35.768475	32.956963	97.872963	35.080214	16.0974965	96.127064	-70.37955	18.7655975	96.284114
-50.333668	31.561602	97.905663	-17.661697	17.402325	96.07032	34.146847	-0.687544	93.253853	35.533482	33.158573	97.192825	34.8401645	16.2355145	95.223339	-70.1635585	18.5691355	96.917301
-51.42075	33.781834	98.456192	-17.791471	17.350683	95.935318	33.804169	-0.611996	92.282211	35.14138	33.432816	96.746315	34.4727745	16.41041	94.514263	-70.0557165	18.290956	97.356373
-51.98027	36.381744	99.099731	-18.073875	17.366701	95.65744	33.16328	-0.33451	91.051369	34.610157	33.594688	96.10688	33.8867185	16.630089	93.5791245	-70.0344685	18.103313	97.7357555
-50.590019	36.783577	99.205231	-18.317049	17.412598	95.494759	32.799969	-0.131197	90.433327	34.221912	33.604927	95.755074	33.5109405	16.736865	93.0942005	-70.1450385	18.088331	97.8953175
-49.578918	37.660702	99.166359	-18.586514	17.53146	95.273766	32.396595	0.107244	89.913147	33.791714	33.7062	95.546188	33.0941545	16.906722	92.7296675	-70.2671825	18.156198	97.8178645
-48.339867	38.339424	99.135056	-18.852732	17.659149	94.970421	31.984356	0.291293	89.420212	33.456951	33.887146	95.368805	32.7206535	17.0892195	92.3945085	-70.4261175	18.2290785	97.5463335
-47.078072	39.002926	99.116234	-19.116632	17.804302	94.674004	31.553104	0.510194	88.953514	33.205051	34.037209	95.24147	32.3790775	17.2737015	92.097492	-70.6123415	18.3349025	97.250516
-45.590149	39.582657	98.962578	-19.312277	17.955065	94.372002	31.162649	0.723517	88.575371	33.009296	34.161575	95.153053	32.0859725	17.442546	91.864212	-70.7105265	18.467584	96.879792
-44.092796	40.063469	98.822517	-19.540508	18.177246	94.157341	30.886936	0.918542	88.271622	32.849167	34.316475	95.092354	31.8680515	17.6175085	91.681988	-70.9490675	18.7369835	96.632694
-41.67411	40.694901	98.384628	-19.841507	18.580093	93.982094	30.718744	1.260484	88.065285	32.667057	34.596462	95.205376	31.6929005	17.928473	91.6353305	-71.3759145	19.231713	96.3288575
-39.926361	40.968971	98.039177	-20.008863	18.805494	93.870369	30.652004	1.46375	88.047295	32.617649	34.757206	95.353539	31.6348265	18.110478	91.700417	-71.6525525	19.50051	96.040321
-38.014874	41.078133	97.727478	-20.132668	19.020847	93.808861	30.578581	1.699481	88.109604	32.692711	34.832325	95.479355	31.635646	18.265903	91.7944795	-71.900982	19.775791	95.8232425
-36.045135	41.078472	97.414841	-20.212646	19.185642	93.819382	30.466539	1.847029	88.285431	32.757523	34.831333	95.673721	31.612031	18.339181	91.979576	-72.037323	20.032103	95.659188
-33.992947	40.957359	97.241821	-20.245623	19.353804	93.880257	30.446434	1.893603	88.598557	32.720646	34.822289	96.022453	31.58354	18.357946	92.310505	-72.074786	20.349662	95.450009
-31.860241	40.670391	96.959686	-20.266682	19.434267	94.008621	30.5131	1.798365	89.058258	32.702904	34.7318	96.435524	31.608002	18.2650825	92.746891	-72.141366	20.6034515	95.270351
-29.744751	40.259521	96.765343	-20.326736	19.52483	94.118057	30.490791	1.733897	89.764618	32.781921	34.590992	96.928116	31.636356	18.1624445	93.346367	-72.289828	20.8872155	94.889747
-26.336786	39.43185	96.539352	-20.466108	19.638723	94.428093	30.558601	1.473754	91.208687	33.048214	34.310833	97.765694	31.8034075	17.8922935	94.4871905	-72.7356235	21.3851525	94.3689955
-24.061581	38.693653	96.394028	-20.578733	19.70265	94.715622	30.679012	1.244434	92.391472	33.243759	34.153774	98.489174	31.9613855	17.699104	95.440323	-73.1188515	21.706196	93.990921
-21.786541	37.87574	96.280319	-20.669828	19.669449	95.022362	30.812195	0.998946	93.682579	33.378609	34.042011	99.397995	32.095402	17.5204785	96.540287	-73.435058	21.8184195	93.504437
-19.423359	36.921436	96.309296	-20.7299	19.56382	95.347633	31.016281	0.739414	94.926384	33.524895	33.905224	100.348221	32.270588	17.322319	97.6373025	-73.730388	21.805321	93.0579635
-17.099852	35.870014	96.338196	-20.716038	19.403496	95.610977	31.221846	0.471804	96.040878	33.686039	33.815319	101.12442	32.4539425	17.1435615	98.582649	-73.8860185	21.6634305	92.639305
-14.71977	34.733788	96.258202	-20.710283	19.260946	95.770142	31.383631	0.296176	96.941994	33.786831	33.834106	101.730934	32.585231	17.065141	99.336464	-74.005797	21.456751	92.20382
-12.355536	33.486805	96.28775	-20.656168	19.152111	95.89592	31.547945	0.18341	97.655807	33.839302	33.828281	102.244568	32.6936235	17.0058455	99.9501875	-74.0059595	21.2983765	91.8416525
-8.902514	31.600973	96.320587	-20.50728	18.987579	95.997917	31.782167	0.058861	98.451576	34.036957	33.842228	102.761307	32.909562	16.9505445	100.6064415	-73.924122	21.0246135	91.3893925
-6.632914	30.252016	96.437325	-20.38961	18.931627	96.079704	31.866085	0.049609	98.848434	34.195007	33.824375	103.095078	33.030546	16.936992	100.971756	-73.809766	20.926262	91.187652
-4.350969	28.847281	96.774673	-20.246878	18.899523	96.261337	31.996807	0.067921	99.33622	34.324303	33.76651	103.621925	33.160555	16.9172155	101.4790725	-73.654311	20.8818305	91.0436015
-2.153524	27.440239	97.418396	-20.094776	18.884806	96.695175	32.140541	0.121102	100.317596	34.313972	33.761944	104.764603	33.2272565	16.941523	102.5410995	-73.4168085	20.828089	90.8492505
-0.037304	25.921389	98.764351	-20.031231	18.930716	97.547707	32.394894	0.104881	102.241112	34.407959	33.827816	106.71035	33.4014265	16.9663485	104.475731	-73.4638885	20.8950835	90.619683
1.949505	24.330675	100.647507	-19.962286	19.017454	98.803139	32.7612	0.111008	104.895317	34.631062	33.921417	108.970322	33.696131	17.0162125	106.9328195	-73.620703	21.0186955	90.6734585
3.890763	22.715422	102.446411	-19.811255	19.189735	100.129639	33.161087	0.348829	107.599762	34.72702	34.11718	110.942802	33.9440535	17.2330045	109.271282	-73.5665635	21.1464655	90.987996
6.737144	20.281214	104.327156	-19.536777	19.472017	101.443123	33.725174	0.708613	110.233925	34.94585	34.544216	112.674416	34.335512	17.6264145	111.4541705	-73.409066	21.3176195	91.4320755
8.581193	18.546604	104.920303	-19.296406	19.378325	101.744827	33.871929	0.518278	110.908638	35.255257	34.461605	113.148071	34.563593	17.4899415	112.0283545	-73.156405	21.2667085	91.4612995
10.306551	16.758635	105.254494	-19.026653	19.253883	101.82959	34.160583	0.312102	111.34951	35.495705	34.254353	113.163757	34.828144	17.2832275	112.2566335	-72.88145	21.2245385	91.4025465
11.914816	14.990934	105.567184	-18.832544	19.202768	101.847412	34.495007	0.247481	111.512665	35.674377	34.225224	113.03904	35.084692	17.2363525	112.2758525	-72.74978	21.1691835	91.4189715
13.388649	13.227614	105.726334	-18.675964	19.164928	101.819061	34.703712	0.330823	111.607063	35.861408	34.367718	112.885597	35.28256	17.3492705	112.24633	-72.634488	20.9805855	91.391792
14.670631	11.505621	105.995323	-18.564526	19.133368	101.784775	35.014431	0.393656	111.762344	35.929222	34.461506	112.860046	35.4718265	17.427581	112.311195	-72.6008785	20.839155	91.258355
15.855579	9.806778	106.362877	-18.390856	19.019007	101.809479	35.217216	0.33974	112.028542	36.129097	34.424503	112.89257	35.6731565	17.3821215	112.460556	-72.4548685	20.6558925	91.158402
17.556051	7.103004	106.810257	-17.981714	18.735071	101.933609	35.604721	0.148259	112.314247	36.548992	34.194317	113.012268	36.0768565	17.171288	112.6632575	-72.0402845	20.298854	91.2039605
18.695154	5.314322	106.717514	-17.642845	18.565624	101.933846	35.898205	0.06322	112.293137	36.853737	34.090103	112.868187	36.375971	17.0766615	112.580662	-71.661661	20.0545865	91.28703
17.953791	4.647625	106.603912	-17.286993	18.423967	101.825905	36.260399	0.074876	112.057938	37.116318	34.049507	112.599548	36.6883585	17.0621915	112.328743	-71.2623445	19.7857425	91.323067
17.792528	3.611802	106.092751	-16.913574	18.345938	101.634766	36.632912	0.131094	111.780777	37.375286	34.087055	112.279678	37.004099	17.1090745	112.0302275	-70.831247	19.5828015	91.2393045
17.240725	2.817516	105.785751	-16.600636	18.293848	101.510307	36.987423	0.172431	111.564827	37.593422	34.113598	112.017731	37.2904225	17.1430145	111.791279	-70.4916945	19.4446815	91.229335
16.280863	2.205512	105.778374	-16.30896	18.180449	101.476837	37.297657	0.158195	111.500488	37.830276	34.08353	111.96492	37.5639665	17.1208625	111.732704	-70.1818865	19.2400355	91.22097
15.859802	1.204783	105.542755	-16.088423	18.067497	101.528099	37.548431	0.048979	111.562477	38.070141	33.998569	112.021553	37.809286	17.023774	111.792015	-69.986132	19.11122	91.264183
14.201626	0.258499	105.53688	-15.809891	17.858727	101.607368	37.888935	-0.186218	111.62397	38.374676	33.817596	112.052933	38.1318055	16.815689	111.8384515	-69.7515875	18.901765	91.3762845
13.175018	-0.426539	105.364441	-15.638868	17.698927	101.601318	38.039528	-0.297245	111.555885	38.519661	33.746208	111.985359	38.2795945	16.7244815	111.770622	-69.5573305	18.6733725	91.432014
12.067941	-1.033965	105.145683	-15.540361	17.577761	101.607422	38.201912	-0.356049	111.486267	38.671944	33.717068	111.948036	38.436928	16.6805095	111.7171515	-69.51765	18.4750125	91.4976925
10.878051	-1.617119	105.022156	-15.431046	17.515009	101.692268	38.40213	-0.37563	111.490761	38.812119	33.76062	111.973343	38.6071245	16.692495	111.732052	-69.4692165	18.337523	91.652484
9.596653	-2.121452	104.865219	-15.285294	17.473087	101.790085	38.585297	-0.339791	111.466766	38.970055	33.821774	112.009552	38.777676	16.7409915	111.738159	-69.348264	18.2051825	91.842011
8.224641	-2.588658	104.710449	-15.130964	17.449999	101.934395	38.747387	-0.309482	111.419502	39.13937	33.857376	111.967194	38.9433785	16.773947	111.693348	-69.2053065	18.126051	92.175442
6.791577	-3.026661	104.580482	-15.002264	17.45212	102.069519	38.928864	-0.275609	111.431755	39.273853	33.854416	111.884857	39.1013585	16.7894035	111.658306	-69.1058865	18.1148365	92.480732
4.451716	-3.583635	104.467583	-14.83452	17.448734	102.281105	39.187675	-0.215247	111.406616	39.442871	33.873112	111.570755	39.315273	16.8289325	111.4886855	-68.984313	18.0685355	93.0735245
2.800876	-3.869025	104.31012	-14.765668	17.479404	102.315544	39.284069	-0.11992	111.185562	39.529781	33.941971	111.236214	39.406925	16.9110255	111.210888	-68.938261	18.0477825	93.4202
1.07739	-4.152521	104.057487	-14.715431	17.494362	102.297318	39.40242	-0.038293	110.951408	39.5634	33.994843	110.787376	39.48291	16.978275	110.869392	-68.913772	18.010449	93.725244
-0.674096	-4.313778	103.787102	-14.674002	17.532085	102.241348	39.57346	0.020778	110.644913	39.550407	34.075939	110.377548	39.5619335	17.0483585	110.5112305	-68.9099375	18.0158115	93.9714655
-2.554203	-4.453777	103.492096	-14.639091	17.546553	102.177094	39.640247	0.090256	110.238411	39.566959	34.123184	110.040352	39.603603	17.10672	110.1393815	-68.881785	17.986386	94.2148065
-4.411717	-4.578444	103.075935	-14.610489	17.506968	102.07769	39.644768	0.099616	109.850761	39.551937	34.095181	109.752724	39.5983525	17.0973985	109.8017425	-68.8193305	17.9165375	94.3536375
-6.375942	-4.681205	102.629471	-14.632654	17.410095	101.989235	39.631931	-0.004886	109.423027	39.491932	34.031448	109.661758	39.5619315	17.013281	109.5423925	-68.8272395	17.806909	94.4360775
-9.402736	-4.713441	101.766159	-14.758867	17.19976	101.763832	39.421158	-0.288643	108.705368	39.510231	33.808292	109.51004	39.4656945	16.7598245	109.107704	-68.9834285	17.6396955	94.41996
-11.444422	-4.746348	101.287498	-14.866426	17.054825	101.546074	39.233608	-0.453513	108.051254	39.478939	33.623867	109.194115	39.3562735	16.585177	108.6226845	-69.0891255	17.524473	94.4694635
-13.528262	-4.691143	100.670036	-14.976122	16.948664	101.218987	39.040539	-0.52754	107.147644	39.39846	33.412189	108.349014	39.2194995	16.4423245	107.748329	-69.1717435	17.4550035	94.689645
-15.591574	-4.642793	100.067604	-15.028983	16.886223	100.665024	38.859573	-0.576584	105.684235	39.222916	33.18927	106.763802	39.0412445	16.306343	106.2240185	-69.0992105	17.466103	95.1060295
-17.649853	-4.547845	99.222389	-14.991493	16.869192	99.846817	38.657013	-0.570321	103.680527	38.90876	32.938854	104.578461	38.7828865	16.1842665	104.129494	-68.7658725	17.5541175	95.56414
-19.6357	-4.452765	98.51757	-14.864471	16.811762	98.98362	38.473896	-0.617266	101.505638	38.477486	32.654186	102.145538	38.475691	16.01846	101.825588	-68.204633	17.605064	96.141652
-21.704477	-4.271532	97.834999	-14.75708	16.693871	98.12558	38.403706	-0.782114	99.334442	37.887463	32.404083	99.602905	38.1455845	15.8109845	99.4686735	-67.6597445	17.5767575	96.7824865
-24.629433	-3.98993	97.261757	-14.703883	16.540113	96.935341	38.088722	-0.898512	96.420998	36.983677	31.91827	96.303421	37.5361995	15.509879	96.3622095	-66.9439655	17.570347	97.5084725
-26.583492	-3.739197	96.996552	-14.766171	16.388208	96.359344	37.721794	-0.931883	95.083221	36.508255	31.655424	94.919914	37.1150245	15.3617705	95.0015675	-66.6473665	17.4146455	97.7171205
-28.377792	-3.483574	96.687828	-14.985874	16.222921	95.951202	37.330914	-0.96802	94.371025	36.18549	31.401461	94.129837	36.758202	15.2167205	94.250431	-66.72995	17.2291215	97.651973
-30.225653	-3.114123	96.373787	-15.319	16.073347	95.612755	37.040577	-1.056563	93.980911	35.793652	31.274246	93.829575	36.4171145	15.1088415	93.905243	-67.0551145	17.0378525	97.320267
-32.031158	-2.82815	95.933258	-15.649652	15.876809	95.222641	36.70174	-1.178264	93.593063	35.491577	31.152531	93.667999	36.0966585	14.9871335	93.630531	-67.3959625	16.7664845	96.814751
-33.814129	-2.407219	95.419762	-15.983361	15.71912	94.808472	36.243446	-1.285413	93.091766	35.204258	31.030365	93.519188	35.723852	14.872476	93.305477	-67.690574	16.565764	96.311467
-35.442467	-2.009024	95.022728	-16.317543	15.530755	94.441467	35.807014	-1.385683	92.554581	34.908878	30.91268	93.362297	35.357946	14.7634985	92.958439	-67.993032	16.2980115	95.924495
-37.655373	-1.289365	94.558052	-16.841282	15.380977	94.007652	35.210747	-1.543152	91.871353	34.470482	30.761124	93.121513	34.8406145	14.608986	92.496433	-68.5231785	16.152968	95.518871
-39.106209	-0.754108	94.390526	-17.148876	15.375204	93.780342	34.820808	-1.661109	91.558151	34.253212	30.703798	92.978874	34.53701	14.5213445	92.2685125	-68.834762	16.2290635	95.2921715
-40.443634	-0.250135	94.256363	-17.457455	15.401011	93.599289	34.473457	-1.717265	91.376389	34.060852	30.650457	92.892921	34.2671545	14.466596	92.134655	-69.1820645	16.335426	95.063923
-41.623409	0.324237	94.131187	-17.705149	15.451715	93.503487	34.16827	-1.725793	91.304771	33.805164	30.596437	92.865845	33.986717	14.435322	92.085308	-69.397015	16.468108	94.921666
-42.774952	0.889238	94.14093	-17.967566	15.481117	93.449577	33.854527	-1.681209	91.277077	33.57196	30.622526	92.852844	33.7132435	14.4706585	92.0649605	-69.6483755	16.4915755	94.8341935
-43.859161	1.406973	94.184807	-18.20154	15.544941	93.446281	33.594952	-1.674015	91.279007	33.373268	30.640829	92.86232	33.48411	14.483407	92.0706635	-69.88719	16.606475	94.8218985
-44.811924	1.973059	94.270042	-18.423744	15.598698	93.457207	33.358379	-1.666224	91.282928	33.202446	30.629276	92.854065	33.2804125	14.481526	92.0684965	-70.1279005	16.71587	94.8459175
-46.182549	2.822229	94.475365	-18.725008	15.603023	93.507744	33.070473	-1.699045	91.257683	32.95023	30.582306	92.689568	33.0103515	14.4416305	91.9736255	-70.4603675	16.7644155	95.0418625
-46.960186	3.331382	94.653343	-18.886137	15.605373	93.504738	32.912308	-1.707967	91.157265	32.763577	30.544407	92.460701	32.8379425	14.41822	91.808983	-70.6102165	16.792526	95.200493
-47.567551	3.812647	94.821671	-19.032696	15.569184	93.451797	32.732658	-1.683821	90.975319	32.530884	30.54586	92.206078	32.631771	14.4310195	91.5906985	-70.697163	16.7073485	95.3128955
-48.154987	4.335365	94.931564	-19.147915	15.497762	93.379089	32.567642	-1.681309	90.777786	32.318802	30.569183	91.922607	32.443222	14.443937	91.3501965	-70.739052	16.551587	95.4079815
-48.713982	4.903837	95.07325	-19.310953	15.417618	93.250832	32.393795	-1.70039	90.546654	32.131248	30.604401	91.638687	32.2625215	14.4520055	91.0926705	-70.8844275	16.3832305	95.4089935
-49.18235	5.420108	95.032288	-19.463995	15.324311	93.094734	32.178585	-1.734478	90.241417	31.913576	30.568731	91.370377	32.0460805	14.4171265	90.805897	-70.9740705	16.2314955	95.383571
-49.519569	5.902197	94.916351	-19.635607	15.188785	92.912903	31.94603	-1.800307	89.924599	31.72954	30.480513	91.032288	31.837785	14.340103	90.4784435	-71.108999	16.037467	95.3473625
-49.877445	6.79633	94.626984	-19.951944	15.012651	92.661217	31.570101	-1.830737	89.525757	31.330677	30.35726	90.754166	31.450389	14.2632615	90.1399615	-71.354277	15.7620405	95.1824725
-50.065071	7.369113	94.507362	-20.155788	14.928755	92.524162	31.374559	-1.830442	89.388908	31.189043	30.306557	90.632065	31.281801	14.2380575	90.0104865	-71.593377	15.6194525	95.0378375
-50.148727	7.956636	94.310776	-20.329876	14.853038	92.429886	31.203726	-1.805179	89.357132	30.944803	30.384886	90.715439	31.0742645	14.2898535	90.0362855	-71.7340165	15.4162225	94.8234865
-50.144375	8.532526	94.118828	-20.523588	14.831026	92.338577	31.071884	-1.76451	89.394356	30.881992	30.45569	90.728027	30.976938	14.34559	90.0611915	-72.024114	15.316462	94.6159625
-49.974182	9.161999	93.975082	-20.679558	14.873074	92.282104	30.979824	-1.707539	89.453148	30.761047	30.537939	90.774376	30.8704355	14.4152	90.113762	-72.2295515	15.330948	94.450446
-49.752754	9.833295	93.908241	-20.779045	14.89607	92.270065	30.885023	-1.637694	89.502594	30.596798	30.591145	90.815636	30.7409105	14.4767255	90.159115	-72.2990005	15.3154145	94.381015
-49.528755	10.510664	93.893585	-20.934088	14.923695	92.307396	30.789354	-1.612755	89.573792	30.402893	30.642176	90.946068	30.5961235	14.5147105	90.25993	-72.4642995	15.3326795	94.354862
-48.986572	11.434926	93.85347	-21.127367	14.925945	92.483658	30.622169	-1.638092	89.871391	30.282104	30.668861	91.387321	30.4521365	14.5153845	90.629356	-72.7068705	15.3365055	94.33796
-48.443893	12.08462	93.853638	-21.302996	14.890393	92.70359	30.535851	-1.699887	90.257515	30.263865	30.63781	91.96389	30.399858	14.4689615	91.1107025	-73.00585	15.3118245	94.2964775
-47.917168	12.734315	93.940292	-21.435482	14.83548	92.969681	30.46312	-1.804905	90.769012	30.316666	30.576363	92.666016	30.389893	14.385729	91.717514	-73.260857	15.285231	94.221848
-47.365738	13.316554	94.034348	-21.619547	14.776789	93.263992	30.426857	-1.977351	91.394218	30.32436	30.514782	93.545494	30.3756085	14.2687155	92.469856	-73.6147025	15.2848625	94.058128
-46.665504	13.859706	94.09301	-21.710196	14.671694	93.6092	30.424416	-2.160398	92.015961	30.399509	30.432337	94.417664	30.4119625	14.1359695	93.2168125	-73.8323545	15.2074185	94.0015875
-45.873997	14.431344	94.212112	-21.831295	14.587344	93.870247	30.392101	-2.349876	92.623947	30.543289	30.338625	95.180336	30.467695	13.9943745	93.9021415	-74.130285	15.1803135	93.8383525
-45.104099	14.949324	94.305435	-21.877905	14.451258	94.141785	30.397161	-2.53148	93.123756	30.664904	30.228243	95.766434	30.5310325	13.8483815	94.445095	-74.2868425	15.0541345	93.838475
-43.798851	15.616322	94.393936	-21.94375	14.346425	94.356285	30.395201	-2.758651	93.671219	30.715162	30.070433	96.300819	30.5551815	13.655891	94.986019	-74.4426815	15.036959	93.726551
-42.84552	16.08107	94.51944	-21.912563	14.287569	94.4748	30.423195	-2.897287	93.984581	30.770081	29.910114	96.447632	30.596638	13.5064135	95.2161065	-74.421764	15.0687245	93.7334935
-41.860153	16.489996	94.509315	-21.858791	14.220032	94.589043	30.502615	-3.054871	94.266006	30.823633	29.767921	96.595032	30.663124	13.356525	95.430519	-74.380706	15.083539	93.747567
-40.868332	16.875544	94.601318	-21.775724	14.158752	94.728706	30.587746	-3.209475	94.547745	30.935387	29.628897	96.73613	30.7615665	13.209711	95.6419375	-74.3130145	15.107793	93.8154745
-39.815651	17.189684	94.579147	-21.69512	14.070183	94.76535	30.702457	-3.383803	94.774773	31.082207	29.494064	96.84034	30.892332	13.0551305	95.8075565	-74.282572	15.0852355	93.7231435
-38.646816	17.531881	94.603233	-21.532661	13.980588	94.838249	30.830578	-3.553318	94.942581	31.24972	29.367744	96.929848	31.040149	12.907213	95.9362145	-74.105471	15.053963	93.7402835
-37.61216	17.881186	94.624367	-21.418053	13.881072	94.895058	30.938795	-3.695183	95.132294	31.417856	29.222864	97.055092	31.1783255	12.7638405	96.093693	-74.0144315	14.9983035	93.696423
-35.843723	18.277697	94.806625	-21.247431	13.704297	95.158318	31.112015	-3.950755	95.445877	31.658533	29.02334	97.407074	31.385274	12.5362925	96.4264755	-73.880136	14.8723015	93.8901605
-34.622173	18.560272	94.974434	-21.153872	13.581735	95.341171	31.233406	-4.100686	95.686859	31.818321	28.931343	97.688454	31.5258635	12.4153285	96.6876565	-73.8336075	14.7481415	93.9946855
-33.420227	18.78849	95.062241	-21.059158	13.469103	95.501236	31.371891	-4.232028	95.946678	31.961706	28.842888	97.963676	31.6667985	12.30543	96.955177	-73.7851145	14.632776	94.047295
-32.169422	19.014994	95.098351	-20.981869	13.348447	95.601585	31.537247	-4.355247	96.199631	32.100208	28.761742	98.19339	31.8187275	12.2032475	97.1965105	-73.7824655	14.4936465	94.0066595
-30.920082	19.221003	95.095146	-20.883213	13.219365	95.648125	31.665771	-4.453297	96.387932	32.236889	28.712442	98.399757	31.95133	12.1295725	97.3938445	-73.717756	14.3091575	93.9024055
-29.651981	19.449436	95.037956	-20.81295	13.136242	95.594803	31.765036	-4.536479	96.536362	32.372677	28.679747	98.573174	32.0688565	12.071634	97.554768	-73.6947565	14.20085	93.634838
-28.314091	19.611824	94.954514	-20.753201	13.043718	95.544739	31.86014	-4.626474	96.640137	32.477989	28.626087	98.729477	32.1690645	11.9998065	97.684807	-73.6754665	14.0876295	93.404671
-26.321987	19.85985	94.829865	-20.675333	12.905981	95.445824	31.93619	-4.728218	96.788231	32.614891	28.520527	98.939255	32.2755405	11.8961545	97.863743	-73.6262065	13.9158075	93.027905
-25.042667	19.986925	94.769409	-20.654175	12.827609	95.417091	31.980743	-4.82269	96.896599	32.671528	28.457975	99.100029	32.3261355	11.8176425	97.998314	-73.6344855	13.8375755	92.835868
-23.737144	20.105919	94.743294	-20.671558	12.706843	95.393143	31.963562	-4.903569	97.020187	32.714394	28.384512	99.290596	32.338978	11.7404715	98.1553915	-73.682094	13.6732145	92.6308945
-22.381922	20.216358	94.745361	-20.731562	12.659317	95.36837	31.925423	-5.023952	97.129028	32.706657	28.31937	99.461464	32.31604	11.647709	98.295246	-73.779164	13.670925	92.441494
-21.058571	20.274685	94.75119	-20.813213	12.556537	95.345558	31.871943	-5.109012	97.208611	32.686501	28.260788	99.593246	32.279222	11.575888	98.4009285	-73.905648	13.537186	92.2901875
-19.723118	20.316584	94.705292	-20.884863	12.497313	95.30201	31.798447	-5.20317	97.274788	32.669853	28.176901	99.68882	32.23415	11.4868655	98.481804	-74.003876	13.5077605	92.122216
-18.34145	20.355574	94.651512	-20.943693	12.412041	95.199104	31.755325	-5.28132	97.327873	32.629112	28.096939	99.72702	32.1922185	11.4078095	98.5274465	-74.0796045	13.4162725	91.8707615
-16.338097	20.350658	94.547913	-21.025307	12.345074	95.087753	31.673553	-5.370404	97.397888	32.548054	27.981668	99.758682	32.1108035	11.305632	98.578285	-74.1614175	13.384516	91.597221
-15.006322	20.315487	94.491386	-21.08633	12.293995	94.998619	31.64739	-5.444375	97.427414	32.517868	27.904463	99.792786	32.082629	11.230044	98.6101	-74.255289	13.357946	91.387138
-13.665049	20.286951	94.527992	-21.100353	12.238596	94.991043	31.614658	-5.522659	97.440979	32.522434	27.829107	99.852386	32.068546	11.153224	98.6466825	-74.269252	13.323968	91.3354035
-12.300644	20.162476	94.564346	-21.108326	12.176113	94.942764	31.578726	-5.629636	97.390686	32.515236	27.734476	99.984253	32.046981	11.05242	98.6874695	-74.263633	13.299806	91.1980585
-10.996561	20.055017	94.578308	-21.09042	12.095572	94.933441	31.549627	-5.775577	97.333115	32.558178	27.576563	100.179146	32.0539025	10.900493	98.7561305	-74.2347425	13.290651	91.1107515
-9.678417	19.885006	94.727112	-21.089777	12.014344	94.920174	31.49795	-5.951157	97.318558	32.641399	27.417469	100.464539	32.0696745	10.733156	98.8915485	-74.2492285	13.295532	90.9487995
-8.370659	19.670715	94.92968	-21.095896	11.927505	94.981987	31.482887	-6.130033	97.348022	32.737354	27.219814	100.811897	32.1101205	10.5448905	99.0799595	-74.3019125	13.3101195	90.8840145
-6.472258	19.263315	95.24556	-21.167145	11.808232	95.116119	31.381929	-6.412044	97.481186	32.853477	27.019987	101.490196	32.117703	10.3039715	99.485691	-74.451993	13.3124925	90.746547
-5.229297	18.985275	95.457306	-21.202728	11.787604	95.204834	31.325869	-6.557163	97.617424	32.925545	26.909081	101.943657	32.125707	10.175959	99.7805405	-74.531163	13.399249	90.6291275
-4.009155	18.584719	95.681778	-21.237175	11.802811	95.309265	31.305643	-6.726522	97.831497	32.936584	26.776976	102.455963	32.1211135	10.025227	100.14373	-74.5954635	13.580395	90.4748
-2.785114	18.123756	96.007034	-21.271685	11.833611	95.456421	31.280514	-6.849137	98.242065	32.943565	26.668718	103.117523	32.1120395	9.9097905	100.679794	-74.6554095	13.7574315	90.233048
-1.656175	17.635649	96.443764	-21.346973	11.883273	95.638092	31.314867	-7.034007	98.853111	33.065487	26.551497	103.889908	32.190177	9.758745	101.3715095	-74.884123	14.007801	89.9046745
-0.575456	17.043007	96.996727	-21.39522	11.975239	95.9049	31.327824	-7.204004	99.628845	33.114662	26.481327	104.914772	32.221243	9.6386615	102.2718085	-75.011683	14.3118165	89.5379915
0.50921	16.399536	97.70488	-21.428799	12.00719	96.310837	31.357729	-7.363063	100.608849	33.0961	26.43936	106.248009	32.2269145	9.5381485	103.428429	-75.0845125	14.4762315	89.193245
1.893056	15.233907	99.014732	-21.557888	12.045007	97.080048	31.48835	-7.628253	102.235863	33.261974	26.395073	108.310951	32.375162	9.38341	105.273407	-75.490938	14.706604	88.886689
2.755037	14.314239	99.812897	-21.586874	12.079461	97.610893	31.558159	-7.750371	103.275169	33.327473	26.446045	109.670746	32.442816	9.347837	106.4729575	-75.616564	14.811085	88.7488285
3.591822	13.344412	100.652992	-21.534828	12.148471	98.161331	31.660566	-7.782468	104.404274	33.365204	26.46085	110.980759	32.512885	9.339191	107.6925165	-75.582541	14.957751	88.6301455
4.292592	12.307186	101.463913	-21.523092	12.275668	98.732346	31.870689	-7.83824	105.52462	33.481209	26.512918	111.991905	32.675949	9.337339	108.7582625	-75.722133	15.213997	88.7064295
4.927629	11.195289	102.038803	-21.41511	12.42312	99.176903	31.995556	-7.78051	106.595634	33.465897	26.591482	112.700912	32.7307265	9.405486	109.648273	-75.5609465	15.440754	88.705533
5.490609	10.039832	102.552841	-21.268297	12.574681	99.58651	32.173691	-7.770196	107.617912	33.514748	26.654848	113.232513	32.8442195	9.442326	110.4252125	-75.3808135	15.707036	88.7478075
5.916132	8.79925	103.042854	-21.099504	12.701051	99.936508	32.416988	-7.797966	108.542343	33.657494	26.729706	113.53437	33.037241	9.46587	111.0383565	-75.236249	15.936232	88.8346595
6.415276	6.848032	103.323296	-20.845274	12.869167	100.199493	32.756763	-7.889922	109.409157	33.886845	26.773941	113.332222	33.321804	9.4420095	111.3706895	-75.012352	16.2963245	89.0282965
6.654475	5.536897	103.329315	-20.681267	12.918341	100.194229	32.927372	-7.927734	109.660843	34.010197	26.700661	112.863983	33.4687845	9.3864635	111.262413	-74.8313185	16.4502185	89.126045
6.762442	4.209979	103.276527	-20.485294	12.908018	100.158104	33.092293	-8.004248	109.728073	34.195309	26.574326	112.300125	33.643801	9.285039	111.014099	-74.614389	16.530997	89.302109
6.757903	2.870383	103.167213	-20.280413	12.84986	100.100685	33.221874	-8.089326	109.652946	34.42263	26.439894	111.75029	33.822252	9.175284	110.701618	-74.383078	16.524436	89.499752
6.614962	1.519295	102.997116	-20.103405	12.767045	100.028404	33.346352	-8.222582	109.484497	34.622471	26.272818	111.294212	33.9844115	9.025118	110.3893545	-74.1912215	16.508972	89.6674535
6.380402	0.241593	102.82428	-19.97522	12.668122	99.969818	33.447655	-8.356742	109.264984	34.781178	26.095543	110.874832	34.1144165	8.8694005	110.069908	-74.0648565	16.4668435	89.869728
6.082285	-1.031302	102.586159	-19.857424	12.585235	99.852715	33.540836	-8.463092	108.947281	34.904045	25.949223	110.40934	34.2224405	8.7430655	109.6783105	-73.9372885	16.4274045	90.0271195
5.409119	-2.883361	102.128159	-19.661587	12.508271	99.61673	33.65646	-8.584258	108.414307	34.958778	25.761541	109.870735	34.307619	8.5886415	109.142521	-73.630793	16.4279005	90.090939
4.843165	-4.00989	101.955353	-19.575655	12.499806	99.550323	33.765282	-8.665945	108.214554	35.020111	25.674677	109.676445	34.3926965	8.504366	108.9454995	-73.5440065	16.495246	90.1551465
4.216898	-5.099385	101.866821	-19.476358	12.495313	99.523567	33.842533	-8.700974	108.114578	35.095173	25.649565	109.578415	34.468853	8.4742955	108.8464965	-73.421569	16.5163305	90.2006375
3.477213	-6.184469	101.77314	-19.393505	12.537696	99.519981	33.92094	-8.6993	108.00164	35.158768	25.676065	109.517418	34.539854	8.4883825	108.759529	-73.326864	16.5870095	90.280433
2.684581	-7.205322	101.671875	-19.312805	12.60563	99.533951	33.971569	-8.679249	107.934013	35.220367	25.714258	109.450867	34.595968	8.5175045	108.69244	-73.221578	16.6937555	90.375462
1.862382	-8.228765	101.627136	-19.23562	12.69712	99.597939	34.04908	-8.636949	107.916573	35.364826	25.734722	109.405899	34.706953	8.5488865	108.661236	-73.178193	16.8453535	90.534642
0.889391	-9.170463	101.592781	-19.161018	12.804517	99.679703	34.114189	-8.593306	107.899025	35.496174	25.795013	109.39698	34.8051815	8.6008535	108.6480025	-73.1272175	17.0081805	90.7114035
-0.683782	-10.520278	101.467705	-19.02492	12.902054	99.779701	34.16806	-8.536933	107.782532	35.667171	25.833803	109.301521	34.9176155	8.648435	108.5420265	-72.9674555	17.155673	91.0173755
-1.774969	-11.359468	101.345695	-18.952429	12.974471	99.834023	34.212818	-8.496622	107.674065	35.740971	25.855637	109.200226	34.9768945	8.6795075	108.4371455	-72.8817525	17.2694345	91.2309005
-2.956119	-12.201049	101.206139	-18.872503	13.034689	99.881989	34.263828	-8.435781	107.619835	35.789654	25.877512	109.100464	35.026741	8.7208655	108.3601495	-72.771747	17.3485125	91.4038285
-4.170794	-12.982853	101.195595	-18.828041	13.078878	99.956894	34.314835	-8.38803	107.631577	35.839436	25.901737	109.02829	35.0771355	8.7568535	108.3299335	-72.7332175	17.4009025	91.5838545
-5.472479	-13.71581	101.205978	-18.757204	13.066726	100.040886	34.35825	-8.328286	107.695282	35.89624	25.945065	108.947411	35.127245	8.8083895	108.3213465	-72.641653	17.3250625	91.7604255
-6.867831	-14.459395	101.277756	-18.723116	13.088667	100.118019	34.415112	-8.252905	107.806519	35.938335	26.01664	108.811737	35.1767235	8.8818675	108.309128	-72.6229555	17.2954665	91.92691
-8.250457	-15.126731	101.459488	-18.698376	13.092817	100.208282	34.504173	-8.162565	107.897079	35.934822	26.072052	108.603096	35.2194975	8.9547435	108.2500875	-72.6162495	17.2308905	92.1664765
-10.499762	-16.102386	101.670219	-18.677891	13.073875	100.264755	34.606033	-8.003552	107.913879	35.896267	26.153427	107.967422	35.25115	9.0749375	107.9406505	-72.606932	17.0728125	92.5888595
-11.966599	-16.689186	101.861908	-18.671795	13.021025	100.271881	34.625271	-7.899255	107.748451	35.780674	26.127598	107.464302	35.2029725	9.1141715	107.6063765	-72.5465625	16.9278785	92.9373855
-13.534271	-17.262812	101.962074	-18.653101	12.914212	100.282379	34.639465	-7.849772	107.528923	35.672176	26.088163	106.944366	35.1558205	9.1191955	107.2366445	-72.4620225	16.7092285	93.3281135
-15.155101	-17.75127	102.079132	-18.65691	12.840187	100.296448	34.678631	-7.823543	107.292557	35.589848	26.010063	106.382225	35.1342395	9.09326	106.837391	-72.4480595	16.587114	93.755505
-16.664505	-18.132221	102.26973	-18.666264	12.772733	100.303307	34.685581	-7.787874	107.006714	35.516308	25.981707	105.912277	35.1009445	9.0969165	106.4594955	-72.4334725	16.4485495	94.1471185
-18.262745	-18.473719	102.271271	-18.647165	12.704992	100.289978	34.668556	-7.755412	106.690086	35.476089	25.92062	105.426918	35.0723225	9.082604	106.058502	-72.3666525	16.32738	94.521454
-19.796736	-18.702042	102.222847	-18.650064	12.687841	100.25946	34.672138	-7.752433	106.254868	35.466782	25.881639	104.910896	35.06946	9.064603	105.582882	-72.369588	16.311079	94.936038
-22.107925	-18.864824	102.217957	-18.648842	12.698328	100.074806	34.620564	-7.679247	105.553123	35.422127	25.866238	103.973267	35.0213455	9.0934955	104.763195	-72.3190295	16.3031605	95.386417
-23.699255	-18.837074	102.118935	-18.65188	12.736154	99.872299	34.586105	-7.607118	104.925789	35.385399	25.879929	103.251663	34.985752	9.1364055	104.088726	-72.289512	16.3359025	95.655872
-25.246504	-18.727373	101.991821	-18.654814	12.817107	99.589264	34.519676	-7.48466	104.224312	35.295673	25.950401	102.4076	34.9076745	9.2328705	103.315956	-72.2173025	16.4013435	95.862572
-26.872238	-18.489168	101.916107	-18.638844	12.899773	99.279602	34.449799	-7.332689	103.625046	35.231884	25.970804	101.452408	34.8408415	9.3190575	102.538727	-72.1185295	16.4804885	96.020477
-28.348511	-18.165976	101.958046	-18.66334	13.029141	98.989716	34.389866	-7.172015	103.075134	35.030411	25.959229	100.614441	34.7101385	9.393607	101.8447875	-72.0368185	16.664675	96.1346445
-29.85681	-17.740812	101.949074	-18.677517	13.136789	98.738846	34.321369	-7.019644	102.622101	34.851559	26.004076	99.848282	34.586464	9.492216	101.2351915	-71.941498	16.781362	96.2425005
-31.37882	-17.232428	101.880775	-18.712278	13.249201	98.490089	34.209278	-6.865157	102.207909	34.763962	26.044868	99.157425	34.48662	9.5898555	100.682667	-71.911176	16.9085465	96.297511
-33.537849	-16.289743	101.788902	-18.796087	13.346595	98.212341	34.069637	-6.69988	101.674103	34.544735	26.149801	98.447975	34.307186	9.7249605	100.061039	-71.89936	16.9682295	96.363643
-35.031174	-15.483324	101.635956	-18.874001	13.381749	98.077431	33.967323	-6.597949	101.481819	34.445831	26.220369	98.154533	34.206577	9.81121	99.818176	-71.954579	16.952288	96.336686
-36.366314	-14.633809	101.468552	-19.009666	13.414515	98.003914	33.851746	-6.503734	101.324608	34.351074	26.324406	98.037445	34.10141	9.910336	99.6810265	-72.120742	16.918694	96.3268015
-37.672283	-13.661119	101.312843	-19.113487	13.409712	97.967461	33.708328	-6.417936	101.21032	34.239349	26.448128	98.035446	33.9738385	10.015096	99.622883	-72.2008125	16.804328	96.312039
-39.039146	-12.527334	101.040588	-19.257484	13.421432	97.952553	33.566895	-6.363358	101.149139	34.180843	26.56996	98.068756	33.873869	10.103301	99.6089475	-72.388837	16.739563	96.2961585
-40.240963	-11.340892	100.907608	-19.369148	13.43032	97.92128	33.452126	-6.293724	101.071442	34.10907	26.673803	98.094193	33.780598	10.1900395	99.5828175	-72.518894	16.6706005	96.2597425
-41.423965	-10.01895	100.708702	-19.478611	13.483819	97.896782	33.345268	-6.223668	101.013138	34.044384	26.739592	98.082809	33.694826	10.257962	99.5479735	-72.652048	16.709676	96.2455905
-43.114876	-7.824911	100.495384	-19.608845	13.59578	97.89164	33.157932	-6.14188	100.905334	33.919926	26.814175	98.040009	33.538929	10.3361475	99.4726715	-72.756619	16.8554125	96.3106085
-44.169773	-6.220263	100.303062	-19.699764	13.638467	97.877998	33.037807	-6.110814	100.776695	33.832939	26.844559	98.02562	33.435373	10.3668725	99.4011575	-72.834901	16.9100615	96.3548385
-45.180023	-4.538286	100.087227	-19.775917	13.704306	97.883347	32.890823	-6.099299	100.623955	33.766468	26.861917	98.003784	33.3286455	10.381309	99.3138695	-72.8804795	17.027303	96.4528245
-46.148113	-2.8332	99.888191	-19.8388	13.748566	97.877541	32.75737	-6.103954	100.4179	33.702366	26.887646	97.99337	33.229868	10.391846	99.205635	-72.907468	17.105286	96.549447
-47.077431	-0.906058	99.586937	-19.917904	13.808587	97.836235	32.612617	-6.12119	100.147484	33.636612	26.903814	97.970741	33.1246145	10.391312	99.0591125	-72.9604225	17.225862	96.6133575
-47.905144	0.982385	99.308662	-19.980951	13.851857	97.749367	32.466904	-6.099982	99.807228	33.566547	26.895887	97.94175	33.0167255	10.3979525	98.874489	-72.9786275	17.3057615	96.624245
-48.688469	3.020912	98.907211	-20.089436	13.897413	97.650131	32.322891	-6.083879	99.341049	33.497944	26.900276	97.899979	32.9104175	10.4081985	98.620514	-73.0892895	17.3866275	96.679748
-49.782623	6.121151	98.280678	-20.2677	13.970441	97.392532	32.03104	-6.015878	98.357765	33.452183	26.947895	97.793724	32.7416115	10.4660085	98.0757445	-73.2770115	17.4748735	96.7093195
-50.462132	8.318392	97.866783	-20.391218	13.996998	97.114304	31.811369	-5.911382	97.375092	33.389526	26.999432	97.563324	32.6004475	10.544025	97.469208	-73.3828835	17.449971	96.7594
-51.021786	10.463072	97.498871	-20.537857	14.083817	96.635483	31.524145	-5.734699	96.078598	33.293797	27.174128	97.063072	32.408971	10.7197145	96.570835	-73.484685	17.4479195	96.700131
-51.548691	12.75035	97.050217	-20.667765	14.223864	96.013428	31.162497	-5.425931	94.440041	33.076004	27.441772	96.293846	32.1192505	11.0079205	95.3669435	-73.4547805	17.4398075	96.6599125
-51.98716	14.926969	96.660881	-20.800489	14.480117	95.24575	30.748928	-5.003127	92.641685	32.673748	27.845573	95.408394	31.711338	11.421223	94.0250395	-73.312316	17.539011	96.4664605
-52.361279	17.226545	96.344864	-20.995218	14.790489	94.478561	30.273045	-4.465517	90.910263	32.236099	28.324297	94.519218	31.254572	11.92939	92.7147405	-73.245008	17.651588	96.2423815
-52.587761	19.396257	96.08049	-21.254618	15.124217	93.829979	29.794016	-3.882346	89.471382	31.77779	28.736452	93.780396	30.785903	12.427053	91.625889	-73.295139	17.821381	96.034069
-52.878685	22.657133	95.832169	-21.806448	15.775521	93.120346	29.10054	-2.985048	88.042244	31.081591	29.323254	93.158356	30.0910655	13.169103	90.6003	-73.7039615	18.381939	95.640392
-52.909737	24.713781	95.835587	-22.154301	16.195047	92.862785	28.714231	-2.471347	87.519539	30.70009	29.725821	93.065376	29.7071605	13.627237	90.2924575	-74.0157625	18.762857	95.4331125
-52.821785	26.731613	95.810898	-22.449566	16.586613	92.701927	28.429989	-2.001999	87.246521	30.422541	30.12538	93.129227	29.426265	14.0616905	90.187874	-74.325397	19.1115355	95.21598
-52.645977	28.6318	95.810547	-22.663195	16.934898	92.583649	28.218794	-1.644334	87.141266	30.210854	30.473927	93.288582	29.214824	14.4147965	90.214924	-74.541214	19.4549995	94.952374
-52.305389	30.383551	95.87542	-22.808727	17.288002	92.511932	28.044573	-1.347812	87.104301	30.148235	30.761814	93.400833	29.096404	14.707001	90.252567	-74.713858	19.869003	94.771297
-51.877861	32.128746	95.864487	-22.922564	17.584427	92.454758	27.915451	-1.120476	87.135391	30.077806	31.005934	93.515625	28.9966285	14.942729	90.325508	-74.8417565	20.226125	94.584008
-51.348217	33.662987	95.942833	-22.992514	17.827488	92.428246	27.825838	-0.926035	87.219452	29.969103	31.205309	93.680336	28.8974705	15.139637	90.449894	-74.8824985	20.515339	94.406598
-50.358192	35.783703	95.996826	-23.088902	18.092159	92.438766	27.723846	-0.783029	87.428299	29.965422	31.367802	93.888588	28.844634	15.2923865	90.6584435	-75.022438	20.8919315	94.2190885
-49.596928	37.09697	96.030983	-23.091221	18.215975	92.51239	27.672625	-0.699736	87.624359	29.986668	31.448761	94.070641	28.8296465	15.3745125	90.8475	-75.0120885	21.0574375	94.17728
-48.736412	38.254551	96.083206	-23.122042	18.299885	92.566124	27.676783	-0.673955	87.867027	29.990248	31.497108	94.312576	28.8335155	15.4115765	91.0898015	-75.0775995	21.1881935	94.0424465
-47.851738	39.317368	96.095291	-23.145756	18.360195	92.651352	27.668821	-0.657588	88.120544	30.013111	31.557709	94.572067	28.840966	15.4500605	91.3463055	-75.132478	21.2703295	93.9563985
-46.878532	40.288422	96.046066	-23.172937	18.385635	92.671326	27.65974	-0.615781	88.341522	30.04438	31.618292	94.833961	28.85206	15.5012555	91.5877415	-75.197934	21.2700145	93.7549105
-45.779781	41.12442	96.020538	-23.224707	18.429348	92.673477	27.644894	-0.544279	88.5028	30.023809	31.69825	95.12571	28.8343515	15.5769855	91.814255	-75.2837655	21.2817105	93.532699
-44.697758	41.860695	96.01992	-23.271135	18.452017	92.66626	27.62031	-0.469324	88.596497	30.037426	31.807951	95.37635	28.828868	15.6693135	91.9864235	-75.371138	21.2347205	93.3460965
-42.876606	42.760685	96.007172	-23.381212	18.532543	92.580147	27.54826	-0.276785	88.571556	29.999525	32.010319	95.662811	28.7738925	15.866767	92.1171835	-75.5363165	21.198319	93.0431105
-41.705399	43.226738	96.062668	-23.433842	18.595913	92.511978	27.473488	-0.108553	88.520851	29.931572	32.138607	95.806183	28.70253	16.015027	92.163517	-75.570214	21.176799	92.860439
-40.351418	43.553963	96.054817	-23.532122	18.708525	92.465904	27.409824	0.055957	88.476639	29.877621	32.288315	95.975288	28.6437225	16.172136	92.2259635	-75.7079665	21.244914	92.7058445
-39.008808	43.789349	96.086533	-23.646709	18.822802	92.448715	27.345747	0.212569	88.472969	29.808605	32.438267	96.198624	28.577176	16.325418	92.3357965	-75.870594	21.320186	92.5616335
-37.664955	43.895237	96.161804	-23.736563	18.940289	92.470543	27.304306	0.366578	88.500038	29.768042	32.613632	96.42112	28.536174	16.490105	92.460579	-76.0093	21.390473	92.480507
-36.237385	43.891277	96.175003	-23.807148	19.064251	92.520645	27.224926	0.509651	88.637093	29.746046	32.78812	96.653435	28.485486	16.6488855	92.645264	-76.099782	21.4796165	92.396026
-34.779324	43.774551	96.183685	-23.902622	19.173576	92.643471	27.227459	0.59846	88.904938	29.697891	32.947617	96.914024	28.462675	16.7730385	92.909481	-76.267919	21.5741135	92.377461
-32.493954	43.309174	96.019691	-24.017708	19.304174	92.910728	27.284946	0.653752	89.5345	29.610516	33.162586	97.277985	28.447731	16.908169	93.4062425	-76.483147	21.700179	92.4152135
-30.929644	42.917465	95.884254	-24.064545	19.38685	93.125549	27.274767	0.632973	90.123337	29.628685	33.253185	97.456955	28.451726	16.943079	93.790146	-76.580816	21.830621	92.460952
-29.366261	42.378971	95.68251	-24.137888	19.433575	93.416214	27.332926	0.512795	90.891808	29.611343	33.252861	97.753777	28.4721345	16.882828	94.3227925	-76.7479105	21.984322	92.5096355
-27.775244	41.702431	95.666725	-24.161295	19.449959	93.779778	27.428413	0.348244	91.842728	29.608917	33.14872	98.158524	28.518665	16.748482	95.000626	-76.841255	22.151436	92.55893
-26.117554	40.914009	95.659859	-24.229378	19.398191	94.183357	27.535769	0.147316	92.859917	29.68191	33.083447	98.66951	28.6088395	16.6153815	95.7647135	-77.0675955	22.1810005	92.6020005
-24.486971	40.006073	95.721558	-24.273584	19.293291	94.603577	27.611225	-0.074006	93.891304	29.820272	33.025391	99.28083	28.7157485	16.4756925	96.586067	-77.2629165	22.1108895	92.621087
-22.788387	39.059628	95.866455	-24.247663	19.137356	95.008461	27.714125	-0.285059	94.890984	29.992294	32.94334	99.915169	28.8532095	16.3291405	97.4030765	-77.3485355	21.9455715	92.6138455
-20.324512	37.451756	96.065559	-24.236031	18.886547	95.490387	27.927431	-0.596134	96.151321	30.254847	32.853722	100.914383	29.091139	16.128794	98.532852	-77.563201	21.6443	92.447922
-18.601149	36.334465	96.306404	-24.201996	18.70612	95.758171	28.028833	-0.759147	96.842812	30.446074	32.831676	101.574234	29.2374535	16.0362645	99.208523	-77.6414455	21.3759755	92.307819
-16.926653	35.154758	96.476807	-24.119005	18.527557	96.000931	28.170982	-0.920929	97.402298	30.627579	32.836105	102.194252	29.3992805	15.957588	99.798275	-77.6372905	21.097526	92.203587
-15.290997	33.904873	96.563675	-23.993771	18.379011	96.163887	28.303108	-1.053707	97.892807	30.79701	32.836262	102.739082	29.550059	15.8912775	100.3159445	-77.537601	20.8667445	92.0118295
-13.63311	32.679409	96.661964	-23.937355	18.248219	96.256599	28.425997	-1.144203	98.377083	30.982716	32.801113	103.14003	29.7043565	15.828455	100.7585565	-77.5790665	20.667983	91.7546415
-11.998693	31.351095	96.71817	-23.866089	18.200701	96.345482	28.560293	-1.247384	98.853935	31.151691	32.818829	103.486267	29.855992	15.7857225	101.170101	-77.58817	20.6156795	91.520863
-10.421109	30.038536	96.763	-23.796556	18.146582	96.419777	28.668869	-1.350393	99.299446	31.253248	32.85157	103.859344	29.9610585	15.7505885	101.579395	-77.5541705	20.5425755	91.260159
-8.115643	27.923018	96.834496	-23.706867	18.097111	96.486176	28.781002	-1.517275	99.860939	31.456215	32.854286	104.294861	30.1186085	15.6685055	102.0779	-77.5323425	20.5257165	90.894452
-6.618993	26.542484	96.914024	-23.66395	18.061386	96.525589	28.789043	-1.640002	100.151268	31.517761	32.83065	104.57959	30.153402	15.595324	102.365429	-77.481302	20.527448	90.685749
-5.172839	25.062695	97.01738	-23.635765	18.039711	96.601013	28.76827	-1.744442	100.426544	31.594425	32.776855	104.845573	30.1813475	15.5162065	102.6360585	-77.4528775	20.5632155	90.5659675
-3.782753	23.578123	97.206139	-23.638577	18.0338	96.671646	28.734905	-1.873373	100.723412	31.6259	32.708855	105.168091	30.1804025	15.417741	102.9457515	-77.4575565	20.649859	90.3975405
-2.47686	22.06307	97.403679	-23.649042	18.020525	96.808281	28.696796	-1.926616	101.145874	31.607929	32.649464	105.55571	30.1523625	15.361424	103.350792	-77.4504465	20.679626	90.26577
-1.204419	20.482016	97.88443	-23.680561	18.023106	97.072845	28.671909	-1.97721	101.727737	31.57081	32.557453	106.194672	30.1213595	15.2901215	103.9612045	-77.4824815	20.7560905	90.1844855
-0.063742	18.90896	98.452835	-23.768034	18.045086	97.422539	28.618046	-2.039986	102.604698	31.484425	32.479862	107.072601	30.0512355	15.219938	104.8386495	-77.5873035	20.870234	90.0064285
1.53488	16.463091	99.83194	-23.936277	18.006315	98.21521	28.667295	-2.211968	104.341484	31.36231	32.425106	108.905884	30.0148025	15.106569	106.623684	-77.8873565	20.906061	89.806736
2.484427	14.774631	100.692596	-24.052591	17.966036	98.726028	28.662458	-2.300128	105.491127	31.393322	32.491581	110.03804	30.02789	15.0957265	107.7645835	-78.133072	20.8363455	89.6874725
3.390996	13.086094	101.411095	-24.105888	17.944597	99.126236	28.666416	-2.282273	106.414497	31.386032	32.614822	110.921158	30.026224	15.1662745	108.6678275	-78.238	20.7229195	89.5846445
4.195412	11.43255	101.915779	-24.061853	17.918991	99.372673	28.73365	-2.205442	107.174957	31.247482	32.730423	111.608978	29.990566	15.2624905	109.3919675	-78.114272	20.5754915	89.3533785
4.996796	9.689183	102.417633	-24.04072	17.915686	99.632118	28.875824	-2.138094	107.899239	31.193554	32.814884	112.089142	30.034689	15.338395	109.9941905	-78.116129	20.492977	89.2700455
5.616315	8.014699	102.906326	-23.958517	17.868671	99.8489	29.059605	-2.073709	108.623718	31.23222	32.939648	112.502602	30.1459125	15.4329695	110.56316	-78.0629465	20.3043725	89.13464
6.161273	6.246184	103.413155	-23.880281	17.822937	100.020241	29.282305	-2.054022	109.33007	31.282917	33.061321	112.894081	30.282611	15.5036495	111.1120755	-78.043173	20.1422245	88.9284065
6.75491	3.626582	104.038414	-23.653408	17.674364	100.103951	29.676666	-2.113602	110.26442	31.413069	33.144638	113.261177	30.5448675	15.515518	111.7627985	-77.8516835	19.83321	88.4451035
7.085012	1.8322	104.316307	-23.462811	17.549927	100.008537	29.902431	-2.139564	110.721329	31.473526	33.149654	113.351097	30.6879785	15.505045	112.036213	-77.6136005	19.594809	87.980861
7.257942	0.083064	104.472885	-23.221134	17.359032	99.854034	30.50223	-2.303962	110.854889	31.601419	33.080437	113.32312	31.0518245	15.3882375	112.0890045	-77.4940925	19.3298265	87.6190635
7.632898	-1.757692	104.351723	-22.920265	17.126326	99.640053	30.799461	-2.404236	110.985031	31.783545	32.983829	113.27224	31.291503	15.2897965	112.1286355	-77.132033	18.9628555	87.1514705
7.619529	-3.536945	104.299911	-22.593962	16.892967	99.42041	31.094963	-2.518309	111.048233	32.016968	32.857243	113.136078	31.5559655	15.169467	112.0921555	-76.7438895	18.616467	86.7486645
7.162041	-5.018294	104.360924	-22.306051	16.643793	99.198021	31.15243	-2.525986	111.083534	32.274025	32.718269	112.858238	31.7132275	15.0961415	111.970886	-76.3253295	18.1914445	86.425156
6.89764	-6.635418	104.19899	-21.978216	16.422503	98.942177	31.736506	-2.717522	110.788361	32.450119	32.611588	112.495506	32.0933125	14.947033	111.6419335	-76.0497445	17.897973	86.2424205
6.45264	-9.059234	103.939842	-21.53734	16.14769	98.604324	32.185215	-2.812793	110.493172	32.751255	32.36327	111.716293	32.468235	14.7752385	111.1047325	-75.542915	17.5201415	86.1039155
5.587638	-10.367974	103.901947	-21.303989	15.98768	98.370941	32.421825	-2.855522	110.162888	32.917049	32.180836	111.064568	32.669437	14.662657	110.613728	-75.277415	17.312703	86.128154
4.827822	-11.774977	103.718842	-21.083633	15.828894	98.143929	32.607395	-2.926028	109.819557	33.018887	31.983461	110.34285	32.813141	14.5287165	110.0812035	-74.980407	17.1290715	86.2066545
4.135144	-13.11441	103.523872	-20.952255	15.692273	97.958496	32.746105	-2.980239	109.523308	33.070866	31.782574	109.665619	32.9084855	14.4011675	109.5944635	-74.8129955	16.9833785	86.3225285
2.869619	-14.18622	103.540466	-20.90341	15.544252	97.846992	32.844715	-3.061721	109.195732	33.063644	31.591436	109.08065	32.9541795	14.2648575	109.138191	-74.7609995	16.8236465	86.555793
1.930659	-15.355455	103.2995	-20.907452	15.37528	97.792831	32.852547	-3.181469	108.92112	33.003811	31.396988	108.635056	32.928179	14.1077595	108.778088	-74.743083	16.6428005	86.807574
0.656583	-16.31752	103.139877	-20.996967	15.195143	97.796425	32.836445	-3.331916	108.656883	32.971207	31.191576	108.250153	32.903826	13.92983	108.453518	-74.89776	16.460456	87.139332
-1.659649	-17.542942	102.880684	-21.190235	14.90037	97.740402	32.674782	-3.581978	108.149757	32.847473	30.960201	107.725822	32.7611275	13.6891115	107.9377895	-75.1415975	16.1116285	87.5430145
-2.96412	-18.330387	102.46595	-21.352459	14.718933	97.691116	32.534618	-3.670167	107.795349	32.686539	30.786949	107.281731	32.6105785	13.558391	107.53854	-75.3154965	15.879475	87.843692
-4.555765	-18.894987	102.17878	-21.521561	14.577307	97.637787	32.05901	-3.59315	107.508644	32.488106	30.669764	106.845772	32.273558	13.538307	107.177208	-75.31668	15.616307	88.098366
-6.227873	-19.393625	101.905548	-21.685358	14.444555	97.592941	31.977383	-3.616484	107.148293	32.326637	30.560398	106.383659	32.15201	13.471957	106.765976	-75.522726	15.417153	88.419906
-7.927454	-19.742693	101.651718	-21.809952	14.307213	97.54879	31.912935	-3.620545	106.786469	32.217945	30.456913	105.811569	32.06544	13.418184	106.299019	-75.685344	15.196242	88.798561
-9.928618	-19.822525	101.591492	-21.900591	14.181684	97.447876	31.855524	-3.560328	106.327438	32.092571	30.374411	105.149712	31.9740475	13.4070415	105.738575	-75.7752295	14.9563265	89.157177
-11.704576	-19.959387	101.345123	-21.913782	14.065859	97.324196	31.812044	-3.538713	105.830612	31.907009	30.304781	104.444542	31.8595265	13.383034	105.137577	-75.6870905	14.748684	89.510815
-14.482347	-19.918999	101.143982	-21.961603	13.869736	97.186188	31.84684	-3.472879	105.174187	31.678221	30.084181	103.251038	31.7625305	13.305651	104.2126125	-75.6857365	14.433821	90.1597635
-16.37318	-19.685385	101.128914	-22.01141	13.740176	97.133621	31.869591	-3.413268	104.733017	31.497374	29.91164	102.379318	31.6834825	13.249186	103.5561675	-75.7063025	14.231166	90.7110745
-18.291573	-19.362833	101.108803	-22.028208	13.567762	97.077377	31.87409	-3.404131	104.309013	31.210793	29.762114	101.598396	31.5424415	13.1789915	102.9537045	-75.5988575	13.9565325	91.2010495
-20.036291	-18.95776	101.072487	-22.083353	13.428457	97.064461	31.871519	-3.345596	103.964485	31.011581	29.55862	100.818657	31.44155	13.106512	102.391571	-75.608256	13.750402	91.737351
-22.094824	-18.262144	101.088539	-22.114994	13.266712	97.037628	31.870764	-3.371449	103.585983	30.792513	29.358637	100.141907	31.3316385	12.993594	101.863945	-75.5616265	13.53983	92.211311
-24.030901	-17.537045	100.93541	-22.165205	13.07954	97.009239	31.798161	-3.453603	103.231361	30.529797	29.185755	99.666595	31.163979	12.866076	101.448978	-75.494389	13.293004	92.5695
-25.947336	-16.701017	100.71772	-22.265995	12.884879	97.006996	31.673306	-3.58101	102.971222	30.400381	28.99316	99.314682	31.0368435	12.706075	101.142952	-75.5688335	13.063683	92.87104
-28.899321	-15.089397	100.210655	-22.419191	12.564248	97.052963	31.544983	-3.79805	102.683029	30.167231	28.76561	99.241653	30.856107	12.48378	100.962341	-75.694489	12.644716	93.143585
-30.780792	-13.902274	99.819656	-22.490807	12.364012	97.093132	31.442801	-3.95512	102.487396	30.13471	28.71896	99.371506	30.7887555	12.38192	100.929451	-75.7703695	12.346104	93.256813
-32.63509	-12.551877	99.294983	-22.568884	12.225176	97.117828	31.34301	-4.071398	102.299324	30.147591	28.692944	99.564186	30.7453005	12.310773	100.931755	-75.8830685	12.139579	93.303901
-34.47049	-11.045734	98.885674	-22.627558	12.089738	97.168137	31.26759	-4.174159	102.107201	30.098639	28.695154	99.854301	30.6831145	12.2604975	100.980751	-75.9382305	11.9189785	93.355523
-36.253281	-9.409531	98.463516	-22.718052	12.01818	97.253212	31.185909	-4.213399	101.926216	30.106745	28.729252	100.131012	30.646327	12.2579265	101.028614	-76.082431	11.7784335	93.47781
-38.026138	-7.615406	98.115997	-22.764778	11.978662	97.333702	31.125446	-4.253363	101.767578	30.137417	28.809584	100.392281	30.6314315	12.2781105	101.0799295	-76.1609875	11.6792135	93.5874745
-39.727955	-5.742906	97.821266	-22.804018	11.959067	97.418961	31.084051	-4.325809	101.635788	30.130207	28.863121	100.701096	30.607129	12.268656	101.168442	-76.215165	11.649478	93.66948
-42.265793	-2.716536	97.470055	-22.842888	11.945588	97.593254	31.016701	-4.422074	101.461914	30.270561	28.924046	101.17868	30.643631	12.250986	101.320297	-76.329407	11.64019	93.866211
-43.932056	-0.601027	97.3209	-22.860823	11.936152	97.741508	30.97789	-4.497051	101.319099	30.445644	28.924974	101.432266	30.711767	12.2139615	101.3756825	-76.433413	11.6583425	94.1073335
-45.503956	1.57642	97.212219	-22.808037	11.921176	97.853485	30.972958	-4.581178	101.074562	30.603525	28.952143	101.667908	30.7882415	12.1854825	101.371235	-76.4043155	11.6568695	94.335735
-47.090832	3.813523	97.097328	-22.742371	11.905304	97.905693	30.973398	-4.654873	100.6744	30.813295	28.981274	101.852394	30.8933465	12.1632005	101.263397	-76.3780885	11.6474075	94.547989
-48.57653	6.062017	97.116127	-22.656326	11.867332	97.932556	30.94688	-4.72865	100.029755	31.190998	29.022615	101.864586	31.068939	12.1469825	100.9471705	-76.381591	11.5876815	94.9179415
-50.018333	8.34203	97.133606	-22.537289	11.794029	97.784142	30.90167	-4.764076	98.933655	31.52417	29.093065	101.602158	31.21292	12.1644945	100.2679065	-76.287498	11.4235635	95.3003775
-51.4655	10.647072	97.193192	-22.366901	11.72866	97.407516	30.761702	-4.661747	97.340408	31.689363	29.234331	100.87751	31.2255325	12.286292	99.108959	-75.9593345	11.171028	95.706073
-53.439987	14.087775	97.36499	-22.17692	11.85873	96.421623	30.47814	-4.305073	94.16201	31.397518	29.457457	99.009727	30.937829	12.576192	96.5858685	-75.291669	11.141268	96.2573775
-54.65926	16.339817	97.546928	-22.151684	11.956509	95.662758	30.129951	-3.94932	91.951469	30.957687	29.688025	97.704353	30.543819	12.8693525	94.827911	-74.847187	11.0436655	96.497605
-55.833309	18.604233	97.755722	-22.247396	12.124922	94.935402	29.665195	-3.560058	89.983284	30.631176	29.922491	96.460083	30.1481855	13.1812165	93.2216835	-74.6429775	11.0686275	96.6491205
-56.837826	20.79781	97.995758	-22.458237	12.366913	94.327019	29.107565	-3.087981	88.340233	30.297554	30.156294	95.368088	29.7025595	13.5341565	91.8541605	-74.6190335	11.1996695	96.7998775
-57.904427	22.917084	98.206779	-22.726194	12.618117	93.746162	28.562195	-2.619497	86.9925	29.807421	30.407799	94.483337	29.184808	13.894151	90.7379185	-74.637196	11.342083	96.7544055
-58.713211	24.949247	98.519669	-23.036201	12.884898	93.316635	28.061222	-2.193072	85.914955	29.213037	30.60787	93.793121	28.6371295	14.207399	89.854038	-74.7095315	11.562397	96.779232
-59.546638	26.968082	98.73822	-23.447847	13.182293	92.905319	27.553167	-1.822847	85.112312	28.666491	30.796354	93.226921	28.109829	14.4867535	89.1696165	-75.005523	11.8778325	96.6410215
-58.734947	28.572243	98.784546	-23.974152	13.620381	92.481331	26.878551	-1.438146	84.285881	28.034269	30.952957	92.560349	27.45641	14.7574055	88.423115	-75.404714	12.4833565	96.539547
-58.331966	29.622236	98.42057	-24.316826	13.860123	92.202431	26.484972	-1.285596	83.911362	27.646511	31.043274	92.257942	27.0657415	14.878839	88.084652	-75.6993935	12.841407	96.32021
-57.775246	30.676764	98.152496	-24.62299	14.085938	91.938316	26.105335	-1.170526	83.603828	27.343983	31.148046	91.986832	26.724659	14.98876	87.79533	-75.970639	13.183116	96.081302
-57.146027	31.637495	97.880554	-24.869675	14.275236	91.689255	25.822618	-1.110834	83.351555	27.155226	31.182056	91.738098	26.488922	15.035611	87.5448265	-76.228272	13.514861	95.8336835
-56.145374	32.354836	97.595558	-25.040224	14.435734	91.532745	25.604525	-1.103965	83.185577	27.000782	31.15226	91.587135	26.3026535	15.0241475	87.386356	-76.3831015	13.8473205	95.679134
-55.075699	32.872742	97.391563	-25.121609	14.528471	91.453453	25.457367	-1.133193	83.127007	26.90798	31.114286	91.523506	26.1826735	14.9905465	87.3252565	-76.4258915	14.0663955	95.5816495
-53.843628	33.292576	97.161552	-25.172237	14.595111	91.392357	25.376591	-1.175287	83.157028	26.858711	31.04673	91.540794	26.117651	14.9357215	87.348911	-76.462125	14.2545005	95.435803
-51.748318	33.670891	96.920769	-25.159538	14.670214	91.415535	25.306797	-1.296274	83.250031	26.945362	30.933985	91.655083	26.1260795	14.8188555	87.452557	-76.4451555	14.5215725	95.378513
-50.240547	33.77475	96.710609	-25.100332	14.686923	91.476501	25.254818	-1.382723	83.287712	26.995707	30.869776	91.704483	26.1252625	14.7435265	87.4960975	-76.3259265	14.6303195	95.4569045
-48.613331	33.765663	96.510078	-25.084873	14.693748	91.499115	25.245588	-1.505815	83.32605	27.06967	30.763554	91.712151	26.157629	14.6288695	87.5191005	-76.327375	14.7586265	95.4791295
-46.868614	33.64035	96.250092	-25.064356	14.700611	91.510483	25.258446	-1.666142	83.411774	27.097172	30.635225	91.71315	26.177809	14.4845415	87.562462	-76.306521	14.9166805	95.458504
-44.990681	33.401997	95.894775	-25.046715	14.718103	91.566124	25.270542	-1.869444	83.578804	27.176777	30.485186	91.723869	26.2236595	14.307871	87.6513365	-76.3170895	15.128335	95.4809115
-43.109531	33.120148	95.475464	-25.030973	14.748727	91.579376	25.30584	-2.100226	83.865387	27.259764	30.294243	91.785858	26.282802	14.0970085	87.8256225	-76.344748	15.4004455	95.3331295
-41.09103	32.636562	95.009651	-25.016373	14.749696	91.63549	25.34824	-2.388818	84.276894	27.326553	30.037287	91.881851	26.3373965	13.8242345	88.0793725	-76.3701425	15.6751575	95.1916075
-37.884739	31.796926	94.350616	-25.014845	14.700672	91.799492	25.405729	-2.946621	85.203506	27.548712	29.527832	92.0392	26.4772205	13.2906055	88.621353	-76.5069105	16.1107385	94.977631
-35.621834	31.107872	94.083405	-25.031582	14.625745	92.027451	25.444862	-3.388532	86.165329	27.544975	28.986403	92.39518	26.4949185	12.7989355	89.2802545	-76.5580825	16.4525545	94.7746475
-33.329193	30.300379	93.823868	-25.058067	14.454718	92.349861	25.558001	-3.945545	87.46331	27.54707	28.441116	93.020737	26.5525355	12.2477855	90.2420235	-76.6686695	16.6616505	94.4576985
-30.944582	29.383266	93.705055	-25.187782	14.252685	92.830177	25.688437	-4.525454	89.085831	27.579653	27.952572	93.967628	26.634045	11.713559	91.5267295	-77.009609	16.791811	94.1336245
-28.570744	28.382324	93.768791	-25.290194	14.02581	93.472328	25.829428	-5.036927	90.88588	27.674412	27.555244	95.18647	26.75192	11.2591585	93.036175	-77.332308	16.7924615	93.908481
-26.110256	27.293175	93.952492	-25.387106	13.822964	94.100258	25.953054	-5.4352	92.67617	27.821817	27.224817	96.451012	26.8874355	10.8948085	94.563591	-77.6616475	16.7511195	93.636925
-23.560669	26.234341	94.337044	-25.408585	13.598941	94.79422	26.056898	-5.764699	94.399673	27.812609	26.937338	97.93203	26.9347535	10.5863195	96.1658515	-77.7519235	16.6115625	93.4225885
-19.742193	24.511219	95.610504	-25.496466	13.299285	96.06057	26.174009	-6.275146	97.525726	28.160255	26.588335	101.125778	27.167132	10.1565945	99.325752	-78.160064	16.4419755	92.795388
-17.187912	23.310377	97.021942	-25.544247	13.040018	97.191414	26.301617	-6.816382	100.181793	28.476858	26.204876	103.76123	27.3892375	9.694247	101.9715115	-78.4777315	16.385789	92.4113165
-14.675842	22.093592	98.701439	-25.542625	12.830624	98.463867	26.590326	-7.418627	103.036346	28.730562	25.768703	106.346878	27.660444	9.175038	104.691612	-78.745694	16.48621	92.236122
-12.187469	20.862856	100.175819	-25.468803	12.743524	99.560165	26.893694	-7.874256	105.39006	28.995567	25.564301	108.499077	27.9446305	8.8450225	106.9445685	-78.8822365	16.6420255	92.1757615
-9.73453	19.67502	101.174202	-25.34584	12.741928	100.243546	27.059937	-8.080564	107.094429	29.138943	25.586235	110.01165	28.09944	8.7528355	108.5530395	-78.79112	16.7310205	91.9340525
-7.317712	18.491358	102.00206	-25.288708	12.77014	100.674759	27.253851	-8.148989	108.142647	29.245224	25.689152	111.061943	28.2495375	8.7700815	109.602295	-78.8269535	16.7701985	91.747223
-5.019691	17.287338	102.612015	-25.262249	12.751534	100.885857	27.367554	-8.230123	108.796989	29.406483	25.742537	111.776283	28.3870185	8.756207	110.286636	-78.9115165	16.746861	91.485078
-1.672341	15.420071	103.134575	-25.184294	12.642365	100.903229	27.423445	-8.512032	108.998299	29.659903	25.578514	112.182213	28.541674	8.533241	110.590256	-78.910262	16.751489	91.216202
0.476301	14.168013	103.264748	-25.060743	12.569467	100.713036	27.432108	-8.686045	108.830681	29.838896	25.387579	112.188934	28.635502	8.350767	110.5098075	-78.756988	16.788167	90.9162645
2.522696	12.937927	103.439644	-24.835976	12.529297	100.546768	27.531853	-8.821174	108.749176	30.035746	25.222441	112.346901	28.7837995	8.2006335	110.5480385	-78.4557515	16.8579605	90.5454975
4.466492	11.646111	103.778633	-24.642485	12.499521	100.4879	27.651211	-8.959143	108.796669	30.241501	25.02232	112.621269	28.946356	8.0315885	110.708969	-78.231326	16.9674535	90.266831
6.297679	10.40018	104.041077	-24.428303	12.535325	100.431839	27.699497	-9.116193	108.888603	30.396759	24.80261	112.968185	29.048128	7.8432085	110.928394	-77.904734	17.2274415	89.935284
7.995184	9.080221	104.430923	-24.265335	12.566033	100.452217	27.784422	-9.288194	109.015671	30.581787	24.599937	113.389061	29.1831045	7.6558715	111.202366	-77.7137745	17.4761945	89.702068
9.580195	7.724696	104.578888	-24.150263	12.614136	100.3209	27.781954	-9.446085	109.031021	30.704281	24.424393	113.586128	29.2431175	7.489154	111.3085745	-77.5436435	17.739118	89.3332255
11.707139	5.671572	104.769005	-24.03409	12.774108	100.067963	27.770863	-9.564031	109.088531	30.766777	24.269615	113.923111	29.26882	7.352792	111.505821	-77.337	18.195424	88.630105
12.948892	4.262516	105.027771	-23.982296	12.809457	99.90934	27.783998	-9.743056	109.300827	30.89464	24.079319	114.024689	29.339319	7.1681315	111.662758	-77.303911	18.4507825	88.155922
14.083476	2.749851	105.167595	-23.864155	12.804522	99.664459	27.845749	-9.95095	109.490311	30.920332	23.866901	114.081253	29.3830405	6.9579755	111.785782	-77.1113505	18.6510685	87.543136
14.439193	1.568106	105.066765	-23.685093	12.785657	99.402252	27.972456	-10.186577	109.751366	31.056225	23.649544	113.991676	29.5143405	6.7314835	111.871521	-76.8845265	18.8398305	86.932983
13.927056	1.033969	104.985237	-23.493622	12.658605	99.086189	28.145874	-10.392399	109.920074	31.165201	23.423645	113.87336	29.6555375	6.515623	111.896717	-76.6427815	18.801587	86.275661
13.198055	0.549924	104.883347	-23.211622	12.496984	98.692841	28.356165	-10.598443	110.04715	31.282312	23.241312	113.660858	29.8192385	6.3214345	111.854004	-76.2424825	18.6725335	85.531678
12.490758	-0.05499	104.494385	-22.974602	12.35598	98.293129	28.632441	-10.700485	110.043953	31.363258	23.16267	113.443031	29.9978495	6.2310925	111.743492	-75.9470535	18.4808675	84.842766
11.269667	-0.894095	103.810921	-22.544939	12.130881	97.703552	29.098833	-10.758517	109.85714	31.591909	23.105192	113.082504	30.345371	6.1733375	111.469822	-75.435249	18.0884245	83.937282
10.255631	-1.386588	103.367386	-22.212496	11.978106	97.425545	29.491442	-10.833675	109.664284	31.833601	23.052488	112.828888	30.6625215	6.1094065	111.246586	-75.0875135	17.8468055	83.604504
9.199223	-1.909762	102.758911	-21.893988	11.83414	97.194397	29.861519	-10.905154	109.310555	32.146702	22.973057	112.470291	31.0041105	6.0339515	110.890423	-74.7920865	17.6343285	83.498371
8.012021	-2.397948	102.084137	-21.544664	11.686032	96.940437	30.219975	-10.943319	108.844551	32.446991	22.858871	111.921059	31.333483	5.957776	110.382805	-74.422811	17.414288	83.498069
6.694438	-2.883988	101.304199	-21.237144	11.617878	96.734879	30.598726	-11.000865	108.311188	32.722164	22.753147	111.284698	31.660445	5.876141	109.797943	-74.134733	17.359615	83.671815
5.217144	-3.325041	100.715958	-20.966938	11.559379	96.597565	30.944963	-10.955014	107.718231	33.065563	22.689016	110.585915	32.005263	5.867001	109.152073	-73.939139	17.251757	84.043057
3.600214	-3.77598	99.985214	-20.702148	11.568275	96.516632	31.251516	-10.909733	107.028389	33.341305	22.631622	109.857513	32.2964105	5.8609445	108.442951	-73.7007065	17.2756055	84.590313
0.938439	-4.18783	99.068741	-20.359301	11.660161	96.414467	31.65431	-10.879424	105.93779	33.715813	22.553612	108.388832	32.6850615	5.837094	107.163311	-73.4036635	17.483228	85.665623
-0.922924	-4.485229	98.233772	-20.136335	11.748176	96.235916	31.857569	-10.749256	104.925171	33.808418	22.568663	107.260391	32.8329935	5.9097035	106.092781	-73.1056635	17.5866485	86.379051
-2.914829	-4.686718	97.481117	-19.943575	11.860527	96.033081	32.017349	-10.642765	103.993896	33.860123	22.653866	106.176285	32.938736	6.0055505	105.0850905	-72.825886	17.7155035	86.9810715
-4.976069	-4.877415	96.739487	-19.811277	12.019308	95.84095	32.172619	-10.519164	103.013596	33.876759	22.760319	105.265106	33.024689	6.1205775	104.139351	-72.647243	17.9180385	87.542549
-7.148357	-5.002125	96.000565	-19.745808	12.178028	95.589241	32.225174	-10.333287	102.055397	33.961384	22.916685	104.442635	33.093279	6.291699	103.249016	-72.584895	18.064357	87.929466
-9.357141	-5.148781	95.369392	-19.703136	12.35049	95.365967	32.33329	-10.119791	101.246094	33.924522	23.092308	103.782784	33.128906	6.4862585	102.514439	-72.535178	18.2147215	88.217495
-11.668108	-5.179377	94.83136	-19.716843	12.532258	95.176529	32.387348	-9.966909	100.473335	33.987888	23.285042	103.297104	33.187618	6.6590665	101.8852195	-72.621304	18.4054495	88.4678385
-15.16483	-5.332082	94.156326	-19.721233	12.706712	94.917389	32.334023	-9.846918	99.582176	34.200417	23.405739	102.64225	33.26722	6.7794105	101.112213	-72.709686	18.6340135	88.722565
-17.599392	-5.43503	93.899979	-19.727684	12.730953	94.863022	32.371601	-9.908904	99.17675	34.305691	23.400085	102.259155	33.338646	6.7455905	100.7179525	-72.794014	18.7163155	89.0080915
-20.001041	-5.491045	93.766464	-19.716537	12.72813	94.835892	32.381924	-9.963693	98.910019	34.429657	23.380215	101.896606	33.4057905	6.708261	100.4033125	-72.8388645	18.747999	89.2684715
-22.465515	-5.595149	93.772339	-19.70587	12.684056	94.844177	32.394157	-10.054987	98.766258	34.496738	23.336475	101.600601	33.4454475	6.640744	100.1834295	-72.8571875	18.727368	89.5049245
-24.953436	-5.620705	93.878136	-19.732159	12.554134	94.931763	32.42585	-10.208674	98.761276	34.613495	23.258884	101.389145	33.5196725	6.525105	100.0752105	-72.9839905	18.583163	89.7883155
-27.417374	-5.626034	94.061798	-19.771305	12.422899	95.061646	32.469124	-10.374743	98.778725	34.717644	23.150911	101.229393	33.593384	6.388084	100.004059	-73.135994	18.457714	90.119233
-29.970287	-5.594478	94.109924	-19.791643	12.235349	95.139565	32.482292	-10.51867	98.754082	34.764278	23.035027	101.115929	33.623285	6.2581785	99.9350055	-73.206571	18.2125195	90.3441245
-33.713619	-5.459124	94.287086	-19.808746	11.942291	95.322296	32.563896	-10.68961	98.793678	34.858799	22.928051	100.994171	33.7113475	6.1192205	99.8939245	-73.3288395	17.7653615	90.7506675
-36.147026	-5.279519	94.465111	-19.81114	11.753551	95.460579	32.63718	-10.73228	98.769882	34.889023	22.918655	100.96067	33.7631015	6.0931875	99.865276	-73.3853815	17.4139145	91.055882
-38.656609	-5.130522	94.608299	-19.803411	11.555551	95.615211	32.68985	-10.761832	98.725479	34.931274	22.919741	100.941681	33.810562	6.0789545	99.83358	-73.417384	17.0321475	91.396842
-41.154621	-4.904201	94.789818	-19.808956	11.346877	95.800797	32.77338	-10.838428	98.669281	34.993492	22.930155	100.976059	33.883436	6.0458635	99.82267	-73.501348	16.6478905	91.778924
-43.602814	-4.638265	95.04509	-19.825304	11.162889	96.001656	32.798195	-10.880005	98.554466	35.085011	22.953798	100.969788	33.941603	6.0368965	99.762127	-73.592211	16.2888815	92.241185
-46.074169	-4.326965	95.280266	-19.87278	10.990396	96.179817	32.806114	-10.91933	98.417763	35.093487	22.974396	100.940063	33.9498005	6.027533	99.678913	-73.6953605	15.953259	92.680721
-48.367676	-3.968506	95.545059	-19.928217	10.828844	96.361519	32.810005	-10.933792	98.335724	35.056404	22.973259	100.886597	33.9332045	6.0197335	99.6111605	-73.7896385	15.6379545	93.1118775
-51.947395	-3.396809	96.001396	-20.076437	10.687237	96.610313	32.774883	-10.912669	98.266914	34.952953	23.042048	100.777779	33.863918	6.0646895	99.5223465	-74.016792	15.3097845	93.6982795
-54.55954	-2.770622	96.24913	-20.214659	10.664422	96.712769	32.689049	-10.851295	98.171791	34.861252	23.130264	100.675522	33.7751505	6.1394845	99.4236565	-74.2044685	15.1893595	94.0018815
-56.686314	-2.274349	96.541046	-20.370235	10.672606	96.785378	32.608776	-10.769994	98.043343	34.754684	23.224327	100.532211	33.68173	6.2271665	99.287777	-74.4222	15.1180455	94.282979
-58.964844	-1.522935	96.663551	-20.538876	10.663922	96.77887	32.493988	-10.692873	97.881523	34.634609	23.317858	100.413559	33.5642985	6.3124925	99.147541	-74.6420505	15.0153515	94.410199
-59.109123	-0.229719	96.734413	-20.63714	10.631033	96.823021	32.367332	-10.652202	97.745171	34.521015	23.360182	100.292648	33.4441735	6.35399	99.0189095	-74.7184535	14.908076	94.6271325
-59.481068	1.104686	96.900261	-20.778744	10.642277	96.881523	32.247181	-10.518842	97.684357	34.385311	23.435345	100.258186	33.316246	6.4582515	98.9712715	-74.873734	14.8263025	94.7917745
-59.771954	2.383603	97.026207	-20.935623	10.605536	96.953323	32.152756	-10.375775	97.675461	34.264523	23.569387	100.25338	33.2086395	6.596806	98.9644205	-75.0798855	14.614266	94.9422255
-60.177643	4.369412	97.072029	-21.096935	10.651906	97.027878	32.048397	-10.1547	97.674286	34.129322	23.814747	100.263	33.0888595	6.8300235	98.968643	-75.2827295	14.4737885	95.087113
-60.266518	5.611577	97.222649	-21.171001	10.660995	97.099266	32.005653	-10.028813	97.696693	34.03957	23.911077	100.293541	33.0226115	6.941132	98.995117	-75.3646135	14.380858	95.203415
-60.361576	6.890145	97.215034	-21.200127	10.637581	97.145584	31.976032	-9.957317	97.759926	33.996052	23.940357	100.313591	32.986042	6.99152	99.0367585	-75.386296	14.283642	95.2544095
-60.366756	8.154704	97.133987	-21.213364	10.598513	97.23587	31.96389	-9.881659	97.881805	33.936256	23.996466	100.39904	32.950073	7.0574035	99.1404225	-75.376801	14.1396225	95.3313175
-60.287865	9.465711	97.181145	-21.166288	10.598803	97.331009	31.997374	-9.754499	98.070305	33.893795	24.07663	100.514114	32.9455845	7.1610655	99.2922095	-75.2781605	14.0365405	95.3698085
-60.201305	10.773673	97.352783	-21.144424	10.570845	97.47451	32.052254	-9.651772	98.201782	33.86491	24.158283	100.631523	32.958582	7.2532555	99.4166525	-75.24743	13.8884345	95.5323675
-60.029358	12.011504	97.474655	-21.098366	10.509996	97.610237	32.075298	-9.570015	98.296555	33.82967	24.220579	100.81723	32.952484	7.325282	99.5568925	-75.149216	13.69471	95.6635815
-59.693645	13.915959	97.661522	-21.04674	10.342744	97.791275	32.076405	-9.573148	98.440979	33.900246	24.161901	101.078583	32.9883255	7.2943765	99.759781	-75.0818055	13.3911115	95.822769
-59.395935	15.148377	97.817978	-20.973284	10.236779	97.884705	32.071507	-9.606178	98.487022	33.955582	24.092789	101.233231	33.0135445	7.2433055	99.8601265	-74.9601125	13.2302525	95.9092835
-59.05904	16.390821	97.955719	-20.92231	10.123949	98.004868	32.078094	-9.601418	98.485039	33.928471	24.031891	101.370789	33.0032825	7.2152365	99.927914	-74.8479025	13.0326615	96.081822
-58.70681	17.646755	98.103043	-20.865969	10.024148	98.082611	32.094173	-9.59246	98.453758	33.909981	24.010962	101.493729	33.002077	7.209251	99.9737435	-74.734015	12.839045	96.1914785
-58.269508	18.883665	98.306244	-20.831812	9.935746	98.194916	32.089302	-9.62945	98.409355	33.929947	23.981283	101.565842	33.0096245	7.1759165	99.9875985	-74.6732485	12.6955755	96.4022335
-57.797058	20.100746	98.526764	-20.822754	9.847154	98.23391	32.06673	-9.637303	98.298248	33.944099	23.933338	101.636063	33.0054145	7.1480175	99.9671555	-74.6509225	12.5462905	96.5006645
-57.284885	21.255714	98.755341	-20.842554	9.787187	98.335663	32.026428	-9.633997	98.168503	33.923676	23.929197	101.692535	32.975052	7.1476	99.930519	-74.66016	12.426774	96.740807
-56.402851	22.984726	99.080605	-20.874258	9.757824	98.438461	32.008282	-9.529166	98.100006	33.840218	24.007706	101.776077	32.92425	7.23927	99.9380415	-74.672766	12.276378	96.9388805
-55.751652	24.056561	99.244011	-20.901958	9.757365	98.515694	32.009022	-9.45706	98.111633	33.780434	24.097357	101.829002	32.894728	7.3201485	99.9703175	-74.698644	12.1945815	97.0610705
-55.041702	25.125895	99.383881	-20.977451	9.806134	98.621994	31.97991	-9.358526	98.155548	33.715736	24.192581	101.864944	32.847823	7.4170275	100.010246	-74.802725	12.1952405	97.233742
-54.303986	26.156437	99.468193	-21.01276	9.8144	98.675636	31.95252	-9.281742	98.206665	33.642559	24.275152	101.897606	32.7975395	7.496705	100.0521355	-74.8230595	12.132095	97.2991365
-53.522282	27.10751	99.529366	-21.050415	9.832726	98.710236	31.925444	-9.18765	98.265991	33.549915	24.356209	101.895699	32.7376795	7.5842795	100.080845	-74.8385095	12.0811725	97.339627
-52.65073	28.0201	99.458679	-21.117741	9.892967	98.680214	31.887695	-9.08419	98.321793	33.453102	24.466553	101.839218	32.6703985	7.6911815	100.0805055	-74.9058805	12.0947525	97.2799225
-51.806778	28.943586	99.282104	-21.17905	9.958119	98.644043	31.873285	-8.943546	98.382874	33.315544	24.624985	101.838211	32.5944145	7.8407195	100.1105425	-74.9525145	12.0755185	97.1775435
-50.412785	30.2136	99.057518	-21.287193	10.037045	98.497475	31.822289	-8.727251	98.463318	33.186161	24.879356	101.864815	32.504225	8.0760525	100.1640665	-75.078611	11.9980375	96.8308835
-49.447926	31.048876	98.969734	-21.323263	10.08105	98.434654	31.754431	-8.565427	98.489555	33.136723	25.023418	101.946045	32.445577	8.2289955	100.2178	-75.092103	11.9331045	96.651508
-48.415939	31.79431	99.024918	-21.353848	10.1442	98.365936	31.67705	-8.411258	98.503265	33.101467	25.157475	102.090302	32.3892585	8.3731085	100.2967835	-75.0969545	11.9152915	96.4350885
-47.335808	32.507778	99.138351	-21.375692	10.246569	98.384796	31.638741	-8.253722	98.502945	33.09169	25.297848	102.269806	32.3652155	8.522063	100.3863755	-75.1165995	11.971075	96.3832165
-46.211876	33.16972	99.304382	-21.352915	10.389279	98.395111	31.571087	-8.013489	98.494438	33.09919	25.475029	102.479767	32.3351385	8.73077	100.4871025	-75.0409685	12.047788	96.3031195
-45.080532	33.797764	99.53286	-21.38163	10.560997	98.438873	31.537849	-7.763258	98.390732	33.127529	25.695156	102.675224	32.332689	8.965949	100.532978	-75.095949	12.156045	96.344768
-43.897362	34.368137	99.663666	-21.384634	10.758942	98.413155	31.48114	-7.511376	98.274818	33.174229	25.905136	102.778694	32.3276845	9.19688	100.526756	-75.0969525	12.321004	96.299554
-42.069519	35.137402	99.735214	-21.416693	11.102813	98.370331	31.445154	-7.194345	98.113914	33.163788	26.145863	102.789673	32.304471	9.475759	100.4517935	-75.137857	12.729867	96.2888685
-40.816772	35.557953	99.627838	-21.427042	11.300269	98.264221	31.416166	-7.026772	98.026428	33.099857	26.293522	102.692543	32.2580115	9.633375	100.3594855	-75.1120955	12.967163	96.1689565
-39.542427	35.900574	99.409142	-21.45639	11.503083	98.145821	31.372578	-6.876646	97.908386	33.020714	26.39905	102.479347	32.196646	9.761202	100.1938665	-75.109426	13.244964	96.0977755
-38.275818	36.158157	99.082031	-21.464123	11.664024	97.935623	31.327429	-6.803976	97.796371	32.924129	26.460367	102.238861	32.125779	9.8281955	100.017616	-75.054025	13.4998525	95.85363
-36.951221	36.36076	98.686584	-21.473238	11.766961	97.719414	31.246367	-6.759869	97.758408	32.862274	26.472265	101.97821	32.0543205	9.856198	99.868309	-75.0007965	13.677724	95.570519
-35.628124	36.498882	98.214996	-21.491899	11.904534	97.534859	31.20647	-6.802347	97.821365	32.807575	26.424112	101.726189	32.0070225	9.8108825	99.773777	-74.9908205	13.9981855	95.295941
-34.313774	36.567284	97.737747	-21.533159	11.940796	97.298683	31.208986	-6.920572	97.926811	32.777206	26.329491	101.510391	31.993096	9.7044595	99.718601	-75.059414	14.1771325	94.878765
-32.382385	36.557804	97.028122	-21.542849	11.924824	96.874168	31.183083	-7.071552	98.025162	32.795731	26.197702	101.246391	31.989407	9.563075	99.6357765	-75.075105	14.286573	94.1125595
-30.94413	36.353531	96.599052	-21.484276	11.862794	96.625099	31.189096	-7.177306	98.023453	32.822186	26.10091	101.120911	32.005641	9.461802	99.572182	-74.974193	14.263786	93.678016
-29.576334	36.154594	96.432747	-21.419529	11.781537	96.467049	31.250624	-7.25688	98.027473	32.845722	26.024311	101.095566	32.048173	9.3837155	99.5615195	-74.887231	14.1793585	93.3725785
-28.155008	35.8535	96.331696	-21.382183	11.719581	96.391129	31.324869	-7.29303	98.020668	32.90612	25.989019	101.1315	32.1154945	9.3479945	99.576084	-74.8798605	14.0911675	93.206174
-26.846392	35.505611	96.346405	-21.285261	11.679264	96.33387	31.38611	-7.257116	98.005898	32.956482	26.026455	101.201202	32.171296	9.3846695	99.60355	-74.741818	13.9738585	93.06419
-25.465408	35.166946	96.353859	-21.226252	11.700648	96.274498	31.466814	-7.176664	97.958359	32.986221	26.109728	101.309113	32.2265175	9.466532	99.633736	-74.6790215	13.934764	92.91526
-24.14378	34.762409	96.397644	-21.177317	11.722232	96.205856	31.506134	-7.044329	97.896286	33.028408	26.242722	101.382973	32.267271	9.5991965	99.6396295	-74.621905	13.8452675	92.7720825
-22.236374	34.108463	96.458488	-21.18536	11.841104	96.10611	31.499592	-6.800616	97.763542	33.014469	26.457157	101.447929	32.2570305	9.8282705	99.6057355	-74.6277505	13.8539375	92.6064845
-20.921656	33.570862	96.41214	-21.21925	11.96336	96.051109	31.484831	-6.620803	97.719772	32.963142	26.601955	101.472816	32.2239865	9.990576	99.596294	-74.6624865	13.936144	92.505924
-19.751274	33.063473	96.402176	-21.212547	12.116179	96.008972	31.45787	-6.463591	97.708649	32.933632	26.747789	101.480255	32.195751	10.142099	99.594452	-74.620845	14.090259	92.423492
-18.429493	32.414085	96.318497	-21.22464	12.239853	95.973389	31.438885	-6.310435	97.72242	32.893188	26.893234	101.471588	32.1660365	10.2913995	99.597004	-74.6153165	14.1883065	92.349774
-17.18898	31.781261	96.197983	-21.237049	12.432649	95.937172	31.423435	-6.207147	97.740051	32.854931	27.013662	101.452042	32.139183	10.4032575	99.5960465	-74.613281	14.4620405	92.2782975
-16.013186	31.04822	96.141991	-21.295565	12.576519	95.883003	31.361729	-6.136549	97.741295	32.844315	27.081469	101.409515	32.103022	10.47246	99.575405	-74.694152	14.680578	92.190601
-14.850423	30.257055	96.133743	-21.286243	12.670856	95.904175	31.28941	-6.105865	97.763794	32.849934	27.098862	101.372597	32.069672	10.4964985	99.5681955	-74.642158	14.8452135	92.2401545
-13.143746	28.94454	96.181389	-21.357473	12.830668	95.976761	31.174913	-6.10892	97.834267	32.84116	27.090343	101.4608	32.0080365	10.4907115	99.6475335	-74.7229825	15.1706245	92.3059885
-12.048237	27.998724	96.228195	-21.397827	12.924706	96.064415	31.095495	-6.106223	97.904564	32.856018	27.094114	101.529137	31.9757565	10.4939455	99.7168505	-74.7714105	15.3554665	92.4119795
-10.992768	27.00952	96.258217	-21.43218	12.988779	96.117424	31.04328	-6.110932	97.972687	32.864037	27.075663	101.555801	31.9536585	10.4823655	99.764244	-74.8180185	15.4951925	92.470604
-9.969019	25.956579	96.299049	-21.476665	13.069306	96.184776	31.004032	-6.084677	98.067574	32.82053	27.091801	101.636185	31.912281	10.503562	99.8518795	-74.865611	15.63505	92.5176725
-8.988855	24.847139	96.273422	-21.504477	13.111406	96.226181	30.993053	-6.047912	98.143372	32.78471	27.134859	101.66098	31.8888815	10.5434735	99.902176	-74.8978355	15.6793385	92.550186
-8.048544	23.685078	96.235382	-21.493355	13.156983	96.262001	31.009674	-5.982034	98.215019	32.756721	27.205643	101.618065	31.8831975	10.6118045	99.916542	-74.8699075	15.7021615	92.60746
-7.110765	22.476036	96.203072	-21.507954	13.234618	96.270386	31.057667	-5.923276	98.298141	32.72496	27.296165	101.576767	31.8913135	10.6864445	99.937454	-74.9072215	15.7827915	92.603318
-5.803848	20.58602	96.084915	-21.477278	13.281548	96.329575	31.130877	-5.85925	98.503723	32.681473	27.374432	101.476585	31.906175	10.757591	99.990154	-74.860731	15.805505	92.668996
-4.956203	19.266424	96.03363	-21.471666	13.359886	96.332458	31.180195	-5.837631	98.657387	32.66082	27.412548	101.355614	31.9205075	10.7874585	100.0065005	-74.8638395	15.9323135	92.6584155
-4.147317	17.950874	95.960114	-21.421124	13.420248	96.372406	31.199455	-5.804779	98.821449	32.649139	27.42086	101.221344	31.924297	10.8080405	100.0213965	-74.766545	16.0324555	92.7234155
-3.406499	16.55493	95.938789	-21.384872	13.479725	96.391449	31.217865	-5.813821	98.962311	32.665211	27.439087	101.116272	31.941538	10.812633	100.0392915	-74.711282	16.146817	92.7436065
-2.684584	15.159861	95.912231	-21.370255	13.522863	96.388374	31.242243	-5.8375	99.088898	32.718628	27.426308	101.030243	31.9804355	10.794404	100.0595705	-74.7209455	16.251322	92.7171775
-1.994022	13.764867	95.89534	-21.305317	13.539976	96.352692	31.284132	-5.894685	99.190399	32.77829	27.396246	101.018333	32.031211	10.7507805	100.104366	-74.641845	16.3291715	92.601018
-1.335577	12.345165	95.922012	-21.24844	13.546063	96.294373	31.329683	-5.975536	99.334709	32.896122	27.342928	101.068855	32.1129025	10.683696	100.201782	-74.6097825	16.40843	92.386964
-0.41248	10.17259	95.996643	-21.159542	13.55532	96.258865	31.419331	-6.130155	99.639885	33.13702	27.29347	101.308014	32.2781755	10.5816575	100.4739495	-74.5972595	16.5289825	92.0437805
0.098085	8.766369	96.092735	-21.100834	13.563516	96.258942	31.480671	-6.2338	99.921074	33.288673	27.262465	101.543678	32.384672	10.5143325	100.732376	-74.58634	16.6126995	91.785508
0.589843	7.30719	96.29039	-21.041395	13.556602	96.312111	31.526974	-6.323657	100.31028	33.385666	27.282169	101.967743	32.45632	10.479256	101.1390115	-74.53911	16.633948	91.4852105
1.0243	5.880576	96.676674	-21.027058	13.601701	96.444839	31.59602	-6.493339	100.901817	33.513638	27.302986	102.585449	32.554829	10.4048235	101.743633	-74.608945	16.7985785	91.146045
1.350889	4.503572	97.230415	-21.004011	13.633765	96.698082	31.63146	-6.635358	101.808868	33.66095	27.313519	103.421738	32.646205	10.3390805	102.615303	-74.654227	16.9284495	90.780861
1.565855	3.101791	98.052361	-20.997259	13.692019	97.122803	31.717476	-6.771676	103.147217	33.833481	27.338564	104.540123	32.7754785	10.283444	103.84367	-74.7699965	17.100594	90.401936
1.736061	1.745609	99.201683	-20.967707	13.771746	97.767181	31.877125	-6.850913	104.714691	33.953133	27.350983	105.913307	32.915129	10.250035	105.313999	-74.850543	17.293457	90.220363
1.843976	-0.189706	100.845978	-20.831745	13.915009	98.700409	32.096733	-6.852953	106.891617	34.017311	27.264664	107.699875	33.057022	10.2058555	107.295746	-74.720512	17.6241625	90.105072
1.831173	-1.421832	101.601837	-20.72274	13.989079	99.103958	32.198845	-6.783923	107.878067	34.155216	27.234482	108.380875	33.1770305	10.2252795	108.129471	-74.6225105	17.7528785	90.078445
1.732695	-2.609722	102.057159	-20.612665	14.007185	99.247452	32.30785	-6.686758	108.379509	34.361694	27.361473	108.706787	33.334772	10.3373575	108.543148	-74.560102	17.6770125	89.951756
1.584409	-3.767147	102.101959	-20.503571	14.024693	99.166275	32.428387	-6.660251	108.422615	34.567352	27.48501	108.746872	33.4978695	10.4123795	108.5847435	-74.5050115	17.6370065	89.7478065
1.365901	-4.946515	101.857445	-20.354921	13.98395	98.96759	32.516735	-6.676479	108.102753	34.741623	27.507124	108.582031	33.629179	10.4153225	108.342392	-74.339021	17.5525775	89.592788
1.072214	-6.015757	101.465759	-20.242367	13.958755	98.739052	32.606644	-6.677277	107.663773	34.876213	27.528549	108.36586	33.7414285	10.425636	108.0148165	-74.2261625	17.491874	89.4632875
0.683854	-7.001595	101.105942	-20.087049	13.948086	98.536255	32.726799	-6.637761	107.256676	35.026733	27.586058	108.220413	33.876766	10.4741485	107.7385445	-74.050864	17.4220235	89.3339655
-0.112148	-8.304896	100.752617	-19.894634	14.016623	98.461014	32.927685	-6.595305	106.874619	35.359047	27.630945	108.056282	34.143366	10.51782	107.4654505	-73.932634	17.515426	89.4565775
-0.772988	-9.048895	100.668457	-19.795547	14.073128	98.538086	33.016472	-6.589136	106.757782	35.444157	27.590382	107.957367	34.2303145	10.500623	107.3575745	-73.8214085	17.645633	89.7185975
-1.569342	-9.761377	100.750092	-19.721279	14.157949	98.688675	33.084911	-6.610264	106.702248	35.495037	27.554163	107.850517	34.289974	10.4719495	107.2763825	-73.732532	17.8439485	90.1009675
-2.4676	-10.376302	100.86911	-19.67248	14.195832	98.829285	33.114628	-6.653501	106.637573	35.636284	27.504704	107.615768	34.375456	10.4256015	107.1266705	-73.720416	17.9660625	90.5318995
-3.43129	-10.950738	100.939766	-19.612881	14.245049	98.88607	33.126564	-6.738699	106.535675	35.742924	27.418133	107.299232	34.434744	10.339717	106.9174535	-73.660506	18.150381	90.8546865
-4.460802	-11.410785	100.976578	-19.520685	14.253797	98.902794	33.180355	-6.855254	106.399872	35.826237	27.298767	106.920959	34.503296	10.2217565	106.6604155	-73.544666	18.2858375	91.1451725
-5.532593	-11.811745	100.954231	-19.433531	14.240723	98.87648	33.244438	-6.987307	106.25032	35.94812	27.126316	106.482544	34.596279	10.0695045	106.366432	-73.463341	18.4119415	91.386528
-7.228277	-12.213376	100.903061	-19.237701	14.174715	98.794876	33.362499	-7.17188	106.034401	36.039841	26.864502	105.937149	34.70117	9.846311	105.985775	-73.176572	18.503119	91.603977
-8.383985	-12.342523	100.889397	-19.098131	14.132389	98.734436	33.484581	-7.262253	105.924454	36.099861	26.738245	105.604088	34.792221	9.737996	105.764271	-72.988483	18.526782	91.704601
-9.581976	-12.384154	100.873657	-18.990068	14.082958	98.705536	33.589947	-7.299253	105.839409	36.165092	26.627842	105.339684	34.8775195	9.6642945	105.5895465	-72.8576555	18.5016215	91.8215255
-10.84597	-12.320319	100.829407	-18.86875	14.021875	98.693001	33.716225	-7.350476	105.79184	36.228802	26.542496	105.153572	34.9725135	9.59601	105.472706	-72.7100135	18.44774	91.913296
-12.074485	-12.092938	100.814697	-18.744616	13.947839	98.679878	33.844925	-7.411537	105.759087	36.344112	26.470631	104.958298	35.0945185	9.529547	105.3586925	-72.5837505	18.366131	92.0010635
-13.329814	-11.815117	100.771156	-18.6553	13.901684	98.684029	33.956032	-7.452837	105.711281	36.475147	26.415752	104.796234	35.2155895	9.4814575	105.2537575	-72.5261895	18.3219105	92.1143005
-14.628382	-11.414332	100.692047	-18.519278	13.840877	98.740761	34.061638	-7.515865	105.639183	36.576202	26.377291	104.73629	35.31892	9.430713	105.1877365	-72.357476	18.251041	92.2937855
-16.559139	-10.542209	100.558174	-18.362371	13.774201	98.900764	34.217106	-7.606873	105.530151	36.833267	26.318487	104.71685	35.5251865	9.355807	105.1235005	-72.2499285	18.192595	92.6780275
-17.846296	-9.815947	100.378456	-18.236549	13.738219	98.990173	34.320648	-7.651659	105.390778	37.00832	26.32629	104.775551	35.664484	9.3373155	105.0831645	-72.137582	18.1391225	92.8971815
-19.067223	-8.975066	100.106277	-18.127125	13.709949	99.087814	34.418621	-7.661202	105.220886	37.170704	26.360031	104.89756	35.7946625	9.3494145	105.059223	-72.0489125	18.0704835	93.116405
-20.313236	-8.049224	99.822418	-17.9839	13.707352	99.16494	34.521324	-7.636825	105.021965	37.34293	26.417673	105.036163	35.932127	9.390424	105.029064	-71.899927	18.02428	93.300816
-21.541986	-7.029157	99.522194	-17.875116	13.734756	99.274895	34.635117	-7.558953	104.777252	37.503468	26.536537	105.185509	36.0692925	9.488792	104.9813805	-71.8195245	17.98072	93.5684095
-22.734257	-5.890086	99.310745	-17.740446	13.785073	99.39489	34.749802	-7.443211	104.457626	37.663097	26.700651	105.289482	36.2064495	9.62872	104.873554	-71.6873415	17.941426	93.916226
-23.972662	-4.657258	99.175934	-17.608644	13.864014	99.531815	34.883591	-7.289015	104.108223	37.817303	26.86091	105.298912	36.350447	9.7859475	104.7035675	-71.567735	17.9420805	94.3600625
-25.728067	-2.710724	99.022949	-17.455915	14.046942	99.648994	35.079891	-7.065012	103.426132	38.002213	27.095036	105.084251	36.541052	10.015012	104.2551915	-71.452882	18.078872	95.0427965
-26.912054	-1.30886	98.93782	-17.35054	14.182329	99.637451	35.147007	-6.922236	102.779976	38.071697	27.247822	104.680359	36.609352	10.162793	103.7301675	-71.310432	18.201865	95.5447345
-28.033331	0.11942	98.823792	-17.253998	14.339946	99.527664	35.162918	-6.713933	102.048347	38.127918	27.335909	103.990089	36.645418	10.310988	103.019218	-71.153414	18.368904	96.03611
-29.178406	1.602208	98.718338	-17.158808	14.522995	99.278519	35.216175	-6.515409	101.20813	38.118183	27.448883	103.078667	36.667179	10.466737	102.1433985	-70.984795	18.579253	96.4136395
-30.239456	3.11798	98.535591	-17.095009	14.706021	98.948891	35.180649	-6.275348	100.248947	37.926079	27.616444	102.188263	36.553364	10.670548	101.218605	-70.743382	18.741494	96.679177
-31.225914	4.657674	98.344749	-17.026566	14.857869	98.591545	35.095875	-6.078452	99.313774	37.72134	27.745756	101.244339	36.4086075	10.833652	100.2790565	-70.4617395	18.882086	96.9040335
-32.218067	6.2637	98.097603	-17.00798	15.03026	98.211472	34.987633	-5.861152	98.476875	37.60675	27.792633	100.271645	36.2971915	10.9657405	99.37426	-70.3131515	19.0947795	97.048684
-33.514782	8.706817	97.773132	-17.008984	15.224115	97.699043	34.835346	-5.613722	97.384827	37.328751	27.878448	99.103172	36.0820485	11.132363	98.2439995	-70.1000165	19.315867	97.1540865
-34.317211	10.395429	97.533104	-17.000139	15.342583	97.399101	34.744919	-5.45466	96.791031	37.178452	27.929296	98.511711	35.9616855	11.237318	97.651371	-69.9619635	19.447848	97.146831
-35.011211	12.099493	97.299942	-17.040903	15.447061	97.136154	34.647327	-5.294094	96.310425	37.07254	27.986298	98.120987	35.8599335	11.346102	97.215706	-69.9417395	19.54802	97.056602
-35.655396	13.844761	97.055	-17.067034	15.520577	96.873421	34.561783	-5.184534	95.927971	36.99588	28.107813	97.882545	35.7788315	11.4616395	96.905258	-69.9128995	19.5795145	96.841584
-36.155281	15.551235	96.816078	-17.111753	15.641763	96.641945	34.446629	-5.072385	95.601028	37.040607	28.237492	97.69812	35.743618	11.5825535	96.649574	-69.967124	19.7009725	96.634316
-36.585487	17.312782	96.666191	-17.115042	15.72353	96.431229	34.358917	-4.950149	95.353386	37.087299	28.346289	97.580368	35.723108	11.69807	96.466877	-69.953192	19.74899	96.395581
-36.919922	19.068621	96.441826	-17.118315	15.861334	96.265137	34.339836	-4.83309	95.212692	37.138142	28.457693	97.561768	35.738989	11.8123015	96.38723	-69.975619	19.9103665	96.143044
-37.176567	21.700668	96.240707	-17.093943	16.062109	96.078987	34.376305	-4.661427	95.106476	37.21077	28.619871	97.637817	35.7935375	11.979222	96.3721465	-69.9814235	20.144996	95.7858275
-37.295742	23.493404	96.122971	-17.013113	16.188509	95.964432	34.416695	-4.540409	95.034462	37.281075	28.732512	97.732117	35.848885	12.0960515	96.3832895	-69.875111	20.2809665	95.5455745
-37.280075	25.210989	96.0028	-16.944923	16.271282	95.82003	34.474445	-4.431159	94.903969	37.387779	28.851572	97.7994	35.931112	12.2102065	96.3516845	-69.820958	20.3323575	95.2883755
-37.214973	26.963345	95.947784	-16.869877	16.381199	95.681854	34.498661	-4.289068	94.722633	37.461941	28.93314	97.823502	35.980301	12.322036	96.2730675	-69.720055	20.440362	95.0906405
-37.08136	28.683308	95.890541	-16.825363	16.492535	95.577736	34.525936	-4.126462	94.468559	37.514027	29.033167	97.816162	36.0199815	12.4533525	96.1423605	-69.6707075	20.5317175	95.0131115
-36.854313	30.378727	95.95163	-16.80685	16.606705	95.477119	34.511433	-3.920902	94.160439	37.547932	29.042513	97.750229	36.0296825	12.5608055	95.955334	-69.6433825	20.6526045	94.998904
-36.598316	32.042912	96.077728	-16.79038	16.702204	95.363914	34.476418	-3.695042	93.746826	37.540627	29.096497	97.626373	36.0085225	12.7007275	95.6865995	-69.5892825	20.7036805	95.0412285
-36.039738	34.421417	96.188919	-16.909082	16.913527	95.048164	34.261543	-3.192505	92.799377	37.44593	29.33231	97.290672	35.8537365	13.0699025	95.0450245	-69.6719005	20.7571515	95.0513035
-35.608032	35.979748	96.21553	-17.021473	17.039021	94.713821	34.007729	-2.817468	91.881004	37.286362	29.647251	96.896523	35.6470455	13.4148915	94.3887635	-69.6899915	20.6631505	95.0388785
-35.131542	37.46339	96.156593	-17.173717	17.236994	94.283516	33.715195	-2.413946	90.757187	37.02364	29.959583	96.371246	35.3694175	13.7728185	93.5642165	-69.7168515	20.7011695	95.0028155
-34.564568	38.876568	96.152054	-17.347944	17.435226	93.779442	33.377502	-1.991576	89.640862	36.680565	30.171875	95.67984	35.0290335	14.0901495	92.660351	-69.7249215	20.7803025	94.898533
-33.88821	40.213169	96.130333	-17.527992	17.683098	93.318108	33.03368	-1.554259	88.711563	36.21748	30.339565	95.068916	34.62558	14.392653	91.8902395	-69.681564	20.973543	94.7459765
-33.305668	41.490334	96.08548	-17.759977	17.913345	93.040794	32.739113	-1.171588	88.088921	35.835735	30.579821	94.636673	34.287424	14.7041165	91.362797	-69.807378	21.1225735	94.718791
-32.474415	42.647968	96.043571	-18.025146	18.210428	92.792068	32.470371	-0.853624	87.743271	35.611923	30.868122	94.434845	34.041147	15.007249	91.089058	-70.091439	21.413607	94.495078
-31.075768	44.148594	95.926483	-18.336227	18.571245	92.599365	32.220387	-0.540958	87.639809	35.373367	31.234873	94.460983	33.796877	15.3469575	91.050396	-70.469331	21.7955325	94.148334
-30.025509	44.997673	95.835266	-18.46747	18.760164	92.623398	32.121983	-0.413585	87.776825	35.241489	31.374662	94.56411	33.681736	15.4805385	91.1704675	-70.616676	22.0397895	94.0763285
-28.865284	45.726894	95.686806	-18.572134	18.937782	92.667702	32.065498	-0.36527	88.067398	35.131966	31.482306	94.719177	33.598732	15.558518	91.3932875	-70.743	22.317046	93.9421165
-27.635023	46.307629	95.485344	-18.653324	19.096136	92.757683	32.061367	-0.390066	88.490448	35.105518	31.582996	94.903198	33.5834425	15.596465	91.696823	-70.8900905	22.595807	93.818543
-26.266718	46.77309	95.31501	-18.726408	19.230398	92.89016	32.122974	-0.47127	89.02935	35.155277	31.61772	95.135109	33.6391255	15.573225	92.0822295	-71.0919415	22.887571	93.6980905
-24.910761	47.126514	95.182312	-18.702505	19.288393	93.100983	32.213612	-0.591445	89.672157	35.246655	31.639635	95.457848	33.7301335	15.524095	92.5650025	-71.1351435	23.052691	93.6369635
-23.450594	47.318176	95.132652	-18.693167	19.317427	93.335709	32.314289	-0.684663	90.378502	35.381191	31.655291	95.923782	33.84774	15.485314	93.151142	-71.234074	23.14954	93.520276
-21.175728	47.422867	95.275208	-18.671297	19.327456	93.715958	32.510273	-0.819207	91.489342	35.582085	31.66383	97.037613	34.046179	15.4223115	94.2634775	-71.388773	23.2326005	93.1684385
-19.661245	47.32629	95.4748	-18.667612	19.314661	93.917206	32.569412	-0.855693	92.150291	35.819271	31.719631	97.790016	34.1943415	15.431969	94.9701535	-71.5295655	23.197353	92.8642585
-18.078819	47.143467	95.656013	-18.680677	19.306179	94.051331	32.616302	-0.843156	92.633858	36.00473	31.840923	98.565933	34.310516	15.4988835	95.5998955	-71.67187	23.1134745	92.5027665
-16.557154	46.891125	95.893646	-18.70126	19.354998	94.135277	32.672527	-0.784564	93.011597	36.157394	31.997337	99.281158	34.4149605	15.6063865	96.1463775	-71.8174805	23.1036095	92.1241765
-14.997498	46.518333	96.111618	-18.705576	19.456234	94.177666	32.718357	-0.67188	93.357735	36.339695	32.171272	99.89418	34.529026	15.749696	96.6259575	-71.940178	23.162772	91.7293745
-13.434685	46.093155	96.28698	-18.678856	19.536312	94.201416	32.805893	-0.526565	93.660912	36.453461	32.408947	100.497818	34.629677	15.941191	97.079365	-71.987389	23.131433	91.323467
-11.911805	45.518555	96.441925	-18.682966	19.70929	94.231789	32.8797	-0.339948	93.98407	36.572411	32.64122	101.032173	34.7260555	16.150636	97.5081215	-72.0919875	23.267944	90.9554565
-9.628448	44.536774	96.6278	-18.642586	19.95927	94.30426	33.015667	-0.051251	94.564644	36.736412	32.999985	101.825294	34.8760395	16.474367	98.194969	-72.1612115	23.444173	90.413551
-8.184765	43.709118	96.742561	-18.621412	20.147778	94.370773	33.13369	0.100434	94.971069	36.817757	33.193459	102.343925	34.9757235	16.6469465	98.657497	-72.2185475	23.6486095	90.084049
-6.739458	42.745361	96.891357	-18.519295	20.271343	94.497093	33.238132	0.238416	95.351959	36.924812	33.471428	102.81897	35.081472	16.854922	99.0854645	-72.120062	23.687764	89.9087215
-5.36173	41.717667	97.00177	-18.502264	20.425575	94.606903	33.356056	0.376698	95.713509	37.060181	33.653084	103.194847	35.2081185	17.014891	99.454178	-72.2126465	23.836259	89.759628
-4.028419	40.560089	97.120461	-18.410975	20.526886	94.789268	33.470535	0.479063	96.077026	37.165501	33.830784	103.512703	35.318018	17.1549235	99.7948645	-72.139968	23.8988485	89.7836715
-2.743101	39.298183	97.146957	-18.328176	20.645773	94.975891	33.642345	0.558728	96.419159	37.269642	34.001713	103.735947	35.4559935	17.2802205	100.077553	-72.1123455	24.0113255	89.874229
-1.545942	37.946999	97.11499	-18.303566	20.793617	95.110687	33.793808	0.611622	96.762772	37.382267	34.170864	103.877815	35.5880375	17.391243	100.3202935	-72.1951695	24.195991	89.9010805
0.167127	35.714386	97.053474	-18.215721	20.912022	95.363136	33.991375	0.666099	97.212341	37.497284	34.34721	104.059174	35.7443295	17.5066545	100.6357575	-72.1757715	24.3173895	90.0905145
1.197069	34.103321	97.007683	-18.163078	20.961437	95.475563	34.07777	0.682694	97.450813	37.57412	34.423836	104.093567	35.825945	17.553265	100.77219	-72.152101	24.369609	90.178936
2.169697	32.400425	96.905769	-18.15724	20.99642	95.576103	34.122784	0.694281	97.662354	37.596409	34.492317	104.167854	35.8595965	17.593299	100.915104	-72.1740765	24.399541	90.237102
3.041001	30.617186	96.840988	-18.154663	20.977371	95.659462	34.153324	0.690921	97.838684	37.593204	34.544106	104.260193	35.873264	17.6175135	101.0494385	-72.18259	24.3372285	90.2694855
3.86553	28.724966	96.779594	-18.174053	20.905478	95.754173	34.173405	0.716027	98.035851	37.592133	34.56126	104.318512	35.882769	17.6386435	101.1771815	-72.230875	24.1723125	90.3311645
4.608147	26.78076	96.747765	-18.195406	20.874046	95.86377	34.215176	0.752985	98.206055	37.551495	34.611813	104.460846	35.8833355	17.682399	101.3334505	-72.2741475	24.065693	90.3940895
5.275012	24.713779	96.737679	-18.179592	20.810688	95.964142	34.287754	0.797675	98.401329	37.547119	34.686504	104.606224	35.9174365	17.7420895	101.5037765	-72.2766205	23.8792865	90.4245075
6.246301	21.621252	96.728394	-18.126284	20.727215	96.149712	34.420143	0.909934	98.786507	37.563454	34.837524	104.844856	35.9917985	17.873729	101.8156815	-72.2443665	23.580701	90.4837425
6.750365	19.473671	96.757149	-18.113953	20.710445	96.295586	34.533581	1.010715	99.176941	37.569607	34.952839	104.944733	36.051594	17.981777	102.060837	-72.2795	23.439113	90.530335
7.219231	17.264273	96.906273	-18.049011	20.699488	96.508705	34.702755	1.10665	99.778709	37.575348	34.991634	104.975739	36.1390515	18.049142	102.377224	-72.2370735	23.349834	90.640186
7.597141	15.005379	97.198227	-17.972528	20.732277	96.821007	34.946621	1.228443	100.614204	37.523327	35.001801	105.017998	36.234974	18.115122	102.816101	-72.18003	23.349432	90.825913
7.881717	12.707082	97.738258	-17.865576	20.772562	97.184578	35.233574	1.346316	101.765808	37.432583	35.02845	105.038193	36.3330785	18.187383	103.4020005	-72.0642305	23.357741	90.9671555
8.015839	10.387996	98.483459	-17.754637	20.841717	97.619881	35.600426	1.479132	103.068886	37.292313	35.07077	105.182526	36.4463695	18.274951	104.125706	-71.9556435	23.408483	91.114056
8.00761	8.037197	99.509811	-17.6171	20.838356	98.10041	35.925423	1.579893	104.63134	37.177826	35.051407	105.345131	36.5516245	18.31565	104.9882355	-71.7858245	23.361062	91.2125845
7.782318	4.588976	101.504227	-17.344135	20.675695	98.893837	36.487858	1.583603	107.078293	37.036602	35.016666	105.913399	36.76223	18.3001345	106.495846	-71.4505	23.0512555	91.291828
7.41027	2.391381	103.053688	-17.192989	20.488174	99.537399	36.869789	1.551026	108.720695	37.082024	34.925537	106.332123	36.9759065	18.2382815	107.526409	-71.3618845	22.7380665	91.548389
6.961062	0.302808	104.513313	-17.06448	20.236349	100.096985	37.187397	1.407664	109.934975	37.14167	34.772129	106.751251	37.1645335	18.0898965	108.343113	-71.2934935	22.3828015	91.850857
6.440238	-1.755126	105.558929	-16.939922	19.892532	100.486145	37.317371	1.150524	110.739883	37.312946	34.544544	106.995964	37.3151585	17.847534	108.8679235	-71.1950025	21.93753	92.1043665
5.854514	-3.756775	106.303345	-16.857805	19.551731	100.722649	37.424252	0.887842	111.23716	37.476246	34.258018	107.084038	37.450249	17.57293	109.160599	-71.165859	21.530532	92.284699
5.219586	-5.580332	106.761253	-16.805195	19.273987	100.791023	37.520073	0.703354	111.403976	37.525028	34.049759	107.027733	37.5225505	17.3765565	109.2158545	-71.1329405	21.1714175	92.3661915
4.753226	-7.309038	106.811798	-16.79999	19.042484	100.743935	37.559849	0.6144	111.36216	37.491409	33.9468	106.841957	37.525629	17.2806	109.1020585	-71.125609	20.804368	92.3858115
3.520444	-9.48698	107.049736	-16.854639	18.805517	100.667915	37.566235	0.56705	111.317909	37.40686	33.85585	106.677803	37.4865475	17.21145	108.997856	-71.1958255	20.399584	92.337974
2.373947	-10.666225	107.281784	-16.884338	18.66445	100.693642	37.531239	0.495718	111.370995	37.42799	33.774864	106.661545	37.4796145	17.135291	109.01627	-71.2482905	20.193609	92.371014
1.55954	-11.766646	107.379723	-16.920345	18.553602	100.77771	37.540916	0.387625	111.447998	37.426132	33.651451	106.671265	37.483524	17.019538	109.0596315	-71.324214	20.087666	92.4957885
0.467968	-12.620121	107.5084	-16.855591	18.447758	100.873497	37.569435	0.262889	111.478844	37.443104	33.544212	106.677368	37.5062695	16.9035505	109.078106	-71.2174515	19.9919655	92.668888
-0.759944	-13.324447	107.595421	-16.810688	18.385059	100.961182	37.637856	0.162657	111.458206	37.495274	33.387707	106.585434	37.566565	16.775182	109.02182	-71.187941	19.994936	92.900544
-2.145786	-13.70128	107.646477	-16.754005	18.284454	101.020363	37.712914	0.056085	111.345161	37.515362	33.245972	106.445625	37.614138	16.6510285	108.895393	-71.122148	19.9178795	93.145333
-3.418331	-14.014259	107.492485	-16.731493	18.184258	101.032784	37.74395	-0.042151	111.166847	37.516159	33.146267	106.27861	37.6300545	16.552058	108.7227285	-71.0930405	19.816458	93.3428395
-5.441946	-14.164463	107.142387	-16.788311	18.047602	100.9804	37.746887	-0.097641	110.893608	37.381428	33.034645	106.018555	37.5641575	16.468502	108.4560815	-71.1407795	19.626702	93.5047185
-6.825958	-13.99118	106.882118	-16.839111	17.905113	100.954224	37.737606	-0.143114	110.741005	37.271435	32.9883	105.941948	37.5045205	16.422593	108.3414765	-71.1827425	19.387633	93.5669715
-8.226896	-13.649382	106.586693	-16.862688	17.744175	100.984337	37.747208	-0.194922	110.630417	37.200375	32.894127	105.900444	37.4737915	16.3496025	108.2654305	-71.1991675	19.1387475	93.7032435
-9.662401	-13.165544	106.276024	-16.87804	17.56604	101.042595	37.807301	-0.288203	110.501877	37.128067	32.776894	105.827751	37.467684	16.2443455	108.164814	-71.223764	18.8877345	93.920376
-11.078893	-12.518941	105.990128	-16.842848	17.37676	101.094528	37.86895	-0.3613	110.324844	37.057629	32.62973	105.601921	37.4632895	16.134215	107.9633825	-71.1489855	18.619305	94.2256735
-12.56522	-11.62143	105.720222	-16.809275	17.188265	101.109711	37.97245	-0.397754	110.083862	36.945431	32.538551	105.311111	37.4589405	16.0703985	107.6974865	-71.0774905	18.3061315	94.5219355
-13.994256	-10.593596	105.465141	-16.792366	17.00371	101.127579	38.063034	-0.425061	109.826508	36.881653	32.46339	104.995857	37.4723435	16.0191645	107.4111825	-71.0570755	17.9882555	94.8439755
-16.230402	-8.765659	104.972794	-16.810871	16.72617	101.183083	38.085346	-0.512184	109.428093	36.804096	32.394913	104.696655	37.444721	15.9413645	107.062374	-71.066463	17.5109755	95.303792
-17.707048	-7.363011	104.550194	-16.858648	16.533791	101.244858	38.065411	-0.650233	109.223137	36.787533	32.343346	104.671768	37.426472	15.8465565	106.9474525	-71.143768	17.2210255	95.5422635
-19.184349	-5.810468	104.083	-16.934834	16.362719	101.35186	38.000698	-0.798703	109.076691	36.814899	32.297249	104.8396	37.4077985	15.749273	106.9581455	-71.2774665	16.976165	95.7455745
-20.662022	-4.138674	103.650841	-16.978102	16.197851	101.507744	37.932693	-0.987939	109.007355	36.901394	32.266735	105.208931	37.4170435	15.639398	107.108143	-71.3732475	16.756304	95.907345
-22.165976	-2.274044	103.107597	-17.043041	16.054361	101.723434	37.856926	-1.166614	108.931557	37.018372	32.255886	105.763664	37.437649	15.544636	107.3476105	-71.523731	16.564086	96.0992575
-23.665951	-0.297916	102.656982	-17.085276	15.913871	101.940872	37.76886	-1.364092	108.839775	37.181305	32.259254	106.384361	37.4750825	15.447581	107.612068	-71.6456345	16.380161	96.269676
-25.127586	1.798163	102.154922	-17.143703	15.813583	102.122818	37.700977	-1.578675	108.653702	37.3941	32.279568	107.022537	37.5475385	15.3504465	107.8381195	-71.8349445	16.2767195	96.4075165
-27.295961	5.151668	101.572815	-17.21541	15.690819	102.333656	37.571514	-1.837233	108.246674	37.667938	32.207977	107.895515	37.619726	15.185372	108.0710945	-72.050546	16.196266	96.5962175
-28.755596	7.497083	101.300789	-17.253185	15.652063	102.487686	37.492748	-1.966095	107.900642	37.771053	32.1665	108.470551	37.6319005	15.1002025	108.1855965	-72.1382705	16.2039235	96.7897755
-30.125231	9.904862	101.14653	-17.280397	15.651117	102.63028	37.411964	-2.040597	107.55851	37.881138	32.163464	109.020531	37.646551	15.0614335	108.2895205	-72.207345	16.2408005	96.9710395
-31.491241	12.351957	101.141953	-17.317047	15.635928	102.747253	37.386139	-2.174422	107.11396	38.06493	32.106335	109.410774	37.7255345	14.9659565	108.262367	-72.3596285	16.3058995	97.232139
-32.904755	14.823646	101.211021	-17.336538	15.604702	102.785934	37.288631	-2.263605	106.36673	38.278458	32.03804	109.494972	37.7835445	14.8872175	107.930851	-72.4566205	16.3221865	97.641017
-34.182293	17.267529	101.232826	-17.325296	15.564463	102.641426	37.180664	-2.286232	105.220123	38.526882	31.917292	109.105492	37.853773	14.81553	107.1628075	-72.504365	16.313396	98.1200445
-35.473873	19.729885	101.245728	-17.240105	15.593587	102.243874	37.000401	-2.162501	103.629776	38.721722	31.741274	107.979691	37.8610615	14.7893865	105.8047335	-72.3412715	16.3977875	98.6830145
-37.28157	23.361904	101.157043	-17.010727	15.699013	101.158669	36.646503	-1.836335	100.709084	38.57505	31.690662	105.625763	37.6107765	14.9271635	103.1674235	-71.6322305	16.4708625	99.1499145
-38.405815	25.717476	101.105629	-16.903097	15.806765	100.451851	36.46941	-1.593409	98.833191	38.416107	31.843534	103.910812	37.4427585	15.1250625	101.3720015	-71.2489525	16.4884675	99.5317005
-39.434525	28.042463	101.14782	-16.839663	15.982333	99.730011	36.275532	-1.284859	97.045609	38.197796	32.047417	102.059303	37.236664	15.381279	99.552456	-70.91599	16.583387	99.907566
-40.399475	30.306065	101.049484	-16.750275	16.177748	99.028435	36.025879	-0.923868	95.345802	37.784119	32.259731	100.371063	36.904999	15.6679315	97.8584325	-70.405549	16.6875645	100.1984375
-41.299473	32.513702	100.86924	-16.76207	16.39258	98.371063	35.792465	-0.611809	93.901115	37.379311	32.542912	98.766396	36.585888	15.9655515	96.3337555	-70.110028	16.8196085	100.4083705
-42.046516	34.66415	100.798943	-16.863274	16.561087	97.760559	35.517883	-0.314931	92.665924	37.004982	32.757626	97.390358	36.2614325	16.2213475	95.028141	-69.9879805	16.9008265	100.492977
-42.664207	36.741211	100.781403	-16.998226	16.677988	97.26915	35.232346	-0.09672	91.633804	36.460609	32.846958	96.480598	35.8464775	16.375119	94.057201	-69.8429295	16.980857	100.481099
-43.43618	39.780151	100.936768	-17.300415	16.775934	96.726082	34.748516	0.12934	90.517807	35.949661	32.955864	95.472038	35.3490885	16.542602	92.9949225	-69.9499185	17.009266	100.4572415
-43.737309	41.644287	100.998047	-17.521324	16.852417	96.43338	34.46468	0.339877	89.996132	35.630302	33.025883	95.137962	35.047491	16.68288	92.567047	-70.090139	17.021954	100.299713
-44.007481	43.475487	101.072548	-17.72389	16.907791	96.20636	34.24073	0.555842	89.664558	35.387058	33.205639	95.03257	34.813894	16.8807405	92.348564	-70.261674	16.9348415	100.064156
-44.116844	45.25338	101.090034	-17.895369	17.003723	96.020767	34.058174	0.815707	89.464165	35.230419	33.465225	95.029465	34.6442965	17.140466	92.246815	-70.4350345	16.86698	99.794719
-44.079838	46.96212	101.216614	-18.020565	17.104969	95.863937	33.950382	1.105379	89.31842	35.037365	33.71381	95.073997	34.4938735	17.4095945	92.1962085	-70.5350035	16.8003435	99.5316655
-43.839096	48.564621	101.383553	-18.102425	17.247255	95.748131	33.89146	1.391347	89.243439	34.898094	33.938183	95.189896	34.394777	17.664765	92.2166675	-70.599627	16.829745	99.2795945
-43.482094	50.045193	101.588097	-18.142145	17.341629	95.699219	33.865158	1.63647	89.195953	34.854694	34.145973	95.382225	34.359926	17.8912215	92.289089	-70.644216	16.7920365	99.109349
-42.567421	52.031845	102.206131	-18.176775	17.512516	95.683578	33.857872	1.954895	89.172729	34.93288	34.398659	95.761841	34.395376	18.176777	92.467285	-70.748926	16.848255	98.899871
-41.927868	53.311974	102.584602	-18.213039	17.619614	95.667656	33.859592	2.173405	89.196243	34.955536	34.561104	96.144775	34.407564	18.3672545	92.670509	-70.833642	16.8719735	98.664803
-41.233994	54.15522	103.417633	-18.201996	17.698172	95.728172	33.876652	2.407596	89.294975	34.892307	34.669651	96.742157	34.3844795	18.5386235	93.018566	-70.7884715	16.8577205	98.437778
-40.550838	53.786255	103.494904	-18.26125	17.781921	95.864174	33.891685	2.656164	89.456001	34.773792	34.820667	97.456169	34.3327385	18.7384155	93.456085	-70.8552385	16.8254265	98.272263
-39.368675	53.667694	103.737709	-18.365751	17.913399	95.952827	33.90884	2.925084	89.642891	34.696991	34.987785	98.14901	34.3029155	18.9564345	93.8959505	-71.0344175	16.8703635	98.0097035
-38.579189	53.30592	104.02095	-18.437326	18.025299	96.076241	33.942181	3.17269	89.799667	34.624344	35.15715	98.815018	34.2832625	19.16492	94.3073425	-71.1579145	16.885678	97.8451395
-37.605068	52.659286	104.165627	-18.526361	18.166122	96.199448	33.910088	3.421365	89.95047	34.619705	35.344627	99.421486	34.2648965	19.382996	94.685978	-71.3176185	16.949248	97.712918
-35.886906	51.388294	104.237473	-18.647142	18.397942	96.341782	34.183556	3.578016	89.966789	34.628059	35.654907	100.181664	34.4058075	19.6164615	95.0742265	-71.7000915	17.1794225	97.6093375
-34.733154	50.401688	104.11602	-18.715864	18.575712	96.432114	34.119301	3.754871	90.098434	34.953438	35.683601	100.338402	34.5363695	19.719236	95.218418	-71.9680975	17.432188	97.64581
-33.462212	49.266987	103.897011	-18.758049	18.76729	96.51326	34.066986	3.92122	90.224579	34.956474	35.843639	100.526978	34.51173	19.8824295	95.3757785	-72.027828	17.6521505	97.6507415
-32.255791	48.008278	103.450836	-18.805576	18.914185	96.596733	34.024933	4.00914	90.40226	34.963329	35.9687	100.602379	34.494131	19.98892	95.5023195	-72.105283	17.83945	97.6911465
-30.894915	46.584255	102.915428	-18.841949	19.071398	96.692757	34.010006	4.048143	90.65831	34.967224	36.066505	100.558128	34.488615	20.057324	95.608219	-72.172513	18.085472	97.777295
-29.598343	45.056282	102.203476	-18.882486	19.198944	96.770515	33.694046	4.157075	91.138954	34.608696	36.260269	100.566254	34.151371	20.208672	95.852604	-71.916343	18.189216	97.688426
-28.151651	43.409626	101.33461	-18.877981	19.294538	96.853035	33.715309	4.01827	91.612953	34.60936	36.257633	100.244919	34.1623345	20.1379515	95.928936	-71.9182965	18.4511245	97.777134
-25.876564	40.570671	99.996681	-18.881094	19.277769	97.027878	33.866577	3.603726	92.660156	34.660847	36.05479	99.675591	34.263712	19.829258	96.1678735	-72.0259	18.72628	97.8878825
-24.431473	38.525288	99.30394	-18.880962	19.189066	97.24263	33.979584	3.219329	93.736824	34.697403	35.774212	99.338356	34.3384935	19.4967705	96.53759	-72.1004175	18.8813615	97.94767
-22.822989	36.324768	98.767403	-18.835203	18.92362	97.589531	34.181549	2.757377	94.983917	34.696064	35.375095	99.151215	34.4388065	19.066236	97.067566	-72.1092125	18.781004	98.111496
-21.225994	33.96434	98.348343	-18.756691	18.616503	98.029503	34.45303	2.300274	96.173981	34.640797	35.026188	99.215874	34.5469135	18.663231	97.6949275	-72.0602955	18.569775	98.3640785
-19.554947	31.578545	98.123169	-18.643864	18.18935	98.436401	34.681087	1.944328	97.193596	34.693642	34.743755	99.316223	34.6873645	18.3440415	98.2549095	-71.9750925	18.0346585	98.6178925
-17.880573	29.070326	98.035744	-18.530479	17.730825	98.76165	34.943237	1.610592	97.950394	34.733654	34.468708	99.388565	34.8384455	18.03965	98.6694795	-71.8994035	17.422	98.8538205
-16.188152	26.62957	97.984627	-18.429527	17.330536	98.988007	35.19923	1.369033	98.567451	34.681026	34.248981	99.470177	34.940128	17.809007	99.018814	-71.799182	16.852065	98.9572
-13.595523	23.067038	98.042786	-18.386473	16.931675	99.218346	35.479469	1.213574	99.694466	34.481247	34.096138	99.910263	34.980358	17.654856	99.8023645	-71.753304	16.208494	98.6343275
-11.852298	20.786871	98.342148	-18.456375	16.800135	99.479553	35.650665	1.108687	100.742683	34.365311	34.078793	100.654663	35.007988	17.59374	100.698673	-71.920738	16.00653	98.260433
-10.169	18.521544	98.927155	-18.575605	16.718187	99.91497	35.757847	1.014391	102.23851	34.433258	34.077621	101.726929	35.0955525	17.546006	101.9827195	-72.2467625	15.890368	97.8472205
-8.468889	16.374367	99.875732	-18.701551	16.720125	100.540329	35.87627	0.926564	104.023048	34.431839	34.076569	103.096077	35.1540545	17.5015665	103.5595625	-72.5571565	15.9386835	97.5210955
-6.807586	14.328559	101.139137	-18.800653	16.689491	101.335098	35.967651	0.814135	106.11348	34.484451	34.02013	104.624794	35.226051	17.4171325	105.369137	-72.827357	15.9618495	97.301059
-5.175315	12.289942	102.476814	-18.900581	16.623466	102.190315	36.007038	0.611738	108.107803	34.615284	33.940273	106.2742	35.311161	17.2760055	107.1910015	-73.112323	15.9709265	97.1896285
-3.582533	10.377852	103.77449	-18.977591	16.5513	102.958641	35.971706	0.483051	109.743629	34.691193	33.927013	107.761086	35.3314495	17.205032	108.7523575	-73.2866315	15.897568	97.1649245
-1.263935	7.640766	105.375168	-19.06912	16.537785	103.835991	35.915867	0.535958	111.619568	34.663227	33.969017	109.273445	35.289547	17.2524875	110.4465065	-73.427787	15.8230825	97.2254755
0.235249	5.893288	106.104134	-19.1637	16.535824	104.108345	35.858788	0.615838	112.10817	34.557758	34.101357	109.750244	35.208273	17.3585975	110.929207	-73.535673	15.7130505	97.287483
1.697621	4.212416	106.407547	-19.229156	16.488892	104.106461	35.746941	0.624741	112.174103	34.563469	34.192665	109.959396	35.155205	17.408703	111.0667495	-73.613517	15.569081	97.1461725
3.11266	2.600708	106.652473	-19.264687	16.446192	104.075516	35.713837	0.51757	112.12587	34.600243	34.117706	110.057625	35.15704	17.317638	111.0917475	-73.686414	15.574746	97.0592845
4.429632	1.096672	106.751778	-19.282503	16.428974	104.021751	35.682316	0.463119	112.023605	34.639744	34.066795	110.095039	35.16103	17.264957	111.059322	-73.726036	15.592991	96.98418
5.777452	-0.394588	106.857124	-19.238403	16.458065	103.958809	35.66436	0.489956	111.890968	34.666298	34.110435	110.167053	35.165329	17.3001955	111.0290105	-73.642135	15.6159345	96.8886075
7.008584	-1.717532	107.153023	-19.160994	16.53034	104.011414	35.741356	0.618883	112.025497	34.74192	34.258808	110.492012	35.241638	17.4388455	111.2587545	-73.563626	15.6218345	96.7640735
8.957412	-3.692318	107.950256	-18.960861	16.710606	104.419899	36.092834	0.782442	112.875412	34.88866	34.422077	111.359444	35.490747	17.6022595	112.117428	-73.412469	15.8189525	96.72237
9.765204	-4.767679	108.642578	-18.806324	16.755854	104.701004	36.265068	0.828106	113.374504	35.020111	34.524078	111.962151	35.6425895	17.676092	112.6683275	-73.2552375	15.835616	96.7336805
11.015141	-5.996138	109.090515	-18.621374	16.752522	104.957367	36.435528	0.777383	113.81662	35.220493	34.55603	112.441544	35.8280105	17.6667065	113.129082	-73.0707585	15.8383375	96.785652
11.675102	-6.962262	109.779419	-18.422792	16.70792	105.214607	36.638718	0.741629	114.219894	35.438046	34.547318	112.756607	36.038382	17.6444735	113.4882505	-72.883966	15.7713665	96.9409635
11.927872	-7.64311	110.329353	-18.246136	16.702499	105.455544	36.849915	0.775869	114.59761	35.575699	34.591682	113.028046	36.212807	17.6837755	113.812828	-72.705079	15.7212225	97.09826
11.874405	-8.134098	110.450401	-18.111822	16.696608	105.666481	37.06234	0.891886	114.876244	35.657848	34.689472	113.119827	36.360094	17.790679	113.9980355	-72.583738	15.602537	97.3349265
11.429441	-8.43959	110.716942	-18.016645	16.712513	105.758812	37.227413	1.017623	115.101418	35.678646	34.830158	113.116333	36.4530295	17.9238905	114.1088755	-72.4863195	15.5011355	97.4087485
10.515938	-8.592372	111.152229	-17.959196	16.749208	105.885353	37.429958	1.19278	115.484772	35.64785	34.98476	113.203979	36.538904	18.08877	114.3443755	-72.457296	15.409646	97.4263305
10.174675	-8.785329	111.208191	-17.942945	16.74752	105.987251	37.481934	1.272118	115.714661	35.706085	35.091183	113.302216	36.5940095	18.1816505	114.5084385	-72.4798995	15.3133895	97.4660635
9.32997	-8.749633	111.309959	-17.934305	16.770052	106.032494	37.540157	1.3653	115.778503	35.724689	35.214226	113.334061	36.632423	18.289763	114.556282	-72.501033	15.250341	97.508706
8.825453	-8.723956	111.105965	-17.901632	16.782789	106.036461	37.629353	1.466005	115.730705	35.7272	35.323051	113.306763	36.6782765	18.394528	114.518734	-72.4815405	15.17105	97.554188
8.127395	-8.597178	111.019836	-17.837179	16.816042	106.089165	37.738781	1.593531	115.713242	35.799339	35.485245	113.295593	36.76906	18.539388	114.5044175	-72.443418	15.092696	97.6739125
7.485553	-8.357254	110.80545	-17.790518	16.861498	106.217491	37.847794	1.727311	115.665901	35.832031	35.653435	113.350784	36.8399125	18.690373	114.5083425	-72.4209485	15.032623	97.9266395
6.260659	-8.010362	110.819153	-17.772318	16.919518	106.350983	37.919819	1.865484	115.598656	35.867558	35.851883	113.423813	36.8936885	18.8586835	114.5112345	-72.4383245	14.9803525	98.1907315
4.805307	-7.40483	110.644737	-17.797171	17.073648	106.546257	37.953964	2.066702	115.508308	35.965397	36.212887	113.745819	36.9596805	19.1397945	114.6270635	-72.5540225	15.0075015	98.4654505
3.839234	-7.010253	110.520432	-17.821331	17.219307	106.772087	37.984707	2.210359	115.566193	36.108131	36.528019	114.192078	37.046419	19.369189	114.8791355	-72.689081	15.069425	98.6650385
2.734304	-6.61371	110.336662	-17.833065	17.396744	107.053307	38.026798	2.394493	115.650162	36.230221	36.80442	114.72229	37.1285095	19.5994565	115.186226	-72.7946395	15.1940315	98.920388
1.608511	-6.135551	110.113869	-17.787909	17.560997	107.298492	38.092266	2.552453	115.699005	36.353043	37.11319	115.356758	37.2226545	19.8328215	115.5278815	-72.7984725	15.2891725	99.0691025
0.483916	-5.665038	109.912506	-17.739639	17.715839	107.551666	38.163406	2.677444	115.727821	36.59576	37.469772	116.033409	37.379583	20.073608	115.880615	-72.858861	15.35807	99.222717
-0.692021	-5.141678	109.593376	-17.650295	17.852341	107.794395	38.209087	2.790766	115.737595	36.854515	37.761246	116.69735	37.531801	20.276006	116.2174725	-72.832391	15.428676	99.3713175
-1.968429	-4.637715	109.333458	-17.594532	18.05332	108.027077	38.280979	2.942693	115.681351	37.061726	38.062397	117.253113	37.6713525	20.502545	116.467232	-72.8604165	15.604095	99.586922
-3.741969	-3.702271	108.89782	-17.513037	18.425209	108.247551	38.349831	3.306971	115.410301	37.260944	38.527466	117.81443	37.8053875	20.9172185	116.6123655	-72.8314615	15.9331995	99.8827365
-4.973178	-2.978876	108.501518	-17.462934	18.758793	108.329597	38.411076	3.621147	115.149162	37.6959	38.651749	117.624458	38.053488	21.136448	116.38681	-72.979356	16.381138	100.272384
-6.28516	-2.229854	108.089958	-17.413464	19.086201	108.270218	38.444466	4.007161	114.623726	37.722935	38.91267	117.331123	38.0837005	21.4599155	115.9774245	-72.9106285	16.7124865	100.5630115
-7.630208	-1.496871	107.574974	-17.382236	19.427422	108.073334	38.439827	4.368286	114.014587	37.741863	39.120731	116.71653	38.090845	21.7445085	115.3655585	-72.855317	17.1103355	100.7811095
-9.040107	-0.854253	107.197273	-17.334843	19.71468	107.823967	38.434566	4.701687	113.260162	37.785484	39.286797	115.787888	38.110025	21.994242	114.524025	-72.779711	17.435118	101.123909
-10.535503	-0.178809	106.883453	-17.331543	19.963497	107.495819	38.386623	4.984936	112.1735	37.594395	39.407013	114.296974	37.990509	22.1959745	113.235237	-72.653595	17.7310195	101.756401
-11.976892	0.432447	106.308434	-17.249636	20.205107	106.94722	38.326313	5.230035	110.482727	37.456558	39.054413	111.799583	37.8914355	22.142224	111.141155	-72.3907075	18.26799	102.753285
-14.197321	1.296286	105.129562	-17.021206	20.522949	105.542732	38.168194	5.584706	106.925133	36.095284	38.750114	107.474518	37.131739	22.16741	107.1998255	-71.174151	18.878488	103.8856385
-15.595433	1.81248	104.292664	-17.017303	20.59425	104.566895	37.807777	5.674637	104.385231	35.377499	38.590313	104.797935	36.592638	22.132475	104.591583	-70.627244	19.056025	104.542207
-17.051659	2.232315	103.638603	-17.164078	20.559021	103.9049	37.316757	5.575014	102.721664	34.830082	37.929165	103.086891	36.0734195	21.7520895	102.9042775	-70.4015755	19.3659525	104.9055225
-18.573891	2.662131	103.212372	-17.48254	20.42981	103.623734	36.859749	5.293807	102.039696	34.546703	37.640961	102.6054	35.703226	21.467384	102.322548	-70.668306	19.392236	104.92492
-20.010767	3.140806	102.959846	-17.875443	20.289846	103.496017	36.366638	5.012385	101.914574	34.399216	37.778625	102.876404	35.382927	21.395505	102.395489	-71.133813	19.184187	104.596545
-21.410009	3.559913	102.599319	-18.224283	20.185276	103.375648	35.928616	4.905769	102.107826	34.247894	37.687286	103.426147	35.088255	21.2965275	102.7669865	-71.536821	19.0740245	103.9843095
-22.787128	3.990534	102.403793	-18.564278	20.180712	103.302559	35.65123	4.90344	102.484581	34.051788	37.763256	104.170357	34.851509	21.333348	103.327469	-71.980065	19.028076	103.277649
-24.686893	4.605138	102.269577	-19.06962	20.329353	103.344093	35.371006	5.050648	103.339157	33.852997	38.107723	105.326424	34.6120015	21.5791855	104.3327905	-72.7512415	19.0795205	102.3553955
-25.876245	4.961186	102.239288	-19.346224	20.3939	103.423737	35.244743	5.16543	103.833893	33.718857	38.321056	105.911957	34.4818	21.743243	104.872925	-73.174248	19.044557	101.974549
-27.130259	5.262441	102.208725	-19.549143	20.473387	103.427933	35.123661	5.313457	104.151299	33.587681	38.54195	106.296692	34.355671	21.9277035	105.2239955	-73.453957	19.0190705	101.6318705
-28.245998	5.551029	102.208008	-19.741352	20.527731	103.459442	35.063519	5.401007	104.328117	33.497154	38.68996	106.484268	34.2803365	22.0454835	105.4061925	-73.7630405	19.0099785	101.5126915
-29.353058	5.735312	102.302231	-19.881207	20.568268	103.524765	34.962322	5.476212	104.424652	33.349022	38.780537	106.548836	34.155672	22.1283745	105.486744	-73.918086	19.0081615	101.562786
-30.391212	5.907608	102.494072	-19.954937	20.579147	103.649292	34.844105	5.56707	104.483078	33.178024	38.847645	106.530807	34.0110645	22.2073575	105.5069425	-73.9209385	18.9509365	101.7916415
-31.50596	5.986722	102.753067	-20.044413	20.592239	103.801216	34.753372	5.632374	104.562675	33.002586	38.913502	106.577576	33.877979	22.272938	105.5701255	-73.966805	18.91154	102.0323065
-33.059288	6.071629	103.18943	-20.226828	20.553566	104.127411	34.570866	5.62878	104.814659	32.838181	38.967842	106.676575	33.7045235	22.298311	105.745617	-74.1581795	18.808821	102.509205
-34.024708	6.049654	103.538216	-20.319181	20.471632	104.364861	34.446224	5.591106	104.963318	32.724892	38.939945	106.730209	33.585558	22.2655255	105.8467635	-74.22392	18.6777385	102.8829585
-34.956837	6.001584	103.836014	-20.416079	20.434118	104.568291	34.327656	5.570951	105.091568	32.609516	38.915524	106.778503	33.468586	22.2432375	105.9350355	-74.300744	18.6249985	103.2015465
-35.964005	5.922257	104.124413	-20.539726	20.365507	104.751015	34.220722	5.552488	105.249153	32.51244	38.925064	106.840065	33.366581	22.238776	106.044609	-74.446033	18.492238	103.457421
-36.836376	5.831673	104.536819	-20.646446	20.324675	105.030464	34.127254	5.535709	105.401649	32.410549	38.963814	106.959488	33.2689015	22.2497615	106.1805685	-74.5617935	18.3995885	103.8803595
-37.679691	5.729291	105.063332	-20.747126	20.268311	105.395142	34.076981	5.468696	105.58535	32.306557	38.964066	107.105461	33.191769	22.216381	106.3454055	-74.686021	18.320241	104.4448785
-38.458004	5.591382	105.711349	-20.85132	20.155993	105.882027	33.986004	5.446995	105.861595	32.14967	38.947441	107.291687	33.067837	22.197218	106.576641	-74.770477	18.114768	105.187413
-39.527481	5.331055	106.889473	-21.08325	19.988598	106.785294	33.776894	5.370082	106.28064	31.895374	38.88567	107.546738	32.836134	22.127876	106.913689	-75.002634	17.84932	106.656899
-40.285614	5.172294	107.675514	-21.26746	19.885258	107.339264	33.606754	5.247462	106.533623	31.728205	38.78735	107.60878	32.6674795	22.017406	107.0712015	-75.2023995	17.75311	107.6073265
-40.947254	5.045817	108.308289	-21.456476	19.77499	107.756187	33.419094	5.10041	106.700584	31.555006	38.61047	107.557404	32.48705	21.85544	107.128994	-75.400002	17.69454	108.38338
-41.532993	4.877317	108.749557	-21.65588	19.693039	107.99308	33.210682	4.999026	106.728554	31.360752	38.39917	107.358345	32.285717	21.699098	107.0434495	-75.597477	17.68698	108.9427105
-42.101814	4.73138	109.045982	-21.759407	19.613392	108.055725	32.961483	4.896521	106.59761	31.140232	38.208138	107.037209	32.0508575	21.5523295	106.8174095	-75.5696715	17.6744545	109.2940405
-42.520134	4.63627	109.244904	-21.905005	19.509743	108.042908	32.745586	4.79808	106.394829	30.877453	38.045967	106.723381	31.8115195	21.4220235	106.559105	-75.6215295	17.5974625	109.526711
-42.897259	4.528473	109.236214	-22.075289	19.403122	107.938614	32.577297	4.696271	106.235191	30.655289	37.884991	106.385574	31.616293	21.290631	106.3103825	-75.766871	17.515613	109.5668455
-43.245716	4.262195	108.990524	-22.284369	19.200022	107.653465	32.336506	4.5864	106.078804	30.33765	37.703358	106.06855	31.337078	21.144879	106.073677	-75.905816	17.255165	109.233253
-43.322681	4.155405	108.635559	-22.406399	19.034021	107.424583	32.202808	4.52821	106.074013	30.214537	37.624748	106.004265	31.2086725	21.076479	106.039139	-76.0214705	16.991563	108.810027
-43.297832	4.155156	108.225121	-22.551826	18.889076	107.1203	32.10561	4.442933	106.142769	30.103102	37.544483	105.989609	31.104356	20.993708	106.066189	-76.208008	16.784444	108.174411
-43.262718	4.152265	107.576874	-22.703339	18.725178	106.655655	32.046185	4.332139	106.243156	29.990568	37.445629	105.99382	31.0183765	20.888884	106.118488	-76.4250545	16.561472	107.192822
-43.212093	4.211715	106.709435	-22.845846	18.533407	106.043793	31.98547	4.203798	106.367874	29.913858	37.344395	105.994453	30.949664	20.7740965	106.1811635	-76.641356	16.2927175	105.9064225
-43.159321	4.328964	105.830597	-23.005304	18.339687	105.451653	31.887138	4.043379	106.410339	29.813326	37.195709	105.979301	30.850232	20.619544	106.19482	-76.86084	16.05983	104.708486
-43.017036	4.530318	105.061234	-23.189817	18.086672	104.909622	31.76306	3.825733	106.370102	29.684788	37.009541	105.976501	30.723924	20.417637	106.1733015	-77.103558	15.755707	103.6459425
-42.909313	4.935559	104.349243	-23.41371	17.745743	104.372276	31.515059	3.460275	106.125748	29.508135	36.686241	105.770531	30.511597	20.073258	105.9481395	-77.339017	15.418228	102.7964125
-42.798389	5.258308	104.068138	-23.506227	17.524183	104.144157	31.397942	3.21653	105.893471	29.400843	36.386913	105.602356	30.3993925	19.8017215	105.7479135	-77.4118465	15.2466445	102.5404005
-42.677452	5.606468	103.787521	-23.565678	17.305653	103.954529	31.319214	2.951314	105.729607	29.342196	36.09483	105.440247	30.330705	19.523072	105.584927	-77.462061	15.088234	102.324131
-42.558842	5.977388	103.61544	-23.580397	17.095627	103.854813	31.233931	2.724066	105.51342	29.262903	35.806335	105.371735	30.248417	19.2652005	105.4425775	-77.409211	14.9260535	102.2670485
-42.471554	6.455698	103.519676	-23.601173	16.919813	103.808578	31.147825	2.531402	105.345749	29.199863	35.586895	105.353668	30.173844	19.0591485	105.3497085	-77.37619	14.7804775	102.2674475
-42.389832	6.956936	103.398201	-23.645855	16.763952	103.768143	31.093201	2.340519	105.257263	29.156118	35.390533	105.365494	30.1246595	18.865526	105.3113785	-77.4163695	14.662378	102.2249075
-42.264244	7.509328	103.200439	-23.681477	16.646635	103.667198	31.064119	2.167937	105.176506	29.142696	35.213505	105.431732	30.1034075	18.690721	105.304119	-77.4663615	14.602549	102.030277
-42.15778	8.375118	102.70015	-23.740187	16.464973	103.359482	31.019079	1.92494	105.020966	29.19409	34.976997	105.562317	30.1065845	18.4509685	105.2916415	-77.5869585	14.4789775	101.4273225
-42.043148	8.936336	102.147202	-23.793352	16.338959	103.030273	31.008148	1.833202	104.865967	29.225481	34.86623	105.639519	30.1168145	18.349716	105.252743	-77.7035185	14.328202	100.807803
-41.966831	9.500376	101.705742	-23.834467	16.270151	102.686188	31.014303	1.796131	104.646255	29.205244	34.836815	105.718102	30.1097735	18.316473	105.1821785	-77.7787075	14.223829	100.1901975
-41.925762	10.100219	101.460289	-23.839283	16.206001	102.493011	30.989595	1.851682	104.458786	29.137743	34.867512	105.740883	30.063669	18.359597	105.0998345	-77.742235	14.052405	99.8861875
-41.955982	10.727628	101.434723	-23.852379	16.202005	102.485504	31.004139	1.917605	104.361023	29.029835	34.913166	105.721222	30.016987	18.4153855	105.0411225	-77.721745	13.9886245	99.9298855
-41.943821	11.304685	101.529709	-23.830603	16.165102	102.560387	31.052	1.949752	104.339684	28.965643	34.941063	105.662262	30.0088215	18.4454075	105.000973	-77.6700275	13.8847965	100.119801
-41.919426	11.89619	101.637497	-23.837086	16.129482	102.609047	31.092844	1.941635	104.313187	28.917429	34.909306	105.608543	30.0051365	18.4254705	104.960865	-77.6793085	13.8334935	100.257229
-41.962223	12.69212	101.627197	-23.81109	16.007393	102.537964	31.100201	1.773258	104.218948	28.915136	34.732574	105.472206	30.0076685	18.252916	104.845577	-77.6298485	13.76187	100.230351
-42.014702	13.207192	101.57547	-23.790493	15.900634	102.456573	31.102219	1.583789	104.170273	28.955063	34.515144	105.369888	30.028641	18.0494665	104.7700805	-77.609627	13.7518015	100.1430655
-42.053989	13.699797	101.489052	-23.743689	15.732698	102.370667	31.14241	1.319302	104.132584	29.011471	34.274555	105.301163	30.0769405	17.7969285	104.7168735	-77.5643185	13.6684675	100.0244605
-42.164154	14.184549	101.380157	-23.684429	15.556891	102.291893	31.171591	1.071265	104.114304	29.115047	34.03825	105.26947	30.143319	17.5547575	104.691887	-77.512177	13.5590245	99.891899
-42.200096	14.641933	101.289772	-23.627728	15.362083	102.211288	31.204983	0.827503	104.087387	29.212803	33.816254	105.237915	30.208893	17.3218785	104.662651	-77.464349	13.4022875	99.759925
-42.243382	15.073151	101.256813	-23.576349	15.15124	102.165199	31.260941	0.594782	104.052376	29.283073	33.616268	105.224052	30.272007	17.105525	104.638214	-77.424705	13.196955	99.692184
-42.410114	15.473723	101.226532	-23.55582	14.937202	102.115166	31.27832	0.38388	104.012657	29.32851	33.421455	105.235519	30.303415	16.9026675	104.624088	-77.415055	12.9717365	99.606244
-42.581333	16.015905	101.224693	-23.552053	14.604478	102.105347	31.290871	0.067856	103.946999	29.388601	33.121548	105.274376	30.339736	16.594702	104.6106875	-77.443842	12.614254	99.6000065
-42.730038	16.384565	101.291069	-23.53933	14.386007	102.133179	31.296551	-0.119822	103.918884	29.420584	32.932903	105.333054	30.3585675	16.4065405	104.625969	-77.4372275	12.3654735	99.640389
-42.924385	16.757696	101.329254	-23.541174	14.156262	102.217422	31.297382	-0.342405	103.941391	29.451653	32.751812	105.381287	30.3745175	16.2047035	104.661339	-77.4568655	12.1078205	99.773505
-43.081249	17.136017	101.413727	-23.565413	13.951063	102.255379	31.301107	-0.573896	103.989006	29.487329	32.546455	105.371941	30.394218	15.9862795	104.6804735	-77.525044	11.9158465	99.8302845
-43.184784	17.5009	101.467453	-23.559378	13.753893	102.293465	31.316525	-0.822454	104.077568	29.508612	32.307819	105.294991	30.4125685	15.7426825	104.6862795	-77.5313245	11.7651035	99.9006505
-43.330532	17.845505	101.432861	-23.546656	13.560578	102.282524	31.351149	-1.110006	104.145172	29.528088	32.028267	105.140427	30.4396185	15.4591305	104.6427995	-77.5329305	11.6620255	99.9222485
-43.524921	18.155333	101.388229	-23.47768	13.3716	102.27314	31.403992	-1.454121	104.167381	29.579523	31.70039	104.94149	30.4917575	15.1231345	104.5544355	-77.4471175	11.6200655	99.9918445
-43.718372	18.565762	101.382935	-23.31983	13.025564	102.208801	31.481302	-2.012102	104.105865	29.741741	31.126966	104.54422	30.6115215	14.557432	104.3250425	-77.2511815	11.493696	100.0925595
-43.885567	18.876465	101.428474	-23.172659	12.773047	102.201721	31.57416	-2.40363	103.987778	29.906261	30.720407	104.24987	30.7402105	14.1583885	104.118824	-77.0855285	11.3877055	100.284618
-44.061127	19.186136	101.539169	-22.998358	12.532753	102.235626	31.668238	-2.769327	103.748909	30.08008	30.364925	103.959572	30.874159	13.797799	103.8542405	-76.870875	11.267707	100.6170115
-44.147335	19.501186	101.694611	-22.786169	12.277522	102.295433	31.750319	-3.066005	103.40992	30.275558	30.065271	103.611961	31.0129385	13.499633	103.5109405	-76.5852765	11.055411	101.0799255
-44.237518	19.807838	101.959625	-22.585005	12.085833	102.319244	31.833782	-3.283319	102.935158	30.443863	29.816896	103.198051	31.1388225	13.2667885	103.0666045	-76.3088325	10.9048775	101.5718835
-44.359241	20.142361	102.222321	-22.404789	11.920333	102.343582	31.915367	-3.448198	102.392868	30.511219	29.620501	102.796112	31.213293	13.0861515	102.59449	-76.022871	10.7545145	102.092674
-44.485237	20.448689	102.413902	-22.205793	11.752805	102.341934	31.993338	-3.537913	101.839493	30.558399	29.475052	102.404808	31.2758685	12.9685695	102.1221505	-75.6874545	10.5370405	102.5617175
-44.551708	20.950348	102.666649	-22.021875	11.626759	102.244255	32.027	-3.615604	101.1754	30.642042	29.3092	101.899513	31.334521	12.846798	101.5374565	-75.378271	10.40672	102.9510535
-44.588642	21.27301	102.774307	-21.930166	11.519441	102.248062	32.039764	-3.687733	100.898407	30.677834	29.187611	101.738266	31.358799	12.749939	101.3183365	-75.219131	10.288943	103.1777875
-44.585728	21.622839	102.856766	-21.90929	11.448277	102.281914	32.062153	-3.805335	100.769806	30.743317	29.05798	101.662636	31.402735	12.6263225	101.216221	-75.221315	10.2702315	103.347607
-44.617565	22.017649	102.968338	-21.886923	11.340122	102.316536	32.115429	-3.999216	100.770775	30.794693	28.88962	101.632156	31.455061	12.445202	101.2014655	-75.228907	10.235042	103.4316065
-44.557232	22.394337	102.924278	-21.881422	11.197586	102.357613	32.172611	-4.24128	100.824867	30.844688	28.681368	101.651169	31.5086495	12.220044	101.238018	-75.2714935	10.175128	103.477208
-44.486206	22.79603	102.85463	-21.877947	11.032384	102.338203	32.209221	-4.516934	100.904465	30.935223	28.42618	101.62133	31.572222	11.954623	101.2628975	-75.328116	10.110145	103.4135085
-44.362221	23.185549	102.772728	-21.820442	10.865855	102.299347	32.230938	-4.818173	100.93148	31.022459	28.14996	101.570061	31.6266985	11.6658935	101.2507705	-75.2675825	10.0658165	103.3479235
-44.15797	23.75062	102.633598	-21.770555	10.524673	102.243355	32.309715	-5.261855	100.973877	31.142954	27.725311	101.479507	31.7263345	11.231728	101.226692	-75.2674445	9.817618	103.260018
-43.916782	24.153519	102.55278	-21.682367	10.308993	102.227547	32.408161	-5.543881	101.00106	31.222401	27.44927	101.437637	31.815281	10.9526945	101.2193485	-75.180015	9.6652915	103.2357455
-43.6064	24.531776	102.450348	-21.635719	10.061108	102.207275	32.525799	-5.789433	101.025734	31.302217	27.215036	101.408066	31.914008	10.7128015	101.2169	-75.185446	9.4094145	103.19765
-43.341473	24.978807	102.428925	-21.51647	9.783877	102.161148	32.653912	-5.986551	100.99231	31.380251	27.028538	101.428543	32.0170815	10.5209935	101.2104265	-75.0500215	9.0467605	103.1118695
-42.987396	25.415627	102.343979	-21.418779	9.529625	102.080658	32.784973	-6.159739	100.933388	31.475576	26.869873	101.474091	32.1302745	10.355067	101.2037395	-74.9678325	8.704183	102.9575765
-42.677002	25.924051	102.308083	-21.323412	9.301235	102.023529	32.910797	-6.288061	100.861504	31.57737	26.739765	101.518867	32.2440835	10.225852	101.1901855	-74.8909075	8.376618	102.8568725
-42.28973	26.437143	102.290306	-21.228876	9.106426	101.955536	33.01791	-6.394352	100.762009	31.664225	26.638105	101.573135	32.3410675	10.1218765	101.167572	-74.7988195	8.0909755	102.7435
-41.52021	27.247997	102.315605	-21.109612	8.862924	101.871201	33.115669	-6.517397	100.544693	31.788004	26.500343	101.615356	32.4518365	9.991473	101.0800245	-74.6710605	7.734375	102.6623775
-41.027458	27.851835	102.322411	-21.055084	8.792021	101.811089	33.159966	-6.612303	100.388252	31.879532	26.419003	101.614296	32.519749	9.90335	101.001274	-74.629917	7.680692	102.620904
-40.47987	28.468054	102.423874	-21.028973	8.71185	101.803886	33.161804	-6.660113	100.21138	31.912876	26.341978	101.638115	32.53734	9.8409325	100.9247475	-74.595286	7.5827675	102.6830245
-39.941792	29.112339	102.592133	-21.033463	8.699498	101.802422	33.119587	-6.690285	99.969612	31.904305	26.284229	101.683472	32.511946	9.796972	100.826542	-74.578872	7.602024	102.778302
-39.36599	29.775909	102.81427	-21.065517	8.660349	101.749298	33.008396	-6.679048	99.697754	31.889736	26.229794	101.731453	32.449066	9.775373	100.7146035	-74.5801	7.545325	102.7839925
-38.725029	30.411011	102.974716	-21.112015	8.697716	101.688644	32.895668	-6.69489	99.30098	31.839529	26.15624	101.797508	32.3675985	9.730675	100.549244	-74.5916285	7.664757	102.828044
-38.037186	31.067791	103.102669	-21.193932	8.734921	101.566254	32.724731	-6.682773	98.872719	31.771976	26.10791	101.839912	32.2483535	9.7125685	100.3563155	-74.6362175	7.7572735	102.7761925
-36.930561	31.993807	103.190521	-21.353045	8.75605	101.250648	32.46014	-6.710892	98.214142	31.765198	26.027149	101.834938	32.112669	9.6581285	100.02454	-74.818759	7.8539715	102.476756
-36.157234	32.578606	103.202904	-21.400579	8.774651	101.02137	32.274582	-6.709604	97.870499	31.723999	25.957287	101.914452	31.9992905	9.6238415	99.8924755	-74.8004485	7.9254605	102.1502645
-35.319504	33.129837	103.105782	-21.456995	8.814433	100.813553	32.210899	-6.77146	97.691948	31.732447	25.895479	101.980721	31.971673	9.5620095	99.8363345	-74.885663	8.0668565	101.7907715
-34.405838	33.655052	102.981361	-21.532038	8.886832	100.655434	32.162613	-6.848154	97.626152	31.754566	25.840282	102.07888	31.9585895	9.496064	99.852516	-75.0226655	8.2776	101.458352
-33.450012	34.116249	102.873528	-21.553514	8.907947	100.504913	32.161018	-6.932396	97.635124	31.800049	25.782621	102.192963	31.9805335	9.4251125	99.9140435	-75.0875615	8.3907815	101.0957825
-32.509872	34.537922	102.764038	-21.549406	8.931684	100.361168	32.181839	-7.079024	97.703964	31.875069	25.711418	102.332893	32.028454	9.316197	100.0184285	-75.127266	8.547171	100.7039075
-31.449772	34.890549	102.652382	-21.592691	8.911475	100.268677	32.215794	-7.214129	97.793678	31.921795	25.616577	102.521851	32.0687945	9.201224	100.1577645	-75.2541765	8.621726	100.3795895
-29.868244	35.300072	102.645134	-21.605045	8.941401	100.151695	32.24781	-7.401873	98.030701	31.982761	25.462141	102.896584	32.1152855	9.030134	100.4636425	-75.3253755	8.852668	99.8397475
-28.899008	35.541454	102.625565	-21.676102	8.918648	100.0541	32.297054	-7.459562	98.262497	32.038559	25.436062	103.24482	32.1678065	8.98825	100.7536585	-75.5200105	8.849046	99.3545415
-27.771954	35.700813	102.594223	-21.732492	8.938299	99.892136	32.372864	-7.445926	98.501213	32.092571	25.507004	103.630531	32.2327175	9.030539	101.065872	-75.6977015	8.846059	98.7184
-26.563066	35.740437	102.445518	-21.749166	8.965848	99.761154	32.438515	-7.385413	98.70285	32.098595	25.607521	104.00444	32.268555	9.111054	101.353645	-75.766887	8.820642	98.168663
-25.372406	35.815491	102.323914	-21.831902	9.034058	99.612846	32.480118	-7.320568	98.925308	32.088165	25.702816	104.377197	32.2841415	9.191124	101.6512525	-75.9479455	8.876992	97.5744395
-24.176973	35.766964	102.198151	-21.861723	9.109942	99.501152	32.526936	-7.221369	99.165787	32.060658	25.818937	104.699203	32.293797	9.298784	101.932495	-76.017243	8.9211	97.069809
-23.067081	35.734623	102.191689	-21.906237	9.249116	99.40213	32.579224	-7.14177	99.398834	32.074528	25.934496	105.00174	32.326876	9.396363	102.200287	-76.13935	9.101869	96.603973
-21.21796	35.514709	102.021027	-21.941261	9.455395	99.250313	32.614429	-6.949039	99.70118	32.095711	26.150402	105.456993	32.35507	9.6006815	102.5790865	-76.237592	9.3101085	95.9215395
-20.055149	35.280743	101.991653	-21.950705	9.578492	99.153755	32.629459	-6.874497	99.84127	32.143097	26.274902	105.697655	32.386278	9.7002025	102.7694625	-76.287688	9.4567815	95.5380475
-18.846159	34.977528	101.897072	-21.913622	9.7353	99.074677	32.643082	-6.791017	99.949219	32.248955	26.377926	105.90197	32.4460185	9.7934545	102.9255945	-76.2732625	9.6771455	95.2237595
-17.635489	34.59293	101.776978	-21.926003	9.897274	98.990616	32.654797	-6.726823	100.076164	32.357891	26.469063	106.029007	32.506344	9.87112	103.0525855	-76.35835	9.923428	94.9286465
-16.384829	34.17226	101.667389	-21.865385	10.042858	98.938744	32.688732	-6.664532	100.202682	32.387707	26.568291	106.204559	32.5382195	9.9518795	103.2036205	-76.2689895	10.1338365	94.6738675
-15.209021	33.66943	101.647362	-21.83522	10.225704	98.913742	32.742615	-6.602815	100.445023	32.408573	26.598289	106.44339	32.575594	9.997737	103.4442065	-76.246034	10.453671	94.3832775
-14.027689	33.072113	101.642319	-21.829552	10.408778	98.951981	32.756428	-6.616113	100.808403	32.47654	26.639261	106.72197	32.616484	10.011574	103.7651865	-76.275588	10.805982	94.1387755
-12.288242	32.019852	101.720688	-21.872688	10.629591	99.074394	32.728687	-6.667601	101.452705	32.579441	26.682217	107.287872	32.654064	10.007308	104.3702885	-76.39944	11.251874	93.7784995
-11.168528	31.226053	101.796707	-21.956051	10.737581	99.18293	32.708633	-6.737317	101.95266	32.640392	26.708626	107.697334	32.6745125	9.9856545	104.824997	-76.5866145	11.4895075	93.540863
-10.074306	30.363506	101.839294	-22.041639	10.905453	99.294861	32.687023	-6.800389	102.482895	32.650867	26.733994	108.098282	32.668945	9.9668025	105.2905885	-76.752223	11.8441035	93.2991335
-9.015153	29.421202	101.895126	-22.131966	10.999541	99.394905	32.61945	-6.846042	103.006805	32.650017	26.774927	108.47168	32.6347335	9.9644425	105.7392425	-76.8986655	12.0346395	93.0505675
-8.024992	28.425983	101.918198	-22.231724	11.103755	99.480751	32.56424	-6.888443	103.448524	32.645935	26.831413	108.788368	32.6050875	9.971485	106.118446	-77.0685355	12.236025	92.843056
-7.010469	27.38126	101.916763	-22.343668	11.221761	99.555	32.487644	-6.924857	103.868446	32.613392	26.907885	109.045341	32.550518	9.991514	106.4568935	-77.237854	12.452008	92.6531065
-6.077908	26.277685	101.874283	-22.44665	11.350859	99.576797	32.453617	-6.954727	104.219879	32.548038	26.975832	109.273193	32.5008275	10.0105525	106.746536	-77.3941275	12.6911655	92.407058
-4.701166	24.59479	101.750252	-22.588284	11.530514	99.595078	32.31736	-6.968107	104.726204	32.518723	27.094143	109.408615	32.4180415	10.063018	107.0674095	-77.5946095	12.99801	92.1227465
-3.834823	23.340099	101.695862	-22.6472	11.672251	99.62072	32.241539	-6.936382	105.070534	32.481461	27.199903	109.499741	32.3615	10.1317605	107.2851375	-77.6559	13.2127415	91.9563025
-2.996679	22.156841	101.723709	-22.712049	11.814987	99.711876	32.215206	-6.909836	105.487358	32.473389	27.291199	109.607437	32.3442975	10.1906815	107.5473975	-77.7683955	13.4392925	91.8763545
-2.212221	20.907351	101.78611	-22.729809	11.99225	99.815956	32.173847	-6.840201	105.967926	32.474186	27.397612	109.734657	32.3240165	10.2787055	107.8512915	-77.7836345	13.7057945	91.7806205
-1.502068	19.609447	101.91655	-22.740528	12.148412	99.970848	32.175793	-6.740089	106.444839	32.489361	27.532869	109.899368	32.332577	10.39639	108.1721035	-77.813633	13.900434	91.7695925
-0.795793	18.345936	102.072372	-22.736662	12.296474	100.108734	32.190918	-6.659092	106.869125	32.561253	27.667936	110.067711	32.3760855	10.504422	108.468418	-77.8494095	14.088526	91.74905
-0.145809	17.050753	102.190552	-22.728371	12.479754	100.211571	32.180954	-6.515602	107.269241	32.618244	27.847239	110.202148	32.399599	10.6658185	108.7356945	-77.856341	14.2936895	91.6874475
0.703309	15.12747	102.290154	-22.706272	12.760457	100.221924	32.1744	-6.24242	107.631508	32.649849	28.172947	110.293983	32.4121245	10.9652635	108.9627455	-77.8246685	14.5556505	91.4811025
1.206853	13.842638	102.29995	-22.672249	12.97835	100.196663	32.15353	-6.004254	107.782768	32.657162	28.377529	110.269424	32.405346	11.1866375	109.026096	-77.749844	14.7700625	91.36723
1.666284	12.548445	102.301682	-22.651573	13.187928	100.172134	32.157906	-5.756694	107.826385	32.683025	28.584845	110.199181	32.4204655	11.4140755	109.012783	-77.7236115	14.9617805	91.331485
2.090463	11.302954	102.330338	-22.61552	13.418287	100.124298	32.139431	-5.512402	107.955719	32.695438	28.815382	110.17041	32.4174345	11.65149	109.0630645	-77.6484745	15.185084	91.1855315
2.419979	10.035712	102.380707	-22.596397	13.656404	100.145638	32.137558	-5.264916	108.078453	32.694664	29.06361	110.205711	32.416111	11.899347	109.142082	-77.608905	15.413461	91.149194
2.689756	8.779007	102.52919	-22.598415	13.892401	100.243866	32.125774	-5.035558	108.35862	32.79493	29.243322	110.215828	32.460352	12.103882	109.287224	-77.657182	15.68092	91.200508
2.909502	7.587519	102.878342	-22.559687	14.183809	100.426575	32.147282	-4.788606	108.800781	32.803032	29.415909	110.282875	32.475157	12.3136515	109.541828	-77.594531	16.0539665	91.311322
3.094193	5.800515	103.461494	-22.598318	14.671586	100.791946	32.17054	-4.410482	109.704399	32.710995	29.723465	110.416916	32.4407675	12.6564915	110.0606575	-77.6374035	16.6866805	91.5232345
3.109665	4.648715	104.011833	-22.578642	14.987916	101.065468	32.217121	-4.131478	110.409721	32.693058	29.925505	110.481087	32.4550895	12.8970135	110.445404	-77.6123735	17.0788185	91.685532
3.069822	3.553782	104.618752	-22.563524	15.329264	101.384758	32.266392	-3.856883	111.10331	32.645985	30.123564	110.568726	32.4561885	13.1333405	110.836018	-77.5832365	17.5251875	91.933498
2.96161	2.461898	105.158974	-22.541767	15.580016	101.673828	32.331165	-3.658717	111.678574	32.626266	30.30743	110.576462	32.4787155	13.3243565	111.127518	-77.5622495	17.8356755	92.220138
2.775927	1.426631	105.581856	-22.510183	15.797554	101.871811	32.359844	-3.470507	112.038132	32.643787	30.431589	110.449669	32.5018155	13.480541	111.2439005	-77.5221815	18.114567	92.4997215
2.574867	0.475164	105.884537	-22.453577	15.965181	102.00869	32.382259	-3.345186	112.195	32.670422	30.515396	110.284355	32.5263405	13.585105	111.2396775	-77.4334945	18.345257	92.7777025
2.282656	-0.457251	106.038132	-22.43049	16.106119	102.102074	32.375698	-3.296869	112.212059	32.723175	30.542103	110.067047	32.5494365	13.622617	111.139553	-77.4104165	18.589621	93.064595
1.773792	-1.751853	106.134056	-22.368736	16.251213	102.127563	32.307148	-3.219513	112.046745	32.783199	30.529451	109.684418	32.5451735	13.654969	110.8655815	-77.2826455	18.847457	93.3895445
1.353057	-2.473229	106.113113	-22.349388	16.397783	102.111526	32.258526	-3.163048	111.921692	32.81469	30.549782	109.47242	32.536608	13.693367	110.697056	-77.235384	19.102199	93.525996
0.898688	-3.12001	106.159996	-22.340237	16.567671	102.119957	32.221416	-3.06074	111.836777	32.834431	30.610687	109.344948	32.5279235	13.7749735	110.5908625	-77.2083975	19.3603685	93.6490515
0.386571	-3.701989	106.213127	-22.3836	16.743429	102.173187	32.169785	-2.92957	111.841751	32.841404	30.737808	109.306267	32.5055945	13.904119	110.574009	-77.2727945	19.582739	93.772365
-0.201577	-4.135291	106.255089	-22.409893	16.934126	102.245178	32.138325	-2.784499	111.818161	32.852779	30.901073	109.290436	32.495552	14.058287	110.5542985	-77.315338	19.809965	93.9360575
-0.791928	-4.468042	106.297112	-22.419615	17.124943	102.329239	32.102127	-2.591795	111.786415	32.838547	31.082985	109.27095	32.470337	14.245595	110.5286825	-77.309567	20.004291	94.1297955
-1.454666	-4.763289	106.319214	-22.463604	17.332798	102.435432	32.076355	-2.411812	111.721573	32.830013	31.288582	109.272621	32.453184	14.438385	110.497097	-77.380392	20.227211	94.373767
-2.501421	-5.067489	106.357002	-22.469721	17.587242	102.620766	32.031166	-2.127422	111.66198	32.848515	31.588125	109.258545	32.4398405	14.7303515	110.4602625	-77.3792825	20.4441325	94.7812695
-3.267944	-5.149334	106.363152	-22.466877	17.776506	102.752068	32.026974	-1.977892	111.617004	32.875027	31.783295	109.289787	32.4510005	14.9027015	110.4533955	-77.3847545	20.6503105	95.0507405
-4.069004	-5.180948	106.338013	-22.408356	17.943707	102.878593	32.027157	-1.824622	111.56073	32.923935	31.961132	109.331718	32.475546	15.068255	110.446224	-77.292258	20.819159	95.310962
-4.900658	-5.12668	106.277779	-22.362375	18.126102	103.016319	32.078762	-1.70743	111.462257	33.013134	32.130554	109.396324	32.545948	15.211562	110.4292905	-77.270698	21.040642	95.6033475
-5.733602	-5.039218	106.144203	-22.316452	18.302515	103.129913	32.117886	-1.568251	111.350967	33.137817	32.291111	109.509659	32.6278515	15.36143	110.430313	-77.2607555	21.2436	95.829513
-6.660893	-4.864361	105.9711	-22.213211	18.461136	103.222015	32.155617	-1.47123	111.203026	33.290699	32.488594	109.684608	32.723158	15.508682	110.443817	-77.14958	21.41359	96.000213
-7.601527	-4.62368	105.742249	-22.139437	18.641132	103.328957	32.177284	-1.322829	111.073074	33.478226	32.689217	109.901344	32.827755	15.683194	110.487209	-77.106629	21.59907	96.170705
-9.115417	-4.187292	105.308342	-22.039104	18.914598	103.461472	32.214558	-1.130138	110.809204	33.721363	33.022083	110.351875	32.9679605	15.9459725	110.5805395	-77.0461685	21.8832235	96.3424045
-10.174045	-3.847725	105.014778	-21.996153	19.11043	103.54763	32.187138	-0.99223	110.623001	33.82021	33.265202	110.737946	33.003674	16.136486	110.6804735	-76.99598	22.084374	96.4147865
-11.312657	-3.473528	104.646683	-22.007736	19.318386	103.62883	32.197121	-0.904668	110.311279	33.900818	33.495609	111.159683	33.0489695	16.2954705	110.735481	-77.0644415	22.3413015	96.522179
-12.476502	-3.064201	104.213181	-22.028883	19.540052	103.66925	32.113342	-0.815584	110.052193	33.968906	33.689571	111.523293	33.041124	16.4369935	110.787743	-77.09889	22.6431105	96.550757
-13.631514	-2.645766	103.749001	-22.04723	19.770527	103.713081	32.039757	-0.714533	109.706985	34.042503	33.836983	111.722397	33.04113	16.561225	110.714691	-77.13559	22.979829	96.711471
-14.881094	-2.2787	103.326462	-22.031843	20.02425	103.697548	31.943247	-0.541491	109.249733	34.003071	34.035545	111.910118	32.973159	16.747027	110.5799255	-77.036845	23.301473	96.8151705
-16.187386	-1.883668	102.939796	-22.002905	20.279671	103.702057	31.831881	-0.361033	108.879837	34.046085	34.180893	111.998962	32.938983	16.90993	110.4393995	-76.944793	23.649412	96.9647145
-18.201504	-1.41312	102.487419	-22.013426	20.669941	103.666664	31.671959	-0.096521	108.415344	34.083672	34.372459	111.968086	32.8778155	17.137969	110.191715	-76.9046675	24.201913	97.141613
-19.62536	-1.137444	102.301704	-21.997498	20.941797	103.623917	31.606043	0.072993	108.186516	34.068604	34.4865	111.7798	32.8373235	17.2797465	109.983158	-76.8323195	24.6038475	97.264676
-21.081696	-0.920249	102.192627	-21.977919	21.190132	103.582237	31.533936	0.206748	108.047066	34.039059	34.550774	111.541893	32.7864975	17.378761	109.7944795	-76.7423355	25.001503	97.3699945
-22.521622	-0.756966	102.201759	-21.968578	21.396456	103.618469	31.479359	0.303071	107.995895	34.07719	34.586796	111.289063	32.7782745	17.4449335	109.642479	-76.7154305	25.3479785	97.594459
-24.029335	-0.668943	102.329231	-21.943884	21.561808	103.746094	31.46266	0.356037	108.008484	34.098801	34.616993	111.129356	32.7807305	17.486515	109.56892	-76.6684985	25.637101	97.923268
-25.544123	-0.625911	102.515259	-21.903126	21.666231	103.869995	31.472355	0.37761	108.039238	34.131611	34.634701	110.984146	32.801983	17.5061555	109.511692	-76.608235	25.8263065	98.228298
-27.041447	-0.618711	102.711914	-21.86441	21.687347	104.039337	31.488291	0.353771	108.040764	34.205917	34.608994	110.721443	32.847104	17.4813825	109.3811035	-76.575924	25.8933115	98.6975705
-29.345301	-0.725515	103.117859	-21.782763	21.682377	104.230919	31.548151	0.279033	107.867264	34.260899	34.430931	110.105133	32.904525	17.354982	108.9861985	-76.470051	26.009772	99.4756395
-30.887503	-0.816275	103.364243	-21.71204	21.664402	104.246429	31.58086	0.208078	107.600067	34.240738	34.286228	109.358131	32.910799	17.247153	108.479099	-76.334879	26.081651	100.013759
-32.424374	-0.920673	103.587303	-21.642025	21.635847	104.115295	31.605223	0.176457	107.080887	34.061222	34.070103	108.273552	32.8332225	17.12328	107.6772195	-76.1172725	26.148414	100.5533705
-33.994457	-1.021906	103.781715	-21.627157	21.599651	103.799477	31.545044	0.141536	106.30143	33.656033	33.910179	106.927238	32.6005385	17.0258575	106.614334	-75.8548525	26.1734445	100.98462
-35.542168	-1.13081	103.906776	-21.655457	21.571186	103.279373	31.388973	0.096994	105.200447	33.212215	33.663742	104.991234	32.300594	16.880368	105.0958405	-75.611508	26.262004	101.4629055
-36.979813	-1.248255	103.880653	-21.61989	21.477036	102.523926	31.159046	0.078399	103.788963	32.44696	33.36562	102.738297	31.803003	16.7220095	103.26363	-75.042783	26.2320625	101.784222
-38.45216	-1.310834	103.892807	-21.62467	21.351168	101.734093	30.924088	0.014304	102.415894	31.697399	33.012318	100.408157	31.3107435	16.513311	101.4120255	-74.5600835	26.189025	102.0561605
-40.479866	-1.33251	104.094681	-21.71084	21.106697	100.816284	30.592918	-0.211854	100.72168	30.804127	32.509052	97.570625	30.6985225	16.148599	99.1461525	-74.1202025	26.064795	102.4864155
-41.763046	-1.307719	104.225685	-21.83404	20.882019	100.405373	30.335745	-0.442495	99.84581	30.372313	32.078369	96.228416	30.354029	15.817937	98.037113	-74.022109	25.946101	102.773633
-43.011284	-1.216885	104.160652	-21.943468	20.59831	100.031448	30.084574	-0.715711	99.097923	30.008947	31.656462	95.217667	30.0467605	15.4703755	97.157795	-73.9336965	25.7262445	102.905101
-44.171219	-1.055044	103.987373	-22.043547	20.333693	99.682594	29.827496	-0.972928	98.462639	29.768356	31.293259	94.517151	29.797926	15.1601655	96.489895	-73.88502	25.5072205	102.875293
-45.253036	-0.850442	103.691399	-22.195002	20.048557	99.408051	29.545116	-1.204035	97.992836	29.568111	31.014723	94.092567	29.5566135	14.905344	96.0427015	-73.9466175	25.19177	102.7734005
-46.247189	-0.572606	103.461754	-22.381018	19.854212	99.206146	29.315477	-1.420011	97.640327	29.363356	30.796656	93.873589	29.3394165	14.6883225	95.756958	-74.1014525	25.0201015	102.655334
-47.230343	-0.170545	103.250076	-22.549778	19.676674	99.042503	29.078245	-1.563053	97.340561	29.203739	30.653614	93.749954	29.140992	14.5452805	95.5452575	-74.240548	24.8080675	102.5397485
-48.483078	0.563816	103.000214	-22.806477	19.565306	98.872437	28.794495	-1.716935	97.000168	29.002111	30.51404	93.584206	28.898303	14.3985525	95.292187	-74.511257	24.7320595	102.452687
-49.193344	1.165978	102.820358	-22.916975	19.502457	98.757622	28.650818	-1.72535	96.789894	28.86323	30.473194	93.427635	28.757024	14.373922	95.1087645	-74.590974	24.630992	102.4064795
-49.648201	1.738811	102.677094	-23.01367	19.493004	98.619804	28.533367	-1.736435	96.513855	28.714085	30.450409	93.247833	28.623726	14.356987	94.880844	-74.651066	24.629021	102.358764
-50.39679	2.537758	102.417816	-23.117096	19.447357	98.444023	28.395081	-1.732075	96.189125	28.592072	30.435852	93.040298	28.4935765	14.3518885	94.6147115	-74.7277685	24.5428255	102.2733345
-50.950378	3.310541	102.066017	-23.189484	19.396381	98.215828	28.273672	-1.721815	95.823441	28.458925	30.373976	92.813782	28.3662985	14.3260805	94.3186115	-74.7452665	24.4666815	102.1130445
-51.381355	4.147512	101.699043	-23.2936	19.303135	97.992897	28.126297	-1.742718	95.420441	28.321033	30.342405	92.61409	28.223665	14.2998435	94.0172655	-74.810865	24.3064265	101.9685285
-51.750416	4.994113	101.350319	-23.406242	19.219543	97.775093	27.988811	-1.766404	95.026703	28.173071	30.315792	92.43013	28.080941	14.274694	93.7284165	-74.893425	24.164392	101.8217695
-52.157074	6.435184	100.910614	-23.57625	19.080881	97.551765	27.775875	-1.839992	94.568291	27.936808	30.242622	92.233582	27.8563415	14.201315	93.4009365	-75.0088415	23.960447	101.7025935
-52.352016	7.450357	100.652084	-23.708271	18.979849	97.443451	27.67679	-1.91465	94.301598	27.806536	30.203232	92.167053	27.741663	14.144291	93.2343255	-75.158205	23.815407	101.6525765
-52.472687	8.513926	100.383614	-23.827406	18.866087	97.332809	27.554291	-2.002648	94.020699	27.72587	30.138298	92.160484	27.6400805	14.067825	93.0905915	-75.2948925	23.664349	101.5750265
-52.532352	9.624919	100.142372	-23.92783	18.796658	97.221191	27.414978	-2.127027	93.726105	27.643404	30.047724	92.183266	27.529191	13.9603485	92.9546855	-75.384851	23.6329675	101.4876965
-52.541573	10.79517	99.921974	-24.002853	18.685501	97.149452	27.271452	-2.225934	93.464348	27.572983	29.948116	92.22493	27.4222175	13.861091	92.844639	-75.4279235	23.509911	101.454265
-52.45282	11.973505	99.733101	-24.116776	18.564453	97.089355	27.124372	-2.317831	93.232933	27.504814	29.856682	92.296555	27.314593	13.7694255	92.764744	-75.548145	23.3594805	101.413966
-52.335785	13.208872	99.575401	-24.271103	18.509916	97.090935	26.997059	-2.361485	93.121208	27.40638	29.838566	92.467918	27.2017195	13.7385405	92.794563	-75.7439255	23.2812915	101.387307
-51.980911	15.109202	99.460098	-24.459019	18.393061	97.217194	26.869225	-2.386235	93.189423	27.302954	29.896837	92.943558	27.0860895	13.755301	93.0664905	-76.0041275	23.030821	101.3678975
-51.631641	16.382479	99.398788	-24.599253	18.325987	97.308891	26.790142	-2.3345	93.36795	27.253756	29.990295	93.402306	27.021949	13.8278975	93.385128	-76.220455	22.8240765	101.232654
-51.322807	17.693094	99.298599	-24.806236	18.296392	97.471443	26.734009	-2.319818	93.771378	27.214926	30.108938	94.112869	26.9744675	13.89456	93.9421235	-76.5869395	22.698224	101.0007625
-50.971783	19.026489	99.207336	-24.99242	18.207464	97.687439	26.708763	-2.32418	94.378571	27.300295	30.193218	95.041481	27.004529	13.934519	94.710026	-76.989369	22.480409	100.664852
-50.507713	20.345541	99.10424	-25.18355	18.133858	97.908447	26.724417	-2.364753	95.10173	27.444345	30.278811	96.109352	27.084381	13.957029	95.605541	-77.451481	22.310687	100.211353
-50.024651	21.683088	98.980362	-25.350697	18.05934	98.08149	26.735609	-2.428924	95.825996	27.622953	30.346424	97.257149	27.179281	13.95875	96.5415725	-77.880675	22.15993	99.6214075
-49.515717	23.006634	98.805542	-25.502066	17.932344	98.229248	26.769499	-2.5689	96.558205	27.863329	30.348906	98.392731	27.316414	13.890003	97.475468	-78.320546	21.974685	98.983028
-48.638691	24.979269	98.541321	-25.642664	17.796679	98.368385	26.913527	-2.843279	97.558334	28.219429	30.246862	99.880585	27.566478	13.7017915	98.7194595	-78.851806	21.8915665	98.0173105
-48.01379	26.290842	98.426941	-25.699976	17.708895	98.388176	26.972691	-3.005756	98.058334	28.398195	30.15056	100.761665	27.685443	13.572402	99.4099995	-79.085395	21.845388	97.3663525
-47.355354	27.558249	98.370773	-25.692722	17.625805	98.447754	27.012554	-3.197097	98.501633	28.662222	30.048677	101.529991	27.837388	13.42579	100.015812	-79.222832	21.82582	96.879696
-46.790916	28.800652	98.276886	-25.719646	17.528267	98.435944	27.079996	-3.379882	98.851433	28.906769	29.951256	102.161499	27.9933825	13.285687	100.506466	-79.4326745	21.770847	96.365422
-46.157742	30.010214	98.21965	-25.643501	17.448593	98.364738	27.157354	-3.548514	99.024925	29.0826	29.856262	102.582489	28.119977	13.153874	100.803707	-79.406979	21.743312	95.925769
-45.571453	31.179546	98.134735	-25.555193	17.383524	98.281151	27.225061	-3.630383	99.09639	29.246187	29.76409	102.757332	28.235624	13.0668535	100.926861	-79.34601	21.7001945	95.635441
-45.055782	32.29612	98.023422	-25.493565	17.343859	98.111221	27.333879	-3.648062	99.074104	29.344398	29.735249	102.791977	28.3391385	13.0435935	100.9330405	-79.3262685	21.6441245	95.2894015
-44.278065	33.921093	97.908676	-25.295666	17.267071	97.90345	27.518637	-3.578047	98.88887	29.451925	29.763323	102.51886	28.485281	13.092638	100.703865	-79.076613	21.441504	95.103035
-43.768753	34.936401	97.821342	-25.212652	17.215288	97.726479	27.651945	-3.480639	98.635345	29.481979	29.83213	102.173546	28.566962	13.1757455	100.4044455	-78.992266	21.2548305	95.0485125
-43.338318	35.900383	97.744804	-25.129709	17.171036	97.56945	27.757719	-3.364805	98.239273	29.457304	29.892481	101.663521	28.6075115	13.263838	99.951397	-78.8669295	21.078234	95.187503
-42.884644	36.846161	97.727219	-25.045866	17.080051	97.350906	27.825943	-3.27649	97.740532	29.34449	29.883867	101.021889	28.5852165	13.3036885	99.3812105	-78.6769485	20.8564135	95.3206015
-42.49778	37.744774	97.69912	-24.961178	17.024603	97.187187	27.857143	-3.204993	97.189568	29.204767	29.894579	100.325562	28.530955	13.344793	98.757565	-78.453311	20.704413	95.616809
-42.06184	38.598812	97.708359	-24.918415	16.9601	97.043137	27.85705	-3.145681	96.532555	29.07365	29.892218	99.53508	28.46535	13.3732685	98.0338175	-78.30218	20.5469315	96.0524565
-41.720646	39.41169	97.781616	-24.856876	16.863142	96.938744	27.811325	-3.108155	95.812332	28.861546	29.878414	98.687202	28.3364355	13.3851295	97.249767	-78.0501875	20.3411545	96.627721
-41.145973	40.651588	97.949776	-24.864939	16.76424	96.8573	27.676477	-3.098616	94.880592	28.463797	29.781082	97.494576	28.070137	13.341233	96.187584	-77.800015	20.187247	97.527016
-40.751423	41.416107	97.966225	-24.866642	16.652792	96.785774	27.558332	-3.151983	94.358177	28.299665	29.704285	96.791473	27.9289985	13.276151	95.574825	-77.6622825	20.029433	97.996723
-40.331566	42.1814	97.963417	-24.895678	16.56155	96.743431	27.4538	-3.182709	93.89328	28.110859	29.633062	96.235367	27.7823295	13.2251765	95.0643235	-77.5736855	19.8979235	98.4225385
-39.926762	42.912884	97.921799	-24.957823	16.475935	96.689339	27.31897	-3.243178	93.529579	27.951544	29.563412	95.84169	27.635257	13.160117	94.6856345	-77.550903	19.791753	98.6930435
-39.471344	43.673626	97.974266	-24.974463	16.37085	96.610977	27.209381	-3.269943	93.204842	27.836349	29.493937	95.572945	27.522865	13.111997	94.3888935	-77.471791	19.629703	98.8330605
-38.887974	44.380272	97.984741	-25.037151	16.294552	96.518051	27.127304	-3.275017	92.918106	27.762499	29.462824	95.392578	27.4449015	13.0939035	94.155342	-77.5192035	19.4952005	98.88076
-38.31192	45.062168	98.06237	-25.001627	16.232914	96.425941	27.094063	-3.262713	92.63176	27.748547	29.460842	95.329506	27.421305	13.0990645	93.980633	-77.424559	19.3667635	98.871249
-37.392265	46.084576	98.377655	-24.98403	16.11639	96.236351	27.079609	-3.123981	92.224106	27.833611	29.553312	95.448822	27.45661	13.2146655	93.836464	-77.42467	19.0181145	98.636238
-36.687721	46.761402	98.652679	-24.947292	16.092564	96.126419	27.153296	-2.964437	92.01545	27.945768	29.714636	95.663734	27.549532	13.3750995	93.839592	-77.444116	18.8100285	98.413246
-35.989906	47.39558	98.860306	-24.903172	16.093128	95.991554	27.254602	-2.759273	91.839752	28.069956	29.919216	95.885262	27.662279	13.5799715	93.862507	-77.468623	18.6062845	98.120601
-35.223484	48.009689	99.023277	-24.863827	16.130428	95.817139	27.337265	-2.481438	91.613472	28.158066	30.126492	96.092346	27.7476655	13.822527	93.852909	-77.4753195	18.438329	97.781369
-34.43647	48.600346	99.123566	-24.785227	16.191738	95.594017	27.398548	-2.193419	91.415077	28.232681	30.353472	96.248779	27.8156145	14.0800265	93.831928	-77.3860685	18.3034495	97.356106
-33.628807	49.178104	99.191422	-24.776918	16.289307	95.395531	27.499958	-1.978057	91.297821	28.276466	30.552641	96.365005	27.888212	14.287292	93.831413	-77.442048	18.291322	96.959649
-32.769768	49.705853	99.189438	-24.7665	16.43438	95.227203	27.601456	-1.792704	91.217972	28.285732	30.739868	96.505569	27.943594	14.473582	93.8617705	-77.476594	18.395178	96.5926355
-31.506855	50.359142	99.275276	-24.71888	16.557579	95.014908	27.705421	-1.581985	91.123184	28.333241	30.926519	96.759605	28.019331	14.672267	93.9413945	-77.457091	18.442891	96.0884215
-30.551191	50.679771	99.365387	-24.709312	16.592085	94.907173	27.730358	-1.431726	91.096344	28.361502	30.974287	96.974243	28.04593	14.7712805	94.0352935	-77.464554	18.4128895	95.7790525
-29.443996	50.955963	99.534058	-24.694904	16.610447	94.852684	27.772123	-1.355438	91.032448	28.453211	31.036407	97.204735	28.112667	14.8404845	94.1185915	-77.502475	18.3804095	95.5867765
-28.474607	51.108814	99.70594	-24.67556	16.620319	94.816437	27.832178	-1.304269	90.982872	28.500504	31.066053	97.505455	28.166341	14.880892	94.2441635	-77.517461	18.359746	95.3887105
-27.449005	51.22736	100.038406	-24.622925	16.650528	94.833061	27.879238	-1.222495	90.97049	28.527504	31.110844	97.962364	28.203371	14.9441745	94.466427	-77.449221	18.3568815	95.199695
-26.326279	51.19458	100.336029	-24.603115	16.657152	94.868721	27.962362	-1.183814	90.987434	28.620922	31.154615	98.416451	28.291642	14.9854005	94.7019425	-77.497872	18.3289035	95.0354995
-25.210577	51.128452	100.661003	-24.564896	16.707083	94.928047	28.018564	-1.14633	91.010788	28.743176	31.195045	98.805573	28.38087	15.0243575	94.9081805	-77.510662	18.3898085	94.9479135
-23.427052	50.821518	100.864685	-24.442829	16.819946	94.975853	28.131411	-1.028465	91.073837	28.921486	31.292973	99.177742	28.5264485	15.132254	95.1257895	-77.4121065	18.507638	94.8259165
-22.202393	50.554066	100.85305	-24.345192	16.939133	95.00856	28.231594	-0.962334	91.165062	29.003719	31.355036	99.330612	28.6176565	15.196351	95.247837	-77.3080405	18.681915	94.769283
-20.901848	50.189835	100.779686	-24.297411	17.086458	95.059883	28.363121	-0.890696	91.273514	29.088058	31.427229	99.43618	28.7255895	15.2682665	95.354847	-77.3204115	18.9046495	94.764919
-19.598961	49.686111	100.665535	-24.211819	17.162674	95.073708	28.453827	-0.859293	91.373062	29.211199	31.472692	99.513092	28.832513	15.3066995	95.443077	-77.256151	19.0186485	94.704339
-18.250626	49.0779	100.520309	-24.102022	17.243048	95.087067	28.561604	-0.833368	91.423828	29.362007	31.510582	99.559486	28.9618055	15.338607	95.491657	-77.1658495	19.147489	94.682477
-16.842756	48.327133	100.387894	-23.966393	17.301796	95.08889	28.674973	-0.816373	91.45784	29.489189	31.511349	99.618355	29.082081	15.347488	95.5380975	-77.014867	19.256104	94.6396825
-15.445887	47.451595	100.235046	-23.866234	17.295895	95.11322	28.802513	-0.789409	91.478722	29.58934	31.550285	99.702194	29.1959265	15.380438	95.590458	-76.9283945	19.211352	94.635982
-13.220251	45.909328	100.024536	-23.784075	17.277224	95.1483	28.971127	-0.751892	91.540489	29.737389	31.580587	99.902412	29.354258	15.4143475	95.7214505	-76.922408	19.1401005	94.5751495
-11.735858	44.74155	99.873657	-23.67354	17.258696	95.211906	29.094046	-0.714636	91.634659	29.840645	31.616116	100.056816	29.4673455	15.45074	95.8457375	-76.8144255	19.066652	94.5780745
-10.171977	43.450348	99.667984	-23.612797	17.236933	95.273125	29.218981	-0.684885	91.754845	29.917955	31.654486	100.21257	29.568468	15.4848005	95.9837075	-76.794062	18.9890655	94.5625425
-8.600357	42.051308	99.433678	-23.545643	17.245037	95.384972	29.364618	-0.681549	91.92421	29.980507	31.713692	100.374352	29.6725625	15.5160715	96.149281	-76.7638485	18.9740025	94.620663
-6.97998	40.528797	99.146919	-23.466742	17.238802	95.52977	29.478546	-0.683052	92.189461	30.059216	31.748432	100.611511	29.768881	15.53269	96.400486	-76.702365	18.944914	94.659054
-5.313586	38.903233	98.868484	-23.381039	17.225925	95.71608	29.616081	-0.7433	92.616638	30.169355	31.762856	100.838295	29.892718	15.509778	96.7274665	-76.654796	18.942072	94.7046935
-3.567353	37.185471	98.566017	-23.28409	17.266478	95.95491	29.775387	-0.881049	93.242958	30.260515	31.734028	101.124657	30.017951	15.4264895	97.1838075	-76.586131	19.1064665	94.7260125
-0.844132	34.394871	98.390869	-23.075487	17.336634	96.490448	30.016502	-1.171767	94.897507	30.430305	31.596565	101.929092	30.2234035	15.212399	98.4132995	-76.3743775	19.460869	94.5675965
1.023163	32.375465	98.686432	-22.889931	17.371124	97.086922	30.274836	-1.529184	96.699074	30.582609	31.428755	103.047958	30.4287225	14.9497855	99.873516	-76.2085845	19.7924625	94.300328
2.958716	30.22801	99.396141	-22.722998	17.341482	97.920341	30.640999	-2.011113	98.920555	30.844467	31.222708	104.548836	30.742733	14.6057975	101.7346955	-76.188729	20.0771665	94.1059865
4.883263	27.996435	100.620209	-22.531691	17.268473	98.927071	30.929592	-2.523647	101.711288	31.095453	30.984951	106.479683	31.0125225	14.230652	104.0954855	-76.0759045	20.306294	93.7586565
6.780575	25.635347	102.499283	-22.320803	17.142265	100.209717	31.368774	-3.153496	105.018845	31.387489	30.719662	109.070984	31.3781315	13.783083	107.0449145	-76.0197375	20.501447	93.3745195
8.624413	23.201475	105.077316	-22.055254	16.905163	101.849159	31.766388	-3.727942	109.014404	31.752989	30.429506	112.415421	31.7596885	13.350782	110.7149125	-75.8701965	20.459544	92.9834055
10.277954	20.777393	108.266449	-21.833693	16.582558	103.807495	32.210983	-4.259099	113.241768	32.214584	30.223835	116.04422	32.2127835	12.982368	114.642994	-75.8801695	20.182748	92.971996
12.636293	17.192377	112.813148	-21.382431	16.136911	106.556717	32.849293	-4.86423	118.73748	32.89901	30.202332	120.862938	32.8741515	12.669051	119.800209	-75.6390135	19.604771	93.313225
14.167158	14.888416	115.137054	-20.966204	15.84999	107.93029	33.326511	-5.156097	121.330559	33.338451	30.17635	123.036812	33.332481	12.5101265	122.1836855	-75.264889	19.1898535	93.6768945
15.749823	12.554317	116.737511	-20.467905	15.560834	108.950195	33.824272	-5.307446	122.975716	33.818302	30.095078	124.232529	33.821287	12.393816	123.6041225	-74.757097	18.727852	94.2962675
17.298267	10.289725	117.744843	-19.963579	15.370759	109.694603	34.366611	-5.251962	123.927292	34.232418	30.108421	124.705002	34.2995145	12.4282295	124.316147	-74.2266725	18.3132885	95.073059
18.713287	8.228238	118.505028	-19.500622	15.244323	110.216057	34.966106	-5.001857	124.349998	34.5481	30.260872	124.734222	34.757103	12.6295075	124.54211	-73.758347	17.8591385	95.890004
19.12221	7.051595	118.633743	-19.142628	15.175852	110.578369	35.460552	-4.784917	124.456802	34.800968	30.384174	124.535278	35.13076	12.7996285	124.49604	-73.416016	17.5520755	96.660698
18.640972	6.559066	118.603912	-18.914845	15.0626	110.889626	35.824905	-4.686077	124.491241	35.007442	30.432236	124.309006	35.4161735	12.8730795	124.4001235	-73.2458635	17.2521205	97.3791285
17.768715	5.751277	118.448898	-18.559364	14.827439	111.156044	36.188351	-4.716307	124.527107	35.324013	30.408239	124.234978	35.756182	12.845966	124.3810425	-72.87491	16.808912	97.9310455
17.047825	5.303021	118.445183	-18.432079	14.701395	111.352623	36.396893	-4.757628	124.546364	35.571529	30.445675	124.318672	35.984211	12.8440235	124.432518	-72.848369	16.5587665	98.272728
16.189116	4.960603	118.157196	-18.372335	14.598839	111.45871	36.589394	-4.786263	124.377457	35.730686	30.471819	124.35099	36.16004	12.842778	124.3642235	-72.90471	16.3549	98.5531965
15.248564	4.590393	117.781509	-18.218008	14.528041	111.421951	36.759861	-4.702312	124.170372	35.865013	30.537897	124.260071	36.312437	12.9177925	124.2152215	-72.748453	16.1382895	98.6286805
14.183095	4.332861	117.38176	-17.980646	14.511548	111.322678	37.015873	-4.570994	123.884216	35.945278	30.653181	124.211647	36.4805755	13.0410935	124.0479315	-72.4418675	15.9820025	98.5974245
13.021503	4.151747	116.968094	-17.877625	14.564869	111.312927	37.264481	-4.462885	123.601738	36.053162	30.793482	124.19397	36.6588215	13.1652985	123.897854	-72.4140715	15.9644395	98.728
11.806426	3.85249	116.502251	-17.671057	14.56773	111.268875	37.506191	-4.364314	123.280884	36.199333	30.860868	124.19455	36.852762	13.248277	123.737717	-72.194876	15.887183	98.800033
9.703485	3.641553	115.814735	-17.316889	14.562215	111.31179	37.900471	-4.397676	122.748688	36.592892	30.929991	124.443031	37.2466815	13.2661575	123.5958595	-71.8804595	15.8582725	99.0277205
8.206849	3.420882	115.296532	-17.068628	14.513476	111.356331	38.168152	-4.510122	122.291183	36.94183	30.971294	124.683548	37.554991	13.230586	123.4873655	-71.692247	15.796366	99.2252965
6.605154	3.274917	114.696289	-16.906832	14.561801	111.449013	38.417809	-4.598854	121.702507	37.31176	30.957603	124.815559	37.8647845	13.1793745	123.259033	-71.6784485	15.9442275	99.638993
4.910903	3.034501	113.985336	-16.581219	14.492162	111.334229	38.647488	-4.658148	120.851776	37.614021	30.94709	124.805763	38.1307545	13.144471	122.8287695	-71.2931925	15.839853	99.8396885
3.102058	2.956494	113.138535	-16.34746	14.523183	111.194298	38.872753	-4.663184	119.854187	37.905685	30.984125	124.669281	38.389219	13.1604705	122.261734	-71.084139	15.8858955	100.126862
1.238949	2.700763	112.273613	-16.152367	14.58911	111.048828	39.076138	-4.593504	118.818428	38.212475	31.127602	124.514328	38.6443065	13.267049	121.666378	-70.9490405	15.911171	100.431278
-0.687955	2.49053	111.36087	-15.947816	14.696874	110.900818	39.212887	-4.426633	117.775581	38.532127	31.251617	124.259552	38.872507	13.412492	121.0175665	-70.768139	15.981256	100.7840695
-3.772158	2.069464	110.079597	-15.654667	14.943992	110.714378	39.437737	-4.065664	116.30471	38.849575	31.3911	123.791313	39.143656	13.662718	120.0480115	-70.45299	16.225266	101.3807445
-5.919632	1.710143	109.322655	-15.513513	15.16219	110.611092	39.585896	-3.764846	115.531624	39.116711	31.503508	123.430656	39.3513035	13.869331	119.48114	-70.3783295	16.455049	101.741044
-8.132868	1.271784	108.615623	-15.385302	15.372433	110.543953	39.706551	-3.338185	114.848434	39.237602	31.703318	123.088287	39.4720765	14.1825665	118.9683605	-70.2426805	16.5622995	102.1195455
-10.396111	0.690198	107.96949	-15.31419	15.600908	110.422981	39.819374	-2.884688	114.288887	39.270504	31.929314	122.667229	39.544939	14.522313	118.478058	-70.173319	16.679503	102.367904
-12.712325	0.004878	107.279846	-15.26018	15.837208	110.270599	39.951626	-2.429504	113.813545	39.447102	32.164284	121.881523	39.699364	14.86739	117.847534	-70.219724	16.807026	102.693664
-14.963629	-0.811021	106.559303	-15.174159	16.067385	109.997429	40.091217	-1.924365	113.168076	39.927055	32.268566	120.567192	40.009136	15.1721005	116.867634	-70.357454	16.9626695	103.127224
-17.347626	-1.714473	105.927185	-15.011917	16.314604	109.606781	40.252029	-1.329194	112.49968	39.822754	32.574821	119.151581	40.0373915	15.6228135	115.8256305	-70.0612255	17.0063945	103.3879315
-20.921982	-3.36663	105.383194	-14.752206	16.726727	109.022751	40.756302	-0.373856	111.451759	39.190693	32.991314	116.572403	39.9734975	16.308729	114.012081	-69.4779095	17.144725	104.033421
-23.413822	-4.680931	105.237511	-14.585051	16.969578	108.513329	40.940796	0.233309	110.700798	38.852016	33.414722	114.45932	39.896406	16.8240155	112.580059	-69.066508	17.1151405	104.446599
-25.873194	-6.046144	105.38398	-14.335344	17.072527	107.992897	41.13237	0.639947	109.915207	38.099937	33.760525	112.688126	39.6161535	17.200236	111.3016665	-68.2868415	16.944818	104.6841275
-28.27636	-7.537367	105.749115	-14.153393	17.044254	107.55497	41.290493	0.66167	109.472527	37.912075	33.82235	110.954346	39.601284	17.24201	110.2134365	-67.90807	16.846498	104.8965035
-30.753147	-9.053749	106.380638	-14.049494	16.898531	107.266617	41.34597	0.52941	109.060585	37.727955	33.631741	109.420265	39.5369625	17.0805755	109.240425	-67.6359505	16.7164865	105.292809
-33.232128	-10.623119	107.099327	-13.965193	16.636644	107.114967	41.317146	0.268805	108.783653	37.581272	33.285248	108.325958	39.449209	16.7770265	108.5548055	-67.379595	16.4962615	105.6751285
-35.677986	-12.1647	107.729248	-13.934134	16.265646	107.078598	41.298828	-0.127527	108.932968	37.536949	32.875206	107.657135	39.4178885	16.3738395	108.2950515	-67.2861565	16.1574525	105.8621445
-39.292736	-14.430136	108.591125	-14.006133	15.808628	107.103622	41.276184	-0.508222	109.067558	37.485825	32.52787	107.158577	39.3810045	16.009824	108.1130675	-67.3932705	15.607432	106.0941765
-40.45002	-15.05156	109.199692	-14.068908	15.641535	107.002998	41.251831	-0.495232	108.834328	37.296684	32.488529	106.713936	39.2742575	15.9966485	107.774132	-67.4120735	15.2864215	106.231864
-39.566578	-14.355106	109.402916	-14.151621	15.533582	106.805481	41.185543	-0.374928	108.425247	37.118279	32.547527	106.213463	39.151911	16.0862995	107.319355	-67.455153	14.9808645	106.291607
-38.645943	-13.614258	108.551765	-14.203414	15.461302	106.560959	41.082649	-0.20871	107.916641	36.985569	32.653351	105.714203	39.034109	16.2223205	106.815422	-67.440937	14.7002835	106.306496
-38.138344	-12.878283	108.620598	-14.261606	15.42833	106.359146	40.980862	-0.047277	107.38829	36.852325	32.80719	105.265381	38.9165935	16.3799565	106.3268355	-67.4398055	14.4767035	106.3914565
-37.578754	-12.062616	108.150116	-14.31355	15.417069	106.197121	40.877853	0.136859	106.970505	36.740246	32.949356	104.96508	38.8090495	16.5431075	105.9677925	-67.4361495	14.2910305	106.4264495
-36.947575	-11.154159	107.87114	-14.375855	15.391512	106.099976	40.78619	0.260322	106.752731	36.684856	33.058594	104.78389	38.735523	16.659458	105.7683105	-67.487233	14.123566	106.4316415
-36.111183	-9.774047	107.694946	-14.448539	15.304672	106.009201	40.703732	0.310573	106.542168	36.665993	33.065704	104.542801	38.6848625	16.6881385	105.5424845	-67.5819405	13.9212055	106.4759175
-35.531227	-8.832517	107.867729	-14.437723	15.231158	105.969223	40.637478	0.299834	106.506493	36.66993	33.025406	104.335144	38.653704	16.66262	105.4208185	-67.52915	13.799696	106.5176275
-34.916893	-7.74814	107.859741	-14.411206	15.057082	105.97261	40.662777	0.179264	106.567726	36.699886	32.938519	104.214203	38.6813315	16.5588915	105.3909645	-67.5037435	13.5552725	106.5542555
-34.288303	-6.701055	107.805183	-14.412652	14.82777	106.031372	40.689217	-0.001997	106.728592	36.796814	32.773746	104.291466	38.7430155	16.3858745	105.510029	-67.5683195	13.2696655	106.552715
-33.552368	-5.688277	107.613647	-14.361732	14.523644	106.103149	40.748184	-0.245183	106.953773	36.914421	32.542873	104.434013	38.8313025	16.148845	105.693893	-67.5547665	12.898443	106.512405
-32.817348	-4.429222	107.53727	-14.307779	14.219804	106.181587	40.831463	-0.516904	107.152985	37.019047	32.308979	104.635872	38.925255	15.8960375	105.8944285	-67.540813	12.5435705	106.4687455
-32.046528	-3.216588	107.466362	-14.238506	13.89994	106.228653	40.895546	-0.749158	107.317116	37.138485	32.083912	104.867744	39.0170155	15.667377	106.09243	-67.4940275	12.132503	106.364876
-30.733257	-1.209461	107.142914	-14.179021	13.459948	106.367409	41.015659	-1.096027	107.725105	37.310055	31.804197	105.512199	39.162857	15.354085	106.618652	-67.520899	11.565811	106.116166
-29.912519	0.116515	107.079994	-14.162834	13.186624	106.579865	41.068451	-1.344918	108.204819	37.469917	31.680864	106.289253	39.269184	15.167973	107.247036	-67.594852	11.205275	105.912694
-28.992901	1.563354	107.026123	-14.218955	12.907396	106.897606	41.090939	-1.638677	108.890724	37.648861	31.584057	107.364319	39.3699	14.97269	108.1275215	-67.80781	10.842102	105.6676905
-28.141573	3.138525	107.056168	-14.318498	12.657385	107.281937	41.115971	-1.923014	109.653221	37.863651	31.49802	108.526886	39.489811	14.787503	109.0900535	-68.126807	10.527267	105.4738205
-27.213209	4.658364	107.183861	-14.457684	12.427128	107.629486	41.110905	-2.177259	110.350334	38.001423	31.446404	109.716942	39.556164	14.6345725	110.033638	-68.471532	10.2196835	105.225334
-26.284143	6.276932	107.230904	-14.564832	12.205887	107.955826	41.04961	-2.457027	111.012138	38.150864	31.431261	110.944763	39.600237	14.487117	110.9784505	-68.729901	9.924657	104.9332015
-25.39179	7.849487	107.336739	-14.722046	12.012396	108.272919	41.017105	-2.743502	111.689125	38.343681	31.36187	112.130974	39.680393	14.309184	111.9100495	-69.124485	9.715608	104.6357885
-24.044939	10.3887	107.525291	-14.867741	11.75576	108.661591	40.973469	-3.153539	112.503029	38.609039	31.251171	113.619759	39.791254	14.048816	113.061394	-69.526736	9.462704	104.261788
-23.129974	12.061288	107.643852	-14.931629	11.626698	108.814362	40.955914	-3.359712	112.834824	38.755981	31.202364	114.461937	39.8559475	13.921326	113.6483805	-69.7192055	9.33207	103.9803435
-22.271509	13.759896	107.725319	-14.956422	11.528542	108.919312	41.00877	-3.555779	113.048492	38.931801	31.131844	115.13356	39.9702855	13.7880325	114.091026	-69.8831295	9.2690515	103.747598
-21.38813	15.426442	107.953667	-14.951886	11.473389	109.059235	41.062462	-3.69976	113.100258	39.096756	31.037622	115.700043	40.079609	13.668931	114.4001505	-69.983381	9.277847	103.7183195
-20.59833	17.151258	108.225616	-14.813733	11.346208	109.126068	41.095562	-3.827603	113.138901	39.262955	30.978287	116.266121	40.1792585	13.575342	114.702511	-69.8067245	9.117074	103.549625
-19.904371	18.673016	108.618477	-14.731672	11.277085	109.253624	41.220966	-3.987038	113.175629	39.449986	30.894243	116.825317	40.335476	13.4536025	115.000473	-69.79882	9.1005675	103.506775
-19.514849	20.316717	108.820709	-14.600298	11.236988	109.404716	41.350182	-4.162538	113.238335	39.689083	30.802011	117.422935	40.5196325	13.3197365	115.330635	-69.7202285	9.1542395	103.478797
-18.778502	22.421009	109.320953	-14.396109	11.197067	109.607376	41.491993	-4.456122	113.310684	40.101154	30.608841	118.111244	40.7965735	13.0763595	115.710964	-69.5887915	9.3177745	103.503788
-18.348391	23.89905	109.731087	-14.279159	11.20135	109.744331	41.603374	-4.632501	113.372314	40.399906	30.481096	118.446899	41.00164	12.9242975	115.9096065	-69.559958	9.4784025	103.5790555
-17.891468	25.377687	109.933945	-14.097532	11.262771	109.813629	41.695976	-4.760233	113.427231	40.656338	30.405136	118.606827	41.176157	12.8224515	116.017029	-69.371221	9.7030905	103.610229
-17.52737	26.702049	109.91819	-13.931327	11.386014	109.847557	41.813824	-4.785636	113.386879	40.847416	30.332947	118.642593	41.33062	12.7736555	116.014736	-69.193274	9.9983725	103.680378
-17.151262	28.102985	110.009644	-13.795429	11.493438	109.848495	41.989563	-4.784621	113.321495	41.02562	30.27902	118.515823	41.5075915	12.7471995	115.918659	-69.0984495	10.2396765	103.778331
-16.816761	29.468161	110.042847	-13.649507	11.626742	109.792076	42.102112	-4.72426	113.220383	41.181488	30.271494	118.365921	41.6418	12.773617	115.793152	-68.940814	10.479867	103.791
-16.552248	30.719372	110.096786	-13.51687	11.737604	109.697952	42.212925	-4.704929	113.104286	41.294815	30.256721	118.145081	41.75387	12.775896	115.6246835	-68.78761	10.699312	103.7712205
-16.158405	32.473289	109.931015	-13.335182	11.858366	109.451309	42.371368	-4.694421	112.716606	41.539085	30.091667	117.457962	41.9552265	12.698623	115.087284	-68.6255905	11.018109	103.815334
-15.981275	33.640121	109.66288	-13.211839	11.911101	109.192642	42.457043	-4.6888	112.264297	41.617458	29.976753	116.894928	42.0372505	12.6439765	114.5796125	-68.4609285	11.1782255	103.8056715
-15.777509	34.697186	109.526672	-13.092544	11.950721	108.917427	42.510254	-4.689502	111.769913	41.6479	29.839325	116.312531	42.079077	12.5749115	114.041222	-68.264165	11.3265305	103.793632
-15.669719	35.577682	109.379089	-12.991492	11.985331	108.674217	42.514847	-4.691347	111.335503	41.682537	29.663069	115.60968	42.098692	12.485861	113.4725915	-68.081676	11.484801	103.8758425
-15.546306	36.453773	109.131752	-12.94357	12.023099	108.405563	42.500191	-4.681548	110.843018	41.620251	29.549459	115.084961	42.060221	12.4339555	112.9639895	-67.947361	11.6122425	103.8471365
-15.476454	37.295452	108.885765	-12.916424	12.043303	108.208015	42.463459	-4.711131	110.428276	41.558731	29.48274	114.740707	42.011095	12.3858045	112.5844915	-67.843943	11.7008015	103.8315385
-15.432851	38.121357	108.769272	-12.9225	12.064754	108.023056	42.422989	-4.784994	110.194122	41.593925	29.365665	114.396729	42.008457	12.2903355	112.2954255	-67.853457	11.8391725	103.7506865
-15.420352	39.22694	108.701721	-12.973206	12.194839	107.829475	42.318062	-4.80919	109.846565	41.516045	29.258507	114.078102	41.9170535	12.2246585	111.9623335	-67.8634655	12.1650195	103.6966165
-15.450236	39.817787	108.705093	-13.036823	12.280176	107.692955	42.234898	-4.774904	109.507904	41.461613	29.236967	113.779541	41.8482555	12.2310315	111.6437225	-67.9219015	12.3293205	103.7421875
-15.541415	40.416656	108.578888	-13.032974	12.362392	107.516884	42.139198	-4.687958	109.091164	41.421303	29.234489	113.309624	41.7802505	12.2732655	111.200394	-67.8461985	12.4515185	103.833374
-15.721107	40.979122	108.456802	-13.079654	12.507547	107.25399	42.069946	-4.562076	108.453896	41.323215	29.25185	112.776772	41.6965805	12.344887	110.615334	-67.8558885	12.670207	103.892646
-15.905391	41.498226	108.305931	-13.061215	12.593871	106.930695	41.988163	-4.406217	107.717499	41.21526	29.269901	112.066528	41.6017115	12.431842	109.8920135	-67.7241415	12.7559	103.9693765
-16.111671	41.999512	108.050957	-13.05884	12.73395	106.575691	41.903271	-4.263879	106.925568	41.06768	29.249144	111.263809	41.4854755	12.4926325	109.0946885	-67.6031555	12.9752675	104.0566935
-16.319454	42.439018	107.756958	-13.121822	12.869878	106.198051	41.760288	-4.114811	106.211563	40.907047	29.296124	110.603271	41.3336675	12.5906565	108.407417	-67.5773115	13.1490995	103.988685
-16.729372	43.063141	107.335136	-13.225187	13.01549	105.746971	41.557484	-4.003828	105.42588	40.824646	29.372889	109.657181	41.191065	12.6845305	107.5415305	-67.641439	13.3464495	103.9524115
-16.98621	43.340076	107.087135	-13.27534	13.109959	105.551125	41.437977	-4.002215	105.007362	40.658161	29.341776	109.235229	41.048069	12.6697805	107.1212955	-67.598749	13.5501375	103.9809545
-17.117176	43.535843	106.906334	-13.342603	13.163383	105.396744	41.334648	-4.053574	104.676674	40.571827	29.277451	108.791077	40.9532375	12.6119385	106.7338755	-67.6384435	13.7148275	104.0596125
-17.226612	43.657875	106.750313	-13.407223	13.189028	105.304024	41.200508	-4.12554	104.34816	40.492348	29.220877	108.341202	40.846428	12.5476685	106.344681	-67.660874	13.8303875	104.263367
-17.242388	43.693047	106.60553	-13.478109	13.234636	105.188393	41.065178	-4.172934	103.969276	40.390049	29.150686	107.990196	40.7276135	12.488876	105.979736	-67.6838315	13.980396	104.39705
-17.167822	43.628925	106.519081	-13.511427	13.236192	105.116638	40.940914	-4.253692	103.667999	40.318123	29.059904	107.663773	40.6295185	12.403106	105.665886	-67.6523725	14.069278	104.56739
-17.015617	43.524998	106.416176	-13.555482	13.232273	105.014244	40.83905	-4.280797	103.403923	40.215797	28.978645	107.43644	40.5274235	12.348924	105.4201815	-67.6383875	14.115622	104.6083065
-16.683018	43.226307	106.367477	-13.618567	13.182017	104.879356	40.702507	-4.29951	103.063133	40.04422	28.937214	107.238754	40.3733635	12.318852	105.1509435	-67.6104975	14.045182	104.6077685
-16.385548	42.951424	106.292412	-13.685606	13.272304	104.746338	40.620213	-4.24568	102.940331	39.978149	28.971752	107.16555	40.299181	12.363036	105.0529405	-67.670393	14.181572	104.4397355
-16.106718	42.718189	106.186989	-13.711227	13.338592	104.62767	40.589821	-4.153209	102.909683	39.937675	29.052475	107.20842	40.263748	12.449633	105.0590515	-67.686202	14.227551	104.1962885
-15.880698	42.52681	106.122292	-13.762656	13.411309	104.528679	40.573368	-4.050825	102.926651	39.925533	29.187819	107.250282	40.2494505	12.568497	105.0884665	-67.7747625	14.254121	103.9688915
-15.443971	42.180977	105.94249	-13.824837	13.573459	104.410027	40.535187	-3.925152	102.930664	39.87505	29.303598	107.250488	40.2051185	12.689223	105.090576	-67.8547925	14.457695	103.729478
-15.156171	41.842434	105.794754	-13.879042	13.72619	104.303726	40.467449	-3.78406	102.920273	39.810356	29.42774	107.173027	40.1389025	12.82184	105.04665	-67.8969865	14.63054	103.560802
-14.867367	41.531677	105.599701	-13.939156	13.817278	104.24968	40.392975	-3.669579	102.915344	39.706345	29.54563	107.0233	40.04966	12.9380255	104.969322	-67.927972	14.6965305	103.530038
-14.460786	40.91074	105.20163	-14.134266	13.994463	104.181755	40.222706	-3.548684	102.976845	39.480995	29.659849	106.83535	39.8518505	13.0555825	104.9060975	-68.1203825	14.9333435	103.4574125
-14.055772	40.40414	104.924789	-14.277106	14.086504	104.151405	40.094112	-3.533796	103.094528	39.327198	29.714891	106.703949	39.710655	13.0905475	104.8992385	-68.264867	15.0824605	103.4035715
-13.683632	39.893761	104.677048	-14.406583	14.157638	104.13147	39.955456	-3.557376	103.236839	39.177143	29.715958	106.574295	39.5662995	13.079291	104.905567	-68.3794655	15.235985	103.357373
-13.28663	39.346649	104.418839	-14.539841	14.194844	104.103645	39.809616	-3.644694	103.398453	39.040112	29.660618	106.518188	39.424864	13.007962	104.9583205	-68.504546	15.381726	103.2489695
-12.868828	38.900558	104.20295	-14.711221	14.217806	104.057648	39.65044	-3.742262	103.614059	38.948963	29.611567	106.490372	39.2997015	12.9346525	105.0522155	-68.7221435	15.5009595	103.0630805
-12.322865	38.430119	104.017242	-14.841376	14.198141	104.036713	39.495754	-3.872869	103.845108	38.889141	29.521769	106.498245	39.1924475	12.82445	105.1716765	-68.8751995	15.571832	102.9017495
-11.839746	38.009285	103.804184	-15.000479	14.208794	104.027771	39.359589	-3.96395	104.038681	38.829121	29.463551	106.547783	39.094355	12.7498005	105.293232	-69.095313	15.6677875	102.76231
-10.919496	37.275826	103.677162	-15.234022	14.177429	104.010262	39.140472	-4.049832	104.290482	38.708759	29.417334	106.584358	38.9246155	12.683751	105.43742	-69.3926595	15.671107	102.583104
-10.30861	36.792747	103.608849	-15.384791	14.151549	104.049744	39.017208	-4.057727	104.486847	38.613258	29.403353	106.584671	38.815233	12.672813	105.535759	-69.584815	15.630285	102.563729
-9.758036	36.432148	103.610847	-15.562299	14.199617	104.088615	38.888264	-4.011629	104.608681	38.493927	29.450714	106.527245	38.6910955	12.7195425	105.567963	-69.8156935	15.6796915	102.609267
-9.206252	36.213104	103.489731	-15.714698	14.281185	104.107559	38.739937	-3.911585	104.621033	38.322235	29.547733	106.420395	38.531086	12.818074	105.520714	-69.960482	15.744296	102.694404
-8.631987	36.052902	103.274742	-15.867196	14.379585	104.069397	38.563793	-3.793256	104.550217	38.107853	29.659609	106.323769	38.335823	12.9331765	105.436993	-70.070215	15.8259935	102.701801
-7.925385	35.886707	103.229523	-16.026514	14.460443	104.032562	38.366013	-3.685561	104.495636	37.918346	29.74782	106.246307	38.1421795	13.0311295	105.3709715	-70.1952075	15.8897565	102.6941525
-7.298355	35.756199	103.272293	-16.189392	14.562578	104.004501	38.165398	-3.583659	104.421577	37.750565	29.863716	106.292381	37.9579815	13.1400285	105.356979	-70.3367655	15.9851275	102.652023
-6.304397	35.558846	103.421768	-16.48539	14.704995	103.998123	37.862362	-3.456961	104.390846	37.554417	30.065531	106.623283	37.7083895	13.304285	105.5070645	-70.6791695	16.105705	102.4891815
-5.634691	35.3657	103.610275	-16.674038	14.819468	104.008743	37.650742	-3.350545	104.402687	37.444859	30.24408	107.014252	37.5478005	13.4467675	105.7084695	-70.8958765	16.1921685	102.3090165
-4.959958	35.15337	103.840279	-16.862083	14.951266	104.071747	37.430161	-3.241941	104.540756	37.335892	30.433321	107.565796	37.3830265	13.59569	106.053276	-71.1071925	16.306842	102.090218
-4.242897	34.946705	104.207253	-17.093506	15.139008	104.175354	37.220577	-3.135543	104.839958	37.276459	30.610477	108.250793	37.248518	13.737467	106.5453755	-71.43553	16.540549	101.8053325
-3.542207	34.750214	104.679428	-17.332029	15.311098	104.389763	37.056847	-3.156713	105.28672	37.186855	30.822653	109.201035	37.121851	13.83297	107.2438775	-71.785909	16.789226	101.5356485
-2.893897	34.540768	105.208694	-17.608414	15.54233	104.610573	36.839592	-3.061952	105.857529	37.18441	31.031614	110.196831	37.012001	13.984831	108.02718	-72.228829	17.099829	101.193966
-2.230709	34.266773	105.713226	-17.881203	15.727341	104.811134	36.637585	-3.06786	106.371414	37.229984	31.251547	111.155876	36.9337845	14.0918435	108.763645	-72.6961905	17.3628385	100.858623
-1.213964	33.734112	106.44561	-18.23317	16.055723	105.094925	36.307758	-2.970552	107.066666	37.236191	31.538889	112.469467	36.7719745	14.2841685	109.7680665	-73.2383145	17.8272775	100.4217835
-0.596149	33.351074	106.903946	-18.460756	16.271597	105.284927	36.143978	-2.887238	107.541809	37.228634	31.712002	113.150536	36.686306	14.412382	110.3461725	-73.607818	18.130812	100.2236815
-0.032132	32.946438	107.232559	-18.624207	16.534229	105.479729	36.010639	-2.795685	107.925842	37.16449	31.877142	113.734856	36.5875645	14.5407285	110.830349	-73.8359785	18.5277295	100.129109
0.533176	32.464146	107.430458	-18.781427	16.795462	105.627869	35.867043	-2.681735	108.221947	37.073601	32.067562	114.173332	36.470322	14.6929135	111.1976395	-74.033176	18.8980105	100.0580985
1.104351	31.92094	107.589577	-18.905529	17.071585	105.736519	35.743313	-2.51741	108.504738	36.998611	32.257938	114.418427	36.370962	14.870264	111.4615825	-74.18202	19.272906	100.0114555
1.619131	31.359268	107.643066	-19.020607	17.357216	105.804756	35.646904	-2.355296	108.662392	36.903633	32.446182	114.518463	36.2752685	15.045443	111.5904275	-74.3164825	19.668989	100.0190845
2.113129	30.764412	107.543526	-19.087284	17.63048	105.805397	35.559238	-2.187035	108.688416	36.864899	32.627602	114.488647	36.2120685	15.2202835	111.5885315	-74.3866365	20.0406765	100.0222625
2.738361	29.7743	107.254646	-19.208088	18.026808	105.711113	35.382088	-1.921544	108.675743	36.693836	32.864075	114.289787	36.037962	15.4712655	111.482765	-74.454138	20.5823505	99.939461
3.209601	29.030594	107.102219	-19.288597	18.261732	105.630234	35.256744	-1.740958	108.666138	36.95097	32.887802	113.99791	36.103857	15.573422	111.332024	-74.681051	20.950042	99.928444
3.553422	28.256617	106.99054	-19.377609	18.493834	105.549744	35.130005	-1.563593	108.678589	36.485516	33.225452	114.122429	35.8077605	15.8309295	111.400509	-74.5629785	21.1567385	99.698979
3.855999	27.464691	106.930054	-19.503807	18.736444	105.516205	35.014874	-1.379832	108.696953	36.378212	33.42136	114.160919	35.696543	16.020764	111.428936	-74.704157	21.452124	99.603474
4.10194	26.585987	106.860146	-19.653625	18.961899	105.531906	34.84528	-1.17781	108.813843	36.261971	33.629646	114.243736	35.5536255	16.225918	111.5287895	-74.8608755	21.69788	99.5350225
4.376566	25.649342	106.900551	-19.76399	19.189402	105.560509	34.735794	-0.949255	108.916901	36.144878	33.871437	114.361038	35.440336	16.461091	111.6389695	-74.968316	21.917713	99.4820485
4.54845	24.71365	106.964638	-19.912054	19.467443	105.655983	34.573902	-0.728981	109.154343	36.020622	34.140453	114.547112	35.297262	16.705736	111.8507275	-75.12137	22.22915	99.4612385
4.751843	23.247108	107.090424	-20.114534	19.874617	105.853828	34.436699	-0.338088	109.586777	35.919754	34.58786	114.841721	35.1782265	17.124886	112.214249	-75.4072945	22.624348	99.493407
4.88508	22.218334	107.158279	-20.236456	20.192602	105.912926	34.354774	-0.044326	109.852623	35.827179	34.939281	115.003349	35.0909765	17.4474775	112.427986	-75.5638885	22.9377265	99.397866
4.929139	21.165285	107.189331	-20.306728	20.461529	105.983627	34.290867	0.267881	110.089752	35.71706	35.276077	115.069923	35.0039635	17.771979	112.5798375	-75.6174195	23.151079	99.3874165
4.978936	20.034426	107.190552	-20.392059	20.730778	106.072769	34.214703	0.577292	110.351387	35.6003	35.592808	115.080452	34.9075015	18.08505	112.7159195	-75.6916195	23.376506	99.4296185
4.990929	18.91699	107.225182	-20.436132	20.972075	106.144402	34.182308	0.880903	110.662636	35.511658	35.898724	115.032104	34.846983	18.3898135	112.84737	-75.719247	23.5543365	99.441434
4.946913	17.757883	107.32769	-20.425854	21.184862	106.213905	34.243309	1.14841	111.024513	35.438263	36.179993	115.073334	34.840786	18.6642015	113.0489235	-75.692494	23.7055225	99.3788865
4.900545	16.547049	107.435318	-20.400484	21.367235	106.301605	34.347858	1.365728	111.434052	35.772289	36.295364	114.937935	35.0600735	18.830546	113.1859935	-75.8610415	23.903924	99.4172165
4.71715	14.708598	107.608009	-20.27952	21.524197	106.343773	34.448677	1.644904	112.067474	35.486687	36.796703	115.199005	34.967682	19.2208035	113.6332395	-75.526722	23.8275905	99.0543065
4.553565	13.496433	107.778755	-20.193079	21.595964	106.379684	34.584484	1.813442	112.467621	35.490002	37.002068	115.249268	35.037243	19.407755	113.8584445	-75.423401	23.784173	98.9009235
4.327065	12.276069	107.984016	-20.119236	21.683359	106.450912	34.704979	1.945589	112.921165	35.871037	37.033428	115.0578	35.288008	19.4895085	113.9894825	-75.52648	23.8772095	98.9123415
4.088117	11.052167	108.171677	-20.057161	21.743803	106.510567	34.791176	2.067379	113.255882	35.914501	37.191971	114.965477	35.3528385	19.629675	114.1106795	-75.4671605	23.857931	98.9104545
3.763483	9.878798	108.305107	-19.993942	21.802483	106.527771	34.848751	2.185393	113.428818	35.581772	37.434708	114.988564	35.2152615	19.8100505	114.208691	-75.2031455	23.7949155	98.846851
3.45753	8.682941	108.374405	-19.934807	21.870016	106.551376	34.854561	2.271345	113.51889	35.58007	37.491814	114.796516	35.2173155	19.8815795	114.157703	-75.0869295	23.8584525	98.945049
3.006778	7.621613	108.441376	-19.902296	21.929344	106.551155	34.817307	2.351936	113.523613	35.602345	37.544594	114.611244	35.209826	19.948265	114.0674285	-75.014418	23.910423	99.0348815
2.263717	6.00175	108.414124	-19.974409	22.034046	106.483307	34.79274	2.440728	113.378181	35.545292	37.67905	114.415291	35.169016	20.059889	113.896736	-75.117834	24.008203	99.069878
1.756058	5.023298	108.288452	-20.038383	22.130772	106.399963	34.667381	2.544407	113.255653	35.450104	37.769047	114.331818	35.0587425	20.156727	113.7937355	-75.1355085	24.104817	99.0061905
1.157948	4.062136	108.110596	-20.138117	22.225636	106.283333	34.416313	2.687226	113.148811	35.343506	37.903423	114.277443	34.8799095	20.2953245	113.713127	-75.1561435	24.1559475	98.853539
0.532051	3.173961	108.023407	-20.254513	22.335009	106.198654	34.353508	2.83008	113.035141	35.601593	37.931217	114.062454	34.9775505	20.3806485	113.5487975	-75.4865765	24.2893695	98.8485105
-0.13583	2.361172	107.969925	-20.334717	22.487003	106.174515	34.252895	3.051259	113.042984	35.156731	38.277782	114.252472	34.704813	20.6645205	113.647728	-75.374247	24.3094855	98.701302
-0.818718	1.56382	108.018669	-20.41415	22.626835	106.170105	34.181503	3.295366	113.120186	35.079048	38.504597	114.210678	34.6302755	20.8999815	113.665432	-75.4585755	24.3536885	98.674778
-1.579855	0.815406	108.062401	-20.443432	22.807365	106.149567	34.119228	3.569927	113.228012	34.994553	38.731972	114.024757	34.5568905	21.1509495	113.6263845	-75.4437545	24.4637805	98.6727495
-2.764569	-0.183876	108.284569	-20.431641	23.034912	106.103584	34.103249	3.927539	113.33268	34.813206	39.003105	113.567711	34.4582275	21.465322	113.4501955	-75.3215095	24.604502	98.7569725
-3.584146	-0.77234	108.492104	-20.389977	23.149099	106.081429	34.134651	4.141012	113.43055	34.740372	39.078297	113.134705	34.4375115	21.6096545	113.2826275	-75.2174655	24.6885435	98.8802305
-4.45663	-1.332996	108.698013	-20.332537	23.237749	106.063736	34.189674	4.295786	113.469612	34.639763	39.109825	112.670807	34.4147185	21.7028055	113.0702095	-75.0797925	24.7726925	99.0572625
-5.37078	-1.854029	108.93927	-20.23168	23.226847	106.016136	34.233124	4.387156	113.4702	34.552643	39.145309	112.221588	34.3928835	21.7662325	112.845894	-74.8562435	24.6874615	99.186378
-6.302489	-2.288081	109.115982	-20.181391	23.187834	105.991425	34.283237	4.428318	113.468445	34.847137	38.977226	111.67971	34.565187	21.702772	112.5740775	-74.927969	24.672896	99.4087725
-7.246076	-2.692256	109.259377	-20.138945	23.052568	106.003502	34.331051	4.365019	113.479637	34.458305	39.009933	111.643639	34.394678	21.687476	112.561638	-74.672568	24.41766	99.445366
-8.245995	-3.002952	109.32666	-20.079796	22.901531	106.052689	34.344746	4.279367	113.576424	34.458656	38.884148	111.595772	34.401701	21.5817575	112.586098	-74.561293	24.2213045	99.51928
-9.793814	-3.331849	109.439552	-20.059923	22.618246	106.207657	34.369946	4.078589	113.68972	34.484936	38.764847	111.750778	34.427441	21.421718	112.720249	-74.547287	23.814774	99.695065
-10.845458	-3.451509	109.408913	-20.034231	22.462114	106.292305	34.390144	3.991932	113.733185	34.842724	38.598545	111.698761	34.616434	21.2952385	112.715973	-74.684896	23.6289895	99.868637
-11.938691	-3.468917	109.312202	-20.009157	22.352503	106.351295	34.688847	3.833392	113.610992	34.508072	38.7187	111.978111	34.5984595	21.276046	112.7945515	-74.6167735	23.42896	99.9080385
-13.088989	-3.317732	109.187469	-20.031242	22.279467	106.402481	34.3759	3.910525	113.697769	34.50835	38.731503	112.109886	34.442125	21.321014	112.9038275	-74.504609	23.23792	99.9011345
-14.277548	-3.121943	109.01445	-20.069164	22.257147	106.43058	34.319786	3.888089	113.645493	34.499939	38.778214	112.256836	34.4098625	21.3331515	112.9511645	-74.5481905	23.1811425	99.9099955
-15.39553	-2.997772	108.743797	-20.115381	22.250895	106.456253	34.235973	3.875049	113.582077	34.497353	38.832134	112.371895	34.366663	21.3535915	112.976986	-74.597425	23.1481985	99.93552
-16.598789	-2.690084	108.522072	-20.186855	22.251993	106.508255	34.434135	3.776785	113.325882	34.473976	38.879738	112.427177	34.4540555	21.3282615	112.8765295	-74.8277655	23.1757245	100.1399805
-18.538887	-2.024806	108.304535	-20.275846	22.287235	106.588898	34.34058	3.803375	113.161743	34.362087	38.909267	112.438011	34.3513335	21.356321	112.799877	-74.9030255	23.218149	100.377919
-19.85585	-1.54092	108.224403	-20.348907	22.274084	106.68483	34.260025	3.808069	113.052628	34.284832	38.93803	112.405502	34.2724285	21.3730495	112.729065	-74.9702425	23.1751185	100.640595
-21.199003	-0.977124	108.11039	-20.416889	22.22113	106.766632	34.175346	3.774222	112.871956	34.197571	38.923775	112.310829	34.1864585	21.3489985	112.5913925	-75.0202365	23.0932615	100.9418715
-22.560478	-0.359169	108.020332	-20.490805	22.153082	106.827805	34.102436	3.697666	112.634804	34.108971	38.815254	112.136749	34.1057035	21.25646	112.3857765	-75.0873135	23.049704	101.2698335
-23.988569	0.280194	107.876709	-20.561411	22.03738	106.855988	34.025909	3.544967	112.344345	34.020771	38.631683	111.910454	34.02334	21.088325	112.1273995	-75.146162	22.986435	101.5845765
-25.395288	1.014068	107.695877	-20.597622	21.882811	106.870613	33.945721	3.344093	112.00631	33.972504	38.406269	111.640396	33.9591125	20.875181	111.823353	-75.1543565	22.890441	101.917873
-26.756781	1.766139	107.591248	-20.650108	21.729086	106.851303	33.848934	3.143534	111.594566	34.273247	38.008038	111.152855	34.0610905	20.575786	111.3737105	-75.3613065	22.882386	102.3288955
-28.741217	2.787668	107.110954	-20.640329	21.462225	106.649193	33.89748	2.860601	110.67263	33.87114	37.716415	110.621918	33.88431	20.288508	110.647274	-75.164968	22.635942	102.651112
-30.310722	3.912284	106.724426	-20.656796	21.278378	106.387283	33.715202	2.624166	109.85408	33.783878	37.425018	109.997856	33.74954	20.024592	109.925968	-75.063132	22.532164	102.848598
-31.734589	4.811415	106.249168	-20.671616	21.112909	106.032898	33.622166	2.43108	108.895531	33.734516	37.093468	109.174965	33.678341	19.762274	109.035248	-75.021573	22.463544	103.030548
-33.121212	5.796511	105.845222	-20.66341	20.934826	105.666054	33.25473	2.3512	108.031715	33.563728	36.740311	108.318092	33.409229	19.5457555	108.1749035	-74.736049	22.3238965	103.1572045
-34.553394	6.81505	105.418442	-20.658066	20.766731	105.268005	33.419369	2.063538	106.884125	33.364372	36.456959	107.674446	33.3918705	19.2602485	107.2792855	-74.7080025	22.2732135	103.2567245
-35.951828	7.886227	105.00724	-20.65449	20.588892	104.940437	33.01009	1.959207	106.173775	33.337818	36.174385	107.07328	33.173954	19.066796	106.6235275	-74.482934	22.110988	103.2573465
-37.255146	8.96113	104.66745	-20.660248	20.405226	104.601456	32.936657	1.704179	105.335976	33.316238	35.848637	106.479073	33.1264475	18.776408	105.9075245	-74.4469435	22.034044	103.2953875
-39.261765	10.66312	104.093803	-20.608654	20.134943	103.962639	32.704399	1.382291	103.970573	33.24152	35.452538	105.450615	32.9729595	18.4174145	104.710594	-74.1902675	21.8524715	103.214684
-40.470192	11.798541	103.818367	-20.595032	19.999121	103.521263	32.579502	1.185293	102.941689	33.199921	35.123608	104.57859	32.8897115	18.1544505	103.7601395	-74.0797755	21.8437915	103.2823865
-41.704071	12.944973	103.505913	-20.575253	19.819668	103.029373	32.423759	0.994467	101.702538	33.129776	34.745037	103.425201	32.7767675	17.869752	102.5638695	-73.9272735	21.769584	103.4948765
-42.853649	14.097096	103.255341	-20.483938	19.649788	102.386139	32.212639	0.814967	100.109711	33.092407	34.411747	101.832108	32.652523	17.613357	100.9709095	-73.620399	21.686219	103.8013685
-44.007187	15.248984	102.947639	-20.392778	19.465332	101.52906	31.982719	0.684309	98.035667	32.854568	34.083679	99.87146	32.4186435	17.383994	98.9535635	-73.2041995	21.54667	104.1045565
-44.978825	16.388321	102.492058	-20.333593	19.3134	100.476791	31.566736	0.628482	95.921585	32.310669	33.73962	97.759659	31.9387025	17.184051	96.840622	-72.6058885	21.442749	104.11296
-45.900402	17.524424	101.975166	-20.485983	19.202471	99.491211	31.178942	0.598773	94.056625	31.678757	33.36388	95.853439	31.4288495	16.9813265	94.955032	-72.4008155	21.4236155	104.02739
-47.282608	19.250162	101.025681	-20.962624	18.921368	98.169472	30.46476	0.472144	91.819389	30.899673	32.964436	93.888809	30.6822165	16.71829	92.854099	-72.6074645	21.124446	103.484845
-48.014538	20.392998	100.433769	-21.323429	18.693525	97.356178	29.944172	0.326523	90.571487	30.522257	32.790112	93.109306	30.2332145	16.5583175	91.8403965	-72.8800725	20.8287325	102.8719595
-48.676998	21.48546	99.839821	-21.680672	18.472223	96.566345	29.422054	0.24329	89.476753	30.185089	32.644669	92.4711	29.8035715	16.4439795	90.9739265	-73.1649155	20.5004665	102.1587635
-49.299149	22.57202	99.246063	-22.098082	18.31991	95.813095	28.88184	0.292354	88.499046	29.672325	32.561474	91.912064	29.2770825	16.426914	90.205555	-73.4732465	20.212906	101.420635
-49.743523	23.610914	98.678932	-22.555635	18.180553	95.180115	28.39986	0.339652	87.606308	29.148981	32.531322	91.323479	28.7744205	16.435487	89.4648935	-73.8856905	19.925619	100.8953365
-50.068569	24.597599	98.299255	-23.001633	18.128265	94.591919	27.895704	0.447917	86.689529	28.663694	32.589294	90.696434	28.279699	16.5186055	88.6929815	-74.282965	19.7379245	100.4908565
-50.267441	25.607338	97.966072	-23.40732	18.048456	94.059799	27.373466	0.626031	85.784203	28.228607	32.651424	89.963287	27.8010365	16.6387275	87.873745	-74.6156765	19.4581845	100.245853
-50.370937	27.046558	97.619316	-24.00831	18.03319	93.373764	26.648001	0.892993	84.501495	27.394306	32.776756	88.864143	27.0211535	16.8348745	86.682819	-75.0377735	19.2315055	100.064709
-50.259846	27.919727	97.361595	-24.366861	18.056221	92.974052	26.217321	1.017878	83.726288	26.825985	32.854233	88.19088	26.521653	16.9360555	85.958584	-75.255375	19.1763865	99.98952
-50.031876	28.761932	97.104767	-24.698608	18.053421	92.594254	25.787779	1.123582	82.992432	26.349932	32.872982	87.48571	26.0688555	16.998282	85.239071	-75.4660715	19.10856	99.949437
-49.604996	29.59864	96.7985	-25.021902	18.038664	92.174896	25.358259	1.155509	82.240349	25.93272	32.86425	86.738434	25.6454895	17.0098795	84.4893915	-75.6892935	19.0674485	99.8604005
-49.130924	30.409422	96.509109	-25.346529	17.989229	91.764404	24.944443	1.132605	81.529053	25.485334	32.786686	86.093155	25.2148885	16.9596455	83.811104	-75.9079465	19.0188125	99.717704
-48.460915	31.071428	96.032379	-25.636408	17.941923	91.35321	24.59116	1.037494	80.956284	25.123224	32.674305	85.518661	24.857192	16.8558995	83.2374725	-76.130008	19.0279465	99.4689475
-47.697079	31.748783	95.550331	-25.888676	17.819941	90.970932	24.301683	0.883704	80.548149	24.79929	32.546314	85.03038	24.5504865	16.715009	82.7892645	-76.3278385	18.924873	99.1525995
-46.176201	32.651482	94.829758	-26.175032	17.562189	90.610878	24.056101	0.559158	80.282379	24.459764	32.256588	84.689972	24.2579325	16.407873	82.4861755	-76.6079965	18.716505	98.7355805
-44.978935	33.169426	94.386513	-26.294142	17.361925	90.487114	23.987154	0.271238	80.398575	24.454908	32.011257	84.764664	24.221031	16.1412475	82.5816195	-76.809315	18.5826025	98.3926085
-43.555733	33.670254	94.005707	-26.391766	17.090057	90.496407	24.003962	-0.044926	80.735504	24.510719	31.771036	85.090843	24.2573405	15.863055	82.9131735	-77.0408725	18.317059	98.0796405
-42.047501	34.106972	93.804672	-26.407179	16.820734	90.648247	24.104097	-0.41378	81.263962	24.496418	31.492365	85.702553	24.3002575	15.5392925	83.4832575	-77.1146155	18.1021755	97.8132365
-40.311611	34.444336	93.676445	-26.448345	16.484886	90.893845	24.258322	-0.833834	81.99765	24.60067	31.14307	86.470398	24.429496	15.154618	84.234024	-77.326186	17.815154	97.553666
-38.457161	34.785206	93.686073	-26.375126	16.13172	91.249695	24.478172	-1.292502	82.89151	24.939051	30.75923	87.205116	24.7086115	14.733364	85.048313	-77.4588635	17.530076	97.451077
-36.436211	35.011517	93.714317	-26.239956	15.761727	91.680511	24.767681	-1.780202	83.844521	25.174326	30.358263	88.133774	24.9710035	14.2890305	85.9891475	-77.4509155	17.2344235	97.3718745
-33.154648	35.364365	93.828323	-25.949896	15.185991	92.356514	25.321388	-2.631682	85.470184	25.680367	29.659784	89.68885	25.5008775	13.514051	87.579517	-77.4006695	16.857931	97.133511
-30.869564	35.493191	94.04483	-25.719032	14.731699	92.965271	25.75148	-3.259404	86.732567	26.128117	29.160707	91.051086	25.9397985	12.9506515	88.8918265	-77.3778625	16.5127465	97.0387155
-28.424257	35.592705	94.540695	-25.492838	14.234622	93.637558	26.198626	-3.938118	88.266838	26.732285	28.666878	92.835594	26.4654555	12.36438	90.551216	-77.4511315	16.104864	96.7239
-25.840855	35.656284	95.205833	-25.287018	13.715206	94.48291	26.775232	-4.692841	90.051064	27.479958	28.19013	95.056206	27.127595	11.7486445	92.553635	-77.701631	15.6817675	96.412185
-23.246162	35.696472	96.227768	-25.046661	13.210461	95.419342	27.323521	-5.456166	91.984573	28.311565	27.798923	97.637932	27.817543	11.1713785	94.8112525	-77.910865	15.2495435	96.0274315
-20.559347	35.689659	97.477104	-24.7941	12.699111	96.371605	27.793232	-6.208758	93.984917	29.118235	27.436573	100.565506	28.4557335	10.6139075	97.2752115	-78.0439335	14.7843145	95.4679985
-17.849672	35.629375	99.231834	-24.514889	12.259583	97.442474	28.216597	-6.976921	96.020622	29.860666	27.077431	103.883514	29.0386315	10.050255	99.952068	-78.0684095	14.468911	94.93288
-13.80474	35.366661	102.500931	-24.19528	11.609008	99.205292	28.606028	-7.96755	99.319221	31.214649	26.115826	108.787979	29.9103385	9.074138	104.0536	-78.3008985	14.143878	94.356984
-11.180089	35.073086	105.076347	-23.991432	11.320906	100.519226	29.078949	-8.784631	101.496681	31.282892	25.61932	112.246262	30.1809205	8.4173445	106.8714715	-78.1637845	14.2244675	94.1669805
-8.712016	34.720161	107.701454	-23.892681	11.107255	101.943527	29.075293	-9.208749	104.045937	31.44907	25.076178	115.515068	30.2621815	7.9337145	109.7805025	-78.0475435	14.2807955	94.1065515
-6.288625	34.258762	110.229256	-23.591991	11.013505	103.467003	28.788986	-9.279334	107.131454	31.315521	24.781223	118.939682	30.0522535	7.7509445	113.035568	-77.2362355	14.2760655	93.898438
-4.048434	33.79203	112.726974	-23.755058	11.141948	105.153084	29.19891	-9.565981	110.254433	31.100019	24.601933	121.90094	30.1494645	7.517976	116.0776865	-77.6595805	14.76592	94.2284815
-1.938533	33.266258	114.966011	-23.926474	11.378644	106.686081	29.259789	-9.606887	113.353584	30.78104	24.81163	124.718681	30.0204145	7.6023715	119.0361325	-77.8733625	15.1549165	94.3360295
0.165271	32.604015	116.800133	-24.116798	11.537551	107.927917	29.362276	-9.827379	115.959785	30.734304	24.988886	127.025513	30.04829	7.5807535	121.492649	-78.281886	15.4943485	94.363185
2.947283	31.3559	119.320442	-24.331388	11.551464	109.357712	29.113787	-10.414684	119.079956	30.958609	24.606855	129.516251	30.036198	7.0960855	124.2981035	-78.698974	16.0068425	94.4173205
4.720991	30.330706	120.64624	-24.359884	11.392214	110.077217	29.287804	-10.885672	120.375778	31.098965	24.465811	130.8974	30.1933845	6.7900695	125.636589	-78.9131525	15.9943585	94.517845
6.420281	29.293438	121.438553	-24.171797	11.223711	110.50985	29.538771	-11.113092	121.141861	31.306351	24.30982	131.605438	30.422561	6.598364	126.3736495	-78.766155	15.849058	94.6460505
8.249192	28.058079	121.774689	-24.207882	11.36172	110.986946	29.872665	-11.170616	121.556046	31.493357	24.214293	131.910477	30.683011	6.5218385	126.7332615	-79.098775	16.2016015	95.2406305
9.639882	27.026636	122.063492	-23.865635	11.302322	111.19603	30.254272	-11.145723	121.785843	31.62384	24.150433	132.054474	30.939056	6.502355	126.9201585	-78.670326	16.102289	95.4719015
10.589664	25.707716	122.067177	-23.592033	11.178275	111.401688	30.565533	-11.187348	121.866692	31.741396	24.020594	132.082108	31.1534645	6.416623	126.9744	-78.3375305	15.939927	95.828976
11.276703	24.191185	121.931396	-23.417709	11.001272	111.568085	30.73304	-11.389002	121.946182	31.850756	23.811878	132.060516	31.291898	6.211438	127.003349	-78.127316	15.791106	96.132821
12.06833	21.74572	121.548424	-23.19659	10.598226	111.650993	30.917141	-11.811554	121.909157	32.006859	23.463345	131.831635	31.462	5.8258955	126.870396	-77.85518	15.3705565	96.43159
12.443201	20.009474	121.017365	-23.098705	10.365351	111.544487	31.02586	-12.002669	121.74939	32.092388	23.279463	131.418259	31.559124	5.638397	126.5838245	-77.756534	15.092305	96.5051495
12.707504	18.221422	120.358955	-22.737747	9.990798	111.19622	31.110844	-12.119915	121.465042	32.177143	23.100676	130.92482	31.6439935	5.4903805	126.194931	-77.1194875	14.4912155	96.197509
12.830546	16.336504	119.713379	-22.638002	9.826752	111.038437	31.207741	-12.28969	121.199837	32.257427	22.874598	130.456146	31.732584	5.292454	125.8279915	-77.008588	14.36105	96.2488825
12.790437	14.31424	119.08152	-22.527514	9.608204	110.902145	31.35858	-12.505762	120.891144	32.347801	22.647623	130.077606	31.8531905	5.0709305	125.484375	-76.9082185	14.1454775	96.319915
12.704	12.184079	118.483223	-22.353811	9.387933	110.779106	31.465691	-12.732448	120.688889	32.475231	22.444353	129.73407	31.970461	4.8559525	125.2114795	-76.678083	13.9199135	96.3467325
12.438842	10.017315	117.888344	-22.131863	9.185268	110.692322	31.658543	-12.867418	120.476624	32.614971	22.288555	129.427002	32.136757	4.7105685	124.951813	-76.400483	13.6599675	96.432831
11.922627	6.652964	116.945877	-21.794226	9.020676	110.637459	32.056431	-12.932198	120.211533	32.908577	22.210117	128.785522	32.482504	4.6389595	124.4985275	-76.070956	13.4023925	96.7763905
11.468317	4.255569	116.200111	-21.559566	8.99904	110.631302	32.350998	-12.882228	119.977524	33.122547	22.276028	128.317184	32.7367725	4.6969	124.147354	-75.8559045	13.30118	97.11525
10.86576	1.856042	115.470207	-21.223942	8.962118	110.547745	32.719307	-12.861959	119.760406	33.509518	22.40752	127.607307	33.1144125	4.7727805	123.6838565	-75.5622965	13.1514555	97.4116335
10.235579	-0.637842	114.654755	-20.873568	8.969881	110.403946	33.13065	-12.811168	119.387436	33.936867	22.404709	126.662338	33.5337585	4.7967705	123.024887	-75.2808945	13.1429915	97.783005
9.555711	-3.231894	113.828362	-20.452398	8.934299	110.121628	33.59148	-12.794468	118.821442	34.287743	22.454176	125.622406	33.9396115	4.829854	122.221924	-74.8444075	13.038744	98.021332
8.77389	-5.838198	112.936974	-20.262432	9.103101	109.85688	33.948914	-12.77273	118.233383	34.504925	22.6728	124.309586	34.2269195	4.950035	121.2714845	-74.7517835	13.256167	98.4422755
7.941736	-8.50056	112.052345	-19.833061	9.130853	109.432281	34.707085	-12.753476	117.25901	35.233395	22.641546	122.564575	34.97024	4.944035	119.9117925	-74.636362	13.317671	98.9527695
6.652361	-12.597656	110.61261	-19.13567	9.131512	108.570816	35.210335	-12.66262	115.667343	35.705254	22.642241	119.872353	35.4577945	4.9898105	117.769848	-73.7291345	13.2732135	99.371784
5.734785	-15.36396	109.84169	-18.707064	9.131389	107.934746	35.592781	-12.433392	114.717392	36.412251	22.24966	116.917648	36.002516	4.908134	115.81752	-73.416644	13.354644	100.051972
4.730268	-17.987297	109.399185	-18.277052	9.228914	107.234314	35.666462	-11.743813	113.672653	36.400028	21.704699	113.799896	36.033245	4.980443	113.7362745	-72.587349	13.477385	100.7323535
3.769959	-20.571798	109.231628	-17.92333	9.329195	106.509903	36.012493	-11.076882	112.812469	35.729008	21.499344	110.508766	35.8707505	5.211231	111.6606175	-71.7174105	13.447159	101.3591885
3.027824	-23.274622	109.466644	-17.702133	9.427674	105.789795	36.383324	-10.381356	111.857498	35.308834	21.560774	107.448593	35.846079	5.589709	109.6530455	-71.250345	13.265639	101.9265445
1.985118	-25.676054	110.314049	-17.449203	9.273288	105.211815	36.652138	-10.080019	111.013504	35.194595	21.403944	105.215988	35.9233665	5.6619625	108.114746	-70.8217725	12.8846135	102.308884
0.718633	-27.926809	111.430153	-17.232231	8.907087	104.805885	36.8297	-10.080308	110.323105	35.215878	21.062332	103.354477	36.022789	5.491012	106.838791	-70.487251	12.323162	102.772979
-0.288529	-28.700172	112.171486	-16.773643	8.299396	104.114113	37.249748	-10.301276	108.879349	35.500031	20.669382	100.919174	36.3748895	5.184053	104.8992615	-69.9221755	11.414739	103.3289645
-0.699357	-27.767807	111.529144	-16.435179	7.984627	103.637444	37.685005	-10.439452	107.879089	35.765945	20.521566	99.644203	36.725475	5.041057	103.761646	-69.595833	10.928197	103.513242
-1.153115	-27.019903	110.161827	-16.143944	7.688243	103.07666	37.991261	-10.575556	106.77507	36.019627	20.360361	98.485359	37.005444	4.8924025	102.6302145	-69.293332	10.4840835	103.5231055
-1.604464	-26.262871	109.012672	-15.9458	7.441212	102.457222	38.228096	-10.812109	105.579842	36.23719	20.264227	97.586731	37.232643	4.726059	101.5832865	-69.124243	10.156365	103.3311575
-2.147332	-25.360138	107.801857	-15.850033	7.289167	101.935814	38.331169	-10.959599	104.46817	36.442108	20.285646	96.91745	37.3866385	4.6630235	100.69281	-69.0867045	9.9153105	103.178818
-2.659706	-24.346638	106.557259	-15.860377	7.276566	101.561264	38.466412	-10.917055	103.526321	36.331882	20.445038	96.588173	37.399147	4.7639915	100.057247	-69.119901	9.7891405	103.065281
-3.083824	-22.969507	105.533241	-15.891431	7.325216	101.341774	38.551506	-10.863227	102.827011	36.328049	20.66291	96.433815	37.4397775	4.8998415	99.630413	-69.2226395	9.7505905	103.053135
-3.622576	-20.706793	104.710678	-16.028484	7.307105	101.414833	38.610466	-11.067599	102.433601	36.249081	20.631344	96.948944	37.4297735	4.7818725	99.6912725	-69.4867415	9.8323375	103.1383935
-3.973867	-18.977509	104.27401	-16.106663	7.089425	101.75061	38.528984	-11.572072	102.53463	36.372997	20.459961	98.004845	37.4509905	4.4439445	100.2697375	-69.6643165	9.7349055	103.2314825
-4.267097	-17.288073	104.142807	-16.232635	6.768312	102.240494	38.338341	-12.131855	102.976669	36.771362	20.245174	99.542168	37.5548515	4.0566595	101.2594185	-70.0201215	9.4799645	103.2215695
-4.463552	-15.447124	104.039154	-16.382065	6.510734	102.840591	38.206448	-12.658766	103.671227	37.174068	20.083738	101.348701	37.690258	3.712486	102.509964	-70.454388	9.308982	103.171218
-4.615958	-13.594397	104.318527	-16.555393	6.402824	103.447845	38.137878	-12.95965	104.456154	37.414001	20.072338	103.367737	37.7759395	3.556344	103.9119455	-70.8867255	9.249304	102.9837445
-4.708944	-11.611633	104.311882	-16.7106	6.398739	104.088524	38.086304	-13.100033	105.491089	37.660049	20.18469	105.34108	37.8731765	3.5423285	105.4160845	-71.2943765	9.2551495	102.7609635
-4.828042	-9.653651	104.736885	-16.829222	6.511083	104.758667	38.091759	-13.153326	106.643127	37.934677	20.38448	107.171501	38.013218	3.615577	106.907314	-71.671662	9.406589	102.61002
-5.008131	-6.488564	105.316422	-16.934357	6.796422	105.669876	38.056145	-13.098468	108.058701	38.14513	20.718609	109.615181	38.1006375	3.8100705	108.836941	-71.9693515	9.7827735	102.502811
-5.215054	-4.818381	106.620117	-16.986254	7.000147	106.037071	37.919827	-13.036738	108.655991	38.28756	20.873325	110.722206	38.1036935	3.9182935	109.6890985	-72.0762015	10.0820005	102.3850435
-5.461312	-3.07051	106.869057	-17.058382	7.211605	106.229614	37.762505	-13.025728	109.049225	38.382835	20.998249	111.481071	38.07267	3.9862605	110.265148	-72.189434	10.4369495	102.19408
-5.626988	-1.370448	106.082535	-17.084856	7.407613	106.357803	37.641098	-12.997204	109.296883	38.390846	21.051239	112.053848	38.015972	4.0270175	110.6753655	-72.185684	10.7882085	102.0402405
-6.026206	0.399035	106.805779	-17.203747	7.648455	106.477737	37.558754	-12.918037	109.49588	38.346439	21.157022	112.412689	37.9525965	4.1194925	110.9542845	-72.3600905	11.1774175	102.0011895
-6.460155	2.122646	106.724037	-17.295685	7.850053	106.592201	37.464584	-12.744366	109.629608	38.247223	21.327131	112.76709	37.8559035	4.2913825	111.198349	-72.4472735	11.4087235	101.986053
-6.884199	3.929474	106.735596	-17.343258	8.059591	106.695793	37.43885	-12.575689	109.859016	38.165592	21.565802	113.046471	37.802221	4.4950565	111.4527435	-72.488737	11.6241255	101.9388425
-7.689533	6.609313	106.554329	-17.428402	8.415459	106.836281	37.355389	-12.226213	110.170662	38.10202	21.959583	113.502083	37.7287045	4.866685	111.8363725	-72.5855085	11.964233	101.8361895
