# Supplementary material for: How to jointly control a ball trajectory on a moving board: Methodological insights into Motor Learning and Rehabilitation
Source: PLoS One. 2025 Oct 15;20(10):e0334588. doi: 10.1371/journal.pone.0334588 (PMC12527165; doi:10.1371/journal.pone.0334588)
Supplement: S2 Data — (ZIP) [file pone.0334588.s002.zip › D5_005.csv]

Ball_X	Ball_Y	Ball_Z	BoardCentre_X	BoardCentre_Y	BoardCentre_Z	P1LeftHand_X	P1LeftHand_Y	P1LeftHand_Z	P1RightHand_X	P1RightHand_Y	P1RightHand_Z	P1MidHands_X	P1MidHands_Y	P1MidHands_Z	P2MidHands_X	P2MidHands_Y	P2MidHands_Z
0.880193	6.63224	100.557747	-21.742968	23.485285	99.424408	33.123142	5.310274	106.152817	33.136456	37.835098	104.694054	33.129799	21.572686	105.4234355	-76.615735	25.397884	93.4253805
0.22533	6.497681	100.420013	-21.793499	23.582844	99.502365	33.054745	5.318851	105.987076	33.132889	37.861656	104.852631	33.093817	21.5902535	105.4198535	-76.680815	25.5754345	93.5848765
-0.437322	6.389558	100.296577	-21.850277	23.715445	99.559227	32.952972	5.328899	105.827179	33.071892	38.335983	104.936447	33.012432	21.832441	105.381813	-76.712986	25.598449	93.736641
-1.160769	6.282828	100.133537	-21.917747	23.823433	99.575577	32.844101	5.332883	105.655968	33.045868	38.325535	105.051849	32.9449845	21.829209	105.3539085	-76.7804785	25.817657	93.7972455
-1.878965	6.164581	99.941048	-21.955805	23.907766	99.580475	32.74506	5.284321	105.449471	33.019108	38.273109	105.204834	32.882084	21.778715	105.3271525	-76.793694	26.036817	93.8337975
-2.595769	5.960271	99.800774	-22.01708	24.022432	99.594223	32.586521	5.250407	105.359375	33.039795	38.242088	105.332924	32.813158	21.7462475	105.3461495	-76.847318	26.2986165	93.8422965
-3.768792	5.612077	99.62278	-22.117596	24.167994	99.670975	32.400108	5.205099	105.287155	33.045921	38.196346	105.524406	32.7230145	21.7007225	105.4057805	-76.9582065	26.6352655	93.9361695
-4.630892	5.357625	99.552658	-22.178675	24.331524	99.722549	32.262234	5.208525	105.264305	33.023926	38.170151	105.565659	32.64308	21.689338	105.414982	-77.00043	26.97371	94.030116
-5.499122	5.077715	99.535599	-22.24581	24.460455	99.747925	32.163719	5.231371	105.296478	32.968925	38.176449	105.596924	32.566322	21.70391	105.446701	-77.057942	27.217	94.049149
-6.377285	4.818134	99.495461	-22.303183	24.603418	99.766075	32.075016	5.254972	105.330681	32.917709	38.213165	105.609955	32.4963625	21.7340685	105.470318	-77.1027285	27.4727675	94.061832
-7.216	4.432855	99.476219	-22.377937	24.71372	99.742035	32.006359	5.290274	105.374039	32.845917	38.250568	105.577995	32.426138	21.770421	105.476017	-77.182012	27.657019	94.008053
-8.125508	4.001235	99.412697	-22.407482	24.768911	99.70713	31.958279	5.306387	105.401695	32.782871	38.270493	105.505684	32.370575	21.78844	105.4536895	-77.185539	27.749382	93.9605705
-9.066321	3.647278	99.356583	-22.446815	24.774136	99.642731	31.914436	5.311195	105.453827	32.716465	38.270798	105.388657	32.3154505	21.7909965	105.421242	-77.2090805	27.7572755	93.86422
-10.506279	2.9467	99.333122	-22.491173	24.730616	99.51487	31.89854	5.279128	105.516388	32.64706	38.200375	105.085098	32.2728	21.7397515	105.300743	-77.255146	27.7214805	93.728997
-11.454012	2.35322	99.338844	-22.493441	24.672274	99.413422	31.895882	5.231884	105.529083	32.580406	38.119732	104.773102	32.238144	21.675808	105.1510925	-77.225026	27.66874	93.6757515
-12.454828	1.831766	99.334732	-22.469324	24.549372	99.294525	31.920677	5.186137	105.503372	32.504322	38.001747	104.340446	32.2124995	21.593942	104.921909	-77.1511475	27.504802	93.667141
-13.470888	1.272038	99.460037	-22.400351	24.418142	99.204803	31.977861	5.120551	105.440231	32.442326	37.86784	103.866135	32.2100935	21.4941955	104.653183	-77.0107955	27.3420885	93.756423
-14.50052	0.762803	99.551628	-22.300098	24.246035	99.15313	32.057606	5.056049	105.328979	32.405804	37.726082	103.3741	32.231705	21.3910655	104.3515395	-76.831901	27.1010045	93.9547205
-15.514168	0.205013	99.688217	-22.206951	24.065617	99.162056	32.145432	4.983075	105.179688	32.434509	37.147594	102.929321	32.2899705	21.0653345	104.0545045	-76.7038725	27.0658995	94.2696075
-16.526768	-0.330017	99.789063	-22.1082	23.883402	99.18763	32.241261	4.890992	105.025635	32.406513	37.007175	102.474548	32.323887	20.9490835	103.7500915	-76.540287	26.8177205	94.6251685
-18.117867	-1.031541	100.061562	-21.9853	23.592104	99.3004	32.365219	4.718012	104.869949	32.366863	37.187477	101.934837	32.366041	20.9527445	103.402393	-76.336641	26.2314635	95.198407
-19.12002	-1.537069	100.229797	-21.95001	23.405842	99.399567	32.396809	4.588634	104.771896	32.370369	37.032635	101.674316	32.383589	20.8106345	103.223106	-76.283609	26.0010495	95.576028
-20.279657	-1.927338	100.362923	-21.915773	23.241993	99.470245	32.431896	4.494455	104.617287	32.322956	36.902523	101.402191	32.377426	20.698489	103.009739	-76.208972	25.785497	95.930751
-21.31579	-2.298205	100.478683	-21.894724	23.082914	99.517487	32.425949	4.448443	104.427597	32.252254	36.791031	101.106133	32.3391015	20.619737	102.766865	-76.1285495	25.546091	96.268109
-22.38159	-2.580093	100.541809	-21.912607	22.971615	99.563065	32.413715	4.404383	104.2397	32.164703	36.717941	100.862183	32.289209	20.561162	102.5509415	-76.114423	25.382068	96.5751885
-23.410929	-2.831573	100.655518	-21.923634	22.833254	99.654427	32.388973	4.379644	104.157654	32.074608	36.66478	100.693237	32.2317905	20.522212	102.4254455	-76.0790585	25.144296	96.8834085
-24.483622	-3.051352	100.792656	-21.973238	22.694113	99.764587	32.389526	4.323539	104.092148	32.010021	36.603268	100.600586	32.1997735	20.4634035	102.346367	-76.1462495	24.9248225	97.182807
-26.039091	-3.270405	101.007759	-22.000315	22.47118	99.93718	32.374603	4.231816	104.041458	31.906837	36.468597	100.484428	32.14072	20.3502065	102.262943	-76.14135	24.5921535	97.611417
-27.057304	-3.385978	101.202034	-22.021629	22.308458	100.060867	32.376484	4.155828	104.00312	31.833652	36.370129	100.363853	32.105068	20.2629785	102.1834865	-76.148326	24.3539375	97.9382475
-28.010754	-3.449258	101.391586	-22.018459	22.156746	100.206062	32.379768	4.078744	103.968826	31.753767	36.253792	100.237358	32.0667675	20.166268	102.103092	-76.1036855	24.147224	98.309032
-29.051399	-3.467008	101.699654	-22.05616	22.002998	100.355782	32.383675	4.014462	103.937401	31.682327	36.135693	100.098709	32.033001	20.0750775	102.018055	-76.145321	23.9309185	98.693509
-29.986567	-3.423296	101.989517	-22.043972	21.810091	100.519478	32.408314	3.890894	103.951576	31.626549	35.993389	99.949738	32.0174315	19.9421415	101.950657	-76.1053755	23.6780405	99.088299
-30.754799	-3.52965	102.245941	-22.045315	21.62756	100.697639	32.423122	3.77888	103.950951	31.550152	35.840302	99.805107	31.986637	19.809591	101.878029	-76.077267	23.445529	99.517249
-31.848509	-3.177483	102.605392	-22.040909	21.42136	100.85244	32.43734	3.647785	103.933167	31.49003	35.648952	99.647156	31.963685	19.6483685	101.7901615	-76.045503	23.1943515	99.9147185
-33.187424	-2.851226	102.968857	-22.034422	21.071451	101.052238	32.438736	3.371204	103.956268	31.401344	35.341026	99.485863	31.92004	19.356115	101.7210655	-75.988884	22.786787	100.3834105
-34.026604	-2.574006	103.115845	-22.066868	20.814707	101.189819	32.401714	3.237761	104.005516	31.364748	35.129444	99.47242	31.883231	19.1836025	101.738968	-76.016967	22.4458115	100.64067
-34.877792	-2.257108	103.229271	-22.084524	20.575979	101.29467	32.393665	3.036561	104.037903	31.322515	34.937252	99.497955	31.85809	18.9869065	101.767929	-76.027138	22.1650515	100.821411
-35.675323	-1.867372	103.175674	-22.132324	20.350443	101.361427	32.387753	2.884788	104.058167	31.281462	34.783855	99.563202	31.8346075	18.8343215	101.8106845	-76.0992555	21.8665645	100.9121695
-36.464302	-1.40659	103.081894	-22.162066	20.102015	101.404633	32.380592	2.743726	104.092049	31.238264	34.666714	99.683144	31.809428	18.70522	101.8875965	-76.13356	21.49881	100.9216695
-37.220661	-0.848896	102.963951	-22.22131	19.878284	101.430344	32.366341	2.614814	104.114494	31.211266	34.567455	99.887329	31.7888035	18.5911345	102.0009115	-76.2314235	21.1654335	100.8597765
-37.986599	-0.313538	102.77346	-22.324287	19.655983	101.454437	32.313946	2.478178	104.182449	31.173187	34.483967	100.154839	31.7435665	18.4810725	102.168644	-76.3921405	20.8308935	100.74023
-39.071236	0.654794	102.414467	-22.489485	19.328953	101.520882	32.218613	2.268927	104.328896	31.090319	34.312763	100.698898	31.654466	18.290845	102.513897	-76.633436	20.367061	100.527867
-39.804832	1.404662	102.274879	-22.609644	19.114098	101.633835	32.135918	2.112917	104.478439	31.116863	33.850754	101.186493	31.6263905	17.9818355	102.832466	-76.8456785	20.2463605	100.435204
-40.483974	2.174994	102.148697	-22.763868	18.954052	101.754807	32.076515	1.96552	104.620979	31.052485	33.837856	101.569656	31.5645	17.901688	103.0953175	-77.092236	20.006416	100.4142965
-41.2248	2.986447	102.050377	-22.837107	18.797617	101.885864	31.99749	1.827651	104.732605	31.047462	33.703186	102.00766	31.522476	17.7654185	103.3701325	-77.19669	19.8298155	100.4015955
-41.890812	3.868065	101.928238	-22.916285	18.638588	101.964859	31.943417	1.70069	104.761887	31.009636	33.66806	102.266754	31.4765265	17.684375	103.5143205	-77.3090965	19.592801	100.4153975
-42.568947	4.765224	101.872849	-22.963951	18.517628	102.024857	31.899374	1.514828	104.675278	30.991257	33.559559	102.466537	31.4453155	17.5371935	103.5709075	-77.3732175	19.4980625	100.4788065
-43.235722	5.681194	101.742104	-23.01799	18.388779	102.027908	31.829128	1.472051	104.565086	30.989113	33.406769	102.629051	31.4091205	17.43941	103.5970685	-77.4451005	19.338148	100.4587475
-44.191875	7.081853	101.516678	-23.061954	18.194349	102.008774	31.788523	1.326182	104.314651	30.945847	33.330597	102.682701	31.367185	17.3283895	103.498676	-77.491093	19.0603085	100.518872
-44.842365	8.03589	101.466713	-23.08147	18.03578	101.987373	31.736538	1.222295	104.155693	30.933899	33.19516	102.736832	31.3352185	17.2087275	103.4462625	-77.4981585	18.8628325	100.5284835
-45.524189	8.956197	101.406166	-23.100933	17.900713	101.975204	31.707691	1.08985	103.994835	30.922615	33.064011	102.772606	31.315153	17.0769305	103.3837205	-77.517019	18.7244955	100.5666875
-46.130527	9.90966	101.38382	-23.120955	17.744068	101.995979	31.659737	0.922931	103.833687	30.918587	32.877819	102.786255	31.289162	16.900375	103.309971	-77.531072	18.587761	100.681987
-46.728493	10.850806	101.479614	-23.136272	17.56945	102.017303	31.619417	0.752511	103.656509	30.909088	32.660736	102.792999	31.2642525	16.7066235	103.224754	-77.5367965	18.4322765	100.809852
-47.376232	11.740634	101.599907	-23.128948	17.402985	102.077744	31.549458	0.618057	103.457115	30.842638	32.426968	102.738228	31.196048	16.5225125	103.0976715	-77.453944	18.2834575	101.0578165
-48.091759	12.618239	101.681747	-23.193779	17.2302	102.082809	31.498545	0.450167	103.198196	30.83787	32.306656	102.632538	31.1682075	16.3784115	102.915367	-77.5557655	18.0819885	101.250251
-48.951008	13.874121	101.776337	-23.220137	16.981291	102.039124	31.387222	0.246634	102.740822	30.673031	32.43792	102.324142	31.0301265	16.342277	102.532482	-77.4704005	17.620305	101.545766
-49.584312	14.701994	101.773964	-23.245346	16.787575	101.915215	31.316587	0.136526	102.419998	30.608166	32.300915	102.11644	30.9623765	16.2187205	102.268219	-77.4530685	17.3564295	101.562211
-50.225704	15.519934	101.715088	-23.251747	16.630674	101.806656	31.248825	0.077875	102.116379	30.501762	32.193119	101.96917	30.8752935	16.135497	102.0427745	-77.3787875	17.125851	101.5705375
-50.80827	16.320173	101.716995	-23.305332	16.491001	101.68985	31.196209	0.014869	101.911835	30.412739	32.081482	101.917267	30.804474	16.0481755	101.914551	-77.415138	16.9338265	101.465149
-51.322727	17.041336	101.590988	-23.362242	16.36261	101.635513	31.152254	-0.054824	101.841721	30.345976	32.046581	102.020897	30.749115	15.9958785	101.931309	-77.473599	16.7293415	101.339717
-51.907253	17.760015	101.595703	-23.465645	16.251492	101.635674	31.092728	-0.094785	101.879204	30.311871	31.993818	102.237976	30.7022995	15.9495165	102.05859	-77.6335895	16.5534675	101.212758
-52.467323	18.453554	101.68692	-23.567377	16.187494	101.681534	31.011089	-0.147317	101.943314	30.253696	31.965633	102.466705	30.6323925	15.909158	102.2050095	-77.7671465	16.46583	101.1580585
-53.221161	19.387438	101.7388	-23.769302	16.126963	101.792122	30.856371	-0.214193	102.027527	30.128834	31.941425	102.768837	30.4926025	15.863616	102.398182	-78.0312065	16.39031	101.186062
-53.793762	19.947872	101.865936	-23.908157	16.078571	101.886177	30.757717	-0.270987	102.123047	30.052576	31.912819	102.990845	30.4051465	15.820916	102.556946	-78.2214605	16.336226	101.215408
-54.283195	20.490416	101.976868	-23.998331	16.046242	101.941093	30.656878	-0.341519	102.196251	29.972443	31.872316	103.126701	30.3146605	15.7653985	102.661476	-78.3113225	16.3270855	101.22071
-54.816711	20.952066	102.062263	-24.124811	16.020878	102.026871	30.574291	-0.390965	102.234314	29.901421	31.83288	103.182205	30.237856	15.7209575	102.7082595	-78.487478	16.3207985	101.3454825
-55.253773	21.366968	102.142715	-24.248245	16.025097	102.007782	30.477276	-0.422903	102.237633	29.804764	31.772486	103.173744	30.14102	15.6747915	102.7056885	-78.63751	16.3754025	101.3098755
-55.799095	21.720711	102.207306	-24.310987	15.985438	102.033577	30.380001	-0.474249	102.216019	29.71191	31.734341	103.100716	30.0459555	15.630046	102.6583675	-78.6679295	16.34083	101.4087865
-56.192814	22.037962	102.2285	-24.369831	15.949238	102.031708	30.309578	-0.52176	102.144661	29.607672	31.627119	102.978455	29.958625	15.5526795	102.561558	-78.698287	16.3457965	101.501858
-56.797306	22.405416	102.309036	-24.434425	15.857884	102.017685	30.214033	-0.594552	102.064789	29.524841	31.530268	102.79348	29.869437	15.467858	102.4291345	-78.738287	16.24791	101.6062355
-57.207279	22.599371	102.350929	-24.482447	15.800518	101.984261	30.190491	-0.670916	101.992607	29.448334	31.469959	102.663979	29.8194125	15.3995215	102.328293	-78.7843065	16.2015145	101.640229
-57.549469	22.719753	102.438141	-24.482397	15.704213	101.987961	30.144941	-0.711723	101.914513	29.38554	31.376352	102.516472	29.7652405	15.3323145	102.2154925	-78.7300345	16.0761115	101.7604295
-57.833595	22.813499	102.559998	-24.490553	15.624001	102.000366	30.093554	-0.766922	101.835182	29.332685	31.301346	102.358887	29.7131195	15.267212	102.0970345	-78.6942255	15.98079	101.9036975
-58.081615	22.804405	102.666077	-24.465914	15.531148	102.055916	30.06451	-0.823989	101.729477	29.28896	31.220909	102.194725	29.676735	15.19846	101.962101	-78.608563	15.863836	102.149731
-58.295147	22.751312	102.831268	-24.437962	15.479718	102.091156	30.0432	-0.877824	101.634964	29.246643	31.164291	102.030205	29.6449215	15.1432335	101.8325845	-78.5208455	15.8162025	102.3497275
-58.452087	22.653748	103.007759	-24.414366	15.430538	102.170601	30.022461	-0.923277	101.542137	29.217541	31.108852	101.841843	29.620001	15.0927875	101.69199	-78.448733	15.7682885	102.649212
-58.501076	22.503502	103.242706	-24.375528	15.377323	102.239075	29.999962	-0.968516	101.402786	29.18049	31.037443	101.572327	29.590226	15.0344635	101.4875565	-78.341282	15.7201825	102.9905935
-58.542866	22.397539	103.350616	-24.343929	15.339576	102.269653	29.992208	-0.983642	101.320602	29.163677	31.015366	101.409302	29.5779425	15.015862	101.364952	-78.2658005	15.66329	103.174354
-58.510201	22.19842	103.356613	-24.331972	15.331856	102.255402	29.995193	-0.997035	101.238838	29.136158	31.036198	101.242325	29.5656755	15.0195815	101.2405815	-78.2296195	15.6441305	103.2702225
-58.377338	21.964005	103.311241	-24.339617	15.350008	102.167198	29.980427	-0.983397	101.161659	29.101191	31.032324	101.090874	29.540809	15.0244635	101.1262665	-78.220043	15.6755525	103.2081295
-58.206528	21.736885	103.184494	-24.342129	15.349214	102.088188	29.975487	-0.955801	101.118454	29.054543	31.048855	100.966629	29.515015	15.046527	101.0425415	-78.199273	15.651901	103.1338345
-57.984798	21.444712	103.063179	-24.386259	15.319544	102.049187	29.950562	-0.916626	101.09922	29.012629	31.085066	100.871124	29.4815955	15.08422	100.985172	-78.2541135	15.554868	103.113202
-57.617878	21.054588	102.979622	-24.412926	15.305426	101.997635	29.943594	-0.877244	101.092789	28.945717	31.111809	100.778603	29.4446555	15.1172825	100.935696	-78.2705075	15.4935695	103.059574
-57.39143	20.745762	102.971039	-24.460905	15.346376	101.95565	29.924604	-0.795662	101.185272	28.882471	31.185881	100.692596	29.4035375	15.1951095	100.938934	-78.3253475	15.4976425	102.972366
-57.083004	20.468304	102.903763	-24.496689	15.354146	101.99556	29.934156	-0.758035	101.341774	28.842131	31.219902	100.673119	29.3881435	15.2309335	101.0074465	-78.3815215	15.4773585	102.9836735
-56.749481	20.207827	102.843056	-24.520924	15.357062	102.03891	29.965364	-0.722046	101.546143	28.790668	31.240854	100.678375	29.378016	15.259404	101.112259	-78.419864	15.45472	102.965561
-56.381027	19.917253	102.85038	-24.520237	15.343258	102.105759	29.980433	-0.704081	101.775383	28.760021	31.259552	100.658569	29.370227	15.2777355	101.216976	-78.410701	15.4087805	102.994542
-55.949116	19.57423	102.890518	-24.540754	15.286816	102.195015	30.011507	-0.70808	101.968338	28.709513	31.243042	100.63343	29.36051	15.267481	101.300884	-78.442018	15.306151	103.089146
-55.513245	19.213186	102.941383	-24.568829	15.20675	102.257011	30.045509	-0.715522	102.165268	28.64596	31.217373	100.612221	29.3457345	15.2509255	101.3887445	-78.4833925	15.1625745	103.1252775
-54.990082	18.920635	102.945854	-24.609455	15.13062	102.358261	30.094042	-0.751331	102.333466	28.595083	31.200453	100.600723	29.3445625	15.224561	101.4670945	-78.5634725	15.036679	103.2494275
-54.122097	18.438049	103.065613	-24.63858	14.987579	102.432312	30.09296	-0.805745	102.531876	28.532255	31.143173	100.5821	29.3126075	15.168714	101.556988	-78.5897675	14.806444	103.307636
-53.511642	18.140091	103.023087	-24.675837	14.889725	102.493416	30.093584	-0.863329	102.627792	28.489601	31.089777	100.58522	29.2915925	15.113224	101.606506	-78.6432665	14.666226	103.380326
-52.824974	17.900148	102.958656	-24.716591	14.77675	102.50071	30.082809	-0.92109	102.743134	28.466202	31.035677	100.590012	29.2745055	15.0572935	101.666573	-78.7076875	14.4962065	103.334847
-52.157455	17.622557	102.851509	-24.736223	14.696991	102.472214	30.084494	-0.995101	102.848831	28.43675	30.968302	100.611481	29.260622	14.9866005	101.730156	-78.733068	14.4073815	103.214272
-51.413952	17.383232	102.722443	-24.763508	14.608378	102.439117	30.088701	-1.028728	102.977989	28.426376	30.926205	100.681854	29.2575385	14.9487385	101.8299215	-78.7845545	14.2680175	103.0483125
-50.626099	17.186918	102.549828	-24.791197	14.561198	102.406715	30.09623	-1.066545	103.12619	28.408936	30.907419	100.806427	29.252583	14.920437	101.9663085	-78.834977	14.201959	102.8471215
-49.796009	17.030045	102.365723	-24.853943	14.515936	102.369431	30.10932	-1.090634	103.307411	28.41782	30.894312	100.976112	29.26357	14.901839	102.1417615	-78.971456	14.130033	102.5971005
-48.5588	16.804869	102.040466	-24.914242	14.433485	102.231575	30.13036	-1.117037	103.497742	28.453428	30.929607	101.289917	29.291894	14.906285	102.3938295	-79.120378	13.960685	102.0693205
-47.626938	16.712719	101.825439	-24.963497	14.394288	102.118469	30.127951	-1.119908	103.620087	28.496595	30.959463	101.486626	29.312273	14.9197775	102.5533565	-79.239267	13.8687985	101.6835815
-46.736591	16.641769	101.56015	-25.016203	14.384402	102.033325	30.136972	-1.106348	103.720131	28.518343	31.01705	101.695465	29.3276575	14.955351	102.707798	-79.3600635	13.813453	101.358852
-45.747746	16.57687	101.432571	-25.042269	14.378612	101.960075	30.145308	-1.075251	103.788605	28.536224	31.062859	101.878693	29.340766	14.993804	102.833649	-79.425304	13.76342	101.086501
-44.762272	16.527615	101.357483	-25.055969	14.371906	101.940331	30.151823	-1.037738	103.834877	28.551527	31.139889	102.072456	29.351675	15.0510755	102.9536665	-79.463613	13.6927365	100.9269955
-43.796097	16.523401	101.290047	-25.060934	14.356849	101.940941	30.167639	-0.977317	103.864075	28.574741	31.17592	102.245544	29.37119	15.0993015	103.0548095	-79.493058	13.6143965	100.8270725
-42.792305	16.530365	101.310562	-25.04845	14.340864	101.960861	30.197584	-0.952592	103.887329	28.609921	31.212086	102.428398	29.4037525	15.129747	103.1578635	-79.5006525	13.551981	100.7638585
-41.210678	16.582296	101.370308	-25.012714	14.289398	102.045372	30.254381	-0.939143	103.891716	28.720051	31.297918	102.661987	29.487216	15.1793875	103.2768515	-79.512644	13.3994085	100.8138925
-40.180092	16.62348	101.396072	-24.989319	14.296156	102.056931	30.297665	-0.917302	103.890488	28.780502	31.348446	102.776108	29.5390835	15.215572	103.333298	-79.5177215	13.37674	100.780564
-39.118279	16.651915	101.423553	-24.915874	14.2602	102.103317	30.351889	-0.873619	103.915665	28.831213	31.406668	102.864754	29.591551	15.2665245	103.3902095	-79.423299	13.2538755	100.8164245
-38.063778	16.656282	101.385101	-24.8825	14.25839	102.12281	30.415409	-0.811878	103.946388	28.874668	31.475779	102.932419	29.6450385	15.3319505	103.4394035	-79.4100385	13.1848295	100.8062165
-36.897873	16.680792	101.373634	-24.849785	14.258085	102.111732	30.459255	-0.760159	103.974365	28.926533	31.530258	102.970329	29.692894	15.3850495	103.472347	-79.392464	13.1311205	100.751117
-35.840443	16.687809	101.314209	-24.810329	14.265778	102.077194	30.536089	-0.71542	104.046333	28.954685	31.58189	103.028831	29.745387	15.433235	103.537582	-79.366045	13.098321	100.616806
-34.736488	16.680561	101.213432	-24.763575	14.264721	101.982071	30.640882	-0.695907	104.157974	29.015619	31.625996	103.122482	29.8282505	15.4650445	103.640228	-79.3554005	13.0643975	100.323914
-33.061714	16.623516	101.164375	-24.690878	14.224841	102.003624	30.760485	-0.682886	104.369675	29.111095	31.662413	103.311729	29.93579	15.4897635	103.840702	-79.317546	12.9599185	100.166546
-31.922171	16.593744	101.23333	-24.659781	14.186578	102.025017	30.844856	-0.68551	104.451859	29.183712	31.662624	103.412643	30.014284	15.488557	103.932251	-79.333846	12.884599	100.117783
-30.82579	16.52998	101.247154	-24.60482	14.161139	102.080956	30.899672	-0.68745	104.481216	29.221621	31.663427	103.492477	30.0606465	15.4879885	103.9868465	-79.2702865	12.8342895	100.1750655
-29.637539	16.443747	101.316391	-24.530176	14.115268	102.116104	30.979914	-0.671642	104.48362	29.278391	31.695015	103.563271	30.1291525	15.5116865	104.0234455	-79.1895045	12.7188495	100.2087625
-28.504763	16.347403	101.332428	-24.487217	14.115506	102.187538	31.060272	-0.62639	104.480568	29.340744	31.739824	103.664993	30.200508	15.556717	104.0727805	-79.174942	12.674295	100.3022955
-27.349964	16.32328	101.4832	-24.414749	14.103942	102.294632	31.105181	-0.566544	104.463432	29.395653	31.785192	103.780243	30.250417	15.609324	104.1218375	-79.079915	12.59856	100.4674265
-26.556906	16.426958	101.539848	-24.358767	14.122142	102.34568	31.151691	-0.523353	104.450775	29.464458	31.850836	103.913925	30.3080745	15.6637415	104.18235	-79.0256085	12.5805425	100.50901
-26.6819	16.736216	101.632355	-24.272097	14.172986	102.394547	31.221775	-0.412322	104.461716	29.562193	31.941977	104.204323	30.391984	15.7648275	104.3330195	-78.936178	12.5811445	100.4560745
-26.764297	17.001408	101.689743	-24.236084	14.24493	102.473221	31.257257	-0.354411	104.484177	29.638689	32.029881	104.435791	30.447973	15.837735	104.459984	-78.920141	12.652125	100.486458
-26.842924	17.261974	101.724915	-24.19379	14.298595	102.485313	31.302202	-0.299801	104.495277	29.727873	32.135368	104.63784	30.5150375	15.9177835	104.5665585	-78.9026175	12.6794065	100.4040675
-26.89386	17.52298	101.731453	-24.140423	14.393638	102.487625	31.34487	-0.186907	104.499138	29.811264	32.239883	104.780197	30.578067	16.026488	104.6396675	-78.858913	12.760788	100.3355825
-26.977167	17.801785	101.714622	-24.088188	14.457626	102.449142	31.383747	-0.112888	104.456009	29.859659	32.333317	104.879257	30.621703	16.1102145	104.667633	-78.798079	12.8050375	100.230651
-26.996756	18.077904	101.707138	-24.076	14.565084	102.444305	31.431665	-0.009548	104.413643	29.913742	32.42728	104.897835	30.6727035	16.208866	104.655739	-78.8247035	12.921302	100.232871
-26.978546	18.361612	101.71772	-24.036844	14.637482	102.426888	31.460449	0.10351	104.367401	29.93956	32.540836	104.883789	30.7000045	16.322173	104.625595	-78.7736925	12.952791	100.228181
-26.900288	18.700521	101.767563	-23.969517	14.805083	102.409424	31.532883	0.287784	104.360535	29.950119	32.718742	104.854179	30.741501	16.503263	104.607357	-78.680535	13.106903	100.211491
-26.785868	18.859074	101.760124	-23.984766	14.880182	102.451149	31.575718	0.39761	104.385971	29.967657	32.848549	104.820313	30.7716875	16.6230795	104.603142	-78.7412195	13.1372845	100.299156
-26.628777	18.959425	101.784302	-23.938187	14.978537	102.481911	31.596273	0.49993	104.416275	29.96645	32.931328	104.766594	30.7813615	16.715629	104.5914345	-78.6577355	13.241445	100.3723875
-26.41522	19.009417	101.828125	-23.913391	15.045389	102.512917	31.613434	0.575082	104.441025	29.960304	32.99921	104.704262	30.786869	16.787146	104.5726435	-78.613651	13.303632	100.4531905
-26.269991	19.060877	101.817612	-23.949854	15.112882	102.513084	31.623693	0.622416	104.485786	29.973629	33.045788	104.628845	30.798661	16.834102	104.5573155	-78.698369	13.391662	100.4688525
-26.16593	19.076233	101.813675	-23.929134	15.167705	102.507484	31.644398	0.652564	104.521309	29.980776	33.087292	104.530457	30.812587	16.869928	104.525883	-78.670855	13.465482	100.489085
-26.009413	19.110661	101.799416	-23.902855	15.204085	102.510414	31.648966	0.678322	104.57077	29.984856	33.108292	104.432487	30.816911	16.893307	104.5016285	-78.622621	13.514863	100.5191995
-25.72831	19.072741	101.687225	-23.891077	15.249133	102.493881	31.672132	0.704179	104.673859	29.999197	33.129833	104.367912	30.8356645	16.917006	104.5208855	-78.6178185	13.58126	100.4668765
-25.652319	19.09783	101.714073	-23.878126	15.28048	102.483406	31.684265	0.722465	104.793037	30.020544	33.148354	104.385078	30.8524045	16.9354095	104.5890575	-78.6086565	13.6255505	100.3777545
-25.560375	19.15966	101.727173	-23.88674	15.31485	102.494965	31.719383	0.719071	104.92836	30.057394	33.162235	104.436661	30.8883885	16.940653	104.6825105	-78.6618685	13.689047	100.3074195
-25.462976	19.228163	101.757896	-23.900341	15.372857	102.547745	31.723482	0.731554	105.0849	30.085901	33.183605	104.513588	30.9046915	16.9575795	104.799244	-78.7053735	13.7881345	100.296246
-25.341732	19.354275	101.800705	-23.888815	15.420231	102.632507	31.721056	0.756826	105.247559	30.108532	33.217445	104.61171	30.914794	16.9871355	104.9296345	-78.692424	13.8533265	100.3353795
-25.209084	19.539761	101.873863	-23.900845	15.476474	102.683815	31.736364	0.786049	105.400398	30.13385	33.272343	104.708466	30.935107	17.029196	105.054432	-78.736797	13.923752	100.313198
-25.057116	19.711615	101.938309	-23.924747	15.566306	102.75029	31.746445	0.839981	105.540932	30.160358	33.34396	104.784683	30.9534015	17.0919705	105.1628075	-78.8028955	14.0406415	100.3377725
-24.7798	20.019516	101.965866	-23.931484	15.658493	102.790726	31.756651	0.940194	105.722427	30.174355	33.451199	104.861816	30.965503	17.1956965	105.2921215	-78.828471	14.1212895	100.2893305
-24.566767	20.2139	101.950432	-23.95746	15.764746	102.796951	31.736687	1.008595	105.823967	30.168497	33.528786	104.865814	30.952592	17.2686905	105.3448905	-78.867512	14.2608015	100.2490115
-24.390896	20.415152	101.941109	-23.96863	15.831616	102.784798	31.717714	1.067017	105.880165	30.142006	33.598026	104.835426	30.92986	17.3325215	105.3577955	-78.86712	14.3307105	100.2118005
-24.143753	20.628746	101.901543	-24.00103	15.920719	102.773735	31.679005	1.123368	105.916687	30.123442	33.637974	104.775597	30.9012235	17.380671	105.346142	-78.9032835	14.460767	100.201328
-23.831434	20.830641	101.83773	-24.017677	15.963988	102.732635	31.648127	1.142685	105.917145	30.116364	33.650253	104.699852	30.8822455	17.396469	105.3084985	-78.9175995	14.531507	100.1567715
-23.658682	21.015774	101.829193	-24.011375	16.012461	102.674797	31.608173	1.123983	105.883026	30.115959	33.644859	104.643593	30.862066	17.384421	105.2633095	-78.884816	14.640501	100.0862845
-23.456062	21.195435	101.786613	-24.00284	16.019615	102.615227	31.575022	1.095262	105.823074	30.126446	33.605434	104.578819	30.850734	17.350348	105.2009465	-78.856414	14.688882	100.0295075
-23.183182	21.457685	101.712479	-24.007113	16.029446	102.5709	31.508312	1.053202	105.734489	30.143612	33.543911	104.561089	30.825962	17.2985565	105.147789	-78.840188	14.7603355	99.994011
-22.970728	21.678988	101.719925	-24.025696	16.036303	102.558395	31.480598	1.016729	105.675819	30.15703	33.519493	104.602798	30.818814	17.268111	105.1393085	-78.870206	14.804495	99.9774815
-22.928825	21.908997	101.763763	-24.041468	16.041931	102.565468	31.442223	0.977231	105.625572	30.166721	33.506355	104.695961	30.804472	17.241793	105.1607665	-78.887408	14.842069	99.9701695
-22.805872	22.183434	101.799049	-24.103773	16.07127	102.560829	31.381481	0.9471	105.591728	30.166271	33.498226	104.800606	30.773876	17.222663	105.196167	-78.981422	14.919877	99.925491
-22.69305	22.490255	101.833771	-24.15424	16.083714	102.560364	31.34108	0.947946	105.562958	30.150375	33.516071	104.907013	30.7457275	17.2320085	105.2349855	-79.0542075	14.9354195	99.8857425
-22.565763	22.843737	101.83474	-24.205675	16.118145	102.549255	31.286934	0.993343	105.520485	30.117378	33.574242	104.988571	30.702156	17.2837925	105.254528	-79.113506	14.9524975	99.843982
-22.44455	23.211578	101.811302	-24.295216	16.200884	102.525368	31.219534	1.097381	105.486046	30.0543	33.680893	105.02874	30.636917	17.389137	105.257393	-79.227349	15.012631	99.793343
-22.220629	23.831377	101.775383	-24.398695	16.410559	102.441772	31.105909	1.342466	105.374191	29.900831	33.901222	105.018082	30.50337	17.621844	105.1961365	-79.30076	15.199274	99.6874075
-22.097925	24.254251	101.785576	-24.47529	16.556223	102.411163	31.040022	1.536424	105.286179	29.809565	34.070217	105.015114	30.4247935	17.8033205	105.1506465	-79.3753735	15.3091255	99.6716795
-21.950214	24.622036	101.753578	-24.549068	16.721386	102.385139	30.957758	1.704421	105.176758	29.738754	34.236858	104.990128	30.348256	17.9706395	105.083443	-79.446392	15.4721325	99.686835
-21.858076	24.963627	101.760391	-24.596327	16.892498	102.341011	30.893833	1.879691	105.015305	29.675276	34.394981	104.952477	30.2845545	18.137336	104.983891	-79.4772085	15.64766	99.698131
-21.800259	25.300983	101.74295	-24.620148	17.072716	102.308884	30.81694	2.051408	104.823753	29.62426	34.528599	104.859116	30.2206	18.2900035	104.8414345	-79.460896	15.8554285	99.7763335
-21.71871	25.54262	101.692917	-24.62993	17.239145	102.257278	30.762499	2.20042	104.597214	29.573198	34.668381	104.742538	30.1678485	18.4344005	104.669876	-79.4277085	16.0438895	99.84468
-21.639893	25.817406	101.601555	-24.663582	17.415815	102.152893	30.693075	2.35026	104.386345	29.536793	34.784595	104.587936	30.114934	18.5674275	104.4871405	-79.442098	16.2642025	99.8186455
-21.553654	26.224024	101.488808	-24.702463	17.672838	102.035645	30.585209	2.540816	104.118713	29.49008	34.958942	104.360664	30.0376445	18.749879	104.2396885	-79.4425705	16.595797	99.8316015
-21.414972	26.489428	101.420769	-24.714079	17.864729	101.933052	30.513704	2.695808	103.995499	29.446453	35.062359	104.229149	29.9800785	18.8790835	104.112324	-79.4082365	16.8503745	99.75378
-21.479109	26.790943	101.427773	-24.723591	18.038536	101.905296	30.455219	2.801795	103.910271	29.414463	35.144714	104.115822	29.934841	18.9732545	104.0130465	-79.382023	17.1038175	99.7975455
-21.325966	27.004007	101.317444	-24.738468	18.179033	101.862679	30.407656	2.918662	103.849258	29.391285	35.257988	104.019806	29.8994705	19.088325	103.934532	-79.3764065	17.269741	99.790826
-21.299633	27.261501	101.318848	-24.749022	18.267263	101.877769	30.358601	3.030471	103.812302	29.367867	35.341011	103.942383	29.863234	19.185741	103.8773425	-79.361278	17.348785	99.8781955
-21.216412	27.475716	101.293007	-24.763433	18.389883	101.863861	30.307358	3.131129	103.748978	29.33367	35.418472	103.866432	29.820514	19.2748005	103.807705	-79.34738	17.5049655	99.920017
-21.123121	27.723398	101.244949	-24.790401	18.492785	101.816628	30.261189	3.18213	103.648972	29.313284	35.473133	103.744293	29.7872365	19.3276315	103.6966325	-79.3680385	17.6579385	99.9366235
-20.998405	28.129335	101.151123	-24.805304	18.61965	101.791725	30.168777	3.250358	103.426834	29.279428	35.511761	103.467285	29.7241025	19.3810595	103.4470595	-79.3347105	17.8582405	100.1363905
-20.848522	28.429943	101.094971	-24.808765	18.694958	101.751053	30.108551	3.298517	103.26252	29.245049	35.520924	103.251282	29.6768	19.4097205	103.256901	-79.29433	17.9801955	100.245205
-20.69875	28.708134	101.011002	-24.822491	18.822636	101.703644	30.053738	3.35043	103.084099	29.208162	35.544472	103.017639	29.63095	19.447451	103.050869	-79.275932	18.197821	100.356419
-20.510353	29.029638	100.932739	-24.800877	18.894329	101.647568	29.982716	3.401256	102.936089	29.165825	35.578453	102.765343	29.5742705	19.4898545	102.850716	-79.1760245	18.2988035	100.44442
-20.331696	29.312843	100.874039	-24.813894	19.010506	101.59832	29.928747	3.445759	102.786697	29.124298	35.622429	102.579208	29.5265225	19.534094	102.6829525	-79.1543105	18.486918	100.5136875
-20.110844	29.585167	100.746933	-24.822548	19.068214	101.555313	29.863543	3.479371	102.648293	29.088793	35.639156	102.389488	29.476168	19.5592635	102.5188905	-79.121264	18.5771645	100.5917355
-19.902611	29.829121	100.691452	-24.822367	19.155241	101.501022	29.784662	3.50836	102.53315	29.071823	35.637577	102.23056	29.4282425	19.5729685	102.381855	-79.0729765	18.7375135	100.620189
-19.656794	30.180777	100.62748	-24.858681	19.2693	101.406113	29.685223	3.560259	102.3965	29.02726	35.657684	102.102257	29.3562415	19.6089715	102.2493785	-79.0736035	18.9296285	100.5628475
-19.452585	30.390993	100.606026	-24.891317	19.366432	101.384445	29.640388	3.603134	102.332497	29.002541	35.737274	102.113358	29.3214645	19.670204	102.2229275	-79.1040985	19.06266	100.5459625
-19.291882	30.608421	100.620544	-24.912893	19.435699	101.373123	29.591724	3.711472	102.296654	28.993946	35.792999	102.165619	29.292835	19.7522355	102.2311365	-79.118621	19.1191625	100.5151095
-19.148136	30.854273	100.64328	-24.937078	19.53175	101.329384	29.546425	3.788638	102.28566	28.988695	35.857849	102.240707	29.26756	19.8232435	102.2631835	-79.141716	19.2402565	100.3955845
-19.030697	31.166475	100.653587	-24.957714	19.613726	101.299049	29.51189	3.891053	102.232872	28.975597	35.921932	102.296028	29.2437435	19.9064925	102.26445	-79.1591715	19.3209595	100.333648
-18.879677	31.48995	100.684464	-24.991198	19.725935	101.29734	29.501677	4.00437	102.214264	28.948942	35.930107	102.380013	29.2253095	19.9672385	102.2971385	-79.2077055	19.4846315	100.2975415
-18.705685	31.824966	100.727699	-25.000957	19.811455	101.284386	29.478374	4.102846	102.178383	28.991436	35.925301	102.44355	29.234905	20.0140735	102.3109665	-79.236819	19.6088365	100.2578055
-18.367485	32.321926	100.738953	-25.031334	19.99382	101.265953	29.427713	4.212796	102.084946	28.984112	36.020123	102.445808	29.2059125	20.1164595	102.265377	-79.2685805	19.8711805	100.266529
-18.119167	32.670517	100.702263	-25.051113	20.050032	101.243103	29.395166	4.257796	102.000305	28.965408	36.048866	102.395264	29.180287	20.153331	102.1977845	-79.282513	19.946733	100.2884215
-17.854761	33.019352	100.65947	-25.056299	20.154938	101.209618	29.354603	4.284336	101.919113	28.990055	36.045731	102.328835	29.172329	20.1650335	102.123974	-79.284927	20.1448425	100.295262
-17.560537	33.330402	100.609741	-25.057322	20.207266	101.185074	29.321188	4.285459	101.793144	28.986443	36.027519	102.214447	29.1538155	20.156489	102.0037955	-79.2684595	20.258043	100.3663525
-17.26733	33.633423	100.567612	-25.055717	20.235065	101.165154	29.29427	4.269096	101.644051	28.94524	35.945488	102.060913	29.119755	20.107292	101.852482	-79.231189	20.362838	100.477826
-16.957809	33.918549	100.533661	-25.034571	20.255587	101.123878	29.27137	4.259501	101.487587	28.863939	36.287369	101.84919	29.0676545	20.273435	101.6683885	-79.1367965	20.237739	100.5793675
-16.62641	34.145485	100.507568	-24.999611	20.259384	101.118423	29.270203	4.222191	101.341179	28.874832	36.248798	101.719727	29.0725175	20.2354945	101.530453	-79.0717395	20.2832735	100.706393
-16.161957	34.459053	100.494591	-24.939295	20.216143	101.114761	29.261869	4.151998	101.113556	28.939468	36.160313	101.5336	29.1006685	20.1561555	101.323578	-78.9792585	20.2761305	100.905944
-15.867674	34.674583	100.513161	-24.862442	20.170576	101.107262	29.283928	4.107739	100.945648	28.99098	36.104645	101.479485	29.137454	20.106192	101.2125665	-78.862338	20.23496	101.0019575
-15.530289	34.918304	100.592804	-24.81802	20.141958	101.100967	29.330692	4.073671	100.78772	29.065695	36.065372	101.493927	29.1981935	20.0695215	101.1408235	-78.8342335	20.2143945	101.0611105
-15.15985	35.159142	100.722794	-24.727703	20.074404	101.114609	29.37763	4.083666	100.621712	29.145077	36.062126	101.576317	29.2613535	20.072896	101.0990145	-78.7167595	20.075912	101.1302035
-14.747271	35.388885	100.826431	-24.671482	20.034527	101.133743	29.426363	4.126507	100.462433	29.215284	36.093945	101.702797	29.3208235	20.110226	101.082615	-78.6637875	19.958828	101.184871
-14.358857	35.625465	100.969193	-24.643145	20.021191	101.141846	29.495012	4.198957	100.352859	29.276129	36.169666	101.887802	29.3855705	20.1843115	101.1203305	-78.6718605	19.8580705	101.1633615
-13.937685	35.858345	101.1063	-24.643585	20.038225	101.138153	29.531294	4.308215	100.282059	29.319271	36.283772	102.066757	29.4252825	20.2959935	101.174408	-78.7124525	19.7804565	101.101898
-13.260287	36.156811	101.346565	-24.612953	20.098513	101.188919	29.558575	4.513683	100.20536	29.352764	36.479904	102.268753	29.4556695	20.4967935	101.2370565	-78.6815755	19.7002325	101.1407815
-12.768355	36.282139	101.423096	-24.646156	20.203985	101.191391	29.572859	4.636226	100.157127	29.358044	36.597935	102.368805	29.4654515	20.6170805	101.262966	-78.7577635	19.7908895	101.119816
-12.282938	36.352104	101.476624	-24.620386	20.262272	101.211121	29.617336	4.751295	100.079277	29.3524	36.737251	102.439133	29.484868	20.744273	101.259205	-78.72564	19.780271	101.163037
-11.79402	36.450005	101.51622	-24.613653	20.321608	101.210442	29.623482	4.89027	100.06955	29.34181	36.833401	102.481934	29.482646	20.8618355	101.275742	-78.709952	19.7813805	101.145142
-11.217992	36.517673	101.538338	-24.624985	20.435949	101.1866	29.643339	4.99355	100.077393	29.350122	36.925167	102.552414	29.4967305	20.9593585	101.3149035	-78.7467005	19.9125395	101.0582965
-10.588678	36.511551	101.553238	-24.596973	20.476931	101.209488	29.679512	5.054078	100.131592	29.403582	36.845764	102.684631	29.541547	20.949921	101.4081115	-78.735493	20.003941	101.0108645
-9.912952	36.39986	101.547516	-24.606443	20.517637	101.163208	29.721359	5.08573	100.225784	29.472811	36.820213	102.766083	29.597085	20.9529715	101.4959335	-78.809971	20.0823025	100.8304825
-8.891047	36.199184	101.558456	-24.616306	20.551441	101.11483	29.795351	5.144705	100.373863	29.454309	37.144871	102.930298	29.62483	21.144788	101.6520805	-78.857442	19.958094	100.5775795
-8.176451	35.999855	101.463715	-24.577322	20.564116	101.086029	29.822878	5.160972	100.512947	29.465946	37.174202	103.034866	29.644412	21.167587	101.7739065	-78.799056	19.960645	100.3981515
-7.477836	35.792542	101.403511	-24.575401	20.583483	101.037659	29.878593	5.150492	100.73645	29.53467	36.88916	103.229713	29.7066315	21.019826	101.9830815	-78.8574335	20.14714	100.0922365
-6.654553	35.551132	101.360962	-24.609705	20.680868	100.962685	29.964104	5.11424	100.987579	29.605297	36.861263	103.502678	29.7847005	20.9877515	102.2451285	-79.0041105	20.3739845	99.6802415
-5.824592	35.190475	101.364151	-24.612312	20.720675	100.909767	30.012365	5.060782	101.376678	29.600996	37.294666	103.860558	29.8066805	21.177724	102.618618	-79.0313045	20.263626	99.200916
-4.995413	34.826809	101.530037	-24.623211	20.735046	100.880394	30.10886	4.875515	102.039162	29.739111	37.22168	104.501534	29.9239855	21.0485975	103.270348	-79.1704075	20.4214945	98.49044
-4.202354	34.39315	101.834152	-24.684275	20.826874	100.901604	30.218506	4.701437	102.882645	29.924969	37.170937	105.319176	30.0717375	20.936187	104.1009105	-79.4402875	20.717561	97.7022975
-2.996725	33.724133	102.33374	-24.684902	20.914358	100.850319	30.35824	4.433544	104.26265	30.160069	37.054817	106.666496	30.2591545	20.7441805	105.464573	-79.6289585	21.0845355	96.236065
-2.193551	33.166592	102.713097	-24.674213	20.95816	100.859001	30.479559	4.234126	105.263496	30.310753	36.946365	107.66375	30.395156	20.5902455	106.463623	-79.743582	21.3260745	95.254379
-1.406606	32.554508	103.159714	-24.689505	21.037683	100.853218	30.629042	4.049028	106.30584	30.486069	36.843346	108.654938	30.5575555	20.446187	107.480389	-79.9365655	21.629179	94.226047
-0.726275	31.929939	103.571892	-24.654264	21.106409	100.856888	30.748125	3.839209	107.321297	30.64616	36.787521	109.517097	30.6971425	20.313365	108.419197	-80.0056705	21.899453	93.294579
-0.076848	31.32062	103.873695	-24.574141	21.192692	100.84848	30.844501	3.779201	108.119461	30.780258	36.765255	110.144661	30.8123795	20.272228	109.132061	-79.9606615	22.113156	92.564899
0.554183	30.676258	103.995911	-24.462469	21.278711	100.716675	30.971531	3.724563	108.70919	30.958664	36.776928	110.525726	30.9650975	20.2507455	109.617458	-79.8900355	22.3066765	91.815892
1.118365	30.029043	103.894218	-24.309319	21.394497	100.537216	31.16444	3.646681	109.054123	31.107632	36.813416	110.661491	31.136036	20.2300485	109.857807	-79.754674	22.5589455	91.216625
1.880067	28.897137	103.619209	-24.06768	21.581728	100.13102	31.379652	3.662958	109.241997	31.348684	36.829491	110.489677	31.364168	20.2462245	109.865837	-79.499528	22.9172315	90.396203
2.268626	28.186857	103.356232	-23.870682	21.690763	99.928391	31.481487	3.731339	109.132278	31.51243	36.848495	110.243225	31.4969585	20.289917	109.6877515	-79.2383225	23.091609	90.1690305
2.596381	27.478928	103.14138	-23.664005	21.767326	99.77433	31.626297	3.799399	108.933983	31.676527	36.865299	109.984901	31.651412	20.332349	109.459442	-78.979422	23.202303	90.089218
2.845803	26.724131	102.945564	-23.489704	21.861412	99.676712	31.770658	3.849244	108.667282	31.811911	36.949341	109.772232	31.7912845	20.3992925	109.219757	-78.7706925	23.3235315	90.133667
2.976276	25.987926	102.751068	-23.362267	21.962748	99.646118	31.860119	3.969957	108.321976	31.928625	37.025959	109.527	31.894372	20.497958	108.924488	-78.618906	23.427538	90.367748
3.013424	25.139269	102.590813	-23.272417	22.094349	99.647873	31.893969	4.14445	107.978699	31.98966	37.132988	109.308456	31.9418145	20.638719	108.6435775	-78.4866485	23.549979	90.6521685
2.961094	24.381704	102.428909	-23.273619	22.258539	99.669716	31.886274	4.298028	107.684372	31.996298	37.266914	109.133888	31.941286	20.782471	108.40913	-78.488524	23.734607	90.930302
2.741563	23.168438	102.213753	-23.363235	22.527416	99.745819	31.750643	4.553898	107.377769	31.909033	37.486111	108.813644	31.829838	21.0200045	108.0957065	-78.556308	24.0348275	91.3959315
2.468306	22.295328	102.077843	-23.470045	22.693708	99.83725	31.657896	4.726453	107.258949	31.784798	37.642895	108.599709	31.721347	21.184674	107.929329	-78.661437	24.202742	91.745171
2.13002	21.357269	102.060493	-23.5758	22.878225	99.991875	31.5604	4.888369	107.218567	31.653877	37.767143	108.368279	31.6071385	21.327756	107.793423	-78.7587385	24.428694	92.190327
1.758893	20.482096	102.04557	-23.672548	22.997747	100.189827	31.450754	4.992	107.216141	31.558588	37.857346	108.16687	31.504671	21.424673	107.6915055	-78.849767	24.570821	92.6881485
1.339417	19.504265	102.080666	-23.752537	23.109724	100.434135	31.340319	5.072381	107.290253	31.47443	37.901402	108.016861	31.4073745	21.4868915	107.653557	-78.9124485	24.7325565	93.214713
0.858446	18.526026	102.220879	-23.827848	23.168705	100.754166	31.279764	5.106271	107.431206	31.429377	37.93372	107.965706	31.3545705	21.5199955	107.698456	-79.0102665	24.8174145	93.809876
0.301723	17.475864	102.402649	-23.869944	23.163719	101.085571	31.260946	5.116227	107.601501	31.406269	37.934032	107.956932	31.3336075	21.5251295	107.7792165	-79.0734955	24.8023085	94.3919255
-0.51703	15.999146	102.666878	-23.879211	23.057869	101.528076	31.240213	5.074639	107.841553	31.385521	37.866879	107.936012	31.312867	21.470759	107.8887825	-79.071289	24.644979	95.1673695
-1.107536	14.923026	102.784264	-23.896095	22.938473	101.800064	31.25197	5.00735	107.983467	31.387308	37.80257	107.920387	31.319639	21.40496	107.951927	-79.111829	24.471986	95.648201
-1.767324	13.882247	102.951096	-23.876947	22.800894	102.02993	31.271893	4.908569	108.072403	31.381243	37.720089	107.889961	31.326568	21.314329	107.981182	-79.080462	24.287459	96.078678
-2.405767	12.853866	103.028511	-23.897905	22.664282	102.191116	31.304136	4.819145	108.159599	31.361645	37.624229	107.835152	31.3328905	21.221687	107.9973755	-79.1287005	24.106877	96.3848565
-3.063157	11.82505	103.106857	-23.871368	22.54092	102.3358	31.319523	4.748998	108.200752	31.344402	37.533867	107.808472	31.3319625	21.1414325	108.004612	-79.0746985	23.9404075	96.666988
-3.767158	10.790119	103.131485	-23.859463	22.387653	102.457832	31.333546	4.684251	108.217361	31.364738	37.456173	107.795952	31.349142	21.070212	108.0066565	-79.068068	23.705094	96.9090075
-4.489521	9.750798	103.175652	-23.852955	22.288294	102.550545	31.358358	4.614297	108.202591	31.373304	37.399868	107.796028	31.365831	21.0070825	107.9993095	-79.071741	23.5695055	97.1017805
-5.550801	8.282701	103.092316	-23.818417	22.167662	102.667938	31.377911	4.568458	108.067261	31.409174	37.359947	107.753036	31.3935425	20.9642025	107.9101485	-79.0303765	23.3711215	97.4257275
-6.295177	7.308599	103.026604	-23.778746	22.142847	102.73777	31.409985	4.587397	107.975403	31.436169	37.376579	107.772743	31.423077	20.981988	107.874073	-78.980569	23.303706	97.601467
-7.077358	6.336103	103.016235	-23.777994	22.161173	102.833	31.42428	4.657628	107.928337	31.466326	37.429859	107.834854	31.445303	21.0437435	107.8815955	-79.001291	23.2786025	97.7844045
-7.842552	5.372091	102.990952	-23.759277	22.196365	102.939369	31.441683	4.726277	107.910004	31.480873	37.51968	107.874069	31.461278	21.1229785	107.8920365	-78.979832	23.2697515	97.9867015
-8.59352	4.426585	102.971756	-23.777212	22.30398	103.049049	31.448257	4.852611	107.912659	31.476078	37.612595	107.881775	31.4621675	21.232603	107.897217	-79.0165915	23.375357	98.200881
-9.416303	3.50725	103.020432	-23.792503	22.377884	103.133568	31.454241	4.987409	107.953873	31.451029	37.744545	107.842445	31.452635	21.365977	107.898159	-79.037641	23.389791	98.368977
-10.248506	2.543969	103.104446	-23.825615	22.488537	103.208252	31.482946	5.159644	108.045898	31.40369	37.880135	107.74379	31.443318	21.5198895	107.894844	-79.094548	23.4571845	98.52166
-11.438906	1.07591	103.31926	-23.801809	22.578012	103.300926	31.581587	5.319242	108.230881	31.314949	38.040154	107.53521	31.448268	21.679698	107.8830455	-79.051886	23.476326	98.7188065
-12.306587	0.16356	103.612312	-23.783943	22.574858	103.349602	31.65583	5.365324	108.423439	31.279167	38.098858	107.330086	31.4674985	21.732091	107.8767625	-79.0353845	23.417625	98.8224415
-13.105713	-0.82668	103.873955	-23.76531	22.54014	103.378281	31.741121	5.39626	108.645142	31.231266	38.070313	107.047272	31.4861935	21.7332865	107.846207	-79.0168135	23.3469935	98.910355
-13.887589	-1.799146	104.265274	-23.715405	22.439297	103.37632	31.85306	5.386398	108.852676	31.159969	37.990135	106.664978	31.5065145	21.6882665	107.758827	-78.9373245	23.1903275	98.993813
-14.662216	-2.726966	104.637077	-23.681566	22.320126	103.327095	31.929117	5.400678	109.069405	31.101843	37.841595	106.165138	31.51548	21.6211365	107.6172715	-78.878612	23.0191155	99.0369185
-15.581751	-3.615209	105.211166	-23.578865	22.149296	103.300323	32.058056	5.362113	109.259949	31.038506	37.655933	105.70166	31.548281	21.509023	107.4808045	-78.706011	22.789569	99.1198415
-16.327217	-4.45884	105.741539	-23.516603	21.940365	103.37323	32.179935	5.26665	109.458687	30.997789	37.439014	105.294189	31.588862	21.352832	107.376438	-78.622068	22.527898	99.370022
-17.562246	-5.58165	106.450951	-23.403059	21.579369	103.51281	32.292328	5.042345	109.698532	30.976927	37.052296	104.887619	31.6346275	21.0473205	107.2930755	-78.4407455	22.1114175	99.7325445
-18.319122	-6.249277	106.802902	-23.362953	21.271521	103.60881	32.232563	4.836573	109.909248	30.996948	36.77253	104.762947	31.6147555	20.8045515	107.3360975	-78.3406615	21.7384905	99.8815225
-19.170204	-6.808992	107.031227	-23.34293	20.993711	103.697136	32.235126	4.604389	110.015472	31.019951	36.495228	104.690002	31.6275385	20.5498085	107.352737	-78.3133985	21.4376135	100.041535
-19.962738	-7.293601	107.183563	-23.321562	20.723923	103.735992	32.2477	4.415818	110.071548	30.984116	36.278198	104.62043	31.615908	20.347008	107.345989	-78.259032	21.100838	100.125995
-20.731602	-7.683393	107.322929	-23.344608	20.517132	103.757919	32.246635	4.266534	110.130562	30.935951	36.108536	104.575745	31.591293	20.187535	107.3531535	-78.280509	20.846729	100.1626845
-21.589506	-7.953961	107.401344	-23.376074	20.329798	103.819016	32.331017	4.133804	110.112251	30.875063	36.006966	104.588333	31.60304	20.070385	107.350292	-78.355188	20.589211	100.28774
-22.434599	-8.092664	107.491241	-23.445637	20.218994	103.879753	32.206848	4.073699	110.210625	30.828592	35.921715	104.627594	31.51772	19.997707	107.4191095	-78.408994	20.440281	100.3403965
-23.652142	-8.142802	107.424034	-23.499746	20.022905	103.99337	32.269459	3.919522	110.162483	30.755054	35.828732	104.74192	31.5122565	19.874127	107.4522015	-78.5117485	20.171683	100.5345385
-24.496624	-8.052642	107.388985	-23.569563	19.925425	104.090759	32.233818	3.846904	110.17746	30.737703	35.79406	104.842117	31.4857605	19.820482	107.5097885	-78.6248865	20.030368	100.6717295
-25.294104	-7.909765	107.320663	-23.61994	19.846188	104.192772	32.224918	3.787991	110.158333	30.706581	35.787945	104.960503	31.4657495	19.787968	107.559418	-78.7056295	19.904408	100.826126
-26.166143	-7.621242	107.271484	-23.651711	19.807404	104.300102	32.232494	3.737434	110.152985	30.683788	35.772324	105.093193	31.458141	19.754879	107.623089	-78.761563	19.859929	100.977115
-27.04496	-7.223756	107.259491	-23.71381	19.7607	104.414665	32.211155	3.687044	110.185051	30.671778	35.75959	105.237709	31.4414665	19.723317	107.71138	-78.8690865	19.798083	101.11795
-27.900005	-6.720598	107.19268	-23.767454	19.732996	104.539047	32.186066	3.633636	110.234978	30.657938	35.739788	105.381302	31.422002	19.686712	107.80814	-78.95691	19.77928	101.269954
-28.822985	-6.166423	107.156967	-23.781687	19.713961	104.645988	32.146847	3.551808	110.257889	30.663982	35.686768	105.528793	31.4054145	19.619288	107.893341	-78.9687885	19.808634	101.398635
-30.167114	-5.154427	106.991241	-23.784801	19.677357	104.850685	32.140697	3.406776	110.237061	30.729464	35.575947	105.737411	31.4350805	19.4913615	107.987236	-79.0046825	19.8633525	101.714134
-31.043917	-4.329592	106.89653	-23.744467	19.622124	104.972633	32.114128	3.302278	110.254082	30.806282	35.509087	105.917343	31.460205	19.4056825	108.0857125	-78.949139	19.8385655	101.8595535
-31.970791	-3.493967	106.768127	-23.730549	19.559713	105.097282	32.134453	3.181294	110.239792	30.884514	35.436745	106.130852	31.5094835	19.3090195	108.185322	-78.9705815	19.8104065	102.009242
-32.872013	-2.551975	106.546974	-23.731134	19.500233	105.216011	32.162361	3.023253	110.253975	30.953321	35.369328	106.401535	31.557841	19.1962905	108.327755	-79.020109	19.8041755	102.104267
-33.830082	-1.52078	106.355774	-23.685123	19.419107	105.312729	32.149555	2.918975	110.283112	31.039867	35.315624	106.676567	31.594711	19.1172995	108.4798395	-78.964957	19.7209145	102.1456185
-34.802914	-0.480169	106.164299	-23.719688	19.348179	105.406311	32.153767	2.801106	110.291603	31.099649	35.258625	106.978546	31.626708	19.0298655	108.6350745	-79.066084	19.6664925	102.1775475
-35.746895	0.66395	105.910339	-23.725332	19.264404	105.50296	32.090778	2.710235	110.290894	31.127939	35.206318	107.298294	31.6093585	18.9582765	108.794594	-79.0600225	19.5705315	102.211326
-37.250801	2.451842	105.613205	-23.737617	19.105778	105.678848	32.074558	2.516183	110.318604	31.203571	35.098476	107.867638	31.6390645	18.8073295	109.093121	-79.1142985	19.4042265	102.264575
-38.267529	3.697428	105.401276	-23.799572	18.978596	105.808708	32.045002	2.345311	110.298904	31.301699	35.002033	108.247818	31.6733505	18.673672	109.273361	-79.2724945	19.28352	102.344055
-39.322983	4.992874	105.231789	-23.795319	18.848288	105.933357	32.033466	2.139	110.237038	31.359213	34.909187	108.589973	31.6963395	18.5240935	109.4135055	-79.2869775	19.1724825	102.4532085
-40.398006	6.276597	105.073456	-23.845325	18.721699	106.005119	31.986317	2.029056	110.167397	31.405676	34.817738	108.866753	31.6959965	18.423397	109.517075	-79.3866465	19.020001	102.493163
-41.487404	7.567725	104.93219	-23.82864	18.579792	106.063332	31.992479	1.885985	110.002075	31.451904	34.74197	109.040276	31.7221915	18.3139775	109.5211755	-79.3794715	18.8456065	102.6054885
-42.567451	8.905102	104.883408	-23.846453	18.508894	106.129181	31.940634	1.858273	109.820732	31.480419	34.66468	109.065666	31.7105265	18.2614765	109.443199	-79.4034325	18.7563115	102.815163
-43.666214	10.209294	104.867531	-23.800001	18.415184	106.170448	31.940302	1.781902	109.467064	31.500822	34.590073	108.880081	31.720562	18.1859875	109.1735725	-79.320564	18.6443805	103.1673235
-45.373642	12.16174	105.124977	-23.683397	18.253456	106.186935	31.962791	1.707108	108.459663	31.423845	34.404041	108.02858	31.693318	18.0555745	108.2441215	-79.060112	18.4513375	104.1297485
-46.469624	13.444503	105.310104	-23.517292	18.154062	106.00489	31.908535	1.659923	107.231888	31.370111	34.169605	106.794014	31.639323	17.914764	107.012951	-78.673907	18.39336	104.996829
-47.533447	14.714603	105.575165	-23.317934	18.056246	105.573502	31.715033	1.635259	105.364296	31.16309	33.88229	104.869476	31.4390615	17.7587745	105.116886	-78.0749295	18.3537175	106.030118
-48.692097	16.038044	105.80648	-23.076849	17.966413	104.952034	31.457281	1.60232	103.248131	30.86912	33.555832	102.866493	31.1632005	17.579076	103.057312	-77.3168985	18.35375	106.846756
-49.628784	17.173588	105.889488	-23.027645	17.804871	104.425117	31.160456	1.44949	101.333679	30.59115	33.211971	101.098549	30.875803	17.3307305	101.216114	-76.931093	18.2790115	107.63412
-50.628967	18.322691	105.97242	-23.083748	17.624626	103.905441	30.712059	1.255974	99.671593	30.260239	32.895542	99.637291	30.486149	17.075758	99.654442	-76.653645	18.173494	108.15644
-51.546486	19.425079	105.941132	-23.252714	17.428696	103.464401	30.209764	1.074134	98.397995	29.849899	32.604794	98.637268	30.0298315	16.839464	98.5176315	-76.5352595	18.017928	108.4111705
-52.877766	21.121975	105.897812	-23.714464	17.207457	102.960114	29.500988	0.778404	97.301712	29.325533	32.275909	97.940804	29.4132605	16.5271565	97.621258	-76.8421885	17.8877575	108.29897
-53.696846	22.25004	105.799553	-24.030327	17.099895	102.724823	29.112806	0.722948	96.915146	28.998169	32.180092	97.794304	29.0554875	16.45152	97.354725	-77.1161415	17.74827	108.094921
-54.368324	23.253145	105.789864	-24.293997	17.082781	102.562401	28.795771	0.748584	96.590073	28.69355	32.195587	97.687523	28.7446605	16.4720855	97.138798	-77.3326545	17.6934765	107.986004
-54.968472	24.317558	105.938087	-24.458405	17.098391	102.430359	28.543859	0.814656	96.257248	28.465769	32.238064	97.517265	28.504814	16.52636	96.8872565	-77.421624	17.670422	107.9734615
-55.400188	25.32655	106.003868	-24.637949	17.149076	102.332596	28.348675	0.871482	95.976112	28.276426	32.302067	97.345749	28.3125505	16.5867745	96.6609305	-77.5884485	17.7113775	108.0042615
-55.756824	26.302402	106.068932	-24.729139	17.19651	102.275276	28.233164	0.927247	95.813339	28.13958	32.36084	97.258682	28.186372	16.6440435	96.5360105	-77.64465	17.7489765	108.0145415
-55.931015	27.222866	106.084702	-24.828722	17.253199	102.224419	28.166557	0.947678	95.747101	28.085058	32.399746	97.302147	28.1258075	16.673712	96.524624	-77.7832515	17.832686	107.924214
-56.141769	28.464109	106.265427	-24.885334	17.269197	102.261673	28.136778	0.945793	95.84314	28.101852	32.414635	97.570641	28.119315	16.680214	96.7068905	-77.889983	17.85818	107.8164555
-56.137287	29.183821	106.398544	-24.908199	17.265518	102.3908	28.132496	0.922718	96.102531	28.123177	32.433708	97.882866	28.1278365	16.678213	96.9926985	-77.9442345	17.852823	107.7889015
-56.061398	29.926083	106.467522	-24.983145	17.262568	102.533447	28.155077	0.849498	96.39975	28.161058	32.409931	98.292747	28.1580675	16.6297145	97.3462485	-78.1243575	17.8954215	107.7206455
-55.896484	30.612602	106.505791	-25.082647	17.214521	102.69381	28.129534	0.77332	96.762962	28.199274	32.33147	98.714691	28.164404	16.552395	97.7388265	-78.329698	17.876647	107.6487935
-55.676968	31.259308	106.532822	-25.134569	17.165306	102.868225	28.160847	0.623784	97.185371	28.237041	32.240479	99.162971	28.198944	16.4321315	98.174171	-78.468082	17.8984805	107.562279
-55.396812	31.883511	106.585464	-25.263903	17.120266	103.038727	28.170076	0.455919	97.644157	28.285698	32.113178	99.63884	28.227887	16.2845485	98.6414985	-78.755693	17.9559835	107.4359555
-54.967041	32.390465	106.614365	-25.334534	17.03828	103.212532	28.169668	0.285215	98.109741	28.332975	31.981594	100.065483	28.2513215	16.1334045	99.087612	-78.9203895	17.9431555	107.337452
-54.212769	33.11256	106.590096	-25.435671	16.941345	103.442894	28.19533	0.046802	98.650414	28.385538	31.82239	100.60582	28.290434	15.934596	99.628117	-79.161776	17.948094	107.257671
-53.629631	33.565376	106.525818	-25.490585	16.822388	103.511703	28.221359	-0.112822	98.978127	28.431311	31.70385	100.888977	28.326335	15.795514	99.933552	-79.307505	17.849262	107.089854
-52.939903	34.002411	106.452324	-25.528761	16.737932	103.640831	28.247547	-0.240774	99.267387	28.465298	31.576473	101.184258	28.3564225	15.6678495	100.2258225	-79.4139445	17.8080145	107.0558395
-52.255119	34.393471	106.410561	-25.54953	16.647995	103.696732	28.274015	-0.366668	99.594429	28.520159	31.488832	101.438927	28.397087	15.561082	100.516678	-79.496147	17.734908	106.876786
-51.479023	34.782246	106.285599	-25.60994	16.600178	103.758667	28.33713	-0.515281	99.898071	28.587305	31.394222	101.69722	28.4622175	15.4394705	100.7976455	-79.6820975	17.7608855	106.7196885
-50.662212	35.127647	106.166519	-25.553476	16.513647	103.847908	28.382141	-0.645474	100.206818	28.648195	31.268131	101.951324	28.515168	15.3113285	101.079071	-79.62212	17.7159655	106.616745
-49.726761	35.503502	106.080116	-25.583326	16.45866	103.93689	28.422216	-0.760985	100.554314	28.719505	31.180105	102.19265	28.5708605	15.20956	101.373482	-79.7375125	17.70776	106.500298
-48.269493	35.98838	106.101227	-25.581875	16.380404	104.115608	28.541697	-0.906041	100.930824	28.796747	31.072607	102.594208	28.669222	15.083283	101.762516	-79.832972	17.677525	106.4687
-47.217892	36.271194	106.114944	-25.561535	16.317064	104.19648	28.581068	-0.942385	101.156281	28.872866	31.068367	102.840294	28.726967	15.062991	101.9982875	-79.850037	17.571137	106.3946725
-46.12867	36.530567	106.15361	-25.557402	16.286942	104.283485	28.625465	-0.974096	101.265465	28.937902	31.057995	103.097618	28.7816835	15.0419495	102.1815415	-79.8964875	17.5319345	106.3854285
-44.9077	36.820225	106.182076	-25.549025	16.210161	104.332291	28.653475	-1.007643	101.378761	29.015055	31.029657	103.349457	28.834265	15.011007	102.364109	-79.932315	17.409315	106.300473
-43.767242	37.071499	106.267334	-25.528536	16.166334	104.353844	28.680151	-1.048864	101.478256	29.120281	31.003031	103.627312	28.900216	14.9770835	102.552784	-79.957288	17.3555845	106.154904
-42.512524	37.268974	106.215408	-25.509771	16.11891	104.338394	28.719917	-1.09551	101.600815	29.230457	30.989468	103.893044	28.975187	14.946979	102.7469295	-79.994729	17.290841	105.9298585
-41.204433	37.484966	106.095055	-25.546547	16.054548	104.292389	28.768358	-1.148721	101.746834	29.323816	30.964851	104.127312	29.046087	14.908065	102.937073	-80.139181	17.201031	105.647705
-39.224487	37.707527	105.812599	-25.576805	16.010138	104.135452	28.855244	-1.219719	102.019463	29.447237	30.906414	104.415573	29.1512405	14.8433475	103.217518	-80.3048505	17.1769285	105.053386
-37.873692	37.820999	105.517128	-25.551342	15.999193	104.014442	28.921488	-1.258044	102.246834	29.501415	30.89608	104.582893	29.2114515	14.819018	103.4148635	-80.3141355	17.179368	104.6140205
-36.3951	37.931732	105.198051	-25.609156	15.975672	103.891815	28.992764	-1.291791	102.544525	29.512632	30.87875	104.772034	29.252698	14.7934795	103.6582795	-80.47101	17.1578645	104.1253505
-35.022552	37.941639	104.930946	-25.663618	15.92389	103.786888	29.057425	-1.341047	102.916405	29.549471	30.861124	105.02317	29.303448	14.7600385	103.9697875	-80.630684	17.0877415	103.6039885
-33.626877	37.97794	104.665611	-25.682011	15.82514	103.664124	29.142931	-1.424703	103.335228	29.571074	30.829447	105.350174	29.3570025	14.702372	104.342701	-80.7210245	16.947908	102.985547
-32.058189	38.000141	104.347679	-25.704271	15.725295	103.584671	29.233736	-1.534873	103.802368	29.57663	30.758762	105.691765	29.405183	14.6119445	104.7470665	-80.813725	16.8386455	102.4222755
-30.64234	37.905502	104.161499	-25.746092	15.637699	103.492996	29.324749	-1.654037	104.304611	29.608328	30.659655	106.095139	29.4665385	14.502809	105.199875	-80.9587225	16.772589	101.786117
-28.442005	37.85902	104.024292	-25.727364	15.480243	103.425133	29.489216	-1.885284	105.115677	29.760281	30.47933	106.850624	29.6247485	14.297023	105.9831505	-81.0794765	16.663463	100.8671155
-27.058455	37.832066	104.189041	-25.681549	15.363608	103.467476	29.612373	-2.027898	105.638252	29.862108	30.366251	107.438744	29.7372405	14.1691765	106.538498	-81.1003385	16.5580395	100.396454
-25.493435	37.66946	104.289124	-25.635666	15.325935	103.529724	29.736523	-2.202668	106.137451	30.006275	30.274504	108.026459	29.871399	14.035918	107.081955	-81.142731	16.615952	99.977493
-23.988754	37.554253	104.518364	-25.564322	15.238246	103.610573	29.855761	-2.325063	106.499825	30.182339	30.191776	108.537964	30.01905	13.9333565	107.5188945	-81.147694	16.5431355	99.7022515
-22.527758	37.459808	104.745148	-25.503948	15.228052	103.62735	29.943436	-2.415694	106.78569	30.34786	30.126705	108.967079	30.145648	13.8555055	107.8763845	-81.153544	16.6005985	99.3783155
-21.186062	37.342415	104.877945	-25.43041	15.271348	103.610886	30.045185	-2.485766	106.971977	30.504057	30.096554	109.29258	30.274621	13.805394	108.1322785	-81.135441	16.737302	99.0894935
-19.777723	37.184544	104.968987	-25.358915	15.336147	103.513908	30.11018	-2.508597	107.092201	30.652657	30.088196	109.513687	30.3814185	13.7897995	108.302944	-81.0992485	16.8824945	98.724872
-17.752106	36.993847	105.034004	-25.199917	15.506026	103.384125	30.267801	-2.518755	107.338562	30.825779	30.071983	109.831131	30.54679	13.776614	108.5848465	-80.946624	17.235438	98.1834035
-16.459316	36.795349	105.043098	-25.159328	15.624499	103.325081	30.389141	-2.535441	107.455673	30.976242	30.107059	109.965576	30.6826915	13.785809	108.7106245	-81.0013475	17.463189	97.9395375
-15.182942	36.592865	104.98333	-25.011387	15.779905	103.17131	30.485006	-2.527896	107.546028	31.110853	30.123112	110.020828	30.7979295	13.797608	108.783428	-80.8207035	17.762202	97.559192
-13.942549	36.371414	104.880096	-24.892065	15.91906	103.021469	30.582312	-2.528867	107.576668	31.251535	30.108345	110.019859	30.9169235	13.789739	108.7982635	-80.7010535	18.048381	97.2446745
-12.759706	36.087151	104.791245	-24.745213	16.028683	102.851395	30.677328	-2.554827	107.570114	31.408873	30.088196	109.962891	31.0431005	13.7666845	108.7665025	-80.5335265	18.2906815	96.9362875
-11.650758	35.786224	104.637108	-24.625229	16.121357	102.672707	30.769348	-2.582495	107.515968	31.536171	30.06221	109.876701	31.1527595	13.7398575	108.6963345	-80.4032175	18.5028565	96.6490795
-10.538805	35.475967	104.567657	-24.444433	16.202303	102.507195	30.861912	-2.614086	107.401237	31.67482	30.028454	109.792801	31.268366	13.707184	108.597019	-80.157232	18.697422	96.417371
-8.953011	34.907066	104.4758	-24.247942	16.317125	102.305855	30.982674	-2.712738	107.209358	31.919071	29.937023	109.650169	31.4508725	13.6121425	108.4297635	-79.9467565	19.0221075	96.1819465
-8.020828	34.515926	104.484497	-24.128857	16.352356	102.21962	31.055492	-2.773628	106.97628	32.047588	29.863558	109.551666	31.55154	13.544965	108.263973	-79.809254	19.159747	96.175267
-7.151752	34.048126	104.483643	-24.021706	16.418289	102.175758	31.119261	-2.796271	106.782867	32.169262	29.810202	109.471703	31.6442615	13.5069655	108.127285	-79.6876735	19.3296125	96.224231
-6.300713	33.589249	104.547478	-23.919203	16.489859	102.16478	31.196045	-2.81867	106.59922	32.292309	29.781883	109.453651	31.744177	13.4816065	108.0264355	-79.582583	19.4981115	96.3031245
-5.496361	33.054226	104.626556	-23.809198	16.571136	102.176498	31.263363	-2.809591	106.476196	32.418797	29.761904	109.466347	31.84108	13.4761565	107.9712715	-79.459476	19.6661155	96.3817245
-4.700975	32.483257	104.723946	-23.711781	16.646347	102.205811	31.33625	-2.797192	106.398727	32.546822	29.749695	109.55294	31.941536	13.4762515	107.9758335	-79.365098	19.8164425	96.4357885
-4.014599	31.894133	104.8386	-23.618641	16.739527	102.250755	31.420425	-2.790501	106.342628	32.678379	29.745384	109.677315	32.049402	13.4774415	108.0099715	-79.286684	20.0016125	96.4915385
-2.987275	30.923086	104.969658	-23.454077	16.900129	102.32917	31.539049	-2.758626	106.269882	32.876308	29.753124	109.813652	32.2076785	13.497249	108.041767	-79.1158325	20.303009	96.616573
-2.341437	30.169538	105.031143	-23.36375	16.981544	102.385475	31.644646	-2.77112	106.271782	33.008701	29.743259	109.937943	32.3266735	13.4860695	108.1048625	-79.0541735	20.4770185	96.6660875
-1.712479	29.32407	105.055603	-23.285515	17.097763	102.432076	31.752237	-2.791511	106.334648	33.158031	29.723484	110.093773	32.455134	13.4659865	108.2142105	-79.026164	20.7295395	96.6499415
-1.150855	28.450617	105.083557	-23.154085	17.191998	102.487907	31.844419	-2.864662	106.41745	33.303982	29.695612	110.217216	32.5742005	13.415475	108.317333	-78.8823705	20.968521	96.658481
-0.596157	27.535931	105.011543	-23.067291	17.271067	102.469406	31.947119	-2.940093	106.48999	33.434986	29.643625	110.281281	32.6910525	13.351766	108.3856355	-78.8256345	21.190368	96.5531765
-0.046856	26.577776	104.86599	-22.949572	17.349682	102.43325	32.028309	-3.012738	106.525635	33.571472	29.567518	110.279938	32.7998905	13.27739	108.4027865	-78.6990345	21.421974	96.4637135
0.44475	25.412045	104.7173	-22.856527	17.403229	102.425621	32.105793	-3.103356	106.576218	33.70771	29.483747	110.253273	32.9067515	13.1901955	108.4147455	-78.6198055	21.6162625	96.4364965
1.119857	23.679041	104.533234	-22.654171	17.473164	102.47377	32.263588	-3.214432	106.681061	33.92345	29.37957	110.155312	33.093519	13.082569	108.4181865	-78.401861	21.863759	96.5293535
1.56764	22.446472	104.406952	-22.496275	17.510141	102.544189	32.366676	-3.23848	106.783401	34.065048	29.328505	110.033783	33.215862	13.0450125	108.408592	-78.208412	21.9752695	96.679786
1.930334	21.11499	104.251656	-22.372847	17.580832	102.606689	32.503735	-3.283614	106.955383	34.231506	29.300997	109.842407	33.3676205	13.0086915	108.398895	-78.1133145	22.1529725	96.814483
2.272858	19.758816	104.113861	-22.207411	17.629517	102.679459	32.655041	-3.337972	107.165062	34.374668	29.295996	109.610878	33.5148545	12.979012	108.38797	-77.9296765	22.280022	96.970948
2.647109	18.399963	104.013741	-22.10984	17.707413	102.724586	32.785683	-3.344022	107.400215	34.493427	29.313997	109.299919	33.639555	12.9849875	108.350067	-77.859235	22.4298385	97.099105
2.942067	16.938595	103.863098	-21.956085	17.784361	102.745399	32.920437	-3.375476	107.594704	34.602036	29.284725	108.923386	33.7612365	12.9546245	108.259045	-77.6734065	22.6140975	97.231753
3.23215	15.528226	103.766464	-21.78845	17.776676	102.772377	33.036709	-3.450779	107.73877	34.694664	29.196743	108.523621	33.8656865	12.872982	108.1311955	-77.4425865	22.68037	97.4135585
3.621597	13.329366	103.724205	-21.608011	17.79031	102.823212	33.137802	-3.618621	107.982574	34.804607	28.966003	108.050606	33.9712045	12.673691	108.01659	-77.1872265	22.906929	97.629834
3.846649	11.816757	103.852692	-21.523024	17.689579	102.947388	33.193295	-3.821535	108.203018	34.907387	28.775534	107.930077	34.050341	12.4769995	108.0665475	-77.096389	22.9021585	97.8282285
4.047091	10.38096	104.10231	-21.451614	17.583061	103.144417	33.218513	-3.999101	108.498001	35.01265	28.577751	108.029427	34.1155815	12.289325	108.263714	-77.0188095	22.876797	98.02512
4.25016	8.99182	104.46328	-21.402514	17.503376	103.449356	33.272205	-4.165879	108.851608	35.138809	28.449736	108.365479	34.205507	12.1419285	108.6085435	-77.010535	22.8648235	98.2901685
4.401461	7.569565	104.899216	-21.341593	17.386562	103.8414	33.367519	-4.338984	109.295311	35.279976	28.350121	108.890282	34.3237475	12.0055685	109.0927965	-77.0069335	22.7675555	98.5900035
4.562259	6.229949	105.56263	-21.271259	17.290363	104.357162	33.462635	-4.501132	110.046616	35.386467	28.270855	109.767723	34.424551	11.8848615	109.9071695	-76.967069	22.6958645	98.8071545
4.679825	4.930282	106.463326	-21.255583	17.219391	105.027222	33.624557	-4.708983	111.059799	35.589893	28.216946	110.902573	34.607225	11.7539815	110.981186	-77.118391	22.6848005	99.073258
4.781864	3.029165	107.922577	-21.230061	17.149336	106.073929	33.833519	-4.987002	112.693741	35.888699	28.168682	112.643791	34.861109	11.59084	112.668766	-77.321231	22.707832	99.479092
4.846949	1.774446	108.803833	-21.224911	17.150629	106.676018	33.959309	-5.101162	113.750244	36.028488	28.141403	113.622009	34.9938985	11.5201205	113.6861265	-77.4437205	22.7811375	99.6659095
4.870714	0.595465	109.686539	-21.184824	17.199581	107.183563	34.13493	-5.139243	114.731598	36.12072	28.186205	114.454063	35.127825	11.523481	114.5928305	-77.497473	22.875681	99.7742955
4.874052	-0.428891	110.470108	-21.155613	17.278353	107.611549	34.286942	-5.133039	115.536499	36.221027	28.259069	115.038422	35.2539845	11.563015	115.2874605	-77.5652105	22.993691	99.9356375
4.797987	-1.554554	111.097107	-21.126368	17.33449	107.878021	34.38652	-5.10425	116.148521	36.300667	28.294321	115.34201	35.3435935	11.5950355	115.7452655	-77.5963295	23.0739445	100.0107765
4.826246	-2.633615	111.515976	-21.044882	17.400278	108.044968	34.466629	-5.067263	116.601921	36.348389	28.324055	115.476059	35.407509	11.628396	116.03899	-77.497273	23.17216	100.050946
4.72329	-3.60445	111.932716	-20.947111	17.415997	108.165237	34.587494	-5.041946	117.006218	36.427277	28.31789	115.534904	35.5073855	11.637972	116.270561	-77.4016075	23.194022	100.059913
4.571991	-4.922544	112.478111	-20.795383	17.417095	108.350945	34.747604	-4.987636	117.402527	36.586525	28.342447	115.571388	35.6670645	11.6774055	116.4869575	-77.2578305	23.1567845	100.2149325
4.370061	-5.797921	112.787537	-20.689804	17.40601	108.455193	34.885616	-4.955317	117.647362	36.669861	28.347223	115.595497	35.7777385	11.695953	116.6214295	-77.1573465	23.116067	100.2889565
4.172895	-6.600902	113.050591	-20.545807	17.352371	108.567833	35.030663	-5.003871	117.829857	36.784382	28.296173	115.68737	35.9075225	11.646151	116.7586135	-76.9991365	23.058591	100.3770525
3.915097	-7.301779	113.289108	-20.417847	17.28484	108.688972	35.136703	-5.045885	118.066513	36.931332	28.229847	115.760895	36.0340175	11.591981	116.913704	-76.8697115	22.977699	100.46424
3.598208	-7.928984	113.479683	-20.28689	17.215929	108.805	35.231796	-5.073443	118.245987	37.049519	28.201073	115.849838	36.1406575	11.563815	117.0479125	-76.7144375	22.868043	100.5620875
3.245484	-8.509665	113.612511	-20.25049	17.179914	108.926842	35.34898	-5.086945	118.395058	37.127766	28.17351	115.863838	36.238373	11.5432825	117.129448	-76.739353	22.8165455	100.724236
2.825758	-8.933227	113.754272	-20.079699	17.136644	108.959618	35.441566	-5.049524	118.461586	37.187969	28.190214	115.829292	36.3147675	11.570345	117.145439	-76.4741655	22.702943	100.773797
2.160541	-9.54419	113.849869	-20.020849	17.139147	109.039642	35.598343	-4.900681	118.525444	37.285633	28.329292	115.679848	36.441988	11.7143055	117.102646	-76.483686	22.5639885	100.976638
1.668275	-9.784853	113.906525	-20.001902	17.189312	109.135475	35.72842	-4.736154	118.545296	37.319504	28.455036	115.601204	36.523962	11.859441	117.07325	-76.527766	22.519183	101.1977
1.150293	-9.985231	113.917747	-19.801544	17.132988	109.164192	35.849796	-4.586844	118.560852	37.364956	28.594913	115.564705	36.607376	12.0040345	117.0627785	-76.210464	22.2619415	101.2656055
0.556609	-10.163616	113.893913	-19.812531	17.147509	109.27578	35.943275	-4.493365	118.544411	37.414577	28.706985	115.5373	36.678926	12.10681	117.0408555	-76.303988	22.188208	101.5107045
-0.247994	-10.207762	113.858124	-19.711857	17.149261	109.315048	36.013885	-4.381952	118.546448	37.453011	28.799995	115.52327	36.733448	12.2090215	117.034859	-76.157162	22.0895005	101.595237
-0.995675	-10.22963	113.831619	-19.680304	17.17486	109.409042	36.090874	-4.292153	118.529213	37.513199	28.910463	115.580132	36.8020365	12.309155	117.0546725	-76.1626445	22.040565	101.7634115
-1.723077	-10.163185	113.709724	-19.606247	17.193319	109.490082	36.182247	-4.232991	118.509544	37.590366	29.003429	115.671455	36.8863065	12.385219	117.0904995	-76.0988005	22.001419	101.8896645
-3.092059	-9.972663	113.488068	-19.573078	17.217207	109.662643	36.303154	-4.153238	118.463478	37.737629	29.10833	115.845505	37.0203915	12.477546	117.1544915	-76.1665475	21.956868	102.1707945
-4.041923	-9.797495	113.295212	-19.475151	17.237183	109.773041	36.405922	-4.13175	118.368622	37.861546	29.210196	116.012016	37.133734	12.539223	117.190319	-76.084036	21.935143	102.355763
-5.044107	-9.51498	113.068214	-19.306606	17.241131	109.868752	36.52232	-4.091742	118.282257	38.016659	29.295393	116.191254	37.2694895	12.6018255	117.2367555	-75.8827015	21.8804365	102.5007485
-6.103845	-9.223794	112.874756	-19.230253	17.262047	110.080849	36.646595	-4.088728	118.22168	38.204014	29.368404	116.441689	37.4253045	12.639838	117.3316845	-75.8858105	21.884256	102.8300135
-7.212334	-8.904482	112.619545	-19.029787	17.25771	110.311188	36.788982	-4.090182	118.126129	38.407215	29.460749	116.718063	37.5980985	12.6852835	117.422096	-75.6576725	21.8301365	103.20028
-8.388381	-8.544748	112.404076	-18.851557	17.220705	110.579384	36.94017	-4.091007	117.972946	38.635643	29.551168	117.05484	37.7879065	12.7300805	117.513893	-75.4910205	21.7113295	103.644875
-9.604155	-8.144307	112.193657	-18.74469	17.215143	110.892632	37.124992	-4.105073	117.758034	38.899059	29.581499	117.247704	38.0120255	12.738213	117.502869	-75.5014055	21.692073	104.282395
-11.55567	-7.586627	111.795151	-18.407146	17.138229	111.265221	37.392406	-4.162903	117.26786	39.270512	29.57753	117.408989	38.331459	12.7073135	117.3384245	-75.145751	21.5691445	105.1920175
-12.871822	-7.196332	111.559738	-18.305061	17.121393	111.475166	37.530594	-4.208065	116.749023	39.539192	29.553017	117.203781	38.534893	12.672476	116.976402	-75.145015	21.57031	105.97393
-14.226794	-6.836812	111.186256	-18.085524	17.095423	111.565086	37.668232	-4.218338	115.981384	39.790062	29.469759	116.658257	38.729147	12.6257105	116.3198205	-74.900195	21.5651355	106.8103515
-15.686024	-6.452146	110.849068	-17.832664	17.127155	111.492828	37.788921	-4.180898	114.966217	39.868916	29.426739	115.866028	38.8289185	12.6229205	115.4161225	-74.4942465	21.6313895	107.5695335
-17.057041	-6.080329	110.431084	-17.589228	17.152809	111.282906	37.886192	-4.082413	113.775681	39.877529	29.413542	114.758133	38.8818605	12.6655645	114.266907	-74.0603165	21.6400535	108.298905
-18.517405	-5.756118	109.944855	-17.387796	17.254444	110.93116	37.945465	-3.938029	112.428543	39.742916	29.394997	113.315178	38.8441905	12.728484	112.8718605	-73.6197825	21.780404	108.9904595
-19.992434	-5.388077	109.40255	-17.21949	17.365278	110.337044	37.880905	-3.759169	110.836884	39.434513	29.452789	111.554787	38.657709	12.84681	111.1958355	-73.096689	21.883746	109.4782525
-22.064594	-4.965524	108.385399	-17.022873	17.476645	109.015533	37.605591	-3.410847	108.147644	39.24102	29.343016	108.259178	38.4233055	12.9660845	108.203411	-72.4690515	21.9872055	109.827655
-23.485888	-4.664659	107.745323	-17.0382	17.57436	107.98085	37.387829	-3.219719	106.479141	38.481178	29.498705	106.500351	37.9345035	13.139493	106.489746	-72.0109035	22.009227	109.471954
-24.836681	-4.446445	107.036484	-17.124538	17.584518	106.999588	37.11433	-3.07909	105.143204	38.095673	29.459623	104.930817	37.6050015	13.1902665	105.0370105	-71.8540775	21.9787695	108.9621655
-26.156252	-4.292935	106.340515	-17.29357	17.505785	106.165207	36.85194	-3.074092	104.252098	37.720413	29.389259	103.833023	37.2861765	13.1575835	104.0425605	-71.8733165	21.8539865	108.2878535
-27.479872	-4.185407	105.814026	-17.578011	17.376915	105.546989	36.563236	-3.117954	103.732468	37.356628	29.308781	103.289627	36.959932	13.0954135	103.5110475	-72.115954	21.6584165	107.5829305
-28.697289	-4.020177	105.396828	-17.906021	17.199612	105.113289	36.306351	-3.117695	103.626694	37.047123	29.24979	103.064751	36.676737	13.0660475	103.3457225	-72.488779	21.3331765	106.8808555
-29.863325	-3.937991	105.112946	-18.231525	17.011671	104.834572	36.049576	-3.185173	103.609825	36.756821	29.209581	103.04409	36.4031985	13.012204	103.3269575	-72.8662485	21.011138	106.3421865
-31.521221	-3.786813	104.782692	-18.647913	16.710232	104.568436	35.70015	-3.312492	103.56189	36.353115	29.161415	103.030655	36.0266325	12.9244615	103.2962725	-73.3224585	20.4960025	105.8405995
-32.59008	-3.720493	104.692757	-18.898176	16.547117	104.433014	35.518543	-3.345852	103.499237	36.073658	29.130209	102.926346	35.7961005	12.8921785	103.2127915	-73.5924525	20.2020555	105.6532365
-33.588444	-3.596553	104.644737	-19.126127	16.431013	104.32428	35.280315	-3.296269	103.356995	35.822098	29.107702	102.765228	35.5512065	12.9057165	103.0611115	-73.8034605	19.9563095	105.5874485
-34.494164	-3.480027	104.681412	-19.294744	16.332148	104.212318	35.128746	-3.329422	103.127991	35.604969	29.110315	102.474655	35.3668575	12.8904465	102.801323	-73.9563455	19.7738495	105.623313
-35.309391	-3.394823	104.652199	-19.414673	16.26902	104.08741	34.976582	-3.271402	102.849487	35.382401	29.107317	102.156898	35.1794915	12.9179575	102.5031925	-74.0088375	19.6200825	105.6716275
-36.089661	-3.296643	104.566025	-19.493813	16.219379	103.908943	34.834301	-3.219815	102.612221	35.211651	29.071379	101.849998	35.022976	12.925782	102.2311095	-74.010602	19.512976	105.5867765
-36.875637	-3.206622	104.508362	-19.578421	16.167227	103.766228	34.708462	-3.16658	102.393829	35.074234	29.035467	101.623108	34.891348	12.9344435	102.0084685	-74.04819	19.4000105	105.5239875
-37.850967	-3.035465	104.401657	-19.646925	16.053602	103.636314	34.553764	-3.203712	102.215126	34.954937	28.981659	101.470901	34.7543505	12.8889735	101.8430135	-74.0482005	19.2182305	105.4296145
-38.408798	-2.936795	104.317902	-19.690632	16.004618	103.581963	34.525623	-3.215084	102.248451	34.900238	28.962421	101.499176	34.7129305	12.8736685	101.8738135	-74.0941945	19.1355675	105.2901125
-38.90485	-2.86997	104.331116	-19.738003	15.916384	103.586174	34.50333	-3.226045	102.301117	34.867012	28.983032	101.580933	34.685171	12.8784935	101.941025	-74.161177	18.9542745	105.231323
-39.358124	-2.78624	104.417587	-19.789389	15.853742	103.611008	34.46262	-3.205203	102.359367	34.819584	28.999826	101.607979	34.641102	12.8973115	101.983673	-74.21988	18.8101725	105.238343
-39.786198	-2.680368	104.520287	-19.839039	15.788629	103.673019	34.422935	-3.164885	102.420517	34.720577	29.020702	101.596176	34.571756	12.9279085	102.0083465	-74.249834	18.6493495	105.3376915
-40.108685	-2.581438	104.642296	-19.896288	15.723094	103.732262	34.406704	-3.14195	102.509079	34.634521	29.058828	101.584259	34.5206125	12.958439	102.046669	-74.3131885	18.487749	105.417855
-40.451237	-2.497859	104.769806	-19.961424	15.649626	103.797829	34.386871	-3.134125	102.618362	34.54723	29.075125	101.566002	34.4670505	12.9705	102.092182	-74.3898985	18.328752	105.503476
-40.899094	-2.392206	104.971756	-20.079084	15.511057	103.844246	34.340042	-3.151133	102.7882	34.385483	29.047976	101.524246	34.3627625	12.9484215	102.156223	-74.5209305	18.0736925	105.532269
-41.154942	-2.321303	105.091843	-20.150272	15.35016	103.894188	34.297821	-3.219958	102.928711	34.283932	28.974903	101.514053	34.2908765	12.8774725	102.221382	-74.5914205	17.8228475	105.566994
-41.400574	-2.25695	105.192276	-20.243513	15.217755	103.925919	34.244366	-3.315907	103.104721	34.193386	28.865278	101.537941	34.218876	12.7746855	102.321331	-74.705902	17.6608245	105.530507
-41.570492	-2.176722	105.277824	-20.333076	15.037382	103.962967	34.211285	-3.467621	103.252174	34.127003	28.763691	101.591133	34.169144	12.648035	102.4216535	-74.835296	17.426729	105.5042805
-41.696465	-2.048583	105.312172	-20.405739	14.872506	103.974655	34.174492	-3.611338	103.416992	34.074574	28.614002	101.622475	34.124533	12.501332	102.5197335	-74.936011	17.24368	105.4295765
-41.793667	-1.867996	105.310265	-20.454191	14.698071	103.969971	34.143459	-3.764667	103.574242	34.018814	28.44725	101.681946	34.0811365	12.3412915	102.628094	-74.9895185	17.0548505	105.311848
-41.85289	-1.673474	105.303535	-20.511747	14.550816	103.974091	34.130184	-3.934433	103.790222	34.016121	28.29582	101.766731	34.0731525	12.1806935	102.7784765	-75.0966465	16.9209385	105.1697055
-41.870754	-1.254397	105.345535	-20.525497	14.313857	104.035736	34.139221	-4.141881	104.112587	34.008881	28.115883	101.962837	34.074051	11.987001	103.037712	-75.125045	16.640713	105.03376
-41.82621	-0.862643	105.38765	-20.555473	14.195655	104.116867	34.148167	-4.235708	104.327812	33.979561	28.029171	102.116501	34.063864	11.8967315	103.2221565	-75.17481	16.4945785	105.0115775
-41.76643	-0.409182	105.402466	-20.563129	14.059239	104.235565	34.190926	-4.314474	104.564415	33.983246	27.981237	102.318428	34.087086	11.8333815	103.4414215	-75.213344	16.2850965	105.0297085
-41.717468	0.132908	105.430672	-20.6028	13.951614	104.377434	34.250984	-4.375898	104.804108	34.019573	27.966923	102.567421	34.1352785	11.7955125	103.6857645	-75.3408785	16.1077155	105.0691035
-41.599068	0.724667	105.509674	-20.588892	13.82229	104.509331	34.295227	-4.422567	105.020714	34.054699	27.942747	102.817429	34.174963	11.76009	103.9190715	-75.352747	15.88449	105.0995905
-41.470005	1.359913	105.506348	-20.607796	13.734968	104.65789	34.35709	-4.462636	105.287567	34.088806	27.912029	103.077637	34.222948	11.7246965	104.182602	-75.43854	15.7452395	105.133178
-41.355076	2.046082	105.512451	-20.620481	13.625763	104.789185	34.424667	-4.50082	105.560921	34.12812	27.917517	103.410973	34.2763935	11.7083485	104.485947	-75.5173555	15.5431775	105.092423
-41.086163	3.216025	105.504951	-20.632679	13.528154	105.02803	34.493332	-4.551806	106.130157	34.21817	27.908628	104.010735	34.355751	11.678411	105.070446	-75.621109	15.377897	104.985614
-40.921082	4.096242	105.517281	-20.6521	13.470647	105.220306	34.528286	-4.611451	106.579803	34.269138	27.876801	104.538368	34.398712	11.632675	105.5590855	-75.702912	15.308619	104.8815265
-40.725819	5.014238	105.566277	-20.65922	13.386255	105.454269	34.564705	-4.704825	107.150414	34.353466	27.832571	105.254005	34.4590855	11.563873	106.2022095	-75.7775255	15.208637	104.7063285
-40.501884	6.037564	105.581032	-20.707006	13.324064	105.766121	34.618263	-4.843161	107.805229	34.490788	27.74334	106.066002	34.5545255	11.4500895	106.9356155	-75.9685375	15.1980385	104.5966265
-40.31229	7.054718	105.595757	-20.76145	13.239532	106.056404	34.614864	-5.065876	108.410583	34.631123	27.618837	106.880096	34.6229935	11.2764805	107.6453395	-76.1458935	15.2025835	104.4674685
-40.146164	8.140885	105.575241	-20.776329	13.154079	106.255196	34.624786	-5.276133	108.873322	34.778275	27.432489	107.492355	34.7015305	11.078178	108.1828385	-76.2541885	15.22998	104.3275535
-39.932476	9.271479	105.559731	-20.773802	13.053028	106.365646	34.641064	-5.465086	109.058884	34.91893	27.266603	107.935158	34.779997	10.9007585	108.497021	-76.327601	15.2052975	104.234271
-39.640198	11.022719	105.397247	-20.721231	12.909998	106.367348	34.64053	-5.694471	108.71875	35.130703	27.084087	108.143494	34.8856165	10.694808	108.431122	-76.3280785	15.125188	104.303574
-39.500763	12.230928	105.264191	-20.647427	12.801555	106.2108	34.628876	-5.752922	107.984329	35.245941	26.974815	107.926048	34.9374085	10.6109465	107.9551885	-76.2322625	14.9921635	104.4664115
-39.273975	13.447724	105.122772	-20.572897	12.68075	105.866005	34.579597	-5.763407	106.840004	35.350616	26.93133	107.360092	34.9651065	10.5839615	107.100048	-76.1109005	14.7775385	104.631962
-39.093113	14.619816	104.864357	-20.433525	12.598796	105.407059	34.461048	-5.637138	105.443619	35.381035	26.911943	106.519615	34.9210415	10.6374025	105.981617	-75.7880915	14.5601895	104.832501
-38.946323	15.820702	104.563728	-20.363159	12.628065	104.820419	34.300392	-5.480273	103.97123	35.304951	26.949137	105.682251	34.8026715	10.734432	104.8267405	-75.5289895	14.521698	104.8140975
-38.766918	16.974766	104.418167	-20.372585	12.662241	104.386055	34.167118	-5.251099	102.896835	35.228073	27.077175	105.076233	34.6975955	10.913038	103.986534	-75.4427655	14.411444	104.785576
-38.442738	18.010239	104.218933	-20.430819	12.782663	104.037498	34.112778	-5.022653	102.201653	35.108082	27.287048	104.78418	34.61043	11.1321975	103.4929165	-75.472068	14.4331285	104.5820795
-38.261799	19.697628	104.078255	-20.592684	13.096862	103.686592	33.939621	-4.706201	101.591019	34.855717	27.565611	104.433701	34.397669	11.429705	103.01236	-75.583037	14.764019	104.360824
-38.212074	20.89529	103.911591	-20.684784	13.299052	103.50193	33.793327	-4.593667	101.32618	34.64576	27.642349	104.192558	34.2195435	11.524341	102.759369	-75.5891115	15.073763	104.244491
-38.011475	21.87542	103.883347	-21.023275	13.509014	103.500053	33.638142	-4.559476	101.134583	34.468281	27.668146	103.955864	34.0532115	11.554335	102.5452235	-76.0997615	15.463693	104.4548825
-37.846786	22.794178	103.875221	-20.963169	13.559687	103.170624	33.49403	-4.575273	100.957634	34.293541	27.664682	103.729424	33.8937855	11.5447045	102.343529	-75.8201235	15.5746695	103.997719
-37.54879	23.597496	103.708939	-21.112465	13.642761	103.081787	33.333858	-4.582014	100.724136	34.13855	27.615812	103.486694	33.736204	11.516899	102.105415	-75.961134	15.768623	104.058159
-37.280262	24.327812	103.639137	-21.195789	13.63042	102.936874	33.187073	-4.602564	100.515152	34.004383	27.565416	103.198036	33.595728	11.481426	101.856594	-75.987306	15.779414	104.017154
-36.946056	25.062937	103.55661	-21.27284	13.618699	102.795395	33.059216	-4.639659	100.313202	33.895771	27.520502	102.987198	33.4774935	11.4404215	101.6502	-76.0231735	15.7969765	103.94059
-36.501583	26.034134	103.449738	-21.382994	13.664709	102.654495	32.940884	-4.64353	100.232567	33.777657	27.50737	102.806175	33.3592705	11.43192	101.519371	-76.1252585	15.897498	103.789619
-36.033119	26.626236	103.32682	-21.401518	13.709277	102.599953	32.940186	-4.666494	100.373497	33.714939	27.52207	102.794052	33.3275625	11.427788	101.5837745	-76.1305985	15.990766	103.6161315
-35.65831	27.153154	103.198303	-21.456242	13.764551	102.607361	32.955349	-4.689319	100.597824	33.679672	27.531103	102.822151	33.3175105	11.420892	101.7099875	-76.2299945	16.10821	103.5047345
-35.25909	27.685949	103.138962	-21.439133	13.803031	102.605461	32.98542	-4.728905	100.845146	33.662106	27.513086	102.823616	33.323763	11.3920905	101.834381	-76.202029	16.2139715	103.376541
-34.765568	28.208389	103.028664	-21.431179	13.81783	102.623413	33.009674	-4.78997	101.068878	33.663673	27.47543	102.779579	33.3366735	11.34273	101.9242285	-76.1990315	16.29293	103.3225975
-34.241982	28.675205	102.921768	-21.422689	13.827571	102.680794	33.034401	-4.860046	101.307785	33.681053	27.418943	102.741982	33.357727	11.2794485	102.0248835	-76.203105	16.3756935	103.3367045
-33.77084	29.154734	102.912666	-21.378487	13.791603	102.783798	33.102116	-4.959017	101.581863	33.725582	27.374807	102.739372	33.413849	11.207895	102.1606175	-76.170823	16.375311	103.4069785
-32.861145	29.717613	102.859352	-21.310551	13.736543	102.881813	33.194553	-5.114306	101.946426	33.808132	27.264196	102.795235	33.5013425	11.074945	102.3708305	-76.1224445	16.398141	103.3927955
-32.291302	30.0917	102.869881	-21.253958	13.614705	102.968391	33.233265	-5.221841	102.146439	33.867699	27.152756	102.815926	33.550482	10.9654575	102.4811825	-76.058398	16.2639525	103.4555995
-31.667263	30.473671	102.895691	-21.206371	13.527091	103.034973	33.279629	-5.359843	102.310738	33.922577	27.02376	102.857468	33.601103	10.8319585	102.584103	-76.013845	16.2222235	103.485843
-31.021685	30.9044	102.905701	-21.16078	13.419454	103.136635	33.349586	-5.50168	102.464722	34.009571	26.919016	102.949013	33.6795785	10.708668	102.7068675	-76.0011385	16.13024	103.5664025
-30.419016	31.357267	102.908516	-21.14328	13.341561	103.178741	33.412231	-5.601456	102.662315	34.080135	26.843214	103.066132	33.746183	10.620879	102.8642235	-76.032743	16.062243	103.4932585
-29.740885	31.764343	102.953354	-21.081264	13.252131	103.271187	33.46587	-5.676217	102.860893	34.128685	26.787853	103.189812	33.7972775	10.555818	103.0253525	-75.9598055	15.948444	103.5170215
-29.079962	32.175091	102.928017	-21.103279	13.200013	103.327652	33.531631	-5.745191	103.012192	34.172161	26.735306	103.292152	33.851896	10.4950575	103.152172	-76.058454	15.9049685	103.503132
-28.093933	32.842724	102.952507	-21.069363	13.166468	103.43087	33.578743	-5.830814	103.231369	34.216679	26.683882	103.420853	33.897711	10.426534	103.326111	-76.036437	15.906402	103.535629
-27.324604	33.371044	102.977005	-21.072292	13.163468	103.504494	33.578197	-5.870087	103.29126	34.246712	26.628658	103.51963	33.9124545	10.3792855	103.405445	-76.0570385	15.9476505	103.603543
-26.698881	33.931355	103.104057	-21.073656	13.149384	103.560791	33.57024	-5.907636	103.282822	34.288425	26.558971	103.639343	33.9293325	10.3256675	103.4610825	-76.0766445	15.9731005	103.6604995
-25.953716	34.446552	103.28772	-21.040129	13.098075	103.593193	33.550453	-5.962204	103.189262	34.354687	26.49621	103.795067	33.95257	10.267003	103.4921645	-76.032828	15.929147	103.6942215
-25.211281	34.94521	103.509476	-21.071539	13.050705	103.617599	33.483128	-6.015014	103.056458	34.448376	26.436373	103.957283	33.965752	10.2106795	103.5068705	-76.10883	15.8907305	103.7283275
-24.438967	35.493191	103.767159	-21.057241	13.035118	103.641785	33.413635	-6.01746	102.891449	34.510178	26.389376	104.169373	33.9619065	10.185958	103.530411	-76.0763885	15.884278	103.753159
-23.669224	36.028011	104.013863	-21.075039	13.066194	103.67894	33.369576	-6.004735	102.737213	34.560265	26.407444	104.447983	33.9649205	10.2013545	103.592598	-76.1149985	15.9310335	103.765282
-22.509892	36.814003	104.51384	-21.140423	13.170895	103.666344	33.264206	-5.890467	102.489021	34.598011	26.427549	104.879639	33.9311085	10.268541	103.68433	-76.2119545	16.073249	103.648358
-21.719995	37.258118	104.83844	-21.210102	13.301806	103.710258	33.200073	-5.781569	102.345634	34.626621	26.474508	105.153549	33.913347	10.3464695	103.7495915	-76.333551	16.2571425	103.6709245
-20.917263	37.703827	105.150856	-21.248331	13.407572	103.72937	33.15892	-5.657723	102.320168	34.646404	26.576418	105.520721	33.902662	10.4593475	103.9204445	-76.399324	16.3557965	103.5382955
-20.077452	38.118587	105.454765	-21.326309	13.521722	103.724052	33.131004	-5.51172	102.295837	34.661777	26.711678	105.961922	33.8963905	10.599979	104.1288795	-76.5490085	16.443465	103.3192245
-19.29694	38.484798	105.775558	-21.436491	13.773727	103.82621	33.062847	-5.348365	102.30217	34.675438	26.844898	106.350815	33.8691425	10.7482665	104.3264925	-76.7421245	16.7991875	103.3259275
-18.437069	38.764061	106.106697	-21.51078	13.897692	103.80378	32.986214	-5.180942	102.350082	34.683018	26.985268	106.741203	33.834616	10.902163	104.5456425	-76.856176	16.893221	103.0619175
-17.620337	38.995106	106.376717	-21.613029	14.068933	103.881981	32.899815	-5.066059	102.48996	34.682743	27.117682	107.171181	33.791279	11.0258115	104.8305705	-77.017337	17.1120545	102.9333915
-16.308138	39.236977	106.726715	-21.753914	14.404874	104.051712	32.810802	-4.902429	102.82476	34.670284	27.306688	107.805695	33.740543	11.2021295	105.3152275	-77.248371	17.6076185	102.7881965
-15.438689	39.257481	106.910561	-21.879347	14.571881	104.153427	32.756325	-4.806354	103.113091	34.614239	27.415571	108.22438	33.685282	11.3046085	105.6687355	-77.443976	17.8391535	102.6381185
-14.593143	39.204781	107.132004	-21.959158	14.753183	104.256096	32.709682	-4.758476	103.43602	34.594818	27.526474	108.651505	33.65225	11.383999	106.0437625	-77.570566	18.122367	102.4684295
-13.762212	39.084663	107.26075	-22.085939	14.882766	104.370758	32.626091	-4.714128	103.915977	34.56649	27.623919	109.135773	33.5962905	11.4548955	106.525875	-77.7681685	18.3106365	102.215641
-12.900041	38.908722	107.479271	-22.154493	14.991717	104.548538	32.609493	-4.695682	104.452812	34.532825	27.733248	109.750732	33.571159	11.518783	107.101772	-77.880145	18.464651	101.995304
-11.993216	38.562706	107.767403	-22.274523	15.120399	104.795052	32.598099	-4.687048	105.080734	34.467739	27.813715	110.518539	33.532919	11.5633335	107.7996365	-78.081965	18.6774645	101.7904675
-11.204449	38.147087	108.227112	-22.398161	15.204832	105.068001	32.56789	-4.665542	105.770195	34.456043	27.880875	111.321236	33.5119665	11.6076665	108.5457155	-78.3082885	18.8019975	101.5902865
-10.065479	37.337952	108.973122	-22.58543	15.292332	105.464325	32.533054	-4.66644	106.755959	34.46936	27.980104	112.577232	33.501207	11.656832	109.6665955	-78.672067	18.927832	101.2620545
-9.324117	36.749519	109.387459	-22.705137	15.359309	105.732712	32.52914	-4.661353	107.270935	34.491173	28.074541	113.329933	33.5101565	11.706594	110.300434	-78.9204305	19.012024	101.16499
-8.531239	35.952003	109.761642	-22.777679	15.407827	105.92289	32.530178	-4.606211	107.706429	34.527416	28.153198	113.931442	33.528797	11.7734935	110.8189355	-79.084155	19.0421605	101.0268445
-7.828217	35.139389	109.986328	-22.864746	15.488605	106.056305	32.523067	-4.496418	108.049713	34.514488	28.261429	114.375473	33.5187775	11.8825055	111.212593	-79.2482695	19.0947045	100.900017
-7.123481	34.305153	110.040451	-22.935986	15.602168	106.131729	32.609924	-4.403619	108.331039	34.513664	28.416363	114.608833	33.561794	12.006372	111.469936	-79.433766	19.197964	100.793522
-6.423591	33.333374	109.847878	-22.936764	15.74288	106.105782	32.654564	-4.241584	108.500244	34.472229	28.605536	114.705467	33.5633965	12.181976	111.6028555	-79.4369245	19.303784	100.6087085
-5.787907	32.292358	109.563316	-22.933918	15.875649	106.059097	32.686665	-3.986347	108.596672	34.398197	28.812185	114.600372	33.542431	12.412919	111.598522	-79.410267	19.338379	100.519672
-4.844363	30.619452	108.974648	-22.902935	16.054518	105.894386	32.821507	-3.699763	108.612099	34.317703	29.099977	114.240517	33.569605	12.700107	111.426308	-79.375475	19.408929	100.362464
-4.216951	29.303085	108.570229	-22.81391	16.145761	105.804527	32.898205	-3.526253	108.625648	34.309814	29.266823	113.95166	33.6040095	12.870285	111.288654	-79.2318295	19.421237	100.3204
-3.679141	27.955791	108.144203	-22.779079	16.180599	105.66983	32.952412	-3.419525	108.64447	34.295143	29.363569	113.611732	33.6237775	12.972022	111.128101	-79.1819355	19.389176	100.211559
-3.135393	26.523888	107.693527	-22.726013	16.199312	105.5755	33.036312	-3.39869	108.603134	34.259941	29.437737	113.280739	33.6481265	13.0195235	110.9419365	-79.1001525	19.3791005	100.2090635
-2.639973	24.896954	107.321617	-22.693951	16.218489	105.4533	33.044353	-3.307554	108.666527	34.236935	29.49025	112.925591	33.640644	13.091348	110.796059	-79.028546	19.34563	100.110541
-2.161421	23.270924	107.0364	-22.677473	16.2159	105.424461	33.098106	-3.285182	108.776077	34.178223	29.566797	112.710464	33.6381645	13.1408075	110.7432705	-78.9931105	19.2909925	100.1056515
-1.745103	21.55167	106.798492	-22.691505	16.199884	105.451736	33.118408	-3.169192	108.993423	34.126629	29.660362	112.574806	33.6225185	13.245585	110.7841145	-79.0055285	19.154183	100.1193575
-1.200783	18.908361	106.718529	-22.722534	16.188116	105.613831	33.160534	-3.130739	109.525658	34.046719	29.783651	112.427925	33.6036265	13.326456	110.9767915	-79.0486945	19.049776	100.2508705
-0.853287	17.063938	106.695198	-22.748352	16.201895	105.76757	33.179657	-3.035668	109.952805	33.949471	29.885838	112.311424	33.564564	13.425085	111.1321145	-79.061268	18.978705	100.4030255
-0.538978	15.24227	106.77475	-22.806005	16.261616	105.889023	33.192886	-2.900517	110.428146	33.837723	29.999907	112.120667	33.5153045	13.549695	111.2744065	-79.1273145	18.973537	100.5036395
-0.24244	13.3724	106.861244	-22.83441	16.353794	106.005386	33.213459	-2.773463	110.878372	33.745819	30.116404	111.898018	33.479639	13.6714705	111.388195	-79.148459	19.0361175	100.622577
-0.020648	11.580136	107.046303	-22.804346	16.425577	106.095551	33.199856	-2.645804	111.354218	33.649784	30.200497	111.633003	33.42482	13.7773465	111.4936105	-79.033512	19.0738075	100.6974915
0.259477	9.754685	107.239357	-22.825054	16.521896	106.169914	33.227287	-2.555695	111.841797	33.527981	30.241877	111.369995	33.377634	13.843091	111.605896	-79.027742	19.200701	100.733932
0.469946	7.949828	107.574608	-22.804768	16.559505	106.22699	33.276543	-2.456391	112.342941	33.463707	30.276981	111.127808	33.370125	13.910295	111.7353745	-78.979661	19.208715	100.7186055
0.785889	5.418532	108.153046	-22.774647	16.544115	106.332611	33.344467	-2.365037	113.078629	33.430885	30.248529	110.81337	33.387676	13.941746	111.9459995	-78.93697	19.146484	100.7192225
0.90276	3.790893	108.566628	-22.738201	16.483107	106.38105	33.38163	-2.329308	113.572624	33.366531	30.157545	110.678902	33.3740805	13.9141185	112.125763	-78.8504825	19.0520955	100.636337
1.053571	2.256571	109.14888	-22.718281	16.427492	106.489799	33.419903	-2.311249	114.13456	33.310272	30.065971	110.667122	33.3650875	13.877361	112.400841	-78.8016495	18.977623	100.578757
1.132595	0.861986	109.783676	-22.664389	16.324596	106.677795	33.526585	-2.316073	114.81118	33.271858	30.002981	110.869888	33.3992215	13.843454	112.840534	-78.7279995	18.805738	100.515056
1.19789	-0.442704	110.5513	-22.616009	16.242565	107.001755	33.617401	-2.335716	115.574303	33.232899	29.964443	111.350441	33.42515	13.8143635	113.462372	-78.657168	18.6707665	100.541138
1.234524	-1.624244	111.424591	-22.56547	16.095425	107.401016	33.705051	-2.413307	116.452026	33.261726	29.8911	112.022102	33.4833885	13.7388965	114.237064	-78.6143285	18.4519535	100.564968
1.227981	-2.735548	112.25573	-22.518845	15.916366	107.849373	33.775181	-2.579242	117.358673	33.320175	29.780479	112.851807	33.547678	13.6006185	115.10524	-78.585368	18.2321135	100.593506
1.122051	-4.171781	113.371384	-22.459339	15.660943	108.452812	33.863136	-2.835318	118.481445	33.420589	29.60886	113.944069	33.6418625	13.386771	116.212757	-78.5605405	17.935115	100.692867
0.987785	-4.983581	113.861176	-22.418831	15.540139	108.724907	33.908142	-2.956058	118.942474	33.495811	29.533634	114.409843	33.7019765	13.288788	116.6761585	-78.5396385	17.79149	100.7736555
0.822625	-5.626376	114.144279	-22.42915	15.452494	108.863831	33.958973	-3.063634	119.19577	33.537853	29.474115	114.647591	33.748413	13.2052405	116.9216805	-78.606713	17.6997475	100.8059815
0.605873	-6.159654	114.252602	-22.418671	15.405628	108.892784	33.995026	-3.103408	119.225395	33.560928	29.448816	114.715401	33.777977	13.172704	116.970398	-78.615319	17.638552	100.81517
0.388733	-6.601246	114.22126	-22.377916	15.351068	108.829376	33.998386	-3.171516	119.140862	33.630379	29.394224	114.639793	33.8143825	13.111354	116.8903275	-78.5702145	17.590782	100.7684245
0.148528	-7.028998	114.080956	-22.330029	15.321485	108.764374	34.005882	-3.240077	119.010147	33.703583	29.321095	114.590576	33.8547325	13.040509	116.8003615	-78.5147905	17.602461	100.7283865
-0.227431	-7.238677	113.994171	-22.274506	15.310013	108.768524	34.063587	-3.334001	118.936028	33.813511	29.27034	114.622437	33.938549	12.9681695	116.7792325	-78.487561	17.6518565	100.7578155
-0.877558	-7.364637	113.845612	-22.116983	15.317451	108.908966	34.168861	-3.445085	118.85817	34.031807	29.234413	114.819061	34.100334	12.894664	116.8386155	-78.3343	17.740238	100.9793165
-1.362583	-7.329847	113.721512	-22.293409	15.487642	109.238228	34.232971	-3.490408	118.801788	34.198223	29.262039	115.055885	34.215597	12.8858155	116.9288365	-78.802415	18.0894685	101.5476195
-1.885021	-7.223328	113.498878	-21.960779	15.377901	109.242233	34.308605	-3.508693	118.736588	34.396099	29.319614	115.317986	34.352352	12.9054605	117.027287	-78.27391	17.8503415	101.457179
-2.542262	-7.025757	113.358513	-21.856087	15.434031	109.392807	34.38863	-3.492878	118.636749	34.595463	29.423853	115.642456	34.4920465	12.9654875	117.1396025	-78.2042205	17.9025745	101.6460115
-3.240842	-6.78547	113.094116	-21.756693	15.522225	109.563469	34.496975	-3.452464	118.515968	34.785484	29.539097	115.970695	34.6412295	13.0433165	117.2433315	-78.1546155	18.0011335	101.8836065
-4.005745	-6.45365	112.861702	-21.639629	15.636635	109.770119	34.607513	-3.393549	118.308594	34.978573	29.685978	116.333641	34.793043	13.1462145	117.3211175	-78.072301	18.1270555	102.2191205
-4.801896	-6.06407	112.523964	-21.508165	15.748813	109.975143	34.720268	-3.351693	118.070129	35.206848	29.848442	116.709152	34.963558	13.2483745	117.3896405	-77.979888	18.2492515	102.5606455
-6.126452	-5.455588	111.925552	-21.331842	15.909179	110.293106	34.896858	-3.367094	117.616333	35.565285	30.045689	117.384575	35.2310715	13.3392975	117.500454	-77.8947555	18.4790605	103.085758
-7.168668	-4.975615	111.562469	-21.203815	16.027403	110.496994	34.962891	-3.389014	117.36171	35.843983	30.154747	117.926094	35.403437	13.3828665	117.643902	-77.811067	18.6719395	103.350086
-8.185242	-4.634041	111.162018	-21.112617	16.170475	110.720695	35.042839	-3.463399	117.110313	36.122272	30.219072	118.555878	35.5825555	13.3778365	117.8330955	-77.8077895	18.9631135	103.6082945
-9.289717	-4.2642	110.739639	-20.983774	16.300322	110.898102	35.088818	-3.533615	116.949486	36.450638	30.239248	119.096634	35.769728	13.3528165	118.02306	-77.737276	19.2478275	103.773144
-10.520341	-3.864955	110.448494	-20.855463	16.47123	111.030945	35.133865	-3.571304	116.853416	36.687973	30.215687	119.506226	35.910919	13.3221915	118.179821	-77.621845	19.6202685	103.882069
-11.721783	-3.613321	110.161385	-20.746954	16.701797	111.097626	35.150627	-3.570132	116.757942	36.813416	30.172306	119.707314	35.9820215	13.301087	118.232628	-77.4759295	20.102507	103.962624
-13.077138	-3.35339	109.932724	-20.677919	16.970848	111.072205	35.127602	-3.522942	116.718842	36.864578	30.165401	119.685196	35.99609	13.3212295	118.202019	-77.351928	20.6204665	103.942391
-15.176232	-3.144736	109.656891	-20.656384	17.356699	111.011436	35.077389	-3.433682	116.570404	36.898205	30.186909	119.430588	35.987797	13.3766135	118.000496	-77.300565	21.3367845	104.022376
-16.722931	-3.09896	109.435822	-20.700762	17.565756	110.889366	34.980156	-3.351069	116.377213	36.842987	30.180248	119.106613	35.9115715	13.4145895	117.741913	-77.3130955	21.7169225	104.036819
-18.264563	-3.099811	109.17691	-20.745302	17.719923	110.732033	34.88773	-3.277241	116.104355	36.773987	30.181166	118.68576	35.8308585	13.4519625	117.3950575	-77.3214625	21.9878835	104.0690085
-19.875402	-3.202168	108.958389	-20.748482	17.847624	110.590492	34.812992	-3.235985	115.856842	36.778633	30.192253	118.159653	35.7958125	13.478134	117.0082475	-77.2927765	22.217114	104.1727365
-21.539358	-3.346272	108.805885	-20.767412	17.95537	110.430405	34.738426	-3.198296	115.550018	36.829346	30.172667	117.432999	35.783886	13.4871855	116.4915085	-77.31871	22.4235545	104.3693015
-23.224998	-3.542879	108.634041	-20.707203	18.062622	110.176155	34.707825	-3.122564	115.084206	36.749149	30.113813	116.542244	35.728487	13.4956245	115.813225	-77.142893	22.6296195	104.539085
-24.965677	-3.809791	108.520035	-20.669115	18.164965	109.871017	34.734653	-3.095626	114.377663	36.579288	30.15398	115.259529	35.6569705	13.529177	114.818596	-76.9952005	22.800753	104.923438
-27.504271	-4.217306	108.275604	-20.364717	18.311016	108.99234	34.731354	-3.034613	112.491226	36.228489	30.06056	112.515282	35.4799215	13.5129735	112.503254	-76.2093555	23.1090585	105.481426
-29.240566	-4.496884	108.127121	-20.208948	18.380962	108.231056	34.686802	-3.006078	111.035728	36.09354	29.882589	110.145584	35.390171	13.4382555	110.590656	-75.808067	23.3236685	105.871456
-30.940374	-4.771656	108.087242	-20.029964	18.431631	107.372536	34.643589	-2.977669	109.385765	35.828354	29.644165	107.610611	35.2359715	13.333248	108.498188	-75.2958995	23.530014	106.246884
-32.593681	-5.008938	108.226906	-19.888716	18.44319	106.469368	34.451969	-2.902793	107.799385	35.542595	29.375944	104.940239	34.997282	13.2365755	106.369812	-74.774714	23.6498045	106.568924
-34.21265	-5.22328	108.509087	-19.858009	18.469501	105.654526	34.317345	-2.849066	106.54911	35.15266	29.159605	102.636421	34.7350025	13.1552695	104.5927655	-74.4510205	23.7837325	106.7162865
-35.784653	-5.292885	108.897522	-19.974567	18.514391	105.061981	34.195763	-2.807308	105.712875	34.727573	29.00684	100.972603	34.461668	13.099766	103.342739	-74.410802	23.929016	106.781223
-37.339642	-5.322643	109.227707	-20.161877	18.48914	104.57032	34.008793	-2.796183	105.274666	34.285767	28.831621	99.786789	34.14728	13.017719	102.5307275	-74.471034	23.960561	106.6099125
-39.50766	-5.25329	109.332954	-20.515762	18.230564	104.167542	33.621113	-3.045679	104.944435	33.828938	28.456644	99.011925	33.7250255	12.7054825	101.97818	-74.7565495	23.7556455	106.356904
-40.923794	-5.112646	109.152901	-20.690464	18.033045	103.961334	33.356785	-3.28819	104.684082	33.636276	28.16486	98.72789	33.4965305	12.438335	101.705986	-74.8774585	23.627755	106.216682
-42.247189	-4.861996	108.883224	-20.867603	17.896669	103.678787	33.054276	-3.39934	104.154297	33.418789	27.993801	98.295815	33.2365325	12.2972305	101.225056	-74.9717385	23.4961075	106.132518
-43.502396	-4.468065	108.588753	-21.002007	17.858156	103.372253	32.786453	-3.443129	103.6353	33.197723	27.945644	97.828743	32.992088	12.2512575	100.7320215	-74.996102	23.4650545	106.0124845
-44.628967	-3.893831	108.355698	-21.159159	17.948385	103.145172	32.572464	-3.350506	103.204437	33.026703	28.032547	97.430679	32.7995835	12.3410205	100.317558	-75.1179015	23.5557495	105.972786
-45.723854	-3.235171	108.125435	-21.292866	18.115337	102.934982	32.382751	-3.197755	102.766106	32.833076	28.170395	97.064575	32.6079135	12.48632	99.9153405	-75.1936455	23.744354	105.9546235
-46.734348	-2.405306	107.952263	-21.438965	18.273058	102.739647	32.177921	-3.028311	102.336922	32.629841	28.325357	96.720657	32.403881	12.648523	99.5287895	-75.281811	23.897593	105.9505045
-48.140358	-1.02781	107.716179	-21.644644	18.500706	102.590195	31.877228	-2.816071	101.875671	32.344669	28.546165	96.371918	32.1109485	12.865047	99.1237945	-75.4002365	24.136365	106.0565955
-48.950706	-0.000182	107.664024	-21.800211	18.605665	102.670219	31.694731	-2.690606	101.699242	32.189499	28.688177	96.296104	31.942115	12.9987855	98.997673	-75.542537	24.2125445	106.342765
-49.672371	1.188494	107.788429	-21.927639	18.705603	102.818024	31.518385	-2.566522	101.574066	32.016205	28.79686	96.239143	31.767295	13.115169	98.9066045	-75.622573	24.296037	106.7294435
-50.41967	2.467828	107.917259	-22.038599	18.791739	102.96788	31.356079	-2.478763	101.405968	31.856451	28.893173	96.162186	31.606265	13.207205	98.784077	-75.683463	24.376273	107.151683
-51.063335	3.816896	108.034729	-22.125193	18.862856	103.114449	31.201836	-2.416397	101.223709	31.745636	28.962511	96.037514	31.473736	13.273057	98.6306115	-75.724122	24.452655	107.5982865
-51.598286	5.266846	108.150902	-22.177935	18.927103	103.247406	31.056055	-2.376038	100.997246	31.618008	29.008102	95.891693	31.3370315	13.316032	98.4444695	-75.6929015	24.538174	108.0503425
-52.119656	6.818403	108.238998	-22.256601	18.98197	103.37645	30.91457	-2.328326	100.747993	31.473917	29.045006	95.75576	31.1942435	13.35834	98.2518765	-75.7074455	24.6056	108.5010235
-52.641903	9.272109	108.281799	-22.330296	18.997047	103.619751	30.729612	-2.261002	100.494179	31.318607	29.142296	95.743919	31.0241095	13.440647	98.119049	-75.6847015	24.553447	109.120453
-52.952023	11.041123	108.287285	-22.400846	18.971113	103.825104	30.646336	-2.182765	100.376602	31.212219	29.270056	95.876297	30.9292775	13.5436455	98.1264495	-75.7309695	24.3985805	109.5237585
-53.144955	12.869054	108.266403	-22.449265	18.97122	104.031265	30.55805	-2.073523	100.315239	31.097857	29.422812	96.168808	30.8279535	13.6746445	98.2420235	-75.7264835	24.2677955	109.8205065
-53.262329	14.795743	108.255981	-22.556967	18.965855	104.309525	30.455961	-1.959048	100.406776	31.025362	29.618818	96.732399	30.7406615	13.829885	98.5695875	-75.8545955	24.101825	110.0494625
-53.281582	16.794201	108.148872	-22.737167	18.966112	104.694641	30.417109	-1.875193	100.828789	30.983616	29.804495	97.694069	30.7003625	13.964651	99.261429	-76.1746965	23.967573	110.127853
-53.211075	18.853447	108.124222	-22.880901	18.955793	105.178963	30.411587	-1.810821	101.54052	31.070438	29.992256	99.090172	30.7410125	14.0907175	100.315346	-76.5028145	23.8208685	110.04258
-53.169697	21.016508	108.130203	-23.070665	18.948023	105.794884	30.418804	-1.783534	102.492119	31.240446	30.188509	100.79155	30.829625	14.2024875	101.6418345	-76.970955	23.6935585	109.9479335
-52.900322	24.350279	108.480469	-23.331274	19.01169	107.018806	30.609587	-1.720603	104.581985	31.617382	30.477732	103.773438	31.1134845	14.3785645	104.1777115	-77.7760325	23.6448155	109.8599005
-52.740391	26.639002	108.862183	-23.450935	19.022575	107.881966	30.778879	-1.68444	106.053558	32.009464	30.666203	105.881973	31.3941715	14.4908815	105.9677655	-78.2960415	23.5542685	109.7961665
-52.432465	28.909725	109.269485	-23.586149	19.074699	108.688438	30.945763	-1.66134	107.414803	32.361496	30.818626	107.874405	31.6536295	14.578643	107.644604	-78.8259275	23.570755	109.732272
-52.138954	31.193918	109.702042	-23.67477	19.102724	109.381142	31.108559	-1.636449	108.650864	32.694359	31.002411	109.559021	31.901459	14.682981	109.1049425	-79.250999	23.522467	109.6573415
-51.804764	33.449547	110.002472	-23.756247	19.126982	109.947922	31.276211	-1.636099	109.721542	32.938278	31.146278	111.060463	32.1072445	14.7550895	110.3910025	-79.6197385	23.4988745	109.5048415
-51.549675	35.70158	110.290314	-23.853926	19.187389	110.403587	31.418816	-1.631631	110.66861	33.208862	31.279861	112.343887	32.313839	14.824115	111.5062485	-80.021691	23.550663	109.3009255
-51.249428	37.957214	110.47789	-23.943727	19.213625	110.762939	31.52132	-1.640037	111.459778	33.460983	31.386423	113.253578	32.4911515	14.873193	112.356678	-80.3786055	23.554057	109.1692
-50.884754	41.234756	110.813652	-24.00773	19.279285	110.998795	31.579197	-1.583333	111.860107	33.547657	31.441774	113.966682	32.563427	14.9292205	112.9133945	-80.578887	23.6293495	109.0841955
-50.652649	43.36039	111.141777	-24.05167	19.29188	110.959747	31.489998	-1.505719	111.594757	33.504234	31.467703	113.764778	32.497116	14.980992	112.6797675	-80.600456	23.602768	109.2397265
-50.455994	45.426376	111.546837	-24.082191	19.2626	110.808434	31.349712	-1.424821	110.869835	33.369026	31.460583	113.321831	32.359369	15.017881	112.095833	-80.523751	23.507319	109.521035
-50.271774	47.403313	112.023529	-24.118765	19.241516	110.626289	31.192636	-1.309938	110.116287	33.168961	31.49423	112.717888	32.1807985	15.092146	111.4170875	-80.4183285	23.390886	109.8354905
-50.051891	49.325279	112.51017	-24.198101	19.191895	110.477196	30.99407	-1.143377	109.184288	32.924557	31.569735	112.088814	31.9593135	15.213179	110.636551	-80.3555155	23.170611	110.317841
-49.614803	50.962906	113.175056	-24.314631	19.203798	110.269943	30.708721	-0.965743	108.128571	32.652382	31.628864	111.263885	31.6805515	15.3315605	109.696228	-80.3098135	23.0760355	110.843658
-49.690712	52.958405	113.874054	-24.437368	19.15019	110.067429	30.394772	-0.797593	107.024742	32.332085	31.70521	110.326813	31.3634285	15.4538085	108.6757775	-80.2381645	22.8465715	111.4590805
-48.973877	55.19088	114.741661	-24.558216	19.148571	109.724403	29.92099	-0.553749	105.431107	31.876743	31.823072	109.113632	30.8988665	15.6346615	107.2723695	-80.0152985	22.6624805	112.1764365
-47.93388	56.191051	115.0411	-24.730986	19.137779	109.55864	29.642382	-0.371804	104.714142	31.579319	31.925917	108.417145	30.6108505	15.7770565	106.5656435	-80.0728225	22.4985015	112.5516365
-47.096245	57.361435	115.384613	-24.829731	19.163841	109.475662	29.417627	-0.213288	104.075668	31.27832	32.02095	108.054062	30.3479735	15.903831	106.064865	-80.0074355	22.423851	112.886459
-46.390732	56.852554	115.694115	-24.993698	19.183428	109.483841	29.190123	-0.073033	103.727173	31.097435	32.118858	107.770012	30.143779	16.0229125	105.7485925	-80.131175	22.3439435	113.2190895
-45.659698	56.259132	115.739632	-25.083368	19.186424	109.440681	29.069391	0.062391	103.502586	30.914816	32.216396	107.671227	29.9921035	16.1393935	105.5869065	-80.1588395	22.2334545	113.2944555
-44.800411	55.69902	115.563942	-25.130144	19.24011	109.372757	29.045719	0.240432	103.37764	30.776342	32.366409	107.711014	29.9110305	16.3034205	105.544327	-80.1713185	22.1767995	113.201187
-44.014187	55.105549	115.451263	-25.185139	19.28121	109.31102	29.07472	0.452327	103.419563	30.714014	32.592068	107.749107	29.894367	16.5221975	105.584335	-80.264645	22.0402225	113.037705
-42.49157	53.938622	114.816437	-25.093975	19.373299	109.060562	29.260567	0.789204	103.433731	30.650551	32.954803	107.875465	29.955559	16.8720035	105.654598	-80.143509	21.8745945	112.466526
-41.381516	53.014301	114.35183	-25.024532	19.441254	108.894241	29.380194	1.008602	103.568161	30.64465	33.18536	107.875023	30.012422	17.096981	105.721592	-80.061486	21.785527	112.06689
-40.216724	52.001869	113.844475	-24.973124	19.470955	108.794807	29.549841	1.15885	103.718658	30.646086	33.354153	107.957924	30.0979635	17.2565015	105.838291	-80.0442115	21.6854085	111.751323
-38.886307	50.878227	113.3312	-24.954262	19.456278	108.764542	29.712	1.200647	103.935577	30.704832	33.452278	108.058464	30.208416	17.3264625	105.9970205	-80.11694	21.5860935	111.5320635
-37.602787	49.654758	112.930527	-24.857748	19.436138	108.777115	29.852612	1.160488	104.203781	30.777914	33.457439	108.150146	30.315263	17.3089635	106.1769635	-80.030759	21.5633125	111.3772665
-36.191101	48.33009	112.281868	-24.834887	19.375225	108.772873	29.997822	1.044618	104.555382	30.874962	33.377609	108.181801	30.436392	17.2111135	106.3685915	-80.106166	21.5393365	111.1771545
-34.733772	46.958015	111.62101	-24.742266	19.273827	108.682014	30.162296	0.882997	104.974785	30.97842	33.268196	108.224655	30.570358	17.0755965	106.59972	-80.05489	21.4720575	110.764308
-32.438717	44.782558	110.593666	-24.61623	19.136753	108.722008	30.440107	0.577174	105.837395	31.136635	33.071785	108.303276	30.788371	16.8244795	107.0703355	-80.020831	21.4490265	110.3736805
-30.932158	43.221527	110.197029	-24.555082	18.956881	108.859184	30.6203	0.377352	106.396294	31.24254	32.939278	108.363281	30.93142	16.658315	107.3797875	-80.041584	21.255447	110.3385805
-29.262505	41.61422	109.705711	-24.476774	18.719711	108.987083	30.811558	0.168914	106.93222	31.318075	32.757763	108.420052	31.0648165	16.4633385	107.676136	-80.0183645	20.9760835	110.29803
-27.676922	40.033413	109.498619	-24.391228	18.400784	109.158585	31.009659	-0.088058	107.363548	31.406164	32.564911	108.523941	31.2079115	16.2384265	107.9437445	-79.9903675	20.5631415	110.3734255
-25.859684	38.372494	109.371712	-24.301857	18.022596	109.332466	31.168198	-0.359257	107.712318	31.528933	32.325039	108.634628	31.3485655	15.982891	108.173473	-79.9522795	20.062301	110.491459
-24.198353	36.723705	109.266243	-24.254536	17.619223	109.431366	31.287729	-0.663005	108.02401	31.62314	32.053143	108.792511	31.4554345	15.695069	108.4082605	-79.9645065	19.543377	110.4544715
-22.394743	35.080467	109.105942	-24.221327	17.256037	109.465408	31.375891	-0.987862	108.332588	31.72574	31.759602	108.996239	31.5508155	15.38587	108.6644135	-79.9934695	19.126204	110.2664025
-19.736639	32.559917	108.757057	-24.239212	16.826719	109.296867	31.462067	-1.413435	108.865013	31.900492	31.389957	109.325638	31.6812795	14.988261	109.0953255	-80.1597035	18.665177	109.4984085
-17.974169	30.837557	108.465698	-24.257454	16.600183	109.11689	31.54261	-1.710719	109.222855	31.985765	31.17392	109.638596	31.7641875	14.7316005	109.4307255	-80.2790955	18.4687655	108.8030545
-16.252169	29.104414	108.296051	-24.321493	16.402048	108.864006	31.575998	-1.95778	109.690735	32.078133	30.979794	109.958496	31.8270655	14.511007	109.8246155	-80.4700515	18.293089	107.9033965
-14.601212	27.46191	108.229698	-24.41748	16.262302	108.626747	31.591183	-2.136657	110.139969	32.134991	30.853903	110.26757	31.863087	14.358623	110.2037695	-80.698047	18.165981	107.0497245
-12.879886	25.833002	107.880661	-24.536028	16.147732	108.35701	31.630779	-2.258141	110.51873	32.138603	30.809494	110.600487	31.884691	14.2756765	110.5596085	-80.956747	18.0197875	106.1544115
-11.270971	24.301231	107.675812	-24.598732	16.088854	108.052254	31.632212	-2.302059	110.932518	32.106064	30.828186	110.784828	31.869138	14.2630635	110.858673	-81.066602	17.9146445	105.245835
-9.526155	22.77977	107.477394	-24.706606	16.025057	107.722603	31.607569	-2.29441	111.204735	32.039486	30.838636	110.918259	31.8235275	14.272113	111.061497	-81.2367395	17.778001	104.383709
-7.007872	20.514093	107.218109	-24.82803	15.977081	107.15538	31.577106	-2.377862	111.508858	31.995266	30.790461	110.927986	31.786186	14.2062995	111.218422	-81.442246	17.7478625	103.092338
-5.351903	19.0644	107.097816	-24.868416	15.929447	106.795822	31.488398	-2.489137	111.486481	31.916348	30.691257	110.810623	31.702373	14.10106	111.148552	-81.439205	17.757834	102.443092
-3.634724	17.638222	106.948616	-24.906319	15.867083	106.467674	31.412029	-2.579545	111.353661	31.824818	30.52701	110.633041	31.6184235	13.9737325	110.993351	-81.4310615	17.7604335	101.941997
-2.027957	16.292286	106.873466	-24.913612	15.822917	106.182373	31.3519	-2.701918	111.291016	31.795969	30.380848	110.496834	31.5739345	13.839465	110.893925	-81.4011585	17.806369	101.470821
-0.368069	14.983999	106.844238	-24.859426	15.782001	105.945503	31.330311	-2.79474	111.217026	31.801376	30.279488	110.444847	31.5658435	13.742374	110.8309365	-81.2846955	17.821628	101.0600695
1.198873	13.770702	106.979958	-24.757771	15.773802	105.761864	31.349955	-2.821403	111.337807	31.759476	30.181854	110.588943	31.5547155	13.6802255	110.963375	-81.0702575	17.8673785	100.560353
2.745273	12.605042	107.264587	-24.637825	15.833953	105.69191	31.408163	-2.858174	111.68988	31.739342	30.090445	111.041199	31.5737525	13.6161355	111.3655395	-80.8494025	18.0517705	100.0182805
4.959347	11.00015	108.252129	-24.42008	15.947649	105.950035	31.549608	-2.897853	112.998215	31.915825	30.070433	112.305519	31.7327165	13.58629	112.651867	-80.5728765	18.309008	99.248203
6.400531	10.027927	109.140137	-24.289993	16.090847	106.186203	31.651459	-2.815583	114.222679	31.960865	30.145702	113.333618	31.806162	13.6650595	113.7781485	-80.386148	18.5166345	98.5942575
7.712902	9.146692	110.172211	-24.177023	16.216677	106.40181	31.651983	-2.728546	115.623215	32.024601	30.182508	114.538231	31.838292	13.726981	115.080723	-80.192338	18.706373	97.722897
8.924437	8.243954	111.367432	-24.117348	16.302341	106.659111	31.749836	-2.82988	116.983665	32.125801	30.166996	115.811852	31.9378185	13.668558	116.3977585	-80.1725145	18.936124	96.9204635
10.043642	7.408506	112.461517	-24.389528	16.483728	107.128052	31.789165	-3.023138	118.119385	32.202156	30.105373	116.874657	31.9956605	13.5411175	117.497021	-80.7747165	19.4263385	96.759083
11.046339	6.644779	113.288368	-24.127825	16.282991	107.045837	31.771194	-3.174475	118.905212	32.195488	30.024	117.723358	31.983341	13.4247625	118.314285	-80.238991	19.1412195	95.777389
11.943951	5.920547	114.012421	-24.132875	16.211248	107.11441	31.805616	-3.333446	119.470932	32.229771	29.98093	118.345764	32.0176935	13.323742	118.908348	-80.2834435	19.098754	95.320472
12.608788	5.201087	114.551559	-24.147797	16.099834	107.188751	31.859394	-3.47818	119.877052	32.329712	29.963715	118.909439	32.094553	13.2427675	119.3932455	-80.390147	18.9569005	94.9842565
12.334722	5.185152	114.546631	-24.086239	15.996282	107.205238	31.946102	-3.544426	119.872749	32.400997	29.924356	119.035812	32.1735495	13.189965	119.4542805	-80.3460275	18.802599	94.9561955
12.019595	5.17252	114.389656	-24.028408	15.922	107.201591	32.067184	-3.614377	119.770172	32.503147	29.911777	119.08078	32.2851655	13.1487	119.425476	-80.3419815	18.6953	94.977706
11.545866	5.240165	114.160622	-23.939346	15.827158	107.175568	32.165924	-3.664727	119.568016	32.634193	29.865677	119.032967	32.4000585	13.100475	119.3004915	-80.2787505	18.553841	95.0506445
10.950648	5.365152	113.773987	-23.856716	15.727806	107.127022	32.243614	-3.705249	119.233704	32.731617	29.808634	118.848595	32.4876155	13.0516925	119.0411495	-80.2010475	18.4039195	95.2128945
10.311127	5.601962	113.313904	-23.786554	15.684827	107.061638	32.314304	-3.736004	118.790588	32.813004	29.745111	118.604401	32.563654	13.0045535	118.6974945	-80.136762	18.3651005	95.4257815
9.543292	5.856751	112.852547	-23.673164	15.651194	107.024239	32.417088	-3.727079	118.396271	32.913517	29.708437	118.334892	32.6653025	12.990679	118.3655815	-80.0116305	18.311709	95.6828965
8.16844	6.385506	112.189865	-23.525036	15.701289	107.070328	32.567005	-3.655298	117.685524	33.124428	29.731461	117.976334	32.8457165	13.0380815	117.830929	-79.8957885	18.3644965	96.309727
7.138264	6.747206	111.635567	-23.384682	15.730198	107.077896	32.672752	-3.609422	117.178452	33.209984	29.73531	117.670616	32.941368	13.062944	117.424534	-79.710732	18.397452	96.731258
5.981177	7.208667	111.133369	-23.267517	15.817502	107.097649	32.7826	-3.532131	116.548409	33.318451	29.789204	117.321838	33.0505255	13.1285365	116.9351235	-79.5855595	18.5064675	97.2601745
4.775317	7.687243	110.502853	-23.163015	15.911482	107.028732	32.873951	-3.421393	115.85714	33.441345	29.863039	116.782913	33.157648	13.220823	116.3200265	-79.483678	18.602141	97.7374375
3.462298	8.165894	109.711494	-23.122089	16.035015	106.879272	32.915241	-3.286275	114.953598	33.404087	29.99221	116.047737	33.159664	13.3529675	115.5006675	-79.403842	18.7170625	98.2578765
2.067659	8.738764	108.902565	-23.092058	16.167332	106.603119	32.885857	-3.101721	113.976654	33.409286	30.114006	115.138878	33.1475715	13.5061425	114.557766	-79.3316875	18.8285215	98.648472
0.583855	9.315259	108.111908	-23.110142	16.310106	106.23156	32.852676	-2.858574	113.007545	33.430908	30.292902	114.195129	33.141792	13.717164	113.601337	-79.362076	18.903048	98.861783
-1.763344	10.163871	106.756165	-23.17491	16.520716	105.557869	32.689579	-2.489146	111.412933	33.152588	30.538258	112.572861	32.9210835	14.024556	111.992897	-79.2709035	19.016876	99.122841
-3.372699	10.747206	106.027435	-23.202356	16.622032	105.166504	32.585491	-2.255279	110.550217	32.937355	30.638998	111.741707	32.761423	14.1918595	111.145962	-79.166135	19.0522045	99.187046
-5.065561	11.270579	105.557671	-23.278215	16.638391	105.000351	32.505737	-2.12817	109.947586	32.811401	30.69697	111.250664	32.658569	14.2844	110.599125	-79.214999	18.992382	99.401577
-6.795687	11.856155	105.356339	-23.352524	16.57394	105.006134	32.404854	-2.055241	109.696915	32.71727	30.743582	110.977379	32.561062	14.3441705	110.337147	-79.26611	18.8037095	99.675121
-8.54283	12.447701	105.289421	-23.435764	16.547758	105.110016	32.352642	-2.031976	109.571709	32.649796	30.79254	110.967827	32.501219	14.380282	110.269768	-79.372747	18.715234	99.950264
-10.328559	13.034451	105.321243	-23.492376	16.520735	105.261322	32.277	-1.95934	109.690666	32.438953	30.939859	111.095192	32.3579765	14.4902595	110.392929	-79.3427285	18.5512105	100.129715
-12.084955	13.682507	105.379845	-23.610994	16.553921	105.417763	32.251617	-1.855046	109.86953	32.545238	31.061617	111.277115	32.3984275	14.6032855	110.5733225	-79.6204155	18.5045565	100.2622035
-14.826289	14.661958	105.443695	-23.742889	16.68137	105.66893	32.203812	-1.57409	110.104706	32.444115	31.39959	111.425972	32.3239635	14.91275	110.765339	-79.8097415	18.44999	100.572521
-16.669716	15.341689	105.443405	-23.79336	16.805178	105.763969	32.19569	-1.368556	110.176895	32.382259	31.652802	111.441063	32.2889745	15.142123	110.808979	-79.8756945	18.468233	100.718959
-18.569674	16.031963	105.386696	-23.848465	16.914669	105.834961	32.178341	-1.150293	110.209846	32.294823	31.91433	111.392998	32.236582	15.3820185	110.801422	-79.933512	18.4473195	100.8685
-20.299465	16.7973	105.434074	-23.921436	16.998592	105.874977	32.164116	-0.958908	110.261742	32.217957	32.127022	111.31208	32.1910365	15.584057	110.786911	-80.0339085	18.413127	100.963043
-19.168264	17.054092	105.490219	-23.953352	17.134172	105.990387	32.147346	-0.807442	110.318779	32.138531	32.311077	111.28141	32.1429385	15.7518175	110.8000945	-80.0496425	18.5165265	101.1806795
-18.424522	17.331917	105.62513	-24.001362	17.179321	106.060448	32.091293	-0.667428	110.415184	32.086151	32.437641	111.269737	32.088722	15.8851065	110.8424605	-80.091446	18.4735355	101.2784355
-17.983561	17.54817	105.800369	-24.019629	17.212988	106.141541	32.05191	-0.605973	110.51799	32.044937	32.529171	111.318298	32.0484235	15.961599	110.918144	-80.0876815	18.464377	101.364938
-17.284746	17.799063	106.023994	-24.115301	17.247005	106.377686	31.975964	-0.536647	110.661674	32.02018	32.632084	111.413025	31.998072	16.0477185	111.0373495	-80.228674	18.4462915	101.7180225
-16.809134	17.944664	106.176926	-24.144608	17.260021	106.543159	31.915382	-0.452831	110.779747	31.971395	32.708626	111.521744	31.9433885	16.1278975	111.1507455	-80.2326045	18.3921445	101.9355725
-16.377071	18.14716	106.399834	-24.241192	17.295212	106.700073	31.869799	-0.380193	110.889458	31.915224	32.820683	111.686073	31.8925115	16.220245	111.2877655	-80.3748955	18.370179	102.1123805
-16.080643	18.322805	106.599388	-24.316633	17.287672	106.866241	31.775808	-0.267442	111.032379	31.836357	32.950504	111.857758	31.8060825	16.341531	111.4450685	-80.4393485	18.233813	102.2874135
-15.800585	18.437778	106.805435	-24.440886	17.279896	107.03994	31.713047	-0.156023	111.110855	31.718523	33.085094	112.078133	31.715785	16.4645355	111.594494	-80.597557	18.0952565	102.485386
-15.504911	18.540468	106.954994	-24.584997	17.299652	107.190392	31.639799	-0.011044	111.175049	31.612175	33.246109	112.283455	31.625987	16.6175325	111.729252	-80.795981	17.9817715	102.651532
-15.278811	18.685198	107.075752	-24.754816	17.2939	107.287575	31.545444	0.152819	111.153687	31.475677	33.408974	112.41938	31.5105605	16.7808965	111.7865335	-81.0201925	17.8069035	102.7886165
-14.919456	18.890549	107.150604	-24.918758	17.337986	107.340965	31.353994	0.391082	110.911156	31.245882	33.617668	112.353149	31.299938	17.004375	111.6321525	-81.137454	17.671597	103.0497775
-14.838309	18.980387	107.105896	-25.005453	17.415459	107.263336	31.214708	0.580056	110.65593	31.103069	33.758469	112.129868	31.1588885	17.1692625	111.392899	-81.1697945	17.6616555	103.133773
-14.681667	19.059553	106.98336	-25.045099	17.561193	107.222244	31.115896	0.821844	110.356155	30.943703	33.949673	111.88073	31.0297995	17.3857585	111.1184425	-81.1199975	17.7366275	103.3260455
-14.487084	19.090538	106.897186	-25.089571	17.660795	107.196426	31.041813	1.046442	110.127998	30.808046	34.165546	111.625114	30.9249295	17.605994	110.876556	-81.1040715	17.715596	103.516296
-14.329537	19.176922	106.884239	-25.116184	17.824732	107.208504	30.989117	1.307174	109.942207	30.689043	34.414024	111.421928	30.83908	17.860599	110.6820675	-81.071448	17.788865	103.7349405
-14.256275	19.267475	106.895638	-25.178015	17.983519	107.2397	30.929691	1.585829	109.856857	30.574635	34.673443	111.254623	30.752163	18.129636	110.55574	-81.108193	17.837402	103.92366
-14.155791	19.327276	106.873955	-25.198114	18.170013	107.261871	30.903494	1.858214	109.802963	30.467051	34.932961	111.131355	30.6852725	18.3955875	110.467159	-81.0815005	17.9444385	104.056583
-14.11119	19.320538	106.810715	-25.284878	18.446592	107.251717	30.833828	2.221921	109.747734	30.318645	35.311047	110.923088	30.5762365	18.766484	110.335411	-81.1459925	18.1267	104.168023
-14.065298	19.238407	106.753365	-25.335672	18.629509	107.185074	30.785788	2.43388	109.70739	30.201471	35.5219	110.799469	30.4936295	18.97789	110.2534295	-81.1649735	18.281128	104.1167185
-14.00467	19.262213	106.676842	-25.384314	18.761509	107.127258	30.739054	2.644476	109.665237	30.077288	35.724953	110.668625	30.408171	19.1847145	110.166931	-81.176799	18.3383035	104.087585
-13.950029	19.235926	106.605209	-25.428967	18.919903	107.040062	30.685797	2.850383	109.644424	30.00367	35.929314	110.564468	30.3447335	19.3898485	110.104446	-81.2026675	18.4499575	103.975678
-13.893394	19.233591	106.505989	-25.43528	19.067387	106.967834	30.651104	3.042999	109.574036	29.961485	36.113274	110.41993	30.3062945	19.5781365	109.996983	-81.1768545	18.5566375	103.938685
-13.91952	19.183006	106.379234	-25.43816	19.238298	106.842247	30.633015	3.234373	109.473824	29.913515	36.31361	110.250023	30.273265	19.7739915	109.8619235	-81.149585	18.7026045	103.8225705
-13.95545	19.127514	106.251648	-25.432959	19.43325	106.740166	30.633703	3.387274	109.364632	29.88578	36.469204	110.061264	30.2597415	19.928239	109.712948	-81.1256595	18.938261	103.767384
-13.863738	18.972954	106.141899	-25.354172	19.675455	106.638893	30.634525	3.578268	109.233223	29.904037	36.662754	109.831284	30.269281	20.120511	109.5322535	-80.977625	19.230399	103.7455325
-13.840606	18.959965	106.104813	-25.294676	19.844496	106.614777	30.635149	3.668535	109.173843	29.96981	36.750347	109.729401	30.3024795	20.209441	109.451622	-80.8918315	19.479551	103.777932
-13.845979	18.899755	106.091156	-25.249729	20.009541	106.636513	30.627733	3.716655	109.091232	30.018997	36.806232	109.688972	30.323365	20.2614435	109.390102	-80.822823	19.7576385	103.882924
-13.841743	18.855038	106.100258	-25.202614	20.154051	106.672546	30.627909	3.750583	109.043945	30.08742	36.84148	109.669937	30.3576645	20.2960315	109.356941	-80.7628925	20.0120705	103.988151
-13.876775	18.802334	106.098305	-25.199429	20.261572	106.691566	30.609966	3.76734	108.989243	30.152342	36.881836	109.702011	30.381154	20.324588	109.345627	-80.780012	20.198556	104.037505
-13.95897	18.692011	106.077232	-25.156065	20.397932	106.688354	30.603903	3.833004	108.933685	30.215614	36.935158	109.750282	30.4097585	20.384081	109.3419835	-80.7218885	20.411783	104.0347245
-13.966997	18.581644	106.066895	-25.150946	20.504658	106.689156	30.560429	3.892047	108.929428	30.241171	37.008762	109.823189	30.4008	20.4504045	109.3763085	-80.702692	20.5589115	104.0020035
-13.953871	18.406626	106.043732	-25.159082	20.687403	106.658089	30.568764	4.001308	108.882126	30.273426	37.134212	109.909988	30.421095	20.56776	109.396057	-80.739259	20.807046	103.920121
-13.985527	18.316837	106.018105	-25.18825	20.781147	106.620392	30.546007	4.078442	108.871521	30.279604	37.211887	109.931839	30.4128055	20.6451645	109.40168	-80.7893055	20.9171295	103.839104
-14.006166	18.175735	105.94709	-25.200182	20.888271	106.554756	30.493376	4.150363	108.83567	30.275375	37.273911	109.907402	30.3843755	20.712137	109.371536	-80.7847395	21.064405	103.737976
-14.029881	18.052319	105.843887	-25.248676	20.960386	106.496193	30.459192	4.186179	108.780876	30.254799	37.324326	109.869514	30.3569955	20.7552525	109.325195	-80.8543475	21.1655195	103.667191
-14.15306	17.866096	105.775558	-25.308159	21.021639	106.428513	30.412039	4.217393	108.724991	30.223259	37.337955	109.803429	30.317649	20.777674	109.26421	-80.933967	21.265604	103.592816
-14.25668	17.662329	105.718636	-25.314873	21.060253	106.399063	30.352085	4.238654	108.649696	30.194109	37.334808	109.76403	30.273097	20.786731	109.206863	-80.902843	21.333775	103.591263
-14.348899	17.396709	105.687592	-25.364586	21.124851	106.366325	30.300098	4.215292	108.580887	30.183458	37.329773	109.731796	30.241778	20.7725325	109.1563415	-80.97095	21.4771695	103.5763085
-14.504869	17.070642	105.667587	-25.388395	21.199387	106.344589	30.231874	4.103086	108.495285	30.170536	37.28896	109.74585	30.201205	20.696023	109.1205675	-80.977995	21.702751	103.5686105
-14.692789	16.934563	105.657173	-25.442945	21.274151	106.31813	30.184095	4.07947	108.470955	30.175781	37.253387	109.756104	30.179938	20.6664285	109.1135295	-81.065828	21.8818735	103.5227305
-14.783205	16.66272	105.567635	-25.47504	21.327536	106.279945	30.130634	4.052616	108.43943	30.192104	37.213818	109.750328	30.161369	20.633217	109.094879	-81.111449	22.021855	103.465011
-14.903355	16.409229	105.498352	-25.447903	21.395224	106.232391	30.087387	4.005635	108.40992	30.206978	37.174763	109.725487	30.1471825	20.590199	109.0677035	-81.0429885	22.200249	103.3970785
-15.143964	16.142006	105.401703	-25.467909	21.488207	106.139389	30.058559	3.9784	108.358574	30.233591	37.134029	109.677635	30.146075	20.5562145	109.0181045	-81.081893	22.4201995	103.2606735
-15.282026	15.849638	105.310181	-25.43771	21.551849	106.07383	30.039682	3.958307	108.284691	30.257341	37.111656	109.620544	30.1485115	20.5349815	108.9526175	-81.0239315	22.5687165	103.1950425
-15.407454	15.478948	105.229378	-25.424471	21.586123	106.006195	30.022987	3.940414	108.198486	30.276871	37.091778	109.549591	30.149929	20.516096	108.8740385	-80.998871	22.65615	103.1383515
-15.741264	15.119264	105.185875	-25.40414	21.662649	105.942856	29.995308	3.883114	108.053017	30.289927	37.037292	109.428871	30.1426175	20.460203	108.740944	-80.9508975	22.865095	103.144768
-15.816851	14.728564	105.116676	-25.391445	21.685036	105.94429	29.975182	3.825811	107.977318	30.293003	36.984543	109.39109	30.1340925	20.405177	108.684204	-80.9169825	22.964895	103.204376
-16.005125	14.375999	105.123589	-25.42494	21.68722	106.001541	29.935329	3.774877	107.958046	30.297617	36.915329	109.39312	30.116473	20.345103	108.675583	-80.966353	23.029337	103.327499
-16.264782	14.013704	105.191246	-25.42528	21.686466	106.076553	29.911333	3.712853	107.949493	30.312672	36.844349	109.41906	30.1120025	20.278601	108.6842765	-80.9625625	23.094331	103.4688295
-16.499844	13.587605	105.141258	-25.43327	21.677771	106.099365	29.892868	3.613234	107.933533	30.321657	36.781189	109.438065	30.1072625	20.1972115	108.685799	-80.9738025	23.1583305	103.512931
-16.661009	13.095739	105.11525	-25.409941	21.652803	106.083702	29.865646	3.547545	107.908775	30.324114	36.723824	109.439171	30.09488	20.1356845	108.673973	-80.914762	23.1699215	103.493431
-16.85606	12.657552	105.060898	-25.425211	21.637825	106.052269	29.848047	3.485296	107.861984	30.327871	36.659683	109.421074	30.087959	20.0724895	108.641529	-80.938381	23.2031605	103.463009
-17.204189	12.030753	104.982079	-25.436327	21.611551	105.960419	29.825407	3.377354	107.761597	30.368305	36.576923	109.397682	30.096856	19.9771385	108.5796395	-80.96951	23.2459635	103.3411985
-17.389091	11.5778	104.866966	-25.445604	21.590637	105.899155	29.783264	3.33945	107.684448	30.368038	36.537212	109.367821	30.075651	19.938331	108.5261345	-80.966859	23.242943	103.2721755
-17.695871	11.139582	104.840317	-25.451908	21.588457	105.884483	29.773113	3.315026	107.623802	30.351492	36.511536	109.348618	30.0623025	19.913281	108.48621	-80.9661185	23.263633	103.282756
-17.934887	10.58829	104.792908	-25.46171	21.59465	105.899834	29.763666	3.291308	107.600418	30.331921	36.487816	109.333893	30.0477935	19.889562	108.4671555	-80.9712135	23.299738	103.3325125
-18.238474	10.049872	104.857048	-25.483068	21.604527	105.940376	29.715204	3.252441	107.630226	30.307882	36.475574	109.320381	30.011543	19.8640075	108.4753035	-80.977679	23.3450465	103.4054485
-18.363657	9.485666	104.851234	-25.519987	21.632225	105.975021	29.716778	3.235589	107.635368	30.287275	36.446903	109.286972	30.0020265	19.841246	108.46117	-81.0420005	23.423204	103.488872
-18.738832	9.00132	104.934326	-25.534382	21.635256	106.020737	29.70155	3.202691	107.687439	30.256409	36.420918	109.253418	29.9789795	19.8118045	108.4704285	-81.0477435	23.4587075	103.5710455
-19.032946	8.180381	104.990982	-25.531445	21.657402	106.050636	29.713205	3.185689	107.824257	30.23732	36.389858	109.213303	29.9752625	19.7877735	108.51878	-81.0381525	23.5270305	103.582492
-19.240322	7.593903	105.003098	-25.521765	21.656742	106.084885	29.720682	3.22016	107.990921	30.230865	36.3923	109.151901	29.9757735	19.80623	108.571411	-81.0193035	23.507254	103.598359
-19.565742	7.035088	105.170586	-25.511969	21.677271	106.124199	29.777512	3.300652	108.183563	30.203945	36.417969	109.00428	29.9907285	19.8593105	108.5939215	-81.0146665	23.4952315	103.6544765
-19.81793	6.434943	105.367706	-25.501146	21.70647	106.147232	29.882082	3.365267	108.392357	30.110737	36.448326	108.826408	29.9964095	19.9067965	108.6093825	-80.9987015	23.5061435	103.6850815
-20.013119	5.897042	105.59053	-25.468878	21.756948	106.174812	29.96571	3.401699	108.602974	29.983763	36.478436	108.633934	29.9747365	19.9400675	108.618454	-80.9124925	23.5738285	103.73117
-20.252659	5.379894	105.77607	-25.442299	21.757462	106.193802	30.050772	3.402498	108.797714	29.936415	36.463398	108.436539	29.9935935	19.932948	108.6171265	-80.8781915	23.581976	103.7704775
-20.546618	4.949477	106.014145	-25.40358	21.726675	106.246712	30.126276	3.36029	108.956337	29.911842	36.418697	108.318481	30.019059	19.8894935	108.637409	-80.826219	23.5638565	103.856015
-21.006443	4.220728	106.269287	-25.383823	21.60285	106.359909	30.168879	3.208527	109.19313	29.9224	36.281731	108.269524	30.0456395	19.745129	108.731327	-80.8132855	23.460571	103.988491
-21.341253	3.766315	106.414795	-25.32379	21.492491	106.410446	30.189081	3.119138	109.371506	30.023325	36.173233	108.260605	30.106203	19.6461855	108.8160555	-80.753783	23.3387965	104.0048365
-21.60606	3.357338	106.499229	-25.323036	21.424164	106.423172	30.221832	3.035908	109.520111	30.06855	36.091789	108.262192	30.145191	19.5638485	108.8911515	-80.791263	23.2844795	103.9551925
-21.910828	3.036539	106.580643	-25.310635	21.380867	106.401611	30.23031	2.961732	109.626091	30.083254	36.04467	108.265259	30.156782	19.503201	108.945675	-80.778052	23.258533	103.857547
-22.132362	2.777678	106.549515	-25.256651	21.30607	106.348785	30.27828	2.930216	109.627762	30.080986	36.012733	108.25415	30.179633	19.4714745	108.940956	-80.692935	23.1406655	103.756614
-22.384647	2.591633	106.519684	-25.254047	21.248672	106.301224	30.291653	2.907156	109.638527	30.110079	35.968864	108.230927	30.200866	19.43801	108.934727	-80.70896	23.059334	103.667721
-22.616995	2.493051	106.501198	-25.227129	21.179773	106.262924	30.294033	2.851965	109.652199	30.142298	35.930122	108.235512	30.2181655	19.3910435	108.9438555	-80.6724235	22.9685025	103.5819925
-23.058842	2.442863	106.469383	-25.166681	21.115036	106.29277	30.340618	2.747849	109.65847	30.225527	35.863052	108.29023	30.2830725	19.3054505	108.97435	-80.6164345	22.9246215	103.61119
-23.323494	2.464073	106.50573	-25.124275	21.077263	106.330215	30.360567	2.666687	109.674095	30.268648	35.819763	108.352898	30.3146075	19.243225	109.0134965	-80.5631575	22.911301	103.6469335
-23.698341	2.540361	106.482292	-25.071665	21.031187	106.336609	30.362728	2.601271	109.702911	30.330832	35.772305	108.392647	30.34678	19.186788	109.047779	-80.49011	22.875586	103.625439
-24.005901	2.654743	106.48513	-25.047279	21.00466	106.330856	30.364395	2.514891	109.698418	30.381769	35.699409	108.434692	30.373082	19.10715	109.066555	-80.46764	22.90217	103.595157
-24.246811	2.760955	106.441185	-25.030422	20.954205	106.303879	30.347391	2.425203	109.683418	30.444521	35.621147	108.449661	30.395956	19.023175	109.0665395	-80.4568	22.885235	103.5412185
-24.555067	2.928068	106.342888	-24.97031	20.881161	106.245911	30.371635	2.344109	109.62915	30.500406	35.544441	108.458588	30.4360205	18.944275	109.043869	-80.3766405	22.818047	103.447953
-24.770555	3.093675	106.248543	-24.935154	20.841848	106.220642	30.419058	2.265303	109.568062	30.5527	35.480034	108.49646	30.485879	18.8726685	109.032261	-80.356187	22.8110275	103.409023
-25.056475	3.452778	106.086433	-24.834322	20.738243	106.204971	30.455759	2.152918	109.503326	30.653023	35.41383	108.592285	30.554391	18.783374	109.0478055	-80.223035	22.693112	103.3621365
-25.237762	3.805904	105.960991	-24.732695	20.644777	106.19516	30.537325	2.09051	109.400627	30.734566	35.373249	108.685623	30.6359455	18.7318795	109.043125	-80.1013355	22.5576745	103.347195
-25.454258	4.175858	105.83062	-24.717773	20.537535	106.188431	30.592373	2.031554	109.303413	30.801435	35.336067	108.789597	30.696904	18.6838105	109.046505	-80.13245	22.3912595	103.330357
-25.693888	4.613913	105.701401	-24.634834	20.440842	106.171402	30.628189	1.963469	109.205246	30.88158	35.260807	108.866158	30.7548845	18.612138	109.035702	-80.0245525	22.269546	103.307102
-25.865421	5.007741	105.601288	-24.561033	20.349739	106.147148	30.680561	1.880744	109.024071	30.964664	35.168224	108.974113	30.8226125	18.524484	108.999092	-79.9446785	22.174994	103.295204
-26.031517	5.437116	105.500389	-24.506468	20.217564	106.119324	30.72032	1.733402	108.940872	31.053301	35.077129	109.10498	30.8868105	18.4052655	109.022926	-79.8997465	22.0298625	103.215722
-26.250637	5.866849	105.401299	-24.468554	20.144079	106.164154	30.751482	1.59803	108.903908	31.152317	34.962116	109.267365	30.9518995	18.280073	109.0856365	-79.8890075	22.008085	103.2426715
-26.418982	6.508423	105.342209	-24.405115	19.970911	106.247688	30.816805	1.371861	108.834747	31.318272	34.776642	109.509399	31.0675385	18.0742515	109.172073	-79.8777685	21.8675705	103.323303
-26.567236	7.0047	105.335175	-24.31661	19.883102	106.299118	30.865639	1.257426	108.875038	31.390541	34.654537	109.649429	31.12809	17.9559815	109.2622335	-79.76131	21.8102225	103.3360025
-26.72509	7.554744	105.358185	-24.257952	19.817385	106.355026	30.961279	1.136593	108.891273	31.480221	34.543213	109.814751	31.22075	17.839903	109.353012	-79.736654	21.794867	103.35704
-26.878288	8.015772	105.365898	-24.230831	19.725632	106.411232	31.034779	1.033046	108.954659	31.574499	34.464039	109.949959	31.304639	17.7485425	109.452309	-79.766301	21.7027215	103.370155
-26.987898	8.492815	105.434227	-24.163279	19.607325	106.452354	31.094885	0.959984	109.020378	31.633642	34.372234	110.033691	31.3642635	17.666109	109.5270345	-79.6908215	21.548541	103.3776735
-27.129517	8.903809	105.373291	-24.118856	19.539183	106.455574	31.218943	0.853783	109.053101	31.687588	34.243355	110.027565	31.4532655	17.548569	109.540333	-79.6909775	21.529797	103.370815
-27.2325	9.326139	105.372345	-24.048578	19.42947	106.409286	31.310425	0.741082	109.096893	31.737196	34.11338	109.905838	31.5238105	17.427231	109.5013655	-79.6209665	21.431709	103.3172065
-27.397112	9.970225	105.334389	-23.933252	19.275394	106.303085	31.453892	0.564268	109.043205	31.750914	33.904778	109.702805	31.602403	17.234523	109.373005	-79.468907	21.316265	103.233165
-27.457697	10.434632	105.307182	-23.854097	19.134504	106.264206	31.543919	0.418271	108.987892	31.785896	33.749256	109.588661	31.6649075	17.0837635	109.2882765	-79.3731015	21.1852445	103.2401355
-27.621386	10.910535	105.287956	-23.789007	18.964573	106.239685	31.607103	0.225919	108.952751	31.855923	33.567123	109.556534	31.731513	16.896521	109.2546425	-79.309527	21.032625	103.2247275
-27.708221	11.30154	105.350365	-23.720718	18.751501	106.277313	31.689754	0.040967	108.943283	31.955898	33.393406	109.628632	31.822826	16.7171865	109.2859575	-79.264262	20.7858155	103.2686685
-27.786402	11.726384	105.379341	-23.625076	18.558607	106.345726	31.785021	-0.141753	109.010406	32.064167	33.256565	109.783974	31.924594	16.557406	109.39719	-79.174746	20.559808	103.294262
-27.902878	12.103013	105.457947	-23.569212	18.372812	106.440529	31.847847	-0.212284	109.128593	32.15044	33.177654	109.974442	31.9991435	16.482685	109.5515175	-79.1375675	20.262939	103.3295405
-27.842596	12.433553	105.522285	-23.530848	18.278191	106.552574	31.919855	-0.26956	109.247292	32.234676	33.144375	110.12236	32.0772655	16.4374075	109.684826	-79.1389615	20.1189745	103.420322
-27.985514	13.128283	105.605362	-23.286339	18.024855	106.510284	31.998024	-0.302534	109.399918	32.348774	33.162075	110.276733	32.173399	16.4297705	109.8383255	-78.746077	19.6199395	103.1822425
-28.286324	13.737003	105.665604	-23.272127	17.983177	106.517563	32.059364	-0.324383	109.436821	32.40398	33.1558	110.350525	32.231672	16.4157085	109.893673	-78.775926	19.5506455	103.141453
-28.168232	14.058535	105.518066	-23.414539	18.047861	106.61776	32.104572	-0.365494	109.498108	32.437912	33.146156	110.447456	32.271242	16.390331	109.972782	-79.10032	19.705391	103.262738
-28.298903	14.554574	105.617989	-23.467817	18.053125	106.642326	32.139606	-0.388771	109.578392	32.501766	33.136909	110.551788	32.320686	16.374069	110.06509	-79.25632	19.732181	103.219562
-28.375822	15.021534	105.651352	-23.17181	17.858486	106.650284	32.19511	-0.420104	109.695389	32.563965	33.11256	110.683121	32.3795375	16.346228	110.189255	-78.7231575	19.370744	103.111313
-28.480764	15.353417	105.659973	-23.145603	17.784872	106.655632	32.261829	-0.4605	109.809853	32.620735	33.100193	110.863945	32.441282	16.3198465	110.336899	-78.732488	19.2498975	102.974365
-28.566488	15.773959	105.783951	-23.095335	17.717817	106.81131	32.31992	-0.482709	109.937195	32.70282	33.08147	111.02916	32.51137	16.2993805	110.4831775	-78.70204	19.1362535	103.1394425
-28.859886	16.483124	105.914436	-23.289665	17.699492	106.940613	32.418011	-0.601988	110.060928	32.79969	33.027477	111.289825	32.6088505	16.2127445	110.6753765	-79.1881805	19.1862395	103.2058495
-28.936848	16.888727	105.987343	-23.25621	17.588989	107.023148	32.470203	-0.698683	110.190109	32.858501	32.966534	111.433281	32.664352	16.1339255	110.811695	-79.176772	19.0440525	103.234601
-29.051998	17.320507	106.042336	-23.249088	17.468262	107.069244	32.524578	-0.78579	110.341408	32.924007	32.895313	111.602936	32.7242925	16.0547615	110.972172	-79.2224685	18.8817625	103.166316
-29.210571	17.701248	106.139313	-23.227591	17.351456	107.169273	32.567768	-0.873848	110.48555	32.988537	32.833698	111.791573	32.7781525	15.979925	111.1385615	-79.2333345	18.722987	103.1999845
-29.302736	18.086153	106.208122	-23.22201	17.247982	107.212555	32.625408	-0.97517	110.665337	33.048328	32.761646	111.957703	32.836868	15.893238	111.31152	-79.280888	18.602726	103.11359
-29.403337	18.427229	106.20195	-23.225079	17.163954	107.248642	32.654621	-1.104854	110.824516	33.105629	32.677879	112.081467	32.880125	15.7865125	111.4529915	-79.330283	18.5413955	103.0442925
-29.516876	18.724813	106.231758	-23.198593	17.098434	107.302238	32.695599	-1.224146	110.934761	33.172764	32.565029	112.170685	32.9341815	15.6704415	111.552723	-79.3313675	18.5264265	103.051753
-29.628029	19.221025	106.283653	-23.185762	17.005816	107.342567	32.727165	-1.429402	111.08165	32.848454	32.558365	112.401497	32.7878095	15.5644815	111.7415735	-79.1593335	18.4471505	102.9435605
-29.713634	19.546253	106.273232	-23.132702	16.949846	107.349709	32.75293	-1.563987	111.104012	32.900776	32.441204	112.355492	32.826853	15.4386085	111.729752	-79.092257	18.4610835	102.969666
-29.842314	19.945147	106.305847	-23.119793	16.917736	107.391945	32.757603	-1.628238	111.123802	33.335712	32.158127	112.041725	33.0466575	15.2649445	111.5827635	-79.2862435	18.5705275	103.2011265
-29.959892	20.329514	106.331726	-23.11479	16.878496	107.472717	32.798031	-1.779905	111.119797	33.358406	32.055931	111.934601	33.0782185	15.138013	111.527199	-79.3077985	18.618979	103.418235
-30.110592	20.746084	106.342484	-23.035931	16.825493	107.46106	32.81004	-1.892429	111.110069	33.376823	31.933153	111.803207	33.0934315	15.020362	111.456638	-79.1652935	18.630624	103.465482
-30.307993	21.151283	106.4244	-23.013968	16.78372	107.487579	32.806625	-2.004018	111.086761	33.386414	31.807453	111.668816	33.0965195	14.9017175	111.3777885	-79.1244555	18.6657225	103.5973695
-30.391693	21.566942	106.48217	-23.001129	16.698889	107.521927	32.781773	-2.122033	111.060623	33.38689	31.637377	111.566055	33.0843315	14.757672	111.313339	-79.0865895	18.640106	103.730515
-30.63718	22.086855	106.492699	-22.961382	16.553106	107.60479	32.80455	-2.431139	111.058517	33.419353	31.352652	111.459648	33.1119515	14.4607565	111.2590825	-79.0347155	18.6454555	103.9504975
-30.743515	22.45808	106.569984	-22.939514	16.417212	107.626007	32.805901	-2.619176	111.081551	33.444092	31.167177	111.431374	33.1249965	14.2740005	111.2564625	-79.0040245	18.5604235	103.9955515
-30.809656	22.843744	106.569206	-22.925003	16.296427	107.683716	32.807301	-2.797819	111.093117	33.458706	30.982864	111.408554	33.1330035	14.0925225	111.2508355	-78.9830095	18.5003315	104.1165965
-30.912771	23.248043	106.546783	-22.91683	16.169449	107.693817	32.807205	-2.970169	111.090446	33.464603	30.796125	111.374939	33.135904	13.912978	111.2326925	-78.969564	18.42592	104.1549415
-31.022966	23.724083	106.55825	-22.900322	16.040501	107.699478	32.790207	-3.106779	111.093712	33.472786	30.619749	111.341476	33.1314965	13.756485	111.217594	-78.9321405	18.324517	104.181362
-31.121428	24.224243	106.555954	-22.884026	15.889217	107.704414	32.806618	-3.271271	111.095238	33.498608	30.444363	111.296783	33.152613	13.586546	111.1960105	-78.920665	18.191888	104.2128175
-31.209051	24.693562	106.594696	-22.887283	15.76675	107.729889	32.826599	-3.418336	111.075638	33.505051	30.29417	111.266693	33.165825	13.437917	111.1711655	-78.940391	18.095583	104.2886125
-31.338566	25.402409	106.619438	-22.861246	15.56903	107.775879	32.859821	-3.659847	111.001358	33.505817	30.065281	111.181732	33.182819	13.202717	111.091545	-78.905311	17.935343	104.460213
-31.415262	25.865402	106.639694	-22.834316	15.42533	107.772133	32.853207	-3.843726	110.921967	33.497448	29.905214	111.108002	33.1753275	13.030744	111.0149845	-78.8439595	17.819916	104.5292815
-31.464443	26.366028	106.635452	-22.821674	15.325168	107.770264	32.850971	-4.001867	110.855568	33.492935	29.735687	111.044861	33.171953	12.86691	110.9502145	-78.815301	17.783426	104.5903135
-31.526402	26.909569	106.630287	-22.839029	15.196822	107.784714	32.822399	-4.136961	110.803017	33.490013	29.559439	111.001122	33.156206	12.711239	110.9020695	-78.834264	17.682405	104.6673585
-31.611267	27.516777	106.654068	-22.809448	15.119696	107.819328	32.800926	-4.271918	110.742722	33.486313	29.372978	110.972252	33.1436195	12.55053	110.857487	-78.7625155	17.688862	104.781169
-31.686043	28.091503	106.715462	-22.816244	14.98399	107.816849	32.783802	-4.430712	110.621155	33.493084	29.208256	110.945251	33.138443	12.388772	110.783203	-78.770931	17.579208	104.850495
-31.723326	28.718233	106.766762	-22.784519	14.877995	107.781921	32.736855	-4.523689	110.386169	33.507164	28.990019	110.860458	33.1220095	12.233165	110.6233135	-78.6910475	17.522825	104.9405285
-31.750376	29.518799	106.892754	-22.768663	14.686433	107.645035	32.663513	-4.665837	109.78199	33.436127	28.564596	110.452141	33.04982	11.9493795	110.1170655	-78.587146	17.4234865	105.1730045
-31.749905	30.087694	106.929039	-22.774536	14.601207	107.515121	32.585678	-4.803082	109.251678	33.31023	28.391569	110.180267	32.947954	11.7942435	109.7159725	-78.497026	17.4081705	105.3142695
-31.753986	30.645052	106.908623	-22.792267	14.471475	107.284096	32.463306	-4.891035	108.666824	33.276173	28.257769	109.847176	32.8697395	11.683367	109.257	-78.4542735	17.259583	105.311192
-31.779486	31.220606	106.901505	-22.778051	14.410022	107.065582	32.341011	-4.940948	108.012093	33.236446	28.142241	109.42099	32.7887285	11.6006465	108.7165415	-78.3448305	17.2193975	105.4146225
-31.797913	31.750694	106.917404	-22.795525	14.332916	106.858192	32.220642	-4.949259	107.377205	33.121838	28.042883	109.012894	32.67124	11.546812	108.1950495	-78.26229	17.11902	105.5213345
-31.738007	32.28212	106.888008	-22.786272	14.246217	106.619003	32.122578	-4.953676	106.767105	33.018326	27.971268	108.585068	32.570452	11.508796	107.6760865	-78.142996	16.983638	105.5619195
-31.664627	32.704742	106.845963	-22.836075	14.241174	106.359634	32.027367	-4.918067	106.246506	32.936569	27.928034	108.187256	32.481968	11.5049835	107.216881	-78.154118	16.9773645	105.502387
-31.458416	33.241745	106.68502	-22.877464	14.23151	106.017479	31.916397	-4.879131	105.465088	32.759674	27.873117	107.54126	32.3380355	11.496993	106.503174	-78.0929635	16.966027	105.531784
-31.286404	33.541798	106.483185	-22.897438	14.224245	105.723228	31.819683	-4.849559	104.840851	32.603794	27.839136	106.961296	32.2117385	11.4947885	105.9010735	-78.0066145	16.9537015	105.5453825
-31.05953	33.853413	106.205193	-22.949125	14.205684	105.384621	31.685253	-4.875954	104.142502	32.423412	27.766747	106.205811	32.0543325	11.4453965	105.1741565	-77.9525825	16.9659715	105.5950855
-30.773756	34.109287	105.892387	-22.958651	14.162292	104.947365	31.517071	-4.91351	103.417336	32.227013	27.669733	105.413559	31.872042	11.3781115	104.4154475	-77.789344	16.9464725	105.4792825
-30.421356	34.322472	105.574059	-22.992964	14.158363	104.663727	31.33341	-4.977777	102.732574	32.082905	27.569363	104.682396	31.7081575	11.295793	103.707485	-77.6940855	17.020933	105.619969
-30.034342	34.488018	105.281006	-23.030569	14.100406	104.403305	31.155682	-5.079526	102.218903	31.954634	27.428488	104.074585	31.555158	11.174481	103.146744	-77.616296	17.026331	105.659866
-29.635403	34.571945	105.10627	-23.098928	14.027044	104.250908	31.054062	-5.216111	101.892265	31.834778	27.268406	103.631119	31.44442	11.0261475	102.761692	-77.642276	17.0279405	105.740124
-28.915745	34.560619	104.912476	-23.112864	13.867815	104.12941	30.958057	-5.406199	101.699768	31.769711	27.080154	103.244469	31.363884	10.8369775	102.4721185	-77.589612	16.8986525	105.7867015
-28.405661	34.471424	104.854568	-23.112261	13.771352	104.164085	30.980639	-5.500094	101.761436	31.759357	26.985355	103.195869	31.369998	10.7426305	102.4786525	-77.59452	16.8000735	105.8495175
-27.870346	34.33651	104.812813	-23.070856	13.661417	104.265915	31.05625	-5.604976	101.921463	31.798103	26.932291	103.231636	31.4271765	10.6636575	102.5765495	-77.5688885	16.6591765	105.9552805
-27.210321	34.111595	104.807602	-23.030153	13.572476	104.378471	31.13699	-5.673059	102.130058	31.868965	26.878178	103.314415	31.5029775	10.6025595	102.7222365	-77.5632835	16.5423925	106.0347055
-26.585478	33.903168	104.773354	-22.970627	13.470531	104.452988	31.251251	-5.758588	102.331398	31.958231	26.827244	103.454254	31.604741	10.534328	102.892826	-77.545995	16.406734	106.01315
-25.678741	33.630459	104.70433	-22.911348	13.356297	104.516579	31.344271	-5.854392	102.51992	32.07756	26.77599	103.608978	31.7109155	10.460799	103.064449	-77.5336115	16.251795	105.968709
-24.943117	33.358707	104.712067	-22.843704	13.285275	104.48172	31.439066	-5.936574	102.648994	32.229187	26.717091	103.757843	31.8341265	10.3902585	103.2034185	-77.5215345	16.1802915	105.7600215
-23.654381	32.898293	104.612778	-22.760063	13.142951	104.445419	31.555058	-6.06429	102.771439	32.432171	26.661846	104.00914	31.9936145	10.298778	103.3902895	-77.5137405	15.987124	105.5005485
-22.732553	32.541363	104.580864	-22.729677	13.058628	104.407898	31.600956	-6.116381	102.891754	32.545734	26.624989	104.204193	32.073345	10.254304	103.5479735	-77.532699	15.862952	105.2678225
-21.804586	32.194096	104.486679	-22.739706	13.00936	104.437912	31.633272	-6.192712	103.074409	32.632763	26.598907	104.425095	32.1330175	10.2030975	103.749752	-77.6124295	15.8156225	105.126072
-20.830889	31.78257	104.439583	-22.790129	12.964584	104.490105	31.660429	-6.285876	103.316811	32.690395	26.561716	104.714493	32.175412	10.13792	104.015652	-77.75567	15.791248	104.964558
-19.807844	31.345324	104.429985	-22.865618	12.908061	104.591919	31.66489	-6.417747	103.665146	32.713005	26.524172	105.08007	32.1889475	10.0532125	104.372608	-77.9201835	15.7629095	104.81123
-18.763899	30.911297	104.587044	-22.919924	12.828888	104.800392	31.64851	-6.562981	104.116394	32.72752	26.436148	105.524086	32.188015	9.9365835	104.82024	-78.027863	15.7211925	104.780544
-17.689512	30.437559	104.733833	-23.027842	12.767865	105.072906	31.651649	-6.73132	104.646851	32.768684	26.327291	106.050232	32.2101665	9.7979855	105.3485415	-78.2658505	15.7377445	104.7972705
-16.033867	29.663525	105.131935	-23.17178	12.644286	105.416954	31.609583	-6.946295	105.504265	32.854671	26.205111	107.032982	32.232127	9.629408	106.2686235	-78.575687	15.659164	104.5652845
-14.923856	29.096836	105.494865	-23.263958	12.549576	105.723656	31.567558	-7.075573	106.053795	32.950703	26.150349	107.747353	32.2591305	9.537388	106.900574	-78.7870465	15.561764	104.546738
-13.788031	28.5525	105.845978	-23.381107	12.447539	105.985855	31.498083	-7.179317	106.58075	33.02877	26.108778	108.519836	32.2634265	9.4647305	107.550293	-79.0256405	15.4303475	104.421417
-12.663445	27.935394	106.287849	-23.477663	12.384204	106.226265	31.418715	-7.274104	107.093575	33.105705	26.071194	109.307693	32.26221	9.398545	108.200634	-79.217536	15.369863	104.251896
-11.547929	27.340307	106.71804	-23.618416	12.297421	106.476593	31.388496	-7.38393	107.557274	33.178753	26.062471	110.125099	32.2836245	9.3392705	108.8411865	-79.5204565	15.2555715	104.1119995
-10.434343	26.740286	107.137177	-23.76396	12.26995	106.652596	31.36467	-7.4978	108.013596	33.253479	26.042091	110.907936	32.3090745	9.2721455	109.460766	-79.8369945	15.2677545	103.844426
-9.317645	26.021191	107.560562	-23.870979	12.224866	106.904129	31.352106	-7.594447	108.471931	33.319759	26.045525	111.632217	32.3359325	9.225539	110.052074	-80.0778905	15.224193	103.756184
-7.646013	24.960215	108.113548	-24.030643	12.26271	107.208443	31.303322	-7.718287	109.189865	33.383854	26.045359	112.633202	32.343588	9.163536	110.9115335	-80.404874	15.361884	103.5053525
-6.539957	24.186411	108.404709	-24.135855	12.296864	107.449554	31.287828	-7.789536	109.691917	33.419041	26.047356	113.180458	32.3534345	9.12891	111.4361875	-80.6251445	15.464818	103.4629205
-5.469469	23.376516	108.741928	-24.203783	12.323872	107.688988	31.298071	-7.81834	110.167709	33.413349	26.050905	113.734604	32.35571	9.1162825	111.9511565	-80.763276	15.5314615	103.4268195
-4.435835	22.516649	109.105301	-24.277611	12.365088	107.975456	31.357574	-7.844088	110.680702	33.434093	26.076538	114.284256	32.3958335	9.116225	112.482479	-80.9510555	15.613951	103.468433
-3.384395	21.597054	109.470078	-24.309414	12.418632	108.272827	31.421112	-7.859941	111.205078	33.480854	26.110983	114.930328	32.450983	9.125521	113.067703	-81.069811	15.711743	103.477951
-2.405155	20.601025	109.984673	-24.273277	12.440197	108.631683	31.518436	-7.884444	111.833344	33.583111	26.131907	115.718994	32.5507735	9.1237315	113.776169	-81.0973275	15.7566625	103.487197
-1.463166	19.564085	110.628174	-24.208214	12.47986	109.051361	31.622072	-7.976852	112.662933	33.651863	26.103168	116.83242	32.6369675	9.063158	114.7476765	-81.0533955	15.896562	103.3550455
-0.112834	17.836	111.928139	-24.137255	12.562922	109.960732	31.890312	-8.096499	114.489487	33.85622	26.084587	118.794487	32.873266	8.994044	116.641987	-81.147776	16.1318	103.279477
0.668672	16.641308	113.063904	-24.055367	12.614115	110.747612	32.170715	-8.145604	115.951584	33.958836	26.119629	120.457474	33.0647755	8.9870125	118.204529	-81.1755095	16.2412175	103.290695
1.373986	15.322721	114.22261	-24.020329	12.74369	111.547836	32.457794	-8.215341	117.482254	34.477081	26.060591	121.820869	33.4674375	8.922625	119.6515615	-81.5080955	16.564755	103.4441105
1.996143	14.009518	115.185501	-23.728527	12.724885	112.072685	33.03381	-8.397325	118.772522	34.669201	26.244041	123.144783	33.8515055	8.923358	120.9586525	-81.3085595	16.526412	103.1867175
2.547806	12.681106	115.936592	-23.682205	12.92875	112.494293	33.017639	-8.18629	120.065048	34.768677	26.489723	124.178787	33.893158	9.1517165	122.1219175	-81.257568	16.7057835	102.8666685
3.01189	11.298531	116.327644	-23.65064	13.16993	112.761055	33.224007	-7.967929	120.967827	34.841927	26.745914	124.707504	34.032967	9.3889925	122.8376655	-81.334247	16.9508675	102.6844445
3.381581	9.886262	116.537453	-23.513479	13.352212	112.74501	33.435703	-7.775836	121.556404	34.584167	27.145826	125.019691	34.009935	9.684995	123.2880475	-81.036893	17.019429	102.2019725
3.784281	7.757232	116.440346	-23.597242	13.82724	112.661064	33.779343	-7.438212	121.919693	34.691959	27.552244	124.709892	34.235651	10.057016	123.3147925	-81.430135	17.597464	102.0073355
3.93676	6.277957	116.195656	-23.381493	13.929005	112.319496	33.88261	-7.182773	121.934715	34.819088	27.759806	124.229034	34.350849	10.2885165	123.0818745	-81.113835	17.5694935	101.5571175
3.976783	4.829396	115.853859	-23.486462	14.132346	112.130486	33.955158	-7.024422	121.779343	34.88604	27.898031	123.723854	34.420599	10.4368045	122.7515985	-81.393523	17.8278875	101.5093735
3.834181	3.322799	115.526619	-23.093029	14.032526	111.683861	34.073624	-6.940115	121.601471	34.964584	27.905222	123.15303	34.519104	10.4825535	122.3772505	-80.705162	17.5824985	100.9904715
3.595371	1.827255	115.272224	-22.912666	14.038653	111.40287	34.176643	-6.827476	121.447693	35.044102	27.882454	122.554245	34.6103725	10.527489	122.000969	-80.4357045	17.549817	100.804771
3.237561	0.36307	115.004601	-22.7663	14.073424	111.135567	34.284611	-6.699738	121.223602	35.11639	27.972603	121.946014	34.7005005	10.6364325	121.584808	-80.2331005	17.5104155	100.686326
2.745221	-1.06188	114.696335	-22.611416	14.123209	110.882141	34.437553	-6.543951	121.11454	35.149593	28.057718	121.307083	34.793573	10.7568835	121.2108115	-80.016405	17.4895345	100.5534705
1.77425	-3.021455	114.587975	-22.330297	14.243984	110.601234	34.67469	-6.177454	120.974113	35.195992	28.268007	120.519127	34.935341	11.0452765	120.74662	-79.595935	17.4426915	100.455848
1.009954	-4.351717	114.463982	-22.176163	14.328785	110.477829	34.880291	-5.988858	120.899879	35.303818	28.397633	119.962479	35.0920545	11.2043875	120.431179	-79.4443805	17.4531825	100.524479
0.086621	-5.482392	114.482918	-22.029713	14.382561	110.406616	35.027004	-5.820083	120.826828	35.350224	28.525129	119.532166	35.188614	11.352523	120.179497	-79.24804	17.412599	100.633735
-0.959889	-6.545087	114.524796	-21.857145	14.423248	110.378479	35.192009	-5.691485	120.76532	35.442875	28.60902	119.141243	35.317442	11.4587675	119.9532815	-79.031732	17.3877285	100.8036765
-2.052903	-7.626775	114.463081	-21.736601	14.450715	110.383972	35.310902	-5.566679	120.687721	35.543304	28.704762	118.810097	35.427103	11.5690415	119.748909	-78.900305	17.3323885	101.019035
-3.215621	-8.529339	114.400696	-21.597563	14.500682	110.400703	35.385971	-5.4433	120.621918	35.678497	28.770786	118.465874	35.532234	11.663743	119.543896	-78.72736	17.337621	101.25751
-4.567059	-9.260707	114.427483	-21.432056	14.555505	110.408081	35.484592	-5.329337	120.508408	35.809937	28.824171	118.139053	35.6472645	11.747417	119.3237305	-78.5113765	17.363593	101.4924315
-6.563523	-10.282989	114.14949	-21.224018	14.685801	110.38488	35.60725	-5.126724	120.25145	36.056633	28.955343	117.606827	35.8319415	11.9143095	118.9291385	-78.2799775	17.4572925	101.8406215
-7.995058	-10.79937	113.961807	-21.079905	14.802072	110.402298	35.669735	-4.977059	119.971916	36.253105	29.060463	117.24514	35.96142	12.041702	118.608528	-78.12123	17.562442	102.196068
-9.322972	-11.360284	113.59584	-20.934801	14.941525	110.431076	35.781349	-4.811027	119.587898	36.410789	29.216656	116.914459	36.096069	12.2028145	118.2511785	-77.965671	17.6802355	102.6109735
-11.124104	-11.543931	113.403999	-20.762138	15.086642	110.452286	35.87429	-4.661425	119.215355	36.593002	29.391792	116.531006	36.233646	12.3651835	117.8731805	-77.757922	17.8081005	103.0313915
-12.731152	-11.736699	113.036522	-20.622639	15.262943	110.472824	35.959621	-4.486095	118.764793	36.813938	29.564205	116.081009	36.3867795	12.539055	117.422901	-77.6320575	17.986831	103.522747
-14.420521	-11.841837	112.767883	-20.484058	15.425968	110.417831	36.033722	-4.308685	118.140137	37.038944	29.695189	115.405746	36.536333	12.693252	116.7729415	-77.504449	18.158684	104.0627205
-16.204916	-11.806493	112.424576	-20.305208	15.606894	110.252419	36.064857	-4.121531	117.359245	37.169067	29.770084	114.443611	36.616962	12.8242765	115.901428	-77.227378	18.3895115	104.60341
-18.82065	-11.556392	111.991333	-19.994804	15.924438	109.838501	36.131775	-3.65825	115.82605	36.950508	29.962587	112.881813	36.5411415	13.1521685	114.3539315	-76.5307495	18.6967075	105.3230705
-20.628216	-11.249217	111.726807	-19.761616	16.125662	109.503876	36.210339	-3.352046	114.744659	36.729218	29.978184	111.553207	36.4697785	13.313069	113.148933	-75.9930105	18.938255	105.858819
-22.33573	-10.846115	111.471748	-19.615265	16.355284	109.12677	36.291225	-3.122744	113.652229	36.459805	29.988428	110.206902	36.375515	13.432842	111.9295655	-75.606045	19.277726	106.3239745
-24.148714	-10.315663	111.182259	-19.440804	16.517008	108.698929	36.303524	-2.910086	112.471367	36.359573	30.027958	108.878967	36.3315485	13.558936	110.675167	-75.2131565	19.47508	106.722691
-25.880232	-9.723501	110.928085	-19.285511	16.636152	108.266045	36.237762	-2.715253	111.548683	36.262409	30.005476	107.588562	36.2500855	13.6451115	109.5686225	-74.8211075	19.6271925	106.9634675
-27.610918	-8.967865	110.628876	-19.20229	16.745708	107.887993	36.236385	-2.558886	110.595894	36.162624	30.054369	106.545624	36.1995045	13.7477415	108.570759	-74.6040845	19.7436745	107.205227
-29.245201	-8.132271	110.366699	-19.142859	16.837587	107.562065	36.133389	-2.378942	109.809044	36.071003	30.135038	105.726326	36.102196	13.878048	107.767685	-74.387914	19.797126	107.356445
-31.761095	-6.58342	109.928871	-19.15731	16.969366	107.254387	36.077766	-2.118799	109.030678	35.910652	30.312628	105.020538	35.994209	14.0969145	107.025608	-74.308829	19.8418175	107.483166
-33.292995	-5.464647	109.658218	-19.192291	17.026917	107.164551	35.980137	-1.937191	108.687653	35.885353	30.535305	104.850479	35.932745	14.299057	106.769066	-74.317327	19.754777	107.560036
-34.822258	-4.1534	109.431671	-19.267033	17.14715	107.135544	35.914822	-1.736665	108.442978	35.846622	30.785353	104.768578	35.880722	14.524344	106.605778	-74.414788	19.769956	107.66531
-36.256748	-2.760393	109.274437	-19.353491	17.283516	107.166801	35.858715	-1.514912	108.225777	35.798759	31.034666	104.785629	35.828737	14.759877	106.505703	-74.535719	19.807155	107.827899
-37.602169	-1.246993	109.073624	-19.425402	17.43786	107.175888	35.772247	-1.251843	107.98777	35.754715	31.313587	104.740273	35.763481	15.030872	106.3640215	-74.614285	19.844848	107.9877545
-38.921284	0.37356	108.938835	-19.518419	17.613129	107.144821	35.693176	-0.98961	107.721199	35.683617	31.599939	104.625214	35.6883965	15.3051645	106.1732065	-74.7252345	19.9210935	108.1164355
-40.124405	2.073906	108.772697	-19.580994	17.806705	107.068718	35.601067	-0.69504	107.443604	35.564621	31.861061	104.476952	35.582844	15.5830105	105.960278	-74.744832	20.0303995	108.177158
-41.828041	4.846482	108.506027	-19.66136	18.144354	106.947617	35.524555	-0.288504	107.256439	35.444077	32.2379	104.192101	35.484316	15.974698	105.72427	-74.807036	20.31401	108.170964
-42.833961	6.747903	108.403992	-19.715797	18.369722	106.912926	35.491989	-0.000247	107.110992	35.370911	32.51226	104.108826	35.43145	16.2560065	105.609909	-74.863044	20.4834375	108.215943
-43.790588	8.768321	108.306839	-19.743603	18.575165	106.899918	35.420334	0.264111	106.969513	35.32106	32.778236	104.017517	35.370697	16.5211735	105.493515	-74.857903	20.6291565	108.306321
-44.670326	10.814504	108.25219	-19.696918	18.747089	106.887726	35.374279	0.504062	106.814835	35.266804	33.01656	103.941139	35.3205415	16.760311	105.377987	-74.7143775	20.733867	108.397465
-45.450245	12.982236	108.151123	-19.797714	18.90859	106.952408	35.335823	0.74015	106.679726	35.225708	33.263981	103.920067	35.2807655	17.0020655	105.2998965	-74.8761935	20.8151145	108.6049195
-46.150318	15.155119	108.103111	-19.818129	19.06999	106.992081	35.285461	0.997067	106.50605	35.213604	33.537613	103.941216	35.2495325	17.26734	105.223633	-74.8857905	20.87264	108.760529
-46.773991	17.457218	108.056068	-19.884064	19.20569	107.036301	35.215584	1.279223	106.25914	35.163849	33.801155	103.987991	35.1897165	17.540189	105.1235655	-74.9578445	20.871191	108.9490365
-47.499458	20.962339	107.980179	-19.963165	19.426094	107.04023	35.077866	1.638528	105.805634	35.107178	34.1073	103.985802	35.092522	17.872914	104.895718	-75.018852	20.979274	109.184742
-47.946224	23.242525	107.942986	-20.070082	19.53231	106.973389	34.919754	1.843774	105.298325	34.987442	34.335217	103.867233	34.953598	18.0894955	104.582779	-75.093762	20.9751245	109.363999
-48.221703	25.654882	107.975006	-20.108501	19.66745	106.745827	34.640427	2.091149	104.556618	34.789074	34.509872	103.524719	34.7147505	18.3005105	104.0406685	-74.9317525	21.0343895	109.4509855
-48.437477	28.038588	107.855568	-20.312544	19.787424	106.409088	34.309853	2.305079	103.577782	34.517155	34.670784	103.037605	34.413504	18.4879315	103.3076935	-75.038592	21.0869165	109.5104825
-48.537064	30.469448	107.744743	-20.491175	19.908546	105.982376	33.909794	2.53394	102.535545	34.204536	34.800713	102.465996	34.057165	18.6673265	102.5007705	-75.039515	21.1497655	109.4639815
-48.604698	32.866833	107.602753	-20.734646	20.071831	105.474052	33.519035	2.741492	101.436928	33.840252	34.969093	101.864799	33.6796435	18.8552925	101.6508635	-75.1489355	21.2883695	109.2972405
-48.571156	35.255131	107.453224	-20.997997	20.214077	104.908333	32.99551	3.062646	100.367531	33.45266	35.11507	101.229568	33.224085	19.088858	100.7985495	-75.220079	21.339296	109.0181165
-48.297474	38.747631	106.963684	-21.499369	20.49209	103.985962	32.20105	3.573174	98.99614	32.852821	35.435226	100.389801	32.5269355	19.5042	99.6929705	-75.5256735	21.47998	108.2789535
-48.035622	41.057106	106.510017	-21.901407	20.752066	103.365196	31.744246	3.884624	98.205673	32.422562	35.694637	99.933517	32.083404	19.7896305	99.069595	-75.886218	21.7145015	107.660797
-47.644241	43.298161	106.075081	-22.295778	20.998617	102.714203	31.239668	4.311745	97.585335	31.967703	35.965481	99.488922	31.6036855	20.138613	98.5371285	-76.1952415	21.858621	106.8912775
-47.141518	45.497852	105.493912	-22.703543	21.309853	102.091255	30.824583	4.612936	97.069878	31.501923	36.272545	99.134895	31.163253	20.4427405	98.1023865	-76.570339	22.1769655	106.0801235
-46.588367	47.63913	104.887436	-23.106537	21.616331	101.464638	30.413687	4.889607	96.654305	31.086433	36.524418	98.831711	30.75006	20.7070125	97.743008	-76.963134	22.5256495	105.186268
-45.858807	49.730701	104.32383	-23.482231	21.893797	100.846733	29.974152	5.205316	96.252373	30.710564	36.71769	98.560402	30.342358	20.961503	97.4063875	-77.30682	22.826091	104.2870785
-45.060505	51.712341	103.839287	-23.860346	22.161453	100.287376	29.573107	5.433071	95.870872	30.387093	36.893372	98.373962	29.9801	21.1632215	97.122417	-77.700792	23.1596845	103.452335
-43.575054	54.574085	103.360474	-24.352362	22.55024	99.574448	29.026573	5.739707	95.40815	29.963717	37.118008	98.242844	29.495145	21.4288575	96.825497	-78.199869	23.6716225	102.323399
-42.519386	56.346714	103.182343	-24.644127	22.78299	99.165154	28.744793	5.879598	95.116692	29.784775	37.218414	98.296753	29.264784	21.549006	96.7067225	-78.553038	24.016974	101.6235855
-41.300972	57.964493	103.050087	-24.879452	23.016815	98.786812	28.455851	6.007524	94.918701	29.664299	37.321774	98.411407	29.060075	21.664649	96.665054	-78.818979	24.368981	100.90857
-40.054684	59.510265	102.949753	-25.099707	23.253967	98.43544	28.219902	6.146909	94.781075	29.523512	37.42601	98.535248	28.871707	21.7864595	96.6581615	-79.071121	24.7214745	100.2127185
-38.554722	60.810013	102.799225	-25.304148	23.536762	98.104568	28.04027	6.281682	94.700523	29.356855	37.548294	98.657593	28.6985625	21.914988	96.679058	-79.3068585	25.158536	99.530078
-37.310703	61.634342	102.837204	-25.505777	23.817633	97.778847	27.855968	6.421465	94.659241	29.252253	37.650654	98.789932	28.5541105	22.0360595	96.7245865	-79.5656645	25.5992065	98.8331075
-36.027428	61.897034	102.511406	-25.6803	24.081646	97.492508	27.679651	6.554807	94.605705	29.135668	37.766056	98.891899	28.4076595	22.1604315	96.748802	-79.7682595	26.0028605	98.236214
-34.226151	62.27615	102.063141	-25.923321	24.454334	97.006554	27.44264	6.818686	94.525513	28.948736	37.982769	98.969978	28.195688	22.4007275	96.7477455	-80.04233	26.5079405	97.2653625
-32.948448	62.344162	101.752975	-26.052502	24.676727	96.747986	27.30979	7.015461	94.482513	28.826977	38.10881	98.981331	28.0683835	22.5621355	96.731922	-80.1733875	26.7913185	96.76405
-31.59082	62.18103	101.536514	-26.136457	24.847605	96.567795	27.233568	7.126121	94.435242	28.748278	38.19389	99.020615	27.990923	22.6600055	96.7279285	-80.263837	27.0352045	96.4076615
-30.228823	61.747326	101.316452	-26.181871	24.948236	96.425362	27.165287	7.201288	94.464516	28.740028	38.282822	99.131233	27.9526575	22.742055	96.7978745	-80.3163995	27.154417	96.0528495
-28.807793	61.222351	101.098396	-26.246761	25.074375	96.348602	27.141581	7.270732	94.562332	28.718264	38.366928	99.233162	27.9299225	22.81883	96.897747	-80.4234445	27.32992	95.799457
-27.401337	60.52037	100.882324	-26.264074	25.165268	96.303856	27.143192	7.363448	94.665596	28.671227	38.447628	99.279259	27.9072095	22.905538	96.9724275	-80.4353575	27.424998	95.6352845
-25.910971	59.726959	100.538147	-26.290741	25.218224	96.230408	27.121574	7.43585	94.731506	28.646538	38.532104	99.280708	27.884056	22.983977	97.006107	-80.465538	27.452471	95.454709
-23.774553	58.309643	99.993225	-26.306503	25.291357	96.146065	27.111176	7.511704	94.758049	28.576481	38.622837	99.125328	27.8438285	23.0672705	96.9416885	-80.4568345	27.5154435	95.3504415
-22.622095	57.281864	99.678406	-26.284945	25.312424	96.074265	27.097464	7.547209	94.762527	28.51144	38.670799	98.973518	27.804452	23.109004	96.8680225	-80.374342	27.515844	95.2805075
-21.258446	56.100239	99.277458	-26.299397	25.308821	96.019539	27.099335	7.527543	94.80806	28.46146	38.688148	98.845657	27.7803975	23.1078455	96.8268585	-80.3791915	27.5097965	95.2122195
-20.012939	54.81839	98.930931	-26.338116	25.310936	95.957298	27.093008	7.480296	94.908127	28.439146	38.675117	98.747597	27.766077	23.0777065	96.827862	-80.442309	27.5441655	95.086734
-18.64286	53.384453	98.526993	-26.323751	25.275522	95.955971	27.102316	7.426935	95.076447	28.421232	38.640266	98.682724	27.761774	23.0336005	96.8795855	-80.409276	27.5174435	95.0323565
-17.344759	51.887863	98.121719	-26.32021	25.222429	95.921394	27.127243	7.346796	95.228981	28.400146	38.603638	98.61956	27.7636945	22.975217	96.9242705	-80.4041145	27.469641	94.9185175
-16.051991	50.299828	97.773682	-26.323757	25.128731	95.863869	27.152559	7.234577	95.35437	28.394049	38.55526	98.566399	27.773304	22.8949185	96.9603845	-80.420818	27.3625435	94.7673535
-14.113562	47.771774	97.271118	-26.348814	24.974298	95.798203	27.19735	7.043152	95.638351	28.406429	38.435596	98.505791	27.8018895	22.739374	97.072071	-80.4995175	27.209222	94.524335
-12.845545	45.968037	96.921768	-26.319647	24.855595	95.758949	27.275341	6.887036	95.842773	28.425962	38.353683	98.477325	27.8506515	22.6203595	97.160049	-80.4899455	27.0908305	94.357849
-11.626259	44.132118	96.635094	-26.325439	24.761604	95.718346	27.346012	6.731629	96.061935	28.424013	38.258953	98.428886	27.8850125	22.495291	97.2454105	-80.5358905	27.027917	94.1912815
-10.395838	42.220127	96.322113	-26.310488	24.655333	95.682693	27.390804	6.584476	96.294876	28.417938	38.155903	98.392044	27.904371	22.3701895	97.34346	-80.525347	26.9404765	94.021926
-9.206213	40.251007	96.188011	-26.295736	24.527159	95.652924	27.443827	6.418287	96.548637	28.435362	38.030319	98.42717	27.9395945	22.224303	97.4879035	-80.5310665	26.830015	93.8179445
-8.010563	38.264496	95.992874	-26.295095	24.454273	95.640358	27.484692	6.237975	96.883728	28.46629	37.906307	98.539268	27.975491	22.072141	97.711498	-80.565681	26.836405	93.569218
-6.908026	36.21418	95.976707	-26.30699	24.3615	95.66111	27.568296	6.076854	97.250053	28.487646	37.806995	98.746101	28.027971	21.9419245	97.998077	-80.641951	26.7810755	93.324143
-5.22173	33.089413	96.049553	-26.328165	24.233482	95.704468	27.659569	5.816345	98.034126	28.534168	37.675529	99.378601	28.0968685	21.745937	98.7063635	-80.7531985	26.721027	92.7025725
-4.162385	30.958923	96.356216	-26.361837	24.175253	95.855385	27.724098	5.693892	98.858864	28.600636	37.611153	100.154709	28.162367	21.6525225	99.5067865	-80.886041	26.6979835	92.2039835
-3.196712	28.746525	96.865761	-26.41634	24.094328	96.129318	27.793795	5.588993	99.907524	28.672203	37.552162	101.126007	28.232999	21.5705775	100.5167655	-81.065679	26.6180785	91.7418705
-2.250263	26.552999	97.468208	-26.400883	24.022118	96.476418	27.798426	5.415029	101.123787	28.718603	37.393135	102.258804	28.2585145	21.404082	101.6912955	-81.0602805	26.640154	91.2615405
-1.375634	24.273882	98.311401	-26.399746	23.912113	96.940109	27.814991	5.209085	102.590851	28.760677	37.248215	103.548416	28.287834	21.22865	103.0696335	-81.087326	26.595576	90.8105845
-0.617199	21.994778	99.251839	-26.392937	23.81822	97.483688	27.907234	4.924125	104.203178	28.811117	37.029694	105.094948	28.3591755	20.9769095	104.649063	-81.1450495	26.6595305	90.318313
0.04076	19.643972	100.509903	-26.360153	23.677725	98.14312	27.973267	4.584616	106.163467	28.865698	36.806366	106.849655	28.4194825	20.695491	106.506561	-81.1397885	26.659959	89.779679
0.749174	16.094736	102.976273	-26.273689	23.473305	99.532845	28.272566	4.08449	109.697128	29.093378	36.606915	110.061119	28.682972	20.3457025	109.8791235	-81.23035	26.6009075	89.1865665
1.037016	13.77298	104.781029	-26.167747	23.363791	100.585426	28.567547	3.877668	112.238922	29.216484	36.541428	112.13932	28.8920155	20.209548	112.189121	-81.2275095	26.518034	88.981731
1.168338	11.523147	106.617584	-25.99827	23.27079	101.639626	28.893826	3.812308	114.577271	29.390976	36.58741	114.053535	29.142401	20.199859	114.315403	-81.138941	26.341721	88.963849
1.237298	9.214186	108.191719	-25.777439	23.167374	102.550949	29.252438	3.798249	116.480911	29.673954	36.68869	115.457306	29.463196	20.2434695	115.9691085	-81.018074	26.0912785	89.1327895
1.498316	6.793922	109.112442	-25.59157	23.050802	103.210793	29.605711	3.823822	117.618736	29.880323	36.734272	116.216515	29.743017	20.279047	116.9176255	-80.926157	25.822557	89.5039605
1.365234	4.587413	109.691002	-25.348499	22.847595	103.59317	29.911688	3.801149	118.235626	30.089817	36.669151	116.376289	30.0007525	20.23515	117.3059575	-80.6977505	25.46004	89.8803825
1.141839	2.38597	110.007774	-25.095066	22.638111	103.755745	30.230677	3.681503	118.365227	30.370707	36.518894	116.162064	30.300692	20.1001985	117.2636455	-80.490824	25.1760235	90.2478445
0.482403	-0.801215	109.98732	-24.694698	22.285755	103.675041	30.690762	3.422556	117.935349	30.724182	36.130981	115.238083	30.707472	19.7767685	116.586716	-80.096868	24.7947415	90.763366
-0.096454	-2.820022	109.825371	-24.439768	22.115492	103.497803	30.934626	3.308308	117.442009	30.93487	35.946999	114.343689	30.934748	19.6276535	115.892849	-79.814284	24.6033305	91.102757
-0.80944	-4.694488	109.608841	-24.172216	21.99259	103.281174	31.24946	3.216948	116.926743	31.132963	35.78051	113.380013	31.1912115	19.498729	115.153378	-79.5356435	24.486451	91.40897
-1.737817	-6.460375	109.472015	-23.913889	21.869717	103.04747	31.561443	3.169973	116.290154	31.294907	35.656811	112.336311	31.428175	19.413392	114.3132325	-79.255953	24.326042	91.7817075
-2.79408	-8.121886	109.234856	-23.725945	21.790855	102.781258	31.790325	3.176903	115.618324	31.461006	35.544491	111.14843	31.6256655	19.360697	113.383377	-79.0775555	24.221013	92.179139
-3.951075	-9.631801	109.037086	-23.358864	21.674719	102.464211	32.094051	3.116767	115.050804	31.625685	35.440666	110.100769	31.859868	19.2787165	112.5757865	-78.577596	24.0707215	92.3526355
-5.250956	-10.96479	108.859871	-23.193117	21.572689	102.255989	32.435143	3.014091	114.424339	31.791988	35.312607	109.097763	32.1135655	19.163349	111.761051	-78.4997995	23.982029	92.750927
-7.450054	-12.666813	108.655724	-22.918484	21.411156	101.869179	32.779755	2.910994	113.457504	31.930521	35.040504	107.509209	32.355138	18.975749	110.4833565	-78.192106	23.846563	93.2550015
-9.047408	-13.562696	108.581841	-22.774403	21.303968	101.58448	33.01651	2.878751	112.794586	32.047855	34.925583	106.396744	32.5321825	18.902167	109.595665	-78.0809885	23.705769	93.573295
-10.952808	-14.151278	108.559883	-22.601597	21.171047	101.166023	33.186104	2.870344	112.103676	32.111156	34.754852	105.203644	32.64863	18.812598	108.65366	-77.851824	23.529496	93.678386
-12.701015	-14.682423	108.340111	-22.377035	20.963909	100.618279	33.34919	2.840163	111.267471	32.159603	34.522186	103.828903	32.7543965	18.6811745	107.548187	-77.5084665	23.2466435	93.688371
-14.419542	-15.029104	108.05526	-22.181597	20.802849	100.076401	33.435364	2.803555	110.468445	32.171509	34.150211	102.401566	32.8034365	18.476883	106.4350055	-77.1666305	23.128815	93.7177965
-16.362104	-15.160238	107.940544	-22.042387	20.619184	99.670288	33.608253	2.66993	109.7864	32.223232	33.971539	101.34758	32.9157425	18.3207345	105.56699	-77.0005165	22.9176335	93.773586
-18.176834	-15.107827	107.636353	-21.904697	20.383696	99.402733	33.719711	2.499472	109.254715	32.332611	33.74633	100.578262	33.026161	18.122901	104.9164885	-76.835555	22.644491	93.8889775
-21.07893	-14.672626	106.959724	-21.736107	19.966158	99.105659	33.858841	2.171635	108.589233	32.45055	33.312469	99.803307	33.1546955	17.742052	104.19627	-76.6269095	22.190264	94.015048
-23.02981	-14.128033	106.384064	-21.639555	19.652784	98.996201	33.965397	1.919182	108.256912	32.483971	33.055607	99.607208	33.224684	17.4873945	103.93206	-76.503794	21.8181735	94.060342
-24.948677	-13.421185	105.705109	-21.596428	19.327284	98.960472	34.003685	1.620976	108.034752	32.55439	32.898376	99.660027	33.2790375	17.259676	103.8473895	-76.4718935	21.394892	94.0735545
-26.963829	-12.455085	104.982742	-21.587881	19.062611	98.954109	34.032501	1.385654	107.864609	32.590225	32.71352	99.7901	33.311363	17.049587	103.8273545	-76.487125	21.075635	94.0808635
-28.91044	-11.347136	104.275146	-21.617804	18.822645	98.952492	34.046059	1.182105	107.690895	32.565346	32.630947	99.983772	33.3057025	16.906526	103.8373335	-76.5413105	20.738764	94.0676505
-30.930895	-10.013772	103.496239	-21.663015	18.608746	98.950333	33.998928	0.973833	107.493362	32.519157	32.477482	100.111877	33.2590425	16.7256575	103.8026195	-76.5850725	20.4918345	94.0980465
-32.919655	-8.546448	102.751648	-21.729277	18.409416	98.953369	33.942623	0.818371	107.268814	32.464809	32.379868	100.201782	33.203716	16.5991195	103.735298	-76.66227	20.2197125	94.17144
-35.967773	-5.932958	101.624107	-21.884649	18.12108	98.958199	33.818607	0.56331	106.675087	32.3535	32.181374	100.203201	33.0860535	16.372342	103.439144	-76.8553515	19.869818	94.477254
-37.958893	-4.016907	100.808647	-21.975327	17.885164	98.901962	33.692337	0.34239	106.018242	32.321457	31.978283	99.98056	33.006897	16.1603365	102.999401	-76.957551	19.6099915	94.804523
-40.022522	-1.960192	99.992676	-22.028234	17.657503	98.713997	33.547054	0.066945	105.04837	32.218948	31.732229	99.55088	32.883001	15.899587	102.299625	-76.939469	19.415419	95.128369
-42.00634	0.207742	99.153503	-22.069983	17.421631	98.389557	33.337585	-0.192921	103.840271	32.098328	31.438393	98.872574	32.7179565	15.622736	101.3564225	-76.8579225	19.220526	95.4226915
-43.973618	2.500518	98.281586	-22.130682	17.165466	97.975334	33.116161	-0.513492	102.503815	31.985485	31.11355	98.102203	32.550823	15.300029	100.303009	-76.812187	19.030903	95.647659
-45.925678	4.915198	97.547241	-22.168852	16.902315	97.454483	32.829578	-0.754108	101.02272	31.845526	30.747095	97.175148	32.337552	14.9964935	99.098934	-76.675256	18.8081365	95.810032
-47.812492	7.425129	96.800255	-22.204824	16.640446	96.805695	32.471527	-0.932896	99.27433	31.639898	30.331007	95.958916	32.0557125	14.6990555	97.616623	-76.4653605	18.5818365	95.994767
-50.573586	11.324203	95.806801	-22.242348	16.266901	95.561157	31.673912	-1.025883	96.380814	31.205467	29.658058	93.74781	31.4396895	14.3160875	95.064312	-75.9243855	18.2177145	96.058002
-52.333778	14.020163	95.328941	-22.385471	16.010849	94.707603	31.019852	-1.112416	94.509499	30.84516	29.227859	92.35112	30.932506	14.0577215	93.4303095	-75.703448	17.9639765	95.9848965
-54.034973	16.722996	94.750366	-22.687183	15.815726	93.881256	30.358358	-1.205847	92.782257	30.340672	28.898096	91.025414	30.349515	13.8461245	91.9038355	-75.723881	17.7853275	95.8586765
-55.741978	19.509705	94.308548	-23.102631	15.692091	93.04644	29.668163	-1.262608	91.108429	29.739071	28.738424	89.612396	29.703617	13.737908	90.3604125	-75.908879	17.646274	95.7324675
-57.37397	22.326426	93.89447	-23.570419	15.634256	92.121544	28.976128	-1.190049	89.401474	29.055803	28.764025	88.089958	29.0159655	13.786988	88.745716	-76.1568035	17.481524	95.497372
-58.868832	25.129234	93.507622	-24.03614	15.65742	91.247963	28.309259	-0.990271	87.754585	28.361469	28.946697	86.625198	28.335364	13.978213	87.1898915	-76.407644	17.336627	95.3060345
-60.301895	27.968037	93.292984	-24.567476	15.727321	90.452095	27.689686	-0.773228	86.190308	27.693829	29.223743	85.256386	27.6917575	14.2252575	85.723347	-76.8267095	17.2293845	95.180843
-60.59996	31.168327	93.133835	-25.326672	15.869871	89.279922	26.911446	-0.487472	84.009148	26.813402	29.657236	83.500328	26.862424	14.584882	83.754738	-77.515768	17.15486	94.805106
-59.794277	32.485764	92.600372	-25.675062	15.960762	88.591789	26.498369	-0.321698	82.84169	26.367334	29.898649	82.612244	26.4328515	14.7884755	82.726967	-77.7829755	17.1330485	94.456611
-58.777111	33.843277	92.11483	-25.994305	16.074947	88.028893	26.12019	-0.139464	81.904587	25.998747	30.112404	81.920036	26.0594685	14.98647	81.9123115	-78.0480785	17.163424	94.1454745
-57.580227	35.243702	91.742584	-26.247755	16.204473	87.555283	25.801096	0.047904	81.07402	25.703461	30.311199	81.393723	25.7522785	15.1795515	81.2338715	-78.2477885	17.2293945	93.8766945
-56.253456	36.558807	91.354088	-26.448593	16.344881	87.115906	25.50161	0.23112	80.320328	25.530296	30.497997	80.967453	25.515953	15.3645585	80.6438905	-78.413139	17.3252035	93.5879215
-54.829086	37.910137	90.988403	-26.598095	16.511522	86.684311	25.263573	0.408554	79.650879	25.408182	30.6546	80.597832	25.3358775	15.531577	80.1243555	-78.5320675	17.491467	93.2442665
-53.194237	39.155155	90.766052	-26.742151	16.653957	86.313263	25.077576	0.569051	79.13446	25.289488	30.821392	80.370987	25.183532	15.6952215	79.7527235	-78.667834	17.6126925	92.8738025
-50.504147	40.930687	90.325668	-27.006283	16.915113	85.969017	24.85508	0.771366	78.71978	25.178915	31.093798	80.4207	25.0169975	15.932582	79.57024	-79.0295635	17.897644	92.367794
-48.622646	42.008766	90.128326	-27.141905	17.028109	85.934593	24.732069	0.903374	78.661041	25.1436	31.255621	80.685867	24.9378345	16.0794975	79.673454	-79.2216445	17.9767205	92.195732
-46.571957	42.961044	90.107117	-27.295187	17.143396	85.947731	24.63726	1.03661	78.731247	25.079197	31.386435	81.100937	24.8582285	16.2115225	79.916092	-79.4486025	18.0752695	91.97937
-44.380383	43.807323	90.029282	-27.464108	17.268475	86.024483	24.559296	1.154933	78.897644	25.028355	31.521317	81.660637	24.7938255	16.338125	80.2791405	-79.7220415	18.198825	91.7698255
-42.189156	44.655479	90.003761	-27.63489	17.365009	86.107605	24.469276	1.254035	79.11245	24.975517	31.607363	82.369583	24.7223965	16.430699	80.7410165	-79.9921765	18.299319	91.4741935
-39.747055	45.332458	90.032288	-27.825117	17.471334	86.191139	24.348166	1.324894	79.381805	24.957882	31.701111	83.191071	24.653024	16.5130025	81.286438	-80.303258	18.4296655	91.09584
-37.222569	45.891747	90.024818	-28.102537	17.551321	86.187561	24.214386	1.380996	79.773666	24.928667	31.741274	84.033539	24.5715265	16.561135	81.9036025	-80.7766005	18.541507	90.4715195
-33.433624	46.495296	90.17202	-28.503996	17.740105	86.359138	24.039875	1.419633	80.528008	24.862135	31.796244	85.33757	24.451005	16.6079385	82.932789	-81.458997	18.8722715	89.785487
-30.758343	46.740795	90.3367	-28.692814	17.893255	86.549362	23.935246	1.429883	81.231842	24.806877	31.799974	86.375793	24.3710615	16.6149285	83.8038175	-81.7566895	19.1715815	89.2949065
-28.014711	46.790241	90.736885	-28.810623	17.990854	86.912132	23.959196	1.34426	82.295876	24.900204	31.765852	87.729607	24.4297	16.555056	85.0127415	-82.050946	19.426652	88.8115225
-25.122154	46.716202	91.357025	-28.860435	18.064049	87.4935	24.142101	1.181541	83.669975	25.132936	31.678858	89.37841	24.6375185	16.4301995	86.5241925	-82.3583885	19.6978985	88.4628075
-22.150997	46.446445	92.062813	-28.853468	18.174316	88.178444	24.401003	1.008772	85.241989	25.400331	31.614986	90.909004	24.900667	16.311879	88.0754965	-82.607603	20.036753	88.2813915
-19.235609	46.041531	92.625359	-28.720833	18.320789	88.828835	24.680355	0.839281	86.698799	25.577038	31.566399	92.256554	25.1286965	16.20284	89.4776765	-82.5703625	20.438738	88.1799935
-16.248888	45.523769	93.101585	-28.580946	18.446878	89.402451	24.885958	0.699793	88.120468	25.802168	31.544462	93.538383	25.344063	16.1221275	90.8294255	-82.505955	20.7716285	87.9754765
-11.823718	44.422806	93.960503	-28.461185	18.568676	90.316498	25.209553	0.408862	90.245453	26.220617	31.530609	95.449615	25.715085	15.9697355	92.847534	-82.637455	21.1676165	87.785462
-8.879023	43.548916	94.615158	-28.35033	18.601843	90.990898	25.441563	0.228856	91.546646	26.49099	31.532684	96.582008	25.9662765	15.88077	94.064327	-82.6669365	21.322916	87.917469
-6.004561	42.565815	95.1698	-28.190699	18.646608	91.674294	25.640211	0.102504	92.825058	26.723597	31.536135	97.659973	26.181904	15.8193195	95.2425155	-82.563302	21.4738965	88.1060725
-3.148447	41.39706	95.887779	-28.00923	18.631199	92.38092	25.934258	-0.052663	94.056366	26.947672	31.519306	98.755737	26.440965	15.7333215	96.4060515	-82.459425	21.5290765	88.3557885
-0.349838	40.186996	96.644081	-27.852201	18.605968	93.082817	26.191839	-0.218095	95.22126	27.219538	31.507524	99.78624	26.7056885	15.6447145	97.50375	-82.4100905	21.5672215	88.661884
2.438113	38.774975	97.374634	-27.68799	18.5445	93.728569	26.370562	-0.343634	96.316109	27.437067	31.43807	100.756073	26.9038145	15.547218	98.536091	-82.2797945	21.541782	88.921047
5.113311	37.302715	98.136765	-27.527752	18.494215	94.370422	26.537857	-0.479708	97.287453	27.638361	31.345472	101.640129	27.088109	15.432882	99.463791	-82.143613	21.555548	89.277053
7.030663	34.084846	98.891411	-27.271694	18.397427	95.215248	26.799076	-0.759803	98.53186	27.976206	31.160313	102.818192	27.387641	15.200255	100.675026	-81.931029	21.594599	89.75547
7.685222	31.689442	99.230865	-27.119843	18.304203	95.731575	26.955532	-0.949257	99.29155	28.224771	31.070175	103.467857	27.5901515	15.060459	101.3797035	-81.8298375	21.547947	90.0834465
8.376414	29.247444	99.533752	-26.993	18.255333	96.197952	27.137545	-1.088614	99.91732	28.427673	30.973923	104.058205	27.782609	14.9426545	101.9877625	-81.768609	21.5680115	90.4081415
8.994417	26.672348	99.743721	-26.844978	18.196363	96.601212	27.33194	-1.245211	100.507103	28.596443	30.918186	104.60199	27.9641915	14.8364875	102.5545465	-81.6541475	21.5562385	90.6478775
9.466004	24.027061	99.980934	-26.69346	18.143766	96.966843	27.498829	-1.395066	101.155647	28.815922	30.821806	105.02874	28.1573755	14.71337	103.0921935	-81.5442955	21.574162	90.8414925
9.912694	21.458237	100.119957	-26.561583	18.125885	97.3311	27.683922	-1.539731	101.745972	28.992037	30.753464	105.403915	28.3379795	14.6068665	103.5749435	-81.4611455	21.6449035	91.0872565
10.262184	18.801121	100.333	-26.434698	18.086988	97.663506	27.851147	-1.645878	102.343575	29.197889	30.700371	105.733345	28.524518	14.5272465	104.03846	-81.393914	21.6467295	91.288552
10.67426	14.717621	100.59314	-26.246187	18.021267	98.109528	28.066345	-1.768868	103.26487	29.359278	30.634666	106.190445	28.7128115	14.432899	104.7276575	-81.2051855	21.609635	91.4913985
10.796302	11.985764	100.90451	-26.176723	17.988663	98.384193	28.182373	-1.856287	103.910744	29.461584	30.600983	106.421295	28.8219785	14.372348	105.1660195	-81.1754245	21.604978	91.6023665
10.91057	9.184451	101.237892	-26.121166	17.964468	98.641251	28.308414	-1.993834	104.538139	29.56551	30.564959	106.585693	28.936962	14.2855625	105.561916	-81.179294	21.6433735	91.720586
10.869876	6.350638	101.472855	-26.058435	17.937391	98.829247	28.409988	-2.080973	105.037018	29.647026	30.524168	106.6231	29.028507	14.2215975	105.830059	-81.145377	21.6531845	91.828435
9.505248	4.783159	101.51963	-25.98601	17.892988	98.950523	28.477028	-2.142146	105.434502	29.704338	30.447124	106.530807	29.090683	14.152489	105.9826545	-81.062703	21.633487	91.9183915
7.873792	3.535821	101.545036	-25.924385	17.842031	98.988518	28.575954	-2.221575	105.656303	29.725323	30.375504	106.33786	29.1506385	14.0769645	105.9970815	-80.9994085	21.6070975	91.9799545
6.059958	2.284509	101.34095	-25.865021	17.78414	98.989418	28.642109	-2.24977	105.769325	29.740547	30.293673	106.115273	29.191328	14.0219515	105.942299	-80.92137	21.5463285	92.036537
3.390288	0.516131	101.138916	-25.758522	17.68224	98.939362	28.7579	-2.231772	105.814812	29.6987	30.233727	105.738686	29.2283	14.0009775	105.776749	-80.745344	21.3635025	92.101975
1.557102	-0.624366	100.864098	-25.745722	17.602243	98.889229	28.817257	-2.23904	105.677544	29.68758	30.184423	105.439339	29.2524185	13.9726915	105.5584415	-80.7438625	21.2317945	92.2200165
-0.339698	-1.764872	100.552544	-25.674236	17.531733	98.811981	28.838116	-2.230484	105.542625	29.692253	30.12594	105.148788	29.2651845	13.947728	105.3457065	-80.6136565	21.115738	92.2782555
-2.279058	-2.949607	100.281593	-25.641808	17.494602	98.74794	28.885984	-2.278589	105.334091	29.689259	30.05793	104.890121	29.2876215	13.8896705	105.112106	-80.5712375	21.0995335	92.383774
-4.286641	-3.99741	100.004242	-25.584087	17.448477	98.670052	28.892305	-2.310563	105.108902	29.661884	29.972393	104.647255	29.2770945	13.830915	104.8780785	-80.4452685	21.066039	92.4620255
-6.363445	-5.076301	99.767723	-25.554716	17.420698	98.640526	28.874949	-2.351766	104.940819	29.676336	29.895643	104.451622	29.2756425	13.7719385	104.6962205	-80.3850745	21.0694575	92.5848315
-8.49749	-6.134334	99.52166	-25.539646	17.416862	98.627403	28.856295	-2.413095	104.77272	29.703812	29.818844	104.304741	29.2800535	13.7028745	104.5387305	-80.3593455	21.1308495	92.7160755
-11.805346	-7.581761	99.274269	-25.507048	17.435417	98.612206	28.841076	-2.465338	104.637695	29.739046	29.698462	103.987213	29.290061	13.616562	104.312454	-80.304157	21.254272	92.911958
-14.017113	-8.498017	99.154861	-25.452602	17.480619	98.60585	28.83839	-2.469306	104.516876	29.717075	29.634523	103.665581	29.2777325	13.5826085	104.0912285	-80.1829365	21.3786295	93.1204715
-16.238436	-9.406086	99.102882	-25.390629	17.517357	98.58519	28.847939	-2.434222	104.404259	29.685703	29.586744	103.307198	29.266821	13.576261	103.8557285	-80.048079	21.458453	93.3146515
-18.565519	-10.277107	99.100586	-25.324362	17.507181	98.55452	28.910339	-2.452704	104.363335	29.67651	29.528614	102.992653	29.2934245	13.537955	103.677994	-79.9421485	21.476407	93.431046
-20.872194	-11.060226	99.162239	-25.256195	17.466837	98.554771	28.978106	-2.486527	104.334808	29.696924	29.46434	102.733788	29.337515	13.4889065	103.534298	-79.849905	21.4447675	93.575244
-23.218948	-11.855558	99.178497	-25.224962	17.39381	98.525688	29.008028	-2.534797	104.28022	29.698345	29.364925	102.459251	29.3531865	13.415064	103.3697355	-79.8031105	21.372556	93.6816405
-25.594118	-12.586352	99.126617	-25.18656	17.340212	98.448143	29.026693	-2.586062	104.162834	29.669559	29.260155	102.151123	29.348126	13.3370465	103.1569785	-79.721246	21.3433775	93.7393075
-29.216629	-13.574864	98.96685	-25.190697	17.243311	98.337646	29.036734	-2.727452	103.928032	29.607353	29.106739	101.799835	29.3220435	13.1896435	102.8639335	-79.7034375	21.2969785	93.8113585
-31.660519	-14.168261	98.789474	-25.212755	17.172062	98.249992	29.005495	-2.818843	103.768562	29.568403	29.016977	101.632568	29.286949	13.099067	102.700565	-79.712459	21.245057	93.799419
-34.094063	-14.677015	98.711159	-25.267654	17.121147	98.210609	28.973452	-2.878262	103.628716	29.493008	28.972895	101.512955	29.23323	13.0473165	102.5708355	-79.768538	21.1949775	93.8503825
-36.594574	-15.155922	98.582634	-25.337706	17.112602	98.173973	28.933886	-2.878822	103.50386	29.429779	28.986607	101.372849	29.1818325	13.0538925	102.4383545	-79.8572445	21.1713115	93.9095915
-39.014523	-15.553139	98.510048	-25.384542	17.133972	98.157791	28.873466	-2.806928	103.410019	29.346073	29.049692	101.199165	29.1097695	13.121382	102.304592	-79.8788535	21.146562	94.01099
-41.536366	-15.877504	98.656868	-25.446877	17.193371	98.15007	28.843746	-2.700478	103.310165	29.275236	29.114563	100.959351	29.059491	13.2070425	102.134758	-79.953245	21.1796995	94.165382
-44.096802	-16.142698	98.739647	-25.470686	17.272713	98.120132	28.81472	-2.561123	103.221596	29.180035	29.201231	100.637474	28.9973775	13.320054	101.929535	-79.9387495	21.225372	94.310729
-47.818073	-16.319185	99.142494	-25.503809	17.391712	98.001205	28.75984	-2.414317	102.945801	29.088343	29.290945	99.986374	28.9240915	13.438314	101.4660875	-79.9317095	21.34511	94.5363225
-49.888748	-16.32387	99.397781	-25.501957	17.437328	97.848961	28.715876	-2.339453	102.675461	29.009178	29.306263	99.447632	28.862527	13.483405	101.0615465	-79.866441	21.391251	94.6363755
-51.045029	-15.566468	99.846222	-25.488859	17.464851	97.683594	28.69108	-2.319935	102.29995	28.938828	29.297829	98.882805	28.814954	13.488947	100.5913775	-79.792672	21.440755	94.7758105
-51.139378	-14.072749	99.632576	-25.48576	17.457413	97.493622	28.635645	-2.311295	101.861397	28.867828	29.25877	98.308601	28.7517365	13.4737375	100.084999	-79.7232565	21.4410885	94.902245
-51.542782	-12.545793	99.337509	-25.482607	17.425503	97.311913	28.565439	-2.369288	101.479469	28.780973	29.175728	97.786049	28.673206	13.40322	99.632759	-79.63842	21.447786	94.991067
-51.817234	-11.094106	99.183067	-25.483358	17.358353	97.161003	28.533453	-2.477575	101.012184	28.722334	29.090324	97.37471	28.6278935	13.3063745	99.193447	-79.5946095	21.4103315	95.128559
-52.143574	-9.59408	98.815933	-25.473108	17.299089	96.992302	28.422701	-2.484797	100.560829	28.663353	29.016834	97.026314	28.543027	13.2660185	98.7935715	-79.489243	21.3321595	95.1910325
-52.48484	-7.256481	98.232658	-25.507078	17.263475	96.801773	28.206072	-2.525701	99.872757	28.569401	28.908134	96.627975	28.3877365	13.1912165	98.250366	-79.4018925	21.3357335	95.35318
-52.655888	-5.61214	97.751709	-25.527023	17.241194	96.707031	28.021027	-2.457105	99.346581	28.510845	28.876839	96.397789	28.265936	13.209867	97.872185	-79.319982	21.272521	95.541877
-52.997421	-3.83691	97.59832	-25.602415	17.213018	96.599113	27.795891	-2.411685	98.812988	28.45743	28.886494	96.130646	28.1266605	13.2374045	97.471817	-79.3314905	21.1886315	95.726409
-53.150959	-1.982959	97.271713	-25.647249	17.238903	96.494545	27.6607	-2.386091	98.19191	28.360445	28.945456	95.861725	28.0105725	13.2796825	97.0268175	-79.3050705	21.1981235	95.9622725
-53.325989	-0.18725	96.941666	-25.66626	17.284988	96.365616	27.496778	-2.273314	97.527367	28.294968	29.005024	95.546516	27.895873	13.365855	96.5369415	-79.228393	21.204121	96.1942905
-53.387283	1.775136	96.617516	-25.68416	17.321983	96.202133	27.300449	-2.159056	96.879921	28.199068	29.080721	95.190422	27.7497585	13.4608325	96.0351715	-79.1180785	21.1831335	96.3690945
-53.463509	3.662965	96.38205	-25.730225	17.37492	96.010239	27.12344	-2.047173	96.280357	28.0895	29.151049	94.856987	27.60647	13.551938	95.568672	-79.06692	21.197902	96.451806
-53.416389	6.642375	96.126938	-25.856325	17.464046	95.809402	26.837858	-1.952246	95.715027	27.929064	29.224188	94.54425	27.383461	13.635971	95.1296385	-79.096111	21.292121	96.4891655
-53.324287	8.655903	95.97113	-25.98852	17.519312	95.759644	26.680994	-2.001792	95.592278	27.820105	29.227612	94.557228	27.2505495	13.61291	95.074753	-79.2275895	21.425714	96.444535
-53.177452	10.632678	95.941887	-26.138803	17.561937	95.734802	26.55595	-2.123564	95.625801	27.70606	29.157234	94.70562	27.131005	13.516835	95.1657105	-79.408611	21.607039	96.3038935
-52.986534	12.616472	95.814735	-26.284626	17.59251	95.760155	26.416216	-2.270573	95.711426	27.589861	29.044989	94.909012	27.0030385	13.387208	95.310219	-79.5722905	21.797812	96.210091
-52.777325	14.58577	95.727654	-26.48671	17.574701	95.748993	26.252647	-2.446244	95.790642	27.460623	28.894573	95.099747	26.856635	13.2241645	95.4451945	-79.830055	21.9252375	96.0527915
-52.497578	16.558727	95.659645	-26.652002	17.505127	95.742592	26.067757	-2.634219	95.843811	27.330177	28.698811	95.259842	26.698967	13.032296	95.5518265	-80.002971	21.977958	95.9333575
-52.15963	18.488173	95.587097	-26.815033	17.428204	95.702248	25.901783	-2.848478	95.91153	27.234585	28.504503	95.340584	26.568184	12.8280125	95.626057	-80.19825	22.0283955	95.778439
-51.571186	21.414516	95.422806	-26.985487	17.344063	95.613739	25.740751	-3.122856	95.992165	27.102352	28.255821	95.36039	26.4215515	12.5664825	95.6762775	-80.3925255	22.1216435	95.5512005
-51.103603	23.321169	95.277382	-27.068497	17.331501	95.517021	25.637827	-3.281218	96.02829	27.012962	28.100365	95.380768	26.3253945	12.4095735	95.704529	-80.4623885	22.2534285	95.329513
-50.618679	25.281229	95.230209	-27.122726	17.307732	95.494171	25.535635	-3.411312	96.080894	26.938591	27.941847	95.487938	26.237113	12.2652675	95.784416	-80.482565	22.3501965	95.203926
-50.074554	27.159039	95.193497	-27.220497	17.250452	95.513252	25.501923	-3.556288	96.157608	26.891687	27.786356	95.669151	26.196805	12.115034	95.9133795	-80.637799	22.38587	95.1131245
-49.498524	29.094257	95.22924	-27.240273	17.225554	95.543259	25.496132	-3.707381	96.203499	26.871204	27.651905	95.904541	26.183668	11.972262	96.05402	-80.664214	22.478846	95.032498
-48.900707	30.998384	95.264336	-27.24795	17.226583	95.60553	25.476572	-3.797264	96.189339	26.839062	27.508673	96.137955	26.157817	11.8557045	96.163647	-80.653717	22.5974615	95.047413
-48.270859	32.912178	95.373543	-27.270975	17.213291	95.610458	25.43788	-3.891451	96.03907	26.834774	27.403168	96.275536	26.136327	11.7558585	96.157303	-80.678277	22.6707235	95.063613
-47.245026	35.714207	95.542923	-27.364714	17.243164	95.458946	25.28582	-3.885228	95.442047	26.805895	27.25701	96.213112	26.0458575	11.685891	95.8275795	-80.7752855	22.800437	95.0903125
-46.501305	37.574669	95.635483	-27.464867	17.316912	95.206955	25.114668	-3.833795	94.796577	26.797405	27.212875	95.907364	25.9560365	11.68954	95.3519705	-80.8857705	22.944284	95.0619395
-45.696751	39.38628	95.648514	-27.473186	17.41017	94.876244	24.894022	-3.727372	93.966415	26.715935	27.211853	95.332977	25.8049785	11.7422405	94.649696	-80.7513505	23.0780995	95.102792
-44.894646	41.170753	95.575676	-27.535847	17.591705	94.402435	24.633003	-3.56653	93.075714	26.631439	27.257093	94.57518	25.632221	11.8452815	93.825447	-80.703915	23.3381285	94.979423
-44.077324	42.911514	95.395187	-27.615734	17.736963	93.951691	24.365883	-3.454463	92.158958	26.548803	27.300137	93.743332	25.457343	11.922837	92.951145	-80.688811	23.551089	94.952237
-43.140965	44.569019	95.190636	-27.663385	17.863817	93.468925	24.058619	-3.326235	91.34256	26.420475	27.295649	92.961891	25.239547	11.984707	92.1522255	-80.566317	23.742927	94.7856245
-42.201431	46.165161	94.959518	-27.774218	17.993025	93.087891	23.753693	-3.298603	90.691185	26.257463	27.26716	92.357101	25.005578	11.9842785	91.524143	-80.554014	24.0017715	94.651639
-40.667946	48.437469	94.852303	-27.96595	18.123526	92.649834	23.331232	-3.37647	89.985962	25.937792	27.173328	91.85479	24.634512	11.898429	90.920376	-80.566412	24.348623	94.379292
-39.554806	49.813019	94.884453	-28.126425	18.153589	92.440147	22.999596	-3.422946	89.77774	25.830481	27.113798	91.747543	24.4150385	11.845426	90.7626415	-80.6678885	24.461752	94.1176525
-38.452023	51.138496	95.042168	-28.324581	18.215918	92.369835	22.678379	-3.345096	89.723763	25.676891	27.062178	91.83297	24.177635	11.858541	90.7783665	-80.826797	24.573295	93.9613035
-37.312763	52.370434	95.189705	-28.527142	18.244652	92.321884	22.498489	-3.367226	89.773796	25.515362	27.059341	92.06517	24.0069255	11.8460575	90.919483	-81.0612095	24.6432465	93.724285
-36.110302	53.575771	95.452003	-28.716888	18.296812	92.317345	22.415947	-3.52855	89.91468	25.385931	27.025593	92.378426	23.900939	11.7485215	91.146553	-81.334715	24.8451025	93.488137
-34.874207	54.652439	95.619408	-28.920736	18.351341	92.413521	22.354927	-3.72427	90.14621	25.247992	27.020636	92.775269	23.8014595	11.648183	91.4607395	-81.6429315	25.054499	93.3663025
-33.679482	55.678089	95.815453	-29.046417	18.344944	92.403481	22.333149	-3.921784	90.393234	25.181814	26.988325	93.151108	23.7574815	11.5332705	91.772171	-81.8503155	25.1566175	93.034791
-31.624603	56.904697	95.858818	-29.134432	18.343853	92.537422	22.415312	-4.148077	90.750519	25.082565	26.856119	93.72776	23.7489385	11.354021	92.2391395	-82.0178025	25.333685	92.8357045
-30.226994	57.004559	95.974892	-29.184109	18.312984	92.669983	22.455326	-4.242218	91.1343	25.075737	26.702681	94.119446	23.7655315	11.2302315	92.626873	-82.1337495	25.3957365	92.713093
-29.06662	56.574821	95.832863	-29.148203	18.203705	92.801804	22.510668	-4.427888	91.633453	25.110737	26.563284	94.457916	23.8107025	11.067698	93.0456845	-82.1071085	25.339712	92.5579235
-27.768156	55.988556	95.843422	-29.139481	18.113079	92.963097	22.649784	-4.687445	92.035034	25.160089	26.397955	94.747444	23.9049365	10.855255	93.391239	-82.1838985	25.370903	92.534955
-26.49391	55.230267	95.833054	-29.053146	17.962072	93.083794	22.876259	-5.02279	92.229614	25.249485	26.183355	94.987175	24.062872	10.5802825	93.6083945	-82.169164	25.3438615	92.5591935
-25.125179	54.423267	95.880547	-28.978783	17.772404	93.192848	23.020185	-5.356839	92.372147	25.395668	25.915545	95.222206	24.2079265	10.279353	93.7971765	-82.1654925	25.265455	92.5885195
-23.760426	53.593266	95.96138	-28.882683	17.619429	93.347206	23.070925	-5.688099	92.570663	25.522243	25.629086	95.441856	24.296584	9.9704935	94.0062595	-82.06195	25.2683645	92.6881525
-21.765791	52.183872	96.012436	-28.752333	17.343794	93.477173	23.206394	-6.150251	92.748405	25.723156	25.207026	95.737579	24.464775	9.5283875	94.242992	-81.969441	25.1592005	92.711354
-20.416462	51.172512	96.005562	-28.657589	17.195042	93.532005	23.348429	-6.428032	92.794579	25.857407	25.019062	95.910469	24.602918	9.295515	94.352524	-81.918096	25.094569	92.711486
-19.05176	50.111645	95.86132	-28.562874	17.083624	93.564102	23.487791	-6.642438	92.878136	25.943712	24.854961	96.056915	24.7157515	9.1062615	94.4675255	-81.8414995	25.0609865	92.6606785
-17.707071	49.022427	95.74395	-28.475657	16.991953	93.594696	23.642906	-6.779253	93.023727	26.021397	24.74571	96.191582	24.8321515	8.9832285	94.6076545	-81.7834655	25.0006775	92.5817375
-16.372719	47.816685	95.605316	-28.414335	16.934183	93.620667	23.798887	-6.917471	93.217155	26.109171	24.679712	96.35527	24.954029	8.8811205	94.7862125	-81.782699	24.9872455	92.4551215
-15.070023	46.568161	95.529503	-28.328138	16.879988	93.698708	23.95203	-7.036062	93.439735	26.184591	24.620085	96.555733	25.0683105	8.7920115	94.997734	-81.7245865	24.9679645	92.399682
-13.790162	45.231522	95.467186	-28.28159	16.810408	93.800171	24.139614	-7.142644	93.671585	26.277828	24.568253	96.77282	25.208721	8.7128045	95.2222025	-81.771901	24.9080115	92.3781395
-11.839895	43.132381	95.518967	-28.125835	16.715082	94.074112	24.356646	-7.303207	94.040421	26.44248	24.480911	97.200645	25.399563	8.588852	95.620533	-81.651233	24.841312	92.527691
-10.574666	41.64537	95.61969	-28.05315	16.654318	94.260559	24.413868	-7.378975	94.327995	26.601135	24.39603	97.527527	25.5075015	8.5085275	95.927761	-81.6138015	24.8001085	92.593357
-9.314029	40.065392	95.752235	-27.957985	16.528664	94.422913	24.432783	-7.434517	94.707054	26.753468	24.287125	97.918747	25.5931255	8.426304	96.3129005	-81.5090955	24.631024	92.5329255
-8.081029	38.456108	95.895615	-27.857988	16.417229	94.622917	24.448997	-7.51089	95.269066	26.88105	24.154766	98.473244	25.6650235	8.321938	96.871155	-81.3809995	24.51252	92.374679
-6.854965	36.751171	96.267822	-27.75354	16.331478	94.899628	24.488943	-7.649616	96.12899	27.044329	23.993528	99.306557	25.766636	8.171956	97.7177735	-81.273716	24.491	92.0814825
-5.710909	34.995056	96.863121	-27.682665	16.200748	95.392952	24.58592	-7.898144	97.41349	27.192242	23.797539	100.458549	25.889081	7.9496975	98.9360195	-81.254411	24.4517985	91.8498845
-4.611568	33.133755	97.735123	-27.647438	16.074173	96.082664	24.780119	-8.190269	98.986504	27.327324	23.611595	101.919678	26.0537215	7.710663	100.453091	-81.3485975	24.437683	91.712237
-3.102875	30.288506	99.350319	-27.661442	15.923786	97.368561	25.116486	-8.581242	101.664581	27.556393	23.386818	104.398361	26.3364395	7.402788	103.031471	-81.6593235	24.444784	91.705651
-2.18378	28.334635	100.400803	-27.666777	15.767776	98.247215	25.300165	-8.779346	103.368591	27.706566	23.288263	105.938545	26.5033655	7.2544585	104.653568	-81.8369195	24.2810935	91.840862
-1.352901	26.392719	101.404938	-27.66678	15.636322	99.069687	25.473928	-8.912851	104.808899	27.842813	23.210194	107.194504	26.6583705	7.1486715	106.0017015	-81.9919305	24.1239725	92.1376725
-0.542927	24.347029	102.104721	-27.606579	15.493427	99.721718	25.548798	-8.982149	105.944229	27.98765	23.16132	108.145081	26.768224	7.0895855	107.044655	-81.981382	23.8972685	92.398781
0.144373	22.402863	102.750183	-27.553257	15.33077	100.163673	25.672785	-9.08952	106.801201	28.18792	23.115549	108.85601	26.9303525	7.0130145	107.8286055	-82.0368665	23.6485255	92.4987405
0.782587	20.357641	103.164085	-27.409967	15.192093	100.516579	25.867826	-9.245937	107.444786	28.442646	23.045841	109.333328	27.155236	6.899952	108.389057	-81.97517	23.484234	92.644101
1.330512	18.45108	103.397514	-27.247086	15.049309	100.713875	26.080641	-9.361467	107.79084	28.715473	23.009878	109.608925	27.398057	6.8242055	108.6998825	-81.892229	23.2744125	92.7278675
2.093278	15.422216	103.357353	-26.956188	14.872776	100.738129	26.331121	-9.5168	107.836555	29.106152	22.887524	109.578995	27.7186365	6.685362	108.707775	-81.6310125	23.06019	92.768483
2.50101	13.496408	103.271172	-26.6929	14.780845	100.678291	26.522186	-9.682831	107.856194	29.331715	22.715456	109.515846	27.9269505	6.5163125	108.68602	-81.3127505	23.0453775	92.670562
2.809021	11.488808	103.328796	-26.448151	14.66915	100.736328	26.748091	-9.905409	107.907608	29.606646	22.507494	109.528137	28.1773685	6.3010425	108.7178725	-81.0736705	23.0372575	92.7547835
2.973968	9.543542	103.381729	-26.232607	14.568281	100.81179	26.89468	-10.125555	107.969223	29.882389	22.333355	109.5616	28.3885345	6.1039	108.7654115	-80.8537485	23.032662	92.8581685
3.072494	7.577868	103.370079	-26.083553	14.480576	100.877312	27.030247	-10.332711	107.968559	30.072859	22.165567	109.582809	28.551553	5.916428	108.775684	-80.718659	23.044724	92.97894
2.996681	5.698442	103.387108	-25.982773	14.378616	100.934044	27.162807	-10.534323	107.975471	30.213911	22.01162	109.549759	28.688359	5.7386485	108.762615	-80.653905	23.0185835	93.105473
2.837324	3.753619	103.366707	-25.947145	14.301972	100.986588	27.278423	-10.665302	107.974335	30.302473	21.900362	109.509277	28.790448	5.61753	108.741806	-80.684738	22.986414	93.23137
2.446518	1.000208	103.281464	-25.902813	14.171094	101.00808	27.397907	-10.780118	107.947037	30.337215	21.805168	109.426926	28.867561	5.512525	108.6869815	-80.673187	22.829663	93.3291785
2.064567	-0.874396	103.250328	-25.918379	14.072001	100.989059	27.465168	-10.834505	107.954323	30.297466	21.782204	109.358856	28.881317	5.4738495	108.6565895	-80.718075	22.6701525	93.3215285
1.6235	-2.648959	103.219269	-25.915483	13.98126	100.972321	27.546814	-10.813129	108.032349	30.231619	21.810398	109.295639	28.8892165	5.4986345	108.663994	-80.7201825	22.4638855	93.280648
1.079784	-4.460448	103.242966	-25.932512	13.93545	100.976372	27.682871	-10.745188	108.163574	30.179125	21.935888	109.253571	28.930998	5.59535	108.7085725	-80.796022	22.27555	93.2441715
0.46632	-6.15734	103.315147	-25.943825	13.91681	100.97699	27.843046	-10.578165	108.311272	30.12129	22.126713	109.172226	28.982168	5.774274	108.741749	-80.869818	22.059346	93.212231
-0.236557	-7.869954	103.415039	-25.9512	13.903496	100.989891	27.987307	-10.381155	108.465485	30.00927	22.345655	109.088066	28.9982885	5.98225	108.7767755	-80.9006885	21.824742	93.2030065
-1.029185	-9.488225	103.552757	-25.928551	13.876563	101.036545	28.118542	-10.192142	108.665001	29.951916	22.516182	108.987129	29.035229	6.16202	108.826065	-80.892331	21.591106	93.247025
-2.318586	-11.955011	103.872658	-25.910505	13.762879	101.140129	28.312572	-9.98833	108.969879	29.952696	22.679804	108.821579	29.132634	6.345737	108.895729	-80.953644	21.180021	93.384529
-3.278535	-13.534424	104.041969	-25.848925	13.688046	101.19574	28.424963	-9.93256	109.160782	29.9814	22.749601	108.704567	29.2031815	6.4085205	108.9326745	-80.9010315	20.9675715	93.4588055
-4.322021	-15.063487	104.319527	-25.80105	13.619425	101.266304	28.530766	-9.878366	109.356812	30.015474	22.786581	108.621193	29.27312	6.4541075	108.9890025	-80.87522	20.7847425	93.5436055
-5.454879	-16.476669	104.575096	-25.741955	13.524294	101.335953	28.650709	-9.866618	109.530113	30.075851	22.807472	108.529449	29.36328	6.470427	109.029781	-80.84719	20.578161	93.642125
-6.605486	-17.917852	104.778549	-25.675472	13.425022	101.36895	28.754997	-9.862734	109.68708	30.147978	22.819279	108.420303	29.4514875	6.4782725	109.0536915	-80.8024315	20.3717715	93.6842085
-7.864665	-19.208405	104.954437	-25.571281	13.324256	101.398788	28.867203	-9.851155	109.799576	30.227507	22.809549	108.280548	29.547355	6.479197	109.040062	-80.689917	20.169315	93.757514
-9.161151	-20.45109	105.049423	-25.471815	13.211754	101.405289	28.989882	-9.860759	109.826469	30.319633	22.816948	108.087662	29.6547575	6.4780945	108.9570655	-80.5983875	19.9454135	93.8535125
-11.177823	-22.097357	105.094734	-25.312468	13.037782	101.332184	29.121456	-9.833417	109.703041	30.455061	22.815477	107.621368	29.7882585	6.49103	108.6622045	-80.4131945	19.584534	94.0021635
-12.559467	-23.155094	105.065414	-25.215425	12.930365	101.274742	29.208786	-9.819316	109.53537	30.54656	22.799372	107.182655	29.877673	6.490028	108.3590125	-80.308523	19.370702	94.1904715
-14.079788	-24.002302	105.098328	-25.123411	12.827827	101.196548	29.296583	-9.728992	109.322212	30.627064	22.82938	106.674156	29.9618235	6.550194	107.998184	-80.2086455	19.10546	94.394912
-15.618028	-24.785933	105.160118	-25.044516	12.766184	101.090118	29.413601	-9.647944	109.053596	30.70204	22.899366	106.07077	30.0578205	6.625711	107.562183	-80.1468525	18.906657	94.618053
-17.165808	-25.429981	105.173782	-24.965353	12.705194	100.920631	29.568439	-9.456766	108.660568	30.757704	22.965012	105.280426	30.1630715	6.754123	106.970497	-80.0937775	18.656265	94.870765
-18.757477	-25.922737	105.16391	-24.901558	12.679876	100.659142	29.684862	-9.246644	108.199989	30.793127	23.022085	104.25576	30.2389945	6.8877205	106.2278745	-80.0421105	18.4720315	95.0904095
-20.001165	-25.856134	105.044792	-24.787359	12.674156	100.323822	29.810862	-9.006695	107.546082	30.72893	23.141151	103.220901	30.269896	7.067228	105.3834915	-79.844614	18.281084	95.2641525
-21.978945	-25.472069	104.820358	-24.649395	12.655163	99.868515	29.904213	-8.560257	106.712112	30.628649	23.342375	101.918587	30.266431	7.391059	104.3153495	-79.565221	17.919267	95.4216805
-23.348331	-25.028252	104.594109	-24.604412	12.650278	99.699577	29.985327	-8.340604	106.260475	30.565178	23.505573	101.335648	30.2752525	7.5824845	103.7980615	-79.4840765	17.7180715	95.6010925
-24.685551	-24.511887	104.334496	-24.566668	12.636926	99.555603	30.047092	-8.157225	105.835426	30.470791	23.650423	100.889442	30.2589415	7.746599	103.362434	-79.3922775	17.527253	95.748772
-25.905853	-23.972715	103.842606	-24.555937	12.616904	99.401505	30.037903	-8.012738	105.470612	30.355009	23.770489	100.522903	30.196456	7.8788755	102.9967575	-79.30833	17.3549325	95.8062525
-27.478001	-23.146566	103.556419	-24.593197	12.598192	99.252701	29.980268	-7.857759	105.150475	30.236418	23.880583	100.312332	30.108343	8.011412	102.7314035	-79.294737	17.184972	95.7739985
-28.881437	-22.243568	103.213074	-24.680239	12.576406	99.168983	29.874495	-7.770601	104.98735	30.136745	23.996416	100.228241	30.00562	8.1129075	102.6077955	-79.366098	17.0399045	95.7301705
-30.264694	-21.262295	102.902809	-24.789066	12.569637	99.133705	29.746605	-7.705888	104.887878	30.042795	24.094538	100.247124	29.8947	8.194325	102.567501	-79.472832	16.944949	95.699909
-32.410892	-19.556656	102.515373	-25.01705	12.587658	99.138054	29.500706	-7.624135	104.853226	29.863544	24.212753	100.262581	29.682125	8.294309	102.5579035	-79.716225	16.881007	95.7182045
-33.835583	-18.236271	102.294968	-25.188681	12.558131	99.10994	29.348391	-7.588136	104.862579	29.716835	24.264011	100.289833	29.532613	8.3379375	102.576206	-79.909975	16.7783245	95.643674
-35.200817	-16.850197	102.059006	-25.349554	12.561514	99.11158	29.205734	-7.568079	104.914902	29.591469	24.296106	100.359116	29.3986015	8.3640135	102.637009	-80.0977095	16.7590145	95.586151
-36.422348	-15.412754	101.760269	-25.501129	12.506044	99.139694	29.053534	-7.579016	105.01841	29.481741	24.325327	100.466133	29.2676375	8.3731555	102.7422715	-80.2698955	16.6389325	95.5371165
-37.912418	-13.728218	101.567352	-25.667196	12.450923	99.178383	28.958506	-7.615806	105.054649	29.356272	24.378923	100.576843	29.157389	8.3815585	102.815746	-80.491781	16.5202875	95.54102
-39.277615	-12.051772	101.175987	-25.800159	12.349996	99.179016	28.851408	-7.632115	105.017868	29.237064	24.39538	100.642868	29.044236	8.3816325	102.830368	-80.644554	16.3183595	95.527664
-40.681534	-10.225533	100.739815	-25.906307	12.242101	99.156952	28.753975	-7.696211	104.90519	29.119164	24.386007	100.674248	28.9365695	8.344898	102.789719	-80.7491835	16.139304	95.524185
-42.610985	-7.421151	100.12114	-26.073841	12.083937	99.137268	28.601444	-7.743721	104.71637	28.987038	24.380211	100.758934	28.794241	8.318245	102.737652	-80.941923	15.849629	95.536884
-43.907391	-5.423176	99.772942	-26.143677	11.988021	99.143097	28.516123	-7.793767	104.613159	28.91387	24.380135	100.856003	28.7149965	8.293184	102.734581	-81.0023505	15.682858	95.551613
-45.188232	-3.255511	99.442619	-26.230997	11.93775	99.200691	28.468117	-7.816543	104.505287	28.84639	24.402779	100.980103	28.6572535	8.293118	102.742695	-81.1192475	15.582382	95.658687
-46.477394	-1.060082	99.162033	-26.31127	11.912989	99.265846	28.394798	-7.819227	104.39193	28.790382	24.439344	101.103615	28.59259	8.3100585	102.7477725	-81.21513	15.5159195	95.7839195
-47.744675	1.250525	98.868759	-26.378744	11.911173	99.317039	28.31637	-7.784431	104.228996	28.716644	24.444574	101.24794	28.516507	8.3300715	102.738468	-81.273995	15.4922745	95.89561
-49.034061	3.682647	98.662361	-26.473898	11.939835	99.364655	28.237814	-7.732653	103.988197	28.630585	24.438818	101.343941	28.4341995	8.3530825	102.666069	-81.3819955	15.5265875	96.063241
-50.242023	6.159167	98.371407	-26.55611	11.966405	99.399635	28.149271	-7.68067	103.614006	28.554367	24.357624	101.320518	28.351819	8.338477	102.467262	-81.464039	15.594333	96.332008
-52.048706	9.962653	98.033791	-26.636076	11.993282	99.212303	27.949329	-7.527057	102.489212	28.507433	24.157906	100.780571	28.228381	8.3154245	101.6348915	-81.500533	15.6711395	96.7897145
-53.189625	12.510471	97.830406	-26.632595	12.026377	98.814651	27.710194	-7.355023	101.175293	28.390413	24.067047	99.911873	28.0503035	8.356012	100.543583	-81.3154935	15.696742	97.085719
-54.314865	15.159312	97.627731	-26.539824	12.092067	98.186806	27.369648	-7.027712	99.297295	28.211609	24.110109	98.5625	27.7906285	8.5411985	98.9298975	-80.8702765	15.6429355	97.4437145
-55.302315	17.826294	97.428413	-26.473114	12.259697	97.32872	26.935089	-6.569241	96.993919	27.830318	24.268206	96.861519	27.3827035	8.8494825	96.927719	-80.3289315	15.6699115	97.729721
-56.365509	20.445471	97.183563	-26.520103	12.441052	96.35321	26.456007	-6.058825	94.71759	27.325722	24.507607	95.081917	26.8908645	9.224391	94.8997535	-79.9310705	15.657713	97.8066665
-57.292526	23.05442	96.990242	-26.6374	12.610004	95.391205	25.941843	-5.684959	92.502235	26.878798	24.711367	93.448479	26.4103205	9.513204	92.975357	-79.6851205	15.706804	97.807053
-58.158325	25.674244	96.804939	-26.861084	12.720495	94.425758	25.340397	-5.416819	90.529549	26.477688	24.851513	91.993645	25.9090425	9.717347	91.261597	-79.6312105	15.723643	97.589919
-59.17046	29.381117	96.733727	-27.172009	12.899247	93.301048	24.639919	-5.175511	88.37587	25.976044	25.013819	90.360039	25.3079815	9.919154	89.3679545	-79.6519995	15.87934	97.2341415
-59.910507	31.957132	96.77771	-27.336401	13.016298	92.750534	24.302374	-5.081365	87.306488	25.776199	25.111528	89.506821	25.0392865	10.0150815	88.4066545	-79.7120885	16.0175145	97.0944135
-60.36874	34.39904	96.943184	-27.439953	13.160467	92.340813	24.065464	-4.973856	86.480721	25.633442	25.218439	88.881622	24.849453	10.1222915	87.6811715	-79.729359	16.1986425	97.0004545
-58.965462	35.66748	96.756454	-27.431715	13.285364	92.096512	23.948771	-4.852684	86.02095	25.539297	25.347567	88.593246	24.744034	10.2474415	87.307098	-79.607464	16.3232865	96.885926
-57.581413	36.940742	96.632095	-27.464972	13.458241	91.956757	23.920282	-4.756602	85.843468	25.52706	25.457182	88.569061	24.723671	10.35029	87.2062645	-79.653615	16.566192	96.7072495
-55.909176	38.100937	96.534256	-27.537193	13.560249	91.853455	23.906126	-4.704457	85.808212	25.565115	25.553045	88.707802	24.7356205	10.424294	87.258007	-79.8100065	16.696204	96.448903
-54.737663	39.419945	96.35495	-27.59462	13.651426	91.77607	23.922983	-4.681731	85.849747	25.639311	25.582573	88.980278	24.781147	10.450421	87.4150125	-79.970387	16.852431	96.1371275
-52.273949	41.034985	96.314949	-27.650717	13.781185	91.760132	23.977072	-4.701429	86.096809	25.779163	25.604021	89.616135	24.8781175	10.451296	87.856472	-80.1795515	17.111074	95.663792
-50.561852	41.948788	96.246475	-27.674114	13.915668	91.813316	24.002159	-4.718709	86.397156	25.908375	25.627003	90.136833	24.955267	10.454147	88.2669945	-80.303495	17.377189	95.3596375
-48.825706	42.856731	96.226013	-27.695591	14.017041	91.884026	24.043728	-4.713998	86.752754	26.033112	25.681612	90.66861	25.03842	10.483807	88.710682	-80.429602	17.550275	95.05737
-46.948147	43.714359	96.266182	-27.698639	14.191456	91.996208	24.095425	-4.678801	87.132706	26.170856	25.747046	91.188431	25.1331405	10.5341225	89.1605685	-80.5304185	17.8487895	94.8318475
-45.044144	44.415661	96.21212	-27.71981	14.34244	92.084373	24.152908	-4.651246	87.524536	26.264465	25.793377	91.707245	25.2086865	10.5710655	89.6158905	-80.6483065	18.1138145	94.5528555
-43.117943	45.104103	96.211929	-27.728245	14.488495	92.198006	24.239761	-4.644607	87.907173	26.355881	25.856527	92.225014	25.297821	10.60596	90.0660935	-80.754311	18.37103	94.3299185
-41.046169	45.616299	96.172539	-27.75428	14.620627	92.293983	24.298347	-4.665718	88.286423	26.455482	25.883278	92.709061	25.3769145	10.60878	90.497742	-80.8854745	18.632474	94.090224
-37.961681	46.254974	96.054443	-27.777248	14.830782	92.39296	24.408669	-4.712029	88.777473	26.547523	25.905022	93.364677	25.478096	10.5964965	91.071075	-81.032592	19.0650675	93.714845
-35.85844	46.578335	96.008904	-27.765039	15.023608	92.485115	24.455193	-4.738298	89.119629	26.640936	25.917032	93.793434	25.5480645	10.589367	91.4565315	-81.0781425	19.457849	93.5136985
-33.673054	46.80949	95.921814	-27.802954	15.179619	92.57119	24.461544	-4.767809	89.523972	26.757235	25.953585	94.211716	25.6093895	10.592888	91.867844	-81.2152975	19.76635	93.274536
-31.587553	46.968571	95.926117	-27.80801	15.350628	92.692719	24.510185	-4.835441	89.989372	26.878319	25.964636	94.642952	25.694252	10.5645975	92.316162	-81.310272	20.1366585	93.069276
-29.34296	47.042213	95.901863	-27.811611	15.511644	92.84446	24.564667	-4.91959	90.5121	26.985771	25.976404	95.08654	25.775219	10.528407	92.79932	-81.398441	20.494881	92.8896
-27.15143	46.979134	95.975327	-27.851519	15.656026	93.007698	24.596262	-4.971266	91.09256	27.064423	25.977283	95.541573	25.8303425	10.5030085	93.3170665	-81.5333805	20.8090435	92.6983295
-24.916483	46.852623	96.047394	-27.872313	15.814766	93.21846	24.652538	-5.07764	91.697929	27.128939	26.000044	96.026276	25.8907385	10.461202	93.8621025	-81.6353645	21.16833	92.5748175
-21.581333	46.49802	96.218887	-27.943701	16.01273	93.602417	24.645338	-5.118314	92.632935	27.199003	26.040701	96.796257	25.9221705	10.4611935	94.714596	-81.8095725	21.5642665	92.490238
-19.445185	46.167362	96.366341	-27.993542	16.131121	93.845665	24.620415	-5.133398	93.349983	27.225122	26.091036	97.407097	25.9227685	10.478819	95.37854	-81.9098525	21.783423	92.31279
-17.306993	45.816841	96.713646	-28.086128	16.218597	94.157707	24.614712	-5.117295	94.180008	27.228916	26.16478	98.245827	25.921814	10.5237425	96.2129175	-82.09407	21.9134515	92.1024965
-15.143961	45.36771	97.184067	-28.170246	16.287296	94.593925	24.619392	-5.134843	95.143661	27.31584	26.267183	99.276924	25.967616	10.56617	97.2102925	-82.308108	22.008422	91.9775575
-13.025562	44.837105	97.790955	-28.291214	16.325514	95.085426	24.656288	-5.204223	96.194389	27.397213	26.338404	100.477097	26.0267505	10.5670905	98.335743	-82.6091785	22.0839375	91.835109
-10.849019	44.203392	98.583488	-28.376934	16.365208	95.600227	24.707035	-5.291132	97.350517	27.488405	26.373365	101.62706	26.09772	10.5411165	99.4887885	-82.851588	22.1892995	91.7116655
-8.791875	43.517841	99.296585	-28.500282	16.434912	96.13224	24.805113	-5.359367	98.48233	27.526388	26.417553	102.74073	26.1657505	10.529093	100.61153	-83.1663145	22.340731	91.65295
-5.833841	42.382854	100.307297	-28.610409	16.51177	96.833786	24.929752	-5.511946	100.305771	27.619652	26.463598	104.32502	26.274702	10.475826	102.3153955	-83.49552	22.547714	91.3521765
-3.898066	41.509525	100.790443	-28.682915	16.601854	97.280731	25.045746	-5.643622	101.53476	27.726242	26.510679	105.288162	26.385994	10.4335285	103.411461	-83.751824	22.7701795	91.150001
-2.09691	40.645123	101.158432	-28.755724	16.668289	97.707954	25.167694	-5.772054	102.666763	27.790892	26.575602	106.112503	26.479293	10.401774	104.389633	-83.990741	22.934804	91.026275
-0.365711	39.828045	101.61853	-28.853439	16.736797	98.037483	25.229877	-5.897263	103.731071	27.835503	26.63961	106.785522	26.53269	10.3711735	105.2582965	-84.239568	23.1024205	90.8166695
1.3823	38.96516	101.96624	-28.907669	16.756237	98.3022	25.293333	-5.974787	104.631599	27.869276	26.664316	107.34935	26.5813045	10.3447645	105.9904745	-84.3966425	23.1677095	90.6139255
2.997164	38.05114	102.341736	-28.942677	16.74794	98.515961	25.348715	-6.049838	105.360901	27.923813	26.695234	107.799767	26.636264	10.322698	106.580334	-84.521618	23.173182	90.451588
3.448049	36.65213	102.606903	-28.956301	16.727684	98.697891	25.375355	-6.092235	105.924667	27.96314	26.698458	108.150162	26.6692475	10.3031115	107.0374145	-84.5818495	23.1522565	90.3583675
3.771938	34.471634	102.716484	-28.937717	16.68611	98.866188	25.413353	-6.15551	106.492767	28.047789	26.724035	108.513451	26.730571	10.2842625	107.503109	-84.606005	23.0879575	90.229267
3.985973	33.01289	102.745293	-28.865639	16.636967	98.961189	25.451702	-6.186895	106.759171	28.146059	26.732504	108.647156	26.7988805	10.2728045	107.7031635	-84.5301585	23.0011295	90.2192145
4.107508	31.540335	102.741745	-28.812695	16.633524	99.043312	25.513237	-6.203313	106.933762	28.226704	26.747673	108.704445	26.8699705	10.27218	107.8191035	-84.4953605	22.994868	90.2675205
4.137052	30.060955	102.730812	-28.709816	16.640026	99.080826	25.596439	-6.208674	107.05571	28.331366	26.774492	108.676888	26.9639025	10.282909	107.866299	-84.3835345	22.997143	90.295353
4.115454	28.605154	102.617157	-28.595146	16.704239	99.098274	25.685797	-6.180781	107.126129	28.448891	26.784403	108.630096	27.067344	10.301811	107.8781125	-84.257636	23.106667	90.3184355
4.010014	27.143663	102.520454	-28.425507	16.747105	99.092018	25.777569	-6.146471	107.207573	28.592503	26.815262	108.605072	27.185036	10.3343955	107.9063225	-84.03605	23.1598145	90.2777135
3.851517	25.769182	102.46209	-28.21155	16.81212	99.119522	25.887512	-6.110171	107.387634	28.760004	26.839092	108.650612	27.323758	10.3644605	108.019123	-83.746858	23.2597795	90.219921
3.468461	23.64467	102.601311	-27.916637	16.948996	99.277969	26.114384	-6.035188	107.921089	29.021597	26.910009	108.86055	27.5679905	10.4374105	108.3908195	-83.4012645	23.4605815	90.1651185
3.117118	22.284321	102.752396	-27.69261	17.033714	99.449631	26.299698	-5.972945	108.360924	29.170242	26.960579	109.018997	27.73497	10.493817	108.6899605	-83.12019	23.573611	90.2093015
2.678812	20.944433	102.832199	-27.486876	17.113609	99.606636	26.487938	-5.913167	108.779823	29.305252	26.978785	109.149635	27.896595	10.532809	108.964729	-82.870347	23.694409	90.248543
2.201429	19.634697	102.871689	-27.347633	17.18108	99.731003	26.666344	-5.914978	109.088043	29.436832	26.980976	109.176949	28.051588	10.532999	109.132496	-82.746854	23.829161	90.32951
1.61914	18.328138	102.841614	-27.182463	17.181086	99.766129	26.789198	-5.931451	109.293259	29.554344	26.963249	109.081146	28.171771	10.515899	109.1872025	-82.536697	23.846273	90.3450555
0.971543	17.095837	102.730896	-27.066092	17.16328	99.761665	26.890495	-5.984294	109.265053	29.636292	26.906385	108.898529	28.2633935	10.4610455	109.081791	-82.3955775	23.8655145	90.441539
0.241789	15.830675	102.526009	-26.958084	17.071194	99.698029	26.939613	-6.057324	109.038963	29.726299	26.811764	108.567963	28.332956	10.37722	108.803463	-82.249124	23.765168	90.592595
-0.938156	14.087155	102.023384	-26.83441	16.893869	99.488266	26.954266	-6.189049	108.241531	29.894108	26.592493	107.944	28.424187	10.201722	108.0927655	-82.093007	23.586016	90.8837665
-1.792504	12.955343	101.619698	-26.684034	16.759331	99.321274	26.956419	-6.321058	107.485603	30.015888	26.391701	107.42514	28.4861535	10.0353215	107.4553715	-81.8542215	23.4833405	91.1871765
-2.657873	11.859814	101.118446	-26.536537	16.646778	99.191505	26.973846	-6.466551	106.641029	30.106808	26.181524	106.962418	28.540327	9.8574865	106.8017235	-81.613401	23.4360695	91.5812865
-3.568007	10.756781	100.683037	-26.414886	16.576906	99.097839	26.982037	-6.540311	105.889748	30.26391	26.052704	106.571472	28.6229735	9.7561965	106.23061	-81.4527455	23.3976155	91.965068
-4.534094	9.735369	100.285431	-26.295303	16.549887	99.021797	27.011902	-6.562537	105.227295	30.429211	26.034515	106.145325	28.7205565	9.735989	105.68631	-81.3111625	23.363785	92.357284
-5.519304	8.733929	99.87146	-26.187387	16.624987	98.877129	27.040947	-6.434147	104.655182	30.472729	26.109596	105.771622	28.756838	9.8377245	105.213402	-81.131612	23.4122495	92.540856
-6.545793	7.743297	99.630692	-26.067516	16.760849	98.8022	27.111012	-6.257893	104.441391	30.518484	26.255461	105.477882	28.814748	9.998784	104.9596365	-80.94978	23.522914	92.6447635
-8.194779	6.274771	99.662148	-25.956366	17.069487	98.879433	27.339386	-6.007836	104.602501	30.526882	26.480621	105.246696	28.933134	10.2363925	104.9245985	-80.845866	23.9025815	92.8342675
-9.318807	5.306769	99.771484	-25.881758	17.192896	98.966576	27.489561	-5.893806	104.841789	30.560938	26.568615	105.169418	29.0252495	10.3374045	105.0056035	-80.7887655	24.0483875	92.9275485
-10.453318	4.296649	99.901237	-25.777548	17.213343	99.081215	27.611435	-5.860591	105.046997	30.644264	26.598814	105.159737	29.1278495	10.3691115	105.103367	-80.6829455	24.0575745	93.059063
-11.621339	3.2931	99.983009	-25.701183	17.169725	99.218658	27.725189	-5.898096	105.194603	30.727886	26.564518	105.206764	29.2265375	10.333211	105.2006835	-80.6289035	24.006239	93.2366325
-12.825855	2.262436	100.044128	-25.609497	17.051159	99.339851	27.823719	-5.977172	105.269836	30.811607	26.503485	105.267677	29.317663	10.2631565	105.2687565	-80.536657	23.8391615	93.4109455
-14.057159	1.275405	100.066376	-25.541405	16.918785	99.464058	27.884869	-6.067302	105.30806	30.914986	26.416105	105.300209	29.3999275	10.1744015	105.3041345	-80.4827375	23.6631685	93.6239815
-15.298862	0.268954	100.06398	-25.435617	16.80283	99.525436	27.964869	-6.162251	105.271973	31.025475	26.32341	105.269531	29.495172	10.0805795	105.270752	-80.366406	23.5250805	93.78012
-17.146706	-1.128635	100.097672	-25.317556	16.625895	99.683487	28.090096	-6.261271	105.231178	31.182405	26.210812	105.146263	29.6362505	9.9747705	105.1887205	-80.2713625	23.2770195	94.1782535
-18.422098	-2.05745	100.244652	-25.182226	16.544443	99.837708	28.221878	-6.327108	105.263748	31.315788	26.16025	105.110786	29.768833	9.916571	105.187267	-80.133285	23.172315	94.488149
-19.712219	-2.910581	100.437042	-25.052128	16.48905	100.012299	28.352428	-6.395061	105.351746	31.474518	26.094675	105.059937	29.913473	9.849807	105.2058415	-80.017729	23.128293	94.8187565
-21.041609	-3.785699	100.600243	-24.930122	16.442099	100.184822	28.478926	-6.474331	105.362022	31.617796	25.998768	104.957878	30.048361	9.7622185	105.15995	-79.908605	23.1219795	95.209694
-22.378208	-4.567058	100.734505	-24.758654	16.403877	100.284348	28.578068	-6.535334	105.264809	31.759184	25.89286	104.742683	30.168626	9.678763	105.003746	-79.685934	23.128991	95.56495
-23.694342	-5.347747	100.773476	-24.595673	16.402145	100.372398	28.668526	-6.5704	105.133583	31.890911	25.816238	104.492584	30.2797185	9.622919	104.8130835	-79.4710645	23.181371	95.9317125
-25.001673	-6.075443	100.865555	-24.44491	16.374645	100.452599	28.786446	-6.576514	105.007187	32.020615	25.764938	104.298637	30.4035305	9.594212	104.652912	-79.2933505	23.155078	96.252286
-26.982409	-7.130853	100.981033	-24.230368	16.401295	100.591064	28.945436	-6.511018	104.882988	32.179653	25.782534	104.110657	30.5625445	9.635758	104.4968225	-79.0232805	23.166832	96.6853055
-28.309324	-7.76632	101.042892	-24.125401	16.403858	100.679268	29.045353	-6.459962	104.804977	32.259048	25.820272	104.049385	30.6522005	9.680155	104.427181	-78.9030025	23.127561	96.931355
-29.659086	-8.387955	101.072418	-24.073141	16.402073	100.716759	29.11591	-6.407764	104.780411	32.333942	25.853861	103.983452	30.724926	9.7230485	104.3819315	-78.871208	23.0810975	97.0515865
-30.97237	-8.979276	101.092545	-24.020468	16.389448	100.719795	29.194891	-6.341769	104.754166	32.384975	25.890436	103.90155	30.789933	9.7743335	104.327858	-78.830869	23.0045625	97.111732
-32.316166	-9.506802	101.148605	-23.99852	16.385696	100.70504	29.256662	-6.302055	104.717278	32.404537	25.938398	103.769341	30.8305995	9.8181715	104.2433095	-78.8276395	22.9532205	97.1667705
-33.625828	-10.04961	101.222298	-23.963808	16.360178	100.649094	29.311541	-6.286086	104.702065	32.415588	25.932741	103.565048	30.8635645	9.8233275	104.1335565	-78.7911805	22.8970285	97.1646315
-34.968491	-10.520264	101.314674	-23.935816	16.329048	100.561264	29.360956	-6.29221	104.710007	32.418045	25.882561	103.301537	30.8895005	9.7951755	104.005772	-78.7611325	22.8629205	97.116756
-36.924831	-11.22765	101.588181	-23.890455	16.2616	100.38382	29.442167	-6.360136	104.778244	32.415092	25.737137	102.806114	30.9286295	9.6885005	103.792179	-78.7095395	22.8346995	96.975461
-38.228218	-11.597162	101.909218	-23.837013	16.195475	100.286972	29.496216	-6.406888	104.805138	32.385452	25.590193	102.371643	30.940834	9.5916525	103.5883905	-78.61486	22.7992975	96.9855535
-39.506775	-11.94371	102.217308	-23.773308	16.098246	100.155151	29.556538	-6.447633	104.787933	32.334511	25.42927	101.833511	30.9455245	9.4908185	103.310722	-78.4921405	22.7056735	96.99958
-40.80265	-12.21942	102.49617	-23.765762	16.016735	99.971733	29.591703	-6.496691	104.671188	32.243858	25.270432	101.238609	30.9177805	9.3868705	102.9548985	-78.4493045	22.6465995	96.9885675
-42.050098	-12.417001	102.781853	-23.765692	15.890969	99.770912	29.596436	-6.553099	104.49231	32.105045	25.096088	100.585732	30.8507405	9.2714945	102.539021	-78.3821245	22.5104435	97.002803
-43.296219	-12.608014	102.993118	-23.797417	15.756067	99.606293	29.568354	-6.62711	104.23175	31.934628	24.920183	99.906197	30.751491	9.1465365	102.0689735	-78.346325	22.3655975	97.1436125
-44.554775	-12.66621	103.142189	-23.825832	15.579844	99.409843	29.524252	-6.703488	103.911339	31.747368	24.742699	99.261757	30.63581	9.0196055	101.586548	-78.287474	22.1400825	97.233138
-46.36095	-12.600796	103.304161	-23.912575	15.304565	99.157867	29.424963	-6.822315	103.417885	31.465921	24.481319	98.445732	30.445442	8.829502	100.9318085	-78.270592	21.779628	97.3839255
-47.589672	-12.436441	103.364357	-23.926874	15.153109	99.064674	29.33534	-6.891579	103.193192	31.308096	24.322435	98.047218	30.321718	8.715428	100.620205	-78.175466	21.59079	97.509143
-48.706875	-12.17121	103.424644	-24.009434	15.02374	99.020195	29.278751	-6.970104	103.026871	31.16614	24.202051	97.755203	30.2224455	8.6159735	100.391037	-78.2413135	21.4315065	97.649353
-49.876793	-11.758936	103.420975	-24.067814	14.91348	99.014221	29.227198	-7.053194	102.87529	31.051588	24.086817	97.582817	30.139393	8.5168115	100.2290535	-78.275021	21.3101485	97.7993885
-50.963104	-11.259542	103.353523	-24.086697	14.788551	99.022743	29.15974	-7.14985	102.717041	30.981329	23.997923	97.461197	30.0705345	8.4240365	100.089119	-78.2439285	21.1530655	97.956367
-52.015327	-10.66199	103.24472	-24.146004	14.6762	99.021698	29.095121	-7.249896	102.551559	30.960222	23.923626	97.375038	30.0276715	8.336865	99.9632985	-78.3196795	21.015535	98.0800975
-53.116966	-9.955094	103.164291	-24.175091	14.601204	99.009796	29.050028	-7.329282	102.341125	30.915949	23.860641	97.271484	29.9829885	8.2656795	99.8063045	-78.3331705	20.9367285	98.2132875
-54.28236	-8.39253	102.981499	-24.245123	14.536036	98.979607	28.971615	-7.412735	102.010574	30.849808	23.818535	97.128098	29.9107115	8.2029	99.569336	-78.4009575	20.869172	98.389878
-55.777393	-7.636246	102.839752	-24.292007	14.553228	99.005676	28.939003	-7.445353	101.822678	30.846537	23.805202	97.067261	29.89277	8.1799245	99.4449695	-78.476784	20.9265315	98.5663825
-56.084137	-6.147814	102.774895	-24.314993	14.55885	99.022697	28.892857	-7.482649	101.641762	30.85413	23.818718	97.053726	29.8734935	8.1680345	99.347744	-78.5034795	20.9496655	98.69765
-56.927235	-4.815888	102.549637	-24.32719	14.584465	99.02253	28.847647	-7.507883	101.416382	30.866184	23.84181	97.013786	29.8569155	8.1669635	99.215084	-78.5112955	21.0019665	98.829976
-58.612217	-3.981051	102.223656	-24.315899	14.616699	98.981461	28.80941	-7.500969	101.117134	30.858126	23.869524	96.913055	29.833768	8.1842775	99.0150945	-78.465566	21.0491205	98.9478275
-59.364597	-2.511819	101.970207	-24.34263	14.662745	98.92421	28.754059	-7.459573	100.793945	30.838835	23.923708	96.808884	29.796447	8.2320675	98.8014145	-78.481707	21.0934225	99.0470055
-60.229748	-1.008386	101.752808	-24.341049	14.714989	98.884377	28.713099	-7.391941	100.507858	30.816292	24.029232	96.700211	29.7646955	8.3186455	98.6040345	-78.4467935	21.1113325	99.1647195
-61.289852	1.459786	101.418243	-24.418488	14.792318	98.816551	28.670164	-7.2629	100.157524	30.734608	24.196396	96.574867	29.702386	8.466748	98.3661955	-78.539362	21.117888	99.2669065
-62.129108	3.151982	101.213196	-24.488567	14.846465	98.795654	28.616816	-7.162006	99.954674	30.65382	24.299486	96.526131	29.635318	8.56874	98.2404025	-78.612452	21.12419	99.3509055
-62.656792	4.976311	101.059807	-24.563856	14.872805	98.80558	28.537941	-7.077353	99.772797	30.566259	24.410671	96.462196	29.5521	8.666659	98.1174965	-78.679812	21.078951	99.4936635
-63.354855	6.837568	100.960838	-24.635437	14.882933	98.811493	28.457508	-7.02635	99.575287	30.470163	24.490246	96.401443	29.4638355	8.731948	97.988365	-78.7347095	21.033918	99.634621
-63.872292	8.788274	100.819794	-24.743845	14.857493	98.824402	28.402555	-6.981339	99.369576	30.371109	24.573225	96.337219	29.386832	8.795943	97.8533975	-78.874522	20.919043	99.7954065
-64.460068	10.757043	100.725746	-24.795063	14.813523	98.819206	28.343132	-6.90477	99.13588	30.294609	24.638384	96.235535	29.3188705	8.866807	97.6857075	-78.9089965	20.760239	99.9527045
-64.875206	12.811473	100.64801	-24.840509	14.784269	98.797783	28.301674	-6.872034	98.837944	30.209816	24.695597	96.097717	29.255745	8.9117815	97.4678305	-78.936763	20.6567565	100.1277355
-65.50766	15.985634	100.574852	-24.883396	14.734912	98.798775	28.20105	-6.705035	98.374298	30.085499	24.812801	95.893684	29.1432745	9.053883	97.133991	-78.9100665	20.415941	100.463559
-65.829941	18.17429	100.643112	-24.885078	14.730738	98.843643	28.157568	-6.601817	98.151855	30.013809	24.910372	95.826004	29.0856885	9.1542775	96.9889295	-78.8558445	20.3071985	100.6983565
-66.079918	20.458878	100.77108	-24.910091	14.752447	98.939804	28.119295	-6.49053	97.977386	29.961678	25.034702	95.802986	29.0404865	9.272086	96.890186	-78.8606685	20.232808	100.989422
-66.221085	22.602985	100.935455	-24.928013	14.802877	99.062256	28.057962	-6.36415	97.822594	29.902611	25.174383	95.815636	28.9802865	9.4051165	96.819115	-78.8363125	20.2006375	101.305397
-64.840385	23.590858	101.161804	-24.912468	14.870901	99.251526	28.023666	-6.310468	97.662247	29.855511	25.289371	95.812515	28.9395885	9.4894515	96.737381	-78.7645245	20.2523505	101.765671
-63.492561	24.794912	101.493919	-24.905447	14.953407	99.469734	27.963581	-6.132572	97.534409	29.824036	25.420183	95.804062	28.8938085	9.6438055	96.6692355	-78.7047025	20.2630085	102.2702325
-62.296032	26.105446	101.60804	-24.888857	15.044233	99.644524	27.921688	-6.013149	97.412376	29.801537	25.560013	95.821419	28.8616125	9.773432	96.6168975	-78.6393265	20.315034	102.6721505
-60.27417	28.191038	101.65316	-24.906004	15.218584	99.805031	27.867737	-5.808098	97.269661	29.807365	25.801182	95.953201	28.837551	9.996542	96.611431	-78.649559	20.440626	102.998631
-58.81847	29.651251	101.603271	-24.954464	15.339832	99.862831	27.833826	-5.660796	97.193802	29.814497	26.01049	96.080215	28.8241615	10.174847	96.6370085	-78.7330895	20.504817	103.0886535
-57.355206	31.136528	101.449478	-25.006897	15.452748	99.842979	27.777634	-5.476378	97.104218	29.802258	26.205814	96.21273	28.789946	10.364718	96.658474	-78.80374	20.540778	103.027484
-55.798183	32.651497	101.331535	-25.045507	15.554995	99.841583	27.711857	-5.304443	97.006691	29.77812	26.404316	96.341179	28.7449885	10.5499365	96.673935	-78.8360025	20.5600535	103.009231
-54.220581	34.217579	101.130058	-25.112183	15.693867	99.78756	27.673855	-5.140297	96.950951	29.789469	26.590433	96.458839	28.731662	10.725068	96.704895	-78.956028	20.662666	102.870225
-52.552868	35.880814	100.81369	-25.179276	15.803845	99.728294	27.658209	-4.990272	96.93499	29.78941	26.767353	96.562469	28.7238095	10.8885405	96.7487295	-79.0823615	20.7191495	102.7078585
-50.886162	37.522533	100.499466	-25.235966	15.936144	99.577698	27.657581	-4.820343	96.924614	29.775282	26.943481	96.658501	28.7164315	11.061569	96.7915575	-79.1883635	20.810719	102.3638385
-48.208317	40.075226	99.986038	-25.303183	16.085854	99.387917	27.633619	-4.620454	96.895439	29.762411	27.139837	96.844604	28.698015	11.2596915	96.8700215	-79.304381	20.9120165	101.9058125
-46.337025	41.807373	99.710533	-25.356499	16.191885	99.297844	27.650352	-4.536589	96.88472	29.730263	27.143276	97.099663	28.6903075	11.3033435	96.9921915	-79.4033055	21.0804265	101.6034965
-44.420258	43.576588	99.624901	-25.406874	16.28244	99.282524	27.645126	-4.484175	96.956757	29.747137	27.110901	97.413651	28.6961315	11.313363	97.185204	-79.5098795	21.251517	101.379844
-42.438709	45.37447	99.779152	-25.438934	16.31551	99.330956	27.603727	-4.470347	96.994278	29.814756	27.044361	97.842598	28.7092415	11.287007	97.418438	-79.5871095	21.344013	101.243474
-40.414722	47.160999	100.185585	-25.571838	16.360954	99.424278	27.475086	-4.426239	96.92614	29.903183	27.008686	98.394684	28.6891345	11.2912235	97.660412	-79.8328105	21.4306845	101.188144
-38.310299	48.90963	100.8237	-25.713453	16.438145	99.434715	27.274645	-4.284432	96.727577	29.985455	26.990667	98.89212	28.63005	11.3531175	97.8098485	-80.056956	21.5231725	101.0595815
-36.17466	50.678928	101.601616	-25.849321	16.592579	99.424545	27.049818	-3.997333	96.380142	29.91135	27.07432	99.410629	28.480584	11.5384935	97.8953855	-80.179226	21.6466645	100.9537045
-33.189766	53.364574	103.113365	-26.031029	16.955513	99.381699	26.742956	-3.393925	96.044716	29.908722	27.451214	100.331451	28.325839	12.0286445	98.1880835	-80.387897	21.8823815	100.5753145
-30.960474	55.051689	103.881882	-26.160744	17.325315	99.433311	26.667881	-2.96428	96.078094	29.944647	27.837831	100.9729	28.306264	12.4367755	98.525497	-80.627752	22.2138545	100.341125
-28.50667	56.087322	104.553391	-26.254475	17.79447	99.521484	26.633751	-2.547402	96.286896	29.96298	28.269514	101.553391	28.2983655	12.861056	98.9201435	-80.8073155	22.727884	100.1228245
-26.679949	56.395603	104.6381	-26.330629	18.229517	99.626541	26.636738	-2.138978	96.588402	29.978106	28.686977	102.007256	28.307422	13.2739995	99.297829	-80.96868	23.1850345	99.955253
-24.693314	56.398594	104.635384	-26.321867	18.659054	99.745384	26.661354	-1.828477	96.925354	30.027119	29.053682	102.394257	28.3442365	13.6126025	99.6598055	-80.9879705	23.7055055	99.8309625
-22.637533	56.303913	104.694	-26.516342	19.237776	100.140785	26.723751	-1.700479	97.295975	30.104321	29.350058	102.733902	28.414036	13.8247895	100.0149385	-81.44672	24.6507625	100.2666315
-20.530254	56.077141	104.749702	-26.247475	19.306509	100.104881	26.771399	-1.42477	97.632912	30.169954	29.589462	103.050591	28.4706765	14.082346	100.3417515	-80.9656265	24.530672	99.8680105
-17.37389	55.560787	104.852615	-26.152832	19.611446	100.434242	26.86249	-1.191872	98.13324	30.298475	29.8927	103.438774	28.5804825	14.350414	100.786007	-80.8861465	24.872478	100.082477
-15.232484	55.104286	104.838562	-26.115316	19.73852	100.613579	26.942619	-1.05122	98.448517	30.352613	30.074259	103.660416	28.647616	14.5115195	101.0544665	-80.878248	24.9655205	100.1726915
-13.09749	54.631298	104.702042	-26.080856	19.927622	100.820587	27.055782	-0.953729	98.794624	30.395222	30.263609	103.870979	28.725502	14.65494	101.3328015	-80.887214	25.200304	100.3083725
-10.973009	54.065453	104.559875	-26.050468	20.097731	100.99324	27.138269	-0.860109	99.258743	30.429913	30.469175	104.157219	28.784091	14.804533	101.707981	-80.885027	25.390929	100.278499
-8.837126	53.446251	104.476738	-26.046976	20.278404	101.219955	27.202866	-0.743217	99.980042	30.435574	30.649202	104.700722	28.81922	14.9529925	102.340382	-80.913172	25.6038155	100.099528
-6.669679	52.745384	104.66468	-26.029058	20.417858	101.654518	27.324703	-0.723573	101.160645	30.474121	30.787975	105.713318	28.899412	15.032201	103.4369815	-80.957528	25.803515	99.8720545
-4.510315	51.975769	105.324623	-25.995579	20.549198	102.273834	27.532032	-0.796007	102.75605	30.616877	30.860519	107.109024	29.0744545	15.032256	104.932537	-81.0656125	26.06614	99.615131
-1.271308	50.66396	106.74028	-25.861141	20.733633	103.535889	27.810747	-0.844474	105.728683	30.829468	31.015125	109.665001	29.3201075	15.0853255	107.696842	-81.0423895	26.3819405	99.374936
0.842554	49.795807	107.841858	-25.745905	20.838539	104.503372	28.062174	-0.843984	107.754112	30.973166	31.149227	111.434578	29.51767	15.1526215	109.594345	-81.00948	26.5244565	99.412399
2.882485	48.844288	109.034286	-25.638229	20.943756	105.456886	28.30648	-0.869561	109.637321	31.212166	31.296869	113.103554	29.759323	15.213654	111.3704375	-81.035781	26.673858	99.5433345
3.637651	47.318001	109.969688	-25.590567	21.041054	106.255104	28.523085	-0.873269	111.234413	31.372341	31.444418	114.477608	29.947713	15.2855745	112.8560105	-81.128847	26.7965335	99.6541975
4.36317	45.825466	110.618935	-25.549126	21.174816	106.862244	28.672331	-0.804295	112.412766	31.436113	31.618231	115.498528	30.054222	15.406968	113.955647	-81.152474	26.942664	99.768841
5.045957	44.319248	111.033203	-25.572315	21.30928	107.226227	28.743282	-0.684419	113.219582	31.504593	31.849586	116.184746	30.1239375	15.5825835	114.702164	-81.2685675	27.0359765	99.75029
5.701006	42.834373	111.235191	-25.623735	21.475733	107.430412	28.752645	-0.528959	113.710854	31.615749	32.134113	116.584518	30.184197	15.802577	115.147686	-81.431667	27.148889	99.713138
6.599267	40.583874	111.281013	-25.637106	21.733665	107.526337	28.733032	-0.306092	113.988075	31.716087	32.470779	116.707275	30.2245595	16.0823435	115.347675	-81.4987715	27.3849865	99.704999
7.132416	39.088432	111.165932	-25.639156	21.907795	107.47068	28.71036	-0.138195	113.961197	31.746254	32.679863	116.513634	30.228307	16.270834	115.2374155	-81.506619	27.544756	99.7039445
7.63166	37.610359	110.930321	-25.614914	22.11441	107.363853	28.710035	0.084383	113.811005	31.793732	32.915222	116.271004	30.2518835	16.4998025	115.0410045	-81.4817115	27.7290175	99.6867015
8.082056	36.138599	110.740189	-25.539967	22.325056	107.255127	28.707737	0.359169	113.815605	31.78721	33.160744	116.115341	30.2474735	16.7599565	114.965473	-81.3274075	27.8901555	99.544781
8.446835	34.677547	110.745407	-25.475561	22.571236	107.268776	28.774475	0.674264	114.112114	31.788311	33.46904	116.10038	30.281393	17.071652	115.106247	-81.232515	28.07082	99.431305
8.731626	33.278229	110.962868	-25.40724	22.866838	107.430504	28.891766	1.051678	114.680481	31.759314	33.847813	116.356766	30.32554	17.4497455	115.5186235	-81.14002	28.2839305	99.3423845
8.967663	31.851963	111.340881	-25.36591	23.161402	107.668594	29.009291	1.493828	115.42617	31.719276	34.272461	116.755058	30.3642835	17.8831445	116.090614	-81.0961035	28.4396595	99.246574
9.184841	29.772087	111.991562	-25.223938	23.545895	108.062935	29.194933	2.070215	116.558441	31.749496	34.890884	117.484245	30.4722145	18.4805495	117.021343	-80.9200905	28.6112405	99.104527
9.260617	28.38113	112.431778	-25.143162	23.742855	108.327019	29.315454	2.379339	117.25531	31.793806	35.201286	117.950882	30.55463	18.7903125	117.603096	-80.840954	28.6953975	99.050942
9.281195	27.020069	112.862984	-25.033306	23.911304	108.605804	29.446524	2.621763	117.887161	31.876587	35.495308	118.382217	30.6615555	19.0585355	118.134689	-80.7281675	28.7640725	99.076919
9.221714	25.671854	113.226059	-24.954409	24.056137	108.840004	29.610453	2.870774	118.361626	31.924114	35.796928	118.707451	30.7672835	19.333851	118.5345385	-80.6761015	28.778423	99.1454695
9.117734	24.364229	113.416054	-24.889296	24.2132	108.982155	29.759624	3.114004	118.605949	32.373886	35.920727	118.714012	31.066755	19.5173655	118.6599805	-80.845347	28.9090345	99.3043295
8.942977	23.091875	113.423935	-24.790232	24.347216	108.985809	29.90011	3.353184	118.628693	32.163437	36.295559	118.753326	31.0317735	19.8243715	118.6910095	-80.6122375	28.8700605	99.2806085
8.738236	21.825739	113.213943	-24.647945	24.485123	108.863304	30.042257	3.629048	118.43766	32.497623	36.523514	118.352661	31.26994	20.076281	118.3951605	-80.56583	28.893965	99.3314475
8.308565	20.052511	112.702835	-24.497507	24.753416	108.510399	30.188202	4.065832	117.90509	32.30954	36.982658	117.819611	31.248871	20.524245	117.8623505	-80.243885	28.982587	99.1584475
7.948871	18.89621	112.279823	-24.350603	24.951277	108.227455	30.28812	4.323909	117.473389	32.370594	37.252216	117.255959	31.329357	20.7880625	117.364674	-80.030563	29.1144915	99.090236
7.51707	17.758991	111.812973	-24.250772	25.163683	107.962708	30.413389	4.590379	116.990135	32.488838	37.481575	116.644814	31.4511135	21.035977	116.8174745	-79.9526575	29.291389	99.1079415
7.048631	16.686508	111.362663	-24.077055	25.375429	107.63533	30.540073	4.849962	116.522804	32.578499	37.670345	116.039421	31.559286	21.2601535	116.2811125	-79.713396	29.4907045	98.9895475
6.537881	15.585881	110.965584	-23.865225	25.575378	107.393501	30.673334	5.105191	116.213623	32.693924	37.828827	115.611176	31.683629	21.467009	115.9123995	-79.414079	29.683747	98.8746025
5.936955	14.559828	110.844894	-23.699879	25.732655	107.288681	30.825592	5.305901	116.128769	32.857738	38.019581	115.398346	31.841665	21.662741	115.7635575	-79.241423	29.802569	98.8138045
5.254097	13.581258	110.839333	-23.619926	25.889896	107.292809	30.991762	5.47244	116.194107	33.000473	38.208099	115.346321	31.9961175	21.8402695	115.770214	-79.2359695	29.9395225	98.815404
4.123042	12.186121	110.929916	-23.38349	26.063892	107.272278	31.187672	5.723906	116.459801	33.193859	38.507877	115.38311	32.1907655	22.1158915	115.9214555	-78.9577455	30.0118925	98.6231005
3.28356	11.301199	111.024117	-23.314848	26.138866	107.270721	31.304777	5.916149	116.692162	33.270542	38.720959	115.411995	32.2876595	22.318554	116.0520785	-78.9173555	29.959178	98.4893635
2.365898	10.483256	111.141098	-23.266169	26.222065	107.282135	31.415281	6.108458	116.916321	33.326828	38.920918	115.401459	32.3710545	22.514688	116.15889	-78.9033925	29.929442	98.40538
1.394471	9.694448	111.206612	-23.38236	26.335045	107.375015	31.518898	6.245967	117.08062	33.365608	39.070068	115.347504	32.442253	22.6580175	116.214062	-79.206973	30.0120725	98.535968
0.365917	8.936415	111.227432	-23.34174	26.349693	107.395981	31.619081	6.308756	117.126419	33.432552	39.137054	115.274384	32.5258165	22.722905	116.2004015	-79.2092965	29.976481	98.5915605
-0.720769	8.197968	111.147514	-23.25626	26.290386	107.426682	31.713068	6.32597	117.077728	33.531136	39.1646	115.164825	32.622102	22.745285	116.1212765	-79.134622	29.835487	98.7320875
-1.850255	7.545548	111.036774	-23.160387	26.220625	107.448341	31.81361	6.306604	116.932526	33.648293	39.141163	115.049194	32.7309515	22.7238835	115.99086	-79.0517255	29.7173665	98.905822
-3.651091	6.597303	110.738968	-22.850441	26.0459	107.473969	31.982231	6.27037	116.619537	33.874477	39.125469	114.866997	32.928354	22.6979195	115.743267	-78.629236	29.3938805	99.204671
-4.918015	6.050381	110.491707	-22.765804	25.990454	107.547714	32.091095	6.299778	116.3479	34.013336	39.12891	114.727715	33.0522155	22.714344	115.5378075	-78.5838235	29.266564	99.5576205
-6.239281	5.560822	110.228821	-22.567085	25.965517	107.578156	32.217361	6.353066	116.036461	34.146194	39.160717	114.552711	33.1817775	22.7568915	115.294586	-78.3159475	29.1741425	99.861726
-7.595116	5.143777	109.939789	-22.433796	25.954039	107.59996	32.362534	6.435864	115.693298	34.296883	39.216583	114.335037	33.3297085	22.8262235	115.0141675	-78.1973005	29.0818545	100.1857525
-9.019754	4.774511	109.641121	-22.287142	26.013943	107.613327	32.503712	6.545682	115.321945	34.46027	39.287315	114.02562	33.481991	22.9164985	114.6737825	-78.056275	29.1113875	100.5528715
-10.479288	4.465305	109.297287	-22.185467	26.091566	107.579994	32.644402	6.670962	114.86689	34.621384	39.363571	113.533768	33.632893	23.0172665	114.200329	-78.003827	29.1658655	100.959659
-11.951343	4.181566	108.893799	-21.955214	26.169872	107.417641	32.793575	6.812385	114.205513	34.754337	39.44286	112.857483	33.773956	23.1276225	113.531498	-77.684384	29.2121215	101.303784
-14.177516	3.830032	108.189476	-21.547308	26.314978	107.034752	33.036171	7.019018	113.018646	34.994549	39.564823	111.517891	34.01536	23.2919205	112.2682685	-77.109976	29.3380355	101.8012355
-15.700025	3.597776	107.759796	-21.235422	26.42284	106.709229	33.245529	7.121633	112.08606	35.115482	39.593128	110.565582	34.1805055	23.3573805	111.325821	-76.6513495	29.4882995	102.092637
-17.233765	3.41405	107.377831	-20.926439	26.479832	106.393501	33.409199	7.173545	111.214485	35.258354	39.56226	109.564247	34.3337765	23.3679025	110.389366	-76.1866545	29.5917615	102.397636
-18.87108	3.279324	107.07309	-20.64505	26.516771	106.0905	33.554142	7.152765	110.352837	35.372486	39.453503	108.540138	34.463314	23.303134	109.4464875	-75.753414	29.730408	102.7345125
-20.43119	3.145511	106.815651	-20.396589	26.515255	105.782364	33.662872	7.112004	109.488022	35.433216	39.333752	107.550369	34.548044	23.222878	108.5191955	-75.341222	29.807632	103.0455325
-22.083586	3.082044	106.574272	-20.196884	26.484287	105.493988	33.695705	7.056484	108.657112	35.465683	39.186062	106.659447	34.580694	23.121273	107.6582795	-74.974462	29.847301	103.3296965
-23.684273	3.039618	106.325684	-20.046831	26.423639	105.258575	33.705105	6.972092	107.955696	35.484566	39.002094	105.961182	34.5948355	22.987093	106.958439	-74.6884975	29.860185	103.558711
-26.087486	3.039402	106.056641	-19.988243	26.260736	105.050598	33.631752	6.794082	107.204033	35.471066	38.74984	105.281921	34.551409	22.771961	106.242977	-74.527895	29.749511	103.858219
-27.759811	3.078254	105.873695	-20.034767	26.159397	104.923393	33.535469	6.675132	106.858826	35.415997	38.601547	105.036224	34.475733	22.6383395	105.947525	-74.545267	29.6804545	103.899261
-29.350975	3.175373	105.681244	-20.106237	25.999907	104.800125	33.453968	6.584894	106.55484	35.321388	38.530724	104.871857	34.387678	22.557809	105.7133485	-74.600152	29.442005	103.8869015
-30.943501	3.287111	105.486229	-20.244902	25.866846	104.65213	33.335705	6.551015	106.302628	35.158264	38.514404	104.740013	34.2469845	22.5327095	105.5213205	-74.7367885	29.2009825	103.7829395
-32.507286	3.423017	105.293991	-20.444397	25.748169	104.534615	33.184101	6.526535	106.102203	34.968864	38.494308	104.678604	34.0764825	22.5104215	105.3904035	-74.9652765	28.9859165	103.6788265
-34.108742	3.61529	105.12915	-20.623535	25.60722	104.459785	33.003494	6.477536	106.02652	34.763485	38.465244	104.690323	33.8834895	22.47139	105.3584215	-75.1305595	28.74305	103.5611485
-35.643337	3.811271	104.983902	-20.85528	25.457535	104.413071	32.812817	6.371603	106.055382	34.554932	38.366852	104.773331	33.6838745	22.3692275	105.4143565	-75.3944345	28.5458425	103.4117855
-37.963932	4.185437	104.898216	-21.201977	25.178844	104.408241	32.50922	6.105009	106.087532	34.243237	38.124203	104.832443	33.3762285	22.114606	105.4599875	-75.7801825	28.243082	103.3564945
-39.472122	4.445	104.844406	-21.413771	24.97896	104.367485	32.301693	5.925173	106.044647	34.009354	37.912739	104.778923	33.1555235	21.918956	105.411785	-75.9830655	28.038964	103.323185
-40.930504	4.744507	104.836037	-21.59046	24.744675	104.313103	32.098232	5.809912	106.018356	33.816998	37.283314	104.742157	32.957615	21.546613	105.3802565	-76.138535	27.942737	103.2459495
-42.388741	5.030105	104.849174	-21.778818	24.530659	104.301277	31.945101	5.664898	106.019524	33.559338	37.186161	104.594505	32.7522195	21.4255295	105.3070145	-76.3098555	27.6357885	103.2955395
-43.792645	5.371282	104.940948	-21.939928	24.299601	104.33651	31.8407	5.439346	106.027481	33.350338	37.010098	104.531792	32.595519	21.224722	105.2796365	-76.475375	27.37448	103.3933835
-45.219879	5.712294	105.083511	-22.096746	24.045046	104.429718	31.717453	5.234795	105.983543	33.197239	36.7337	104.473793	32.457346	20.9842475	105.228668	-76.650838	27.1058445	103.630768
-46.58297	6.115767	105.297592	-22.222277	23.784647	104.525352	31.59523	5.013872	105.844284	32.988274	36.925732	104.262543	32.291752	20.969802	105.0534135	-76.736306	26.599492	103.9972905
-48.601704	6.761269	105.763206	-22.319429	23.368546	104.778763	31.430159	4.681571	105.550575	32.78484	36.56778	103.941414	32.1074995	20.6246755	104.7459945	-76.7463575	26.1124165	104.8115315
-49.916718	7.284371	106.206223	-22.351004	23.113388	105.003883	31.323259	4.490071	105.343857	32.688606	35.963001	103.71035	32.0059325	20.226536	104.5271035	-76.7079405	26.00024	105.4806625
-51.139748	7.799746	106.838501	-22.360703	22.855289	105.351273	31.238911	4.309207	105.14299	32.5662	35.722855	103.492531	31.9025555	20.016031	104.3177605	-76.6239615	25.694547	106.3847855
-52.33147	8.364935	107.597328	-22.319815	22.597521	105.782303	31.184843	4.120916	104.964485	32.444851	35.874393	103.29335	31.814847	19.9976545	104.1289175	-76.454477	25.1973875	107.4356885
-53.44931	9.003642	108.406151	-22.236853	22.320248	106.233276	31.163475	3.914712	104.756355	32.380478	35.634403	103.080765	31.7719765	19.7745575	103.91856	-76.2456825	24.8659385	108.547992
-54.52124	9.652967	109.193016	-22.1625	22.048429	106.65802	31.148073	3.682272	104.489685	32.370438	35.395229	102.875481	31.7592555	19.5387505	103.682583	-76.0842555	24.5581075	109.633457
-55.48811	10.349567	109.999069	-22.049728	21.772886	107.029381	31.137144	3.426209	104.137001	32.335205	35.110588	102.596092	31.7361745	19.2683985	103.3665465	-75.8356305	24.2773735	110.6922155
-56.836967	11.506126	111.118698	-21.860865	21.394667	107.491806	31.000206	3.019743	103.522919	32.29364	34.298912	102.179718	31.646923	18.6593275	102.8513185	-75.368653	24.1300065	112.1322935
-57.588829	12.315382	111.867393	-21.807556	21.128757	107.8078	30.850052	2.765871	103.113869	32.199154	33.98175	101.922348	31.524603	18.3738105	102.5181085	-75.139715	23.8837035	113.0974915
-58.324986	13.134978	112.595879	-21.791042	20.892908	108.129677	30.670872	2.535139	102.81601	32.088604	33.613266	101.816177	31.379738	18.0742025	102.3160935	-74.961822	23.7116135	113.9432605
-58.884411	13.977077	113.292206	-21.909058	20.69046	108.544395	30.497122	2.288969	102.618584	31.93195	33.347488	101.799713	31.214536	17.8182285	102.2091485	-75.032652	23.5626915	114.8796415
-59.415234	14.853868	113.968483	-21.913322	20.481638	108.957481	30.325842	2.067567	102.533409	31.768713	33.179474	101.808289	31.0472775	17.6235205	102.170849	-74.8739215	23.3397555	115.744113
-59.822445	15.767061	114.56778	-21.960358	20.317274	109.275581	30.157494	1.86586	102.471481	31.589115	33.264969	101.881554	30.8733045	17.5654145	102.1765175	-74.7940205	23.0691335	116.3746445
-60.157551	16.656872	114.948128	-22.050358	20.194929	109.530136	30.015665	1.693542	102.465691	31.465187	33.150375	102.084877	30.740426	17.4219585	102.275284	-74.841142	22.9678995	116.784988
-60.545776	18.09499	115.225914	-22.242231	20.046211	109.81369	29.811323	1.4428	102.627518	31.298777	32.952648	102.467812	30.55505	17.197724	102.547665	-75.039512	22.894698	117.079715
-60.709908	19.043032	115.296761	-22.414457	19.948219	109.967957	29.709471	1.285774	102.83403	31.16264	32.866051	102.762131	30.4360555	17.0759125	102.7980805	-75.2649695	22.8205255	117.1378335
-60.721325	19.936958	115.316795	-22.635382	19.874229	110.095467	29.629227	1.167681	102.988068	31.0249	32.759659	103.074936	30.3270635	16.96367	103.031502	-75.5978275	22.784788	117.159432
-60.703514	20.87517	115.348312	-22.786377	19.741278	110.221817	29.538908	1.059739	103.126015	30.865919	32.712601	103.314384	30.2024135	16.88617	103.2201995	-75.7751675	22.596386	117.2234345
-60.54237	21.793818	115.305916	-22.981962	19.605515	110.298195	29.434919	0.939899	103.297951	30.680666	32.657021	103.528999	30.0577925	16.79846	103.413475	-76.0217165	22.41257	117.182915
-60.300404	22.709932	115.175804	-23.206789	19.466553	110.348488	29.352674	0.838644	103.465721	30.479891	32.619705	103.775826	29.9162825	16.7291745	103.6207735	-76.3298605	22.2039315	117.0762025
-59.995686	23.66456	114.909149	-23.435152	19.345573	110.329498	29.250708	0.788022	103.700516	30.309109	32.591431	104.034065	29.7799085	16.6897265	103.8672905	-76.6502125	22.0014195	116.7917055
-59.344643	25.056293	114.387581	-23.822903	19.158155	110.248634	29.065279	0.712547	104.063606	30.013338	32.501511	104.433426	29.5393085	16.607029	104.248516	-77.1851145	21.709281	116.248752
-58.785236	26.053661	114.13736	-24.06777	19.00091	110.220039	28.920177	0.631481	104.288864	29.836485	32.444988	104.715958	29.378331	16.5382345	104.502411	-77.513871	21.4635855	115.937667
-58.140583	27.028906	113.90184	-24.283241	18.825783	110.238144	28.802666	0.511093	104.499451	29.683834	32.370945	105.002869	29.24325	16.441019	104.75116	-77.809732	21.210547	115.725128
-57.357468	27.977762	113.728668	-24.458998	18.674892	110.29879	28.753222	0.389045	104.676376	29.547087	32.323746	105.336655	29.1501545	16.3563955	105.0065155	-78.0681505	20.9933885	115.5910645
-56.528587	28.992367	113.544937	-24.577255	18.517694	110.346268	28.681389	0.337277	104.993103	29.450247	32.303463	105.699554	29.065818	16.32037	105.3463285	-78.220328	20.715018	115.3462075
-55.57975	29.987556	113.243591	-24.771032	18.430882	110.381821	28.710827	0.292911	105.333618	29.353268	32.326118	106.127823	29.0320475	16.3095145	105.7307205	-78.5741115	20.5522495	115.0329215
-54.572075	31.050587	112.832222	-24.93446	18.377745	110.341278	28.717947	0.289045	105.691589	29.284916	32.380028	106.559158	29.0014315	16.3345365	106.1253735	-78.8703515	20.4209535	114.5571825
-52.986992	32.596836	111.775673	-25.197792	18.278357	109.9543	28.69935	0.340167	106.203606	29.206076	32.42944	107.269379	28.952713	16.3848035	106.7364925	-79.348297	20.1719105	113.1721075
-51.849209	33.662853	110.872879	-25.415266	18.219866	109.471962	28.677076	0.330762	106.439766	29.15243	32.451187	107.743988	28.914753	16.3909745	107.091877	-79.745285	20.0487575	111.852047
-50.663589	34.687592	109.847725	-25.62199	18.114412	108.829819	28.617668	0.313895	106.550468	29.095041	32.430538	108.17926	28.8563545	16.3722165	107.364864	-80.1003345	19.8566075	110.294774
-49.501125	35.766754	108.834671	-25.865978	17.982618	108.105087	28.500992	0.273509	106.499672	29.008188	32.373192	108.510498	28.75459	16.3233505	107.505085	-80.486546	19.6418855	108.705089
-48.283699	36.776569	107.97728	-26.129637	17.857853	107.344902	28.289322	0.275168	106.236771	28.923532	32.295837	108.595802	28.606427	16.2855025	107.4162865	-80.865701	19.4302035	107.2735175
-47.062138	37.811478	107.338646	-26.38357	17.744402	106.608475	27.987534	0.227032	105.66729	28.78487	32.191189	108.402779	28.386202	16.2091105	107.0350345	-81.153342	19.2796935	106.1819155
-45.800945	38.786739	106.87072	-26.619085	17.709106	105.807945	27.646482	0.195459	104.776726	28.57819	32.061024	107.81881	28.112336	16.1282415	106.297768	-81.350506	19.2899705	105.318122
-43.939274	40.269234	106.267616	-26.93767	17.74814	104.586281	27.13525	0.361973	102.656189	28.17849	32.068413	106.175911	27.65687	16.215193	104.41605	-81.53221	19.281087	104.756512
-42.701988	41.205891	105.84906	-27.086185	17.803905	103.60955	26.704618	0.640523	100.724159	27.85581	32.163239	104.489304	27.280214	16.401881	102.6067315	-81.452584	19.205929	104.6123685
-41.361053	42.129101	105.333481	-27.179653	17.955559	102.67514	26.247051	0.996414	98.713562	27.460627	32.333832	102.5998	26.853839	16.665123	100.656681	-81.213145	19.245995	104.693599
-40.088627	43.016209	104.783737	-27.337732	18.189747	101.934982	25.818014	1.481215	97.027588	27.008257	32.586117	101.049149	26.4131355	17.033666	99.0383685	-81.0885995	19.345828	104.8315955
-38.727074	43.871124	104.441177	-27.522097	18.462135	101.454964	25.470516	1.921981	95.916962	26.615873	32.920486	100.09304	26.0431945	17.4212335	98.005001	-81.0873885	19.5030365	104.904927
-37.31971	44.671631	104.312729	-27.738852	18.677067	101.243591	25.206491	2.251702	95.336166	26.300312	33.189445	99.658951	25.7534015	17.7205735	97.4975585	-81.2311055	19.6335605	104.9896235
-35.832161	45.389603	104.349648	-27.948778	18.905579	101.191521	25.05657	2.456634	95.062355	26.040098	33.4216	99.549309	25.548334	17.939117	97.305832	-81.44589	19.872041	105.07721
-33.375809	46.329613	104.50795	-28.068342	19.126625	101.201035	24.905815	2.582163	94.983635	25.962692	33.483685	99.892883	25.4342535	18.032924	97.438259	-81.5709375	20.220326	104.963811
-31.600561	46.835194	104.856804	-28.093266	19.156952	101.39772	24.890232	2.54988	95.169258	26.072803	33.428139	100.453629	25.4815175	17.9890095	97.8114435	-81.6680495	20.3248945	104.9839965
-29.788149	47.257725	105.358078	-28.048273	19.130112	101.679588	24.973629	2.453597	95.570183	26.214027	33.360016	101.174309	25.593828	17.9068065	98.372246	-81.690374	20.3534175	104.98693
-27.889702	47.544193	105.943855	-27.957558	19.049553	102.066544	25.186344	2.333524	96.190117	26.419964	33.232357	102.131592	25.803154	17.7829405	99.1608545	-81.71827	20.3161655	104.9722335
-26.127205	47.819458	106.624542	-27.841848	18.906229	102.519798	25.492393	2.132947	97.173653	26.775	32.783241	103.333817	26.1336965	17.458094	100.253735	-81.8173925	20.354364	104.785861
-24.003016	47.849552	107.071777	-27.710333	18.796354	103.090523	25.99552	1.846064	98.426628	27.070887	33.010525	104.680573	26.5332035	17.4282945	101.5536005	-81.9538695	20.1644135	104.6274455
-21.942476	47.856445	107.504097	-27.553038	18.685341	103.63076	26.485188	1.595023	99.942657	27.442179	32.888435	106.062805	26.9636835	17.241729	103.002731	-82.0697595	20.128953	104.258789
-18.788742	47.707851	107.689438	-27.315723	18.537939	104.263496	27.337667	1.051728	102.604889	28.062021	32.712337	108.23584	27.699844	16.8820325	105.4203645	-82.33129	20.1938455	103.1066275
-16.695469	47.534523	107.65554	-27.134293	18.45266	104.61142	27.916643	0.628188	104.589989	28.546398	32.563847	109.644592	28.2315205	16.5960175	107.1172905	-82.5001065	20.3093025	102.1055495
-14.611997	47.233711	107.502518	-26.921669	18.272812	104.777817	28.478405	0.180703	106.484314	29.009569	32.378242	110.977577	28.743987	16.2794725	108.7309455	-82.587325	20.2661515	100.8246885
-12.550709	46.902611	107.394302	-26.721695	18.081055	104.791512	28.963745	-0.304875	108.084419	29.459682	32.16346	112.0774	29.2117135	15.9292925	110.0809095	-82.6551035	20.2328175	99.5021145
-10.522729	46.501747	107.218895	-26.457539	17.833542	104.679886	29.356714	-0.780714	109.286308	29.920153	31.888794	112.87397	29.6384335	15.55404	111.080139	-82.5535115	20.113044	98.279633
-8.523924	46.083382	107.137321	-26.099924	17.56827	104.461334	29.694683	-1.233057	109.967613	30.403811	31.546938	113.39978	30.049247	15.1569405	111.6836965	-82.249095	19.9795995	97.2389715
-6.62682	45.678482	107.157669	-25.765682	17.296175	104.204643	29.985165	-1.671841	110.242546	30.906742	31.236004	113.704086	30.4459535	14.7820815	111.973316	-81.9773175	19.8102685	96.43597
-3.957888	45.000347	107.502769	-25.202471	16.949133	103.826431	30.394972	-2.200589	109.9095	31.65225	30.789392	113.865875	31.023611	14.2944015	111.8876875	-81.428553	19.6038645	95.7651745
-2.323532	44.582825	107.880722	-24.854431	16.776314	103.598808	30.62475	-2.396717	109.468246	32.057362	30.562496	113.880409	31.341056	14.0828895	111.6743275	-81.049918	19.4697385	95.5232885
-0.76944	44.133377	108.254219	-24.533573	16.713463	103.461662	30.837631	-2.447082	108.974838	32.449398	30.494091	113.889839	31.6435145	14.0235045	111.4323385	-80.7106605	19.4034215	95.4909855
0.668675	43.685211	108.736908	-24.240728	16.76783	103.399681	31.042063	-2.44326	108.57885	32.809921	30.507484	113.982178	31.925992	14.032112	111.280514	-80.407448	19.503548	95.518848
2.006971	43.231293	109.246048	-24.019749	16.872206	103.466286	31.254313	-2.338933	108.361092	33.134403	30.553215	114.082825	32.194358	14.107141	111.2219585	-80.233856	19.637271	95.7106135
3.25282	42.681595	109.624634	-23.873232	17.06546	103.60907	31.473673	-2.173293	108.190742	33.392288	30.624846	114.147591	32.4329805	14.2257765	111.1691665	-80.1794445	19.9051435	96.0489735
4.419943	42.158546	109.87809	-23.676556	17.252563	103.766678	31.6768	-2.03106	108.002243	33.620815	30.701109	114.086403	32.6488075	14.3350245	111.044323	-80.0019195	20.1701015	96.489033
6.217123	41.237087	109.79837	-23.354818	17.524986	103.871628	31.943396	-1.827457	107.595825	33.930622	30.786943	113.740112	32.937009	14.479743	110.6679685	-79.646645	20.570229	97.0752875
7.302666	40.544945	109.455177	-23.112349	17.694607	103.867401	32.090939	-1.750306	107.337547	34.107609	30.837704	113.455818	33.099274	14.543699	110.3966825	-79.323972	20.845515	97.3381195
8.361583	39.738525	109.112083	-22.927982	17.822437	103.846085	32.235531	-1.740388	107.261192	34.299797	30.835728	113.130363	33.267664	14.54767	110.1957775	-79.123628	21.097204	97.4963925
9.377389	38.811607	108.792938	-22.73831	17.906778	103.83651	32.412815	-1.792998	107.306633	34.5219	30.81452	112.869514	33.4673575	14.510761	110.0880735	-78.9439775	21.302795	97.5849465
10.087379	37.809418	108.462784	-22.547949	17.947128	103.737053	32.569744	-1.895187	107.461319	34.756626	30.777983	112.655113	33.663185	14.441398	110.058216	-78.759083	21.452858	97.41589
10.777566	36.749737	108.120003	-22.390232	17.954155	103.555443	32.741264	-2.015367	107.574783	34.987133	30.68442	112.453651	33.8641985	14.3345265	110.014217	-78.6446625	21.5737835	97.096669
11.480824	35.598984	107.6903	-22.19697	17.916639	103.238991	32.905952	-2.129834	107.574234	35.127544	30.570427	112.310829	34.016748	14.2202965	109.9425315	-78.410688	21.6129815	96.5354505
12.391037	33.871544	107.138168	-21.926338	17.79917	102.777481	33.169071	-2.271753	107.46611	35.328926	30.387571	112.058067	34.2489985	14.057909	109.7620885	-78.1016745	21.540431	95.7928735
12.925938	32.591831	106.857666	-21.673744	17.711363	102.514458	33.409775	-2.348613	107.367874	35.497154	30.237114	111.949905	34.4534645	13.9442505	109.6588895	-77.8009525	21.4784755	95.3700265
13.464764	31.277784	106.602165	-21.427992	17.633434	102.26532	33.640011	-2.448917	107.287071	35.660789	30.136827	111.861839	34.6504	13.843955	109.574455	-77.506384	21.422913	94.956185
13.910871	29.972994	106.399605	-21.207129	17.554676	102.041878	33.831684	-2.524308	107.275703	35.854549	30.068756	111.817001	34.8431165	13.772224	109.546352	-77.2573745	21.337128	94.537404
14.274059	28.568066	106.286331	-20.977468	17.497543	101.848473	34.059055	-2.616402	107.393227	36.04081	29.986126	111.836555	35.0499325	13.684862	109.614891	-77.0048685	21.310224	94.082055
14.573476	27.13401	106.216347	-20.758371	17.462927	101.706779	34.2957	-2.746449	107.580902	36.230026	29.892258	111.921585	35.262863	13.5729045	109.7512435	-76.779605	21.3529495	93.6623145
14.817053	25.649946	106.113136	-20.545654	17.398727	101.54657	34.497807	-2.869468	107.777855	36.419308	29.809713	111.963821	35.4585575	13.4701225	109.870838	-76.5498655	21.3273315	93.222302
15.05843	23.330177	105.826675	-20.210436	17.311018	101.172066	34.792488	-3.022032	108.007988	36.694313	29.698797	111.868492	35.7434005	13.3383825	109.93824	-76.1642725	21.2836535	92.405892
15.104374	21.779516	105.538368	-19.982477	17.276062	100.89595	34.994854	-3.074343	108.105782	36.8437	29.640797	111.75264	35.919277	13.283227	109.929211	-75.884231	21.268897	91.862689
15.093978	20.191673	105.274055	-19.769714	17.235571	100.636292	35.203846	-3.163868	108.196892	36.957119	29.618868	111.556305	36.0804825	13.2275	109.8765985	-75.6199105	21.243642	91.3959855
14.998561	18.548292	104.988602	-19.552488	17.213394	100.43396	35.411716	-3.188824	108.281471	37.070541	29.57119	111.329483	36.2411285	13.191183	109.805477	-75.3461045	21.235605	91.062443
14.810416	16.90942	104.787506	-19.376656	17.15204	100.287567	35.578293	-3.230118	108.404053	37.15707	29.53442	111.077545	36.3676815	13.152151	109.740799	-75.1209935	21.151929	90.834335
14.511601	15.239875	104.540359	-19.214897	17.06588	100.175179	35.728802	-3.291486	108.531631	37.248631	29.463667	110.704735	36.4887165	13.0860905	109.618183	-74.9185105	21.0456695	90.732175
14.142063	13.535717	104.273605	-19.072281	16.994375	100.05423	35.855312	-3.351098	108.6007	37.275269	29.387417	110.275902	36.5652905	13.0181595	109.438301	-74.7098525	20.9705905	90.670159
13.413447	10.964383	104.018761	-18.883345	16.842394	100.012276	36.051605	-3.495398	108.73735	37.335499	29.253328	109.689285	36.693552	12.878965	109.2133175	-74.460242	20.805823	90.8112345
12.798502	9.249756	103.978966	-18.795546	16.705198	100.143661	36.13689	-3.628027	108.920311	37.398884	29.077282	109.323013	36.767887	12.7246275	109.121662	-74.358979	20.6857685	91.16566
12.104397	7.524893	104.043457	-18.69705	16.546745	100.339851	36.214226	-3.813029	109.077454	37.486332	28.870846	108.931259	36.850279	12.5289085	109.0043565	-74.244379	20.5645815	91.6753455
11.317209	5.86803	104.130341	-18.615604	16.364555	100.610268	36.303238	-4.008119	109.156143	37.57066	28.661791	108.538521	36.936949	12.326836	108.847332	-74.168157	20.402274	92.373204
10.466401	4.262273	104.29586	-18.536922	16.161308	100.974106	36.400967	-4.189057	109.151268	37.640686	28.441597	108.162819	37.0208265	12.12627	108.6570435	-74.0946705	20.196346	93.2911685
9.557862	2.714039	104.456032	-18.49831	15.971425	101.383484	36.463612	-4.381434	109.133232	37.64584	28.208488	107.824638	37.054726	11.913527	108.478935	-74.051346	20.029323	94.288033
8.59399	1.238029	104.630341	-18.49205	15.796645	101.802002	36.491783	-4.552563	109.128395	37.646778	28.019056	107.585167	37.0692805	11.7332465	108.356781	-74.0533805	19.8600435	95.247223
7.05237	-0.84968	105.005859	-18.551931	15.570216	102.453705	36.456772	-4.775783	109.127869	37.600624	27.778923	107.335785	37.028698	11.50157	108.231827	-74.13256	19.638862	96.675583
5.964951	-2.15691	105.223358	-18.640421	15.466048	102.858368	36.393711	-4.880146	109.094513	37.499092	27.655893	107.18914	36.9464015	11.3878735	108.1418265	-74.2272435	19.5442225	97.5749095
4.858701	-3.379457	105.470169	-18.741945	15.393136	103.264221	36.334339	-4.95948	109.070221	37.372833	27.565046	107.079697	36.853586	11.302783	108.074959	-74.337476	19.483489	98.453483
3.740109	-4.544076	105.736862	-18.851675	15.327197	103.698967	36.235771	-5.001607	109.047661	37.215256	27.489218	107.022415	36.7255135	11.2438055	108.035038	-74.4288635	19.4105885	99.362896
2.606847	-5.61663	106.056679	-18.990559	15.273814	104.16861	36.171009	-5.066047	109.075943	37.052551	27.40955	107.007599	36.61178	11.1717515	108.041771	-74.592898	19.3758765	100.295449
1.450595	-6.624297	106.536758	-19.104723	15.178746	104.702164	36.074657	-5.15746	109.245216	36.886875	27.334845	107.050751	36.480766	11.0886925	108.1479835	-74.690212	19.2687995	101.2563445
0.333506	-7.594923	107.049355	-19.220703	15.087029	105.291817	35.993378	-5.265828	109.438286	36.760536	27.201017	107.12854	36.376957	10.9675945	108.283413	-74.818363	19.2064635	102.300221
-1.315819	-8.907937	108.041679	-19.345802	14.947634	106.218864	35.950325	-5.430541	109.979378	36.596169	26.952473	107.198013	36.273247	10.760966	108.5886955	-74.964851	19.134302	103.8490325
-2.439786	-9.691763	108.819901	-19.414515	14.857014	106.848595	35.960571	-5.574982	110.335648	36.424377	26.811689	107.264877	36.192474	10.6183535	108.8002625	-75.021504	19.0956745	104.8969275
-3.486646	-10.403714	109.614326	-19.459173	14.728104	107.414886	35.954678	-5.68704	110.737122	36.277943	26.64646	107.243645	36.1163105	10.47971	108.9903835	-75.0346565	18.976498	105.8393885
-4.508973	-11.009583	110.423531	-19.499147	14.609082	107.903847	35.995407	-5.8319	111.1297	36.133404	26.447067	107.218536	36.0644055	10.3075835	109.174118	-75.0626995	18.9105805	106.633576
-5.485423	-11.543622	111.147949	-19.48033	14.430037	108.258568	36.026451	-5.958553	111.48275	36.036457	26.242393	107.222328	36.031454	10.14192	109.352539	-74.992114	18.718154	107.164597
-6.454512	-11.992027	111.728271	-19.546331	14.246482	108.570816	36.01783	-6.091691	111.823486	35.953259	26.048296	107.239273	35.9855445	9.9783025	109.5313795	-75.0782065	18.5146615	107.6102525
-7.362245	-12.35184	112.135674	-19.587175	14.038895	108.780167	36.032673	-6.267678	112.092194	35.882988	25.82638	107.373878	35.9578305	9.779351	109.733036	-75.1321805	18.298439	107.827298
-8.43538	-12.882824	112.21508	-19.620495	13.681975	108.900116	36.038929	-6.597105	112.382637	35.863285	25.541714	107.682312	35.951107	9.4723045	110.0324745	-75.192097	17.8916455	107.7677575
-9.463063	-12.967317	112.157738	-19.649529	13.433653	108.903564	36.001114	-6.824869	112.360893	35.838116	25.36158	107.895996	35.919615	9.2683555	110.1284445	-75.218673	17.5989505	107.6786835
-10.343863	-13.076062	111.947525	-19.68457	13.201313	108.897331	35.94828	-7.019438	112.260139	35.803661	25.202766	108.079163	35.8759705	9.091664	110.169651	-75.2451105	17.310962	107.625011
-11.178708	-13.08071	111.681244	-19.721685	13.006489	108.890579	35.898434	-7.204173	112.122963	35.846828	25.066408	108.339783	35.872631	8.9311175	110.231373	-75.316001	17.0818605	107.549785
-11.885775	-12.94922	111.403397	-19.734278	12.85737	108.909821	35.892006	-7.354259	112.106552	35.879322	24.958607	108.655617	35.885664	8.802174	110.3810845	-75.35422	16.912566	107.4385575
-12.646946	-12.71855	111.301552	-19.775742	12.765079	108.973679	35.873249	-7.465865	112.156311	35.922108	24.906179	109.029625	35.8976785	8.720157	110.592968	-75.4491625	16.810001	107.35439
-13.414023	-12.400555	111.229179	-19.823166	12.732844	109.052536	35.842957	-7.569651	112.235832	35.937317	24.85676	109.326622	35.890137	8.6435545	110.781227	-75.536469	16.8221335	107.323845
-14.569287	-11.778463	111.20504	-19.836321	12.636158	109.19117	35.797398	-7.744576	112.439819	35.937614	24.706539	109.736931	35.867506	8.4809815	111.088375	-75.540148	16.7913345	107.293965
-15.384677	-11.271694	111.217247	-19.887886	12.53441	109.327721	35.776691	-7.911613	112.619148	35.950134	24.601027	110.080811	35.8634125	8.344707	111.3499795	-75.6391845	16.724113	107.3054625
-16.128538	-10.730986	111.277649	-19.937212	12.42903	109.499756	35.751663	-8.068328	112.905075	35.948887	24.47765	110.492767	35.850275	8.204661	111.698921	-75.724699	16.653399	107.300591
-16.870701	-10.127709	111.260033	-19.967884	12.289578	109.70974	35.761772	-8.216725	113.229881	35.955311	24.368179	111.114136	35.8585415	8.075727	112.1720085	-75.7943095	16.503429	107.2474715
-17.657917	-9.458537	111.237526	-20.001038	12.161335	109.936592	35.75494	-8.342871	113.680588	36.025322	24.26346	111.91893	35.890131	7.9602945	112.799759	-75.892207	16.3623755	107.073425
-18.448317	-8.737747	111.114052	-19.994419	12.001873	110.248329	35.742085	-8.506802	114.182678	36.120426	24.224987	112.979362	35.9312555	7.8590925	113.58102	-75.9200935	16.1446535	106.915638
-19.164703	-7.933029	110.960594	-20.036976	11.851443	110.635551	35.789837	-8.620853	114.668465	36.27132	24.21549	114.240585	36.0305785	7.7973185	114.454525	-76.1045305	15.9055675	106.816577
-20.370651	-6.722672	110.731598	-20.017252	11.698374	111.316177	35.80983	-8.711789	115.3134	36.497356	24.327534	116.326103	36.153593	7.8078725	115.8197515	-76.188097	15.5888755	106.8126025
-21.222792	-5.899407	110.612419	-20.004486	11.678891	111.740967	35.872192	-8.712423	115.70845	36.69474	24.443977	117.577423	36.283466	7.865777	116.6429365	-76.292438	15.492005	106.8389975
-22.070879	-5.008723	110.529861	-19.989964	11.722512	112.040268	35.921627	-8.587674	115.89267	36.864403	24.627558	118.470955	36.393015	8.019942	117.1818125	-76.372943	15.425082	106.8987235
-22.998186	-4.177675	110.383224	-19.933018	11.897395	112.151039	35.972374	-8.368893	115.925537	36.970791	24.838717	118.823135	36.4715825	8.234912	117.374336	-76.3376185	15.559878	106.927742
-23.919477	-3.321378	110.224937	-19.853729	12.181358	112.077606	36.062328	-8.055007	115.735519	36.991577	25.087336	118.729057	36.5269525	8.5161645	117.232288	-76.2344105	15.8465515	106.922924
-24.919443	-2.529957	110.034767	-19.762716	12.460682	111.884239	36.141907	-7.742879	115.397682	37.019058	25.366983	118.250885	36.5804825	8.812052	116.8242835	-76.1059145	16.109312	106.9441945
-25.970598	-1.774743	109.79792	-19.722376	12.751876	111.575066	36.163754	-7.428497	114.880028	36.983833	25.640905	117.49958	36.5737935	9.106204	116.189804	-76.0185455	16.397548	106.960328
-27.594233	-0.744521	109.449623	-19.60284	13.135221	111.062599	36.143524	-7.012702	114.108025	36.902157	25.891581	116.247643	36.5228405	9.4394395	115.177834	-75.7285205	16.8310025	106.947364
-28.73398	-0.122726	109.340195	-19.590361	13.316793	110.757187	36.125343	-6.837255	113.724228	36.84449	25.989405	115.447655	36.4849165	9.576075	114.5859415	-75.6656385	17.057511	106.9284325
-29.915068	0.460526	109.287224	-19.569149	13.413448	110.525642	36.073654	-6.703802	113.405159	36.765499	26.045191	114.700401	36.4195765	9.6706945	114.05278	-75.5578745	17.1562015	106.998504
-31.086849	1.022822	109.297585	-19.581518	13.447733	110.398308	36.052269	-6.65244	113.114525	36.661064	26.074902	114.042961	36.3566665	9.711231	113.578743	-75.5197025	17.184235	107.217873
-32.321934	1.538797	109.334114	-19.604548	13.448101	110.256996	35.969948	-6.605793	112.807045	36.592808	26.108364	113.360657	36.281378	9.7512855	113.083851	-75.490474	17.1449165	107.430141
-33.551373	2.057024	109.304688	-19.668991	13.464275	110.091576	35.876541	-6.548394	112.449921	36.458649	26.130903	112.66581	36.167595	9.7912545	112.5578655	-75.505577	17.1372955	107.6252865
-34.796715	2.584338	109.295914	-19.736309	13.441846	109.921707	35.792091	-6.474207	112.060181	36.313553	26.145845	111.930779	36.052822	9.835819	111.99548	-75.52544	17.047873	107.847934
-36.662136	3.413249	109.369751	-19.815624	13.4373	109.672256	35.635277	-6.316545	111.437225	36.028461	26.252502	110.847412	35.831869	9.9679785	111.1423185	-75.463117	16.9066215	108.2021935
-37.884323	4.004557	109.386467	-19.841778	13.492886	109.51873	35.563522	-6.218397	110.952866	35.849289	26.280094	110.038841	35.7064055	10.0308485	110.4958535	-75.3899615	16.9549235	108.5416065
-39.068039	4.653534	109.373283	-19.872993	13.577798	109.30407	35.441093	-6.080618	110.43528	35.675667	26.346949	109.185066	35.55838	10.1331655	109.810173	-75.304366	17.0224305	108.797967
-40.269451	5.345525	109.385178	-19.909731	13.65806	109.079727	35.296814	-5.931954	109.840607	35.46048	26.404396	108.310364	35.378647	10.236221	109.0754855	-75.198109	17.079899	109.0839685
-41.454163	6.067561	109.294937	-19.958778	13.80206	108.798347	35.139076	-5.778824	109.149513	35.339199	26.485888	107.363403	35.2391375	10.353532	108.256458	-75.1566935	17.250588	109.340236
-42.55941	6.844248	109.171638	-20.040579	13.948316	108.421097	34.915535	-5.582318	108.211754	35.111843	26.573261	106.248871	35.013689	10.4954715	107.2303125	-75.094847	17.4011605	109.6118815
-43.635857	7.652359	109.032372	-20.144747	14.079274	107.922325	34.635246	-5.364222	107.02655	34.720539	26.654139	104.945389	34.6778925	10.6449585	105.9859695	-74.9673865	17.5135895	109.8586805
-45.236622	8.98453	108.940552	-20.397148	14.259541	107.219902	34.096828	-5.100077	104.956123	34.0298	26.78204	102.750221	34.063314	10.8409815	103.853172	-74.85761	17.6781005	110.586632
-46.161232	9.917734	108.933685	-20.659136	14.31844	106.704697	33.578602	-4.936097	103.417336	33.459126	26.809502	101.155151	33.518864	10.9367025	102.2862435	-74.837136	17.7001775	111.1231505
-47.161182	10.826829	108.822678	-20.954599	14.334734	106.123627	32.943317	-4.843259	101.827393	32.818325	26.802429	99.594536	32.880821	10.979585	100.7109645	-74.790019	17.689883	111.5362895
-48.01342	11.809189	108.660103	-21.295488	14.350054	105.529526	32.258823	-4.696628	100.413704	32.153961	26.87639	98.168915	32.206392	11.089881	99.2913095	-74.797368	17.610227	111.7677425
-48.824261	12.872841	108.48967	-21.686647	14.433307	105.042091	31.574049	-4.505098	99.146965	31.446526	26.941755	97.00164	31.5102875	11.2183285	98.0743025	-74.8835815	17.6482855	112.0098795
-49.419697	14.006395	108.312897	-22.073088	14.480143	104.620766	30.901592	-4.284177	98.119041	30.843857	27.04649	96.256729	30.8727245	11.3811565	97.187885	-75.0189005	17.5791295	112.053647
-49.944611	15.156267	108.029243	-22.480751	14.520815	104.294273	30.335108	-4.077024	97.36628	30.328114	27.224791	95.861427	30.331611	11.5738835	96.6138535	-75.293113	17.4677465	111.9746925
-50.476475	16.931723	107.676659	-23.101044	14.626117	103.973701	29.613049	-3.740184	96.682755	29.669359	27.525034	95.680786	29.641204	11.892425	96.1817705	-75.843292	17.359809	111.7656315
-50.705772	18.161226	107.457733	-23.413107	14.703456	103.82872	29.246681	-3.502934	96.455971	29.350494	27.770874	95.773445	29.2985875	12.13397	96.114708	-76.1248015	17.272942	111.542732
-50.753956	19.405621	107.181702	-23.711676	14.831657	103.685333	29.019966	-3.251065	96.295792	29.131329	28.043758	95.968369	29.0756475	12.3963465	96.1320805	-76.4989995	17.2669675	111.2385855
-50.79882	20.722507	107.033325	-23.894545	14.923795	103.518127	28.894039	-3.009924	96.218658	28.987976	28.320438	96.240326	28.9410075	12.655257	96.229492	-76.7300975	17.192333	110.806762
-50.585056	21.895838	106.564583	-24.06345	15.019152	103.341827	28.841394	-2.769611	96.241844	28.909435	28.612354	96.59549	28.8754145	12.9213715	96.418667	-77.0023145	17.1169325	110.264987
-50.391899	23.229855	106.289459	-24.198811	15.091969	103.171204	28.862679	-2.553143	96.342422	28.892166	28.851479	97.076485	28.8774225	13.149168	96.7094535	-77.2750445	17.03477	109.6329545
-49.900208	24.408064	105.853653	-24.292704	15.118257	103.051506	28.934807	-2.388568	96.498596	28.938639	29.087669	97.63501	28.936723	13.3495505	97.066803	-77.522131	16.8869635	109.036209
-49.136509	26.295361	105.45298	-24.447824	15.192726	102.926811	28.99412	-2.160556	96.802528	29.0072	29.391018	98.45681	29.00066	13.615231	97.629669	-77.896308	16.770221	108.223953
-48.535339	27.512354	105.322456	-24.527996	15.272145	102.871109	29.044161	-2.029063	96.981796	29.059462	29.573017	98.889389	29.0518115	13.771977	97.9355925	-78.1078035	16.772313	107.8066255
-47.809547	28.718611	105.203613	-24.549219	15.344707	102.857529	29.046425	-1.868241	97.097115	29.114395	29.731707	99.161201	29.08041	13.931733	98.129158	-78.178848	16.757681	107.5859
-47.006241	29.928858	105.134499	-24.594889	15.425062	102.852509	29.044584	-1.718862	97.138771	29.121918	29.880693	99.270561	29.083251	14.0809155	98.204666	-78.273029	16.7692085	107.500352
-46.199188	31.110317	105.046806	-24.635969	15.489806	102.798721	29.025496	-1.550369	97.100571	29.090136	30.029192	99.289734	29.057816	14.2394115	98.1951525	-78.329754	16.7402005	107.4022895
-45.252556	32.25494	104.848732	-24.715107	15.552982	102.671623	28.966343	-1.399103	97.058701	29.006485	30.137768	99.324814	28.986414	14.3693325	98.1917575	-78.416628	16.7366315	107.1514885
-44.3092	33.389648	104.797073	-24.784752	15.580591	102.657761	28.917583	-1.278502	97.09671	28.922861	30.228027	99.474464	28.920222	14.4747625	98.285587	-78.489726	16.6864195	107.029935
-42.75964	35.023006	104.717995	-25.040236	15.613248	102.58654	28.778393	-1.20803	97.211235	28.812128	30.285246	99.912491	28.7952605	14.538608	98.561863	-78.8757325	16.687888	106.611217
-41.633625	36.067669	104.675423	-25.227606	15.637727	102.523506	28.648939	-1.171344	97.271385	28.74654	30.302805	100.288185	28.6977395	14.5657305	98.779785	-79.1529515	16.7097235	106.267227
-40.468903	37.06559	104.680397	-25.39888	15.608806	102.393387	28.509722	-1.122337	97.301071	28.701433	30.319685	100.765465	28.6055775	14.598674	99.033268	-79.4033375	16.618938	105.753506
-39.19648	38.021191	104.733658	-25.609415	15.635925	102.251144	28.356535	-1.024186	97.389191	28.721405	30.403006	101.413048	28.53897	14.68941	99.4011195	-79.7578	16.58244	105.1011685
-37.896477	38.924931	104.84201	-25.824455	15.705669	102.086327	28.261385	-0.901116	97.500435	28.751892	30.527443	102.076637	28.5066385	14.8131635	99.788536	-80.1555485	16.5981745	104.384118
-36.612965	39.812149	104.918182	-26.019943	15.796937	101.903595	28.181931	-0.702134	97.553307	28.763565	30.363747	102.64679	28.472748	14.8308065	100.1000485	-80.512634	16.7630675	103.7071415
-35.201828	40.601147	104.927742	-26.174927	15.997057	101.721191	28.080677	-0.469467	97.588562	28.707909	30.905491	103.01194	28.394293	15.218012	100.300251	-80.744147	16.776102	103.142131
-33.061172	41.665108	104.855537	-26.352749	16.303761	101.525917	28.128162	-0.11969	97.802773	28.636971	31.246555	103.320518	28.3825665	15.5634325	100.5616455	-81.0880645	17.0440895	102.4901885
-31.581814	42.285229	104.619408	-26.370033	16.529083	101.439957	28.205198	0.103039	97.982948	28.624287	31.181959	103.37439	28.4147425	15.642499	100.678669	-81.1548085	17.415667	102.201245
-30.04624	42.872276	104.251671	-26.319048	16.782845	101.328491	28.298676	0.256201	98.181961	28.594082	31.731897	103.215897	28.446379	15.994049	100.698929	-81.084475	17.571641	101.958053
-28.462128	43.377228	103.6996	-26.261044	17.032991	101.147476	28.414383	0.286363	98.359856	28.636412	31.786144	102.973595	28.5253975	16.0362535	100.6667255	-81.0474855	18.0297285	101.6282265
-26.902536	43.825809	103.019562	-26.170317	17.271299	100.984978	28.467188	0.246193	98.57032	28.698355	31.799183	102.753357	28.5827715	16.022688	100.6618385	-80.9234055	18.51991	101.3081175
-25.373346	44.301662	102.52372	-26.124207	17.448341	100.757492	28.502914	0.15027	98.823456	28.793291	31.753233	102.669144	28.6481025	15.9517515	100.7463	-80.8965165	18.9449305	100.768684
-23.627674	44.582951	102.013908	-26.058304	17.544447	100.435806	28.556004	-0.041934	99.089287	28.946733	31.633314	102.760162	28.7513685	15.79569	100.9247245	-80.8679765	19.293204	99.9468875
-21.123005	44.963326	101.45433	-26.068487	17.750919	99.680786	28.522755	-0.274523	99.325661	29.232559	31.446835	103.161346	28.877657	15.586156	101.2435035	-81.014631	19.915682	98.1180685
-19.499884	45.170956	101.193596	-26.049572	17.882742	99.15258	28.453918	-0.33976	99.378136	29.387873	31.386154	103.50354	28.9208955	15.523197	101.440838	-81.0200395	20.242287	96.864322
-17.887968	45.355015	100.958672	-26.049063	18.08919	98.535385	28.435024	-0.325514	99.523994	29.499176	31.431589	103.874802	28.9671	15.5530375	101.699398	-81.065226	20.6253425	95.371372
-16.310688	45.520027	100.731506	-26.041702	18.299934	97.924149	28.506878	-0.247464	99.631111	29.621019	31.538046	104.210701	29.0639485	15.645291	101.920906	-81.1473525	20.954577	93.927392
-14.790657	45.59861	100.412224	-26.019917	18.525085	97.218689	28.571621	-0.129139	99.691978	29.731045	31.674953	104.457977	29.151333	15.772907	102.0749775	-81.191167	21.277263	92.3624005
-13.264346	45.65099	100.029305	-25.884151	18.751911	96.434753	28.662661	0.04865	99.623528	29.846113	31.846615	104.529892	29.254387	15.9476325	102.07671	-81.022689	21.5561895	90.792796
-11.793516	45.662083	99.64254	-25.707235	19.013708	95.70948	28.816614	0.272502	99.46209	29.958736	32.049671	104.490768	29.387675	16.1610865	101.976429	-80.802145	21.8663295	89.442531
-9.751295	45.534687	99.151512	-25.34	19.358595	94.801117	29.150656	0.6055	99.235207	30.230888	32.385784	104.363541	29.690772	16.495642	101.799374	-80.370772	22.221548	87.80286
-8.429691	45.351555	98.847786	-25.028028	19.541552	94.336761	29.39772	0.797621	99.017921	30.474579	32.553841	104.212822	29.9361495	16.675731	101.6153715	-79.9922055	22.407373	87.0581505
-7.164425	45.088398	98.624908	-24.764006	19.68771	93.991447	29.627789	0.9228	98.735031	30.740345	32.648762	104.023956	30.184067	16.785781	101.3794935	-79.712079	22.589639	86.6034005
-6.017248	44.795261	98.533707	-24.455038	19.830147	93.772385	29.8517	1.017766	98.507179	31.004528	32.715107	103.903603	30.428114	16.8664365	101.205391	-79.33819	22.7938575	86.339379
-4.961611	44.368557	98.56517	-24.208841	19.971987	93.726387	30.043333	1.101882	98.452225	31.248983	32.778419	103.906906	30.646158	16.9401505	101.1795655	-79.06384	23.0038235	86.2732085
-3.999746	43.902409	98.656288	-24.017855	20.13925	93.768761	30.214342	1.15529	98.491302	31.461658	32.861984	103.977928	30.838	17.008637	101.234615	-78.87371	23.269863	86.302907
-3.144417	43.383724	98.671837	-23.873089	20.306425	93.829636	30.333853	1.195379	98.572296	31.634193	32.958843	104.054932	30.984023	17.077111	101.313614	-78.730201	23.535739	86.345658
-1.945495	42.450771	98.730995	-23.70472	20.606388	93.976028	30.478304	1.355229	98.814262	31.815853	33.142311	104.249046	31.1470785	17.24877	101.531654	-78.5565185	23.964006	86.420402
-1.290089	41.783356	98.787041	-23.616514	20.795815	94.121773	30.56451	1.466087	99.072922	31.928623	33.277523	104.404877	31.2465665	17.371805	101.7388995	-78.4795945	24.219825	86.5046465
-0.683201	41.044159	98.833702	-23.525591	21.013727	94.267448	30.673018	1.569214	99.33699	32.05304	33.412281	104.539368	31.363029	17.4907475	101.938179	-78.414211	24.5367065	86.596717
-0.14618	40.252277	98.819771	-23.412949	21.206457	94.382599	30.779671	1.644783	99.565071	32.207634	33.548721	104.642632	31.4936525	17.596752	102.1038515	-78.3195505	24.816162	86.6613465
0.366325	39.367847	98.775681	-23.261688	21.347944	94.500282	30.91847	1.73127	99.772781	32.367939	33.678539	104.684639	31.6432045	17.7049045	102.22871	-78.1665805	24.9909835	86.771854
0.789065	38.41996	98.710587	-23.089897	21.486246	94.655846	31.117779	1.815811	99.952858	32.55814	33.792816	104.711624	31.8379595	17.8043135	102.332241	-78.0177535	25.1681785	86.979451
1.173353	37.434177	98.681343	-22.912519	21.612253	94.816902	31.292337	1.889239	100.107742	32.754681	33.898716	104.70871	32.023509	17.8939775	102.408226	-77.848547	25.3305285	87.225578
1.629021	35.827099	98.565125	-22.644951	21.814445	95.039459	31.518768	1.998795	100.265549	33.050488	34.020264	104.619469	32.284628	18.0095295	102.442509	-77.57453	25.6193605	87.636409
1.828055	34.695591	98.490555	-22.471569	21.913843	95.229691	31.667772	2.037299	100.328018	33.242737	34.094242	104.561401	32.4552545	18.0657705	102.4447095	-77.3983925	25.7619155	88.0146725
2.0011	33.507767	98.470589	-22.336788	22.035816	95.460739	31.793509	2.109866	100.392738	33.43166	34.176247	104.513618	32.6125845	18.1430565	102.453178	-77.2861605	25.9285755	88.4683
2.102455	32.285751	98.464622	-22.208405	22.168226	95.710197	31.9013	2.196481	100.440804	33.592598	34.273457	104.473473	32.746949	18.234969	102.4571385	-77.163759	26.101483	88.9632555
2.142321	31.018888	98.46093	-22.098289	22.362114	96.054993	31.973213	2.327515	100.45797	33.728035	34.414623	104.390892	32.850624	18.371069	102.424431	-77.047202	26.353159	89.685555
2.147963	29.732059	98.528389	-21.975763	22.574686	96.492538	32.058914	2.500768	100.486908	33.857479	34.568329	104.252449	32.9581965	18.5345485	102.3696785	-76.9097225	26.6148235	90.6153975
2.120224	28.403458	98.632889	-21.842035	22.791325	97.043831	32.176704	2.666153	100.555786	33.995869	34.736679	104.091156	33.0862865	18.701416	102.323471	-76.7703565	26.881234	91.764191
2.014857	26.310432	98.877907	-21.65373	23.14868	97.995949	32.311325	2.854873	100.712372	34.196609	34.943954	103.731087	33.253967	18.8994135	102.2217295	-76.561427	27.3979465	93.7701685
1.905592	24.896912	99.095001	-21.559433	23.38537	98.688011	32.341854	2.963624	100.836548	34.260254	35.024307	103.37709	33.301054	18.9939655	102.106819	-76.41992	27.7767745	95.269203
1.820628	23.451715	99.38269	-21.505547	23.578791	99.403015	32.343437	3.02416	101.035454	34.276173	35.073032	103.056694	33.309805	19.048596	102.046074	-76.320899	28.108986	96.759956
1.728908	21.979265	99.759033	-21.509304	23.752077	100.099907	32.319725	3.051112	101.36129	34.268684	35.110203	102.856789	33.2942045	19.0806575	102.1090395	-76.3128125	28.4234965	98.0907745
1.647132	20.518347	100.187447	-21.537477	23.875443	100.740517	32.291706	3.060395	101.77507	34.236996	35.132236	102.80249	33.264351	19.0963155	102.28878	-76.339305	28.6545705	99.192254
1.574899	19.028078	100.633957	-21.603561	23.992744	101.275703	32.224838	3.084958	102.283264	34.156902	35.151569	102.883926	33.19087	19.1182635	102.583595	-76.397992	28.8672245	99.967811
1.546907	17.588116	101.136948	-21.703762	24.019588	101.756882	32.178345	3.097076	102.853775	34.063305	35.169823	103.143631	33.120825	19.1334495	102.998703	-76.528349	28.9057265	100.515061
1.512473	15.455616	102.075157	-21.871099	24.020611	102.433815	32.157207	3.086036	104.14389	34.009602	35.210236	104.143433	33.0834045	19.148136	104.1436615	-76.8256025	28.893086	100.7239685
1.487835	14.084818	102.939415	-22.0312	23.987452	102.971313	32.214367	2.987876	105.467583	34.059258	35.312038	105.312241	33.1368125	19.149957	105.389912	-77.1992125	28.824947	100.552714
1.513559	12.766832	104.008354	-22.177631	23.891724	103.530327	32.30447	2.883181	107.134804	34.193325	35.343418	106.80661	33.2488975	19.1132995	106.970707	-77.6041595	28.6701485	100.089947
1.503961	11.459451	105.226303	-22.311178	23.786436	104.175232	32.405674	2.692944	109.016144	34.306339	35.326038	108.540932	33.3560065	19.009491	108.778538	-77.9783625	28.563381	99.571926
1.526129	10.195551	106.638481	-22.460468	23.62155	104.89402	32.585846	2.458233	111.061691	34.444218	35.350109	110.376343	33.515032	18.904171	110.719017	-78.435968	28.338929	99.069023
1.469381	9.061031	108.131264	-22.573393	23.465475	105.62117	32.811993	2.227726	112.94812	34.597824	35.374706	112.064636	33.7049085	18.801216	112.506378	-78.8516945	28.129734	98.735962
1.434835	7.935569	109.375473	-22.570736	23.296469	106.168602	32.962696	2.08892	114.511215	34.699131	35.396236	113.37767	33.8309135	18.742578	113.9444425	-78.9723855	27.85036	98.3927615
1.303371	6.409664	110.687111	-22.538216	23.067429	106.672562	33.158104	1.963676	116.110954	34.734756	35.339729	114.484917	33.94643	18.6517025	115.2979355	-79.022862	27.4831555	98.0471885
1.234785	5.454503	111.249374	-22.582045	23.012627	106.998085	33.3438	1.908934	116.811813	34.820637	35.296574	114.821663	34.0822185	18.602754	115.816738	-79.2463085	27.4225	98.179432
1.049629	4.606154	111.675644	-22.429768	22.827242	107.212128	33.529083	1.898931	117.155479	34.955593	35.268135	114.926239	34.242338	18.583533	116.040859	-79.101874	27.070951	98.383397
0.862481	3.782113	111.877869	-22.208353	22.630735	107.259766	33.725849	1.864297	117.328476	35.084007	35.229286	114.923386	34.404928	18.5467915	116.125931	-78.821634	26.7146785	98.393601
0.588858	3.094383	112.014236	-22.159147	22.556622	107.377563	33.871273	1.809544	117.421936	35.183239	35.180157	114.899811	34.527256	18.4948505	116.1608735	-78.84555	26.6183935	98.5942525
0.219814	2.497865	112.021217	-22.075588	22.431154	107.373718	33.970444	1.783436	117.404259	35.243607	35.188503	114.907837	34.6070255	18.4859695	116.156048	-78.7582015	26.3763385	98.591388
-0.218214	2.030622	111.947227	-21.846516	22.274235	107.261002	34.007217	1.78846	117.366173	35.260899	35.20903	114.930405	34.634058	18.498745	116.148289	-78.32709	26.049725	98.373715
-1.031645	1.512831	111.781502	-21.830412	22.25062	107.388863	34.066208	1.828817	117.217949	35.313313	35.297821	115.117981	34.6897605	18.563319	116.167965	-78.3505845	25.937921	98.609761
-1.65128	1.263405	111.575127	-21.990639	22.361416	107.604645	34.097332	1.884755	117.098701	35.366119	35.394104	115.339149	34.7317255	18.6394295	116.218925	-78.7130035	26.0834025	98.990365
-2.333328	1.111583	111.320999	-21.921848	22.364311	107.645966	34.122513	1.934537	116.895798	35.412956	35.501968	115.575722	34.7677345	18.7182525	116.23576	-78.6114305	26.0103695	99.056172
-3.083534	1.012598	110.982254	-21.752974	22.37882	107.650887	34.145645	2.009591	116.692261	35.47398	35.63205	115.890327	34.8098125	18.8208205	116.291294	-78.3157605	25.9368195	99.01048
-3.922529	0.940834	110.716034	-21.769522	22.485313	107.777557	34.164013	2.095775	116.617928	35.552338	35.777664	116.248909	34.8581755	18.9367195	116.4334185	-78.3972195	26.0339065	99.1216955
-4.860714	0.943882	110.514389	-21.721519	22.575546	107.90844	34.200779	2.170717	116.568611	35.629963	35.928436	116.725922	34.915371	19.0495765	116.6472665	-78.358409	26.1015155	99.1696135
-5.863521	0.989493	110.35836	-21.656303	22.641949	108.069023	34.253513	2.218299	116.615891	35.715851	36.047352	117.207375	34.984682	19.1328255	116.911633	-78.297288	26.1510725	99.226413
-7.50175	1.059711	110.14373	-21.459661	22.698399	108.37767	34.396942	2.175222	116.769707	35.888058	36.123219	118.039612	35.1425	19.1492205	117.4046595	-78.061822	26.2475775	99.3506805
-8.736555	1.114325	110.036766	-21.412191	22.678263	108.663094	34.467224	2.108592	116.864357	36.074455	36.119957	118.533981	35.2708395	19.1142745	117.699169	-78.0952215	26.2422515	99.627019
-10.046702	1.213205	109.91925	-21.323174	22.660374	108.908569	34.539982	2.034114	116.994308	36.21875	36.102165	119.012215	35.379366	19.0681395	118.0032615	-78.025714	26.2526085	99.8138765
-11.443981	1.265541	109.820709	-21.237448	22.665674	109.205864	34.621086	1.986038	117.091606	36.359276	36.123055	119.386528	35.490181	19.0545465	118.239067	-77.965077	26.2768015	100.172661
-12.893969	1.217973	109.678146	-21.185688	22.672686	109.419144	34.665237	1.996617	117.05793	36.532776	36.163422	119.456848	35.5990065	19.0800195	118.257389	-77.9703825	26.2653525	100.580899
-14.394106	1.25804	109.476639	-21.135	22.716824	109.483353	34.682457	2.051646	116.775284	36.649242	36.190807	119.070671	35.6658495	19.1212265	117.9229775	-77.9358495	26.3124215	101.0437285
-16.008909	1.292954	109.208321	-21.073706	22.819756	109.316101	34.681721	2.187959	116.214981	36.662426	36.260002	118.178284	35.6720735	19.2239805	117.1966325	-77.8194855	26.4155315	101.4355695
-18.582226	1.371408	108.921883	-20.970612	23.096189	108.694946	34.674625	2.474705	114.733627	36.953407	36.179428	115.379456	35.814016	19.3270665	115.0565415	-77.75524	26.8653115	102.3333505
-20.309504	1.430625	108.711586	-20.775406	23.269945	108.025192	34.703083	2.654931	113.213203	36.312977	36.252308	112.985886	35.50803	19.4536195	113.0995445	-77.058842	27.0862705	102.9508395
-22.076939	1.532647	108.514801	-20.519455	23.394564	107.228111	34.771709	2.774069	111.24295	35.852589	36.026516	109.756241	35.312149	19.4002925	110.4995955	-76.351059	27.3888355	103.9566265
-23.79924	1.647666	108.23085	-20.252134	23.405979	106.294106	34.743843	2.844724	108.883301	35.37294	35.637421	106.237221	35.0583915	19.2410725	107.560261	-75.5626595	27.5708855	105.027951
-25.494078	1.812837	108.019699	-20.072165	23.321539	105.437218	34.594242	2.790456	106.80883	34.917965	35.281796	103.257057	34.7561035	19.036126	105.0329435	-74.9004335	27.606952	105.8414925
-27.186245	2.025892	108.01989	-20.029636	23.147413	104.916801	34.379745	2.668135	105.301796	34.562813	34.880688	100.986351	34.471279	18.7744115	103.1440735	-74.530551	27.5204145	106.6895285
-28.81971	2.327394	108.06575	-20.036663	22.910313	104.594109	34.127232	2.510014	104.142723	34.205696	34.53764	99.484329	34.166464	18.523827	101.813526	-74.23979	27.296799	107.374692
-31.163069	2.957942	107.959579	-20.092344	22.565836	104.262611	33.717331	2.32665	102.86927	33.784233	34.19503	98.11599	33.750782	18.26084	100.49263	-73.93547	26.870832	108.032592
-32.685528	3.452717	107.811722	-20.209394	22.398363	104.059555	33.462044	2.273246	102.211212	33.526646	34.12384	97.456215	33.494345	18.198543	99.8337135	-73.913133	26.598183	108.2853965
-34.11998	4.108107	107.653091	-20.352165	22.282572	103.876915	33.217907	2.33251	101.639877	33.216068	34.142143	96.97393	33.2169875	18.2373265	99.3069035	-73.9213175	26.3278175	108.4469265
-35.476093	4.805128	107.474472	-20.532429	22.175465	103.718948	32.981419	2.36897	101.170479	32.957119	34.206356	96.713829	32.969269	18.287663	98.942154	-74.034127	26.063267	108.495742
-36.806976	5.598468	107.242561	-20.772795	22.071856	103.588615	32.736465	2.386137	100.811478	32.681671	34.275032	96.55574	32.709068	18.3305845	98.683609	-74.254658	25.8131275	108.493621
-38.077961	6.507184	106.989204	-21.033802	21.996475	103.4431	32.483879	2.427874	100.520454	32.4058	34.339142	96.436989	32.4448395	18.383508	98.4787215	-74.5124435	25.609442	108.4074785
-39.228481	7.47398	106.749687	-21.264175	21.921951	103.329941	32.288353	1.996487	100.444901	32.185261	34.409409	96.373276	32.236807	18.202948	98.4090885	-74.765157	25.640954	108.2507935
-40.808872	9.138279	106.42115	-21.585594	21.920166	103.182449	32.044868	2.611682	100.279938	31.9179	34.564651	96.420761	31.981384	18.5881665	98.3503495	-75.152572	25.2521655	108.0145485
-41.792637	10.336059	106.194923	-21.753948	21.928415	103.141197	31.971317	2.713608	100.430038	31.771397	34.69643	96.584694	31.871357	18.705019	98.507366	-75.379253	25.151811	107.775028
-42.674335	11.624338	105.965485	-21.924303	21.889038	103.127609	31.924021	2.771823	100.657501	31.670341	34.80616	96.839371	31.797181	18.7889915	98.748436	-75.645787	24.9890845	107.506782
-43.514881	12.970987	105.701614	-22.094805	21.789104	103.092751	31.893761	2.805735	100.965294	31.578238	34.848839	97.107132	31.7359995	18.827287	99.036213	-75.9256095	24.750921	107.149289
-44.265984	14.376009	105.34407	-22.233433	21.641485	103.034744	31.920946	2.777029	101.268066	31.502617	34.846596	97.315636	31.7117815	18.8118125	99.291851	-76.1786475	24.4711575	106.777637
-44.935993	15.890434	104.9711	-22.302341	21.417101	102.954529	31.963339	2.743135	101.463402	31.446823	34.817276	97.470833	31.705081	18.7802055	99.4671175	-76.309763	24.0539965	106.4419405
-45.537457	17.463442	104.612419	-22.336617	21.147392	102.917549	32.023899	2.676522	101.492882	31.440115	34.755833	97.612144	31.732007	18.7161775	99.552513	-76.405241	23.5786065	106.282585
-46.391949	19.949127	104.134033	-22.377317	20.643913	102.822701	32.040386	2.596128	101.271713	31.43639	34.649132	97.716309	31.738388	18.62263	99.494011	-76.493022	22.665196	106.151391
-46.874336	21.701103	103.862465	-22.395231	20.30302	102.727821	32.003124	2.575311	100.863373	31.354696	34.595875	97.572311	31.67891	18.585593	99.217842	-76.469372	22.020447	106.2378
-47.326103	23.551443	103.664864	-22.434008	20.015915	102.513374	31.87471	2.653688	100.098846	31.144819	34.603504	97.167519	31.5097645	18.628596	98.6331825	-76.3777805	21.403234	106.3935655
-47.736359	25.494448	103.480232	-22.535885	19.798256	102.183708	31.546379	2.892783	98.961464	30.810562	34.702625	96.551147	31.1784705	18.797704	97.7563055	-76.2502405	20.798808	106.6111105
-48.141804	27.494165	103.365479	-22.708616	19.658136	101.774536	31.056732	3.224162	97.57737	30.390635	34.824501	95.845886	30.7236835	19.0243315	96.711628	-76.1409155	20.2919405	106.837444
-48.417816	29.598602	103.347435	-23.01152	19.585367	101.283203	30.468157	3.579566	96.016289	29.926929	34.998203	95.147987	30.197543	19.2888845	95.582138	-76.220583	19.8818495	106.984268
-48.743092	31.69759	103.391205	-23.39386	19.561893	100.678123	29.727072	3.968962	94.258247	29.418552	35.234695	94.462021	29.572812	19.6018285	94.360134	-76.360532	19.5219575	106.996112
-48.995052	34.932743	103.536186	-24.110975	19.656773	99.516388	28.344938	4.759591	91.23027	28.470644	35.661343	93.239578	28.407791	20.210467	92.234924	-76.629741	19.103079	106.797852
-49.077843	37.045353	103.671288	-24.677841	19.865095	98.667068	27.277487	5.432826	89.213226	27.752443	36.006039	92.346832	27.514965	20.7194325	90.780029	-76.870647	19.0107575	106.554107
-49.043861	39.087498	103.75782	-25.308857	20.144983	97.814766	26.288561	6.115965	87.397644	27.04496	36.457104	91.517761	26.6667605	21.2865345	89.4577025	-77.2844745	19.0034315	106.1718295
-48.957405	41.086868	103.738609	-25.993029	20.524849	96.979416	25.459003	6.734138	85.885712	26.357359	36.957104	90.746223	25.908181	21.845621	88.3159675	-77.894239	19.204077	105.6428645
-48.705505	43.063343	103.460648	-26.57884	20.977726	96.208862	24.816685	7.316273	84.758385	25.741327	37.468479	90.088982	25.279006	22.392376	87.4236835	-78.436686	19.563076	104.9940405
-48.38752	44.899532	103.052567	-27.070272	21.370714	95.547264	24.392326	7.800254	84.026321	25.190857	37.93206	89.578796	24.7915915	22.866157	86.8025585	-78.9321355	19.875271	104.2919695
-47.868504	46.642212	102.612595	-27.491798	21.71777	94.989838	24.062593	8.20863	83.530327	24.7609	38.317314	89.153656	24.4117465	23.262972	86.3419915	-79.3953425	20.172568	103.6376845
-46.899052	48.980843	101.615234	-27.947542	22.027246	94.10228	23.746908	8.592171	83.076981	24.312958	38.662155	88.716438	24.029933	23.627163	85.8967095	-79.925017	20.427329	102.3078505
-46.105927	50.382935	100.894966	-28.24021	22.07024	93.4506	23.624754	8.735762	82.843109	24.106199	38.766785	88.531166	23.8654765	23.7512735	85.6871375	-80.3458965	20.3892065	101.2140625
-45.167904	51.623863	100.0811	-28.436687	22.096537	92.750404	23.539055	8.781767	82.604919	23.975594	38.768936	88.475746	23.7573245	23.7753515	85.5403325	-80.6306985	20.4177225	99.9604755
-44.145557	52.744949	99.292496	-28.670082	22.050804	91.958855	23.476389	8.746312	82.404617	23.927017	38.702721	88.527855	23.701703	23.7245165	85.466236	-81.041867	20.3770915	98.451474
-42.979725	53.780533	98.391495	-28.854435	22.020817	91.112938	23.476835	8.696483	82.292076	23.934223	38.612713	88.713257	23.705529	23.654598	85.5026665	-81.414399	20.387036	96.7232095
-41.757195	54.697002	97.459305	-29.022619	22.087814	90.21492	23.521868	8.628334	82.308495	24.002419	38.5186	89.012077	23.7621435	23.573467	85.660286	-81.8073815	20.602161	94.769554
-40.312618	55.480186	96.466316	-29.143732	22.209669	89.348434	23.620237	8.55871	82.426552	24.07612	38.426792	89.432045	23.8481785	23.492751	85.9292985	-82.1356425	20.926587	92.7675695
-38.261608	56.523216	95.474495	-29.238356	22.497784	88.157043	23.916603	8.521922	82.944313	24.314951	38.345821	90.621384	24.115777	23.4338715	86.7828485	-82.592489	21.5616965	89.5312375
-36.870975	57.038795	95.398743	-29.241112	22.733189	87.655449	24.184013	8.586797	83.420525	24.687565	38.411476	91.760452	24.435789	23.4991365	87.5904885	-82.918013	21.9672415	87.7204095
-35.196205	57.167542	95.713715	-29.081551	23.060707	87.332458	24.51556	8.801681	83.939018	25.155392	38.453629	93.24308	24.835476	23.627655	88.591049	-82.998578	22.493759	86.073867
-33.651028	57.171135	96.524612	-28.789625	23.487715	87.107956	24.971176	9.188208	84.366096	25.717348	38.585159	94.608139	25.344262	23.8866835	89.4871175	-82.923512	23.0887465	84.7287945
-32.017811	56.985439	97.291061	-28.339634	24.154715	86.949661	25.517139	9.963091	84.640991	26.246273	38.976295	95.669434	25.881706	24.469693	90.1552125	-82.560974	23.839737	83.7441095
-30.375458	56.72121	97.786644	-27.760019	25.024918	86.748138	26.429848	10.831143	84.53978	26.673281	39.632057	96.465553	26.5515645	25.2316	90.5026665	-82.0716025	24.818236	82.9936095
-28.741503	56.351643	98.004524	-27.180189	25.991711	86.522629	27.008072	11.947196	84.457954	27.071827	40.455456	96.959976	27.0399495	26.201326	90.708965	-81.4003275	25.782096	82.336293
-26.299263	55.485874	97.872719	-26.43832	27.456696	86.344109	27.762398	13.525794	84.386253	27.554056	41.723251	97.492149	27.658227	27.6245225	90.939201	-80.534867	27.2888695	81.749017
-24.706844	54.645393	97.479805	-26.103428	28.288469	86.431015	27.829445	14.469914	84.669945	27.854717	42.478863	97.717613	27.842081	28.4743885	91.193779	-80.048937	28.1025495	81.668251
-23.125515	53.64378	96.746071	-25.8594	28.930515	86.614487	28.071095	14.890152	84.896736	28.055075	43.045036	97.662216	28.063085	28.967594	91.279476	-79.781885	28.893436	81.949498
-21.545284	52.370216	95.733658	-25.700769	29.386211	86.886162	28.177475	14.999002	85.165413	28.213913	43.434811	97.264984	28.195694	29.2169065	91.2151985	-79.597232	29.5555155	82.5571255
-19.956274	50.846725	94.559952	-25.589418	29.658222	87.250206	28.194958	14.758197	85.645607	28.352646	43.636749	96.586151	28.273802	29.197473	91.115879	-79.452638	30.118971	83.384533
-18.352251	48.979561	93.357216	-25.52253	29.676994	87.668793	28.269419	14.232655	86.202057	28.438229	43.621922	95.723923	28.353824	28.9272885	90.96299	-79.398884	30.4266995	84.374596
-16.797647	46.795101	92.177872	-25.469007	29.455053	88.129433	28.303432	13.466043	86.947166	28.554407	43.350559	94.733192	28.4289195	28.408301	90.840179	-79.3669335	30.501805	85.418687
-14.437364	43.10482	90.645401	-25.386738	28.667065	88.85656	28.356024	11.949565	88.260368	28.543472	42.478088	93.074509	28.449748	27.2138265	90.6674385	-79.223224	30.1203035	87.0456815
-12.850579	40.381916	89.913986	-25.404438	27.958649	89.292313	28.316874	10.815743	89.112518	28.50779	41.551495	92.000671	28.412332	26.183619	90.5565945	-79.221208	29.733679	88.0280315
-11.320212	37.519417	89.53331	-25.489107	27.043373	89.802788	28.216499	9.602075	89.998695	28.43631	40.436306	91.233994	28.3264045	25.0191905	90.6163445	-79.3046185	29.0675555	88.9892315
-9.76403	34.618111	89.567429	-25.58802	26.123131	90.324402	28.163635	8.447162	90.904404	28.358492	39.356377	90.900955	28.2610635	23.9017695	90.9026795	-79.4371035	28.3444925	89.7461245
-8.216907	31.836628	89.807953	-25.666069	25.300884	90.797737	28.154013	7.587637	91.715874	28.340137	38.501869	90.860397	28.247075	23.044753	91.2881355	-79.579213	27.557015	90.3073385
-6.59378	29.134413	90.123978	-25.654694	24.7104	91.112427	28.277889	7.111453	92.36544	28.357775	38.020493	91.003952	28.317832	22.565973	91.684696	-79.62722	26.854827	90.540158
-4.963116	26.577839	90.464821	-25.567404	24.316553	91.31044	28.471289	6.929968	92.849312	28.382074	37.843639	91.304955	28.4266815	22.3868035	92.0771335	-79.5614895	26.2463025	90.5437465
-2.416867	22.984655	91.270569	-25.351715	24.019691	91.725937	28.872967	6.858888	93.884102	28.612762	37.865997	92.549789	28.7428645	22.3624425	93.2169455	-79.4462945	25.6769395	90.2349285
-0.704782	20.714134	92.319832	-25.172838	23.945948	92.244728	29.253731	6.797423	95.164146	28.944721	38.003891	94.18898	29.099226	22.400657	94.676563	-79.444902	25.491239	89.812893
1.027718	18.532322	93.880295	-24.888132	23.884068	93.036789	29.704348	6.703463	97.284981	29.423389	38.18325	96.691017	29.5638685	22.4433565	96.987999	-79.3401325	25.3247795	89.085579
2.697052	16.406998	96.128349	-24.50285	23.768517	94.212936	30.287207	6.530488	100.433937	29.991419	38.277866	100.095238	30.139313	22.404177	100.2645875	-79.145013	25.132857	88.1612845
4.324905	14.339554	99.153	-24.04945	23.620508	95.805817	30.965197	6.260498	104.253296	30.742371	38.406097	104.182137	30.853784	22.3332975	104.2177165	-78.952684	24.9077185	87.3939175
5.898026	12.294598	102.184502	-23.435965	23.533211	97.373581	31.515139	6.073854	108.061493	31.492218	38.526508	108.066284	31.5036785	22.300181	108.0638885	-78.3756085	24.766241	86.6832735
7.396278	10.430882	104.843231	-22.679407	23.566441	98.57782	32.068378	6.053263	111.494789	31.991772	38.699348	111.360893	32.030075	22.3763055	111.427841	-77.388889	24.7565765	85.727799
9.652497	7.663296	108.386276	-21.378128	23.710403	99.919502	32.872837	6.355385	116.041039	32.682232	39.316021	115.568497	32.7775345	22.835703	115.804768	-75.5337905	24.585103	84.034236
10.944559	5.881628	110.532951	-20.605349	23.763798	100.646957	33.347824	6.509591	118.510376	33.162479	39.620056	117.698059	33.2551515	23.0648235	118.1042175	-74.4658495	24.4627725	83.1896965
11.370975	4.882351	111.926941	-19.955746	23.71599	101.27623	33.880081	6.528925	120.516754	33.509956	39.706757	119.294655	33.6950185	23.117841	119.9057045	-73.6065105	24.314139	82.6467555
10.231386	4.789965	112.891808	-19.4419	23.592852	101.850723	34.443989	6.421363	121.989403	34.374176	39.645515	120.260033	34.4090825	23.033439	121.124718	-73.2928825	24.152265	82.576728
9.594007	4.548423	113.276672	-19.000288	23.370695	102.373901	34.943993	6.287111	122.989037	34.583019	39.774021	121.178246	34.763506	23.030566	122.0836415	-72.764082	23.710824	82.6641605
8.516444	4.165517	113.476288	-18.64193	23.081175	102.829613	35.412594	6.160676	123.531006	35.07782	39.641026	121.423615	35.245207	22.900851	122.4773105	-72.529067	23.261499	83.1819155
7.473714	3.863739	113.220192	-18.270485	22.825068	103.035614	35.929531	6.041778	123.577545	35.86462	39.367332	121.055046	35.8970755	22.704555	122.3162955	-72.4380455	22.945581	83.7549325
5.371803	3.52874	112.513962	-17.736084	22.537271	103.209946	36.665916	6.029587	123.150017	36.530663	39.257565	120.391212	36.5982895	22.643576	121.7706145	-72.0704575	22.430966	84.6492775
