# Supplementary material for: How to jointly control a ball trajectory on a moving board: Methodological insights into Motor Learning and Rehabilitation
Source: PLoS One. 2025 Oct 15;20(10):e0334588. doi: 10.1371/journal.pone.0334588 (PMC12527165; doi:10.1371/journal.pone.0334588)
Supplement: S2 Data — (ZIP) [file pone.0334588.s002.zip › D5_006.csv]

Ball_X	Ball_Y	Ball_Z	BoardCentre_X	BoardCentre_Y	BoardCentre_Z	P1LeftHand_X	P1LeftHand_Y	P1LeftHand_Z	P1RightHand_X	P1RightHand_Y	P1RightHand_Z	P1MidHands_X	P1MidHands_Y	P1MidHands_Z	P2MidHands_X	P2MidHands_Y	P2MidHands_Z
2.213875	18.601528	103.06636	-24.76841	21.10177	102.326111	31.094078	4.099844	107.611633	30.799183	36.66399	106.768707	30.9466305	20.381917	107.19017	-80.4834505	21.821623	97.462052
2.162873	18.211349	103.114891	-24.712988	21.055061	102.395508	31.120533	4.074867	107.620064	30.819099	36.660046	106.80661	30.969816	20.3674565	107.213337	-80.395792	21.7426655	97.577679
2.135574	17.917131	103.167389	-24.720995	21.042534	102.48687	31.126022	4.070984	107.587814	30.835205	36.655586	106.858704	30.9806135	20.363285	107.223259	-80.4226035	21.721783	97.750481
2.09248	17.632992	103.200554	-24.697412	21.021729	102.557648	31.133312	4.080478	107.543777	30.848757	36.671547	106.956444	30.9910345	20.3760125	107.2501105	-80.3858585	21.6674455	97.8651855
2.041839	17.313805	103.254959	-24.700165	21.000811	102.676773	31.147572	4.104907	107.49147	30.865499	36.703606	107.10305	31.0065355	20.4042565	107.29726	-80.4068655	21.5973655	98.056286
1.948837	16.980213	103.308151	-24.714622	20.981527	102.788483	31.143738	4.140974	107.450211	30.879131	36.750301	107.294128	31.0114345	20.4456375	107.3721695	-80.4406785	21.5174165	98.2047965
1.717703	16.46158	103.364433	-24.721973	20.941301	102.904686	31.143129	4.181924	107.393776	30.903563	36.814968	107.623169	31.023346	20.498446	107.5084725	-80.467292	21.384156	98.3008995
1.575171	16.071812	103.380898	-24.760086	20.950838	102.957848	31.140951	4.144724	107.358261	30.916626	36.833351	107.809021	31.0287885	20.4890375	107.583641	-80.5489605	21.4126385	98.332055
1.407419	15.652774	103.380188	-24.78516	20.964489	102.968475	31.098949	4.196943	107.31604	30.920967	36.847195	107.964691	31.009958	20.522069	107.6403655	-80.580278	21.406909	98.2965845
1.195047	15.286747	103.35965	-24.817886	20.992384	102.957962	31.060135	4.176558	107.302773	30.919722	36.855621	108.090805	30.9899285	20.5160895	107.696789	-80.6257005	21.4686785	98.219135
0.987772	14.920192	103.337898	-24.843906	21.056826	102.954605	31.045082	4.212006	107.335434	30.916389	36.861912	108.164619	30.9807355	20.536959	107.7500265	-80.6685475	21.576693	98.1591835
0.792634	14.563123	103.345963	-24.83371	21.099653	102.966728	31.050665	4.237188	107.376244	30.919022	36.872898	108.242104	30.9848435	20.555043	107.809174	-80.6522635	21.644263	98.124282
0.521103	14.223809	103.339554	-24.812191	21.15238	102.965187	31.094248	4.240561	107.44754	30.942389	36.888916	108.281151	31.0183185	20.5647385	107.8643455	-80.6427005	21.7400215	98.0660285
0.019697	13.802594	103.379509	-24.751259	21.201658	102.993866	31.147861	4.265873	107.587494	30.970896	36.920509	108.31987	31.0593785	20.593191	107.953682	-80.5618965	21.810125	98.03405
-0.354285	13.471444	103.355553	-24.708649	21.198391	103.014267	31.202698	4.299758	107.623062	30.994728	36.935787	108.327652	31.098713	20.6177725	107.975357	-80.516011	21.7790095	98.053177
-0.802761	13.07635	103.331665	-24.671926	21.188551	103.008865	31.249037	4.278202	107.658455	31.03232	36.938225	108.295395	31.1406785	20.6082135	107.976925	-80.4845305	21.7688885	98.040805
-1.277144	12.673646	103.244637	-24.636654	21.170235	102.969658	31.28129	4.272168	107.6427	31.046217	36.939804	108.222183	31.1637535	20.605986	107.9324415	-80.4370615	21.734484	98.0068745
-1.801396	12.273381	103.15287	-24.574045	21.124706	102.904419	31.304443	4.258299	107.59127	31.045988	36.924881	108.114365	31.1752155	20.59159	107.8528175	-80.3233055	21.657822	97.9560205
-2.276669	11.883667	103.063606	-24.554813	21.102432	102.868774	31.339466	4.246342	107.549301	31.036383	36.909409	108.02356	31.1879245	20.5778755	107.7864305	-80.2975505	21.6269885	97.9511175
-2.765638	11.523635	103.013443	-24.538174	21.076664	102.861298	31.357347	4.224189	107.520996	31.031763	36.880955	107.969872	31.194555	20.552572	107.745434	-80.270903	21.600756	97.977162
-3.669374	11.091155	102.98597	-24.50017	21.001307	102.91481	31.368742	4.189741	107.50338	31.040201	36.830353	107.95137	31.2044715	20.510047	107.727375	-80.2048115	21.492567	98.102245
-4.287965	10.783991	102.994766	-24.475653	20.979919	103.053177	31.393036	4.181834	107.469009	31.057325	36.809643	107.981781	31.2251805	20.4957385	107.725395	-80.1764865	21.4640995	98.380959
-4.990532	10.436875	103.002014	-24.456779	20.967243	103.197624	31.398916	4.17126	107.393112	31.102577	36.789902	108.033081	31.2507465	20.480581	107.7130965	-80.1643045	21.453905	98.6821515
-5.692715	10.085257	102.997414	-24.442223	20.997866	103.30957	31.374252	4.193623	107.293259	31.13176	36.7929	108.074989	31.253006	20.4932615	107.684124	-80.137452	21.5024705	98.935016
-6.328285	9.769111	102.950493	-24.385437	21.047352	103.423859	31.362221	4.222758	107.137894	31.147205	36.806469	108.112274	31.254713	20.5146135	107.625084	-80.025587	21.5800905	99.222634
-7.028431	9.528479	102.906357	-24.417805	21.140799	103.5364	31.332571	4.273801	106.943825	31.155863	36.826401	108.118736	31.244217	20.550101	107.5312805	-80.079827	21.731497	99.5415195
-7.78736	9.302881	102.75705	-24.397621	21.211273	103.588913	31.300476	4.329355	106.691429	31.154537	36.859932	108.074905	31.2275065	20.5946435	107.383167	-80.0227485	21.8279025	99.794659
-8.966727	8.840611	102.558304	-24.415722	21.350119	103.635849	31.219854	4.452684	106.268707	31.123766	36.928322	107.925819	31.17181	20.690503	107.097263	-80.003254	22.009735	100.174435
-9.729522	8.517383	102.396736	-24.388689	21.461258	103.639313	31.164955	4.560391	106.042244	31.101925	37.003544	107.81871	31.13344	20.7819675	106.930477	-79.910818	22.1405485	100.348149
-10.437586	8.208066	102.299812	-24.379833	21.623587	103.639198	31.122313	4.665348	105.848434	31.087288	37.09631	107.727089	31.1048005	20.880829	106.7877615	-79.8644665	22.366345	100.4906345
-11.205358	7.99648	102.257195	-24.385551	21.800194	103.599121	31.06892	4.767884	105.74025	31.050745	37.182281	107.639381	31.0598325	20.9750825	106.6898155	-79.8309345	22.6253055	100.5084265
-11.960211	7.784706	102.119598	-24.413097	21.930941	103.568855	31.003357	4.846071	105.625366	30.984861	37.24749	107.542717	30.994109	21.0467805	106.5840415	-79.820303	22.8151015	100.5536685
-12.732617	7.53939	102.06189	-24.428991	22.043379	103.535461	30.935371	4.891938	105.454865	30.950502	37.265484	107.4561	30.9429365	21.078711	106.4554825	-79.8009185	23.008047	100.6154395
-13.520164	7.20481	101.899376	-24.476913	22.12182	103.488457	30.84211	4.943197	105.325294	30.920624	37.288944	107.368828	30.881367	21.1160705	106.347061	-79.835193	23.1275695	100.629853
-14.575823	6.689318	101.735268	-24.519842	22.236883	103.446487	30.716137	4.992698	105.19986	30.845352	37.331676	107.339714	30.7807445	21.162187	106.269787	-79.8204285	23.311579	100.623187
-15.20718	6.201973	101.716827	-24.576435	22.328794	103.443375	30.64616	5.040831	105.173561	30.806124	37.368809	107.352402	30.726142	21.20482	106.2629815	-79.879012	23.452768	100.6237685
-15.864882	5.710861	101.677071	-24.671724	22.436584	103.400627	30.580048	5.097464	105.200211	30.745687	37.437683	107.32045	30.6628675	21.2675735	106.2603305	-80.0063155	23.6055945	100.5409235
-16.481445	5.015173	101.575813	-24.739939	22.577181	103.3097	30.520123	5.167437	105.245171	30.654228	37.513145	107.208847	30.5871755	21.340291	106.227009	-80.0670535	23.814071	100.392391
-17.069206	4.38957	101.536072	-24.788195	22.681725	103.172287	30.453215	5.22541	105.298553	30.560658	37.575459	107.032036	30.5069365	21.4004345	106.1652945	-80.0833265	23.9630155	100.1792795
-17.66964	3.764012	101.479149	-24.837875	22.806992	103.0177	30.407721	5.253433	105.403778	30.456539	37.610592	106.855049	30.43213	21.4320125	106.1294135	-80.10788	24.1819715	99.9059865
-18.123194	3.13813	101.595947	-24.905058	22.879011	102.933098	30.368546	5.276175	105.552208	30.382896	37.626678	106.685196	30.375721	21.4514265	106.118702	-80.185837	24.3065955	99.747494
-18.667929	2.011302	101.785347	-24.951151	22.911209	102.884415	30.386982	5.254675	105.928055	30.352255	37.605549	106.531715	30.3696185	21.430112	106.229885	-80.2719205	24.392306	99.538945
-19.045942	1.187525	102.004417	-24.935892	22.889545	102.935051	30.421642	5.244212	106.284454	30.346117	37.589626	106.439545	30.3838795	21.416919	106.3619995	-80.2556635	24.362171	99.5081025
-19.385326	0.394498	102.291153	-24.862513	22.824087	102.985909	30.497658	5.25158	106.66835	30.274443	37.511314	106.287399	30.3860505	21.381447	106.4778745	-80.1110765	24.266727	99.4939435
-19.751261	-0.332411	102.624878	-24.838224	22.793791	103.037575	30.584202	5.323754	107.025734	30.106895	37.431393	106.012108	30.3455485	21.3775735	106.518921	-80.0219965	24.2100085	99.556229
-20.182627	-0.917481	103.15242	-24.823009	22.743589	103.047874	30.673658	5.42422	107.341263	29.902454	37.41555	105.77774	30.288056	21.419885	106.5595015	-79.934074	24.067293	99.5362465
-20.641432	-1.457361	103.644516	-24.817469	22.631821	103.134407	30.739174	5.491538	107.77713	29.80574	37.411289	105.704628	30.272457	21.4514135	106.740879	-79.907395	23.8122285	99.527935
-21.207367	-2.051553	104.105606	-24.888615	22.522072	103.29052	30.795425	5.444456	108.206573	29.751572	37.352982	105.758705	30.2734985	21.398719	106.982639	-80.0507285	23.645425	99.598401
-22.01951	-2.834727	104.531502	-25.029146	22.340969	103.479362	30.753571	5.296061	108.670723	29.700882	37.241821	105.903519	30.2272265	21.268941	107.287121	-80.2855185	23.412997	99.671603
-22.579222	-3.234174	104.705452	-25.118256	22.213039	103.581253	30.702454	5.221329	108.834793	29.674625	37.237068	106.070961	30.1885395	21.2291985	107.452877	-80.4250515	23.1968795	99.709629
-23.098385	-3.560166	104.802338	-25.267246	22.153633	103.635513	30.609259	5.217153	108.987953	29.64645	37.290756	106.210472	30.1278545	21.2539545	107.5992125	-80.6623465	23.0533115	99.6718135
-23.661886	-3.742965	104.798683	-25.386086	22.150543	103.680489	30.515251	5.268865	109.091965	29.558176	37.394817	106.34848	30.0367135	21.331841	107.7202225	-80.8088855	22.969245	99.6407555
-24.18873	-3.762764	104.823944	-25.512648	22.212999	103.715263	30.3944	5.360066	109.163773	29.480759	37.515045	106.455849	29.9375795	21.4375555	107.809811	-80.9628755	22.9884425	99.620715
-24.844706	-3.693621	104.81472	-25.614101	22.292732	103.744492	30.312284	5.444003	109.251213	29.399487	37.619659	106.552505	29.8558855	21.531831	107.901859	-81.0840875	23.053633	99.587125
-25.432846	-3.582849	104.783646	-25.672462	22.381622	103.792358	30.24124	5.516567	109.305359	29.338217	37.697674	106.618736	29.7897285	21.6071205	107.9620475	-81.1346525	23.1561235	99.6226685
-26.471033	-3.254861	104.783783	-25.741554	22.461029	103.870987	30.153847	5.517248	109.296814	29.291504	37.744423	106.693718	29.7226755	21.6308355	107.995266	-81.2057835	23.2912225	99.746708
-27.147875	-3.045325	104.779434	-25.777166	22.46092	103.931808	30.076015	5.482619	109.296814	29.269033	37.743622	106.763901	29.672524	21.6131205	108.0303575	-81.226856	23.3087195	99.8332585
-27.808702	-2.762045	104.686043	-25.809319	22.448601	103.981255	29.994423	5.45204	109.256378	29.253944	37.715675	106.849457	29.6241835	21.5838575	108.0529175	-81.2428215	23.3133445	99.9095925
-28.417206	-2.421602	104.574272	-25.851906	22.412491	104.012321	29.904234	5.434537	109.220467	29.229403	37.695442	106.943108	29.5668185	21.5649895	108.0817875	-81.2706305	23.2599925	99.9428545
-29.003489	-1.956086	104.490753	-25.916681	22.389555	104.063271	29.825047	5.389067	109.191879	29.198624	37.689625	107.061745	29.5118355	21.539346	108.126812	-81.3451975	23.239764	99.99973
-29.615959	-1.434268	104.331711	-25.984039	22.379648	104.102394	29.750153	5.351224	109.152985	29.172531	37.676548	107.181122	29.461342	21.513886	108.1670535	-81.42942	23.24541	100.0377345
-30.325859	-0.82505	104.1819	-26.063364	22.399166	104.108284	29.661417	5.296468	109.105072	29.135859	37.663536	107.26429	29.398638	21.480002	108.184681	-81.525366	23.31833	100.031887
-31.341032	0.118737	103.920235	-26.192247	22.393303	104.068909	29.519182	5.255037	108.996117	29.040092	37.638645	107.352386	29.279637	21.446841	108.1742515	-81.664131	23.339765	99.9635665
-31.938986	0.785382	103.750122	-26.264769	22.411949	103.998856	29.402187	5.256649	108.908379	28.968054	37.630058	107.358803	29.1851205	21.4433535	108.133591	-81.7146585	23.3805445	99.864121
-32.485542	1.555361	103.560936	-26.346821	22.453541	103.937164	29.319309	5.256715	108.815468	28.877808	37.632324	107.379868	29.0985585	21.4445195	108.097668	-81.7922005	23.4625625	99.77666
-33.05526	2.342332	103.382942	-26.38258	22.471445	103.904938	29.265182	5.263789	108.750496	28.810474	37.634933	107.446671	29.037828	21.449361	108.0985835	-81.802988	23.493529	99.7112925
-33.670216	3.21226	103.285362	-26.402065	22.480984	103.906464	29.228279	5.216963	108.723572	28.762909	37.589653	107.618073	28.995594	21.403308	108.1708225	-81.799724	23.55866	99.6421055
-34.285694	4.070742	103.17366	-26.416101	22.488276	103.963814	29.180983	5.126153	108.750572	28.772974	37.504574	107.82827	28.9769785	21.3153635	108.289421	-81.8091805	23.6611885	99.638207
-34.765469	4.864421	103.235092	-26.394785	22.491533	104.070259	29.153049	5.044901	108.888176	28.785933	37.396667	108.191666	28.969491	21.220784	108.539921	-81.759061	23.762282	99.600597
-35.435768	6.132491	103.176834	-26.384104	22.499023	104.383194	29.150957	4.836736	109.240616	28.923145	37.257484	108.939102	29.037051	21.04711	109.089859	-81.805259	23.950936	99.676529
-35.988976	6.982372	103.18203	-26.385656	22.51594	104.563881	29.11211	4.691407	109.462784	29.050186	37.161709	109.432533	29.081148	20.926558	109.4476585	-81.85246	24.105322	99.6801035
-36.487728	7.845121	103.16362	-26.403328	22.550209	104.696106	29.101398	4.574797	109.551964	29.179352	37.088905	109.76918	29.140375	20.831851	109.660572	-81.947031	24.268567	99.73164
-36.982857	8.692253	103.06662	-26.378912	22.626492	104.740379	29.073351	4.53664	109.511757	29.288113	37.086624	109.898552	29.180732	20.811632	109.7051545	-81.938556	24.441352	99.7756035
-37.422127	9.548496	102.95005	-26.356411	22.704687	104.668236	29.047615	4.573913	109.260712	29.328772	37.093781	109.756561	29.1881935	20.833847	109.5086365	-81.9010155	24.575527	99.8278355
-37.875183	10.3967	102.69281	-26.317394	22.844786	104.484093	29.01516	4.66728	108.795273	29.290558	37.121624	109.360718	29.152859	20.894452	109.0779955	-81.787647	24.79512	99.8901905
-38.390522	11.270313	102.515579	-26.245733	22.944523	104.2155	28.986212	4.769932	108.269272	29.235619	37.184273	108.848404	29.1109155	20.9771025	108.558838	-81.6023815	24.9119435	99.872162
-39.14373	12.499506	102.177811	-26.243526	23.100107	103.868256	28.973997	4.925924	107.537338	29.168324	37.309029	108.192406	29.0711605	21.1174765	107.864872	-81.5582125	25.0827375	99.87164
-39.490795	13.224334	102.023628	-26.247429	23.148991	103.622116	28.914972	5.011023	106.976257	29.010338	37.300568	107.722679	28.962655	21.1557955	107.349468	-81.457513	25.1421865	99.894764
-39.808689	13.92507	101.763985	-26.255035	23.166489	103.374268	28.800568	5.088683	106.508545	28.875822	37.212547	107.353569	28.838195	21.150615	106.931057	-81.348265	25.182363	99.817479
-40.242813	14.678722	101.638481	-26.297199	23.134834	103.230225	28.69569	5.048753	106.162788	28.798134	37.12019	107.204506	28.746912	21.0844715	106.683647	-81.34131	25.1851965	99.776803
-40.706707	15.306865	101.590256	-26.367062	23.088398	103.159454	28.561649	4.985893	105.963814	28.747293	36.996418	107.201538	28.654471	20.9911555	106.582676	-81.388595	25.1856405	99.736232
-41.133564	15.944324	101.518631	-26.427179	23.039404	103.154099	28.458149	4.902194	105.946579	28.664762	36.889782	107.295311	28.5614555	20.895988	106.620945	-81.4158135	25.18282	99.687253
-41.51133	16.50733	101.571915	-26.481291	23.019522	103.199753	28.424299	4.824926	105.996178	28.623512	36.853046	107.454895	28.5239055	20.838986	106.7255365	-81.4864875	25.200058	99.6739695
-42.088055	17.353865	101.766464	-26.529497	23.016838	103.393105	28.375292	4.765714	106.218109	28.630241	36.855255	107.665215	28.5027665	20.8104845	106.941662	-81.5617605	25.2231915	99.844548
-42.453552	17.878044	101.920792	-26.527437	23.022602	103.515991	28.387594	4.749969	106.364456	28.646139	36.866207	107.777878	28.5168665	20.808088	107.071167	-81.5717405	25.237116	99.960815
-42.92857	18.409039	102.093613	-26.510641	23.017105	103.680183	28.410933	4.735853	106.529411	28.664616	36.884804	107.954063	28.5377745	20.8103285	107.241737	-81.5590565	25.2238815	100.118629
-43.327126	18.853716	102.316429	-26.508474	22.968374	103.870628	28.465765	4.706799	106.714378	28.703627	36.903675	108.235077	28.584696	20.805237	107.4747275	-81.601644	25.131511	100.2665285
-43.721165	19.282396	102.486122	-26.496017	22.885128	104.10659	28.52177	4.667436	106.91124	28.757339	36.904507	108.563148	28.6395545	20.7859715	107.737194	-81.6315885	24.9842845	100.475986
-44.141167	19.617023	102.650093	-26.479786	22.808018	104.297806	28.559881	4.618245	107.08017	28.828352	36.888374	108.893356	28.6941165	20.7533095	107.986763	-81.6536885	24.8627265	100.608849
-44.444118	19.968752	102.885223	-26.479656	22.736185	104.511711	28.606823	4.583305	107.239113	28.901144	36.903931	109.284805	28.7539835	20.743618	108.261959	-81.7132955	24.728752	100.761463
-44.944588	20.46089	103.351196	-26.485085	22.676102	104.991898	28.657633	4.566406	107.51709	28.982655	36.937515	109.870872	28.820144	20.7519605	108.693981	-81.790314	24.6002435	101.289815
-45.291702	20.778784	103.791832	-26.518688	22.624285	105.398285	28.679943	4.607988	107.736908	29.005987	36.97472	110.236038	28.842965	20.791354	108.986473	-81.880341	24.457216	101.810097
-45.745293	21.028181	104.38253	-26.554171	22.633032	105.918312	28.700579	4.669016	107.907402	28.991234	37.040154	110.531494	28.8459065	20.854585	109.219448	-81.9542485	24.411479	102.617176
-46.22049	21.20015	105.044601	-26.605433	22.630516	106.435928	28.688829	4.757605	108.014122	28.965134	37.136616	110.729111	28.8269815	20.9471105	109.3716165	-82.0378475	24.3139215	103.5002395
-46.569347	21.34239	105.72007	-26.636387	22.659447	106.937897	28.67491	4.879457	107.979141	28.913742	37.23912	110.766533	28.794326	21.0592885	109.372837	-82.0671	24.2596055	104.502957
-46.972145	21.37015	106.312874	-26.635742	22.668108	107.293304	28.659286	4.992558	107.76545	28.85918	37.315285	110.502899	28.759233	21.1539215	109.1341745	-82.030717	24.1822945	105.4524335
-47.314503	21.380943	106.794487	-26.576025	22.680185	107.501663	28.619055	5.106824	107.304123	28.740219	37.343254	109.902534	28.679637	21.225039	108.6033285	-81.831687	24.135331	106.3999975
-47.668087	21.20439	107.206596	-26.402706	22.687372	107.488678	28.611008	5.299356	106.250336	28.498945	37.414925	108.576057	28.5549765	21.3571405	107.4131965	-81.3603885	24.0176035	107.5641595
-47.797897	20.994293	107.310822	-26.338587	22.696846	107.329605	28.561316	5.379195	105.46212	28.350937	37.445114	107.586693	28.4561265	21.4121545	106.5244065	-81.1333005	23.9815375	108.1348035
-47.913792	20.651302	107.305107	-26.231945	22.604685	107.079613	28.471813	5.450859	104.682098	28.201357	37.373081	106.618668	28.336585	21.41197	105.650383	-80.800475	23.7974	108.508843
-47.98278	20.222786	107.157806	-26.149611	22.486652	106.759056	28.43462	5.354287	103.991592	28.085751	37.259388	105.702103	28.2601855	21.3068375	104.8468475	-80.5594075	23.6664665	108.6712645
-47.742386	19.928328	106.979027	-26.034784	22.384621	106.416382	28.402229	5.321841	103.575493	28.071451	37.169071	104.964462	28.23684	21.245456	104.2699775	-80.306408	23.523786	108.5627865
-47.983131	19.281908	106.655296	-25.878828	22.309755	106.101967	28.496826	5.285433	103.335426	28.113668	36.670494	104.479263	28.305247	20.9779635	103.9073445	-80.062903	23.6415465	108.2965895
-47.699837	18.576235	106.467163	-25.716335	22.205479	105.907997	28.677555	5.205361	103.415215	28.207043	36.601402	104.161926	28.442299	20.9033815	103.7885705	-79.874969	23.5075765	108.0274235
-47.695518	18.013617	106.505119	-25.580811	22.055466	105.827667	29.007608	5.006392	103.850845	28.36409	36.432121	104.098106	28.685849	20.7192565	103.9744755	-79.847471	23.3916755	107.6808585
-47.450478	17.478434	106.502762	-25.50765	21.884426	105.84594	29.186344	4.839337	104.22934	28.416676	36.372112	104.074303	28.80151	20.6057245	104.1518215	-79.81681	23.1631275	107.5400585
-46.988361	16.806595	106.357811	-25.399784	21.727381	105.898376	29.360035	4.604146	104.627541	28.51618	36.089527	104.249023	28.9381075	20.3468365	104.438282	-79.7376755	23.1079255	107.35847
-46.657562	16.32984	106.379868	-25.330359	21.489477	105.992851	29.515129	4.328555	105.141663	28.582998	36.248245	104.4879	29.0490635	20.2884	104.8147815	-79.7097815	22.690554	107.1709205
-46.248787	15.882895	106.398483	-25.340961	21.250954	106.152603	29.640331	4.036499	105.818245	28.682259	36.02774	104.904381	29.161295	20.0321195	105.361313	-79.843217	22.4697885	106.943893
-45.728065	15.450899	106.482002	-25.351406	21.024012	106.423065	29.743845	3.753585	106.691895	28.742357	35.771431	105.563995	29.243101	19.762508	106.127945	-79.945913	22.285516	106.718185
-45.182354	15.074271	106.675949	-25.388571	20.779043	106.795792	29.889175	3.457043	107.707085	28.847092	35.53429	106.451584	29.3681335	19.4956665	107.0793345	-80.1452755	22.0624195	106.5122495
-44.236858	14.514993	106.968857	-25.443369	20.450405	107.441879	30.125582	2.90122	109.348175	29.026741	35.158119	108.007072	29.5761615	19.0296695	108.6776235	-80.4628995	21.8711405	106.2061345
-43.638992	14.243795	107.158157	-25.445505	20.240179	107.823578	30.244299	2.568892	110.428299	29.16382	34.907059	109.071434	29.7040595	18.7379755	109.7498665	-80.5950695	21.7423825	105.8972895
-43.022095	14.004074	107.276726	-25.425673	20.048204	108.147476	30.371851	2.325423	111.372841	29.374153	34.696865	110.068726	29.873002	18.511144	110.7207835	-80.724348	21.585264	105.5741685
-42.431484	13.811471	107.352554	-25.379192	19.890823	108.39534	30.483788	2.071816	112.202705	29.596991	34.569656	110.945656	30.0403895	18.320736	111.5741805	-80.7987735	21.46091	105.2164995
-41.865585	13.588773	107.394531	-25.338844	19.776468	108.592224	30.613592	1.914394	112.862732	29.782108	34.503284	111.740204	30.19785	18.208839	112.301468	-80.875538	21.344097	104.88298
-41.283791	13.458952	107.497536	-25.311634	19.65428	108.811501	30.767452	1.766476	113.387238	30.034781	34.466125	112.426231	30.4011165	18.1163005	112.9067345	-81.0243845	21.1922595	104.7162675
-40.697491	13.356693	107.593002	-25.233868	19.534809	109.000542	30.895012	1.637636	113.753471	30.225897	34.426975	112.935425	30.5604545	18.0323055	113.344448	-81.0281905	21.0373125	104.656636
-39.809967	13.18084	107.83873	-25.138491	19.369276	109.260521	31.060141	1.477587	114.039467	30.454922	34.336235	113.395752	30.7575315	17.906911	113.7176095	-81.0345135	20.831641	104.8034325
-39.251526	13.126619	107.95665	-25.066132	19.28174	109.400879	31.168804	1.402087	114.089569	30.585325	34.271938	113.525795	30.8770645	17.8370125	113.807682	-81.0093285	20.7264675	104.994076
-38.802891	13.107751	108.096649	-24.96991	19.171253	109.47747	31.314066	1.324256	114.08017	30.714876	34.184181	113.567673	31.014471	17.7542185	113.8239215	-80.954291	20.5882875	105.1310185
-38.297428	13.087863	108.160278	-24.807955	19.02137	109.507416	31.45911	1.231335	114.018318	30.865273	34.07159	113.538704	31.1621915	17.6514625	113.778511	-80.7781015	20.3912775	105.236321
-37.858955	13.038943	108.148026	-24.661125	18.890688	109.508324	31.598129	1.124828	113.996552	30.999447	33.949669	113.500023	31.298788	17.5372485	113.7482875	-80.621038	20.2441275	105.2683605
-37.498974	13.073429	108.211708	-24.524229	18.727703	109.537819	31.745125	0.982435	114.005493	31.144024	33.807381	113.477257	31.4445745	17.394908	113.741375	-80.4930325	20.060498	105.334263
-37.19883	13.084934	108.28215	-24.384638	18.508322	109.585533	31.901678	0.816059	114.076256	31.262606	33.65979	113.47731	31.582142	17.2379245	113.776783	-80.351418	19.7787195	105.394283
-36.789436	13.17593	108.45636	-24.178566	18.172697	109.752716	32.17564	0.519701	114.242279	31.478703	33.386276	113.518837	31.8271715	16.9529885	113.880558	-80.1843035	19.3924055	105.624874
-36.52359	13.292896	108.531342	-23.99954	17.922647	109.82547	32.346462	0.377762	114.376808	31.646114	33.166321	113.510788	31.996288	16.7720415	113.943798	-79.995368	19.0732525	105.707142
-36.28587	13.453086	108.626785	-23.831652	17.712433	109.86142	32.580593	0.101672	114.456322	31.819502	32.939594	113.50634	32.2000475	16.520633	113.981331	-79.8633515	18.904233	105.741509
-36.07106	13.702229	108.625481	-23.627028	17.468142	109.870491	32.772491	-0.132944	114.534012	31.996744	32.719723	113.491348	32.3846175	16.2933895	114.01268	-79.6386735	18.6428945	105.728302
-35.853256	13.956371	108.595695	-23.419029	17.223537	109.868301	32.967278	-0.300744	114.579163	32.187061	32.482185	113.489174	32.5771695	16.0907205	114.0341685	-79.4152275	18.3563535	105.7024335
-35.642483	14.203651	108.58213	-23.20372	17.024698	109.857681	33.157753	-0.528742	114.576889	32.407444	32.260818	113.477776	32.7825985	15.866038	114.0273325	-79.1900385	18.183358	105.6880295
-35.525166	14.501985	108.522049	-23.017321	16.841501	109.818611	33.337166	-0.740883	114.481186	32.633663	32.057087	113.411865	32.9854145	15.658102	113.9465255	-79.0200565	18.0249	105.6906965
-35.310078	14.888864	108.361794	-22.692663	16.598326	109.674347	33.590393	-1.056531	114.231277	32.942211	31.738728	113.26516	33.266302	15.3410985	113.7482185	-78.651628	17.8555535	105.6004755
-35.182098	15.188883	108.2248	-22.503462	16.485096	109.54158	33.744637	-1.261997	114.020905	33.17131	31.50985	113.130806	33.4579735	15.1239265	113.5758555	-78.4648975	17.8462655	105.5073045
-35.079269	15.52035	108.052757	-22.298489	16.385962	109.359467	33.872108	-1.476659	113.75061	33.377182	31.28986	112.944702	33.624645	14.9066005	113.347656	-78.221623	17.8653235	105.371278
-34.998291	15.906964	107.837662	-22.144384	16.31061	109.167656	33.971832	-1.675692	113.443497	33.541344	31.051775	112.699806	33.756588	14.6880415	113.0716515	-78.045356	17.9331785	105.2636605
-35.003151	16.317612	107.623291	-21.960833	16.256809	108.949486	34.084114	-1.916078	113.135277	33.670368	30.83876	112.425949	33.877241	14.461341	112.780613	-77.798907	18.052277	105.118359
-35.05098	16.805153	107.472549	-21.838478	16.203871	108.770584	34.161907	-2.080425	112.824776	33.783348	30.640125	112.151703	33.9726275	14.27985	112.4882395	-77.6495835	18.127892	105.0529285
-35.091312	17.276121	107.320129	-21.747322	16.165205	108.618698	34.182156	-2.213693	112.541672	33.864346	30.437845	111.874184	34.023251	14.112076	112.207928	-77.517895	18.218334	105.029468
-35.152813	17.998102	107.105598	-21.602167	16.042166	108.367935	34.281944	-2.519949	112.135521	33.968277	30.152147	111.486313	34.1251105	13.816099	111.810917	-77.3294445	18.268233	104.924953
-35.221348	18.448715	106.946945	-21.560089	15.957436	108.200706	34.303223	-2.664318	111.923256	34.021912	29.963732	111.245667	34.1625675	13.649707	111.5844615	-77.2827455	18.265165	104.8169505
-35.282913	18.845078	106.778702	-21.50054	15.864452	108.066849	34.324013	-2.832141	111.706116	34.050369	29.779985	111.03624	34.187191	13.473922	111.371178	-77.188271	18.254982	104.76252
-35.306923	19.28804	106.668816	-21.473221	15.790272	107.928589	34.330452	-3.01952	111.508415	34.080456	29.601717	110.808098	34.205454	13.2910985	111.1582565	-77.151896	18.2894455	104.6989215
-35.288574	19.763916	106.545815	-21.443674	15.684812	107.788399	34.314709	-3.182728	111.270164	34.086002	29.405394	110.540436	34.2003555	13.111333	110.9053	-77.0877035	18.258291	104.671498
-35.339279	20.275703	106.437149	-21.428188	15.627729	107.659027	34.306736	-3.364872	111.010361	34.072376	29.200825	110.272133	34.189556	12.9179765	110.641247	-77.045932	18.3374815	104.676807
-35.4235	20.869566	106.346848	-21.388371	15.569454	107.529327	34.290886	-3.527419	110.803101	34.042751	29.014141	110.000542	34.1668185	12.743361	110.4018215	-76.9435605	18.395547	104.6568325
-35.436039	21.70787	106.159615	-21.379684	15.493772	107.32151	34.262737	-3.720228	110.4916	34.058876	28.75914	109.626259	34.1608065	12.519456	110.0589295	-76.9201745	18.468088	104.5840905
-35.515297	22.257391	106.014275	-21.35084	15.46469	107.202972	34.244545	-3.816095	110.271202	34.043625	28.604675	109.387863	34.144085	12.39429	109.8295325	-76.845765	18.53509	104.5764115
-35.560944	22.759529	105.847549	-21.303204	15.42822	107.04541	34.241123	-3.921721	110.063187	34.036846	28.476139	109.156815	34.1389845	12.277209	109.610001	-76.7453925	18.579231	104.480819
-35.493107	23.313824	105.749146	-21.268644	15.406324	106.897614	34.296047	-4.026894	109.798515	34.051464	28.388136	108.898628	34.1737555	12.180621	109.3485715	-76.7110435	18.632027	104.4466565
-35.434879	23.882082	105.588974	-21.228977	15.382554	106.719414	34.269596	-4.092751	109.519402	34.056194	28.276365	108.587349	34.162895	12.091807	109.0533755	-76.620849	18.673301	104.3854525
-35.372383	24.477499	105.411163	-21.146927	15.342416	106.488632	34.262016	-4.188744	109.139046	34.060131	28.160105	108.221069	34.1610735	11.9856805	108.6800575	-76.4549275	18.6991515	104.2972065
-35.359474	25.134771	105.241035	-21.127192	15.317336	106.278061	34.23468	-4.269659	108.69622	34.040184	28.040794	107.814407	34.137432	11.8855675	108.2553135	-76.391816	18.7491045	104.3008085
-35.274441	26.131096	104.977051	-21.117115	15.235822	105.902565	34.162724	-4.40887	107.94101	33.968716	27.868206	107.147995	34.06572	11.729668	107.5445025	-76.29995	18.741976	104.2606275
-35.234383	26.751757	104.807961	-21.124897	15.174394	105.632416	34.082848	-4.53366	107.415703	33.905045	27.748468	106.700302	33.9939465	11.607404	107.0580025	-76.2437405	18.741384	104.2068295
-35.130547	27.324549	104.624962	-21.147575	15.140541	105.373825	33.947929	-4.554785	106.922127	33.81118	27.629978	106.247116	33.8795545	11.5375965	106.5846215	-76.1747045	18.7434855	104.1630285
-34.928493	27.893391	104.407135	-21.186417	15.096744	105.09716	33.86475	-4.699164	106.419312	33.679806	27.525732	105.815445	33.772278	11.413284	106.1173785	-76.145112	18.780204	104.0769415
-34.713329	28.504641	104.220222	-21.25386	15.08285	104.860268	33.727959	-4.636584	106.006134	33.542488	27.465673	105.393394	33.6352235	11.4145445	105.699764	-76.1429435	18.7511555	104.020772
-34.445354	29.173586	104.0205	-21.369829	15.073689	104.649986	33.676105	-4.687736	105.632866	33.414715	27.444727	105.014015	33.54541	11.3784955	105.3234405	-76.285068	18.7688825	103.9765315
-34.148392	29.810896	103.80349	-21.414967	15.087392	104.440628	33.58403	-4.617809	105.399345	33.282818	27.495687	104.671928	33.433424	11.438939	105.0356365	-76.263358	18.735845	103.8456195
-33.762863	30.719933	103.539749	-21.517296	15.111629	104.245361	33.482628	-4.480363	105.09536	33.063999	27.61471	104.254509	33.2733135	11.5671735	104.6749345	-76.3079055	18.6560845	103.8157875
-33.460247	31.260283	103.45417	-21.607552	15.156266	104.149437	33.408531	-4.354874	104.917358	32.917149	27.714214	103.979851	33.16284	11.67967	104.4486045	-76.377944	18.632862	103.8502695
-33.018162	31.753576	103.324806	-21.651213	15.168755	104.054977	33.329712	-4.153247	104.779373	32.778458	27.82267	103.75029	33.054085	11.8347115	104.2648315	-76.356511	18.5027985	103.8451225
-32.557816	32.309727	103.225723	-21.653551	15.177666	104.010033	33.289021	-4.024514	104.674187	32.668148	27.916918	103.591408	32.9785845	11.946202	104.1327975	-76.2856865	18.40913	103.8872685
-31.982521	32.874218	103.167084	-21.69202	15.188655	103.956963	33.263542	-3.924594	104.633354	32.618038	28.017887	103.513885	32.94079	12.0466465	104.0736195	-76.32483	18.3306635	103.8403065
-31.459177	33.407711	103.160118	-21.715828	15.14696	103.909859	33.292664	-4.296697	104.733513	32.60627	28.114483	103.500618	32.949467	11.908893	104.1170655	-76.381123	18.385027	103.7026525
-30.917158	33.923405	103.074516	-21.721394	15.130827	103.875374	33.282448	-3.730855	104.572769	32.602947	28.229418	103.506401	32.9426975	12.2492815	104.039585	-76.3854855	18.0123725	103.711163
-30.336618	34.653301	103.14447	-21.718678	15.107411	103.813622	33.298153	-3.5916	104.528175	32.596569	28.370493	103.507545	32.947361	12.3894465	104.01786	-76.384717	17.8253755	103.609384
-29.911232	35.194172	103.038277	-21.715307	15.094942	103.799606	33.296413	-3.498919	104.475998	32.583187	28.44112	103.488792	32.9398	12.4711005	103.982395	-76.370414	17.7187835	103.616817
-29.572168	35.882511	103.131042	-21.725313	15.073116	103.815475	33.310173	-3.492677	104.395401	32.564098	28.496647	103.494385	32.9371355	12.501985	103.944893	-76.3877615	17.644247	103.686057
-28.896532	36.424248	103.174423	-21.72394	15.057752	103.835487	33.289978	-3.392815	104.318176	32.540199	28.517019	103.576134	32.9150885	12.562102	103.947155	-76.3629685	17.553402	103.723819
-28.409752	37.023647	103.298996	-21.708124	15.023793	103.866196	33.281799	-3.357067	104.215218	32.51231	28.502115	103.700104	32.8970545	12.572524	103.957661	-76.3133025	17.475062	103.774731
-27.977816	37.505913	103.611801	-21.714848	14.978496	103.876701	33.253067	-3.359087	103.988266	32.480202	28.395704	103.845154	32.8666345	12.5183085	103.91671	-76.2963305	17.4386835	103.836692
-27.51004	37.841709	103.847992	-21.72658	14.93609	103.847061	33.180027	-3.349402	103.588295	32.501942	28.332026	103.915909	32.8409845	12.491312	103.752102	-76.2941445	17.380868	103.94202
-26.624605	38.342239	104.041359	-21.667364	14.908761	103.610397	32.970337	-3.279062	102.655121	32.570709	28.23712	103.738068	32.770523	12.479029	103.1965945	-76.105251	17.338493	104.0241995
-26.050961	38.624039	104.256729	-21.625952	14.960631	103.399071	32.81197	-3.174713	101.939461	32.570751	28.22459	103.520775	32.6913605	12.5249385	102.730118	-75.9432645	17.3963235	104.068024
-25.410921	38.991924	104.372856	-21.607763	15.077667	103.206871	32.695736	-3.07917	101.387108	32.579445	28.262632	103.35643	32.6375905	12.591731	102.371769	-75.8531165	17.563603	104.041973
-24.670393	39.194004	104.397774	-21.621407	15.290883	103.140846	32.571884	-2.93369	101.070938	32.576782	28.371632	103.289177	32.574333	12.718971	102.1800575	-75.817147	17.862795	104.1016345
-23.987215	39.385315	104.502396	-21.68309	15.485607	103.115067	32.510052	-2.756892	100.915192	32.539661	28.573185	103.289963	32.5248565	12.9081465	102.1025775	-75.8910365	18.0630675	104.1275565
-23.326946	39.579754	104.59819	-21.71347	15.674302	103.120125	32.452805	-2.55976	100.840927	32.509678	28.791893	103.350655	32.4812415	13.1160665	102.095791	-75.9081815	18.2325375	104.144459
-22.569681	39.695667	104.662025	-21.803909	15.788406	103.076645	32.398327	-2.393265	100.810432	32.494205	28.969631	103.44397	32.446266	13.288183	102.127201	-76.054084	18.288629	104.026089
-21.452675	39.779068	104.76329	-21.910295	15.885477	102.99498	32.341057	-2.214998	100.941406	32.421799	29.18227	103.709503	32.381428	13.483636	102.3254545	-76.202018	18.287318	103.6645055
-20.564468	39.674793	104.740402	-22.002897	15.943071	102.994308	32.344952	-2.184171	101.116585	32.401382	29.280869	103.954224	32.373167	13.548349	102.5354045	-76.378961	18.337793	103.4532115
-19.726885	39.484959	104.723915	-22.059227	15.946345	102.989105	32.343555	-2.169428	101.303711	32.382931	29.32449	104.171608	32.363243	13.577531	102.7376595	-76.481697	18.315159	103.2405505
-18.848606	39.279484	104.699181	-22.093252	15.941268	102.978935	32.365181	-2.163701	101.489517	32.382236	29.339779	104.339912	32.3737085	13.588039	102.9147145	-76.5602125	18.294497	103.0431555
-17.958481	39.021309	104.569244	-22.157459	15.942046	103.012177	32.396862	-2.185825	101.719154	32.381916	29.366806	104.506111	32.389389	13.5904905	103.1126325	-76.704307	18.2936015	102.9117215
-16.992771	38.676769	104.465805	-22.188019	15.949115	102.99382	32.48333	-2.22963	101.916824	32.388336	29.374266	104.686653	32.435833	13.572318	103.3017385	-76.811871	18.325912	102.6859015
-15.985648	38.234119	104.394302	-22.192856	15.952693	102.985893	32.545929	-2.246088	102.132965	32.404552	29.4095	104.852928	32.4752405	13.581706	103.4929465	-76.8609525	18.32368	102.4788395
-14.545242	37.493469	104.276237	-22.18359	15.962543	102.993034	32.635178	-2.241816	102.437843	32.428669	29.437214	105.137085	32.5319235	13.597699	103.787464	-76.8991035	18.327387	102.198604
-13.493217	36.929897	104.24144	-22.158381	16.013641	103.060783	32.690121	-2.275069	102.723228	32.512917	29.434528	105.380951	32.601519	13.5797295	104.0520895	-76.918281	18.4475525	102.0694765
-12.440088	36.261803	104.25502	-22.174362	16.040419	103.111313	32.752285	-2.336176	102.995216	32.578339	29.446003	105.633415	32.665312	13.5549135	104.3143155	-77.014036	18.5259245	101.9083105
-11.432068	35.577812	104.236153	-22.142202	16.059204	103.168129	32.794605	-2.333386	103.286087	32.634563	29.466251	105.829941	32.714584	13.5664325	104.558014	-76.998988	18.5519755	101.778244
-10.410712	34.82262	104.124557	-22.110353	16.129265	103.183174	32.872124	-2.33897	103.545204	32.691677	29.491461	105.98838	32.7819005	13.5762455	104.766792	-77.0026065	18.6822845	101.599556
-9.359512	34.017105	104.039017	-22.076969	16.20347	103.176414	32.935162	-2.318235	103.764931	32.755596	29.537556	106.109253	32.845379	13.6096605	104.937092	-76.999317	18.7972795	101.415736
-8.278884	33.156456	103.89135	-22.055202	16.329487	103.155243	32.993908	-2.280014	103.972694	32.795986	29.596201	106.178459	32.894947	13.6580935	105.0755765	-77.005351	19.0008805	101.2349095
-6.736778	31.797958	103.661087	-21.993355	16.456888	103.049782	33.097725	-2.231914	104.187096	32.868298	29.699234	106.237579	32.9830115	13.73366	105.2123375	-76.9697215	19.180116	100.8872265
-5.685972	30.772507	103.559074	-21.956696	16.528158	103.012619	33.135841	-2.183245	104.311417	32.913269	29.762367	106.27655	33.024555	13.789561	105.2939835	-76.937947	19.266755	100.7312545
-4.706276	29.766958	103.434822	-21.941887	16.606766	102.961838	33.166592	-2.144731	104.379723	32.941021	29.796638	106.319359	33.0538065	13.8259535	105.349541	-76.9375805	19.3875785	100.574135
-3.704224	28.660402	103.311989	-21.93054	16.651192	102.874527	33.200203	-2.120733	104.47155	32.996456	29.824791	106.387711	33.0983295	13.852029	105.4296305	-76.9594095	19.450355	100.3194235
-2.70042	27.503378	103.278801	-21.909649	16.698587	102.855026	33.233692	-2.139506	104.592445	33.067215	29.84778	106.509995	33.1504535	13.854137	105.55122	-76.9697515	19.543037	100.158832
-1.784807	26.342323	103.249847	-21.914274	16.733171	102.821495	33.267124	-2.174029	104.715714	33.1353	29.849062	106.639244	33.201212	13.8375165	105.677479	-77.02976	19.6288255	99.965511
-0.861308	25.094864	103.208351	-21.887188	16.772642	102.804657	33.265064	-2.1863	104.836548	33.168636	29.845661	106.751373	33.21685	13.8296805	105.7939605	-76.991226	19.7156035	99.8153535
0.446846	23.170864	103.202393	-21.943611	16.862787	102.761696	33.261856	-2.167233	105.202393	33.228779	29.862904	107.10112	33.2453175	13.8478355	106.1517565	-77.1325395	19.8777385	99.3716355
1.300173	21.827721	103.283325	-21.973589	16.906645	102.795372	33.284054	-2.163411	105.67765	33.307369	29.927689	107.586922	33.2957115	13.882139	106.632286	-77.2428895	19.931151	98.958458
2.091598	20.404633	103.641251	-22.052048	16.952185	102.958992	33.333378	-2.16571	106.38385	33.354404	30.039078	108.343781	33.343891	13.936684	107.3638155	-77.447987	19.967686	98.5541685
2.793345	18.972929	104.148697	-22.13916	16.961933	103.247765	33.373119	-2.185499	107.345818	33.409286	30.154034	109.340729	33.3912025	13.9842675	108.3432735	-77.6695225	19.9395985	98.1522565
3.427948	17.439945	104.802917	-22.250803	16.972733	103.691162	33.425053	-2.216749	108.495476	33.471104	30.280531	110.481087	33.4480785	14.031891	109.4882815	-77.9496845	19.913575	97.8940425
4.022494	15.886055	105.690857	-22.321251	16.99234	104.219307	33.557735	-2.371582	109.803879	33.580093	30.369837	111.814133	33.568914	13.9991275	110.809006	-78.211416	19.9855525	97.629608
4.472299	14.32918	106.666733	-22.396467	16.978188	104.860603	33.668865	-2.434478	111.171829	33.70163	30.398951	113.120361	33.6852475	13.9822365	112.146095	-78.4781815	19.9741395	97.575111
5.079084	11.8312	107.997154	-22.479652	16.95295	105.81205	33.852959	-2.572421	112.894371	33.857288	30.45167	114.776482	33.8551235	13.9396245	113.8354265	-78.8144275	19.9662755	97.7886735
5.365434	10.19765	108.668221	-22.515413	16.924927	106.345093	33.958099	-2.603613	113.775742	33.972664	30.531525	115.585312	33.9653815	13.963956	114.680527	-78.9962075	19.885898	98.009659
5.591104	8.53683	109.206177	-22.56147	16.935579	106.813797	34.097427	-2.613703	114.450226	34.058681	30.640039	116.193794	34.078054	14.013168	115.32201	-79.200994	19.85799	98.305584
5.744122	6.853435	109.664772	-22.543503	16.950195	107.196747	34.234135	-2.598364	114.979301	34.15929	30.720879	116.585175	34.1967125	14.0612575	115.782238	-79.2837185	19.8391325	98.611256
5.832785	5.190658	110.021576	-22.499376	16.999519	107.587578	34.390354	-2.540252	115.362724	34.273659	30.803532	116.795898	34.3320065	14.13164	116.079311	-79.3307585	19.867398	99.095845
5.809803	3.493555	110.291862	-22.454679	17.042337	107.910576	34.521015	-2.474856	115.622581	34.386604	30.91482	116.847023	34.4538095	14.219982	116.234802	-79.3631675	19.864692	99.58635
5.707058	1.853928	110.449089	-22.376341	17.095118	108.131584	34.633377	-2.393611	115.736023	34.48035	31.018692	116.748619	34.5568635	14.3125405	116.242321	-79.3095455	19.8776955	100.020847
5.434655	-0.682065	110.543869	-22.262653	17.149275	108.387527	34.772545	-2.27739	115.753067	34.557438	31.093699	116.456161	34.6649915	14.4081545	116.104614	-79.1902975	19.8903955	100.67044
5.07182	-2.304456	110.595451	-22.182411	17.158537	108.50592	34.861423	-2.274136	115.724968	34.618805	31.138165	116.250084	34.740114	14.4320145	115.987526	-79.104936	19.8850595	101.024314
4.707325	-3.983789	110.623001	-22.136862	17.18042	108.600632	34.905174	-2.243187	115.731956	34.689037	31.12348	115.983627	34.7971055	14.4401465	115.8577915	-79.0708295	19.9206935	101.3434725
4.232242	-5.599967	110.74144	-22.056448	17.182518	108.610008	34.961597	-2.227209	115.717422	34.744427	31.118387	115.73571	34.853012	14.445589	115.726566	-78.965908	19.919447	101.49345
3.652381	-7.174926	110.798515	-21.981367	17.201803	108.544983	35.055332	-2.238965	115.768097	34.772419	31.112736	115.43428	34.9138755	14.4368855	115.6011885	-78.8766095	19.9667205	101.4887775
2.989852	-8.74132	110.981796	-21.931198	17.220011	108.492813	35.145248	-2.24674	115.853409	34.815006	31.078848	115.106461	34.980127	14.416054	115.479935	-78.842523	20.023968	101.505691
2.217425	-10.199911	111.186584	-21.84449	17.245005	108.38195	35.230915	-2.16448	115.893387	34.834583	31.044983	114.748932	35.032749	14.4402515	115.3211595	-78.721729	20.0497585	101.4427405
1.034365	-12.315698	111.446236	-21.698465	17.258234	108.208511	35.412136	-2.065267	115.949371	34.879093	30.966339	113.945724	35.1456145	14.450536	114.9475475	-78.5425445	20.065932	101.4694745
0.148819	-13.588291	111.683784	-21.575615	17.259533	108.067345	35.561073	-1.879047	115.82917	34.852173	30.907881	113.203705	35.206623	14.514417	114.5164375	-78.357853	20.004649	101.6182525
-0.574477	-14.862265	111.83474	-21.450657	17.255539	107.902397	35.705597	-1.71048	115.714584	34.697964	30.868813	112.396683	35.2017805	14.5791665	114.0556335	-78.1030945	19.9319115	101.7491605
-1.721381	-15.88998	112.244675	-21.306667	17.246159	107.733498	35.812946	-1.41681	115.454529	34.325722	30.824959	111.526421	35.069334	14.7040745	113.490475	-77.682668	19.7882435	101.976521
-2.751279	-16.854046	112.532028	-21.154995	17.208403	107.537292	35.860531	-1.21904	115.074013	33.98975	30.807436	110.600792	34.9251405	14.794198	112.8374025	-77.2351305	19.622608	102.2371815
-3.800928	-17.693995	112.769615	-21.043451	17.106184	107.364098	35.880478	-1.092643	114.731094	33.89819	30.752411	109.765717	34.889334	14.829884	112.2484055	-76.976236	19.382484	102.4797905
-4.8096	-18.455479	112.841866	-20.947969	16.969635	107.263054	35.908775	-1.015305	114.405647	33.847652	30.667337	109.144104	34.8782135	14.826016	111.7748755	-76.7741515	19.113254	102.7512325
-6.550921	-19.33194	112.812317	-20.892479	16.749596	107.174095	35.968948	-0.999828	114.019028	33.774776	30.597015	108.540176	34.871862	14.7985935	111.279602	-76.65682	18.7005985	103.068588
-7.715783	-19.766048	112.731361	-20.919638	16.63405	107.130119	36.000603	-1.003185	113.766769	33.696575	30.586857	108.322464	34.848589	14.791836	111.0446165	-76.687865	18.476264	103.2156215
-8.903488	-19.972933	112.687149	-20.931284	16.547735	107.098114	35.9594	-1.003349	113.636993	33.662609	30.592779	108.185127	34.8110045	14.794715	110.91106	-76.6735725	18.300755	103.285168
-10.158833	-20.035631	112.666855	-20.988321	16.50239	107.0634	35.934292	-1.012329	113.587639	33.635006	30.606895	108.087578	34.784649	14.797283	110.8376085	-76.761291	18.207497	103.2891915
-11.41351	-19.892485	112.71653	-21.094782	16.514038	107.008293	35.877258	-1.007134	113.555107	33.556469	30.597322	107.940826	34.7168635	14.795094	110.7479665	-76.9064275	18.232982	103.2686195
-12.632309	-19.65057	112.661003	-21.158588	16.541721	106.963905	35.815231	-1.00647	113.474152	33.442657	30.551571	107.763	34.628944	14.7725505	110.618576	-76.94612	18.3108915	103.309234
-13.895708	-19.162737	112.660255	-21.240997	16.555412	106.927238	35.717957	-1.008111	113.436218	33.369297	30.503189	107.565346	34.543627	14.747539	110.500782	-77.025621	18.363285	103.353694
-15.78149	-18.180326	112.594963	-21.368526	16.586872	106.897614	35.5732	-1.056419	113.326599	33.23494	30.41082	107.344208	34.40407	14.6772005	110.3354035	-77.141122	18.4965435	103.4598245
-17.027754	-17.379953	112.421906	-21.436295	16.558096	106.890129	35.476917	-1.098262	113.257393	33.161495	30.33247	107.231544	34.319206	14.617104	110.2444685	-77.191796	18.499088	103.5357895
-18.287781	-16.380669	112.131104	-21.495043	16.523495	106.871506	35.380489	-1.204998	113.097633	33.119213	30.264585	107.114067	34.249851	14.5297935	110.10585	-77.239937	18.5171965	103.637162
-19.463291	-15.294234	111.785545	-21.539614	16.459902	106.794098	35.261436	-1.300651	112.902496	33.053459	30.163801	107.013954	34.1574475	14.431575	109.958225	-77.2366755	18.488229	103.629971
-20.648279	-14.051087	111.28968	-21.610928	16.385366	106.72374	35.139183	-1.386757	112.729553	33.002968	30.070612	106.978378	34.0710755	14.3419275	109.8539655	-77.2929315	18.4288045	103.5935145
-21.76923	-12.640202	110.775673	-21.685215	16.296114	106.691551	35.031876	-1.533884	112.565872	32.978172	29.963478	107.040359	34.005024	14.214797	109.8031155	-77.375454	18.377431	103.5799865
-22.923981	-11.165184	110.225502	-21.77492	16.20315	106.693779	34.927101	-1.695861	112.399567	32.975849	29.888355	107.204727	33.951475	14.096247	109.802147	-77.501315	18.310053	103.585411
-24.536608	-8.612759	109.409904	-21.896963	16.04846	106.755653	34.726837	-1.92433	112.173859	32.964863	29.822287	107.695625	33.84585	13.9489785	109.934742	-77.639776	18.1479415	103.576564
-25.652409	-6.809881	108.797768	-22.013592	15.941271	106.898438	34.557701	-2.101105	112.053993	32.972412	29.805296	108.305717	33.7650565	13.8520955	110.179855	-77.7922405	18.0304465	103.617021
-26.663048	-4.916577	108.086487	-22.177547	15.798731	107.071396	34.410423	-2.339402	112.036194	33.049751	29.763237	109.151398	33.730087	13.7119175	110.593796	-78.085181	17.8855445	103.548996
-27.722782	-2.93432	107.491859	-22.376472	15.643099	107.308449	34.245472	-2.588581	112.074104	33.160664	29.738136	110.207474	33.703068	13.5747775	111.140789	-78.456012	17.7114205	103.476109
-28.790686	-0.877773	107.027649	-22.515705	15.521455	107.623932	34.041424	-2.880775	112.195717	33.314964	29.597086	111.419907	33.678194	13.3581555	111.807812	-78.709604	17.6847545	103.440052
-29.843994	1.223178	106.741646	-22.652922	15.48758	107.941422	33.890461	-3.131562	112.363602	33.45052	29.427036	112.491188	33.6704905	13.147737	112.427395	-78.9763345	17.827423	103.455449
-30.893454	3.362046	106.632126	-22.716177	15.501192	108.233955	33.75552	-3.345159	112.398659	33.601128	29.254406	113.406792	33.678324	12.9546235	112.9027255	-79.110678	18.0477605	103.5651845
-32.220306	6.493894	106.655418	-22.517586	15.557508	108.50296	33.621704	-3.512197	112.263	33.80851	28.978924	114.138321	33.715107	12.7333635	113.2006605	-78.750279	18.3816525	103.8052595
-33.310486	8.642238	106.766403	-22.413994	15.747769	108.628395	33.619118	-3.585275	111.933395	33.927555	28.871962	114.207649	33.7733365	12.6433435	113.070522	-78.6013245	18.8521945	104.186268
-34.441788	10.873714	106.872086	-22.491467	16.028416	108.664688	33.578918	-3.591804	111.321701	33.985043	28.779459	113.895927	33.7819805	12.5938275	112.608814	-78.7649145	19.4630045	104.720562
-35.482578	12.893346	106.870949	-22.411343	16.133108	108.48465	33.483406	-3.593425	110.430527	33.945747	28.648705	113.272133	33.7145765	12.52764	111.85133	-78.5372625	19.738576	105.11797
-36.488941	14.938307	106.91346	-22.339609	16.205757	108.231987	33.346851	-3.591394	109.436676	33.957222	28.59247	112.349403	33.6520365	12.500538	110.8930395	-78.3312545	19.910976	105.5709345
-37.482895	16.818541	106.928215	-22.271576	16.283979	108.038307	33.145947	-3.42807	108.48777	33.873135	28.638592	111.396255	33.509541	12.605261	109.9420125	-78.052693	19.962697	106.1346015
-38.4678	18.779697	107.152344	-22.291162	16.40712	107.866135	32.969334	-3.21673	107.639404	33.698273	28.782085	110.456848	33.3338035	12.7826775	109.048126	-77.9161275	20.0315625	106.684144
-39.863033	21.464304	107.377007	-22.304016	16.66987	107.642365	32.818913	-2.787601	106.602074	33.368668	29.152939	109.079758	33.0937905	13.182669	107.840916	-77.7018225	20.157071	107.443814
-40.814629	23.255957	107.602325	-22.363613	16.810879	107.511581	32.675545	-2.49178	105.967735	33.086529	29.348862	108.21254	32.881037	13.428541	107.0901375	-77.608263	20.193217	107.9330245
-41.683117	24.92824	107.717804	-22.433941	16.946342	107.387527	32.496132	-2.316767	105.480637	32.807152	29.457495	107.344292	32.651642	13.570364	106.4124645	-77.519524	20.32232	108.3625895
-42.434181	26.654186	107.851372	-22.504551	17.015312	107.283875	32.309544	-2.198571	105.001762	32.620152	29.490143	106.772804	32.464848	13.645786	105.887283	-77.47395	20.384838	108.680467
-43.179096	28.266903	107.950783	-22.636641	17.076727	107.197571	32.132248	-2.15819	104.821793	32.473858	29.521894	106.480812	32.303053	13.681852	105.6513025	-77.576335	20.471602	108.7438395
-43.742172	29.94088	108.022621	-22.792015	17.125689	107.159317	31.9895	-2.163825	104.731606	32.331623	29.503229	106.402275	32.1605615	13.669702	105.5669405	-77.7445915	20.581676	108.7516935
-44.320885	31.439327	108.185074	-22.944523	17.079916	107.105728	31.849134	-2.181699	104.614494	32.237358	29.491156	106.425514	32.043246	13.6547285	105.520004	-77.932292	20.5051035	108.691452
-44.950031	33.708191	108.35804	-23.10998	17.012642	107.01194	31.605621	-2.148685	104.427254	32.084866	29.453823	106.504807	31.8452435	13.652569	105.4660305	-78.0652035	20.372715	108.5578495
-45.252956	35.158981	108.56469	-23.231939	17.001558	107.002731	31.492266	-2.116459	104.372452	32.020222	29.472069	106.648888	31.756244	13.677805	105.51067	-78.220122	20.325311	108.494792
-45.518326	36.560966	108.740257	-23.337128	17.037397	106.971825	31.388315	-2.034781	104.290344	31.969448	29.532644	106.802704	31.6788815	13.7489315	105.546524	-78.3531375	20.3258625	108.397126
-45.678734	37.958839	108.933411	-23.447756	17.11441	106.93129	31.293932	-1.922009	104.155525	31.923935	29.649263	106.834862	31.6089335	13.863627	105.4951935	-78.5044455	20.365193	108.3673865
-45.759838	39.24197	109.089493	-23.543007	17.203032	106.82238	31.205383	-1.720785	103.971924	31.839159	29.78018	106.77874	31.522271	14.0296975	105.375332	-78.608285	20.3763665	108.269428
-45.798233	40.483719	109.135712	-23.622482	17.342434	106.740913	31.102779	-1.548343	103.767273	31.72876	29.906794	106.66243	31.4157695	14.1792255	105.2148515	-78.6607335	20.5056425	108.2669745
-45.725655	41.661789	109.135101	-23.731403	17.482735	106.598839	30.993418	-1.368882	103.598442	31.609228	30.069912	106.523239	31.301323	14.350515	105.0608405	-78.764129	20.614955	108.1368375
-45.521755	43.296822	109.051872	-23.882221	17.677197	106.386292	30.820385	-1.151399	103.254677	31.397633	30.250954	106.170586	31.109009	14.5497775	104.7126315	-78.873451	20.8046165	108.0599525
-45.257015	44.269951	109.065559	-23.986986	17.76017	106.213081	30.67877	-1.024251	102.930725	31.240585	30.347183	105.834152	30.9596775	14.661466	104.3824385	-78.9336495	20.858874	108.0437235
-44.945	45.165241	109.041801	-24.056376	17.803074	106.029213	30.518431	-0.917688	102.530548	31.079605	30.422926	105.485367	30.799018	14.752619	104.0079575	-78.91177	20.853529	108.0504685
-44.490368	45.941654	109.066788	-24.147758	17.855042	105.853569	30.352804	-0.805292	102.20536	30.933285	30.484659	105.199966	30.6430445	14.8396835	103.702663	-78.9385605	20.8704005	108.004475
-44.032917	46.654015	109.083214	-24.230368	17.897148	105.736122	30.238649	-0.719493	101.951233	30.810743	30.546431	105.043747	30.524696	14.913469	103.49749	-78.985432	20.880827	107.974754
-43.50573	47.265743	109.10218	-24.325121	17.962248	105.609894	30.104431	-0.60281	101.755501	30.716429	30.614376	104.989578	30.41043	15.005783	103.3725395	-79.060672	20.918713	107.8472485
-42.835491	47.81892	109.094559	-24.429991	18.072357	105.553528	30.000458	-0.483081	101.638245	30.644611	30.712376	104.94207	30.3225345	15.1146475	103.2901575	-79.1825165	21.0300665	107.8168985
-41.776859	48.448414	108.96151	-24.563541	18.228645	105.383644	29.882496	-0.329295	101.602295	30.504257	30.855864	104.99353	30.1933765	15.2632845	103.2979125	-79.3204585	21.1940055	107.4693755
-41.067245	48.745419	108.809128	-24.688011	18.367252	105.349388	29.784548	-0.23401	101.647949	30.414368	30.970308	105.075729	30.099458	15.368149	103.361839	-79.47548	21.366355	107.336937
-40.267025	48.968391	108.595131	-24.8265	18.474392	105.23584	29.680866	-0.133783	101.742554	30.333832	31.073942	105.128563	30.007349	15.4700795	103.4355585	-79.660349	21.4787045	107.0361215
-39.320114	49.073139	108.356712	-24.974333	18.609772	105.134071	29.578421	-0.057778	101.851784	30.220774	31.151051	105.237259	29.8995975	15.5466365	103.5445215	-79.8482635	21.6729075	106.7236205
-38.479836	49.159103	108.047844	-25.132841	18.719423	105.03743	29.461819	-0.001315	102.00325	30.122618	31.232771	105.363228	29.7922185	15.615728	103.683239	-80.0579005	21.823118	106.391621
-37.558628	49.079704	107.68058	-25.279013	18.824989	104.909157	29.363922	0.022167	102.240372	30.03546	31.298183	105.508003	29.699691	15.660175	103.8741875	-80.257717	21.989803	105.9441265
-36.519405	48.941807	107.253288	-25.383377	18.958136	104.82296	29.289494	-0.001171	102.528015	29.965979	31.342497	105.714813	29.6277365	15.670663	104.121414	-80.3944905	22.245609	105.524506
-35.062916	48.533871	106.600319	-25.646603	19.13867	104.597923	29.19709	-0.08838	103.102661	29.874743	31.44623	106.046127	29.5359165	15.678925	104.574394	-80.8291225	22.598415	104.621452
-34.04493	48.196251	106.148621	-25.766537	19.224375	104.461761	29.129051	-0.052829	103.484619	29.817566	31.512379	106.291542	29.4733085	15.729775	104.8880805	-81.0063825	22.718975	104.0354415
-32.957878	47.758121	105.612228	-25.91666	19.356516	104.273102	29.125776	-0.137745	103.86174	29.752588	31.576338	106.532944	29.439182	15.7192965	105.197342	-81.272502	22.9937355	103.348862
-31.959599	47.254326	105.185654	-26.035742	19.432955	104.116356	29.069206	-0.107198	104.238556	29.7005	31.636137	106.715858	29.384853	15.7644695	105.477207	-81.456337	23.1014405	102.755505
-30.930376	46.727348	104.707001	-26.141972	19.508303	103.924545	29.012871	-0.084446	104.554382	29.626678	31.707552	106.836197	29.3197745	15.811553	105.6952895	-81.6037185	23.205053	102.1538005
-29.914511	46.059151	104.279617	-26.258612	19.637398	103.706589	28.934011	0.014596	104.801704	29.555031	31.783968	106.852959	29.244521	15.899282	105.8273315	-81.761745	23.375514	101.5858465
-28.92738	45.407932	103.937927	-26.336092	19.755714	103.536484	28.879066	0.101407	104.981865	29.472527	31.87668	106.820869	29.1757965	15.9890435	105.901367	-81.8479805	23.5223845	101.171601
-27.475399	44.312553	103.404022	-26.421318	19.921297	103.204491	28.809824	0.23668	105.058136	29.359064	32.036427	106.657257	29.084444	16.1365535	105.8576965	-81.92708	23.7060405	100.5512855
-26.523129	43.497746	102.99691	-26.473808	20.054237	102.950287	28.753788	0.383461	104.934608	29.305538	32.162491	106.404221	29.029663	16.272976	105.6694145	-81.977279	23.835498	100.2311595
-25.723782	42.696682	102.722946	-26.448509	20.165077	102.637527	28.664991	0.53784	104.67057	29.235798	32.273762	106.053604	28.9503945	16.405801	105.362087	-81.8474125	23.924353	99.912967
-24.838526	41.844795	102.330551	-26.420433	20.341639	102.330032	28.609509	0.698086	104.398109	29.183397	32.381035	105.673424	28.896453	16.5395605	105.0357665	-81.737319	24.1437175	99.6242975
-23.892181	40.972706	101.954391	-26.38463	20.489553	102.087425	28.580662	0.84902	104.126381	29.1441	32.494755	105.329918	28.862381	16.6718875	104.7281495	-81.631641	24.3072185	99.4467005
-23.16835	40.10231	101.721123	-26.362118	20.64588	101.833763	28.532082	0.975812	103.868797	29.12606	32.610939	105.03035	28.829071	16.7933755	104.4495735	-81.553307	24.4983845	99.2179525
-22.378653	39.131618	101.494301	-26.38106	20.804438	101.63163	28.490522	1.087618	103.647217	29.110279	32.696667	104.772034	28.8004005	16.8921425	104.2096255	-81.5625205	24.7167335	99.0536345
-21.236612	37.698494	101.191078	-26.350121	20.978876	101.383041	28.384512	1.218128	103.403618	29.076437	32.775375	104.491508	28.7304745	16.9967515	103.947563	-81.4307165	24.9610005	98.818519
-20.549665	36.71373	101.061867	-26.359972	21.11323	101.24736	28.339703	1.280441	103.342613	29.065115	32.820938	104.395035	28.702409	17.0506895	103.868824	-81.422353	25.1757705	98.625896
-19.869633	35.662971	100.939903	-26.426025	21.206226	101.144012	28.286224	1.33298	103.349594	29.051403	32.896111	104.373909	28.6688135	17.1145455	103.8617515	-81.5208635	25.2979065	98.4262725
-19.225813	34.635178	100.78875	-26.436651	21.318501	101.033958	28.24753	1.391607	103.340782	29.04917	32.985653	104.317413	28.64835	17.18863	103.8290975	-81.521652	25.448372	98.2388185
-18.671442	33.574787	100.625313	-26.478901	21.414007	100.920677	28.230143	1.491837	103.279938	29.038725	33.091652	104.194466	28.634434	17.2917445	103.737202	-81.592236	25.5362695	98.104152
-18.100885	32.48909	100.472939	-26.482281	21.471827	100.774872	28.214771	1.633064	103.234673	29.003006	33.217392	104.077675	28.6088885	17.425228	103.656174	-81.5734505	25.518426	97.89357
-17.547203	31.4086	100.337395	-26.485687	21.598614	100.663162	28.215277	1.769738	103.285583	28.972918	33.349384	103.99884	28.5940975	17.559561	103.6422115	-81.5654715	25.637667	97.6841125
-16.909473	29.745501	100.238953	-26.54187	21.703121	100.623688	28.23089	1.903597	103.440559	28.946608	33.538265	103.948196	28.588749	17.720931	103.6943775	-81.672489	25.685311	97.5529985
-16.471478	28.611057	100.240265	-26.567301	21.778191	100.641289	28.228548	1.994197	103.551331	28.930681	33.629757	103.919807	28.5796145	17.811977	103.735569	-81.7142165	25.744405	97.547009
-16.095678	27.526743	100.264488	-26.590473	21.821468	100.708519	28.24811	2.078866	103.701874	28.906256	33.703945	103.920067	28.577183	17.8914055	103.8109705	-81.758129	25.7515305	97.6060675
-15.805271	26.387444	100.327126	-26.560291	21.878096	100.788284	28.282715	2.137553	103.871941	28.896151	33.795124	103.971497	28.589433	17.9663385	103.921719	-81.710015	25.7898535	97.654849
-15.524808	25.272087	100.465454	-26.571861	21.915253	100.8965	28.310049	2.215311	104.081116	28.928614	33.902184	104.045067	28.6193315	18.0587475	104.0630915	-81.7630535	25.7717585	97.7299085
-15.26622	24.183613	100.547516	-26.599524	21.976048	100.973953	28.343975	2.308225	104.257774	28.960627	34.00069	104.157005	28.652301	18.1544575	104.2073895	-81.851349	25.7976385	97.7405165
-15.058666	23.115053	100.638962	-26.596943	22.013662	101.04892	28.374046	2.394467	104.404739	28.975254	34.132687	104.306053	28.67465	18.263577	104.355396	-81.868536	25.763747	97.742444
-14.891207	21.533936	100.802994	-26.583639	22.074434	101.15937	28.429407	2.540042	104.664597	29.024395	34.31266	104.554054	28.726901	18.426351	104.6093255	-81.894179	25.722517	97.7094145
-14.756687	20.481325	100.920937	-26.59395	22.103197	101.230705	28.464624	2.624291	104.817917	29.063135	34.46336	104.79306	28.7638795	18.5438255	104.8054885	-81.9517795	25.6625685	97.6559215
-14.706903	19.506887	101.019012	-26.58605	22.156301	101.316902	28.520065	2.698455	104.985443	29.136402	34.574734	105.021904	28.8282335	18.6365945	105.0036735	-82.0003335	25.6760075	97.6301305
-14.703183	18.491909	101.154747	-26.567455	22.196651	101.429192	28.564682	2.75015	105.166039	29.201773	34.675407	105.226364	28.8832275	18.7127785	105.1962015	-82.0181375	25.6805235	97.6621825
-14.747913	17.509903	101.309082	-26.542564	22.250864	101.540878	28.614235	2.783604	105.366898	29.251532	34.776669	105.489922	28.9328835	18.7801365	105.42841	-82.0180115	25.7215915	97.653346
-14.801517	16.559504	101.496361	-26.532776	22.28607	101.686409	28.665565	2.814185	105.63884	29.31658	34.839905	105.757858	28.9910725	18.827045	105.698349	-82.0566245	25.745095	97.674469
-14.962745	15.65768	101.675644	-26.496161	22.326466	101.85218	28.718021	2.799836	105.916489	29.40571	34.886505	105.999847	29.0618655	18.8431705	105.958168	-82.0541875	25.8097615	97.746192
-15.212552	14.28655	101.902664	-26.481728	22.323954	102.036858	28.808207	2.75132	106.267723	29.514959	34.899094	106.317757	29.161583	18.825207	106.29274	-82.125039	25.822701	97.780976
-15.454277	13.443194	102.026703	-26.473686	22.307314	102.132156	28.85083	2.708885	106.451347	29.575052	34.887894	106.490685	29.212941	18.7983895	106.471016	-82.160313	25.8162385	97.793296
-15.71306	12.616623	102.15641	-26.441973	22.277521	102.20742	28.90938	2.677821	106.575394	29.649761	34.871899	106.628967	29.2795705	18.77486	106.6021805	-82.1635165	25.780182	97.8126595
-16.049391	11.809094	102.19445	-26.372601	22.232298	102.29055	28.995678	2.632063	106.640282	29.742723	34.849678	106.732559	29.3692005	18.7408705	106.6864205	-82.1144025	25.7237255	97.8946795
-16.365389	11.04496	102.226425	-26.305798	22.182114	102.364838	29.065891	2.59116	106.647873	29.837784	34.812977	106.829681	29.4518375	18.7020685	106.738777	-82.0634335	25.6621595	97.990899
-16.752895	10.262098	102.245674	-26.185535	22.115353	102.443787	29.135441	2.565486	106.640259	29.949566	34.782658	106.908737	29.5425035	18.674072	106.774498	-81.9135735	25.556634	98.113076
-17.162745	9.582529	102.301659	-26.098581	22.08177	102.569427	29.241833	2.528272	106.622299	30.072203	34.775928	106.989273	29.657018	18.6521	106.805786	-81.85418	25.51144	98.333068
-17.877281	8.621289	102.387856	-25.878685	22.05748	102.702538	29.442484	2.55026	106.595589	30.277174	34.8218	107.130768	29.859829	18.68603	106.8631785	-81.617199	25.42893	98.5418975
-18.355558	8.001605	102.378632	-25.786108	22.090591	102.784386	29.55699	2.603192	106.606316	30.419748	34.892494	107.194077	29.988369	18.747843	106.9001965	-81.560585	25.433339	98.6685755
-18.796957	7.46209	102.370384	-25.65246	22.130964	102.845657	29.678551	2.665827	106.597305	30.537832	34.97031	107.270447	30.1081915	18.8180685	106.933876	-81.4131115	25.4438595	98.757438
-19.341425	6.907071	102.335564	-25.520786	22.152287	102.889618	29.801659	2.753357	106.573166	30.652153	35.056332	107.32753	30.226906	18.9048445	106.950348	-81.268478	25.3997295	98.828888
-19.930479	6.392936	102.305481	-25.396273	22.190054	102.936783	29.895651	2.836285	106.547798	30.779213	35.155136	107.384003	30.337432	18.9957105	106.9659005	-81.129978	25.3843975	98.9076655
-20.543386	5.98377	102.258957	-25.266785	22.260954	102.989601	30.0096	2.952186	106.501976	30.889147	35.273849	107.480217	30.4493735	19.1130175	106.9910965	-80.9829435	25.4088905	98.9881055
-21.202744	5.527531	102.189445	-25.213858	22.300131	103.058914	30.116991	3.059481	106.46682	30.991808	35.388309	107.559669	30.5543995	19.223895	107.0132445	-80.9821155	25.376367	99.1045835
-22.191004	4.90198	102.13398	-25.060955	22.378899	103.156723	30.249136	3.208031	106.388748	31.11817	35.540504	107.653046	30.683653	19.3742675	107.020897	-80.805563	25.3835305	99.292549
-22.938221	4.480911	102.087784	-25.022251	22.415133	103.214989	30.335131	3.295518	106.35817	31.19039	35.613106	107.675644	30.7627605	19.454312	107.016907	-80.8072625	25.375954	99.413071
-23.683662	4.120363	102.118744	-24.933123	22.459921	103.251091	30.425014	3.344879	106.363228	31.25382	35.666283	107.687271	30.839417	19.505581	107.0252495	-80.705663	25.414261	99.4769325
-24.411121	3.775257	102.132904	-24.862061	22.498165	103.290115	30.486975	3.346815	106.405495	31.298784	35.690376	107.6828	30.8928795	19.5185955	107.0441475	-80.6170015	25.4777345	99.5360825
-25.156963	3.405555	102.163002	-24.79557	22.517118	103.300789	30.572468	3.32094	106.444809	31.381603	35.682838	107.62265	30.9770355	19.501889	107.0337295	-80.5681755	25.532347	99.5678485
-25.975605	3.032873	102.239929	-24.668295	22.502829	103.31591	30.666876	3.263091	106.491302	31.452286	35.640266	107.516586	31.059581	19.4516785	107.003944	-80.396171	25.5539795	99.627876
-26.798721	2.680386	102.346252	-24.582621	22.465363	103.360435	30.784693	3.17932	106.525208	31.536097	35.562576	107.385216	31.160395	19.370948	106.955212	-80.325637	25.559778	99.765658
-27.99078	2.272393	102.562775	-24.356962	22.337875	103.426323	30.950287	3.022331	106.555916	31.697025	35.403969	107.179581	31.323656	19.21315	106.8677485	-80.03758	25.4626	99.9848975
-28.809551	1.985309	102.667686	-24.184305	22.236712	103.509811	31.07523	2.957863	106.577469	31.811832	35.288956	107.076965	31.443531	19.1234095	106.827217	-79.812141	25.3500145	100.192405
-29.634455	1.728916	102.799881	-24.057825	22.117933	103.618088	31.226387	2.796892	106.57785	31.93549	35.179371	106.984962	31.5809385	18.9881315	106.781406	-79.6965885	25.2477345	100.45477
-30.431965	1.504809	102.886841	-23.914854	21.987885	103.66893	31.376753	2.705843	106.559303	32.068913	35.078918	106.880638	31.722833	18.8923805	106.7199705	-79.552541	25.0833895	100.6178895
-31.25984	1.366913	102.986267	-23.760372	21.895847	103.687958	31.525608	2.637387	106.524361	32.169472	35.004581	106.759552	31.84754	18.820984	106.6419565	-79.368284	24.97071	100.7339595
-32.075943	1.274888	103.01664	-23.663177	21.81356	103.677559	31.668768	2.586897	106.457245	32.274101	34.933361	106.590126	31.9714345	18.760129	106.5236855	-79.2977885	24.866991	100.8314325
-32.86483	1.184438	103.052605	-23.523556	21.741444	103.664955	31.794807	2.5353	106.383224	32.365875	34.871113	106.400505	32.080341	18.7032065	106.3918645	-79.127453	24.7796815	100.9380455
-34.068821	1.165599	103.165688	-23.312326	21.689505	103.645515	31.985531	2.482221	106.254532	32.470242	34.784348	106.072678	32.2278865	18.6332845	106.163605	-78.8525385	24.7457255	101.127425
-34.861679	1.290873	103.289436	-23.204357	21.655468	103.645752	32.0783	2.45738	106.19146	32.510479	34.733383	105.843857	32.2943895	18.5953815	106.0176585	-78.7031035	24.7155545	101.2738455
-35.606037	1.418156	103.398575	-23.081913	21.597515	103.635529	32.196922	2.423144	106.134018	32.543743	34.688644	105.639359	32.3703325	18.555894	105.8866885	-78.5341585	24.639136	101.3843695
-36.352119	1.608055	103.508255	-22.962578	21.519243	103.663635	32.302441	2.358845	106.1213	32.575382	34.623543	105.481041	32.4389115	18.491194	105.8011705	-78.3640675	24.547292	101.5260995
-37.100262	1.871032	103.633919	-22.889589	21.451553	103.690132	32.386063	2.290739	106.137276	32.629166	34.534023	105.365135	32.5076145	18.412381	105.7512055	-78.2867925	24.490725	101.6290585
-37.78331	2.152406	103.719154	-22.817888	21.333635	103.751434	32.462376	2.222771	106.167732	32.685932	34.407341	105.278572	32.574154	18.315056	105.723152	-78.20993	24.352214	101.779716
-38.44574	2.508115	103.842804	-22.723913	21.190022	103.805283	32.549019	2.036593	106.175842	32.738068	34.272118	105.213257	32.6435435	18.1543555	105.6945495	-78.0913695	24.2256885	101.9160165
-39.388737	3.101173	103.920593	-22.610777	20.953529	103.88327	32.652561	1.831757	106.173965	32.834225	34.033348	105.107201	32.743393	17.9325525	105.640583	-77.964947	23.9745055	102.125957
-39.962349	3.61383	103.998482	-22.499731	20.776409	103.909943	32.727001	1.670114	106.160011	32.876591	33.882435	105.072441	32.801796	17.7762745	105.616226	-77.801258	23.7765435	102.20366
-40.518837	4.168842	104.038528	-22.502342	20.597418	103.972687	32.778877	1.527104	106.154129	32.912479	33.735924	105.029633	32.845678	17.631514	105.591881	-77.850362	23.563322	102.353493
-40.973873	4.766504	104.126045	-22.458933	20.432484	104.028831	32.801529	1.440957	106.140686	32.936001	33.584576	105.000427	32.868765	17.5127665	105.5705565	-77.786631	23.3522015	102.4871055
-41.415585	5.405526	104.154015	-22.417439	20.292244	104.09478	32.876865	1.249263	106.100258	32.970757	33.430527	104.959579	32.923811	17.339895	105.5299185	-77.758689	23.244593	102.6596415
-41.759926	6.105221	104.171715	-22.383066	20.141912	104.12178	32.900726	1.17437	106.098495	32.997017	33.267162	104.90432	32.9488715	17.220766	105.5014075	-77.7150035	23.063058	102.7421525
-42.117802	6.884884	104.176804	-22.338257	19.980003	104.147629	32.926899	1.018806	106.053146	33.022095	33.123684	104.854759	32.974497	17.071245	105.4539525	-77.651011	22.888761	102.8413055
-42.520882	8.097505	104.131462	-22.265715	19.727987	104.135498	32.983616	0.745418	105.957748	33.050919	32.900574	104.779366	33.0172675	16.822996	105.368557	-77.5486975	22.632978	102.902439
-42.768944	8.96306	104.050591	-22.269791	19.560259	104.133865	32.981552	0.657841	105.911461	33.05455	32.751518	104.754089	33.018051	16.7046795	105.332775	-77.557633	22.4158385	102.934955
-42.875256	9.874571	103.964355	-22.257999	19.392693	104.12191	33.004482	0.437649	105.845261	33.058887	32.593388	104.772636	33.0316845	16.5155185	105.3089485	-77.5476825	22.2698675	102.9348715
-43.012615	10.800077	103.891968	-22.274837	19.192282	104.126968	33.016083	0.28399	105.81324	33.057831	32.43996	104.835602	33.036957	16.361975	105.324421	-77.586631	22.022589	102.929515
-43.084122	11.774339	103.852715	-22.273363	18.988653	104.176651	33.023327	0.103637	105.792702	33.05547	32.281765	104.952599	33.0393985	16.192701	105.3726505	-77.5861245	21.784605	102.9806515
-43.112144	12.793226	103.819061	-22.280935	18.783934	104.22052	33.023758	-0.086409	105.783417	33.061989	32.101791	105.069099	33.0428735	16.007691	105.426258	-77.6047435	21.560177	103.014782
-43.01268	13.824527	103.841675	-22.269478	18.583645	104.284035	33.01223	-0.229615	105.815041	33.085823	31.913015	105.224785	33.0490265	15.8417	105.519913	-77.5879825	21.32559	103.048157
-42.924084	15.353658	103.862427	-22.298866	18.274851	104.399399	33.019634	-0.574998	105.844864	33.132111	31.610826	105.482277	33.0758725	15.517914	105.6635705	-77.6736045	21.031788	103.1352275
-42.750004	16.43449	103.872856	-22.294144	18.066477	104.468941	33.035336	-0.772512	105.832329	33.166065	31.434378	105.640579	33.1007005	15.330933	105.736454	-77.6889885	20.802021	103.201428
-42.540257	17.435593	103.884598	-22.320356	17.85355	104.518845	33.048889	-0.991661	105.802452	33.181438	31.232824	105.7817	33.1151635	15.1205815	105.792076	-77.7558755	20.5865185	103.245614
-42.303146	18.506662	103.874733	-22.323523	17.639929	104.497818	33.050327	-1.224011	105.741463	33.207027	31.024227	105.873444	33.128677	14.900108	105.8074535	-77.775723	20.37975	103.1881825
-41.929428	19.592323	103.799629	-22.337236	17.431648	104.455688	33.030434	-1.445898	105.612717	33.236355	30.800077	105.923103	33.1333945	14.6770895	105.76791	-77.8078665	20.1862065	103.143466
-41.568596	20.606163	103.717613	-22.32753	17.222113	104.366997	33.007458	-1.659986	105.44648	33.260067	30.578423	105.958244	33.1337625	14.4592185	105.702362	-77.7888225	19.9850075	103.031632
-41.144424	21.652136	103.638885	-22.337864	17.019339	104.259995	32.997871	-1.828321	105.275223	33.286617	30.389488	106.000175	33.142244	14.2805835	105.637699	-77.817972	19.7580945	102.882291
-40.405109	23.184309	103.516197	-22.310085	16.797743	104.099251	33.004478	-2.074329	105.058304	33.335491	30.141432	106.104507	33.1699845	14.0335515	105.5814055	-77.7901545	19.5619345	102.6170965
-39.840923	24.129044	103.492989	-22.298176	16.646008	104.023193	33.01059	-2.21878	104.866394	33.373055	29.985657	106.154274	33.1918225	13.8834385	105.510334	-77.7881745	19.4085775	102.536052
-39.241795	25.057264	103.472649	-22.284826	16.495354	103.883125	32.988098	-2.305417	104.653488	33.395493	29.854778	106.193115	33.1917955	13.7746805	105.4233015	-77.7614475	19.2160275	102.3429485
-38.57354	25.944597	103.477013	-22.306351	16.360607	103.783463	32.985653	-2.424114	104.442558	33.39661	29.742666	106.267075	33.1911315	13.659276	105.3548165	-77.8038335	19.061938	102.2121095
-37.896194	26.796511	103.491257	-22.299065	16.230181	103.692879	33.003468	-2.469566	104.270302	33.410709	29.667717	106.34816	33.2070885	13.5990755	105.309231	-77.8052185	18.8612865	102.076527
-37.186478	27.566397	103.496025	-22.294291	16.162781	103.61322	33.017998	-2.491494	104.127296	33.413502	29.630869	106.452347	33.21575	13.5696875	105.2898215	-77.804332	18.7558745	101.9366185
-36.433884	28.297298	103.546967	-22.292667	16.068287	103.549622	33.052628	-2.505364	104.043495	33.412094	29.613232	106.535759	33.232361	13.553934	105.289627	-77.817695	18.58264	101.809617
-35.214516	29.202166	103.60527	-22.326349	15.970932	103.474426	33.109764	-2.529179	104.021477	33.373158	29.602209	106.651031	33.241461	13.536515	105.336254	-77.894159	18.405349	101.612598
-34.422302	29.72073	103.691032	-22.321671	15.901158	103.530182	33.144993	-2.550249	104.007866	33.359264	29.587996	106.690041	33.2521285	13.5188735	105.3489535	-77.8954705	18.2834425	101.7114105
-33.5723	30.161154	103.7976	-22.305151	15.79885	103.591896	33.188282	-2.593725	103.979782	33.356705	29.527796	106.677124	33.2724935	13.4670355	105.328453	-77.8827955	18.1306645	101.855339
-32.63435	30.514729	103.888657	-22.262558	15.740856	103.629898	33.244347	-2.667013	103.985886	33.365013	29.452393	106.645752	33.30468	13.39269	105.315819	-77.829796	18.089022	101.943977
-31.752003	30.775101	103.970871	-22.23424	15.639692	103.628601	33.317223	-2.786903	104.000557	33.407516	29.337887	106.601318	33.3623695	13.275492	105.3009375	-77.8308495	18.003892	101.9562645
-30.834316	30.986368	103.937927	-22.186731	15.555684	103.649666	33.375305	-2.902817	104.056442	33.488102	29.212523	106.549561	33.4317035	13.154853	105.3030015	-77.8051655	17.956515	101.9963305
-29.815531	31.108242	103.926399	-22.092104	15.462944	103.699318	33.46027	-3.032962	104.126129	33.56979	29.088572	106.490517	33.51503	13.027805	105.308323	-77.699238	17.898083	102.090313
-28.415472	31.170835	103.866264	-21.969355	15.324171	103.750816	33.602074	-3.213471	104.253593	33.66288	28.92791	106.360207	33.632477	12.8572195	105.3069	-77.571187	17.7911225	102.194732
-27.437016	31.073999	103.808548	-21.875757	15.265361	103.768944	33.706566	-3.28903	104.367409	33.707371	28.85141	106.246376	33.7069685	12.78119	105.3068925	-77.4584825	17.749532	102.2309955
-26.55549	31.014847	103.756699	-21.794243	15.254685	103.797897	33.8181	-3.34856	104.459915	33.745689	28.810831	106.123093	33.7818945	12.7311355	105.291504	-77.3703805	17.7782345	102.30429
-25.364277	30.770756	103.560638	-21.68252	15.23465	103.785561	33.922455	-3.395073	104.541145	33.7854	28.766033	105.96331	33.8539275	12.68548	105.2522275	-77.2189675	17.78382	102.3188945
-24.433922	30.552488	103.485916	-21.593918	15.199481	103.811005	33.983261	-3.451741	104.581642	33.82885	28.706217	105.822014	33.9060555	12.627238	105.201828	-77.0938915	17.771724	102.420182
-23.492317	30.26133	103.411057	-21.513355	15.187052	103.812325	34.048878	-3.53829	104.603958	33.904819	28.612417	105.705002	33.9768485	12.5370635	105.15448	-77.0035585	17.8370405	102.47017
-22.448687	29.918167	103.33474	-21.402418	15.140208	103.797165	34.081097	-3.660957	104.593872	33.99979	28.496641	105.618462	34.0404435	12.417842	105.106167	-76.8452795	17.862574	102.488163
-20.999708	29.351128	103.301559	-21.306505	15.11181	103.767517	34.097816	-3.821146	104.547539	34.13261	28.330254	105.534241	34.115213	12.254554	105.04089	-76.728223	17.969066	102.494144
-19.972206	28.885433	103.308464	-21.25029	15.075161	103.773132	34.106056	-3.9027	104.51152	34.210251	28.236088	105.505455	34.1581535	12.166694	105.0084875	-76.6587335	17.983628	102.5377765
-19.054117	28.391462	103.260651	-21.211277	15.058443	103.750397	34.126308	-3.990703	104.467201	34.28537	28.170538	105.485832	34.205839	12.0899175	104.9765165	-76.628393	18.0269685	102.5242775
-18.086517	27.872509	103.238335	-21.178812	15.071223	103.748962	34.143143	-4.030222	104.464424	34.344379	28.121069	105.464783	34.243761	12.0454235	104.9646035	-76.601385	18.0970225	102.5333205
-17.129923	27.3409	103.186012	-21.161036	15.084295	103.745667	34.175728	-4.044999	104.488823	34.364353	28.089893	105.467751	34.2700405	12.022447	104.978287	-76.5921125	18.146143	102.513047
-16.191137	26.764202	103.201653	-21.121235	15.119743	103.740677	34.204014	-4.059364	104.522392	34.38261	28.074001	105.483498	34.293312	12.0073185	105.002945	-76.535782	18.2321675	102.478409
-15.252898	26.136333	103.140381	-21.11096	15.138491	103.736031	34.20752	-4.070399	104.550697	34.411617	28.06592	105.481049	34.3095685	11.9977605	105.015873	-76.5314885	18.2792215	102.456189
-13.86078	25.151455	103.069016	-21.078072	15.171829	103.717514	34.23452	-4.106618	104.563477	34.46854	28.009649	105.420959	34.35153	11.9515155	104.992218	-76.507674	18.3921425	102.44281
-12.932449	24.493847	103.042793	-21.041439	15.19085	103.694405	34.247894	-4.163922	104.544243	34.484245	27.969	105.418816	34.3660695	11.902539	104.9815295	-76.4489475	18.479161	102.4072805
-12.045223	23.77071	103.04052	-21.024549	15.189674	103.689362	34.25539	-4.200835	104.557549	34.529705	27.914974	105.423653	34.3925475	11.8570695	104.990601	-76.4416455	18.5222785	102.388123
-11.096652	23.022976	103.014481	-21.008675	15.186625	103.699455	34.29121	-4.261165	104.569206	34.570694	27.862492	105.468117	34.430952	11.8006635	105.0186615	-76.448302	18.5725865	102.3802485
-10.237162	22.245129	103.033318	-20.980402	15.18063	103.741135	34.312977	-4.301381	104.585579	34.611885	27.834431	105.532112	34.462431	11.766525	105.0588455	-76.423235	18.594735	102.4234245
-9.364457	21.477131	103.051338	-20.771591	14.966987	103.805374	34.343086	-4.328255	104.602859	34.654556	27.825621	105.59182	34.498821	11.748683	105.0973395	-76.042003	18.185291	102.5134085
-8.522023	20.692026	103.095963	-20.933533	15.212554	103.788864	34.372746	-4.327312	104.61969	34.665688	27.838465	105.677238	34.519217	11.7555765	105.148464	-76.386283	18.6695315	102.429264
-7.26744	19.451286	103.117157	-20.911329	15.222637	103.828049	34.405811	-4.306631	104.704353	34.69051	27.892515	105.829987	34.5481605	11.792942	105.26717	-76.3708185	18.652332	102.388928
-6.42828	18.602383	103.139053	-20.926847	15.264707	103.863884	34.427818	-4.288592	104.771332	34.720757	27.925417	105.958725	34.5742875	11.8184125	105.3650285	-76.4279815	18.7110015	102.3627395
-5.621967	17.697556	103.213333	-20.935871	15.328137	103.924522	34.427547	-4.26123	104.864883	34.758541	27.978546	106.107475	34.593044	11.858658	105.486179	-76.464786	18.797616	102.362865
-4.807702	16.812639	103.290924	-20.940346	15.420108	103.968132	34.446571	-4.251512	105.010284	34.834782	28.055361	106.36541	34.6406765	11.9019245	105.687847	-76.5213685	18.9382915	102.248417
-4.06139	15.884432	103.403458	-20.933733	15.498016	104.099632	34.470402	-4.241492	105.299469	34.896584	28.118879	106.706955	34.683493	11.9386935	106.003212	-76.550959	19.0573385	102.196052
-3.298308	14.918492	103.654007	-20.955332	15.560537	104.255615	34.492622	-4.226388	105.771706	35.000767	28.19326	107.227943	34.7466945	11.983436	106.4998245	-76.6573585	19.137638	102.0114055
-2.564991	13.949119	104.036308	-20.996883	15.662055	104.504845	34.555317	-4.238059	106.494377	35.105549	28.306242	108.042801	34.830433	12.0340915	107.268589	-76.824199	19.2900185	101.741101
-1.555894	12.393217	104.823685	-21.068747	15.78851	105.043007	34.738575	-4.35997	107.733902	35.397587	28.446669	109.395729	35.068081	12.0433495	108.5648155	-77.205575	19.5336705	101.5211985
-0.941293	11.338044	105.33606	-21.151869	15.885189	105.394638	34.810112	-4.407903	108.484924	35.581799	28.537756	110.165337	35.1959555	12.0649265	109.3251305	-77.4996935	19.7054515	101.4641455
-0.337833	10.238173	105.750465	-21.173391	16.043455	105.639053	34.863705	-4.418284	109.120056	35.731552	28.609804	110.713806	35.2976285	12.09576	109.916931	-77.6444105	19.99115	101.361175
0.189649	9.124141	106.031647	-21.137054	16.214787	105.786095	34.918221	-4.376599	109.603096	35.813652	28.684464	111.046234	35.3659365	12.1539325	110.324665	-77.6400445	20.2756415	101.247525
0.694008	8.063721	106.212616	-21.12821	16.42695	105.851242	34.956989	-4.283177	109.966049	35.897564	28.820778	111.227821	35.4272765	12.2688005	110.596935	-77.6836965	20.5850995	101.105549
1.120647	6.962504	106.32756	-21.064575	16.633249	105.836334	34.994431	-4.164495	110.249138	35.987492	28.950331	111.332001	35.4909615	12.392918	110.7905695	-77.6201115	20.87358	100.8820985
1.548839	5.867062	106.430176	-21.051918	16.820824	105.803833	35.051556	-4.076323	110.446678	36.093021	29.065609	111.355507	35.5722885	12.494643	110.9010925	-77.6761245	21.147005	100.7065735
2.020201	4.222682	106.50338	-20.919878	17.058779	105.683563	35.131748	-3.950898	110.676285	36.263149	29.236132	111.322105	35.6974485	12.642617	110.999195	-77.5372045	21.474941	100.367931
2.22458	3.163621	106.505951	-20.835096	17.184658	105.569099	35.185921	-3.867397	110.763702	36.323895	29.363274	111.349739	35.754908	12.7479385	111.0567205	-77.4251	21.6213775	100.0814775
2.415302	2.071868	106.517776	-20.740425	17.291695	105.434753	35.252731	-3.800926	110.871422	36.40913	29.43972	111.388779	35.8309305	12.819397	111.1301005	-77.3117805	21.763993	99.7394055
2.502617	0.993777	106.535255	-20.657692	17.354679	105.368362	35.300304	-3.760658	110.989319	36.524261	29.491373	111.50563	35.9122825	12.8653575	111.2474745	-77.2276665	21.8440005	99.4892495
2.510187	-0.013092	106.598091	-20.596712	17.401815	105.341736	35.346909	-3.750062	111.117485	36.689533	29.532883	111.584221	36.018221	12.8914105	111.350853	-77.211645	21.9122195	99.332619
2.422801	-1.014286	106.654144	-20.521746	17.460808	105.30069	35.37545	-3.715085	111.270836	36.761753	29.607794	111.744011	36.0686015	12.9463545	111.5074235	-77.1120935	21.9752615	99.0939565
2.299436	-1.988894	106.722626	-20.480177	17.523115	105.279037	35.41898	-3.652041	111.392509	36.836155	29.684902	111.836647	36.1275675	13.0164305	111.614578	-77.0879215	22.0297995	98.943496
1.900708	-3.383139	106.741714	-20.403402	17.626493	105.219803	35.479134	-3.541362	111.496147	36.930119	29.81554	111.821472	36.2046265	13.137089	111.6588095	-77.0114305	22.115897	98.7807965
1.565448	-4.227591	106.768158	-20.32081	17.728441	105.135773	35.518337	-3.405289	111.50621	36.984329	29.913122	111.726929	36.251333	13.2539165	111.6165695	-76.892953	22.2029655	98.6549765
1.133092	-5.004829	106.753754	-20.254597	17.813053	105.081223	35.569054	-3.310086	111.506256	36.996262	30.038239	111.649094	36.282658	13.3640765	111.577675	-76.791852	22.2620295	98.584771
0.655395	-5.783985	106.803726	-20.202902	17.926329	105.005684	35.617035	-3.204862	111.50473	37.033127	30.119207	111.492599	36.325081	13.4571725	111.4986645	-76.730885	22.3954855	98.5127035
0.063106	-6.491567	106.834602	-20.132996	18.017513	104.938438	35.666664	-3.128916	111.500572	37.077965	30.185036	111.320625	36.3723145	13.52806	111.4105985	-76.6383065	22.506966	98.4662775
-0.586243	-7.113679	106.833687	-20.055042	18.105619	104.885063	35.700272	-3.074753	111.475716	37.178482	30.197617	111.050972	36.439377	13.561432	111.263344	-76.549461	22.649806	98.506782
-1.265365	-7.673536	106.832031	-19.960749	18.166952	104.821136	35.732758	-2.992642	111.410507	37.159508	30.23628	110.865059	36.446133	13.621819	111.137783	-76.367631	22.712085	98.504489
-2.438999	-8.408819	106.804871	-19.85092	18.276091	104.75473	35.798035	-2.858482	111.261688	37.243195	30.252283	110.500717	36.520615	13.6969005	110.8812025	-76.222455	22.8552815	98.6282575
-3.267796	-8.780066	106.773972	-19.790442	18.34244	104.744972	35.816429	-2.721589	111.196457	37.251472	30.347105	110.317528	36.5339505	13.812758	110.7569925	-76.1148345	22.872122	98.7329515
-4.139518	-9.010725	106.720177	-19.715981	18.444822	104.724869	35.871307	-2.556481	111.075996	37.252411	30.495014	110.156372	36.561859	13.9692665	110.616184	-75.993821	22.9203775	98.833554
-5.041623	-9.141027	106.686142	-19.684294	18.573793	104.722145	35.939018	-2.33917	110.992065	37.23922	30.681742	109.976707	36.589119	14.171286	110.484386	-75.957707	22.9763	98.959904
-5.99716	-9.213643	106.662285	-19.653431	18.700848	104.729965	35.995811	-2.096183	110.889862	37.187492	30.884003	109.828224	36.5916515	14.39391	110.359043	-75.8985135	23.007786	99.100887
-7.018831	-9.184473	106.595718	-19.663078	18.843584	104.723396	36.030605	-1.848998	110.826256	37.136139	31.096958	109.655464	36.583372	14.62398	110.24086	-75.909528	23.063188	99.205932
-8.040185	-9.059484	106.530418	-19.692963	18.998341	104.7117	36.023933	-1.631123	110.752724	37.069244	31.297001	109.524246	36.5465885	14.832939	110.138485	-75.9325145	23.163743	99.284915
-9.660041	-8.73437	106.429497	-19.766199	19.204905	104.692612	35.980526	-1.297092	110.733391	36.945553	31.595161	109.381676	36.4630395	15.1490345	110.0575335	-75.9954375	23.2607755	99.3276905
-10.786532	-8.368922	106.432465	-19.827185	19.362114	104.67765	35.898918	-1.068248	110.7435	36.849396	31.794456	109.339226	36.374157	15.363104	110.041363	-76.028527	23.361124	99.313937
-11.933713	-7.957454	106.377853	-19.913055	19.513891	104.680489	35.847351	-0.879272	110.76535	36.771576	32.016628	109.315643	36.3094635	15.568678	110.0404965	-76.1355735	23.459104	99.3204815
-13.088916	-7.414953	106.345764	-19.983624	19.671	104.703293	35.757515	-0.699261	110.787201	36.714169	32.221767	109.291649	36.235842	15.761253	110.039425	-76.20309	23.580747	99.367161
-14.290409	-6.854593	106.262779	-20.064886	19.801968	104.735313	35.660061	-0.564257	110.770226	36.670704	32.391079	109.30365	36.1653825	15.913411	110.036938	-76.2951545	23.690525	99.433688
-15.47215	-6.147773	106.178345	-20.130312	19.928957	104.766258	35.579304	-0.431416	110.747925	36.63866	32.528397	109.317871	36.108982	16.0484905	110.032898	-76.369606	23.8094235	99.499618
-16.639046	-5.400631	106.044472	-20.185654	20.024015	104.849159	35.483818	-0.340619	110.706413	36.586224	32.647903	109.363243	36.035021	16.153642	110.034828	-76.406329	23.894388	99.66349
-18.427082	-4.14525	105.853951	-20.269991	20.135284	104.984962	35.373463	-0.2043	110.599808	36.541149	32.804497	109.452911	35.957306	16.3000985	110.0263595	-76.497288	23.9704695	99.9435645
-19.652681	-3.192188	105.724159	-20.320438	20.217932	105.094185	35.310905	-0.13241	110.51358	36.511894	32.896976	109.526863	35.9113995	16.382283	110.0202215	-76.5522755	24.053581	100.1681485
-20.787195	-2.168247	105.590057	-20.349524	20.27882	105.177353	35.233494	-0.060035	110.422668	36.503849	32.99094	109.583305	35.8686715	16.4654525	110.0029865	-76.5677195	24.0921875	100.3517195
-21.963953	-1.150697	105.430832	-20.410505	20.353371	105.247368	35.160141	0.004673	110.287682	36.483372	33.0793	109.615837	35.8217565	16.5419865	109.9517595	-76.6427665	24.1647555	100.5429765
-23.209639	0.046726	105.229935	-20.447126	20.416922	105.271065	35.071838	0.107564	110.112396	36.438076	33.168297	109.577354	35.754957	16.6379305	109.844875	-76.649209	24.1959135	100.697255
-24.339029	1.26988	105.005737	-20.500961	20.510084	105.264572	34.974144	0.21974	109.842087	36.365055	33.251755	109.460213	35.6695995	16.7357475	109.65115	-76.6715215	24.2844205	100.877994
-25.525358	2.511429	104.761337	-20.579575	20.616924	105.20163	34.86771	0.364974	109.466949	36.250221	33.347294	109.293076	35.5589655	16.856134	109.3800125	-76.7181155	24.377714	101.0232475
-27.221739	4.508865	104.324928	-20.675516	20.734463	105.032158	34.699841	0.56502	108.771729	36.077572	33.464798	108.918365	35.3887065	17.014909	108.845047	-76.7397385	24.454017	101.219269
-28.382954	5.858177	104.004265	-20.713455	20.808315	104.864708	34.570217	0.694467	108.226219	35.952095	33.509109	108.610069	35.261156	17.101788	108.418144	-76.688066	24.514842	101.311272
-29.513535	7.254813	103.721664	-20.770531	20.898962	104.700378	34.432358	0.815879	107.67466	35.823006	33.545856	108.278946	35.127682	17.1808675	107.976803	-76.668744	24.6170565	101.423953
-30.535322	8.720746	103.474716	-20.796188	20.958727	104.530479	34.282185	0.940001	107.084122	35.707455	33.605347	107.92469	34.99482	17.272674	107.504406	-76.587196	24.64478	101.556552
-31.589979	10.195575	103.287338	-20.823839	21.075825	104.323151	34.136478	1.054595	106.47464	35.585968	33.650681	107.511971	34.861223	17.352638	106.9933055	-76.508901	24.799012	101.6529965
-32.541142	11.691338	103.118286	-20.815302	21.144804	104.128372	34.002071	1.157879	105.813339	35.4603	33.685215	107.085358	34.7311855	17.421547	106.4493485	-76.3617895	24.868061	101.8073955
-33.489296	13.197997	102.950859	-20.787891	21.216145	103.921654	33.858536	1.264611	105.2248	35.353176	33.733154	106.64859	34.605856	17.4988825	105.936695	-76.181638	24.9334075	101.906613
-34.702267	15.508318	102.879951	-20.781145	21.35594	103.687408	33.704197	1.410995	104.311462	35.195538	33.786015	105.999374	34.4498675	17.598505	105.155418	-76.0121575	25.113375	102.219398
-35.515739	16.994301	102.843346	-20.776861	21.400633	103.523209	33.551704	1.520626	103.722801	35.051994	33.821106	105.526886	34.301849	17.670866	104.6248435	-75.855571	25.1304	102.4215745
-36.234119	18.518919	102.88633	-20.778811	21.438873	103.376984	33.44223	1.607304	103.139702	34.949066	33.831848	105.070267	34.195648	17.719576	104.1049845	-75.75327	25.15817	102.6489835
-36.832447	19.977621	102.881599	-20.736509	21.473337	103.265503	33.306896	1.707593	102.614723	34.829216	33.829037	104.672577	34.068056	17.768315	103.64365	-75.541074	25.178359	102.887356
-37.424603	21.507355	102.93013	-20.745228	21.542778	103.155365	33.186798	1.826191	102.247665	34.737289	33.860493	104.308388	33.9620435	17.843342	103.2780265	-75.4524995	25.242214	103.0327035
-37.904774	23.010382	102.984383	-20.749275	21.595516	103.071892	33.130177	1.900729	101.910927	34.650234	33.899872	104.025284	33.8902055	17.9003005	102.9681055	-75.3887555	25.2907315	103.1756785
-38.310486	24.485788	102.981224	-20.753401	21.633287	102.959785	33.057114	1.973649	101.653877	34.565598	33.961533	103.777245	33.811356	17.967591	102.715561	-75.318158	25.298983	103.204009
-38.813583	26.695772	102.883636	-20.766626	21.729145	102.776482	32.981262	2.066141	101.445297	34.511871	34.029049	103.400696	33.7465665	18.047595	102.4229965	-75.2798185	25.410695	103.1299675
-39.098232	28.148525	102.762245	-20.808041	21.784704	102.630676	32.948227	2.113127	101.31501	34.429703	34.100033	103.240776	33.688965	18.10658	102.277893	-75.305047	25.462828	102.983459
-39.235882	29.580286	102.628914	-20.845711	21.820225	102.448509	32.888145	2.184285	101.142181	34.371815	34.164349	103.028404	33.62998	18.174317	102.0852925	-75.321402	25.466133	102.8117255
-39.369869	31.005611	102.481064	-20.879717	21.840673	102.224457	32.775188	2.247827	100.864365	34.31411	34.193882	102.721581	33.544649	18.2208545	101.792973	-75.304083	25.4604915	102.655941
-39.357914	32.386887	102.284195	-20.955828	21.893692	101.972641	32.623047	2.334582	100.519775	34.195938	34.199829	102.342079	33.4094925	18.2672055	101.430927	-75.3211485	25.5201785	102.514355
-39.287811	33.746666	102.108299	-20.996555	21.918333	101.711548	32.498173	2.41733	100.088608	34.021576	34.207775	101.90818	33.2598745	18.3125525	100.998394	-75.2529845	25.5241135	102.424702
-39.148487	35.084339	101.973892	-21.052273	21.972139	101.452934	32.331982	2.566781	99.572281	33.801186	34.224354	101.383018	33.066584	18.3955675	100.4776495	-75.17113	25.5487105	102.4282185
-38.788963	37.099945	101.720444	-21.172611	22.082264	100.941887	32.01886	2.874125	98.556656	33.414577	34.299931	100.487724	32.7167185	18.587028	99.52219	-75.0619405	25.5775	102.361584
-38.452545	38.397942	101.56778	-21.259216	22.14468	100.591125	31.762642	3.07866	97.809731	33.17754	34.396759	99.970329	32.470091	18.7377095	98.89003	-74.988523	25.5516505	102.29222
-38.00005	39.67881	101.455437	-21.349794	22.209551	100.265289	31.495178	3.278552	97.136368	32.968895	34.477909	99.579903	32.2320365	18.8782305	98.3581355	-74.9316245	25.5408715	102.1724425
-37.505035	40.914909	101.391541	-21.475779	22.291389	100.035538	31.243584	3.459173	96.694633	32.74139	34.594067	99.382172	31.992487	19.02662	98.0384025	-74.944045	25.556158	102.0326735
-36.919159	42.059727	101.357521	-21.605726	22.42956	99.900742	31.060907	3.597768	96.469154	32.591015	34.746506	99.323387	31.825961	19.172137	97.8962705	-75.037413	25.686983	101.9052135
-36.291714	43.227955	101.33078	-21.765379	22.546473	99.830086	30.89085	3.732893	96.425667	32.497509	34.890255	99.35743	31.6941795	19.311574	97.8915485	-75.2249375	25.781372	101.7686235
-35.527721	44.318153	101.363922	-21.919409	22.661335	99.861183	30.74778	3.833887	96.527115	32.405415	35.004475	99.488831	31.5765975	19.419181	98.007973	-75.4154155	25.903489	101.714393
-34.316353	45.800331	101.392159	-22.119858	22.797653	99.971832	30.645073	3.855412	96.862694	32.29985	35.10743	99.769478	31.4724615	19.481421	98.316086	-75.7121775	26.113885	101.627578
-33.411591	46.711464	101.421646	-22.19733	22.817213	100.044441	30.589161	3.789516	97.089737	32.276569	35.065159	99.924828	31.432865	19.4273375	98.5072825	-75.827525	26.2070885	101.5815995
-32.422291	47.538536	101.40773	-22.267145	22.780918	100.103882	30.570051	3.69814	97.255585	32.267483	35.029922	100.064888	31.418767	19.364031	98.6602365	-75.953057	26.197805	101.5475275
-31.237474	48.265495	101.336609	-22.29089	22.726959	100.142029	30.586641	3.548602	97.397514	32.291611	34.900932	100.165878	31.439126	19.224767	98.781696	-76.020906	26.229151	101.502362
-30.094114	48.9338	101.350418	-22.272066	22.560011	100.186333	30.614769	3.401537	97.575882	32.311977	34.773102	100.295403	31.463373	19.0873195	98.9356425	-76.007505	26.0327025	101.4370235
-28.81571	49.501896	101.353516	-22.245089	22.461843	100.24395	30.677975	3.210469	97.782364	32.323761	34.620083	100.484764	31.500868	18.915276	99.133564	-75.991046	26.00841	101.354336
-27.459822	50.018604	101.362679	-22.2213	22.280733	100.344673	30.786308	3.017982	98.008766	32.347973	34.450321	100.768768	31.5671405	18.7341515	99.388767	-76.0097405	25.8273145	101.300579
-25.371712	50.671566	101.533211	-22.180996	21.984158	100.550903	30.946938	2.716728	98.453255	32.425194	34.194439	101.358475	31.686066	18.4555835	99.905865	-76.048058	25.5127325	101.195941
-23.905581	51.011803	101.793358	-22.186365	21.786476	100.730431	31.04302	2.515416	98.762535	32.440243	33.99181	101.963654	31.7416315	18.253613	100.3630945	-76.1143615	25.319339	101.0977675
-22.389973	51.26511	102.236832	-22.211212	21.565186	100.958588	31.088814	2.280226	99.107697	32.419216	33.784058	102.852119	31.754015	18.032142	100.979908	-76.176439	25.09823	100.937268
-20.842926	51.40834	102.905037	-22.32762	21.325056	101.269341	31.105223	1.986144	99.511436	32.559601	33.539185	103.92556	31.832412	17.7626645	101.718498	-76.487652	24.8874475	100.820184
-19.245386	51.476646	103.709496	-22.432007	21.120998	101.610115	31.091181	1.627037	99.977394	32.827217	33.25024	105.046585	31.959199	17.4386385	102.5119895	-76.823213	24.8033575	100.7082405
-17.635128	51.434963	104.495216	-22.572895	20.927073	101.941681	30.988937	1.27849	100.489113	33.103447	32.971714	106.08107	32.046192	17.125102	103.2850915	-77.191982	24.729044	100.5982705
-15.976612	51.305302	105.209145	-22.692614	20.81028	102.254723	30.92519	0.878451	100.93325	33.325844	32.692036	107.002083	32.125517	16.7852435	103.9676665	-77.510745	24.8353165	100.5417795
-13.516726	50.987808	105.931793	-22.824734	20.733694	102.703156	30.820173	0.398463	101.671913	33.537056	32.313885	108.09417	32.1786145	16.356174	104.8830415	-77.8280825	25.111214	100.5232705
-11.858492	50.653763	106.207359	-22.958139	20.759274	102.877426	30.754339	0.173787	102.191689	33.595951	32.141937	108.622971	32.175145	16.157862	105.40733	-78.091423	25.360686	100.347522
-10.253957	50.259495	106.396393	-23.044434	20.755363	102.996849	30.73448	0.01246	102.614365	33.645138	32.04454	109.053848	32.189809	16.0285	105.8341065	-78.278677	25.482226	100.1595915
-8.651518	49.73008	106.559753	-23.118607	20.752714	103.092514	30.6943	-0.086072	103.069046	33.668255	31.988468	109.523308	32.1812775	15.951198	106.296177	-78.4184915	25.55423	99.888851
-7.11275	49.052349	106.853043	-23.171402	20.662685	103.263153	30.73152	-0.207169	103.530754	33.650101	31.954456	110.128365	32.1908105	15.8736435	106.8295595	-78.5336145	25.4517265	99.6967465
-5.643612	48.285034	107.216454	-23.234453	20.562836	103.428909	30.829021	-0.346104	104.047943	33.698498	31.892591	110.748711	32.2637595	15.7732435	107.398327	-78.7326655	25.3524285	99.459491
-4.164714	47.320602	107.630501	-23.207018	20.416599	103.553543	30.889732	-0.524243	104.667877	33.742146	31.784746	111.441231	32.315939	15.6302515	108.054554	-78.729975	25.2029465	99.052532
-2.042922	45.61948	108.262703	-23.22266	20.141487	103.874519	31.030872	-0.913383	105.680237	33.835239	31.526106	112.59584	32.4330555	15.3063615	109.1380385	-78.8783755	24.9766125	98.6109995
-0.693666	44.319416	108.699211	-23.242514	19.941341	104.074387	31.098816	-1.208149	106.404266	33.938808	31.316164	113.349625	32.518812	15.0540075	109.8769455	-79.00384	24.8286745	98.2718285
0.610658	42.920925	109.064484	-23.262735	19.737629	104.278008	31.135794	-1.513623	107.154045	34.008278	31.101543	114.074936	32.572036	14.79396	110.6144905	-79.097506	24.681298	97.9415255
1.787045	41.411625	109.535744	-23.246777	19.552145	104.576363	31.160137	-1.737939	108.05999	34.003727	30.915674	114.910255	32.581932	14.5888675	111.4851225	-79.075486	24.5154225	97.6676035
2.877394	39.753052	110.133102	-23.235317	19.373299	104.973129	31.287912	-1.966262	109.007355	33.924934	30.794519	116.034683	32.606423	14.4141285	112.521019	-79.077057	24.3324695	97.425239
3.849289	38.010147	110.850754	-23.253572	19.181995	105.400482	31.451706	-2.178646	109.889565	33.989246	30.65019	117.032089	32.720476	14.235772	113.460827	-79.22762	24.128218	97.340137
4.785764	36.12331	111.445915	-23.241903	18.965162	105.729378	31.58136	-2.368919	110.592819	34.411354	30.426804	117.713676	32.996357	14.0289425	114.1532475	-79.480163	23.9013815	97.3055085
6.00206	33.218979	111.925926	-22.881689	18.629776	105.844078	31.76618	-2.436338	111.513832	34.486404	30.372774	118.838791	33.126292	13.968218	115.1763115	-78.88967	23.291334	96.5118445
6.681096	31.138498	112.164711	-22.767366	18.551493	105.988327	31.984985	-2.360138	112.077736	34.549198	30.356615	119.458618	33.2670915	13.9982385	115.768177	-78.8018235	23.1047475	96.208477
7.261661	29.009315	112.231339	-22.60725	18.496613	106.051346	32.246761	-2.239808	112.639984	34.625446	30.356884	119.843567	33.4361035	14.058538	116.2417755	-78.6506035	22.934688	95.8609165
7.81965	26.759731	112.000069	-22.370718	18.488239	105.956589	32.618828	-2.147072	113.014427	34.667004	30.36058	119.95977	33.642916	14.106754	116.4870985	-78.384352	22.869724	95.4260795
8.261565	24.457397	111.501205	-22.039274	18.52928	105.683838	32.985695	-2.034003	113.257851	34.711636	30.389843	119.813362	33.8486655	14.17792	116.5356065	-77.9272135	22.88064	94.8320695
8.649539	22.046865	110.790024	-21.950838	18.700306	105.44928	33.348038	-1.926693	113.32531	34.761726	30.417814	119.408592	34.054882	14.2455605	116.366951	-77.956558	23.1550515	94.531609
8.906037	19.558008	109.915283	-21.572836	18.730534	104.95343	33.755348	-1.814629	113.186432	34.864239	30.493853	118.813583	34.3097935	14.339612	116.0000075	-77.4554655	23.121456	93.9068525
9.069253	15.657598	108.364105	-20.920935	18.684921	104.087784	34.284248	-1.711766	112.802628	34.857845	30.743456	117.756187	34.5710465	14.515845	115.2794075	-76.4129165	22.853997	92.8961605
8.978158	12.88593	107.38549	-20.537977	18.637112	103.546753	34.637749	-1.716691	112.528679	35.094383	30.730387	116.892815	34.866066	14.506848	114.710747	-75.94202	22.767376	92.382759
8.668182	10.038192	106.656715	-20.175392	18.511263	103.107544	34.950928	-1.833302	112.454948	35.325077	30.672121	116.053772	35.1380025	14.4194095	114.25436	-75.4887865	22.6031165	91.960728
8.174009	7.162677	106.225311	-19.958797	18.451891	102.816788	35.21439	-1.999199	112.495552	35.508881	30.576208	115.268852	35.3616355	14.2885045	113.882202	-75.2792295	22.6152775	91.751374
7.461462	4.179668	105.966202	-19.835482	18.368361	102.585541	35.382133	-2.201752	112.477089	35.569069	30.471817	114.520134	35.475601	14.1350325	113.4986115	-75.146565	22.6016895	91.6724705
6.61315	1.187564	105.73008	-19.781446	18.274611	102.415703	35.408478	-2.389103	112.405205	35.566936	30.241447	113.655258	35.487707	13.926172	113.0302315	-75.050599	22.62305	91.8011745
5.617716	-1.794869	105.620255	-19.781054	18.2026	102.315758	35.368279	-2.629724	112.224747	35.471066	29.972496	112.81897	35.4196725	13.671386	112.5218585	-74.9817805	22.733814	92.1096575
3.849098	-6.234465	105.702736	-19.798069	17.958136	102.460564	35.243206	-3.111454	111.817062	35.39106	29.381382	111.592903	35.317133	13.134964	111.7049825	-74.913271	22.781308	93.2161455
2.527162	-9.111462	105.890694	-19.792397	17.748562	102.667595	35.205715	-3.445105	111.517059	35.338825	28.971788	110.894569	35.27227	12.7633415	111.205814	-74.857064	22.7337825	94.129376
1.101306	-11.944979	106.151375	-19.798101	17.539883	102.930641	35.17651	-3.87403	111.179306	35.343914	28.547419	110.39492	35.260212	12.3366945	110.787113	-74.856414	22.7430715	95.074169
-0.379339	-14.69716	106.27327	-19.780754	17.333633	103.186584	35.05275	-4.223433	110.9655	35.392025	28.134924	109.851112	35.2223875	11.9557455	110.408306	-74.7838955	22.7115205	95.964862
-1.945024	-17.332294	106.567993	-19.745693	17.14403	103.407707	34.993725	-4.510544	110.717789	35.412403	27.730408	109.191498	35.203064	11.609932	109.9546435	-74.69445	22.678128	96.8607705
-3.593704	-19.858421	107.089676	-19.667204	16.98653	103.567413	34.963886	-4.727875	110.516235	35.374577	27.389236	108.435394	35.1692315	11.3306805	109.4758145	-74.5036395	22.6423795	97.6590115
-5.238763	-22.187319	107.82589	-19.563923	16.897327	103.705872	35.018246	-4.832473	110.401917	35.283405	27.134811	107.668777	35.1508255	11.151169	109.035347	-74.2786715	22.643485	98.376397
-7.068423	-21.142834	108.916679	-19.467373	16.715588	103.930214	35.175869	-4.956817	110.545647	35.243511	26.843687	106.803871	35.20969	10.943435	108.674759	-74.144436	22.487741	99.185669
-8.402493	-20.571527	109.566093	-19.392828	16.509342	104.131508	35.297749	-5.080382	110.77784	35.254444	26.600933	106.359055	35.2760965	10.7602755	108.5684475	-74.0617525	22.2584085	99.6945685
-9.761161	-19.945509	110.118317	-19.293455	16.222994	104.361275	35.468548	-5.285691	110.960129	35.295979	26.280611	106.026924	35.3822635	10.49746	108.4935265	-73.9691735	21.948528	100.2290235
-11.07984	-19.266314	110.471191	-19.175745	15.869762	104.573456	35.605946	-5.561255	111.0858	35.355602	25.916571	105.77211	35.480774	10.177658	108.428955	-73.832264	21.561866	100.717957
-12.468042	-18.394503	110.759819	-19.062181	15.484083	104.809784	35.731716	-5.904565	111.177048	35.423855	25.532734	105.671463	35.5777855	9.8140845	108.4242555	-73.7021475	21.1540815	101.1953125
-13.773153	-17.484526	110.814415	-18.97724	15.076801	105.070412	35.830303	-6.302279	111.288025	35.520847	25.146908	105.751801	35.675575	9.4223145	108.519913	-73.630055	20.7312875	101.620911
-15.047015	-16.391491	110.639801	-18.903128	14.719402	105.315933	35.932583	-6.685192	111.376297	35.639343	24.815788	105.934731	35.785963	9.065298	108.655514	-73.592219	20.373506	101.976352
-16.891714	-14.374592	110.286858	-18.825077	14.315353	105.669113	36.029457	-7.053397	111.441376	35.771862	24.562801	106.349754	35.9006595	8.754702	108.895565	-73.5508135	19.876004	102.442661
-18.123888	-12.869698	110.033081	-18.744717	14.14872	105.894814	36.123909	-7.168829	111.597633	35.833168	24.528711	106.824318	35.9785385	8.679941	109.2109755	-73.4679725	19.617499	102.5786525
-19.32136	-11.144476	109.735069	-18.825953	14.044781	106.210945	36.204865	-7.278789	111.804184	35.898762	24.533037	107.511833	36.0518135	8.627124	109.6580085	-73.7037195	19.462438	102.7638815
-20.53372	-9.282871	109.379662	-18.848581	13.950835	106.525513	36.210594	-7.391179	112.08757	36.028965	24.572077	108.361923	36.1197795	8.590449	110.2247465	-73.8169415	19.311221	102.8262795
-21.670597	-7.306275	109.011543	-18.884117	13.845966	106.886864	36.224602	-7.560377	112.390343	36.221577	24.5998	109.323814	36.2230895	8.5197115	110.8570785	-73.9913235	19.1722205	102.9166495
-22.768703	-5.185868	108.571541	-18.930666	13.739164	107.283661	36.270916	-7.771668	112.591133	36.465614	24.644152	110.380875	36.368265	8.436242	111.486004	-74.229597	19.042086	103.081318
-23.830936	-3.014542	108.119873	-18.932699	13.594337	107.626556	36.248245	-7.942821	112.706291	36.728851	24.657597	111.386398	36.488548	8.357388	112.0463445	-74.353946	18.831286	103.2067675
-25.380219	0.399731	107.617523	-18.956215	13.389711	108.200195	36.190514	-8.182997	112.752769	37.039711	24.572517	112.927261	36.6151125	8.19476	112.840015	-74.5275425	18.584662	103.560375
-26.425467	2.801898	107.504044	-18.938025	13.313582	108.582779	36.17025	-8.303549	112.813377	37.266155	24.513079	113.832855	36.7182025	8.104765	113.323116	-74.5942525	18.522399	103.842442
-27.241718	5.051249	107.474541	-18.766954	13.236782	108.859131	36.12756	-8.301604	112.788795	37.359879	24.53319	114.557579	36.7437195	8.115793	113.673187	-74.2776275	18.357771	104.045075
-28.336996	7.578609	107.837639	-18.765623	13.324152	109.222176	36.089729	-8.199348	112.680695	37.43235	24.618946	114.871979	36.7610395	8.209799	113.776337	-74.2922855	18.438505	104.668015
-29.456833	10.167409	108.200874	-18.942823	13.634123	109.592178	36.090908	-8.039651	112.524117	37.478439	24.752295	114.839256	36.7846735	8.356322	113.6816865	-74.6703195	18.911924	105.5026695
-30.46269	12.599357	108.436653	-18.886986	13.787084	109.763596	36.123173	-7.831479	112.249931	37.448521	24.889915	114.567657	36.785847	8.529218	113.408794	-74.559819	19.04495	106.118398
-31.463627	15.013616	108.76844	-18.899342	13.907266	109.921349	36.103001	-7.659961	111.898216	37.35107	25.044609	114.070381	36.7270355	8.692324	112.9842985	-74.5257195	19.122208	106.8583995
-32.935883	18.579315	109.41243	-18.916142	13.97316	110.288689	36.016201	-7.522873	111.415359	37.198563	25.078959	113.319084	36.607382	8.778043	112.3672215	-74.439666	19.168277	108.2101565
-33.887024	20.945244	109.934738	-18.974522	13.89877	110.617188	35.926334	-7.559353	111.180786	37.124573	25.013634	112.989235	36.5254535	8.7271405	112.0850105	-74.4744975	19.0703995	109.1493655
-34.832733	23.207552	110.653641	-19.009043	13.800047	111.129936	35.820045	-7.591383	111.03653	37.051075	24.901632	112.839615	36.43556	8.6551245	111.9380725	-74.453646	18.9449695	110.3217995
-35.71262	25.537474	111.709511	-19.042959	13.649077	111.785721	35.743477	-7.639238	110.920158	37.018578	24.810675	112.972984	36.3810275	8.5857185	111.946571	-74.4669455	18.7124355	111.624871
-36.456902	27.857224	112.798546	-19.042446	13.586696	112.498871	35.661362	-7.637398	110.885262	37.016529	24.793585	113.213333	36.3389455	8.5780935	112.0492975	-74.4238375	18.5952985	112.9484445
-37.223713	30.152828	113.948204	-19.037722	13.601968	113.168098	35.651592	-7.519974	110.863892	37.008938	24.874315	113.587524	36.330265	8.6771705	112.225708	-74.405709	18.5267655	114.110488
-37.797607	32.429466	115.120872	-19.052959	13.655136	113.781509	35.638157	-7.301336	110.845802	37.011559	25.07704	114.082886	36.324858	8.887852	112.464344	-74.430776	18.42242	115.098674
-38.655754	35.748665	116.886078	-19.144661	13.774999	114.553497	35.624084	-6.891509	110.905746	37.057991	25.466663	115.076698	36.3410375	9.287577	112.991222	-74.6303595	18.262421	116.115772
-39.112923	37.876404	118.109718	-19.253811	13.913898	115.010307	35.601078	-6.509326	111.049881	37.104408	25.788706	115.856934	36.352743	9.63969	113.4534075	-74.860365	18.188106	116.5672065
-39.47229	39.874912	119.200729	-19.325054	14.02106	115.373932	35.632629	-6.173996	111.097084	37.145561	26.098358	116.619644	36.389095	9.962181	113.858364	-75.039203	18.079939	116.8895
-39.789333	41.785149	120.235573	-19.38872	14.188901	115.599319	35.625412	-5.692937	111.06292	37.525856	26.323307	117.05835	36.575634	10.315185	114.060635	-75.353074	18.062617	117.138003
-39.988213	43.552326	121.335518	-19.398495	14.302089	115.729942	35.62088	-5.204996	110.838448	37.540443	26.709595	117.415443	36.5806615	10.7522995	114.1269455	-75.3776515	17.8518785	117.3329385
-40.163754	45.204155	122.281792	-19.396811	14.507302	115.720428	35.601379	-4.681552	110.41925	37.538902	27.101057	117.467247	36.5701405	11.2097525	113.9432485	-75.3637625	17.8048515	117.4976075
-40.012779	46.642521	122.906029	-19.372025	14.761357	115.604149	35.564449	-4.14961	109.995628	37.532036	27.533319	117.268875	36.5482425	11.6918545	113.6322515	-75.2922925	17.8308595	117.5760465
-39.972469	48.794777	123.299957	-19.338978	15.332428	115.358803	35.560318	-3.430379	109.417381	37.390678	28.17473	116.794861	36.475498	12.3721755	113.106121	-75.153454	18.2926805	117.611485
-40.013451	49.990456	123.333618	-19.371742	15.659126	115.202782	35.51482	-3.026486	109.23629	37.205757	28.602049	116.357277	36.3602885	12.7877815	112.7967835	-75.1037725	18.5304705	117.6087805
-39.784222	51.514709	122.908928	-19.458271	15.944998	115.082489	35.453518	-2.714051	109.14341	36.984447	28.932949	116.09948	36.2189825	13.109449	112.621445	-75.1355245	18.780547	117.543533
-39.617424	52.461834	122.755074	-19.557991	16.155087	115.055504	35.373463	-2.514196	109.254524	36.78027	29.211775	115.919945	36.0768665	13.3487895	112.5872345	-75.1928485	18.9613845	117.5237735
-39.509071	53.080505	122.710892	-19.705845	16.259613	115.006699	35.298233	-2.416146	109.332634	36.552563	29.370985	115.780952	35.925398	13.4774195	112.556793	-75.337088	19.0418065	117.456605
-38.699486	54.582451	122.267403	-19.843849	16.243952	114.946732	35.200607	-2.342051	109.36129	36.38052	29.476389	115.649857	35.7905635	13.567169	112.5055735	-75.4782615	18.920735	117.3878905
-38.182472	54.594875	122.012917	-19.917948	16.257528	114.901779	35.109261	-2.265815	109.357048	36.235516	29.580667	115.558685	35.6723885	13.657426	112.4578665	-75.5082845	18.85763	117.3456915
-37.788387	53.160309	122.048569	-20.032175	16.366634	114.770676	34.994743	-1.979426	109.266617	36.066692	29.843935	115.453514	35.5307175	13.9322545	112.3600655	-75.5950675	18.8010135	117.1812865
-37.184475	52.778793	121.69664	-20.106346	16.499754	114.669952	34.950592	-1.693851	109.214569	35.970455	30.111561	115.415741	35.4605235	14.208855	112.315155	-75.6732155	18.790653	117.024749
-36.533363	52.124638	121.465897	-20.182667	16.736801	114.632462	34.931103	-1.391683	109.196617	35.886635	30.433819	115.421677	35.408869	14.521068	112.309147	-75.774203	18.952534	116.955777
-35.874298	51.250492	121.149506	-20.235535	16.972059	114.595863	34.909096	-1.063856	109.238304	35.792049	30.781036	115.43956	35.3505725	14.85859	112.338932	-75.8216425	19.085528	116.852794
-35.422161	50.482918	120.975372	-20.28677	17.183769	114.548813	34.895683	-0.767862	109.279716	35.7085	31.095119	115.44429	35.3020915	15.1636285	112.362003	-75.8756315	19.2039095	116.735623
-34.61235	49.421978	120.513428	-20.374037	17.422287	114.530205	34.844868	-0.5243	109.368645	35.64505	31.355343	115.412926	35.244959	15.4155215	112.3907855	-75.993033	19.4290525	116.6696245
-33.807571	48.282429	120.002426	-20.4321	17.648272	114.499573	34.81002	-0.353939	109.528183	35.597286	31.597128	115.381386	35.203653	15.6215945	112.4547845	-76.067853	19.6749495	116.5443615
-32.459846	46.301304	118.928909	-20.52824	17.978052	114.407555	34.819637	-0.167413	109.849953	35.508827	31.912947	115.252998	35.164232	15.872767	112.5514755	-76.220712	20.083337	116.2636345
-31.59157	44.903614	118.224297	-20.61183	18.193335	114.313995	34.807945	-0.044648	110.087669	35.092083	32.254902	115.185143	34.950014	16.105127	112.636406	-76.173674	20.281543	115.991584
-30.669256	43.421562	117.062019	-20.624224	18.425314	114.097954	34.830978	0.053686	110.360649	34.979607	32.4305	114.8162	34.9052925	16.242093	112.5884245	-76.1537405	20.608535	115.6074835
-29.738089	41.864319	115.905724	-20.647636	18.612164	113.818802	34.867683	0.09882	110.671379	34.849289	32.56181	114.326431	34.858486	16.330315	112.498905	-76.153758	20.894013	115.138699
-28.690191	40.236942	114.740463	-20.675522	18.745678	113.558937	34.924957	0.141883	110.990822	34.731731	32.627861	113.793091	34.828344	16.384872	112.3919565	-76.179388	21.106484	114.7259175
-27.684399	38.541336	113.767303	-20.642437	18.831694	113.28199	34.994934	0.15015	111.324242	34.623016	32.654198	113.241516	34.808975	16.402174	112.282879	-76.093849	21.261214	114.281101
-26.573853	36.780666	112.839256	-20.637861	18.822788	113.041962	35.062931	0.170409	111.638092	34.537987	32.684711	112.718925	34.800459	16.42756	112.1785085	-76.076181	21.218016	113.9054155
-24.970419	34.064423	111.966385	-20.658598	18.688158	112.694466	35.200462	0.226761	111.960434	34.410191	32.752697	112.115562	34.8053265	16.489729	112.037998	-76.1225225	20.886587	113.350934
-23.876482	32.292858	111.541573	-20.64995	18.623425	112.489723	35.247715	0.299873	112.12883	34.339081	32.819485	111.845718	34.793398	16.559679	111.987274	-76.093298	20.687171	112.992172
-22.71487	30.508593	111.250046	-20.71208	18.535032	112.356445	35.278515	0.413289	112.256706	34.262665	32.927208	111.736557	34.77059	16.6702485	111.9966315	-76.19475	20.3998155	112.7162585
-21.632399	28.802486	111.125717	-20.758554	18.533342	112.209549	35.286434	0.557186	112.386848	34.232624	33.113808	111.77626	34.759529	16.835497	112.081554	-76.276637	20.231187	112.337544
-20.458967	27.147909	110.953163	-20.819733	18.583443	112.039268	35.282238	0.812997	112.46579	34.175568	33.391819	111.85939	34.728903	17.102408	112.16259	-76.368369	20.064478	111.915946
-19.370131	25.543278	110.905121	-20.901867	18.735752	111.896828	35.25069	1.12932	112.537552	34.096954	33.740845	112.06443	34.673822	17.4350825	112.300991	-76.477556	20.0364215	111.492665
-18.199326	23.973885	110.800339	-21.084833	18.913927	111.775848	35.20134	1.480169	112.740303	34.051929	34.141129	112.37043	34.6266345	17.810649	112.5553665	-76.7963005	20.017205	110.9963295
-16.424805	21.658302	110.757401	-21.3146	19.130287	111.571869	35.14732	1.938151	113.064156	33.9282	34.692986	112.894402	34.53776	18.3155685	112.979279	-77.16696	19.9450055	110.164459
-15.266946	20.137608	110.644974	-21.462679	19.235382	111.402367	35.096931	2.185513	113.190445	33.868389	34.980705	113.190613	34.48266	18.583109	113.190529	-77.408018	19.887655	109.614205
-14.084177	18.592916	110.534843	-21.611671	19.254881	111.182953	35.04623	2.37555	113.320587	33.794144	35.174969	113.396164	34.420187	18.7752595	113.3583755	-77.643529	19.7345025	109.0075305
-12.922803	17.036135	110.359146	-21.717625	19.267162	110.962891	35.04047	2.493252	113.489723	33.748985	35.298981	113.502205	34.3947275	18.8961165	113.495964	-77.8299775	19.6382075	108.429818
-11.733434	15.485155	110.253189	-21.767572	19.218103	110.700401	35.04911	2.542657	113.687851	33.705921	35.3395	113.553169	34.3775155	18.9410785	113.62051	-77.9126595	19.4951275	107.780292
-10.634449	13.944032	110.111473	-21.800859	19.114525	110.407997	35.087608	2.549924	113.931763	33.624298	35.329731	113.517883	34.355953	18.9398275	113.724823	-77.957671	19.2892225	107.091171
-9.524604	12.414378	110.044548	-21.823811	19.032724	110.075592	35.145782	2.552042	114.188934	33.535107	35.26395	113.38382	34.3404445	18.907996	113.786377	-77.9880665	19.157452	106.364807
-7.947172	10.11415	109.865891	-21.838123	18.812956	109.436905	35.210468	2.459253	114.519867	33.378948	35.14138	113.056244	34.294708	18.8003165	113.7880555	-77.970954	18.8255955	105.0857545
-6.948112	8.66247	109.798134	-21.810242	18.658159	108.935738	35.14851	2.44571	114.724396	33.301903	35.028332	112.790527	34.2252065	18.737021	113.7574615	-77.8456905	18.579297	104.1140145
-6.020414	7.228217	109.711327	-21.795288	18.437273	108.472588	35.130466	2.339993	114.803253	33.253281	34.86454	112.542198	34.1918735	18.6022665	113.6727255	-77.7824495	18.2722795	103.2724505
-5.151908	5.834708	109.664299	-21.75876	18.200823	108.063759	35.284229	2.137577	114.85479	33.220867	34.674252	112.381027	34.252548	18.4059145	113.6179085	-77.770068	17.9957315	102.5096095
-4.370496	4.516466	109.666649	-21.721025	17.990761	107.701302	35.323029	2.042807	114.967667	33.194115	34.548492	112.375214	34.258572	18.2956495	113.6714405	-77.700622	17.6858725	101.7311635
-3.662558	3.277868	109.569702	-21.668901	17.793344	107.383278	35.349197	1.947537	114.980293	33.205097	34.437904	112.416199	34.277147	18.1927205	113.698246	-77.614949	17.3939675	101.06831
-3.026679	2.114168	109.477592	-21.5996	17.641363	107.051422	35.380821	1.883838	114.936066	33.207386	34.363289	112.403038	34.2941035	18.1235635	113.669552	-77.4933035	17.1591625	100.433292
-2.199644	0.540716	109.29705	-21.508886	17.511269	106.599007	35.419212	1.864223	114.737915	33.212708	34.288681	112.300995	34.31596	18.076452	113.519455	-77.333732	16.946086	99.678559
-1.769826	-0.375334	109.181641	-21.420622	17.478073	106.349686	35.450626	1.88446	114.62191	33.236885	34.302555	112.220291	34.3437555	18.0935075	113.4211005	-77.1849995	16.8626385	99.2782715
-1.426434	-1.291569	109.069885	-21.382124	17.476881	106.141022	35.467701	1.915877	114.45665	33.27364	34.32391	112.140526	34.3706705	18.1198935	113.298588	-77.1349185	16.8338685	98.983456
-1.159383	-2.036669	108.925034	-21.335199	17.472889	105.909348	35.481159	1.916585	114.227043	33.309765	34.316914	111.954666	34.395462	18.1167495	113.0908545	-77.06586	16.8290285	98.7278415
-0.987905	-2.771168	108.781601	-21.339952	17.492884	105.744766	35.49131	1.923503	114.019669	33.333485	34.313175	111.780586	34.4123975	18.118339	112.9001275	-77.0923015	16.867429	98.5894045
-0.925574	-3.413189	108.73848	-21.300545	17.512604	105.68174	35.520428	1.913746	113.90461	33.376007	34.312176	111.698135	34.4482175	18.112961	112.8013725	-77.0493075	16.912247	98.5621075
-0.917306	-4.020359	108.781731	-21.262424	17.541859	105.676628	35.550941	1.931326	113.881409	33.434639	34.334927	111.689041	34.49279	18.1331265	112.785225	-77.017638	16.9505915	98.568031
-1.085535	-4.734153	108.804214	-21.158884	17.559299	105.708572	35.626671	1.950178	113.759819	33.554848	34.351868	111.750877	34.5907595	18.151023	112.755348	-76.9085275	16.967575	98.661796
-1.279585	-5.093621	108.786346	-21.014034	17.586313	105.744598	35.715641	1.920393	113.718857	33.682762	34.337883	111.853668	34.6992015	18.129138	112.7862625	-76.7272695	17.043488	98.7029335
-1.559085	-5.379817	108.704636	-20.969202	17.595535	105.823814	35.812286	1.865023	113.634705	33.828888	34.291588	111.939987	34.820587	18.0783055	112.787346	-76.758991	17.1127645	98.860282
-1.901752	-5.602935	108.610764	-20.814116	17.592051	105.920387	35.917137	1.827939	113.538918	33.994904	34.22628	112.039314	34.9560205	18.0271095	112.789116	-76.5842525	17.1569925	99.051658
-2.331892	-5.749598	108.589676	-20.609163	17.627678	106.050385	36.04221	1.80134	113.535217	34.188335	34.216438	112.211021	35.1152725	18.008889	112.873119	-76.3335985	17.246467	99.227651
-2.819595	-5.820167	108.689102	-20.544949	17.682768	106.302414	36.15826	1.783311	113.674988	34.379772	34.228813	112.530563	35.269016	18.006062	113.1027755	-76.358914	17.359474	99.5020525
-3.34338	-5.810657	108.885155	-20.431938	17.733866	106.605232	36.289356	1.760424	113.959373	34.565807	34.269352	112.923813	35.4275815	18.014888	113.441593	-76.2914575	17.452844	99.768871
-4.2742	-5.663744	109.257629	-20.312601	17.807096	107.115898	36.403805	1.682786	114.489876	34.835781	34.321014	113.781548	35.619793	18.0019	114.135712	-76.244995	17.612292	100.096084
-5.00854	-5.528618	109.528412	-20.225231	17.796412	107.491707	36.459606	1.543139	114.975395	35.009533	34.306969	114.399406	35.7345695	17.925054	114.6874005	-76.1850315	17.66777	100.2960135
-5.76712	-5.33105	109.772705	-20.166653	17.778488	107.888565	36.523354	1.37311	115.409302	35.219414	34.204567	114.985832	35.871384	17.7888385	115.197567	-76.20469	17.7681375	100.579563
-6.606527	-5.141376	109.930511	-20.100733	17.746239	108.192574	36.563011	1.16445	115.735939	35.395241	34.067093	115.472473	35.979126	17.6157715	115.604206	-76.180592	17.8767065	100.780942
-7.428121	-4.854758	109.967209	-20.007002	17.706022	108.423233	36.593719	0.995516	115.853119	35.54023	33.93095	115.773071	36.0669745	17.463233	115.813095	-76.0809785	17.948811	101.033371
-8.334091	-4.507258	109.879814	-19.930994	17.692337	108.584007	36.639343	0.845319	115.84259	35.667271	33.814499	115.926003	36.153307	17.329909	115.8842965	-76.015295	18.054765	101.2837175
-9.335707	-4.075659	109.753799	-19.848637	17.703398	108.657623	36.700855	0.7632	115.718903	35.780396	33.749481	115.993591	36.2406255	17.2563405	115.856247	-75.9378995	18.1504555	101.458999
-10.78685	-3.424262	109.373642	-19.737362	17.746305	108.723747	36.748981	0.754685	115.467468	35.926434	33.690037	116.162018	36.3377075	17.222361	115.814743	-75.8124315	18.270249	101.632751
-11.801266	-2.893595	109.028648	-19.686255	17.755108	108.790039	36.87952	0.650779	115.320503	35.999931	33.686749	116.471252	36.4397255	17.168764	115.8958775	-75.8122355	18.341452	101.6842005
-12.942865	-2.304	108.775009	-19.649914	17.790995	108.862396	36.859737	0.677101	115.297005	36.120117	33.67001	116.850327	36.489927	17.1735555	116.073666	-75.789755	18.4084345	101.651126
-14.080055	-1.791003	108.485703	-19.586769	17.852058	108.893883	36.920578	0.596486	115.180588	36.264019	33.682556	117.192879	36.5922985	17.139521	116.1867335	-75.7658365	18.564595	101.6010325
-15.144981	-1.240691	108.031525	-19.509794	17.925459	108.855965	36.990036	0.567963	114.993843	36.455223	33.695282	117.356094	36.7226295	17.1316225	116.1749685	-75.7422175	18.7192955	101.5369615
-16.444134	-0.607571	107.677147	-19.394926	18.086775	108.742813	36.98251	0.665571	114.762161	36.564152	33.720772	117.284164	36.773331	17.1931715	116.0231625	-75.563183	18.9803785	101.4624635
-17.722971	-0.0207	107.386719	-19.26404	18.283274	108.626732	37.074436	0.700498	114.319145	36.650017	33.78212	116.935921	36.8622265	17.241309	115.627533	-75.3903065	19.325239	101.625931
-19.772015	0.955893	107.009415	-19.035994	18.612886	108.413628	37.150772	0.88534	113.621567	36.753975	33.80965	116.025139	36.9523735	17.347495	114.823353	-75.0243615	19.878277	102.003903
-21.15303	1.566061	106.795631	-18.85601	18.794748	108.26825	37.229027	0.973342	112.948456	36.841	33.776768	115.176788	37.0350135	17.375055	114.062622	-74.7470335	20.214441	102.473878
-22.572609	2.213608	106.541183	-18.68856	18.944914	108.081459	37.215912	1.137095	112.070534	36.931221	33.765259	114.116966	37.0735665	17.451177	113.09375	-74.4506865	20.438651	103.069168
-24.083729	2.847355	106.26519	-18.526793	19.140196	107.768776	37.268353	1.220436	110.957741	36.997952	33.810246	112.896141	37.1331525	17.515341	111.926941	-74.1867385	20.765051	103.610611
-25.514961	3.508144	105.93866	-18.363588	19.289585	107.382523	37.274097	1.398757	109.750244	37.028641	33.845921	111.553719	37.151369	17.622339	110.6519815	-73.878545	20.956831	104.1130645
-27.039442	4.162344	105.591187	-18.219259	19.451155	106.923462	37.273453	1.487025	108.50985	37.041779	33.876564	110.146866	37.157616	17.6817945	109.328358	-73.596134	21.2205155	104.518566
-28.501362	4.789968	105.231033	-18.113754	19.56028	106.406715	37.185703	1.582348	107.178497	37.044075	33.910942	108.71627	37.114889	17.746645	107.9473835	-73.342397	21.373915	104.8660465
-30.682764	5.805244	104.676842	-17.959534	19.675421	105.560562	37.025665	1.686754	105.213997	36.955688	33.816841	106.642929	36.9906765	17.7517975	105.928463	-72.9097445	21.5990445	105.192661
-32.10228	6.485392	104.295174	-17.888947	19.703016	105.027222	36.930462	1.625276	104.165138	36.89082	33.751495	105.541801	36.910641	17.6883855	104.8534695	-72.688535	21.7176465	105.2009745
-33.421658	7.181238	104.013954	-17.889484	19.736511	104.565849	36.833096	1.549781	103.167519	36.844341	33.689743	104.559692	36.8387185	17.619762	103.8636055	-72.6176865	21.85326	105.2680925
-34.75626	7.884741	103.789505	-17.860205	19.765419	104.073044	36.655365	1.497402	102.116478	36.738876	33.581879	103.427742	36.6971205	17.5396405	102.77211	-72.4175305	21.9911975	105.373978
-36.011406	8.611602	103.601227	-17.822037	19.801126	103.573296	36.443466	1.421038	101.091812	36.510284	33.385757	102.281822	36.476875	17.4033975	101.686817	-72.120949	22.1988545	105.459775
-37.160717	9.371721	103.525284	-17.893248	19.841455	103.184982	36.21891	0.854087	100.466942	36.296852	33.248497	101.277519	36.257881	17.051292	100.8722305	-72.044377	22.631618	105.4977335
-38.310181	10.120116	103.591621	-18.038553	19.88821	102.91127	35.871876	1.149866	99.64756	36.069649	33.074966	100.404999	35.9707625	17.112416	100.0262795	-72.0478685	22.664004	105.7962605
-39.867268	11.300405	103.771149	-18.26792	19.861807	102.676865	35.382374	0.944341	98.843285	35.613476	32.721893	99.43203	35.497925	16.833117	99.1376575	-72.033765	22.890497	106.2160725
-40.738152	12.073391	103.930603	-18.486912	19.819908	102.627411	35.086517	0.715132	98.528366	35.322517	32.49984	99.066719	35.204517	16.607486	98.7975425	-72.178341	23.03233	106.4572795
-41.54454	12.896042	104.088425	-18.708633	19.79347	102.680527	34.801746	0.566978	98.407143	35.107784	32.349617	98.998428	34.954765	16.4582975	98.7027855	-72.372031	23.1286425	106.6582685
-42.218105	13.758501	104.299484	-18.92564	19.733616	102.868889	34.569637	0.437586	98.469604	34.906307	32.241302	99.162567	34.737972	16.339444	98.8160855	-72.589252	23.127788	106.9216925
-42.861115	14.588252	104.564117	-19.136623	19.720831	103.092278	34.381294	0.333391	98.642921	34.769855	32.196228	99.505821	34.5755745	16.2648095	99.074371	-72.8488205	23.1768525	107.110185
-43.2714	15.397881	104.850471	-19.322674	19.70278	103.380989	34.232201	0.27721	98.89917	34.675579	32.137432	99.917618	34.45389	16.207321	99.408394	-73.099238	23.198239	107.353584
-43.635059	16.273788	105.100838	-19.421396	19.6826	103.686714	34.150158	0.183026	99.234024	34.653873	32.078457	100.392532	34.4020155	16.1307415	99.813278	-73.2448075	23.2344585	107.56015
-43.918617	17.604742	105.463623	-19.543543	19.702213	104.126892	34.157223	0.06234	99.837608	34.729889	32.009716	101.184044	34.443556	16.036028	100.510826	-73.530642	23.368398	107.742958
-43.978016	18.450485	105.663773	-19.536163	19.669025	104.387543	34.182331	-0.011319	100.260246	34.849216	31.945845	101.695404	34.5157735	15.967263	100.977825	-73.5880995	23.370787	107.797261
-43.949406	19.270464	105.781219	-19.505905	19.616594	104.618538	34.284611	-0.151492	100.689873	34.973366	31.849628	102.213654	34.6289885	15.849068	101.4517635	-73.6407985	23.38412	107.7853125
-43.818687	20.068888	105.928825	-19.480665	19.570892	104.801895	34.38982	-0.319725	101.12133	35.101189	31.691942	102.747986	34.7455045	15.6861085	101.934658	-73.7068345	23.4556755	107.669132
-43.600109	20.825817	105.947403	-19.443806	19.435183	104.976311	34.498878	-0.506535	101.556587	35.255798	31.55578	103.205849	34.877338	15.5246225	102.381218	-73.76495	23.3457435	107.571404
-43.309307	21.545572	106.05394	-19.393034	19.254843	105.148354	34.58194	-0.733712	101.942253	35.383232	31.386301	103.616226	34.982586	15.3262945	102.7792395	-73.768654	23.1833915	107.5174685
-42.863865	22.265917	106.1577	-19.377396	19.058321	105.32074	34.67186	-0.934806	102.304588	35.463272	31.161854	103.993607	35.067566	15.113524	103.1490975	-73.822358	23.003118	107.4923825
-42.137405	23.323477	106.253365	-19.37421	18.762518	105.545631	34.768112	-1.279675	102.672615	35.555519	30.898968	104.382797	35.1618155	14.8096465	103.527706	-73.9102355	22.7153895	107.563556
-41.575779	24.004955	106.267181	-19.402603	18.539883	105.626381	34.762436	-1.475062	102.781548	35.582302	30.719402	104.501434	35.172369	14.62217	103.641491	-73.977575	22.457596	107.611271
-40.944107	24.671568	106.250999	-19.436598	18.311449	105.632057	34.738438	-1.678657	102.778053	35.533497	30.503603	104.608391	35.1359675	14.412473	103.693222	-74.0091635	22.210425	107.570892
-40.21582	25.310871	106.22345	-19.510906	18.077335	105.618195	34.647022	-1.832374	102.778923	35.473251	30.310902	104.702484	35.0601365	14.239264	103.7407035	-74.0819485	21.915406	107.4956865
-39.446228	25.962055	106.12458	-19.58206	17.863825	105.634476	34.572201	-1.991381	102.805328	35.422348	30.171001	104.829979	34.9972745	14.08981	103.8176535	-74.1613945	21.63784	107.4512985
-38.603565	26.563236	106.143936	-19.690353	17.689676	105.677048	34.520081	-2.132541	102.855873	35.35384	30.060001	105.065666	34.9369605	13.96373	103.9607695	-74.3176665	21.415622	107.3933265
-37.646164	27.210093	106.132469	-19.790684	17.510168	105.744064	34.446587	-2.210131	103.010796	35.341827	29.964933	105.292061	34.894207	13.877401	104.1514285	-74.475575	21.142935	107.3366995
-36.158527	28.108374	106.089439	-19.922625	17.345163	105.858528	34.382408	-2.349339	103.254402	35.336094	29.8762	105.672226	34.859251	13.7634305	104.463314	-74.704501	20.9268955	107.253742
-34.975262	28.706964	106.077766	-19.996042	17.279634	105.920563	34.350353	-2.420375	103.436684	35.346813	29.844168	105.899368	34.848583	13.7118965	104.668026	-74.840667	20.8473715	107.1731
-33.838902	29.296595	106.040932	-20.058025	17.240808	105.980667	34.352356	-2.480109	103.680992	35.378063	29.817877	106.095253	34.8652095	13.668884	104.8881225	-74.9812595	20.812732	107.0732115
-32.656242	29.847139	105.948364	-20.096521	17.217585	106.031296	34.37846	-2.530431	103.957512	35.378475	29.805788	106.382439	34.8784675	13.6376785	105.1699755	-75.0715095	20.7974915	106.8926165
-31.314039	30.441629	105.907234	-20.151257	17.189917	106.039413	34.409107	-2.576411	104.235222	35.392368	29.798117	106.697174	34.9007375	13.610853	105.466198	-75.2032515	20.768981	106.612628
-30.024349	30.959427	105.699554	-20.233614	17.134596	105.939926	34.414745	-2.63627	104.482018	35.404381	29.777527	107.107391	34.909563	13.5706285	105.7947045	-75.376791	20.6985635	106.0851475
-28.738636	31.439404	105.36673	-20.334711	17.075113	105.741371	34.401096	-2.750536	104.785774	35.455879	29.746765	107.6679	34.9284875	13.4981145	106.226837	-75.5979095	20.6521115	105.255905
-26.738274	32.186237	105.041695	-20.591391	16.974714	105.394043	34.379978	-2.995728	105.371071	35.64278	29.672441	108.720589	35.011379	13.3383565	107.04583	-76.194161	20.6110715	103.742256
-25.270514	32.572968	104.85817	-20.714352	16.90671	105.162788	34.306839	-3.20636	105.732193	35.72868	29.565855	109.545601	35.0177595	13.1797475	107.638897	-76.4464635	20.6336725	102.686679
-23.777601	32.933395	104.801651	-20.821602	16.850826	104.918716	34.215553	-3.418217	106.115654	35.858231	29.407385	110.362671	35.036892	12.994584	108.2391625	-76.680096	20.707068	101.5982695
-22.493544	33.287052	104.77166	-20.932043	16.823534	104.624115	34.113289	-3.660734	106.549217	36.005096	29.201374	111.174347	35.0591925	12.77032	108.861782	-76.9232785	20.876748	100.386448
-21.122112	33.539028	104.701958	-21.038952	16.844576	104.322647	33.949097	-3.893921	107.113182	36.1633	28.987732	112.063286	35.0561985	12.5469055	109.588234	-77.1341025	21.1422465	99.05706
-19.629881	33.727875	104.758644	-21.155333	16.89081	104.073212	33.841637	-4.14819	107.754944	36.346546	28.783195	112.989662	35.0940915	12.3175025	110.372303	-77.4047575	21.4641175	97.774121
-18.498173	33.861496	104.912987	-21.238506	16.950481	103.855324	33.739983	-4.331179	108.411339	36.446445	28.616953	113.859474	35.093214	12.142887	111.1354065	-77.570226	21.758075	96.5752415
-16.705019	33.880268	104.965042	-21.204645	17.107887	103.408897	33.74118	-4.558336	108.955994	36.433186	28.385201	114.882301	35.087183	11.9134325	111.9191475	-77.496473	22.3023415	94.8986465
-15.545675	33.860188	104.885445	-21.068232	17.218882	102.951111	33.779961	-4.629564	109.097816	36.474247	28.248993	115.210594	35.127104	11.8097145	112.154205	-77.263568	22.6280495	93.748017
-14.506128	33.731644	104.685196	-20.876297	17.361937	102.459549	33.912918	-4.655977	108.976875	36.586578	28.229401	115.43692	35.249748	11.786712	112.2068975	-77.002342	22.937162	92.7122005
-13.596553	33.506874	104.468582	-20.630932	17.500517	102.005859	34.104549	-4.623933	108.893295	36.78027	28.268723	115.54689	35.4424095	11.822395	112.2200925	-76.7042735	23.178639	91.7916255
-12.769079	33.154671	104.215813	-20.369701	17.638586	101.607956	34.384834	-4.555546	108.705505	37.006989	28.301876	115.524445	35.6959115	11.873165	112.114975	-76.4353135	23.404007	91.100937
-12.04821	32.713459	103.897156	-20.046314	17.745872	101.18573	34.645962	-4.453385	108.388329	37.2113	28.335587	115.364243	35.928631	11.941101	111.876286	-76.021259	23.550643	90.495174
-11.453568	32.14159	103.468231	-19.763796	17.869541	100.756966	34.874432	-4.334552	108.07196	37.408878	28.410917	115.061363	36.141655	12.0381825	111.5666615	-75.669247	23.7008995	89.9472705
-10.906687	31.197865	102.984428	-19.379076	17.967306	100.317093	35.18375	-4.197023	107.751152	37.696095	28.488106	114.633202	36.4399225	12.1455415	111.192177	-75.1980745	23.7890705	89.442009
-10.733197	30.443325	102.615479	-19.204653	18.036036	100.125679	35.386017	-4.131809	107.571579	37.802708	28.492529	114.304794	36.5943625	12.18036	110.9381865	-75.0036685	23.891712	89.3131715
-10.729512	29.649475	102.137985	-19.035887	18.047037	99.931274	35.51263	-4.087152	107.322479	37.871719	28.501245	113.793671	36.6921745	12.2070465	110.558075	-74.7639485	23.8870275	89.304473
-10.803613	28.652546	101.582977	-18.872959	18.075218	99.710831	35.604652	-4.049991	106.994507	37.945766	28.476339	112.961067	36.775209	12.213174	109.977787	-74.521127	23.937262	89.443875
-11.037229	27.685202	101.04805	-18.703114	18.096491	99.576378	35.709362	-4.039593	106.591293	37.936638	28.481298	111.996117	36.823	12.2208525	109.293705	-74.229228	23.9721295	89.859051
-11.41094	26.626392	100.544807	-18.605061	18.107138	99.568375	35.789955	-4.046264	106.178726	37.857273	28.529734	110.878166	36.823614	12.241735	108.528446	-74.033736	23.972541	90.608304
-11.923436	25.55443	100.09552	-18.521385	18.093378	99.661293	35.881996	-4.002015	105.624283	37.835495	28.514538	109.308243	36.8587455	12.2562615	107.466263	-73.9015155	23.9304945	91.856323
-12.882201	23.860697	99.783066	-18.34646	18.040846	99.963326	35.951008	-3.890559	104.542252	37.537186	28.495741	107.006729	36.744097	12.302591	105.7744905	-73.437017	23.779101	94.1521615
-13.679141	22.73564	99.875237	-18.31818	17.935246	100.36377	35.989876	-3.885858	104.139839	37.343971	28.479538	105.776688	36.6669235	12.29684	104.9582635	-73.3032835	23.573652	95.7692765
-14.52508	21.613634	100.114891	-18.396744	17.814169	100.846954	35.946655	-3.960746	103.942886	37.147911	28.36425	105.051628	36.547283	12.201752	104.497257	-73.340771	23.426586	97.196651
-15.477295	20.520395	100.594185	-18.549089	17.63936	101.362022	35.820953	-4.116172	103.973389	36.93605	28.236374	104.744125	36.3785015	12.060101	104.358757	-73.4766795	23.218619	98.365287
-16.169981	19.603926	101.199364	-18.714529	17.425201	101.816849	35.675098	-4.336745	104.087677	36.796574	28.06875	104.664825	36.235836	11.8660025	104.376251	-73.664894	22.9843995	99.257447
-16.046032	19.113081	101.583252	-18.817112	17.211433	102.171265	35.536652	-4.531404	104.137161	36.668579	27.884701	104.773033	36.1026155	11.6766485	104.455097	-73.7368395	22.7462175	99.887433
-16.009726	18.913208	101.889374	-18.906515	17.032156	102.487274	35.458424	-4.706149	104.168976	36.61895	27.747864	105.019951	36.038687	11.5208575	104.5944635	-73.851717	22.5434545	100.3800845
-15.93483	18.955765	102.211723	-18.995152	16.846548	102.869537	35.396202	-4.848365	104.225288	36.666534	27.686041	105.56459	36.031368	11.418838	104.894939	-74.021672	22.274258	100.844135
-15.900171	18.918734	102.418045	-19.023785	16.765356	103.03701	35.392212	-4.866998	104.185616	36.720379	27.693895	105.943886	36.0562955	11.4134485	105.064751	-74.1038655	22.1172635	101.009269
-15.90133	18.961603	102.576683	-19.004419	16.798542	103.201553	35.392284	-4.81689	104.11396	36.777931	27.774847	106.236282	36.0851075	11.4789785	105.175121	-74.0939455	22.1181055	101.227985
-15.904138	18.99864	102.742729	-18.974966	16.852634	103.385201	35.44746	-4.723888	104.06469	36.832272	27.849133	106.439926	36.139866	11.5626225	105.252308	-74.089798	22.1426455	101.518094
-15.955688	19.115072	102.873817	-18.963251	16.926182	103.547844	35.467972	-4.632333	104.001762	36.877155	27.921236	106.629456	36.1725635	11.6444515	105.315609	-74.0990655	22.2079125	101.780079
-15.960233	19.196609	103.079163	-18.934099	17.00083	103.70829	35.47707	-4.544225	103.929504	36.919315	27.989944	106.72377	36.1981925	11.7228595	105.326637	-74.0663905	22.2788005	102.089943
-16.007263	19.291979	103.186104	-18.900589	17.063591	103.863647	35.462124	-4.477546	103.77877	36.970501	28.019672	106.694862	36.2163125	11.771063	105.236816	-74.0174905	22.356119	102.490478
-16.058701	19.490707	103.29454	-18.844118	17.198553	103.99929	35.451992	-4.404007	103.458344	36.97871	28.027189	106.465782	36.215351	11.811591	104.962063	-73.903587	22.585515	103.036517
-16.055309	19.572344	103.325951	-18.751207	17.245163	104.049858	35.436279	-4.353052	103.164398	36.988735	28.001169	106.174423	36.212507	11.8240585	104.6694105	-73.714921	22.6662675	103.4303055
-16.031826	19.680817	103.277298	-18.680801	17.306061	104.052612	35.42453	-4.306423	102.814781	36.990253	27.979118	105.783569	36.2073915	11.8363475	104.299175	-73.5689935	22.7757745	103.806049
-15.986952	19.756294	103.161896	-18.624296	17.347673	103.932396	35.409973	-4.258735	102.39521	36.965443	27.949312	105.277145	36.187708	11.8452885	103.8361775	-73.4363	22.8500575	104.0286145
-15.941936	19.824543	102.974472	-18.559685	17.353054	103.786217	35.35022	-4.222624	101.967346	37.208328	27.806599	104.564079	36.279274	11.7919875	103.2657125	-73.398644	22.9141205	104.3067215
-15.859455	19.906281	102.765907	-18.554853	17.361378	103.606239	35.308399	-4.21028	101.600334	36.755787	27.924553	104.181084	36.032093	11.8571365	102.890709	-73.141799	22.8656195	104.321769
-15.735936	20.025551	102.536545	-18.571615	17.36038	103.423271	35.252235	-4.211587	101.26461	36.645256	27.864725	103.64753	35.9487455	11.826569	102.45607	-73.0919755	22.894191	104.390472
-15.449903	20.240234	102.22905	-18.564384	17.255276	103.137634	35.142811	-4.248665	100.831841	36.403961	27.755203	103.002182	35.773386	11.753269	101.9170115	-72.902154	22.757283	104.3582565
-15.20292	20.438635	102.074921	-18.625147	17.206589	103.040268	35.066338	-4.303597	100.65892	36.282845	27.677891	102.643265	35.6745915	11.687147	101.6510925	-72.9248855	22.726031	104.4294435
-14.883442	20.571495	101.962639	-18.688471	17.139139	102.949821	34.992413	-4.400494	100.529648	36.183159	27.598146	102.45079	35.587786	11.598826	101.490219	-72.964728	22.679452	104.409423
-14.575984	20.719761	101.91227	-18.766632	17.033457	102.907135	34.895416	-4.483885	100.446526	36.131393	27.502451	102.377594	35.5134045	11.509283	101.41206	-73.0466685	22.557631	104.40221
-14.203687	20.840204	101.875244	-18.844507	16.909782	102.886894	34.815903	-4.591721	100.409569	36.082901	27.387064	102.387428	35.449402	11.3976715	101.3984985	-73.138416	22.4218925	104.3752895
-13.812139	20.971935	101.860847	-18.875948	16.809607	102.876648	34.770161	-4.663667	100.413704	36.04805	27.312952	102.550613	35.4091055	11.3246425	101.4821585	-73.1610015	22.2945715	104.2711375
-13.441385	21.078733	101.89518	-18.959457	16.693413	102.864136	34.733768	-4.709208	100.52755	36.045162	27.282354	102.843224	35.389465	11.286573	101.685387	-73.308379	22.100253	104.042885
-12.791625	21.345766	101.962151	-19.097977	16.59572	102.871475	34.723103	-4.747526	100.833961	36.082409	27.3169	103.572525	35.402756	11.284687	102.203243	-73.59871	21.906753	103.539707
-12.260646	21.511156	102.074524	-19.206566	16.54286	102.886269	34.718819	-4.753309	101.109291	36.126816	27.388901	104.199089	35.4228175	11.317796	102.65419	-73.8359495	21.767924	103.118348
-11.695734	21.69998	102.198662	-19.31839	16.534847	102.927574	34.738464	-4.756717	101.372459	36.228455	27.486628	104.803452	35.4834595	11.3649555	103.0879555	-74.1202395	21.7047385	102.7671925
-11.16364	21.899147	102.307106	-19.383375	16.517504	102.915779	34.755413	-4.709784	101.553764	36.320675	27.58699	105.28141	35.538044	11.438603	103.417587	-74.304794	21.596405	102.413971
-10.581363	22.025993	102.317764	-19.447218	16.527779	102.827774	34.770206	-4.63199	101.674362	36.374783	27.658289	105.605423	35.5724945	11.5131495	103.6398925	-74.4669305	21.5424085	102.0156555
-10.022108	22.160576	102.218613	-19.536839	16.607567	102.646507	34.770554	-4.535087	101.708496	36.3578	27.743658	105.775917	35.564177	11.6042855	103.7422065	-74.637855	21.6108485	101.5508075
-9.530318	22.264164	102.029694	-19.599415	16.634897	102.395592	34.748249	-4.459061	101.676453	36.315132	27.81328	105.796722	35.5316905	11.6771095	103.7365875	-74.7305205	21.5926845	101.0545965
-8.671074	22.438765	101.619888	-19.702761	16.774891	101.901558	34.637955	-4.331783	101.527153	36.172203	27.874317	105.670013	35.405079	11.771267	103.598583	-74.810601	21.778515	100.204533
-8.076153	22.463345	101.363197	-19.782106	16.892202	101.621162	34.570187	-4.27492	101.433136	36.065205	27.937504	105.56916	35.317696	11.831292	103.501148	-74.881908	21.953112	99.741176
-7.487236	22.492289	101.167336	-19.857605	17.00419	101.393066	34.463467	-4.196237	101.335594	36.007084	27.984259	105.479576	35.2352755	11.894011	103.407585	-74.9504855	22.114369	99.378547
-6.901899	22.460756	101.084885	-19.884764	17.104631	101.246773	34.354351	-4.112249	101.214813	35.944759	28.036625	105.44989	35.149555	11.962188	103.3323515	-74.919083	22.247074	99.1611945
-6.364194	22.413334	101.036682	-19.971853	17.178303	101.176559	34.277466	-4.025337	101.108673	35.903553	28.103382	105.471909	35.0905095	12.0390225	103.290291	-75.0342155	22.3175835	99.062827
-5.860198	22.358496	101.076973	-20.003712	17.244152	101.190376	34.230896	-3.939406	101.017799	35.863815	28.177197	105.5382	35.0473555	12.1188955	103.2779995	-75.0547795	22.3694085	99.1027525
-5.327946	22.240503	101.135162	-20.067638	17.307222	101.222466	34.179623	-3.843264	100.979637	35.822693	28.27107	105.628708	35.001158	12.213903	103.3041725	-75.136434	22.400541	99.1407595
-4.525778	22.002457	101.193031	-20.166918	17.449656	101.307175	34.146721	-3.663172	101.015518	35.764465	28.45256	105.757614	34.955593	12.394694	103.386566	-75.289429	22.504618	99.227784
-3.931613	21.745394	101.217773	-20.253872	17.536903	101.328697	34.120682	-3.532871	101.074509	35.711918	28.599285	105.811562	34.9163	12.533207	103.4430355	-75.424044	22.540599	99.2143585
-3.381009	21.480858	101.244987	-20.312778	17.634048	101.317612	34.076969	-3.381816	101.176872	35.637501	28.750233	105.781113	34.857235	12.6842085	103.4789925	-75.482791	22.5838875	99.1562315
-2.866336	21.161942	101.178917	-20.400755	17.738882	101.319313	34.061527	-3.262546	101.271561	35.533855	28.871363	105.721191	34.797691	12.8044085	103.496376	-75.599201	22.6733555	99.14225
-2.324802	20.865932	101.090912	-20.419056	17.839695	101.27169	34.046329	-3.156566	101.356697	35.428368	28.996038	105.636421	34.7373485	12.919736	103.496559	-75.5754605	22.759654	99.046821
-1.782006	20.473513	101.016907	-20.47192	17.908543	101.216576	34.020237	-3.094956	101.44738	35.339653	29.102999	105.57209	34.679945	13.0040215	103.509735	-75.623785	22.8130645	98.923417
-1.221802	20.032112	100.959053	-20.535309	17.928959	101.189545	33.997543	-3.074164	101.635422	35.276348	29.159683	105.593025	34.6369455	13.0427595	103.6142235	-75.7075635	22.8151585	98.7648665
-0.335001	19.28121	101.083038	-20.645731	17.939701	101.270203	33.984356	-3.118078	102.114281	35.227798	29.192957	105.758331	34.606077	13.0374395	103.936306	-75.897539	22.8419625	98.6041
0.198293	18.734941	101.234459	-20.68417	17.933645	101.361588	33.966785	-3.109625	102.563713	35.163254	29.206032	105.998123	34.5650195	13.0482035	104.280918	-75.9333595	22.8190865	98.442258
0.755985	18.217047	101.530708	-20.729994	17.875952	101.541565	33.990387	-3.219411	103.253983	35.072861	29.193407	106.405022	34.531624	12.986998	104.8295025	-75.991612	22.764906	98.2536275
1.273823	17.679564	101.999809	-20.818516	17.829782	101.810158	34.018776	-3.276067	104.176888	35.051334	29.172083	107.031761	34.535055	12.948008	105.6043245	-76.172087	22.711556	98.0159915
1.769177	17.124472	102.560127	-20.92403	17.750341	102.145538	34.012852	-3.374363	105.276932	35.105522	29.129156	107.844971	34.559187	12.8773965	106.5609515	-76.407247	22.6232855	97.7301245
2.31673	16.53816	103.247627	-21.008461	17.642916	102.529785	33.980968	-3.442935	106.475136	35.123516	29.107681	108.872269	34.552242	12.832373	107.6737025	-76.569164	22.453459	97.3858675
2.764638	15.965323	104.124222	-21.048044	17.532183	102.979515	34.011806	-3.577156	107.892288	35.19458	29.06881	110.228302	34.603193	12.745827	109.060295	-76.699281	22.318539	96.898735
3.287768	15.12102	105.767097	-21.176804	17.32646	103.968727	34.139919	-3.920543	110.241188	35.4977	29.013433	112.496544	34.8188095	12.546445	111.368866	-77.1724175	22.106475	96.568588
3.576273	14.595072	106.8069	-21.224787	17.176138	104.596756	34.224018	-4.17552	111.632553	35.704788	28.971138	113.873337	34.964403	12.397809	112.752945	-77.413977	21.954467	96.440567
3.837562	14.068796	107.604889	-21.218714	17.028614	105.119965	34.307381	-4.376745	112.673248	35.905983	28.937452	114.843727	35.106682	12.2803535	113.7584875	-77.54411	21.7768745	96.4814425
4.070757	13.601337	108.117271	-21.142462	16.910254	105.427513	34.390938	-4.506595	113.347519	36.02356	28.91745	115.4291	35.207249	12.2054275	114.3883095	-77.492173	21.6150805	96.4667165
4.258203	13.137792	108.342697	-21.068691	16.82448	105.598297	34.493031	-4.525262	113.689758	36.111336	28.950193	115.780731	35.3021835	12.2124655	114.7352445	-77.4395655	21.4364945	96.4613495
4.411288	12.731689	108.420204	-20.965488	16.778477	105.675102	34.626038	-4.525565	113.744591	36.229015	28.987997	115.829636	35.4275265	12.231216	114.7871135	-77.3585025	21.325738	96.5630905
4.513154	12.329921	108.338333	-20.843163	16.771442	105.646515	34.738544	-4.503309	113.569031	36.332088	29.028896	115.698555	35.535316	12.2627935	114.633793	-77.221642	21.2800905	96.659237
4.547547	11.704967	108.002983	-20.640158	16.728233	105.472305	34.874355	-4.489692	113.080276	36.477722	29.04455	115.396225	35.6760385	12.277429	114.2382505	-76.9563545	21.179037	96.7063595
4.486406	11.384175	107.797943	-20.522305	16.729254	105.379761	34.965233	-4.497643	112.760422	36.557507	29.096191	115.286102	35.76137	12.299274	114.023262	-76.80598	21.159234	96.73626
4.306416	11.088176	107.690109	-20.444925	16.744249	105.361557	35.024624	-4.471947	112.521835	36.616646	29.142931	115.307602	35.820635	12.335492	113.9147185	-76.710485	21.153006	96.8083955
4.087942	10.834151	107.611908	-20.405411	16.773211	105.378746	35.077618	-4.424006	112.301971	36.663189	29.224216	115.460037	35.8704035	12.400105	113.881004	-76.6812255	21.146317	96.876488
3.799822	10.531927	107.504616	-20.37606	16.80463	105.392647	35.120377	-4.384108	112.056801	36.715435	29.331839	115.597244	35.917906	12.4738655	113.8270225	-76.670026	21.1353945	96.9582715
3.42197	10.229215	107.34774	-20.343853	16.861786	105.399597	35.122101	-4.274544	111.73661	36.783138	29.444397	115.691719	35.9526195	12.5849265	113.7141645	-76.6403255	21.1386455	97.0850295
3.012077	9.845149	107.112396	-20.338081	16.95686	105.405304	35.155724	-4.163287	111.423553	36.795658	29.585424	115.740158	35.975691	12.7110685	113.5818555	-76.651853	21.2026515	97.2287525
2.214216	9.303217	106.812576	-20.280344	17.133036	105.399109	35.180336	-3.968943	110.922302	36.875298	29.782146	115.692017	36.027817	12.9066015	113.3071595	-76.588505	21.3594705	97.4910585
1.608797	8.858642	106.569588	-20.24494	17.256039	105.376801	35.161953	-3.859135	110.580215	36.928345	29.868626	115.577904	36.045149	13.0047455	113.0790595	-76.535029	21.5073325	97.6745425
0.975727	8.400946	106.315445	-20.191345	17.34791	105.362305	35.1572	-3.817126	110.185745	37.009438	29.919136	115.42028	36.083319	13.051005	112.8030125	-76.466009	21.644815	97.9215975
0.315848	7.869217	106.073669	-20.10516	17.464851	105.343987	35.175079	-3.740138	109.882401	37.0938	29.958843	115.246834	36.1344395	13.1093525	112.5646175	-76.3447595	21.8203495	98.1233565
-0.461502	7.300461	105.811623	-20.020491	17.574415	105.354012	35.198505	-3.700935	109.670273	37.160435	29.96377	115.058289	36.17947	13.1314175	112.364281	-76.220452	22.0174125	98.343743
-1.273723	6.676969	105.671158	-19.976055	17.67094	105.37014	35.230888	-3.655821	109.439697	37.204781	29.964321	114.873459	36.2178345	13.15425	112.156578	-76.1699445	22.18763	98.583702
-2.137857	6.016365	105.422745	-19.939972	17.733637	105.34803	35.221115	-3.611698	109.198845	37.22554	29.996819	114.554787	36.2233275	13.1925605	111.876816	-76.1032715	22.2747135	98.819244
-3.501182	4.918336	104.968681	-19.910027	17.864613	105.264648	35.202972	-3.488423	108.703026	37.181942	30.063444	113.99202	36.192457	13.2875105	111.347523	-76.012511	22.4417155	99.181773
-4.451946	4.158067	104.752907	-19.901667	17.946491	105.186996	35.18298	-3.368966	108.426651	37.124641	30.138374	113.543388	36.1538105	13.384704	110.9850195	-75.9571445	22.508278	99.3889725
-5.429599	3.34022	104.579582	-19.905018	18.043549	105.166519	35.166855	-3.262518	108.181572	37.055866	30.226171	113.099693	36.1113605	13.4818265	110.6406325	-75.9213965	22.6052715	99.6924055
-6.446742	2.449787	104.432449	-19.926645	18.149561	105.141136	35.135128	-3.16382	107.982597	36.962509	30.302658	112.689758	36.0488185	13.569419	110.3361775	-75.9021085	22.729703	99.9460945
-7.508256	1.541404	104.394302	-19.934883	18.238621	105.123734	35.095188	-3.086612	107.83757	36.883316	30.35565	112.233459	35.989252	13.634519	110.0355145	-75.859018	22.842723	100.2119535
-8.569037	0.588655	104.350365	-19.930849	18.287121	105.0933	35.061481	-3.021569	107.694862	36.82666	30.392569	111.748695	35.9440705	13.6855	109.7217785	-75.8057685	22.888742	100.4648215
-9.640608	-0.384878	104.315758	-19.920019	18.361135	105.027626	35.042912	-2.949165	107.56279	36.740948	30.431944	111.201836	35.89193	13.7413895	109.382313	-75.731968	22.9808805	100.672939
-11.220944	-1.912829	104.415283	-19.884705	18.422838	104.914215	35.067619	-2.805891	107.412025	36.632267	30.399477	110.119156	35.849943	13.796793	108.7655905	-75.619353	23.048883	101.0628395
-12.290355	-2.863745	104.567268	-19.82357	18.509464	104.764175	35.088219	-2.623156	107.356194	36.542976	30.364433	109.033081	35.8155975	13.8706385	108.1946375	-75.4627375	23.1482895	101.3337125
-13.238057	-3.868806	104.699112	-19.744175	18.608683	104.523766	35.154427	-2.353759	107.273399	36.239357	30.399408	107.802246	35.696892	14.0228245	107.5378225	-75.185242	23.1945415	101.5097095
-14.277744	-4.766872	105.136887	-19.690569	18.774998	104.317749	35.287117	-1.952405	107.236794	35.58131	30.527946	106.580185	35.4342135	14.2877705	106.9084895	-74.8153515	23.2622255	101.7270085
-15.210581	-5.626188	105.646011	-19.672529	18.889694	104.093445	35.434822	-1.593657	107.27446	35.100956	30.698439	105.427757	35.267889	14.552391	106.3511085	-74.612947	23.226997	101.8357815
-16.063005	-6.408756	106.138321	-19.69451	18.850468	103.952789	35.50106	-1.35765	107.313751	34.885777	30.788055	104.691872	35.1934185	14.7152025	106.0028115	-74.5824385	22.9857335	101.9027665
-17.032394	-7.251243	106.57917	-19.739134	18.682636	103.935326	35.542545	-1.279592	107.539093	34.75312	30.755447	104.302505	35.1478325	14.7379275	105.920799	-74.6261005	22.6273445	101.949853
-18.377346	-8.337185	107.082512	-19.849518	18.287003	104.026428	35.511154	-1.467526	107.907249	34.708702	30.572023	104.32663	35.109928	14.5522485	106.1169395	-74.808964	22.0217575	101.9359165
-19.316929	-8.938523	107.264709	-19.920237	17.99194	104.103699	35.467033	-1.677757	108.08139	34.732445	30.402765	104.456886	35.099739	14.362504	106.269138	-74.940213	21.621376	101.93826
-20.149036	-9.425849	107.465912	-19.988029	17.784601	104.187164	35.400322	-1.851864	108.236763	34.723263	30.232584	104.601898	35.0617925	14.19036	106.4193305	-75.0378505	21.378842	101.9549975
-21.03673	-9.784469	107.578102	-20.061672	17.63723	104.267433	35.342827	-2.062032	108.282234	34.730766	30.097622	104.73497	35.0367965	14.017795	106.508602	-75.1601405	21.256665	102.026264
-21.843742	-10.035935	107.64418	-20.110838	17.534252	104.323997	35.208256	-2.146273	108.355072	34.768764	29.995584	104.800156	34.98851	13.9246555	106.577614	-75.210186	21.1438485	102.07038
-22.643805	-10.203976	107.756317	-20.182171	17.472925	104.382851	35.153614	-2.216648	108.397057	34.744263	29.929987	104.807899	34.9489385	13.8566695	106.602478	-75.3132805	21.0891805	102.163224
-23.426424	-10.228625	107.847809	-20.269861	17.482155	104.472038	35.088993	-2.254025	108.436165	34.689159	29.918182	104.866776	34.889076	13.8320785	106.6514705	-75.428798	21.1322315	102.2926055
-24.642826	-10.028299	108.070717	-20.399052	17.46743	104.645836	34.974419	-2.275855	108.5485	34.639198	29.944447	104.901146	34.8068085	13.834296	106.724823	-75.6049125	21.100564	102.566849
-25.407972	-9.7741	108.182587	-20.467638	17.46599	104.759956	34.922123	-2.284554	108.526627	34.561905	29.944536	104.923691	34.742014	13.829991	106.725159	-75.67729	21.101989	102.794753
-26.119583	-9.444101	108.230461	-20.544275	17.431498	104.875038	34.814117	-2.227785	108.518494	34.488518	29.91935	104.940048	34.6513175	13.8457825	106.729271	-75.7398675	21.0172135	103.020805
-26.823498	-9.03432	108.22345	-20.618383	17.354034	104.977417	34.742752	-2.249547	108.532181	34.414837	29.897612	104.987427	34.5787945	13.8240325	106.759804	-75.8155605	20.8840355	103.19503
-27.533583	-8.506549	108.110336	-20.691252	17.258778	105.116966	34.702572	-2.384312	108.504036	34.345074	29.873688	105.114891	34.523823	13.744688	106.8094635	-75.906327	20.772868	103.4244685
-28.232914	-7.887376	107.98687	-20.763193	17.130297	105.256905	34.652584	-2.455619	108.479431	34.32148	29.8307	105.26738	34.487032	13.6875405	106.8734055	-76.013418	20.5730535	103.6404045
-28.882986	-7.144608	107.861984	-20.829056	17.027737	105.384682	34.605614	-2.580924	108.418228	34.319427	29.776186	105.46582	34.4625205	13.597631	106.942024	-76.1206325	20.457843	103.82734
-29.922707	-5.935883	107.555176	-20.873011	16.830954	105.587769	34.527073	-2.736458	108.312698	34.357498	29.691263	105.87635	34.4422855	13.4774025	107.094524	-76.1883075	20.1845055	104.081014
-30.533564	-5.011089	107.284393	-20.917202	16.727428	105.730949	34.479027	-2.853264	108.282021	34.40696	29.651665	106.208458	34.4429935	13.3992005	107.2452395	-76.2773975	20.0556555	104.2166585
-31.187126	-4.004159	107.093811	-20.94054	16.644947	105.854332	34.420559	-2.962374	108.258926	34.469124	29.622272	106.60704	34.4448415	13.329949	107.432983	-76.3259215	19.959945	104.275681
-31.807795	-2.938078	106.902634	-20.929941	16.577776	105.983223	34.396091	-3.055123	108.294937	34.548683	29.597954	107.050537	34.472387	13.2714155	107.672737	-76.332269	19.8841365	104.293709
-32.476353	-1.780567	106.699249	-20.971554	16.56885	106.160286	34.361725	-3.148184	108.414986	34.605278	29.57501	107.533737	34.4835015	13.213413	107.9743615	-76.4266095	19.924287	104.3462105
-33.086597	-0.553431	106.621811	-21.057274	16.574196	106.329002	34.322834	-3.240399	108.526886	34.700478	29.559767	108.047691	34.511656	13.159684	108.2872885	-76.626204	19.988708	104.3707155
-33.759247	0.71861	106.584969	-21.081476	16.602066	106.512512	34.255116	-3.30962	108.622704	34.786957	29.550001	108.444954	34.5210365	13.1201905	108.533829	-76.6839885	20.0839415	104.491195
-34.754772	2.691965	106.455925	-21.149553	16.637632	106.774117	34.15844	-3.389646	108.622673	34.840706	29.482941	108.905899	34.499573	13.0466475	108.764286	-76.798679	20.2286165	104.783948
-35.379551	4.039383	106.460526	-21.215366	16.661264	106.921021	34.080261	-3.412056	108.560356	34.790344	29.397842	109.187065	34.4353025	12.992893	108.8737105	-76.8660345	20.329635	104.9683315
-36.017082	5.357845	106.353806	-21.31159	16.616076	107.036018	34.002934	-3.434919	108.438583	34.785076	29.340473	109.435585	34.394005	12.952777	108.937084	-77.017185	20.279375	105.134952
-36.671551	6.719197	106.205414	-21.354946	16.609324	107.10186	33.905685	-3.443322	108.247139	34.802303	29.236164	109.712959	34.353994	12.896421	108.980049	-77.063886	20.322227	105.223671
-37.305977	8.083284	106.1213	-21.408451	16.585325	107.205414	33.807148	-3.48299	108.042061	34.781101	29.10232	110.014977	34.2941245	12.809665	109.028519	-77.1110265	20.360985	105.382309
-37.90852	9.471056	106.154297	-21.459791	16.614021	107.26062	33.715057	-3.52723	107.854774	34.851028	29.013411	110.205017	34.2830425	12.7430905	109.0298955	-77.2026245	20.4849515	105.4913445
-38.622406	10.792034	106.156525	-21.473238	16.678434	107.347916	33.624397	-3.564927	107.56073	34.872517	28.945225	110.277641	34.248457	12.690149	108.9191855	-77.194933	20.666719	105.7766465
-39.588974	12.781358	106.368271	-21.403248	16.82147	107.393738	33.495247	-3.577765	107.157898	34.920807	28.869995	110.156509	34.208027	12.646115	108.6572035	-77.014523	20.996825	106.1302725
-40.220272	14.053091	106.541206	-21.409803	16.962933	107.469543	33.433384	-3.54932	106.976639	34.954845	28.875652	110.129082	34.1941145	12.663166	108.5528605	-77.0137205	21.2627	106.3862255
-40.872868	15.291702	106.7603	-21.400604	17.129812	107.597778	33.386757	-3.499885	106.830811	34.969013	28.909462	110.087013	34.177885	12.7047885	108.458912	-76.979093	21.5548355	106.736644
-41.535042	16.489294	107.083488	-21.351507	17.261227	107.751869	33.347801	-3.441582	106.691681	34.963203	28.948467	109.973694	34.155502	12.7534425	108.3326875	-76.858516	21.7690115	107.1710505
-42.172127	17.575777	107.385971	-21.355829	17.358116	107.900581	33.27821	-3.399657	106.535408	34.953011	28.966146	109.87738	34.1156105	12.7832445	108.206394	-76.8272685	21.9329875	107.594768
-42.818077	18.647165	107.723824	-21.31114	17.461964	108.061424	33.238937	-3.364286	106.445351	34.958111	28.983753	109.784111	34.098524	12.8097335	108.114731	-76.720804	22.1141945	108.008117
-43.416748	19.686272	108.061996	-21.282799	17.521042	108.25827	33.218384	-3.349669	106.385208	34.973637	28.97661	109.704651	34.0960105	12.8134705	108.0449295	-76.6616085	22.2286135	108.4716105
-44.261314	21.12673	108.570099	-21.282625	17.610498	108.496353	33.191463	-3.309733	106.243599	34.987827	28.98609	109.534348	34.089645	12.8381785	107.8889735	-76.654895	22.3828175	109.1037325
-44.804077	21.994879	108.832123	-21.22868	17.637264	108.580185	33.146469	-3.288071	106.178352	34.965691	28.998503	109.368324	34.05608	12.855216	107.773338	-76.51344	22.419312	109.387032
-45.308273	22.842093	108.938454	-21.195881	17.682295	108.631989	33.120216	-3.266214	106.096199	34.948116	29.002518	109.177795	34.034166	12.868152	107.636997	-76.425928	22.496438	109.626981
-45.837479	23.619717	109.11515	-21.204094	17.716259	108.643959	33.128052	-3.248657	105.983627	34.910316	29.016325	108.952736	34.019184	12.883834	107.4681815	-76.427372	22.548684	109.8197365
-46.233936	24.383467	109.209534	-21.175545	17.730938	108.619926	33.11676	-3.219237	105.870796	34.856274	29.036432	108.714966	33.986517	12.9085975	107.292881	-76.337607	22.5532785	109.946971
-46.60524	25.054083	109.302567	-21.155722	17.739662	108.588814	33.104649	-3.204819	105.745949	34.805111	29.034306	108.46373	33.95488	12.9147435	107.1048395	-76.266324	22.5645805	110.0727885
-46.92971	25.681786	109.336403	-21.14863	17.733019	108.575203	33.124512	-3.190741	105.662964	34.755333	29.014429	108.252678	33.9399225	12.911844	106.957821	-76.2371825	22.554194	110.192585
-47.423271	26.629152	109.435318	-21.15925	17.703911	108.610764	33.118732	-3.229019	105.728004	34.701122	29.006042	108.127594	33.909927	12.8885115	106.927799	-76.228427	22.5193105	110.293729
-47.647663	27.201303	109.504715	-21.189589	17.667084	108.665512	33.139828	-3.246036	105.739418	35.014244	28.838232	107.872902	34.077036	12.796098	106.80616	-76.456214	22.53807	110.524864
-47.863773	27.760241	109.588943	-21.186592	17.646118	108.68335	33.137722	-3.282292	105.74688	34.655769	28.964285	107.95723	33.8967455	12.8409965	106.852055	-76.2699295	22.4512395	110.514645
-48.051964	28.284624	109.621902	-21.165987	17.60463	108.685043	33.125984	-3.318933	105.779205	34.622295	28.936363	107.848404	33.8741395	12.808715	106.8138045	-76.2061135	22.400545	110.5562815
-48.152534	28.742958	109.620819	-21.194695	17.572489	108.676956	33.108578	-3.334694	105.777527	34.57682	28.910557	107.755676	33.842699	12.7879315	106.7666015	-76.232089	22.3570465	110.5873105
-48.254147	29.202953	109.613014	-21.208057	17.545584	108.635582	33.100353	-3.333883	105.748108	34.539978	28.910498	107.646263	33.8201655	12.7883075	106.6971855	-76.2362795	22.3028605	110.5739785
-48.272724	29.66717	109.586761	-21.210661	17.529375	108.597435	33.072479	-3.33779	105.744133	34.505299	28.902296	107.569794	33.788889	12.782253	106.6569635	-76.210211	22.276497	110.5379065
-48.222664	30.358765	109.558556	-21.229357	17.512054	108.595398	33.081306	-3.309938	105.731079	34.454033	28.920055	107.518509	33.7676695	12.8050585	106.624794	-76.2263835	22.2190495	110.566002
-48.165009	30.853207	109.662308	-21.254246	17.470131	108.679688	33.069397	-3.294745	105.724571	34.43811	28.928596	107.524017	33.7537535	12.8169255	106.624294	-76.2622455	22.1233365	110.735082
-48.040897	31.32242	109.903503	-21.275967	17.41169	108.805702	33.069794	-3.288234	105.706825	34.429699	28.922697	107.539429	33.7497465	12.8172315	106.623127	-76.3016805	22.0061485	110.988277
-47.86808	31.772079	110.184799	-21.252796	17.385036	108.982384	33.069412	-3.279915	105.67746	34.391777	28.922415	107.548286	33.7305945	12.82125	106.612873	-76.2361865	21.948822	111.351895
-47.576233	32.199539	110.514626	-21.238085	17.369053	109.194252	33.073681	-3.259661	105.626404	34.399498	28.922951	107.523087	33.7365895	12.831645	106.5747455	-76.2127595	21.906461	111.8137585
-47.25444	32.578011	110.842026	-21.153942	17.364326	109.407066	33.04929	-3.25854	105.571747	34.393768	28.922535	107.44014	33.721529	12.8319975	106.5059435	-76.029413	21.8966545	112.3081885
-46.89183	33.023773	111.162697	-21.095776	17.392323	109.576439	33.054638	-3.210684	105.446945	34.382946	28.915491	107.319237	33.718792	12.8524035	106.383091	-75.910344	21.9322425	112.769787
-46.302486	33.71682	111.553024	-21.038216	17.413776	109.826485	33.046329	-3.161704	105.330643	34.357063	28.924488	107.21096	33.701696	12.881392	106.2708015	-75.778128	21.94616	113.3821685
-45.828739	34.2271	111.71225	-21.021898	17.411526	109.957123	33.078339	-3.143623	105.337868	34.363617	28.947929	107.269875	33.720978	12.902153	106.3038715	-75.764774	21.920899	113.6103745
-45.34729	34.703201	111.816231	-21.016958	17.397951	110.061897	33.077599	-3.135519	105.447411	34.37249	28.982132	107.40535	33.7250445	12.9233065	106.4263805	-75.7589605	21.8725955	113.6974135
-44.759941	35.17865	111.899017	-21.05533	17.355623	110.157524	33.133583	-3.12368	105.53318	34.361046	29.021343	107.611862	33.7473145	12.9488315	106.572521	-75.8579745	21.7624145	113.742527
-44.150864	35.610359	111.890839	-21.065237	17.321699	110.221802	33.141102	-3.142094	105.717598	34.422817	29.053036	107.893456	33.7819595	12.955471	106.805527	-75.9124335	21.687927	113.638077
-43.474949	36.047085	111.885162	-21.136652	17.226023	110.28746	33.183083	-3.167161	105.910088	34.457775	29.074415	108.207047	33.820429	12.953627	107.0585675	-76.093733	21.498419	113.5163525
-42.719833	36.492371	111.8498	-21.151621	17.14679	110.315979	33.222553	-3.204252	106.070694	34.512119	29.073616	108.514107	33.867336	12.934682	107.2924005	-76.170578	21.358898	113.3395575
-41.528122	37.179375	111.736938	-21.208637	17.035086	110.286308	33.267708	-3.240916	106.184372	34.551517	29.08456	108.777786	33.9096125	12.921822	107.481079	-76.3268865	21.14835	113.091537
-40.63652	37.589188	111.477684	-21.245476	16.98266	110.146988	33.285065	-3.253525	106.185471	34.554798	29.075333	108.828949	33.9199315	12.910904	107.50721	-76.4108835	21.054416	112.786766
-39.739628	38.004242	111.114159	-21.291698	16.945858	109.884964	33.308971	-3.251627	106.142914	34.559299	29.085728	108.825089	33.934135	12.9170505	107.4840015	-76.517531	20.9746655	112.2859265
-38.717693	38.426586	110.596741	-21.31461	16.896482	109.527313	33.320461	-3.252339	106.079391	34.561108	29.08872	108.792892	33.9407845	12.9181905	107.4361415	-76.5700045	20.8747735	111.6184845
-37.763191	38.852516	110.091438	-21.338041	16.881203	109.098228	33.327042	-3.238599	105.940475	34.572166	29.09483	108.741936	33.949604	12.9281155	107.3412055	-76.625686	20.8342905	110.8552505
-36.712379	39.210251	109.574356	-21.344372	16.789574	108.622215	33.352993	-3.177521	105.73378	34.564835	29.111153	108.681694	33.958914	12.966816	107.207737	-76.647658	20.612332	110.036693
-35.661888	39.567791	109.072365	-21.380625	16.751734	108.153427	33.367226	-3.135743	105.490242	34.538857	29.121691	108.646454	33.9530415	12.992974	107.068348	-76.7142915	20.510494	109.238506
-33.976151	40.122437	108.60273	-21.469465	16.720377	107.669746	33.321014	-3.080654	105.179909	34.477013	29.143599	108.533707	33.8990135	13.0314725	106.856808	-76.8379435	20.4092815	108.482684
-32.828339	40.415401	108.399307	-21.514362	16.70874	107.431541	33.295174	-3.031471	104.942642	34.363201	29.162254	108.399406	33.8291875	13.0653915	106.671024	-76.8579115	20.3520885	108.192058
-31.646845	40.707031	108.339417	-21.528452	16.704445	107.276581	33.231525	-2.937088	104.69136	34.317238	29.196587	108.230148	33.7743815	13.1297495	106.460754	-76.8312855	20.2791405	108.092408
-30.409899	41.046459	108.248924	-21.50976	16.708445	107.182266	33.196091	-2.871398	104.454674	34.279091	29.222101	108.096001	33.737591	13.1753515	106.2753375	-76.757111	20.2415385	108.0891945
-29.153357	41.322617	108.229431	-21.52589	16.751553	107.043205	33.173866	-2.787303	104.24855	34.236374	29.271034	108.036972	33.70512	13.2418655	106.142761	-76.7569	20.2612405	107.943649
-27.927462	41.583282	108.241379	-21.574856	16.778387	107.011856	33.126961	-2.642541	104.204491	34.201317	29.336369	108.044724	33.664139	13.346914	106.1246075	-76.813851	20.20986	107.8991045
-26.565298	41.828228	108.20919	-21.628977	16.828588	106.938362	33.114178	-2.566814	104.215836	34.177116	29.427055	108.174942	33.645647	13.4301205	106.195389	-76.903601	20.2270555	107.681335
-24.63513	42.081501	108.303413	-21.691319	16.839693	106.913902	33.06358	-2.467165	104.487595	34.171421	29.537136	108.55056	33.6175005	13.5349855	106.5190775	-77.0001385	20.1444005	107.3087265
-23.34342	42.167835	108.451759	-21.82798	16.817366	106.97361	33.110229	-2.52473	104.952667	34.136597	29.623423	109.093323	33.623413	13.5493465	107.022995	-77.279373	20.0853855	106.924225
-21.910404	42.212715	108.596596	-21.908674	16.797867	107.119797	33.145508	-2.520422	105.511986	34.217007	29.693295	109.796951	33.6812575	13.5864365	107.6544685	-77.4986055	20.0092975	106.5851255
-20.671038	42.189808	108.778526	-22.048927	16.746141	107.188538	33.16888	-2.485121	106.065514	34.296913	29.767767	110.468658	33.7328965	13.641323	108.267086	-77.8307505	19.850959	106.10999
-19.280931	42.146358	108.836411	-22.183718	16.749474	107.164345	33.232857	-2.55368	106.532349	34.33231	29.792204	111.061333	33.7825835	13.619262	108.796841	-78.1500195	19.879686	105.531849
-18.021425	42.122719	108.903397	-22.285208	16.685753	107.062744	33.275047	-2.58645	106.991745	34.364353	29.824322	111.557579	33.8197	13.618936	109.274662	-78.390116	19.75257	104.850826
-16.552513	41.869293	108.754639	-22.351088	16.63331	106.926933	33.30407	-2.602052	107.314957	34.38961	29.845482	111.927238	33.84684	13.621715	109.6210975	-78.549016	19.644905	104.2327685
-14.488396	41.567974	108.504845	-22.438717	16.576729	106.592094	33.35268	-2.600398	107.70266	34.384964	29.910322	112.260666	33.868822	13.654962	109.981663	-78.746256	19.498496	103.202525
-13.166827	41.354744	108.28981	-22.463951	16.576939	106.317856	33.422558	-2.606228	107.864784	34.374599	29.951525	112.306656	33.8985785	13.6726485	110.08572	-78.8264805	19.4812295	102.549992
-11.837916	41.082958	108.000671	-22.456848	16.583342	106.013504	33.458668	-2.560416	107.927917	34.341076	30.00289	112.342857	33.899872	13.721237	110.135387	-78.813568	19.445447	101.891621
-10.502172	40.724354	107.666443	-22.453608	16.632767	105.676903	33.493382	-2.501817	107.950974	34.335297	30.060589	112.252602	33.9143395	13.779386	110.101788	-78.8215555	19.486148	101.252018
-9.244126	40.406342	107.429062	-22.400059	16.679747	105.395363	33.556751	-2.431568	107.934486	34.3265	30.10549	112.208595	33.9416255	13.836961	110.0715405	-78.7417435	19.522533	100.7191855
-8.033175	40.023991	107.204903	-22.345325	16.711889	105.157722	33.619518	-2.398291	107.93576	34.336182	30.161901	112.201141	33.97785	13.881805	110.0684505	-78.6685	19.541973	100.2469935
-6.800496	39.61869	107.114731	-22.263981	16.745405	104.958519	33.693157	-2.382169	107.956192	34.404808	30.178209	112.172356	34.0489825	13.89802	110.064274	-78.5769445	19.59279	99.852764
-5.078403	38.89381	107.088783	-22.072714	16.793871	104.830826	33.825092	-2.340307	107.952881	34.511692	30.206173	112.212646	34.168392	13.932933	110.0827635	-78.31382	19.654809	99.5788885
-4.015307	38.392387	107.095863	-21.998384	16.819231	104.826889	33.893024	-2.330512	107.987213	34.621849	30.229288	112.258278	34.2574365	13.949388	110.1227455	-78.2542045	19.689074	99.5310325
-2.934137	37.915134	107.176849	-21.872255	16.886858	104.913452	33.9646	-2.329098	108.033768	34.732658	30.249723	112.311829	34.348629	13.9603125	110.1727985	-78.093139	19.8134035	99.6541055
-1.896124	37.281536	107.268715	-21.825233	16.938473	105.009964	34.041344	-2.332852	108.134857	34.828918	30.261322	112.37944	34.435131	13.964235	110.2571485	-78.085597	19.912711	99.7627795
-0.940022	36.759632	107.389793	-21.727543	17.014303	105.097511	34.098549	-2.344757	108.224571	34.917099	30.295435	112.479317	34.507824	13.975339	110.351944	-77.96291	20.053267	99.843078
-0.055353	36.156471	107.426331	-21.702454	17.08766	105.135796	34.119144	-2.348041	108.319054	35.015221	30.32192	112.538651	34.5671825	13.9869395	110.4288525	-77.9720905	20.1883805	99.8427395
0.869094	35.627377	107.402328	-21.707258	17.182352	105.062927	34.128819	-2.350499	108.359634	35.068558	30.337408	112.570023	34.5986885	13.9934545	110.4648285	-78.0132045	20.3712495	99.6610255
2.164571	34.589008	107.276222	-21.670128	17.31498	104.83165	34.121426	-2.268087	108.388374	35.105915	30.410969	112.588951	34.6136705	14.071441	110.4886625	-77.9539265	20.558519	99.1746375
2.928205	33.966022	107.155243	-21.703705	17.412064	104.556862	34.123455	-2.225105	108.411873	35.128944	30.489122	112.624275	34.6261995	14.1320085	110.518074	-78.0336095	20.6921195	98.59565
3.658489	33.31171	107.039551	-21.737114	17.488262	104.23716	34.112431	-2.131226	108.45826	35.127045	30.571804	112.678337	34.619738	14.220289	110.5682985	-78.093966	20.756235	97.9060215
4.368118	32.597801	106.888832	-21.729744	17.566174	103.888344	34.126259	-2.042002	108.524467	35.102074	30.662119	112.838486	34.6141665	14.3100585	110.6814765	-78.0736545	20.8222895	97.0952115
5.020307	31.778902	106.850624	-21.722202	17.631617	103.549622	34.175838	-1.973835	108.716919	35.092407	30.764168	113.025009	34.6341225	14.3951665	110.870964	-78.0785265	20.8680675	96.22828
5.598182	31.031698	106.809341	-21.68638	17.690596	103.297424	34.237999	-1.903188	108.922729	35.119965	30.869003	113.196243	34.678982	14.4829075	111.059486	-78.051742	20.8982845	95.535362
6.11806	30.29122	106.76358	-21.606632	17.744875	103.087105	34.345055	-1.824073	109.100929	35.140755	30.966997	113.335991	34.742905	14.571462	111.21846	-77.956169	20.918288	94.95575
6.878377	29.074949	106.687675	-21.416128	17.827152	102.848289	34.534046	-1.649243	109.370895	35.193554	31.132334	113.5159	34.8638	14.7415455	111.4433975	-77.696056	20.9127585	94.2531805
7.283468	28.156052	106.702057	-21.241844	17.925495	102.769829	34.679482	-1.526677	109.655357	35.26173	31.216196	113.698425	34.970606	14.8447595	111.676891	-77.454294	21.0062305	93.862767
7.630845	27.288586	106.821426	-21.050323	18.00687	102.800835	34.875004	-1.447544	110.023727	35.326672	31.296602	113.942001	35.100838	14.924529	111.982864	-77.201484	21.089211	93.618806
7.898565	26.371786	106.986938	-20.846601	18.064753	102.887794	35.078728	-1.339114	110.375191	35.457714	31.406189	114.161705	35.268221	15.0335375	112.268448	-76.961423	21.0959685	93.50714
8.103489	25.519892	107.025169	-20.637821	18.174353	102.966881	35.249458	-1.18342	110.700157	35.587589	31.521952	114.317657	35.4185235	15.169266	112.508907	-76.6941655	21.17944	93.424855
8.20973	24.504629	107.073891	-20.453838	18.303417	103.044762	35.439865	-1.040479	110.93029	35.717098	31.676823	114.427742	35.5784815	15.318172	112.679016	-76.4861575	21.288662	93.410508
8.26517	23.534595	107.038284	-20.297842	18.41164	103.112564	35.590622	-0.917709	111.074448	35.843922	31.818611	114.419868	35.717272	15.450451	112.747158	-76.312956	21.372829	93.47797
8.197394	22.035217	106.851898	-20.123806	18.579947	103.209282	35.780884	-0.689544	111.098572	35.976868	32.010292	114.106918	35.878876	15.660374	112.602745	-76.126488	21.49952	93.815819
8.019374	21.047106	106.665924	-20.011322	18.719213	103.286674	35.901642	-0.532679	110.973312	36.062996	32.152325	113.681114	35.982319	15.809823	112.327213	-76.004963	21.628603	94.246135
7.801875	20.001116	106.416298	-19.930279	18.918888	103.415176	35.99522	-0.352432	110.806015	36.12392	32.306705	113.129341	36.05957	15.9771365	111.967678	-75.920128	21.8606395	94.862674
7.546344	18.977083	106.194649	-19.806232	19.136637	103.62648	36.132763	-0.164198	110.529114	36.153049	32.47691	112.440048	36.142906	16.156356	111.484581	-75.75537	22.116918	95.768379
7.217554	17.986076	105.984367	-19.648127	19.332977	103.926659	36.277477	0.06834	110.163795	36.188969	32.640713	111.654022	36.233223	16.3545265	110.9089085	-75.529477	22.3114275	96.9444095
6.816254	16.95726	105.847656	-19.457891	19.531162	104.304352	36.416466	0.277659	109.73307	36.225761	32.791672	110.831917	36.3211135	16.5346655	110.2824935	-75.2368955	22.5276585	98.3262105
6.418718	15.984596	105.82019	-19.332554	19.719172	104.736794	36.538273	0.464794	109.422348	36.241364	32.933617	110.035431	36.3898185	16.6992055	109.7288895	-75.0549265	22.7391385	99.7446985
5.7639	14.543964	105.931213	-19.167097	19.982136	105.387665	36.635643	0.706608	108.995316	36.361511	33.120323	109.161484	36.498577	16.9134655	109.0784	-74.832771	23.0508065	101.69693
5.279632	13.589403	106.075844	-19.096085	20.089207	105.764725	36.67947	0.820503	108.846199	36.421497	33.213985	108.752678	36.5504835	17.017244	108.7994385	-74.7426535	23.16117	102.7300115
4.883092	12.69145	106.236877	-19.040005	20.199512	106.078735	36.714069	0.942618	108.752693	36.427563	33.309387	108.549133	36.570816	17.1260025	108.650913	-74.650826	23.2730215	103.506557
4.467216	11.81466	106.440392	-19.017527	20.329195	106.333366	36.75951	1.052474	108.796242	36.459648	33.427425	108.524551	36.609579	17.2399495	108.6603965	-74.644633	23.4184405	104.0063355
4.081361	11.018732	106.639793	-18.957289	20.422653	106.504044	36.831631	1.193473	108.906235	36.511326	33.567921	108.605209	36.6714785	17.380697	108.755722	-74.5860565	23.464609	104.252366
3.690273	10.223611	106.793976	-18.922445	20.549545	106.603386	36.921055	1.342309	109.013763	36.571522	33.736195	108.73175	36.7462885	17.539252	108.8727565	-74.5911785	23.559838	104.3340155
3.402588	9.501088	106.888672	-18.843441	20.651005	106.643486	37.034687	1.535961	109.140694	36.648792	33.929535	108.898247	36.8417395	17.732748	109.0194705	-74.5286215	23.569262	104.2675015
2.955226	8.474229	106.988144	-18.707409	20.850822	106.607483	37.204483	1.758379	109.306442	36.833321	34.218216	109.212944	37.018902	17.9882975	109.259693	-74.43372	23.7133465	103.955273
2.686534	7.870302	107.025955	-18.62875	20.995087	106.511597	37.301468	1.909194	109.447159	36.959286	34.376736	109.387604	37.130377	18.142965	109.4173815	-74.387877	23.847209	103.6058125
2.394452	7.260695	107.037399	-18.532909	21.171608	106.3629	37.384178	2.036286	109.54863	37.061504	34.538155	109.551575	37.222841	18.2872205	109.5501025	-74.288659	24.0559955	103.1756975
2.141079	6.757718	107.049164	-18.442923	21.406389	106.224144	37.454956	2.190776	109.739891	37.167595	34.698872	109.627441	37.3112755	18.444824	109.683666	-74.1971215	24.367954	102.764622
1.917034	6.285471	107.10788	-18.357893	21.631056	106.139687	37.553974	2.312757	109.923302	37.274647	34.845863	109.742775	37.4143105	18.57931	109.8330385	-74.1300965	24.682802	102.4463355
1.685453	5.822654	107.183006	-18.231867	21.825741	106.062866	37.630093	2.431766	110.098053	37.408924	34.984123	109.899673	37.5195085	18.7079445	109.998863	-73.9832425	24.9435375	102.126869
1.44641	5.429777	107.217171	-18.161026	22.014875	106.033386	37.70118	2.578375	110.258591	37.524231	35.13958	110.028458	37.6127055	18.8589775	110.1435245	-73.9347575	25.1707725	101.9232475
1.11829	4.912801	107.255219	-18.036507	22.304373	105.962326	37.826965	2.827254	110.347511	37.63335	35.407715	110.253586	37.7301575	19.1174845	110.3005485	-73.8031715	25.4912615	101.6241035
0.896816	4.582623	107.195374	-17.959652	22.462013	105.90284	37.887356	2.960834	110.320328	37.767071	35.616661	110.332764	37.8272135	19.2887475	110.326546	-73.7465175	25.6352785	101.479134
0.687701	4.316906	107.071854	-17.918163	22.647301	105.835724	37.913235	3.166836	110.248817	37.821091	35.802502	110.352982	37.867163	19.484669	110.3008995	-73.703489	25.809933	101.3705485
0.492741	4.108967	106.995758	-17.876551	22.820101	105.820175	37.942745	3.33806	110.177193	37.852688	35.956772	110.378777	37.8977165	19.647416	110.277985	-73.6508185	25.992786	101.362365
0.299767	3.90451	106.961105	-17.815948	22.952196	105.823448	37.964241	3.47471	110.150505	37.908581	36.078979	110.405731	37.936411	19.7768445	110.278118	-73.568307	26.1275475	101.368778
0.101635	3.731955	106.985855	-17.830339	23.12277	105.893036	37.951309	3.593977	110.153351	37.932796	36.186295	110.454857	37.9420525	19.890136	110.304104	-73.6027305	26.355404	101.481968
-0.121664	3.548263	107.043518	-17.825647	23.275974	105.976212	37.911396	3.663152	110.17836	37.944309	36.251434	110.51297	37.9278525	19.957293	110.345665	-73.5791465	26.594655	101.606759
-0.508672	3.315384	107.20166	-17.847229	23.505077	106.172218	37.876957	3.771833	110.343681	37.975697	36.360786	110.678741	37.926327	20.0663095	110.511211	-73.620785	26.9438445	101.833225
-0.77418	3.202817	107.351173	-17.88414	23.642393	106.298088	37.874821	3.835463	110.466728	37.994305	36.456253	110.836685	37.934563	20.145858	110.6517065	-73.702843	27.138928	101.9444695
-1.037857	3.092332	107.459953	-17.890205	23.7565	106.398537	37.816475	3.933776	110.618935	38.002949	36.555126	111.002373	37.909712	20.244451	110.810654	-73.690122	27.268549	101.98642
-1.312265	3.035038	107.553886	-17.924831	23.873135	106.465088	37.798473	4.016541	110.803139	38.004166	36.656185	111.200104	37.9013195	20.336363	111.0016215	-73.7509815	27.409907	101.9285545
-1.576598	2.990066	107.675362	-17.961199	24.0096	106.516205	37.791096	4.134214	111.050354	38.007236	36.790054	111.450974	37.899166	20.462134	111.250664	-73.821564	27.557066	101.781746
-1.852525	2.97802	107.815536	-18.017756	24.152493	106.573776	37.793015	4.256097	111.299751	38.021484	36.963036	111.713455	37.9072495	20.6095665	111.506603	-73.9427615	27.6954195	101.640949
-2.113851	3.003918	107.917953	-18.026173	24.302092	106.615387	37.768082	4.410012	111.532997	38.032734	37.12772	111.922218	37.900408	20.768866	111.7276075	-73.952754	27.835318	101.5031665
-2.548401	3.108043	108.181259	-18.030682	24.529566	106.713013	37.831501	4.613903	111.975716	38.047947	37.377972	112.207207	37.939724	20.9959375	112.0914615	-74.001088	28.0631945	101.3345645
-2.857951	3.205755	108.380653	-18.018816	24.668682	106.798729	37.874443	4.771715	112.278053	38.093403	37.557953	112.421608	37.983923	21.164834	112.3498305	-74.021555	28.17253	101.2476275
-3.181945	3.298967	108.569427	-17.995667	24.77182	106.893181	37.899227	4.885019	112.535156	38.125828	37.705273	112.626907	38.0125275	21.295146	112.5810315	-74.0038615	28.248494	101.2053305
-3.563286	3.450329	108.709564	-17.978495	24.889425	106.990005	37.899269	4.990198	112.794807	38.152065	37.824738	112.860397	38.025667	21.407468	112.827602	-73.982657	28.371382	101.152408
-4.004523	3.633924	108.823601	-17.961432	24.970514	107.140564	37.901695	5.055233	113.023079	38.188148	37.912304	113.14608	38.0449215	21.4837685	113.0845795	-73.9677855	28.4572595	101.1965485
-4.549444	3.8637	108.880997	-17.958382	25.063721	107.281174	37.920334	5.077629	113.214447	38.250801	37.98608	113.431358	38.0855675	21.5318545	113.3229025	-74.0023315	28.5955875	101.2394455
-5.138742	4.086516	108.873131	-17.97641	25.161345	107.428276	37.876614	5.113158	113.328743	38.319202	38.04142	113.715515	38.097908	21.577289	113.522129	-74.050728	28.745401	101.334423
-6.083971	4.434503	108.770325	-18.024469	25.34712	107.577171	37.767883	5.164203	113.363739	38.300793	38.165447	114.127029	38.034338	21.664825	113.745384	-74.083276	29.029415	101.408958
-6.811791	4.792337	108.641113	-18.080589	25.530628	107.673088	37.680218	5.229502	113.333763	38.287582	38.2645	114.320168	37.9839	21.747001	113.8269655	-74.145078	29.314255	101.5192105
-7.560079	5.126572	108.517586	-18.131226	25.694212	107.755295	37.570118	5.317394	113.244629	38.268345	38.358494	114.521858	37.9192315	21.837944	113.8832435	-74.1816835	29.55048	101.6273465
-8.348366	5.452148	108.376221	-18.214725	25.918594	107.849525	37.484764	5.426263	113.182762	38.294998	38.47205	114.695503	37.889881	21.9491565	113.9391325	-74.319331	29.8880315	101.7599175
-9.211274	5.815214	108.211159	-18.263741	26.094282	107.955948	37.378883	5.503522	113.045967	38.222633	38.568291	114.998566	37.800758	22.0359065	114.0222665	-74.32824	30.1526575	101.8896295
-10.095865	6.084966	107.997307	-18.332211	26.278601	108.058167	37.252323	5.572627	112.924423	38.226814	38.574039	115.270767	37.7395685	22.073333	114.097595	-74.4039905	30.483869	102.018739
-11.048576	6.419641	107.850693	-18.405159	26.429218	108.215073	37.140179	5.563085	112.797798	38.268101	38.556335	115.659843	37.70414	22.05971	114.2288205	-74.514458	30.798726	102.2013255
-12.570103	6.802111	107.494263	-18.479126	26.622784	108.505341	36.849327	5.492454	112.541733	38.344036	38.427895	116.250252	37.5966815	21.9601745	114.3959925	-74.5549335	31.2853935	102.6146895
-13.601462	7.012292	107.210991	-18.558956	26.821024	108.702873	36.7029	5.485687	112.362991	38.348492	38.344742	116.57753	37.525696	21.9152145	114.4702605	-74.643608	31.7268335	102.9354855
-14.763059	7.224222	106.987534	-18.642391	27.021387	108.891106	36.509411	5.533596	112.107887	38.363968	38.342533	116.854523	37.4366895	21.9380645	114.481205	-74.7214715	32.1047095	103.301007
-15.935909	7.338488	106.876923	-18.769091	27.313978	109.019539	36.347546	5.68871	112.047684	38.325035	38.43578	116.942192	37.3362905	22.062245	114.494938	-74.8744725	32.565711	103.54414
-17.12595	7.398675	106.822563	-18.890305	27.641571	109.074379	36.194	5.904796	112.030197	38.170715	38.593479	116.924461	37.1823575	22.2491375	114.477329	-74.9629675	33.0340045	103.671429
-18.346724	7.334974	106.860115	-19.036673	27.977245	109.072235	35.990448	6.080452	111.975464	37.999172	38.766281	116.665291	36.99481	22.4233665	114.3203775	-75.068156	33.5311235	103.8240925
-19.689091	7.21837	106.925224	-19.156256	28.220785	109.050476	35.816746	6.163118	111.97673	37.788601	38.827663	116.269493	36.8026735	22.4953905	114.1231115	-75.1151855	33.9461795	103.9778405
-21.712963	6.859398	107.196381	-19.317076	28.29627	109.099922	35.562679	6.029723	112.025581	37.578876	38.724934	115.681099	36.5707775	22.3773285	113.85334	-75.2049295	34.2152115	104.346504
-23.024061	6.469172	107.456612	-19.377178	28.224226	109.154167	35.44698	5.886937	112.03537	37.460785	38.589092	115.168297	36.4538825	22.2380145	113.6018335	-75.2082385	34.2104375	104.7065005
-24.4454	6.056847	107.737198	-19.40151	28.064983	109.172531	35.363331	5.754051	112.033424	37.317059	38.419807	114.552284	36.340195	22.086929	113.292854	-75.143215	34.043037	105.052208
-25.816696	5.587477	108.151497	-19.443089	27.885727	109.163895	35.348274	5.637486	112.014374	37.17094	38.306946	113.771912	36.259607	21.972216	112.893143	-75.145785	33.799238	105.434647
-27.192364	5.12522	108.608009	-19.495926	27.695724	109.087395	35.302738	5.564919	111.889503	36.890831	38.144173	112.885513	36.0967845	21.854546	112.387508	-75.0886365	33.536902	105.787282
-28.645489	4.632169	109.003571	-19.597082	27.46084	108.944321	35.205292	5.447618	111.676956	36.599392	37.965946	111.804115	35.902342	21.706782	111.7405355	-75.096506	33.214898	106.1481065
-29.993752	4.206375	109.384323	-19.713173	27.167204	108.657158	35.079964	5.320064	111.308182	36.250179	37.694523	110.551628	35.6650715	21.5072935	110.929905	-75.0914175	32.8271145	106.384411
-32.066547	3.58428	109.738098	-19.860443	26.606995	108.134995	34.900112	5.00468	110.669266	35.654091	37.161724	108.639122	35.2771015	21.083202	109.654194	-74.9979875	32.130788	106.615796
-33.497662	3.22985	110.019325	-19.980122	26.181042	107.806084	34.799362	4.705912	110.308693	35.282467	36.712029	107.407448	35.0409145	20.7089705	108.8580705	-75.0011585	31.6531135	106.7540975
-34.76548	2.985009	110.316704	-20.053432	25.698486	107.479813	34.664791	4.378522	109.917786	34.916462	36.209568	106.302734	34.7906265	20.294045	108.11026	-74.8974905	31.102927	106.849366
-36.061893	2.800658	110.565361	-20.145203	25.224394	107.195702	34.55275	4.053108	109.604179	34.580391	35.675549	105.298492	34.5665705	19.8643285	107.4513355	-74.8569765	30.5844595	106.9400685
-37.291527	2.709171	110.699928	-20.233471	24.732452	106.968048	34.487602	3.702447	109.304726	34.390999	35.191719	104.534447	34.4393005	19.447083	106.9195865	-74.9062425	30.017821	107.0165095
-38.52013	2.748739	110.757851	-20.313654	24.227222	106.767105	34.422192	3.322927	108.956779	34.162476	34.723301	103.963181	34.292334	19.023114	106.45998	-74.919642	29.43133	107.07423
-39.719574	2.878233	110.604858	-20.35087	23.714838	106.568275	34.313278	2.94082	108.60704	33.978565	34.287804	103.528687	34.1459215	18.614312	106.0678635	-74.8476615	28.815364	107.0686865
-41.473961	3.29437	110.202003	-20.58284	23.119673	106.397125	34.073906	2.448104	108.036003	33.756035	33.772785	103.126755	33.9149705	18.1104445	105.581379	-75.0806505	28.1289015	107.212871
-42.568935	3.821326	109.975746	-20.727482	22.84272	106.275642	33.942673	2.219235	107.731163	33.599915	33.527294	102.959549	33.771294	17.8732645	105.345356	-75.226258	27.8121755	107.205928
-43.660812	4.49216	109.753548	-20.893314	22.684454	106.213654	33.768402	2.04886	107.478401	33.428226	33.390011	102.913895	33.598314	17.7194355	105.196148	-75.384942	27.6494725	107.23116
-44.532318	5.180712	109.491623	-21.057747	22.533375	106.172852	33.612614	1.939457	107.325066	33.273907	33.278652	102.893341	33.4432605	17.6090545	105.1092035	-75.5587545	27.4576955	107.2365005
-45.627003	6.184768	109.321388	-21.249386	22.390669	106.190231	33.470253	1.786954	107.197746	33.106606	33.169453	102.925323	33.2884295	17.4782035	105.0615345	-75.7872015	27.3031345	107.3189275
-46.626057	7.238369	109.106766	-21.427654	22.262583	106.179008	33.292488	1.649651	107.069412	32.97575	33.049599	102.959099	33.134119	17.349625	105.0142555	-75.989427	27.175541	107.3437605
-47.400124	8.289214	108.875824	-21.496466	22.08437	106.205238	33.12463	1.45387	106.898903	32.84544	32.906456	103.016815	32.985035	17.180163	104.957859	-75.977967	26.988577	107.452617
-48.7616	10.304909	108.551956	-21.745625	21.778332	106.272301	32.924129	1.154035	106.580948	32.694294	32.646225	103.099144	32.8092115	16.90013	104.840046	-76.3004615	26.656534	107.704556
-49.542912	11.66558	108.31617	-21.798006	21.544943	106.307053	32.806625	0.949366	106.2304	32.637177	32.465137	103.070328	32.721901	16.7072515	104.650364	-76.317913	26.3826345	107.963742
-50.252724	13.135756	108.204941	-21.84268	21.286127	106.292198	32.719173	0.757896	105.76738	32.575752	32.298203	102.974464	32.6474625	16.5280495	104.370922	-76.3328225	26.0442045	108.213474
-50.976414	14.662987	107.936584	-21.841656	21.016516	106.220917	32.584793	0.651207	105.218193	32.548531	32.138786	102.791275	32.566662	16.3949965	104.004734	-76.249974	25.6380355	108.4371
-51.558758	16.246885	107.772484	-21.865589	20.731554	106.108185	32.528923	0.446216	104.583298	32.490028	31.98007	102.524651	32.5094755	16.213143	103.5539745	-76.2406535	25.249965	108.6623955
-52.197968	17.929924	107.581696	-21.849621	20.470766	105.912041	32.392418	0.328651	103.84021	32.423843	31.816315	102.151718	32.4081305	16.072483	102.995964	-76.1073725	24.869049	108.828118
-52.646225	19.641823	107.492737	-21.827091	20.192204	105.680405	32.271252	0.221808	103.044281	32.316029	31.664721	101.662384	32.2936405	15.9432645	102.3533325	-75.9478225	24.4411435	109.0074775
-53.322189	22.262131	107.299362	-21.866135	19.851915	105.271744	32.072964	0.138257	101.738861	32.128647	31.483856	100.965691	32.1008055	15.8110565	101.352276	-75.8330755	23.8927735	109.191212
-53.719837	23.997765	107.268379	-21.94833	19.588169	104.949547	31.840813	0.097882	100.735458	31.958311	31.367233	100.465302	31.899562	15.7325575	100.60038	-75.796222	23.4437805	109.298714
-54.081493	25.822269	107.186378	-22.034285	19.381853	104.640732	31.593052	0.105294	99.80677	31.771469	31.265751	100.022255	31.6822605	15.6855225	99.9145125	-75.7508305	23.0781835	109.3669515
-54.343403	27.627811	107.267761	-22.187956	19.232407	104.347038	31.305187	0.103539	98.927536	31.572628	31.238123	99.738716	31.4389075	15.670831	99.333126	-75.8148195	22.793983	109.36095
-54.564636	29.443329	107.352554	-22.376656	19.142498	104.115211	30.994827	0.248902	98.178925	31.335255	31.271299	99.563858	31.165041	15.7601005	98.8713915	-75.918353	22.5248955	109.3590305
-54.694229	31.263927	107.579803	-22.526941	19.145151	103.933731	30.687681	0.51331	97.556587	31.098736	31.417713	99.489662	30.8932085	15.9655115	98.5231245	-75.9470905	22.3247905	109.3443375
-54.705517	33.053875	107.816742	-22.687292	19.224154	103.795265	30.434126	0.888621	97.051369	30.937544	31.649118	99.487015	30.685835	16.2688695	98.269192	-76.060419	22.1794385	109.321338
-54.626762	35.609325	108.283524	-22.86899	19.384062	103.627655	30.116316	1.530333	96.391022	30.738899	32.028713	99.557213	30.4276075	16.779523	97.9741175	-76.1655875	21.988601	109.2811925
-54.417004	37.237129	108.665146	-22.919321	19.521624	103.516678	29.930752	2.008519	95.968422	30.64529	32.286591	99.55809	30.288021	17.147555	97.763256	-76.126663	21.895693	109.2701
-54.12603	38.791828	109.105537	-22.963667	19.662323	103.352631	29.794041	2.517116	95.453651	30.625778	32.569523	99.492477	30.2099095	17.5433195	97.473064	-76.1372435	21.7813265	109.232198
-53.64275	40.197166	109.528015	-22.96553	19.798395	103.160927	29.663689	2.942028	94.889114	30.639755	32.783405	99.347023	30.151722	17.8627165	97.1180685	-76.082782	21.7340735	109.2037855
-53.053455	41.53075	109.869095	-22.933876	19.978151	102.86908	29.543978	3.19747	94.384956	30.702627	32.945889	99.157166	30.1233025	18.0716795	96.771061	-75.9910545	21.8846225	108.967099
-52.268547	42.60146	110.145721	-22.862553	20.112408	102.639137	29.658148	3.175282	94.042068	30.753025	33.067432	99.057045	30.2055865	18.121357	96.5495565	-75.9306925	22.103459	108.7287175
-51.545982	43.733055	110.35688	-22.819782	20.275488	102.466942	29.848055	3.043911	93.828758	30.850788	33.16573	99.108467	30.3494215	18.1048205	96.4686125	-75.9889855	22.4461555	108.4652715
-50.453259	45.305519	110.480629	-22.703688	20.427727	102.341202	30.053652	2.835823	93.894547	30.98571	33.329247	99.264893	30.519681	18.082535	96.57972	-75.927057	22.772919	108.102684
-49.599503	46.089451	110.51992	-22.691944	20.55831	102.346863	30.172745	2.887202	93.93454	31.005501	33.488796	99.458488	30.589123	18.187999	96.696514	-75.973011	22.928621	107.997212
-48.65316	46.730389	110.433647	-22.689039	20.623188	102.412285	30.140802	3.106711	94.199699	31.030087	33.674572	99.731308	30.5854445	18.3906415	96.9655035	-75.9635225	22.8557345	107.8590665
-47.606804	47.241928	110.315239	-22.718199	20.665359	102.500275	30.057346	3.302321	94.507965	31.043699	33.882843	100.041222	30.5505225	18.592582	97.2745935	-75.9869205	22.738136	107.7259565
-46.433575	47.606747	110.106781	-22.771982	20.740047	102.570427	29.968918	3.497203	94.779915	31.021944	34.090107	100.26445	30.495431	18.793655	97.5221825	-76.039395	22.686439	107.6186715
-45.258694	47.88559	109.864357	-22.764956	20.777412	102.614716	29.994493	3.685882	94.988976	30.95505	34.259781	100.38192	30.4747715	18.9728315	97.685448	-76.0046835	22.5819925	107.543984
-43.977306	48.045959	109.629372	-22.790325	20.79776	102.64518	30.026583	3.750246	95.292191	30.93568	34.366562	100.516632	30.4811315	19.058404	97.9044115	-76.0617815	22.537116	107.3859485
-41.782318	48.087746	109.223915	-22.872478	20.793123	102.759193	30.129841	3.689895	95.802078	30.97716	34.380486	100.939476	30.5535005	19.0351905	98.370777	-76.2984565	22.5510555	107.147609
-40.291656	47.934238	108.939651	-22.878971	20.743355	102.919472	30.211714	3.689801	96.282616	31.022076	34.372074	101.209213	30.616895	19.0309375	98.7459145	-76.374837	22.4557725	107.0930295
-38.620449	47.713196	108.54213	-22.898371	20.709652	103.073898	30.381445	3.575875	96.896782	31.066359	34.318592	101.505386	30.723902	18.9472335	99.201084	-76.520644	22.4720705	106.946712
-36.929764	47.40036	108.045326	-22.908766	20.652569	103.275703	30.569883	3.356974	97.532425	31.179083	34.201546	101.856461	30.874483	18.77926	99.694443	-76.692015	22.525878	106.856963
-35.150551	46.997757	107.576332	-22.914141	20.552763	103.519699	30.727327	3.11816	98.24749	31.28075	34.046509	102.1894	31.0040385	18.5823345	100.218445	-76.8323205	22.5231915	106.820953
-33.213261	46.506416	107.100807	-22.873188	20.446833	103.763176	30.943436	2.826973	99.071762	31.394499	33.849236	102.488434	31.1689675	18.3381045	100.780098	-76.9153435	22.5555615	106.746254
-31.289253	45.917191	106.680939	-22.893394	20.340858	104.034233	31.178322	2.50917	99.977989	31.508121	33.604336	102.92926	31.3432215	18.056753	101.4536245	-77.1300095	22.624963	106.6148415
-28.209892	44.910072	106.351746	-22.820923	19.97513	104.600288	31.54298	1.962391	101.534012	31.796793	33.142494	104.09639	31.6698865	17.5524425	102.815201	-77.3117325	22.3978175	106.385375
-26.083523	44.179134	106.337883	-22.870064	19.707169	105.021248	31.791437	1.608455	102.684387	32.00309	32.841759	105.111504	31.8972635	17.225107	103.8979455	-77.6373915	22.189231	106.1445505
-23.937519	43.400013	106.440331	-22.789307	19.420694	105.426872	32.000168	1.304363	103.864838	32.196976	32.585777	106.229675	32.098572	16.94507	105.0472565	-77.677186	21.896318	105.8064875
-21.687529	42.59087	106.711113	-22.773167	19.156631	105.849251	32.158886	1.025117	105.102524	32.422352	32.383488	107.525681	32.290619	16.7043025	106.3141025	-77.836953	21.6089595	105.3843995
-19.479174	41.795322	107.205521	-22.780529	18.892557	106.347809	32.29916	0.735615	106.511093	32.62677	32.1502	109.058441	32.462965	16.4429075	107.784767	-78.024023	21.3422065	104.910851
-17.192499	40.965343	107.910324	-22.793049	18.625887	106.917992	32.45282	0.444278	108.086189	32.848255	31.938133	110.886452	32.6505375	16.1912055	109.4863205	-78.2366355	21.0605685	104.3496635
-14.99118	40.115288	108.849022	-22.788282	18.415236	107.556679	32.567436	0.131236	109.980202	33.111492	31.73427	112.932922	32.839464	15.932753	111.456562	-78.416028	20.897719	103.656796
-11.636739	38.864304	110.528564	-22.753548	18.220325	108.659401	32.787098	-0.192707	113.027718	33.409317	31.568289	116.15715	33.0982075	15.687791	114.592434	-78.6053035	20.752859	102.726368
-9.467546	37.998016	111.707481	-22.671711	18.159025	109.439705	32.986664	-0.348679	114.959572	33.588097	31.563601	118.159607	33.2873805	15.607461	116.5595895	-78.6308025	20.710589	102.3198205
-7.393283	37.208862	112.768295	-22.571438	18.152746	110.119209	33.230446	-0.31474	116.564766	33.73938	31.679586	119.656181	33.484913	15.682423	118.1104735	-78.627789	20.623069	102.1279445
-5.305509	36.386864	113.414589	-22.479839	18.283234	110.564171	33.475075	-0.135406	117.515114	33.768852	31.902876	120.506943	33.6219635	15.883735	119.0110285	-78.5816415	20.682733	102.1173135
-3.321719	35.603619	113.796112	-22.327459	18.392082	110.746384	33.676785	0.074463	117.91539	33.924492	32.158398	120.802864	33.8006385	16.1164305	119.359127	-78.4555565	20.6677335	102.133641
-1.362847	34.754452	113.907364	-22.120726	18.471855	110.741425	33.884922	0.228466	117.948082	34.060162	32.29995	120.748558	33.972542	16.264208	119.34832	-78.213994	20.679502	102.13453
0.546486	33.925255	113.898872	-21.931374	18.51087	110.646698	34.101692	0.246371	117.808044	34.245766	32.305172	120.542053	34.173729	16.2757715	119.1750485	-78.036477	20.7459685	102.1183475
3.303566	32.642811	113.806854	-21.60463	18.51046	110.489365	34.368713	0.200887	117.485764	34.596447	32.285938	120.078575	34.48258	16.2434125	118.7821695	-77.69184	20.7775075	102.1965605
5.050362	31.792692	113.757202	-21.356682	18.555277	110.392632	34.579597	0.222205	117.373291	34.843166	32.327919	119.911682	34.7113815	16.275062	118.6424865	-77.4247455	20.835492	102.1427775
6.709944	30.987411	113.820038	-21.101986	18.60149	110.394463	34.838367	0.299735	117.393349	35.024399	32.372406	119.924805	34.931383	16.3360705	118.659077	-77.135355	20.8669095	102.129849
8.324366	30.156445	114.07827	-20.892532	18.661524	110.506439	35.046379	0.336888	117.621552	35.217316	32.405083	120.039543	35.1318475	16.3709855	118.8305475	-76.9169115	20.9520625	102.1823305
9.812398	29.327662	114.421501	-20.72473	18.725712	110.721291	35.242329	0.362591	117.919174	35.399609	32.431126	120.289268	35.320969	16.3968585	119.104221	-76.770429	21.0545655	102.338361
11.229179	28.504089	114.708244	-20.541101	18.755787	110.920349	35.427048	0.355147	118.21611	35.581421	32.439919	120.476913	35.5042345	16.397533	119.3465115	-76.5864365	21.114041	102.4941865
12.599538	27.708038	114.943138	-20.316042	18.777964	111.032806	35.587891	0.400037	118.42897	35.714241	32.477985	120.582512	35.651066	16.439011	119.505741	-76.28315	21.116917	102.559871
14.410478	26.575882	115.543411	-20.157764	18.887413	111.304832	35.860313	0.543224	119.110023	35.910702	32.617802	121.113953	35.8855075	16.580513	120.111988	-76.2010355	21.194313	102.497676
15.594655	25.785395	116.092529	-20.016632	18.917501	111.519691	36.021877	0.665701	119.774391	36.009186	32.767868	121.703552	36.0155315	16.7167845	120.7389715	-76.0487955	21.1182175	102.3004105
16.573389	25.093042	116.748367	-19.784813	18.927813	111.667702	36.190876	0.76858	120.552948	36.126087	32.895981	122.387634	36.1584815	16.8322805	121.470291	-75.7281075	21.0233455	101.865113
17.489313	24.394463	117.596054	-19.595619	18.897915	111.898819	36.322914	0.855309	121.622345	36.246799	33.00581	123.361076	36.2848565	16.9305595	122.4917105	-75.4760945	20.8652705	101.3059275
18.31962	23.74848	118.572548	-19.566484	18.96616	112.372162	36.774395	0.789379	122.609459	36.478405	33.081516	124.420502	36.6264	16.9354475	123.5149805	-75.759368	20.9968725	101.2293435
19.09326	23.063213	119.496689	-19.221193	18.848959	112.678787	37.098122	0.728671	123.612549	37.028061	33.009331	125.439522	37.0630915	16.869001	124.5260355	-75.5054775	20.828917	100.8315385
19.674208	22.488676	120.620987	-18.850677	18.76088	113.146606	37.551182	0.729617	124.75666	37.356014	33.155365	126.636543	37.453598	16.942491	125.6966015	-75.154952	20.579269	100.5966105
20.861774	21.383701	121.689392	-18.252396	18.664982	113.853111	38.282513	0.835396	126.081146	37.953182	33.366314	128.046417	38.1178475	17.100855	127.0637815	-74.6226395	20.229109	100.6424405
21.329483	20.790642	121.99559	-17.77791	18.620173	114.05722	38.714497	0.889294	126.426445	38.368172	33.442917	128.375778	38.5413345	17.1661055	127.4011115	-74.0971545	20.0742405	100.7133285
21.742798	20.145123	121.973709	-17.281931	18.601376	114.033981	39.175938	0.917165	126.498123	38.767197	33.486855	128.371002	38.9715675	17.20201	127.4345625	-73.5354295	20.000742	100.6333995
22.092451	19.551451	121.692291	-16.828468	18.632578	113.887489	39.595627	1.034696	126.391968	38.792225	33.721859	128.361359	39.193926	17.3782775	127.3766635	-72.850862	19.8868785	100.3983145
22.333401	18.946049	121.451378	-16.42481	18.675566	113.726151	40.024639	1.160113	126.281013	39.128742	33.871696	128.157364	39.5766905	17.5159045	127.2191885	-72.4263105	19.8352275	100.2331135
21.96505	18.527962	121.398804	-16.039948	18.721464	113.543251	40.419109	1.255062	126.085579	39.840687	33.85915	127.762054	40.129898	17.557106	126.9238165	-72.209794	19.885822	100.1626855
22.261927	17.689701	120.796562	-15.651361	18.727791	113.260941	40.785103	1.322157	125.953087	39.860195	34.109638	127.548859	40.322649	17.7158975	126.750973	-71.625371	19.7396845	99.770909
21.618578	16.838303	120.336708	-15.160791	18.678606	112.894394	41.33522	1.387622	125.688698	40.293083	34.197426	127.020935	40.8141515	17.792524	126.3548165	-71.1357335	19.564688	99.4339715
21.463001	16.041565	119.840561	-14.89867	18.607668	112.830017	41.610977	1.456447	125.536919	40.562763	34.275402	126.648163	41.08687	17.8659245	126.092541	-70.88421	19.3494115	99.567493
20.640419	15.546197	119.725815	-14.672838	18.493513	112.88018	41.925198	1.477804	125.335464	40.749451	34.334171	126.289162	41.3373245	17.9059875	125.812313	-70.6830005	19.0810385	99.948047
19.94482	14.858397	119.380615	-14.539067	18.432505	113.031647	42.128864	1.511687	125.117897	40.912785	34.358772	125.864517	41.5208245	17.9352295	125.491207	-70.5989585	18.9297805	100.572087
19.093542	14.169953	119.045792	-14.507331	18.415356	113.188156	42.313473	1.572595	124.760262	41.008709	34.445202	125.440918	41.661091	18.0088985	125.10059	-70.675753	18.8218135	101.275722
18.115721	13.507912	118.668106	-14.486462	18.418772	113.323685	42.470024	1.598308	124.274406	41.183025	34.525158	124.898819	41.8265245	18.061733	124.5866125	-70.7994485	18.775811	102.0607575
17.076666	12.873612	118.121078	-14.435633	18.450174	113.345909	42.613701	1.684336	123.560677	41.32317	34.585266	124.233055	41.9684355	18.134801	123.896866	-70.8397015	18.765547	102.794952
15.398617	11.857798	116.719521	-14.333741	18.55385	112.940491	42.720985	1.828019	121.932266	41.462643	34.561283	122.752724	42.091814	18.194651	122.342495	-70.759296	18.913049	103.538487
14.234553	11.248824	115.732483	-14.186986	18.675667	112.456512	42.775276	1.949605	120.890511	41.582294	34.608185	121.844818	42.178785	18.278895	121.3676645	-70.552757	19.072439	103.5453595
12.972188	10.610336	114.893791	-14.02631	18.749088	112.077972	42.896198	2.00383	119.959618	41.78661	34.588951	121.119461	42.341404	18.2963905	120.5395395	-70.394024	19.2017855	103.6164045
11.611115	9.849539	114.120522	-13.882792	18.769741	111.772522	42.991665	1.919134	119.195351	42.006691	34.499298	120.464195	42.499178	18.209216	119.829773	-70.264762	19.330266	103.715271
10.204062	9.169237	113.445473	-13.70332	18.764524	111.476196	43.110771	1.875415	118.348717	42.247456	34.43631	119.834259	42.6791135	18.1558625	119.091488	-70.0857535	19.3731855	103.860904
8.758439	8.391603	112.594261	-13.503051	18.775547	111.106583	43.230251	1.857152	117.448746	42.448612	34.399452	119.155548	42.8394315	18.128302	118.302147	-69.8455335	19.422792	103.911019
7.277617	7.626039	111.779419	-13.345909	18.791498	110.756302	43.377071	1.896753	116.512886	42.640831	34.398426	118.393028	43.008951	18.1475895	117.452957	-69.700769	19.4354065	104.059647
4.907505	6.392826	110.583351	-13.174668	18.799688	110.260353	43.437069	1.981071	115.156006	42.713093	34.380173	117.421867	43.075081	18.180622	116.2889365	-69.424417	19.418754	104.2317695
3.281486	5.601553	110.033691	-13.155728	18.840067	110.041199	43.450649	2.018231	114.53363	42.76302	34.385426	116.919937	43.1068345	18.2018285	115.7267835	-69.4182905	19.4783055	104.3556145
1.599136	4.636367	109.539185	-13.18398	18.915617	109.855881	43.432533	2.052811	113.961472	42.842865	34.439339	116.552376	43.137699	18.246075	115.256924	-69.505659	19.585159	104.454838
-0.124307	3.752883	109.042824	-13.174582	19.0009	109.611511	43.363968	2.133425	113.413284	42.860107	34.454376	116.137871	43.1120375	18.2939005	114.7755775	-69.4612015	19.7078995	104.4474445
-1.857318	2.717343	108.512604	-13.220823	19.148254	109.375641	43.331699	2.144471	112.950424	42.793514	34.473862	115.720497	43.0626065	18.3091665	114.3354605	-69.5042525	19.9873415	104.4158215
-3.624765	1.749761	108.201073	-13.277149	19.310583	109.161797	43.242565	2.152545	112.608467	42.761658	34.484509	115.291122	43.0021115	18.318527	113.9497945	-69.5564095	20.302639	104.3737995
-5.392559	0.634295	107.996895	-13.348812	19.49828	109.074867	43.125648	2.188091	112.423874	42.704678	34.535484	114.898872	42.915163	18.3617875	113.661373	-69.612787	20.6347725	104.488361
-8.095925	-1.066448	108.158752	-13.497869	19.761511	109.188988	42.987259	2.199984	112.385086	42.585365	34.579491	114.462265	42.786312	18.3897375	113.4236755	-69.78205	21.1332845	104.9543005
-9.923739	-2.289646	108.486107	-13.626252	19.864834	109.458252	42.882332	2.18408	112.501381	42.533146	34.555897	114.184189	42.707739	18.3699885	113.342785	-69.960243	21.3596795	105.573719
-11.736243	-3.464948	109.022926	-13.741011	19.949808	109.806564	42.769398	2.137222	112.60598	42.446632	34.551331	113.882355	42.608015	18.3442765	113.2441675	-70.090037	21.5553395	106.3689605
-13.563843	-4.71795	109.724953	-13.845365	20.027943	110.246124	42.647621	2.163162	112.751366	42.332493	34.542362	113.426651	42.490057	18.352762	113.0890085	-70.180787	21.703124	107.4032395
-15.305363	-5.894137	110.697678	-13.878177	20.047375	110.789368	42.59523	2.197886	112.926331	42.198399	34.55098	113.10556	42.3968145	18.374433	113.0159455	-70.1531685	21.720317	108.5627905
-17.0779	-7.145219	111.831009	-13.928795	20.066893	111.453072	42.524651	2.240919	113.213097	42.090561	34.596718	112.796715	42.307606	18.4188185	113.004906	-70.165196	21.7149675	109.901238
-18.770473	-8.293614	113.178459	-13.928577	20.074423	112.154114	42.526943	2.253597	113.502945	41.897556	34.550938	112.37793	42.2122495	18.4022675	112.9404375	-70.0694035	21.7465785	111.3677905
-21.220795	-9.985166	115.451363	-13.928582	20.075878	113.212288	42.476212	2.278144	113.914383	41.624748	34.396004	111.906471	42.05048	18.337074	112.910427	-69.907644	21.814682	113.514149
-22.739407	-11.021796	117.113243	-13.93847	20.039051	113.960732	42.430435	2.270833	114.396027	41.468369	34.28841	111.648918	41.949402	18.2796215	113.0224725	-69.826342	21.7984805	114.8989915
-24.269728	-11.975924	118.824471	-13.974777	19.978394	114.666451	42.386108	2.213688	114.896286	41.246304	34.093029	111.398987	41.816206	18.1533585	113.1476365	-69.76576	21.8034295	116.1852655
-25.640471	-12.838202	120.506325	-14.013627	19.864267	115.296532	42.284946	2.08897	115.304611	41.008507	33.818531	111.15329	41.6467265	17.9537505	113.2289505	-69.6739805	21.7747835	117.3641135
-27.0313	-13.637158	121.978722	-14.089368	19.744541	115.858116	42.188377	1.884042	115.725281	40.797646	33.51125	110.996964	41.4930115	17.697646	113.3611225	-69.6717475	21.791436	118.3551095
-28.187412	-14.443342	123.173882	-14.101932	19.541718	116.305946	42.069729	1.650041	116.16433	40.598782	33.183498	110.963821	41.3342555	17.4167695	113.5640755	-69.5381195	21.6666665	119.0478165
-29.418983	-15.042427	124.20137	-14.224391	19.33419	116.720306	41.941772	1.436617	116.590034	40.426327	32.874947	110.994576	41.1840495	17.155782	113.792305	-69.6328315	21.512598	119.648307
-31.117884	-15.752947	125.344513	-14.409515	18.970818	117.248871	41.605835	1.202369	117.075981	40.197155	32.53812	111.197784	40.901495	16.8702445	114.1368825	-69.720525	21.0713915	120.3608595
-32.206108	-16.088379	125.891159	-14.562254	18.779417	117.524513	41.437733	1.016028	117.28994	40.027565	32.363914	111.27652	40.732649	16.689971	114.28323	-69.857157	20.868863	120.765796
-33.460014	-16.115232	126.485085	-14.900059	18.678518	117.819748	41.535439	0.695258	117.216515	39.786518	32.170441	111.27684	40.6609785	16.4328495	114.2466775	-70.4610965	20.9241865	121.3928185
-33.857788	-16.214586	126.758362	-14.920135	18.441942	117.94503	41.366882	0.519301	117.258163	39.526619	32.01725	111.249664	40.4467505	16.2682755	114.2539135	-70.2870205	20.6156085	121.6361465
-34.959938	-16.146214	127.304878	-15.118414	18.297819	118.16481	40.896828	0.48438	117.433098	39.304619	31.857889	111.238693	40.1007235	16.1711345	114.3358955	-70.3375515	20.4245035	121.9937245
-35.404804	-15.908604	127.729378	-15.333843	18.176708	118.418251	40.526978	0.436491	117.500877	39.041988	31.663313	111.205688	39.784483	16.049902	114.3532825	-70.452169	20.303514	122.4832195
-36.356567	-15.497279	127.94149	-15.482283	18.06036	118.646645	40.286545	0.277422	117.410721	38.796886	31.465742	111.040688	39.5417155	15.871582	114.2257045	-70.5062815	20.249138	123.0675855
-37.093689	-14.608884	128.291458	-15.660398	17.826344	118.918457	40.31041	-0.19587	116.937592	38.449718	31.117844	110.680161	39.380064	15.460987	113.8088765	-70.70086	20.191701	124.0280375
-37.490688	-13.834726	128.332321	-15.769122	17.660263	119.033371	39.762058	-0.23202	116.862915	38.25589	30.891287	110.458183	39.008974	15.3296335	113.660549	-70.547218	19.9908925	124.406193
-37.85429	-12.968409	128.236816	-16.06172	17.531919	119.206215	39.577629	-0.460752	116.670547	38.094944	30.677027	110.307526	38.8362865	15.1081375	113.4890365	-70.9597265	19.9557005	124.9233935
-38.073517	-11.97527	127.941658	-16.027494	17.223593	119.175133	39.412735	-0.642297	116.534149	37.930107	30.511803	110.284279	38.671421	14.934753	113.409214	-70.726409	19.512433	124.941052
-38.154938	-10.914974	127.380348	-16.165926	16.999256	119.167313	39.29752	-0.829963	116.430031	37.817993	30.380449	110.334435	38.5577565	14.775243	113.382233	-70.8896085	19.223269	124.952393
-38.236404	-9.747489	126.646805	-16.335899	16.767082	119.009247	39.221134	-1.020149	116.267227	37.722481	30.282703	110.466446	38.4718075	14.631277	113.3668365	-71.1436055	18.902887	124.6516575
-38.366337	-8.374664	125.471184	-16.506449	16.510914	118.696442	39.21249	-1.264006	116.18438	37.635555	30.191227	110.653015	38.4240225	14.4636105	113.4186975	-71.4369205	18.5582175	123.9741865
-38.427837	-6.14296	123.46077	-16.838144	16.11138	117.980751	39.09161	-1.489526	116.141022	37.572765	30.092228	111.090019	38.3321875	14.301351	113.6155205	-72.0084755	17.921409	122.3459815
-38.549065	-4.382027	121.730057	-17.108873	15.863088	117.245354	39.010769	-1.713778	116.021812	37.52076	30.023643	111.340675	38.2657645	14.1549325	113.6812435	-72.4835105	17.5712435	120.8094645
-38.467674	-2.612994	119.979134	-17.572065	15.750488	116.48233	38.851189	-1.905435	115.841187	37.403999	29.94467	111.536827	38.127594	14.0196175	113.689007	-73.271724	17.4813585	119.275653
-38.366489	-0.663761	118.315086	-17.712658	15.525616	115.632668	38.673992	-2.071529	115.655693	37.2752	29.866961	111.78598	37.974596	13.897716	113.7208365	-73.399912	17.153516	117.5444995
-38.212643	1.425933	116.905724	-17.991282	15.43381	115.006935	38.469604	-2.205321	115.570572	37.169834	29.822906	112.134636	37.819719	13.8087925	113.852604	-73.802283	17.0588275	116.161266
-38.062641	3.690628	115.691032	-18.265499	15.370824	114.548241	38.279598	-2.339908	115.522232	37.072487	29.795546	112.584793	37.6760425	13.727819	114.0535125	-74.2070405	17.013829	115.0429695
-37.848274	6.030335	114.741539	-18.495747	15.309132	114.233231	38.048859	-2.459175	115.396965	36.98415	29.756388	113.038567	37.5165045	13.6486065	114.217766	-74.5079985	16.9696575	114.248696
-37.556953	9.74985	113.713242	-18.796286	15.259281	113.902893	37.648476	-2.594376	114.941788	36.887699	29.705101	113.521973	37.2680875	13.5553625	114.2318805	-74.8606595	16.9631995	113.5739055
-37.367069	12.332672	113.28933	-18.977917	15.280479	113.761429	37.41404	-2.60887	114.471817	36.77507	29.670385	113.664864	37.094555	13.5307575	114.0683405	-75.050389	17.0302005	113.4545175
-37.134979	14.947896	112.988052	-19.121935	15.359634	113.569046	37.240688	-2.537437	113.909103	36.659443	29.710468	113.671478	36.9500655	13.5865155	113.7902905	-75.1939355	17.1327525	113.3478015
-36.943462	17.632248	112.701073	-19.256306	15.497084	113.289703	37.027435	-2.376081	113.334801	36.517197	29.817951	113.503433	36.772316	13.720935	113.419117	-75.284928	17.273233	113.160289
-36.726021	20.323782	112.418976	-19.391439	15.678533	112.983765	36.819153	-2.202399	112.693764	36.358231	29.916101	113.248886	36.588692	13.856851	112.971325	-75.37157	17.500215	112.996205
-36.494179	22.997036	112.210152	-19.553278	15.831015	112.667427	36.602913	-2.074931	112.099037	36.173725	29.976463	112.971054	36.388319	13.950766	112.5350455	-75.494875	17.711264	112.7998085
-36.315994	25.664577	112.029205	-19.708714	15.959881	112.360672	36.40469	-2.004733	111.538101	35.988926	29.967522	112.79837	36.196808	13.9813945	112.1682355	-75.614236	17.9383675	112.5531085
-35.986324	29.595434	112.040497	-19.938261	16.073622	112.043343	36.089943	-1.866437	110.992386	35.728722	30.026335	112.84565	35.9093325	14.079949	111.919018	-75.7858545	18.067295	112.167668
-35.778904	32.126507	112.285507	-20.124868	16.090254	111.96035	35.906116	-1.754123	110.688354	35.58083	30.100286	112.990395	35.743473	14.1730815	111.8393745	-75.993209	18.0074265	112.0813255
-35.569992	34.630688	112.724182	-20.208931	16.085497	111.971596	35.735977	-1.58583	110.374435	35.436749	30.204334	113.236343	35.586363	14.309252	111.805389	-76.004225	17.861742	112.137803
-35.373367	37.021687	113.373878	-20.393044	16.103069	112.033592	35.610676	-1.371143	110.10009	35.295502	30.371016	113.475677	35.453089	14.4999365	111.7878835	-76.239177	17.7062015	112.2793005
-35.171867	39.393761	114.025513	-20.519472	16.204029	112.052811	35.513016	-1.165984	109.895432	35.178558	30.551958	113.737404	35.345787	14.692987	111.816418	-76.384731	17.715071	112.289204
-34.918518	41.645603	114.685417	-20.619759	16.323526	112.085281	35.40905	-0.928394	109.69281	35.088478	30.738527	113.958359	35.248764	14.9050665	111.8255845	-76.488282	17.7419855	112.3449775
-34.67519	43.844662	115.278412	-20.703005	16.509077	112.05175	35.305923	-0.661371	109.428658	34.977993	30.957741	114.033173	35.141958	15.148185	111.7309155	-76.547968	17.869969	112.3725845
-34.254677	46.968323	115.960541	-20.83699	16.822378	111.864212	35.082569	-0.23716	108.872292	34.776958	31.298615	113.845268	34.9297635	15.5307275	111.35878	-76.6037435	18.1140285	112.369644
-33.990868	48.929184	116.386368	-20.918135	16.980228	111.709404	34.956226	0.061856	108.376244	34.633614	31.486956	113.59156	34.79492	15.774406	110.983902	-76.63119	18.18605	112.434906
-33.757221	50.72102	116.859604	-20.994383	17.095327	111.518394	34.785927	0.303843	107.825729	34.475121	31.652084	113.298538	34.630524	15.9779635	110.5621335	-76.61929	18.2126905	112.4746545
-33.173378	52.296783	117.267731	-21.051378	17.140066	111.33432	34.627331	0.501419	107.315994	34.322056	31.78932	112.987206	34.4746935	16.1453695	110.1516	-76.5774495	18.1347625	112.51704
-32.920055	53.680443	117.961731	-21.150003	17.215422	111.220726	34.489826	0.712085	106.861481	34.20454	31.904978	112.805405	34.347183	16.3085315	109.833443	-76.647189	18.1223125	112.608009
-32.920055	53.680443	117.961731	-21.236944	17.288132	111.099007	34.350334	0.935697	106.426109	34.392227	31.899189	112.575279	34.3712805	16.417443	109.500694	-76.8451685	18.158821	112.69732
-32.587208	54.16972	119.106926	-21.269203	17.381134	110.995438	34.210754	1.158555	106.119156	34.24538	32.049332	112.519012	34.228067	16.6039435	109.319084	-76.766473	18.1583245	112.671792
-32.088997	53.585423	119.132996	-21.41021	17.541241	111.014984	34.054062	1.483268	105.808998	34.096207	32.285831	112.608017	34.0751345	16.8845495	109.2085075	-76.8955545	18.1979325	112.8214605
-31.751066	53.023182	119.134781	-21.512239	17.664719	111.064491	33.975914	1.65897	105.772148	34.004848	32.450554	112.791191	33.990381	17.054762	109.2816695	-77.014859	18.274676	112.8473125
-31.400173	52.144508	119.136917	-21.614868	17.779799	111.095306	33.896481	1.797336	105.752335	33.931297	32.578979	112.947403	33.913889	17.1881575	109.349869	-77.143625	18.3714405	112.840743
-31.035822	51.100273	118.953156	-21.712988	17.891338	111.05024	33.82682	1.922668	105.682564	33.854763	32.668449	112.982521	33.8407915	17.2955585	109.3325425	-77.2667675	18.4871175	112.7679375
-30.628391	50.019882	118.517014	-21.750788	18.045471	110.950386	33.774361	2.010285	105.707573	33.779003	32.776581	112.95015	33.776682	17.393433	109.3288615	-77.278258	18.697509	112.5719105
-30.45846	48.889343	118.094566	-21.804955	18.163671	110.910187	33.782299	2.05566	105.800392	33.72403	32.874153	112.889137	33.7531645	17.4649065	109.3447645	-77.3630745	18.8624355	112.4756095
-29.948116	47.448574	117.326942	-21.843937	18.214304	110.864426	33.793373	2.045407	105.955269	33.681454	32.964191	112.790062	33.7374135	17.504799	109.3726655	-77.4252875	18.923809	112.3561865
-29.181532	45.062794	116.014885	-21.889252	18.275837	110.83107	33.868603	1.864972	106.361748	33.190155	33.141495	112.587822	33.529379	17.5032335	109.474785	-77.307883	19.0484405	112.187355
-28.655186	43.268623	115.095947	-21.896643	18.266396	110.813126	33.873402	1.668144	106.521782	33.155952	33.056042	112.167892	33.514677	17.362093	109.344837	-77.307963	19.170699	112.281415
-28.103653	41.32811	114.06292	-21.876007	18.202009	110.76239	33.835598	1.455462	106.67083	33.050762	32.928978	111.588753	33.44318	17.19222	109.1297915	-77.195194	19.211798	112.3949885
-27.52907	39.245567	113.240196	-21.92453	18.09968	110.73967	33.817257	1.149647	106.883965	32.977886	32.733402	111.020325	33.3975715	16.9415245	108.952145	-77.2466315	19.2578355	112.527195
-26.941105	37.048256	112.466003	-21.921957	17.961267	110.778702	33.831642	0.809124	107.225159	32.960381	32.502308	110.642242	33.3960115	16.655716	108.9337005	-77.2399255	19.266818	112.6237035
-26.333691	34.704033	111.946281	-21.972189	17.737762	110.882225	33.827858	0.471084	107.702805	32.979347	32.270943	110.448433	33.4036025	16.3710135	109.075619	-77.3479805	19.1045105	112.688831
-25.763575	32.275986	111.438988	-22.019051	17.449409	110.922729	33.85339	0.140057	108.130196	32.978363	32.0448	110.279869	33.4158765	16.0924285	109.2050325	-77.4539785	18.8063895	112.6404255
-24.934122	28.677607	110.799286	-22.083183	17.12985	110.816895	33.854515	-0.213868	108.580757	32.883083	31.733639	109.855965	33.368799	15.7598855	109.218361	-77.535165	18.4998145	112.415429
-24.099077	26.098179	110.314728	-22.095936	16.964348	110.694168	33.874577	-0.366808	108.852509	32.768906	31.609715	109.549355	33.3217415	15.6214535	109.200932	-77.5136135	18.3072425	112.187404
-23.424328	23.61253	109.946762	-22.177988	16.862911	110.628082	33.859821	-0.451073	109.239616	32.616379	31.54175	109.351982	33.2381	15.5453385	109.295799	-77.594076	18.1804835	111.960365
-22.712641	21.135456	109.825775	-22.288132	16.760553	110.613235	33.882526	-0.541119	109.666023	32.460583	31.458845	109.444687	33.1715545	15.458863	109.555355	-77.7478185	18.062243	111.671115
-22.963608	20.182505	110.144188	-22.464033	16.618965	110.690453	33.787605	-0.780789	110.342636	32.289783	31.294363	109.894547	33.038694	15.256787	110.1185915	-77.96676	17.981143	111.2623145
-23.995028	20.458433	110.227715	-22.723631	16.433235	110.920952	33.644562	-1.071936	111.144508	32.159264	31.037708	110.587654	32.901913	14.982886	110.866081	-78.349175	17.883584	110.975823
-24.755539	20.508602	110.367432	-22.990923	16.242504	111.161713	33.445889	-1.352524	111.939934	32.03141	30.763805	111.404335	32.7386495	14.7056405	111.6721345	-78.7204955	17.7793675	110.6512915
-25.824234	20.396967	110.731277	-23.342276	16.140282	111.543823	33.196507	-1.616876	113.061119	31.854183	30.529551	112.585762	32.525345	14.4563375	112.8234405	-79.209897	17.8242265	110.2642055
-26.483587	20.335617	110.884216	-23.556396	16.163815	111.781479	33.063736	-1.658792	113.558029	31.718277	30.529434	113.210533	32.3910065	14.435321	113.384281	-79.5037985	17.892309	110.178677
-27.08441	20.350235	111.0243	-23.668623	16.210642	111.913773	32.96983	-1.669376	113.937592	31.607389	30.575371	113.615349	32.2886095	14.4529975	113.7764705	-79.6258555	17.9682865	110.0510755
-27.757948	20.420616	111.003647	-23.794668	16.278105	111.94577	32.893303	-1.662266	114.158371	31.523552	30.633064	113.828148	32.2084275	14.485399	113.9932595	-79.7977635	18.070811	109.8982805
-28.434467	20.505293	110.934708	-23.922556	16.334225	111.926842	32.782307	-1.682574	114.109245	31.453266	30.657116	113.803635	32.1177865	14.487271	113.95644	-79.9628985	18.181179	109.897244
-29.041105	20.576586	110.847649	-23.994989	16.356812	111.775986	32.676079	-1.72315	113.894341	31.347767	30.604347	113.536034	32.011923	14.4405985	113.7151875	-80.001901	18.2730255	109.8367845
-29.660936	20.649652	110.646164	-24.089722	16.366499	111.612938	32.513863	-1.805605	113.56913	31.23065	30.503735	113.178429	31.8722565	14.349065	113.3737795	-80.0517005	18.383933	109.8520965
-30.580008	20.899715	110.499046	-24.228302	16.244392	111.467529	32.316486	-1.961056	113.195107	31.037903	30.295244	112.644455	31.6771945	14.167094	112.919781	-80.1337985	18.32169	110.015277
-31.226423	21.073605	110.485802	-24.31135	16.100891	111.463463	32.201267	-2.074296	112.957275	30.940363	30.164734	112.3405	31.570815	14.045219	112.6488875	-80.193515	18.156563	110.2780385
-31.751997	21.234636	110.528358	-24.366041	15.940507	111.499146	32.097118	-2.204535	112.708344	30.843061	30.020567	112.011322	31.4700895	13.908016	112.359833	-80.2021715	17.972998	110.638459
-32.285854	21.389896	110.644409	-24.361309	15.793104	111.56675	32.067841	-2.349146	112.484894	30.789543	29.875492	111.797333	31.428692	13.763173	112.1411135	-80.15131	17.823035	110.9923865
-32.777985	21.643259	110.814217	-24.311392	15.623225	111.686493	32.042854	-2.479622	112.375496	30.830896	29.759127	111.691193	31.436875	13.6397525	112.0333445	-80.059659	17.6066975	111.3396415
-33.23156	21.955671	111.01104	-24.258299	15.485512	111.848045	32.102966	-2.61814	112.305008	30.87854	29.652374	111.708092	31.490753	13.517117	112.00655	-80.007351	17.453907	111.68954
-33.695984	22.249897	111.169121	-24.198767	15.342456	111.996826	32.163876	-2.711101	112.300026	30.95204	29.569885	111.811447	31.557958	13.429392	112.0557365	-79.955492	17.25552	111.9379155
-34.239708	22.757156	111.485962	-24.143209	15.19814	112.23539	32.266727	-2.860595	112.343147	31.098637	29.46958	112.066841	31.682682	13.3044925	112.204994	-79.9691	17.0917875	112.265786
-34.540031	23.130028	111.625183	-24.1106	15.131434	112.342918	32.329861	-2.909987	112.377739	31.196632	29.459364	112.273201	31.7632465	13.2746885	112.32547	-79.9844465	16.9881795	112.360366
-34.77869	23.557619	111.721359	-24.102945	15.106816	112.402725	32.367981	-2.857492	112.397209	31.25621	29.505671	112.463783	31.8120955	13.3240895	112.430496	-80.0179855	16.8895425	112.374954
-35.117378	24.048458	111.79953	-24.10569	15.097572	112.420296	32.405228	-2.873351	112.346802	31.280216	29.563114	112.61306	31.842722	13.3448815	112.479931	-80.054102	16.8502625	112.360661
-35.38459	24.475464	111.831078	-24.137451	15.085149	112.42305	32.377926	-2.747909	112.263557	31.283335	29.648041	112.687088	31.8306305	13.450066	112.4753225	-80.1055325	16.720232	112.3707775
-35.523003	24.908964	111.88488	-24.157549	15.093975	112.405884	32.372086	-2.698478	112.121773	31.258926	29.731327	112.684738	31.815506	13.5164245	112.4032555	-80.130604	16.6715255	112.4085125
-35.681175	25.347176	111.912605	-24.158749	15.125587	112.36377	32.379154	-2.585769	111.939255	31.2215	29.829922	112.639557	31.800327	13.6220765	112.289406	-80.117825	16.6290975	112.438134
-35.742958	26.015388	111.862778	-24.175423	15.162258	112.207138	32.357285	-2.339441	111.613373	31.160229	29.995447	112.43782	31.758757	13.828003	112.0255965	-80.109603	16.496513	112.3886795
-35.782948	26.512569	111.765656	-24.178844	15.180522	112.046036	32.337811	-2.199192	111.299706	31.105534	30.095274	112.191406	31.7216725	13.948041	111.745556	-80.0793605	16.413003	112.346516
-35.80563	26.913422	111.645737	-24.151531	15.19924	111.873245	32.342583	-2.064097	111.007782	31.032776	30.195782	111.865425	31.6876795	14.0658425	111.4366035	-79.9907415	16.3326375	112.3098865
-35.721035	27.267334	111.545685	-24.113182	15.217903	111.734901	32.346703	-1.944654	110.750732	30.96653	30.276077	111.586082	31.6566165	14.1657115	111.168407	-79.8829805	16.2700945	112.301395
-35.580875	27.630938	111.478256	-24.105747	15.187822	111.634354	32.348511	-1.87643	110.605835	30.919193	30.340565	111.356544	31.633852	14.2320675	110.9811895	-79.845346	16.1435765	112.2875185
-35.355232	27.914139	111.471092	-24.095625	15.152231	111.635712	32.361633	-1.847014	110.564789	30.832207	30.370897	111.242165	31.59692	14.2619415	110.903477	-79.78817	16.0425205	112.367947
-35.079185	28.185663	111.53566	-24.081408	15.043527	111.736954	32.385639	-1.8546	110.581718	30.812931	30.375174	111.234726	31.599285	14.260287	110.908222	-79.762101	15.826767	112.565686
-34.579079	28.604933	111.683044	-24.066198	14.91873	111.907806	32.464767	-1.919126	110.703537	30.816168	30.337027	111.257996	31.6404675	14.2089505	110.9807665	-79.7728635	15.6285095	112.8348455
-34.257607	28.831533	111.720505	-24.00502	14.825733	111.964836	32.495323	-1.94233	110.758125	30.830442	30.307871	111.219963	31.6628825	14.1827705	110.989044	-79.6729225	15.4686955	112.940628
-33.709183	28.918255	111.638283	-23.988337	14.74461	111.981758	32.558849	-1.96026	110.801315	30.848074	30.279812	111.120918	31.7034615	14.159776	110.9611165	-79.6801355	15.329444	113.0023995
-33.352993	29.187077	111.492363	-23.937931	14.688786	111.936615	32.601475	-1.954292	110.867599	30.847618	30.278498	111.004509	31.7245465	14.162103	110.936054	-79.6004085	15.215469	112.937176
-32.841888	29.351404	111.349579	-23.904047	14.666438	111.874542	32.655041	-1.950441	110.934044	30.831772	30.295286	110.917023	31.7434065	14.1724225	110.9255335	-79.5515005	15.1604535	112.8235505
-32.284691	29.513004	111.194054	-23.898472	14.614523	111.814621	32.688202	-1.940309	111.041367	30.807913	30.306915	110.887383	31.7480575	14.183303	110.964375	-79.5450015	15.045743	112.664867
-31.70183	29.681561	111.098946	-23.914806	14.58215	111.744438	32.738861	-1.941518	111.178123	30.80253	30.331028	110.942909	31.7706955	14.194755	111.060516	-79.6003075	14.969545	112.42836
-30.697914	29.773008	110.94471	-23.923948	14.430921	111.711121	32.773136	-1.910639	111.404671	30.811253	30.363306	111.083878	31.7921945	14.2263335	111.2442745	-79.6400905	14.6355085	112.1779675
-30.228502	30.027653	110.866402	-23.96649	14.351665	111.690071	32.77692	-1.885936	111.526558	30.798336	30.385178	111.175629	31.787628	14.249621	111.3510935	-79.720608	14.453709	112.0290485
-29.547846	30.167904	110.809456	-24.000952	14.294418	111.644493	32.77092	-1.858146	111.583206	30.785019	30.434223	111.241173	31.7779695	14.2880385	111.4121895	-79.7798735	14.3007975	111.8767965
-28.841036	30.328814	110.711243	-24.024075	14.284197	111.587509	32.774673	-1.795088	111.611191	30.752638	30.484554	111.242401	31.7636555	14.344733	111.426796	-79.8118055	14.223661	111.748222
-28.156693	30.500254	110.650597	-24.057196	14.305143	111.547256	32.77824	-1.724364	111.621819	30.689474	30.560831	111.258568	31.733857	14.4182335	111.4401935	-79.848249	14.1920525	111.6543185
-27.446444	30.624035	110.62822	-24.084352	14.367719	111.507309	32.797646	-1.614883	111.648178	30.657555	30.651642	111.305252	31.7276005	14.5183795	111.476715	-79.8963045	14.2170585	111.537903
-26.718742	30.806732	110.56337	-24.108973	14.453931	111.514305	32.805603	-1.532171	111.68692	30.645046	30.742449	111.463989	31.7253245	14.605139	111.5754545	-79.9432705	14.302723	111.4531555
-25.431622	31.060421	110.740341	-24.149639	14.501643	111.538025	32.765442	-1.457779	111.752083	30.689093	30.782732	111.928818	31.7272675	14.6624765	111.8404505	-80.0265455	14.3408095	111.2355995
-24.648956	31.217575	110.924088	-24.213814	14.519342	111.541435	32.718868	-1.448992	111.751984	30.747137	30.785597	112.32605	31.7330025	14.6683025	112.039017	-80.1606305	14.3703815	111.043853
-23.91184	31.357449	111.107971	-24.293116	14.582623	111.519539	32.634979	-1.418849	111.739822	30.792049	30.806213	112.728333	31.713514	14.693682	112.2340775	-80.299746	14.471564	110.8050005
-23.102518	31.469213	111.20211	-24.397223	14.718792	111.45314	32.557781	-1.347541	111.776039	30.814663	30.893028	113.1884	31.686222	14.7727435	112.4822195	-80.480668	14.6648405	110.4240605
-22.199938	31.573116	111.402428	-24.491102	14.871449	111.429146	32.467094	-1.228947	111.899292	30.83041	31.041962	113.729118	31.648752	14.9065075	112.814205	-80.630956	14.8363905	110.044087
-21.383663	31.628778	111.657921	-24.610567	15.006696	111.445389	32.401196	-1.083038	112.008873	30.8272	31.229315	114.238182	31.614198	15.0731385	113.1235275	-80.835332	14.9402535	109.7672505
-20.76844	31.720621	111.898972	-24.743261	15.237875	111.450531	32.310318	-0.865983	112.134232	30.842125	31.438198	114.663383	31.5762215	15.2861075	113.3988075	-81.0627435	15.1896425	109.5022545
-19.481472	31.625685	111.993637	-24.855522	15.641297	111.419548	32.238609	-0.502048	112.24588	30.792883	31.831308	115.098724	31.515746	15.66463	113.672302	-81.22679	15.617964	109.166794
-18.745882	31.556156	112.094711	-24.930439	15.888229	111.393097	32.197144	-0.222759	112.31588	30.743731	32.111103	115.213966	31.4704375	15.944172	113.764923	-81.3313155	15.832286	109.021271
-17.93211	31.37676	112.050354	-25.009922	16.171112	111.3302	32.161896	0.065274	112.309219	30.667929	32.384747	115.209511	31.4149125	16.2250105	113.759365	-81.4347565	16.1172135	108.901035
-17.211857	31.167946	111.930359	-25.036383	16.398468	111.242355	32.1287	0.346463	112.264442	30.57999	32.645546	115.133141	31.354345	16.4960045	113.6987915	-81.427111	16.3009315	108.7859185
-16.517735	30.864317	111.796364	-25.075069	16.605425	111.165199	32.108711	0.584512	112.260376	30.512678	32.869232	115.063713	31.3106945	16.726872	113.6620445	-81.4608325	16.483978	108.6683535
-15.775071	30.489925	111.73288	-25.111738	16.78318	111.120514	32.097672	0.775805	112.336708	30.470852	33.076088	115.091667	31.284262	16.9259465	113.7141875	-81.507738	16.6404135	108.5268405
-15.116455	30.043293	111.726509	-25.183401	16.911795	111.102654	32.075943	0.916238	112.446388	30.448305	33.239941	115.152977	31.262124	17.0780895	113.7996825	-81.628926	16.7455005	108.4056255
-14.161083	29.269672	111.579742	-25.204123	17.093939	111.0047	32.022114	1.120473	112.555817	30.390463	33.440971	115.154541	31.2062885	17.280722	113.855179	-81.6145345	16.907156	108.154221
-13.59085	28.6775	111.426666	-25.247087	17.233953	110.9077	31.997643	1.2348	112.586342	30.368475	33.57687	115.067841	31.183059	17.405835	113.8270915	-81.677233	17.062071	107.9883085
-12.993963	28.012129	111.251045	-25.243456	17.352219	110.809196	31.97295	1.391068	112.574242	30.342785	33.726738	114.950706	31.1578675	17.558903	113.762474	-81.6447795	17.145535	107.855918
-12.456595	27.360121	111.079048	-25.253948	17.515081	110.671356	31.933886	1.560215	112.526443	30.296642	33.903358	114.746117	31.115264	17.7317865	113.63628	-81.62316	17.2983755	107.706432
-11.930949	26.643864	110.835136	-25.269753	17.699608	110.524879	31.904432	1.760428	112.432686	30.220917	34.083782	114.460442	31.0626745	17.922105	113.446564	-81.6021805	17.477111	107.603194
-11.490069	25.923304	110.547951	-25.291311	17.891632	110.386917	31.864067	1.962044	112.370529	30.175144	34.271484	114.159248	31.0196055	18.116764	113.2648885	-81.6022275	17.6665	107.5089455
-11.058458	25.094995	110.312149	-25.291208	18.09017	110.258675	31.835339	2.113302	112.327301	30.128674	34.439671	113.907791	30.9820065	18.2764865	113.117546	-81.5644225	17.9038535	107.399804
-10.437514	23.876104	110.055328	-25.312	18.402052	110.02697	31.748569	2.355293	112.300781	30.058475	34.685165	113.625214	30.903522	18.520229	112.9629975	-81.527522	18.283875	107.0909425
-10.090287	23.028023	109.851837	-25.330214	18.621601	109.882355	31.685165	2.47147	112.25811	30.031139	34.809929	113.440666	30.858152	18.6406995	112.849388	-81.51858	18.6025025	106.915322
-9.801754	22.129301	109.668221	-25.39959	18.833294	109.733246	31.592279	2.581576	112.212906	30.010246	34.920017	113.315201	30.8012625	18.7507965	112.7640535	-81.6004425	18.9157915	106.7024385
-9.568571	21.265907	109.605698	-25.458488	19.049221	109.638702	31.506598	2.684614	112.210297	29.992071	35.035454	113.263199	30.7493345	18.860034	112.736748	-81.6663105	19.238408	106.540656
-9.323938	20.351486	109.510063	-25.482473	19.256166	109.540451	31.409641	2.808905	112.185455	29.976543	35.156776	113.279465	30.693092	18.9828405	112.73246	-81.658038	19.5294915	106.348442
-9.176059	19.497608	109.414276	-25.553556	19.469183	109.456398	31.315655	2.924128	112.178291	29.930956	35.295326	113.319847	30.6233055	19.109727	112.749069	-81.7304175	19.828639	106.163727
-9.024253	18.499439	109.313774	-25.624826	19.693329	109.400238	31.209263	3.071814	112.166595	29.905678	35.441109	113.391197	30.5574705	19.2564615	112.778896	-81.8071225	20.1301965	106.02158
-8.900681	17.104656	109.323036	-25.768656	20.038708	109.408173	31.066994	3.314184	112.199295	29.806637	35.711609	113.567528	30.4368155	19.5128965	112.8834115	-81.9741275	20.5645195	105.9329345
-8.930538	16.195993	109.305595	-25.841269	20.273893	109.430672	30.958742	3.508174	112.27243	29.725384	35.921024	113.7033	30.342063	19.714599	112.987865	-82.024601	20.833187	105.873479
-8.902129	15.142162	109.287331	-25.956461	20.563736	109.445229	30.865843	3.728195	112.376572	29.694927	36.131222	113.790466	30.280385	19.9297085	113.083519	-82.193307	21.1977635	105.806939
-8.947773	14.187604	109.29921	-26.00769	20.834074	109.429443	30.783808	3.952168	112.528931	29.646757	36.366238	113.814285	30.2152825	20.159203	113.171608	-82.2306625	21.508945	105.687278
-9.080012	13.211634	109.247635	-26.041334	21.134718	109.369072	30.762032	4.160937	112.650368	29.620382	36.591625	113.787117	30.191207	20.376281	113.2187425	-82.273875	21.893155	105.5194015
-9.145173	12.164891	109.155952	-26.01755	21.367693	109.283325	30.824211	4.323734	112.851349	29.627985	36.787739	113.694832	30.226098	20.5557365	113.2730905	-82.261198	22.1796495	105.2935595
-9.347049	11.192753	109.265556	-25.951857	21.627197	109.243729	30.889282	4.495465	113.057854	29.665697	36.976345	113.662323	30.2774895	20.735905	113.3600885	-82.1812035	22.518489	105.1273695
-9.664453	9.633948	109.360756	-25.864292	21.877548	109.229996	30.992645	4.716002	113.417587	29.740715	37.218346	113.603722	30.36668	20.967174	113.5106545	-82.095264	22.787922	104.9493375
-9.852252	8.547479	109.440025	-25.785061	21.982735	109.255775	31.089619	4.821692	113.665901	29.789782	37.345615	113.617134	30.4397005	21.0836535	113.6415175	-82.0098225	22.8818165	104.8700325
-10.220458	7.561339	109.674248	-25.728596	22.083244	109.337082	31.180832	4.891751	113.914192	29.881111	37.445911	113.69294	30.5309715	21.168831	113.803566	-81.9881635	22.997657	104.870598
-10.557373	6.515235	109.836472	-25.681023	22.188065	109.414185	31.259357	4.977984	114.129303	29.95347	37.552208	113.757385	30.6064135	21.265096	113.943344	-81.9684595	23.111034	104.885026
-11.021398	5.554595	109.963486	-25.619379	22.27663	109.446213	31.29608	5.046823	114.316261	30.017233	37.634895	113.745476	30.6566565	21.340859	114.0308685	-81.8954145	23.212401	104.8615575
-11.461862	4.593116	110.052444	-25.578377	22.414736	109.455452	31.329042	5.135648	114.455116	30.057114	37.706364	113.705078	30.693078	21.421006	114.080097	-81.849832	23.408466	104.830807
-12.05409	3.744974	110.240105	-25.531858	22.574327	109.433662	31.338926	5.205958	114.609787	30.116442	37.782536	113.675728	30.727684	21.494247	114.1427575	-81.7914	23.654407	104.7245665
-12.995008	2.519372	110.484482	-25.506014	22.814045	109.48745	31.354061	5.393261	114.964256	30.17852	37.918194	113.606628	30.7662905	21.6557275	114.285442	-81.7783185	23.9723625	104.689458
-13.606715	1.794905	110.74575	-25.455496	23.010708	109.561661	31.4123	5.53409	115.15831	30.203915	38.054138	113.54982	30.8081075	21.794114	114.354065	-81.7190995	24.227302	104.769257
-14.320223	1.098036	111.041451	-25.387346	23.161489	109.670547	31.493259	5.743377	115.33316	30.243847	38.212959	113.386688	30.868553	21.978168	114.359924	-81.643245	24.34481	104.98117
-15.036476	0.503506	111.288498	-25.313747	23.287436	109.757057	31.595314	5.952268	115.426697	30.266228	38.358139	113.108154	30.930771	22.1552035	114.2674255	-81.558265	24.4196685	105.2466885
-15.839632	-0.01072	111.509514	-25.20327	23.396706	109.780312	31.692091	6.155383	115.423035	30.293316	38.490131	112.693405	30.9927035	22.322757	114.05822	-81.3992435	24.470655	105.502404
-16.692249	-0.459618	111.719719	-25.062534	23.489573	109.774605	31.817345	6.384425	115.346764	30.278847	38.617493	112.192711	31.048096	22.500959	113.7697375	-81.173164	24.478187	105.7794725
-17.516733	-0.812245	111.994537	-24.914202	23.542946	109.80381	31.958502	6.591277	115.294052	30.610788	38.618172	111.554382	31.284645	22.6047245	113.424217	-81.113049	24.4811675	106.183403
-18.840582	-1.01797	112.406815	-24.689774	23.580309	109.9095	32.165974	6.769696	115.217163	30.297968	38.896084	111.178169	31.231971	22.83289	113.197666	-80.611519	24.327728	106.621334
-19.788723	-1.060283	112.634041	-24.613325	23.556297	110.026039	32.24292	6.838758	115.24398	30.326656	38.902412	110.904037	31.284788	22.870585	113.0740085	-80.511438	24.242009	106.9780695
-20.687195	-0.968076	112.873444	-24.51288	23.50724	110.094658	32.31712	6.821015	115.25341	30.723682	38.727291	110.560295	31.520401	22.774153	112.9068525	-80.546161	24.240327	107.2824635
-21.610683	-0.788432	112.980095	-24.446701	23.451519	110.171547	32.359276	6.756349	115.229904	30.799807	38.680779	110.44136	31.5795415	22.718564	112.835632	-80.4729435	24.184474	107.507462
-22.508339	-0.41158	112.993202	-24.382093	23.381596	110.194626	32.427467	6.674432	115.166519	30.509012	38.744549	110.498108	31.4682395	22.7094905	112.8323135	-80.2324255	24.0537015	107.5569385
-23.50066	0.06103	112.912201	-24.298426	23.292444	110.221252	32.475708	6.614497	115.176239	30.544376	38.686718	110.445114	31.510042	22.6506075	112.8106765	-80.106894	23.9342805	107.6318275
-24.373808	0.68264	112.944916	-24.285252	23.219414	110.273026	32.472202	6.563661	115.217064	30.585783	38.633297	110.455795	31.5289925	22.598479	112.8364295	-80.0994965	23.840349	107.7096225
-25.584131	1.766268	112.84671	-24.220434	23.127743	110.39801	32.498554	6.508723	115.240524	30.617603	38.589966	110.453117	31.5580785	22.5493445	112.8468205	-79.9989465	23.7061415	107.9491995
-26.544825	2.858696	112.751175	-24.18878	23.089632	110.466087	32.525566	6.482104	115.237022	30.622807	38.567371	110.436676	31.5741865	22.5247375	112.836849	-79.9517465	23.6545265	108.095325
-27.401798	3.951005	112.670792	-24.17832	23.073164	110.538971	32.527721	6.459774	115.241325	30.630949	38.550869	110.415436	31.579335	22.5053215	112.8283805	-79.935975	23.6410065	108.2495615
-28.21446	5.161642	112.575737	-24.18951	23.034386	110.63504	32.558369	6.411432	115.201096	30.646912	38.520267	110.410927	31.6026405	22.4658495	112.8060115	-79.9816605	23.6029225	108.4640685
-29.02194	6.56184	112.35495	-24.193235	23.009357	110.68457	32.521393	6.349816	115.153107	30.683174	38.479408	110.393951	31.6022835	22.414612	112.773529	-79.9887535	23.604102	108.595611
-29.847982	8.005373	112.102615	-24.177589	22.945269	110.68988	32.493786	6.316533	115.100334	30.692059	38.437878	110.391327	31.5929225	22.3772055	112.7458305	-79.9481005	23.5133325	108.6339295
-30.613688	9.657375	111.775543	-24.179096	22.902311	110.709702	32.468098	6.288763	115.023216	30.700266	38.422802	110.484398	31.584182	22.3557825	112.753807	-79.942374	23.4488395	108.665597
-31.68355	12.216839	111.235825	-24.225189	22.786926	110.805908	32.424179	6.205462	114.843536	30.717611	38.427601	110.837769	31.570895	22.3165315	112.8406525	-80.021273	23.2573205	108.7711635
-32.34428	14.131388	110.858627	-24.253208	22.646049	110.846375	32.385208	6.069247	114.596497	31.121799	38.222675	111.049904	31.7535035	22.145961	112.8232005	-80.2599195	23.146137	108.8695495
-33.031281	16.039185	110.55323	-24.103516	22.368483	110.874535	32.319767	5.895452	114.24646	31.208689	38.068516	111.475327	31.764228	21.981984	112.8608935	-79.97126	22.754982	108.8881765
-33.565964	18.105312	110.224213	-24.272139	22.315332	110.974274	32.238232	5.674138	113.712906	30.978235	38.011261	112.03109	31.6082335	21.8426995	112.871998	-80.1525115	22.7879645	109.07655
-34.152016	20.138935	110.01619	-24.218128	22.171909	110.91597	32.114513	5.507828	112.821159	31.116667	37.807594	112.215233	31.61559	21.657711	112.518196	-80.051846	22.686107	109.313744
-34.611794	22.321863	109.824135	-24.140593	22.052532	110.659554	31.969252	5.442958	111.521545	31.217924	37.601833	111.86969	31.593588	21.5223955	111.6956175	-79.874774	22.5826685	109.6234905
-35.13258	24.451977	109.504143	-24.030508	22.05555	110.117294	32.079147	5.344669	109.478607	31.136618	37.389248	110.927368	31.6078825	21.3669585	110.2029875	-79.6688985	22.7441415	110.0316005
-35.726772	27.640301	108.833908	-23.882826	22.096878	108.722702	31.293362	5.597419	106.046677	30.900488	37.026031	108.370461	31.096925	21.311725	107.208569	-78.862577	22.882031	110.236835
-36.020123	29.73772	108.348938	-23.850172	22.130758	107.684067	30.983812	5.596626	103.710854	30.759604	36.770115	106.437889	30.871708	21.1833705	105.0743715	-78.572052	23.0781455	110.2937625
-36.235573	31.701746	108.010338	-23.774115	22.165888	106.745438	30.510946	5.632253	101.734886	30.562803	36.586475	104.662033	30.5368745	21.109364	103.1984595	-78.0851045	23.222412	110.2924165
-36.367928	33.63884	107.773911	-23.77239	22.30389	106.141724	30.17391	5.721963	100.470749	30.359333	36.552696	103.675591	30.2666215	21.1373295	102.07317	-77.8114015	23.4704505	110.210278
-36.367794	35.436047	107.814743	-23.89319	22.442879	105.911079	30.083986	5.8009	100.005081	30.269867	36.627884	103.445724	30.1769265	21.214392	101.7254025	-77.9633065	23.671366	110.0967555
-36.32135	37.162991	107.878342	-23.928146	22.531956	105.832672	30.088646	5.841696	100.004532	30.147049	36.73798	103.43927	30.1178475	21.289838	101.721901	-77.9741395	23.774074	109.943443
-36.091	38.767033	108.013931	-23.923746	22.531387	105.808815	30.084362	5.818512	100.037315	30.091774	36.434837	103.435265	30.088068	21.1266745	101.73629	-77.93556	23.9360995	109.88134
-35.548748	40.892429	108.25753	-23.905167	22.404331	105.860603	30.059025	5.598701	100.247192	30.123325	36.273277	103.64817	30.091175	20.935989	101.947681	-77.901509	23.872673	109.773525
-35.068367	42.247799	108.325897	-23.920769	22.256777	105.983124	30.103472	5.382239	100.505951	30.077282	36.570896	103.834465	30.090377	20.9765675	102.170208	-77.931915	23.5369865	109.79604
-34.507713	43.442516	108.439293	-23.919048	22.069092	106.062195	30.170765	5.114519	100.809326	30.088339	36.436771	103.986526	30.129552	20.775645	102.397926	-77.967648	23.362539	109.726464
-33.830551	44.567631	108.404663	-23.98394	21.90852	106.085327	30.205112	4.8409	101.019348	30.092216	36.249603	104.068649	30.148664	20.5452515	102.5439985	-78.116544	23.2717885	109.6266555
-33.114998	45.619934	108.224724	-24.023144	21.736774	106.048988	30.214046	4.593217	101.226852	30.083284	36.05109	104.138603	30.148665	20.3221535	102.6827275	-78.194953	23.1513945	109.4152485
-32.281376	46.584488	108.178291	-24.077654	21.540188	106.041649	30.233387	4.352692	101.539162	30.021656	35.906994	104.30378	30.1275215	20.129843	102.921471	-78.2828295	22.950533	109.161827
-31.351313	47.396355	108.151375	-24.153124	21.300484	106.123543	30.288548	4.111426	101.936218	29.967588	35.717529	104.739822	30.128068	19.9144775	103.33802	-78.434316	22.6864905	108.909066
-29.925924	48.474091	108.494675	-24.308617	20.9459	106.309212	30.376619	3.841208	102.761162	29.998684	35.302742	105.877113	30.1876515	19.571975	104.3191375	-78.8048855	22.319825	108.2992865
-28.790108	49.034924	109.087776	-24.414963	20.628124	106.51252	30.488729	3.643128	103.333008	29.98892	35.02092	107.043861	30.2388245	19.332024	105.1884345	-79.0687505	21.924224	107.8366055
-27.63122	49.421329	109.988007	-24.559641	20.32341	106.71315	30.53891	3.496686	103.697273	30.45109	34.54388	108.362816	30.495	19.020283	106.0300445	-79.614282	21.626537	107.3962555
-26.631573	49.777145	111.417099	-24.712696	19.98074	106.870689	30.50526	3.328361	103.870201	30.721483	34.233925	109.781311	30.6133715	18.781143	106.825756	-80.0387635	21.180337	106.915622
-25.392365	49.834587	112.775955	-24.907089	19.731245	106.993088	30.401304	3.224048	103.713966	30.912331	33.911171	110.956253	30.6568175	18.5676095	107.3351095	-80.4709955	20.8948805	106.6510665
-24.119587	49.751141	113.974342	-25.035318	19.615324	107.030273	30.184483	3.253825	103.412186	31.055004	33.666668	111.880318	30.6197435	18.4602465	107.646252	-80.6903795	20.7704015	106.414294
-22.86157	49.665215	115.024391	-25.191206	19.744625	107.127777	30.012665	3.432441	103.391495	31.240675	33.614647	112.632957	30.62667	18.523544	108.012226	-81.009082	20.965706	106.243328
-21.025234	49.318249	115.915253	-25.261017	19.96435	107.398117	29.905663	3.758303	103.698036	30.946831	33.953243	113.932678	30.426247	18.855773	108.815357	-80.948281	21.072927	105.980877
-19.750204	48.934944	116.060211	-25.478518	20.285608	107.498642	29.810989	4.026787	104.109108	31.195063	34.151222	114.166138	30.503026	19.0890045	109.137623	-81.460062	21.4822115	105.859661
-18.504549	48.414299	115.90519	-25.536203	20.672203	107.614227	29.781511	4.28534	104.502831	31.048462	34.460918	114.405968	30.4149865	19.373129	109.4543995	-81.4873925	21.971277	105.7740545
-17.291794	47.678375	115.624687	-25.692316	20.935076	107.70903	29.792892	4.476308	104.948463	30.882887	34.767593	114.627602	30.3378895	19.6219505	109.7880325	-81.7225215	22.2482015	105.6300275
-16.062984	46.680737	115.202782	-25.753271	21.154678	107.867371	29.814899	4.608616	105.493965	30.79389	35.074341	114.839348	30.3043945	19.8414785	110.1666565	-81.8109365	22.4678775	105.5680855
-14.871141	45.500149	114.697205	-25.787243	21.274017	107.975212	29.897806	4.671775	106.064697	30.709925	35.302509	115.057755	30.3038655	19.987142	110.561226	-81.8783515	22.560892	105.389198
-13.685095	44.068523	114.146042	-25.805878	21.270142	108.081688	30.050022	4.651333	106.787666	30.672958	35.485966	115.189568	30.36149	20.0686495	110.988617	-81.973246	22.4716345	105.174759
-11.988072	41.541645	113.235321	-25.919819	21.463316	108.536301	30.333719	4.512082	107.990608	30.663582	35.684772	115.285042	30.4986505	20.098427	111.637825	-82.3382885	22.828205	105.434777
-10.885785	39.598827	112.651573	-25.833145	21.421211	108.744637	30.551105	4.396839	108.827744	30.717054	35.7286	115.315369	30.6340795	20.0627195	112.0715565	-82.3003695	22.7797025	105.4177175
-9.872083	37.484127	112.093369	-25.756693	21.359509	108.965858	30.835354	4.205119	109.6558	30.44697	35.881493	115.523529	30.641162	20.043306	112.5896645	-82.154548	22.675712	105.3420515
-8.881294	35.220177	111.58979	-25.666153	21.222391	109.152557	31.052563	4.018297	110.474396	30.525696	35.846523	115.418304	30.7891295	19.93241	112.94635	-82.1214355	22.512372	105.358764
-7.9744	32.824345	111.113083	-25.533545	21.118555	109.301414	31.24209	3.854065	111.194756	30.583836	35.77269	115.202568	30.912963	19.8133775	113.198662	-81.980053	22.4237325	105.404166
-7.059813	30.341896	110.698662	-25.402472	20.995821	109.450737	31.439819	3.68468	111.946533	30.597288	35.669353	115.109062	31.0185535	19.6770165	113.5277975	-81.8234975	22.3146255	105.3736765
-6.337587	27.743097	110.611702	-25.376589	20.834354	109.691795	31.627188	3.444491	112.871994	30.628071	35.5359	115.147354	31.1276295	19.4901955	114.009674	-81.8808075	22.1785125	105.373916
-5.366773	23.744841	111.016068	-25.368038	20.526476	110.232307	31.751928	2.997928	114.54908	30.63303	35.216785	115.707588	31.192479	19.1073565	115.128334	-81.928555	21.9455955	105.33628
-4.854283	21.049431	111.608742	-25.444592	20.299059	110.705971	31.792465	2.654794	115.793396	30.632187	35.028404	116.360367	31.212326	18.841599	116.0768815	-82.10151	21.756519	105.3350605
-4.411856	18.365253	112.437614	-25.541767	20.080322	111.264763	31.780893	2.40551	117.096245	30.61952	34.829525	117.148163	31.2002065	18.6175175	117.122204	-82.2837405	21.5431265	105.407322
-4.072201	15.754583	113.363663	-25.639349	19.876863	111.857948	31.751209	2.190456	118.503212	30.594973	34.564137	117.929802	31.173091	18.3772965	118.216507	-82.451789	21.3764295	105.499389
-3.821798	13.113776	114.411072	-25.66843	19.679359	112.48275	31.609762	1.961893	119.98053	30.531172	34.249462	118.759796	31.070467	18.1056775	119.370163	-82.407327	21.2530405	105.595337
-3.710562	10.599267	115.505013	-25.694885	19.501627	113.102592	31.59462	1.663096	121.349312	30.633465	34.009094	119.663933	31.1140425	17.836095	120.5066225	-82.5038125	21.167159	105.6985615
-3.712969	8.192139	116.799568	-25.713053	19.329653	113.741913	31.634647	1.348823	122.613434	30.811506	33.808094	120.490005	31.2230765	17.5784585	121.5517195	-82.6491825	21.0808475	105.9321065
-3.755337	4.590725	118.256203	-25.683598	19.055908	114.465759	31.641344	0.944881	124.167923	30.893812	33.435856	121.523544	31.267578	17.1903685	122.8457335	-82.634774	20.9214475	106.0857845
-3.991996	2.388275	119.207451	-25.597345	18.860041	114.845802	31.661039	0.731418	125.106834	31.025394	33.190815	122.034096	31.3432165	16.9611165	123.570465	-82.5379065	20.7589655	106.121139
-4.261105	0.277736	120.181885	-25.545195	18.679272	115.205292	31.74901	0.547738	125.882408	31.116724	33.008873	122.48423	31.432867	16.7783055	124.183319	-82.523257	20.5802385	106.227265
-4.710145	-1.646897	121.112274	-25.423771	18.505146	115.469933	31.836351	0.418619	126.572105	31.149002	32.845123	122.836411	31.4926765	16.631871	124.704258	-82.3402185	20.378421	106.235608
-5.05301	-3.528636	121.781944	-25.341419	18.322783	115.685204	31.955021	0.27777	127.15036	31.228703	32.664185	123.024834	31.591862	16.4709775	125.087597	-82.2747	20.1745885	106.282811
-5.46481	-5.35353	122.36171	-25.241953	18.131216	115.83297	32.071796	0.118118	127.524742	31.338936	32.485989	123.128174	31.705366	16.3020535	125.326458	-82.189272	19.9603785	106.339482
-6.386547	-6.785619	122.862946	-25.139877	17.93671	115.870956	32.187767	-0.02568	127.743317	31.433205	32.302139	123.069855	31.810486	16.1382295	125.406586	-82.09024	19.7351905	106.335326
-7.402473	-8.906857	123.117783	-24.936268	17.592182	115.851906	32.350559	-0.276603	127.755287	31.599203	32.024258	122.898422	31.974881	15.8738275	125.3268545	-81.847417	19.3105365	106.3769575
-8.541532	-9.913317	123.277214	-24.829578	17.381279	115.815712	32.487671	-0.47375	127.669609	31.699869	31.831703	122.757111	32.09377	15.6789765	125.21336	-81.752926	19.0835815	106.418064
-9.581568	-10.865375	123.24704	-24.695877	17.156313	115.78286	32.602638	-0.650728	127.493881	31.779448	31.62793	122.541679	32.191043	15.488601	125.01778	-81.582797	18.824025	106.54794
-10.58746	-11.702802	123.142937	-24.604525	16.965567	115.755699	32.687874	-0.860171	127.211891	31.850933	31.404459	122.31282	32.2694035	15.272144	124.7623555	-81.4784535	18.65899	106.7490425
-11.969024	-12.153859	123.021637	-24.477707	16.793228	115.722916	32.762653	-1.067589	126.942528	31.961706	31.170269	122.066093	32.3621795	15.05134	124.5043105	-81.3175935	18.535116	106.9415215
-13.237344	-12.580392	122.697243	-24.357275	16.644028	115.689049	32.868549	-1.289859	126.644966	32.081081	30.95858	121.873055	32.474815	14.8343605	124.2590105	-81.189365	18.4536955	107.1190875
-14.486893	-12.868822	122.235504	-24.243073	16.442778	115.605309	32.938152	-1.546965	126.329109	32.242184	30.760256	121.666275	32.590168	14.6066455	123.997692	-81.076314	18.2789105	107.212926
-16.657997	-12.918839	121.306244	-24.024313	16.190878	115.376648	33.046722	-1.910606	125.837326	32.463406	30.446005	121.38504	32.755064	14.2676995	123.611183	-80.80369	18.1140565	107.142113
-18.150826	-12.730682	120.614555	-23.892464	16.059225	115.244995	33.116184	-2.110797	125.485313	32.634258	30.271498	121.252357	32.875221	14.0803505	123.368835	-80.660149	18.0380995	107.121155
-19.733515	-12.408991	119.859207	-23.770758	15.933147	115.153648	33.229279	-2.300516	125.127205	32.772575	30.155626	121.192673	33.000927	13.927555	123.159939	-80.542443	17.938739	107.147357
-21.341484	-11.953687	119.040062	-23.669579	15.788863	115.070786	33.328159	-2.483644	124.666611	32.932304	30.049747	121.162071	33.1302315	13.7830515	122.914341	-80.4693895	17.7946745	107.227231
-23.18084	-11.202276	118.192543	-23.591476	15.666121	114.987251	33.402893	-2.605687	124.133125	33.069923	29.99612	121.034332	33.236408	13.6952165	122.5837285	-80.41936	17.6370255	107.3907735
-24.896332	-10.431472	117.236649	-23.545551	15.533593	114.85611	33.490524	-2.705929	123.406708	33.149303	29.987379	120.849289	33.3199135	13.640725	122.1279985	-80.4110155	17.426461	107.5842215
-26.677614	-9.567782	116.30983	-23.505507	15.465657	114.70816	33.573269	-2.763398	122.483894	33.50618	29.870438	120.422401	33.5397245	13.55352	121.4531475	-80.5507385	17.377794	107.9631725
-29.353678	-7.970539	114.969681	-23.376526	15.426001	114.431015	33.697865	-2.835649	120.947075	33.325844	30.000261	119.7547	33.5118545	13.582306	120.3508875	-80.2649065	17.269696	108.5111425
-31.206217	-6.689739	114.274063	-23.287422	15.450472	114.202652	33.783852	-2.84651	119.627068	33.430859	29.993481	119.04937	33.6073555	13.5734855	119.338219	-80.1821995	17.3274585	109.067085
-33.01804	-5.324619	113.565376	-23.099672	15.518965	113.894142	33.839096	-2.87569	118.273094	33.588055	29.92462	117.976906	33.7135755	13.524465	118.125	-79.9129195	17.513465	109.663284
-34.848816	-3.807298	113.034416	-22.849384	15.67546	113.50399	33.949402	-2.845829	116.775024	33.682217	29.796087	116.503784	33.8158095	13.475129	116.639404	-79.5145775	17.875791	110.368576
-36.623466	-2.184244	112.620689	-22.59795	15.871292	113.003769	33.986881	-2.722436	115.070152	33.533337	29.738585	114.862122	33.760109	13.5080745	114.966137	-78.956009	18.2345095	111.041401
-38.32029	-0.464023	112.392853	-22.271593	16.116133	112.489006	34.013756	-2.521987	113.537827	33.44738	29.716501	113.010536	33.730568	13.597257	113.2741815	-78.273754	18.635009	111.7038305
-39.941231	1.339148	112.445953	-21.997437	16.347794	112.098869	34.119869	-2.444688	111.841736	33.461811	29.744839	111.254265	33.79084	13.6500755	111.5480005	-77.785714	19.0455125	112.6497375
-42.265205	4.158058	112.423668	-21.563969	16.632322	111.360573	34.035103	-2.282953	109.614883	33.27346	29.635462	108.457825	33.6542815	13.6762545	109.036354	-76.7822195	19.5883895	113.684792
-43.719223	6.115482	112.455284	-21.286001	16.793322	110.84063	34.037254	-2.267579	107.975601	33.100353	29.55352	106.790649	33.5688035	13.6429705	107.383125	-76.1408055	19.9436735	114.298135
-45.059582	8.085697	112.400284	-21.101429	16.881979	110.251297	33.823414	-2.261652	106.038704	33.019016	29.451149	105.148949	33.421215	13.5947485	105.5938265	-75.624073	20.1692095	114.9087675
-46.296894	10.101894	112.285568	-20.932909	16.890774	109.489479	33.438362	-2.293449	103.959015	32.779415	29.381905	103.129456	33.1088885	13.544228	103.5442355	-74.9747065	20.23732	115.4347225
-47.405655	12.148974	112.176094	-20.806429	16.906282	108.635262	32.947773	-2.339806	101.757362	32.293137	29.349857	101.055267	32.620455	13.5050255	101.4063145	-74.233313	20.3075385	115.8642095
-48.404289	14.214677	112.01004	-20.804449	16.922474	107.786522	32.33128	-2.257929	99.739029	31.857735	29.423651	99.14016	32.0945075	13.582861	99.4395945	-73.7034055	20.262087	116.1334495
-49.243618	16.31348	111.946846	-20.876108	16.988134	107.065308	31.745619	-2.143477	98.019646	31.362951	29.474768	97.580864	31.554285	13.6656455	97.800255	-73.306501	20.3106225	116.330361
-50.248222	19.500021	111.750351	-21.148205	17.061932	106.181129	30.796368	-1.982648	96.091248	30.656767	29.665068	96.118889	30.7265675	13.84121	96.1050685	-73.0229775	20.282654	116.2571895
-50.673122	21.620163	111.579369	-21.404625	17.191515	105.769455	30.266893	-1.791429	95.257133	30.209034	29.679802	95.475342	30.2379635	13.9441865	95.3662375	-73.0472135	20.4388435	116.1726725
-50.900936	23.728683	111.426231	-21.658596	17.277536	105.442413	29.818197	-1.577238	94.731453	29.726112	29.719711	95.054565	29.7721545	14.0712365	94.893009	-73.0893465	20.4838355	115.991817
-50.975788	25.792435	111.37394	-21.931005	17.349863	105.250633	29.414871	-1.457265	94.322464	29.279482	29.804451	94.860138	29.3471765	14.173593	94.591301	-73.2091865	20.526133	115.909965
-50.821991	27.837324	111.348274	-22.21855	17.349722	105.19017	29.00452	-1.303889	94.097603	28.984982	29.887802	94.900665	28.994751	14.2919565	94.499134	-73.431851	20.4074875	115.881206
-50.457954	29.827139	111.360825	-22.472637	17.335657	105.171761	28.706682	-1.195292	94.039703	28.882881	29.96377	95.154533	28.7947815	14.384239	94.597118	-73.7400555	20.287075	115.746404
-49.896606	31.771702	111.311928	-22.72476	17.320705	105.22879	28.592861	-1.144488	94.272568	28.851532	30.029085	95.74894	28.7221965	14.4422985	95.010754	-74.1717165	20.1991115	115.446826
-48.680744	34.606682	111.368645	-23.026987	17.250546	105.686249	28.753817	-1.238754	95.35643	29.079601	30.149841	97.614532	28.916709	14.4555435	96.485481	-74.970683	20.0455485	114.887017
-47.606911	36.373211	111.545006	-23.187925	17.162916	106.044815	28.931734	-1.359663	96.269318	29.505146	30.200396	99.131996	29.21844	14.4203665	97.700657	-75.59429	19.9054655	114.388973
-46.335342	38.069447	111.695038	-23.30591	17.070532	106.375229	29.14859	-1.457566	97.277466	29.939928	30.147335	100.770988	29.544259	14.3448845	99.024227	-76.156079	19.7961795	113.726231
-44.952023	39.685837	111.760437	-23.4533	17.036905	106.665108	29.435453	-1.584737	98.26619	30.433214	30.140743	102.323357	29.9343335	14.278003	100.2947735	-76.8409335	19.795807	113.0354425
-43.388004	41.214951	111.736427	-23.541611	17.057199	106.79451	29.663395	-1.667758	99.161659	30.868393	30.182812	103.611984	30.265894	14.257527	101.3868215	-77.349116	19.856871	112.2021985
-41.746658	42.656296	111.579117	-23.592169	17.082407	106.809631	29.934767	-1.731597	100.045792	31.143675	30.125418	104.70015	30.539221	14.1969105	102.372971	-77.723559	19.9679035	111.246291
-40.025433	44.036469	111.151711	-23.693796	17.194904	106.716942	30.270964	-1.857064	100.800385	31.375738	30.059731	105.636024	30.823351	14.1013335	103.2182045	-78.210943	20.2884745	110.2156795
-37.346359	45.957642	110.169563	-23.903967	17.432203	106.246925	30.556414	-1.887807	101.865639	31.62553	30.112198	106.72139	31.090972	14.1121955	104.2935145	-78.898906	20.7522105	108.2003355
-35.474297	47.095444	109.342972	-24.019878	17.621014	105.741798	30.682611	-1.931077	102.418724	31.638479	30.06675	107.582687	31.160545	14.0678365	105.0007055	-79.200301	21.1741915	106.4828905
-33.794182	48.21207	108.711884	-24.41584	17.879461	105.356644	30.75606	-2.035378	103.115936	31.719879	29.986664	108.395889	31.2379695	13.975643	105.7559125	-80.0696495	21.783279	104.9573755
-31.617561	48.971596	108.047997	-24.453331	17.947887	104.735336	30.780209	-2.183917	103.843399	31.82062	29.878798	109.36409	31.3004145	13.8474405	106.6037445	-80.2070765	22.0483335	102.8669275
-29.820454	49.692154	107.91787	-24.662157	18.027897	104.345932	30.723423	-2.385502	104.478836	31.784657	29.714951	110.621643	31.25404	13.6647245	107.5502395	-80.578354	22.3910695	101.1416245
-28.009636	50.26363	108.177055	-24.91782	18.171829	104.105949	30.821314	-2.655333	104.982376	32.151367	29.452002	111.48558	31.4863405	13.3983345	108.233978	-81.3219805	22.9453235	99.97792
-26.167953	50.607254	108.751717	-25.089205	18.298504	103.939178	30.368578	-2.642193	105.47123	32.133614	29.264923	112.339104	31.251096	13.311365	108.905167	-81.429506	23.285643	98.973189
-23.540367	50.862461	109.717751	-25.201183	18.696978	103.745781	30.230341	-2.470541	105.531624	32.182877	29.327375	113.045944	31.206609	13.428417	109.288784	-81.608975	23.965539	98.202778
-21.833139	50.92263	110.222862	-25.014463	18.999586	103.503815	30.180767	-1.969514	105.164551	31.638197	29.840868	113.388321	30.909482	13.935677	109.276436	-80.938408	24.063495	97.731194
-20.212225	50.787266	110.744682	-24.893522	19.462431	103.42424	30.216473	-1.43294	104.876266	31.703949	30.098148	113.459541	30.960211	14.332604	109.1679035	-80.747255	24.592258	97.6805765
-18.709206	50.460804	111.440109	-24.823874	19.925049	103.663544	30.330498	-1.024359	104.899422	31.82835	30.269125	113.938431	31.079424	14.622383	109.4189265	-80.727172	25.227715	97.9081615
-17.285547	49.855873	112.282776	-24.712145	20.274323	104.132095	30.442667	-0.818656	105.404373	31.886763	30.394114	114.805031	31.164715	14.787729	110.104702	-80.589005	25.760917	98.159488
-15.949118	49.084057	113.114037	-24.695383	20.527489	104.661026	30.54117	-0.749445	106.245674	32.309036	30.291176	115.666222	31.425103	14.7708655	110.955948	-80.815869	26.2841125	98.366104
-14.67222	48.11631	113.772179	-24.681114	20.753748	105.284378	30.657917	-0.753652	107.214249	32.389519	30.296356	116.766693	31.523718	14.771352	111.990471	-80.885946	26.736144	98.578285
-12.971581	46.303322	114.619209	-24.53429	21.007767	106.293678	30.915346	-0.776881	109.111191	32.564976	30.378719	118.649231	31.740161	14.800919	113.880211	-80.808741	27.214615	98.707145
-12.000878	44.874485	115.023232	-24.487553	21.103136	107.043945	31.165573	-0.809112	110.25312	32.693424	30.477968	119.767418	31.9294985	14.834428	115.010269	-80.9046045	27.371844	99.077621
-11.085041	43.306805	115.059006	-24.33531	21.137554	107.457756	31.355337	-0.820248	111.235664	32.817486	30.62796	120.457245	32.0864115	14.903856	115.8464545	-80.7570315	27.371252	99.0690575
-10.24627	41.597519	114.836075	-24.196119	21.205353	107.886459	31.633217	-0.792279	112.005402	32.959183	30.795053	120.824226	32.2962	15.001387	116.414814	-80.688438	27.409319	99.358104
-9.485165	39.721493	114.406219	-23.951694	21.15107	108.193359	31.969183	-0.736903	112.660149	33.141033	31.014603	120.912674	32.555108	15.13885	116.7864115	-80.458496	27.16329	99.6003065
-8.856721	37.747746	113.778183	-23.683088	21.104307	108.46981	32.273521	-0.683546	113.1987	33.383533	31.224806	120.660576	32.828527	15.27063	116.929638	-80.194703	26.937984	100.009982
-8.314735	35.586815	113.049438	-23.433981	20.98122	108.703407	32.594955	-0.71519	113.584709	33.605457	31.366798	120.103409	33.100206	15.325804	116.844059	-79.968168	26.636636	100.562755
-7.779882	32.156281	111.907959	-23.314856	20.953869	109.067726	33.010406	-0.79213	113.927055	33.936138	31.464798	118.940483	33.473272	15.336334	116.433769	-80.102984	26.571404	101.701683
-7.569534	29.73074	111.206566	-23.003721	20.753281	109.174385	33.232929	-0.872281	114.009178	33.807251	31.65225	118.066895	33.52009	15.3899845	116.0380365	-79.527532	26.1165775	102.3107335
-7.493239	27.269054	110.538483	-22.838575	20.61025	109.214661	33.397209	-0.95091	113.925156	33.922123	31.641493	116.84877	33.659666	15.3452915	115.386963	-79.336816	25.8752085	103.042359
-7.491982	24.743254	109.933578	-22.71266	20.46104	109.186462	33.504742	-1.080667	113.770416	33.948246	31.608522	115.392921	33.726494	15.2639275	114.5816685	-79.151814	25.6581525	103.7912555
-7.619603	22.246027	109.408379	-22.587305	20.265385	109.100937	33.490971	-1.246781	113.484444	33.897114	31.419764	113.912605	33.6940425	15.0864915	113.6985245	-78.8686525	25.4442785	104.5033495
-7.837848	19.731934	109.093437	-22.612513	20.050924	109.027443	33.435379	-1.42502	113.242867	33.818943	31.208927	112.49826	33.627161	14.8919535	112.8705635	-78.852187	25.2098945	105.1843225
-8.115985	17.343319	109.09845	-22.692738	19.882607	109.034264	33.37125	-1.532754	113.195053	33.717941	30.9977	111.493706	33.5445955	14.732473	112.3443795	-78.9300715	25.032741	105.7241485
-8.672786	13.915023	109.630463	-22.731527	19.551924	109.27504	33.31712	-1.911861	113.497795	33.689583	30.555073	110.8853	33.5033515	14.321606	112.1915475	-78.9664055	24.782242	106.3585325
-9.051505	11.765994	110.09375	-22.72122	19.293694	109.481773	33.309212	-2.266066	113.784042	33.661564	30.172491	110.824944	33.485388	13.9532125	112.304493	-78.927828	24.6341755	106.659053
-9.467862	9.741679	110.542274	-22.684811	19.010464	109.703255	33.284	-2.647536	114.076256	33.768093	29.821522	111.030067	33.5260465	13.586993	112.5531615	-78.8956685	24.433935	106.8533485
-9.9586	7.850151	110.996994	-22.606936	18.740852	109.959557	33.306355	-2.985989	114.273926	33.923203	29.60405	111.496376	33.614779	13.3090305	112.885151	-78.828651	24.1726735	107.033963
-10.398183	6.054646	111.252151	-22.532736	18.522919	110.143158	33.362171	-3.276422	114.412483	34.115921	29.418892	112.022507	33.739046	13.071235	113.217495	-78.804518	23.974603	107.068821
-10.913289	4.376697	111.425484	-22.410847	18.326845	110.282562	33.443722	-3.488675	114.660858	34.36187	29.28549	112.681946	33.902796	12.8984075	113.671402	-78.72449	23.7552825	106.893722
-11.46707	2.838361	111.684227	-22.275047	18.163012	110.450806	33.552155	-3.693395	115.060463	34.677578	29.173725	113.551628	34.1148665	12.740165	114.3060455	-78.6649605	23.585859	106.5955665
-12.389144	0.742546	112.255791	-22.113333	18.031786	110.847641	33.695576	-3.972011	116.00959	35.180904	29.091335	114.897491	34.43824	12.559662	115.4535405	-78.664906	23.50391	106.2417415
-13.040622	-0.491891	112.837624	-21.961641	17.951754	111.127647	33.850956	-4.220612	116.879234	35.485703	29.05764	115.815102	34.6683295	12.418514	116.347168	-78.5916115	23.484994	105.908126
-13.700167	-1.725032	113.492706	-21.863459	17.88258	111.501755	33.993149	-4.488366	117.815544	35.773991	28.956482	116.631523	34.88357	12.234058	117.2235335	-78.610488	23.531102	105.7799765
-14.443803	-2.76857	114.254807	-21.745621	17.768343	111.907913	34.118118	-4.747158	118.826988	36.004642	28.762182	117.335846	35.06138	12.007512	118.081417	-78.552622	23.529174	105.734409
-15.321011	-3.672478	115.023041	-21.634687	17.570988	112.334564	34.326904	-5.062298	119.713913	36.128654	28.515759	118.071068	35.227779	11.7267305	118.8924905	-78.497153	23.4152455	105.7766375
-16.216808	-4.519752	115.617874	-21.554413	17.318735	112.744415	34.410446	-5.433858	120.510292	36.311043	28.202148	118.602135	35.3607445	11.384145	119.5562135	-78.4695705	23.253325	105.9326165
-17.210875	-5.301478	116.069672	-21.542097	16.994827	113.09906	34.465698	-5.837732	121.01796	36.522217	27.850761	119.052292	35.4939575	11.0065145	120.035126	-78.5781515	22.9831395	106.162994
-18.68685	-6.198254	116.361382	-21.447998	16.46534	113.479736	34.52573	-6.455454	121.55497	36.822491	27.276123	119.544136	35.6741105	10.4103345	120.549553	-78.5701065	22.5203455	106.409919
-19.742254	-6.663773	116.446411	-21.351755	16.128799	113.638962	34.580669	-6.796295	121.757256	37.027203	26.940298	119.641136	35.803936	10.0720015	120.699196	-78.507446	22.1855965	106.578728
-20.806789	-6.89781	116.595566	-21.224836	15.826088	113.764526	34.674641	-7.061213	121.883583	37.191162	26.658657	119.597504	35.9329015	9.798722	120.7405435	-78.3825735	21.853454	106.7885085
-21.911633	-7.023764	116.694893	-21.062706	15.572365	113.862541	34.866096	-7.264552	121.930946	37.266708	26.426399	119.42086	36.066402	9.5809235	120.675903	-78.191814	21.5638065	107.049179
-23.01981	-6.951231	116.883888	-20.879082	15.340204	113.95208	35.061684	-7.359955	121.97567	37.259464	26.22756	119.181107	36.160574	9.4338025	120.5783885	-77.918738	21.2466055	107.3257715
-24.164667	-6.71632	117.137436	-20.726627	15.108439	114.131805	35.341064	-7.507666	121.977165	37.240524	26.039404	118.995369	36.290794	9.265869	120.486267	-77.744048	20.951009	107.777343
-25.390598	-6.371436	117.29882	-20.589207	14.832905	114.346138	35.56736	-7.653179	122.028496	37.285744	25.83032	118.77977	36.426552	9.0885705	120.404133	-77.604966	20.5772395	108.288143
-27.234768	-5.505672	117.461304	-20.382439	14.379433	114.697357	35.823433	-7.983475	121.985588	37.396793	25.475609	118.600464	36.610113	8.746067	120.293026	-77.374991	20.012799	109.101688
-28.454464	-4.777998	117.407974	-20.254438	14.041834	114.919975	35.959251	-8.268354	121.948914	37.479465	25.21633	118.529869	36.719358	8.473988	120.2393915	-77.228234	19.60968	109.6005585
-29.73394	-3.879136	117.31675	-20.133339	13.704427	115.16967	36.1175	-8.564282	121.784615	37.585918	24.968719	118.478905	36.851709	8.2022185	120.13176	-77.118387	19.2066355	110.20758
-30.941454	-2.795613	117.163788	-19.980707	13.414372	115.355835	36.261448	-8.868506	121.491096	37.72707	24.755323	118.375443	36.994259	7.9434085	119.9332695	-76.955673	18.8853355	110.7784005
-32.313984	-1.424462	117.051903	-19.832945	13.123862	115.481354	36.355366	-9.15689	121.052078	37.822495	24.547882	118.142555	37.0889305	7.695496	119.5973165	-76.7548205	18.552228	111.3653915
-33.365696	-0.170758	116.545486	-19.642456	12.852057	115.552734	36.464691	-9.415051	120.42868	37.939114	24.200268	117.719032	37.2019025	7.3926085	119.073856	-76.4868145	18.3115055	112.031612
-34.52211	1.367125	116.170738	-19.439875	12.606892	115.515205	36.582016	-9.589501	119.702164	37.859291	23.824804	117.085251	37.2206535	7.1176515	118.3937075	-76.1004035	18.0961325	112.6367025
-36.240467	3.912957	115.591133	-19.181557	12.310253	115.263283	36.745338	-9.691856	117.910042	37.554878	23.396118	115.624466	37.150108	6.852131	116.767254	-75.513222	17.768375	113.759312
-37.296535	5.758984	115.19281	-18.95118	12.15257	114.925636	36.792782	-9.62892	116.541801	37.4422	23.30468	114.600716	37.117491	6.83788	115.5712585	-75.019851	17.46726	114.2800135
-38.285412	7.751141	114.826218	-18.782503	12.015433	114.655891	36.892803	-9.593231	115.183876	37.40535	23.339598	113.683144	37.1490765	6.8731835	114.43351	-74.7140825	17.1576825	114.878272
-39.238636	9.846762	114.521118	-18.647892	11.869786	114.30262	36.861668	-9.549563	113.638008	37.340912	23.419502	112.810577	37.10129	6.9349695	113.2242925	-74.397074	16.8046025	115.3809475
-40.101009	11.995568	114.270355	-18.507505	11.766853	113.861084	36.743935	-9.444178	111.845139	37.210903	23.439125	111.819962	36.977419	6.9974735	111.8325505	-73.992429	16.5362325	115.8896175
-40.823956	14.252552	114.153503	-18.303627	11.701933	113.321152	36.584312	-9.227314	109.810173	37.095421	23.538239	110.625137	36.8398665	7.1554625	110.217655	-73.4471205	16.2484035	116.424649
-41.488464	16.446192	114.103172	-18.106602	11.667706	112.673904	36.491985	-8.921924	107.585274	36.91309	23.68343	109.294914	36.7025375	7.380753	108.440094	-72.9157415	15.954659	116.907714
-42.190639	19.816198	114.174461	-17.883106	11.724082	111.569427	36.05407	-8.155991	104.245361	36.730789	24.077065	107.206047	36.3924295	7.960537	105.725704	-72.1586415	15.487627	117.41315
-42.510685	22.05666	114.368942	-17.822451	11.848717	110.724792	35.642456	-7.601988	101.994072	36.449184	24.42696	105.616165	36.04582	8.412486	103.8051185	-71.690722	15.284948	117.6444655
-42.661781	24.171158	114.546883	-17.877298	12.085811	109.926666	35.150955	-6.983474	100.009621	36.013474	24.871689	103.927673	35.5822145	8.9441075	101.968647	-71.3368105	15.2275145	117.884685
-42.737141	26.283628	114.690521	-18.010307	12.389219	109.190918	34.615742	-6.242065	98.217125	35.51564	25.360888	102.50647	35.065691	9.5594115	100.3617975	-71.086305	15.2190265	118.0200385
-42.664551	28.276461	114.775513	-18.229052	12.693291	108.541275	33.962887	-5.497103	96.730553	35.051815	25.838263	101.373268	34.507351	10.17058	99.0519105	-70.965455	15.216002	118.0306395
-42.499809	30.185492	114.777245	-18.55237	13.023874	107.931343	33.405762	-4.910559	95.656517	34.490414	26.247866	100.55407	33.948088	10.6686535	98.1052935	-71.052828	15.3790945	117.7573925
-42.187008	31.976139	114.725792	-18.936056	13.310679	107.41713	32.918186	-4.392943	94.847626	34.030117	26.581257	100.155914	33.4741515	11.094157	97.50177	-71.3462635	15.527201	117.33249
-41.364571	34.350967	114.623245	-19.498098	13.620032	106.710777	32.117565	-3.786007	93.802765	33.478535	26.955519	99.880241	32.79805	11.584756	96.841503	-71.794246	15.655308	116.580051
-40.438015	35.576523	114.479111	-19.827387	13.780517	106.205658	31.589064	-3.493272	93.148689	33.099373	27.102386	99.642136	32.3442185	11.804557	96.3954125	-71.9989925	15.756477	116.0159035
-39.662575	36.900303	114.302895	-20.24621	13.914794	105.707634	31.131002	-3.292225	92.613205	32.70892	27.212122	99.461456	31.919961	11.9599485	96.0373305	-72.412381	15.8696395	115.3779375
-38.543945	37.908779	113.978363	-20.639463	14.011513	105.376518	30.748983	-3.22197	92.37542	32.426739	27.258333	99.457237	31.587861	12.0181815	95.9163285	-72.866787	16.0048445	114.8367075
-37.291451	38.756783	113.584938	-21.051075	14.121842	105.12487	30.511215	-3.233407	92.363953	32.165955	27.293856	99.626869	31.338585	12.0302245	95.995411	-73.440735	16.2134595	114.254329
-35.876888	39.396439	113.222717	-21.399239	14.219858	105.005051	30.297342	-3.262081	92.544846	31.933275	27.316416	99.873314	31.1153085	12.0271675	96.20908	-73.9137865	16.4125485	113.801022
-34.309216	39.881668	112.84655	-21.675358	14.273469	104.908241	30.192879	-3.343252	92.870056	31.713755	27.335512	100.241943	30.953317	11.99613	96.5559995	-74.304033	16.550808	113.2604825
-31.685728	40.159641	112.119804	-22.063211	14.318615	104.823158	30.183342	-3.498458	93.585899	31.605906	27.251181	101.115776	30.894624	11.8763615	97.3508375	-75.021046	16.7608685	112.2954785
-30.112907	40.266773	111.818054	-22.303717	14.322668	104.73571	30.2223	-3.644238	94.187363	31.603735	27.186092	101.831139	30.9130175	11.770927	98.009251	-75.5204515	16.874409	111.462169
-27.81575	39.864471	111.09333	-22.55755	14.293077	104.570618	30.280838	-3.786366	94.831619	31.635565	27.13969	102.558479	30.9582015	11.676662	98.695049	-76.0733015	16.909492	110.446187
-25.996988	39.590691	110.608208	-22.743881	14.323883	104.43811	30.356932	-3.914442	95.451561	31.637558	27.096617	103.238724	30.997245	11.5910875	99.3451425	-76.485007	17.0566785	109.5310775
-23.600201	38.877064	109.752205	-22.997831	14.333645	104.292274	30.393818	-4.048903	96.169487	31.61062	27.013306	103.891846	31.002219	11.4822015	100.0306665	-76.997881	17.1850885	108.5538815
-21.368261	38.124187	109.020493	-23.221458	14.374089	104.240799	30.492109	-4.294291	97.035515	31.944326	26.744419	104.448746	31.2182175	11.225064	100.7421305	-77.6611335	17.523114	107.7394675
-19.200798	37.150337	108.400635	-23.442926	14.3985	104.273964	30.603474	-4.592489	97.998276	31.702662	26.707947	105.371841	31.153068	11.057729	101.6850585	-78.03892	17.739271	106.8628695
-15.660046	35.308277	107.503418	-23.681072	14.423556	104.358101	30.709352	-5.090554	99.530891	31.76535	26.44816	106.366943	31.237351	10.678803	102.948917	-78.599495	18.168309	105.767285
-13.249777	33.848251	107.009682	-23.762814	14.422409	104.44516	30.816374	-5.432496	100.472488	31.816223	26.212681	107.033562	31.3162985	10.3900925	103.753025	-78.8419265	18.4547255	105.137295
-10.799496	32.233032	106.602028	-23.792004	14.421718	104.481651	30.91926	-5.789594	101.403603	31.983829	25.988955	107.621429	31.4515445	10.0996805	104.512516	-79.0355525	18.7437555	104.450786
-8.327273	30.502356	106.242775	-23.82152	14.413473	104.450455	31.013691	-6.151675	102.180206	32.111778	25.799332	108.126846	31.5627345	9.8238285	105.153526	-79.2057745	19.0031175	103.747384
-5.908252	28.668922	105.918633	-23.7924	14.497471	104.380356	31.09906	-6.3962	102.900635	32.190002	25.655088	108.597221	31.644531	9.629444	105.748928	-79.229331	19.365498	103.011784
-3.427584	26.712053	105.730118	-23.72234	14.578661	104.413185	31.174543	-6.557724	103.723824	32.268391	25.567228	109.091881	31.721467	9.504752	106.4078525	-79.166147	19.65257	102.4185175
-0.98203	24.674576	105.81987	-23.624998	14.673387	104.63028	31.326807	-6.739522	104.706955	32.391052	25.452877	109.853767	31.8589295	9.3566775	107.280361	-79.1089255	19.9900965	101.980199
2.592845	21.300611	106.63308	-23.405962	14.848487	105.315765	31.642437	-7.05288	106.981674	32.706856	25.286865	111.567513	32.1746465	9.1169925	109.2745935	-78.9865705	20.5799815	101.3569365
4.845602	18.946636	107.697868	-23.32126	14.98996	106.009254	31.880978	-7.410093	109.158234	32.967075	25.170635	113.264046	32.4240265	8.880271	111.21114	-79.0665465	21.099649	100.807368
7.006611	16.481127	109.337463	-23.215017	15.057415	106.964371	32.06768	-7.775385	111.717239	33.317398	25.074547	115.478279	32.692539	8.649581	113.597759	-79.122573	21.465249	100.330983
8.986725	13.888913	111.581314	-23.105526	15.044684	108.191811	32.287735	-8.143941	114.807808	33.744888	24.951374	118.207397	33.0163115	8.4037165	116.5076025	-79.2273635	21.6856515	99.8760195
10.78602	11.245232	114.448166	-22.959156	14.977692	109.664795	32.601418	-8.530733	118.271515	34.224209	24.860945	121.257057	33.4128135	8.165106	119.764286	-79.3311255	21.790278	99.565304
12.430654	8.691553	117.510857	-22.75111	14.88231	111.215881	32.889687	-8.794283	121.474777	34.651363	24.842827	124.099396	33.770525	8.024272	122.7870865	-79.272745	21.740348	99.6446755
14.003637	6.08823	119.951073	-22.503679	14.796537	112.424805	33.004833	-8.87747	124.091293	34.981667	24.874609	126.319542	33.99325	7.9985695	125.2054175	-79.000608	21.5945045	99.6441925
14.723728	3.582978	122.501007	-22.114359	14.631547	113.493553	33.29966	-8.961312	126.45298	35.689934	24.842756	128.084351	34.494797	7.940722	127.2686655	-78.723515	21.322372	99.7184405
14.031178	2.958485	122.812973	-21.80942	14.489799	113.847664	33.540405	-8.875368	127.125801	35.9305	24.940737	128.491852	34.7354525	8.0326845	127.8088265	-78.3542925	20.9469135	99.8865015
12.68331	2.747177	122.333405	-21.496359	14.356605	114.041435	33.925037	-8.776734	127.434921	36.176197	25.052681	128.651398	35.050617	8.1379735	128.0431595	-78.043335	20.5752365	100.0397105
11.708329	2.116754	122.530235	-21.221048	14.227036	114.156487	34.337559	-8.654088	127.542786	36.429482	25.196384	128.65239	35.3835205	8.271148	128.097588	-77.8256165	20.182924	100.215386
10.802831	1.3944	121.955002	-21.013315	14.097145	114.14901	34.652271	-8.569862	127.530685	36.681767	25.367386	128.563553	35.667019	8.398762	128.047119	-77.693649	19.795528	100.250901
9.593724	0.779646	121.628822	-20.852535	13.930132	114.006317	34.894676	-8.550589	127.278641	36.859623	25.506731	128.467743	35.8771495	8.478071	127.873192	-77.5822195	19.382193	100.139442
8.3133	0.147076	120.676529	-20.734108	13.747926	113.763062	35.029732	-8.575212	126.982727	36.99836	25.608652	128.266495	36.014046	8.51672	127.624611	-77.482262	18.979132	99.901513
6.094635	-0.554515	119.73877	-20.59067	13.531639	113.514961	35.23172	-8.564704	126.50267	37.118713	25.675922	127.991501	36.1752165	8.555609	127.2470855	-77.3565565	18.507669	99.7828365
4.342645	-0.980006	119.437637	-20.578516	13.410611	113.517105	35.333187	-8.604097	126.241364	37.183617	25.719027	127.922974	36.258402	8.557465	127.082169	-77.415434	18.263757	99.952041
2.481389	-1.327041	118.89727	-20.591274	13.288043	113.600227	35.351475	-8.632375	126.06517	37.227268	25.750988	127.932236	36.2893715	8.5593065	126.998703	-77.4719195	18.0167795	100.201751
0.381291	-1.664361	118.521439	-20.601219	13.192574	113.805878	35.394173	-8.694642	125.874413	37.317108	25.774008	127.925346	36.3556405	8.539683	126.8998795	-77.5580785	17.845465	100.7118765
-1.73219	-1.956055	118.012329	-20.592133	13.136357	114.035156	35.478737	-8.760102	125.641266	37.426907	25.794512	127.873825	36.452822	8.517205	126.7575455	-77.637088	17.755509	101.3127665
-4.052389	-2.188778	117.561867	-20.536808	13.104625	114.295341	35.555759	-8.799389	125.383163	37.514755	25.761213	127.754501	36.535257	8.480912	126.568832	-77.608873	17.728338	102.02185
-6.486426	-2.337781	116.957138	-20.487215	13.072641	114.533211	35.645061	-8.871989	124.9132	37.627293	25.721439	127.523438	36.636177	8.424725	126.218319	-77.610607	17.720557	102.848103
-10.367232	-2.485755	116.185524	-20.37999	13.036208	114.880989	35.792229	-8.935256	124.03363	37.432388	25.801575	127.273109	36.6123085	8.4331595	125.6533695	-77.3722885	17.6392565	104.1086085
-12.862185	-2.674324	115.794205	-20.334421	13.035539	115.102837	35.84964	-8.925707	123.32972	37.511475	25.757349	126.906929	36.6805575	8.415821	125.1183245	-77.3493995	17.655257	105.0873495
-15.642174	-2.726377	115.520416	-20.313076	13.060324	115.318741	35.87373	-8.891376	122.529648	37.549564	25.732925	126.392952	36.711647	8.4207745	124.4613	-77.337799	17.6998735	106.176182
-18.344183	-2.78137	115.41494	-20.2777	13.151526	115.408493	35.895298	-8.819783	121.539185	37.554974	25.744381	125.643745	36.725136	8.462299	123.591465	-77.280536	17.840753	107.225521
-21.163473	-2.848486	115.110794	-20.251022	13.225826	115.350052	35.910225	-8.757264	120.180275	37.537735	25.756618	124.517548	36.72398	8.499677	122.3489115	-77.226024	17.951975	108.3511925
-23.817074	-2.891444	113.753998	-20.168209	13.335239	115.030289	35.837681	-8.637956	118.599472	37.453049	25.741709	122.958313	36.645365	8.5518765	120.7788925	-76.981783	18.1186015	109.2816855
-26.578566	-2.95416	114.069817	-20.058493	13.425008	114.54985	35.771774	-8.503609	116.58741	37.328117	25.7066	120.992996	36.5499455	8.6014955	118.790203	-76.6669315	18.2485205	110.309497
-30.574352	-3.100544	112.703453	-19.800653	13.618052	113.654945	35.541767	-8.068621	113.781105	36.881702	25.783903	117.615746	36.2117345	8.857641	115.6984255	-75.8130405	18.378463	111.6114645
-33.330925	-3.266305	113.039253	-19.624025	13.802814	113.171028	35.528984	-7.804792	112.139908	36.448837	25.86307	115.650284	35.9889105	9.029139	113.895096	-75.2369605	18.576489	112.44696
-36.015503	-3.393811	113.180771	-19.519142	13.970846	112.87236	35.431393	-7.535386	111.205566	36.133854	25.997766	113.922585	35.7826235	9.23119	112.5640755	-74.8209075	18.710502	113.1806445
-38.695961	-3.52482	113.89978	-19.418446	14.108131	112.856277	35.476021	-7.333741	110.598946	35.907337	26.068386	112.932381	35.691679	9.3673225	111.7656635	-74.528571	18.8489395	113.9468905
-41.290131	-3.607505	114.59359	-19.356649	14.152627	112.972427	35.522736	-7.287791	110.43383	35.844254	26.185814	112.390312	35.683495	9.4490115	111.412071	-74.396793	18.8562425	114.532783
-43.765106	-3.651757	115.245964	-19.293392	14.147927	113.133514	35.55891	-7.256089	110.454414	35.925694	26.225346	112.158478	35.742302	9.4846285	111.306446	-74.329086	18.8112255	114.960582
-46.135777	-3.683563	115.75943	-19.255362	14.062457	113.341286	35.575378	-7.359591	110.484871	36.018898	26.215639	112.214386	35.797138	9.428024	111.3496285	-74.307862	18.69689	115.3329435
-49.608334	-3.683639	115.844536	-19.157639	13.908532	113.541451	35.495384	-7.539661	110.473763	36.280952	26.150099	112.340889	35.888168	9.305219	111.407326	-74.203446	18.511845	115.675576
-51.17421	-3.638225	117.235306	-19.157494	13.800973	113.582382	35.388134	-7.638087	110.335876	36.491245	26.130339	112.350761	35.9396895	9.246126	111.3433185	-74.2546775	18.35582	115.8214455
-52.747448	-3.559974	117.597496	-19.088114	13.729461	113.558266	35.321831	-7.717206	110.171638	36.607208	26.079288	112.363121	35.9645195	9.181041	111.2673795	-74.1407475	18.277881	115.8491525
-54.245739	-3.488893	116.888832	-19.105986	13.733903	113.514801	35.228233	-7.751279	109.995201	36.641136	26.061064	112.333893	35.9346845	9.1548925	111.164547	-74.1466565	18.3129135	115.865055
-54.741829	-2.923318	116.380714	-19.145567	13.760105	113.422516	35.082905	-7.742249	109.743141	36.623363	26.090399	112.218513	35.853134	9.174075	110.980827	-74.144268	18.346135	115.864205
-54.746937	-2.133047	116.75441	-19.218256	13.821423	113.318161	34.907181	-7.672367	109.444824	36.555397	26.129484	112.014328	35.731289	9.2285585	110.729576	-74.167801	18.4142875	115.906746
-54.68594	-1.400168	116.083817	-19.277325	13.921216	113.176071	34.785931	-7.605494	109.135529	36.421566	26.17729	111.821869	35.6037485	9.285898	110.478699	-74.1583985	18.556534	115.873443
-54.294807	-0.103993	116.062653	-19.433006	14.038937	112.931488	34.522797	-7.41919	108.663193	36.225456	26.277233	111.550995	35.3741265	9.4290215	110.107094	-74.2401385	18.6488525	115.755882
-54.008369	0.767564	115.216614	-19.595148	14.109203	112.76326	34.331795	-7.347953	108.421455	36.078419	26.339977	111.439743	35.205107	9.496012	109.930599	-74.395403	18.722394	115.595921
-53.562332	1.557041	115.426529	-19.770153	14.173581	112.647057	34.134056	-7.265268	108.239662	35.906239	26.393488	111.451363	35.0201475	9.56411	109.8455125	-74.5604535	18.783052	115.4486015
-53.050159	2.28737	114.802315	-19.978746	14.238524	112.562576	33.927547	-7.202708	108.15313	35.78656	26.460278	111.480522	34.8570535	9.628785	109.816826	-74.8145455	18.848263	115.308326
-52.444458	3.091578	114.798996	-20.199537	14.317213	112.501816	33.70715	-7.166265	108.032021	35.672588	26.527935	111.528656	34.689869	9.680835	109.7803385	-75.088943	18.953591	115.2232935
-51.788437	3.890583	114.202728	-20.363998	14.389382	112.436005	33.470211	-7.119551	107.956139	35.560619	26.560413	111.569633	34.515415	9.720431	109.762886	-75.243411	19.058333	115.109124
-51.056965	4.730963	114.189079	-20.54039	14.465998	112.337646	33.303608	-7.095101	107.843063	35.461445	26.559248	111.606773	34.3825265	9.7320735	109.724918	-75.4633065	19.1999225	114.950374
-49.725533	5.919218	113.484039	-20.725542	14.591399	112.065063	33.096325	-7.045236	107.730141	35.373703	26.597456	111.67202	34.235014	9.77611	109.7010805	-75.686098	19.406688	114.4290455
-48.692913	6.688682	112.992645	-20.853037	14.700587	111.826744	33.010406	-6.963152	107.72818	35.318924	26.675144	111.771988	34.164665	9.855996	109.750084	-75.870739	19.545178	113.903404
-47.646481	7.411603	112.401962	-20.992044	14.801381	111.56794	32.95023	-6.868575	107.797798	35.255562	26.755491	111.929939	34.102896	9.943458	109.8638685	-76.086984	19.659304	113.2720115
-46.492748	8.107805	111.79277	-21.141459	14.905441	111.284317	32.900108	-6.774956	107.997643	35.184486	26.873276	112.118637	34.042297	10.04916	110.05814	-76.325215	19.761722	112.510494
-45.24511	8.761882	111.286423	-21.300844	15.004881	111.07869	32.838223	-6.67461	108.229591	35.096603	27.010191	112.356171	33.967413	10.1677905	110.292881	-76.569101	19.8419715	111.864499
-44.030884	9.389661	110.847435	-21.460466	15.119426	110.933861	32.807697	-6.577603	108.597145	34.974991	27.090115	112.649811	33.891344	10.256256	110.623478	-76.812276	19.982596	111.244244
-42.705208	9.980461	110.510567	-21.622013	15.212314	110.915756	32.784721	-6.449842	109.288879	34.846931	27.105108	113.048195	33.815826	10.327633	111.168537	-77.059852	20.096995	110.662975
-40.693455	10.792838	110.433281	-21.939266	15.293622	111.178986	32.774349	-6.427948	110.799698	34.676716	26.947393	114.08316	33.7255325	10.2597225	112.441429	-77.6040645	20.3275215	109.916543
-39.316917	11.234666	110.629227	-22.092211	15.219583	111.63942	32.663212	-6.547961	112.4776	34.598011	26.717319	115.306091	33.6306115	10.084679	113.8918455	-77.8150335	20.354487	109.3869945
-37.898354	11.67848	111.152817	-22.290491	15.100034	112.368248	32.684963	-6.820653	114.392532	34.701031	26.577625	116.883492	33.692997	9.878486	115.638012	-78.273979	20.321582	109.098484
-36.550556	12.036734	111.752739	-22.433107	14.994828	113.143608	32.668503	-7.022341	116.271118	34.877224	26.632837	118.548218	33.7728635	9.805248	117.409668	-78.6390775	20.184408	108.877548
-35.181721	12.407659	112.363747	-22.617964	14.903032	113.865303	32.644646	-7.074554	117.703606	34.979813	26.811495	119.869385	33.8122295	9.8684705	118.7864955	-79.0481575	19.9375935	108.9441105
-33.924896	12.836112	112.885223	-22.724321	14.861602	114.366737	32.621906	-7.032699	118.608643	34.96505	26.890686	120.657494	33.793478	9.9289935	119.6330685	-79.24212	19.7942105	109.1004055
-32.590656	13.241492	113.092125	-22.828093	14.809185	114.588249	32.615562	-7.024277	118.921486	34.890877	26.919073	121.053169	33.7532195	9.947398	119.9873275	-79.4094055	19.670972	109.1891705
-30.666069	13.926363	113.097176	-22.892353	14.769177	114.423141	32.439949	-7.001968	118.637802	34.83963	26.982424	121.073326	33.6397895	9.990228	119.855564	-79.4244955	19.548126	108.990718
-29.443859	14.36466	112.986732	-22.929848	14.787975	114.21965	32.388832	-6.973624	118.215813	34.812733	27.0681	120.983849	33.6007825	10.047238	119.599831	-79.4604785	19.528712	108.839469
-28.30373	14.847209	112.904724	-22.980602	14.868834	114.07164	32.342609	-6.882639	117.900635	34.814255	27.224489	120.92955	33.578432	10.170925	119.4150925	-79.539636	19.566743	108.7281875
-27.15398	15.438968	112.946167	-22.971626	15.004553	113.984093	32.377045	-6.742898	117.74157	34.821072	27.415934	120.986092	33.5990585	10.336518	119.363831	-79.5423105	19.672588	108.604355
-26.480541	15.721546	113.212692	-22.995335	15.129592	113.969101	32.370651	-6.609433	117.648018	34.836296	27.623829	121.12001	33.6034735	10.507198	119.384014	-79.5941435	19.751986	108.554188
-26.57095	15.70668	112.976776	-23.022522	15.303951	113.94944	32.351921	-6.484532	117.533157	34.878819	27.812914	121.201241	33.61537	10.664191	119.367199	-79.660414	19.943711	108.531681
-26.591482	15.687869	113.086639	-23.05183	15.446955	113.9384	32.311344	-6.378996	117.390152	34.873985	27.943867	121.261147	33.5926645	10.7824355	119.3256495	-79.6963245	20.1114745	108.5511505
-26.676092	15.684691	112.923157	-23.104773	15.607598	113.901306	32.242531	-6.265011	117.171768	34.860645	28.056923	121.322998	33.551588	10.895956	119.247383	-79.761134	20.31924	108.555229
-26.740021	15.642968	112.910667	-23.138575	15.695244	113.904121	32.181637	-6.132012	117.071022	34.863556	28.159914	121.339546	33.5225965	11.013951	119.205284	-79.7997465	20.376537	108.602958
-26.868538	15.626219	112.931847	-23.170074	15.795209	113.924965	32.177879	-6.014651	116.983688	34.868332	28.277678	121.353447	33.5231055	11.1315135	119.1685675	-79.8632535	20.4589045	108.6813625
-27.039852	15.637608	113.001976	-23.17205	15.928658	113.985786	32.208065	-5.847593	116.941299	34.873055	28.439713	121.357071	33.54056	11.29606	119.149185	-79.88466	20.561256	108.822387
-27.246162	15.615158	112.972054	-23.1457	16.046705	114.0448	32.26886	-5.700247	116.986694	34.903881	28.584322	121.324455	33.5863705	11.4420375	119.1555745	-79.8777705	20.6513725	108.9340255
-27.33239	15.463484	112.90593	-23.121599	16.186783	114.122154	32.336391	-5.576072	117.063141	34.908657	28.730017	121.249298	33.622524	11.5769725	119.1562195	-79.865722	20.7965935	109.0880885
-27.880741	15.493663	113.045906	-23.082478	16.264544	114.155449	32.383377	-5.472384	117.106781	34.920845	28.833059	121.060837	33.652111	11.6803375	119.083809	-79.817067	20.8487505	109.227089
-28.525129	15.323845	113.050606	-23.006809	16.326088	114.16452	32.456257	-5.460785	117.100563	34.918613	28.87833	120.689949	33.687435	11.7087725	118.895256	-79.701053	20.9434035	109.433784
-28.898876	15.159066	113.043045	-22.945477	16.316219	114.135918	32.494987	-5.478068	117.114868	34.929958	28.843552	120.401894	33.7124725	11.682742	118.758381	-79.6034265	20.949696	109.513455
-29.313522	14.950652	113.016685	-22.851248	16.274153	114.089897	32.556778	-5.539045	117.103622	34.913658	28.786758	120.14444	33.735218	11.6238565	118.624031	-79.437714	20.9244495	109.555763
-29.634201	14.764929	112.990379	-22.803354	16.211657	114.072083	32.591866	-5.57776	117.099312	34.920544	28.718693	119.897804	33.756205	11.5704665	118.498558	-79.362913	20.8528475	109.645608
-30.054909	14.612452	112.989594	-22.748093	16.125956	114.082924	32.628693	-5.646486	117.085052	34.958984	28.646681	119.741127	33.7938385	11.5000975	118.4130895	-79.2900245	20.7518145	109.7527585
-30.467018	14.51419	113.029358	-22.720524	16.053831	114.098587	32.666767	-5.729557	117.098999	34.974213	28.594404	119.644547	33.82049	11.4324235	118.371773	-79.261538	20.6752385	109.825401
-30.928623	14.431639	113.04718	-22.692799	15.969207	114.169479	32.695709	-5.782193	117.123322	34.993607	28.533278	119.549347	33.844658	11.3755425	118.3363345	-79.230256	20.5628715	110.0026235
-31.672785	14.364411	113.199402	-22.648451	15.887282	114.292038	32.693043	-5.868456	117.189835	34.985313	28.468758	119.497169	33.839178	11.300151	118.343502	-79.13608	20.474413	110.240574
-32.188042	14.385571	113.308868	-22.687189	15.885317	114.398621	32.706699	-5.877122	117.295395	34.982704	28.454823	119.495644	33.8447015	11.2888505	118.3955195	-79.2190795	20.4817835	110.4017225
-32.679234	14.404838	113.467804	-22.675213	15.906228	114.547409	32.731514	-5.862055	117.373367	34.989487	28.493414	119.557205	33.8605005	11.3156795	118.465286	-79.2109265	20.4967765	110.629532
-33.196308	14.460285	113.631203	-22.670818	15.915317	114.712669	32.75201	-5.830542	117.46093	35.007362	28.564596	119.648064	33.879686	11.367027	118.554497	-79.221322	20.463607	110.870841
-33.646046	14.553044	113.79969	-22.656801	15.924837	114.872787	32.776787	-5.778817	117.538879	35.052795	28.622622	119.732727	33.914791	11.4219025	118.635803	-79.228393	20.4277715	111.109771
-34.104012	14.703248	113.983223	-22.646807	15.936826	115.029503	32.813419	-5.737479	117.547287	35.073772	28.685888	119.832321	33.9435955	11.4742045	118.689804	-79.2372095	20.3994475	111.369202
-34.570015	14.895028	114.096542	-22.627485	15.936741	115.177406	32.816662	-5.688222	117.572556	35.111324	28.743914	119.916069	33.963993	11.527846	118.7443125	-79.218963	20.345636	111.6104995
-35.310223	15.274395	114.254288	-22.604155	15.962231	115.363602	32.846615	-5.631027	117.606354	35.180054	28.813305	120.028923	34.0133345	11.591139	118.8176385	-79.2216445	20.333323	111.9095655
-35.839874	15.561769	114.316917	-22.62686	15.989071	115.452866	32.837807	-5.61482	117.672798	35.203262	28.859821	120.107666	34.0205345	11.6225005	118.890232	-79.2742545	20.3556415	112.0155
-36.295399	15.828159	114.436508	-22.649969	16.009966	115.533051	32.829727	-5.588589	117.775818	35.215519	28.921211	120.157745	34.022623	11.666311	118.9667815	-79.322561	20.353621	112.0993205
-36.803497	16.132742	114.501549	-22.657602	16.064783	115.631462	32.820507	-5.570283	117.816795	35.203892	28.967625	120.190666	34.0121995	11.698671	119.0037305	-79.3274035	20.430895	112.2591935
-37.235313	16.458494	114.638138	-22.692595	16.088211	115.750931	32.813854	-5.539023	117.869774	35.19561	29.008663	120.171783	34.004732	11.73482	119.0207785	-79.389922	20.441602	112.4810835
-37.676826	16.820652	114.818703	-22.699997	16.101761	115.893959	32.811607	-5.504359	117.886902	35.156891	29.058044	120.112	33.984249	11.7768425	118.999451	-79.384243	20.4266795	112.788467
-38.042065	17.268055	114.987007	-22.692472	16.110573	116.027557	32.817257	-5.478485	117.902138	35.136211	29.082016	120.006073	33.976734	11.8017655	118.9541055	-79.361678	20.4193805	113.1010085
-38.627441	17.983774	115.200806	-22.634998	16.129681	116.206253	32.866714	-5.442516	117.930862	35.108578	29.104769	119.811836	33.987646	11.8311265	118.871349	-79.257642	20.4282355	113.541157
-39.043285	18.512707	115.357841	-22.597599	16.125803	116.338791	32.901108	-5.416211	117.903122	35.113548	29.12311	119.636391	34.007328	11.8534495	118.7697565	-79.202526	20.3981565	113.9078255
-39.378834	19.072416	115.506401	-22.568274	16.113319	116.402283	32.910995	-5.372852	117.803871	35.123146	29.149256	119.404892	34.0170705	11.888202	118.6043815	-79.1536185	20.338436	114.2001845
-39.700336	19.65312	115.640533	-22.51844	16.070719	116.493484	32.918091	-5.332465	117.631279	35.061684	29.185408	119.142342	33.9898875	11.9264715	118.3868105	-79.0267675	20.2149665	114.6001575
-39.96463	20.267244	115.795387	-22.514723	16.037052	116.550041	32.930344	-5.273448	117.440811	35.006168	29.204744	118.854698	33.968256	11.965648	118.1477545	-78.997702	20.108456	114.9523275
-40.202984	20.921122	115.840111	-22.510315	16.004108	116.599884	32.91288	-5.230829	117.203484	34.954014	29.242363	118.566025	33.933447	12.005767	117.8847545	-78.954077	20.002449	115.3150135
-40.447258	21.677732	115.890862	-22.523581	15.96611	116.610893	32.877323	-5.157114	116.944099	34.875721	29.291512	118.268654	33.876522	12.067199	117.6063765	-78.923684	19.865021	115.6154095
-40.751076	22.859707	115.961601	-22.626713	15.912544	116.547394	32.794029	-5.046753	116.475594	34.723682	29.357407	117.885605	33.7588555	12.155327	117.1805995	-79.0122815	19.669761	115.9141885
-40.878269	23.675756	115.964211	-22.674379	15.88969	116.484261	32.704578	-4.985267	116.163422	34.639828	29.408417	117.601601	33.672203	12.211575	116.8825115	-79.020961	19.567805	116.0860105
-40.927498	24.494005	115.927628	-22.720819	15.883968	116.375557	32.626949	-4.874305	115.824615	34.53088	29.483526	117.366409	33.5789145	12.3046105	116.595512	-79.0205525	19.4633255	116.155602
-40.962757	25.421562	115.922104	-22.768028	15.884905	116.344749	32.58149	-4.755495	115.540184	34.432457	29.586666	117.20536	33.5069735	12.4155855	116.372772	-79.0430295	19.3542245	116.316726
-40.941185	26.361006	115.91996	-22.828033	15.926875	116.306984	32.549225	-4.645394	115.261017	34.360279	29.742649	117.067001	33.454752	12.5486275	116.164009	-79.110818	19.3051225	116.449959
-40.834038	27.340517	115.944527	-22.822786	15.967623	116.232063	32.518848	-4.446434	115.015533	34.320206	29.899872	116.90004	33.419527	12.726719	115.9577865	-79.065099	19.208527	116.5063395
-40.640442	28.277857	115.955818	-22.82093	16.001804	116.19136	32.521946	-4.291725	114.759705	34.265457	30.043087	116.75885	33.3937015	12.875681	115.7592775	-79.0355615	19.127927	116.6234425
-40.261997	29.78026	115.96553	-22.79911	16.042667	116.095329	32.490494	-4.076592	114.346336	34.16795	30.223301	116.446289	33.329222	13.0733545	115.3963125	-78.927442	19.0119795	116.7943455
-39.906929	30.800095	116.00087	-22.789246	16.071724	116.025459	32.473259	-3.953657	114.071861	34.129932	30.329163	116.201485	33.3015955	13.187753	115.136673	-78.8800875	18.955695	116.914245
-39.514156	31.822252	115.965416	-22.779947	16.077906	115.936256	32.449276	-3.86986	113.798737	34.082092	30.393431	115.997437	33.265684	13.2617855	114.898087	-78.825578	18.8940265	116.974425
-39.011711	32.818115	115.90406	-22.788477	16.046003	115.84288	32.422035	-3.826893	113.576569	34.010498	30.440336	115.819481	33.2162665	13.3067215	114.698025	-78.7932205	18.7852845	116.987735
-38.486778	33.86729	115.762009	-22.796291	16.025175	115.698959	32.384426	-3.82618	113.349342	33.960934	30.434776	115.637779	33.17268	13.304298	114.4935605	-78.765262	18.746052	116.9043575
-37.860836	34.876488	115.644386	-22.816713	15.95783	115.514709	32.323177	-3.832672	113.108292	33.88747	30.408154	115.446831	33.1053235	13.287741	114.2775615	-78.7387495	18.627919	116.7518565
-37.168842	35.835484	115.49295	-22.807762	15.848416	115.303741	32.253212	-3.840776	112.862488	33.838844	30.379471	115.235306	33.046028	13.2693475	114.048897	-78.661552	18.4274845	116.558585
-36.05138	37.361897	115.274727	-22.862505	15.717788	115.007446	32.163685	-3.839744	112.402191	33.74572	30.363188	115.020134	32.9547025	13.261722	113.7111625	-78.6797125	18.173854	116.3037295
-35.224361	38.352615	115.253639	-22.916039	15.60491	114.803711	32.087975	-3.800145	112.075676	33.699165	30.380074	114.877876	32.89357	13.2899645	113.476776	-78.725648	17.9198555	116.130646
-34.303574	39.298244	115.261719	-22.962202	15.517397	114.58194	31.993311	-3.751785	111.651108	33.663921	30.419725	114.71524	32.828616	13.33397	113.183174	-78.75302	17.700824	115.980706
-33.347897	40.242672	115.263412	-23.035225	15.427281	114.359535	31.866772	-3.660308	111.105553	33.630009	30.475212	114.504097	32.7483905	13.407452	112.804825	-78.8188405	17.44711	115.914245
-32.235901	41.114231	115.274773	-23.091803	15.411788	114.015671	31.719505	-3.510896	110.436211	33.590908	30.5448	114.180359	32.6552065	13.516952	112.308285	-78.8388125	17.306624	115.723057
-31.108603	41.986992	115.263237	-23.169813	15.413382	113.534416	31.619934	-3.341109	109.538353	33.550159	30.63378	113.706276	32.5850465	13.6463355	111.6223145	-78.9246725	17.1804285	115.4465175
-29.905245	42.778233	115.077293	-23.204092	15.46835	112.944237	31.490644	-3.06978	108.609879	33.515312	30.722517	112.997643	32.502978	13.8263685	110.803761	-78.911162	17.1103315	115.084713
-28.025759	43.919285	114.811874	-23.216496	15.637609	111.916313	31.354042	-2.53254	107.081818	33.253143	30.876795	112.031677	32.3035925	14.1721275	109.5567475	-78.7365845	17.1030905	114.2758785
-26.901003	44.710297	114.621613	-23.234749	15.82408	111.20105	31.241926	-2.113481	106.143448	32.93177	31.073879	111.68425	32.086848	14.480199	108.913849	-78.556346	17.167961	113.488251
-25.2666	45.17382	114.370224	-23.281261	16.034573	110.62117	31.150797	-1.613848	105.370804	32.743816	31.342548	111.34877	31.9473065	14.86435	108.359787	-78.5098285	17.204796	112.882553
-23.976261	45.731361	114.257599	-23.339411	16.24411	110.06147	31.100002	-1.229174	104.714409	32.651989	31.617701	111.242531	31.8759955	15.1942635	107.97847	-78.5548175	17.2939565	112.14447
-22.403088	46.068546	114.09285	-23.390495	16.460711	109.637787	30.992216	-0.801718	104.367722	32.9179	31.735207	111.117104	31.955058	15.4667445	107.742413	-78.736048	17.4546775	111.533161
-20.801489	46.234112	114.04425	-23.53475	16.651823	109.278091	30.973461	-0.490463	104.216209	32.936077	31.975651	111.261597	31.954769	15.742594	107.738903	-79.024269	17.561052	110.817279
-19.073742	46.249546	113.846657	-23.643417	16.875937	108.986954	30.988308	-0.241073	104.202499	32.996227	32.169838	111.459671	31.9922675	15.9643825	107.831085	-79.2791015	17.7874915	110.142823
-16.52792	46.137093	113.436317	-23.826391	17.202375	108.399033	30.986023	0.119465	104.309784	32.924835	32.403019	111.670387	31.955429	16.261242	107.9900855	-79.608211	18.143508	108.8079805
-14.795854	45.90202	112.830971	-24.022665	17.452715	107.835136	30.997005	0.310984	104.496765	32.789116	32.520821	111.808693	31.8930605	16.4159025	108.152729	-79.9383905	18.4895275	107.517543
-13.080792	45.54969	112.048256	-24.222284	17.752888	107.153358	30.993855	0.431944	104.779327	32.656776	32.699364	111.918533	31.8253155	16.565654	108.34893	-80.2698835	18.940122	105.957786
-11.39869	45.119495	111.032127	-24.449621	18.099154	106.371056	30.984259	0.535367	105.082405	32.491829	32.866398	111.969582	31.738044	16.7008825	108.5259935	-80.637286	19.4974255	104.2161185
-9.668409	44.528141	109.869293	-24.688772	18.358589	105.380119	30.95512	0.601819	105.421494	31.900009	33.178009	112.049438	31.4275645	16.889914	108.735466	-80.8051085	19.827264	102.024772
-7.994731	43.823944	108.62368	-24.911598	18.624962	104.250244	30.92621	0.674581	105.701744	31.583157	33.372463	111.818207	31.2546835	17.023522	108.7599755	-81.0778795	20.226402	99.7405125
-6.323241	42.9608	107.452133	-25.069326	18.841299	103.124557	30.876659	0.744816	105.9981	31.295347	33.64859	111.565079	31.086003	17.196703	108.7815895	-81.224655	20.485895	97.4675245
-3.944845	41.467651	105.804634	-25.210443	19.19191	101.410019	30.874708	0.893584	106.40873	30.952621	33.978756	111.100731	30.9136645	17.43617	108.7547305	-81.3345505	20.94765	94.0653075
-2.467159	40.299545	104.868019	-25.172531	19.337402	100.249878	30.879837	1.027281	106.532249	30.81831	34.145	110.747978	30.8490735	17.5861405	108.6401135	-81.1941355	21.0886635	91.8596425
-1.060811	39.059471	103.95163	-25.039473	19.531359	99.084702	30.904007	1.182413	106.730164	30.791832	34.355045	110.571815	30.8479195	17.768729	108.6509895	-80.9268655	21.293989	89.5184145
0.161842	37.676163	103.581093	-24.811003	19.679764	98.189041	30.860418	1.304654	107.512245	30.719393	34.437569	111.007156	30.7899055	17.8711115	109.2597005	-80.4119115	21.4884165	87.1183815
1.034972	36.166546	104.297531	-24.616442	19.756893	97.992744	31.052309	1.170034	109.254242	30.719683	34.390842	112.742661	30.885996	17.780438	110.9984515	-80.11888	21.733348	84.9870365
1.545125	34.489059	105.927917	-24.242952	19.625025	98.370514	31.149244	1.006677	111.830116	30.729219	34.255608	115.24472	30.9392315	17.6311425	113.537418	-79.4251355	21.6189075	83.20361
1.928983	32.795963	107.476929	-24.325954	19.82168	99.167564	31.26351	0.794983	114.007988	31.159025	33.947655	117.151794	31.2112675	17.371319	115.579891	-79.8631755	22.272041	82.755237
2.482883	30.198988	107.857941	-23.874239	20.073982	98.928925	31.393969	1.044232	115.356155	30.826923	34.440849	118.368256	31.110446	17.7425405	116.8622055	-78.858924	22.4054235	80.9956445
2.850896	28.53828	106.963394	-23.54422	20.430534	98.233017	31.5177	1.51605	115.255272	30.879206	34.917805	118.069801	31.198453	18.2169275	116.6625365	-78.286893	22.6441405	79.8034975
3.019587	26.989513	106.243469	-23.18721	20.715588	97.704155	31.745085	1.887891	114.772507	31.472885	35.1064	117.252708	31.608985	18.4971455	116.0126075	-77.983405	22.9340305	79.3957025
2.86911	25.445807	105.677498	-22.843998	20.866693	97.382683	32.101242	2.091622	114.16272	31.834866	35.307018	116.591202	31.968054	18.69932	115.376961	-77.65605	23.034066	79.388405
2.654489	23.896799	104.504242	-22.558262	20.973375	97.059631	32.440346	2.24945	113.338043	31.916662	35.624752	115.838646	32.178504	18.937101	114.5883445	-77.295028	23.009649	79.5309175
2.110551	22.247679	103.386055	-22.318996	21.085987	96.621513	32.720993	2.460907	112.227699	32.622482	35.648052	114.328995	32.6717375	19.0544795	113.278347	-77.3097295	23.1174945	79.964679
1.40684	20.629158	102.157532	-22.34627	21.297279	96.269211	33.009918	2.734806	110.944435	32.571758	36.045471	112.86721	32.790838	19.3901385	111.9058225	-77.483378	23.2044195	80.6325995
-0.036189	18.138788	100.146736	-21.953197	21.238815	95.481285	33.320576	3.126188	108.841064	32.933159	36.369217	110.334763	33.1268675	19.7477025	109.5879135	-77.0332615	22.7299275	81.3746565
-1.308418	16.441622	99.057938	-21.879894	21.2495	95.297333	33.552391	3.271021	107.508125	33.376934	36.367649	108.532631	33.4646625	19.819335	108.020378	-77.2244505	22.679665	82.574288
-2.813348	14.831823	98.251213	-21.816952	21.225819	95.251198	33.695786	3.313557	106.11734	33.46666	36.369045	106.927086	33.581223	19.841301	106.522213	-77.215127	22.610337	83.980183
-4.513916	13.173574	97.456421	-21.829943	21.195412	95.350426	33.769985	2.941343	105.06868	33.460762	36.311367	105.481232	33.6153735	19.626355	105.274956	-77.2752595	22.764469	85.425896
-6.364588	11.593634	97.153168	-21.935934	21.187458	95.652382	33.635384	3.279574	104.225372	32.950386	35.814869	104.771545	33.292885	19.5472215	104.4984585	-77.164753	22.8276945	86.8063055
-8.469378	10.006876	97.29863	-22.143444	21.242477	96.131958	33.455475	3.309038	104.010048	32.862766	36.385746	104.004906	33.1591205	19.847392	104.007477	-77.4460085	22.637562	88.256439
-10.675897	8.522945	97.56234	-22.34885	21.350075	96.683601	33.294041	3.40544	104.106674	32.958855	36.307861	103.599373	33.126448	19.8566505	103.8530235	-77.824148	22.8434995	89.5141785
-14.175881	6.388126	98.47731	-22.556864	21.559765	97.751755	33.147503	3.526615	104.536964	32.496788	36.597729	103.683784	32.8221455	20.062172	104.110374	-77.9358735	23.057358	91.393136
-16.514835	5.010483	99.228958	-22.598789	21.666348	98.568352	33.123028	3.544168	104.793846	32.514866	36.21434	103.682327	32.818947	19.879254	104.2380865	-78.016525	23.453442	92.8986175
-18.896845	3.747549	99.981758	-22.540668	21.714258	99.430351	33.14098	3.475405	104.839966	32.553871	36.54805	103.435066	32.8474255	20.0117275	104.137516	-77.9287615	23.4167885	94.723186
-21.360567	2.575117	100.853874	-22.42061	21.7318	100.272438	33.163105	3.395176	104.809105	32.694756	36.073647	103.142418	32.9289305	19.7344115	103.9757615	-77.7701505	23.7291885	96.5691145
-23.821255	1.460896	101.74292	-22.258068	21.750919	101.17569	33.235161	3.289319	104.659149	32.769821	36.254543	102.851166	33.002491	19.771931	103.7551575	-77.518627	23.729907	98.5962225
-26.19463	0.462746	102.754509	-22.11025	21.730267	102.054909	33.293549	3.244382	104.523399	32.901337	36.15937	102.62027	33.097443	19.701876	103.5718345	-77.317943	23.758658	100.5379835
-28.637156	-0.436307	103.874031	-21.928802	21.708925	102.951981	33.376431	3.244783	104.400063	32.969269	36.147057	102.386154	33.17285	19.69592	103.3931085	-77.030454	23.72193	102.5108535
-32.1483	-1.617813	105.884232	-21.610031	21.749557	104.27462	33.569294	3.296875	104.22393	33.120033	35.812996	101.962769	33.3446635	19.5549355	103.0933495	-76.5647255	23.9441785	105.4558905
-34.432568	-2.237342	107.326637	-21.300966	21.759745	105.152283	33.753632	3.316926	104.101311	33.14761	35.878727	101.456772	33.450621	19.5978265	102.7790415	-76.052553	23.9216635	107.5255245
-36.54845	-2.711011	108.947838	-20.951954	21.74629	105.990219	33.933525	3.340522	103.951523	33.204453	35.767864	100.965523	33.568989	19.554193	102.458523	-75.472897	23.938387	109.521915
-38.610584	-3.119762	110.535133	-20.544395	21.681755	106.734192	34.140598	3.295625	103.799225	33.254227	35.648979	100.417419	33.6974125	19.472302	102.108322	-74.7862025	23.891208	111.360062
-40.533371	-3.416453	112.142311	-20.13138	21.653316	107.400978	34.369194	3.263266	103.72171	33.270035	35.554825	99.873703	33.8196145	19.4090455	101.7977065	-74.0823745	23.8975865	113.0042495
-42.301991	-3.555457	113.766495	-19.752117	21.585051	108.010887	34.627609	3.189912	103.612854	33.213284	35.86034	99.232895	33.9204465	19.525126	101.4228745	-73.4246805	23.644976	114.5988995
-43.953648	-3.574045	115.557877	-19.353382	21.506586	108.647934	34.841465	3.178834	103.506592	33.155277	35.712925	98.561272	33.998371	19.4458795	101.033932	-72.705135	23.5672925	116.261936
-45.99276	-3.230874	118.415474	-18.805609	21.392193	109.653534	35.10675	3.083633	103.25222	32.934822	35.447659	97.527901	34.020786	19.265646	100.3900605	-71.632004	23.51874	118.9170075
-47.194416	-2.799442	120.343361	-18.44692	21.30345	110.248146	35.221123	2.943128	103.057549	32.743786	35.229347	96.795723	33.9824545	19.0862375	99.926636	-70.8762945	23.5206625	120.569656
-48.04092	-2.216303	122.045555	-18.091534	21.237637	110.80365	35.311237	2.771508	102.908447	32.503876	34.980152	96.102921	33.9075565	18.87583	99.505684	-70.0906245	23.599444	122.101616
-47.806381	-0.896704	123.049835	-17.948614	21.158903	111.322258	35.40675	2.488729	102.796806	32.257477	34.77124	95.572533	33.8321135	18.6299845	99.1846695	-69.7293415	23.6878215	123.4598465
-47.321423	0.391155	123.701225	-17.837439	21.063847	111.739647	35.373299	2.248558	102.762901	32.015007	34.589611	95.217056	33.694153	18.4190845	98.9899785	-69.369031	23.7086095	124.4893155
-46.952988	1.771569	123.988724	-17.84334	21.032997	112.046097	35.228371	2.022624	102.720596	31.783974	34.495766	95.019569	33.5061725	18.259195	98.8700825	-69.1928525	23.806799	125.2221115
-46.484386	3.22957	123.880295	-17.877615	20.964157	112.2677	35.012947	1.809411	102.704659	31.561613	34.440235	94.890526	33.28728	18.124823	98.7975925	-69.04251	23.803491	125.7378075
-45.474255	5.642003	123.065292	-17.89657	20.940933	112.28894	34.65728	1.664934	102.429512	31.370729	34.475788	94.744789	33.0140045	18.070361	98.5871505	-68.8071445	23.811505	125.9907295
-44.576057	7.365906	122.146156	-17.919243	20.935289	112.158455	34.276749	1.736173	102.138924	31.361713	34.533104	94.681915	32.819231	18.1346385	98.4104195	-68.657717	23.7359395	125.9064905
-43.495075	9.20495	120.930588	-18.047737	20.987101	111.88768	33.926376	1.882762	101.809296	31.390608	34.647881	94.6437	32.658492	18.2653215	98.226498	-68.753966	23.7088805	125.548862
-42.253811	11.173998	119.618591	-18.045197	21.055037	111.527908	33.719948	2.000464	101.398636	31.407204	34.792553	94.645981	32.563576	18.3965085	98.0223085	-68.65397	23.7135655	125.0335075
-40.781662	13.239469	118.133095	-18.186573	21.161797	111.154282	33.579262	2.150471	101.127052	31.53289	34.955025	94.784454	32.556076	18.552748	97.955753	-68.929222	23.770846	124.352811
-39.011852	15.39457	116.602135	-18.206879	21.220921	110.766541	33.513397	2.277426	101.091446	31.832966	35.141472	95.195061	32.6731815	18.709449	98.1432535	-69.0869395	23.732393	123.3898285
-37.050774	17.577475	115.028534	-18.282019	21.223892	110.422646	33.516373	2.415699	101.298523	32.202671	35.312328	96.043549	32.859522	18.8640135	98.671036	-69.42356	23.5837705	122.174256
-33.793507	20.987173	112.667801	-18.421272	21.073767	110.07402	33.69978	2.412913	102.512764	33.010921	35.403992	98.287109	33.3553505	18.9084525	100.3999365	-70.1978945	23.2390815	119.7481035
-31.344524	23.255678	111.224365	-18.713036	20.809671	109.953331	34.073193	2.182169	104.031097	33.659	35.312702	100.561249	33.8660965	18.7474355	102.296173	-71.2921685	22.8719065	117.610489
-28.765327	25.570921	110.008217	-18.94239	20.483093	109.804359	34.436901	1.837952	105.905243	34.377285	35.100727	103.055969	34.407093	18.4693395	104.480606	-72.291873	22.4968465	115.128112
-26.000319	27.944475	108.890999	-19.196459	20.169987	109.477615	34.645901	1.455722	107.576431	34.851036	34.743996	105.346764	34.7484685	18.099859	106.4615975	-73.1413865	22.240115	112.4936325
-23.155752	30.307583	107.946838	-19.496443	19.904613	108.942642	34.623203	1.073333	108.726593	35.010769	34.267754	107.471977	34.816986	17.6705435	108.099285	-73.809872	22.1386825	109.785999
-20.31024	32.657436	107.395515	-19.976994	19.596941	108.348549	34.371479	0.584948	109.607872	35.172596	33.850708	109.536621	34.7720375	17.217828	109.5722465	-74.7260255	21.976054	107.1248515
-17.325098	34.960793	107.261513	-20.417707	19.350121	107.616745	34.026066	-0.048115	110.077858	35.315533	33.296188	111.219643	34.6707995	16.6240365	110.6487505	-75.5062135	22.0762055	104.5847395
-12.80075	38.308163	107.532921	-20.814505	19.20866	106.235107	33.327072	-0.582366	109.693741	35.23254	32.614231	112.44426	34.279806	16.0159325	111.0690005	-75.908816	22.4013875	101.4012135
-9.832826	40.531429	107.65799	-20.988146	19.50761	105.192841	32.995274	-0.440942	108.865608	35.118839	32.64922	112.591682	34.0570565	16.104139	110.728645	-76.0333485	22.911081	99.657037
-6.912299	42.700966	107.893799	-21.12578	20.021915	104.239716	32.695114	0.054371	108.082047	35.009949	32.92984	112.662064	33.8525315	16.4921055	110.3720555	-76.1040915	23.5517245	98.1073765
-4.046047	44.740807	108.185745	-21.282284	20.556416	103.505234	32.584717	0.534266	107.506271	34.898163	33.279617	112.614952	33.74144	16.9069415	110.0606115	-76.306008	24.2058905	96.9498565
-1.206627	46.638203	108.505859	-21.333149	21.032003	102.82106	32.43499	0.983664	106.877365	34.86821	33.574451	112.297127	33.6516	17.2790575	109.587246	-76.317898	24.7849485	96.054874
1.631331	48.279793	108.8647	-21.27145	21.433363	102.328667	32.369301	1.213918	106.358109	34.949482	33.707478	111.974945	33.6593915	17.460698	109.166527	-76.2022915	25.406028	95.490807
4.452093	49.718433	109.195915	-21.150696	21.746107	101.974884	32.430191	1.357082	106.025352	35.099255	33.811874	111.679337	33.764723	17.584478	108.8523445	-76.066115	25.907736	95.0974235
6.208608	50.305676	109.337364	-20.842175	22.107405	101.681259	32.70713	1.550072	105.810104	35.39447	34.004261	111.350777	34.0508	17.7771665	108.5804405	-75.73515	26.4376435	94.7820775
6.053183	49.802425	108.946884	-20.612118	22.306765	101.484894	32.944828	1.63176	105.705513	35.609203	34.112061	111.214027	34.2770155	17.8719105	108.45977	-75.5012515	26.7416195	94.510018
6.088689	49.347687	108.270584	-20.383108	22.38731	101.206795	33.125393	1.74639	105.547424	35.813366	34.243183	110.85701	34.4693795	17.9947865	108.202217	-75.2355955	26.7798335	94.211373
6.151451	48.653301	107.779228	-20.151342	22.460848	100.850342	33.334461	1.873468	105.262482	35.960701	34.351936	110.424301	34.647581	18.112702	107.8433915	-74.950265	26.808994	93.8572925
6.068133	47.924988	107.17572	-19.982082	22.483618	100.469711	33.523895	1.96646	105.086243	36.091225	34.478832	110.132431	34.80756	18.222646	107.609337	-74.771724	26.74459	93.330085
5.881003	47.101677	106.748291	-19.836786	22.469816	100.176659	33.73365	2.049048	104.997742	36.221878	34.659344	109.881248	34.977764	18.354196	107.439495	-74.651336	26.585436	92.913823
5.622331	46.141159	106.110298	-19.683079	22.520622	99.893784	33.970688	2.180925	104.863251	36.31525	34.837296	109.557594	35.142969	18.5091105	107.2104225	-74.509127	26.5321335	92.5771455
5.204083	44.570412	104.992294	-19.428909	22.558651	99.440475	34.262566	2.328566	104.588928	36.482117	35.064171	108.840904	35.3723415	18.6963685	106.714916	-74.2301595	26.4209335	92.166034
4.837372	43.435158	104.158989	-19.324837	22.624666	99.160934	34.360291	2.384969	104.407288	36.527248	35.161236	108.302727	35.4437695	18.7731025	106.3550075	-74.0934435	26.4762295	91.9668605
4.342321	42.196766	103.357994	-19.306313	22.652163	98.908638	34.409199	2.370346	104.263618	36.522602	35.181183	107.864441	35.4659005	18.7757645	106.0640295	-74.0785265	26.5285615	91.7532465
3.761644	40.81982	102.821327	-19.364328	22.670858	98.704254	34.386425	2.305149	104.222847	36.843056	35.041271	107.303146	35.6147405	18.67321	105.7629965	-74.3433965	26.668506	91.6455115
3.129489	39.461082	102.258286	-19.43244	22.687332	98.526596	34.321777	2.243264	104.063499	36.402031	35.171547	107.056091	35.361904	18.7074055	105.559795	-74.226784	26.6672585	91.493397
2.429525	37.995876	101.546074	-19.503586	22.704111	98.338913	34.224083	2.211952	103.771782	36.307617	35.136971	106.568565	35.26585	18.6744615	105.1701735	-74.273022	26.7337605	91.5076525
1.735479	36.415108	101.062393	-19.543802	22.695404	98.18264	34.112679	2.156622	103.503296	36.226128	35.070011	106.123421	35.1694035	18.6133165	104.8133585	-74.2570075	26.7774915	91.5519215
0.452375	34.012035	100.315224	-19.607763	22.629601	98.015602	33.994514	2.030559	103.069031	36.587452	34.849415	105.353996	35.290983	18.439987	104.2115135	-74.506509	26.819215	91.8196905
-0.436019	32.331612	99.810616	-19.597597	22.573023	97.839439	33.956459	1.93654	102.641853	36.174889	34.904118	104.998734	35.065674	18.420329	103.8202935	-74.260868	26.725717	91.8585845
-1.369501	30.639597	99.089394	-19.55442	22.501339	97.571198	33.949192	1.875893	102.017929	36.249435	34.465073	104.131332	35.0993135	18.170483	103.0746305	-74.2081535	26.832195	92.0677655
-2.341869	28.836138	98.257408	-19.444107	22.428188	97.245338	33.953007	1.855674	101.192108	36.316181	34.32925	103.037575	35.134594	18.092462	102.1148415	-74.022808	26.763914	92.3758345
-3.289471	27.058611	97.360977	-19.283628	22.357645	96.9039	33.990749	1.849594	100.225403	36.317986	34.409504	101.467194	35.1543675	18.129549	100.8462985	-73.7216235	26.585741	92.9615015
-4.290391	25.229593	96.552155	-19.064442	22.305969	96.600494	34.079342	1.872141	99.179649	36.233387	34.736542	99.849236	35.1563645	18.3043415	99.5144425	-73.2852485	26.3075965	93.6865455
-5.231187	23.337683	95.901855	-18.821583	22.254822	96.403122	34.127243	1.909058	98.364166	36.122715	34.651711	98.316994	35.124979	18.2803845	98.34058	-72.768145	26.2292595	94.465664
-6.703237	20.51569	95.466141	-18.546165	22.130745	96.36972	34.240074	1.860195	97.644089	35.813599	34.448067	96.431778	35.0268365	18.154131	97.0379335	-72.1191665	26.107359	95.7015065
-7.64464	18.57604	95.552399	-18.434551	22.037579	96.547127	34.353161	1.723761	97.514114	35.547081	34.203182	95.554268	34.950121	17.9634715	96.534191	-71.819223	26.1116865	96.560063
-8.511041	16.687065	95.909363	-18.397161	21.928156	96.830261	34.392693	1.510294	97.568497	35.308193	33.888672	94.947716	34.850443	17.699483	96.2581065	-71.644765	26.156829	97.4024155
-9.331049	14.763156	96.322777	-18.403072	21.736057	97.130592	34.394585	1.2002	97.721275	35.142765	33.499763	94.610825	34.768675	17.3499815	96.16605	-71.574819	26.1221325	98.095134
-10.159936	12.92779	96.803841	-18.46439	21.49502	97.449623	34.298676	0.798939	97.929596	35.04034	33.041866	94.540199	34.669508	16.9204025	96.2348975	-71.598288	26.0696375	98.6643485
-10.87109	11.134588	97.278961	-18.547106	21.235601	97.746506	34.179287	0.381776	98.175392	34.992455	32.594429	94.680016	34.585871	16.4881025	96.427704	-71.680083	25.9830995	99.065308
-11.543616	9.386263	97.674835	-18.589493	20.998932	98.020912	34.076347	-0.025616	98.407211	34.981377	32.19875	94.900337	34.528862	16.086567	96.653774	-71.707848	25.911297	99.38805
-12.389627	6.973806	98.3125	-18.656441	20.731009	98.361877	33.98243	-0.44384	98.802475	34.992584	31.785372	95.320076	34.487507	15.670766	97.0612755	-71.800389	25.791252	99.6624785
