# Supplementary material for: How to jointly control a ball trajectory on a moving board: Methodological insights into Motor Learning and Rehabilitation
Source: PLoS One. 2025 Oct 15;20(10):e0334588. doi: 10.1371/journal.pone.0334588 (PMC12527165; doi:10.1371/journal.pone.0334588)
Supplement: S2 Data — (ZIP) [file pone.0334588.s002.zip › D5_007.csv]

Ball_X	Ball_Y	Ball_Z	BoardCentre_X	BoardCentre_Y	BoardCentre_Z	P1LeftHand_X	P1LeftHand_Y	P1LeftHand_Z	P1RightHand_X	P1RightHand_Y	P1RightHand_Z	P1MidHands_X	P1MidHands_Y	P1MidHands_Z	P2MidHands_X	P2MidHands_Y	P2MidHands_Z
-19.160934	31.451309	94.978745	-18.637041	17.393707	95.601181	33.115013	-0.603161	97.758308	33.84634	33.918152	98.280922	33.4806765	16.6574955	98.019615	-70.7547585	18.1299185	93.182747
-18.568243	31.715193	94.947906	-18.692081	17.405228	95.570488	33.019833	-0.607827	97.636063	33.80164	33.889339	98.243317	33.4107365	16.640756	97.93969	-70.7948985	18.1697	93.201286
-17.922066	31.947964	94.986214	-18.818779	17.407204	95.533821	32.936794	-0.608874	97.519707	33.70121	33.880642	98.2211	33.319002	16.635884	97.8704035	-70.95656	18.178524	93.1972385
-17.347153	32.127968	95.036362	-18.921658	17.399389	95.520233	32.842487	-0.57448	97.403641	33.590637	33.898155	98.261406	33.216562	16.6618375	97.8325235	-71.059878	18.1369405	93.2079425
-16.797653	32.29599	95.103493	-19.028122	17.418615	95.493774	32.753826	-0.522146	97.26545	33.4879	33.951073	98.353127	33.120863	16.7144635	97.8092885	-71.177107	18.1227665	93.1782595
-16.30245	32.55595	95.189079	-19.143787	17.366526	95.421555	32.679482	-0.469587	97.095291	33.369659	34.019394	98.461212	33.0245705	16.7749035	97.7782515	-71.3121445	17.9581485	93.0648585
-15.452941	32.892166	95.215111	-19.298758	17.353481	95.267754	32.547325	-0.36426	96.84362	33.188881	34.107601	98.552864	32.868103	16.8716705	97.698242	-71.465619	17.8352915	92.837266
-14.816941	33.080925	95.165283	-19.419901	17.373293	95.121834	32.441822	-0.265934	96.701317	33.064095	34.174641	98.561684	32.7529585	16.9543535	97.6315005	-71.5927605	17.7922325	92.6121675
-14.268768	33.192081	95.079277	-19.512077	17.396563	94.978294	32.382259	-0.200864	96.602448	32.949699	34.255779	98.503365	32.665979	17.0274575	97.5529065	-71.690133	17.7656685	92.4036815
-13.710655	33.285164	94.888672	-19.597326	17.433306	94.859734	32.307674	-0.063499	96.520462	32.825146	34.31366	98.379097	32.56641	17.1250805	97.4497795	-71.761062	17.7415315	92.2696885
-13.2054	33.438187	94.781151	-19.678703	17.489893	94.708618	32.250149	0.027982	96.44178	32.688644	34.367943	98.197327	32.4693965	17.1979625	97.3195535	-71.8268025	17.7818235	92.0976825
-12.677294	33.587147	94.634697	-19.743261	17.530718	94.6017	32.212154	0.079621	96.348763	32.568325	34.392887	97.967598	32.3902395	17.236254	97.1581805	-71.8767615	17.825182	92.0452195
-12.147079	33.681885	94.473755	-19.809793	17.523285	94.519196	32.17775	0.122745	96.289154	32.452728	34.374992	97.762489	32.315239	17.2488685	97.0258215	-71.934825	17.7977015	92.0125705
-11.202235	33.738773	94.267693	-19.85858	17.503273	94.399849	32.144806	0.129537	96.215401	32.364552	34.352558	97.530281	32.254679	17.2410475	96.872841	-71.971839	17.7654985	91.926857
-10.673251	33.734028	94.159668	-19.898426	17.484423	94.287094	32.099823	0.107855	96.162155	32.332165	34.32856	97.391136	32.215994	17.2182075	96.7766455	-72.012846	17.7506385	91.7975425
-10.095632	33.678387	93.955757	-19.929287	17.447641	94.086975	32.071911	0.087515	96.078728	32.272926	34.306549	97.29158	32.1724185	17.197032	96.685154	-72.0309925	17.69825	91.488796
-9.595593	33.612747	93.721924	-19.966785	17.39757	93.87899	32.029438	0.058208	95.99102	32.226089	34.29937	97.197174	32.1277635	17.178789	96.594097	-72.0613335	17.616351	91.163883
-9.094028	33.650391	93.534927	-20.029636	17.368946	93.636147	32.007591	0.067121	95.944481	32.159496	34.316914	97.134247	32.0835435	17.1920175	96.539364	-72.1428155	17.5458745	90.73293
-8.612611	33.705677	93.338203	-20.109575	17.391018	93.338654	31.95388	0.118498	95.940453	32.098083	34.342583	97.080276	32.0259815	17.2305405	96.5103645	-72.2451315	17.5514955	90.1669435
-8.094518	33.691475	93.029938	-20.157286	17.409533	93.013756	31.905455	0.177701	95.918404	32.016678	34.393024	97.028389	31.9610665	17.2853625	96.4733965	-72.2756385	17.5337035	89.5541155
-7.273025	33.676025	92.586418	-20.235786	17.482687	92.463959	31.858313	0.241636	95.863884	31.918898	34.463921	96.94239	31.8886055	17.3527785	96.403137	-72.3601775	17.6125955	88.524781
-6.792908	33.63044	92.286507	-20.240917	17.536583	92.0466	31.84079	0.293008	95.783875	31.896582	34.514866	96.867447	31.868686	17.403937	96.325661	-72.35052	17.669229	87.767539
-6.325056	33.592136	91.920837	-20.219431	17.57596	91.589111	31.831772	0.353591	95.692818	31.894588	34.5555	96.76796	31.86318	17.4545455	96.230389	-72.302042	17.6973745	86.947833
-5.962155	33.53257	91.569351	-20.175201	17.610849	91.142632	31.877323	0.397011	95.565804	31.9051	34.584183	96.625938	31.8912115	17.490597	96.095871	-72.2416135	17.731101	86.189393
-5.595955	33.411777	91.192719	-20.129578	17.680492	90.705528	31.923479	0.468848	95.433258	31.895956	34.565601	96.452843	31.9097175	17.5172245	95.9430505	-72.1688735	17.8437595	85.4680055
-5.377017	33.320858	90.879883	-20.061317	17.714725	90.243401	31.995541	0.51283	95.291039	31.883472	34.503792	96.278824	31.9395065	17.508311	95.7849315	-72.0621405	17.921139	84.7018705
-5.265331	33.233246	90.556808	-19.998665	17.745106	89.814064	32.054718	0.521184	95.141861	31.917456	34.454456	96.095352	31.986087	17.48782	95.6186065	-71.983417	18.002392	84.0095215
-5.205061	33.034172	90.054733	-19.848902	17.773884	89.188721	32.124249	0.560258	94.903595	31.945717	34.363953	95.855858	32.034983	17.4621055	95.3797265	-71.732787	18.0856625	82.9977155
-5.239632	32.858654	89.758286	-19.793621	17.802906	88.78933	32.156761	0.347874	94.75853	31.9809	34.362186	95.724228	32.0688305	17.35503	95.241379	-71.6560725	18.250782	82.337281
-5.340775	32.637981	89.434746	-19.728855	17.894636	88.40844	32.171528	0.6915	94.602646	32.003578	34.420242	95.614311	32.087553	17.555871	95.1084785	-71.545263	18.233401	81.7084015
-5.522312	32.432045	89.108749	-19.715122	18.007051	88.072899	32.195576	0.811166	94.463264	32.378727	34.344028	95.295906	32.2871515	17.577597	94.879585	-71.7173955	18.436505	81.266213
-5.837043	32.167229	88.840492	-19.710453	18.098883	87.786491	32.204456	0.930064	94.347725	31.992218	34.594463	95.429596	32.098337	17.7622635	94.8886605	-71.519243	18.4355025	80.6843215
-6.206861	31.880314	88.602654	-19.734087	18.242104	87.552895	32.180725	1.067194	94.286095	32.023235	34.685612	95.365982	32.10198	17.876403	94.8260385	-71.570154	18.607805	80.2797515
-6.673563	31.625832	88.452538	-19.782677	18.373642	87.435364	32.157661	1.170047	94.26049	32.002941	34.780685	95.350174	32.080301	17.975366	94.805332	-71.645655	18.771918	80.065396
-7.418828	31.255207	88.398705	-19.891663	18.537722	87.502296	32.086487	1.353634	94.261917	31.948454	34.957844	95.350739	32.0174705	18.155739	94.806328	-71.8007965	18.919705	80.198264
-7.963856	31.071981	88.461464	-19.968782	18.660456	87.73658	32.035698	1.44521	94.249763	31.888481	35.021362	95.285347	31.9620895	18.233286	94.767555	-71.8996535	19.087626	80.705605
-8.658205	30.927992	88.734024	-20.023699	18.743929	88.166328	31.986311	1.52041	94.242081	32.263039	34.91135	94.968277	32.124675	18.21588	94.605179	-72.172073	19.271978	81.727477
-9.445787	30.725178	89.05761	-20.096891	18.808994	88.784126	31.938393	1.560254	94.235535	31.85874	35.101013	95.100403	31.8985665	18.3306335	94.667969	-72.0923485	19.2873545	82.900283
-10.301281	30.543146	89.571701	-20.137987	18.842337	89.561081	31.893925	1.564734	94.277405	31.858131	35.108768	95.045692	31.876028	18.336751	94.6615485	-72.152002	19.347923	84.4606135
-11.153674	30.361423	90.18251	-20.218918	18.881645	90.390129	31.849083	1.543625	94.39257	32.207436	34.947624	94.816483	32.0282595	18.2456245	94.6045265	-72.4660955	19.5176655	86.1757315
-12.011118	30.199713	90.75769	-20.336359	18.938068	91.158661	31.751913	1.527371	94.536751	31.733168	35.08511	95.082024	31.7425405	18.3062405	94.8093875	-72.4152585	19.5698955	87.5079345
-13.301357	30.078632	91.490211	-20.598967	18.951847	92.047913	31.516657	1.549895	94.786942	31.521404	35.120644	95.275101	31.5190305	18.3352695	95.0310215	-72.7169645	19.5684245	89.0648045
-14.212958	30.029436	91.780632	-20.815569	18.997845	92.4105	31.316534	1.599078	94.969856	31.347567	35.190598	95.445007	31.3320505	18.394838	95.2074315	-72.9631885	19.600852	89.6135685
-15.194659	29.990446	92.030403	-21.01532	19.033623	92.698792	31.182327	1.651455	95.104187	31.1642	35.267467	95.571289	31.1732635	18.459461	95.337738	-73.2039035	19.607785	90.059846
-16.098579	30.025364	92.266426	-21.151083	19.060059	92.954338	31.069698	1.742595	95.167068	30.960958	35.36924	95.685593	31.015328	18.5559175	95.4263305	-73.317494	19.5642005	90.4823455
-16.954922	29.974567	92.524956	-21.266838	19.070993	93.210457	30.985584	1.835607	95.155884	30.872137	35.487186	95.729561	30.9288605	18.6613965	95.4427225	-73.4625365	19.4805895	90.9781915
-17.741428	29.97492	92.838257	-21.304718	19.078615	93.587868	30.926033	1.934078	95.094536	30.801338	35.61013	95.719887	30.8636855	18.772104	95.4072115	-73.4731215	19.385126	91.7685245
-18.453684	30.079258	93.393326	-21.290272	19.077351	94.086098	30.910603	2.032118	95.002815	30.728186	35.730343	95.716393	30.8193945	18.8812305	95.359604	-73.3999385	19.2734715	92.812592
-19.491505	30.273973	94.200401	-21.217079	19.10589	94.957634	30.915693	2.163767	94.93132	30.713764	35.923138	95.740387	30.8147285	19.0434525	95.3358535	-73.2488865	19.1683275	94.5794145
-20.208178	30.416929	94.819832	-21.154163	19.109673	95.564064	30.949848	2.184414	94.885185	30.694738	36.078945	95.748329	30.822293	19.1316795	95.316757	-73.130619	19.0876665	95.811371
-20.798662	30.55917	95.386673	-21.104551	19.128408	96.118576	30.935732	2.22881	94.849678	30.703724	36.184513	95.733871	30.819728	19.2066615	95.2917745	-73.02883	19.0501545	96.9453775
-21.273956	30.676218	95.875969	-21.055773	19.170876	96.630363	30.933533	2.264604	94.805595	30.694242	36.276531	95.692947	30.8138875	19.2705675	95.249271	-72.9254335	19.0711845	98.011455
-21.668987	30.81461	96.251846	-21.003468	19.176813	97.019493	30.955261	2.262647	94.796684	30.664869	36.361275	95.627991	30.810065	19.311961	95.2123375	-72.817001	19.041665	98.8266485
-21.967325	30.938414	96.461121	-20.966698	19.178818	97.255081	30.959698	2.253123	94.786659	30.61685	36.389385	95.536896	30.788274	19.321254	95.1617775	-72.72167	19.036382	99.3483845
-22.180576	31.117313	96.559471	-20.932663	19.173929	97.37326	30.969778	2.231711	94.756363	30.593031	36.343319	95.423141	30.7814045	19.287515	95.089752	-72.6467305	19.060343	99.656768
-22.438148	31.484505	96.541069	-20.938864	19.161255	97.292839	30.96553	2.219522	94.722237	30.565029	36.29636	95.269699	30.7652795	19.257941	94.995968	-72.6430075	19.064569	99.58971
-22.449446	31.736942	96.359947	-20.977707	19.149227	97.193161	30.918621	2.2293	94.706818	30.504391	36.267269	95.198997	30.711506	19.2482845	94.9529075	-72.66692	19.0501695	99.4334145
-22.472338	32.014599	96.264938	-21.051865	19.120163	97.105988	30.862257	2.271355	94.672546	30.328264	36.280338	95.185303	30.5952605	19.2758465	94.9289245	-72.6989905	18.9644795	99.2830515
-22.382727	32.333	96.176888	-21.140913	19.093327	97.062889	30.794992	2.323899	94.648537	30.233992	36.306114	95.153694	30.514492	19.3150065	94.9011155	-72.796318	18.8716475	99.2246625
-22.24926	32.736656	96.176804	-21.223242	19.130444	97.068443	30.740139	2.400415	94.595505	30.123106	36.36203	95.104095	30.4316225	19.3812225	94.8498	-72.8781065	18.8796655	99.287086
-22.037817	33.158695	96.16703	-21.251883	19.189327	97.070938	30.712032	2.51622	94.520638	30.021223	36.444286	95.044998	30.3666275	19.480253	94.782818	-72.8703935	18.898401	99.359058
-21.752403	33.572754	96.146896	-21.290892	19.264681	97.028694	30.700705	2.648782	94.444817	29.961079	36.524681	94.999153	30.330892	19.5867315	94.721985	-72.912676	18.9426305	99.335403
-21.229191	34.169872	96.082741	-21.297478	19.36611	96.94725	30.697485	2.871246	94.333855	29.911732	36.72467	94.979546	30.3046085	19.797958	94.6567005	-72.8995645	18.934262	99.2377995
-20.798355	34.593422	96.043625	-21.328417	19.419779	96.856232	30.685478	2.995427	94.266113	29.9007	36.840096	95.021736	30.293089	19.9177615	94.6439245	-72.949923	18.9217965	99.0685395
-20.327379	35.075577	96.021103	-21.364073	19.46837	96.789764	30.690544	3.123806	94.213692	29.878912	36.927666	95.124969	30.284728	20.025736	94.6693305	-73.012874	18.911004	98.9101975
-19.792154	35.556149	95.983025	-21.449673	19.492044	96.688202	30.646938	3.220033	94.209709	29.826923	37.020535	95.313759	30.2369305	20.120284	94.761734	-73.1362765	18.863804	98.61467
-19.210846	36.044655	95.932564	-21.536554	19.509871	96.570663	30.620251	3.305315	94.233009	29.768965	37.131638	95.567719	30.194608	20.2184765	94.900364	-73.267716	18.8012655	98.240962
-18.575773	36.550011	95.879639	-21.665264	19.522488	96.412315	30.566391	3.404529	94.266754	29.765114	37.275047	95.845901	30.1657525	20.339788	95.0563275	-73.4962805	18.705188	97.7683025
-17.905817	36.990532	95.750298	-21.778336	19.538614	96.205482	30.508232	3.495089	94.314529	29.759861	37.411587	96.101639	30.1340465	20.453338	95.208084	-73.6907185	18.62389	97.20288
-16.819338	37.696571	95.470001	-21.995625	19.60129	95.83326	30.422215	3.628685	94.357132	29.670071	37.601486	96.358261	30.046143	20.6150855	95.3576965	-74.037393	18.5874945	96.3088235
-16.021961	38.164246	95.183868	-22.126776	19.717939	95.528374	30.338303	3.757093	94.359673	29.581511	37.684448	96.420715	29.959907	20.7207705	95.390194	-74.213459	18.7151075	95.666554
-15.196638	38.642262	94.867088	-22.26569	19.822138	95.146965	30.268808	3.836728	94.322136	29.502523	37.764236	96.416183	29.8856655	20.800482	95.3691595	-74.4170455	18.843794	94.9247705
-14.341788	39.097996	94.530525	-22.384922	19.943783	94.765411	30.162399	3.909931	94.256195	29.461178	37.791016	96.369644	29.8117885	20.8504735	95.3129195	-74.5816325	19.0370925	94.2179025
-13.45101	39.545723	94.243752	-22.499489	20.087852	94.37674	30.043701	3.966428	94.222862	29.402843	37.728493	96.37072	29.723272	20.8474605	95.296791	-74.72225	19.3282435	93.456689
-12.501572	39.989841	93.969635	-22.5818	20.229124	94.000145	29.955841	3.990619	94.19957	29.348257	37.706982	96.4776	29.652049	20.8488005	95.338585	-74.815649	19.6094475	92.661705
-11.587104	40.457237	93.884003	-22.667013	20.381432	93.637726	29.875862	4.016217	94.168427	29.386488	37.695377	96.601097	29.631175	20.855797	95.384762	-74.965201	19.907067	91.89069
-10.180177	41.041737	93.797424	-22.759317	20.677008	93.152214	29.713594	4.11565	94.016701	29.452679	37.711067	96.912178	29.5831365	20.9133585	95.4644395	-75.1017705	20.4406575	90.8399885
-9.250767	41.426586	93.865295	-22.809189	20.918592	92.871094	29.635406	4.235873	93.954903	29.504707	37.767639	97.128685	29.5700565	21.001756	95.541794	-75.1884345	20.835428	90.200394
-8.295596	41.795231	93.918106	-22.835247	21.152109	92.671127	29.595352	4.39116	93.915436	29.521933	37.879761	97.339165	29.5586425	21.1354605	95.6273005	-75.2291365	21.1687575	89.7149535
-7.39609	42.134136	94.11795	-22.863138	21.404448	92.500023	29.55965	4.594528	93.85746	29.487673	38.034153	97.547668	29.5236615	21.3143405	95.702564	-75.2499375	21.4945555	89.297482
-6.514625	42.423443	94.267303	-22.934515	21.683302	92.38681	29.512457	4.830459	93.821167	29.418552	38.232082	97.769714	29.4655045	21.5312705	95.7954405	-75.3345345	21.8353335	88.9781795
-5.690058	42.654396	94.496132	-22.986408	21.929159	92.257462	29.462183	5.051625	93.774292	29.359011	38.419086	98.011147	29.410597	21.7353555	95.8927195	-75.383413	22.1229625	88.6222045
-4.83493	42.806599	94.692322	-23.044127	22.12759	92.188057	29.386101	5.232739	93.76255	29.328287	38.592495	98.279739	29.357194	21.912617	96.0211445	-75.445448	22.342563	88.3549695
-3.578969	42.862926	94.969139	-23.186041	22.406656	92.104919	29.267242	5.434807	93.777657	29.256687	38.791847	98.661972	29.2619645	22.113327	96.2198145	-75.6340465	22.699985	87.9900235
-2.804555	42.812683	95.156349	-23.260681	22.560719	92.087387	29.219494	5.546495	93.79641	29.203037	38.915115	98.844788	29.2112655	22.230805	96.320599	-75.7326275	22.890633	87.854175
-2.062311	42.696598	95.279205	-23.291674	22.701477	92.107216	29.177988	5.669705	93.801994	29.146513	39.02673	98.975166	29.1622505	22.3482175	96.38858	-75.7455985	23.0547365	87.825852
-1.294637	42.540478	95.37426	-23.303183	22.826056	92.126099	29.126947	5.773386	93.815742	29.10553	39.131348	99.044296	29.1162385	22.452367	96.430019	-75.7226045	23.199745	87.822179
-0.517133	42.212833	95.406418	-23.319262	22.954153	92.154579	29.088757	5.840956	93.848755	29.035622	39.20137	99.127617	29.0621895	22.521163	96.488186	-75.7007135	23.387143	87.820972
0.202978	41.827999	95.468231	-23.353407	23.08444	92.210854	29.059708	5.897958	93.911293	28.993235	39.24614	99.209602	29.0264715	22.572049	96.5604475	-75.7332855	23.596831	87.8612605
0.881856	41.358982	95.486954	-23.383535	23.179594	92.28228	29.017471	5.903844	93.983749	28.986654	39.295967	99.277184	29.0020625	22.5999055	96.6304665	-75.7691325	23.7592825	87.9340935
1.895228	40.573765	95.483688	-23.430246	23.353458	92.39296	28.960129	5.914571	94.16021	29.029703	39.335625	99.376213	28.994916	22.625098	96.7682115	-75.855408	24.081818	88.0177085
2.579757	39.896877	95.421143	-23.433077	23.456167	92.454094	28.934139	5.917114	94.306419	29.055565	39.366547	99.443909	28.994852	22.6418305	96.875164	-75.861006	24.2705035	88.033024
3.272723	39.089035	95.415771	-23.409174	23.555521	92.538696	28.926754	5.922228	94.508263	29.059914	39.383751	99.578621	28.993334	22.6529895	97.043442	-75.811682	24.4580525	88.03395
3.85978	38.219997	95.525085	-23.414974	23.63415	92.693909	28.925774	5.892389	94.799896	29.080046	39.37215	99.868332	29.00291	22.6322695	97.334114	-75.832858	24.6360305	88.053704
4.477469	37.332306	95.704826	-23.449713	23.697189	92.837822	28.894648	5.849756	95.143303	29.124434	39.383568	100.2164	29.009541	22.616662	97.6798515	-75.908967	24.777716	87.9957925
5.083886	36.326824	95.780434	-23.462997	23.767691	92.988983	28.864817	5.795136	95.507469	29.131273	39.359161	100.555992	28.998045	22.5771485	98.0317305	-75.924039	24.9582335	87.9462355
5.672333	35.152817	95.946136	-23.491346	23.845638	93.143272	28.829256	5.744678	95.923599	29.13641	39.328842	100.918793	28.982833	22.53676	98.421196	-75.965525	25.154516	87.865348
6.442945	33.396721	96.338661	-23.524078	23.87326	93.487503	28.75211	5.636395	96.758781	29.159264	39.314217	101.624832	28.955687	22.475306	99.1918065	-76.003843	25.271214	87.7831995
6.954055	32.081486	96.586098	-23.606394	23.916601	93.773033	28.697697	5.523528	97.500633	29.131851	39.298584	102.237061	28.914774	22.411056	99.868847	-76.127562	25.422146	87.677219
7.375896	30.66374	97.05481	-23.709188	23.929689	94.14444	28.625286	5.41204	98.374451	29.101419	39.260735	102.981377	28.8633525	22.3363875	100.677914	-76.2817285	25.5229905	87.610966
7.773343	29.198915	97.626175	-23.833443	23.983156	94.570755	28.608843	5.299652	99.392143	29.052071	39.26025	103.806496	28.830457	22.279951	101.5993195	-76.497343	25.686361	87.5421905
8.116447	27.632124	98.163124	-23.95821	24.05793	95.02993	28.654453	5.153044	100.540688	28.997725	39.269699	104.668381	28.826089	22.2113715	102.6045345	-76.742509	25.9044885	87.4553255
8.362074	26.065708	98.744293	-24.077387	24.112455	95.4851	28.683659	5.124931	101.706955	29.025179	38.904667	105.459091	28.854419	22.014799	103.583023	-77.009193	26.210111	87.387177
8.603312	24.474827	99.20446	-24.165194	24.19804	95.843788	28.721226	5.097785	102.682785	28.879213	39.407745	105.941101	28.8002195	22.252765	104.311943	-77.1306075	26.143315	87.375633
8.888958	21.945919	99.679939	-24.236038	24.375673	96.208122	28.751225	5.179105	103.899399	28.817909	39.557449	106.291748	28.784567	22.368277	105.0955735	-77.256643	26.383069	87.3206705
9.015906	20.288477	99.857918	-24.260719	24.435289	96.331497	28.781107	5.195292	104.463898	28.812244	39.655861	106.286835	28.7966755	22.4255765	105.3753665	-77.3181135	26.4450015	87.2876275
9.07272	18.53516	99.891052	-24.311831	24.505795	96.356216	28.763577	5.25412	104.781258	28.787416	39.699608	106.030014	28.7754965	22.476864	105.405636	-77.3991585	26.534726	87.306796
9.107397	16.760851	99.837532	-24.324589	24.5396	96.296188	28.781513	5.291773	104.874382	28.824028	39.312218	105.588722	28.8027705	22.3019955	105.231552	-77.4519485	26.7772045	87.360824
9.063334	15.053402	99.646507	-24.269262	24.564135	96.168449	28.794479	5.314193	104.813576	28.769108	39.690235	104.884628	28.7817935	22.502214	104.849102	-77.3203175	26.626056	87.487796
8.950805	13.368422	99.53405	-24.163952	24.561638	96.03215	28.854486	5.297553	104.767441	28.797207	39.612724	104.181732	28.8258465	22.4551385	104.4745865	-77.1537505	26.6681375	87.5897135
8.852036	11.682776	99.489525	-24.060593	24.544645	95.982811	28.96814	5.250104	104.765106	28.931192	39.118732	103.597298	28.949666	22.184418	104.181202	-77.070852	26.904872	87.78442
8.776409	8.982698	99.523773	-23.849054	24.473751	95.941277	29.11985	5.191206	104.881226	29.004406	39.395432	102.693649	29.062128	22.293319	103.7874375	-76.760236	26.654183	88.0951165
8.545296	7.379457	99.714554	-23.743843	24.406633	95.934059	29.22645	5.123161	105.002472	29.034863	39.254799	102.230659	29.1306565	22.18898	103.6165655	-76.6183425	26.624286	88.2515525
7.952189	5.940493	100.167015	-23.65976	24.311256	95.949265	29.295158	5.028816	105.185463	29.060802	39.09837	101.857315	29.17798	22.063593	103.521389	-76.4975	26.558919	88.377141
7.582445	4.482353	100.528214	-23.646244	24.18643	96.00856	29.342863	4.927538	105.451393	29.046154	38.903145	101.620171	29.1945085	21.9153415	103.535782	-76.4869965	26.4575185	88.481338
7.352954	2.979365	100.857101	-23.630276	24.056826	96.086395	29.368921	4.772494	105.773369	29.034227	38.720242	101.529694	29.201574	21.746368	103.6515315	-76.462126	26.367284	88.5212585
6.617849	1.847494	101.459358	-23.641628	23.899961	96.183868	29.368591	4.63796	106.1092	29.031387	38.533756	101.493523	29.199989	21.585858	103.8013615	-76.483245	26.214064	88.5663745
6.080914	0.643381	101.871811	-23.699472	23.764175	96.278137	29.355812	4.483762	106.396034	28.97769	38.341293	101.498245	29.166751	21.4125275	103.9471395	-76.565695	26.1158225	88.6091345
5.186545	-0.967608	102.404526	-23.72991	23.536341	96.409637	29.287806	4.247091	106.821533	28.957172	38.024712	101.619087	29.122489	21.1359015	104.22031	-76.582309	25.9367805	88.598964
4.743417	-1.912082	102.610397	-23.765699	23.385607	96.533997	29.265368	4.006032	107.09269	28.927887	37.82235	101.819435	29.0966275	20.914191	104.4560625	-76.6280255	25.857023	88.6119315
4.019705	-2.709417	102.848579	-23.825102	23.258141	96.660759	29.178858	3.80752	107.288506	28.914055	37.638279	102.044533	29.0464565	20.7228995	104.6665195	-76.6966605	25.7933825	88.6549985
3.018012	-3.316615	103.042007	-23.911438	23.125219	96.749557	29.054911	3.609634	107.420921	28.912296	37.465984	102.283752	28.9836035	20.537809	104.8523365	-76.8064795	25.712629	88.6467775
2.456307	-3.933691	102.922546	-23.987289	23.009132	96.847694	28.931309	3.406147	107.464561	28.850004	37.314037	102.505493	28.8906565	20.360092	104.985027	-76.8652345	25.658172	88.710361
1.368109	-4.385587	102.918556	-24.091751	22.911816	96.908241	28.782419	3.247575	107.437119	28.802082	37.172409	102.661751	28.7922505	20.209992	105.049435	-76.9757525	25.61364	88.767047
0.475236	-4.807987	102.701401	-24.184822	22.859562	96.962578	28.64621	3.104007	107.347153	28.740559	37.066017	102.739929	28.6933845	20.085012	105.043541	-77.0630285	25.634112	88.881615
-0.79614	-5.241368	102.226532	-24.30617	22.81938	97.050545	28.524324	2.981336	107.048584	28.629612	36.963894	102.785324	28.576968	19.972615	104.916954	-77.189308	25.666145	89.184136
-1.790757	-5.38914	101.943733	-24.37207	22.791639	97.107269	28.431002	2.917753	106.836174	28.579405	36.925823	102.796951	28.5052035	19.921788	104.8165625	-77.2493435	25.66149	89.3979755
-3.078884	-5.375894	101.794525	-24.41279	22.760929	97.190437	28.378492	2.871063	106.607712	28.538885	36.903469	102.848694	28.4586885	19.887266	104.728203	-77.2842685	25.634592	89.652671
-4.201479	-5.45049	101.469185	-24.46771	22.743683	97.257164	28.33691	2.819784	106.413506	28.482586	36.885674	102.91288	28.409748	19.852729	104.663193	-77.345168	25.634637	89.851135
-5.408562	-5.375873	101.206841	-24.522757	22.681864	97.313026	28.295618	2.79531	106.260002	28.434404	36.854851	102.970924	28.365011	19.8250805	104.615463	-77.410525	25.5386475	90.010589
-6.623666	-5.252437	101.035187	-24.559689	22.63324	97.459633	28.292652	2.725851	106.176292	28.38282	36.801979	103.126251	28.337736	19.763915	104.6512715	-77.457114	25.502565	90.2679945
-7.945821	-5.11849	100.940918	-24.583956	22.567289	97.659119	28.2911	2.630171	106.191925	28.448782	36.338161	103.462982	28.369941	19.484166	104.8274535	-77.537853	25.650412	90.4907845
-10.040336	-4.754211	101.022087	-24.597162	22.482119	98.11937	28.279438	2.447665	106.448952	28.513161	36.171364	104.046188	28.3962995	19.3095145	105.24757	-77.5906235	25.6547235	90.99117
-11.499183	-4.464808	101.070847	-24.595587	22.390261	98.489822	28.327528	2.233274	106.624413	28.532976	36.458035	104.485657	28.430252	19.3456545	105.555035	-77.621426	25.4348675	91.424609
-12.992437	-4.203749	101.095154	-24.541388	22.265133	98.912079	28.346127	2.015679	106.788086	28.69038	36.281445	105.004227	28.5182535	19.148562	105.8961565	-77.6010295	25.381704	91.9280015
-14.539846	-3.865064	101.091751	-24.493101	22.129717	99.355354	28.386221	1.718479	106.859413	28.896364	36.084885	105.440758	28.6412925	18.901682	106.1500855	-77.6274945	25.357752	92.5606225
-16.133921	-3.507188	101.011429	-24.401756	22.00005	99.735931	28.404585	1.464987	106.770134	29.170605	35.480583	105.724083	28.787595	18.472785	106.2471085	-77.591107	25.527315	93.2247535
-17.771555	-3.116026	100.893784	-24.302429	21.911741	100.044777	28.430664	1.275753	106.53479	29.328388	35.294437	105.693909	28.879526	18.285095	106.1143495	-77.484384	25.538387	93.9752045
-19.416023	-2.747643	100.84317	-24.216274	21.849579	100.292587	28.457212	1.177768	106.152237	29.413582	35.196682	105.341515	28.935397	18.187225	105.746876	-77.367945	25.511933	94.838298
-22.046915	-2.093912	100.79509	-24.058292	21.816963	100.537811	28.584766	1.149548	105.300537	29.546446	34.978569	104.390427	29.065606	18.0640585	104.845482	-77.18219	25.5698675	96.23014
-23.720331	-1.684597	100.78511	-23.9079	21.816458	100.561157	28.747536	1.186996	104.461761	29.506603	35.366898	103.27597	29.1270695	18.276947	103.8688655	-76.9428695	25.355969	97.2534485
-25.480974	-1.216592	100.764343	-23.74258	21.816587	100.458572	28.903231	1.249207	103.324867	29.538733	34.876705	101.924683	29.220982	18.062956	102.624775	-76.706142	25.570218	98.292369
-27.144337	-0.78819	100.709595	-23.550377	21.767	100.290695	28.996265	1.275201	101.983284	29.396122	35.130352	100.288437	29.1961935	18.2027765	101.1358605	-76.2969475	25.3312235	99.4455295
-28.865856	-0.340674	100.679085	-23.387203	21.656704	100.126038	29.023214	1.187222	100.613274	29.332844	34.928642	98.867264	29.178029	18.057932	99.740269	-75.952435	25.255476	100.511807
-30.52808	0.104778	100.724075	-23.235563	21.449829	100.098312	28.947819	1.004213	99.514473	29.247833	34.675713	97.776619	29.097826	17.839963	98.645546	-75.568952	25.059695	101.551078
-32.137135	0.525819	100.859154	-23.162008	21.274517	100.17688	28.895372	0.80222	98.807587	29.148516	34.417381	97.250923	29.021944	17.6098005	98.029255	-75.34596	24.9392335	102.324505
-34.50573	1.233217	101.121925	-23.246288	20.961117	100.400856	28.748232	0.516914	98.333817	29.073683	34.21109	97.214111	28.9109575	17.364002	97.773964	-75.4035335	24.558232	103.027748
-35.989548	1.697213	101.196945	-23.36828	20.845629	100.516296	28.642797	0.427738	98.233765	28.949562	34.152489	97.371826	28.7961795	17.2901135	97.8027955	-75.5327395	24.4011445	103.2297965
-37.29837	2.091535	101.210045	-23.517262	20.773262	100.597778	28.550428	0.415608	98.241364	28.808552	34.166527	97.579582	28.67949	17.2910675	97.910473	-75.714014	24.2554565	103.285083
-38.852486	2.726384	101.367058	-23.65567	20.69869	100.646317	28.453964	0.426393	98.277649	28.742704	34.226452	97.772224	28.598334	17.3264225	98.0249365	-75.909674	24.0709575	103.2676975
-40.100899	3.215169	101.389328	-23.78546	20.671066	100.650742	28.373444	0.4198	98.249016	28.662487	34.223892	97.837318	28.5179655	17.321846	98.043167	-76.0888855	24.020286	103.258317
-41.384201	3.76208	101.422188	-23.849207	20.658171	100.578438	28.292355	0.399337	98.164742	28.582195	34.199982	97.720139	28.437275	17.2996595	97.9424405	-76.135689	24.0166825	103.2144355
-42.526512	4.252003	101.392387	-23.884701	20.64319	100.423225	28.238239	0.370847	98.049164	28.529947	34.123726	97.512314	28.384093	17.2472865	97.780739	-76.153495	24.0390935	103.065711
-44.084251	4.960982	101.281487	-23.944613	20.519056	100.175964	28.158203	0.266265	97.959206	28.457981	33.982738	97.253181	28.308092	17.1245015	97.6061935	-76.197318	23.9136105	102.7457345
-45.133938	5.452203	101.335823	-24.004374	20.405857	100.072929	28.116661	0.155636	98.027046	28.411419	33.867321	97.183815	28.26404	17.0114785	97.6054305	-76.272788	23.8002355	102.5404275
-46.010578	5.926702	101.532768	-24.080431	20.282026	100.154945	28.045633	0.011481	98.216507	28.328196	33.716713	97.187302	28.1869145	16.864097	97.7019045	-76.3477765	23.699955	102.6079855
-46.900497	6.411234	102.002892	-24.196188	20.128105	100.420692	27.971762	-0.154414	98.469505	28.217384	33.5229	97.185196	28.094573	16.684243	97.8273505	-76.486949	23.571967	103.0140335
-47.592182	6.871163	102.715668	-24.253132	19.934946	100.842598	27.919352	-0.385027	98.78286	28.090319	33.285244	97.150749	28.0048355	16.4501085	97.9668045	-76.5110995	23.4197835	103.7183915
-48.259865	7.371294	103.699913	-24.301069	19.701464	101.403961	27.867054	-0.644933	99.09288	27.989002	33.017654	97.06881	27.928028	16.1863605	98.080845	-76.530166	23.2165675	104.727077
-48.859673	7.922388	104.866562	-24.298328	19.444914	102.135803	27.805561	-0.927175	99.393044	27.891567	32.670067	96.953026	27.848564	15.871446	98.173035	-76.44522	23.018382	106.098571
-49.64299	8.753936	106.510185	-24.25243	19.020082	103.179802	27.779001	-1.39921	99.755409	27.78776	32.121178	96.750443	27.7833805	15.360984	98.252926	-76.2882405	22.67918	108.106678
-49.964607	9.392973	107.389046	-24.208557	18.746458	103.699554	27.758507	-1.688822	99.828415	27.695333	31.775124	96.501877	27.72692	15.043151	98.165146	-76.144034	22.449765	109.233962
-50.259548	10.061671	108.067635	-24.171579	18.461777	104.018036	27.683466	-1.94332	99.718094	27.5487	31.422073	96.108818	27.616083	14.7393765	97.913456	-75.959241	22.1841775	110.122616
-50.488354	10.804678	108.451012	-24.166344	18.172255	104.152298	27.56991	-2.188791	99.411407	27.361292	31.116417	95.611938	27.465601	14.463813	97.5116725	-75.798289	21.880697	110.7929235
-50.69545	11.581139	108.552719	-24.201113	17.908152	104.118011	27.394121	-2.424165	99.028824	27.15757	30.823057	95.139542	27.2758455	14.199446	97.084183	-75.6780715	21.616858	111.151839
-50.768917	12.441049	108.375999	-24.288925	17.633478	104.009392	27.170872	-2.665143	98.673264	26.964436	30.542028	94.794548	27.067654	13.9384425	96.733906	-75.645504	21.3285135	111.284878
-50.808136	13.37475	108.029305	-24.436695	17.370321	103.7892	26.98786	-2.888411	98.408371	26.805645	30.277718	94.648293	26.8967525	13.6946535	96.528332	-75.7701425	21.0459885	111.050068
-50.675098	14.886	107.013145	-24.78648	17.056774	103.330521	26.730581	-3.13319	98.249847	26.650545	30.078598	94.824883	26.690563	13.472704	96.537365	-76.263523	20.640844	110.123677
-50.54438	15.9914	106.158531	-25.06657	16.875107	102.970589	26.579853	-3.251057	98.314926	26.54604	30.03903	95.138481	26.5629465	13.3939865	96.7267035	-76.6960865	20.3562275	109.2144745
-50.198608	17.159601	105.212875	-25.358242	16.691372	102.576515	26.463287	-3.308309	98.542694	26.450174	29.98991	95.585106	26.4567305	13.3408005	97.0639	-77.1732145	20.0419435	108.08913
-49.820484	18.431559	104.120293	-25.632576	16.536968	102.135239	26.408949	-3.423141	98.905006	26.42696	29.978121	96.210876	26.4179545	13.27749	97.557941	-77.6831065	19.796446	106.712537
-49.421795	19.761497	103.028145	-25.919851	16.343611	101.671387	26.391741	-3.558621	99.355247	26.448074	30.003139	97.01442	26.4199075	13.222259	98.1848335	-78.2596095	19.464963	105.1579405
-48.819645	21.081436	101.947067	-26.20565	16.141689	101.212547	26.394493	-3.736478	99.772697	26.514391	29.985228	97.957703	26.454442	13.124375	98.8652	-78.865742	19.159003	103.559894
-48.252029	22.541723	101.14257	-26.516619	15.916775	100.895203	26.27916	-3.92805	99.95472	26.579624	29.913198	98.859581	26.429392	12.992574	99.4071505	-79.46263	18.840976	102.3832555
-47.219799	24.788353	100.506424	-26.800459	15.61857	100.481224	26.085371	-4.204394	99.77182	26.671543	29.722878	99.819481	26.378457	12.759242	99.7956505	-79.979375	18.477898	101.1667975
-46.471214	26.3848	100.259529	-26.866922	15.436824	100.162003	25.976879	-4.320811	99.258514	26.759485	29.628038	100.062248	26.368182	12.6536135	99.660381	-80.102026	18.2200345	100.663625
-45.62339	27.927853	100.17762	-26.898436	15.367755	99.827385	25.819927	-4.283379	98.529427	26.772463	29.588791	99.937889	26.296195	12.652706	99.233658	-80.093067	18.082804	100.421112
-44.8293	29.549965	100.089111	-26.86117	15.441574	99.427124	25.746683	-4.130967	97.605484	26.689974	29.638985	99.613396	26.2183285	12.754009	98.60944	-79.9406685	18.129139	100.244808
-43.954678	31.143654	100.040497	-26.795074	15.568997	99.046234	25.692636	-3.909751	96.725586	26.634174	29.755358	99.176018	26.163405	12.9228035	97.950802	-79.753553	18.2151905	100.141666
-43.017784	32.681107	99.866661	-26.766237	15.755503	98.710014	25.676844	-3.702012	96.054298	26.577663	29.917225	98.7276	26.1272535	13.1076065	97.390949	-79.6597275	18.4033995	100.029079
-42.153389	34.255516	99.786728	-26.749077	15.944582	98.442268	25.699162	-3.538394	95.585495	26.480362	30.032814	98.329048	26.089762	13.24721	96.9572715	-79.587916	18.641954	99.9272645
-40.773438	36.459419	99.703041	-26.702898	16.135284	98.237152	25.680912	-3.424371	95.054924	26.405052	30.052382	97.856369	26.042982	13.3140055	96.4556465	-79.448778	18.9565625	100.0186575
-39.830315	37.893269	99.642838	-26.687017	16.166164	98.068115	25.598284	-3.425849	94.707436	26.398838	29.992939	97.573898	25.998561	13.283545	96.140667	-79.372595	19.048783	99.995563
-38.830879	39.203472	99.744835	-26.694792	16.120636	97.927238	25.4937	-3.454147	94.331703	26.330841	29.862535	97.364761	25.9122705	13.204194	95.848232	-79.3018545	19.037078	100.006244
-37.820545	40.450897	99.948746	-26.731634	16.048504	97.788063	25.368187	-3.480572	93.951645	26.290031	29.732281	97.296265	25.829109	13.1258545	95.623955	-79.292377	18.9711535	99.952171
-36.716473	41.635147	100.335159	-26.817459	15.931374	97.722809	25.211481	-3.489353	93.557274	26.280853	29.631859	97.439156	25.746167	13.071253	95.498215	-79.381085	18.791495	99.947403
-35.636356	42.701035	100.788345	-26.915434	15.795591	97.593513	25.088171	-3.470273	93.223213	26.302486	29.601154	97.709648	25.6953285	13.0654405	95.4664305	-79.5261965	18.5257415	99.7205955
-34.510136	43.719143	101.163673	-26.991695	15.752249	97.4702	25.033197	-3.350471	92.961189	26.283842	29.666704	98.051567	25.6585195	13.1581165	95.506378	-79.6419095	18.3463815	99.434022
-32.814968	45.060806	101.773987	-27.106302	15.755833	97.336441	25.114849	-3.082303	92.815681	26.229048	29.863417	98.742088	25.6719485	13.390557	95.7788845	-79.8845525	18.121109	98.8939975
-31.639078	45.8713	102.124573	-27.170996	15.727043	97.200272	25.163698	-2.844404	92.853775	26.231474	30.054277	99.185966	25.697586	13.6049365	96.0198705	-80.039578	17.8491495	98.3806735
-30.484045	46.558651	102.461861	-27.227476	15.748882	97.140244	25.265995	-2.678913	92.952217	26.21125	30.247736	99.562408	25.7386225	13.7844115	96.2573125	-80.1935745	17.7133525	98.0231755
-29.322741	47.213177	102.735939	-27.251125	15.785069	97.156158	25.385294	-2.56548	93.137535	26.150042	30.38872	99.895302	25.767668	13.91162	96.5164185	-80.269918	17.658518	97.7958975
-27.968285	47.713203	102.847519	-27.268335	15.802784	97.1688	25.466541	-2.474443	93.298126	26.138063	30.507765	100.159668	25.802302	14.016661	96.728897	-80.338972	17.588907	97.608703
-26.900143	48.181881	103.106926	-27.241982	15.837598	97.196869	25.50729	-2.431853	93.412468	26.15906	30.533371	100.31234	25.833175	14.050759	96.862404	-80.317139	17.624437	97.531334
-25.446754	48.428501	103.11409	-27.20311	15.841635	97.23983	25.580311	-2.480759	93.490639	26.207924	30.489784	100.416351	25.8941175	14.0045125	96.953495	-80.3003375	17.6787575	97.526165
-23.376879	48.684616	103.032257	-27.127174	15.942688	97.398804	25.68515	-2.614927	93.746666	26.346075	30.393782	100.595787	26.0156125	13.8894275	97.1712265	-80.2699605	17.9959485	97.6263815
-21.960115	48.773895	102.911118	-27.006948	16.075008	97.530121	25.792984	-2.741546	93.984367	26.480099	30.338373	100.691101	26.1365415	13.7984135	97.337734	-80.1504375	18.3516025	97.722508
-20.475733	48.774326	102.712547	-26.905766	16.206612	97.670479	25.888643	-2.928988	94.288589	26.627523	30.279955	100.775024	26.258083	13.6754835	97.5318065	-80.069615	18.7377405	97.8091515
-18.933977	48.675533	102.409889	-26.7796	16.386772	97.841263	25.981972	-3.148113	94.662125	26.798647	30.151224	100.872887	26.3903095	13.5015555	97.767506	-79.9495095	19.2719885	97.91502
-17.393358	48.494076	102.211952	-26.652411	16.521294	98.058167	26.041517	-3.426608	95.1502	27.014238	29.969894	101.083458	26.5278775	13.271643	98.116829	-79.8326995	19.770945	97.999505
-15.846165	48.205975	102.043068	-26.584497	16.639948	98.33709	26.062965	-3.749607	95.757034	27.248362	29.755541	101.337982	26.6556635	13.002967	98.547508	-79.8246575	20.276929	98.126672
-14.220211	47.81414	101.846886	-26.552094	16.762478	98.500862	26.079105	-4.080567	96.359177	27.43471	29.499632	101.611328	26.7569075	12.7095325	98.9852525	-79.8610955	20.8154235	98.0164715
-11.839303	47.130066	101.65403	-26.469139	16.842531	98.6782	26.084284	-4.485951	97.217003	27.664745	29.196146	102.124275	26.8745145	12.3550975	99.670639	-79.8127925	21.3299645	97.685761
-10.212431	46.558475	101.691925	-26.460495	16.858395	98.820618	26.087862	-4.705591	97.79792	27.799541	29.013229	102.600716	26.9437015	12.153819	100.199318	-79.8646915	21.562971	97.441918
-8.638355	45.963284	101.826653	-26.449183	16.863186	99.003914	26.103724	-4.917067	98.404236	27.919746	28.901905	103.167381	27.011735	11.992419	100.7858085	-79.910101	21.733953	97.2220195
-7.096245	45.301476	102.050224	-26.481495	16.910383	99.137672	26.126877	-5.039681	99.015472	28.005991	28.842646	103.805038	27.066434	11.9014825	101.410255	-80.029424	21.9192835	96.865089
-5.473782	44.584488	102.295151	-26.517317	16.946577	99.220642	26.135626	-5.157437	99.740059	28.072819	28.777208	104.539238	27.1042225	11.8098855	102.1396485	-80.1388565	22.0832685	96.3016355
-3.938381	43.886913	102.692093	-26.547783	16.97246	99.330391	26.160139	-5.315784	100.661407	28.177225	28.700331	105.527969	27.168682	11.6922735	103.094688	-80.264248	22.2526465	95.566094
-2.427142	43.035744	103.362862	-26.589813	17.002764	99.446907	26.203398	-5.512686	101.865028	28.306252	28.625648	106.78347	27.254825	11.556481	104.324249	-80.434451	22.449047	94.569565
-0.201524	41.692986	104.624352	-26.547415	17.015869	99.759407	26.336563	-5.821995	104.200531	28.566038	28.496582	109.26992	27.4513005	11.3372935	106.7352255	-80.5461305	22.6944445	92.7835885
1.192035	40.670322	105.769035	-26.390696	16.986027	100.12355	26.520145	-6.162314	106.077896	28.808266	28.322569	111.212875	27.6642055	11.0801275	108.6453855	-80.4455975	22.8919265	91.6017145
2.562423	39.589657	106.986176	-26.119253	16.911503	100.535431	26.777107	-6.464409	107.885597	29.08688	28.094589	113.060913	27.9319935	10.81509	110.473255	-80.1704995	23.007916	90.597607
3.857307	38.57029	107.898071	-25.762474	16.915174	100.824417	27.068192	-6.640488	109.281288	29.393753	28.011768	114.366188	28.2309725	10.68564	111.823738	-79.7559205	23.144708	89.825096
5.130665	37.576916	108.166458	-25.372141	16.997688	100.823341	27.353594	-6.633289	109.896805	29.629505	27.996799	114.905533	28.4915495	10.681755	112.401169	-79.2358315	23.313621	89.245513
6.378706	36.54855	107.913116	-24.97422	17.129728	100.457535	27.590412	-6.536194	109.90686	29.913933	28.076092	114.766548	28.7521725	10.769949	112.336704	-78.7006125	23.489507	88.578366
7.51017	35.518169	107.506142	-24.58674	17.309992	99.975449	27.85078	-6.405647	109.689621	30.199095	28.175903	114.47084	29.0249375	10.885128	112.0802305	-78.1984175	23.734856	87.8706675
8.908201	33.933769	107.254044	-24.09483	17.480059	99.666725	28.313175	-6.318284	109.494804	30.726665	28.332447	114.168953	29.51992	11.0070815	111.8318785	-77.70958	23.9530365	87.5015715
9.672992	32.717281	107.099007	-23.808573	17.607996	99.628525	28.577978	-6.232773	109.359154	31.121264	28.428492	113.92189	29.849621	11.0978595	111.640522	-77.466767	24.1181325	87.616528
10.357064	31.567556	106.776154	-23.535706	17.765574	99.494949	28.851828	-6.136965	109.163727	31.474096	28.565321	113.530907	30.162962	11.214178	111.347317	-77.234374	24.31697	87.642581
10.953317	30.41696	106.370773	-23.240192	17.91884	99.283859	29.120094	-5.98635	108.89711	31.809464	28.684208	113.105713	30.464779	11.348929	111.0014115	-76.945163	24.488751	87.5663065
11.395198	29.182297	105.998955	-22.91103	18.037319	99.109993	29.448425	-5.857906	108.703148	32.146271	28.810013	112.724129	30.797348	11.4760535	110.7136385	-76.619408	24.5985845	87.5063475
11.798708	27.877844	105.65152	-22.57078	18.149086	98.974113	29.776236	-5.751379	108.525002	32.451035	28.912416	112.382904	31.1136355	11.5805185	110.453953	-76.2551955	24.7176535	87.494273
12.075587	26.570225	105.328262	-22.238958	18.218397	98.825111	30.084505	-5.652396	108.335587	32.715649	28.982019	112.128601	31.400077	11.6648115	110.232094	-75.877993	24.7719825	87.418128
12.243366	24.542406	104.898476	-21.789701	18.332935	98.614746	30.506348	-5.553818	108.198059	33.101757	29.083611	111.882935	31.8040525	11.7648965	110.040497	-75.3834545	24.9009735	87.188995
12.235497	23.11372	104.656197	-21.537247	18.422001	98.485275	30.747911	-5.453275	108.175385	33.325203	29.193991	111.772583	32.036557	11.870358	109.973984	-75.111051	24.973644	86.996566
12.098003	21.731291	104.436829	-21.301767	18.499657	98.360741	30.983374	-5.366419	108.210052	33.516178	29.318604	111.679543	32.249776	11.9760925	109.9447975	-74.85331	25.0232215	86.7766845
11.847507	20.277925	104.171036	-21.114872	18.596548	98.229561	31.164879	-5.271923	108.312675	33.704365	29.406166	111.576935	32.434622	12.0671215	109.944805	-74.664366	25.1259745	86.514317
11.517052	18.721222	103.884438	-20.935194	18.690418	98.110077	31.324699	-5.21974	108.438812	33.894817	29.506489	111.436295	32.609758	12.1433745	109.9375535	-74.480146	25.2374615	86.2826005
11.028769	17.267071	103.599144	-20.748903	18.787891	97.996208	31.506187	-5.164764	108.543442	34.090954	29.590733	111.170555	32.7985705	12.2129845	109.8569985	-74.2963765	25.3627975	86.1354175
10.514866	15.674758	103.244606	-20.508034	18.919117	97.854111	31.689831	-5.098175	108.616081	34.314964	29.687801	110.782265	33.0023975	12.294813	109.699173	-74.0184655	25.543421	86.009049
9.502306	13.419482	102.670265	-20.119312	19.134396	97.727562	32.016609	-5.034134	108.653702	34.743664	29.763439	109.862076	33.3801365	12.3646525	109.257889	-73.6187605	25.9041395	86.197235
8.737617	11.844398	102.358864	-19.80311	19.272266	97.79097	32.241734	-5.01651	108.597412	35.131981	29.738319	108.983215	33.6868575	12.3609045	108.7903135	-73.2930775	26.1836275	86.7916265
7.876456	10.332968	102.102158	-19.494461	19.403339	97.963814	32.513237	-5.009661	108.377884	35.536526	29.652536	107.990417	34.0248815	12.3214375	108.1841505	-73.0138035	26.4852405	87.7434775
6.942138	8.836797	101.847603	-19.172487	19.514217	98.246063	32.806332	-4.986555	108.007935	35.954453	29.596371	106.931534	34.3803925	12.304908	107.4697345	-72.7253665	26.723526	89.0223915
5.927243	7.413064	101.675797	-18.910414	19.608631	98.515579	33.082428	-4.918064	107.485321	36.321754	29.584261	105.778336	34.702091	12.3330985	106.6318285	-72.522919	26.8841635	90.3993295
4.846807	6.017292	101.476547	-18.700356	19.692833	98.783508	33.325157	-4.765551	106.813896	36.508286	29.630486	104.659904	34.9167215	12.4324675	105.7369	-72.3174335	26.9531985	91.830116
3.715256	4.726185	101.479813	-18.521864	19.76622	99.093109	33.50666	-4.581441	106.262566	36.608219	29.719072	103.72496	35.0574395	12.5688155	104.993763	-72.1011675	26.9636245	93.192455
1.972939	2.964227	101.756821	-18.420959	19.924126	99.691422	33.776585	-4.346027	105.785461	36.602348	29.948795	103.054199	35.1894665	12.801384	104.41983	-72.0313845	27.046868	94.963014
0.788951	1.857381	102.059319	-18.381493	20.030918	100.158798	33.834518	-4.173444	105.673286	36.569572	30.100039	102.877167	35.202045	12.9632975	104.2752265	-71.965031	27.0985385	96.0423695
-0.425975	0.861823	102.342674	-18.39959	20.132612	100.529312	33.860817	-4.024503	105.618324	36.520992	30.253258	102.817627	35.1909045	13.1143775	104.2179755	-71.9900845	27.1508465	96.8406485
-1.590056	-0.112299	102.560448	-18.37035	20.242558	100.768486	33.897663	-3.852804	105.5243	36.487503	30.41987	102.782288	35.192583	13.283533	104.153294	-71.933283	27.201583	97.383678
-2.733292	-1.028068	102.619316	-18.362309	20.33736	100.825775	33.90435	-3.700923	105.441711	36.504234	30.575708	102.751282	35.204292	13.4373925	104.0964965	-71.92891	27.2373275	97.5550535
-3.873304	-1.869828	102.472237	-18.291534	20.424704	100.70121	33.938461	-3.577581	105.410019	36.56403	30.71174	102.781662	35.2512455	13.5670795	104.0958405	-71.8343135	27.2823285	97.3065795
-4.982671	-2.678323	102.229729	-18.224638	20.475376	100.42112	34.001923	-3.511777	105.385315	36.672596	30.80205	102.867851	35.3372595	13.6451365	104.126583	-71.7865355	27.3056155	96.715657
-6.652607	-3.778968	101.815414	-18.075497	20.498055	99.754639	34.095997	-3.490911	105.503586	36.856998	30.822586	102.888512	35.4764975	13.6658375	104.196049	-71.6274915	27.3302725	95.313229
-7.706923	-4.483697	101.562859	-17.950251	20.548929	99.239853	34.252579	-3.484818	105.542793	36.941292	30.830791	102.74942	35.5969355	13.6729865	104.1461065	-71.4974375	27.4248715	94.3335995
-8.765605	-5.094338	101.377121	-17.739359	20.563787	98.697571	34.425468	-3.452072	105.532524	37.072189	30.829447	102.385315	35.7488285	13.6886875	103.9589195	-71.2275465	27.4388865	93.4362225
-9.843166	-5.595922	101.266495	-17.47858	20.570185	98.147713	34.662521	-3.431121	105.498589	37.235527	30.744373	101.88649	35.949024	13.656626	103.6925395	-70.906184	27.483744	92.6028865
-10.90848	-6.058099	101.239868	-17.19249	20.527172	97.707962	34.894829	-3.476096	105.451599	37.465443	30.585495	101.332458	36.180136	13.5546995	103.3920285	-70.565116	27.4996445	92.0238955
-12.002155	-6.379715	101.328262	-16.890734	20.426296	97.443764	35.124306	-3.574175	105.445137	37.68206	30.405245	100.827492	36.403183	13.415535	103.1363145	-70.184651	27.437057	91.7512135
-13.161447	-6.588232	101.552536	-16.646648	20.356855	97.311882	35.346664	-3.62591	105.521797	37.813393	30.265539	100.432327	36.5800285	13.3198145	102.977062	-69.8733245	27.3938955	91.646702
-14.902304	-6.731225	101.884567	-16.42906	20.265268	97.314293	35.619762	-3.678041	105.759644	37.922745	30.192131	100.173332	36.7712535	13.257045	102.966488	-69.6293735	27.273491	91.662098
-16.142643	-6.699444	101.975105	-16.3874	20.152443	97.393883	35.663502	-3.673058	105.971611	37.960651	30.133932	100.194275	36.8120765	13.230437	103.082943	-69.5868765	27.074449	91.704823
-17.360237	-6.553313	101.991928	-16.415539	20.098003	97.522705	35.668884	-3.704298	106.160797	37.99371	30.090199	100.311172	36.831297	13.1929505	103.2359845	-69.662375	27.0030555	91.8094255
-18.654587	-6.325565	101.963387	-16.439178	20.043316	97.638611	35.654182	-3.69636	106.2714	38.01186	30.106491	100.430069	36.833021	13.2050655	103.3507345	-69.711377	26.8815665	91.9264875
-19.936235	-5.931724	101.825439	-16.494316	20.020048	97.74456	35.649185	-3.647178	106.266808	38.012272	30.147249	100.499359	36.8307285	13.2500355	103.3830835	-69.8193605	26.7900605	92.1060365
-21.288658	-5.426715	101.758591	-16.519461	19.967669	97.855026	35.646202	-3.628346	106.14917	38.004543	30.174091	100.497589	36.8253725	13.2728725	103.3233795	-69.8642945	26.6624655	92.3866725
-22.665945	-4.844617	101.615456	-16.533014	19.914263	97.989838	35.652328	-3.623684	105.961563	38.004375	30.195919	100.385651	36.8283515	13.2861175	103.173607	-69.8943795	26.5424085	92.806069
-24.737757	-3.701451	101.691986	-16.49518	19.789856	98.336861	35.7528	-3.643473	105.6409	38.007927	30.179129	100.150764	36.8803635	13.267828	102.895832	-69.8707235	26.311884	93.77789
-26.173862	-2.853023	101.75499	-16.428514	19.663031	98.68512	35.861435	-3.704193	105.4571	38.028427	30.129484	100.060234	36.944931	13.2126455	102.758667	-69.801959	26.1134165	94.611573
-27.603388	-1.885365	101.84314	-16.371229	19.486788	99.059212	35.952682	-3.782684	105.280457	38.067101	30.072147	100.023964	37.0098915	13.1447315	102.6522105	-69.7523495	25.8288445	95.4662135
-29.081551	-0.805243	101.874626	-16.315668	19.332502	99.440186	36.033234	-3.852922	105.103287	38.087334	30.027056	100.065529	37.060284	13.087067	102.584408	-69.69162	25.577937	96.295964
-30.566641	0.362713	101.843178	-16.331612	19.184975	99.782227	36.086609	-3.905861	104.910088	38.079224	30.030514	100.18663	37.0829165	13.0623265	102.548359	-69.7461405	25.3076235	97.016095
-32.112411	1.630214	101.760468	-16.344315	19.06485	100.079895	36.124428	-3.903032	104.747429	38.010811	30.105755	100.331581	37.0676195	13.1013615	102.539505	-69.7562495	25.0283385	97.620285
-33.64407	2.97222	101.654587	-16.396967	18.959888	100.279808	36.14706	-3.855082	104.64444	37.938179	30.201593	100.485657	37.0426195	13.1732555	102.5650485	-69.8365535	24.7465205	97.9945675
-35.96619	5.176329	101.422226	-16.508009	18.855999	100.453209	36.154564	-3.772636	104.563538	37.825142	30.321169	100.636635	36.989853	13.2742665	102.6000865	-70.005871	24.4377315	98.3063315
-37.573387	6.737189	101.324799	-16.577187	18.79405	100.551056	36.137405	-3.781084	104.531921	37.729008	30.337053	100.668358	36.9332065	13.2779845	102.6001395	-70.0875805	24.3101155	98.5019725
-39.168526	8.38671	101.14566	-16.628834	18.711224	100.601387	36.102665	-3.829161	104.485085	37.662483	30.275124	100.635208	36.882574	13.2229815	102.5601465	-70.140242	24.1994665	98.6426275
-40.774334	10.096215	101.027275	-16.691328	18.593855	100.661705	36.062931	-3.900239	104.437622	37.597717	30.194244	100.579193	36.830324	13.1470025	102.5084075	-70.21298	24.0407075	98.8150025
-42.403484	11.861315	100.954971	-16.715387	18.492708	100.769852	36.046207	-3.983141	104.37355	37.524803	30.075655	100.557732	36.785505	13.046257	102.465641	-70.216279	23.939159	99.074063
-44.038113	13.729554	100.980469	-16.740086	18.330132	100.970886	36.024979	-4.108811	104.29821	37.49892	29.95742	100.568481	36.7619495	12.9243045	102.4333455	-70.2421215	23.7359595	99.5084265
-45.652706	15.661218	101.228607	-16.765589	18.169933	101.29837	35.98774	-4.236434	104.092659	37.493057	29.816967	100.637558	36.7403985	12.7902665	102.3651085	-70.2715765	23.5495995	100.2316315
-48.025314	18.700249	101.925369	-16.721584	17.864304	101.931824	35.961285	-4.394726	103.49231	37.503685	29.63695	100.751076	36.732485	12.621112	102.121693	-70.175653	23.107496	101.741955
-49.605484	20.802576	102.536736	-16.67284	17.691057	102.328072	35.924732	-4.486635	102.864967	37.506588	29.565868	100.784996	36.71566	12.5396165	101.8249815	-70.06134	22.8424975	102.8311625
-51.154171	22.975338	103.331818	-16.666035	17.538021	102.664688	35.804733	-4.445502	102.058899	37.485043	29.528904	100.707291	36.644888	12.541701	101.383095	-69.976958	22.534341	103.946281
-52.674431	25.177176	104.202316	-16.663887	17.471783	102.891716	35.66251	-4.325971	101.041687	37.406811	29.597467	100.423645	36.5346605	12.635748	100.732666	-69.8624345	22.307818	105.050766
-54.192127	27.419054	105.169632	-16.748127	17.502569	102.996239	35.418941	-4.080628	99.832542	37.227421	29.734669	99.972466	36.323181	12.8270205	99.902504	-69.819435	22.1781175	106.089974
-55.357384	29.416599	106.243851	-16.823151	17.558727	103.044716	35.14592	-3.753003	98.594574	36.903599	29.989983	99.46019	36.0247595	13.11849	99.027382	-69.6710615	21.998964	107.06205
-54.055477	29.428476	107.021919	-16.958775	17.657896	103.122124	34.872402	-3.364428	97.600212	36.56358	30.288904	99.111649	35.717991	13.462238	98.3559305	-69.635541	21.853554	107.8883175
-52.89753	30.144251	107.617233	-17.203192	17.899124	103.271362	34.523521	-2.822971	96.609329	36.138477	30.779093	98.910507	35.330999	13.978061	97.759918	-69.737383	21.820187	108.782806
-52.005177	30.632156	107.840141	-17.367754	18.109331	103.342461	34.326202	-2.505361	96.183212	35.898365	31.045633	98.868317	35.1122835	14.270136	97.5257645	-69.8477915	21.948526	109.1591575
-51.037376	31.149376	107.951942	-17.491003	18.262526	103.386322	34.131496	-2.280886	95.916481	35.729839	31.23242	98.948807	34.9306675	14.475767	97.432644	-69.9126735	22.049285	109.34
-49.939053	31.627214	107.933601	-17.692337	18.422928	103.423546	33.939922	-2.164201	95.816002	35.615307	31.339668	99.178032	34.7776145	14.5877335	97.497017	-70.1622885	22.2581225	109.350075
-48.818703	32.06274	107.784927	-17.901649	18.515663	103.403534	33.770409	-2.132407	95.809486	35.52195	31.394583	99.470421	34.6461795	14.631088	97.6399535	-70.4494775	22.400238	109.1671145
-47.539543	32.429302	107.553085	-18.088202	18.560392	103.372643	33.589535	-2.151395	95.825134	35.434277	31.377655	99.734833	34.511906	14.61313	97.7799835	-70.68831	22.507654	108.9653025
-46.213913	32.761749	107.255341	-18.293039	18.629408	103.295578	33.382599	-2.180963	95.886024	35.35347	31.29397	99.990059	34.3680345	14.5565035	97.9380415	-70.9541125	22.7023125	108.6531145
-44.050674	33.117168	106.673363	-18.576946	18.662279	103.171097	33.186527	-2.268268	96.154579	35.218906	31.288269	100.418297	34.2027165	14.5100005	98.286438	-71.3566085	22.8145575	108.055756
-42.521832	33.331036	106.215759	-18.777483	18.688046	103.042496	33.147186	-2.340322	96.430008	35.129932	31.269651	100.762367	34.138559	14.4646645	98.5961875	-71.693525	22.9114275	107.4888045
-40.892151	33.471619	105.597496	-18.996296	18.717232	102.859772	33.078686	-2.455376	96.759537	35.089008	31.212925	101.115967	34.083847	14.3787745	98.937752	-72.076439	23.0556895	106.781792
-39.24139	33.5849	104.959679	-19.187918	18.714458	102.619431	32.980984	-2.611825	97.1511	35.002769	31.118382	101.485756	33.9918765	14.2532785	99.318428	-72.3677125	23.1756375	105.920434
-37.511288	33.653339	104.348663	-19.398447	18.673615	102.424431	32.847866	-2.820723	97.61734	34.89959	30.947069	101.90123	33.873728	14.063173	99.759285	-72.670622	23.284057	105.089577
-35.706062	33.649433	103.738045	-19.656284	18.647785	102.189171	32.691841	-3.075953	98.255135	34.841709	30.77931	102.37619	33.766775	13.8516785	100.3156625	-73.079343	23.4438915	104.0626795
-33.892143	33.626263	103.105591	-19.859051	18.586197	102.042534	32.624973	-3.387169	99.173943	34.797104	30.558962	102.98896	33.7110385	13.5858965	101.0814515	-73.4291405	23.5864975	103.0036165
-31.093147	33.531715	102.336487	-20.187111	18.453962	101.924835	32.645859	-3.925271	100.870369	34.770962	30.326658	103.959641	33.7084105	13.2006935	102.415005	-74.0826325	23.7072305	101.434665
-29.261211	33.451778	101.732681	-20.370653	18.366007	101.780174	32.603928	-4.17437	101.923454	34.697422	30.164454	104.458809	33.650675	12.995042	103.1911315	-74.391981	23.736972	100.3692165
-27.377007	33.382931	101.306877	-20.489155	18.240362	101.673088	32.564949	-4.407535	102.924606	34.584557	29.986864	105.107971	33.574753	12.7896645	104.0162885	-74.553063	23.6910595	99.3298875
-25.596539	33.30584	101.278328	-20.552681	18.030603	101.769363	32.60202	-4.708058	104.039314	34.619064	29.773308	106.160477	33.610542	12.532625	105.0998955	-74.715904	23.528581	98.4388305
-23.691801	33.241455	101.433075	-20.627989	17.781038	101.950729	32.611988	-5.115251	105.283669	34.707935	29.452301	107.668495	33.6599615	12.168525	106.476082	-74.9159395	23.393551	97.425376
-21.924747	33.105019	101.940727	-20.691772	17.489492	102.199486	32.497986	-5.57335	106.53653	34.880821	29.038784	109.431061	33.6894035	11.732717	107.9837955	-75.0729475	23.246267	96.4151765
-20.143099	33.042507	102.636429	-20.682438	17.23243	102.525307	32.356892	-6.027321	107.801102	35.091808	28.611311	111.213043	33.72435	11.291995	109.5070725	-75.089226	23.172865	95.5435415
-17.671152	32.90799	103.584671	-20.557806	17.025343	102.89621	32.346653	-6.487763	109.625877	35.27243	28.18611	113.489807	33.8095415	10.8491735	111.557842	-74.9251535	23.2015125	94.234578
-16.108477	32.871632	103.928963	-20.451317	17.054749	102.942253	32.438332	-6.501912	110.325371	35.35675	28.207111	114.279427	33.897541	10.8525995	112.302399	-74.800175	23.2568985	93.582107
-14.65327	32.8363	103.980637	-20.35211	17.156597	102.742294	32.533459	-6.366488	110.466026	35.328049	28.335846	114.528465	33.930754	10.984679	112.4972455	-74.634974	23.328515	92.9873425
-13.282999	32.803566	103.882233	-20.247267	17.246674	102.378105	32.595173	-6.260336	110.308769	35.414238	28.449076	114.400253	34.0047055	11.09437	112.354511	-74.4992395	23.398978	92.401699
-12.015262	32.712044	103.809799	-20.137695	17.297306	101.989601	32.706936	-6.192156	109.902702	35.533188	28.48473	114.08181	34.120062	11.146287	111.992256	-74.395452	23.448325	91.986946
-10.891817	32.612244	103.799286	-20.009644	17.313011	101.706337	32.829727	-6.108248	109.268311	35.647026	28.478348	113.625084	34.2383765	11.18505	111.4466975	-74.2576645	23.440972	91.9659765
-9.908384	32.449238	103.821266	-19.85939	17.310366	101.543221	33.006947	-6.015039	108.589294	35.778023	28.496733	113.141869	34.392485	11.240847	110.8655815	-74.111265	23.379885	92.2208605
-8.58641	32.156609	103.835701	-19.672848	17.339224	101.491524	33.350681	-5.755483	107.703163	35.999939	28.702793	112.277641	34.67531	11.473655	109.990402	-74.021006	23.204793	92.992646
-7.770713	31.978916	103.744957	-19.523382	17.39859	101.549164	33.584358	-5.524934	106.999847	36.125633	28.891233	111.416687	34.8549955	11.6831495	109.208267	-73.9017595	23.1140305	93.890061
-7.05854	31.76898	103.485695	-19.358829	17.422667	101.505486	33.779831	-5.358294	106.198273	36.162769	29.01808	110.412834	34.9713	11.829893	108.3055535	-73.688958	23.015441	94.7054185
-6.427772	31.457811	103.148056	-19.244272	17.426945	101.428398	33.923363	-5.268855	105.447891	36.217625	29.128992	109.343788	35.070494	11.9300685	107.3958395	-73.559038	22.9238215	95.4609565
-5.868187	31.170713	102.721954	-19.172918	17.469053	101.350082	34.004658	-5.169416	104.755104	36.200851	29.224411	108.277321	35.1027545	12.0274975	106.5162125	-73.4485905	22.9106085	96.1839515
-5.350005	30.824572	102.345444	-19.143826	17.44832	101.307999	34.035316	-5.185861	104.187057	36.126602	29.216824	107.386505	35.080959	12.0154815	105.786781	-73.368611	22.8811585	96.829217
-4.866298	30.418911	102.116379	-19.165325	17.356274	101.320145	33.973293	-5.340611	103.849968	36.071728	29.081678	106.718277	35.0225105	11.8705335	105.2841225	-73.3531605	22.8420145	97.3561675
-4.189744	29.796865	101.92437	-19.238848	17.175665	101.348709	33.82008	-5.655345	103.620056	35.969498	28.777769	106.174515	34.894789	11.561212	104.8972855	-73.372485	22.790118	97.8001325
-3.825551	29.338938	101.907936	-19.327263	16.998669	101.37764	33.739033	-5.901909	103.624191	35.896667	28.53882	106.115952	34.81785	11.3184555	104.8700715	-73.472376	22.6788825	97.8852085
-3.461817	28.900505	101.926338	-19.38323	16.80633	101.359451	33.662708	-6.100511	103.688065	35.868694	28.346479	106.227348	34.765701	11.122984	104.9577065	-73.532161	22.489676	97.7611955
-3.13169	28.408028	101.91864	-19.387941	16.645975	101.285027	33.659775	-6.238976	103.648399	35.867168	28.2195	106.335495	34.7634715	10.990262	104.991947	-73.5393535	22.301688	97.578107
-2.917009	27.852102	101.89624	-19.342304	16.510645	101.194229	33.711544	-6.249663	103.478767	35.894695	28.203804	106.334457	34.8031195	10.9770705	104.906612	-73.4877275	22.0442195	97.481846
-2.734807	27.296724	101.816116	-19.279892	16.451729	101.094101	33.797218	-6.155364	103.234695	35.929195	28.284285	106.219849	34.8632065	11.0644605	104.727272	-73.4229905	21.8389975	97.46093
-2.538517	26.763571	101.692474	-19.197788	16.449038	101.009964	33.917637	-6.005996	102.909386	35.971703	28.409899	105.98661	34.94467	11.2019515	104.447998	-73.340246	21.6961245	97.57193
-2.259248	25.88669	101.489594	-19.078243	16.505486	100.961319	34.034206	-5.805658	102.41275	35.99041	28.611895	105.522789	35.012308	11.4031185	103.9677695	-73.168794	21.6078535	97.9548685
-2.080999	25.279793	101.333931	-19.062004	16.568512	100.930573	34.032368	-5.709512	102.083076	35.99556	28.706572	105.145729	35.013964	11.49853	103.6144025	-73.137972	21.638494	98.2467435
-1.873337	24.637491	101.151978	-19.031706	16.593748	100.883545	34.040554	-5.675077	101.759041	35.986553	28.757099	104.719994	35.0135535	11.541011	103.2395175	-73.0769655	21.646485	98.5275725
-1.671336	23.970106	100.866547	-19.041643	16.644529	100.784447	33.985138	-5.605238	101.339172	35.959972	28.801954	104.097176	34.972555	11.598358	102.718174	-73.055841	21.6907	98.85072
-1.48447	23.257519	100.32885	-19.079853	16.678194	100.489296	33.910404	-5.543627	100.729767	35.850258	28.877657	103.152954	34.880331	11.667015	101.9413605	-73.040037	21.689373	99.0372315
-1.281487	22.542049	99.513359	-19.195295	16.769073	99.974327	33.767815	-5.438489	99.793335	35.64547	28.975615	101.862526	34.7066425	11.768563	100.8279305	-73.0972325	21.769583	99.1207235
-1.076944	21.853689	98.528419	-19.289005	16.817133	99.298431	33.530609	-5.297739	98.771576	35.351887	29.025539	100.385757	34.441248	11.8639	99.5786665	-73.019258	21.770366	99.0181955
-0.70935	20.763199	97.226349	-19.607546	16.804131	98.29274	33.141426	-5.312614	97.494377	34.803577	28.949114	98.615662	33.9725015	11.81825	98.0550195	-73.1875935	21.790012	98.5304605
-0.438144	19.96417	96.675346	-19.944746	16.671082	97.879906	32.828609	-5.488245	96.956871	34.417213	28.754431	97.972298	33.622911	11.633093	97.4645845	-73.512403	21.709071	98.2952275
-0.098233	19.212334	96.408104	-20.30147	16.438492	97.588547	32.451294	-5.735215	96.680176	34.056156	28.468159	97.706589	33.253725	11.366472	97.1933825	-73.856665	21.510512	97.9837115
0.267577	18.451849	96.320076	-20.643515	16.215954	97.458046	32.121323	-5.982909	96.662048	33.762337	28.176992	97.874153	32.94183	11.0970415	97.2681005	-74.22886	21.3348665	97.6479915
0.678202	17.708782	96.451286	-20.948969	15.994384	97.449814	31.868464	-6.193314	97.015007	33.507702	27.987909	98.38221	32.688083	10.8972975	97.6986085	-74.586021	21.0914705	97.2010195
1.154677	17.017967	96.803185	-21.229715	15.856232	97.599022	31.695742	-6.343669	97.676735	33.27573	27.891985	99.234261	32.485736	10.774158	98.455498	-74.945166	20.938306	96.742546
1.719422	16.312248	97.460648	-21.44035	15.719056	97.97142	31.595242	-6.909861	98.834908	33.148933	27.804678	100.404381	32.3720875	10.4474085	99.6196445	-75.2527875	20.9907035	96.3231955
2.559725	15.293558	98.728737	-21.685312	15.547134	98.76049	31.510666	-6.759024	100.591125	33.020679	27.672445	102.393707	32.2656725	10.4567105	101.492416	-75.6362965	20.6375575	96.028564
3.133502	14.637722	99.772903	-21.772217	15.417364	99.382698	31.468233	-6.93657	102.094521	32.979813	27.502897	104.036476	32.224023	10.2831635	103.0654985	-75.768457	20.5515645	95.6998975
3.692858	13.937482	101.024567	-21.807163	15.274594	100.113655	31.417795	-7.212896	103.874191	32.982822	27.210411	106.006767	32.2003085	9.9987575	104.940479	-75.8146345	20.5504305	95.286831
4.260539	13.255499	102.548889	-21.875963	15.067848	100.938179	31.432577	-7.621141	105.851128	33.045212	26.895847	108.40007	32.2388945	9.637353	107.125599	-75.9908205	20.498343	94.750759
4.748909	12.564831	104.186523	-21.903646	14.808327	101.810135	31.389299	-8.045355	107.899704	33.187698	26.563622	110.966644	32.2884985	9.2591335	109.433174	-76.0957905	20.3575205	94.187096
5.170979	11.864439	105.676926	-21.928213	14.559973	102.577354	31.416386	-8.440254	109.783318	33.301155	26.326387	113.229111	32.3587705	8.9430665	111.5062145	-76.2151965	20.1768795	93.6484935
5.566938	11.24045	106.72467	-21.894264	14.395484	103.046906	31.446203	-8.633338	111.224747	33.384888	26.212629	114.981209	32.4155455	8.7896455	113.102978	-76.2040735	20.0013225	92.990834
6.064499	10.2904	107.573853	-21.610006	14.27238	103.210602	31.678925	-8.635668	112.6241	33.501606	26.29003	116.570198	32.5902655	8.827181	114.597149	-75.8102775	19.717579	91.824055
6.370226	9.683493	107.707489	-21.329586	14.270385	103.108994	31.971073	-8.516541	113.051239	33.652302	26.408031	117.127922	32.8116875	8.945745	115.0895805	-75.4708595	19.595025	91.1284075
6.594138	8.9964	107.666504	-20.990713	14.266664	102.923668	32.276009	-8.429911	113.274536	33.895233	26.466	117.39782	33.085621	9.0180445	115.336178	-75.067047	19.5152835	90.511158
6.715734	8.264029	107.488869	-20.667051	14.258843	102.752014	32.626511	-8.449757	113.266685	34.165039	26.431105	117.585419	33.395775	8.990674	115.426052	-74.729877	19.527012	90.077976
6.723879	7.500412	107.295479	-20.319454	14.222388	102.616028	32.946289	-8.478935	113.226151	34.480183	26.396271	117.651978	33.713236	8.958668	115.4390645	-74.352144	19.486108	89.7929915
6.586797	6.628003	107.029976	-20.020407	14.242087	102.491058	33.279781	-8.481483	113.026573	34.764881	26.378578	117.641724	34.022331	8.9485475	115.3341485	-74.063145	19.5356265	89.6479675
6.32972	5.808475	106.657028	-19.762972	14.262755	102.335503	33.553013	-8.465078	112.727859	35.008396	26.387722	117.438065	34.2807045	8.961322	115.082962	-73.8066485	19.564188	89.588044
5.71977	4.412601	105.78141	-19.402622	14.370211	101.986954	33.94614	-8.360025	112.046768	35.352863	26.397863	116.878632	34.6495015	9.018919	114.4627	-73.4547455	19.721503	89.511208
5.184521	3.327704	105.124031	-19.174219	14.477968	101.689995	34.203087	-8.243464	111.519112	35.603966	26.473331	116.271248	34.9035265	9.1149335	113.89518	-73.2519645	19.8410025	89.48481
4.519516	2.360548	104.316284	-18.933708	14.609784	101.321587	34.450016	-8.038257	110.824951	35.883652	26.600731	115.381554	35.166834	9.281237	113.1032525	-73.03425	19.938331	89.5399215
3.795623	1.257454	103.328514	-18.654053	14.75548	100.81382	34.704674	-7.826774	110.022942	36.175438	26.745403	114.326683	35.440056	9.4593145	112.1748125	-72.748162	20.0516455	89.4528275
2.962106	0.053717	102.445114	-18.316984	14.856954	100.375	35.007969	-7.638522	109.269157	36.4557	26.874409	113.275528	35.7318345	9.6179435	111.2723425	-72.3658025	20.0959645	89.4776575
1.984775	-1.180313	101.71151	-17.963581	14.93579	100.029755	35.353058	-7.53129	108.641037	36.767685	26.985359	112.243591	36.0603715	9.7270345	110.442314	-71.9875335	20.1445455	89.617196
0.948693	-2.566519	101.100815	-17.603519	14.970051	99.786987	35.64909	-7.470136	108.162498	37.04644	27.0506	111.26548	36.347765	9.790232	109.713989	-71.554803	20.14987	89.859985
-0.825917	-4.756877	100.594749	-17.138401	14.887399	99.597382	36.111416	-7.467616	107.785561	37.420815	27.037508	109.968971	36.7661155	9.784946	108.877266	-71.0429175	19.989852	90.317498
-2.192944	-6.278411	100.587143	-16.87924	14.765258	99.601448	36.389404	-7.506796	107.732483	37.655941	27.022657	109.190941	37.0226725	9.7579305	108.461712	-70.7811525	19.7725855	90.741184
-3.664535	-7.807297	100.699821	-16.656263	14.622887	99.656929	36.637409	-7.499434	107.710732	37.856953	27.00808	108.168098	37.247181	9.754323	107.939415	-70.559707	19.491451	91.374443
-5.206283	-9.342888	101.048851	-16.417004	14.487595	99.707367	36.95023	-7.424227	107.570305	37.910492	26.931658	106.810402	37.430361	9.7537155	107.1903535	-70.264369	19.2214745	92.2243805
-6.824413	-10.831798	101.645752	-16.20982	14.378185	99.763557	37.26725	-7.328505	107.384666	37.968246	26.842373	105.214264	37.617748	9.756934	106.299465	-70.037388	18.999436	93.227649
-8.512173	-12.287379	102.526299	-16.060478	14.214371	99.902954	37.475136	-7.314848	107.18589	37.965317	26.552837	103.605202	37.7202265	9.6189945	105.395546	-69.8411825	18.8097475	94.410362
-10.245075	-13.709688	103.582748	-15.991383	13.924739	100.131454	37.588848	-7.557043	107.014252	37.884064	26.046255	102.189789	37.736456	9.244606	104.6020205	-69.719222	18.604872	95.6608875
-12.948672	-15.653899	105.139519	-16.040203	13.297015	100.597252	37.543781	-8.256925	106.785332	37.763931	25.113075	100.665215	37.653856	8.428075	103.7252735	-69.734262	18.165955	97.4692305
-14.702427	-16.893833	106.057724	-16.171295	12.884125	100.867996	37.437138	-8.648441	106.601105	37.664307	24.547104	99.83287	37.5507225	7.9493315	103.2169875	-69.8933125	17.8189185	98.5190045
-16.403076	-17.891012	106.838379	-16.333174	12.546	101.042023	37.325302	-8.88368	106.26329	37.398392	24.181503	99.06852	37.361847	7.6489115	102.665905	-70.028195	17.4430885	99.418141
-18.099789	-18.808025	107.449791	-16.580044	12.255853	101.207352	37.114925	-8.915452	106.03476	37.043022	23.984015	98.448921	37.0789735	7.5342815	102.2418405	-70.2390615	16.9774245	100.1728635
-19.79546	-19.512714	107.981133	-16.90431	11.988594	101.454041	36.919682	-8.995476	105.899902	36.657894	23.865961	98.247948	36.788788	7.4352425	102.073925	-70.597408	16.5419455	100.834157
-21.45735	-20.096148	108.379089	-17.233475	11.748546	101.786026	36.694229	-9.045485	105.919006	36.303284	23.843317	98.342033	36.4987565	7.398916	102.1305195	-70.9657065	16.098176	101.4415325
-23.026678	-20.613674	108.716492	-17.520966	11.519874	102.178612	36.473873	-9.124578	105.915276	36.01786	23.845039	98.569618	36.2458665	7.3602305	102.242447	-71.2877985	15.6795175	102.114777
-25.322247	-21.050058	109.086525	-17.817335	11.251135	102.826324	36.230911	-9.300169	105.835426	35.689903	23.82856	98.947617	35.960407	7.2641955	102.3915215	-71.595077	15.2380745	103.2611265
-26.754522	-21.129538	109.375343	-17.94203	11.110042	103.303635	36.078789	-9.310542	105.854843	35.546101	23.863264	99.198326	35.812445	7.276361	102.5265845	-71.696505	14.943723	104.0806855
-28.124901	-21.106079	109.752693	-18.085382	11.014098	103.817688	35.972507	-9.319409	105.893089	35.407955	23.907822	99.431099	35.690231	7.2942065	102.662094	-71.860995	14.7339895	104.973282
-29.516205	-20.863365	110.228752	-18.208759	10.940289	104.277405	35.851513	-9.329853	105.903267	35.265583	23.929047	99.560562	35.558548	7.299597	102.7319145	-71.976066	14.580981	105.8228955
-30.78331	-20.511713	110.687622	-18.345482	10.859103	104.663765	35.735817	-9.345438	105.853989	35.066025	23.932661	99.549683	35.400921	7.2936115	102.701836	-72.091885	14.4245945	106.625694
-32.030869	-20.065395	111.093346	-18.522152	10.810103	104.994308	35.569626	-9.299406	105.814812	34.855309	23.894428	99.475464	35.2124675	7.297511	102.645138	-72.2567715	14.322695	107.343478
-33.209618	-19.480442	111.467445	-18.652782	10.688149	105.270493	35.442387	-9.384516	105.780556	34.632339	23.837057	99.440948	35.037363	7.2262705	102.610752	-72.342927	14.1500275	107.930234
-34.910118	-18.393211	111.838127	-18.894484	10.524264	105.718925	35.202797	-9.426853	105.811356	34.29509	23.826004	99.59462	34.7489435	7.1995755	102.702988	-72.5379115	13.8489525	108.734862
-35.934132	-17.546755	111.956444	-19.090574	10.400287	106.039787	35.045197	-9.384068	105.917671	34.074577	23.865055	99.872757	34.559887	7.2404935	102.895214	-72.741035	13.5600805	109.18436
-36.918793	-16.532276	111.969604	-19.299421	10.266241	106.3619	34.909828	-9.382879	106.021645	33.881798	23.955477	100.256096	34.395813	7.286299	103.1388705	-72.994655	13.246183	109.5849295
-37.845669	-15.45678	111.898613	-19.501511	10.161226	106.688965	34.762108	-9.37818	106.098709	33.676697	24.069265	100.692818	34.2194025	7.3455425	103.3957635	-73.2224245	12.9769095	109.9821665
-38.715054	-14.247507	111.693382	-19.68321	10.075333	106.970253	34.60928	-9.35667	106.196297	33.493011	24.217278	101.216217	34.0511455	7.430304	103.706257	-73.4175655	12.720362	110.234249
-39.563538	-12.926023	111.486557	-19.880571	10.004004	107.252563	34.465702	-9.335296	106.298462	33.351936	24.387432	101.809944	33.908819	7.526068	104.054203	-73.669961	12.48194	110.450923
-40.367542	-11.508372	111.181465	-20.115532	9.976157	107.495583	34.311771	-9.311529	106.397667	33.246983	24.565699	102.435509	33.779377	7.627085	104.416588	-74.010441	12.325229	110.574578
-41.413044	-9.168701	110.644829	-20.435575	9.979873	107.773064	34.066833	-9.167962	106.487511	33.109325	24.879225	103.358795	33.588079	7.8556315	104.923153	-74.459229	12.1041145	110.622975
-42.09761	-7.524237	110.171257	-20.672012	10.010578	107.864532	33.885166	-9.028646	106.454887	32.984306	25.101835	103.893898	33.434736	8.0365945	105.1743925	-74.77876	11.9845615	110.5546715
-42.673096	-5.783265	109.695908	-20.905418	10.046045	107.881119	33.681152	-8.85632	106.334091	32.855686	25.28981	104.438316	33.268419	8.216745	105.3862035	-75.079255	11.875345	110.3760345
-43.267487	-4.014088	109.177803	-21.163773	10.14358	107.859764	33.492767	-8.690416	106.208481	32.756226	25.524834	104.994141	33.1244965	8.417209	105.601311	-75.4520425	11.869951	110.118217
-43.846218	-2.15479	108.641579	-21.365681	10.25688	107.804657	33.319874	-8.517283	106.100128	32.685944	25.757404	105.525543	33.002909	8.6200605	105.8128355	-75.734271	11.8936995	109.7964785
-44.317989	-0.295339	108.236839	-21.556873	10.374067	107.742737	33.167892	-8.326781	105.9916	32.632507	25.987778	106.067726	32.9001995	8.8304985	106.029663	-76.0139455	11.9176355	109.455811
-44.759529	1.618573	107.83596	-21.684765	10.534947	107.694183	33.051529	-8.123049	105.885002	32.597496	26.22294	106.615891	32.8245125	9.0499455	106.2504465	-76.1940425	12.0199485	109.1379195
-45.283688	4.463027	107.349815	-21.889814	10.852776	107.547272	32.898045	-7.817255	105.782127	32.661301	26.535362	107.374321	32.779673	9.3590535	106.578224	-76.559301	12.3464985	108.51632
-45.637112	6.391746	107.167709	-21.964785	11.090231	107.511223	32.810211	-7.663852	105.770004	32.707134	26.704136	107.8125	32.7586725	9.520142	106.791252	-76.6882425	12.66032	108.231194
-45.904819	8.264733	107.162666	-22.005098	11.348694	107.596443	32.766006	-7.519606	105.742386	32.779232	26.865288	108.187294	32.772619	9.672841	106.96484	-76.782815	13.024547	108.228046
-46.180588	10.09984	107.288002	-22.013914	11.60398	107.653214	32.695084	-7.360669	105.737534	32.858952	27.001286	108.405159	32.777018	9.8203085	107.0713465	-76.804846	13.3876515	108.2350815
-46.434841	11.893394	107.519402	-22.034704	11.883356	107.809296	32.648693	-7.199935	105.708313	32.92831	27.114212	108.533943	32.7885015	9.9571385	107.121128	-76.8579095	13.8095735	108.497464
-46.618156	13.632681	107.878517	-22.048225	12.109716	107.973816	32.577377	-7.058729	105.639183	32.969494	27.242622	108.572662	32.7734355	10.0919465	107.1059225	-76.8698855	14.1274855	108.8417095
-46.819328	15.273045	108.325729	-22.051344	12.334925	108.116409	32.475529	-6.858488	105.488777	32.953861	27.35841	108.502022	32.714695	10.249961	106.9953995	-76.817383	14.419889	109.2374185
-47.063232	17.689291	108.98455	-22.123783	12.717034	108.398972	32.314415	-6.543222	105.184425	32.892654	27.619488	108.269035	32.6035345	10.538133	106.72673	-76.8511005	14.895935	110.071214
-47.139668	19.2115	109.364319	-22.156706	12.965613	108.479225	32.147125	-6.30619	104.875648	32.833904	27.799236	108.052467	32.4905145	10.746523	106.4640575	-76.8039265	15.184703	110.4943925
-47.255672	20.678503	109.632454	-22.255262	13.260509	108.528938	31.966427	-6.058167	104.53051	32.732258	28.011395	107.749771	32.3493425	10.976614	106.1401405	-76.8598665	15.544404	110.9177355
-47.278801	22.117483	109.918388	-22.359385	13.577631	108.543037	31.751701	-5.765619	104.186752	32.599232	28.255493	107.441071	32.1754665	11.244937	105.8139115	-76.8942365	15.910325	111.2721625
-47.325394	23.513512	110.177338	-22.459896	13.902185	108.555855	31.546005	-5.457282	103.780922	32.457333	28.530687	107.173958	32.001669	11.5367025	105.47744	-76.921461	16.2676675	111.63427
-47.263245	24.818499	110.465576	-22.591467	14.236005	108.557983	31.355694	-5.475228	103.577972	32.280003	28.827991	106.918678	31.8178485	11.6763815	105.248325	-77.0007825	16.7956285	111.867641
-47.184776	26.034897	110.703293	-22.767221	14.542294	108.587662	31.109726	-4.734439	103.103973	32.086601	29.162825	106.767639	31.5981635	12.214193	104.935806	-77.1326055	16.870395	112.239518
-46.99403	27.76857	111.140297	-22.964399	15.040691	108.65712	30.808231	-4.175086	102.782822	31.813457	29.664644	106.663635	31.310844	12.744779	104.7232285	-77.239642	17.336603	112.5910115
-46.795788	28.829884	111.464119	-23.155012	15.336556	108.761742	30.649286	-3.874303	102.627419	31.637039	30.002588	106.672119	31.1431625	13.0641425	104.649769	-77.4531865	17.6089695	112.873715
-46.542522	29.870743	111.684181	-23.289558	15.668819	108.889351	30.446592	-3.463355	102.601135	31.487375	30.32235	106.681503	30.9669835	13.4294975	104.641319	-77.5460995	17.9081405	113.137383
-46.167992	30.769985	111.749306	-23.426361	16.005745	108.965233	30.29126	-3.174952	102.610504	31.347477	30.618965	106.675217	30.8193685	13.7220065	104.6428605	-77.6720905	18.2894835	113.2876055
-45.843739	31.69252	111.808159	-23.561781	16.330313	109.020851	30.19577	-2.996739	102.705513	31.228176	30.88142	106.644485	30.711973	13.9423405	104.674999	-77.835535	18.7182855	113.366703
-45.364754	32.527256	111.708519	-23.658358	16.601816	109.027634	30.111309	-2.788249	102.870537	31.117472	31.118944	106.636742	30.6143905	14.1653475	104.7536395	-77.9311065	19.0382845	113.3016285
-44.855656	33.288139	111.586044	-23.738918	16.837091	109.031631	30.041355	-2.621722	103.068581	31.036631	31.310827	106.615471	30.538993	14.3445525	104.842026	-78.016829	19.3296295	113.221236
-43.984299	34.326275	111.360397	-23.866785	17.133987	109.104172	29.958752	-2.412345	103.429123	30.916859	31.55393	106.58213	30.4378055	14.5707925	105.0056265	-78.1713755	19.6971815	113.2027175
-43.321301	34.927963	111.217484	-23.916904	17.297281	109.17717	29.917904	-2.277862	103.762909	30.85467	31.713686	106.610847	30.386287	14.717912	105.186878	-78.220095	19.87665	113.167462
-42.612312	35.526081	111.098732	-23.967764	17.443554	109.269348	29.932877	-2.166749	104.10746	30.800142	31.865788	106.655136	30.3665095	14.8495195	105.381298	-78.3020375	20.0375885	113.157398
-41.765053	36.061295	110.934937	-23.969469	17.527016	109.317841	29.959398	-2.048383	104.39743	30.758459	32.016941	106.692947	30.3589285	14.984279	105.5451885	-78.2978665	20.069753	113.0904935
-40.900646	36.562607	110.785797	-24.028727	17.60368	109.349869	29.968348	-1.890115	104.599335	30.713812	32.178398	106.745758	30.34108	15.1441415	105.6725465	-78.398534	20.0632185	113.0271915
-40.00156	37.035702	110.638748	-24.048008	17.649084	109.302673	29.985527	-1.707892	104.753517	30.680605	32.362499	106.844803	30.333066	15.3273035	105.79916	-78.429082	19.9708645	112.806186
-39.059113	37.493294	110.491478	-24.136988	17.734024	109.234978	30.012671	-1.485144	104.836105	30.635929	32.60112	106.974777	30.3243	15.557988	105.905441	-78.598276	19.91006	112.564515
-37.496685	38.197781	110.234688	-24.205715	17.873413	109.06665	30.01018	-1.022102	104.875076	30.503883	33.06155	107.184258	30.2570315	16.019724	106.029667	-78.6684615	19.727102	112.103633
-36.432037	38.65062	110.026253	-24.305628	17.99572	108.920799	30.034458	-0.713143	104.934418	30.44235	33.401657	107.378075	30.238404	16.344257	106.1562465	-78.84966	19.647183	111.6853515
-35.323814	39.074959	109.81517	-24.442966	18.171049	108.745338	30.011967	-0.38075	105.0028	30.340782	33.743687	107.530716	30.1763745	16.6814685	106.266758	-79.0623065	19.6606295	111.223918
-34.15073	39.524017	109.509209	-24.516409	18.372932	108.512474	29.980606	-0.050438	105.080429	30.236616	34.066799	107.593628	30.108611	17.0081805	106.3370285	-79.141429	19.7376835	110.6879195
-32.911884	39.969803	109.102692	-24.608393	18.614902	108.288422	29.970345	0.284012	105.166481	30.129141	34.404079	107.567894	30.049743	17.3440455	106.3671875	-79.266529	19.8857585	110.2096565
-31.695873	40.38343	108.624115	-24.67012	18.861156	108.027199	29.968885	0.608209	105.258247	30.050083	34.724678	107.489609	30.009484	17.6664435	106.373928	-79.349724	20.0558685	109.68047
-30.384964	40.805264	108.153984	-24.711168	19.093168	107.746277	29.985731	0.865459	105.39048	30.008936	35.019279	107.399574	29.9973335	17.942369	106.395027	-79.4196695	20.243967	109.097527
-28.378777	41.376286	107.302223	-24.727709	19.373165	107.179558	30.046955	1.133307	105.510757	29.987305	35.324631	107.236267	30.01713	18.228969	106.373512	-79.472548	20.517361	107.985604
-26.991119	41.744865	106.659462	-24.707846	19.511946	106.696938	30.073265	1.244393	105.520378	30.025942	35.439941	107.051361	30.0496035	18.342167	106.2858695	-79.4652955	20.681725	107.1080065
-25.581438	42.117031	105.976913	-24.695721	19.561922	106.118561	30.111364	1.316513	105.505432	30.073061	35.531887	106.872627	30.0922125	18.4242	106.1890295	-79.4836545	20.699644	106.0480925
-24.171844	42.472614	105.263626	-24.656042	19.652884	105.487617	30.139156	1.387235	105.399681	30.114216	35.60751	106.702629	30.126686	18.4973725	106.051155	-79.43877	20.8083955	104.924079
-22.810844	42.8055	104.600929	-24.607742	19.734369	104.801811	30.171066	1.46951	105.193268	30.148693	35.685383	106.508347	30.1598795	18.5774465	105.8508075	-79.3753635	20.8912915	103.7528145
-21.392977	43.19418	103.947113	-24.594227	19.771353	104.09037	30.189672	1.499107	104.933128	30.190956	35.708176	106.341087	30.190314	18.6036415	105.6371075	-79.378768	20.9390645	102.5436325
-20.005957	43.581371	103.426109	-24.532621	19.822147	103.348831	30.218103	1.498958	104.657494	30.27828	35.703789	106.240677	30.2481915	18.6013735	105.4490855	-79.3134335	21.0429205	101.2485765
-18.0408	44.159393	102.990135	-24.462275	19.906216	102.381004	30.21122	1.519993	104.172707	30.384796	35.68177	106.209709	30.298008	18.6008815	105.191208	-79.222558	21.2115505	99.5708
-16.64419	44.55122	102.721786	-24.43931	20.000669	101.84803	30.21661	1.608562	103.899635	30.435801	35.745438	106.211899	30.3262055	18.677	105.055767	-79.2048255	21.324338	98.640293
-15.368293	45.002399	102.598656	-24.381409	20.203768	101.38726	30.216412	1.785382	103.601181	30.491972	35.856228	106.232521	30.354192	18.820805	104.916851	-79.11701	21.586731	97.857669
-14.114334	45.395042	102.57428	-24.367346	20.425489	100.991989	30.249161	1.89677	103.299011	30.524673	36.000885	106.239891	30.386917	18.9488275	104.769451	-79.121609	21.9021505	97.214527
-12.954527	45.809738	102.722641	-24.332458	20.682421	100.702728	30.237934	2.080053	102.988777	30.536139	36.143353	106.264236	30.3870365	19.111703	104.6265065	-79.0519525	22.253139	96.7789495
-11.831449	46.163673	102.935196	-24.340588	20.931204	100.520149	30.217842	2.290662	102.665558	30.539762	36.304741	106.317505	30.378802	19.2977015	104.4915315	-79.059978	22.5647065	96.5487665
-10.769047	46.499573	103.236565	-24.348598	21.176474	100.42231	30.148735	2.566353	102.390579	30.504671	36.480759	106.43988	30.326703	19.523556	104.4152295	-79.023899	22.829392	96.4293905
-9.292475	46.875065	103.833153	-24.404152	21.55057	100.441505	30.081717	2.897664	102.092468	30.449873	36.750992	106.675613	30.265795	19.824328	104.3840405	-79.074099	23.276812	96.4989695
-8.3771	47.068092	104.209984	-24.490925	21.792898	100.525269	30.0639	3.084573	101.981247	30.379454	36.932205	106.905113	30.221677	20.008389	104.44318	-79.203527	23.577407	96.607358
-7.507609	47.178131	104.589355	-24.570543	22.002674	100.609779	30.00732	3.273958	101.973488	30.292475	37.10437	107.18782	30.1498975	20.189164	104.580654	-79.2909835	23.816184	96.638904
-6.69717	47.25251	104.97496	-24.642763	22.16836	100.758003	29.965359	3.480939	102.025497	30.212128	37.24242	107.506454	30.0887435	20.3616795	104.7659755	-79.3742695	23.9750405	96.7500305
-5.926466	47.160278	105.377647	-24.724007	22.289476	100.905296	29.984787	3.222627	102.135612	30.147839	37.330009	107.873062	30.066313	20.276318	105.004337	-79.514327	24.302634	96.806255
-5.134511	46.962959	105.815331	-24.745911	22.347961	101.052765	29.943111	3.734969	102.051582	30.113644	37.425743	108.188881	30.0283775	20.580356	105.1202315	-79.5201995	24.115566	96.9852985
-4.455354	46.757683	106.177773	-24.799578	22.431664	101.175819	29.960119	3.916669	102.013992	30.074995	37.53907	108.473083	30.017557	20.7278695	105.2435375	-79.616713	24.1354585	97.1081005
-3.435484	46.242657	106.597664	-24.778126	22.543432	101.355125	30.060356	4.229128	102.019821	30.023256	37.805157	108.892525	30.041806	21.0171425	105.456173	-79.598058	24.0697215	97.254077
-2.832045	45.790531	106.835045	-24.779787	22.659037	101.494614	30.171602	4.447388	102.069	30.016693	38.007069	109.175156	30.0941475	21.2272285	105.622078	-79.6537215	24.0908455	97.36715
-2.203809	45.243629	106.947685	-24.711256	22.751263	101.631752	30.253292	4.65993	102.125275	30.033329	38.192802	109.37278	30.1433105	21.426366	105.7490275	-79.5658225	24.07616	97.5144765
-1.547181	44.574261	106.939423	-24.628529	22.864706	101.707542	30.37122	4.829441	102.181038	30.062532	38.354866	109.457909	30.216876	21.5921535	105.8194735	-79.473934	24.1372585	97.5956105
-0.900565	43.825729	106.785789	-24.582008	22.984877	101.829956	30.494537	4.953788	102.303459	30.153975	38.499527	109.493767	30.324256	21.7266575	105.898613	-79.488272	24.2430965	97.761299
-0.257941	42.97578	106.591728	-24.46542	23.117647	101.90123	30.628651	4.991705	102.479424	30.272141	38.60817	109.47715	30.450396	21.7999375	105.978287	-79.381236	24.4353565	97.824173
0.390475	42.024769	106.297302	-24.356787	23.202953	101.971313	30.740122	4.988388	102.670326	30.388243	38.685505	109.390068	30.5641825	21.8369465	106.030197	-79.2777565	24.5689595	97.912429
1.340176	40.326843	105.758369	-24.192087	23.320526	102.031967	30.873182	4.944693	102.924751	30.559782	38.738651	109.113541	30.716482	21.841672	106.019146	-79.100656	24.79938	98.044788
1.996569	39.091488	105.378677	-24.073038	23.416605	102.072227	30.969471	4.878839	103.14286	30.697704	38.759319	108.875259	30.8335875	21.819079	106.0090595	-78.9796635	25.014131	98.1353945
2.634515	37.804012	105.006447	-23.961168	23.438658	102.101601	31.086107	4.815135	103.396133	30.834194	38.7827	108.628868	30.9601505	21.7989175	106.0125005	-78.8824865	25.0783985	98.1907015
3.242554	36.357967	104.641678	-23.80056	23.473932	102.158844	31.214672	4.742497	103.723656	30.96981	38.811527	108.408287	31.092241	21.777012	106.0659715	-78.693361	25.170852	98.2517165
3.863808	34.877979	104.391655	-23.691696	23.489285	102.232399	31.315994	4.693612	104.05455	31.094181	38.812862	108.182968	31.2050875	21.753237	106.118759	-78.5884795	25.225333	98.346039
4.468699	33.332561	104.14373	-23.540375	23.445957	102.300392	31.457054	4.557255	104.393913	31.228724	38.767921	107.946434	31.342889	21.662588	106.1701735	-78.423639	25.229326	98.4306105
5.058874	31.704786	103.929436	-23.418453	23.390718	102.359024	31.593632	4.4231	104.749939	31.385979	38.708824	107.729103	31.4898055	21.565962	106.239521	-78.3267115	25.215474	98.478527
5.926641	29.278147	103.83445	-23.185495	23.260138	102.493942	31.802675	4.229051	105.484512	31.572542	38.602428	107.577118	31.6876085	21.4157395	106.530815	-78.0585985	25.1045365	98.457069
6.474382	27.565708	103.992439	-23.073153	23.133268	102.682152	31.908318	4.085257	106.160866	31.688543	38.48938	107.737175	31.7984305	21.2873185	106.9490205	-77.9447365	24.9792175	98.4152835
6.980433	25.854927	104.351662	-22.996046	22.979622	102.926445	31.983051	3.836272	106.964935	31.781096	38.289097	108.082375	31.8820735	21.0626845	107.523655	-77.8741655	24.8965595	98.329235
7.463404	24.208063	104.782745	-22.907549	22.804697	103.167053	32.031528	3.538642	107.818329	31.850306	38.055683	108.51339	31.940917	20.7971625	108.1658595	-77.756015	24.8122315	98.1682465
7.909619	22.519709	105.339684	-22.970022	22.629761	103.486313	32.045441	3.266872	108.747948	31.902651	37.803932	108.96579	31.974046	20.535402	108.856869	-77.91409	24.72412	98.115757
8.344192	20.905764	105.888023	-22.995226	22.435045	103.754005	32.054283	2.966156	109.610519	31.972481	37.558311	109.388527	32.013382	20.2622335	109.499523	-78.003834	24.6078565	98.008487
8.74074	19.383942	106.397308	-23.017981	22.240194	103.982994	32.029671	2.673546	110.321686	32.040016	37.295944	109.743607	32.0348435	19.984745	110.0326465	-78.0708055	24.495643	97.9333415
9.276174	17.095539	107.055389	-23.023558	21.889673	104.198502	31.947193	2.203113	111.237045	32.116558	36.818748	110.267731	32.0318755	19.5109305	110.752388	-78.0789915	24.2684155	97.644616
9.612284	15.691738	107.586708	-23.040613	21.668713	104.387924	31.937197	1.859951	111.837372	32.177208	36.518288	110.690666	32.0572025	19.1891195	111.264019	-78.1384285	24.1483065	97.511829
9.859768	14.445345	108.139076	-23.079668	21.483786	104.546913	31.887943	1.569058	112.429153	32.202351	36.232742	111.126534	32.045147	18.9009	111.7778435	-78.204483	24.066672	97.3159825
10.137101	13.135025	108.651794	-23.093979	21.287704	104.713646	31.819349	1.272643	113.091675	32.231022	35.922504	111.574005	32.0251855	18.5975735	112.33284	-78.2131435	23.9778345	97.094452
10.323932	11.963821	109.235062	-23.037128	21.098701	104.915169	31.799368	0.950757	113.743683	32.31654	35.623878	112.065292	32.057954	18.2873175	112.9044875	-78.13221	23.9100845	96.9258505
10.466699	10.905133	109.838608	-23.023792	20.913715	105.165161	31.753933	0.667286	114.428497	32.383938	35.328724	112.558273	32.0689355	17.998005	113.493385	-78.1165195	23.829425	96.836937
10.552071	9.918647	110.411812	-23.016661	20.715971	105.430672	31.733004	0.367948	115.085861	32.476727	35.023003	113.086533	32.1048655	17.6954755	114.086197	-78.1381875	23.7364665	96.775147
10.534898	8.649388	111.268196	-22.905144	20.39016	105.774834	31.739723	-0.094913	116.006767	32.645943	34.568512	113.917862	32.192833	17.2367995	114.9623145	-78.003121	23.5435205	96.5873535
10.439662	7.851491	111.738136	-22.854996	20.169273	106.025764	31.777466	-0.406421	116.529381	32.773426	34.302151	114.408638	32.275446	16.947865	115.4690095	-77.985438	23.390681	96.5825185
10.271313	7.169914	112.111076	-22.774952	19.957804	106.268158	31.801298	-0.727414	116.965225	32.888439	34.010551	114.890862	32.3448685	16.6415685	115.9280435	-77.8947725	23.2740395	96.6082725
9.995918	6.602211	112.406349	-22.682158	19.733082	106.488815	31.847006	-1.031195	117.290512	32.961315	33.731915	115.346107	32.4041605	16.35036	116.3183095	-77.7684765	23.115804	96.6593205
9.646149	6.052044	112.589096	-22.619547	19.511013	106.681236	31.876949	-1.340219	117.562775	33.104683	33.473293	115.772293	32.490816	16.066537	116.667534	-77.72991	22.955489	96.694938
9.219293	5.597253	112.726341	-22.561077	19.326656	106.845154	31.901756	-1.624892	117.735115	33.229435	33.216476	116.137108	32.5655955	15.795792	116.9361115	-77.6877495	22.85752	96.7541965
8.989902	5.082157	112.643372	-22.4856	19.180534	106.975136	31.950266	-1.8805	117.851082	33.335464	32.994709	116.453842	32.642865	15.5571045	117.152462	-77.614065	22.8039635	96.79781
7.774768	4.664638	112.631142	-22.383198	19.005943	107.070206	31.998863	-2.188136	117.835175	33.493961	32.728367	116.818741	32.746412	15.2701155	117.326958	-77.512808	22.7417705	96.813454
7.035439	4.397442	112.485313	-22.334333	18.915701	107.111572	32.040779	-2.328497	117.805077	33.585945	32.576538	116.996941	32.813362	15.1240205	117.401009	-77.482028	22.7073815	96.822135
6.184146	4.230483	112.353371	-22.276592	18.860966	107.197403	32.1236	-2.471768	117.72876	33.640537	32.476864	117.218338	32.8820685	15.002548	117.473549	-77.4352525	22.719384	96.921257
5.282349	4.055283	112.160233	-22.247625	18.824764	107.278732	32.176907	-2.590135	117.608002	33.736912	32.379768	117.390251	32.9569095	14.8948165	117.4991265	-77.4521595	22.7547115	97.0583375
4.195223	3.975194	111.972092	-22.15649	18.766993	107.37326	32.25201	-2.719276	117.439941	33.827377	32.249252	117.564964	33.0396935	14.764988	117.5024525	-77.3526735	22.768998	97.2440675
3.141362	3.738662	111.6586	-22.297201	18.85486	107.706688	32.34536	-2.88806	117.210373	33.956165	32.125988	117.765167	33.1507625	14.618964	117.48777	-77.7451645	23.090756	97.925606
1.934037	3.672428	111.370804	-21.983154	18.66655	107.832397	32.481609	-3.006351	116.876328	34.109779	32.016365	117.976036	33.295694	14.505007	117.426182	-77.262002	22.828093	98.238612
0.018681	3.503918	110.95356	-21.699011	18.638384	108.414673	32.773495	-3.130114	116.291344	34.443623	31.852419	118.290756	33.608559	14.3611525	117.29105	-77.006581	22.9156155	99.538296
-1.386378	3.408265	110.7015	-21.52788	18.656118	108.84581	32.977531	-3.148378	115.797661	34.740818	31.788004	118.394089	33.8591745	14.319813	117.095875	-76.9149345	22.992423	100.595745
-2.833343	3.288576	110.305855	-21.350441	18.76997	109.195923	33.181503	-3.084576	115.223099	34.962372	31.767929	118.301033	34.0719375	14.3416765	116.762066	-76.7728195	23.1982635	101.62978
-4.394868	3.17757	109.922836	-21.18594	18.952852	109.449539	33.311401	-2.933372	114.525047	35.090752	31.862841	118.121658	34.2010765	14.4647345	116.3233525	-76.5729565	23.4409695	102.5757255
-6.036451	3.083689	109.534119	-21.162186	19.209049	109.632324	33.345142	-2.719294	113.957008	35.160725	32.011093	117.820274	34.2529335	14.6458995	115.888641	-76.5773055	23.7721985	103.376007
-7.764279	2.830416	109.293007	-21.109507	19.450954	109.832977	33.346485	-2.521795	113.47271	35.484596	31.99297	117.354477	34.4155405	14.7355875	115.4135935	-76.6345545	24.1663205	104.2523605
-9.544663	2.598682	109.18943	-21.221205	19.689674	110.079704	33.272717	-2.392326	113.062706	35.126999	32.238674	117.100609	34.199858	14.923174	115.0816575	-76.642268	24.456174	105.0777505
-12.307666	1.983733	109.08165	-21.320993	20.016232	110.408173	33.127228	-2.198931	112.490295	35.017784	32.376781	116.309151	34.072506	15.088925	114.399723	-76.714492	24.943539	106.416623
-14.097571	1.540852	109.255394	-21.317526	20.202307	110.683693	33.035156	-2.019029	112.248436	34.911827	32.537872	115.79512	33.9734915	15.2594215	114.021778	-76.6085435	25.1451925	107.345608
-15.948151	0.925808	109.611855	-21.396456	20.378963	111.073914	33.006088	-1.852736	112.152016	34.780972	32.676228	115.244934	33.89353	15.411746	113.698475	-76.686442	25.34618	108.449353
-17.791553	0.367074	110.094727	-21.402349	20.510843	111.467979	33.005104	-1.663541	112.12542	34.646957	32.808517	114.762619	33.8260305	15.572488	113.4440195	-76.6307285	25.449198	109.4919385
-19.592278	-0.326069	110.602608	-21.374865	20.619263	111.782097	33.024467	-1.54769	112.128899	34.588673	32.955624	114.159286	33.80657	15.703967	113.1440925	-76.5563	25.534559	110.4201015
-21.370817	-1.015898	111.163857	-21.308254	20.652237	112.00676	33.02993	-1.453877	112.071106	34.529964	33.065617	113.479462	33.779947	15.80587	112.775284	-76.396455	25.498604	111.238236
-23.100273	-1.761088	111.803307	-21.229191	20.665663	112.21154	33.123581	-1.411158	112.02903	34.414394	33.134472	112.773323	33.7689875	15.861657	112.4011765	-76.2273695	25.469669	112.0219035
-25.580755	-2.922971	112.96183	-21.087185	20.567461	112.485031	33.256428	-1.403887	112.091591	34.273304	33.149426	111.668053	33.764866	15.8727695	111.879822	-75.939236	25.2621525	113.09024
-27.161535	-3.710286	113.777496	-21.024242	20.46591	112.611938	33.337681	-1.40673	112.193993	34.13464	33.080811	110.95166	33.7361605	15.8370405	111.5728265	-75.7846445	25.0947795	113.6510495
-28.705004	-4.372824	114.584076	-21.040907	20.370672	112.719193	33.416004	-1.419766	112.427971	33.975185	33.019184	110.258232	33.6955945	15.799709	111.3431015	-75.7774085	24.941635	114.0952845
-30.149534	-5.040837	115.393936	-21.01017	20.21191	112.805176	33.475349	-1.415411	112.672028	33.757622	32.941914	109.737572	33.6164855	15.7632515	111.2048	-75.6368255	24.6605685	114.405552
-31.595043	-5.667285	116.251312	-21.06295	19.996975	112.922302	33.527527	-1.48413	112.947357	33.642254	32.807655	109.295761	33.5848905	15.6617625	111.121559	-75.7107905	24.3321875	114.723045
-32.918385	-6.168179	117.041946	-21.082504	19.736618	113.042938	33.575352	-1.558852	113.206055	33.478012	32.622326	108.892586	33.526682	15.531737	111.0493205	-75.69169	23.941499	115.0365555
-34.132011	-6.575456	117.735077	-21.09622	19.464006	113.147736	33.577999	-1.595105	113.421043	33.331768	32.404922	108.50264	33.4548835	15.4049085	110.9618415	-75.6473235	23.5231035	115.3336305
-35.978065	-7.022686	118.625847	-21.14802	19.034527	113.184097	33.71608	-1.859825	113.572586	33.121754	32.061802	107.919312	33.418917	15.1009885	110.745949	-75.714957	22.9680655	115.622245
-37.064178	-7.151311	119.085266	-21.215078	18.759188	113.190674	33.719902	-1.992438	113.69928	33.005924	31.840111	107.599472	33.362913	14.9238365	110.649376	-75.793069	22.5945395	115.731972
-38.098862	-7.126941	119.453499	-21.28566	18.498518	113.217041	33.616718	-2.098384	113.777687	32.866573	31.642433	107.32756	33.2416455	14.7720245	110.5526235	-75.8129655	22.2250115	115.8814585
-39.103706	-7.003487	119.703339	-21.385925	18.244284	113.22039	33.587601	-2.113864	113.817337	32.713112	31.49234	107.079437	33.1503565	14.689238	110.448387	-75.9222065	21.79933	115.992393
-39.996651	-6.705586	119.892944	-21.447495	18.031544	113.226143	33.633801	-2.22034	113.797966	32.547512	31.381947	106.856621	33.0906565	14.5808035	110.3272935	-75.9856465	21.4822845	116.1249925
-40.856544	-6.262407	120.07489	-21.546694	17.836472	113.288376	33.625065	-2.238525	113.750061	32.396679	31.313753	106.669807	33.010872	14.537614	110.209934	-76.10426	21.13533	116.366818
-41.673717	-5.656769	120.134804	-21.583261	17.665613	113.371887	33.623322	-2.254262	113.67823	32.26181	31.300783	106.518532	32.942566	14.5232605	110.098381	-76.109088	20.8079655	116.645393
-42.612598	-4.581369	119.967972	-21.636713	17.460888	113.509979	33.637585	-2.209494	113.508018	32.121502	31.343836	106.461288	32.8795435	14.567171	109.984653	-76.1529695	20.354605	117.035305
-43.376293	-3.49576	119.787323	-21.678547	17.35532	113.602783	33.636215	-2.195851	113.323441	32.088181	31.430403	106.502518	32.862198	14.617276	109.9129795	-76.219292	20.093364	117.2925865
-43.993416	-2.362202	119.366196	-21.717567	17.283041	113.631966	33.608284	-2.142984	113.102356	32.053844	31.535816	106.572083	32.831064	14.696416	109.8372195	-76.266198	19.869666	117.4267125
-44.495907	-1.102198	118.795845	-21.767342	17.196676	113.623192	33.588528	-2.122687	112.879547	32.014507	31.661171	106.755661	32.8015175	14.769242	109.817604	-76.3362015	19.62411	117.42878
-45.024921	0.259732	118.102562	-21.845543	17.070574	113.550888	33.54401	-2.104005	112.632286	32.043987	31.822559	107.035065	32.7939985	14.859277	109.8336755	-76.4850845	19.281871	117.2681005
-45.472145	1.74105	117.208191	-21.951046	16.944967	113.412819	33.474438	-2.11445	112.302673	32.070713	31.985886	107.4067	32.7725755	14.935718	109.8546865	-76.6746675	18.954216	116.9709515
-45.848324	3.3682	116.198387	-21.983246	16.830652	113.174835	33.461781	-2.099673	111.863419	32.153202	32.155155	107.788017	32.8074915	15.027741	109.825718	-76.7739835	18.633563	116.523952
-46.366386	5.974859	114.478592	-22.045462	16.698996	112.551895	33.420025	-2.047398	111.108223	32.325634	32.404182	108.356644	32.8728295	15.178392	109.7324335	-76.9637535	18.2196	115.3713565
-46.67577	7.847832	113.383232	-22.101	16.634966	112.070801	33.397594	-1.986709	110.647629	32.428146	32.521027	108.703911	32.91287	15.267159	109.67577	-77.11487	18.002773	114.465832
-46.919735	9.800844	112.325958	-22.158518	16.67132	111.59079	33.410942	-1.832382	110.284828	32.742439	32.603977	108.97287	33.0766905	15.3857975	109.628849	-77.3937265	17.9568425	113.552731
-47.152477	11.823349	111.383095	-22.276409	16.750856	111.093651	33.388309	-1.657216	110.064423	32.7827	32.80135	109.370468	33.0855045	15.572067	109.7174455	-77.6383225	17.929645	112.4698565
-47.358406	13.900387	110.502838	-22.358747	16.828278	110.609016	33.368996	-1.499061	109.864113	32.463791	33.073391	109.825066	32.9163935	15.787165	109.8445895	-77.6338875	17.869391	111.3734425
-47.539616	16.015097	109.860611	-22.437277	16.95813	110.203384	33.291935	-1.393386	109.667053	32.74258	32.994686	109.85289	33.0172575	15.80065	109.7599715	-77.8918115	18.11561	110.6467965
-47.728085	18.181034	109.451614	-22.487204	17.132061	109.89286	33.226147	-1.27677	109.46875	32.433136	33.220421	110.050499	32.8296415	15.9718255	109.7596245	-77.8040495	18.2922965	110.0260955
-48.047943	21.331921	109.039047	-22.489351	17.375635	109.531662	33.194191	-1.077226	109.061707	32.447506	33.362774	110.084511	32.8208485	16.142774	109.573109	-77.7995505	18.608496	109.490215
-48.208275	23.426151	108.897224	-22.477911	17.525452	109.349403	33.174446	-0.978929	108.69902	32.517414	33.402924	110.055031	32.84593	16.2119975	109.3770255	-77.801752	18.8389065	109.3217805
-48.355698	25.480593	108.919205	-22.409523	17.654808	109.185181	33.146729	-0.843787	108.259689	32.543152	33.470421	109.95649	32.8449405	16.313317	109.1080895	-77.6639865	18.996299	109.2622725
-48.528229	27.509033	109.027466	-22.368608	17.798264	109.038864	33.149235	-0.737898	107.745514	32.57885	33.551918	109.797073	32.8640425	16.40701	108.7712935	-77.6012585	19.189518	109.3064345
-48.677124	29.524866	109.204697	-22.331972	17.92296	108.89547	33.077549	-0.59797	107.114204	32.558475	33.653637	109.482895	32.818012	16.5278335	108.2985495	-77.481956	19.3180865	109.4923905
-48.825184	31.466621	109.565262	-22.343538	18.095835	108.808479	32.970936	-0.39847	106.375671	32.481617	33.787209	109.018898	32.7262765	16.6943695	107.6972845	-77.4133525	19.4973005	109.9196735
-49.012962	33.396904	110.117554	-22.406643	18.29801	108.784058	32.766991	-0.127926	105.457642	32.307961	34.007797	108.354721	32.537476	16.9399355	106.9061815	-77.350762	19.6560845	110.6619345
-49.223373	36.085022	111.235703	-22.54361	18.630428	108.747993	32.289196	0.393372	103.904617	31.913811	34.408169	106.974556	32.1015035	17.4007705	105.4395865	-77.1887235	19.8600855	112.0563995
-49.298912	37.822254	111.962654	-22.622387	18.844955	108.783485	32.059319	0.748391	102.862701	31.570827	34.726196	106.105652	31.815073	17.7372935	104.4841765	-77.059847	19.9526165	113.0827935
-49.321842	39.500092	112.773071	-22.667789	19.081099	108.879684	31.810204	1.076728	101.939102	31.292364	35.025944	105.382393	31.551284	18.051336	103.6607475	-76.886862	20.110862	114.0986205
-49.24297	41.088234	113.699806	-22.682552	19.340511	109.00959	31.521669	1.430288	101.061905	31.063791	35.321095	104.761597	31.29273	18.3756915	102.911751	-76.657834	20.3053305	115.107429
-49.073837	42.62859	114.6194	-22.751425	19.597111	109.137024	31.230759	1.79598	100.288963	30.894991	35.630383	104.242531	31.062875	18.7131815	102.265747	-76.565725	20.4810405	116.008301
-48.894466	44.092899	115.385139	-22.797873	19.837091	109.203125	30.953222	2.16322	99.629143	30.711456	35.917286	103.907799	30.832339	19.040253	101.768471	-76.428085	20.633929	116.637779
-48.550842	45.460594	116.060448	-22.849426	20.122477	109.28035	30.739695	2.520317	99.196648	30.602402	36.222427	103.837181	30.6710485	19.371372	101.5169145	-76.3699005	20.873582	117.0437855
-47.926952	47.317173	116.820251	-22.968561	20.47991	109.45903	30.558952	3.022106	98.878593	30.460072	36.687237	104.059792	30.509512	19.8546715	101.4691925	-76.446634	21.1051485	117.4488675
-47.456589	48.461418	117.195702	-23.033525	20.716467	109.474228	30.507719	3.000515	98.878204	30.376514	37.030487	104.246162	30.4421165	20.015501	101.562183	-76.5091665	21.417433	117.386273
-46.874046	49.502666	117.435013	-23.177713	20.930046	109.470795	30.445906	3.762924	98.758675	30.264297	37.393089	104.461708	30.3551015	20.5780065	101.6101915	-76.7105275	21.2820855	117.3313985
-46.216904	50.455921	117.514442	-23.250185	21.138037	109.472427	30.455402	4.110347	98.820999	30.220009	37.727402	104.78196	30.3377055	20.9188745	101.8014795	-76.8380755	21.3571995	117.1433745
-45.468842	51.308422	117.464996	-23.372944	21.33305	109.437965	30.480766	4.401228	98.968666	30.196594	38.063095	105.071709	30.33868	21.2321615	102.0201875	-77.084568	21.4339385	116.8557425
-44.611412	52.076263	117.326912	-23.391634	21.559462	109.418045	30.549822	4.6581	99.141479	30.139059	38.326691	105.255798	30.3444405	21.4923955	102.1986385	-77.1277085	21.6265285	116.6374515
-43.651482	52.751118	117.076096	-23.393124	21.757866	109.34951	30.686771	4.541258	99.414864	30.141609	38.564934	105.419281	30.41419	21.553096	102.4170725	-77.200438	21.962636	116.2819475
-42.02375	53.605782	116.608009	-23.384165	22.034906	109.274933	30.776524	4.780025	99.655441	30.22241	38.833767	105.61277	30.499467	21.806896	102.6341055	-77.267797	22.262916	115.9157605
-40.78532	54.084278	116.050148	-23.409765	22.21368	109.023346	30.778923	5.242022	99.666138	30.261814	38.926025	105.666588	30.5203685	22.0840235	102.666363	-77.3398985	22.3433365	115.380329
-39.576233	54.472809	115.125336	-23.468615	22.409306	108.588287	30.83812	5.349614	99.804779	30.322937	39.085598	105.794846	30.5805285	22.217606	102.7998125	-77.5177585	22.601006	114.3767615
-38.269176	54.840141	113.964928	-23.549002	22.63868	107.956551	30.881128	5.401732	100.000618	30.389782	39.133053	106.035187	30.635455	22.2673925	103.0179025	-77.733459	23.0099675	112.8951995
-36.788891	55.113323	112.824425	-23.75486	22.870949	107.259987	30.916994	5.375327	100.243393	30.449507	39.175621	106.297348	30.6832505	22.275474	103.2703705	-78.1929705	23.466424	111.2496035
-35.373932	55.269264	111.800407	-23.86087	23.107376	106.596733	30.917194	5.432146	100.457382	30.467583	39.237751	106.582344	30.6923885	22.3349485	103.519863	-78.4141285	23.8798035	109.673603
-33.797386	55.370796	110.844978	-24.031096	23.412012	105.970039	30.901098	5.57078	100.687469	30.530941	39.064125	106.969261	30.7160195	22.3174525	103.828365	-78.7782115	24.5065715	108.111713
-31.37542	55.344082	109.735558	-24.24703	23.925325	105.307922	30.879936	5.87654	101.087059	30.580076	39.848328	107.442261	30.730006	22.862434	104.26466	-79.224066	24.988216	106.351184
-29.669952	55.19899	109.306992	-24.355455	24.304943	105.016449	30.811401	6.12365	101.264282	30.623129	40.187469	107.589401	30.717265	23.1555595	104.4268415	-79.428175	25.4543265	105.6060565
-27.928295	54.960339	109.024323	-24.398071	24.712946	104.791489	30.753561	6.445923	101.269402	30.63361	40.535049	107.509865	30.6935855	23.490486	104.3896335	-79.4897275	25.935406	105.1933445
-26.252907	54.673386	108.675507	-24.366077	25.141052	104.615334	30.725214	6.832641	101.225937	30.612644	40.933586	107.254883	30.668929	23.8831135	104.24041	-79.401083	26.3989905	104.990258
-24.414507	54.318726	108.213982	-24.311798	25.587511	104.473236	30.74407	7.243212	101.192116	30.592207	41.353985	106.925522	30.6681385	24.2985985	104.058819	-79.2917345	26.8764235	104.887653
-22.590719	53.866047	107.776932	-24.254755	26.018805	104.4011	30.783272	7.585235	101.217125	30.631001	41.408237	106.619667	30.7071365	24.496736	103.918396	-79.2166465	27.540874	104.883804
-20.66864	53.32663	107.444313	-24.181917	26.334625	104.52758	30.808887	7.800238	101.41758	30.658951	41.706112	106.488228	30.733919	24.753175	103.952904	-79.097753	27.916075	105.102256
-17.794859	52.34124	107.090927	-24.172981	26.656952	104.819962	30.796522	7.936777	101.86322	30.702824	41.981255	106.413185	30.749673	24.959016	104.1382025	-79.095635	28.354888	105.5017215
-15.82719	51.593018	106.913017	-24.078304	26.747995	105.042564	30.782621	7.957592	102.262047	30.741739	41.963875	106.507446	30.76218	24.9607335	104.3847465	-78.918788	28.5352565	105.7003815
-13.817885	50.760124	106.749214	-24.181505	26.821938	105.295227	30.765408	7.957684	102.683487	30.731922	42.439514	106.609001	30.748665	25.198599	104.646244	-79.111675	28.445277	105.94421
-11.810904	49.879002	106.692848	-24.143482	26.813368	105.505562	30.743896	7.950557	103.136467	30.742613	42.471352	106.896973	30.7432545	25.2109545	105.01672	-79.0302185	28.4157815	105.994404
-9.798689	48.943047	106.802071	-24.225716	26.775486	105.787003	30.725061	7.89834	103.690933	30.736515	42.486965	107.435036	30.730788	25.1926525	105.5629845	-79.18222	28.3583195	106.0110215
-7.739833	47.941071	107.222412	-24.363241	26.684942	106.185379	30.720142	7.839928	104.406372	30.74724	42.464184	108.285797	30.733691	25.152056	106.3460845	-79.460173	28.217828	106.0246735
-5.662576	46.918976	107.848167	-24.468048	26.590178	106.633202	30.719769	7.768015	105.363914	30.73645	42.360092	109.464325	30.7281095	25.0640535	107.4141195	-79.6642055	28.1163025	105.8522845
-2.580482	45.251884	109.516594	-24.530462	26.389042	107.639526	30.840069	7.52925	107.605659	30.756685	42.124985	112.250175	30.798377	24.8271175	109.927917	-79.859301	27.9509665	105.351135
-0.475772	44.06295	111.481346	-24.539108	26.213354	108.845543	30.992046	7.279153	110.276138	30.867523	41.923653	115.327393	30.9297845	24.601403	112.8017655	-80.0080005	27.825305	104.8893205
1.588327	42.726231	114.285851	-24.533123	25.957254	110.496796	31.256193	6.908058	113.928246	31.277943	41.731667	119.444641	31.267068	24.3198625	116.6864435	-80.333314	27.5946455	104.3071485
3.529861	41.286461	117.689583	-24.255392	25.589502	112.333992	31.511658	6.517706	118.19178	32.029732	41.497242	123.666885	31.770695	24.007474	120.9293325	-80.281479	27.17153	103.7386515
5.59421	39.739185	120.796875	-24.210579	25.438503	114.230225	31.815355	6.196393	121.983551	32.256268	41.496784	127.37944	32.0358115	23.8465885	124.6814955	-80.4569695	27.0304175	103.7789545
7.447915	38.32605	123.10923	-24.487007	25.560432	115.72477	31.98204	6.052919	124.917946	32.361298	41.597343	130.032852	32.171669	23.825131	127.475399	-81.145683	27.295733	103.974141
9.274101	36.958691	124.409798	-23.846697	25.197592	116.059242	32.148773	6.001513	126.753937	32.458733	41.661217	131.326874	32.303753	23.831365	129.0404055	-79.997147	26.563819	103.0780785
12.14342	34.852619	124.898491	-23.293797	24.964443	116.246986	32.68755	5.857479	127.703896	32.824245	41.452942	131.702179	32.7558975	23.6552105	129.7030375	-79.3434915	26.2736755	102.7909345
13.904877	33.428009	124.952545	-22.772064	24.851305	116.187607	33.120144	5.711717	127.867714	33.112289	41.309528	131.503845	33.1162165	23.5106225	129.6857795	-78.6603445	26.1919875	102.6894345
15.683475	32.038158	124.932922	-22.581902	24.651457	116.102692	33.444569	5.581594	127.958702	33.307617	41.20385	131.196945	33.376093	23.392722	129.5778235	-78.539897	25.910192	102.6275605
17.005342	30.591089	124.989555	-22.412521	24.499615	115.9561	33.633293	5.462861	127.992165	33.41539	41.100681	130.924789	33.5243415	23.281771	129.458477	-78.3493835	25.717459	102.453723
18.271425	29.130892	125.083611	-22.341412	24.3507	115.863075	33.786324	5.329503	128.127701	33.461044	40.985794	130.754425	33.623684	23.1576485	129.441063	-78.306508	25.5437515	102.285087
19.337332	27.720463	125.232628	-22.245033	24.245081	115.797134	33.886024	5.271311	128.327454	33.519463	40.911777	130.604172	33.7027435	23.091544	129.465813	-78.1928095	25.398618	102.128455
20.126968	26.242512	125.472687	-22.137388	24.142097	115.74044	34.034264	5.191999	128.559418	32.989941	41.060226	130.830917	33.5121025	23.1261125	129.6951675	-77.7868785	25.1580815	101.7857125
19.529755	25.415558	125.390289	-21.996977	23.982141	115.653351	34.109299	5.136082	128.890778	33.556412	40.794216	130.560471	33.8328555	22.965149	129.7256245	-77.8268095	24.999133	101.5810775
18.645498	25.136017	125.142014	-21.910534	23.900135	115.496742	34.161457	5.049411	129.044922	33.59185	40.754543	130.571716	33.8766535	22.901977	129.808319	-77.6977215	24.898293	101.185165
17.548946	24.841085	124.790848	-21.80172	23.823591	115.291885	34.20842	5.023042	129.06694	33.644089	40.724598	130.502838	33.9262545	22.87382	129.784889	-77.5296945	24.773362	100.798881
16.368441	24.560255	124.246086	-21.671623	23.763391	115.009857	34.327774	4.980852	128.935974	33.683449	40.703503	130.410187	34.0056115	22.8421775	129.6730805	-77.3488575	24.6846045	100.3466335
15.065787	24.291115	123.621925	-21.473019	23.719891	114.686264	34.473385	4.961645	128.749222	33.821152	40.707153	130.167648	34.1472685	22.834399	129.458435	-77.0933065	24.605383	99.914093
13.281051	24.223047	122.921288	-21.650665	23.92432	114.497307	34.633602	4.965226	128.399475	33.991325	40.731274	129.885513	34.3124635	22.84825	129.142494	-77.6137935	25.00039	99.85212
11.999719	23.853117	121.890221	-21.350422	23.875803	114.132477	34.9179	4.927124	128.013062	34.196548	40.721634	129.522522	34.557224	22.824379	128.767792	-77.258068	24.927227	99.497162
9.041253	23.794893	120.70018	-20.920683	23.854187	113.695885	35.337086	4.889592	127.284012	34.358578	40.886559	128.976578	34.847832	22.8880755	128.130295	-76.689198	24.8202985	99.261475
7.176995	23.626112	119.81031	-20.653135	23.843594	113.345894	35.644321	4.87991	126.511086	34.723011	40.891285	128.178329	35.183666	22.8855975	127.3447075	-76.489936	24.8015905	99.3470805
5.199031	23.513723	118.064819	-20.426847	23.905254	112.866905	36.007423	4.895546	125.231102	35.199242	40.888458	126.66893	35.6033325	22.892002	125.950016	-76.4570265	24.918506	99.783794
3.115911	23.409697	116.530846	-20.028664	23.864016	111.96048	36.367382	4.990337	122.920433	35.703915	40.928257	124.099388	36.0356485	22.959297	123.5099105	-76.0929765	24.768735	100.4110495
1.032364	23.289587	113.892113	-19.851507	24.060747	110.848824	36.737541	5.1649	119.642685	36.078606	40.978302	120.269653	36.4080735	23.071601	119.956169	-76.1110875	25.049893	101.741479
-1.065158	23.231644	110.620056	-19.393698	24.115496	109.287514	37.107212	5.215092	115.391838	36.15398	40.905724	115.712341	36.630596	23.060408	115.5520895	-75.417992	25.170584	103.0229385
-3.335115	23.149559	107.854248	-19.092657	24.139505	107.774521	37.093979	5.263477	111.419655	36.274815	40.64547	110.766068	36.684397	22.9544735	111.0928615	-74.869711	25.3245365	104.4561805
-6.763443	23.117111	105.303131	-19.038054	24.061024	106.189285	36.828087	5.121334	105.557144	35.060555	40.551544	105.088104	35.944321	22.836439	105.322624	-74.020429	25.285609	107.055946
-9.073177	23.141266	103.900887	-19.11928	23.828346	105.282211	36.101784	4.825778	102.575638	34.142464	39.816856	102.598312	35.122124	22.321317	102.586975	-73.360684	25.335375	107.977447
-11.33151	23.111319	103.383995	-19.404062	23.449154	104.848328	35.274445	4.415135	101.013336	33.297882	39.903824	101.502037	34.2861635	22.1594795	101.2576865	-73.0942875	24.7388285	108.4389695
-13.517541	23.128426	103.292061	-19.930796	23.019447	104.701767	34.624157	3.799842	100.325729	32.9818	39.580189	101.489029	33.8029785	21.6900155	100.907379	-73.6645705	24.3488785	108.496155
-15.699443	23.137539	103.302361	-20.45315	22.656826	104.493095	33.947613	3.296616	100.088608	32.764565	39.301392	101.738449	33.356089	21.299004	100.9135285	-74.262389	24.014648	108.0726615
-17.429071	23.127165	103.153801	-20.806934	22.390331	104.258835	33.335396	3.057319	99.775299	32.594822	38.975136	101.709366	32.965109	21.0162275	100.7423325	-74.578977	23.7644345	107.7753375
-16.899473	22.56962	102.809677	-20.974001	22.265038	103.950539	32.872501	2.94485	99.289726	32.349579	38.732246	101.552521	32.61104	20.838548	100.4211235	-74.559042	23.691528	107.4799545
-15.872398	21.730761	102.322075	-21.08252	22.072645	103.670105	32.402439	2.956555	98.870461	32.231049	38.473682	101.388893	32.316744	20.7151185	100.129677	-74.481784	23.4301715	107.210533
-15.0686	21.132551	102.112427	-21.156105	21.952251	103.514626	32.372673	2.89819	98.754921	32.321518	38.397572	101.435326	32.3470955	20.647881	100.0951235	-74.6593055	23.256621	106.9341285
-14.19653	20.551928	101.845863	-21.110737	21.813215	103.365257	32.481228	2.799387	98.668907	32.440765	38.353188	101.63636	32.4609965	20.5762875	100.1526335	-74.6824705	23.0501425	106.5778805
-13.189008	20.077879	101.703049	-20.996725	21.71958	103.250252	32.524677	2.752332	98.854111	32.599094	38.24596	101.961945	32.5618855	20.499146	100.408028	-74.5553355	22.940014	106.092476
-12.105704	19.530313	101.655235	-20.930935	21.657375	103.263687	32.683544	2.684412	99.213165	32.761692	38.197361	102.513229	32.722618	20.4408865	100.863197	-74.584488	22.8738635	105.664177
-10.981824	18.920269	101.715744	-20.844189	21.567375	103.367218	32.869053	2.624365	99.678108	32.965107	37.769508	103.288803	32.91708	20.1969365	101.4834555	-74.605458	22.9378135	105.2509805
-9.857398	18.313194	101.792313	-20.880716	21.533522	103.460609	32.937653	2.604858	100.471733	33.061687	37.751434	104.155281	32.99967	20.178146	102.313507	-74.761102	22.888898	104.607711
-8.058322	17.347326	102.392242	-21.057198	21.552681	103.836296	33.065247	2.478861	102.415207	33.179012	38.135567	105.996201	33.1221295	20.307214	104.205704	-75.2365255	22.798148	103.466888
-6.862337	16.554108	103.048325	-21.337431	21.537565	104.275772	33.115578	2.486683	104.217659	33.301743	38.069706	107.809807	33.2086605	20.2781945	106.013733	-75.8835225	22.7969355	102.537811
-5.737577	15.734071	104.167488	-21.731899	21.473118	104.939758	33.158684	2.215685	106.391289	33.423748	38.039505	109.922089	33.291216	20.127595	108.156689	-76.755014	22.818641	101.722827
-4.618481	14.809068	105.515884	-22.151802	21.374903	105.731178	33.149429	1.809635	109.03344	33.451447	37.944584	112.258461	33.300438	19.8771095	110.6459505	-77.604042	22.8726965	100.8164055
-3.578618	13.852514	107.286194	-22.5777	21.25893	106.753601	33.219296	1.350773	111.755608	33.487885	37.797882	114.646233	33.3535905	19.5743275	113.2009205	-78.5089905	22.9435325	100.3062815
-2.621092	12.804106	109.218613	-22.862764	21.115021	107.882019	33.246796	1.037259	114.446762	33.570896	37.717705	116.92778	33.408846	19.377482	115.687271	-79.134374	22.85256	100.076767
-1.724986	11.786626	111.228691	-23.058031	20.94561	109.086479	33.14061	0.803702	116.932259	33.552422	37.555279	118.942299	33.346516	19.1794905	117.937279	-79.462578	22.7117295	100.235679
-0.510394	10.223648	113.818375	-23.488438	20.725391	110.844574	33.06382	0.383016	119.788185	33.472832	37.053444	121.235313	33.268326	18.71823	120.511749	-80.245202	22.732552	101.177399
0.233299	9.159717	115.062881	-23.325699	20.318609	111.508858	32.963284	0.08627	121.09597	33.560242	36.788551	122.349213	33.261763	18.4374105	121.7225915	-79.913161	22.1998075	101.2951245
0.905264	8.117875	116.050461	-23.301826	20.019955	112.137543	33.012215	-0.264655	121.989616	33.640255	36.501476	123.018608	33.326235	18.1184105	122.504112	-79.929887	21.9214995	101.770974
1.504027	7.087976	116.61087	-23.289272	19.745804	112.551605	33.068092	-0.608042	122.305504	34.043995	36.056198	123.193085	33.5560435	17.724078	122.7492945	-80.1345875	21.76753	102.3539155
2.041928	6.172414	116.843567	-23.19013	19.477131	112.77623	33.111126	-0.947175	122.379982	33.852024	35.837219	123.521027	33.481575	17.445022	122.9505045	-79.861835	21.50924	102.6019555
2.486129	5.235656	117.117371	-23.059788	19.255581	113.026962	33.232162	-1.273059	122.618484	34.085812	35.529644	123.818054	33.658987	17.1282925	123.218269	-79.778563	21.3828695	102.835655
2.824102	4.235338	117.566696	-22.862888	19.064596	113.495377	33.396061	-1.620693	123.031021	34.451691	35.234917	124.289238	33.923876	16.807112	123.6601295	-79.649652	21.32208	103.3306245
3.292766	2.742162	118.153358	-22.726547	18.792509	114.178894	33.495453	-2.275671	123.436676	34.825806	34.701061	124.957069	34.1606295	16.212695	124.1968725	-79.6137235	21.372323	104.1609155
3.000606	1.989872	118.529915	-22.567553	18.622566	114.454529	33.526848	-2.689365	123.660194	34.999897	34.335823	125.255188	34.2633725	15.823229	124.457691	-79.3984785	21.421903	104.451367
2.921	1.225972	118.73082	-22.421057	18.48805	114.664093	33.624664	-2.995328	123.859619	35.197701	34.083347	125.441345	34.4111825	15.5440095	124.650482	-79.2532965	21.4320905	104.677704
2.997407	0.4185	118.763206	-22.282085	18.355001	114.87944	33.725574	-3.223585	123.992584	35.365654	33.890942	125.572113	34.545614	15.3336785	124.7823485	-79.109784	21.3763235	104.9765315
2.423652	-0.153797	118.934097	-22.212854	18.216511	115.03894	33.783558	-3.49358	124.02047	35.482738	33.64893	125.610016	34.633148	15.077675	124.815243	-79.058856	21.355347	105.262637
2.25373	-0.936577	118.757233	-22.158283	18.053692	115.125954	33.807858	-3.763067	124.00222	35.914104	33.228611	125.416061	34.860981	14.732772	124.7091405	-79.177547	21.374612	105.5427675
1.697438	-1.621049	118.599747	-22.099751	17.874138	115.165794	33.854298	-4.060039	123.874214	36.053616	32.946953	125.392784	34.953957	14.443457	124.633499	-79.153459	21.304819	105.698089
0.446405	-2.37532	118.40519	-22.029747	17.544731	115.116348	33.889481	-4.503668	123.694168	36.199497	32.520153	125.28688	35.044489	14.0082425	124.490524	-79.103983	21.0812195	105.742172
-0.305475	-2.932201	118.161438	-21.991516	17.30357	115.103294	33.9314	-4.795947	123.516609	36.287163	32.248085	125.310837	35.1092815	13.726069	124.413723	-79.0923135	20.881071	105.792865
-1.140376	-3.44898	117.940811	-21.930698	17.03912	115.128006	34.01833	-5.110548	123.428917	36.390392	31.953701	125.318253	35.204361	13.4215765	124.373585	-79.065757	20.6566635	105.882427
-2.051953	-3.971833	117.668854	-21.833771	16.749489	115.169373	34.108704	-5.420501	123.271034	36.241653	31.778904	125.496971	35.1751785	13.1792015	124.3840025	-78.8427205	20.3197765	105.9547435
-3.137501	-4.438771	117.443657	-21.692204	16.453775	115.217972	34.243073	-5.798698	123.110977	36.366783	31.429731	125.517403	35.304928	12.8155165	124.31419	-78.689336	20.0920335	106.121754
-4.249422	-4.892969	117.198578	-21.842634	16.300686	115.481277	34.361984	-6.189087	122.899071	36.531685	31.056065	125.477516	35.4468345	12.433489	124.1882935	-79.1321025	20.167883	106.7742605
-5.492914	-5.30725	116.941986	-21.434483	15.819756	115.395065	34.481396	-6.608129	122.552322	36.732647	30.656322	125.350098	35.6070215	12.0240965	123.95121	-78.4759875	19.6154155	106.83892
-7.452149	-5.960088	116.504227	-21.108583	15.256678	115.550102	34.701096	-7.302421	121.91304	36.989536	29.97646	124.991524	35.845316	11.3370195	123.452282	-78.062482	19.1763365	107.647922
-8.846865	-6.361349	116.313568	-20.915094	14.883928	115.802254	34.841415	-7.795448	121.327995	37.217896	29.446798	124.67308	36.0296555	10.825675	123.0005375	-77.8598435	18.942181	108.6039705
-10.336303	-6.709267	116.157166	-20.698189	14.489038	116.125916	34.969063	-8.314974	120.679543	37.48637	28.864265	124.177673	36.2277165	10.2746455	122.428608	-77.6240945	18.7034305	109.823224
-11.729188	-7.162732	115.879333	-20.501755	14.151168	116.433838	35.097763	-8.766917	119.820442	37.750622	28.392029	123.367332	36.4241925	9.812556	121.593887	-77.4277025	18.48978	111.273789
-13.052496	-7.608328	115.562042	-20.24576	13.831575	116.627594	35.232944	-9.131577	118.60199	37.967957	28.062794	122.412239	36.6004505	9.4656085	120.5071145	-77.0919705	18.1975415	112.7480735
-14.834188	-7.829882	115.409943	-19.939392	13.576609	116.729034	35.347141	-9.407779	117.2677	38.113388	27.737713	121.03373	36.7302645	9.164967	119.150715	-76.6090485	17.988251	114.307353
-16.32642	-8.105556	115.246773	-19.579096	13.324268	116.71125	35.479752	-9.617653	115.612221	38.119221	27.517023	119.621017	36.7994865	8.949685	117.616619	-75.9576785	17.698851	115.805881
-18.56683	-8.598339	115.014458	-19.038021	13.006676	116.574371	35.573345	-9.872781	113.29393	38.015244	27.185211	117.251228	36.7942945	8.656215	115.272579	-74.8703365	17.357137	117.876163
-19.867477	-8.900242	115.103592	-18.723541	12.829813	116.475365	35.672932	-9.981362	111.917702	37.806828	26.989382	115.915588	36.73988	8.50401	113.916645	-74.186962	17.155616	119.034085
-21.251633	-9.204227	115.211884	-18.447359	12.656376	116.384956	35.72398	-10.080462	110.783752	37.607632	26.796913	114.761017	36.665806	8.3582255	112.7723845	-73.560524	16.9545265	119.9975275
-22.507828	-9.476993	115.267792	-18.270863	12.533529	116.14473	35.7286	-10.211173	110.021141	37.487839	26.507586	113.431442	36.6082195	8.1482065	111.7262915	-73.1499455	16.9188515	120.5631685
-23.711815	-9.715464	115.290474	-18.162222	12.461198	115.843758	35.765869	-10.271718	109.309319	36.956303	26.196346	112.480568	36.361086	7.962314	110.8949435	-72.68553	16.960082	120.7925725
-24.882168	-9.923683	115.198029	-18.184917	12.384786	115.503944	35.763138	-10.298477	108.897057	36.455795	25.977362	111.488701	36.1094665	7.8394425	110.192879	-72.4793005	16.9301295	120.815009
-25.943581	-10.171063	115.07933	-18.28895	12.324349	114.982643	35.651096	-10.374829	108.548828	36.268871	25.855875	110.641647	35.9599835	7.740523	109.5952375	-72.5378835	16.908175	120.3700485
-27.377602	-10.427384	114.76519	-18.512707	12.156426	114.18322	35.507965	-10.485913	108.33213	35.886459	25.60293	109.788475	35.697212	7.5585085	109.0603025	-72.722626	16.7543435	119.3061375
-28.141823	-10.569146	114.489212	-18.741919	12.00106	113.637314	35.466061	-10.600446	108.407043	35.680149	25.467375	109.266769	35.573105	7.4334645	108.836906	-73.056943	16.5686555	118.437722
-28.822439	-10.641136	114.313484	-18.948231	11.898602	113.04599	35.360088	-10.667567	108.379272	35.441227	25.383169	108.635071	35.4006575	7.357801	108.5071715	-73.2971195	16.439403	117.5848085
-29.525105	-10.631048	114.142624	-19.147249	11.8263	112.449471	35.218906	-10.706776	108.374405	35.154594	25.264662	107.888435	35.18675	7.278943	108.13142	-73.481248	16.373657	116.767522
-30.089125	-10.568278	114.05761	-19.355919	11.734552	111.873917	35.101791	-10.77639	108.374931	34.833443	25.075069	107.09642	34.967617	7.1493395	107.7356755	-73.679455	16.3197645	116.0121585
-30.563704	-10.371643	114.00827	-19.539656	11.575707	111.397949	34.980213	-10.895712	108.300247	34.505062	24.838581	106.297623	34.7426375	6.9714345	107.298935	-73.8219495	16.1799795	115.496963
-30.859978	-10.129194	113.994621	-19.699402	11.390651	110.946228	34.791042	-11.003674	108.15419	34.158131	24.527109	105.49382	34.4745865	6.7617175	106.824005	-73.8733905	16.0195845	115.068451
-31.17351	-9.673688	113.840904	-20.021914	11.027459	110.439003	34.484764	-11.339395	107.973457	33.674919	23.97687	104.670868	34.0798415	6.3187375	106.3221625	-74.1236695	15.7361805	114.5558435
-31.301138	-9.254212	113.640854	-20.206074	10.717386	110.217522	34.251957	-11.637434	108.034149	33.447926	23.62438	104.423737	33.8499415	5.993473	106.228943	-74.2620895	15.441299	114.206101
-31.24494	-8.750175	113.443436	-20.343021	10.424374	110.148598	34.108086	-11.9097	108.207085	33.29369	23.333126	104.59967	33.700888	5.711713	106.4033775	-74.38693	15.137035	113.8938185
-31.024286	-8.079598	113.320412	-20.531925	10.141172	110.288132	34.004787	-12.143673	108.659431	33.19672	23.142662	105.121651	33.6007535	5.4994945	106.890541	-74.6646035	14.7828495	113.685723
-30.803589	-7.301324	113.286293	-20.711115	9.884969	110.591423	33.862823	-12.383091	109.26796	33.099361	23.076162	106.079697	33.481092	5.3465355	107.6738285	-74.903322	14.4234025	113.5090175
-30.473078	-6.372081	113.302597	-20.907339	9.642466	111.12487	33.763119	-12.621592	110.246529	33.126095	23.032272	107.537094	33.444607	5.20534	108.8918115	-75.259285	14.079592	113.3579285
-29.984426	-5.379124	113.471413	-21.078959	9.429889	111.895523	33.713394	-12.937763	111.59462	33.296318	23.01837	109.548477	33.504856	5.0403035	110.5715485	-75.662774	13.8194745	113.2194975
-29.1884	-3.626612	113.907639	-21.327387	9.176546	113.173271	33.632954	-13.318309	113.745895	33.792873	23.082642	112.702095	33.7129135	4.8821665	113.223995	-76.3676875	13.4709255	113.122547
-28.546099	-2.371957	114.165413	-21.483509	9.082232	113.935791	33.591824	-13.414462	114.904114	34.050465	23.182066	114.649094	33.8211445	4.883802	114.776604	-76.7881625	13.280662	113.094978
-27.880392	-1.075407	114.321007	-21.589621	9.027189	114.530632	33.598881	-13.448358	115.783836	34.285423	23.232981	116.301979	33.942152	4.8923115	116.0429075	-77.121394	13.1620665	113.0183565
-27.150063	0.290567	114.41449	-21.650963	9.009621	114.93119	33.567303	-13.426826	116.415115	34.452759	23.284437	117.650131	34.010031	4.9288055	117.032623	-77.311957	13.0904365	112.829757
-26.400942	1.709822	114.448883	-21.771097	9.053963	115.202797	33.547344	-13.387193	116.803123	34.637352	23.358627	118.710434	34.092348	4.985717	117.7567785	-77.634542	13.122209	112.6488155
-25.691494	3.110531	114.435303	-21.908564	9.165689	115.297386	33.496994	-13.304491	116.950691	34.767155	23.477852	119.462524	34.1320745	5.0866805	118.2066075	-77.9492025	13.2446975	112.3881645
-24.892603	4.560783	114.297523	-21.985405	9.358479	115.221855	33.407906	-13.143367	116.853546	34.907555	23.579344	119.733643	34.1577305	5.2179885	118.2935945	-78.1285405	13.4989695	112.1501155
-23.63456	6.533905	113.912331	-21.898359	9.587603	114.813904	33.199631	-12.880924	116.447464	34.899586	23.6443	119.678581	34.0496085	5.381688	118.0630225	-77.8463265	13.793518	111.5647855
-23.71994	6.556262	114.330864	-22.000082	9.876987	114.587059	33.098213	-12.707583	116.109917	34.835316	23.74531	119.491638	33.9667645	5.5188635	117.8007775	-77.9669285	14.2351105	111.3733405
-23.750397	6.589015	113.658836	-22.068558	10.154273	114.340866	32.998096	-12.514046	115.864388	34.807297	23.895185	119.270622	33.9026965	5.6905695	117.567505	-78.0398125	14.6179765	111.114227
-23.940069	6.781325	113.820015	-22.138803	10.407167	114.162842	32.917858	-12.334435	115.663956	34.740047	24.065388	119.186066	33.8289525	5.8654765	117.425011	-78.1065585	14.9488575	110.900673
-23.744242	6.811452	113.299858	-22.464722	10.715823	114.189552	32.851757	-12.189492	115.583755	34.661911	24.201975	119.202736	33.756834	6.0062415	117.3932455	-78.686278	15.4254045	110.9858585
-23.982044	7.008877	113.631737	-22.567026	10.840282	114.182411	32.798321	-12.060263	115.603889	34.606342	24.3328	119.306419	33.7023315	6.1362685	117.455154	-78.8363835	15.5442955	110.909668
-24.031055	7.041357	113.283089	-22.623999	10.923919	114.240555	32.775238	-11.968632	115.688637	34.573612	24.457163	119.480087	33.674425	6.2442655	117.584362	-78.922423	15.6035725	110.896748
-24.050085	6.961319	113.470093	-22.708282	10.998489	114.29232	32.794823	-11.782981	115.908432	34.546654	24.67399	119.730988	33.6707385	6.4455045	117.81971	-79.0873025	15.5514735	110.76493
-24.080727	6.915671	113.615677	-22.671862	11.104977	114.329659	32.868752	-11.672397	116.106567	34.548588	24.837885	119.904884	33.70867	6.582744	118.0057255	-79.052394	15.62721	110.6535925
-24.146671	6.815904	113.420654	-22.650208	11.195641	114.379333	32.967262	-11.557041	116.402924	34.590549	24.983015	120.096779	33.7789055	6.712987	118.2498515	-79.0793215	15.678295	110.5088145
-24.193588	6.732318	113.537109	-22.558935	11.291349	114.446983	33.067341	-11.448375	116.895973	34.656872	25.123066	120.404686	33.8621065	6.8373455	118.6503295	-78.9799765	15.7453525	110.2436365
-24.301516	6.608386	113.792381	-22.497524	11.358038	114.642677	33.164158	-11.354545	117.586609	34.741104	25.288015	120.92382	33.952631	6.966735	119.2552145	-78.947679	15.749341	110.0301395
-24.449093	6.505817	114.090576	-22.493435	11.399952	114.960709	33.285896	-11.2693	118.438683	34.858032	25.451195	121.554222	34.071964	7.0909475	119.9964525	-79.058834	15.7089565	109.9249655
-24.630579	6.445364	114.45311	-22.460934	11.469373	115.309944	33.407486	-11.218205	119.230293	34.977592	25.610674	122.160149	34.192539	7.1962345	120.695221	-79.114407	15.7425115	109.924667
-24.926687	6.417564	114.722824	-22.421391	11.509273	115.696526	33.524708	-11.074324	120.136711	35.103607	25.846922	122.748711	34.3141575	7.386299	121.442711	-79.1569395	15.632247	109.950341
-25.162331	6.464404	114.954529	-22.388592	11.595402	115.880707	33.632896	-10.936362	120.492744	35.163574	26.022884	122.934273	34.398235	7.543261	121.7135085	-79.175419	15.647543	110.0479055
-25.426773	6.569688	115.073563	-22.340063	11.664822	115.993965	33.730022	-10.733995	120.696663	35.225044	26.230726	122.959175	34.477533	7.7483655	121.827919	-79.157659	15.5812785	110.160011
-25.573587	6.553857	115.002571	-22.125034	11.662024	116.018318	33.823944	-10.551367	120.705429	35.260368	26.412224	122.805634	34.542156	7.9304285	121.7555315	-78.792224	15.3936195	110.2811045
-25.94865	6.728304	114.999687	-22.046307	11.721133	115.983902	33.905094	-10.391581	120.570442	35.281773	26.568401	122.561417	34.5934335	8.08841	121.5659295	-78.6860475	15.353856	110.4018745
-26.393581	6.975459	114.994789	-21.979616	11.85656	116.082298	33.99794	-10.241581	120.461777	35.336872	26.698175	122.342216	34.667406	8.228297	121.4019965	-78.626638	15.484823	110.7625995
-26.886345	7.32533	115.112946	-21.899124	11.980607	116.184937	34.087643	-10.067615	120.390572	35.418465	26.877779	122.161674	34.753054	8.405082	121.276123	-78.551302	15.556132	111.093751
-27.583927	7.894113	115.215385	-21.734978	12.133594	116.326836	34.204041	-9.799673	120.239296	35.538258	27.141163	121.903122	34.8711495	8.670745	121.071209	-78.3411055	15.596443	111.582463
-28.216633	8.323281	115.351929	-21.648834	12.252942	116.456223	34.286289	-9.611604	120.076118	35.623875	27.280458	121.695435	34.955082	8.834427	120.8857765	-78.25275	15.671457	112.0266695
-28.765276	8.790519	115.523254	-21.549314	12.392103	116.579628	34.38163	-9.435801	119.862236	35.696522	27.445066	121.516434	35.039076	9.0046325	120.689335	-78.137704	15.7795735	112.469921
-29.492718	9.464473	115.721634	-21.657606	12.675837	116.840073	34.480682	-9.25021	119.627747	35.796791	27.594847	121.349312	35.1387365	9.1723185	120.4885295	-78.4539485	16.1793555	113.1916165
-30.027119	10.050463	115.831566	-21.527805	12.801893	117.003036	34.581558	-9.052444	119.40583	35.923882	27.775705	121.234879	35.25272	9.3616305	120.3203545	-78.30833	16.2421555	113.6857175
-30.602684	10.712203	115.991798	-21.43207	12.953342	117.165588	34.688683	-8.812518	119.185509	36.02356	27.997265	121.179436	35.3561215	9.5923735	120.1824725	-78.2202615	16.3143105	114.1487035
-31.20542	11.368794	116.195404	-21.308966	13.088796	117.336884	34.795315	-8.600847	119.034126	36.09893	28.218826	121.195984	35.4471225	9.8089895	120.115055	-78.0650545	16.3686025	114.558713
-32.03685	12.400792	116.530289	-21.126534	13.283786	117.662216	34.961063	-8.289627	118.879128	36.257774	28.549528	121.317375	35.6094185	10.1299505	120.0982515	-77.8624865	16.4376215	115.2261805
-32.57938	13.147632	116.736938	-21.011192	13.421425	117.860435	35.07579	-8.10186	118.765022	36.400242	28.756401	121.352997	35.738016	10.3272705	120.0590095	-77.7604	16.5155795	115.6618605
-33.155445	13.891514	116.848564	-20.906975	13.569858	117.941406	35.153973	-7.904726	118.530861	36.514374	28.937647	121.22673	35.8341735	10.5164605	119.8787955	-77.6481235	16.6232555	116.0040165
-33.642735	14.699218	116.935501	-20.782482	13.703018	117.936798	35.218002	-7.717125	118.17762	36.573444	29.103521	120.965897	35.895723	10.693198	119.5717585	-77.460687	16.712838	116.3018375
-34.205933	15.450886	116.921707	-20.675043	13.81616	117.869034	35.280739	-7.528469	117.808617	36.625107	29.240911	120.6203	35.952923	10.856221	119.2144585	-77.303009	16.776099	116.5236095
-34.63596	16.215178	116.909111	-20.546732	13.925134	117.778191	35.361774	-7.344571	117.452385	36.67141	29.374828	120.230927	36.016592	11.0151285	118.841656	-77.110056	16.8351395	116.714726
-35.077076	17.007729	116.826836	-20.447304	14.028563	117.647507	35.446541	-7.160247	117.13829	36.674789	29.527885	119.888412	36.060665	11.183819	118.513351	-76.955273	16.873307	116.781663
-35.690807	18.225641	116.69371	-20.321175	14.079383	117.429092	35.588409	-6.896672	116.746017	36.633186	29.763756	119.394669	36.1107975	11.433542	118.070343	-76.7531475	16.725224	116.787841
-36.137932	18.993008	116.602898	-20.292236	14.070394	117.289291	35.655369	-6.747508	116.502747	36.584129	29.899889	119.000984	36.119749	11.5761905	117.7518655	-76.704221	16.5645975	116.8267165
-36.448124	19.76318	116.49221	-20.245052	14.034629	117.131302	35.713863	-6.602576	116.244232	36.49852	30.019321	118.627419	36.1061915	11.7083725	117.4358255	-76.5962955	16.3608855	116.8267785
-36.728466	20.532825	116.442764	-20.208731	14.011868	117.076088	35.788544	-6.464285	116.020569	36.402584	30.108816	118.317329	36.095564	11.8222655	117.168949	-76.513026	16.2014705	116.983227
-36.978905	21.407867	116.485321	-20.164825	13.997377	117.079903	35.870094	-6.32333	115.802559	36.336243	30.223846	118.030632	36.1031685	11.950258	116.9165955	-76.4328185	16.044496	117.2432105
-37.136646	22.213709	116.675125	-20.042023	13.979266	117.138039	35.947971	-6.187869	115.606819	36.313213	30.352804	117.779961	36.130592	12.0824675	116.69339	-76.214638	15.8760645	117.582688
-37.337803	23.081701	116.830566	-19.938751	14.036083	117.220222	36.063503	-6.044554	115.404045	36.322227	30.454472	117.514954	36.192865	12.204959	116.4594995	-76.070367	15.867207	117.9809445
-37.392174	24.413649	117.02169	-19.728535	14.127146	117.237762	36.236622	-5.795356	114.91922	36.343391	30.573814	116.827248	36.2900065	12.389229	115.873234	-75.7470765	15.865063	118.60229
-37.328827	25.382181	116.974167	-19.555305	14.2387	117.079094	36.31517	-5.551465	114.328293	36.342354	30.620804	115.973747	36.328762	12.5346695	115.15102	-75.439372	15.9427305	119.007168
-37.256821	26.301214	116.81694	-19.388638	14.386309	116.706848	36.363552	-5.25495	113.466049	36.267391	30.699556	114.82309	36.3154715	12.722303	114.1445695	-75.0927475	16.050315	119.2691265
-37.096611	27.259535	116.445137	-19.212538	14.577174	116.088356	36.368622	-4.865563	112.180069	36.130997	30.882919	113.322174	36.2498095	13.008678	112.7511215	-74.6748855	16.14567	119.4255905
-36.903404	28.221411	115.804901	-19.07147	14.773575	115.22654	36.307457	-4.449776	110.595306	35.87038	31.125486	111.562981	36.0889185	13.337855	111.0791435	-74.2318585	16.209295	119.3739365
-36.581345	29.190052	115.060677	-18.951071	14.951168	114.192543	36.17728	-4.047574	108.777977	35.680885	31.332987	109.729507	35.9290825	13.6427065	109.253742	-73.8312245	16.2596295	119.131344
-36.169846	30.155245	114.182663	-18.924797	15.108225	113.11692	35.998985	-3.72528	107.161476	35.40353	31.549082	108.228645	35.7012575	13.911901	107.6950605	-73.5508515	16.304549	118.5387795
-35.381298	31.586493	113.172844	-18.997719	15.279336	111.893295	35.724579	-3.237334	105.467583	35.141361	31.962505	106.925667	35.43297	14.3625855	106.196625	-73.428408	16.1960865	117.589965
-34.669796	32.462059	112.63105	-19.185139	15.403296	111.271347	35.595757	-2.929276	104.768372	34.955818	32.228275	106.637505	35.2757875	14.6494995	105.7029385	-73.6460655	16.1570925	116.8397555
-33.910572	33.355579	112.10228	-19.355658	15.515663	110.741997	35.415199	-2.678461	104.371277	34.849533	32.50996	106.651833	35.132366	14.9157495	105.511555	-73.843682	16.1155765	115.972439
-32.994816	34.193386	111.678314	-19.488691	15.664241	110.259804	35.297806	-2.390498	104.179535	34.719807	32.793854	106.828781	35.0088065	15.201678	105.504158	-73.9861885	16.126804	115.01545
-32.04985	34.975197	111.308929	-19.738073	15.841206	109.925606	35.187084	-2.09428	104.129913	34.55476	33.088215	107.036697	34.870922	15.4969675	105.583305	-74.347068	16.1854445	114.267907
-30.981657	35.651569	110.905014	-19.933353	15.960418	109.609428	35.118996	-1.814008	104.135872	34.381802	33.394714	107.217644	34.750399	15.790353	105.676758	-74.617105	16.130483	113.542098
-29.794687	36.313229	110.462952	-20.169809	16.121119	109.274384	35.029419	-1.585392	104.208244	34.220058	33.650234	107.35704	34.6247385	16.032421	105.782642	-74.9643565	16.209817	112.766126
-27.941591	37.095078	109.698212	-20.4105	16.219719	108.714882	35.008957	-1.347874	104.38414	33.995647	33.930569	107.525291	34.502302	16.2913475	105.9547155	-75.323302	16.1480905	111.4750485
-26.754723	37.626789	109.180786	-20.567255	16.288971	108.333374	35.022583	-1.264387	104.569603	33.884689	34.015987	107.652596	34.453636	16.3758	106.1110995	-75.588146	16.202142	110.5556485
-25.375479	37.986927	108.702026	-20.661419	16.257973	108.039711	35.022457	-1.265638	104.812599	33.774548	34.022362	107.934509	34.3985025	16.378362	106.373554	-75.7213405	16.137584	109.705868
-23.79431	38.137581	108.359993	-20.812109	16.222439	107.780693	34.992516	-1.296778	105.111084	33.68898	33.983685	108.49234	34.340748	16.3434535	106.801712	-75.964966	16.1014245	108.759674
-22.229948	38.325153	108.323219	-20.96702	16.132198	107.656685	34.958057	-1.390545	105.445229	33.564945	33.880157	109.423737	34.261501	16.244806	107.434483	-76.195541	16.01959	107.878887
-20.846285	38.417568	108.589828	-21.203226	15.987237	107.626137	34.864891	-1.505246	105.920959	33.525917	33.796154	110.557648	34.195404	16.145454	108.2393035	-76.601856	15.82902	107.0129705
-19.315468	38.383648	109.051285	-21.434008	15.894593	107.673851	34.704849	-1.614556	106.588707	33.522381	33.751865	111.871872	34.113615	16.0686545	109.2302895	-76.981631	15.7205315	106.1174125
-17.153191	38.211979	110.210312	-21.877888	15.956381	108.000771	34.439762	-1.700378	108.596436	33.502762	33.742607	114.255608	33.971262	16.0211145	111.426022	-77.727038	15.8916475	104.57552
-15.696889	37.928951	111.186516	-22.21413	16.132629	108.489014	34.38512	-1.667809	110.518028	33.416546	33.893471	116.354691	33.900833	16.112831	113.4363595	-78.329093	16.152427	103.5416685
-14.430064	37.650459	112.164497	-22.554741	16.404427	109.117065	34.366352	-1.534195	112.468674	33.29113	34.172237	118.406693	33.828741	16.319021	115.4376835	-78.938223	16.489833	102.7964465
-13.177176	37.216793	113.056053	-22.581663	16.593704	109.61496	34.322372	-1.404831	114.108826	33.176247	34.402966	120.142319	33.7493095	16.4990675	117.1255725	-78.9126355	16.6883405	102.1043475
-11.899129	36.679794	113.766502	-22.744377	16.891333	110.112801	34.266861	-1.305395	115.399101	33.107941	34.568031	121.444412	33.687401	16.631318	118.4217565	-79.176155	17.151348	101.8038455
-10.74515	36.05542	114.195236	-22.730532	17.136904	110.338463	34.274197	-1.192681	116.267288	33.16922	34.753819	122.322205	33.7217085	16.780569	119.2947465	-79.1827725	17.493239	101.3821795
-9.671506	35.337624	114.430809	-22.661348	17.379206	110.445656	34.359722	-1.042672	116.784348	33.544701	34.864151	122.629059	33.9522115	16.9107395	119.7067035	-79.2749075	17.8476725	101.1846085
-8.169189	34.0429	114.369438	-22.431908	17.690334	110.366119	34.592999	-0.804761	116.998985	33.78896	35.139362	122.746384	34.1909795	17.1673005	119.8726845	-79.0547955	18.2133675	100.8595535
-7.311299	33.124672	114.056465	-22.253134	17.870314	110.148666	34.760166	-0.669236	116.985153	33.964485	35.302338	122.52742	34.3623255	17.316551	119.7562865	-78.8685935	18.424077	100.5410455
-6.578273	32.046059	113.565155	-22.104374	17.995426	109.830765	34.858662	-0.530935	116.813599	33.771339	35.532806	122.239098	34.3150005	17.5009355	119.5263485	-78.5237485	18.4899165	100.1351815
-5.975801	30.933207	113.035797	-21.961645	18.070349	109.463921	34.972622	-0.424923	116.639137	33.83477	35.649128	121.742287	34.403696	17.6121025	119.190712	-78.326986	18.5285955	99.73713
-5.508549	29.749847	112.44104	-21.861086	18.160992	109.155319	35.046413	-0.280378	116.487328	33.91991	35.766937	121.212051	34.4831615	17.7432795	118.8496895	-78.2053335	18.5787045	99.4609485
-5.23074	28.444302	111.846901	-22.020721	18.320425	108.870712	35.152153	-0.235899	116.321754	33.901089	35.884022	120.584068	34.526621	17.8240615	118.452911	-78.568063	18.8167885	99.288513
-5.094913	27.094662	111.237778	-21.970505	18.301144	108.495926	35.142673	-0.148403	116.046318	33.803795	35.972092	119.91378	34.473234	17.9118445	117.980049	-78.414244	18.6904435	99.011803
-5.197974	25.033197	110.376991	-22.027227	18.249016	107.978462	35.114655	0.032652	115.721092	33.624741	36.162289	118.79493	34.369698	18.0974705	117.258011	-78.424152	18.4005615	98.698913
-5.457302	23.541285	109.855339	-22.101168	18.207052	107.74485	35.068626	0.135288	115.417351	33.484169	36.275143	118.062683	34.2763975	18.2052155	116.740017	-78.4787335	18.2088885	98.749683
-5.840253	22.094608	109.342682	-22.184393	18.137955	107.499062	34.947506	0.247628	115.101028	33.302536	36.331627	117.282188	34.125021	18.2896275	116.191608	-78.493807	17.9862825	98.806516
-6.381677	20.632908	108.834793	-22.269653	18.057718	107.248756	34.875137	0.261345	114.715958	33.105392	36.316727	116.500748	33.9902645	18.289036	115.608353	-78.5295705	17.8264	98.889159
-7.027051	19.120167	108.390549	-22.385147	17.954081	107.036636	34.768364	0.284285	114.410828	32.935303	36.281666	115.818085	33.8518335	18.2829755	115.1144565	-78.6221275	17.6251865	98.9588155
-7.814255	17.696949	108.145454	-22.464136	17.847187	106.912636	34.695988	0.224445	114.210678	32.857574	36.197392	115.272995	33.776781	18.2109185	114.7418365	-78.705053	17.4834555	99.0834355
-8.696259	16.235174	107.953522	-22.543015	17.748264	106.898918	34.601082	0.158087	114.161369	32.743046	36.14135	114.964615	33.672064	18.1497185	114.562992	-78.758094	17.3468095	99.234844
-10.211092	14.166136	107.821083	-22.613363	17.597578	106.980606	34.504139	0.039893	114.103447	32.519947	36.011925	114.648476	33.512043	18.025909	114.3759615	-78.738769	17.169247	99.5852505
-11.348751	12.803525	107.744385	-22.654329	17.542606	107.062912	34.403255	-0.024473	114.064529	32.471294	35.926689	114.47126	33.4372745	17.951108	114.2678945	-78.7459325	17.134104	99.8579295
-12.551647	11.506639	107.649078	-22.665659	17.489729	107.103279	34.363144	-0.113434	114.010765	32.453403	35.848625	114.338768	33.4082735	17.8675955	114.1747665	-78.7395915	17.1118625	100.0317915
-13.902818	10.33746	107.622002	-22.663116	17.441366	107.205856	34.33313	-0.201382	113.968613	32.479328	35.742355	114.23616	33.406229	17.7704865	114.1023865	-78.732461	17.1122455	100.3093255
-15.124705	9.094208	107.483055	-22.638571	17.376255	107.281448	34.354855	-0.281833	113.913559	32.55695	35.664101	114.203438	33.4559025	17.691134	114.0584985	-78.7330445	17.061376	100.5043975
-16.593185	7.912151	107.390388	-22.614063	17.342421	107.374992	34.36964	-0.366546	113.821541	32.959686	35.473244	113.929688	33.664663	17.553349	113.8756145	-78.892789	17.131493	100.8743695
-18.072445	6.802546	107.20903	-22.58532	17.322107	107.382713	34.408085	-0.410566	113.655724	33.00592	35.430805	113.771477	33.7070025	17.5101195	113.7136005	-78.8776425	17.1340945	101.0518255
-20.472927	5.277671	106.921349	-22.491989	17.267586	107.309166	34.461327	-0.458112	113.356056	33.04528	35.343021	113.395538	33.7533035	17.4424545	113.375797	-78.7372815	17.0927175	101.242535
-22.152954	4.298674	106.676773	-22.453104	17.254826	107.255592	34.499638	-0.495095	113.140572	33.059666	35.285492	113.069138	33.779652	17.3951985	113.104855	-78.68586	17.1144535	101.406329
-23.942379	3.374799	106.507858	-22.390463	17.232113	107.183159	34.555897	-0.536848	112.961159	33.063679	35.223755	112.707771	33.809788	17.3434535	112.834465	-78.590714	17.1207725	101.531853
-25.711611	2.535355	106.351242	-22.318748	17.195541	107.133415	34.616871	-0.559533	112.788734	32.648514	35.337414	112.410355	33.6326925	17.3889405	112.5995445	-78.2701885	17.0021415	101.6672855
-27.633276	1.734137	106.259392	-22.250851	17.171707	107.032646	34.699726	-0.604156	112.588203	32.654659	35.254028	111.844193	33.6771925	17.324936	112.216198	-78.1788945	17.018478	101.849094
-29.490488	1.05054	106.200386	-22.136761	17.128687	106.8759	34.787907	-0.638569	112.280365	32.661259	35.10104	111.164391	33.724583	17.2312355	111.722378	-77.998105	17.0261385	102.029422
-31.474518	0.387429	106.149544	-22.019737	17.074295	106.723572	34.874744	-0.691288	111.925827	32.638836	34.931728	110.362228	33.75679	17.12022	111.1440275	-77.796264	17.02837	102.3031165
-34.49194	-0.516653	106.298134	-21.779819	16.8661	106.514275	35.043148	-0.872155	111.216652	32.616901	34.549362	108.954453	33.8300245	16.8386035	110.0855525	-77.3896625	16.8935965	102.9429975
-36.471279	-0.988178	106.554222	-21.5623	16.710876	106.384232	35.217838	-1.020992	110.69088	32.632366	34.212948	107.691811	33.925102	16.595978	109.1913455	-77.049702	16.825774	103.5771185
-38.499733	-1.377584	107.03157	-21.332966	16.577499	106.251755	35.409622	-1.177852	109.940628	32.610191	33.830425	106.167137	34.0099065	16.3262865	108.0538825	-76.6758385	16.8287115	104.4496275
-40.437923	-1.6466	107.714104	-21.000599	16.410246	106.081734	35.566757	-1.341412	108.977676	32.480762	33.319252	104.44149	34.0237595	15.98892	106.709583	-76.0249575	16.831572	105.453885
-42.421665	-1.764802	108.65332	-20.727119	16.189129	106.059479	35.772415	-1.592306	107.962692	32.363537	32.780518	102.671349	34.067976	15.594106	105.3170205	-75.522214	16.784152	106.8019375
-44.259827	-1.711481	109.797493	-20.432831	15.945842	106.180321	35.878559	-1.842983	106.834877	32.244553	32.170273	100.882217	34.061556	15.163645	103.858547	-74.927218	16.728039	108.502095
-46.092682	-1.487441	111.046852	-20.18022	15.663081	106.260666	35.846455	-2.126548	105.483734	31.977892	31.517624	98.941994	33.9121735	14.695538	102.212864	-74.2726135	16.630624	110.308468
-48.608086	-0.855957	112.855377	-19.871967	15.231498	106.090652	35.43174	-2.476164	102.854248	31.180073	30.541376	95.492813	33.3059065	14.032606	99.1735305	-73.0498405	16.43039	113.0077735
-50.137066	-0.243873	113.915024	-19.721235	14.916346	105.765388	34.90847	-2.73208	100.707367	30.466381	29.885775	93.027328	32.6874255	13.5768475	96.8673475	-72.1298955	16.2558445	114.6634285
-51.525902	0.500276	114.710686	-19.683655	14.528004	105.245697	34.168015	-3.044305	98.355515	29.628334	29.195789	90.584328	31.8981745	13.075742	94.4699215	-71.2654845	15.980266	116.0214725
-52.83416	1.362915	115.150642	-19.783054	14.083758	104.567482	33.258053	-3.465667	96.013756	28.799686	28.567415	88.185951	31.0288695	12.550874	92.0998535	-70.5949775	15.616642	117.0351105
-54.024006	2.362515	115.292725	-20.129574	13.675402	103.633354	32.30809	-4.013308	93.461655	27.938202	28.112942	85.777275	30.123146	12.049817	89.619465	-70.382294	15.300987	117.647243
-55.058746	3.537517	115.183929	-20.456493	13.424565	102.550423	31.329235	-4.412269	90.771935	27.000042	27.824354	83.30484	29.1646385	11.7060425	87.0383875	-70.0776245	15.1430875	118.0624585
-55.898499	4.813755	114.769707	-20.954868	13.288042	101.333427	30.435081	-4.666841	88.176849	26.045149	27.75675	81.067589	28.240115	11.5449545	84.622219	-70.149851	15.0311295	118.044635
-56.820404	6.982899	113.502884	-21.794846	13.191867	99.66803	29.385695	-4.695237	84.74781	24.878893	27.938076	78.417778	27.132294	11.6214195	81.582794	-70.721986	14.7623145	117.753266
-57.138306	8.571779	112.343262	-22.247841	13.235432	98.468285	28.796684	-4.579207	82.664238	24.339281	28.201029	76.802673	26.5679825	11.810911	79.7334555	-71.0636645	14.659953	117.2031145
-57.15184	10.280845	111.023537	-22.645662	13.30319	97.24041	28.259186	-4.361626	80.784348	23.788525	28.464689	75.408798	26.0238555	12.0515315	78.096573	-71.3151795	14.5548485	116.384247
-56.947994	12.087919	109.491058	-23.075529	13.370487	96.237556	27.836409	-4.240484	79.306702	23.485403	28.758299	74.639473	25.660906	12.2589075	76.9730875	-71.811964	14.4820665	115.5020245
-56.425877	13.995485	108.019173	-23.483751	13.39906	95.495094	27.406889	-4.199429	78.150337	23.452772	29.046249	74.413292	25.4298305	12.42341	76.2818145	-72.3973325	14.37471	114.7083735
-55.545609	16.005606	106.504776	-23.790428	13.435832	94.853653	27.041636	-4.080901	77.260414	23.553068	29.252922	74.452293	25.297352	12.5860105	75.8563535	-72.878208	14.2856535	113.8509525
-54.33498	18.080816	105.081085	-24.13118	13.482083	94.313667	26.711685	-3.91113	76.660591	23.682343	29.465378	74.817085	25.197014	12.777124	75.738838	-73.459374	14.187042	112.888496
-51.924343	21.26206	103.079964	-24.632858	13.719641	94.126968	26.45706	-3.597782	76.969688	24.241867	29.929775	77.007942	25.3494635	13.1659965	76.988815	-74.6151795	14.2732855	111.265121
-49.973419	23.436504	101.887764	-24.962406	13.914925	94.430939	26.645634	-3.520336	78.349731	24.975382	30.227345	79.575844	25.810508	13.3535045	78.9627875	-75.73532	14.4763455	109.8990905
-47.642117	25.564388	100.998398	-25.329472	14.092593	94.927948	26.946663	-3.57462	80.270294	25.766043	30.363861	82.672028	26.356353	13.3946205	81.471161	-77.015297	14.7905655	108.384735
-45.020206	27.586533	100.438263	-25.703625	14.288773	95.603241	27.089607	-3.683003	82.539459	26.493275	30.396997	85.853203	26.791441	13.356997	84.196331	-78.198691	15.220549	107.010151
-42.152378	29.565123	100.143745	-26.152866	14.511699	96.378227	27.235157	-3.847035	84.946434	26.993483	30.401348	88.901955	27.11432	13.2771565	86.9241945	-79.420052	15.7462415	105.8322595
-39.080322	31.377321	100.037003	-26.468447	14.769934	97.116241	27.29744	-3.981642	87.530121	27.309374	30.404552	91.787048	27.303407	13.211455	89.6585845	-80.240301	16.328413	104.5738975
-35.792965	33.096947	100.080811	-26.787767	14.991864	97.859612	27.482859	-4.170679	90.275642	27.608198	30.326143	94.386116	27.5455285	13.077732	92.330879	-81.1210625	16.905996	103.388345
-30.738014	35.386555	100.323616	-26.862141	15.234735	99.036659	27.784487	-4.613211	94.258636	27.947308	29.974417	97.827194	27.8658975	12.680603	96.042915	-81.5901795	17.788867	102.030403
-27.066887	36.754955	100.680397	-26.709955	15.2322	99.996735	27.97423	-5.162112	97.075584	28.21454	29.470524	100.415596	28.094385	12.154206	98.74559	-81.514295	18.310194	101.24788
-23.325068	37.929382	101.846634	-26.498402	15.030042	101.369118	28.193521	-5.820424	100.211548	28.77504	29.014694	103.65522	28.4842805	11.597135	101.933384	-81.4810845	18.462949	100.804852
-19.619707	39.01968	103.73381	-26.342381	14.849758	103.002258	28.43424	-6.32609	103.520058	29.151245	28.620815	107.113014	28.7927425	11.1473625	105.316536	-81.4775045	18.5521535	100.68798
-15.931469	40.055035	105.969765	-26.25325	14.780558	104.604111	28.634888	-6.554161	106.48452	29.387629	28.441174	110.319542	29.0112585	10.9435065	108.402031	-81.5177585	18.6176095	100.806191
-12.353163	41.062141	108.258072	-26.179562	14.768596	105.992355	28.611771	-6.674875	108.880058	29.464144	28.319744	113.449387	29.0379575	10.8224345	111.1647225	-81.3970815	18.7147575	100.8199875
-8.893547	41.938984	111.079697	-26.14502	14.719338	107.43383	28.460636	-6.886318	111.60157	29.756418	28.178358	116.93425	29.108527	10.64602	114.26791	-81.398567	18.792656	100.59975
-4.034777	43.004223	116.671082	-25.992954	14.624145	110.158249	28.351631	-7.26076	116.157112	30.488619	27.730766	122.386108	29.420125	10.235003	119.27161	-81.406033	19.013287	101.044888
-0.553396	43.459362	119.89875	-26.013363	14.822276	111.924683	28.195816	-7.327913	118.69165	30.307241	27.853313	125.44252	29.2515285	10.2627	122.067085	-81.2782545	19.381852	101.782281
1.020757	43.370449	122.467216	-25.893322	15.198803	113.201859	28.286219	-7.301489	120.310684	31.071026	27.810642	127.321373	29.6786225	10.2545765	123.8160285	-81.4652665	20.1430295	102.5876895
0.702672	42.470558	123.974442	-25.59343	15.61482	114.006805	28.475464	-7.157507	121.166908	31.484163	27.928501	128.562561	29.9798135	10.385497	124.8647345	-81.1666735	20.844143	103.1488755
0.353981	41.564331	124.334969	-25.179186	16.049973	114.662529	28.856785	-7.111876	121.753845	31.873264	27.974525	129.390457	30.3650245	10.4313245	125.572151	-80.7233965	21.6686215	103.752907
-0.02331	40.637096	123.701981	-24.792366	16.440228	115.378441	29.246477	-7.076466	122.258041	32.406181	28.012556	130.166824	30.826329	10.468045	126.2124325	-80.411061	22.412411	104.5444495
-0.21061	39.581017	124.975815	-24.455275	16.787552	115.974762	29.603233	-7.043707	122.827301	32.898602	28.131962	130.814392	31.2509175	10.5441275	126.8208465	-80.1614675	23.0309765	105.1286775
-0.339105	37.995892	125.15918	-24.038698	17.199945	116.386703	30.045515	-7.012438	123.287979	33.372532	28.178358	131.279831	31.7090235	10.58296	127.283905	-79.7864195	23.81693	105.489501
-0.436981	36.893661	123.900131	-23.839033	17.427458	116.416466	30.228897	-7.013559	123.331345	33.6017	28.243923	131.255615	31.9152985	10.615182	127.29348	-79.5933645	24.239734	105.539452
-0.921967	35.583515	123.812309	-23.681665	17.548122	116.277084	30.356335	-6.996839	123.255608	33.708145	28.302801	130.990829	32.03224	10.652981	127.1232185	-79.39557	24.443263	105.4309495
-1.493009	34.291218	123.185074	-23.582584	17.663923	116.105186	30.498453	-6.976691	123.11261	33.773876	28.403467	130.562302	32.1361645	10.713388	126.837456	-79.3013325	24.614458	105.372916
-2.096399	32.957699	121.415535	-23.574635	17.744738	115.910683	30.582991	-6.956124	122.851578	33.868118	28.571432	129.8573	32.2255545	10.807654	126.354439	-79.3748245	24.681822	105.466927
-3.253036	31.624266	121.109703	-23.51469	17.820866	115.512642	30.711952	-6.907577	122.276268	33.983948	28.730988	128.879532	32.34795	10.9117055	125.5779	-79.37733	24.7300265	105.447384
-4.162565	30.101025	119.66494	-23.40012	17.889854	115.011574	30.92441	-6.845887	121.685287	33.862484	29.057106	127.597153	32.393447	11.1056095	124.64122	-79.193687	24.6740985	105.381928
-5.718783	27.956121	117.549896	-23.040358	18.130428	114.129379	31.501366	-6.417293	120.26683	34.337784	29.462814	124.71479	32.919575	11.5227605	122.49081	-79.000291	24.7380955	105.767948
-6.85709	26.483908	115.768311	-22.824585	18.429684	113.455261	32.061485	-6.086807	119.271683	34.7118	29.807175	122.624527	33.3866425	11.860184	120.948105	-79.0358125	24.999184	105.962417
-8.111553	25.114122	114.241043	-22.465023	18.625704	112.667557	32.614822	-5.668293	118.111816	35.201069	30.140245	120.125221	33.9079455	12.235976	119.1185185	-78.8379915	25.015432	106.2165955
-9.47073	23.694328	112.788223	-22.065996	18.878744	111.636505	33.069122	-5.162979	116.660439	35.415726	30.45381	117.712578	34.242424	12.6454155	117.1865085	-78.374416	25.1120725	106.0865015
-10.837399	22.315199	110.711441	-21.733429	19.057924	110.527763	33.431808	-4.899609	115.328773	35.58263	30.551115	115.66523	34.507219	12.825753	115.4970015	-77.974077	25.290095	105.5585245
-12.462108	20.971586	109.687279	-21.431049	19.149683	109.492805	33.660023	-4.858757	114.407097	35.995964	30.351192	113.912872	34.8279935	12.7462175	114.1599845	-77.6900915	25.5531485	104.8256255
-14.130619	19.663433	108.665955	-21.234659	19.137306	108.616997	33.736023	-5.008003	113.706741	36.020329	30.183598	113.115883	34.878176	12.5877975	113.411312	-77.347494	25.6868145	103.822682
-16.900229	17.839056	107.510864	-21.203943	18.945215	107.682861	33.706604	-5.343079	113.199684	36.128765	29.923433	112.887344	34.9176845	12.290177	113.043514	-77.3255705	25.600253	102.322208
-18.038984	16.222168	107.239471	-21.227541	18.845621	107.118332	33.604527	-5.540135	112.738289	36.216732	29.827564	112.944733	34.9106295	12.1437145	112.841511	-77.3657115	25.5475275	101.395153
-18.29727	15.386786	106.786987	-21.140503	18.878416	106.530991	33.486618	-5.667292	112.194893	35.961349	29.855335	112.93734	34.7239835	12.0940215	112.5661165	-77.0049895	25.6628105	100.4958655
-18.611454	14.173265	105.679909	-21.166199	19.001261	105.952896	33.403431	-5.716332	111.492279	35.996059	29.820854	112.462784	34.699745	12.052261	111.9775315	-77.032143	25.950261	99.9282605
-19.061895	12.789318	105.595467	-21.1618	19.172245	105.324532	33.28801	-5.650559	110.521103	35.982075	29.844055	111.735809	34.6350425	12.096748	111.128456	-76.9586425	26.247742	99.520608
-19.575371	11.381162	104.409851	-21.084806	19.415594	104.694458	33.189804	-5.555212	109.62632	35.957844	29.87051	110.740211	34.573824	12.157649	110.1832655	-76.743436	26.673539	99.2056505
-20.085875	10.289725	104.380623	-20.972235	19.665068	104.140045	33.164207	-5.519272	108.691803	36.284668	29.7283	109.431473	34.7244375	12.104514	109.061638	-76.6689075	27.225622	99.218452
-20.860199	8.681087	103.058769	-20.826344	19.97681	103.270638	33.05666	-5.486104	107.365562	35.864021	29.908949	107.678368	34.4603405	12.2114225	107.521965	-76.1130285	27.7421975	99.019311
-21.416475	7.704926	103.22242	-20.734253	20.11587	102.691795	32.998756	-5.511043	106.336441	35.776886	29.916031	106.467163	34.387821	12.202494	106.401802	-75.856327	28.029246	98.981788
-21.961103	6.786899	102.590752	-20.620071	20.163261	102.089134	32.898914	-5.599173	105.317497	35.5466	29.950487	105.288445	34.222757	12.175657	105.302971	-75.462899	28.150865	98.875297
-22.442459	5.677204	102.221443	-20.535057	20.132565	101.569794	32.858364	-5.732423	104.314735	35.369244	29.836155	104.140747	34.113804	12.051866	104.227741	-75.183918	28.213264	98.911847
-23.231823	4.967057	101.977249	-20.425514	20.027002	101.110481	32.82584	-5.885762	103.326332	35.13905	29.676899	103.120056	33.982445	11.8955685	103.223194	-74.833473	28.1584355	98.997768
-23.697197	4.190454	101.657776	-20.274523	19.867064	100.672531	32.752151	-6.073922	102.420807	34.922855	29.565638	102.313065	33.837503	11.745858	102.366936	-74.386549	27.98827	98.978126
-24.112171	3.462697	101.350662	-20.160057	19.663609	100.275185	32.663734	-6.270634	101.56102	34.794422	29.346567	101.558495	33.729078	11.5379665	101.5597575	-74.049192	27.7892515	98.9906125
-24.676785	2.441125	100.991318	-19.984257	19.346792	99.927261	32.575302	-6.608718	100.708115	34.830044	28.902466	101.037231	33.702673	11.146874	100.872673	-73.671187	27.54671	98.981849
-25.09815	1.852052	100.686203	-19.889717	19.133591	99.840233	32.565479	-6.88831	100.457954	35.052223	28.705498	100.96859	33.808851	10.908594	100.713272	-73.588285	27.358588	98.967194
-25.425396	1.369107	100.469635	-19.81995	19.007357	99.794266	32.580322	-7.132475	100.329002	35.276009	28.581745	101.016579	33.9281655	10.724635	100.6727905	-73.5680655	27.290079	98.9157415
-25.680351	0.982158	100.523254	-19.727049	18.913309	99.759911	32.65266	-7.352679	100.179382	35.459087	28.468021	101.0308	34.0558735	10.557671	100.605091	-73.5099715	27.268947	98.914731
-25.895163	0.650672	100.414421	-19.600368	18.860847	99.671547	32.726055	-7.449521	100.014374	35.634701	28.398001	100.955513	34.180378	10.47424	100.4849435	-73.381114	27.247454	98.8581505
-26.032442	0.299272	100.269905	-19.521982	18.834772	99.591492	32.791626	-7.530688	99.861969	35.796993	28.317101	100.868332	34.2943095	10.3932065	100.3651505	-73.3382735	27.2763375	98.8178335
-26.106724	-0.003708	100.225578	-19.431438	18.796331	99.523056	32.869827	-7.609122	99.832718	35.926376	28.214275	100.874054	34.3981015	10.3025765	100.353386	-73.2609775	27.2900855	98.692726
-26.24464	-0.395594	100.167824	-19.35121	18.767374	99.52935	32.981728	-7.766217	99.923569	36.089199	28.123346	101.067757	34.5354635	10.1785645	100.495663	-73.2378835	27.3561835	98.563037
-26.294565	-0.617978	100.282059	-19.283861	18.703279	99.599464	33.030464	-7.906625	100.043961	36.226116	27.966604	101.242706	34.62829	10.0299895	100.6433335	-73.196012	27.3765685	98.5555945
-26.283321	-0.79194	100.316032	-19.270866	18.643715	99.691933	33.06638	-8.061903	100.213898	36.615795	27.788567	101.310555	34.8410875	9.863332	100.7622265	-73.3828195	27.424098	98.6216395
-26.341068	-0.900755	100.357834	-19.253901	18.531416	99.811134	33.099136	-8.185903	100.337959	36.656715	27.710442	101.576385	34.8779255	9.7622695	100.957172	-73.3857275	27.3005625	98.665096
-26.382641	-0.975924	100.403122	-19.273809	18.432276	99.964066	33.12286	-8.300727	100.467552	36.7085	27.633768	101.896881	34.91568	9.6665205	101.1822165	-73.463298	27.1980315	98.7459155
-26.396202	-1.016375	100.468758	-19.303629	18.337822	100.124596	33.162971	-8.379291	100.60656	36.506378	27.680822	102.36734	34.8346745	9.6507655	101.48695	-73.4419325	27.0248785	98.762242
-26.379704	-1.006101	100.416878	-19.322468	18.208622	100.278816	33.217003	-8.415608	100.719116	36.825233	27.608091	102.742294	35.021118	9.5962415	101.730705	-73.666054	26.8210025	98.826927
-26.262306	-0.919092	100.282959	-19.412733	18.021996	100.532974	33.270103	-8.441154	100.901756	36.533981	27.790728	103.842422	34.902042	9.674787	102.372089	-73.727508	26.369205	98.693859
-26.16713	-0.827509	100.15007	-19.435675	17.878229	100.75296	33.312027	-8.441452	101.161072	36.573193	27.821123	104.745247	34.94261	9.6898355	102.9531595	-73.81396	26.0666225	98.5527605
-26.088148	-0.700293	100.100067	-19.488417	17.771976	101.067924	33.436878	-8.452966	101.535271	36.699009	27.812099	105.872253	35.0679435	9.6795665	103.703762	-74.0447775	25.8643855	98.432086
-26.021973	-0.591175	100.105453	-19.563105	17.672079	101.436279	33.537773	-8.454971	101.965973	36.841942	27.97434	107.144478	35.1898575	9.7596845	104.5552255	-74.3160675	25.5844735	98.3173325
-26.046715	-0.484355	100.169823	-19.659828	17.593777	101.830696	33.553322	-8.436344	102.378548	37.073746	28.119791	108.267303	35.313534	9.8417235	105.3229255	-74.63319	25.3458305	98.3384665
-26.051258	-0.45095	100.212791	-19.719683	17.560431	102.179802	33.572811	-8.378463	102.728531	37.316425	28.19261	109.125092	35.444618	9.9070735	105.9268115	-74.883984	25.2137885	98.4327925
-26.170004	-0.330735	100.276314	-19.764835	17.589396	102.471069	33.574196	-8.305925	102.943787	37.451477	28.285589	109.686867	35.5128365	9.989832	106.315327	-75.0425065	25.18896	98.626811
-26.339844	-0.285382	100.323471	-19.841074	17.659859	102.743164	33.544697	-8.029156	102.957413	37.378601	28.524223	109.998116	35.461649	10.2475335	106.4777645	-75.143797	25.0721845	99.0085635
-26.506319	-0.288519	100.334824	-19.900625	17.764429	102.830078	33.534313	-7.789498	102.913406	37.229736	28.650846	110.101631	35.3820245	10.430674	106.5075185	-75.1832745	25.098184	99.1526375
-26.731964	-0.340616	100.365654	-19.964146	17.79048	102.957382	33.540203	-7.56763	102.927711	37.10104	28.831831	110.203865	35.3206215	10.6321005	106.565788	-75.2489135	24.9488595	99.348976
-26.985365	-0.472572	100.357994	-20.085443	17.829836	103.04763	33.517056	-7.373452	103.021194	37.021912	29.043653	110.36248	35.269484	10.8351005	106.691837	-75.44037	24.8245715	99.403423
-27.279964	-0.631761	100.311447	-20.242064	17.806934	103.067017	33.478611	-7.225916	103.127586	36.938911	29.253357	110.521721	35.208761	11.0137205	106.8246535	-75.692889	24.6001475	99.3093805
-27.538177	-0.830705	100.21331	-20.429966	17.777672	103.019463	33.377327	-7.08041	103.190208	36.795052	29.390633	110.521065	35.0861895	11.1551115	106.8556365	-75.9461215	24.4002325	99.1832895
-27.825403	-1.072689	100.120438	-20.606453	17.702263	102.913795	33.298859	-7.007854	103.209671	36.590347	29.471619	110.398804	34.944603	11.2318825	106.8042375	-76.157509	24.1726435	99.0233525
-28.249672	-1.495768	100.083183	-20.789623	17.597134	102.661835	33.2085	-6.904603	103.30825	36.218269	29.545567	110.034195	34.7133845	11.320482	106.6712225	-76.2926305	23.873786	98.6524475
-28.529083	-1.81668	100.175095	-20.893774	17.547747	102.492126	33.18726	-6.850477	103.378189	36.015564	29.557245	109.516678	34.601412	11.353384	106.4474335	-76.38896	23.74211	98.5368185
-28.797606	-2.145575	100.34269	-20.925192	17.456789	102.331017	33.18642	-6.792483	103.459717	35.788124	29.488464	108.895576	34.487272	11.3479905	106.1776465	-76.337656	23.5655875	98.4843875
-29.140219	-2.394402	100.686058	-20.918587	17.387608	102.193451	33.226963	-6.828995	103.619812	35.519222	29.387119	108.206245	34.3730925	11.279062	105.9130285	-76.2102665	23.496154	98.4738735
-29.483921	-2.612354	101.077057	-20.924826	17.28129	102.145172	33.277065	-6.896949	103.789612	35.224323	29.223448	107.449387	34.250694	11.1632495	105.6194995	-76.100346	23.3993305	98.6708445
-29.895201	-2.856318	101.426765	-20.902624	17.122723	102.119385	33.293068	-6.985188	103.926704	34.864174	29.025412	106.902267	34.078621	11.020112	105.4144855	-75.883869	23.225334	98.8242845
-30.290445	-3.075207	101.752449	-20.90192	16.919479	102.163826	33.303452	-7.115515	104.141739	34.646679	28.80336	106.44709	33.9750655	10.8439225	105.2944145	-75.7789055	22.9950355	99.0332375
-31.012657	-3.335173	102.211998	-20.932076	16.598337	102.348289	33.295815	-7.368991	104.457649	34.469898	28.555363	106.203506	33.8828565	10.593186	105.3305775	-75.7470085	22.603488	99.3660005
-31.415077	-3.445003	102.458931	-20.95439	16.400728	102.490303	33.277508	-7.482085	104.700851	34.508316	28.485813	106.28154	33.892912	10.501864	105.4911955	-75.801692	22.299592	99.4894105
-31.71652	-3.570575	102.702286	-20.935314	16.247795	102.691818	33.288052	-7.570425	104.946312	34.594311	28.464592	106.478882	33.9411815	10.4470835	105.712597	-75.8118095	22.0485065	99.671039
-32.243813	-3.501803	102.927872	-20.931543	16.144308	102.940956	33.338623	-7.599291	105.277596	34.698986	28.475138	106.854843	34.0188045	10.4379235	106.0662195	-75.8818905	21.8506925	99.8156925
-32.602978	-3.452336	103.148857	-20.902779	16.036343	103.252769	33.404182	-7.642064	105.65004	34.84367	28.510332	107.326904	34.123926	10.434134	106.488472	-75.929484	21.638552	100.017066
-32.932671	-3.34847	103.307701	-20.924231	15.952544	103.541908	33.445732	-7.67784	105.968681	34.979092	28.581985	107.90081	34.212412	10.4520725	106.9347455	-76.060874	21.4530155	100.1490705
-33.221558	-3.158494	103.460381	-20.916449	15.851688	103.811554	33.44363	-7.710927	106.303848	35.106144	28.683025	108.467102	34.274887	10.486049	107.385475	-76.107785	21.217327	100.237633
-33.634174	-2.728294	103.650352	-20.960573	15.74275	104.194595	33.47794	-7.782768	106.7696	35.284565	28.800518	109.133911	34.3812525	10.508875	107.9517555	-76.3023985	20.976625	100.4374345
-33.939987	-2.398677	103.74205	-20.923082	15.677794	104.349197	33.498951	-7.834073	106.976402	35.423321	28.832066	109.402229	34.461136	10.4989965	108.1893155	-76.3073	20.8565915	100.5090785
-34.35165	-1.957387	103.827118	-20.924427	15.615721	104.406479	33.488991	-7.884917	107.113838	35.503254	28.805447	109.505798	34.4961225	10.460265	108.309818	-76.3449765	20.771177	100.50314
-34.671295	-1.522843	103.909752	-20.912815	15.558738	104.445328	33.494888	-7.969421	107.221878	35.458416	28.744576	109.526909	34.476652	10.3875775	108.3743935	-76.302282	20.7298985	100.5162625
-34.98727	-1.03124	103.973816	-20.878294	15.497178	104.496422	33.488506	-8.073692	107.321106	35.43631	28.657753	109.62001	34.462408	10.2920305	108.470558	-76.218996	20.7023255	100.522286
-35.33503	-0.565924	104.06189	-20.898287	15.380152	104.587158	33.478451	-8.182409	107.448174	35.453068	28.580183	109.704529	34.4657595	10.198887	108.5763515	-76.2623335	20.561417	100.5979645
-35.421894	-0.197001	104.0998	-20.889772	15.291943	104.732872	33.476864	-8.281765	107.584808	35.518131	28.488985	109.856209	34.4974975	10.10361	108.7205085	-76.2770415	20.480276	100.7452355
-35.923748	0.875658	104.291405	-20.894646	15.102892	104.992256	33.482738	-8.431497	107.732269	35.56451	28.44088	110.210442	34.523624	10.0046915	108.9713555	-76.312916	20.2010925	101.0131565
-36.155376	1.562525	104.378975	-20.930639	15.012093	105.214714	33.493896	-8.496555	107.792938	35.653133	28.425842	110.488808	34.5735145	9.9646435	109.140873	-76.4347925	20.0595425	101.288555
-36.366714	2.247971	104.449554	-20.925007	14.891878	105.377914	33.513462	-8.552971	107.846214	35.72176	28.390465	110.785553	34.617611	9.918747	109.3158835	-76.467625	19.865009	101.4399445
-36.611008	2.994664	104.44136	-20.906408	14.813084	105.488052	33.530956	-8.622067	107.899269	35.785545	28.385279	111.086891	34.6582505	9.881606	109.49308	-76.4710665	19.744562	101.483024
-36.774769	3.715666	104.392532	-20.947243	14.749084	105.576881	33.532585	-8.689811	107.945656	35.866859	28.370316	111.372375	34.699722	9.8402525	109.6590155	-76.594208	19.6579155	101.4947465
-36.913162	4.481418	104.373322	-20.917362	14.669931	105.659126	33.520874	-8.765647	107.992195	35.928963	28.335318	111.633774	34.7249185	9.7848355	109.8129845	-76.5596425	19.5550265	101.5052675
-37.075905	5.320637	104.376579	-20.93294	14.648374	105.733025	33.488525	-8.822467	108.023193	35.989086	28.30793	111.812019	34.7388055	9.7427315	109.917606	-76.6046855	19.5540165	101.548444
-37.303257	6.617679	104.496506	-20.91785	14.651709	105.890785	33.435131	-8.919663	108.020248	36.069801	28.228336	111.971581	34.752466	9.6543365	109.9959145	-76.588166	19.6490815	101.7856555
-37.462471	7.45718	104.655716	-20.89945	14.690809	106.03714	33.436943	-8.971719	108.017746	36.100143	28.174314	112.036011	34.768543	9.6012975	110.0268785	-76.567443	19.7803205	102.0474015
-37.514584	8.236335	104.819168	-20.892174	14.672957	106.195976	33.444813	-9.002803	107.97551	36.166199	28.119459	112.123093	34.805506	9.558328	110.0493015	-76.589854	19.787586	102.3426505
-37.553604	9.058051	105.007103	-20.86228	14.636379	106.387604	33.465012	-9.015304	107.906738	36.28603	27.959198	112.146309	34.875521	9.471947	110.0265235	-76.600081	19.800811	102.7486845
-37.582699	9.861028	105.234406	-20.814562	14.524891	106.599594	33.51144	-9.059005	107.742073	36.41481	27.701839	112.072731	34.963125	9.321417	109.907402	-76.592249	19.728365	103.291786
-37.588509	10.642555	105.488144	-20.775869	14.435712	106.812706	33.541195	-9.10552	107.530258	36.514603	27.357552	111.963081	35.027899	9.126016	109.7466695	-76.579637	19.745408	103.8787425
-37.628754	11.448046	105.713951	-20.748053	14.300288	107.031097	33.550777	-9.145503	107.291901	36.626728	26.998589	111.843681	35.0887525	8.926543	109.567791	-76.5848585	19.674033	104.494403
-37.774498	12.327065	106.054779	-20.750431	14.1135	107.225243	33.48114	-9.251967	106.877052	36.738415	26.72838	111.820686	35.1097775	8.7382065	109.348869	-76.6106395	19.4887935	105.101617
-37.96225	12.789215	106.233444	-20.776339	14.042529	107.340637	33.427612	-9.329745	106.645966	36.766483	26.667864	111.810806	35.0970475	8.6690595	109.228386	-76.6497255	19.4159985	105.452888
-38.142418	13.321503	106.395187	-20.777679	13.96349	107.44516	33.372261	-9.398732	106.500435	36.733437	26.645309	111.778404	35.052849	8.6232885	109.1394195	-76.608207	19.3036915	105.7509005
-38.355511	13.796802	106.469391	-20.784586	13.970527	107.472267	33.325535	-9.427992	106.450508	36.628895	26.633415	111.793434	34.977215	8.6027115	109.121971	-76.546387	19.3383425	105.822563
-38.533482	14.270684	106.473755	-20.83621	14.021007	107.504204	33.310593	-9.446829	106.484474	36.518112	26.668161	111.778748	34.9143525	8.610666	109.131611	-76.5867725	19.431348	105.876797
-38.717377	14.673522	106.447479	-20.889107	14.069425	107.41246	33.253624	-9.454969	106.518623	36.389904	26.708633	111.703934	34.821764	8.626832	109.1112785	-76.599978	19.512018	105.7136415
-38.88686	15.03457	106.334236	-20.957056	14.094706	107.284042	33.172314	-9.461789	106.498146	36.217232	26.711288	111.587631	34.694773	8.6247495	109.0428885	-76.608885	19.5646625	105.5251955
-39.133759	15.421756	106.131294	-21.087826	14.061065	107.077316	33.067039	-9.476719	106.473755	35.979668	26.710098	111.415779	34.5233535	8.6166895	108.944767	-76.6990055	19.5054405	105.209865
-39.263805	15.620145	106.003998	-21.185635	13.979559	107.003799	33.022961	-9.471306	106.47377	35.852222	26.709688	111.394966	34.4375915	8.619191	108.934368	-76.8088615	19.339927	105.07323
-39.337891	15.83021	105.976334	-21.344492	13.936752	106.94294	32.945995	-9.453107	106.478485	35.748734	26.75738	111.410942	34.3473645	8.6521365	108.9447135	-77.0363485	19.2213675	104.9411665
-39.397362	15.870075	105.916489	-21.387623	13.838937	106.883446	32.908077	-9.432769	106.505737	35.652401	26.816252	111.441277	34.280239	8.6917415	108.973507	-77.055485	18.9861325	104.793385
-39.469032	15.934211	105.891396	-21.466837	13.77296	106.862045	32.881592	-9.411851	106.56546	35.565929	26.875057	111.489639	34.2237605	8.731603	109.0275495	-77.1574345	18.814317	104.6965405
-39.497036	15.975252	105.87883	-21.500292	13.725583	106.886765	32.88443	-9.389246	106.649521	35.48616	26.932463	111.540306	34.185295	8.7716085	109.0949135	-77.185879	18.6795575	104.6786165
-39.50853	16.035227	105.83532	-21.559708	13.668367	106.866074	32.888096	-9.363346	106.695435	35.442856	26.994091	111.547234	34.165476	8.8153725	109.1213345	-77.284892	18.5213615	104.6108135
-39.483921	16.179081	105.792343	-21.569595	13.632319	106.828377	32.899273	-9.32632	106.703926	35.381958	27.051338	111.49192	34.1406155	8.862509	109.097923	-77.2798055	18.402129	104.558831
-39.484638	16.217815	105.778587	-21.566114	13.608621	106.80114	32.920696	-9.286991	106.699028	35.359375	27.104319	111.441063	34.1400355	8.908664	109.0700455	-77.2722635	18.308578	104.5322345
-39.43327	16.317007	105.761826	-21.549196	13.612098	106.796089	32.958664	-9.218967	106.733917	35.354965	27.186319	111.421738	34.1568145	8.983676	109.0778275	-77.2552065	18.24052	104.5143505
-39.40469	16.444304	105.783951	-21.523386	13.639419	106.807289	33.037106	-9.140147	106.821381	35.378395	27.27874	111.409088	34.2077505	9.0692965	109.1152345	-77.2545225	18.2095415	104.4993435
-39.271076	16.602047	105.779228	-21.491074	13.69047	106.817673	33.088383	-9.037673	106.945709	35.401802	27.394953	111.374733	34.2450925	9.17864	109.160221	-77.2272405	18.2023	104.475125
-39.170593	16.774002	105.790916	-21.454842	13.772911	106.839279	33.130341	-8.916083	107.077873	35.386379	27.495659	111.267761	34.25836	9.289788	109.172817	-77.168044	18.256034	104.505741
-39.062927	16.961266	105.814278	-21.46575	13.870666	106.857231	33.176632	-8.809134	107.210693	35.314281	27.599693	111.087166	34.2454565	9.3952795	109.1489295	-77.1769565	18.3460525	104.5655325
-38.883751	17.250658	105.836472	-21.465986	13.990363	106.861588	33.207394	-8.65914	107.402573	35.175903	27.73621	110.675575	34.1916485	9.538535	109.039074	-77.1236205	18.442191	104.684102
-38.758404	17.420879	105.834412	-21.492376	14.041582	106.866089	33.222107	-8.622188	107.521904	35.052956	27.800911	110.458168	34.1375315	9.5893615	108.990036	-77.1222835	18.4938025	104.742142
-38.624344	17.589872	105.837753	-21.505171	14.044841	106.874763	33.222271	-8.638767	107.698532	34.983791	27.802336	110.262741	34.103031	9.5817845	108.9806365	-77.113373	18.5078975	104.7688895
-38.446667	17.770294	105.79435	-21.537176	14.011919	106.88205	33.208702	-8.684004	107.879318	35.253643	27.6252	109.970795	34.2311725	9.470598	108.9250565	-77.3055245	18.55324	104.8390435
-38.325653	17.949413	105.805115	-21.540625	13.909256	106.895538	33.192486	-8.750178	108.049545	35.208061	27.553347	109.908295	34.2002735	9.4015845	108.97892	-77.2815235	18.4169275	104.812156
-38.229145	18.126034	105.82621	-21.5805	13.824214	106.927086	33.175964	-8.839161	108.181938	34.757767	27.665476	110.05442	33.9668655	9.4131575	109.118179	-77.1278655	18.2352705	104.735993
-38.13308	18.294649	105.834747	-21.590643	13.697037	106.96331	33.173916	-8.940644	108.271706	34.755077	27.610699	110.087433	33.9644965	9.3350275	109.1795695	-77.1457825	18.0590465	104.7470505
-37.930538	18.617218	105.847977	-21.593994	13.519464	107.015518	33.177845	-9.044559	108.328499	34.792336	27.534517	110.166595	33.9850905	9.244979	109.247547	-77.1730785	17.793949	104.783489
-37.778202	18.843811	105.854034	-21.551374	13.426876	107.005783	33.195747	-9.10734	108.328011	34.824413	27.502352	110.230705	34.01008	9.197506	109.279358	-77.112828	17.656246	104.732208
-37.574463	19.090553	105.826401	-21.533001	13.368826	106.995415	33.220646	-9.149342	108.313095	34.861408	27.482611	110.284653	34.041027	9.1666345	109.298874	-77.107029	17.5710175	104.691956
-37.370335	19.420341	105.775787	-21.463598	13.329978	106.956902	33.271358	-9.186665	108.275047	34.914398	27.481565	110.325302	34.092878	9.14745	109.3001745	-77.020074	17.512506	104.6136295
-37.15905	19.822701	105.705917	-21.435495	13.327869	106.925163	33.293266	-9.194862	108.222595	35.409756	27.279156	110.155128	34.351511	9.042147	109.1888615	-77.222501	17.613591	104.6614645
-36.934814	20.358711	105.64476	-21.401314	13.363594	106.855484	33.3139	-9.192823	108.167587	35.451324	27.28404	110.132263	34.382612	9.0456085	109.149925	-77.18524	17.6815795	104.561043
-36.738453	20.901903	105.545364	-21.343592	13.441216	106.807724	33.328228	-9.164562	108.112923	35.473316	27.29986	110.097107	34.400772	9.067649	109.105015	-77.087956	17.814783	104.510433
-36.410805	21.809322	105.452141	-21.324936	13.55772	106.74044	33.344685	-9.096861	108.048584	35.217583	27.484501	110.180305	34.281134	9.19382	109.1144445	-76.931006	17.92162	104.3664355
-36.308315	22.427269	105.429184	-21.274017	13.612474	106.710968	33.393021	-9.051513	108.012917	35.531876	27.38986	110.019836	34.4624485	9.1691735	109.0163765	-77.0104825	18.0557745	104.4055595
-36.117249	23.026476	105.411461	-21.241226	13.662066	106.712051	33.423882	-9.017819	108.004868	35.552528	27.42878	110.042122	34.488205	9.2054805	109.023495	-76.970657	18.1186515	104.400607
-35.865715	23.621225	105.413284	-21.224529	13.691528	106.731392	33.44902	-8.983794	107.988724	35.58564	27.479464	110.073662	34.51733	9.247835	109.031193	-76.966388	18.135221	104.431591
-35.580959	24.260458	105.440643	-21.215899	13.7028	106.745323	33.460037	-8.949969	107.947395	35.319942	27.648983	110.233627	34.3899895	9.349507	109.090511	-76.8217875	18.056093	104.400135
-35.362431	24.958118	105.453094	-21.212036	13.70091	106.746582	33.471943	-8.898417	107.868622	35.311386	27.668566	110.220467	34.3916645	9.3850745	109.0445445	-76.8157365	18.0167455	104.4486195
-35.035908	25.677624	105.430267	-21.211105	13.687653	106.732895	33.496151	-8.866022	107.734489	35.315041	27.656027	110.232735	34.405596	9.3950025	108.983612	-76.827806	17.9803035	104.482178
-34.66061	26.756712	105.466415	-21.219202	13.602047	106.627785	33.502094	-8.811152	107.502808	35.284634	27.700052	110.322021	34.393364	9.44445	108.9124145	-76.831768	17.759644	104.3431555
-34.394691	27.465338	105.45211	-21.266197	13.579809	106.559029	33.48243	-8.765973	107.256104	35.310631	27.683935	110.297813	34.3965305	9.458981	108.7769585	-76.9289245	17.700637	104.3410995
-34.051903	28.13522	105.453659	-21.248234	13.530545	106.459785	33.450298	-8.714944	106.920815	35.341869	27.603281	110.103905	34.3960835	9.4441685	108.51236	-76.8925515	17.6169215	104.40721
-33.703865	28.895729	105.41568	-21.270905	13.512158	106.234566	33.387699	-8.654613	106.387161	35.302288	27.528057	109.671112	34.3449935	9.436722	108.0291365	-76.8868035	17.587594	104.4399955
-33.309692	29.64572	105.162216	-21.285475	13.586421	105.83094	33.281143	-8.516993	105.567757	35.121796	27.440802	108.864952	34.2014695	9.4619045	107.2163545	-76.7724195	17.7109375	104.4455255
-33.002121	30.416834	104.787674	-21.283342	13.684993	105.279968	33.120209	-8.344492	104.569267	34.748482	27.382683	107.960495	33.9343455	9.5190955	106.264881	-76.5010295	17.8508905	104.295055
-32.640961	31.147966	104.289093	-21.327517	13.804955	104.718246	32.964527	-8.172691	103.675591	34.454029	27.426069	107.127213	33.709278	9.626689	105.401402	-76.364312	17.983221	104.03509
-31.959167	32.082344	103.739128	-21.499422	13.975668	104.036354	32.769386	-7.910519	102.703896	34.06385	27.561211	106.077026	33.416618	9.825346	104.390461	-76.415462	18.12599	103.682247
-31.430954	32.751614	103.409851	-21.634903	14.090935	103.669868	32.613804	-7.725987	102.10614	33.775402	27.680099	105.592728	33.194603	9.977056	103.849434	-76.464409	18.204814	103.490302
-30.909092	33.386246	103.074684	-21.773693	14.181624	103.255867	32.427166	-7.555167	101.539955	33.539959	27.790257	105.162849	32.9835625	10.117545	103.351402	-76.5309485	18.245703	103.160332
-30.412949	34.021618	102.794304	-21.875208	14.186059	102.824661	32.230831	-7.424696	100.910713	33.307709	27.831707	104.761505	32.76927	10.2035055	102.836109	-76.519686	18.1686125	102.813213
-29.853859	34.553673	102.452805	-22.009249	14.183701	102.318932	32.009106	-7.331071	100.284157	33.047894	27.869814	104.431	32.5285	10.2693715	102.3575785	-76.546998	18.0980305	102.2802855
-29.227638	35.013557	102.158646	-22.144512	14.182089	101.838615	31.793919	-7.307432	99.68457	32.858707	27.884344	104.110802	32.326313	10.288456	101.897686	-76.615337	18.075722	101.779544
-28.543251	35.484039	101.830231	-22.243731	14.137249	101.344284	31.567171	-7.272737	99.129875	32.718956	27.899742	103.818748	32.1430635	10.3135025	101.4743115	-76.6305255	17.9609955	101.2142565
-27.488935	36.119671	101.271881	-22.44224	14.140597	100.599991	31.295036	-7.218777	98.508301	32.611683	27.861782	103.430046	31.9533595	10.3215025	100.9691735	-76.8378395	17.9596915	100.2308085
-26.820656	36.516468	100.850311	-22.489164	14.206883	100.148926	31.167953	-7.190009	98.233101	32.549362	27.896181	103.200233	31.8586575	10.353086	100.716667	-76.8369855	18.06068	99.581185
-26.030987	36.697094	100.397278	-22.605177	14.283638	99.723305	31.090187	-7.118455	98.022636	32.493645	27.955458	103.009735	31.791916	10.4185015	100.5161855	-77.00227	18.1487745	98.9304245
-25.198561	36.93869	99.963959	-22.654873	14.348732	99.339828	31.012234	-7.043191	97.882622	32.438747	28.035233	102.823723	31.7254905	10.496021	100.3531725	-77.0352365	18.201443	98.3264835
-24.327761	37.095871	99.577095	-22.689739	14.454803	98.95594	30.979801	-6.973259	97.752693	32.420559	28.132435	102.651215	31.70018	10.579588	100.201954	-77.079658	18.330018	97.709926
-23.475639	37.217716	99.260773	-22.713947	14.510343	98.598892	30.95619	-6.892082	97.601814	32.390591	28.210964	102.54232	31.6733905	10.659441	100.072067	-77.1012845	18.361245	97.125717
-22.65609	37.286846	98.94886	-22.681633	14.574944	98.298752	30.915054	-6.812485	97.436668	32.34906	28.298214	102.511993	31.632057	10.7428645	99.9743305	-76.995323	18.4070235	96.6231735
-21.40523	37.161259	98.669838	-22.798895	14.653522	97.81105	30.77969	-6.706201	97.138161	32.334393	28.332251	102.438866	31.5570415	10.813025	99.7885135	-77.1548315	18.494019	95.8335865
-20.559212	36.977119	98.458542	-22.813467	14.669726	97.513268	30.67387	-6.655293	96.893738	32.298981	28.336531	102.407455	31.4864255	10.840619	99.6505965	-77.1133595	18.498833	95.3759395
-19.645372	36.783199	98.233315	-22.914642	14.713921	97.157845	30.561071	-6.590594	96.595116	32.244926	28.354561	102.416595	31.4029985	10.8819835	99.5058555	-77.2322825	18.5458585	94.8098345
-18.861237	36.508415	98.029083	-22.969809	14.785886	96.847404	30.393845	-6.483934	96.351738	32.204418	28.403849	102.403519	31.2991315	10.9599575	99.3776285	-77.2387495	18.6118145	94.3171795
-18.143953	36.176582	97.742783	-23.087801	14.882025	96.477386	30.249479	-6.398262	96.13208	32.152523	28.481283	102.40612	31.201001	11.0415105	99.2691	-77.376603	18.7225395	93.685672
-17.418791	35.735855	97.442993	-23.191626	14.981006	96.103409	30.106804	-6.296571	95.99408	32.055641	28.593534	102.425934	31.0812225	11.1484815	99.210007	-77.4644745	18.8135305	92.996811
-16.666334	35.200809	97.129929	-23.336016	15.117767	95.751694	29.986794	-6.131192	95.989647	31.952291	28.688038	102.468956	30.9695425	11.278423	99.2293015	-77.6415745	18.957111	92.2740865
-15.672082	34.301098	96.721588	-23.538485	15.292959	95.22921	29.911814	-6.016412	96.003189	31.796595	28.841131	102.540031	30.8542045	11.4123595	99.27161	-77.9311745	19.1735585	91.18681
-15.059033	33.678234	96.340576	-23.63633	15.416312	94.864845	29.838926	-5.927332	96.031319	31.721554	28.944345	102.524773	30.78024	11.5085065	99.278046	-78.0529	19.3241175	90.451644
-14.490604	32.990543	95.855698	-23.666594	15.567144	94.465546	29.799725	-5.876233	96.032593	31.681902	29.012146	102.407837	30.7408135	11.5679565	99.220215	-78.0740015	19.5663315	89.710877
-13.855526	32.158627	95.353203	-23.727526	15.652249	94.02903	29.775354	-5.815601	96.03524	31.633802	29.060421	102.221893	30.704578	11.62241	99.1285665	-78.15963	19.682088	88.9294935
-13.307418	31.33378	94.863335	-23.706333	15.719274	93.571785	29.764107	-5.774016	96.03318	31.56731	29.090443	102.035057	30.6657085	11.6582135	99.0341185	-78.0783745	19.7803345	88.1094515
-12.813348	30.479387	94.363388	-23.725191	15.749307	93.107262	29.782972	-5.805153	96.014008	31.523853	29.123512	101.839813	30.6534125	11.6591795	98.9269105	-78.1037945	19.8394345	87.2876135
-12.432258	29.522423	93.783234	-23.747093	15.762136	92.627243	29.758131	-5.786743	95.986649	31.485998	29.189709	101.605156	30.6220645	11.701483	98.7959025	-78.1162505	19.822789	86.4585835
-11.814013	28.001339	92.963402	-23.759272	15.735583	91.879448	29.699078	-5.732177	95.76545	31.478638	29.275497	101.025757	30.588858	11.77166	98.3956035	-78.107402	19.699506	85.3632925
-11.5255	26.952106	92.393509	-23.740807	15.711702	91.357857	29.652054	-5.647553	95.477364	31.439978	29.276815	100.511375	30.546016	11.814631	97.9943695	-78.02763	19.608773	84.7213445
-11.252963	25.928879	91.804901	-23.711958	15.657192	90.836319	29.613066	-5.530646	95.109245	31.351444	29.293949	99.979294	30.482255	11.8816515	97.5442695	-77.906171	19.4327325	84.1283685
-11.066506	24.850922	91.13755	-23.662481	15.597455	90.315971	29.565746	-5.452266	94.707626	31.299709	29.357946	99.409096	30.4327275	11.95284	97.058361	-77.7576895	19.24207	83.573581
-10.88475	23.727343	90.651604	-23.651291	15.556389	89.915901	29.522484	-5.365459	94.346909	31.233328	29.39156	98.861847	30.377906	12.0130505	96.604378	-77.680488	19.0997275	83.227424
-10.834706	22.595606	90.302559	-23.670057	15.482063	89.628029	29.485264	-5.294161	94.096603	31.096951	29.413757	98.461929	30.2911075	12.059798	96.279266	-77.6312215	18.904328	82.976792
-10.825361	21.498524	90.0746	-23.694748	15.414679	89.502625	29.452272	-5.24026	93.944244	30.950392	29.512899	98.18959	30.201332	12.1363195	96.066917	-77.590828	18.6930385	82.938333
-10.942523	19.681545	89.882584	-23.795469	15.319717	89.486633	29.406973	-5.15803	93.88131	30.910364	29.633173	97.857559	30.1586685	12.2375715	95.8694345	-77.7496065	18.4018625	83.1038315
-11.093976	18.558718	89.895973	-23.877018	15.287024	89.599586	29.35594	-5.089451	93.865677	30.930132	29.688728	97.686699	30.143036	12.2996385	95.776188	-77.897072	18.2744095	83.422984
-11.274464	17.412645	89.988518	-23.95541	15.284622	89.78804	29.321867	-5.027879	93.831734	30.961573	29.761574	97.628593	30.14172	12.3668475	95.7301635	-78.05254	18.2023965	83.8459165
-11.489636	16.244072	90.105095	-23.992325	15.275624	90.07103	29.282301	-4.97758	93.827896	30.99761	29.904186	97.61512	30.1399555	12.463303	95.721508	-78.1246055	18.087945	84.420552
-11.700334	15.035089	90.354958	-24.028864	15.28879	90.434822	29.231363	-4.94593	93.861092	31.051594	30.064911	97.626755	30.1414785	12.5594905	95.7439235	-78.1992065	18.0180895	85.1257205
-11.985658	13.91551	90.678177	-24.069845	15.29679	90.882477	29.21344	-4.946408	93.891945	31.077761	30.153326	97.665474	30.1456005	12.603459	95.7787095	-78.2852905	17.990121	85.9862445
-12.219515	12.786462	90.9991	-24.093456	15.334174	91.349854	29.189959	-4.973957	93.935806	31.081352	30.230597	97.739395	30.1356555	12.62832	95.8376005	-78.3225675	18.040028	86.8621075
-12.628087	11.009539	91.454292	-24.103163	15.437269	91.994499	29.147276	-4.987448	94.021393	31.05076	30.324406	97.869408	30.099018	12.668479	95.9454005	-78.305344	18.206059	88.0435975
-12.933144	9.895741	91.743553	-24.122614	15.521985	92.392448	29.123793	-4.977489	94.091103	31.013405	30.369686	97.993912	30.068599	12.6960985	96.0425075	-78.313827	18.3478715	88.7423885
-13.18094	8.781851	91.956726	-24.146141	15.582631	92.715927	29.085461	-4.939349	94.171783	30.997763	30.480873	98.142586	30.041612	12.770762	96.1571845	-78.333894	18.3945	89.2746695
-13.421575	7.61132	92.097923	-24.220028	15.705863	92.974266	29.018433	-4.86838	94.27533	30.967855	30.614969	98.329033	29.993144	12.8732945	96.3021815	-78.4332	18.5384315	89.6463505
-13.661808	6.4403	92.199554	-24.28767	15.772769	93.152412	28.971968	-4.756634	94.346115	30.907873	30.773739	98.591499	29.9399205	13.0085525	96.468807	-78.5152605	18.5369855	89.836017
-13.896373	5.311375	92.264977	-24.368629	15.865387	93.287331	28.894955	-4.635091	94.433167	30.874475	30.952293	98.843452	29.884715	13.158601	96.6383095	-78.621973	18.572173	89.9363525
-14.103249	4.113865	92.249962	-24.445782	15.943429	93.382683	28.840897	-4.469544	94.518974	30.823692	31.143862	99.13958	29.8322945	13.337159	96.829277	-78.7238585	18.549699	89.936089
-14.380261	2.289979	92.246277	-24.508329	16.042973	93.427864	28.815159	-4.237698	94.788712	30.692287	31.426651	99.677208	29.753723	13.5944765	97.23296	-78.770381	18.4914695	89.622768
-14.519448	1.14658	92.364685	-24.514238	16.127172	93.533638	28.873697	-4.108146	95.068939	30.689026	31.584564	99.970535	29.7813615	13.738209	97.519737	-78.8098375	18.516135	89.547539
-14.664414	-0.127904	92.579269	-24.460135	16.222721	93.715721	28.983807	-4.018842	95.502007	30.694338	31.702965	100.261948	29.8390725	13.8420615	97.8819775	-78.7593425	18.6033805	89.5494645
-14.745481	-1.388834	92.989494	-24.411879	16.330551	93.958519	29.122368	-3.943119	96.192589	30.709494	31.802732	100.618675	29.915931	13.9298065	98.405632	-78.739689	18.7312955	89.511406
-14.870424	-2.630205	93.619797	-24.33007	16.449217	94.328865	29.317078	-3.917687	97.189293	30.84605	31.818386	101.027382	30.081564	13.9503495	99.1083375	-78.741704	18.9480845	89.5493925
-14.940474	-3.906084	94.418404	-24.239189	16.535797	94.816139	29.594744	-3.939509	98.343056	30.973253	31.745461	101.666321	30.2839985	13.902976	100.0046885	-78.7623765	19.168618	89.6275895
-15.052811	-5.203199	95.328621	-24.142017	16.574503	95.408318	29.86393	-3.9623	99.505722	31.087276	31.796778	102.477455	30.475603	13.917239	100.9915885	-78.759637	19.231767	89.8250475
-15.219705	-7.055779	96.69519	-23.964851	16.550203	96.298996	30.079517	-3.930592	101.281265	31.380602	31.840048	103.72702	30.7300595	13.954728	102.5041425	-78.6597615	19.145678	90.0938495
-15.31064	-8.270105	97.553978	-23.89319	16.486471	96.929581	30.215982	-3.805173	102.522484	31.548962	31.990814	104.708084	30.882472	14.0928205	103.615284	-78.668852	18.8801215	90.243878
-15.47482	-9.418468	98.487274	-23.837044	16.440865	97.587105	30.415075	-3.745012	103.761116	31.824707	32.210907	105.597351	31.119891	14.2329475	104.6792335	-78.793979	18.6487825	90.4949765
-15.609953	-10.538195	99.44455	-23.817478	16.420811	98.210678	30.610174	-3.631442	104.847588	32.049187	32.503708	106.35437	31.3296805	14.436133	105.600979	-78.9646365	18.405489	90.820377
-15.80769	-11.558661	100.330902	-23.758392	16.374237	98.71492	30.773132	-3.49454	105.668617	32.158497	32.736935	106.882408	31.4658145	14.6211975	106.2755125	-78.9825985	18.1272765	91.1543275
-16.011847	-12.596832	101.109077	-23.695738	16.363617	99.103783	30.96233	-3.331888	106.320915	32.222282	32.900909	106.9963	31.592306	14.7845105	106.6586075	-78.983782	17.9427235	91.5489585
-16.228428	-13.487972	101.821808	-23.639261	16.399837	99.398666	31.145039	-3.129475	106.751884	32.192444	33.053936	106.833336	31.6687415	14.9622305	106.79261	-78.9472635	17.8374435	92.004722
-16.671652	-14.723392	103.018173	-23.557337	16.428822	99.711349	31.392113	-2.720705	107.040642	31.960443	33.338303	106.222977	31.676278	15.308799	106.6318095	-78.790952	17.548845	92.7908885
-16.932274	-15.434566	103.734436	-23.534458	16.413336	99.872986	31.531483	-2.47576	107.166878	31.767315	33.437775	105.749985	31.649399	15.4810075	106.4584315	-78.718315	17.3456645	93.2875405
-17.24193	-16.052999	104.435013	-23.517441	16.325293	100.061798	31.66202	-2.330223	107.333031	31.554192	33.502365	105.389175	31.608106	15.586071	106.361103	-78.642988	17.064515	93.762493
-17.694805	-16.58429	105.107025	-23.56004	16.173006	100.332985	31.708755	-2.251343	107.55925	31.418022	33.507286	105.148209	31.5633885	15.6279715	106.3537295	-78.6834685	16.7180405	94.3122405
-18.154587	-16.938587	105.781212	-23.607491	15.958008	100.669716	31.743952	-2.276232	107.769569	31.32749	33.452522	105.149124	31.535721	15.588145	106.4593465	-78.750703	16.327871	94.8800855
-18.56307	-17.287264	106.305786	-23.646399	15.730717	101.050056	31.746119	-2.314705	108.081802	31.307182	33.403656	105.301491	31.5266505	15.5444755	106.6916465	-78.8194485	15.9169585	95.4084655
-18.888268	-17.661095	106.632698	-23.711006	15.526684	101.455368	31.767607	-2.399215	108.450363	31.309113	33.396103	105.612137	31.53836	15.498444	107.03125	-78.960372	15.554924	95.879486
-19.512398	-17.721403	107.283188	-23.739727	15.298355	102.088272	31.793488	-2.48695	109.060959	31.340488	33.447159	106.204079	31.566988	15.4801045	107.632519	-79.046442	15.1166055	96.544025
-19.907852	-17.525873	107.723763	-23.733027	15.179112	102.513519	31.805914	-2.599515	109.444702	31.364103	33.467869	106.605324	31.5850085	15.434177	108.025013	-79.0510625	14.924047	97.002025
-20.296787	-17.155474	108.07811	-23.746874	15.09833	102.889359	31.671301	-2.567812	109.87574	31.384172	33.504848	106.976273	31.5277365	15.468518	108.4260065	-79.0214845	14.728142	97.3527115
-20.663475	-16.601307	108.362236	-23.754005	15.010842	103.226563	31.856323	-2.697135	110.14444	31.413967	33.518711	107.275414	31.635145	15.410788	108.709927	-79.143155	14.610896	97.743199
-21.152994	-15.912475	108.55336	-23.736645	14.904695	103.522621	31.900692	-2.833147	110.440063	31.42708	33.498093	107.564377	31.663886	15.332473	109.00222	-79.137176	14.476917	98.043022
-21.597294	-15.150659	108.62571	-23.748817	14.792744	103.784515	31.921621	-2.956913	110.670616	31.420341	33.436131	107.794937	31.670981	15.239609	109.2327765	-79.168615	14.345879	98.3362535
-22.043839	-14.275943	108.57077	-23.728317	14.654103	103.99202	31.932253	-3.160163	110.80661	31.409767	33.338039	108.013466	31.67101	15.088938	109.410038	-79.127644	14.219268	98.574002
-22.605827	-12.708995	108.319496	-23.77697	14.409186	104.305389	31.862549	-3.408924	110.91436	31.408897	33.175339	108.404182	31.635723	14.8832075	109.659271	-79.189663	13.9351645	98.951507
-23.034731	-11.456284	108.08239	-23.829136	14.252045	104.512177	31.8239	-3.596247	110.961685	31.451902	33.086243	108.727287	31.637901	14.744998	109.844486	-79.296173	13.759092	99.179868
-23.460337	-10.17128	107.719215	-23.860771	14.08426	104.688515	31.788401	-3.767115	110.923561	31.490854	33.042683	109.110107	31.6396275	14.637784	110.016834	-79.3611695	13.530736	99.360196
-23.909565	-8.764597	107.186363	-23.914474	13.898195	104.844856	31.719234	-3.859951	110.820755	31.514444	33.036888	109.514381	31.616839	14.5884685	110.167568	-79.445787	13.2079215	99.522144
-24.409447	-7.225324	106.772552	-24.01527	13.770202	104.97216	31.673691	-3.970118	110.659348	31.579441	33.059906	109.940895	31.626566	14.544894	110.3001215	-79.657106	12.99551	99.6441985
-24.86195	-5.588893	106.364143	-24.082445	13.702366	105.110039	31.627964	-3.998604	110.479652	31.560738	33.085007	110.37648	31.594351	14.5432015	110.428066	-79.759241	12.8615305	99.792012
-25.404844	-3.844442	106.071045	-24.165241	13.652678	105.237808	31.613377	-4.033807	110.326363	31.558926	33.09087	110.790619	31.5861515	14.5285315	110.558491	-79.9166335	12.7768245	99.917125
-26.221762	-1.092226	105.635796	-24.264088	13.662596	105.4338	31.567875	-4.16771	110.103485	31.612989	33.008972	111.486198	31.590432	14.420631	110.7948415	-80.118608	12.904561	100.0727585
-26.792393	0.88499	105.399796	-24.318521	13.695981	105.611244	31.509394	-4.25501	110.110535	31.710239	32.927643	112.045799	31.6098165	14.3363165	111.078167	-80.2468585	13.0556455	100.144321
-27.352634	2.856123	105.33239	-24.426979	13.74805	105.870247	31.426832	-4.385384	110.267982	31.877619	32.752956	112.824547	31.6522255	14.183786	111.5462645	-80.5061835	13.312314	100.1942295
-27.959919	4.906521	105.289139	-24.527601	13.802778	106.178246	31.286854	-4.470093	110.66526	31.954769	32.593773	113.861046	31.6208115	14.06184	112.263153	-80.6760135	13.543716	100.093339
-28.572857	6.933951	105.55545	-24.672899	13.91413	106.597832	31.119862	-4.550935	111.286972	31.925001	32.465866	115.104034	31.5224315	13.9574655	113.195503	-80.8682295	13.8707945	100.000161
-29.08622	8.88435	105.803787	-24.724939	13.935219	107.051338	31.024805	-4.617294	112.087044	31.960539	32.381893	116.298523	31.492672	13.8822995	114.1927835	-80.94255	13.9881385	99.9098925
-29.873341	10.888275	106.104004	-25.123873	14.211609	107.519218	30.842972	-4.640283	112.782959	31.957352	32.40517	117.308617	31.400162	13.8824435	115.045788	-81.647908	14.5407745	99.992648
-31.29187	14.015727	106.468605	-25.426159	14.491737	107.885948	30.557928	-4.532338	113.310555	31.758495	32.604218	118.194023	31.1582115	14.03594	115.752289	-82.0105295	14.947534	100.019607
-32.12719	16.00292	106.538437	-25.62966	14.680475	107.925858	30.363087	-4.360867	113.24205	31.57362	32.709373	118.353081	30.9683535	14.174253	115.7975655	-82.2276735	15.186697	100.0541505
-33.018215	17.931376	106.311188	-25.774118	14.818774	107.821991	30.217413	-4.298524	112.869499	31.381432	32.803238	118.322052	30.7994225	14.252357	115.5957755	-82.3476585	15.385191	100.0482065
-34.012897	19.788595	106.343857	-25.926908	14.854743	107.693718	30.052439	-4.274384	112.356056	31.352753	32.737255	117.94416	30.702596	14.2314355	115.150108	-82.556412	15.4780505	100.237328
-35.049778	21.594044	106.227615	-26.067326	14.869106	107.516396	29.87204	-4.283393	111.576721	31.307581	32.707893	117.603241	30.5898105	14.21225	114.589981	-82.7244625	15.525962	100.442811
-36.170959	23.374269	106.2099	-26.149603	14.88359	107.385864	29.718988	-4.26264	110.946846	31.495317	32.521179	117.197762	30.6071525	14.1292695	114.072304	-82.9063585	15.6379105	100.699424
-37.316654	25.068436	106.366089	-26.283285	14.913697	107.400238	29.624537	-4.136563	110.37841	31.476915	32.442986	116.985069	30.550726	14.1532115	113.6817395	-83.117296	15.6741825	101.1187365
-39.229256	27.515484	107.033051	-26.393997	14.950961	107.597244	29.39043	-3.981013	109.507324	31.373671	32.479176	116.651901	30.3820505	14.2490815	113.0796125	-83.1700445	15.6528405	102.1148755
-40.506802	29.068842	107.542625	-26.436853	15.006969	107.722893	29.238611	-3.879175	108.778679	31.272453	32.472725	116.346931	30.255532	14.296775	112.562805	-83.129238	15.717163	102.882981
-41.849049	30.515978	108.086243	-26.450974	15.057681	107.912674	29.088125	-3.767948	108.1241	31.223583	32.476254	116.019867	30.155854	14.354153	112.0719835	-83.057802	15.761209	103.7533645
-43.162048	31.855701	108.710648	-26.458931	15.136175	108.182861	28.969727	-3.690026	107.498001	31.165958	32.458286	115.68972	30.0678425	14.38413	111.5938605	-82.9857045	15.88822	104.7718615
-44.529922	33.123947	109.468857	-26.506695	15.176142	108.462105	28.778839	-3.628903	106.892036	31.060722	32.345345	115.377136	29.9197805	14.358221	111.134586	-82.9331705	15.994063	105.789624
-45.83984	34.268063	110.232338	-26.589096	15.235603	108.705902	28.584766	-3.583346	106.530678	30.941439	32.226604	114.943504	29.7631025	14.321629	110.737091	-82.9412945	16.149577	106.674713
-47.177124	35.315285	110.824898	-26.638636	15.227864	109.013916	28.4862	-3.549864	106.270012	30.78854	32.189758	114.702759	29.63737	14.319947	110.4863855	-82.914642	16.135781	107.5414465
-49.086426	36.595699	111.832367	-26.719709	15.295688	109.575775	28.348503	-3.454242	105.908249	30.616787	32.245228	113.96476	29.482645	14.395493	109.9365045	-82.922063	16.195883	109.2150455
-50.332092	37.345459	112.273895	-26.664335	15.343964	109.732178	28.254971	-3.316296	105.324814	30.474722	32.260948	112.964249	29.3648465	14.472326	109.1445315	-82.6935165	16.215602	110.3198245
-51.487957	38.056534	112.667465	-26.49914	15.438956	109.661888	28.196712	-3.114953	104.429878	30.007925	32.425194	111.765289	29.1023185	14.6551205	108.0975835	-82.1005985	16.2227915	111.2261925
-52.498848	38.652794	112.892403	-26.268948	15.577171	109.402786	28.113371	-2.882346	103.214218	30.221796	32.328876	109.468483	29.1675835	14.723265	106.3413505	-81.7054795	16.431077	112.4642215
-53.48494	39.166569	112.91555	-26.026365	15.750936	108.949959	27.950092	-2.501702	101.667908	29.4536	32.582195	107.199242	28.701846	15.0402465	104.433575	-80.754576	16.4616255	113.466343
-54.45422	39.667637	112.858284	-25.850502	15.943241	108.227524	27.646633	-2.034451	99.784973	28.993114	32.644302	104.106888	28.3198735	15.3049255	101.9459305	-80.0208775	16.5815565	114.5091175
-55.187172	40.088188	112.589432	-25.761744	16.158278	107.234123	26.997265	-1.433389	97.58651	27.304569	32.971554	101.315689	27.150917	15.7690825	99.4510995	-78.674405	16.5474735	115.0171465
-55.924129	40.369583	112.332596	-26.111135	16.244061	106.210999	25.843174	-0.699152	95.228668	25.007364	32.886124	98.474274	25.425269	16.093486	96.851471	-77.647539	16.394636	115.570527
-56.459511	40.642296	112.307571	-26.707619	16.186337	105.796471	25.100374	-0.53741	94.456444	24.128721	32.862282	97.297287	24.6145475	16.162436	95.8768655	-78.0297855	16.210238	115.7160765
-57.330334	41.309513	112.071228	-27.172735	16.120691	105.219986	24.345785	-0.347757	93.450027	23.298403	32.781807	96.094521	23.822094	16.217025	94.772274	-78.167564	16.024357	115.667698
-57.578381	41.686028	111.841156	-27.595636	16.129101	104.585854	23.375717	0.024381	92.553024	22.188707	32.551258	95.038528	22.782212	16.2878195	93.795776	-77.973484	15.9703825	115.375932
-57.629871	42.092712	111.697266	-28.002289	16.165976	104.045357	22.973698	0.044648	91.468369	21.311352	32.505669	94.169197	22.142525	16.2751585	92.818783	-78.147103	16.0567935	115.271931
-56.831478	42.123913	111.712578	-28.348095	16.208551	103.516556	22.374836	0.233038	90.548965	20.56048	32.589836	93.386963	21.467658	16.411437	91.967964	-78.163848	16.005665	115.065148
-57.052917	42.882271	111.459564	-28.596184	16.313131	103.035561	22.163105	0.198302	89.488365	19.970617	32.656528	92.597534	21.066861	16.427415	91.0429495	-78.259229	16.198847	115.0281725
-56.003963	43.378414	111.189781	-28.806709	16.489388	102.556648	21.368393	0.614083	88.615517	19.418934	32.861038	91.855614	20.3936635	16.7375605	90.2355655	-78.0070815	16.2412155	114.8777305
-55.193485	43.735123	110.962082	-28.819742	16.653492	102.353989	21.522884	0.62601	87.997696	19.335108	33.028214	91.535629	20.428996	16.827112	89.7666625	-78.06848	16.479872	114.9413155
-53.989285	44.03405	110.733414	-28.811954	16.759689	102.226517	21.162138	1.001989	87.873062	19.329414	33.194904	91.546318	20.245776	17.0984465	89.70969	-77.869684	16.4209315	114.743344
-52.624596	44.235683	110.625252	-28.775129	16.845612	102.302155	21.557035	0.926185	87.828789	19.489851	33.340981	92.061363	20.523443	17.133583	89.945076	-78.073701	16.557641	114.659234
-51.092033	44.425304	110.555542	-28.742058	16.904409	102.615974	21.854858	0.940168	88.42733	19.774431	33.509621	93.073532	20.8146445	17.2248945	90.750431	-78.2987605	16.5839235	114.481517
-49.245014	44.533039	110.520844	-28.662746	16.92638	103.115913	21.981304	1.061362	89.519363	20.287437	33.631596	94.454308	21.1343705	17.346479	91.9868355	-78.4598625	16.506281	114.2449905
-47.276352	44.580235	110.397766	-28.484276	16.914059	103.661392	22.478914	0.890647	90.765778	20.913162	33.701645	96.015686	21.696038	17.296146	93.390732	-78.66459	16.531972	113.932052
-43.904171	44.580334	110.072647	-28.214458	16.829458	104.498444	23.375338	0.466242	92.927696	21.946192	33.6567	98.709976	22.660765	17.061471	95.818836	-79.089681	16.597445	113.178052
-41.523125	44.475742	109.728813	-28.030018	16.71022	104.971649	24.120653	-0.003544	94.613655	22.792465	33.490707	100.573288	23.456559	16.7435815	97.5934715	-79.516595	16.6768585	112.3498265
-38.911751	44.282928	109.47139	-27.795866	16.492701	105.465851	24.845768	-0.482855	96.531624	23.548958	33.245678	102.757965	24.197363	16.3814115	99.6447945	-79.789095	16.6039905	111.2869075
-36.223862	43.989773	109.492218	-27.685335	16.296963	106.156883	25.48658	-1.00355	98.827095	24.315062	32.947113	105.29747	24.900821	15.9717815	102.0622825	-80.271491	16.6221445	110.2514835
-33.305687	43.642376	109.882629	-27.625952	16.006012	106.976196	26.054356	-1.636128	101.489548	25.008556	32.555595	108.249268	25.531456	15.4597335	104.869408	-80.78336	16.5522905	109.082984
-30.36232	43.205807	110.56485	-27.640285	15.705165	107.998657	26.468546	-2.284504	104.435921	25.64818	32.183609	111.472702	26.058363	14.9495525	107.9543115	-81.338933	16.4607775	108.0430025
-27.485668	42.709854	111.63913	-27.721367	15.493504	109.161972	26.8011	-2.822299	107.678795	26.192486	31.908644	114.873695	26.496793	14.5431725	111.276245	-81.939527	16.4438355	107.047699
-23.296686	41.842358	113.645683	-28.085798	15.364318	110.868324	27.11573	-3.358497	112.295547	27.039185	31.671259	119.874573	27.0774575	14.156381	116.08506	-83.2490535	16.572255	105.651588
-20.628212	41.267441	115.179291	-28.472164	15.394239	111.874878	27.122208	-3.63506	115.263855	27.310047	31.856632	123.411545	27.2161275	14.110786	119.3377	-84.1604555	16.677692	104.412056
-18.003534	40.599041	117.105446	-28.762085	15.36052	112.797905	26.999525	-3.875212	118.174446	27.666077	31.886574	126.869331	27.332801	14.005681	122.5218885	-84.856971	16.715359	103.0739215
-15.231254	39.60107	119.37101	-29.26099	15.482534	113.931046	26.60873	-3.950928	121.243462	27.97559	31.811827	129.868866	27.29216	13.9304495	125.556164	-85.81414	17.0346185	102.305928
-12.972548	38.668312	122.086418	-30.047766	15.809752	115.384949	26.342165	-4.020716	124.043381	28.219852	31.654144	132.608444	27.2810085	13.816714	128.3259125	-87.3765405	17.80279	102.4439855
-10.965578	37.662304	124.892448	-30.081102	15.782791	116.472542	26.168034	-4.07808	126.90461	28.54521	31.750832	135.005173	27.356622	13.836376	130.9548915	-87.518826	17.729206	101.9901925
-9.095959	36.616879	127.761032	-30.431547	16.021296	117.943176	26.195053	-4.135438	129.581238	29.019188	31.968542	137.008865	27.6071205	13.916552	133.2950515	-88.4702145	18.12604	102.5913005
-6.566441	34.858841	131.546005	-30.469395	16.30566	120.257713	26.518324	-4.123256	132.887451	29.671177	32.505905	139.494751	28.0947505	14.1913245	136.191101	-89.0335405	18.4199955	104.324325
-4.781197	33.615257	133.291702	-30.20896	16.473003	121.56572	27.104038	-4.308332	134.195038	30.109638	32.621944	140.607422	28.606838	14.156806	137.40123	-89.024758	18.7892	105.73021
-3.123494	32.329208	134.351501	-29.838444	16.650261	122.489189	27.382246	-4.399269	134.999268	30.627972	32.516293	141.222687	29.005109	14.058512	138.1109775	-88.681997	19.24201	106.8674005
-1.397882	31.00552	134.827225	-29.466728	16.872387	123.135864	27.71414	-4.370043	135.373276	31.125498	32.502953	141.526443	29.419819	14.066455	138.4498595	-88.353275	19.678319	107.8218685
0.053585	29.680735	135.06427	-29.20129	17.144386	123.639526	27.986282	-4.162953	135.701569	31.470909	32.664486	141.674103	29.7285955	14.2507665	138.687836	-88.1311755	20.0380055	108.591216
1.421616	28.296471	135.143661	-29.01639	17.353392	124.106529	28.225023	-3.988919	136.005936	31.778809	32.893719	141.703629	30.001916	14.4524	138.8547825	-88.034696	20.254384	109.3582755
2.504214	26.733606	135.16539	-28.783012	17.448156	124.535767	28.476351	-3.959535	136.407654	32.166065	32.959938	141.625931	30.321208	14.5002015	139.0167925	-87.887232	20.3961105	110.0547415
3.885185	24.256187	135.150299	-28.36796	17.346359	125.069595	28.936037	-4.048954	137.017532	32.773769	32.950871	141.455597	30.854903	14.4509585	139.2365645	-87.590823	20.2417595	110.9026255
4.472936	22.475567	135.153534	-28.057306	17.224203	125.291931	29.302534	-3.977794	137.444824	33.119781	33.017918	141.336823	31.2111575	14.520062	139.3908235	-87.3257695	19.928344	111.1930385
4.84646	20.703705	135.164185	-27.765938	17.105171	125.458885	29.719269	-3.844951	137.801193	33.40871	33.163296	141.299149	31.5639895	14.6591725	139.550171	-87.0958655	19.5511695	111.367599
5.15733	18.882542	135.065125	-27.479023	17.044376	125.558731	30.121979	-3.709611	138.158524	33.683842	33.333309	141.249207	31.9029105	14.811849	139.7038655	-86.8609565	19.276903	111.4135965
5.040098	17.027805	135.07663	-27.202242	16.94385	125.609589	30.480524	-3.624637	138.411224	33.935734	33.503445	141.165009	32.208129	14.939404	139.7881165	-86.612613	18.948296	111.4310615
5.015786	15.171428	134.777634	-26.936527	16.876026	125.609848	30.851421	-3.535051	138.489502	34.240498	33.633514	140.977844	32.5459595	15.0492315	139.733673	-86.4190135	18.7028205	111.486023
4.602346	13.263809	134.421616	-26.645506	16.87837	125.518478	31.218159	-3.439116	138.368912	34.552876	33.752007	140.572678	32.8855175	15.1564455	139.470795	-86.1765295	18.6002945	111.566161
3.929069	10.440452	133.302032	-26.164576	17.007553	125.141502	31.788397	-3.114475	137.835678	35.066654	33.935349	139.520966	33.4275255	15.410437	138.678322	-85.7566775	18.604669	111.604682
3.273421	8.562891	132.344955	-25.852562	17.191362	124.758545	32.134529	-2.860428	137.292618	35.4025	34.105816	138.589828	33.7685145	15.622694	137.941223	-85.4736385	18.76003	111.575867
2.475494	6.665863	131.366043	-25.54493	17.367809	124.328484	32.426399	-2.626716	136.650925	35.756889	34.254993	137.493546	34.091644	15.8141385	137.0722355	-85.181504	18.9214795	111.5847325
1.525662	4.785358	130.369965	-25.319199	17.543926	123.863457	32.63789	-2.429724	135.90863	35.912594	34.42588	136.469437	34.275242	15.998078	136.1890335	-84.91364	19.089774	111.5378805
0.271639	2.860582	129.491501	-25.093185	17.677856	123.337784	32.813732	-2.278056	135.201584	36.050941	34.663437	135.621017	34.4323365	16.1926905	135.4113005	-84.6187065	19.1630215	111.2642675
-1.061803	1.034709	128.699265	-24.925114	17.831167	122.848152	32.930923	-2.029394	134.627655	36.26149	34.926559	134.884491	34.5962065	16.4485825	134.756073	-84.4464345	19.2137515	110.940231
-2.563755	-0.849195	127.990494	-24.780146	17.948711	122.412781	33.077427	-1.854721	133.987595	36.381729	35.176563	133.928833	34.729578	16.660921	133.958214	-84.28987	19.236501	110.867348
-5.032906	-3.522396	126.676033	-24.734091	18.189167	121.596817	33.060642	-1.567242	132.87291	36.15736	35.276127	131.675262	34.609001	16.8544425	132.274086	-84.077183	19.5238915	110.919548
-6.88108	-5.15607	125.565216	-24.372976	18.263052	120.542023	33.379681	-1.265564	131.533844	35.719505	35.470898	129.898361	34.549593	17.102667	130.7161025	-83.295545	19.423437	110.3679435
-8.439135	-6.887024	124.275826	-23.94791	18.386356	119.267509	33.70163	-0.857589	130.258911	34.410236	35.421753	128.037613	34.055933	17.282082	129.148262	-81.951753	19.49063	109.386756
-10.482892	-8.332762	123.607491	-23.498716	18.453131	118.245041	34.096359	-0.430384	128.913559	33.697678	35.566303	126.044617	33.8970185	17.5679595	127.479088	-80.8944505	19.3383025	109.010994
-12.439287	-9.745549	123.368683	-23.059196	18.408571	117.640648	34.508392	-0.191998	128.215637	33.559494	35.554607	124.344398	34.033943	17.6813045	126.2800175	-80.152335	19.1358375	109.0012785
-14.570004	-11.014424	123.637436	-22.663889	18.209665	117.50882	34.877892	-0.190431	127.834007	33.65601	35.497925	123.259865	34.266951	17.653747	125.546936	-79.594729	18.765583	109.470704
-16.808699	-12.188809	123.985077	-22.355513	17.938126	117.523285	35.217743	-0.311791	127.616158	33.709927	35.365486	122.597298	34.463835	17.5268475	125.106728	-79.174861	18.3494045	109.939842
-20.069971	-13.784382	124.316132	-21.889101	17.502758	117.605034	35.698914	-0.544861	127.565384	33.989246	34.925251	121.937775	34.84408	17.190195	124.7515795	-78.622282	17.815321	110.4584885
-22.388437	-14.631841	124.256691	-21.668222	17.221096	117.592239	35.965023	-0.639807	127.237869	34.117001	34.574787	121.312241	35.041012	16.96749	124.275055	-78.377456	17.474702	110.909423
-24.782106	-15.373386	124.029137	-21.461273	16.939074	117.288956	36.059719	-0.82535	126.203201	34.16967	34.093845	119.945953	35.1146945	16.6342475	123.074577	-78.0372405	17.2439005	111.503335
-27.230564	-15.973547	123.515381	-21.280422	16.651533	116.510216	36.109657	-1.065999	124.220505	34.334339	33.26688	117.477547	35.221998	16.1004405	120.849026	-77.782842	17.2026255	112.171406
-29.633039	-16.411566	122.762825	-21.178711	16.38727	115.337311	36.118874	-1.289331	121.438683	33.766808	32.775352	114.532158	34.942841	15.7430105	117.9854205	-77.300263	17.0315295	112.6892015
-32.177265	-16.682266	121.953606	-21.063755	16.137405	114.049721	36.022739	-1.580537	118.143822	33.578617	32.228153	110.998131	34.800678	15.323808	114.5709765	-76.928188	16.951002	113.5284655
-34.518021	-16.886431	121.143127	-20.901054	15.865703	112.748566	35.862206	-1.99107	114.387558	33.170334	31.647789	107.406029	34.51627	14.8283595	110.8967935	-76.318378	16.9030465	114.6003385
-37.942852	-16.874092	119.843254	-20.646606	15.557989	110.866638	35.187271	-2.36459	109.06311	32.327236	31.087219	102.331398	33.7572535	14.3613145	105.697254	-75.0504655	16.7546635	116.036022
-40.087208	-16.605188	119.130013	-20.660971	15.56038	109.835014	34.615025	-2.292169	106.098045	31.489901	31.174438	100.020012	33.052463	14.4411345	103.0590285	-74.374405	16.6796255	116.6109995
-42.31237	-16.205961	118.391624	-20.983725	15.649859	109.193466	33.869057	-2.00386	104.040489	30.700624	31.551355	98.616203	32.2848405	14.7737475	101.328346	-74.2522905	16.5259705	117.058586
-44.22702	-15.526173	117.524734	-21.42256	15.798792	108.690964	33.12323	-1.738957	102.583931	29.96023	31.983385	97.806419	31.54173	15.122214	100.195175	-74.38685	16.47537	117.186753
-46.449135	-15.067859	116.505669	-21.93679	15.88769	108.063278	32.323647	-1.470228	101.350853	29.26763	32.355846	97.223061	30.7956385	15.442809	99.286957	-74.6692185	16.332571	116.839599
-48.375835	-14.310166	115.383888	-22.521132	16.015779	107.234657	31.546906	-1.399678	100.318695	28.573761	32.66045	96.517799	30.0603335	15.630386	98.418247	-75.1025975	16.401172	116.051067
-49.717079	-13.228041	114.177574	-23.107918	16.177069	106.213043	30.759727	-1.359704	99.312561	27.83016	32.630325	95.684166	29.2949435	15.6353105	97.4983635	-75.5107795	16.7188275	114.9277225
-51.3493	-11.390189	112.692818	-24.007828	16.359356	104.736725	29.558531	-1.479871	97.794441	26.866299	32.390999	94.030632	28.212415	15.455564	95.9125365	-76.228071	17.263148	113.5609135
-52.248817	-10.02826	111.96669	-24.452574	16.438307	103.997421	28.900307	-1.68643	96.765587	26.126104	32.174015	93.060776	27.5132055	15.2437925	94.9131815	-76.4183535	17.6328215	113.0816605
-52.772938	-8.574755	111.553406	-24.839037	16.445278	103.526054	28.328079	-1.783739	96.007027	25.571856	32.081642	92.373871	26.9499675	15.1489515	94.190449	-76.6280415	17.7416045	112.861659
-52.841354	-7.132783	111.32003	-25.159943	16.448107	103.280083	27.92548	-1.970689	95.435226	25.198463	32.021385	91.976753	26.5619715	15.025348	93.7059895	-76.8818575	17.870866	112.8541765
-53.587334	-5.503538	110.685898	-25.396835	16.424574	103.133858	27.559912	-2.229862	95.090988	24.827097	31.996843	91.705551	26.1935045	14.8834905	93.3982695	-76.9871745	17.9656575	112.8694465
-53.547184	-3.819135	110.423615	-25.589657	16.412737	103.088249	27.152411	-2.418932	94.98278	24.454889	31.967867	91.463737	25.80365	14.7744675	93.2232585	-76.982964	18.0510065	112.9532395
-53.435158	-2.053924	110.096375	-25.754997	16.419491	103.035294	26.597897	-2.391746	94.971001	24.164015	31.974802	91.326538	25.380956	14.791528	93.1487695	-76.89095	18.047454	112.9218185
-52.992683	0.748638	109.720734	-26.044172	16.559147	102.942787	25.791237	-2.053834	94.888	23.780237	32.053833	91.279434	24.785737	14.9999995	93.083717	-76.874081	18.1182945	112.801857
-52.545029	2.706364	109.316322	-26.254705	16.701546	102.857948	25.324028	-1.748317	94.933533	23.603817	32.220001	91.269264	24.4639225	15.235842	93.1013985	-76.9733325	18.16725	112.6144975
-51.875801	4.819355	108.746078	-26.484686	16.890274	102.766846	25.045467	-1.434344	95.086899	23.535616	32.436337	91.43074	24.2905415	15.5009965	93.2588195	-77.2599135	18.2795515	112.2748725
-51.243256	6.839204	107.978127	-26.661697	16.992826	102.695908	24.821455	-1.124277	95.35479	23.583475	32.582336	92.17514	24.202465	15.7290295	93.764965	-77.525859	18.2566225	111.626851
-50.469364	8.986788	107.115517	-26.817575	17.003206	102.875687	24.536545	-0.804022	95.985054	24.072731	32.601845	93.8228	24.304638	15.8989115	94.903927	-77.939788	18.1075005	110.847447
-49.556671	11.227562	106.306137	-27.054047	16.942211	103.357193	24.428684	-0.874101	97.377213	24.895521	32.6455	96.722641	24.6621025	15.8856995	97.049927	-78.7701965	17.9987225	109.664459
-48.484581	13.514726	105.903839	-27.267876	16.906641	104.303452	24.714401	-1.250541	99.864426	26.028099	32.696636	100.73378	25.37125	15.7230475	100.299103	-79.907002	18.0902345	108.307801
-46.603195	17.025797	106.429291	-27.403126	17.119879	106.452393	25.604837	-1.991876	104.771111	27.874582	32.665768	107.369484	26.7397095	15.336946	106.0702975	-81.5459615	18.902812	106.8344885
-45.224457	19.330261	107.249596	-27.291628	17.442152	107.817802	26.195166	-2.218441	107.586075	28.756546	32.796364	110.850395	27.475856	15.2889615	109.218235	-82.059112	19.5953425	106.417369
-43.849445	21.635481	107.993385	-27.092739	17.92169	108.837799	26.634438	-2.154684	109.742439	29.158636	33.097736	113.491043	27.896537	15.471526	111.616741	-82.082015	20.371854	106.058857
-42.45496	23.872049	108.503464	-26.879559	18.471432	109.533821	27.114809	-1.916818	111.584579	29.387316	33.506695	115.511116	28.2510625	15.7949385	113.5478475	-82.0101805	21.1479255	105.5197945
-41.154198	26.053164	108.922318	-26.737278	18.910139	110.122932	27.538458	-1.708484	113.285652	29.557455	33.872147	117.160736	28.5479565	16.0818315	115.223194	-82.0225125	21.7384465	105.02267
-39.968586	28.130781	109.465446	-26.653305	19.247597	110.682388	27.862436	-1.654799	114.820374	29.69743	34.033985	118.777122	28.779933	16.189593	116.798748	-82.086543	22.305601	104.566028
-38.903202	30.13225	110.122231	-26.721603	19.406155	111.331917	28.062443	-1.806374	116.096664	29.928446	34.098923	120.376114	28.9954445	16.1462745	118.236389	-82.4386505	22.6660355	104.427445
-37.491833	32.919006	111.366425	-26.870432	19.351686	112.372169	28.036367	-2.192178	117.626534	30.55171	33.912949	122.406349	29.2940385	15.8603855	120.0164415	-83.0349025	22.8429865	104.7278965
-36.78933	34.724163	112.431145	-26.903666	19.254814	113.096687	27.970642	-2.492746	118.624901	30.768925	33.681808	123.755577	29.3697835	15.594531	121.190239	-83.1771155	22.915097	105.003135
-35.870453	36.26543	113.472221	-26.752399	19.013556	113.81768	27.939585	-2.695448	119.524872	31.061584	33.580959	124.83593	29.5005845	15.4427555	122.180401	-83.0053825	22.5843565	105.454959
-35.275845	37.946239	114.440117	-26.762985	19.093876	114.549889	27.950853	-2.737953	119.908096	31.220707	33.60305	125.499664	29.58578	15.4325485	122.70388	-83.11175	22.7552035	106.395898
-34.804226	39.592667	115.191208	-26.925123	19.405075	115.006889	27.915426	-2.616932	119.845566	31.260092	33.679596	125.56002	29.587759	15.531332	122.702793	-83.438005	23.278818	107.310985
-34.358692	41.318577	115.650452	-26.66839	19.419138	114.963425	27.922873	-2.373487	119.394112	31.277576	33.821133	125.203995	29.6002245	15.723823	122.2990535	-82.9370045	23.114453	107.6277965
-34.441525	43.010315	116.059479	-26.824501	19.834867	115.086342	27.938103	-2.093273	118.72702	31.399632	33.947899	124.634102	29.6688675	15.927313	121.680561	-83.3178695	23.742421	108.492123
-33.777885	45.078602	116.179337	-26.796505	20.164776	114.868401	27.993525	-1.739963	117.482666	31.415403	34.234394	123.287117	29.704464	16.2472155	120.3848915	-83.297474	24.0823365	109.3519105
-34.044552	46.592716	116.147018	-26.842409	20.36747	114.419746	27.976957	-1.399016	116.179535	31.506109	34.407814	121.445145	29.741533	16.504399	118.81234	-83.426351	24.230541	110.027152
-33.966934	47.938637	115.30706	-26.86116	20.596167	113.471962	27.85948	-0.814751	114.048813	31.269875	34.613228	118.7005	29.5646775	16.8992385	116.3746565	-83.2869975	24.2930955	110.5692675
-33.89711	49.262501	113.998329	-26.830975	20.869076	112.039352	27.656275	-0.12221	111.181625	30.425735	35.033993	115.473518	29.041005	17.4558915	113.3275715	-82.702955	24.2822605	110.7511325
-33.934021	50.539017	112.478928	-26.801514	21.099697	110.454788	27.450169	0.499768	108.137039	29.832766	35.400482	111.768806	28.6414675	17.950125	109.9529225	-82.2444955	24.249269	110.9566535
-33.874847	51.743294	111.00975	-26.755745	21.32058	108.8685	27.112064	1.011062	104.918304	29.162935	35.663025	108.535126	28.1374995	18.3370435	106.726715	-81.6489895	24.3041165	111.010285
-33.786385	52.783508	110.157082	-26.813654	21.370996	107.539772	26.530487	1.389719	102.344849	28.618065	35.823135	106.21151	27.574276	18.606427	104.2781795	-81.201584	24.135565	110.8013645
-33.578892	54.122604	110.081085	-27.114388	21.524529	106.457428	26.079041	1.830626	100.343254	28.071558	36.152981	105.179131	27.0752995	18.9918035	102.7611925	-81.3040755	24.0572545	110.1536635
-33.385895	54.884254	110.660156	-27.355888	21.597399	106.085693	25.827784	2.104038	99.744835	27.968063	36.335278	105.464828	26.8979235	19.219658	102.6048315	-81.6096995	23.97514	109.5665545
-33.079105	55.555759	111.368561	-27.51075	21.6472	105.730949	25.535198	2.392451	99.199341	27.868418	36.395473	105.930557	26.701808	19.393962	102.564949	-81.723308	23.900438	108.896949
-32.748756	56.103432	112.008156	-27.549171	21.777716	105.453194	25.363255	2.668625	98.793732	27.914083	36.528919	106.244026	26.638669	19.598772	102.518879	-81.737011	23.95666	108.387509
-32.344059	56.593143	112.419724	-27.547127	21.983917	105.194	25.297537	2.893442	98.398056	27.992504	36.68708	106.38298	26.6450205	19.790261	102.390518	-81.7392745	24.177573	107.997482
-32.118557	57.132881	112.509705	-27.519754	22.230204	105.015121	25.204372	3.104471	98.149605	27.976688	36.829182	106.287094	26.59053	19.9668265	102.2183495	-81.630038	24.4935815	107.8118925
-31.607119	57.430077	112.292656	-27.453979	22.494778	104.911629	25.196716	3.211714	98.09613	27.945496	36.960194	106.069603	26.571106	20.085954	102.0828665	-81.479064	24.903602	107.7403915
-30.815155	57.733654	111.686882	-27.460892	22.801811	104.82515	25.246531	3.289531	98.242523	27.889065	37.13707	105.918488	26.567798	20.2133005	102.0805055	-81.489582	25.3903215	107.5697945
-30.183809	57.786293	111.318253	-27.42201	22.929022	104.832802	25.281345	3.289828	98.48201	27.807653	37.175835	105.946259	26.544499	20.2328315	102.2141345	-81.388519	25.6252125	107.4514695
-29.477156	57.662182	111.040581	-27.44166	22.970734	104.891541	25.322643	3.16034	98.773537	27.797907	37.092655	106.210182	26.560275	20.1264975	102.4918595	-81.443595	25.8149705	107.2912225
-28.507822	57.247765	110.841141	-27.439251	22.928146	104.953072	25.314701	3.000661	99.165359	27.874332	36.976738	106.588303	26.5945165	19.9886995	102.876831	-81.4730185	25.8675925	107.029313
-27.797201	56.889069	111.071907	-27.473825	22.847193	105.096779	25.355875	2.817424	99.526672	27.926069	36.842999	107.085884	26.640972	19.8302115	103.306278	-81.588622	25.8641745	106.88728
-26.805311	56.218136	111.05645	-27.463795	22.79895	105.240997	25.356665	2.646162	99.856567	28.025612	36.70747	107.626556	26.6911385	19.676816	103.7415615	-81.6187285	25.921084	106.7404325
-25.827534	55.586823	111.08786	-27.457714	22.773472	105.300163	25.380505	2.467869	100.212982	28.153593	36.606544	108.107826	26.767049	19.5372065	104.160404	-81.682477	26.0097375	106.439922
-24.293503	54.346893	110.903275	-27.445709	22.785994	105.390915	25.437407	2.290244	100.643066	28.570641	36.345211	108.465851	27.004024	19.3177275	104.5544585	-81.895442	26.2542605	106.2273715
-23.316038	53.440243	110.702766	-27.487808	22.795868	105.378593	25.46739	2.230011	100.950386	28.273205	36.474781	108.925293	26.8702975	19.352396	104.9378395	-81.8459135	26.23934	105.8193465
-22.150724	52.426834	110.330986	-27.505869	22.823374	105.307365	25.513988	2.160048	101.241745	28.27619	36.484062	109.118996	26.895089	19.322055	105.1803705	-81.906827	26.324693	105.4343595
-21.144894	51.261131	109.901131	-27.559509	22.820988	105.233292	25.553757	2.07582	101.589897	28.278048	36.500618	109.246407	26.9159025	19.288219	105.418152	-82.0349205	26.353757	105.048432
-20.082174	50.02314	109.324013	-27.607918	22.874681	105.132462	25.600784	1.947598	102.033257	28.272221	36.528996	109.304108	26.9365025	19.238297	105.6686825	-82.1523385	26.511065	104.5962415
-18.920889	48.675232	108.646057	-27.871519	22.993288	105.220589	25.676975	1.810826	102.571693	28.236139	36.553902	109.311829	26.956557	19.182364	105.941761	-82.699595	26.804212	104.499417
-17.762487	47.259399	107.89901	-27.672932	22.924717	104.919182	25.813702	1.6385	103.154922	28.239265	36.557381	109.248062	27.0264835	19.0979405	106.201492	-82.3723475	26.7514935	103.636872
-15.906638	44.919239	106.632385	-27.558258	22.924623	104.600975	26.062166	1.35351	104.051315	28.304359	36.458767	108.967911	27.1832625	18.9061385	106.509613	-82.2997785	26.9431075	102.692337
-14.729918	43.325771	105.756607	-27.453848	22.849451	104.290115	26.249212	1.086293	104.510262	28.339165	36.296574	108.701202	27.2941885	18.6914335	106.605732	-82.2018845	27.0074685	101.974498
-13.455607	41.633598	105.05555	-27.328495	22.663614	103.958382	26.3843	0.806694	104.969284	28.396332	36.015362	108.58728	27.390316	18.411028	106.778282	-82.047306	26.9162	101.138482
-12.219223	39.85154	104.634521	-27.233028	22.408209	103.739891	26.563553	0.405581	105.515762	28.511572	35.675758	108.704849	27.5375625	18.0406695	107.1103055	-82.0036185	26.7757485	100.3694765
-10.99285	38.062386	104.508232	-27.183685	22.082819	103.622612	26.708147	-0.011536	106.057915	28.61549	35.315929	109.029648	27.6618185	17.6521965	107.5437815	-82.0291885	26.5134415	99.7014425
-9.78845	36.187435	104.578911	-27.137438	21.751913	103.631927	26.797697	-0.404238	106.552734	28.704062	34.983955	109.52774	27.7508795	17.2898585	108.040237	-82.0257555	26.2139675	99.223617
-8.666133	34.344059	104.849648	-27.105389	21.461306	103.717674	26.833937	-0.757983	107.062805	28.783331	34.703846	110.253967	27.808634	16.9729315	108.658386	-82.019412	25.9496805	98.776962
-7.035287	31.566769	105.700005	-27.208624	21.044285	104.199326	26.82546	-1.152564	108.254303	28.829559	34.336914	111.744247	27.8275095	16.592175	109.999275	-82.2447575	25.496395	98.399377
-6.077141	29.777563	106.53759	-27.350208	20.87056	104.774406	26.829771	-1.404929	109.351311	28.82159	34.159149	112.958885	27.8256805	16.37711	111.155098	-82.5260965	25.36401	98.393714
-5.123395	27.898603	107.400108	-27.552641	20.797836	105.422005	26.735395	-1.65339	110.7146	28.74679	34.003811	114.235977	27.7410925	16.1752105	112.4752885	-82.8463745	25.4204615	98.3687215
-4.29008	26.115248	108.339432	-27.718958	20.744551	106.084564	26.619431	-1.936723	112.108025	28.691256	33.836826	115.386047	27.6553435	15.9500515	113.747036	-83.0932595	25.5390505	98.422092
-3.426468	24.222338	109.216461	-27.815619	20.704498	106.689522	26.549349	-2.276308	113.437378	28.672255	33.614044	116.482544	27.610802	15.668868	114.959961	-83.24204	25.740128	98.419083
-2.658445	22.409683	110.108101	-27.867105	20.592722	107.246208	26.521036	-2.625969	114.717102	28.749695	33.383118	117.488228	27.6353655	15.3785745	116.102665	-83.3695755	25.8068695	98.389751
-1.87876	20.575151	110.897591	-27.860254	20.455078	107.716331	26.470053	-2.988153	115.936409	28.837162	33.128799	118.45118	27.6536075	15.070323	117.1937945	-83.3741155	25.839833	98.2388675
-0.953316	17.838509	112.334061	-27.7167	20.127098	108.498123	26.554321	-3.505868	117.95771	28.87221	32.658016	120.280182	27.7132655	14.576074	119.118946	-83.1466655	25.678122	97.8773
-0.433987	16.047121	113.531807	-27.559683	19.79645	109.162582	26.723082	-3.907183	119.522835	29.011646	32.384163	121.841156	27.867364	14.23849	120.6819955	-82.98673	25.35441	97.6431685
-0.07934	14.136173	114.774155	-27.399891	19.398003	109.880936	26.809906	-4.317358	121.071884	29.195017	32.062977	123.448982	28.0024615	13.8728095	122.260433	-82.8022435	24.9231965	97.501439
0.19642	12.331061	116.005234	-27.049622	18.790834	110.536423	26.920218	-4.784184	122.648643	29.602903	31.506466	124.874008	28.2615605	13.361141	123.7613255	-82.3608045	24.220527	97.3115205
0.323577	10.60441	117.215706	-26.880507	18.320236	111.322128	27.122602	-5.276599	124.157082	29.749456	31.162542	126.353134	28.436029	12.9429715	125.255108	-82.197043	23.6975005	97.389148
0.342799	8.744413	118.275215	-26.704777	17.854954	112.134529	27.313004	-5.671638	125.534348	29.938625	30.909317	127.548233	28.6258145	12.6188395	126.5412905	-82.0353685	23.0910685	97.7277675
0.527366	6.839655	119.079544	-26.552387	17.425098	112.823311	27.5028	-6.082473	126.678589	30.058002	30.619644	128.434174	28.780401	12.2685855	127.5563815	-81.885175	22.5816105	98.0902405
0.216654	4.296474	120.10553	-26.395712	16.771141	113.738548	27.743536	-6.707971	127.871918	30.184019	30.038742	129.161041	28.9637775	11.6653855	128.5164795	-81.7552015	21.8768965	98.9606165
-0.337045	2.637657	120.622375	-26.361259	16.359884	114.204788	27.900621	-7.174243	128.316986	30.285948	29.621162	129.319717	29.0932845	11.2234595	128.8183515	-81.8158025	21.4963085	99.5912245
-0.911589	1.047014	120.926163	-26.594887	16.09778	114.698914	27.993723	-7.575642	128.480179	30.422577	29.225489	129.224106	29.20815	10.8249235	128.8521425	-82.397924	21.3706365	100.5456855
-1.484007	-0.531139	120.897141	-26.519499	15.694671	114.844635	28.106005	-7.989779	128.334137	30.535994	28.805027	128.875793	29.3209995	10.407624	128.604965	-82.3599975	20.981718	101.084305
-2.568765	-1.932012	120.853439	-26.474159	15.311247	114.936462	28.197098	-8.401294	127.920593	30.689425	28.33469	128.267899	29.4432615	9.966698	128.094246	-82.3915795	20.655796	101.778678
-3.359956	-3.37376	120.439186	-26.409288	14.942595	114.911247	28.293913	-8.819795	127.236557	30.62607	27.955065	127.407875	29.4599915	9.567635	127.322216	-82.2785675	20.317555	102.500278
-4.19063	-4.834089	119.61808	-26.337904	14.58346	114.650047	28.393793	-9.184534	126.116264	30.779024	27.362228	125.890625	29.5864085	9.088847	126.0034445	-82.2622165	20.078073	103.2966495
-5.66654	-6.807197	118.007973	-26.236221	14.114809	113.796936	28.498182	-9.664111	123.806206	30.670027	26.406128	123.069588	29.5841045	8.3710085	123.437897	-82.0565465	19.8586095	104.155975
-6.798845	-8.094882	116.988388	-26.123186	13.746272	113.132881	28.561407	-10.080223	122.190491	30.643818	25.751692	121.215263	29.6026125	7.8357345	121.702877	-81.8489845	19.6568095	104.562885
-7.75164	-9.457624	116.025124	-26.241552	13.443807	112.799393	28.607973	-10.612033	120.748451	30.677107	25.066671	119.669006	29.64254	7.227319	120.2087285	-82.125644	19.660295	105.3900575
-9.157104	-10.534043	115.328728	-25.784138	12.751548	112.190506	28.635164	-11.213282	119.736458	30.707846	24.349218	118.331528	29.671505	6.567968	119.033993	-81.239781	18.935128	105.347019
-10.471313	-11.666183	114.787102	-25.630251	12.261594	111.87365	28.691669	-11.831474	118.757393	30.695999	23.691998	117.305016	29.693834	5.930262	118.0312045	-80.954336	18.592926	105.7160955
-11.733767	-12.6981	114.321182	-25.455708	11.742375	111.580048	28.706371	-12.333886	118.059013	30.637056	23.080547	116.430405	29.6717135	5.3733305	117.244709	-80.5831295	18.1114195	105.915387
-12.868348	-13.738747	113.890884	-25.321686	11.245225	111.433174	28.774908	-12.831519	117.379799	30.621857	22.516199	115.698517	29.6983825	4.84234	116.539158	-80.3417545	17.64811	106.32719
-15.153818	-14.89945	113.628662	-25.150528	10.504863	111.262642	28.849298	-13.557975	116.475906	30.588469	21.780846	114.841118	29.7188835	4.1114355	115.658512	-80.0199395	16.8982905	106.866772
-16.488838	-15.760456	113.271103	-25.057325	10.043169	111.184898	28.858795	-13.967286	115.907463	30.546438	21.342995	114.3582	29.7026165	3.6878545	115.1328315	-79.8172665	16.3984835	107.2369645
-17.856403	-16.513357	113.055817	-24.99309	9.641335	111.166466	28.885878	-14.387168	115.371742	30.525579	20.952126	113.930389	29.7057285	3.282479	114.6510655	-79.6919085	16.000191	107.6818665
-19.232479	-17.156254	112.972763	-24.963598	9.275822	111.158897	28.927797	-14.741657	114.806839	30.516041	20.630766	113.503006	29.721919	2.9445545	114.1549225	-79.649115	15.6070895	108.1628715
-20.595268	-17.717344	112.800667	-24.877531	8.962327	111.111214	28.935373	-15.066602	114.265701	30.460665	20.311169	113.013222	29.698019	2.6222835	113.6394615	-79.453081	15.3023705	108.5829665
-21.974669	-18.246134	112.629089	-24.805706	8.696673	110.990288	28.933578	-15.355596	113.698326	30.376905	20.0298	112.509575	29.6552415	2.337102	113.1039505	-79.2666535	15.056244	108.8766255
-23.273067	-18.720284	112.527237	-24.751049	8.435241	110.83596	28.926941	-15.590729	113.129112	30.316887	19.753195	111.953506	29.621914	2.081233	112.541309	-79.124012	14.789249	109.130611
-25.174507	-19.284607	112.313477	-24.683992	8.092784	110.614716	28.932699	-15.907347	112.21312	30.273581	19.472132	110.974251	29.60314	1.7823925	111.5936855	-78.971124	14.4031755	109.6357465
-26.436291	-19.581921	112.269043	-24.619602	7.867555	110.452927	28.982656	-16.068659	111.564468	30.162134	19.329514	110.299469	29.572395	1.6304275	110.9319685	-78.811599	14.1046825	109.9738855
-27.616077	-19.794346	112.359001	-24.560205	7.683148	110.351311	29.049053	-16.179478	110.980896	30.114672	19.215055	109.589561	29.5818625	1.5177885	110.2852285	-78.7022725	13.8485075	110.4173935
-28.660027	-19.979191	112.48716	-24.450901	7.52987	110.253433	29.068829	-16.249912	110.436501	30.127117	19.101568	108.768417	29.597973	1.425828	109.602459	-78.499775	13.633912	110.904407
-29.647278	-20.091503	112.702957	-24.360899	7.372901	110.154388	29.1415	-16.317753	109.859489	30.111038	19.006258	107.855202	29.626269	1.3442525	108.8573455	-78.348067	13.4015495	111.4514305
-30.600601	-20.122353	112.963509	-24.247433	7.276261	109.94986	29.212517	-16.32082	109.259583	30.045349	18.951679	106.829475	29.628933	1.3154295	108.044529	-78.123799	13.2370925	111.855191
-31.478231	-20.006548	113.199684	-24.150272	7.217628	109.694626	29.264753	-16.328478	108.729813	29.944511	18.924675	105.734085	29.604632	1.2980985	107.231949	-77.905176	13.1371575	112.157303
-32.607929	-19.777555	113.605927	-24.040955	7.117911	109.373764	29.381969	-16.30455	108.002747	29.645554	18.763527	104.359627	29.5137615	1.2294885	106.181187	-77.5956715	13.0063335	112.566341
-33.254635	-19.511055	113.760468	-24.024504	6.976588	109.226929	29.429415	-16.326294	107.667496	29.50528	18.650925	103.635529	29.4673475	1.1623155	105.6515125	-77.5163555	12.7908605	112.8023455
-33.868252	-19.161203	113.827766	-24.030396	6.876949	109.083176	29.468452	-16.315186	107.308647	29.35747	18.608894	103.077614	29.412961	1.146854	105.1931305	-77.473753	12.607044	112.9732215
-34.38979	-18.711355	113.772324	-23.988443	6.734717	108.97818	29.466021	-16.306744	106.975761	29.17535	18.56889	102.769318	29.3206855	1.131073	104.8725395	-77.2975715	12.338361	113.0838205
-34.85973	-18.198936	113.549484	-23.988304	6.564905	108.916985	29.471462	-16.286383	106.729492	29.107418	18.568102	102.615807	29.28944	1.1408595	104.6726495	-77.266048	11.9889505	113.1613205
-35.233486	-17.571814	113.245483	-24.004007	6.441097	108.874474	29.442343	-16.269926	106.485657	29.081783	18.63571	102.611755	29.262063	1.182892	104.548706	-77.270077	11.699302	113.200242
-35.530586	-16.825958	112.838554	-24.011971	6.311235	108.824432	29.641298	-16.40391	106.068848	29.060844	18.697981	102.669991	29.351071	1.1470355	104.3694195	-77.375013	11.4754345	113.2794445
-35.829796	-15.502766	112.156235	-24.004126	6.2439	108.669075	29.585085	-16.317842	105.715004	29.119459	18.823709	102.817299	29.352272	1.2529335	104.2661515	-77.360524	11.2348665	113.0719985
-35.940163	-14.452286	111.608597	-23.984722	6.267876	108.484077	29.552603	-16.271214	105.484047	29.219427	18.966103	102.977646	29.386015	1.3474445	104.2308465	-77.355459	11.1883075	112.7373075
-35.999325	-13.32345	110.999336	-23.987694	6.32382	108.28154	29.5079	-16.146278	105.327965	29.315701	19.150862	103.155479	29.4118005	1.502292	104.241722	-77.3871885	11.145348	112.321358
-36.017357	-12.078791	110.401871	-23.998447	6.450168	108.101425	29.517731	-16.018049	105.181648	29.392994	19.33116	103.392754	29.4553625	1.6565555	104.287201	-77.4522565	11.2437805	111.915649
-35.891949	-10.756889	109.797302	-23.995968	6.533048	107.864998	29.494974	-15.849045	105.139137	29.533173	19.537682	103.724709	29.5140735	1.8443185	104.431923	-77.5060095	11.2217775	111.298073
-35.730595	-9.396851	109.159676	-24.017159	6.671504	107.704247	29.266771	-15.587597	105.293861	29.643566	19.730341	104.246628	29.4551685	2.071372	104.7702445	-77.4894865	11.271636	110.6382495
-35.535618	-7.948503	108.566666	-24.025896	6.775078	107.612679	29.246765	-15.436361	105.535439	29.658075	19.881353	105.229393	29.45242	2.222496	105.382416	-77.504212	11.32766	109.842942
-35.145851	-5.676949	108.08947	-24.211246	6.878878	107.893921	29.217365	-15.332806	106.537712	29.795794	20.034231	107.36554	29.5065795	2.3507125	106.951626	-77.9290715	11.4070435	108.836216
-34.895836	-4.096796	107.838715	-24.396645	6.961391	108.241714	29.121695	-15.317491	107.363174	29.857632	20.109394	109.030083	29.4896635	2.3959515	108.1966285	-78.2829535	11.5268305	108.2867995
-34.685783	-2.50336	107.747498	-24.560642	7.053948	108.556488	28.974438	-15.226376	108.26461	29.99169	20.194983	110.600243	29.483064	2.4843035	109.4324265	-78.604348	11.6235925	107.6805495
-34.14772	-1.084898	107.684181	-24.488766	7.103354	108.85762	28.852388	-15.091883	108.910034	30.037462	20.30541	112.077866	29.444925	2.6067635	110.49395	-78.422457	11.5999445	107.22129
-33.896164	0.56954	107.84935	-24.977289	7.46894	109.235214	28.718121	-14.881821	109.45829	30.09445	20.464554	113.339821	29.4062855	2.7913665	111.3990555	-79.3608635	12.1465135	107.0713725
-33.610893	2.15335	108.021339	-24.844778	7.533976	109.367607	28.677574	-14.630021	109.853592	30.265163	20.722265	114.319626	29.4713685	3.046122	112.086609	-79.1609245	12.02183	106.648605
-33.467655	3.794237	108.210823	-24.888538	7.839464	109.5065	28.642988	-14.341706	109.927132	30.454338	20.994764	114.974144	29.548663	3.326529	112.450638	-79.325739	12.352399	106.562362
-33.120071	6.051306	108.386658	-25.012701	8.512713	109.703949	28.766819	-13.901602	109.751495	31.0868	21.307335	115.1772	29.9268095	3.7028665	112.4643475	-79.9522115	13.3225595	106.9435505
-32.925194	7.464328	108.477905	-24.937672	8.87588	109.657944	28.85853	-13.628605	109.454056	31.305922	21.606224	115.089417	30.082226	3.9888095	112.2717365	-79.95757	13.7629505	107.0441515
-32.708443	8.794625	108.498131	-24.772743	9.231576	109.550583	28.933218	-13.334007	109.139824	31.081823	22.008844	115.07	30.0075205	4.3374185	112.104912	-79.5530065	14.1257335	106.996254
-32.490391	10.045451	108.546112	-24.635464	9.604515	109.514709	29.066202	-13.059388	108.965431	31.185167	22.278034	114.971031	30.1256845	4.609323	111.968231	-79.3966125	14.599707	107.061187
-32.390041	11.220625	108.689644	-24.536911	9.938129	109.575066	29.216686	-12.790953	109.016586	31.313643	22.60182	115.094353	30.2651645	4.9054335	112.0554695	-79.3389865	14.9708245	107.0946625
-32.27322	12.31177	108.906677	-24.480204	10.263093	109.741829	29.352791	-12.528008	109.264282	31.447193	22.935219	115.352943	30.399992	5.2036055	112.3086125	-79.3604	15.3225805	107.1750455
-32.211308	13.314682	109.168945	-24.366119	10.583977	109.967194	29.478773	-12.289737	109.59182	31.574547	23.218178	115.610924	30.52666	5.4642205	112.601372	-79.258898	15.7037335	107.333016
-32.215076	14.643251	109.559822	-24.23267	10.979201	110.252274	29.667297	-11.983292	110.143745	31.746956	23.562252	115.977905	30.7071265	5.78948	113.060825	-79.1724665	16.168922	107.443723
-32.205475	15.438204	109.741608	-24.156969	11.196345	110.414818	29.787994	-11.807214	110.492767	31.895887	23.804279	116.20562	30.8419405	5.9985325	113.3491935	-79.1558785	16.3941575	107.4804425
-32.217388	16.191593	109.866631	-24.105995	11.420057	110.540237	29.902178	-11.638286	110.725342	32.052593	24.039904	116.339203	30.9773855	6.200809	113.5322725	-79.1893755	16.639305	107.5482015
-32.074028	16.678389	109.83989	-24.004444	11.584437	110.603271	29.973736	-11.459128	110.904694	32.177197	24.259645	116.347504	31.0754665	6.4002585	113.626099	-79.0843545	16.7686155	107.580443
-32.35548	17.434977	109.937195	-23.922482	11.778044	110.640739	30.103531	-11.317296	111.071228	32.26725	24.422245	116.300705	31.1853905	6.5524745	113.6859665	-79.0303545	17.0036135	107.5955115
-32.450096	17.953884	109.98204	-23.82398	11.953012	110.686554	30.206446	-11.225042	111.249886	32.361328	24.551601	116.25692	31.283887	6.6632795	113.753403	-78.931847	17.2427445	107.619705
-32.617222	18.454786	110.024429	-23.766354	12.114238	110.758987	30.271912	-11.164268	111.517418	32.455128	24.664513	116.175102	31.36352	6.7501225	113.84626	-78.896228	17.4783535	107.671714
-32.916306	19.020363	110.056976	-23.691702	12.288979	110.935524	30.37948	-11.162216	111.913773	32.508625	24.715206	116.051781	31.4440525	6.776495	113.982777	-78.8274565	17.801463	107.888271
-33.155216	19.327847	110.106895	-23.66123	12.367475	111.007668	30.397356	-11.148624	112.19381	32.571918	24.763996	115.893913	31.484637	6.807686	114.0438615	-78.807097	17.927264	107.9714745
-33.427315	19.540731	110.141525	-23.632666	12.47877	111.090614	30.425623	-11.141891	112.436737	32.578869	24.809927	115.765549	31.502246	6.834018	114.101143	-78.767578	18.123522	108.080085
-33.688301	19.742697	110.194954	-23.599863	12.556319	111.181213	30.469912	-11.089681	112.669518	32.587742	24.864161	115.642532	31.528827	6.88724	114.156025	-78.728553	18.225398	108.206401
-33.935364	19.868839	110.20253	-23.551498	12.655534	111.267899	30.481758	-11.028762	112.871956	32.626617	24.964817	115.513268	31.5541875	6.9680275	114.192612	-78.6571835	18.3430405	108.343186
-34.239082	19.970924	110.234177	-23.51469	12.737544	111.333038	30.516581	-10.971647	112.992729	32.647644	25.031275	115.437004	31.5821125	7.029814	114.2148665	-78.6114925	18.445274	108.4512095
-34.529366	20.024666	110.245239	-23.466425	12.804363	111.388466	30.531979	-10.923335	113.104919	32.704224	25.095118	115.319183	31.6181015	7.0858915	114.212051	-78.5509515	18.5228345	108.564881
-34.973457	20.14402	110.193565	-23.39595	12.938748	111.347328	30.542177	-10.803937	113.078201	32.798923	25.213924	114.977646	31.67055	7.2049935	114.0279235	-78.46245	18.6725025	108.6667325
-35.269707	20.190941	110.099304	-23.328745	13.079931	111.267937	30.583689	-10.706527	112.980904	32.8391	25.315098	114.608208	31.7113945	7.3042855	113.794556	-78.3688845	18.8555765	108.741318
-35.533844	20.254496	109.955002	-23.264843	13.223455	111.139191	30.660645	-10.573401	112.810875	32.838333	25.435904	114.187347	31.749489	7.4312515	113.499111	-78.279175	19.0156585	108.779271
-35.771481	20.313705	109.829582	-23.226915	13.312785	111.037445	30.656141	-10.441806	112.732506	32.845684	25.564135	113.763092	31.7509125	7.5611645	113.247799	-78.2047425	19.0644055	108.827091
-36.038689	20.420603	109.771172	-23.210295	13.431217	110.974968	30.680084	-10.295035	112.662628	32.791798	25.675112	113.442734	31.735941	7.6900385	113.052681	-78.156531	19.1723955	108.897255
-36.2285	20.45459	109.723572	-23.233696	13.519931	110.939278	30.678806	-10.182941	112.626984	32.718548	25.777573	113.205429	31.698677	7.797316	112.9162065	-78.166069	19.242546	108.9623495
-36.404083	20.473825	109.718582	-23.282124	13.594362	110.940552	30.665871	-10.05053	112.629532	32.650711	25.892757	113.060104	31.658291	7.9211135	112.844818	-78.222539	19.2676105	109.036286
-36.564304	20.538502	109.788551	-23.280821	13.686903	111.002121	30.669748	-9.871888	112.701073	32.560638	26.083517	113.084732	31.615193	8.1058145	112.8929025	-78.176835	19.2679915	109.1113395
-36.614471	20.602661	109.836105	-23.263649	13.721026	111.083832	30.717478	-9.741117	112.783134	32.570572	26.247311	113.173851	31.644025	8.253097	112.9784925	-78.171323	19.188955	109.1891715
-36.633003	20.72471	109.906219	-23.216318	13.73687	111.159111	30.791676	-9.624943	112.832489	32.620258	26.409126	113.281456	31.705967	8.3920915	113.0569725	-78.138603	19.0816485	109.2612495
-36.633476	20.876347	109.988876	-23.138569	13.760524	111.248222	30.894327	-9.50562	112.842308	32.702843	26.564137	113.357544	31.798585	8.5292585	113.099926	-78.075723	18.9917895	109.396518
-36.58651	21.06814	110.049736	-23.039549	13.8097	111.319176	31.01087	-9.409519	112.866554	32.806297	26.711845	113.38102	31.9085835	8.651163	113.123787	-77.9876815	18.968237	109.514565
-36.479534	21.26827	110.081062	-22.984356	13.824733	111.332062	31.090454	-9.321072	112.841843	32.88258	26.851622	113.376282	31.986517	8.765275	113.1090625	-77.955229	18.884191	109.5550615
-36.366615	21.480701	110.046577	-22.940586	13.845855	111.319099	31.104902	-9.260687	112.798035	32.935059	26.965031	113.263336	32.0199805	8.852172	113.0306855	-77.9011525	18.839538	109.6075125
-36.151585	21.93285	109.914413	-22.938404	13.840024	111.246254	31.079227	-9.193861	112.68821	32.899551	27.017397	113.071037	31.989389	8.911768	112.8796235	-77.866197	18.76828	109.6128845
-35.966946	22.33308	109.82299	-23.008348	13.838549	111.187408	31.083426	-9.183041	112.608482	32.842209	27.01087	112.949249	31.9628175	8.9139145	112.7788655	-77.9795135	18.7631835	109.5959505
-35.720032	22.831617	109.778442	-23.034296	13.785833	111.149452	31.025812	-9.208511	112.560272	32.851917	26.968998	112.87632	31.9388645	8.8802435	112.718296	-78.0074565	18.6914225	109.580608
-35.438446	23.365442	109.744797	-23.034044	13.681202	111.143967	31.00186	-9.253262	112.478722	32.877205	26.932039	112.849113	31.9395325	8.8393885	112.6639175	-78.0076205	18.5230155	109.6240165
-35.093819	23.961054	109.765396	-23.050699	13.567409	111.168907	31.011932	-9.31557	112.379623	32.913826	26.881413	112.803925	31.962879	8.7829215	112.591774	-78.064277	18.3518965	109.74604
-34.75658	24.548977	109.772362	-23.001757	13.431925	111.17231	31.074629	-9.388895	112.196938	32.94384	26.81098	112.73687	32.0092345	8.7110425	112.466904	-78.0127485	18.1528075	109.877716
-34.402954	25.129955	109.72998	-22.985435	13.306197	111.161438	31.057426	-9.464489	112.038513	32.957897	26.755217	112.635971	32.0076615	8.645364	112.337242	-77.9785315	17.96703	109.985634
-33.741905	26.204468	109.62291	-22.982916	13.117483	111.084999	31.084591	-9.550866	111.806274	32.932491	26.626862	112.483475	32.008541	8.537998	112.1448745	-77.974373	17.696968	110.0251235
-33.287861	26.96529	109.483994	-23.038193	13.012724	111.014435	31.057659	-9.594724	111.691139	32.897865	26.532026	112.40593	31.977762	8.468651	112.0485345	-78.054148	17.556797	109.9803355
-32.807442	27.795744	109.368881	-23.078516	12.923058	110.899521	31.074671	-9.677225	111.54026	32.87492	26.423792	112.32029	31.9747955	8.3732835	111.930275	-78.1318275	17.4728325	109.868767
-32.335526	28.623137	109.281113	-23.110516	12.792574	110.77018	31.067089	-9.744439	111.284782	32.836994	26.233662	112.192261	31.9520415	8.2446115	111.7385215	-78.1730735	17.3405365	109.8018385
-31.809067	29.536619	109.320663	-23.182041	12.642644	110.614899	31.051958	-9.781692	110.769783	32.815228	26.029964	112.045898	31.933593	8.124136	111.4078405	-78.297675	17.161152	109.8219575
-31.276655	30.437252	109.491776	-23.234108	12.446904	110.382019	30.97823	-9.734303	109.997795	32.854263	25.896835	111.961662	31.9162465	8.081266	110.9797285	-78.3844625	16.812542	109.7843095
-30.706909	31.332647	109.732399	-23.290707	12.248168	110.073135	30.867231	-9.664963	109.000984	32.853104	25.81575	111.946045	31.8601675	8.0753935	110.4735145	-78.4415815	16.4209425	109.6727555
-29.762781	32.671745	110.225189	-23.461086	12.121818	109.476318	30.56345	-9.410508	107.245926	32.752426	25.677526	111.807755	31.657938	8.133509	109.5268405	-78.58011	16.110127	109.4257955
-29.063282	33.485092	110.5979	-23.592609	12.164244	109.098877	30.2885	-9.21314	105.913208	32.600586	25.512133	111.553909	31.444543	8.1494965	108.7335585	-78.629761	16.1789915	109.4641955
-28.39986	34.262493	110.914841	-23.744299	12.269333	108.660591	29.928238	-8.944759	104.678741	32.41563	25.444016	111.136505	31.171934	8.2496285	107.907623	-78.660532	16.2890375	109.413559
-27.879461	35.062981	111.151825	-23.939571	12.498361	108.237671	29.545704	-8.649356	103.583893	32.195114	25.471453	110.777176	30.870409	8.4110485	107.1805345	-78.749551	16.5856735	109.2948075
-26.937529	35.637383	111.11969	-24.188549	12.856409	107.939217	29.134348	-8.287832	102.829315	32.24007	25.443872	110.499298	30.687209	8.57802	106.6643065	-79.064307	17.134798	109.2141275
-26.347198	36.2048	111.548164	-24.509068	13.265218	107.835373	28.784889	-7.979847	102.506401	32.008125	25.642464	110.685799	30.396507	8.8313085	106.5961	-79.414643	17.6991275	109.074646
-25.390127	36.454678	111.859444	-24.842958	13.612824	107.899025	28.434765	-7.73058	102.417694	31.791874	25.802517	111.10759	30.1133195	9.0359685	106.762642	-79.7992355	18.1896795	109.035408
-24.189363	36.636349	112.410614	-25.385307	14.020626	107.93824	28.020674	-7.374741	102.486465	31.474266	26.021866	111.903526	29.74747	9.3235625	107.1949955	-80.518084	18.7176895	108.6814845
-23.40687	36.557133	112.708054	-25.662857	14.19114	107.961464	27.838459	-7.133495	102.586601	30.956081	26.334837	112.639679	29.39727	9.600671	107.61314	-80.722984	18.781609	108.309788
-22.719782	36.371475	113.014091	-25.907104	14.364584	108.020866	27.966112	-7.012591	102.664017	31.156075	26.371565	112.929031	29.5610935	9.679487	107.796524	-81.3753015	19.049681	108.245208
-21.889526	35.960659	113.031342	-26.079687	14.540322	108.108917	27.698854	-6.780633	103.03186	30.687359	26.684376	113.528206	29.1931065	9.9518715	108.280033	-81.3524805	19.1287725	107.937801
-21.001732	35.359951	112.844643	-26.211882	14.656819	108.188416	27.719936	-6.731402	103.439804	30.599667	26.833317	113.799049	29.1598015	10.0509575	108.6194265	-81.5835655	19.2626805	107.7574055
-20.072777	34.645302	112.515282	-26.219807	14.766327	108.272644	27.789997	-6.784511	103.852013	30.520323	26.92186	113.888618	29.15516	10.0686745	108.8703155	-81.594774	19.4639795	107.6749725
-19.10618	33.747978	112.110649	-26.246553	14.838886	108.344528	27.848322	-6.879711	104.246651	30.818796	26.832354	113.690506	29.333559	9.9763215	108.9685785	-81.826665	19.7014505	107.7204775
-17.669579	32.060341	111.353752	-26.261892	14.852633	108.457581	27.896202	-7.128385	104.816399	30.777628	26.793072	113.503853	29.336915	9.8323435	109.160126	-81.860699	19.8729225	107.755036
-16.741381	30.755514	110.908386	-26.264492	14.815722	108.558342	27.870678	-7.386585	105.180946	30.766287	26.679199	113.348808	29.3184825	9.646307	109.264877	-81.8474665	19.985137	107.851807
-15.845471	29.329819	110.525131	-26.267418	14.736396	108.699814	27.864519	-7.62615	105.52832	30.751492	26.581446	113.139488	29.3080055	9.477648	109.333904	-81.8428415	19.995144	108.065724
-14.964435	27.724991	110.162781	-26.315876	14.666364	108.804794	27.834272	-7.815229	105.819473	30.699745	26.462528	112.887932	29.2670085	9.3236495	109.3537025	-81.8987605	20.0090785	108.2558855
-14.108179	26.050159	109.769333	-26.467123	14.638892	108.99736	27.802456	-8.008744	106.125046	30.636412	26.385641	112.604156	29.219434	9.1884485	109.364601	-82.15368	20.0893355	108.630119
-13.257938	24.280689	109.370819	-26.567877	14.555189	108.999374	27.772078	-8.148273	106.42363	30.239832	26.498043	112.460968	29.005955	9.174885	109.442299	-82.141709	19.935493	108.556449
-12.440311	22.370714	109.070435	-26.475391	14.389843	108.961594	27.753603	-8.247701	106.71904	30.170193	26.47773	112.184784	28.961898	9.1150145	109.451912	-81.91268	19.6646715	108.471276
-11.181736	19.459061	108.658195	-26.61146	14.34839	109.15538	27.835119	-8.323061	107.260338	30.044031	26.554533	111.870659	28.939575	9.115736	109.5654985	-82.162495	19.581044	108.7452615
-10.380515	17.461786	108.595596	-26.598232	14.231602	109.169945	27.910105	-8.31749	107.659111	29.930449	26.649284	111.822449	28.920277	9.165897	109.74078	-82.116741	19.297307	108.59911
-9.627831	15.352326	108.594833	-26.521879	14.098507	109.210182	28.02586	-8.295265	108.392181	29.786709	26.7712	112.087692	28.9062845	9.2379675	110.2399365	-81.9500425	18.9590465	108.1804275
-8.927298	13.269279	108.983246	-26.61348	14.007958	109.560242	28.150898	-8.358831	109.581268	29.684347	26.859686	112.73024	28.9176225	9.2504275	111.155754	-82.1445825	18.7654885	107.96473
-8.252482	11.0526	109.698868	-26.747715	13.895008	110.066376	28.224573	-8.502989	111.352882	29.607355	26.873735	113.847443	28.915964	9.185373	112.6001625	-82.411394	18.604643	107.5325895
-7.664962	8.816199	111.09201	-26.935551	13.769131	110.900513	28.301561	-8.800406	113.960716	29.515871	26.820036	115.661934	28.908716	9.009815	114.811325	-82.779818	18.528447	106.989701
-7.212173	6.593806	113.178841	-27.155813	13.570123	112.135468	28.519217	-9.169468	117.16362	29.633623	26.750547	118.099762	29.07642	8.7905395	117.631691	-83.388046	18.3497065	106.639245
-6.657861	3.351602	116.81044	-27.299976	13.196692	114.2967	28.672955	-9.61848	122.005913	29.928049	26.420843	121.730629	29.300502	8.4011815	121.868271	-83.900454	17.9922025	106.725129
-6.20961	1.133523	119.078789	-27.289036	12.864472	115.663696	28.676546	-10.009823	124.804626	29.982832	26.015347	124.171593	29.329689	8.002762	124.4881095	-83.907761	17.726182	106.8392825
-6.091111	-0.908578	121.268906	-27.314791	12.517659	116.845535	28.647133	-10.438216	127.286705	30.051842	25.610077	126.421509	29.3494875	7.5859305	126.854107	-83.9790695	17.4493875	106.836963
-5.695698	-3.028737	122.775444	-27.388409	12.170153	117.761086	28.502211	-10.773187	129.139252	30.226362	25.233805	128.03717	29.3642865	7.230309	128.588211	-84.1411045	17.109997	106.933961
-5.804298	-4.827638	123.895645	-27.563894	11.963393	118.289253	28.408253	-10.777781	130.165955	30.033588	25.213177	129.062958	29.2209205	7.217698	129.6144565	-84.3487085	16.709088	106.9640495
-5.734574	-6.590882	124.255844	-27.658436	11.796308	118.354439	28.365288	-10.631701	130.407883	29.927059	25.355169	129.384796	29.1461735	7.361734	129.8963395	-84.4630455	16.230882	106.8125385
-5.742549	-8.311332	124.169769	-27.613091	11.712434	118.1548	28.45524	-10.45612	130.226212	29.904648	25.535536	129.193909	29.179944	7.539708	129.7100605	-84.406126	15.88516	106.5995395
-5.785805	-10.76154	123.721054	-27.451918	11.5636	117.776886	28.677872	-10.432616	129.67276	29.961391	25.549057	128.625351	29.3196315	7.5582205	129.1490555	-84.2234675	15.5689795	106.4047165
-6.112012	-12.247213	123.536644	-27.359331	11.510682	117.593834	28.758495	-10.5018	129.303802	30.125124	25.503754	128.162796	29.4418095	7.500977	128.733299	-84.1604715	15.520387	106.454369
-6.846461	-13.527862	123.510422	-27.209509	11.427138	117.371666	28.857195	-10.592094	129.073502	30.297539	25.452816	127.680611	29.577367	7.430361	128.3770565	-83.996385	15.423915	106.3662755
-7.562367	-14.687543	123.548767	-27.123058	11.378716	117.220482	28.906605	-10.645712	128.815964	30.082108	25.543543	127.390762	29.4943565	7.4489155	128.103363	-83.7404725	15.3085165	106.337601
-8.145395	-15.935232	123.483749	-27.04776	11.307802	117.102959	28.979332	-10.744143	128.696899	30.083435	25.396055	126.95993	29.5313835	7.325956	127.8284145	-83.6269035	15.289648	106.3775035
-9.103421	-16.901079	123.604797	-26.950731	11.175701	117.066811	29.057274	-10.85945	128.64093	30.087448	25.258743	126.66787	29.572361	7.1996465	127.6544	-83.473823	15.1517555	106.479222
-10.328612	-17.582695	123.823334	-26.876604	11.052665	117.129539	29.120401	-10.974918	128.685486	30.064186	25.137966	126.458466	29.5922935	7.081524	127.571976	-83.3455015	15.023806	106.687102
-12.233541	-18.518084	124.062965	-26.786688	10.841161	117.146805	29.25963	-11.019314	128.71698	30.221308	24.97415	125.8209	29.740469	6.977418	127.26894	-83.313845	14.704904	107.02467
-13.394758	-19.018578	124.067879	-26.674482	10.717854	117.041351	29.397041	-10.979668	128.660995	30.248833	24.925699	125.262749	29.822937	6.9730155	126.961872	-83.171901	14.4626925	107.12083
-14.796405	-19.243868	124.02037	-26.557974	10.585167	116.896645	29.559406	-10.948699	128.476471	30.326921	24.847294	124.504387	29.9431635	6.9492975	126.490429	-83.0591115	14.2210365	107.302861
-16.308287	-19.316618	123.851692	-26.44552	10.407541	116.607323	29.724983	-10.90293	128.088531	30.342201	24.712654	123.512123	30.033592	6.904862	125.800327	-82.924632	13.91022	107.414319
-17.81855	-19.273788	123.504791	-26.342566	10.202651	116.262413	29.933172	-10.921849	127.474068	30.294863	24.470196	122.411201	30.1140175	6.7741735	124.9426345	-82.7991495	13.6311285	107.5821915
-19.647139	-18.904831	123.092285	-26.268875	9.922604	115.869583	30.107576	-10.9843	126.553986	30.338272	24.230947	120.98954	30.222924	6.6233235	123.771763	-82.760674	13.2218845	107.967403
-21.280933	-18.552605	122.354492	-26.179337	9.600955	115.293106	30.296093	-11.098878	125.348518	30.323618	23.953381	119.278	30.3098555	6.4272515	122.313259	-82.6685295	12.7746585	108.272953
-23.771105	-17.637861	120.870041	-26.017893	9.109062	114.261971	30.617479	-11.177576	122.773994	30.285675	23.631577	116.238091	30.451577	6.2270005	119.5060425	-82.487363	11.9911235	109.0178995
-25.454521	-16.792517	119.653442	-25.895844	8.80386	113.43718	30.687201	-11.401048	120.756638	30.212652	23.379597	114.18277	30.4499265	5.9892745	117.469704	-82.2416145	11.6184455	109.404656
-27.149899	-15.81316	118.2686	-26.040291	8.641549	112.902328	30.849155	-11.656731	118.970085	30.11944	23.045645	112.598351	30.4842975	5.694457	115.784218	-82.5648795	11.588641	110.020438
-28.87978	-14.553571	116.924057	-25.704372	8.146082	112.244049	30.823034	-12.009617	117.419449	30.188099	23.036915	111.945465	30.5055665	5.513649	114.682457	-81.9143105	10.778515	109.805641
-30.616623	-13.196715	115.454552	-25.688309	7.863255	111.95388	30.726265	-12.276956	116.297005	30.291759	23.040237	112.037659	30.509012	5.3816405	114.167332	-81.88563	10.3448695	109.740428
-32.340065	-11.573111	114.062866	-25.660061	7.688268	111.822571	30.68808	-12.490597	115.549721	30.41073	23.059645	112.558342	30.549405	5.284524	114.0540315	-81.869527	10.092012	109.5911105
-34.020466	-9.783648	112.809204	-25.556425	7.629438	111.729477	30.645508	-12.578721	114.914284	30.684441	23.179428	113.433167	30.6649745	5.3003535	114.1737255	-81.7778245	9.9585225	109.2852285
-36.518013	-6.698248	111.443138	-25.32604	7.793411	111.749352	30.759218	-12.641438	114.299217	31.328175	23.492424	114.655914	31.0436965	5.425493	114.4775655	-81.6957765	10.161329	109.0211385
-38.164581	-4.489108	110.912064	-25.117611	8.03646	111.738396	30.788794	-12.572964	113.60128	31.884939	23.852467	114.847504	31.3368665	5.6397515	114.224392	-81.5720885	10.4331685	109.2524
-39.740669	-2.185199	110.457161	-24.814608	8.368563	111.513855	30.844173	-12.400084	112.507378	32.284088	24.06094	114.189041	31.5641305	5.830428	113.3482095	-81.1933465	10.906698	109.6795005
-41.31657	0.156739	110.077774	-24.514	8.812239	111.003891	30.900908	-11.917521	110.923706	32.339813	24.066593	112.73159	31.6203605	6.074536	111.827648	-80.6483605	11.549942	110.180134
-42.89341	2.541324	109.590111	-24.329649	9.302046	110.269676	30.911695	-11.337673	109.171021	32.485905	24.046881	110.687874	31.6988	6.354604	109.9294475	-80.358098	12.249488	110.6099045
-44.434624	4.914639	109.245232	-24.241253	9.62605	109.459709	30.714127	-10.960775	107.317772	32.285774	24.242393	108.881523	31.4999505	6.640809	108.0996475	-79.9824565	12.611291	110.8197705
-45.92268	7.291251	109.011528	-24.315981	9.795876	108.917938	30.329466	-10.68182	106.19577	31.611807	24.5429	107.82151	30.9706365	6.93054	107.00864	-79.6025985	12.661212	110.827236
-48.114876	10.818826	109.237877	-24.8846	9.992656	108.891907	29.855591	-10.521901	105.277443	31.05311	24.729643	106.930122	30.4543505	7.103871	106.1037825	-80.2235505	12.881441	111.6800315
-49.432175	13.202162	109.620842	-25.228653	9.990423	108.796051	29.342369	-10.401613	104.549873	30.562517	24.777855	106.24688	29.952443	7.188121	105.3983765	-80.409749	12.792725	112.1937255
-50.619812	15.484726	110.062584	-25.514257	10.070567	108.790634	28.886791	-10.216292	103.812637	30.077488	24.874382	105.520798	29.4821395	7.329045	104.6667175	-80.5106535	12.812089	112.9145505
-51.613682	17.869915	110.579384	-25.704134	10.151815	108.788857	28.567747	-9.978472	103.150055	29.668316	25.124094	104.760612	29.1180315	7.572811	103.9553335	-80.5262995	12.730819	113.6223805
-52.530937	20.215754	111.224808	-25.895435	10.326098	108.901703	28.276604	-9.604545	102.310326	29.148296	25.452541	103.960838	28.71245	7.923998	103.135582	-80.50332	12.728198	114.667824
-53.201359	22.594849	112.008842	-25.91016	10.535553	108.919762	27.934387	-9.130102	101.246307	28.653128	25.793461	102.889076	28.2937575	8.3316795	102.0676915	-80.1140775	12.7394265	115.7718325
-53.744133	24.957047	112.789894	-25.821695	10.706421	108.802711	27.582077	-8.575961	99.947838	28.16268	26.116825	101.621971	27.8723785	8.770432	100.7849045	-79.5157685	12.64241	116.8205175
-54.089134	28.465229	113.853134	-25.623035	11.035123	108.40715	26.990709	-7.658266	97.92363	27.5725	26.642906	99.770164	27.2816045	9.49232	98.846897	-78.5276745	12.577926	117.967403
-54.100357	30.801758	114.421585	-25.591824	11.276417	108.178566	26.612743	-7.049861	96.876839	27.178646	27.065731	98.916695	26.8956945	10.007935	97.896767	-78.0793425	12.544899	118.460365
-54.065426	33.064983	114.867088	-25.693029	11.517185	107.974747	26.224825	-6.488679	96.073792	26.800278	27.515295	98.41394	26.5125515	10.513308	97.243866	-77.8986095	12.521062	118.705628
-53.800468	35.305546	115.106369	-25.884825	11.802216	107.690224	25.803137	-5.913441	95.337303	26.426867	27.977137	98.063248	26.115002	11.031848	96.7002755	-77.884652	12.572584	118.6801725
-53.412281	37.485439	115.131393	-26.104828	12.095204	107.272186	25.4074	-5.297534	94.707283	26.108015	28.438047	97.750572	25.7577075	11.5702565	96.2289275	-77.9673635	12.6201515	118.3154445
-52.889568	39.63728	114.912918	-26.362076	12.44227	106.753036	25.08798	-4.708437	94.137245	25.81938	28.888258	97.51268	25.45368	12.0899105	95.8249625	-78.177832	12.7946295	117.6811095
-52.222095	41.678177	114.511368	-26.620975	12.740007	106.222702	24.820356	-4.149573	93.748947	25.57011	29.375977	97.347595	25.195233	12.613202	95.548271	-78.437183	12.866812	116.897133
-50.920975	44.618382	113.586678	-26.943842	13.191393	105.178596	24.491957	-3.264509	93.037346	25.204914	30.03199	96.915573	24.8484355	13.3837405	94.9764595	-78.7361195	12.9990455	115.3807325
-49.837105	46.504017	112.579872	-27.059036	13.558904	104.296005	24.347942	-2.678094	92.498802	25.052414	30.479357	96.49926	24.700178	13.9006315	94.499031	-78.81825	13.2171765	114.092979
-48.544865	48.271099	111.517418	-27.160841	13.923984	103.427002	24.362001	-2.141082	92.076294	24.929274	30.906223	96.112144	24.6456375	14.3825705	94.094219	-78.9673195	13.4653975	112.759785
-47.067989	49.782196	110.826668	-27.279892	14.296659	102.658752	24.386461	-1.601659	91.646339	24.763182	31.340843	95.808044	24.5748215	14.869592	93.7271915	-79.1346055	13.723726	111.5903125
-47.067989	49.782196	110.826668	-27.452385	14.577715	102.088593	24.223547	-1.040383	91.190498	24.545273	31.776476	95.620407	24.38441	15.3680465	93.4054525	-79.28918	13.7873835	110.7717335
-47.067989	49.782196	110.826668	-27.683428	14.780768	101.759125	23.996346	-0.479769	90.759674	24.260141	32.20372	95.747665	24.1282435	15.8619755	93.2536695	-79.4950995	13.6995605	110.2645805
-41.785439	51.180702	110.383476	-28.007824	14.960363	101.583923	23.764315	0.019216	90.44323	24.091879	32.646851	96.211708	23.928097	16.3330335	93.327469	-79.943745	13.5876925	109.840377
-38.836025	51.094582	110.791756	-28.413492	15.276506	101.504829	23.557808	0.603642	90.272598	24.180737	33.1408	97.382881	23.8692725	16.872221	93.8277395	-80.6962565	13.680791	109.1819185
-36.657188	50.706367	110.989189	-28.601452	15.560476	101.64431	23.598614	0.875282	90.586708	24.322851	33.404724	98.566315	23.9607325	17.140003	94.5765115	-81.1636365	13.980949	108.7121085
-34.184738	50.156742	111.393723	-28.66983	15.83977	102.122292	23.852905	1.051866	91.547409	24.65996	33.558949	100.461792	24.2564325	17.3054075	96.0046005	-81.5960925	14.3741325	108.2399835
-31.573301	49.182819	112.106255	-28.710175	16.055861	102.923248	24.395733	1.053429	92.967545	25.327497	33.661251	102.658104	24.861615	17.35734	97.8128245	-82.281965	14.754382	108.0336715
-29.196426	48.094017	112.971519	-28.589205	16.296949	103.741196	24.879541	1.090135	94.594986	25.901497	33.809528	104.573273	25.390519	17.4498315	99.5841295	-82.568929	15.1440665	107.8982625
-26.440674	46.829609	113.268089	-28.403505	16.613037	104.520866	25.377842	1.298189	96.191093	26.222647	33.993011	106.15255	25.8002445	17.6456	101.1718215	-82.6072545	15.580474	107.8699105
-23.540045	45.360519	113.120399	-28.158293	16.928062	105.353561	25.958229	1.488184	97.833572	26.544773	34.249382	107.709885	26.251501	17.868783	102.7717285	-82.568087	15.987341	107.9353935
-19.337337	42.871288	112.901138	-27.776289	17.259029	106.791748	26.929909	1.420463	100.789024	27.167871	34.459827	110.299385	27.04889	17.940145	105.5442045	-82.601468	16.577913	108.0392915
-16.492622	40.899189	112.8806	-27.539557	17.35302	107.805634	27.582455	1.103853	103.098595	27.580727	34.483952	111.981567	27.581591	17.7939025	107.540081	-82.660705	16.9121375	108.071187
-13.581427	38.590946	113.092674	-27.275785	17.325691	108.96608	28.213951	0.618015	105.628433	28.354671	34.21516	113.650932	28.284311	17.4165875	109.6396825	-82.835881	17.2347945	108.2924775
-10.695329	36.060719	113.516769	-26.958666	17.227755	110.20298	28.810442	0.043084	108.522949	28.882137	34.012871	115.671066	28.8462895	17.0279775	112.0970075	-82.7636215	17.4275325	108.3089525
-7.826561	33.258049	114.35714	-26.574062	17.13373	111.619606	29.533043	-0.52289	111.875259	29.375862	33.859692	118.029083	29.4544525	16.668401	114.952171	-82.6025765	17.599059	108.287041
-5.048967	30.281807	115.777435	-26.172062	17.099579	113.332855	30.297581	-1.013177	115.72039	29.513163	34.012459	121.051895	29.905372	16.499641	118.3861425	-82.249496	17.699517	108.2795675
-2.499549	27.166605	117.951874	-25.844215	17.048811	115.232742	30.984787	-1.340766	120.180534	30.240309	33.960545	124.11071	30.612548	16.3098895	122.145622	-82.300978	17.7877325	108.319862
1.217779	22.241627	122.272408	-25.412325	16.992294	118.315468	32.127544	-1.409782	127.444351	30.61294	34.633076	129.300827	31.370242	16.611647	128.372589	-82.194892	17.372941	108.258347
3.057273	19.122993	125.985527	-25.511806	16.964499	120.604584	32.075798	-1.056285	131.941055	31.070456	34.997196	132.46376	31.573127	16.9704555	132.2024075	-82.596739	16.9585425	109.0067605
4.717294	15.931431	129.465179	-25.645292	16.795345	122.503998	32.377773	-1.042827	135.388	31.698517	35.138309	134.91655	32.038145	17.047741	135.152275	-83.328729	16.542949	109.855721
6.133554	12.73987	132.827148	-25.884556	16.587132	124.126396	32.314903	-0.925688	137.906509	32.461132	35.174412	136.667221	32.3880175	17.124362	137.286865	-84.1571295	16.049902	110.965927
7.419971	9.696135	135.837952	-26.0259	16.392076	125.526497	32.176895	-0.64928	139.847214	33.042725	35.477943	137.671692	32.60981	17.4143315	138.759453	-84.66161	15.3698205	112.293541
8.532178	6.785541	138.563736	-26.112116	16.347395	126.758347	32.30262	-0.326127	141.435867	33.495777	35.906296	138.111984	32.8991985	17.7900845	139.7739255	-85.1234305	14.9047055	113.7427685
8.437265	4.878966	140.519363	-25.948	16.306082	127.790138	32.04916	0.108925	142.510361	33.745377	36.312477	138.076477	32.8972685	18.210701	140.293419	-84.7932685	14.401463	115.286857
6.439713	3.066837	141.104095	-25.498671	16.271658	128.637451	32.574062	0.436609	143.110916	34.111416	36.83733	137.778549	33.342739	18.6369695	140.4447325	-84.340081	13.9063465	116.8301695
5.172403	1.903976	140.386139	-25.169941	16.340374	128.817291	32.979931	0.768822	143.14212	34.416729	37.203472	137.460602	33.69833	18.986147	140.301361	-84.038212	13.694601	117.333221
3.838109	0.727898	140.273529	-24.850441	16.453362	128.863708	33.386219	1.091471	143.081894	34.680305	37.595631	137.150528	34.033262	19.343551	140.116211	-83.734144	13.563173	117.611205
2.43792	-0.33159	139.913376	-24.602013	16.582415	128.878799	33.675552	1.430816	143.120331	34.976936	37.993626	136.823669	34.326244	19.712221	139.972	-83.53027	13.452609	117.785598
0.795924	-1.353236	139.627396	-24.352745	16.690115	128.807968	33.930004	1.766116	143.207138	35.222481	38.350002	136.504105	34.5762425	20.058059	139.8556215	-83.2817325	13.322171	117.7603145
-1.012089	-2.113517	139.307922	-24.144825	16.715761	128.674789	34.128151	2.049619	143.189774	35.39151	38.576366	136.086197	34.7598305	20.3129925	139.6379855	-83.0494805	13.1185295	117.7115925
-3.04164	-2.756617	138.749008	-23.940983	16.669205	128.427505	34.343651	2.177396	143.003448	35.623352	38.686905	135.535934	34.9835015	20.4321505	139.269691	-82.8654675	12.9062595	117.585319
-6.219255	-3.53075	136.963974	-23.633657	16.514124	127.819061	35.153713	2.18539	142.14917	35.959236	38.832382	134.575348	35.5564745	20.508886	138.362259	-82.8237885	12.519362	117.275863
-8.501194	-3.7964	135.817856	-23.430002	16.399422	127.280983	35.411171	2.121162	141.417938	36.17485	38.805542	133.923981	35.7930105	20.463352	137.6709595	-82.6530145	12.335492	116.8910065
-11.159561	-3.974437	134.514359	-23.22941	16.209702	126.72142	35.6353	1.9117	140.537369	36.361397	38.727196	133.394592	35.9983485	20.319448	136.9659805	-82.4571685	12.099956	116.4768595
-13.772455	-4.01056	132.860703	-23.033115	16.009176	126.14782	35.842865	1.593396	139.368469	36.413063	38.594467	132.870773	36.127964	20.0939315	136.119621	-82.194194	11.9244205	116.176019
-16.591866	-3.864635	130.936844	-22.879774	15.82058	125.436249	36.040394	1.121963	137.758118	36.347504	38.260643	131.773621	36.193949	19.691303	134.7658695	-81.953497	11.949857	116.1066285
-19.394926	-3.543579	128.885803	-22.803776	15.796081	124.485947	36.474556	0.610051	135.332565	35.758461	38.166325	130.181396	36.1165085	19.388188	132.7569805	-81.7240605	12.203974	116.2149135
-22.370909	-3.058749	126.435089	-22.502609	15.647988	123.031387	36.743347	0.117103	131.914063	35.266754	37.735825	127.761688	36.0050505	18.926464	129.8378755	-81.0102685	12.369512	116.2248985
-26.975357	-1.852389	122.277069	-21.874283	15.543382	119.876945	37.609695	-1.013622	125.155899	34.56633	35.832905	120.590057	36.0880125	17.4096415	122.872978	-79.8365785	13.6771225	116.880912
-29.941759	-0.832251	119.627762	-21.096853	15.565454	117.044785	38.005177	-1.589802	119.51442	34.072689	34.769447	114.765892	36.038933	16.5898225	117.140156	-78.232639	14.5410855	116.949414
-32.656078	0.470032	117.487991	-20.110987	15.496815	114.317741	38.177116	-2.119391	114.155327	33.402981	33.873123	109.431412	35.7900485	15.876866	111.7933695	-76.0120225	15.116764	116.8421125
-35.251297	2.008153	115.483704	-19.497221	15.310412	112.178123	37.537731	-2.229468	110.424248	33.121582	33.180786	105.12632	35.3296565	15.475659	107.775284	-74.3240985	15.145165	116.580962
-37.835045	3.751371	113.829788	-19.327793	15.110344	110.496048	36.53146	-2.281315	107.073402	32.811504	32.953922	102.637573	34.671482	15.3363035	104.8554875	-73.327068	14.8843845	116.1366085
-40.411476	5.617084	112.235939	-19.121361	14.903632	108.89373	35.700752	-2.308968	104.494812	32.719975	32.793449	101.046265	34.2103635	15.2422405	102.7705385	-72.4530855	14.5650235	115.0169215
-42.724655	7.623371	110.877022	-19.024904	14.778988	107.636169	35.102802	-2.242445	102.942825	32.752697	32.668564	100.194397	33.9277495	15.2130595	101.568611	-71.9775575	14.3449165	113.703727
-45.797981	10.737455	109.731209	-19.026644	14.555009	106.485405	34.558117	-2.454554	101.342606	33.103477	32.612026	100.03846	33.830797	15.078736	100.690533	-71.884085	14.031282	112.280277
-47.602283	12.884084	109.402061	-19.073257	14.440811	105.909256	33.96838	-2.577449	100.609764	33.180489	32.46426	99.950951	33.5744345	14.9434055	100.2803575	-71.7209485	13.9382165	111.5381545
-49.250648	14.992464	108.680138	-19.17927	14.455181	105.242729	33.653069	-2.715957	99.877815	32.98381	32.269905	99.600861	33.3184395	14.776974	99.739338	-71.6769795	14.133388	110.74612
-50.823204	17.245815	107.970856	-19.292768	14.544259	104.543877	33.445614	-2.715997	99.075455	32.630245	32.143383	98.932053	33.0379295	14.713693	99.003754	-71.6234655	14.374825	110.084
-52.2668	19.557539	107.650009	-19.403297	14.664771	103.844704	33.167786	-2.445571	98.161926	32.060196	32.019108	97.901489	32.613991	14.7867685	98.0317075	-71.420585	14.5427735	109.6577005
-53.350212	21.785183	107.687141	-19.444563	14.818963	103.216187	32.820133	-2.065637	97.034035	31.340122	32.047546	96.59346	32.0801275	14.9909545	96.8137475	-70.9692535	14.6469715	109.6186265
-54.431622	23.99577	107.705482	-19.478157	15.048387	102.706299	32.264935	-1.382294	95.825661	30.476995	32.160717	95.295624	31.370965	15.3892115	95.5606425	-70.327279	14.7075625	109.8519555
-55.604599	27.252737	108.004852	-19.866817	15.299861	102.251472	31.087488	-0.191308	94.507942	29.143148	32.317005	94.176918	30.115318	16.0628485	94.34243	-69.848952	14.5368735	110.160514
-56.556786	29.619915	108.200836	-20.288033	15.268376	101.993599	30.132719	0.3293	93.954529	28.413395	32.371422	94.149658	29.273057	16.350361	94.0520935	-69.849123	14.186391	109.9351045
-55.580616	30.725399	108.169174	-20.793608	15.201168	101.60006	29.192656	0.283129	93.543953	27.71261	32.451424	94.588852	28.452633	16.3672765	94.0664025	-70.039849	14.0350595	109.1337175
-54.33503	31.828672	108.002075	-21.329998	15.150614	100.968758	28.387461	0.048003	93.358078	27.063	32.711376	95.125786	27.7252305	16.3796895	94.241932	-70.3852265	13.9215385	107.695584
-53.414757	33.156971	107.664574	-21.876551	15.265034	100.478104	27.798241	0.021331	93.222031	26.661188	33.041759	95.606323	27.2297145	16.531545	94.414177	-70.9828165	13.998523	106.542031
-52.086716	34.336182	107.417229	-22.433062	15.520659	100.263428	27.449638	0.137744	93.189407	26.35738	33.209827	96.091438	26.903509	16.6737855	94.6404225	-71.769633	14.3675325	105.8864335
-50.36837	35.276814	107.210091	-23.005013	15.898056	100.15863	27.177364	0.371614	93.189781	25.993261	33.462929	96.596138	26.5853125	16.9172715	94.8929595	-72.5953385	14.8788405	105.4243005
-48.053856	36.81427	106.872032	-23.550346	16.571444	100.028465	26.814074	0.713235	93.115662	25.285515	34.062809	97.109077	26.0497945	17.388022	95.1123695	-73.1504865	15.754866	104.9445605
-46.098782	37.649536	106.569244	-23.811779	17.059582	99.994049	26.685041	0.944075	93.052147	24.982243	34.528114	97.294044	25.833642	17.7360945	95.1730955	-73.4572	16.3830695	104.8150025
-44.039459	38.336948	106.116547	-23.903015	17.491556	99.958107	26.68084	1.214692	93.073456	25.018982	34.925072	97.306976	25.849911	18.069882	95.190216	-73.655941	16.91323	104.725998
-41.805641	38.916492	105.438957	-23.888357	17.940056	99.880402	26.656237	1.464361	93.159775	25.143618	35.375504	97.300819	25.8999275	18.4199325	95.230297	-73.6766415	17.4601795	104.530507
-39.419685	39.378731	104.755402	-23.758688	18.273184	99.907372	26.577961	1.621564	93.29863	25.311834	35.775627	97.242157	25.9448975	18.6985955	95.2703935	-73.4622735	17.8477725	104.5443505
-36.981667	39.752705	103.972672	-23.633657	18.524643	100.092125	26.617441	1.68675	93.473549	25.537983	35.669159	97.04393	26.077712	18.6779545	95.2587395	-73.345026	18.3713315	104.9255105
-34.293713	39.941933	103.290192	-23.544958	18.597643	100.37925	26.713434	1.644949	93.899002	25.862507	35.126442	96.945984	26.2879705	18.3856955	95.422493	-73.3778865	18.8095905	105.336007
-30.113434	39.951328	102.845131	-23.582867	18.454367	101.037689	27.276653	0.968263	95.121559	26.851059	34.594936	98.021828	27.063856	17.7815995	96.5716935	-74.22959	19.1271345	105.5036845
-27.159224	39.794178	103.078758	-23.659935	18.198339	101.712608	27.891127	0.295648	96.684914	27.920908	34.52261	100.07534	27.9060175	17.409129	98.380127	-75.2258875	18.987549	105.045089
-24.109402	39.454346	104.092537	-23.74614	17.868916	102.847412	28.751257	-0.379316	98.943581	29.225504	34.366123	103.140724	28.9883805	16.9934035	101.0421525	-76.4806605	18.7444285	104.6526715
-20.863216	38.98658	105.834976	-23.882038	17.529854	104.460022	29.706347	-0.881293	101.873192	30.809256	34.073353	107.001343	30.2578015	16.59603	104.4372675	-78.0218775	18.463678	104.4827765
-17.586998	38.311363	108.254662	-23.835079	17.100466	106.444969	30.407795	-1.4767	105.237579	32.353035	33.742191	111.192833	31.380415	16.1327455	108.215206	-79.050573	18.0681865	104.674732
-14.221634	37.494499	110.945107	-23.706671	16.812811	108.574356	30.929161	-1.971952	108.550659	33.356884	33.374741	114.807297	32.1430225	15.7013945	111.678978	-79.5563645	17.9242275	105.469734
-10.910155	36.769409	113.050316	-23.519968	16.781174	110.255005	31.454464	-2.219739	110.906128	33.603336	33.009575	117.004761	32.5289	15.394918	113.9554445	-79.568836	18.16743	106.5545655
-5.856632	35.633911	114.550018	-23.387844	17.065342	111.555481	31.872013	-2.221264	113.459625	33.722538	33.012016	119.850815	32.7972755	15.395376	116.65522	-79.5729635	18.735308	106.455742
-2.714473	34.873676	116.138229	-23.327856	17.114023	112.548424	32.17691	-2.412305	115.560242	34.600132	32.842026	122.216293	33.388521	15.2148605	118.8882675	-80.044233	19.0131855	106.2085805
0.32901	33.67738	118.716934	-23.207504	16.915522	114.045525	32.848621	-2.77977	118.498657	35.081165	32.816811	125.434563	33.964893	15.0185205	121.96661	-80.379901	18.8125235	106.12444
3.35803	32.127907	122.244072	-23.384008	16.731777	116.257599	33.593033	-2.82235	121.525085	36.356533	32.574471	128.840942	34.974783	14.8760605	125.1830135	-81.742799	18.5874935	107.3321845
5.866537	30.5581	126.302864	-23.499002	16.60281	118.782425	33.874313	-2.756501	124.759995	37.290367	32.582367	132.163696	35.58234	14.912933	128.4618455	-82.580344	18.292687	109.1030045
8.142323	28.902515	130.380539	-23.636665	16.424425	121.092499	33.883705	-2.86303	127.298752	37.818741	32.542805	134.526138	35.851223	14.8398875	130.912445	-83.124553	18.0089625	111.272553
10.368132	27.318169	133.45488	-23.810907	16.302402	122.654984	33.776466	-3.205891	129.32518	37.902599	32.759918	135.91655	35.8395325	14.7770135	132.620865	-83.4613465	17.8277905	112.689103
13.57636	24.821655	135.765884	-23.888834	16.336639	123.985825	33.760082	-3.233098	131.053558	38.014908	32.831444	137.099945	35.887495	14.799173	134.0767515	-83.665163	17.874105	113.8948985
14.273665	22.719028	135.846817	-23.810589	16.403639	124.518433	33.904053	-3.169574	131.768677	38.154697	32.989716	137.282593	36.029375	14.910071	134.525635	-83.650553	17.897207	114.511231
15.061808	20.428764	136.341232	-23.649858	16.448774	124.865433	34.12318	-3.101844	132.193451	38.288353	32.943695	137.244431	36.2057665	14.9209255	134.718941	-83.5054825	17.9766225	115.011925
15.875409	18.224133	136.109619	-23.431604	16.452431	125.030983	34.398746	-3.144532	132.536407	38.390141	32.960968	137.080627	36.3944435	14.908218	134.808517	-83.2576515	17.996644	115.253449
16.170792	15.774967	136.1082	-23.217024	16.377106	125.100136	34.694218	-3.135367	132.770584	38.536858	33.003414	137.002487	36.615538	14.9340235	134.8865355	-83.049586	17.8201885	115.3137365
16.4352	13.261159	136.018402	-22.976723	16.269423	125.123825	34.99683	-3.092562	133.024078	38.536858	33.003414	137.002487	36.766844	14.955426	135.0132825	-82.72029	17.58342	115.2343675
16.504442	10.790264	135.763306	-22.764416	16.086666	125.163101	35.187576	-3.095975	133.206253	38.536858	33.003414	137.002487	36.862217	14.9537195	135.10437	-82.391049	17.2196125	115.221832
15.410487	7.635052	134.921982	-22.505713	15.803796	125.208961	35.449703	-3.178485	133.382629	39.323753	33.242828	136.415161	37.386728	15.0321715	134.898895	-82.398154	16.5754205	115.519027
14.179069	5.642965	134.231644	-22.326231	15.660288	125.236221	35.717686	-3.249457	133.320602	39.595188	33.301479	135.841568	37.656437	15.026011	134.581085	-82.308899	16.294565	115.891357
12.733955	3.650583	133.413544	-22.171761	15.563054	125.173119	36.050854	-3.331175	133.118256	39.812351	33.287395	135.124847	37.9316025	14.97811	134.1215515	-82.2751245	16.147998	116.2246865
11.206306	1.609046	132.500595	-21.965284	15.563369	124.976822	36.395737	-3.352159	132.845779	40.011276	33.168976	134.380264	38.2035065	14.9084085	133.6130215	-82.1340745	16.2183295	116.3406225
9.440615	-0.423916	131.511139	-21.754259	15.57591	124.661026	36.757984	-3.471862	132.626862	40.151218	32.897327	133.465836	38.454601	14.7127325	133.046349	-81.963119	16.4390875	116.275703
7.557613	-2.468879	130.558395	-21.55493	15.592723	124.241936	36.954021	-3.486086	132.26123	40.34663	32.7584	132.541595	38.6503255	14.636157	132.4014125	-81.7601855	16.549289	116.0824595
5.478133	-4.547106	129.662628	-21.365808	15.597457	123.763977	37.196255	-3.664395	131.955307	40.471466	32.590446	131.958496	38.8338605	14.4630255	131.9569015	-81.5654765	16.7318885	115.5710525
1.999562	-7.599131	128.600098	-21.189482	15.450478	123.151276	37.441273	-3.817671	131.397202	40.42329	32.302414	130.902008	38.9322815	14.2423715	131.149605	-81.3112455	16.6585845	115.152947
-0.488217	-9.602643	128.116104	-21.354265	15.396738	123.025452	37.547787	-3.973386	130.98761	40.396233	32.162922	130.30365	38.97201	14.094768	130.64563	-81.68054	16.698708	115.405274
-3.143455	-11.599255	127.743317	-21.222292	15.155461	122.827995	37.671059	-4.168365	130.668915	40.333237	31.993452	129.477722	39.002148	13.9125435	130.0733185	-81.446732	16.3983785	115.5826715
-5.934312	-13.488418	127.186569	-21.101946	14.932147	122.583923	37.645161	-4.302465	130.19014	40.135597	31.75165	128.360504	38.890379	13.7245925	129.275322	-81.094271	16.1397015	115.892524
-8.733934	-15.307055	126.40197	-20.956369	14.774092	122.056053	37.73502	-4.45493	129.32962	39.319477	31.58618	127.342484	38.5272485	13.565625	128.336052	-80.4399865	15.982559	115.776054
-11.633273	-17.019461	125.569878	-20.780958	14.762563	121.217636	37.859165	-4.485041	127.865921	38.215385	31.153175	125.589096	38.037275	13.334067	126.7275085	-79.599191	16.191059	115.7077635
-14.581633	-18.543354	124.727921	-20.664585	14.872913	120.025726	38.127739	-4.429874	125.841843	37.030548	30.976776	122.866287	37.5791435	13.273451	124.354065	-78.9083135	16.472375	115.697387
-19.059706	-20.505323	123.919144	-20.397572	14.906345	117.995667	38.006176	-4.319921	122.551285	36.433334	30.981016	118.441643	37.219755	13.3305475	120.496464	-78.014899	16.4821425	115.49487
-22.107561	-21.641651	123.755302	-20.213861	14.714699	117.068886	38.035751	-4.589019	120.939728	36.090427	30.590668	116.169319	37.063089	13.0008245	118.5545235	-77.490811	16.4285735	115.5832485
-25.229126	-22.645086	123.559616	-20.147409	14.422459	116.416801	37.966095	-5.008749	119.873772	35.915733	30.244667	114.672424	36.940914	12.617959	117.273098	-77.235732	16.226959	115.560504
-28.240877	-23.666393	123.120369	-20.108429	14.062203	115.828575	37.923023	-5.282386	119.202614	35.823734	30.028152	113.757683	36.8733785	12.372883	116.4801485	-77.0902365	15.751523	115.1770015
-31.333727	-24.521727	122.576309	-20.118809	13.702306	115.370056	37.959896	-5.531817	118.669525	35.756607	29.958416	113.531303	36.8582515	12.2132995	116.100414	-77.0958695	15.1913125	114.639698
-34.356297	-25.366957	121.693375	-20.243475	13.337523	115.044701	37.878025	-5.765577	118.371407	35.709576	29.836187	113.596985	36.7938005	12.035305	115.984196	-77.2807505	14.639741	114.105206
-37.48674	-26.025904	120.803581	-20.385786	12.987271	114.806152	37.706593	-5.945339	118.207207	35.662655	29.726372	113.817825	36.684624	11.8905165	116.012516	-77.456196	14.0840255	113.599788
-42.117096	-26.745384	119.511078	-20.65868	12.566731	114.643837	37.454174	-6.299772	117.9104	35.666855	29.637564	114.34404	36.5605145	11.668896	116.12722	-77.8778745	13.464566	113.160454
-41.841278	-24.897484	118.990517	-20.863731	12.428637	114.643837	37.258347	-6.412037	117.743813	35.669762	29.660725	114.662483	36.4640545	11.624344	116.203148	-78.1915165	13.23293	113.084526
-41.742397	-23.01026	118.292557	-21.061102	12.379089	114.700127	37.088356	-6.524427	117.592087	35.621361	29.740614	114.963547	36.3548585	11.6080935	116.277817	-78.4770625	13.1500845	113.122437
-41.81876	-21.122955	117.60788	-21.240589	12.403137	114.715668	36.922436	-6.603076	117.490234	35.590042	29.811413	115.185822	36.256239	11.6041685	116.338028	-78.737417	13.2021055	113.093308
-42.037182	-19.130001	117.069923	-21.398561	12.447129	114.724709	36.818027	-6.801642	117.394211	35.516426	29.88298	115.364525	36.1672265	11.540669	116.379368	-78.9643485	13.353589	113.07005
-42.328999	-17.079979	116.618774	-21.515604	12.476297	114.728355	36.757881	-6.976364	117.33416	35.420738	29.960499	115.487625	36.0893095	11.4920675	116.4108925	-79.1205175	13.4605265	113.0458175
-42.552422	-14.97776	116.16156	-21.670767	12.508032	114.670563	36.87569	-7.393087	117.176056	35.279129	30.033314	115.550079	36.0774095	11.3201135	116.3630675	-79.4189435	13.6959505	112.9780585
-43.006416	-11.760345	115.150452	-21.86849	12.476488	114.523636	36.871559	-7.740332	116.708328	35.265553	29.974932	115.340271	36.068556	11.1173	116.0242995	-79.805536	13.835676	113.0229725
-43.368404	-9.5256	114.657768	-21.948036	12.433063	114.46563	36.622105	-7.588912	116.349831	35.06284	30.010309	115.26207	35.8424725	11.2106985	115.8059505	-79.7385445	13.6554275	113.1253095
-43.653786	-7.207259	114.338837	-22.015957	12.409132	114.464806	36.217602	-7.475065	116.084923	34.915672	30.099524	115.27916	35.566637	11.3122295	115.6820415	-79.598551	13.5060345	113.2475705
-44.026318	-4.852071	114.14119	-22.120279	12.356169	114.553917	35.797844	-7.200245	115.885017	34.545879	30.334694	115.468597	35.1718615	11.5672245	115.676807	-79.4124195	13.1451135	113.431027
-44.421654	-2.475196	114.001068	-22.170486	12.33051	114.64695	35.36742	-7.006326	115.672028	34.498699	30.385902	115.590645	34.9330595	11.689788	115.6313365	-79.2740315	12.971232	113.6625635
-44.70808	-0.098845	113.902214	-22.244223	12.321338	114.716743	35.018242	-6.90433	115.453323	34.466873	30.346008	115.795731	34.7425575	11.720839	115.624527	-79.2310035	12.921837	113.808959
-45.053654	2.338878	113.857666	-22.358006	12.293283	114.862465	34.757401	-6.883061	115.300331	34.407433	30.196259	116.113304	34.582417	11.656599	115.7068175	-79.298429	12.929967	114.0181125
-45.599224	5.910158	113.874496	-22.479944	12.2672	115.118881	34.473957	-6.985546	115.093163	34.163502	29.632389	116.964256	34.3187295	11.3234215	116.0287095	-79.2786175	13.2109785	114.2090525
-45.93821	8.230564	114.006172	-22.54364	12.226178	115.289223	34.270538	-7.106363	115.049004	34.048813	29.357437	117.430115	34.1596755	11.125537	116.2395595	-79.2469555	13.326819	114.3388865
-46.368298	10.502318	114.258919	-22.832581	12.290509	115.545464	33.985847	-7.116999	114.768234	33.940334	29.158037	117.671463	33.9630905	11.020519	116.2198485	-79.6282525	13.560499	114.8710795
-46.793743	12.732863	114.581406	-22.897934	12.33855	115.578499	33.711269	-7.025465	114.154137	33.696468	29.07461	117.352089	33.7038685	11.0245725	115.753113	-79.4997365	13.6525275	115.403885
-47.221558	14.86211	114.928726	-22.902546	12.322005	115.1427	33.349892	-6.743638	112.933197	33.382339	29.149639	116.439346	33.3661155	11.2030005	114.6862715	-79.1712075	13.4410095	115.5991285
-47.641655	16.951571	115.166618	-22.960947	12.493152	114.600349	32.902996	-6.405976	111.125816	33.03537	29.312742	114.813637	32.969183	11.453383	112.9697265	-78.891077	13.532921	116.2309715
-47.997864	18.904564	115.302155	-23.001997	12.719184	113.784622	32.388813	-5.96594	109.005447	32.949795	29.414827	112.44873	32.669304	11.7244435	110.7270885	-78.673298	13.7139245	116.8421555
-48.434448	21.784431	115.487419	-23.030834	13.110852	112.490372	31.532701	-5.244457	105.292297	31.795874	29.950005	109.094322	31.6642875	12.352774	107.1933095	-77.7259555	13.86893	117.7874345
-48.621002	23.560535	115.713486	-23.048092	13.330782	111.782135	30.916033	-4.80749	103.264603	31.189219	30.254427	107.057205	31.052626	12.7234685	105.160904	-77.14881	13.9380955	118.403366
-48.797226	25.244259	115.895103	-23.124527	13.553011	111.246094	30.410048	-4.473498	101.545807	30.623159	30.578297	105.617737	30.5166035	13.0523995	103.581772	-76.7656575	14.0536225	118.910416
-48.780262	26.958252	115.901741	-23.281843	13.766557	110.733925	29.917639	-4.088078	100.579628	30.206024	30.913898	104.670334	30.0618315	13.41291	102.624981	-76.6255175	14.120204	118.842869
-48.76593	28.594526	115.519249	-23.513454	14.069539	110.265884	29.668299	-3.823488	100.047791	29.911051	31.197933	104.336212	29.789675	13.6872225	102.1920015	-76.816583	14.4518555	118.3397665
-48.787601	30.196976	114.583145	-23.860922	14.375393	109.526863	29.448456	-3.627196	99.826393	29.739607	31.478802	104.404434	29.5940315	13.925803	102.1154135	-77.3158755	14.824983	116.9383125
-48.693893	31.699827	113.556183	-24.303761	14.692057	108.627129	29.135742	-3.436781	99.741325	29.593458	31.800016	104.473923	29.3646	14.1816175	102.107624	-77.972122	15.2024965	115.146634
-48.382256	33.750774	112.101089	-24.836197	14.995731	107.434753	28.817541	-3.199801	99.633598	29.221582	32.080929	104.52726	29.0195615	14.440564	102.080429	-78.6919555	15.550898	112.789077
-48.08633	34.956196	111.091087	-25.17606	15.139148	106.694778	28.681484	-3.072023	99.669312	29.03019	32.269264	104.590584	28.855837	14.5986205	102.129948	-79.207957	15.6796755	111.259608
-47.655792	36.075691	110.197342	-25.414577	15.271696	106.060501	28.559298	-2.936378	99.747841	28.877893	32.450855	104.515694	28.7185955	14.7572385	102.1317675	-79.5477495	15.7861535	109.9892345
-47.174393	37.077	109.59259	-25.609823	15.413319	105.581841	28.506269	-2.823587	99.731285	28.689714	32.579189	104.414192	28.5979915	14.877801	102.0727385	-79.8176375	15.948837	109.0909435
-46.612289	37.964584	109.210358	-25.781441	15.572393	105.26445	28.377876	-2.671333	99.663177	28.531624	32.7239	104.34034	28.45475	15.0262835	102.0017585	-80.017632	16.1185025	108.5271415
-45.962837	38.770462	109.009422	-25.900177	15.732591	105.115234	28.179613	-2.504028	99.614769	28.415844	32.851875	104.231659	28.2977285	15.1739235	101.923214	-80.0980825	16.2912585	108.307254
-45.253963	39.522518	109.041954	-25.967806	15.936892	105.119537	28.048033	-2.365868	99.508102	28.301016	32.893547	104.072929	28.1745245	15.2638395	101.7905155	-80.1101365	16.6099445	108.4485585
-44.082581	40.444866	109.256889	-26.05711	16.249828	105.199173	27.831856	-2.021667	99.115143	28.141546	32.964054	103.581787	27.986701	15.4711935	101.348465	-80.100921	17.0284625	109.049881
-43.245007	40.997677	109.3246	-26.119846	16.489939	105.045067	27.520662	-1.659596	98.461647	27.930176	33.055965	102.883865	27.725419	15.6981845	100.672756	-79.965111	17.2816935	109.417378
-42.338142	41.560291	109.202621	-26.188854	16.810181	104.690811	27.075338	-1.140085	97.475883	27.669102	33.271263	101.957062	27.37222	16.065589	99.7164725	-79.749928	17.554773	109.6651495
-41.376709	41.990028	108.950615	-26.279398	17.210793	104.202354	26.608578	-0.558369	96.367241	27.404272	33.576038	101.017227	27.006425	16.5088345	98.692234	-79.565221	17.9127515	109.712474
-40.36047	42.439415	108.620285	-26.39839	17.566891	103.676811	26.130857	0.040844	95.360146	27.135345	33.921993	100.375656	26.633101	16.9814185	97.867901	-79.429881	18.1523635	109.485721
-39.226212	42.793835	108.365128	-26.608187	18.002071	103.238388	25.667429	0.614204	94.549194	26.858791	34.266525	100.043869	26.26311	17.4403645	97.2965315	-79.479484	18.5637775	109.1802445
-38.013424	43.031971	108.146896	-26.838249	18.384058	102.917168	25.229219	1.087112	94.045929	26.630798	34.672874	99.901344	25.9300085	17.879993	96.9736365	-79.6065065	18.888123	108.8606995
-35.979454	43.268456	107.5989	-27.176989	19.036724	102.539215	24.871592	1.661234	93.815041	26.343277	35.22966	100.04213	25.6074345	18.445447	96.9285855	-79.9614125	19.628001	108.1498445
-34.510647	43.283375	107.134438	-27.395456	19.45314	102.41156	24.778608	1.877061	94.041687	26.253059	35.496265	100.332245	25.5158335	18.686663	97.186966	-80.3067455	20.219617	107.636154
-32.964531	43.198006	106.544968	-27.566402	19.829863	102.440689	24.73341	1.906343	94.564011	26.20521	35.722652	100.690285	25.46931	18.8144975	97.627148	-80.602114	20.8452285	107.25423
-31.32444	43.013424	105.932747	-27.702024	20.133139	102.565094	24.794172	1.736642	95.397781	26.175711	35.781033	101.116859	25.4849415	18.7588375	98.25732	-80.8889895	21.5074405	106.872868
-29.545057	42.656586	105.335632	-27.785591	20.34157	102.713776	24.924894	1.354298	96.67585	26.267141	35.746323	101.782776	25.5960175	18.5503105	99.229313	-81.1671995	22.1328295	106.198239
-27.792156	42.173008	105.007317	-27.900175	20.357365	103.054878	25.271141	0.774949	98.277466	26.473995	35.605122	102.737091	25.872568	18.1900355	100.5072785	-81.672918	22.5246945	105.6024775
-25.767824	41.506775	104.795433	-27.952879	20.33922	103.529106	25.585058	0.18294	100.232841	26.75038	35.353786	104.066994	26.167719	17.768363	102.1499175	-82.073477	22.910077	104.9082945
-22.914305	40.34547	105.102501	-28.117121	20.040934	104.361427	26.186853	-0.76574	103.544571	27.287519	34.984882	106.797455	26.737186	17.109571	105.171013	-82.971428	22.972297	103.551841
-20.957903	39.513397	105.661026	-28.196005	19.768225	104.956779	26.60487	-1.352275	105.895325	27.714998	34.711994	109.038589	27.159934	16.6798595	107.466957	-83.551944	22.8565905	102.446601
-18.966583	38.531269	106.416939	-28.280222	19.440039	105.528137	26.806105	-1.884579	108.39875	28.060997	34.453945	111.414848	27.433551	16.284683	109.906799	-83.993995	22.595395	101.149475
-17.043289	37.563412	107.607445	-28.371569	19.106583	106.318642	27.029467	-2.39069	110.863853	28.442039	34.226246	113.890747	27.735753	15.917778	112.3773	-84.478891	22.295388	100.259984
-15.262725	36.595428	109.080681	-28.42688	18.825716	107.26545	27.306498	-2.814679	113.213692	28.83943	34.077442	116.332794	28.072964	15.6313815	114.773243	-84.926724	22.0200505	99.757657
-13.536013	35.675991	110.670959	-28.425339	18.612234	108.226349	27.574726	-3.173827	115.468727	29.264795	33.928001	118.77446	28.4197605	15.377087	117.1215935	-85.2704385	21.847381	99.3311045
-11.942816	34.740982	112.498711	-28.360453	18.474058	109.465195	27.835714	-3.475151	117.822037	29.799335	33.768909	121.314453	28.8175245	15.146879	119.568245	-85.5384305	21.801237	99.362145
-9.731935	33.320709	116.008842	-27.808867	18.21102	111.772552	28.410482	-3.904051	121.874763	30.941328	33.608879	125.536797	29.675905	14.852414	123.70578	-85.293639	21.569626	99.839324
-8.525226	32.382263	118.647369	-27.532837	18.158154	113.669586	28.793753	-4.217171	124.793884	31.816906	33.530025	128.575409	30.3053295	14.656427	126.6846465	-85.3710035	21.659881	100.6545255
-7.149977	31.238989	121.162819	-27.228275	18.163342	115.610077	29.086697	-4.436221	127.635803	32.869461	33.337193	131.313797	30.978079	14.450486	129.4748	-85.434629	21.876198	101.745354
-6.203336	30.244196	123.637894	-27.000269	18.202888	117.416107	29.249243	-4.565361	130.235184	33.634995	33.312519	133.684402	31.442119	14.373579	131.959793	-85.442657	22.032197	102.872421
-5.412224	29.30051	125.64399	-26.831964	18.235537	118.889282	29.338921	-4.716115	132.140167	34.266834	33.357235	135.381149	31.8028775	14.32056	133.760658	-85.4668055	22.150514	104.017906
-4.734364	28.349417	126.993752	-26.667219	18.298267	119.918884	29.399019	-4.898817	133.327347	34.673607	33.354156	136.503128	32.036313	14.2276695	134.9152375	-85.370751	22.3688645	104.9225305
-4.090172	27.388117	127.763725	-26.532898	18.365707	120.55777	29.815102	-5.148741	133.775818	34.959949	33.273975	136.970734	32.3875255	14.062617	135.373276	-85.4533215	22.668797	105.742264
-3.288476	25.961292	127.996277	-26.305225	18.463377	120.946762	29.85597	-5.179327	133.564789	35.404274	33.185863	136.819412	32.630122	14.003268	135.1921005	-85.240572	22.923486	106.7014235
-2.930593	25.01343	127.635277	-26.129398	18.501974	120.870743	30.068298	-5.233208	132.787369	35.653576	33.069771	136.01709	32.860937	13.9182815	134.4022295	-85.119733	23.0856665	107.3392565
-2.690097	24.019333	126.866844	-25.992807	18.503311	120.552917	30.31665	-5.274232	131.449432	35.825432	32.913651	134.526169	33.071041	13.8197095	132.9878005	-85.056655	23.1869125	108.1180335
-2.492116	23.022963	125.510284	-25.880013	18.548407	119.87822	30.541691	-5.217863	129.486542	35.965981	32.727661	132.339783	33.253836	13.754899	130.9131625	-85.013862	23.341915	108.8432775
-2.34211	22.079199	123.569778	-25.709305	18.634029	118.751907	30.7376	-5.114556	126.992836	35.974075	32.651016	129.968323	33.3558375	13.76823	128.4805795	-84.7744475	23.499828	109.0232345
-2.615193	21.313021	121.461777	-25.529608	18.699146	117.402611	30.894466	-4.931084	124.112808	35.552574	32.736553	127.729546	33.22352	13.9027345	125.921177	-84.282736	23.4955575	108.884045
-2.672314	20.225838	119.314125	-25.3048	18.748383	116.040718	30.976877	-4.8364	121.514084	35.391281	32.643822	125.731789	33.184079	13.903711	123.6229365	-83.793679	23.593055	108.4584995
-3.059803	18.476963	116.930771	-25.264778	18.733225	114.654625	30.975828	-4.938602	118.510101	35.327755	32.179722	123.174118	33.1517915	13.62056	120.8421095	-83.6813475	23.84589	108.4671405
-3.46752	17.235725	115.808678	-25.138832	18.582132	113.827835	30.866903	-5.180643	117.53286	35.279919	31.866035	122.401024	33.073411	13.342696	119.966942	-83.351075	23.821568	107.688728
-3.984762	15.852684	115.176788	-25.040245	18.416813	113.322319	30.859041	-5.452763	117.270569	35.342808	31.566206	122.077499	33.1009245	13.0567215	119.674034	-83.1814145	23.7769045	106.970604
-4.611068	14.449352	114.953735	-25.003645	18.258949	113.101936	30.862453	-5.687756	117.64817	35.441715	31.38637	122.273254	33.152084	12.849307	119.960712	-83.159374	23.668591	106.24316
-5.351325	12.990326	115.070251	-24.956455	18.108376	113.14547	30.971203	-5.867993	118.339981	35.487667	31.245861	122.752319	33.229435	12.688934	120.54615	-83.142345	23.527818	105.74479
-6.16064	11.521978	115.284454	-24.940899	18.016544	113.324394	31.058237	-5.992672	119.254494	35.54575	31.186367	123.333954	33.3019935	12.5968475	121.294224	-83.1837915	23.4362405	105.354564
-7.070212	10.040632	115.511932	-24.971809	17.966717	113.566185	31.171709	-6.080942	120.09761	35.60709	31.215197	123.94017	33.3893995	12.5671275	122.01889	-83.3330175	23.3663065	105.11348
-8.591076	7.714379	115.724518	-24.964527	17.824408	113.834885	31.362104	-6.269876	120.970245	35.693283	31.233591	124.51825	33.5276935	12.4818575	122.7442475	-83.4567475	23.1669585	104.9255225
-9.692388	6.170946	115.70536	-24.872585	17.70116	113.840523	31.428665	-6.386893	121.296059	35.748623	31.195959	124.649261	33.588644	12.404533	122.97266	-83.333814	22.997787	104.708386
-10.882004	4.537444	115.514458	-24.775925	17.536663	113.701653	31.430487	-6.543817	121.381592	35.816223	31.093534	124.478134	33.623355	12.2748585	122.929863	-83.175205	22.7984675	104.473443
-12.122609	2.920073	115.185608	-24.690454	17.331846	113.528732	31.432814	-6.725171	121.216736	35.875267	30.954945	124.044373	33.6540405	12.114887	122.6305545	-83.0349485	22.548805	104.4269095
-13.410182	1.294584	114.696991	-24.596561	17.151606	113.319252	31.462944	-6.958017	120.791641	35.888817	30.74291	123.438766	33.6758805	11.8924465	122.1152035	-82.8690025	22.4107655	104.5233005
-14.828224	-0.285206	114.158379	-24.494734	16.899565	113.036156	31.475809	-7.201253	120.078339	35.895817	30.47756	122.440231	33.685813	11.6381535	121.259285	-82.675281	22.1609765	104.813027
-16.153961	-2.063295	113.382614	-24.552294	16.766582	112.747704	31.443342	-7.460437	118.909088	35.895302	30.127312	120.77066	33.669322	11.3334375	119.839874	-82.77391	22.1997265	105.655534
-18.65123	-4.242908	111.900162	-24.00177	16.383385	111.404274	31.388653	-7.700165	116.05201	35.206211	29.436687	117.231873	33.297432	10.868261	116.6419415	-81.300972	21.898509	106.1666065
-20.153181	-5.721963	110.776459	-23.649307	16.360144	110.386971	31.440565	-7.609977	113.280022	33.982941	28.84593	114.255127	32.711753	10.6179765	113.7675745	-80.010367	22.1023115	107.0063675
-21.702225	-7.125007	109.786293	-23.291094	16.306103	109.329735	31.33268	-7.370098	110.439888	33.565445	28.557497	110.756432	32.4490625	10.5936995	110.59816	-79.0312505	22.0185065	108.06131
-23.186802	-8.469735	109.477234	-23.009514	16.264544	108.668045	31.294111	-7.238896	108.542595	33.101791	28.760645	108.23082	32.197951	10.7608745	108.3867075	-78.216979	21.7682135	108.9493825
-24.704029	-9.767128	109.826866	-22.883993	16.234346	108.474899	31.316639	-7.026149	107.465149	32.644444	29.133549	106.358612	31.9805415	11.0537	106.9118805	-77.7485275	21.414992	110.0379175
-26.132669	-10.936918	110.505203	-22.890381	16.257101	108.351944	31.31946	-6.837437	106.871239	31.807348	29.470646	105.000557	31.563404	11.3166045	105.935898	-77.344166	21.1975975	110.76799
-27.47275	-12.0278	111.319061	-22.972301	16.289009	108.258224	31.351269	-6.706733	106.513847	31.249249	29.419538	103.967415	31.300259	11.3564025	105.240631	-77.244861	21.2216155	111.275817
-29.409796	-13.565409	112.533745	-23.157181	16.07543	108.246246	31.357237	-6.797568	106.910721	30.801645	29.174576	103.091072	31.079441	11.188504	105.0008965	-77.393803	20.962356	111.4915955
-30.576429	-14.4666	113.388573	-23.303499	15.82951	108.276382	31.34996	-7.055593	107.302383	30.60004	28.873085	102.813042	30.975	10.908746	105.0577125	-77.581998	20.750274	111.4950515
-31.676346	-15.286161	114.206017	-23.395378	15.517217	108.264732	31.314093	-7.379898	107.632172	30.462477	28.480022	102.471252	30.888285	10.550062	105.051712	-77.679041	20.484372	111.477752
-32.657932	-15.990657	114.915504	-23.434284	15.136557	108.204712	31.322926	-7.779106	107.898834	30.298666	27.974728	101.995468	30.810796	10.097811	104.947151	-77.679364	20.175303	111.462273
-33.566856	-16.551075	115.632919	-23.455603	14.714831	108.174202	31.357216	-8.164923	108.215965	30.192793	27.449877	101.569138	30.7750045	9.642477	104.8925515	-77.6862105	19.787185	111.4558525
-34.340672	-16.948076	116.305817	-23.449703	14.289909	108.219398	31.416056	-8.568181	108.486351	30.164082	26.945024	101.218712	30.790069	9.1884215	104.8525315	-77.689475	19.3913965	111.5862645
-35.048058	-17.232868	116.921165	-23.419983	13.851259	108.271217	31.487686	-8.963735	108.681717	30.141703	26.435852	100.91877	30.8146945	8.7360585	104.8002435	-77.6546605	18.9664595	111.7421905
-35.955849	-17.339905	117.459526	-23.342112	13.205976	108.358643	31.567883	-9.549687	108.74456	30.092499	25.69594	100.417641	30.830191	8.0731265	104.5811005	-77.514415	18.3388255	112.1361855
-36.425964	-17.249601	117.551361	-23.247644	12.771307	108.397659	31.624353	-9.927645	108.637871	30.111542	25.278135	100.165154	30.8679475	7.675245	104.4015125	-77.3632355	17.867369	112.3938055
-36.910065	-16.962334	117.458305	-23.197535	12.383406	108.420738	31.665501	-10.295792	108.49601	30.116186	24.948622	100.070595	30.8908435	7.326415	104.2833025	-77.2859135	17.440397	112.5581735
-37.348106	-16.538828	117.18174	-23.177879	12.024858	108.453812	31.660294	-10.604203	108.374802	30.118269	24.691536	100.063614	30.8892815	7.0436665	104.219208	-77.2450395	17.0060495	112.688416
-37.675205	-15.916096	116.782555	-23.177263	11.694248	108.463394	31.656998	-10.886374	108.184387	30.114868	24.474243	100.104103	30.885933	6.7939345	104.144245	-77.240459	16.5945615	112.782543
-37.950832	-15.114835	116.377975	-23.191256	11.418603	108.494926	31.60627	-11.123095	108.10498	30.121264	24.283998	100.20372	30.863767	6.5804515	104.15435	-77.246279	16.2567545	112.835502
-38.1959	-14.060332	116.006981	-23.222538	11.192644	108.608421	31.580606	-11.346583	108.11142	30.109253	24.130739	100.403091	30.8449295	6.392078	104.2572555	-77.2900055	15.99321	112.9595865
-38.382381	-12.162699	115.422974	-23.307934	10.851586	108.835197	31.514858	-11.722653	108.152176	30.131636	23.894312	100.815025	30.823247	6.0858295	104.4836005	-77.439115	15.6173425	113.1867935
-38.23315	-10.819523	114.88974	-23.364035	10.620517	109.036041	31.488932	-12.018215	108.255127	30.132589	23.687891	101.193764	30.8107605	5.834838	104.7244455	-77.5388305	15.406196	113.3476365
-38.375397	-8.961771	114.469742	-23.400267	10.347218	109.262321	31.461462	-12.342567	108.392044	30.192528	23.492886	101.748398	30.826995	5.5751595	105.070221	-77.627529	15.1192765	113.454421
-38.244366	-7.155331	113.871719	-23.470339	10.027252	109.494972	31.435051	-12.689742	108.562836	30.308994	23.318251	102.437881	30.8720225	5.3142545	105.5003585	-77.8127005	14.7402495	113.4895855
-38.094334	-5.215911	113.208771	-23.50812	9.711738	109.704529	31.414425	-13.093817	108.672462	30.407377	23.106274	103.317368	30.910901	5.0062285	105.994915	-77.927141	14.4172475	113.414143
-37.811031	-3.114693	112.52742	-23.552231	9.34211	109.931671	31.385078	-13.506691	108.876488	30.551079	22.898958	104.439629	30.9680785	4.6961335	106.6580585	-78.0725405	13.9880865	113.2052835
-37.495075	-0.890983	111.928848	-23.616867	8.981017	110.277679	31.390438	-13.973779	109.217453	30.766319	22.666716	106.041733	31.0783785	4.3464685	107.629593	-78.3121125	13.6155655	112.925765
-36.882813	2.711764	111.303154	-23.772243	8.433889	110.989449	31.38645	-14.652692	109.793892	31.674549	22.216957	109.101883	31.5304995	3.7821325	109.4478875	-79.0749855	13.0856455	112.5310105
-36.376648	5.217955	111.258873	-23.838814	8.009799	111.627731	31.425163	-15.188253	110.1213	31.943521	22.031324	111.866776	31.684342	3.4215355	110.994038	-79.36197	12.5980625	112.261424
-35.802998	7.751796	111.528168	-23.841715	7.675237	112.306488	31.444588	-15.685053	110.426666	32.694172	21.484798	114.199135	32.06938	2.8998725	112.3129005	-79.75281	12.4506015	112.3000755
-35.240562	10.321657	112.027618	-23.76404	7.443708	112.768982	31.452465	-16.061575	110.135582	33.663761	20.730122	115.615021	32.558113	2.3342735	112.8753015	-80.086193	12.5531425	112.6626625
-34.628365	12.880436	112.535034	-23.53548	7.461175	112.789513	31.371832	-16.020456	109.078598	34.039619	20.35442	115.979477	32.7057255	2.166982	112.5290375	-79.7766855	12.755368	113.0499885
-33.949787	15.373036	112.939926	-23.234911	7.754264	112.485466	31.303825	-15.628272	107.562347	34.105705	20.266758	115.807518	32.704765	2.319243	111.6849325	-79.174587	13.189285	113.2859995
-33.324657	17.826122	113.256302	-23.044785	8.21474	112.179817	31.23881	-15.111181	106.419014	34.234394	20.489649	115.465042	32.736602	2.689234	110.942028	-78.826172	13.740246	113.417606
-32.39378	21.289465	113.57267	-22.986629	9.02657	111.811852	31.107796	-14.381069	105.28492	33.776154	21.033321	115.103958	32.441975	3.326126	110.194439	-78.415233	14.727014	113.429265
-31.806623	23.407618	113.686394	-23.028482	9.469225	111.494324	30.921352	-14.076124	104.82682	33.648674	21.2227	114.65683	32.285013	3.573288	109.741825	-78.341977	15.365162	113.246823
-31.228512	25.301691	113.891533	-23.167805	9.738944	111.347855	30.812517	-14.008384	104.624199	33.527596	21.277908	114.544296	32.1700565	3.634762	109.5842475	-78.5056665	15.843126	113.1114625
-30.647676	26.982073	114.205566	-23.306593	9.815269	111.342049	30.659428	-14.037561	104.688988	33.409626	21.252851	114.674652	32.034527	3.607645	109.68182	-78.647713	16.022893	113.002278
-30.105553	28.477022	114.593529	-23.440113	9.763526	111.447754	30.569086	-14.165826	104.865669	33.280811	21.185265	114.882126	31.9249485	3.5097195	109.8738975	-78.8051745	16.0173325	113.0216105
-29.565865	29.784742	114.983955	-23.563272	9.656986	111.521805	30.493931	-14.210711	105.04612	33.190899	21.133892	115.098427	31.842415	3.4615905	110.0722735	-78.968959	15.8523815	112.9713365
-29.023603	30.973867	115.298416	-23.634989	9.564616	111.58432	30.47578	-14.221806	105.237808	33.093052	21.149033	115.269043	31.784416	3.4636135	110.2534255	-79.054394	15.6656185	112.9152145
-28.272263	32.52335	115.561317	-23.692654	9.470385	111.643028	30.497423	-14.257267	105.593132	33.35614	21.067028	115.212975	31.9267815	3.4048805	110.4030535	-79.3120895	15.5358895	112.8830025
-27.68741	33.415379	115.49025	-23.727142	9.43417	111.673119	30.5168	-14.331161	105.839073	33.297314	21.109257	115.157043	31.907057	3.389048	110.498058	-79.361341	15.479292	112.84818
-27.162319	34.246292	115.317513	-23.731325	9.429536	111.682236	30.525949	-14.394322	105.999687	33.247845	21.143866	114.862701	31.886897	3.374772	110.431194	-79.349547	15.4843	112.933278
-26.603758	34.941769	114.980698	-23.703939	9.459277	111.644135	30.516022	-14.418795	105.990791	33.100567	21.136465	114.299568	31.8082945	3.358835	110.1451795	-79.2161725	15.559719	113.1430905
-26.076996	35.54879	114.582802	-23.704029	9.48934	111.464966	30.437628	-14.386532	105.716415	33.04707	21.128977	113.318649	31.742349	3.3712225	109.517532	-79.150407	15.6074575	113.4124
-25.542576	36.075821	114.165901	-23.686842	9.576327	111.137985	30.33522	-14.29731	104.943726	32.860268	21.092867	112.088631	31.597744	3.3977785	108.5161785	-78.971428	15.7548755	113.7597915
-24.996368	36.491497	113.681221	-23.730021	9.624885	110.560974	30.037052	-14.050494	103.534439	32.390717	21.340395	110.614754	31.2138845	3.6449505	107.0745965	-78.6739265	15.6048195	114.0473515
-24.177145	37.108673	112.753967	-23.855272	9.801852	109.096573	29.445353	-13.377336	100.805649	31.847916	21.769602	108.065903	30.6466345	4.196133	104.435776	-78.3571785	15.407571	113.75737
-23.626095	37.350506	112.325981	-23.985371	9.961948	108.199646	29.064476	-12.792333	99.149826	31.525219	22.183102	107.139336	30.2948475	4.6953845	103.144581	-78.2655895	15.2285115	113.254711
-23.112991	37.530212	112.505997	-24.159754	10.201139	107.62677	28.812838	-12.147262	98.072151	31.616089	22.414293	106.639984	30.2144635	5.1335155	102.3560675	-78.5339715	15.2687625	112.8974725
-22.16663	37.441231	112.591278	-24.2514	10.432845	107.278572	28.73905	-12.031077	97.466728	31.484493	22.814905	106.67437	30.1117715	5.391914	102.070549	-78.6145715	15.473776	112.486595
-21.392912	37.362614	112.783386	-24.268881	10.733603	107.030258	28.664156	-11.141459	96.920074	31.513891	23.159115	106.827103	30.0890235	6.008828	101.8735885	-78.6267855	15.458378	112.1869275
-20.246851	37.07682	112.670532	-24.199333	11.001329	106.90168	28.723955	-10.762128	96.687767	31.570068	23.484055	107.072792	30.1470115	6.3609635	101.8802795	-78.5456775	15.6416945	111.9230805
-19.251999	36.701248	112.559235	-24.070259	11.311221	106.834946	28.866777	-10.509383	96.711372	31.719542	23.709042	107.263184	30.2931595	6.5998295	101.987278	-78.4336775	16.0226125	111.682614
-17.475058	35.815273	112.025764	-23.855164	11.591046	106.783188	29.092482	-10.40188	97.023811	31.945393	23.8878	107.475212	30.5189375	6.74296	102.2495115	-78.2292655	16.439132	111.3168645
-16.243647	35.038761	111.493324	-23.822958	11.731743	106.72345	29.204828	-10.449632	97.355125	32.072517	23.971346	107.490456	30.6386725	6.760857	102.4227905	-78.2845885	16.702629	111.0241095
-14.95929	34.128109	110.841583	-23.749668	11.822569	106.660858	29.316992	-10.576259	97.7528	32.112446	23.99078	107.443558	30.714719	6.7072605	102.598179	-78.214055	16.9378775	110.723537
-13.609684	33.045006	110.102531	-23.787148	11.875013	106.549095	29.38294	-10.728198	98.183388	32.135509	23.982002	107.432114	30.7592245	6.626902	102.807751	-78.3335205	17.123124	110.290439
-12.24658	31.812471	109.410606	-23.839058	11.853735	106.47422	29.43174	-10.928286	98.662186	32.151176	23.956621	107.412483	30.791458	6.5141675	103.0373345	-78.469574	17.1933025	109.9111055
-10.79131	30.366909	108.80513	-23.897766	11.810261	106.355034	29.474661	-11.140702	99.13549	32.137821	23.90802	107.438972	30.806241	6.383659	103.287231	-78.601773	17.236863	109.422837
-9.30714	28.815708	108.307091	-23.924713	11.736159	106.332291	29.556545	-11.379962	99.659988	31.778946	23.965019	107.866646	30.6677455	6.2925285	103.763317	-78.5171715	17.1797895	108.901265
-6.975217	26.212076	107.973358	-24.071131	11.542298	106.478249	29.720644	-11.765701	100.785622	32.026035	23.665718	108.800957	30.8733395	5.9500085	104.7932895	-79.0156015	17.1345875	108.1632085
-5.384928	24.296446	108.168304	-24.196396	11.370783	106.766632	29.823395	-12.001246	101.935661	31.94935	23.554684	110.14209	30.8863725	5.776719	106.0388755	-79.2791645	16.964847	107.4943885
-3.790066	22.222906	108.760918	-24.387299	11.275599	107.197716	29.846937	-12.260396	103.965607	31.872473	23.450237	112.171005	30.859705	5.5949205	108.068306	-79.634303	16.9562775	106.327126
-2.180092	20.022102	110.052277	-24.718245	11.142849	107.911385	29.961267	-12.587765	107.273277	31.472826	23.505199	115.273621	30.7170465	5.458717	111.273449	-80.1535365	16.826981	104.549321
-0.64907	17.638258	112.169754	-25.028038	10.974137	108.937141	29.969376	-12.915722	111.973488	31.446339	23.458433	119.236099	30.7078575	5.2713555	115.6047935	-80.7639335	16.6769185	102.2694885
0.646183	15.147498	115.255951	-25.504517	10.924228	110.36718	29.927006	-13.347803	117.304756	31.46661	23.655067	123.79892	30.696808	5.153632	120.551838	-81.705842	16.694824	100.182522
1.857983	12.578135	118.537079	-25.772997	10.841715	111.740517	29.614666	-13.536523	122.087906	31.563419	23.477184	127.932755	30.5890425	4.9703305	125.0103305	-82.1350365	16.7130995	98.4707035
3.496554	8.693374	122.380951	-25.711742	10.600443	112.879684	28.877148	-14.135781	127.74855	31.033382	23.128632	132.990692	29.955265	4.4964255	130.369621	-81.378749	16.7044605	95.389747
4.982658	5.871163	124.351036	-25.382	10.482592	113.431999	28.852781	-14.447641	130.495514	31.056925	23.026855	135.229553	29.954853	4.289607	132.8625335	-80.718853	16.675577	94.0014645
5.966713	3.333079	125.924393	-24.894133	10.341765	113.90004	29.102152	-14.42886	132.349976	31.497622	23.122938	136.496002	30.299887	4.347039	134.422989	-80.088153	16.336491	93.377091
7.00415	0.910122	126.991592	-24.439829	10.205908	114.28833	29.496284	-14.282052	133.383759	32.2225	23.366419	136.966553	30.859392	4.5421835	135.175156	-79.73905	15.8696325	93.401504
7.858617	-1.527733	127.580009	-23.958555	10.060449	114.595093	30.19459	-14.274637	133.874329	32.938992	23.552885	136.991852	31.566791	4.639124	135.4330905	-79.483901	15.481774	93.7570955
8.410946	-3.989369	128.04509	-23.621737	9.992244	115.007874	30.698586	-14.152212	134.14534	33.410503	23.74654	136.829742	32.0545445	4.797164	135.487541	-79.2980185	15.187324	94.528207
8.821785	-6.352503	128.444565	-23.280897	9.943715	115.539696	31.258471	-13.968632	134.317368	33.713619	23.886408	136.627518	32.486045	4.958888	135.472443	-79.047839	14.928542	95.606949
7.76208	-8.587746	128.615204	-22.989019	9.837043	116.595802	32.007687	-13.824567	134.513275	34.189964	24.041155	136.205795	33.0988255	5.108294	135.359535	-79.0768635	14.565792	97.832069
6.635196	-9.962284	128.665649	-22.877886	9.740762	117.239044	32.350471	-13.799789	134.539719	34.460846	24.074133	135.864563	33.4056585	5.137172	135.202141	-79.1614305	14.344352	99.275947
5.363451	-11.282435	128.571182	-22.830343	9.68903	117.799797	32.543819	-13.77963	134.469528	34.730228	24.117388	135.420868	33.6370235	5.168879	134.945198	-79.2977095	14.209181	100.654396
3.81131	-12.557273	128.459747	-22.832169	9.657905	118.200157	32.748699	-13.802589	134.226227	34.892021	24.090694	134.871094	33.82036	5.1440525	134.5486605	-79.484698	14.1717575	101.8516535
2.183635	-13.698504	128.045074	-22.79718	9.648799	118.377472	32.931171	-13.805075	133.91925	34.997608	24.063728	134.245117	33.9643895	5.1293265	134.0821835	-79.5587495	14.1682715	102.6727605
0.281191	-14.815055	127.616524	-22.66943	9.628766	118.360985	32.882679	-13.698326	133.594971	35.124058	24.101084	133.618149	34.0033685	5.201379	133.60656	-79.3422285	14.056153	103.11541
-1.66586	-15.83079	126.937149	-22.777161	9.78172	118.454567	33.132202	-13.699267	133.183258	35.323124	24.127834	132.995422	34.227663	5.2142835	133.08934	-79.781985	14.3491565	103.819794
-4.944495	-17.196913	125.96788	-22.316401	9.663617	118.273544	33.582523	-13.809025	132.672729	35.718552	24.078671	132.243423	34.6505375	5.134823	132.458076	-79.2833395	14.192411	104.089012
-7.314913	-18.026821	125.353729	-22.050917	9.640529	118.24099	33.907318	-13.8053	132.432327	36.043854	24.087973	131.805603	34.975586	5.1413365	132.118965	-79.07742	14.1397215	104.363015
-9.828742	-18.764805	124.715828	-21.778774	9.628638	118.215584	34.20789	-13.780634	132.178421	36.385784	24.181789	131.443268	35.296837	5.2005775	131.8108445	-78.854385	14.0566985	104.6203235
-12.677161	-19.305162	124.006889	-21.553101	9.631894	118.149498	34.491982	-13.792621	131.806992	36.699501	24.298018	131.058746	35.5957415	5.2526985	131.432869	-78.7019435	14.0110895	104.866127
-15.488126	-19.880836	123.137321	-21.354515	9.601707	118.057121	34.738312	-13.790221	131.240204	37.042198	24.342854	130.398056	35.890255	5.2763165	130.81913	-78.599285	13.9270975	105.295112
-18.457922	-20.367823	122.245239	-21.179836	9.58363	117.88324	35.016788	-13.821747	130.16394	37.40818	24.386234	129.16745	36.212484	5.2822435	129.665695	-78.572156	13.8850165	106.100785
-21.462471	-20.801926	121.1548	-20.977942	9.548667	117.487564	35.336819	-13.851729	128.408127	37.699139	24.322605	127.175224	36.517979	5.235438	127.7916755	-78.473863	13.861896	107.1834525
-26.243084	-21.254316	119.62825	-20.482248	9.454352	116.416206	35.926517	-14.060537	124.128983	37.694084	24.30279	122.657188	36.8103005	5.1211265	123.3930855	-77.7747965	13.7875775	109.4393265
