# Supplementary material for: How to jointly control a ball trajectory on a moving board: Methodological insights into Motor Learning and Rehabilitation
Source: PLoS One. 2025 Oct 15;20(10):e0334588. doi: 10.1371/journal.pone.0334588 (PMC12527165; doi:10.1371/journal.pone.0334588)
Supplement: S2 Data — (ZIP) [file pone.0334588.s002.zip › D5_008.csv]

Ball_X	Ball_Y	Ball_Z	BoardCentre_X	BoardCentre_Y	BoardCentre_Z	P1LeftHand_X	P1LeftHand_Y	P1LeftHand_Z	P1RightHand_X	P1RightHand_Y	P1RightHand_Z	P1MidHands_X	P1MidHands_Y	P1MidHands_Z	P2MidHands_X	P2MidHands_Y	P2MidHands_Z
-8.916246	-3.294274	103.728912	-20.529119	21.367252	103.06208	33.256596	0.660012	109.454239	33.315113	40.408127	108.586075	33.2858545	20.5340695	109.020157	-74.3440925	22.2004345	97.104003
-9.773859	-3.721635	103.650055	-20.481611	21.344242	103.077354	33.270107	0.678632	109.453583	33.349644	40.402966	108.596336	33.3098755	20.540799	109.0249595	-74.2730975	22.147685	97.1297485
-10.685902	-4.19427	103.565788	-20.414793	21.303394	103.100494	33.353127	0.653286	109.396599	33.394993	40.378719	108.559822	33.37406	20.5160025	108.9782105	-74.203646	22.0907855	97.2227775
-11.642029	-4.653561	103.483177	-20.351305	21.268396	103.110168	33.423592	0.618485	109.36171	33.448906	40.323929	108.505714	33.436249	20.471207	108.933712	-74.138859	22.065585	97.286624
-12.571385	-5.074874	103.477409	-20.25161	21.197973	103.121231	33.488346	0.567795	109.37767	33.514484	40.248886	108.401131	33.501415	20.4083405	108.8894005	-74.004635	21.9876055	97.3530615
-13.505617	-5.532777	103.464737	-20.161251	21.109728	103.131783	33.5994	0.497594	109.33297	33.586468	40.146214	108.223381	33.592934	20.321904	108.7781755	-73.915436	21.897552	97.4853905
-15.055466	-6.218487	103.519394	-19.986868	20.978302	103.108688	33.721355	0.41624	109.244324	33.646744	39.974369	107.787529	33.6840495	20.1953045	108.5159265	-73.6577855	21.7612995	97.7014495
-16.100145	-6.612864	103.603455	-19.874416	20.86919	103.076424	33.831974	0.358043	109.145401	33.669975	39.84903	107.427597	33.7509745	20.1035365	108.286499	-73.4998065	21.6348435	97.866349
-17.061651	-6.99867	103.621933	-19.760517	20.756025	103.042793	33.942741	0.295565	109.020905	33.659039	39.710373	107.04615	33.80089	20.002969	108.0335275	-73.321924	21.509081	98.0520585
-18.10878	-7.414909	103.6576	-19.659145	20.618252	102.987602	34.037373	0.207567	108.879662	33.632011	39.560459	106.70092	33.834692	19.884013	107.790291	-73.152982	21.352491	98.184913
-19.204767	-7.791431	103.688286	-19.578604	20.470291	102.944481	34.08968	0.115989	108.742996	33.619652	39.408504	106.350449	33.854666	19.7622465	107.5467225	-73.011874	21.1783355	98.3422395
-20.285419	-8.148288	103.7089	-19.518639	20.300644	102.876724	34.161125	-0.015524	108.602287	33.605911	39.22963	106.022621	33.883518	19.607053	107.312454	-72.920796	20.994235	98.440994
-21.369286	-8.495176	103.700615	-19.475706	20.119268	102.781761	34.185917	-0.149955	108.450935	33.568954	39.045692	105.731628	33.8774355	19.4478685	107.0912815	-72.8288475	20.7906675	98.4722405
-23.101833	-8.969415	103.59713	-19.455797	19.885187	102.633926	34.167934	-0.351979	108.217812	33.502983	38.772938	105.244301	33.8354585	19.2104795	106.7310565	-72.7470525	20.5598945	98.5367955
-24.21335	-9.202021	103.521263	-19.444546	19.72547	102.488518	34.146355	-0.493311	107.986305	33.437309	38.597862	104.918671	33.791832	19.0522755	106.452488	-72.680924	20.3986645	98.524548
-25.368271	-9.417135	103.441933	-19.414354	19.602676	102.342018	34.13245	-0.59425	107.740608	33.375946	38.430676	104.560127	33.754198	18.918213	106.1503675	-72.582906	20.287139	98.5336685
-26.447565	-9.611225	103.311707	-19.425215	19.478369	102.187897	34.106201	-0.726677	107.462288	33.306099	38.281528	104.173744	33.70615	18.7774255	105.818016	-72.55658	20.1793125	98.557778
-27.644873	-9.754288	103.177498	-19.404757	19.339445	102.016197	34.063061	-0.840202	107.068207	33.254787	38.09951	103.771461	33.658924	18.629654	105.419834	-72.468438	20.049236	98.61256
-28.795401	-9.837936	102.964165	-19.367495	19.211185	101.800575	34.000813	-0.951973	106.603561	33.193321	37.920696	103.219139	33.597067	18.4843615	104.91135	-72.332057	19.9380085	98.6898
-29.912338	-9.912842	102.786171	-19.326704	19.092699	101.551071	33.950535	-1.071743	106.012047	33.13467	37.729801	102.539421	33.5426025	18.329029	104.275734	-72.1960105	19.856369	98.826408
-31.638065	-9.937728	102.453377	-19.228468	18.969225	101.080406	33.864613	-1.156468	104.941727	32.999725	37.495308	101.33345	33.432169	18.16942	103.1375885	-71.889105	19.76903	99.0232235
-32.73069	-9.891491	102.292236	-19.153538	18.906662	100.763046	33.843391	-1.253339	104.213249	32.900204	37.312141	100.496887	33.3717975	18.029401	102.355068	-71.6788735	19.783923	99.171024
-33.812393	-9.812204	102.14666	-19.064095	18.80073	100.449333	33.793633	-1.337758	103.432785	32.817726	37.127201	99.692703	33.3056795	17.8947215	101.562744	-71.4338695	19.7067385	99.335922
-34.825298	-9.705322	101.933838	-18.968662	18.703827	100.134186	33.70425	-1.385055	102.740356	32.744011	36.932678	98.885117	33.2241305	17.7738115	100.8127365	-71.1614545	19.6338425	99.4556355
-35.928352	-9.569163	101.807915	-18.896456	18.611008	99.86467	33.682354	-1.444057	102.168564	32.604355	36.732513	98.240013	33.1433545	17.644228	100.2042885	-70.9362665	19.577788	99.5250515
-36.919849	-9.328559	101.744011	-18.899975	18.530762	99.663773	33.672409	-1.505891	101.789345	32.518848	36.603096	97.790131	33.0956285	17.5486025	99.789738	-70.8955785	19.5129215	99.537808
-37.880753	-9.138872	101.667908	-18.898981	18.470354	99.511429	33.640022	-1.555541	101.489281	32.498875	36.523174	97.462692	33.0694485	17.4838165	99.4759865	-70.8674105	19.4568915	99.5468715
-39.325066	-8.645137	101.509392	-18.914398	18.345667	99.320358	33.568474	-1.615376	101.119553	32.415436	36.381458	97.08271	32.991955	17.383041	99.1011315	-70.820751	19.308293	99.5395845
-40.252953	-8.284824	101.424316	-18.92592	18.291315	99.220322	33.495544	-1.646502	100.898468	32.348598	36.276119	96.872017	32.922071	17.3148085	98.8852425	-70.773911	19.2678215	99.5554015
-41.126362	-7.855285	101.362289	-18.983637	18.224583	99.14492	33.450031	-1.711368	100.64962	32.299946	36.171566	96.685532	32.8749885	17.230099	98.667576	-70.8422625	19.219067	99.622264
-42.005314	-7.412419	101.347328	-18.981783	18.133093	99.073914	33.352722	-1.731602	100.371292	32.241146	36.080742	96.503189	32.796934	17.17457	98.4372405	-70.7605	19.091616	99.7105875
-42.809093	-6.932019	101.233818	-18.983395	18.073017	99.016724	33.267445	-1.762528	100.077858	32.195492	35.965599	96.299988	32.7314685	17.1015355	98.188923	-70.6982585	19.0444985	99.844525
-43.573425	-6.407846	101.189507	-19.000694	18.023052	98.946144	33.220898	-1.882986	99.761436	32.160774	35.850212	96.090096	32.690836	16.983613	97.925766	-70.692224	19.062491	99.966522
-44.344662	-5.763906	101.151276	-19.015417	17.981443	98.876205	33.160175	-1.922913	99.44426	32.111973	35.735859	95.913429	32.636074	16.906473	97.6788445	-70.666908	19.056413	100.0735655
-45.37405	-4.826892	101.082787	-18.968122	17.893414	98.790352	33.06974	-2.040937	99.015877	32.122185	35.587742	95.727905	32.5959625	16.7734025	97.371891	-70.5322065	19.0134255	100.208813
-45.96347	-4.135037	100.971649	-18.946152	17.840048	98.764839	33.02002	-2.048658	98.776772	32.160557	35.507938	95.653534	32.5902885	16.72964	97.215153	-70.4825925	18.950456	100.314525
-46.503017	-3.40562	100.916969	-18.884188	17.763447	98.761444	33.020645	-2.106616	98.531509	32.196293	35.42432	95.607422	32.608469	16.658852	97.0694655	-70.376845	18.868042	100.4534225
-47.021133	-2.61964	100.917664	-18.857822	17.684504	98.758987	33.022202	-2.180526	98.297844	32.21349	35.353832	95.578804	32.617846	16.586653	96.938324	-70.33349	18.782355	100.57965
-47.559147	-1.838005	100.908257	-18.790922	17.599331	98.793907	33.011234	-2.255345	98.122704	32.244061	35.289375	95.573624	32.6276475	16.517015	96.848164	-70.2094915	18.681647	100.73965
-47.963993	-0.992226	100.877556	-18.768572	17.529253	98.853027	33.002453	-2.305912	97.987839	32.272789	35.227333	95.599876	32.637621	16.4607105	96.7938575	-70.174765	18.5977955	100.9121965
-48.287838	-0.099968	100.932587	-18.72439	17.464184	98.918327	33.001846	-2.346436	97.897331	32.278431	35.176167	95.637268	32.6401385	16.4148655	96.7672995	-70.0889185	18.5135025	101.0693545
-48.780087	1.307369	101.069328	-18.719112	17.435759	99.023003	32.981716	-2.420614	97.777451	32.282684	35.130405	95.677635	32.6322	16.3548955	96.727543	-70.070424	18.5166225	101.318463
-49.038788	2.228173	101.119316	-18.735502	17.389793	99.06852	32.952049	-2.452815	97.695976	32.273243	35.092987	95.686157	32.612646	16.320086	96.6910665	-70.08365	18.4595	101.4459735
-49.246319	3.238373	101.129066	-18.764383	17.342943	99.150429	32.888241	-2.478392	97.630386	32.232967	35.061348	95.702362	32.560604	16.291478	96.666374	-70.08937	18.394408	101.634484
-49.428368	4.281898	101.16993	-18.78751	17.310949	99.205872	32.848003	-2.520399	97.523598	32.20393	35.018303	95.718567	32.5259665	16.248952	96.6210825	-70.1009865	18.372946	101.7906615
-49.559898	5.330122	101.180145	-18.828541	17.272217	99.235031	32.774376	-2.564898	97.398979	32.161488	34.948013	95.709206	32.467932	16.1915575	96.5540925	-70.125014	18.3528765	101.9159695
-49.671127	6.387093	101.124886	-18.880741	17.194214	99.244293	32.686356	-2.595802	97.22805	32.108711	34.898834	95.673904	32.3975335	16.151516	96.450977	-70.1590155	18.236912	102.037609
-49.723354	7.491981	101.013458	-18.921547	17.178814	99.196861	32.557243	-2.598855	97.023933	32.040154	34.8573	95.626167	32.2986985	16.1292225	96.32505	-70.1417925	18.2284055	102.068672
-49.718372	9.216064	100.825203	-18.984447	17.180939	99.036346	32.38271	-2.620919	96.729301	31.93581	34.800499	95.571404	32.15926	16.08979	96.1503525	-70.128154	18.272088	101.9223395
-49.655102	10.361793	100.584373	-19.06608	17.199558	98.920929	32.260624	-2.618971	96.652588	31.904757	34.792995	95.6063	32.0826905	16.087012	96.129444	-70.2148505	18.312104	101.712414
-49.500797	11.521394	100.357567	-19.175961	17.233267	98.824898	32.153725	-2.612647	96.651604	31.902557	34.810978	95.728813	32.028141	16.0991655	96.1902085	-70.380063	18.3673685	101.4595875
-49.362274	12.711411	100.121346	-19.288029	17.258802	98.748726	32.069782	-2.631561	96.707855	31.879589	34.846012	95.908363	31.9746855	16.1072255	96.308109	-70.5507435	18.4103785	101.189343
-49.119686	13.943879	99.957626	-19.411074	17.30084	98.72509	31.951746	-2.629618	96.822487	31.838417	34.847958	96.179672	31.8950815	16.10917	96.5010795	-70.7172295	18.49251	100.9491005
-48.842342	15.080184	99.781555	-19.576315	17.317978	98.726013	31.819258	-2.682853	97.041519	31.790668	34.864086	96.502182	31.804963	16.0906165	96.7718505	-70.957593	18.5453395	100.6801755
-48.565639	16.313513	99.618767	-19.739971	17.320898	98.750443	31.70883	-2.742844	97.361992	31.745144	34.879074	96.894859	31.726987	16.068115	97.1284255	-71.206929	18.573681	100.3724605
-48.211487	18.186401	99.497299	-20.002878	17.343124	98.800255	31.58033	-2.861046	97.843842	31.682438	34.894764	97.562286	31.631384	16.016859	97.703064	-71.63714	18.669389	99.897446
-47.731735	19.36586	99.271072	-20.216692	17.330029	98.85025	31.455883	-2.955586	98.158905	31.645695	34.879402	98.004341	31.550789	15.961908	98.081623	-71.984173	18.69815	99.618877
-47.35247	20.591501	99.090424	-20.41353	17.321003	98.87114	31.309219	-3.049698	98.46759	31.611383	34.83408	98.446533	31.460301	15.892191	98.4570615	-72.287361	18.749815	99.2852185
-47.023396	21.846231	98.996239	-20.572905	17.288973	98.891518	31.184355	-3.160812	98.772758	31.582394	34.770523	98.861717	31.3833745	15.8048555	98.8172375	-72.5291845	18.7730905	98.9657985
-46.559776	23.054031	98.917274	-20.74119	17.290615	98.968575	31.074423	-3.276782	99.076256	31.532801	34.719761	99.265228	31.303612	15.7214895	99.170742	-72.785992	18.8597405	98.766408
-46.132366	24.313679	98.823112	-20.922525	17.272615	98.979942	30.971455	-3.380718	99.334541	31.494417	34.676788	99.647972	31.232936	15.648035	99.4912565	-73.077986	18.897195	98.4686275
-45.766838	25.547066	98.743858	-21.099466	17.275766	99.000702	30.855095	-3.487264	99.499496	31.431829	34.649899	99.944351	31.143462	15.5813175	99.7219235	-73.342394	18.9702145	98.2794805
-45.081474	27.361828	98.649963	-21.298409	17.269194	98.91304	30.666225	-3.542792	99.559189	31.321754	34.58778	100.19593	30.9939895	15.522494	99.8775595	-73.5908075	19.015894	97.9485205
-44.643955	28.589689	98.594086	-21.390135	17.267576	98.854485	30.557186	-3.572814	99.504684	31.226938	34.489243	100.281204	30.892062	15.4582145	99.892944	-73.672332	19.0769375	97.816026
-44.292671	29.818752	98.592102	-21.478739	17.256632	98.795509	30.447569	-3.613924	99.392754	31.157028	34.390011	100.297585	30.8022985	15.3880435	99.8451695	-73.7597765	19.1252205	97.7458485
-43.78923	30.986288	98.567322	-21.538111	17.237041	98.727837	30.326065	-3.67122	99.219398	31.108904	34.304825	100.237549	30.7174845	15.3168025	99.7284735	-73.7937065	19.1572795	97.7272005
-43.414108	32.147362	98.641747	-21.613106	17.267551	98.63369	30.195015	-3.683271	98.897728	31.047197	34.23769	100.062927	30.621106	15.2772095	99.4803275	-73.847318	19.2578925	97.7870525
-43.059914	33.354176	98.708382	-21.644129	17.279764	98.500526	30.097765	-3.686797	98.453049	30.937803	34.209492	99.77037	30.517784	15.2613475	99.1117095	-73.806042	19.2981805	97.8893425
-42.62141	34.509789	98.774757	-21.66151	17.299555	98.375587	29.940948	-3.602337	97.947548	30.821667	34.195034	99.433372	30.3813075	15.2963485	98.69046	-73.7043275	19.3027615	98.060714
-41.993626	36.149685	98.891327	-21.746277	17.356083	98.151871	29.699854	-3.543082	97.104736	30.630213	34.195744	98.934349	30.1650335	15.326331	98.0195425	-73.6575875	19.385835	98.2841995
-41.625576	37.272141	99.008492	-21.823614	17.394968	98.027176	29.478764	-3.395232	96.588829	30.496956	34.195633	98.652405	29.98786	15.4002005	97.620617	-73.635088	19.3897355	98.433735
-41.21545	38.33226	99.18026	-21.90411	17.42779	97.904587	29.291681	-3.261318	96.097603	30.360863	34.232136	98.426239	29.826272	15.485409	97.261921	-73.634492	19.370171	98.547253
-40.731136	39.293083	99.31369	-21.998224	17.459812	97.833916	29.121357	-3.103129	95.653679	30.218512	34.300716	98.263206	29.6699345	15.5987935	96.9584425	-73.6663825	19.3208305	98.7093895
-40.345436	40.266579	99.528008	-22.082022	17.513117	97.723625	28.964472	-2.933614	95.284813	30.091312	34.392269	98.160637	29.527892	15.7293275	96.722725	-73.691936	19.2969065	98.724525
-39.909367	41.231445	99.701828	-22.178064	17.58433	97.66745	28.823626	-2.735154	94.998863	29.972544	34.506203	98.115913	29.398085	15.8855245	96.557388	-73.754213	19.2831355	98.777512
-39.45879	42.123001	99.86747	-22.265257	17.661922	97.632881	28.748137	-2.570866	94.819847	29.856461	34.639977	98.131699	29.302299	16.0345555	96.475773	-73.832813	19.2892885	98.789989
-38.687351	43.365318	99.894745	-22.368488	17.837467	97.566734	28.651676	-2.334135	94.752647	29.73616	34.881805	98.160515	29.193918	16.273835	96.456581	-73.930894	19.401099	98.676887
-38.115467	44.159855	99.835831	-22.406752	17.931219	97.518799	28.615746	-2.207734	94.75013	29.697189	35.038452	98.131195	29.1564675	16.415359	96.4406625	-73.9699715	19.447079	98.5969355
-37.525066	44.897209	99.760399	-22.440434	18.057835	97.466812	28.594027	-2.100996	94.754707	29.66466	35.144318	98.059479	29.1293435	16.521661	96.407093	-74.0102115	19.594009	98.526531
-36.964226	45.57169	99.687134	-22.453033	18.115582	97.393143	28.559622	-2.021691	94.772873	29.619015	35.225456	97.984039	29.0893185	16.6018825	96.378456	-73.9953845	19.6292815	98.40783
-36.331734	46.185883	99.621025	-22.4799	18.178974	97.370407	28.544563	-1.995725	94.813011	29.585405	35.276577	97.910255	29.064984	16.640426	96.361633	-74.024784	19.717522	98.379181
-35.672508	46.692726	99.508141	-22.492252	18.183657	97.365532	28.547993	-1.97929	94.885201	29.560646	35.31308	97.858223	29.0543195	16.666895	96.371712	-74.0388235	19.700419	98.359352
-34.964729	47.232937	99.478966	-22.513458	18.149374	97.379013	28.552792	-1.976465	94.986267	29.518417	35.324753	97.859459	29.0356045	16.674144	96.422863	-74.0625205	19.624604	98.335163
-33.911804	47.937077	99.441223	-22.507036	18.051727	97.455231	28.571976	-1.993367	95.131653	29.454922	35.321243	97.927719	29.013449	16.663938	96.529686	-74.027521	19.439516	98.380776
-33.384659	48.419502	99.606972	-22.532888	17.968155	97.492775	28.579103	-2.000868	95.170341	29.402117	35.304832	97.986168	28.99061	16.651982	96.5782545	-74.056386	19.284328	98.4072955
-32.43401	48.72506	99.512794	-22.552553	17.90855	97.509987	28.569117	-2.011695	95.184959	29.375908	35.276611	98.039864	28.9725125	16.632458	96.6124115	-74.0776185	19.184642	98.4075625
-31.717899	49.072487	99.59742	-22.581997	17.852688	97.47683	28.566328	-2.009301	95.143852	29.356649	35.248783	98.099792	28.9614885	16.619741	96.621822	-74.1254825	19.085635	98.331838
-30.801531	49.413471	99.619789	-22.551624	17.772575	97.454712	28.544655	-1.993599	95.073494	29.339127	35.238533	98.159973	28.941891	16.622467	96.6167335	-74.045139	18.922683	98.2926905
-29.995024	49.713905	99.707764	-22.577383	17.737999	97.409691	28.528517	-1.944899	94.992783	29.307997	35.223053	98.250267	28.918257	16.639077	96.621525	-74.073023	18.836921	98.197857
-29.14045	50.010101	99.82901	-22.592255	17.712393	97.404327	28.499422	-1.909549	94.95031	29.29472	35.248341	98.397232	28.897071	16.669396	96.673771	-74.081581	18.75539	98.134883
-27.836535	50.343628	99.980171	-22.617298	17.725353	97.432365	28.455505	-1.863973	94.984291	29.327158	35.277164	98.678787	28.8913315	16.7065955	96.831539	-74.1259275	18.7441105	98.033191
-26.919708	50.579678	100.134155	-22.635012	17.768366	97.502808	28.442705	-1.846195	95.045815	29.263788	35.273918	99.00457	28.8532465	16.7138615	97.0251925	-74.1232705	18.8228705	97.9804235
-25.877344	50.71769	100.370872	-22.716404	17.79171	97.640709	28.367949	-1.855304	95.192078	29.23859	35.265316	99.479836	28.8032695	16.705006	97.335957	-74.2360775	18.878414	97.945461
-24.961069	50.858898	100.844177	-22.773714	17.777344	97.806839	28.3102	-1.908329	95.38604	29.267498	35.22382	100.120674	28.788849	16.6577455	97.753357	-74.336277	18.8969425	97.860321
-23.96496	50.879723	101.371017	-22.876951	17.749136	98.078812	28.237114	-1.963404	95.648582	29.296986	35.147003	100.967682	28.76705	16.5917995	98.308132	-74.520952	18.9064725	97.849492
-22.933973	50.867699	102.041306	-22.983765	17.700281	98.335915	28.165922	-2.073207	96.000427	29.425425	35.148003	101.941849	28.7956735	16.537398	98.971138	-74.7632035	18.863164	97.700692
-21.919813	50.793362	102.71212	-23.09083	17.687771	98.653267	28.09285	-2.138666	96.362755	29.609701	35.106297	102.823929	28.8512755	16.4838155	99.593342	-75.0329355	18.8917265	97.713192
-20.340693	50.598145	103.428902	-23.146503	17.684851	98.961441	28.057438	-2.189999	96.761803	29.840624	34.798691	103.841164	28.949031	16.304346	100.3014835	-75.242037	19.065356	97.6213985
-19.266315	50.393742	103.644135	-23.171169	17.779024	99.072678	28.032509	-2.17683	96.966377	29.976078	34.829144	104.26886	29.0042935	16.326157	100.6176185	-75.3466315	19.231891	97.5277375
-18.177195	50.176601	103.792786	-23.18869	17.827955	99.150314	28.047991	-2.173241	97.114136	30.042986	35.253628	104.624855	29.0454885	16.5401935	100.8694955	-75.4228685	19.1157165	97.4311325
-17.060461	49.818752	103.859367	-23.182709	17.865381	99.19117	28.063726	-2.168989	97.217186	30.131489	35.267071	104.898926	29.0976075	16.549041	101.058056	-75.4630255	19.181721	97.324284
-15.943353	49.408375	103.923035	-23.15686	17.933718	99.311897	28.071953	-2.189319	97.360649	30.23431	35.302502	105.184349	29.1531315	16.5565915	101.272499	-75.4668515	19.3108445	97.351295
-14.750886	48.887894	104.081894	-23.160648	17.869093	99.368706	28.102707	-2.24459	97.571465	30.317549	35.259693	105.651054	29.210128	16.5075515	101.6112595	-75.531424	19.2306345	97.1261525
-13.601349	48.259617	104.403282	-23.169178	17.871298	99.602661	28.131205	-2.351592	97.884407	30.427906	35.184601	106.157349	29.2795555	16.4165045	102.020878	-75.6179115	19.3260915	97.184444
-11.870996	47.166901	104.856094	-23.232452	17.772192	99.935074	28.155872	-2.559695	98.441429	30.586946	35.061092	106.917023	29.371409	16.2506985	102.679226	-75.836313	19.2936855	97.190922
-10.652157	46.298458	105.053474	-23.25009	17.75374	100.131119	28.173403	-2.667588	98.819771	30.683582	35.010685	107.348167	29.4284925	16.1715485	103.083969	-75.9286725	19.3359315	97.178269
-9.504714	45.359791	105.080437	-23.263306	17.767401	100.298622	28.206291	-2.750354	99.146584	30.743647	35.003765	107.627197	29.474969	16.1267055	103.3868905	-76.001581	19.4080965	97.2103535
-8.31799	44.406776	104.972649	-23.311722	17.806944	100.3489	28.208002	-2.776482	99.416573	30.743462	35.029541	107.763634	29.475732	16.1265295	103.5901035	-76.099176	19.4873585	97.1076965
-7.078615	43.322838	104.739525	-23.375378	17.87536	100.389374	28.238213	-2.794259	99.619781	30.700939	35.066814	107.766617	29.469576	16.1362775	103.693199	-76.220332	19.6144425	97.085549
-5.903921	42.155552	104.428291	-23.343534	17.983265	100.414551	28.25668	-2.801141	99.807777	30.667179	35.094364	107.696579	29.4619295	16.1466115	103.752178	-76.1489975	19.8199185	97.076924
-4.657076	40.901623	104.076553	-23.369972	18.035051	100.412437	28.271017	-2.826556	99.998268	30.644651	35.119377	107.607506	29.457834	16.1464105	103.802887	-76.197778	19.9236915	97.021987
-2.801736	38.8759	103.560234	-23.360853	18.087524	100.410843	28.314808	-2.90456	100.35894	30.599421	35.12664	107.508072	29.4571145	16.11104	103.933506	-76.1788205	20.064008	96.88818
-1.524481	37.380047	103.25074	-23.342743	18.127045	100.432991	28.359774	-3.033866	100.706268	30.614582	35.094105	107.506165	29.487178	16.0301195	104.1062165	-76.172664	20.2239705	96.7597655
-0.258662	35.839931	103.034828	-23.3433	18.133856	100.484848	28.421623	-3.206405	101.13723	30.643877	35.042171	107.538475	29.53275	15.917883	104.3378525	-76.21935	20.349829	96.6318435
1.035965	34.202404	102.81665	-23.33522	18.109705	100.603172	28.461796	-3.406798	101.67009	30.680237	34.968735	107.64946	29.5710165	15.7809685	104.659775	-76.2414565	20.4384415	96.546569
2.297747	32.488403	102.82019	-23.322056	18.080204	100.759819	28.525904	-3.632957	102.389374	30.741146	34.869202	107.898499	29.633525	15.6181225	105.1439365	-76.277637	20.5422855	96.3757015
3.582154	30.708086	103.009476	-23.313433	18.012838	101.027489	28.656942	-3.942851	103.346024	30.789534	34.788574	108.466827	29.723238	15.4228615	105.9064255	-76.350104	20.6028145	96.1485525
4.81052	28.850285	103.518204	-23.318396	17.905186	101.450348	28.774647	-4.215061	104.578743	30.872002	34.696041	109.398819	29.8233245	15.24049	106.988781	-76.4601165	20.569882	95.911915
6.688215	25.937107	105.011879	-23.269325	17.663851	102.473366	28.952065	-4.844055	107.239792	31.077284	34.424297	111.518982	30.0146745	14.790121	109.379387	-76.5533245	20.537581	95.567345
7.836289	24.014217	106.467796	-23.277235	17.459776	103.43541	29.19021	-5.330078	109.388504	31.221687	34.200436	113.261856	30.2059485	14.435179	111.32518	-76.7604185	20.484373	95.54564
8.91511	21.986523	108.03418	-23.312851	17.313307	104.445091	29.410223	-5.688285	111.569008	31.324905	34.004688	114.880844	30.367564	14.1582015	113.224926	-76.993266	20.4684125	95.665256
9.913936	20.105976	109.498848	-23.351917	17.183968	105.350288	29.559929	-5.931887	113.479401	31.428566	33.84547	116.170166	30.4942475	13.9567915	114.8247835	-77.1980815	20.4111445	95.8757925
10.890984	18.15469	110.517868	-23.357735	17.088634	105.967316	29.641468	-6.105422	114.815247	31.537861	33.711113	116.881012	30.5896645	13.8028455	115.8481295	-77.3051345	20.3744225	96.0865025
11.830876	16.29822	111.02446	-23.334028	16.993479	106.221008	29.63776	-6.192399	115.524757	31.612089	33.558254	116.983459	30.6249245	13.6829275	116.254108	-77.2929805	20.3040305	96.187908
12.730284	14.444162	111.148285	-23.210611	16.926348	106.203094	29.676903	-6.225862	115.756523	31.631533	33.456905	116.798172	30.654218	13.6155215	116.2773475	-77.07544	20.2371745	96.1288405
14.034631	11.788325	111.246178	-22.964842	16.811539	106.090607	29.922882	-6.398582	115.906395	31.789244	33.272701	116.347595	30.856063	13.4370595	116.126995	-76.785747	20.1860185	96.054219
14.775382	10.018906	111.372627	-22.799381	16.767376	106.074272	30.081532	-6.490029	116.056595	31.902752	33.188087	116.227928	30.992142	13.349029	116.1422615	-76.590904	20.185723	96.0062825
15.448017	8.385353	111.722733	-22.612658	16.71381	106.118881	30.247414	-6.58851	116.295151	32.068752	33.080624	116.185822	31.158083	13.246057	116.2404865	-76.383399	20.181563	95.9972755
15.681127	7.13631	111.998047	-22.466625	16.68264	106.187401	30.403772	-6.721654	116.606354	32.226246	32.972828	116.146515	31.315009	13.125587	116.3764345	-76.248259	20.239693	95.9983675
15.252063	6.45093	112.165512	-22.297876	16.667871	106.157837	30.517555	-6.834952	116.962265	32.361649	32.86525	116.102112	31.439602	13.015149	116.5321885	-76.035354	20.320593	95.7834855
14.774321	5.814302	112.332237	-22.138729	16.681236	106.123146	30.603388	-6.970016	117.382599	32.491699	32.705246	116.034332	31.5475435	12.867615	116.7084655	-75.8250015	20.494857	95.5378265
14.436613	4.941885	112.433014	-22.004419	16.655216	106.036446	30.683002	-7.162993	117.802322	32.692223	32.509388	115.96006	31.6876125	12.6731975	116.881191	-75.6964505	20.6372345	95.191701
13.203385	4.184776	112.619316	-21.751005	16.535994	105.764282	30.749331	-7.534448	118.24765	33.008335	32.150032	115.750755	31.878833	12.307792	116.9992025	-75.380843	20.764196	94.5293615
12.430313	3.766429	112.413765	-21.548653	16.420527	105.402847	30.786774	-7.763284	118.283989	33.232418	31.851181	115.431526	32.009596	12.0439485	116.8577575	-75.106902	20.7971055	93.9479365
11.684936	3.588096	112.19648	-21.311121	16.246731	105.002655	30.876488	-8.009314	118.114304	33.480133	31.542027	115.010277	32.1783105	11.7663565	116.5622905	-74.8005525	20.7271055	93.4430195
10.889348	3.360594	111.56514	-21.01186	16.056831	104.653618	31.006374	-8.268165	117.831253	33.729473	31.166967	114.536453	32.3679235	11.449401	116.183853	-74.3916435	20.664261	93.123383
9.991188	3.359792	110.969093	-20.794022	15.847358	104.382553	31.159193	-8.588408	117.502441	33.982887	30.787355	114.098907	32.57104	11.0994735	115.800674	-74.159084	20.5952425	92.964432
9.036144	3.375749	110.39827	-20.541998	15.637679	104.106888	31.275564	-8.889872	117.089417	34.245724	30.432814	113.650963	32.760644	10.771471	115.37019	-73.84464	20.503887	92.843586
7.927384	3.512451	109.686577	-20.302517	15.4935	103.882088	31.371933	-9.138827	116.576111	34.460724	30.105377	113.179718	32.9163285	10.483275	114.8779145	-73.5213625	20.503725	92.8862615
6.032501	3.885004	108.710327	-20.089773	15.36572	103.627731	31.529575	-9.471336	115.68438	34.710663	29.642376	112.517838	33.120119	10.08552	114.101109	-73.299665	20.64592	93.154353
4.623872	4.309653	108.051765	-19.995632	15.274951	103.476044	31.513542	-9.674029	115.065918	34.890537	29.468748	112.169556	33.2020395	9.8973595	113.617737	-73.1933035	20.6525425	93.334351
3.109174	4.768529	107.366272	-20.068207	15.317183	103.399529	31.474594	-9.883433	114.338615	35.076164	29.33683	111.848129	33.275379	9.7266985	113.093372	-73.411793	20.9076675	93.705686
1.496086	5.342407	106.597305	-19.934494	15.225289	103.080223	31.385353	-10.045949	113.50882	35.185825	29.260504	111.380257	33.285589	9.6072775	112.4445385	-73.154577	20.8433005	93.7159075
-0.17323	5.980181	105.590317	-19.91494	15.224298	102.723076	31.292471	-10.167294	112.380157	35.232235	29.238213	110.789848	33.262353	9.5354595	111.5850025	-73.092233	20.9131365	93.8611495
-1.929292	6.706621	104.527626	-19.902512	15.2239	102.268517	31.148928	-10.171114	111.108086	35.314701	29.221973	109.999916	33.2318145	9.5254295	110.554001	-73.0368385	20.9223705	93.983033
-3.778377	7.534287	103.442299	-19.861717	15.213177	101.83699	31.04994	-10.152412	109.681892	35.289497	29.272404	109.305168	33.1697185	9.559996	109.49353	-72.8931525	20.866358	94.18045
-6.617377	8.757457	102.155769	-19.842396	15.20212	101.36058	30.974058	-10.000339	107.687164	35.335167	29.414204	108.404228	33.1546125	9.7069325	108.045696	-72.8394045	20.6973075	94.675464
-8.621066	9.636792	101.439201	-19.838367	15.241682	101.117432	30.97187	-9.789529	106.489006	35.279316	29.575157	107.948433	33.125593	9.892814	107.2187195	-72.802327	20.59055	95.0161445
-10.679142	10.536102	100.882492	-19.874769	15.304889	100.918556	30.937572	-9.530203	105.519989	35.24868	29.766134	107.568932	33.093126	10.1179655	106.5444605	-72.842664	20.4918125	95.2926515
-12.818419	11.424685	100.42775	-19.910419	15.397803	100.74099	30.89884	-9.244525	104.830872	35.200462	29.969028	107.204903	33.049651	10.3622515	106.0178875	-72.870489	20.4333545	95.4640925
-14.965314	12.272131	100.132858	-19.969603	15.532539	100.615219	30.861109	-9.005033	104.413498	35.048119	30.166933	106.95417	32.954614	10.58095	105.683834	-72.89382	20.484128	95.546604
-17.112972	12.760872	100.016975	-19.952288	15.332211	100.663971	30.78854	-8.852447	104.305969	34.890537	30.297962	106.702423	32.8395385	10.7227575	105.504196	-72.7441145	19.9416645	95.823746
-18.014364	12.522491	100.014732	-20.165833	15.763023	100.54734	30.721972	-8.783896	104.371025	34.717548	30.345783	106.570351	32.71976	10.7809435	105.470688	-73.051426	20.7451025	95.623992
-18.297394	10.993366	100.118065	-20.299852	15.681089	100.681702	30.619684	-8.95047	104.615425	34.522827	30.175936	106.417397	32.5712555	10.612733	105.516411	-73.1709595	20.749445	95.846993
-18.676569	9.955091	100.253716	-20.391495	15.480159	100.765396	30.50301	-9.180242	104.689682	34.45145	29.916891	106.323601	32.47723	10.3683245	105.5066415	-73.26022	20.5919935	96.0241505
-19.106417	8.955559	100.301956	-20.485966	15.267491	100.830757	30.373117	-9.447865	104.68602	34.354252	29.615572	106.205414	32.3636845	10.0838535	105.445717	-73.3356165	20.4511285	96.215797
-19.566015	7.955678	100.220856	-20.569971	14.989448	100.864014	30.259817	-9.73417	104.689117	34.267429	29.314085	106.046722	32.263623	9.7899575	105.3679195	-73.403565	20.1889385	96.3601085
-20.077036	6.947917	100.269028	-20.602856	14.754631	100.895294	30.202576	-10.046683	104.709534	34.193596	29.07575	105.935272	32.198086	9.5145335	105.322403	-73.403798	19.9947285	96.468185
-20.576195	5.980666	100.254799	-20.663082	14.548327	100.895775	30.162245	-10.300057	104.748283	34.168152	28.859493	105.821945	32.1651985	9.279718	105.285114	-73.4913625	19.816936	96.506436
-21.037779	5.009301	100.266579	-20.74873	14.422655	100.880005	30.083036	-10.486818	104.751671	34.118946	28.674782	105.703865	32.100991	9.093982	105.227768	-73.598451	19.751328	96.532242
-21.896868	3.660966	100.153374	-20.860132	14.215178	100.787422	29.913219	-10.702683	104.494026	34.011372	28.482107	105.525528	31.9622955	8.889712	105.009777	-73.6825595	19.540644	96.565067
-22.336761	2.785432	100.019028	-20.942785	14.108917	100.785446	29.799164	-10.789669	104.208672	33.943134	28.386656	105.465126	31.871149	8.7984935	104.836899	-73.756719	19.4193405	96.733993
-22.960695	1.928367	99.964432	-21.023983	14.0088	100.813469	29.691618	-10.850898	103.900291	33.883373	28.321556	105.494514	31.7874955	8.735329	104.6974025	-73.8354615	19.282271	96.9295355
-23.442442	1.066956	99.852371	-21.080841	13.962083	100.909927	29.628536	-10.837444	103.571068	33.78978	28.327507	105.591133	31.709158	8.7450315	104.5811005	-73.87084	19.1791345	97.2387535
-24.049997	0.239335	99.792824	-21.180538	13.957053	100.985191	29.530266	-10.763081	103.279831	33.658089	28.396072	105.671486	31.5941775	8.8164955	104.4756585	-73.9552535	19.0976105	97.4947235
-24.627975	-0.561205	99.706551	-21.301281	13.995835	101.039108	29.426825	-10.664618	103.026947	33.525867	28.471502	105.741081	31.476346	8.903442	104.384014	-74.078908	19.088228	97.694202
-25.185131	-1.339804	99.545555	-21.388611	14.05866	101.016762	29.305321	-10.55407	102.840714	33.411018	28.55916	105.761925	31.3581695	9.002545	104.3013195	-74.1353915	19.114775	97.7322045
-26.110809	-2.616739	99.35244	-21.574795	14.251974	100.926247	29.142141	-10.382827	102.731453	33.231926	28.67668	105.712212	31.1870335	9.1469265	104.2218325	-74.3366235	19.3570215	97.6306615
-26.702103	-3.465347	99.138374	-21.665174	14.336247	100.809669	29.05266	-10.310274	102.723351	33.117779	28.749868	105.669487	31.0852195	9.219797	104.196419	-74.4155675	19.452697	97.422919
-27.292452	-4.365534	98.998535	-21.766195	14.422618	100.708076	28.957033	-10.21706	102.772499	33.024616	28.800631	105.608284	30.9908245	9.2917855	104.1903915	-74.5232145	19.5534505	97.2257605
-27.888393	-5.217896	98.946609	-21.815245	14.458038	100.641487	28.904978	-10.159408	102.871071	32.933857	28.814617	105.534073	30.9194175	9.3276045	104.202572	-74.5499075	19.5884715	97.080402
-28.445843	-6.131622	98.929283	-21.838261	14.475642	100.59938	28.884878	-10.116993	103.014778	32.808323	28.797064	105.411575	30.8466005	9.3400355	104.2131765	-74.5231225	19.6112485	96.9855835
-29.110893	-7.081722	99.036018	-21.848383	14.522738	100.636795	28.871569	-10.025028	103.250694	32.676975	28.802437	105.15773	30.774272	9.3887045	104.204212	-74.471038	19.6567715	97.069378
-29.654625	-8.002748	99.313576	-21.835629	14.571627	100.693062	28.977686	-9.923775	103.467285	32.486153	28.858576	104.79689	30.7319195	9.4674005	104.1320875	-74.4031775	19.6758535	97.2540365
-30.537472	-9.397277	99.970314	-21.741184	14.657025	100.742683	29.234686	-9.654387	103.682877	32.221581	28.985674	103.833008	30.7281335	9.6656435	103.7579425	-74.2105015	19.6484065	97.7274235
-31.028748	-10.310854	100.477753	-21.559746	14.708845	100.687836	29.431408	-9.419453	103.576828	32.046204	29.07008	102.862076	30.738806	9.8253135	103.219452	-73.858298	19.5923765	98.15622
-31.52603	-11.1827	100.976036	-21.402168	14.777936	100.568024	29.653105	-9.188216	103.303673	31.830002	29.09638	101.804794	30.7415535	9.954082	102.5542335	-73.5458895	19.60179	98.5818145
-32.026585	-12.013852	101.42701	-21.231464	14.762798	100.50914	29.828552	-9.031576	103.101006	31.788084	29.131851	101.012932	30.808318	10.0501375	102.056969	-73.271246	19.4754585	98.961311
-32.493252	-12.78186	101.819595	-21.112844	14.700799	100.56163	29.974487	-9.030095	103.06076	31.803284	29.071888	100.530586	30.8888855	10.0208965	101.795673	-73.1145735	19.3807015	99.327587
-33.003639	-13.532576	102.282547	-21.070547	14.625637	100.675941	30.02916	-9.102396	103.130424	31.808619	28.962179	100.282204	30.9188895	9.9298915	101.706314	-73.0599835	19.3213825	99.645568
-33.48761	-14.152765	102.64006	-21.091097	14.547643	100.732292	29.999239	-9.169454	103.192841	31.81304	28.840584	100.071045	30.9061395	9.835565	101.631943	-73.0883335	19.259721	99.832641
-34.152328	-14.951357	103.066078	-21.11849	14.529032	100.722107	29.944511	-9.181294	103.230759	31.757175	28.747917	99.700928	30.850843	9.7833115	101.4658435	-73.087823	19.2747525	99.9783705
-34.603016	-15.383408	103.335938	-21.16168	14.536476	100.73632	29.90992	-9.14285	103.30957	31.666883	28.748047	99.583809	30.7884015	9.8025985	101.4466895	-73.1117615	19.2703535	100.0259505
-35.004025	-15.701142	103.590706	-21.255909	14.547026	100.822426	29.8769	-9.074973	103.494156	31.598551	28.83429	99.631821	30.7377255	9.8796585	101.5629885	-73.2495435	19.2143935	100.0818635
-35.326298	-15.959888	103.746857	-21.311705	14.587797	100.935028	29.854485	-9.010411	103.696106	31.538445	28.922924	99.752884	30.696465	9.9562565	101.724495	-73.319875	19.2193375	100.145561
-35.632534	-16.154478	103.871941	-21.421726	14.616919	101.028885	29.808548	-8.960865	103.763412	31.478659	28.997669	99.840096	30.6436035	10.018402	101.801754	-73.4870555	19.215436	100.256016
-35.994469	-16.221827	103.915581	-21.480961	14.690394	101.05941	29.723692	-8.900583	103.724518	31.422844	29.055477	99.846527	30.573268	10.077447	101.7855225	-73.53519	19.303341	100.3332975
-36.245865	-16.203161	103.925743	-21.498034	14.785155	101.088417	29.64603	-8.849244	103.648056	31.401062	29.113567	99.846664	30.523546	10.1321615	101.74736	-73.519614	19.4381485	100.429474
-36.553909	-16.069941	103.905037	-21.525953	14.924568	101.198303	29.590591	-8.77068	103.639984	31.425083	29.228554	99.979813	30.507837	10.228937	101.8098985	-73.559743	19.620199	100.5867075
-36.747505	-15.901068	103.981148	-21.533379	15.039558	101.292969	29.586782	-8.711903	103.683792	31.459883	29.306078	100.099709	30.5233325	10.2970875	101.8917505	-73.5900905	19.7820285	100.6941875
-36.867939	-15.618731	104.007111	-21.493622	15.153638	101.377998	29.592016	-8.662256	103.769089	31.507019	29.396551	100.216362	30.5495175	10.3671475	101.9927255	-73.5367615	19.9401285	100.7632705
-37.031521	-15.265085	104.083107	-21.475941	15.314322	101.460388	29.612885	-8.591354	103.872749	31.577024	29.473988	100.330261	30.5949545	10.441317	102.101505	-73.5468365	20.187327	100.819271
-37.116474	-14.860047	104.183937	-21.462757	15.464443	101.543472	29.631355	-8.511725	104.041275	31.642797	29.576366	100.513588	30.637076	10.5323205	102.2774315	-73.56259	20.3965655	100.8095125
-37.218159	-14.384079	104.293739	-21.451212	15.59093	101.668785	29.659716	-8.448767	104.304184	31.737226	29.684696	100.772415	30.698471	10.6179645	102.5382995	-73.600895	20.5638955	100.7992705
-37.356358	-13.816298	104.403793	-21.446743	15.713209	101.803551	29.70446	-8.405204	104.651009	31.814035	29.783255	101.121696	30.7592475	10.6890255	102.8863525	-73.6527335	20.7373925	100.7207495
-37.429123	-12.829425	104.540085	-21.478989	15.836257	102.065422	29.707968	-8.413821	105.186859	31.942289	29.899593	101.812958	30.8251285	10.742886	103.4999085	-73.7831065	20.929628	100.6309355
-37.549271	-12.116973	104.57238	-21.468176	15.836188	102.253761	29.666492	-8.463061	105.541969	31.991539	29.91581	102.344574	30.8290155	10.7263745	103.9432715	-73.7653675	20.9460015	100.5642505
-37.675972	-11.339964	104.476532	-21.545774	15.806869	102.497955	29.626986	-8.559375	105.875847	32.034393	29.894772	102.940475	30.8306895	10.6676985	104.408161	-73.9222375	20.9460395	100.587749
-37.754856	-10.457191	104.367302	-21.616106	15.791416	102.714958	29.54933	-8.664606	106.193878	32.12635	29.889702	103.548637	30.83784	10.612548	104.8712575	-74.070052	20.970284	100.5586585
-37.874195	-9.532044	104.288551	-21.701681	15.73668	102.894119	29.455465	-8.772514	106.415665	32.197643	29.855892	104.087242	30.826554	10.541689	105.2514535	-74.229916	20.931671	100.5367845
-37.927002	-8.552924	104.053818	-21.784819	15.6488	103.075882	29.325748	-8.899055	106.539322	32.242226	29.770773	104.613152	30.783987	10.435859	105.576237	-74.353625	20.861741	100.575527
-38.041012	-7.503283	103.834175	-21.816343	15.540721	103.298737	29.145241	-9.028647	106.640411	32.281971	29.630274	105.222	30.713606	10.3008135	105.9312055	-74.346292	20.7806285	100.6662685
-38.175564	-5.884762	103.605164	-22.001986	15.339775	103.878799	28.911558	-9.251163	107.063332	32.371506	29.477036	106.598854	30.641532	10.1129365	106.831093	-74.645504	20.5666135	100.926505
-38.173702	-4.883548	103.447166	-22.152931	15.221955	104.331566	28.794125	-9.338211	107.525291	32.467175	29.473841	107.752922	30.63065	10.067815	107.6391065	-74.936512	20.376095	101.0240255
-38.499405	-3.502098	103.492065	-22.311649	15.142004	104.785706	28.699175	-9.388186	108.055649	32.544659	29.495964	108.937408	30.621917	10.053889	108.4965285	-75.245215	20.230119	101.0748835
-38.657982	-2.310305	103.547981	-22.457485	15.151376	105.203423	28.628239	-9.392445	108.681679	32.590664	29.561543	109.972397	30.6094515	10.084549	109.327038	-75.5244215	20.218203	101.079808
-38.951378	-1.038562	103.620674	-22.602983	15.254465	105.570045	28.631138	-9.309823	109.321617	32.603436	29.699097	110.838493	30.617287	10.194637	110.080055	-75.823253	20.314293	101.060035
-39.166466	0.233462	103.821793	-22.693106	15.421827	105.866119	28.673351	-9.188721	109.901367	32.58672	29.872292	111.516449	30.6300355	10.3417855	110.708908	-76.0162475	20.5018685	101.02333
-39.482655	1.443344	104.018341	-22.756308	15.597181	106.127754	28.708118	-9.096978	110.421982	32.625477	30.034796	111.929146	30.6667975	10.468909	111.175564	-76.1794135	20.725453	101.079944
-40.025761	3.32905	104.174866	-22.782425	15.807409	106.307396	28.792521	-8.966839	110.852745	32.664196	30.166986	112.111366	30.7283585	10.6000735	111.4820555	-76.2932085	21.0147445	101.1327365
-40.372803	4.517355	104.289413	-22.704744	15.871861	106.328217	28.87682	-8.941239	110.839722	32.741619	30.205948	112.01841	30.8092195	10.6323545	111.429066	-76.2187075	21.1113675	101.227368
-40.754116	5.684281	104.298889	-22.624941	15.868428	106.299995	28.945585	-8.939324	110.685646	32.863789	30.187452	111.744675	30.904687	10.624064	111.2151605	-76.154569	21.112792	101.3848295
-41.246559	6.868368	104.273163	-22.455185	15.837772	106.214394	29.048208	-8.977448	110.349182	32.992344	30.119329	111.313225	31.020276	10.5709405	110.8312035	-75.930646	21.1046035	101.5975845
-41.69128	8.032794	104.300201	-22.299286	15.82603	106.096436	29.211971	-9.049999	109.832512	33.137852	30.0681	110.715508	31.1749115	10.5090505	110.27401	-75.7734835	21.1430095	101.918862
-42.164719	9.149261	104.209282	-22.093075	15.780054	105.898773	29.360306	-9.033584	109.114799	33.291351	30.054892	109.824135	31.3258285	10.510654	109.469467	-75.5119785	21.049454	102.328079
-42.710609	10.326968	104.190269	-21.833519	15.772289	105.549446	29.515955	-8.941733	108.072266	33.368088	30.096928	108.536926	31.4420215	10.5775975	108.304596	-75.1090595	20.9669805	102.794296
-43.477497	12.043972	104.038597	-21.397507	15.803666	104.797073	29.680077	-8.767293	105.949257	33.30114	30.179235	106.214142	31.4906085	10.705971	106.0816995	-74.2856225	20.901361	103.5124465
-44.015049	13.22945	103.941055	-21.153637	15.840719	104.25856	29.733414	-8.56946	104.48645	33.17482	30.24334	104.500664	31.454117	10.83694	104.493557	-73.761391	20.844498	104.023563
-44.444553	14.418088	103.902878	-21.010607	15.913941	103.742004	29.784325	-8.390982	102.932167	33.006294	30.322966	102.805412	31.3953095	10.965992	102.8687895	-73.4165235	20.86189	104.6152185
-44.931366	15.528111	103.81633	-20.853979	15.981754	103.168358	29.745489	-8.156814	101.345978	32.74538	30.414633	101.012741	31.2454345	11.1289095	101.1793595	-72.9533925	20.8345985	105.1573565
-45.418655	16.712189	103.658844	-20.720587	16.102964	102.523506	29.665487	-7.894898	99.689934	32.372673	30.489635	99.344925	31.01908	11.2973685	99.5174295	-72.460254	20.9085595	105.5295825
-45.821709	17.881996	103.528	-20.636511	16.171852	101.921104	29.460976	-7.585594	98.235916	32.07431	30.597582	97.991455	30.767643	11.505994	98.1136855	-72.040665	20.83771	105.7285225
-46.133648	19.050417	103.268906	-20.633457	16.310394	101.412262	29.243362	-7.233574	97.085976	31.805611	30.769993	96.995827	30.5244865	11.7682095	97.0409015	-71.7914005	20.8525785	105.7836225
-46.495529	20.844551	103.063629	-20.754099	16.52603	100.902	28.914026	-6.68779	95.879829	31.432135	31.072622	96.154442	30.1730805	12.192416	96.0171355	-71.6812785	20.859644	105.7868645
-46.667564	22.006973	102.978218	-20.831196	16.66617	100.682854	28.697205	-6.352791	95.330902	31.271431	31.298912	95.885773	29.984318	12.4730605	95.6083375	-71.64671	20.8592795	105.7573705
-46.715317	23.14769	102.964592	-20.916864	16.777391	100.574203	28.540621	-6.034551	94.907913	31.138853	31.542841	95.764511	29.839737	12.754145	95.336212	-71.673465	20.800637	105.812194
-46.631981	24.342329	102.996994	-20.957806	16.957832	100.502434	28.429131	-5.752579	94.603111	31.051748	31.790615	95.735397	29.7404395	13.019018	95.169254	-71.6560515	20.896646	105.835614
-46.59269	25.567106	103.230309	-20.976151	17.097944	100.507187	28.362497	-5.492262	94.38678	31.024105	32.023689	95.755699	29.693301	13.2657135	95.0712395	-71.645603	20.9301745	105.9431345
-46.238503	26.552666	103.149971	-20.975632	17.26441	100.507889	28.37364	-5.247146	94.202217	31.021828	32.264767	95.786438	29.697734	13.5088105	94.9943275	-71.648998	21.0200095	106.0214505
-45.786331	27.689964	103.195892	-20.899673	17.407398	100.498833	28.413046	-5.004315	94.048218	31.057617	32.482029	95.818085	29.7353315	13.738857	94.9331515	-71.5346775	21.075939	106.0645145
-45.052166	29.237783	103.144981	-20.79117	17.598101	100.423225	28.518188	-4.683343	93.931572	31.176579	32.77409	95.9058	29.8473835	14.0453735	94.918686	-71.4297235	21.1508285	105.927764
-44.473656	30.249395	103.023209	-20.731392	17.717657	100.361275	28.64374	-4.543352	93.966972	31.287945	32.926071	96.043816	29.9658425	14.1913595	95.005394	-71.4286265	21.2439545	105.717156
-43.752258	31.266073	102.861824	-20.660582	17.828367	100.317261	28.747252	-4.426102	94.106659	31.37759	33.058121	96.2463	30.062421	14.3160095	95.1764795	-71.383585	21.3407245	105.4580425
-42.990166	32.207237	102.744499	-20.671988	17.911421	100.316193	28.85186	-4.354111	94.331703	31.461685	33.167873	96.507057	30.1567725	14.406881	95.41938	-71.5007485	21.415961	105.213006
-42.185074	33.081303	102.606056	-20.666311	17.985125	100.357986	28.918943	-4.320885	94.62072	31.525087	33.28323	96.836548	30.222015	14.4811725	95.728634	-71.554637	21.4890775	104.987338
-41.241436	33.997936	102.496887	-20.744583	18.005268	100.42543	28.943232	-4.265774	94.958839	31.581003	33.37923	97.188103	30.2621175	14.556728	96.073471	-71.7512835	21.453808	104.777389
-40.28957	34.822376	102.483978	-20.864777	18.033031	100.522804	28.989693	-4.230719	95.343849	31.594578	33.489487	97.567177	30.2921355	14.629384	96.455513	-72.0216895	21.436678	104.590095
-38.685135	36.032249	102.353683	-21.057383	18.023674	100.681831	29.033405	-4.149078	95.91671	31.558037	33.656494	98.263824	30.295721	14.753708	97.090267	-72.410487	21.29364	104.273395
-37.56559	36.798389	102.370819	-21.166214	17.985344	100.820145	29.055408	-4.075471	96.385208	31.557819	33.767967	98.818665	30.3066135	14.846248	97.6019365	-72.6390415	21.12444	104.0383535
-36.413036	37.535095	102.347656	-21.301962	17.95269	100.957779	29.13961	-4.009837	96.883514	31.553629	33.900188	99.456177	30.3466195	14.9451755	98.1698455	-72.9505435	20.9602045	103.7457125
-35.189857	38.292946	102.377197	-21.401909	17.92219	101.079666	29.236895	-3.925555	97.384613	31.561998	34.053261	100.12809	30.3994465	15.063853	98.7563515	-73.2032645	20.780527	103.4029805
-33.856297	38.949421	102.408089	-21.523176	17.895695	101.2108	29.331553	-3.856372	97.885803	31.615288	34.170601	100.813927	30.4734205	15.1571145	99.349865	-73.5197725	20.6342755	103.071735
-32.51199	39.650051	102.447174	-21.616817	17.890646	101.325188	29.431692	-3.79935	98.337677	31.706985	34.265728	101.558815	30.5693385	15.233189	99.948246	-73.8029725	20.548103	102.70213
-31.125509	40.287342	102.553963	-21.711412	17.885576	101.397301	29.486244	-3.724959	98.824615	31.817059	34.417118	102.249977	30.6516515	15.3460795	100.537296	-74.0744755	20.4250725	102.257306
-29.007288	41.222012	102.689133	-21.810886	17.908489	101.549324	29.610708	-3.640329	99.531006	31.939623	34.590961	103.29026	30.7751655	15.475316	101.410633	-74.3969375	20.341662	101.688015
-27.677477	41.791145	102.981659	-21.882694	17.92202	101.625427	29.648176	-3.579137	100.04364	32.055466	34.726391	103.944954	30.851821	15.573627	101.994297	-74.617209	20.270413	101.256557
-26.184698	42.299862	103.092537	-21.981165	17.970556	101.731667	29.684412	-3.53746	100.530693	32.158146	34.771683	104.514275	30.921279	15.6171115	102.522484	-74.883609	20.3240005	100.94085
-24.746962	42.764755	103.260078	-22.031208	17.986557	101.766777	29.7351	-3.518123	100.904404	32.191521	34.865929	105.042755	30.9633105	15.673903	102.9735795	-75.0257265	20.299211	100.5599745
-23.25576	43.178917	103.297783	-22.096838	18.026985	101.762642	29.763573	-3.488441	101.22625	32.231075	34.938385	105.437424	30.997324	15.724972	103.331837	-75.191	20.328998	100.193447
-21.763113	43.557812	103.305008	-22.169046	18.068445	101.700798	29.774183	-3.455711	101.52919	32.251873	34.998623	105.703423	31.013028	15.771456	103.6163065	-75.35112	20.365434	99.7852895
-20.311504	43.870567	103.268921	-22.210861	18.082186	101.616905	29.806726	-3.445132	101.728966	32.213646	35.023731	105.939522	31.010186	15.7892995	103.834244	-75.431908	20.3750725	99.399566
-18.162821	44.261589	103.129349	-22.349312	18.103582	101.427414	29.737097	-3.435771	101.998016	32.154682	35.04781	106.114998	30.9458895	15.8060195	104.056507	-75.6445135	20.4011445	98.798321
-16.72658	44.424343	103.06469	-22.396679	18.105083	101.295647	29.727528	-3.474974	102.103165	32.073067	35.001122	106.203064	30.9002975	15.763074	104.1531145	-75.6936555	20.447092	98.4381795
-15.306664	44.611675	102.897224	-22.447651	18.106028	101.109528	29.717758	-3.538173	102.235069	32.048721	34.965885	106.27861	30.8832395	15.713856	104.2568395	-75.7785415	20.4982	97.9622165
-13.897157	44.712944	102.722946	-22.495384	18.11886	100.87339	29.7145	-3.603291	102.370117	32.027237	34.954117	106.369759	30.8708685	15.675413	104.369938	-75.8616365	20.562307	97.376842
-12.522313	44.753716	102.569672	-22.539938	18.138123	100.646416	29.692331	-3.668774	102.506256	31.999115	34.899654	106.546677	30.845723	15.61544	104.5264665	-75.925599	20.660806	96.7663655
-11.184397	44.81929	102.483765	-22.606602	18.151928	100.440002	29.649841	-3.797185	102.663544	31.998772	34.833374	106.864014	30.8243065	15.5180945	104.763779	-76.0375105	20.7857615	96.116225
-9.87439	44.77058	102.56926	-22.689066	18.131027	100.247513	29.581722	-3.947957	102.886414	32.038349	34.738617	107.219246	30.8100355	15.39533	105.05283	-76.1881675	20.866724	95.442196
-8.063019	44.595276	102.758362	-22.783836	18.07198	99.955574	29.473194	-4.192891	103.112602	32.057312	34.571983	107.897858	30.765253	15.189546	105.50523	-76.332925	20.954414	94.405918
-6.926041	44.455399	102.9991	-22.858852	18.026634	99.765327	29.363134	-4.336036	103.307816	32.106899	34.493904	108.369514	30.7350165	15.078934	105.838665	-76.4527205	20.974334	93.691989
-5.893209	44.274658	103.260719	-22.937756	18.016327	99.572723	29.291847	-4.465108	103.525543	32.121407	34.40461	108.911224	30.706627	14.969751	106.2183835	-76.582139	21.062903	92.9270625
-4.888378	43.971973	103.469086	-23.009066	18.032261	99.412239	29.202896	-4.576028	103.827957	32.11414	34.347088	109.447945	30.658518	14.88553	106.637951	-76.67665	21.178992	92.186527
-3.984556	43.772144	103.776398	-23.086716	18.076914	99.347046	29.133129	-4.61005	104.156746	32.097385	34.337284	109.94384	30.615257	14.863617	107.050293	-76.788689	21.290211	91.643799
-3.111278	43.282799	104.129181	-23.129993	18.097347	99.361977	29.149082	-4.670067	104.461372	32.069412	34.324757	110.42498	30.609247	14.827345	107.443176	-76.869233	21.367349	91.280778
-2.362216	42.921249	104.469719	-23.14679	18.123684	99.370102	29.11883	-4.72116	104.801392	32.066124	34.287468	110.916504	30.592477	14.783154	107.858948	-76.886057	21.464214	90.881256
-1.426406	42.227821	105.040894	-23.142572	18.172834	99.552292	29.135536	-4.811407	105.545845	32.095135	34.291435	111.76181	30.6153355	14.740014	108.6538275	-76.9004795	21.605654	90.4507565
-0.933973	41.642551	105.524513	-23.170467	18.19442	99.853401	29.263571	-4.891606	106.121338	32.150303	34.322193	112.390732	30.706937	14.7152935	109.256035	-77.047871	21.6735465	90.450767
-0.43084	40.912853	105.942535	-23.198071	18.198334	100.124954	29.371389	-4.963469	106.590256	32.179829	34.334869	112.925354	30.775609	14.6857	109.757805	-77.171751	21.710968	90.492103
-0.099524	40.231983	106.192078	-23.202131	18.179319	100.281845	29.427397	-5.025895	106.848351	32.180275	34.308804	113.218941	30.803836	14.6414545	110.033646	-77.208098	21.7171835	90.530044
0.094214	39.503139	106.241776	-23.190926	18.150621	100.307594	29.447756	-5.064214	106.964424	32.176693	34.267441	113.305832	30.8122245	14.6016135	110.135128	-77.1940765	21.6996285	90.48006
0.325476	38.637878	106.146645	-23.13603	18.10849	100.315262	29.516611	-5.097492	107.038513	32.178009	34.268345	113.279594	30.84731	14.5854265	110.1590535	-77.11937	21.6315535	90.4714705
0.406316	37.793575	105.945503	-23.098753	18.069864	100.316872	29.606178	-5.098047	107.027969	32.169147	34.291142	113.176796	30.8876625	14.5965475	110.1023825	-77.0851685	21.5431805	90.5313615
0.430314	36.299091	105.507576	-22.99976	17.960077	100.23909	29.718775	-5.067479	106.768478	32.20499	34.250282	112.706352	30.9618825	14.5914015	109.737415	-76.9614025	21.3287525	90.740765
0.369817	35.221046	105.059586	-22.9025	17.867596	100.101898	29.831406	-5.116847	106.404182	32.214687	34.176331	112.255814	31.0230465	14.529742	109.329998	-76.8280465	21.20545	90.873798
0.232795	34.081718	104.462349	-22.84487	17.767113	99.941101	29.886734	-5.172338	106.031845	32.231461	34.089531	111.630333	31.0590975	14.4585965	108.831089	-76.7488375	21.0756295	91.051113
0.017631	32.900299	103.868805	-22.750477	17.697208	99.769226	29.972383	-5.222968	105.54129	32.232239	34.010963	110.868279	31.102311	14.3939975	108.2047845	-76.603265	21.0004185	91.3336675
-0.24118	31.62582	103.185829	-22.584892	17.606068	99.587624	30.126684	-5.288989	104.879257	32.238625	33.932297	109.960152	31.1826545	14.321654	107.4197045	-76.3524385	20.890482	91.7555435
-0.509837	30.257711	102.341843	-22.40114	17.520874	99.372902	30.248774	-5.301604	104.086685	32.282513	33.846897	108.838829	31.2656435	14.2726465	106.462757	-76.0679235	20.7691015	92.283047
-0.835357	28.917812	101.379379	-22.175623	17.439184	99.062859	30.325672	-5.315013	102.976952	32.317875	33.780045	107.329834	31.3217735	14.232516	105.153393	-75.6730195	20.645852	92.972325
-1.325636	26.772898	99.308968	-21.760792	17.415609	98.287193	30.398918	-5.131011	100.405243	32.163368	33.583839	103.797066	31.281143	14.226414	102.1011545	-74.802727	20.604804	94.4732315
-1.685393	25.420544	97.501457	-21.487988	17.488924	97.443359	30.319065	-4.901233	98.135727	31.815008	33.434849	100.754753	31.0670365	14.266808	99.44524	-74.0430125	20.71104	95.441478
-2.007001	23.925968	95.840706	-21.229317	17.55238	96.58432	30.222734	-4.662144	95.893768	31.431412	33.267784	97.79689	30.827073	14.30282	96.845329	-73.285707	20.80194	96.323311
-2.324265	22.438631	94.58625	-21.134718	17.595655	96.003296	30.059551	-4.554348	94.167915	31.005445	33.187824	95.452309	30.532498	14.316738	94.810112	-72.801934	20.874572	97.19648
-2.63102	20.879055	93.911346	-21.178156	17.551718	95.672699	29.836714	-4.510263	93.049454	30.558643	33.064838	93.930054	30.1976785	14.2772875	93.489754	-72.5539905	20.8261485	97.855644
-2.841972	19.302662	93.514999	-21.381315	17.434074	95.444283	29.529819	-4.607321	92.376495	30.180418	32.836609	93.084671	29.8551185	14.114644	92.730583	-72.6177485	20.753504	98.157983
-2.997759	17.72583	93.184212	-21.655649	17.189064	95.267258	29.189426	-4.86703	91.935226	29.910931	32.560532	92.692543	29.5501785	13.846751	92.3138845	-72.8614765	20.531377	98.2206315
-3.05338	15.327424	92.971016	-22.010263	16.749151	95.076294	28.746632	-5.283443	91.64959	29.625401	32.110371	92.626411	29.1860165	13.413464	92.1380005	-73.2065425	20.084838	98.0145875
-2.94346	13.766305	92.850105	-22.244034	16.524511	94.987946	28.5431	-5.517151	91.694679	29.422796	31.913536	92.735062	28.982948	13.1981925	92.2148705	-73.471016	19.8508295	97.7610215
-2.745002	12.164072	92.755478	-22.433155	16.347208	94.87925	28.430658	-5.665329	91.867867	29.246744	31.792894	92.907433	28.838701	13.0637825	92.38765	-73.705011	19.6306335	97.37085
-2.511603	10.629182	92.733353	-22.641426	16.202671	94.753845	28.356838	-5.714182	92.175713	29.08971	31.758551	93.175308	28.723274	13.0221845	92.6755105	-74.006126	19.3831575	96.8321795
-2.164896	9.111132	92.784569	-22.794083	16.074488	94.70311	28.349319	-5.744181	92.692146	28.971153	31.737099	93.644402	28.660236	12.996459	93.168274	-74.248402	19.152517	96.237946
-1.702066	7.534774	93.038109	-22.962999	15.955181	94.704796	28.351984	-5.828262	93.486954	28.888151	31.733418	94.559326	28.6200675	12.952578	94.02314	-74.5460655	18.957784	95.386452
-1.245883	5.98154	93.584755	-23.181492	15.741555	94.866791	28.316139	-6.033281	94.76123	28.919422	31.651106	95.981247	28.6177805	12.8089125	95.3712385	-74.9807645	18.6741975	94.3623435
-0.496118	3.547754	95.129654	-23.45911	15.393421	95.575874	28.356377	-6.58246	97.711823	29.086838	31.496012	99.373787	28.7216075	12.456776	98.542805	-75.6398275	18.330066	92.608943
-0.058999	1.97193	96.78775	-23.744396	15.150311	96.423759	28.491964	-7.073002	100.431206	29.271442	31.354416	102.258263	28.881703	12.140707	101.3447345	-76.370495	18.159915	91.5027835
0.398702	0.405141	98.985107	-23.960873	14.858572	97.570908	28.670492	-7.613822	103.536179	29.396603	31.145775	105.578629	29.0335475	11.7659765	104.557404	-76.9552935	17.9511675	90.584412
0.796863	-1.271826	101.310966	-24.13154	14.471539	98.874619	28.825108	-8.125311	106.659767	29.595608	30.886694	108.866631	29.210358	11.3806915	107.763199	-77.473438	17.5623865	89.986039
1.07896	-2.886672	103.391098	-24.190458	14.09533	99.996094	28.917875	-8.568424	109.302628	29.718456	30.628527	111.405632	29.3181655	11.0300515	110.35413	-77.6990815	17.1606085	89.638058
1.431477	-4.43928	104.577446	-24.270679	13.836815	100.45211	28.92448	-8.80285	110.60009	29.657814	30.494854	112.682533	29.291147	10.846002	111.6413115	-77.832505	16.827628	89.2629085
1.808889	-6.062924	104.633034	-24.219692	13.682153	100.192238	28.863764	-8.846391	111.260269	29.576265	30.443308	113.113228	29.2200145	10.7984585	112.1867485	-77.6593985	16.5658475	88.1977275
2.136017	-8.231202	104.621796	-23.783598	13.416197	99.800781	29.231808	-9.022179	111.373047	29.914856	30.362194	113.19001	29.573332	10.6700075	112.2815285	-77.140528	16.1623865	87.3200335
2.287094	-9.697806	104.428413	-23.449425	13.226773	99.636169	29.58326	-9.159153	111.250793	30.17663	30.22571	112.979713	29.879945	10.5332785	112.115253	-76.778795	15.9202675	87.157085
2.355942	-11.217381	104.214859	-23.139486	13.055518	99.374809	29.856157	-9.262044	111.036407	30.417231	30.096155	112.571655	30.136694	10.4170555	111.804031	-76.415666	15.6939805	86.945587
2.283384	-12.68451	104.01384	-22.872849	12.952677	99.096695	30.000973	-9.253834	111.042442	30.639723	30.028524	112.132057	30.320348	10.387345	111.5872495	-76.066046	15.518009	86.6061405
1.965907	-14.10618	104.033813	-22.639837	12.853811	98.968849	30.168789	-9.396734	111.128571	30.851486	29.9191	111.836586	30.5101375	10.261183	111.4825785	-75.7898115	15.446439	86.4551195
1.707229	-15.677303	104.11599	-22.491699	12.757122	98.910706	30.243883	-9.4915	111.366882	31.004906	29.768402	111.387825	30.6243945	10.138451	111.3773535	-75.6077925	15.375793	86.4440585
1.082104	-17.045547	104.333961	-22.55806	12.784142	98.882095	30.334532	-9.626848	111.432304	31.077793	29.626617	110.946526	30.7061625	9.9998845	111.189415	-75.8222825	15.5683995	86.574775
0.061406	-18.919819	104.466202	-22.157274	12.640001	98.347839	30.501163	-9.620722	111.291527	31.204706	29.455141	109.56041	30.8529345	9.9172095	110.4259685	-75.1674825	15.3627925	86.2697095
-1.03556	-20.108074	104.694427	-21.950998	12.641448	98.029839	30.725157	-9.611742	111.018265	31.248123	29.340469	108.426331	30.98664	9.8643635	109.722298	-74.888636	15.4185325	86.33738
-2.14971	-21.167137	104.959236	-21.700924	12.639515	97.820595	30.93684	-9.619146	110.704399	31.447702	29.084465	106.975174	31.192271	9.7326595	108.8397865	-74.594119	15.5463705	86.8014035
-3.558178	-22.007122	105.486595	-21.444374	12.635363	97.52198	31.118881	-9.718765	110.394218	31.563631	28.714462	105.469307	31.341256	9.4978485	107.9317625	-74.230004	15.7728775	87.1121975
-4.678406	-22.972832	105.904976	-21.243574	12.555237	97.264236	31.244793	-9.855385	110.236977	31.735823	28.304363	104.002396	31.490308	9.224489	107.1196865	-73.977456	15.885985	87.4087855
-5.974243	-23.715849	106.25634	-21.16256	12.425346	97.020142	31.386679	-9.945713	109.752907	31.858509	27.866177	102.317154	31.622594	8.960232	106.0350305	-73.947714	15.89046	88.0052535
-7.667328	-24.157469	106.432198	-21.058966	12.331226	96.583488	31.481302	-9.958871	108.976707	31.812542	27.407238	100.233604	31.646922	8.7241835	104.6051555	-73.764854	15.9382685	88.5618205
-9.809862	-24.792408	106.20211	-20.876223	12.053015	95.834145	31.765842	-9.979111	107.517838	31.705105	26.900942	97.535431	31.7354735	8.4609155	102.5266345	-73.4879195	15.6451145	89.1416555
-11.337946	-24.981195	105.881737	-20.814404	11.786744	95.576721	31.857512	-10.085501	106.660995	31.68815	26.650896	96.244606	31.772831	8.2826975	101.4528005	-73.401639	15.2907905	89.7006415
-12.802252	-25.131794	105.322037	-20.798021	11.455846	95.506378	32.002682	-10.223031	105.626427	31.617901	26.443338	95.176338	31.8102915	8.1101535	100.4013825	-73.4063335	14.8015385	90.6113735
-14.312379	-25.065035	104.683563	-20.791929	11.070728	95.382141	32.05011	-10.366695	104.492393	31.46879	26.262474	94.084717	31.75945	7.9478895	99.288555	-73.343308	14.1935665	91.475727
-15.837537	-24.877556	103.927925	-20.827919	10.722168	95.234215	32.079086	-10.461799	103.330101	31.218349	26.096704	93.129227	31.6487175	7.8174525	98.229664	-73.3045555	13.6268835	92.238766
-17.426107	-24.385963	103.435684	-20.883427	10.399719	95.203117	32.008751	-10.598974	102.525475	30.980867	25.929884	92.477264	31.494809	7.665455	97.5013695	-73.261663	13.133983	92.9048645
-19.106998	-23.716032	103.086807	-20.992235	10.116513	95.371948	31.9918	-10.820312	101.9953	30.74646	25.762241	92.159187	31.36913	7.4709645	97.0772435	-73.3536	12.7620615	93.6666525
-21.545895	-22.416067	102.589249	-21.132002	9.731178	95.728455	31.825394	-11.217686	101.290932	30.478413	25.452265	91.960854	31.1519035	7.1172895	96.625893	-73.4159075	12.3450665	94.831017
-23.176208	-21.31782	102.282776	-21.16987	9.459017	95.975151	31.733135	-11.493129	101.009514	30.355818	25.224298	92.050034	31.0444765	6.8655845	96.529774	-73.3842165	12.0524495	95.420528
-24.808294	-20.058369	101.997879	-21.282125	9.222239	96.34993	31.640991	-11.820411	100.982857	30.29612	25.079071	92.440903	30.9685555	6.62933	96.71188	-73.5328055	11.815148	95.98798
-26.44301	-18.572784	101.750137	-21.364706	9.022217	96.774605	31.551823	-12.133582	100.992325	30.264986	24.956844	93.003052	30.9084045	6.411631	96.9976885	-73.6378165	11.632803	96.5515215
-28.06493	-17.020889	101.336197	-21.434256	8.854162	97.191582	31.479343	-12.40367	100.875938	30.21789	24.883799	93.708733	30.8486165	6.2400645	97.2923355	-73.7171285	11.4682595	97.0908285
-29.646317	-15.308306	100.955437	-21.48929	8.699855	97.690414	31.359526	-12.655622	100.84639	30.245113	24.835506	94.675102	30.8023195	6.089942	97.760746	-73.7808995	11.309768	97.620082
-31.212276	-13.526487	100.567734	-21.552572	8.545245	98.292068	31.321075	-12.98658	100.925125	30.354849	24.857124	96.011658	30.837962	5.935272	98.4683915	-73.943106	11.155218	98.1157445
-33.605072	-10.577333	100.141502	-21.722151	8.33334	99.266785	31.116587	-13.334158	101.089241	30.55357	24.895325	98.375473	30.8350785	5.7805835	99.732357	-74.2793805	10.8860965	98.801213
-35.242966	-8.493732	100.003387	-21.892181	8.21946	99.956749	30.942997	-13.539788	101.322342	30.694845	24.867825	100.160217	30.818921	5.6640185	100.7412795	-74.603283	10.7749015	99.1722185
-36.824383	-6.443412	99.903984	-22.097544	8.126376	100.653397	30.792841	-13.816992	101.748154	30.993885	24.816856	101.939812	30.893363	5.499932	101.843983	-75.088451	10.75282	99.462811
-38.504997	-4.259232	99.975281	-22.248291	8.137614	101.262405	30.673357	-14.042666	102.022255	31.245481	24.738367	103.418037	30.959419	5.3478505	102.720146	-75.456001	10.9273775	99.804664
-40.049225	-2.128083	100.124146	-22.376616	8.253234	101.668358	30.51923	-14.093436	101.984093	31.442902	24.67169	104.276108	30.981066	5.289127	103.1301005	-75.734298	11.217341	100.2066155
-41.656582	-0.045636	100.147263	-22.45775	8.480798	101.790115	30.433384	-14.02103	101.5718	31.556787	24.689674	104.394081	30.9950855	5.334322	102.9829405	-75.9105855	11.627274	100.5972895
-43.257725	2.050095	100.261009	-22.493366	8.806722	101.636459	30.381752	-13.836686	100.639221	31.552795	24.760441	103.729988	30.9672735	5.4618775	102.1846045	-75.9540055	12.1515665	101.0883135
-45.613991	4.99158	100.341751	-22.44339	9.246773	100.887428	30.137718	-13.329917	98.333717	31.273943	24.943243	101.531288	30.7058305	5.806663	99.9325025	-75.5926105	12.686883	101.8423535
-47.174961	6.825105	100.59861	-22.387617	9.564415	100.374649	29.855907	-12.847811	96.533493	30.924946	25.149044	99.662086	30.3904265	6.1506165	98.0977895	-75.1656605	12.9782135	102.6515085
-48.65414	8.560345	101.07869	-22.387135	9.872741	99.948761	29.562586	-12.373742	94.753868	30.464407	25.463776	97.85051	30.0134965	6.545017	96.302189	-74.7877665	13.200465	103.595333
-50.107487	10.232177	101.65892	-22.426195	10.223425	99.663376	29.20093	-11.869684	93.164658	29.925722	25.748596	96.330597	29.563326	6.939456	94.7476275	-74.415716	13.507394	104.5791245
-51.415489	11.747499	102.401413	-22.475986	10.534367	99.567635	28.749538	-11.440393	91.8395	29.433432	26.001093	95.095894	29.091485	7.28035	93.467697	-74.043457	13.788384	105.667573
-52.719543	13.288434	103.14933	-22.646648	10.770258	99.480934	28.257307	-11.083687	90.815758	28.95368	26.228819	94.09597	28.6054935	7.572566	92.455864	-73.8987895	13.96795	106.506004
-53.836655	14.674124	103.805862	-22.83395	11.022223	99.457031	27.751143	-10.745248	89.927864	28.514122	26.48937	93.272148	28.1326325	7.872061	91.600006	-73.8005325	14.172385	107.314056
-55.405807	16.632595	104.608582	-23.201714	11.409189	99.188545	26.970545	-10.317982	88.637856	27.831984	26.859375	92.021576	27.4012645	8.2706965	90.329716	-73.8046925	14.5476815	108.047374
-56.412476	17.817595	104.866112	-23.549335	11.623335	98.888039	26.436514	-10.0252	87.845322	27.311087	27.120903	91.168686	26.8738005	8.5478515	89.507004	-73.9724705	14.6988185	108.269074
-57.147564	18.9408	105.017937	-23.915712	11.811176	98.577438	25.929871	-9.79984	87.133385	26.801193	27.344614	90.482224	26.365532	8.772387	88.8078045	-74.196956	14.849965	108.3470715
-57.843315	19.949408	105.091583	-24.316662	11.964094	98.283592	25.424906	-9.582764	86.600143	26.368666	27.528234	89.997009	25.896786	8.972735	88.298576	-74.53011	14.955453	108.268608
-58.401047	20.900936	105.095657	-24.711742	12.091831	98.053345	24.975203	-9.4025	86.222115	25.939384	27.720175	89.650414	25.4572935	9.1588375	87.9362645	-74.8807775	15.0248245	108.1704255
-58.802254	21.737638	105.135933	-25.104776	12.228398	97.887871	24.543886	-9.150638	85.965279	25.50193	27.932489	89.401535	25.022908	9.3909255	87.683407	-75.23246	15.0658705	108.092335
-59.039833	22.500502	105.17086	-25.392952	12.370656	97.880409	24.174673	-8.928107	85.880432	25.098892	28.123436	89.343445	24.6367825	9.5976645	87.6119385	-75.4226865	15.1436475	108.1488795
-59.134274	23.547272	105.279732	-25.806574	12.569443	97.965599	23.684191	-8.603106	85.957886	24.659857	28.432993	89.398079	24.172024	9.9149435	87.6779825	-75.785172	15.2239425	108.2532155
-58.957054	24.124527	105.424393	-26.077393	12.700666	98.082855	23.426403	-8.393548	86.056	24.397966	28.629763	89.459061	23.9121845	10.1181075	87.7575305	-76.0669705	15.2832245	108.4081795
-58.639801	24.641813	105.4729	-26.288414	12.813461	98.165115	23.198765	-8.228867	86.090866	24.16818	28.778961	89.516335	23.6834725	10.275047	87.8036005	-76.2603005	15.351875	108.5266295
-58.216816	25.0758	105.393936	-26.479548	12.914713	98.207458	22.987183	-8.084339	86.082031	23.988615	28.929239	89.612038	23.487899	10.42245	87.8470345	-76.446995	15.406976	108.5678815
-57.64447	25.512011	105.177704	-26.75485	13.042614	98.182823	22.810184	-7.976428	86.133751	23.835283	29.058699	89.795273	23.3227335	10.5411355	87.964512	-76.8324335	15.5440925	108.401134
-56.890564	25.90262	104.786339	-26.996058	13.182015	98.096756	22.664173	-7.875611	86.268257	23.727219	29.16301	90.075668	23.195696	10.6436995	88.1719625	-77.187812	15.7203305	108.0215495
-56.10994	26.245871	104.218971	-27.251247	13.366575	97.925819	22.546297	-7.800166	86.497566	23.679615	29.283613	90.439209	23.112956	10.7417235	88.4683875	-77.61545	15.9914265	107.3832505
-54.627151	26.633942	103.188263	-27.626163	13.641958	97.727249	22.379784	-7.752579	87.040466	23.607174	29.426674	91.117828	22.993479	10.8370475	89.079147	-78.245805	16.4468685	106.375351
-53.374989	26.890465	102.638123	-27.870577	13.814393	97.709717	22.280916	-7.717041	87.622299	23.569607	29.510094	91.683548	22.9252615	10.8965265	89.6529235	-78.6664155	16.7322595	105.7665105
-52.042622	26.988459	102.314583	-28.057312	13.981697	97.870888	22.252783	-7.714758	88.309769	23.533401	29.584738	92.274681	22.893092	10.93499	90.292225	-79.007716	17.028404	105.449551
-50.534737	27.024164	102.15554	-28.135813	14.082265	98.250351	22.211666	-7.757493	89.178078	23.529963	29.59642	92.934593	22.8708145	10.9194635	91.0563355	-79.1424405	17.2450665	105.4443665
-48.76181	27.060726	102.150597	-28.202232	14.159235	98.778381	22.245142	-7.894632	90.459839	23.600079	29.482599	93.904877	22.9226105	10.7939835	92.182358	-79.3270745	17.5244865	105.374404
-46.980076	26.962353	102.189926	-28.279552	14.172009	99.590408	22.430191	-8.210608	92.174225	23.865084	29.328775	95.276062	23.1476375	10.5590835	93.7251435	-79.7067415	17.7849345	105.4556725
-45.009415	26.868826	102.365509	-28.348145	14.087002	100.479935	22.617985	-8.601183	94.223152	24.202229	29.172644	96.893158	23.410107	10.2857305	95.558155	-80.106397	17.8882735	105.401715
-41.935741	26.684772	102.533325	-28.45042	14.100369	101.783432	23.005392	-9.063517	97.372856	24.640676	29.062649	99.180061	23.823034	9.999566	98.2764585	-80.723874	18.201172	105.2904055
-39.799507	26.592266	102.546944	-28.503811	14.142778	102.408745	23.121435	-9.232922	99.192299	24.839502	28.981438	100.531898	23.9804685	9.874258	99.8620985	-80.9880905	18.411298	104.9553915
-37.530987	26.508736	102.612457	-28.472748	14.103513	103.007484	23.169079	-9.474348	100.976646	25.135418	28.797085	101.918671	24.1522485	9.6613685	101.4476585	-81.0977445	18.5456575	104.5673095
-35.283958	26.493582	102.898499	-28.445036	14.074718	103.639946	23.248659	-9.769086	102.856789	25.507879	28.552851	103.526711	24.378269	9.3918825	103.19175	-81.268341	18.7575535	104.088142
-32.894474	26.514566	103.370705	-28.385798	14.051807	104.378654	23.349289	-10.022416	104.796158	25.934729	28.408379	105.420128	24.642009	9.1929815	105.108143	-81.413605	18.9106325	103.649165
-30.533686	26.593229	104.230591	-28.273178	14.029388	105.286255	23.474075	-10.209933	106.709671	26.353634	28.349155	107.583092	24.9138545	9.069611	107.1463815	-81.4602105	18.989165	103.4261285
-28.162966	26.755476	105.376968	-28.115822	14.053782	106.323097	23.659883	-10.363356	108.646515	26.800734	28.350931	109.9282	25.2303085	8.9937875	109.2873575	-81.4619525	19.1137765	103.3588365
-24.705036	27.094387	107.345619	-27.872446	14.121487	107.863487	23.961226	-10.515707	111.428429	27.446016	28.456249	113.367401	25.703621	8.970271	112.397915	-81.448513	19.272703	103.329059
-22.52581	27.470264	108.480873	-27.743626	14.233158	108.632469	24.091221	-10.465267	112.770233	27.798578	28.65583	115.145981	25.9448995	9.0952815	113.958107	-81.4321515	19.3710345	103.306831
-20.210049	27.73756	109.179214	-27.63711	14.426167	109.007965	24.193802	-10.259927	113.643562	28.018198	28.899866	116.391647	26.106	9.3199695	115.0176045	-81.38022	19.5323645	102.9983255
-18.041441	28.121611	109.62738	-27.510748	14.729198	109.069077	24.331224	-10.008391	114.165543	28.22422	29.188677	117.104256	26.277722	9.590143	115.6348995	-81.299218	19.868253	102.5032545
-15.932817	28.538799	109.792961	-27.37113	15.049103	108.808662	24.493801	-9.714286	114.338661	28.408836	29.487743	117.410812	26.4513185	9.8867285	115.8747365	-81.1935785	20.2114775	101.7425875
-13.846498	28.961321	109.64798	-27.22154	15.382354	108.321938	24.63258	-9.493361	114.245712	28.613743	29.710432	117.310478	26.6231615	10.1085355	115.778095	-81.0662415	20.6561725	100.865781
-11.825917	29.373329	109.250191	-27.017441	15.693003	107.605469	24.719477	-9.303106	113.996719	28.807249	29.827578	116.868233	26.763363	10.262236	115.432476	-80.798245	21.12377	99.778462
-8.942399	30.033115	108.278427	-26.660091	16.140238	106.236359	24.976765	-9.088245	113.304695	29.043749	29.974762	115.819	27.010257	10.4432585	114.5618475	-80.330439	21.8372175	97.9108705
-7.149748	30.504122	107.538895	-26.382652	16.404144	105.26992	25.134766	-8.935612	112.701271	29.209965	30.054802	114.9431	27.1723655	10.559595	113.8221855	-79.9376695	22.248693	96.7176545
-5.414996	30.979685	106.74633	-26.111511	16.607117	104.291847	25.319731	-8.810651	111.883972	29.394794	30.087713	113.939735	27.3572625	10.638531	112.9118535	-79.5802845	22.575703	95.6718405
-3.8224	31.431749	105.942558	-25.780725	16.729193	103.304581	25.558392	-8.697427	110.951721	29.584957	30.133417	112.947083	27.5716745	10.717995	111.949402	-79.1331245	22.740391	94.65976
-2.346343	31.96595	105.191589	-25.445593	16.824942	102.455223	25.897297	-8.543247	109.918823	29.841175	30.252373	111.80854	27.869236	10.854563	110.8636815	-78.760422	22.795321	94.0467645
-0.940051	32.526863	104.30204	-25.097132	16.908997	101.542259	26.230434	-8.292892	108.593582	30.051479	30.375311	110.513779	28.1409565	11.0412095	109.5536805	-78.3352205	22.7767845	93.5308375
0.376144	33.095535	103.340569	-24.719254	17.023228	100.620041	26.529053	-8.029587	107.389275	30.248188	30.541723	109.238945	28.3886205	11.256068	108.31411	-77.8271285	22.790388	92.925972
2.013747	34.046177	102.41114	-24.293781	17.28796	99.586311	26.997465	-7.638699	105.910576	30.47097	30.84856	108.008339	28.7342175	11.6049305	106.9594575	-77.3217795	22.9709895	92.2131645
2.911355	34.689934	102.194038	-24.112896	17.436689	99.214722	27.172354	-7.421536	105.254807	30.600225	31.008438	107.627998	28.8862895	11.793451	106.4414025	-77.1120815	23.079927	91.9880415
3.673253	35.315105	102.277664	-23.974674	17.572758	99.017426	27.316921	-7.280214	104.883301	30.712458	31.142733	107.61721	29.0146895	11.9312595	106.2502555	-76.9640375	23.2142565	91.7845965
4.293005	36.01025	102.552589	-23.866394	17.755352	98.944405	27.388254	-7.098442	104.768768	30.838093	31.283936	107.852379	29.1131735	12.092747	106.3105735	-76.8459615	23.417957	91.5782365
4.805619	36.68219	102.882362	-23.804914	17.970877	98.934998	27.487162	-6.945182	104.775368	30.935505	31.445009	108.142151	29.2113335	12.2499135	106.4587595	-76.8211615	23.6918405	91.4112365
5.214827	37.314838	103.113686	-23.71911	18.210693	98.875816	27.54764	-6.780169	104.735458	31.02799	31.595686	108.323029	29.287815	12.4077585	106.5292435	-76.726035	24.0136275	91.2223885
5.548759	37.972759	103.104851	-23.613827	18.4338	98.667595	27.580488	-6.617269	104.647995	31.153811	31.728655	108.381187	29.3671495	12.555693	106.514591	-76.5948035	24.311907	90.820599
5.807998	38.898937	102.851532	-23.452251	18.866549	98.175934	27.713282	-6.389746	104.538979	31.338778	31.992514	108.27166	29.52603	12.801384	106.4053195	-76.430532	24.931714	89.9465485
5.824727	39.45092	102.509392	-23.278887	19.122345	97.778725	27.813879	-6.211139	104.399254	31.497532	32.161606	108.13118	29.6557055	12.9752335	106.265217	-76.2134795	25.2694565	89.292233
5.688128	39.96265	102.262726	-23.055313	19.337454	97.406181	27.952545	-6.058941	104.243874	31.672451	32.286419	108.017906	29.812498	13.113739	106.13089	-75.923124	25.561169	88.681472
5.456039	40.429554	102.041245	-22.800817	19.501411	97.132645	28.142256	-5.919402	104.146698	31.897276	32.401646	107.983612	30.019766	13.241122	106.065155	-75.6214	25.7617	88.200135
5.15727	40.770733	101.986061	-22.517405	19.626785	96.992531	28.387636	-5.819182	104.093513	32.114662	32.518734	108.069382	30.251149	13.349776	106.0814475	-75.285959	25.903794	87.9036145
4.718666	41.170052	101.960052	-22.257866	19.709389	96.964943	28.633478	-5.706726	104.097404	32.338436	32.624729	108.203979	30.485957	13.4590015	106.1506915	-75.001689	25.9597765	87.7791945
4.193397	41.411266	101.911583	-22.020826	19.795324	97.006691	28.896416	-5.59618	104.029152	32.543388	32.755573	108.25721	30.719902	13.5796965	106.143181	-74.761554	26.0109515	87.870201
3.206662	41.681736	101.594666	-21.637659	19.904055	97.066788	29.253601	-5.413019	103.599312	32.97607	32.879673	107.856537	31.1148355	13.733327	105.7279245	-74.3901535	26.074783	88.4056515
2.416475	41.767864	101.232384	-21.385283	19.983055	97.125015	29.485077	-5.249968	103.075043	33.222015	33.002998	107.231033	31.353546	13.876515	105.153038	-74.124112	26.089595	89.096992
1.555188	41.938374	100.724838	-21.181623	20.106289	97.197342	29.684057	-5.062369	102.374962	33.46693	33.155609	106.306519	31.5754935	14.04662	104.3407405	-73.9387395	26.165958	90.0539435
0.653111	41.965126	100.159241	-21.011011	20.23497	97.268745	29.84491	-4.848088	101.507965	33.652683	33.37059	105.106422	31.7487965	14.261251	103.3071935	-73.7708185	26.208689	91.2302965
-0.324959	41.96558	99.389473	-20.862074	20.422394	97.274574	29.962286	-4.548002	100.505661	33.721596	33.634422	103.635025	31.841941	14.54321	102.070343	-73.566089	26.301578	92.478805
-1.410375	41.923145	98.698402	-20.774242	20.580879	97.274742	30.039009	-4.217185	99.446785	33.635174	33.878132	102.153687	31.8370915	14.8304735	100.800236	-73.3855755	26.3312845	93.749248
-2.53697	41.840614	98.130165	-20.799421	20.693584	97.341377	30.014986	-3.899793	98.643646	33.37915	34.15126	100.97731	31.697068	15.1257335	99.810478	-73.29591	26.2614345	94.872276
-4.226637	41.564247	97.725349	-21.029055	20.809681	97.537628	29.86483	-3.597098	98.113045	32.940414	34.546867	99.922119	31.402622	15.4748845	99.017582	-73.460732	26.1444775	96.057674
-5.431046	41.316586	97.480232	-21.228374	20.897831	97.609131	29.745171	-3.463558	98.073158	32.615082	34.730564	99.504341	31.1801265	15.633503	98.7887495	-73.6368745	26.162159	96.4295125
-6.553419	41.051464	97.206337	-21.403637	20.969763	97.576851	29.608122	-3.326155	98.167038	32.376133	34.914856	99.120682	30.9921275	15.7943505	98.64386	-73.7994015	26.1451755	96.509842
-7.634978	40.780235	96.810867	-21.517212	21.040028	97.482674	29.568922	-3.234197	98.24926	32.164501	35.040005	98.759026	30.8667115	15.902904	98.504143	-73.9011355	26.177152	96.461205
-8.633881	40.466396	96.483452	-21.53299	21.051758	97.324928	29.565378	-3.158878	98.302238	32.033607	35.086586	98.419312	30.7994925	15.963854	98.360775	-73.8654725	26.139662	96.289081
-9.638842	40.138218	96.169128	-21.503513	21.040728	97.165886	29.633022	-3.096333	98.234848	31.990299	35.115437	98.096642	30.8116605	16.009552	98.165745	-73.8186865	26.071904	96.166027
-10.584657	39.78405	95.985146	-21.400089	21.013914	96.997047	29.706087	-3.02401	98.063164	32.044254	35.131947	97.755066	30.8751705	16.0539685	97.909115	-73.6753485	25.9738595	96.084979
-11.912845	39.344368	95.644508	-21.118158	21.025103	96.739967	29.915274	-2.871212	97.652397	32.174408	35.206112	97.255043	31.044841	16.16745	97.45372	-73.281157	25.882756	96.026214
-12.69349	38.972977	95.467064	-20.940681	21.072792	96.580467	30.083269	-2.674539	97.300346	32.24271	35.318729	96.914963	31.1629895	16.322095	97.1076545	-73.0443515	25.823489	96.0532795
-13.595623	38.668995	95.35891	-20.760162	21.125422	96.448471	30.236193	-2.454473	96.941292	32.282536	35.471817	96.606117	31.2593645	16.508672	96.7737045	-72.7796885	25.742172	96.1232375
-14.399685	38.40123	95.392975	-20.631319	21.190231	96.355942	30.350855	-2.176655	96.611824	32.280792	35.676895	96.394882	31.3158235	16.75012	96.503353	-72.5784615	25.630342	96.208531
-15.192888	38.116081	95.422745	-20.569492	21.302114	96.304451	30.42639	-1.886241	96.358772	32.243626	35.953724	96.330353	31.335008	17.0337415	96.3445625	-72.473992	25.5704865	96.2643395
-15.905383	37.808567	95.53083	-20.60148	21.414463	96.271393	30.502289	-1.563779	96.209946	32.168903	36.263702	96.392532	31.335596	17.3499615	96.301239	-72.538556	25.4789645	96.241547
-16.686468	37.45512	95.610435	-20.664124	21.563103	96.27359	30.511734	-1.201687	96.129669	32.02914	36.620487	96.543083	31.270437	17.7094	96.336376	-72.598685	25.416806	96.210804
-17.766888	36.973064	95.766304	-20.875908	21.762886	96.251991	30.468325	-0.692567	96.053925	31.805489	37.143581	96.794975	31.136907	18.225507	96.42445	-72.888723	25.300265	96.079532
-18.466991	36.600079	95.838867	-21.030773	21.872435	96.235947	30.391745	-0.378809	96.063354	31.610382	37.462601	96.965302	31.0010635	18.541896	96.514328	-73.0626095	25.202974	95.957566
-19.115837	36.229076	95.85997	-21.225218	21.988457	96.229012	30.307882	-0.130515	96.139679	31.419542	37.74448	97.125275	30.863712	18.8069825	96.632477	-73.314148	25.1699315	95.825547
-19.675776	35.844711	95.877853	-21.384933	22.110109	96.263084	30.199558	0.078592	96.290199	31.233612	37.974091	97.261902	30.716585	19.0263415	96.7760505	-73.486451	25.1938765	95.7501175
-20.191881	35.377312	95.893166	-21.571428	22.21302	96.303307	30.086018	0.225514	96.44606	31.060886	38.142456	97.358139	30.573452	19.183985	96.9020995	-73.716308	25.242055	95.7045145
-20.727739	34.911129	95.835808	-21.730381	22.312496	96.311066	29.972687	0.324623	96.598572	30.897156	38.286243	97.382011	30.4349215	19.305433	96.9902915	-73.8956835	25.319559	95.6318405
-21.180536	34.441013	95.79567	-21.871204	22.390039	96.309647	29.849937	0.418723	96.732178	30.751245	38.366623	97.356415	30.300591	19.392673	97.0442965	-74.042999	25.387405	95.5749975
-21.836935	33.617733	95.791176	-22.062523	22.4611	96.383148	29.686058	0.488525	96.938347	30.561882	38.446747	97.391235	30.12397	19.467636	97.164791	-74.249016	25.454564	95.601505
-22.216444	33.114044	95.829987	-22.212337	22.488617	96.475296	29.570431	0.49181	97.134193	30.452847	38.46389	97.490868	30.011639	19.47785	97.3125305	-74.436313	25.499384	95.6380615
-22.546482	32.599075	95.925743	-22.342907	22.466017	96.591011	29.461468	0.484749	97.322311	30.34651	38.470898	97.606064	29.903989	19.4778235	97.4641875	-74.589803	25.4542105	95.7178345
-22.808973	32.038181	96.029945	-22.485157	22.477978	96.730461	29.347008	0.475626	97.493851	30.229494	38.482243	97.748604	29.788251	19.4789345	97.6212275	-74.758565	25.4770215	95.8396945
-23.090557	31.446638	96.14006	-22.637577	22.463846	96.863647	29.193586	0.48866	97.643257	30.124607	38.498135	97.898354	29.6590965	19.4933975	97.7708055	-74.9342505	25.4342945	95.9564885
-23.36017	30.930424	96.225609	-22.791706	22.505873	96.969948	29.053196	0.513338	97.763176	30.017597	38.557896	98.049393	29.5353965	19.535617	97.9062845	-75.1188085	25.476129	96.0336115
-23.572037	30.36359	96.323761	-22.980967	22.562395	97.06588	28.913958	0.587824	97.888794	29.875343	38.650093	98.190666	29.3946505	19.6189585	98.03973	-75.3565845	25.5058315	96.09203
-23.890465	29.532167	96.476234	-23.239319	22.639023	97.197113	28.702085	0.726753	98.049377	29.644501	38.794048	98.339233	29.173293	19.7604005	98.194305	-75.651931	25.5176455	96.199921
-24.114223	29.065636	96.552322	-23.416685	22.717962	97.294197	28.564838	0.843411	98.171043	29.474831	38.917084	98.417542	29.0198345	19.8802475	98.2942925	-75.8532045	25.5556765	96.2941015
-24.256792	28.580929	96.646652	-23.585876	22.809216	97.403687	28.443972	0.979578	98.322121	29.303703	39.051453	98.498154	28.8738375	20.0155155	98.4101375	-76.0455895	25.6029165	96.3972365
-24.323872	28.078314	96.761459	-23.754293	22.890093	97.516426	28.325739	1.07542	98.475899	29.153723	39.150257	98.593681	28.739731	20.1128385	98.53479	-76.248317	25.6673475	96.498062
-24.380342	27.565866	96.823181	-23.892803	22.944187	97.626656	28.205208	1.140497	98.65667	29.014853	39.231636	98.706001	28.6100305	20.1860665	98.6813355	-76.3956365	25.7023075	96.5719765
-24.452406	27.08852	96.899025	-24.066471	22.944221	97.726814	28.092415	1.161549	98.846939	28.892738	39.266903	98.82634	28.4925765	20.214226	98.8366395	-76.6255185	25.674216	96.6169885
-24.442457	26.581816	96.970642	-24.228947	22.963335	97.798073	27.986088	1.145371	99.011337	28.769108	39.274048	98.922752	28.377598	20.2097095	98.9670445	-76.835492	25.7169605	96.6291015
-24.765659	26.138866	97.082047	-24.436735	22.950748	97.83886	27.795986	1.129573	99.185265	28.619286	39.265358	98.97007	28.207636	20.1974655	99.0776675	-77.081106	25.7040305	96.6000525
-24.919991	26.115263	97.033524	-24.5282	22.917938	97.821831	27.703499	1.131418	99.230728	28.504498	39.243134	98.944626	28.1039985	20.187276	99.087677	-77.1603985	25.6486	96.555985
-24.974382	26.227251	96.973648	-24.634802	22.879482	97.795235	27.62467	1.1189	99.27021	28.393736	39.226208	98.939766	28.009203	20.172554	99.104988	-77.278807	25.58641	96.485482
-25.063711	26.417177	96.973488	-24.727089	22.85774	97.806297	27.534527	1.097218	99.336693	28.290123	39.204624	98.994781	27.912325	20.150921	99.165737	-77.366503	25.564559	96.446857
-25.118387	26.600344	96.995926	-24.858055	22.782021	97.826241	27.440638	1.072693	99.43914	28.183397	39.18	99.114937	27.8120175	20.1263465	99.2770385	-77.5281275	25.4376955	96.3754435
-25.213238	26.829693	97.077087	-24.98143	22.713493	97.906021	27.350569	1.021265	99.516296	28.085896	39.149929	99.26413	27.7182325	20.085597	99.390213	-77.6810925	25.341389	96.421829
-25.300503	27.122263	97.165947	-25.143188	22.623753	97.953506	27.243706	0.992459	99.585342	27.99157	39.114319	99.388138	27.617638	20.053389	99.48674	-77.904014	25.194117	96.420272
-25.363319	27.464256	97.220932	-25.354036	22.542841	98.035789	27.112785	0.986244	99.733704	27.807331	39.098953	99.473228	27.460058	20.0425985	99.603466	-78.16813	25.0430835	96.468112
-25.354368	27.697628	97.245316	-25.481853	22.539488	98.069366	27.031574	0.996628	99.821182	27.642813	39.107365	99.486046	27.3371935	20.0519965	99.653614	-78.3008995	25.0269795	96.485118
-25.429985	27.900537	97.252068	-25.61462	22.479	98.110107	26.918612	1.006292	99.845497	27.488331	39.097424	99.42263	27.2034715	20.051858	99.6340635	-78.4327115	24.906142	96.5861505
-25.603577	28.108845	97.343414	-25.714996	22.410158	98.152016	26.82077	0.969122	99.806366	27.320627	39.069321	99.313148	27.0706985	20.0192215	99.559757	-78.5006905	24.8010945	96.744275
-25.665665	28.275391	97.421112	-25.794617	22.324095	98.218826	26.719311	0.936415	99.749641	27.188202	39.018829	99.203697	26.9537565	19.977622	99.476669	-78.5429905	24.670568	96.960983
-25.754515	28.390455	97.496674	-25.866899	22.239653	98.320892	26.622179	0.897881	99.677788	27.060381	38.93	99.176445	26.84128	19.9139405	99.4271165	-78.575078	24.5653655	97.2146675
-25.814873	28.531343	97.607307	-25.955906	22.094395	98.432007	26.534485	0.801241	99.633118	26.964573	38.837608	99.217621	26.749529	19.8194245	99.4253695	-78.661341	24.3693655	97.4386445
-25.683647	28.599262	97.841331	-26.099951	21.85281	98.562828	26.384068	0.656705	99.524155	26.838028	38.705128	99.404121	26.611048	19.6809165	99.464138	-78.81095	24.0247035	97.661518
-25.50754	28.561359	97.876022	-26.186028	21.67901	98.595581	26.280668	0.553827	99.413124	26.76099	38.600529	99.523125	26.520829	19.577178	99.4681245	-78.892885	23.780842	97.7230375
-25.362808	28.565676	97.897736	-26.282957	21.52873	98.557121	26.176748	0.452904	99.273125	26.673306	38.506554	99.601173	26.425027	19.479729	99.437149	-78.990941	23.577731	97.677093
-25.154287	28.563723	97.877174	-26.414463	21.406729	98.47821	26.089937	0.378687	99.115959	26.582521	38.41367	99.626503	26.336229	19.3961785	99.371231	-79.165155	23.4172795	97.585189
-24.90613	28.572325	97.788841	-26.489321	21.283428	98.367706	25.998205	0.329502	98.946869	26.4925	38.334332	99.603004	26.2453525	19.331917	99.2749365	-79.2239945	23.234939	97.4604755
-24.645931	28.593084	97.679207	-26.570108	21.186829	98.265587	25.942728	0.286632	98.796776	26.38722	38.260933	99.517807	26.164974	19.2737825	99.1572915	-79.30519	23.0998755	97.3738825
-24.317945	28.617981	97.564285	-26.620358	21.11117	98.147758	25.908047	0.236304	98.654327	26.271662	38.190342	99.38308	26.0898545	19.213323	99.0187035	-79.3305705	23.009017	97.2768125
-23.977764	28.64105	97.369858	-26.697582	20.957088	97.944305	25.841948	0.180151	98.37899	26.105595	38.07048	99.088837	25.9737715	19.1253155	98.7339135	-79.3689355	22.7888605	97.1546965
-23.735212	28.65361	97.294518	-26.749918	20.819113	97.823967	25.82477	0.09881	98.208748	25.99828	37.981922	98.875717	25.911525	19.040366	98.5422325	-79.411361	22.59786	97.1057015
-23.497114	28.627979	97.21376	-26.759323	20.66428	97.731911	25.821941	0.041427	98.049034	25.913059	37.877911	98.724716	25.8675	18.959669	98.386875	-79.386146	22.368891	97.076947
-23.265491	28.565371	97.140869	-26.813311	20.499578	97.687469	25.797352	0.01378	97.954262	25.846115	37.758083	98.612076	25.8217335	18.8859315	98.283169	-79.4483555	22.1132245	97.091769
-23.061005	28.486401	97.13504	-26.821634	20.31015	97.681717	25.793261	-0.091013	97.893913	25.786898	37.651405	98.581665	25.7900795	18.780196	98.237789	-79.4333475	21.840104	97.125645
-22.895067	28.392294	97.188957	-26.850704	20.115353	97.69532	25.798563	-0.17112	97.869911	25.725344	37.545689	98.611359	25.7619535	18.6872845	98.240635	-79.4633615	21.5434215	97.150005
-22.810339	28.348551	97.244362	-26.889017	19.929222	97.738426	25.811657	-0.265962	97.86676	25.658659	37.463524	98.670486	25.735158	18.598781	98.268623	-79.513192	21.259663	97.208229
-22.689398	28.352177	97.338799	-26.971283	19.647619	97.796265	25.81419	-0.410629	97.86834	25.568113	37.332123	98.753777	25.6911515	18.460747	98.3110585	-79.6337175	20.834491	97.2814715
-22.562376	28.36622	97.40477	-27.047924	19.513275	97.85952	25.79644	-0.489205	97.884056	25.502352	37.24025	98.773186	25.649396	18.3755225	98.328621	-79.745244	20.6510275	97.390419
-22.452507	28.408218	97.424416	-27.117521	19.379341	97.8862	25.783936	-0.587554	97.9058	25.409496	37.166397	98.776703	25.596716	18.2894215	98.3412515	-79.831758	20.4692605	97.4311485
-22.318108	28.433395	97.445496	-27.189159	19.232229	97.907578	25.762024	-0.647454	97.922844	25.311613	37.101265	98.747307	25.5368185	18.2269055	98.3350755	-79.9151365	20.2375525	97.4800805
-22.149204	28.467342	97.431107	-27.285042	19.113733	97.907379	25.693439	-0.699479	97.919998	25.204897	37.00806	98.682442	25.449168	18.1542905	98.30122	-80.019252	20.0731755	97.513538
-21.975718	28.515116	97.39415	-27.357002	19.016985	97.897545	25.62953	-0.748296	97.884735	25.114002	36.914223	98.581764	25.371766	18.0829635	98.2332495	-80.08577	19.9510065	97.5618405
-21.784367	28.578794	97.363075	-27.410608	18.938725	97.886169	25.565151	-0.786209	97.802467	25.035128	36.800678	98.476326	25.3001395	18.0072345	98.1393965	-80.1213555	19.8702155	97.6329415
-21.493639	28.700682	97.308846	-27.454817	18.7815	97.816452	25.502617	-0.798775	97.628441	24.967178	36.60775	98.268822	25.2348975	17.9044875	97.9486315	-80.1445315	19.6585125	97.6842725
-21.287472	28.737835	97.271072	-27.511608	18.710098	97.75547	25.476679	-0.810075	97.47242	24.922981	36.475544	98.09446	25.19983	17.8327345	97.78344	-80.223046	19.5874615	97.7275
-21.09202	28.800642	97.218513	-27.516258	18.644333	97.661392	25.440952	-0.850334	97.342087	24.905022	36.324089	97.875938	25.172987	17.7368775	97.6090125	-80.205503	19.5517885	97.7137715
-20.838509	28.811899	97.164085	-27.477074	18.587557	97.619926	25.438398	-0.946956	97.222794	24.900602	36.207275	97.684868	25.1695	17.6301595	97.453831	-80.123648	19.5449545	97.786021
-20.603172	28.803053	97.082169	-27.455223	18.564259	97.532974	25.440449	-0.998858	97.149017	24.88382	36.124359	97.528923	25.1621345	17.5627505	97.33897	-80.0725805	19.5657675	97.726978
-20.376225	28.783861	97.001335	-27.48171	18.570671	97.476158	25.54335	-1.061554	97.085861	24.864435	36.07597	97.430412	25.2038925	17.507208	97.2581365	-80.1673125	19.634134	97.6941795
-20.174101	28.744137	96.913185	-27.505463	18.573198	97.374779	25.650278	-1.28635	97.159119	24.842531	36.030525	97.344742	25.2464045	17.3720875	97.2519305	-80.2573305	19.7743085	97.4976275
-19.788355	28.569693	96.777428	-27.552309	18.590813	97.261864	25.661385	-1.637948	97.368828	24.818403	35.984539	97.225418	25.239894	17.1732955	97.297123	-80.344512	20.0083305	97.226605
-19.625511	28.304756	96.768349	-27.565987	18.586168	97.248878	25.66016	-1.848854	97.391762	24.745192	35.950844	97.208694	25.202676	17.050995	97.300228	-80.33465	20.121341	97.197528
-19.406263	28.047197	96.668015	-27.594419	18.524529	97.172813	25.643932	-2.135753	97.412735	24.670956	35.918888	97.175949	25.157444	16.8915675	97.294342	-80.346282	20.1574905	97.051284
-19.173376	27.688206	96.553505	-27.584097	18.457262	97.106789	25.551966	-2.322066	97.519211	24.634079	35.884106	97.096977	25.0930225	16.78102	97.308094	-80.2612165	20.133504	96.905484
-18.927229	27.243286	96.364983	-27.609852	18.429247	96.95369	25.585073	-2.526518	97.446152	24.617567	35.875584	97.022919	25.10132	16.674533	97.2345355	-80.321024	20.183961	96.6728445
-18.563396	26.810268	96.155556	-27.597157	18.316652	96.826347	25.628155	-2.822495	97.382965	24.580589	35.870628	96.987511	25.104372	16.5240665	97.185238	-80.298686	20.1092375	96.467456
-18.15147	26.298588	95.887177	-27.602652	18.242336	96.656891	25.571161	-2.98626	97.458633	24.561045	35.878101	96.941948	25.066103	16.4459205	97.2002905	-80.271407	20.0387515	96.1134915
-17.552565	25.545273	95.634666	-27.611383	18.1194	96.415939	25.618523	-3.307099	97.459534	24.595591	35.835094	96.858162	25.107057	16.2639975	97.158848	-80.329823	19.9748025	95.67303
-17.136597	24.998535	95.347	-27.626118	18.042196	96.219948	25.640886	-3.555931	97.591347	24.566944	35.86792	96.902481	25.103915	16.1559945	97.246914	-80.356151	19.9283975	95.192982
-16.642113	24.52282	95.056305	-27.604172	17.928698	96.040436	25.67013	-3.82309	97.710487	24.524788	35.929131	96.947304	25.097459	16.0530205	97.3288955	-80.305803	19.8043755	94.7519765
-16.020199	24.0152	94.914314	-27.64093	17.91264	95.919304	25.779434	-4.159715	97.607628	24.535717	35.957897	96.971046	25.1575755	15.899091	97.289337	-80.4394355	19.926189	94.549271
-15.397729	23.495861	94.835281	-27.666273	17.886248	95.89167	25.809565	-4.391376	97.619934	24.538048	35.990341	97.052216	25.1738065	15.7994825	97.336075	-80.5063525	19.9730135	94.447265
-14.667397	22.959391	94.754906	-27.729971	17.923494	95.942146	25.788794	-4.472682	97.707298	24.470169	35.965057	97.222504	25.1294815	15.7461875	97.464901	-80.5894235	20.1008005	94.419391
-13.944724	22.418987	94.743393	-27.735636	17.943111	95.964081	25.786581	-4.564868	97.766365	24.395002	35.901024	97.401505	25.0907915	15.668078	97.583935	-80.5620635	20.218144	94.344227
-12.969193	21.677893	94.778244	-27.776608	17.954674	95.837692	25.793257	-4.650004	97.858398	24.424908	35.752254	97.38839	25.1090825	15.551125	97.623394	-80.6622985	20.358223	94.05199
-12.326859	21.159597	94.550964	-27.763214	17.974121	95.70108	25.80814	-4.663043	97.901176	24.474911	35.71743	97.328156	25.1415255	15.5271935	97.614666	-80.6679535	20.4210485	93.787494
-11.678846	20.676889	94.309288	-27.759514	17.988352	95.594009	25.820229	-4.688417	97.922668	24.513779	35.656784	97.300415	25.167004	15.4841835	97.6115415	-80.686032	20.4925205	93.5764765
-10.94303	20.132587	94.153618	-27.735859	18.015083	95.478943	25.804165	-4.725786	98.019997	24.554098	35.632019	97.302689	25.1791315	15.4531165	97.661343	-80.6508495	20.5770495	93.296543
-10.173262	19.565615	94.146904	-27.703766	18.006554	95.436188	25.815519	-4.75819	98.164658	24.605408	35.569904	97.359283	25.2104635	15.405857	97.7619705	-80.6179955	20.607251	93.1104055
-9.437522	18.972973	94.203911	-27.677042	17.986702	95.4627	25.907398	-4.83822	98.37336	24.697262	35.43631	97.511345	25.30233	15.299045	97.9423525	-80.656414	20.674359	92.9830475
-8.75782	18.250744	94.279144	-27.688372	17.954081	95.449463	26.0411	-4.990024	98.628258	24.779957	35.327274	97.78624	25.4105285	15.168625	98.207249	-80.7872725	20.739537	92.691677
-7.746517	17.151594	94.280663	-27.682674	17.889334	95.357803	26.169405	-5.288706	99.246887	24.861738	35.252777	98.570007	25.5155715	14.9820355	98.908447	-80.8809195	20.7966325	91.807159
-7.066477	16.393599	94.444702	-27.707561	17.906595	95.287735	26.312908	-5.453904	99.686394	25.00807	35.231407	99.153755	25.660489	14.8887515	99.4200745	-81.075611	20.9244385	91.1553955
-6.410436	15.660435	94.598274	-27.737925	17.964046	95.128189	26.482838	-5.73103	100.147522	25.22175	35.254982	99.669777	25.852294	14.761976	99.9086495	-81.328144	21.166116	90.3477285
-5.814122	14.915414	94.645927	-27.782318	18.047728	94.957672	26.587101	-5.869035	100.603233	25.404728	35.282753	100.167274	25.9959145	14.706859	100.3852535	-81.5605505	21.388597	89.5300905
-5.20968	14.142683	94.607788	-27.748152	18.12817	94.708893	26.684517	-6.032773	101.006165	25.544783	35.263649	100.635468	26.11465	14.615438	100.8208165	-81.610954	21.640902	88.5969695
-4.539695	13.316272	94.560173	-27.708054	18.22884	94.381035	26.747604	-6.154404	101.349342	25.674143	35.243164	101.055122	26.2108735	14.54438	101.202232	-81.6269815	21.9133	87.559838
-3.968555	12.523699	94.471619	-27.645523	18.320955	94.028564	26.854464	-6.22754	101.569054	25.830582	35.209213	101.304367	26.342523	14.4908365	101.4367105	-81.633569	22.1510735	86.6204175
-3.150011	11.574456	94.579666	-27.430721	18.421122	93.674355	26.98546	-6.234329	101.940384	25.971725	35.030121	101.688347	26.4785925	14.397896	101.8143655	-81.3400345	22.444348	85.5343445
-2.617898	10.977696	94.735374	-27.249447	18.463387	93.564537	27.142521	-6.213714	102.300415	26.097641	34.830101	102.019905	26.620081	14.3081935	102.16016	-81.118975	22.6185805	84.968914
-2.154209	10.431833	94.964378	-27.07708	18.460009	93.500069	27.391832	-6.29032	102.847458	26.382515	34.312939	102.495193	26.8871735	14.0113095	102.6713255	-81.0413335	22.9087085	84.3288125
-1.724946	9.856795	95.395081	-26.943285	18.464182	93.518196	27.589777	-6.402282	103.521072	26.584267	34.291828	103.071991	27.087022	13.944773	103.2965315	-80.973592	22.983591	83.7398605
-1.395056	9.280652	95.789558	-26.761415	18.472715	93.600243	27.805313	-6.486527	104.269806	26.775837	34.258366	103.657272	27.290575	13.8859195	103.963539	-80.813405	23.0595105	83.236947
-1.153047	8.785464	96.252403	-26.643387	18.480139	93.647148	28.039646	-6.48765	104.913589	26.907658	34.650795	104.166794	27.473652	14.0815725	104.5401915	-80.760426	22.8787055	82.7541045
-0.987514	8.314074	96.476501	-26.482449	18.460932	93.57373	28.23888	-6.531719	105.42115	26.997536	34.182678	104.738167	27.618208	13.8254795	105.0796585	-80.583106	23.0963845	82.0678015
-0.8078	7.694989	96.591286	-26.231274	18.483017	93.317368	28.447315	-6.513923	105.930138	27.808624	34.852554	104.861961	28.1279695	14.1693155	105.3960495	-80.5905175	22.7967185	81.2386865
-0.71395	7.23788	96.509529	-26.027775	18.456207	93.037949	28.59112	-6.457301	106.009903	27.950413	34.92672	104.984642	28.2707665	14.2347095	105.4972725	-80.3263165	22.6777045	80.5786255
-0.729872	6.848113	96.263245	-25.849495	18.421436	92.675751	28.743999	-6.480372	105.958954	28.110331	34.989422	104.961121	28.427165	14.254525	105.4600375	-80.126155	22.588347	79.8914645
-0.850237	6.41843	95.861015	-25.610939	18.368534	92.242226	28.823427	-6.514713	105.857788	28.294281	34.959366	104.757133	28.558854	14.2223265	105.3074605	-79.780732	22.5147415	79.1769915
-1.075386	5.997834	95.433357	-25.348633	18.289713	91.810051	28.997278	-6.549124	105.539963	28.499376	34.894913	104.538094	28.748327	14.1728945	105.0390285	-79.445593	22.4065315	78.5810735
-1.373852	5.628473	94.988655	-25.072121	18.20863	91.382118	29.121838	-6.670596	105.210625	28.750252	34.779896	104.342178	28.936045	14.05465	104.7764015	-79.080287	22.36261	77.9878345
-1.803304	5.231386	94.484329	-24.799742	18.079214	91.011002	29.212328	-6.799025	104.918884	29.100544	34.545361	104.033073	29.156436	13.873168	104.4759785	-78.75592	22.28526	77.5460255
-2.502994	4.667302	93.769119	-24.282221	17.932596	90.570671	29.257526	-6.850933	104.216621	29.622852	34.118988	103.641106	29.440189	13.6340275	103.9288635	-78.004631	22.2311645	77.2124785
-3.152767	4.39362	93.229187	-23.951359	17.827271	90.341896	29.251713	-6.932078	103.844925	30.058905	33.881985	103.372208	29.655309	13.4749535	103.6085665	-77.558027	22.1795885	77.0752255
-3.949722	4.14693	92.75972	-23.684988	17.797646	90.214226	29.220638	-7.010296	103.372398	30.463707	33.729309	103.155327	29.8421725	13.3595065	103.2638625	-77.2121485	22.2357855	77.1645895
-4.854672	3.893989	92.400078	-23.470118	17.811255	90.15799	29.434692	-7.242462	102.704582	30.780006	33.650738	103.035423	30.107349	13.204138	102.8700025	-77.047585	22.418372	77.4459775
-5.815896	3.683368	92.025497	-23.323551	17.835562	90.184822	29.008793	-7.246054	102.411201	31.041092	33.569603	102.943932	30.0249425	13.1617745	102.6775665	-76.6720445	22.5093495	77.6920775
-6.956384	3.479091	91.707779	-23.259262	17.919014	90.268921	28.940899	-7.297379	101.976395	31.291134	33.474503	102.896141	30.1160165	13.088562	102.436268	-76.6345405	22.749466	78.101574
-8.186676	3.26204	91.47422	-23.236029	18.025982	90.389771	28.790813	-7.344724	101.710892	31.443983	33.459473	102.948853	30.117398	13.0573745	102.3298725	-76.589456	22.9945895	78.4496695
-10.173567	2.953916	91.319199	-23.262783	18.313793	90.699875	28.572622	-7.255957	101.551674	31.661421	33.516537	103.123817	30.1170215	13.13029	102.3377455	-76.6425875	23.497296	79.0620045
-11.653221	2.864982	91.269012	-23.306097	18.553461	90.974808	28.55056	-7.22298	101.469841	31.770138	33.603333	103.259422	30.160349	13.1901765	102.3646315	-76.772543	23.9167455	79.5849845
-13.207452	2.769975	91.229538	-23.3689	18.82732	91.242722	28.51671	-7.217828	101.442253	31.865719	33.695072	103.363075	30.1912145	13.238622	102.402664	-76.9290145	24.416018	80.08278
-14.79338	2.622821	91.339508	-23.393438	19.126015	91.519409	28.419363	-7.105389	101.43045	31.90118	33.810703	103.463699	30.1602715	13.352657	102.4470745	-76.9471475	24.899373	80.5917435
-16.473072	2.485721	91.301056	-23.484745	19.406277	91.794022	28.339228	-6.981794	101.423729	31.928965	33.96566	103.475235	30.1340965	13.491933	102.449482	-77.1035865	25.320621	81.138562
-18.16559	2.259018	91.348145	-23.53364	19.644245	92.065002	28.258726	-6.85371	101.448441	31.985844	34.118229	103.370461	30.122285	13.6322595	102.409451	-77.189565	25.6562305	81.720553
-19.846994	2.018515	91.438568	-23.588184	19.881081	92.340294	28.186815	-6.672903	101.501045	31.616665	33.952526	103.354195	29.90174	13.6398115	102.42762	-77.078108	26.1223505	82.252968
-22.588482	1.634184	91.677612	-23.592844	20.156857	92.747284	28.192982	-6.371544	101.596542	31.58569	34.119957	102.842567	29.889336	13.8742065	102.2195545	-77.075024	26.4395075	83.2750135
-24.387974	1.355888	92.11837	-23.549938	20.325016	92.976334	28.208675	-5.977484	101.756058	31.544641	34.487526	102.321037	29.876658	14.255021	102.0385475	-76.976534	26.395011	83.9141205
-26.25256	1.088064	92.487076	-23.447861	20.457794	93.168846	28.317034	-5.694106	101.867363	31.226862	33.887554	101.532303	29.771948	14.096724	101.699833	-76.66767	26.818864	84.637859
-28.070757	0.760143	92.999786	-23.324329	20.53907	93.292221	28.404581	-5.273496	101.887871	31.211651	34.577065	100.355194	29.808116	14.6517845	101.1215325	-76.456774	26.4263555	85.4629095
-29.854561	0.408411	93.6707	-23.159712	20.605816	93.381485	28.38253	-4.861935	101.821648	30.877512	34.475571	99.101082	29.630021	14.806818	100.461365	-75.949445	26.404814	86.301605
-31.546318	0.112259	94.252594	-22.987886	20.572172	93.499352	28.285425	-4.586627	101.664185	30.522165	34.354179	97.808777	29.403795	14.883776	99.736481	-75.379567	26.260568	87.262223
-33.252224	-0.128319	94.612343	-22.854973	20.464172	93.629547	28.135088	-4.325518	101.420174	30.26852	34.244289	96.570236	29.201804	14.9593855	98.995205	-74.91175	25.9689585	88.263889
-35.849815	-0.408178	95.712936	-22.75005	20.155334	93.849281	27.951166	-4.192163	100.918022	29.776339	34.200497	95.067558	28.8637525	15.004167	97.99279	-74.3638525	25.306501	89.705772
-37.520477	-0.560927	96.466713	-22.690882	19.882246	94.070328	27.765041	-4.190078	100.548935	29.400661	34.326138	94.338974	28.582851	15.06803	97.4439545	-73.964615	24.696462	90.6967015
-39.085915	-0.648097	97.248116	-22.64414	19.573984	94.310966	27.574753	-4.14398	100.193275	28.970814	34.439915	93.87455	28.2727835	15.1479675	97.0339125	-73.5610635	24.0000005	91.5880195
-40.634232	-0.623618	97.949081	-22.673237	19.283545	94.678978	27.405994	-4.234286	99.94371	28.497606	34.533958	93.597977	27.9518	15.149836	96.7708435	-73.298274	23.417254	92.5871125
-42.172581	-0.491789	98.68866	-22.73694	18.997908	95.095673	27.207193	-4.377738	99.860603	28.065166	34.550587	93.406715	27.6361795	15.0864245	96.633659	-73.1100595	22.9093915	93.557687
-43.541668	-0.265878	99.496773	-22.868204	18.771172	95.53479	27.063662	-4.535836	99.846588	27.730265	34.412273	93.26918	27.3969635	14.9382185	96.557884	-73.1333715	22.6041255	94.511696
-45.009468	0.077011	100.118279	-22.998045	18.561224	95.919212	26.92231	-4.671387	99.868889	27.483194	34.235687	93.14743	27.202752	14.78215	96.5081595	-73.198842	22.340298	95.3302645
-46.95491	0.803768	101.036766	-23.177538	18.297295	96.448608	26.551523	-4.806557	99.902199	27.199286	34.073994	93.040222	26.8754045	14.6337185	96.4712105	-73.2304805	21.9608715	96.4260055
-48.139206	1.407116	101.470795	-23.290749	18.170519	96.759346	26.318022	-4.885721	99.9123	26.981503	34.068287	93.087852	26.6497625	14.591283	96.500076	-73.2312605	21.749755	97.018616
-49.286926	2.117959	101.797653	-23.376659	18.056795	97.027924	26.142344	-4.946759	99.875519	26.785847	34.087967	93.183174	26.4640955	14.570604	96.5293465	-73.2174135	21.542986	97.5265015
-50.371975	2.957851	102.029907	-23.453947	17.962515	97.214729	25.978813	-5.011413	99.790535	26.658386	34.126339	93.290924	26.3185995	14.557463	96.5407295	-73.2264935	21.367567	97.8887285
-51.285542	3.823879	102.069679	-23.493008	17.872591	97.325081	25.800238	-5.043579	99.658844	26.565228	34.133511	93.415977	26.182733	14.544966	96.5374105	-73.168749	21.200216	98.1127515
-52.166672	4.804663	101.897621	-23.530733	17.75662	97.343857	25.645149	-5.089612	99.4235	26.536512	34.164024	93.558571	26.0908305	14.537206	96.4910355	-73.1522965	20.976034	98.1966785
-52.955681	5.914893	101.669296	-23.554419	17.654352	97.265076	25.523457	-5.108342	99.10424	26.657084	34.188316	93.625954	26.0902705	14.539987	96.365097	-73.1991085	20.768717	98.165055
-53.888206	7.66345	101.121758	-23.632042	17.534805	97.033463	25.436901	-5.189328	98.584389	26.646822	34.370964	93.847054	26.0418615	14.590818	96.2157215	-73.3059455	20.478792	97.8512045
-54.440201	8.949055	100.685799	-23.710649	17.472391	96.864952	25.354301	-5.171389	98.284378	26.643547	34.468796	94.009933	25.998924	14.6487035	96.1471555	-73.420222	20.2960785	97.5827485
-54.857357	10.323386	100.358452	-23.793062	17.448708	96.76017	25.292364	-5.112082	98.028534	26.615643	34.615627	94.206703	25.9540035	14.7517725	96.1176185	-73.5401275	20.1456435	97.4027215
-55.217297	11.76775	100.10495	-23.896282	17.455757	96.66539	25.190231	-5.032452	97.787476	26.562954	34.780533	94.400665	25.8765925	14.8740405	96.0940705	-73.6691565	20.0374735	97.2367095
-55.450787	13.288228	99.894409	-24.019239	17.471037	96.63192	25.077797	-4.94911	97.531593	26.473675	34.909996	94.552505	25.775736	14.980443	96.042049	-73.814214	19.961631	97.221791
-55.609119	14.870024	99.771759	-24.176031	17.517017	96.595581	24.982151	-4.894379	97.283676	26.367914	35.052238	94.66938	25.6750325	15.0789295	95.976528	-74.0270945	19.9551045	97.214634
-55.673058	16.524441	99.627968	-24.348701	17.591089	96.53022	24.996866	-4.87935	97.020912	26.266777	35.160057	94.772179	25.6318215	15.1403535	95.8965455	-74.3292235	20.0418245	97.1638945
-55.570446	19.126949	99.419197	-24.567055	17.743284	96.323181	24.885368	-5.183861	96.941986	26.13707	35.264362	94.860008	25.511219	15.0402505	95.900997	-74.645329	20.4463175	96.745365
-55.416306	20.778156	99.155365	-24.709028	17.871731	96.152023	24.773289	-5.553569	96.93676	26.020861	35.346752	94.928642	25.397075	14.8965915	95.932701	-74.815131	20.8468705	96.371345
-55.149574	22.575539	98.937729	-24.878363	17.989777	96.025574	24.737225	-5.819674	96.751923	25.828239	35.476322	95.103477	25.282732	14.828324	95.9277	-75.039458	21.15123	96.123448
-54.795311	24.331486	98.711563	-25.064342	18.096403	95.872093	24.616493	-5.832533	96.625671	25.681982	35.674305	95.358147	25.1492375	14.920886	95.991909	-75.2779215	21.27192	95.752277
-54.336391	26.068806	98.400642	-25.227028	18.18886	95.688324	24.469139	-5.779149	96.550293	25.595373	35.953106	95.600243	25.032256	15.0869785	96.075268	-75.486312	21.2907415	95.30138
-53.821014	27.863079	98.132332	-25.392395	18.263973	95.44352	24.359436	-5.660648	96.410583	25.581959	36.222153	95.815941	24.9706975	15.2807525	96.113262	-75.7554875	21.2471935	94.773778
-53.22094	29.59095	97.747047	-25.568459	18.361576	95.170998	24.303152	-5.587795	96.204979	25.57272	36.425453	96.011932	24.937936	15.418829	96.1084555	-76.074854	21.304323	94.2335405
-52.226753	32.233162	97.214661	-25.854324	18.518105	94.675621	24.211788	-5.308558	95.862923	25.536198	36.66679	96.313179	24.873993	15.679116	96.088051	-76.582641	21.357094	93.263191
-51.431	33.956043	96.804657	-26.085091	18.588608	94.346664	24.210407	-5.2911	95.657051	25.546148	36.849003	96.458099	24.8782775	15.7789515	96.057575	-77.0484595	21.3982645	92.635753
-50.640858	35.67094	96.468445	-26.309946	18.677689	93.962463	24.14259	-5.222014	95.544258	25.565899	36.938076	96.545532	24.8542445	15.858031	96.044895	-77.4741365	21.497347	91.880031
-49.731312	37.316456	96.071556	-26.539478	18.779507	93.59967	24.093393	-5.116021	95.424576	25.538803	36.930355	96.645996	24.816098	15.907167	96.035286	-77.895054	21.651847	91.164054
-48.799496	38.985695	95.697792	-26.782564	18.897673	93.292862	24.06361	-5.098664	95.333893	25.518089	36.855366	96.775513	24.7908495	15.878351	96.054703	-78.3559775	21.916995	90.531021
-47.777767	40.54467	95.291046	-27.047363	19.040247	93.005722	23.960287	-5.097669	95.372551	25.54105	36.840977	96.918312	24.7506685	15.871654	96.1454315	-78.8453945	22.20884	89.8660125
-46.746056	42.145542	94.900673	-27.298939	19.177107	92.75605	23.812172	-5.097964	95.560516	25.632269	36.801643	97.023613	24.7222205	15.8518395	96.2920645	-79.3200985	22.5023745	89.2200355
-45.099377	44.381668	94.297668	-27.704033	19.389973	92.407768	23.666903	-5.185745	95.834801	25.846207	36.827099	97.132141	24.756555	15.820677	96.483471	-80.164621	22.959269	88.332065
-43.883579	45.922092	93.971977	-27.955162	19.532095	92.132393	23.573418	-5.196218	95.940247	25.969639	36.93903	97.245941	24.7715285	15.871406	96.593094	-80.6818525	23.192784	87.671692
-42.702515	47.274525	93.678955	-28.210344	19.697273	91.861755	23.483236	-5.327448	95.946381	26.031607	37.17057	97.324112	24.7574215	15.921561	96.6352465	-81.1781095	23.472985	87.0882635
-41.486996	48.685276	93.395752	-28.442558	19.869627	91.565186	23.324165	-5.376291	95.814148	26.044863	37.452423	97.34568	24.684514	16.038066	96.579914	-81.56963	23.701188	86.550458
-40.253033	50.010323	93.160789	-28.656487	20.074228	91.239128	23.119253	-5.257672	95.547096	26.02202	37.670628	97.283676	24.5706365	16.206478	96.415386	-81.8836105	23.941978	86.06287
-39.009026	51.327442	92.88623	-28.812525	20.293745	90.856949	22.876497	-5.00635	95.236938	25.9076	37.83876	97.161255	24.3920485	16.416205	96.1990965	-82.0170985	24.171285	85.5148015
-37.767662	52.631969	92.724731	-28.942766	20.557108	90.461021	22.617506	-4.741907	94.911263	25.714367	37.935699	96.978577	24.1659365	16.596896	95.94492	-82.0514685	24.51732	84.977122
-35.874115	54.431736	92.367813	-29.110676	20.996466	89.896187	22.170752	-4.20717	94.40979	25.464064	38.059315	96.536179	23.817408	16.9260725	95.4729845	-82.03876	25.0668595	84.3193895
-34.601803	55.635349	92.166153	-29.179472	21.315628	89.45739	21.910677	-3.819498	94.032524	25.658569	38.034534	95.965874	23.784623	17.107518	94.999199	-82.143567	25.523738	83.915581
-33.147301	56.722229	91.89817	-29.184992	21.638098	89.067993	21.687983	-3.419536	93.609406	25.470129	38.163628	95.616722	23.579056	17.372046	94.613064	-81.94904	25.90415	83.522922
-31.879854	57.770233	91.711601	-29.140699	21.979357	88.678131	21.573586	-3.076179	93.095688	25.316805	38.334003	95.27198	23.4451955	17.628912	94.183834	-81.7265935	26.329802	83.172428
-30.461451	58.793682	91.710922	-29.047823	22.293522	88.299759	21.568956	-2.7687	92.446007	25.209299	38.511818	94.922844	23.3891275	17.871559	93.6844255	-81.4847735	26.715485	82.9150925
-29.069212	59.667187	91.752274	-28.931919	22.599918	87.950241	21.729425	-2.558592	91.688255	25.118706	38.679161	94.635384	23.4240655	18.0602845	93.1618195	-81.2879035	27.1395515	82.7386625
-27.634632	60.552139	91.782639	-28.786385	22.899361	87.649338	21.426954	-2.071016	91.215424	25.105398	38.915298	94.432076	23.266176	18.422141	92.82375	-80.838946	27.376581	82.474926
-25.489395	61.531685	92.235878	-28.638437	23.350994	87.374672	21.359945	-1.457894	90.467865	25.267536	39.296322	94.345024	23.3137405	18.919214	92.4064445	-80.5906145	27.782774	82.3428995
-23.932674	61.854015	92.677086	-28.446928	23.638716	87.321762	21.358295	-1.026048	90.105301	25.43915	39.527409	94.481613	23.3987225	19.2506805	92.293457	-80.2925785	28.0267515	82.350067
-22.505205	62.16185	93.06942	-28.32255	23.89229	87.269875	21.3862	-0.637547	89.849159	25.553366	39.85347	94.764099	23.469783	19.6079615	92.306629	-80.114883	28.1766185	82.233121
-21.141273	62.229053	93.462936	-28.198498	24.16094	87.313171	21.466831	-0.300176	89.632492	25.692553	40.244179	95.07412	23.579692	19.9720015	92.353306	-79.976688	28.3498785	82.273036
-19.889	62.422813	93.813568	-28.05621	24.433474	87.386421	21.508492	0.101639	89.515144	25.83316	40.629517	95.375626	23.670826	20.365578	92.445385	-79.783246	28.50137	82.327457
-18.44697	62.335468	94.031143	-27.943314	24.717972	87.462769	21.554249	0.475728	89.452293	25.954414	40.951466	95.68924	23.7543315	20.713597	92.5707665	-79.6409595	28.722347	82.3547715
-17.09446	62.112511	94.345879	-27.855629	24.949228	87.551476	21.750521	0.76063	89.376541	26.030121	41.238934	96.018639	23.890321	20.999782	92.69759	-79.601579	28.898674	82.405362
-14.93233	61.444569	94.736877	-27.76696	25.269678	87.759666	21.877491	1.292202	89.462883	26.208982	41.608028	96.509323	24.0432365	21.450115	92.986103	-79.5771565	29.089241	82.533229
-13.432135	60.727669	95.073112	-27.738867	25.435677	87.958405	21.940023	1.616872	89.611671	26.369703	41.752689	96.873825	24.154863	21.6847805	93.242748	-79.632597	29.1865735	82.674062
-11.929091	59.933483	95.412659	-27.694511	25.588045	88.222107	22.051153	1.81293	89.790497	26.615555	41.898365	97.240517	24.333354	21.8556475	93.515507	-79.722376	29.3204425	82.928707
-10.423141	58.904942	95.810692	-27.706474	25.665733	88.513908	22.201494	2.005318	90.076157	26.82892	42.063091	97.681	24.515207	22.0342045	93.8785785	-79.928155	29.2972615	83.1492375
-8.903778	57.7509	96.248352	-27.697861	25.69989	88.905403	22.37385	2.212826	90.527466	26.672363	42.242085	98.472832	24.5231065	22.2274555	94.500149	-79.9188285	29.1723245	83.310657
-7.31212	56.369328	96.904762	-27.688301	25.734911	89.459267	22.602205	2.391107	91.236763	27.168003	42.097588	99.244133	24.885104	22.2443475	95.240448	-80.261706	29.2254745	83.678086
-5.789926	54.79192	97.710831	-27.701914	25.803587	90.163673	22.893986	2.464452	92.185989	27.056297	42.32505	100.690674	24.9751415	22.394751	96.4383315	-80.3789695	29.212423	83.8890145
-3.427909	52.110611	98.921295	-27.69334	25.844074	91.512184	23.503801	2.355418	94.064163	27.530378	42.675182	102.941467	25.5170895	22.5153	98.502815	-80.9037695	29.172848	84.521553
-1.777431	50.094616	99.617126	-27.648331	25.926765	92.570892	24.158157	2.363538	95.689491	28.289934	42.799496	104.504501	26.2240455	22.581517	100.096996	-81.5207075	29.272013	85.044788
-0.22542	47.960957	100.397789	-27.456116	25.987635	93.776443	24.891645	2.299775	97.67173	28.630251	43.094799	106.256958	26.760948	22.697287	101.964344	-81.67318	29.277983	85.588542
1.373711	45.637825	101.233223	-27.153337	26.07522	95.058594	25.562986	1.967759	100.239479	28.859129	43.178482	108.384827	27.2110575	22.5731205	104.312153	-81.5177315	29.5773195	85.805035
2.973293	43.045795	102.681664	-26.740202	25.998644	96.67392	26.368349	1.592835	103.523048	29.048952	43.12442	110.883652	27.7086505	22.3586275	107.20335	-81.1890545	29.6386605	86.14449
4.423922	40.161259	104.553345	-26.403925	25.82609	98.48735	27.246094	0.955449	106.987854	29.451817	43.103733	113.427231	28.3489555	22.029591	110.2075425	-81.1568055	29.622589	86.7671575
5.80617	37.185246	106.242584	-26.122307	25.609716	100.188759	28.01952	0.17227	110.225128	29.738253	43.320244	115.778625	28.8788865	21.746257	113.0018765	-81.1235005	29.473175	87.3756415
7.713569	32.666386	108.63472	-25.461918	25.23616	102.202782	29.263189	-0.475486	114.446434	29.928244	43.544678	118.741623	29.5957165	21.534596	116.5940285	-80.5195525	28.937724	87.8115355
8.891334	29.60313	109.919266	-25.350288	25.206127	103.399467	29.704437	-0.350218	116.722466	30.002674	43.690472	120.042717	29.8535555	21.670127	118.3825915	-80.5541315	28.742127	88.4163425
9.925164	26.592815	110.936417	-25.016476	25.027149	104.336975	29.989815	-0.22809	118.591393	30.152967	43.664749	120.945251	30.071391	21.7183295	119.768322	-80.104343	28.3359685	88.905628
10.876709	23.433964	112.045372	-24.654074	24.787289	105.108238	30.312353	-0.167768	120.005753	30.384775	43.678959	121.548607	30.348564	21.7555955	120.77718	-79.656712	27.8189825	89.439296
11.65656	20.306549	112.909866	-24.374666	24.480618	105.735054	30.616537	-0.360988	121.058342	30.710903	43.736191	121.839401	30.66372	21.6876015	121.4488715	-79.413052	27.2736345	90.0212365
12.399124	17.165678	113.500633	-24.156021	24.211281	106.314445	31.030622	-0.568279	121.997879	31.054052	43.678726	121.837029	31.042337	21.5552235	121.917454	-79.354379	26.8673385	90.711436
12.983492	14.098585	114.097763	-23.880651	23.922188	106.785011	31.526957	-0.822122	122.62323	31.373886	43.63974	121.501038	31.4504215	21.408809	122.062134	-79.2117235	26.435567	91.507888
12.142882	11.277047	114.180099	-23.396185	23.483248	107.212219	32.05196	-1.239626	123.027596	31.963671	43.627716	120.201981	32.0078155	21.194045	121.6147885	-78.8001855	25.772451	92.8096495
11.243771	9.669404	113.7593	-23.125559	23.257771	107.402512	32.396019	-1.388964	122.959915	32.386978	43.523388	118.840729	32.3914985	21.067212	120.900322	-78.6426165	25.44833	93.904702
10.355301	8.005588	113.241364	-23.070677	23.16169	107.580551	32.683945	-1.576835	122.534821	32.674019	43.441998	117.175461	32.678982	20.9325815	119.855141	-78.820336	25.3907985	95.305961
9.427796	6.447778	112.838623	-22.746988	22.896465	107.475571	32.958378	-1.885915	122.050964	32.824863	43.113171	115.417206	32.8916205	20.613628	118.734085	-78.3855965	25.179302	96.217057
8.42371	5.010355	112.407791	-22.457045	22.668766	107.350334	33.161629	-2.114015	121.509209	32.73645	42.750317	113.712784	32.9490395	20.318151	117.6109965	-77.8631295	25.019381	97.0896715
7.295342	3.663683	112.313232	-22.381821	22.453825	107.30722	33.297558	-2.249594	120.9524	32.63998	42.339714	112.329544	32.968769	20.04506	116.640972	-77.732411	24.86259	97.973468
6.167033	2.656379	112.562958	-22.40181	22.118938	107.277954	33.313026	-2.223491	120.540031	32.594673	41.868675	111.234787	32.9538495	19.822592	115.887409	-77.7574695	24.415284	98.668499
4.558677	1.317182	112.412766	-22.635971	21.70986	107.33744	33.144978	-1.866136	119.952652	32.452152	41.15015	110.200439	32.798565	19.642007	115.0765455	-78.070507	23.777713	99.5983345
3.585635	0.599976	112.123344	-22.421759	21.287849	107.169388	33.024551	-1.721673	119.469299	32.440338	40.508049	109.690025	32.7324445	19.393188	114.579662	-77.5759625	23.18251	99.759114
2.55753	-0.03437	111.848831	-22.326368	20.919476	107.038559	32.886253	-1.627366	119.10685	32.135689	40.03561	109.50354	32.510971	19.204122	114.305195	-77.163707	22.63483	99.771923
1.500877	-0.447276	111.272263	-22.19561	20.591568	106.892097	32.806656	-1.635713	118.605576	32.237358	39.516476	109.244202	32.522007	18.9403815	113.924889	-76.913227	22.2427545	99.859305
0.531997	-0.729212	110.648491	-22.027285	20.325537	106.754044	32.757793	-1.793986	118.026497	32.685871	38.816299	108.809578	32.721832	18.5111565	113.4180375	-76.776402	22.1399175	100.0900505
-0.514476	-0.864257	110.241043	-21.807793	20.115414	106.649696	32.716789	-1.882659	117.518272	32.358089	38.593643	108.920624	32.537439	18.355492	113.219448	-76.153025	21.875336	100.079944
-1.573255	-0.871042	109.901726	-21.641287	19.975929	106.581673	32.651283	-1.887835	116.893173	32.784184	38.073597	108.527054	32.7177335	18.092881	112.7101135	-76.0003075	21.858977	100.4532325
-3.078938	-0.613212	109.407738	-21.43487	19.742992	106.491638	32.378395	-1.965438	115.973244	32.948189	37.654121	108.199837	32.663292	17.8443415	112.0865405	-75.533032	21.6416425	100.8967355
-4.074759	-0.364799	109.055389	-21.331545	19.618156	106.498993	32.159225	-2.186129	115.281662	33.133339	37.428429	108.105919	32.646282	17.62115	111.6937905	-75.309372	21.615162	101.3041955
-5.114151	0.061743	108.816566	-21.260565	19.490215	106.512772	32.026997	-2.427419	114.529312	33.201145	37.298771	108.091759	32.614071	17.435676	111.3105355	-75.135201	21.544754	101.7150085
-6.14425	0.526564	108.37252	-21.287779	19.335674	106.476547	31.935617	-2.35888	113.846802	33.236252	37.225677	108.108971	32.5859345	17.4333985	110.9778865	-75.1614925	21.2379495	101.9752075
-7.194483	1.158075	107.895302	-21.281549	19.206524	106.337105	31.879128	-2.473672	113.197693	33.215656	37.08733	108.18573	32.547392	17.306829	110.6917115	-75.11049	21.106219	101.9824985
-8.225722	1.81097	107.330582	-21.226646	19.076323	106.138779	31.806522	-2.731005	112.714752	33.18087	36.866169	108.206856	32.493696	17.067582	110.460804	-74.946988	21.085064	101.816754
-9.258903	2.594988	106.828094	-21.172846	19.015114	105.922295	31.707975	-3.033273	112.356552	33.124069	36.710545	108.254372	32.416022	16.838636	110.305462	-74.761714	21.191592	101.539128
-10.732372	3.928083	106.141624	-21.117777	19.013639	105.632233	31.617767	-3.255908	111.902496	33.072102	36.67606	108.331276	32.3449345	16.710076	110.116886	-74.5804885	21.317202	101.14758
-11.741135	4.895558	105.79361	-21.104269	19.052338	105.474174	31.592337	-3.339145	111.698448	33.078434	36.651161	108.437286	32.3353855	16.656008	110.067867	-74.5439235	21.448668	100.880481
-12.778772	5.952047	105.487892	-21.118214	19.074755	105.350342	31.564104	-3.46068	111.568855	33.115013	36.616238	108.581795	32.3395585	16.577779	110.075325	-74.5759865	21.571731	100.625359
-13.732235	6.937607	105.1586	-21.183296	19.128551	105.251205	31.560322	-3.664246	111.480202	33.180397	36.605595	108.71843	32.3703595	16.4706745	110.099316	-74.7369515	21.7864275	100.403094
-14.788057	7.993491	104.873131	-21.233139	19.174908	105.11528	31.574821	-3.886055	111.338448	33.267139	36.584705	108.809921	32.42098	16.349325	110.0741845	-74.887258	22.000491	100.1563755
-15.799141	9.095292	104.581161	-21.310825	19.236231	104.975739	31.581381	-4.063076	111.091675	33.355556	36.515179	108.833015	32.4684685	16.2260515	109.962345	-75.0901185	22.2464105	99.989133
-16.804018	10.171711	104.321762	-21.371984	19.273367	104.866302	31.16552	-4.024642	110.954926	33.418663	36.420849	108.794258	32.2920915	16.1981035	109.874592	-75.0360595	22.3486305	99.858012
-18.381821	11.847813	103.983521	-21.433268	19.404749	104.687393	30.997366	-4.160708	110.523521	33.459023	36.221378	108.72493	32.2281945	16.030335	109.6242255	-75.0947305	22.779163	99.7505605
-19.408808	12.932425	103.850044	-21.487724	19.503767	104.594864	30.844912	-4.171885	110.189247	33.467846	36.144646	108.690285	32.156379	15.9863805	109.439766	-75.131827	23.0211535	99.749962
-20.442509	14.00169	103.727295	-21.501417	19.564194	104.545532	30.743801	-4.243371	109.865997	33.490471	36.078434	108.708038	32.117136	15.9175315	109.2870175	-75.11997	23.2108565	99.8040465
-21.442614	15.101269	103.675735	-21.520086	19.624229	104.50827	30.617073	-4.189427	109.633217	33.512653	36.045795	108.75045	32.064863	15.928184	109.1918335	-75.105035	23.320274	99.8247065
-22.427319	16.125765	103.641701	-21.547552	19.69389	104.473099	30.579063	-4.28688	109.39959	33.525543	36.046085	108.826515	32.052303	15.8796025	109.1130525	-75.147407	23.5081775	99.8331455
-22.998507	16.436968	103.798355	-21.571732	19.769482	104.457726	30.525732	-4.316838	109.22023	33.552307	36.02417	108.892593	32.0390195	15.853666	109.0564115	-75.1824835	23.685298	99.8590405
-23.659195	16.502653	103.574928	-21.562191	19.818621	104.43634	30.503616	-4.336341	109.098831	33.585217	35.995609	108.932281	32.0444165	15.829634	109.015556	-75.1687985	23.807608	99.857124
-24.900595	16.898542	103.563499	-21.516542	19.826435	104.380013	30.486731	-4.484679	109.04689	33.646553	35.949432	108.988228	32.066642	15.7323765	109.017559	-75.099726	23.9204935	99.742467
-25.691313	17.025928	103.400017	-21.557417	19.898167	104.349197	30.490023	-4.627823	109.092644	33.6492	35.872059	108.97213	32.0696115	15.622118	109.032387	-75.1844455	24.174216	99.666007
-26.796474	17.244968	103.441391	-21.581018	19.964558	104.270493	30.472898	-4.723583	109.180359	33.63039	35.782219	108.90741	32.051644	15.529318	109.0438845	-75.21368	24.399798	99.4971015
-27.376064	17.18214	103.239647	-21.596298	20.040413	104.245308	30.467991	-4.823482	109.280502	33.575531	35.694584	108.881569	32.021761	15.435551	109.0810355	-75.214357	24.645275	99.4095805
-28.358742	17.351944	103.3937	-21.579508	20.031713	104.217842	30.450722	-4.928132	109.407043	33.554806	35.583801	108.853683	32.002764	15.3278345	109.130363	-75.16178	24.7355915	99.305321
-29.104641	17.369921	103.420761	-21.623787	20.053381	104.247223	30.459129	-5.051885	109.567177	33.540459	35.457939	108.872795	31.999794	15.203027	109.219986	-75.247368	24.903735	99.27446
-29.833782	17.378632	103.465591	-21.643814	20.053406	104.302719	30.445173	-5.181989	109.751488	33.537144	35.340054	108.984879	31.9911585	15.0790325	109.3681835	-75.2787865	25.0277795	99.2372545
-31.010147	17.279867	103.48941	-21.65871	20.031803	104.427246	30.459135	-5.323231	110.113548	33.576397	35.201488	109.287323	32.017766	14.9391285	109.7004355	-75.335186	25.1244775	99.1540565
-31.78756	17.230694	103.508972	-21.700113	20.026157	104.486717	30.490122	-5.436184	110.376129	33.630283	35.159496	109.482765	32.0602025	14.861656	109.929447	-75.4604285	25.190658	99.043987
-32.489822	17.123148	103.550407	-21.718023	20.047361	104.515961	30.541716	-5.545152	110.59742	33.676849	35.140507	109.639122	32.1092825	14.7976775	110.118271	-75.5453285	25.2970445	98.913651
-33.22871	17.054405	103.532242	-21.726204	20.109127	104.553436	30.614769	-5.603771	110.772095	33.722939	35.14156	109.736542	32.168854	14.7688945	110.2543185	-75.621262	25.4493595	98.8525535
-33.864098	16.952801	103.573074	-21.763168	20.170242	104.603302	30.670416	-5.594097	110.936523	33.722633	35.156193	109.792969	32.1965245	14.781048	110.364746	-75.7228605	25.559436	98.841858
-34.537453	16.846054	103.626549	-21.774124	20.216421	104.659286	30.698984	-5.565608	111.061539	33.689407	35.183285	109.829666	32.1941955	14.8088385	110.4456025	-75.7424435	25.6240035	98.8729695
-35.285191	16.728735	103.710175	-21.769957	20.264717	104.768394	30.697495	-5.534965	111.159241	33.671188	35.19326	109.83976	32.1843415	14.8291475	110.4995005	-75.7242555	25.7002865	99.0372875
-36.120102	16.446045	103.951622	-21.790022	20.34421	104.946243	30.692133	-5.504268	111.311043	33.666195	35.193699	109.889664	32.179164	14.8447155	110.6003535	-75.759208	25.8437045	99.2921325
-36.885464	16.454237	104.156349	-21.78104	20.356386	105.118736	30.704992	-5.507244	111.435272	33.679142	35.192791	109.943481	32.192067	14.8427735	110.6893765	-75.754147	25.8699985	99.5480955
-37.481098	16.342892	104.350342	-21.765882	20.362913	105.30732	30.732082	-5.524121	111.570755	33.700813	35.195297	110.00267	32.2164475	14.835588	110.7867125	-75.7482115	25.890238	99.8279275
-38.025352	16.190403	104.663895	-21.738932	20.379473	105.522369	30.768398	-5.530209	111.691452	33.755848	35.18285	109.96833	32.262123	14.8263205	110.829891	-75.739987	25.9326255	100.214847
-38.596077	16.042843	104.928497	-21.686916	20.403643	105.740906	30.829939	-5.506445	111.839851	33.780354	35.163898	109.818436	32.3051465	14.8287265	110.8291435	-75.6789785	25.9785595	100.6526685
-39.236603	15.933969	105.226288	-21.626591	20.425049	105.942329	30.905935	-5.434914	111.969223	33.778076	35.126507	109.635101	32.3420055	14.8457965	110.802162	-75.5951875	26.0043015	101.082496
-39.710777	15.82826	105.543922	-21.55176	20.473516	106.106674	30.986271	-5.352971	112.078712	33.745216	35.155422	109.471748	32.3657435	14.9012255	110.77523	-75.4692635	26.0458065	101.438118
-40.43803	15.706761	105.929352	-21.465666	20.577372	106.302437	31.073799	-5.221127	112.347366	33.688091	35.263676	109.233566	32.380945	15.0212745	110.790466	-75.312277	26.1334695	101.814408
-40.876503	15.672191	106.121277	-21.426783	20.631485	106.427315	31.136078	-5.178739	112.5644	33.655079	35.318188	109.140572	32.3955785	15.0697245	110.852486	-75.2491445	26.1932455	102.002144
-41.264812	15.62095	106.353424	-21.399532	20.672724	106.580009	31.231113	-5.154121	112.864151	33.651417	35.350124	109.04158	32.441265	15.0980015	110.9528655	-75.240329	26.2474465	102.2071525
-41.610519	15.588984	106.542114	-21.394999	20.697361	106.711212	31.317129	-5.133189	113.136864	33.665554	35.358437	108.940414	32.4913415	15.112624	111.038639	-75.2813395	26.282098	102.383785
-41.950497	15.587532	106.69236	-21.354767	20.714201	106.819344	31.42004	-5.11228	113.361534	33.67057	35.349106	108.743759	32.545305	15.118413	111.0526465	-75.254839	26.309989	102.5860415
-42.295067	15.595841	106.835068	-21.317205	20.724033	106.848511	31.527588	-5.047182	113.512123	33.674515	35.325699	108.439888	32.6010515	15.1392585	110.9760055	-75.2354615	26.3088075	102.7210165
-42.606129	15.682723	106.915298	-21.245054	20.733299	106.801857	31.598	-5.020198	113.59919	33.590759	35.352959	108.12278	32.5943795	15.1663805	110.860985	-75.0844875	26.3002175	102.742729
-43.067284	15.923918	106.928421	-21.188158	20.729515	106.634453	31.675104	-5.042211	113.591827	33.45187	35.368084	107.464096	32.563487	15.1629365	110.5279615	-74.939803	26.2960935	102.7409445
-43.276955	16.124956	106.878342	-21.127398	20.681692	106.472954	31.687418	-5.058411	113.481941	33.359787	35.319744	106.92347	32.5236025	15.1306665	110.2027055	-74.7783985	26.2327175	102.7432025
-43.443657	16.450396	106.711899	-21.106329	20.641281	106.255356	31.674564	-5.077784	113.299217	33.220516	35.245235	106.433952	32.44754	15.0837255	109.8665845	-74.660198	26.1988365	102.6441275
-43.620182	16.7582	106.539688	-21.091717	20.584137	106.028389	31.64295	-5.109324	113.104858	33.088249	35.15435	105.96434	32.3655995	15.022513	109.534599	-74.5490335	26.145761	102.522179
-43.75317	17.181087	106.38121	-21.105623	20.472586	105.842567	31.583387	-5.209593	112.911011	33.417805	34.930862	105.400787	32.500596	14.8606345	109.155899	-74.711842	26.0845375	102.529235
-43.901173	17.680809	106.226334	-21.104973	20.39514	105.724319	31.506071	-5.265773	112.727829	33.44485118	34.79206045	105.3454905	32.47546109	14.763143725	109.03665975	-74.68540709	26.027136275	102.41197825
-43.997486	18.291349	106.073906	-21.15126	20.287874	105.650208	31.447426	-5.313443	112.562408	33.47189736	34.65325891	105.2901941	32.45966168	14.669907955	108.92630105	-74.76218168	25.905840045	102.37411495
-44.095631	19.456516	105.875191	-21.196295	20.212412	105.602692	31.363499	-5.462147	112.437561	33.49894355	34.51445736	105.2348976	32.431221275	14.52615518	108.8362293	-74.823811275	25.89866882	102.3691547
-44.113323	20.37998	105.770828	-21.242554	20.134602	105.614761	31.326666	-5.602034	112.397636	33.52598973	34.37565582	105.1796012	32.426327865	14.38681091	108.7886186	-74.911435865	25.88239309	102.4409034
-44.062935	21.322622	105.664024	-21.245558	20.094173	105.651726	31.314117	-5.719205	112.317978	33.55303591	34.23685427	105.1243047	32.433576455	14.258824635	108.72114135	-74.924692455	25.929521365	102.58231065
-44.03318	22.389576	105.545639	-21.269611	20.069502	105.679573	31.29167	-5.850525	112.185272	33.58008209	34.09805273	105.0690083	32.435876045	14.123763865	108.62714015	-74.975098045	26.015240135	102.73200585
-43.9758	23.544476	105.488121	-21.302956	20.020376	105.709602	31.250885	-5.944029	111.980057	33.60712827	33.95925118	105.0137118	32.429006635	14.00761109	108.4968844	-75.034918635	26.03314091	102.9223196
-43.866192	24.794418	105.414833	-21.32498	19.937963	105.713501	31.158424	-6.045705	111.658051	33.63417445	33.82044964	104.9584154	32.396299225	13.88737232	108.3082332	-75.046259225	25.98855368	103.1187688
-43.717552	26.056709	105.326591	-21.374727	19.866072	105.659271	31.036446	-6.156132	111.16214	33.66122064	33.68164809	104.9031189	32.34883332	13.762758045	108.03262945	-75.09828732	25.969385955	103.28591255
-43.499195	28.076458	105.151276	-21.480717	19.765268	105.378792	30.727228	-6.26535	110.204788	33.68826682	33.54284655	104.8478225	32.20774741	13.638748275	107.52630525	-75.16918141	25.891787725	103.23127875
-43.296894	29.483246	105.077515	-21.539419	19.741627	105.154037	30.4328	-6.327398	109.298683	33.715313	33.404045	104.792526	32.0740565	13.5383235	107.0456045	-75.1528945	25.9449305	103.2624695
-43.048256	30.896854	104.985031	-21.595249	19.739727	104.798447	30.087078	-6.310705	108.240593	32.978924	32.77293	104.197052	31.533001	13.2311125	106.2188225	-74.723499	26.2483415	103.3780715
-42.747082	32.337723	104.857597	-21.660187	19.789419	104.230331	29.712334	-6.173442	106.68483	32.388271	33.048367	103.273262	31.0503025	13.4374625	104.979046	-74.3706765	26.1413755	103.481616
-42.427288	33.776821	104.581299	-21.74353	19.837833	103.400131	29.204977	-6.009208	104.816162	31.677637	33.006466	102.088509	30.441307	13.498629	103.4523355	-73.928367	26.177037	103.3479265
-42.055653	35.18343	104.193077	-21.874947	19.927132	102.519157	28.539635	-5.607904	103.112175	31.061352	33.140896	100.996277	29.8004935	13.766496	102.054226	-73.5503875	26.087768	102.984088
-41.656178	36.59417	103.898064	-22.073606	20.055023	101.702896	27.843294	-5.075517	101.434875	30.512932	33.38076	100.14782	29.178113	14.1526215	100.7913475	-73.325325	25.9574245	102.6144445
-40.943226	38.552319	103.561615	-22.512964	20.326286	100.631622	26.715187	-4.280199	99.223206	29.719666	33.791927	99.391861	28.2174265	14.755864	99.3075335	-73.2433545	25.896708	101.9557105
-40.391006	39.779949	103.530334	-22.846926	20.551435	100.057793	25.998419	-3.746081	98.020149	29.331823	34.053883	99.215248	27.665121	15.153901	98.6176985	-73.358973	25.948969	101.4978875
-39.769493	40.87669	103.644653	-23.240135	20.782679	99.56385	25.51128	-3.204173	96.926933	29.055542	34.347992	99.390778	27.283411	15.5719095	98.1588555	-73.763681	25.9934485	100.9688445
-39.111313	41.850029	103.806778	-23.603836	21.019922	99.240852	25.189939	-2.740762	96.103966	28.887194	34.606644	99.798431	27.0385665	15.932941	97.9511985	-74.2462385	26.106903	100.5305055
-38.313938	42.716713	103.989815	-23.941542	21.273975	99.011726	24.898003	-2.34549	95.66111	28.838148	34.797195	100.215134	26.8680755	16.2258525	97.938122	-74.7511595	26.3220975	100.08533
-37.480965	43.460991	104.145607	-24.211838	21.556929	98.877754	24.688984	-2.017831	95.457748	28.775511	34.997608	100.705124	26.7322475	16.4898885	98.081436	-75.1559235	26.6239695	99.674072
-36.568047	44.064903	104.138634	-24.428883	21.85177	98.761795	24.561743	-1.824008	95.441933	28.770649	35.185848	101.002541	26.666196	16.68092	98.222237	-75.523962	27.02262	99.301353
-35.075157	44.742458	103.875717	-24.639118	22.300173	98.699455	24.499792	-1.609105	95.854034	28.676214	35.508713	101.272346	26.588003	16.949804	98.56319	-75.866239	27.650542	98.83572
-33.99176	45.003986	103.629456	-24.729752	22.467337	98.64032	24.60988	-1.552568	96.234604	28.633551	35.70417	101.394806	26.6217155	17.075801	98.814705	-76.0812195	27.858873	98.465935
-32.919785	45.075203	103.228226	-24.771086	22.632116	98.615089	24.797976	-1.544046	96.698158	28.60511	35.894276	101.484154	26.701543	17.175115	99.091156	-76.243715	28.089117	98.139022
-31.968716	45.153065	102.943657	-24.770073	22.696886	98.633736	25.003946	-1.59165	97.297287	28.575808	36.017315	101.533554	26.789877	17.2128325	99.4154205	-76.330023	28.1809395	97.8520515
-30.523914	44.825821	102.46077	-24.742756	22.691832	98.689453	25.219654	-1.621855	98.002708	28.545141	36.088673	101.621414	26.8823975	17.233409	99.812061	-76.3679095	28.150255	97.566845
-29.303535	44.463833	102.026657	-24.714447	22.633614	98.809891	25.466568	-1.701546	98.869415	28.569677	36.121853	101.672043	27.0181225	17.2101535	100.270729	-76.4470165	28.0570745	97.349053
-28.121155	44.021778	101.713608	-24.720762	22.470629	99.007645	25.792402	-1.913723	99.800041	28.56715	36.119629	101.790321	27.179776	17.102953	100.795181	-76.6213	27.838305	97.220109
-26.272455	43.119518	101.315498	-24.693665	22.204115	99.382271	26.407898	-2.135931	101.117943	28.54405	36.052864	102.171852	27.475974	16.9584665	101.6448975	-76.863304	27.4497635	97.1196445
-24.857498	42.307045	100.985863	-24.703009	21.994438	99.664108	26.740881	-2.213057	102.01825	28.565126	35.970222	102.516304	27.6530035	16.8785825	102.267277	-77.0590215	27.1102935	97.060939
-23.469049	41.50605	100.854134	-24.650574	21.763517	100.032761	26.889578	-2.390542	102.971329	28.607523	35.870575	102.927109	27.7485505	16.7400165	102.949219	-77.0496985	26.7870175	97.116303
-22.091578	40.663986	100.879349	-24.678928	21.540068	100.38092	27.026155	-2.623492	103.870346	28.638039	35.748379	103.508316	27.832097	16.5624435	103.689331	-77.189953	26.5176925	97.072509
-20.712547	39.780785	100.894676	-24.761715	21.332668	100.790955	27.193249	-2.859246	104.82135	28.734362	35.563042	104.290947	27.9638055	16.351898	104.5561485	-77.4872355	26.313438	97.0257615
-19.267467	38.843025	101.109329	-24.886383	21.149429	101.272896	27.348984	-3.215785	105.923996	28.918543	35.397472	105.26059	28.1337635	16.0908435	105.592293	-77.9065295	26.2080145	96.953499
-17.904516	37.9804	101.601601	-25.002468	20.970646	101.854218	27.474451	-3.671498	107.097389	29.107428	35.299744	106.54467	28.2909395	15.814123	106.8210295	-78.2958755	26.127169	96.8874065
-15.846607	36.67794	102.731682	-25.276297	20.782604	103.028831	27.809507	-3.996597	109.069229	29.499956	35.252174	109.034286	28.6547315	15.6277885	109.0517575	-79.2073255	25.9374195	97.0059045
-14.550875	35.833263	103.916618	-25.476843	20.697544	103.994461	28.050095	-4.11098	110.470093	29.829098	35.444099	111.214043	28.9395965	15.6665595	110.842068	-79.8932825	25.7285285	97.146854
-13.286818	35.037838	105.299675	-25.671083	20.600555	105.109421	28.190023	-4.280858	112.304199	30.246967	35.739975	113.836357	29.218495	15.7295585	113.070278	-80.560661	25.4715515	97.148564
-12.056794	34.270668	107.0914	-25.750816	20.49308	106.441902	28.352243	-4.333273	114.381042	30.698622	35.849495	116.555527	29.5254325	15.758111	115.4682845	-81.0270645	25.228049	97.4155195
-10.975369	33.550854	109.134361	-25.819677	20.417149	107.866249	28.496775	-4.380065	116.289864	31.15049	35.856651	119.126259	29.8236325	15.738293	117.7080615	-81.4629865	25.096005	98.0244365
-10.00185	32.890545	110.927292	-25.864532	20.418322	109.140274	28.371626	-4.335071	118.32547	31.470875	35.919128	121.467804	29.9212505	15.7920285	119.896637	-81.6503145	25.0446155	98.383911
-9.032743	32.376598	112.451599	-25.832525	20.432117	110.145828	28.359461	-4.194875	119.770363	31.75596	35.893349	123.370003	30.0577105	15.849237	121.570183	-81.7227605	25.014997	98.721473
-7.709375	31.43132	114.043961	-25.752995	20.575003	111.092125	28.487772	-4.222602	121.010986	32.036068	35.99094	125.325096	30.26192	15.884169	123.168041	-81.76791	25.265837	99.016209
-6.957415	30.977118	114.669075	-25.431776	20.581121	111.211189	28.54887	-4.225183	121.434441	32.196716	36.02438	126.088608	30.372793	15.8995985	123.7615245	-81.236345	25.2626435	98.6608535
-6.295531	30.495272	114.955643	-25.342527	20.730799	111.238571	28.611431	-4.231753	121.529282	32.370575	36.010132	126.490768	30.491003	15.8891895	124.010025	-81.176057	25.5724085	98.467117
-5.677786	30.003181	115.075859	-25.255692	20.835634	111.149811	28.692394	-4.404316	121.355057	32.568863	36.027847	126.646545	30.6306285	15.8117655	124.000801	-81.1420125	25.8595025	98.298821
-5.265048	29.522562	115.004776	-25.115574	20.937147	110.952827	28.762615	-4.438195	120.807243	32.774513	35.953949	126.57045	30.768564	15.757877	123.6888465	-80.999712	26.116417	98.2168075
-4.849677	28.912247	114.782539	-24.980892	21.010593	110.685204	28.762775	-4.516583	120.25943	32.984581	35.887806	126.261795	30.873678	15.6856115	123.2606125	-80.835462	26.3355745	98.1097955
-4.623545	28.393814	114.430847	-25.263041	21.371117	110.588142	28.659943	-4.434589	119.597519	33.176403	35.919212	125.881493	30.918173	15.7423115	122.739506	-81.444255	26.9999225	98.436778
-4.525346	27.628496	113.762688	-24.71262	21.349916	109.897209	28.6513	-4.203756	118.346169	33.474415	35.885754	124.954178	31.0628575	15.840999	121.6501735	-80.4880975	26.858833	98.1442445
-4.55793	27.065611	113.142845	-24.60718	21.495083	109.510735	28.628838	-4.016977	117.388466	33.566662	35.879265	124.157608	31.09775	15.931144	120.773037	-80.31211	27.059022	98.248433
-4.671579	26.409283	112.351097	-24.518385	21.656981	109.054657	28.516933	-3.818672	116.365814	33.634098	35.877445	123.247757	31.0755155	16.0293865	119.8067855	-80.1122855	27.2845755	98.3025285
-4.936804	25.742283	111.505333	-24.321804	21.746567	108.507324	28.387154	-3.624282	115.259811	33.679935	35.94133	122.512642	31.0335445	16.158524	118.8862265	-79.6771525	27.33461	98.1284215
-5.290481	24.940786	110.72773	-24.43037	22.012037	108.198914	28.349663	-3.494241	114.148544	33.752979	35.916843	121.537552	31.051321	16.211301	117.843048	-79.912061	27.812773	98.55478
-5.717431	24.152018	109.787918	-24.333542	22.150364	107.667435	28.24828	-3.41058	113.042274	33.822971	35.931656	120.281235	31.0356255	16.260538	116.6617545	-79.7027095	28.04019	98.6731155
-6.137659	23.25062	108.708252	-24.25042	22.292995	107.029877	28.119835	-3.09411	111.551437	33.795296	36.191326	119.146309	30.9575655	16.548608	115.348873	-79.4584055	28.037382	98.710881
-6.986957	21.810385	106.687149	-24.100065	22.565926	105.881027	27.976597	-2.794858	109.180138	33.779396	36.432274	116.360489	30.8779965	16.818708	112.7703135	-79.0781265	28.313144	98.9917405
-7.525019	20.825075	105.182602	-23.897135	22.793739	104.981781	27.843147	-2.403796	107.44593	33.589043	36.710571	114.525757	30.716095	17.1533875	110.9858435	-78.510365	28.4340905	98.9777185
-8.121053	19.655796	103.897705	-23.738245	23.027018	104.217361	27.715158	-2.029228	106.019089	33.188732	37.064247	113.016602	30.451945	17.5175095	109.5178455	-77.928435	28.5365265	98.9168765
-8.754561	18.446964	102.962898	-23.592104	23.223133	103.685669	27.693172	-1.773162	105.057716	32.951691	37.301659	111.376282	30.3224315	17.7642485	108.216999	-77.5066395	28.6820175	99.154339
-9.357727	17.131958	102.352608	-23.502369	23.374371	103.286446	27.749231	-1.355657	104.393066	32.731892	37.570576	110.245003	30.2405615	18.1074595	107.3190345	-77.2452995	28.6412825	99.2538575
-10.024196	15.70548	101.951752	-23.433233	23.482355	103.08757	27.78743	-1.168509	104.108475	32.548607	37.766834	109.366951	30.1680185	18.2991625	106.737713	-77.0344845	28.6655475	99.437427
-10.641699	14.255029	101.826218	-23.382547	23.523001	102.997826	27.857113	-1.065054	104.119171	32.355541	37.898174	108.934067	30.106327	18.41656	106.526619	-76.871421	28.629442	99.469033
-11.555908	11.882576	102.080742	-23.379976	23.478075	103.241005	28.040091	-1.043922	104.763756	32.083618	38.018051	108.946518	30.0618545	18.4870645	106.855137	-76.8218065	28.4690855	99.626873
-12.14795	10.296514	102.485779	-23.416687	23.437305	103.506699	28.131161	-1.107369	105.503891	32.047817	38.038097	109.16066	30.089489	18.465364	107.3322755	-76.922863	28.409246	99.6811225
-12.713318	8.624779	103.012207	-23.46232	23.320213	103.859543	28.213194	-1.044561	106.454994	31.996408	38.029152	109.667542	30.104801	18.4922955	108.061268	-77.029441	28.1481305	99.657818
-13.300654	6.977748	103.786957	-23.547466	23.209515	104.353012	28.339062	-1.043829	107.669998	31.963778	37.924786	110.304871	30.15142	18.4404785	108.9874345	-77.246352	27.9785515	99.7185895
-13.817538	5.333284	104.715919	-23.63921	23.048128	104.920364	28.512526	-1.084871	109.03318	31.902245	37.840443	111.136749	30.2073855	18.377786	110.0849645	-77.4858055	27.71847	99.7557635
-14.386976	3.674767	105.766083	-23.732309	22.869272	105.511452	28.664791	-1.173647	110.508324	31.80949	37.867752	112.099335	30.2371405	18.3470525	111.3038295	-77.7017585	27.3914915	99.7190745
-14.943549	2.033724	106.977859	-23.720444	22.698242	106.119942	28.78702	-1.267714	112.105453	31.774469	37.846489	113.045326	30.2807445	18.2893875	112.5753895	-77.7216325	27.1070965	99.6644945
-15.782341	-0.287035	108.851692	-23.806458	22.366976	107.093788	29.015604	-1.586843	114.443741	31.822044	37.752563	114.295319	30.418824	18.08286	114.36953	-78.03174	26.651092	99.818046
-16.312624	-1.737048	110.039207	-23.816397	22.098986	107.707687	29.137251	-1.851681	115.951942	31.908842	37.713966	115.008148	30.5230465	17.9311425	115.480045	-78.1558405	26.2668295	99.935329
-16.981167	-3.124148	111.279312	-23.810415	21.817266	108.320305	29.329342	-2.129349	117.311836	32.034065	37.606506	115.581741	30.6817035	17.7385785	116.4467885	-78.3025335	25.8959535	100.1938215
-17.585291	-4.412378	112.437561	-23.803879	21.531061	108.910873	29.531527	-2.33683	118.418205	32.180119	37.403446	116.076187	30.855823	17.533308	117.247196	-78.463581	25.528814	100.57455
-18.034975	-5.775718	113.233772	-23.737118	21.189556	109.378983	29.680008	-2.584947	119.427254	32.36499	37.147518	116.315186	31.022499	17.2812855	117.87122	-78.496735	25.0978265	100.886746
-18.705212	-6.820455	114.228462	-23.640535	20.862808	109.726288	29.844349	-2.764757	120.093773	32.509163	36.963539	116.387199	31.176756	17.099391	118.240486	-78.457826	24.626225	101.21209
-19.623697	-7.597877	115.016914	-23.540787	20.555227	109.952034	29.916023	-2.810352	120.519447	32.559757	36.890762	116.369461	31.23789	17.040205	118.444454	-78.319464	24.070249	101.459614
-20.70118	-8.776623	115.828529	-23.421654	20.137285	110.110153	30.30814	-3.150447	120.913483	32.690132	36.630787	115.83606	31.499136	16.74017	118.3747715	-78.342444	23.5344	101.8455345
-21.343977	-9.456748	116.157822	-23.328751	19.869102	110.096451	30.295818	-3.27843	121.195671	32.635986	36.463947	115.481361	31.465902	16.5927585	118.338516	-78.123404	23.1454455	101.854386
-22.328352	-9.790449	116.557487	-23.252783	19.611084	110.098244	30.426079	-3.463794	121.281288	32.566246	36.284126	115.177765	31.4961625	16.410166	118.2295265	-78.0017285	22.812002	101.9669615
-22.962963	-10.182363	116.701172	-23.154728	19.324671	110.119675	30.508305	-3.628026	121.417908	32.593456	36.073158	114.889801	31.5508805	16.222566	118.1538545	-77.8603365	22.426776	102.0854955
-23.997711	-10.227674	116.857323	-23.072029	19.02001	110.184685	30.579113	-3.840411	121.387505	32.66436	35.882519	114.73864	31.6217365	16.021054	118.0630725	-77.7657945	22.018966	102.3062975
-24.928383	-10.249783	116.807724	-23.009335	18.729076	110.259697	30.655542	-4.004025	121.432304	32.739258	35.673557	114.665726	31.6974	15.834766	118.049015	-77.71607	21.623386	102.470379
-25.847984	-10.050942	116.758606	-22.929245	18.426109	110.377754	30.897327	-4.307923	121.27285	32.825516	35.471203	114.672447	31.8614215	15.58164	117.9726485	-77.7199115	21.270578	102.7828595
-27.13596	-9.608389	116.393303	-22.840172	17.999636	110.604385	31.020311	-4.628325	121.157631	32.973824	35.172497	114.808586	31.9970675	15.272086	117.9831085	-77.6774115	20.727186	103.2256615
-28.34099	-8.98186	116.066071	-22.753923	17.721514	110.773399	30.926632	-4.693912	121.134697	33.110943	34.955902	114.982269	32.0187875	15.130995	118.058483	-77.5266335	20.312033	103.488315
-29.399513	-8.220954	115.647003	-22.641226	17.443136	110.941002	30.76564	-4.828585	120.959	33.310719	34.765579	115.21051	32.0381795	14.968497	118.084755	-77.3206315	19.917775	103.797249
-30.31562	-7.500224	115.034309	-22.564358	17.17638	111.111557	31.157494	-5.313921	120.523659	33.525963	34.558025	115.489372	32.3417285	14.622052	118.0065155	-77.4704445	19.730708	104.2165985
-31.6154	-6.310969	114.474022	-22.480373	16.892559	111.238182	31.139711	-5.581051	120.138046	33.718327	34.376717	115.780548	32.429019	14.397833	117.959297	-77.389765	19.387285	104.517067
-32.875515	-5.148277	113.799141	-22.456125	16.634378	111.343895	31.079405	-5.882293	119.679276	33.887844	34.242092	116.028908	32.4836245	14.1798995	117.854092	-77.3958745	19.0888565	104.833698
-34.10046	-3.938854	113.030663	-22.38328	16.35557	111.316063	31.008774	-6.169962	119.167198	34.056988	34.060116	116.214157	32.532881	13.945077	117.6906775	-77.299441	18.766063	104.9414485
-36.062832	-1.751717	111.985802	-22.335859	16.042919	111.224876	30.782318	-6.477918	118.442574	34.214367	33.740295	116.404472	32.4983425	13.6311885	117.423523	-77.1700605	18.4546495	105.026229
-37.444462	-0.175328	111.350784	-22.299667	15.86979	111.117462	30.749249	-6.686758	117.855942	34.266636	33.562595	116.458237	32.5079425	13.4379185	117.1570895	-77.1072765	18.3016615	105.0778345
-38.830311	1.475323	110.719322	-22.273073	15.730344	110.965775	30.701002	-6.840449	117.263412	34.322582	33.415588	116.395271	32.511792	13.2875695	116.8293415	-77.057938	18.1731185	105.1022085
-40.295391	3.210995	110.156204	-22.249439	15.598713	110.784706	30.695415	-6.932928	116.602646	34.33762	33.314209	116.256538	32.5165175	13.1906405	116.429592	-77.0153955	18.0067855	105.13982
-41.705818	5.024112	109.703041	-22.223612	15.537924	110.610664	30.69314	-6.993347	115.865326	34.318752	33.249043	116.035927	32.505946	13.127848	115.9506265	-76.95317	17.948	105.2707015
-43.267036	6.908826	109.450188	-22.136303	15.472083	110.481552	30.698025	-6.998061	115.089439	34.30621	33.163258	115.697136	32.5021175	13.0825985	115.3932875	-76.7747235	17.8615675	105.5698165
-44.731155	8.811865	109.321068	-22.052103	15.437222	110.390388	30.713654	-7.073935	114.333641	34.314873	33.025928	115.250519	32.5142635	12.9759965	114.79208	-76.6184695	17.8984475	105.988696
-47.04694	11.733892	109.371582	-21.869131	15.386144	110.234032	30.7295	-7.138429	112.898697	34.486488	32.670406	114.092949	32.607994	12.7659885	113.495823	-76.346256	18.0062995	106.972241
-48.628143	13.698004	109.541229	-21.736679	15.342323	110.059761	30.719358	-7.251397	111.406242	34.709137	32.333992	112.819351	32.7142475	12.5412975	112.1127965	-76.1876055	18.1433485	108.0067255
-50.103874	15.66246	109.846405	-21.545914	15.285068	109.711472	30.575508	-7.191908	109.322319	35.010212	32.00988	110.919655	32.79286	12.408986	110.120987	-75.884688	18.16115	109.301957
-51.515602	17.631866	110.227776	-21.348881	15.252203	109.014153	30.239519	-7.126531	106.427292	35.169296	31.723288	107.983688	32.7044075	12.2983785	107.20549	-75.4021695	18.2060275	110.822816
-52.940792	19.548254	110.695328	-21.019363	15.282394	107.762184	29.575603	-6.691396	102.711235	34.562988	31.615253	104.460846	32.0692955	12.4619285	103.5860405	-74.1080215	18.1028595	111.9383275
-54.147182	21.38805	110.944351	-20.638262	15.425912	106.179298	28.77149	-6.174902	98.680923	33.278091	31.854954	101.165878	31.0247905	12.840026	99.9234005	-72.3013145	18.011798	112.4351955
-55.353035	23.267538	111.074783	-20.530684	15.591285	104.865059	27.906557	-5.620069	95.495293	32.182278	32.250648	98.938721	30.0444175	13.3152895	97.217007	-71.1057855	17.8672805	112.513111
-56.83918	25.855532	111.262276	-20.885157	15.704179	103.678596	26.986429	-4.993842	92.842186	31.556202	32.979885	97.187576	29.2713155	13.9930215	95.014881	-71.0416295	17.4153365	112.342311
-58.001823	27.783144	111.076271	-21.103998	15.88029	102.92382	26.553526	-4.476839	91.602417	30.913347	33.454029	96.571747	28.7334365	14.488595	94.087082	-70.9414325	17.271985	111.760558
-58.006268	28.767591	110.66011	-21.317505	16.17625	102.194046	26.212231	-3.910018	90.622993	30.553732	33.7187	96.130005	28.3829815	14.904341	93.376499	-71.0179915	17.448159	111.011593
-57.064407	28.97608	110.064125	-21.606779	16.458908	101.599312	25.866396	-3.394189	89.917442	30.114334	34.095253	96.012138	27.990365	15.350532	92.96479	-71.203923	17.567284	110.233834
-56.635155	29.625896	109.457161	-22.004427	16.72356	101.245689	25.490868	-3.000731	89.433945	29.679764	34.378952	96.07251	27.585316	15.6891105	92.7532275	-71.59417	17.7580095	109.7381505
-55.959286	30.283636	109.00457	-22.335646	16.899446	101.02047	25.117329	-2.663771	89.104233	29.234304	34.607273	96.23439	27.1758165	15.971751	92.6693115	-71.8471085	17.827141	109.3716285
-55.002434	30.701145	108.682671	-22.671432	17.068539	100.91188	24.792068	-2.347006	88.875992	29.323275	34.599487	96.154694	27.0576715	16.1262405	92.515343	-72.4005355	18.0108375	109.308417
-53.124619	31.236515	108.232582	-23.073826	17.322672	100.834724	24.529263	-1.924868	88.845596	29.09564	34.697269	96.479416	26.8124515	16.3862005	92.662506	-72.9601035	18.2591435	109.006942
-51.602924	31.52706	107.873238	-23.204477	17.525995	100.878372	24.530722	-1.699488	89.043983	28.647169	34.921494	97.123878	26.5889455	16.611003	93.0839305	-72.9978995	18.440987	108.6728135
-50.046028	31.791759	107.417	-23.306324	17.728563	100.915634	24.603542	-1.563413	89.413528	28.687841	34.969147	97.605278	26.6456915	16.702867	93.509403	-73.2583395	18.754259	108.321865
-48.182987	31.953648	106.95002	-23.38225	17.890097	100.967636	24.660526	-1.460643	89.953674	28.888781	34.916313	98.080429	26.7746535	16.727835	94.0170515	-73.5391535	19.052359	107.9182205
-46.288879	31.994455	106.431389	-23.416924	18.002863	101.031456	24.793304	-1.468327	90.58609	28.963697	34.857624	98.625755	26.8785005	16.6946485	94.6059225	-73.7123485	19.3110775	107.4569895
-44.166176	31.963072	105.800842	-23.475592	18.07633	101.107773	25.033463	-1.589484	91.273277	29.006348	34.710415	99.182266	27.0199055	16.5604655	95.2277715	-73.9710895	19.5921945	106.9877745
-42.026051	31.797037	105.073547	-23.467226	18.088173	101.134155	25.234472	-1.77551	92.150955	29.116831	34.461437	99.768456	27.1756515	16.3429635	95.9597055	-74.1101035	19.8333825	106.3086045
-38.511066	31.387121	104.097069	-23.418402	18.004889	101.325157	25.682753	-2.381202	93.993744	29.448557	33.890591	100.667976	27.565655	15.7546945	97.33086	-74.402459	20.2550835	105.319454
-35.973194	31.010862	103.678802	-23.489807	17.879414	101.723503	26.112991	-2.991258	95.840195	29.559746	33.348541	101.672272	27.8363685	15.1786415	98.7562335	-74.8159825	20.5801865	104.6907725
-33.389221	30.510626	103.627289	-23.506104	17.68302	102.425468	26.680088	-3.619462	98.333626	29.732693	32.884319	103.154526	28.2063905	14.6324285	100.744076	-75.2185985	20.7336115	104.10686
-30.724192	30.00024	103.898895	-23.614323	17.451443	103.448082	27.380201	-4.293527	101.224205	29.979252	32.544094	105.364632	28.6797265	14.1252835	103.2944185	-75.9083725	20.7776025	103.6017455
-28.002367	29.387211	104.573906	-23.686911	17.173729	104.725052	27.944336	-4.886426	104.399551	30.31267	32.468643	108.361038	29.128503	13.7911085	106.3802945	-76.502325	20.5563495	103.0698095
-25.407967	28.798714	105.757813	-23.78293	16.83639	106.153893	28.279364	-5.405953	107.400146	30.851433	32.367901	111.32029	29.5653985	13.480974	109.360218	-77.1312585	20.191806	102.947568
-22.675337	28.163792	106.99276	-23.913874	16.434855	107.33107	28.335783	-6.02848	109.737434	31.191671	32.068111	113.717506	29.763727	13.0198155	111.72747	-77.591475	19.8498945	102.93467
-18.656408	27.188004	108.546303	-24.091097	15.922292	108.544472	28.195536	-6.862325	112.378571	31.364769	31.551796	116.718735	29.7801525	12.3447355	114.548653	-77.9623465	19.4998485	102.540291
-15.985033	26.573477	109.571945	-24.276049	15.780176	109.219269	28.244532	-7.128585	113.910019	31.623405	31.391632	118.308319	29.9339685	12.1315235	116.109169	-78.4860665	19.4288285	102.329369
-13.488343	26.073683	110.36972	-24.479635	15.825635	109.62011	28.181234	-7.161448	115.002754	31.652245	31.529177	119.390915	29.9167395	12.1838645	117.1968345	-78.8760095	19.4674055	102.0433855
-10.973881	25.602234	110.976181	-24.566113	16.009361	109.803925	28.19401	-6.966952	115.754684	31.501944	31.694263	120.112778	29.847977	12.3636555	117.933731	-78.980203	19.6550665	101.674119
-8.584129	25.143688	111.512352	-24.574875	16.199802	109.945381	28.325739	-6.870614	116.19873	31.590103	31.816336	120.572296	29.957921	12.472861	118.385513	-79.107671	19.926743	101.505249
-6.178904	24.697187	111.94117	-24.478624	16.31938	109.963074	28.359552	-6.897519	116.433273	31.750532	31.788612	120.856033	30.055042	12.4455465	118.644653	-79.01229	20.1932135	101.281495
-3.809419	24.193521	112.236832	-24.282036	16.401144	109.926353	28.42527	-6.972918	116.474426	31.986851	31.671932	120.954369	30.2060605	12.349507	118.7143975	-78.7701325	20.452781	101.1383085
-0.450033	23.515209	112.472298	-23.951754	16.622778	109.796608	28.680723	-6.869043	116.391823	32.355099	31.746124	120.848671	30.517911	12.4385405	118.620247	-78.421419	20.8070155	100.972969
1.72803	23.06348	112.616371	-23.730228	16.79417	109.630013	28.85117	-6.776965	116.339554	32.562328	31.790337	120.776405	30.706749	12.506686	118.5579795	-78.167205	21.081654	100.7020465
3.756012	22.631454	112.787209	-23.540499	16.927792	109.512627	29.063114	-6.678614	116.372009	32.728298	31.810629	120.679131	30.895706	12.5660075	118.52557	-77.976704	21.2895765	100.499684
5.729319	22.167912	113.016304	-23.290663	17.082474	109.328423	29.27014	-6.647623	116.630234	32.842033	31.7945	120.987701	31.0560865	12.5734385	118.8089675	-77.6374125	21.5915095	99.8478785
7.52152	21.670042	113.68779	-22.98164	17.176584	109.310928	29.592064	-6.765406	117.52813	33.061306	31.777309	121.699692	31.326685	12.5059515	119.613911	-77.289965	21.8472165	99.007945
9.150768	21.172674	114.571892	-22.765169	17.290627	109.354355	29.87229	-6.911328	118.701172	33.327568	31.733894	122.859367	31.599929	12.411283	120.7802695	-77.130267	22.169971	97.9284405
10.548038	20.677126	116.009583	-22.587502	17.387596	109.509132	30.144051	-7.019611	120.499458	33.55809	31.74748	124.535797	31.8510705	12.3639345	122.5176275	-77.0260745	22.4112575	96.5006365
12.196879	19.979858	118.273834	-22.149433	17.327406	109.472321	30.450302	-7.234465	122.751915	33.912331	31.838917	126.905235	32.1813165	12.302226	124.828575	-76.4801825	22.352586	94.116067
13.104646	19.485579	119.653717	-21.886951	17.3473	109.276138	30.540089	-7.367256	124.190651	34.051846	31.862461	128.308136	32.2959675	12.2476025	126.2493935	-76.0698695	22.4469975	92.3028825
14.308403	18.925659	120.429909	-21.424442	17.368816	109.125587	30.841372	-7.427332	125.43502	34.673763	31.79468	129.562195	32.7575675	12.183674	127.4986075	-75.6064515	22.553958	90.7525665
14.947266	18.54283	121.520615	-20.775837	17.385801	109.046707	31.178452	-7.400779	126.656548	35.004677	31.789234	130.812698	33.0915645	12.1942275	128.734623	-74.6432385	22.5773745	89.358791
15.419772	18.190119	122.205696	-20.54541	17.572046	109.061157	31.541979	-7.411371	127.278427	35.345901	31.723095	131.632645	33.44394	12.155862	129.455536	-74.53476	22.98823	88.666778
15.83544	17.828712	122.168648	-19.939747	17.473251	108.430756	31.828308	-7.49896	127.288231	35.703461	31.623051	131.881454	33.7658845	12.0620455	129.5848425	-73.6453785	22.8844565	87.2766695
16.122461	17.480057	121.432854	-19.306965	17.437119	107.323929	32.145405	-7.582143	126.778496	36.053299	31.560966	131.453674	34.099352	11.9894115	129.116085	-72.713282	22.8848265	85.531773
16.346746	17.165148	119.352852	-18.302835	17.504961	105.209183	32.723167	-7.500564	125.270248	36.646767	31.649864	129.903275	34.684967	12.07465	127.5867615	-71.290637	22.935272	82.8316045
15.929094	17.105331	117.708649	-17.679743	17.569147	103.78183	33.298191	-7.476399	123.890343	37.261124	31.646261	128.178925	35.2796575	12.084931	126.034634	-70.6391435	23.053363	81.529026
15.769408	16.890114	115.458572	-17.002974	17.651192	102.248299	33.944675	-7.294394	122.100983	37.961845	31.541023	125.837601	35.95326	12.1233145	123.969292	-69.959208	23.1790695	80.527306
15.407184	16.783838	112.72831	-16.319983	17.776657	100.543488	34.645214	-7.005655	119.852982	38.122211	31.399807	123.041367	36.3837125	12.197076	121.4471745	-69.0236785	23.356238	79.6398015
14.836179	16.71493	109.795227	-15.664456	17.873547	98.874306	35.434322	-6.791041	117.311905	38.195408	31.221422	120.07679	36.814865	12.2151905	118.6943475	-68.143777	23.5319035	79.0542645
13.989416	16.491909	107.061401	-15.098566	17.75285	97.657082	36.049618	-6.883806	114.93589	38.477768	30.8741	117.303558	37.263693	11.995147	116.119724	-67.460825	23.510553	79.19444
12.686051	16.297112	105.005775	-14.654863	17.531334	97.097008	36.532845	-7.230597	113.085381	38.8643	30.417759	115.062798	37.6985725	11.593581	114.0740895	-67.0082985	23.469087	80.1199265
9.909788	15.971251	103.471077	-14.457059	17.062994	97.656235	36.860664	-8.080043	111.477112	39.227287	29.761303	113.30674	38.0439755	10.84063	112.391926	-66.9580935	23.285358	82.920544
7.592126	15.820272	103.103348	-14.562008	16.83012	98.612282	36.901958	-8.534286	110.993752	39.790672	29.2054	112.348343	38.346315	10.335557	111.6710475	-67.470331	23.324683	85.5535165
5.045404	15.814879	103.112541	-14.738398	16.691029	99.680328	36.93729	-8.697968	110.63559	39.810486	29.091791	111.899551	38.373888	10.1969115	111.2675705	-67.850684	23.1851465	88.0930855
2.365705	15.840186	103.075699	-14.895463	16.733986	100.674034	36.962364	-8.660154	110.434898	39.806141	29.127449	111.384239	38.3842525	10.2336475	110.9095685	-68.1751785	23.2343245	90.4384995
-0.43371	16.028645	103.121422	-15.022334	16.828465	101.540337	37.044453	-8.462326	110.109756	39.653812	29.22484	110.83757	38.3491325	10.381257	110.473663	-68.3938005	23.275673	92.607011
-3.295199	16.223465	103.11586	-15.075712	16.978151	102.25592	37.183853	-8.300542	109.626236	39.53706	29.368994	110.112656	38.3604565	10.534226	109.869446	-68.5118805	23.422076	94.642394
-6.235995	16.414482	102.976608	-15.070467	17.05373	102.752129	37.216572	-8.120456	109.038795	39.496815	29.401541	109.412811	38.3566935	10.6405425	109.225803	-68.4976275	23.4669175	96.278455
-10.740282	16.724434	102.891716	-15.045278	17.008791	103.281807	37.166374	-8.111825	107.922363	39.401894	29.310596	108.600449	38.284134	10.5993855	108.261406	-68.37469	23.4181965	98.302208
-11.23219	17.614979	103.032875	-15.050991	16.977047	103.574577	37.10342	-8.0703	107.231857	39.353165	29.227594	108.118073	38.2282925	10.578647	107.674965	-68.3302745	23.375447	99.474189
-10.746971	18.358326	103.300598	-15.035677	17.012749	103.826927	37.056847	-7.914989	106.471489	39.251595	29.289305	107.622192	38.154221	10.687158	107.0468405	-68.225575	23.33834	100.6070135
-10.4306	19.022078	103.438148	-15.033941	17.150774	104.046883	36.994968	-7.692293	105.755165	39.102085	29.417133	107.12645	38.0485265	10.86242	106.4408075	-68.1164085	23.439128	101.6529585
-10.207191	19.772507	103.576347	-15.095472	17.326685	104.230118	36.899055	-7.465094	105.253876	38.940121	29.58012	106.812439	37.919588	11.057513	106.0331575	-68.110532	23.595857	102.4270785
-9.984376	20.533176	103.763756	-15.232187	17.496256	104.45932	36.70636	-7.27035	104.961411	38.820351	29.772619	106.7202	37.7633555	11.2511345	105.8408055	-68.2277295	23.7413775	103.0778345
-9.84274	21.286112	103.991333	-15.433672	17.703354	104.687729	36.480694	-7.084364	104.773628	38.617344	29.917303	106.705513	37.549019	11.4164695	105.7395705	-68.416363	23.9902385	103.6358875
-9.681478	22.471651	104.256561	-15.765344	17.953821	104.938065	36.118855	-6.848853	104.469009	38.048218	30.284458	106.922768	37.0835365	11.7178025	105.6958885	-68.6142245	24.1898395	104.1802415
-9.528584	23.264656	104.339348	-15.991691	18.113451	104.98333	35.880836	-6.685188	104.16787	37.832985	30.446287	106.887817	36.8569105	11.8805495	105.5278435	-68.8402925	24.3463525	104.4388165
-9.405069	24.039587	104.318176	-16.20414	18.26123	104.944695	35.627636	-6.476612	103.778877	37.643757	30.624557	106.796097	36.6356965	12.0739725	105.287487	-69.0439765	24.4484875	104.601903
-9.36195	24.788074	104.255798	-16.39699	18.405899	104.826653	35.373844	-6.261154	103.382668	37.419937	30.787096	106.636749	36.3968905	12.262971	105.0097085	-69.1908705	24.548827	104.6435975
-9.311371	25.551092	104.202164	-16.5728	18.548866	104.690994	35.137104	-6.05061	102.96328	37.208588	30.961531	106.487907	36.172846	12.4554605	104.7255935	-69.318446	24.6422715	104.6563945
-9.243126	26.310905	104.157326	-16.779856	18.729454	104.571213	34.894283	-5.81531	102.713799	36.997971	31.139698	106.345436	35.946127	12.662194	104.5296175	-69.505839	24.796714	104.6128085
-9.190109	26.984081	104.169533	-16.986416	18.865004	104.551628	34.706566	-5.567185	102.627388	36.729206	31.363487	106.330475	35.717886	12.898151	104.4789315	-69.690718	24.831857	104.6243245
-9.248866	27.935785	104.360245	-17.328194	19.109522	104.674873	34.493938	-5.157189	102.950943	36.377693	31.75293	106.682274	35.4358155	13.2978705	104.8166085	-70.0922035	24.9211735	104.5331375
-9.268199	28.566689	104.586517	-17.539419	19.242529	104.816177	34.382351	-4.927069	103.3461	36.197117	32.023949	107.061432	35.289734	13.54844	105.203766	-70.368572	24.936618	104.428588
-9.317563	29.190084	104.818237	-17.763639	19.418232	105.021393	34.273201	-4.678529	103.775383	36.046906	32.282486	107.459572	35.1600535	13.8019785	105.6174775	-70.6873315	25.0344855	104.4253085
-9.340296	29.734697	105.067657	-17.940296	19.559448	105.228233	34.201344	-4.419285	104.289818	35.8923	32.544258	107.865051	35.046822	14.0624865	106.0774345	-70.927414	25.0564095	104.3790315
-9.372951	30.207634	105.328667	-18.139034	19.756817	105.4618	34.151535	-4.154875	104.817436	35.785847	32.835285	108.261047	34.968691	14.340205	106.5392415	-71.246759	25.173429	104.3843585
-9.432675	30.676794	105.523643	-18.295504	19.889975	105.692039	34.118748	-3.889297	105.306648	35.690834	33.136837	108.591736	34.904791	14.62377	106.949192	-71.495799	25.15618	104.434886
-9.491357	31.136332	105.729996	-18.441919	20.030998	105.846443	34.0783	-3.631594	105.710312	35.584442	33.438335	108.850609	34.831371	14.9033705	107.2804605	-71.715209	25.1586255	104.4124255
-9.600225	31.830671	105.91655	-18.642656	20.248663	106.060707	34.039738	-3.254923	106.078514	35.376915	33.825485	109.130882	34.7083265	15.285281	107.604698	-71.9936385	25.212045	104.516716
-9.680587	32.224178	106.029831	-18.776468	20.364073	106.149185	33.970612	-3.027757	106.228302	35.260693	34.062431	109.246933	34.6156525	15.517337	107.7376175	-72.1685885	25.210809	104.5607525
-9.805173	32.620216	106.103531	-18.922121	20.54933	106.192444	33.887302	-2.809696	106.306992	35.154514	34.270805	109.352158	34.520908	15.7305545	107.829575	-72.36515	25.3681055	104.555313
-9.922997	32.918232	106.184212	-19.056206	20.700668	106.261078	33.783714	-2.622558	106.366776	35.049393	34.447659	109.507393	34.4165535	15.9125505	107.9370845	-72.5289655	25.4887855	104.5850715
-9.988613	33.22504	106.302879	-19.189396	20.869719	106.342422	33.671288	-2.436686	106.488785	35.008339	34.64912	109.672356	34.3398135	16.106217	108.0805705	-72.7186055	25.633221	104.6042735
-10.089221	33.542099	106.393097	-19.362967	21.054018	106.398605	33.574554	-2.27711	106.57679	34.984512	34.825462	109.840866	34.279533	16.274176	108.208828	-73.005467	25.83386	104.588382
-10.175751	33.82814	106.429276	-19.511185	21.234554	106.446541	33.461353	-2.096545	106.692162	34.97654	34.946991	110.015678	34.2189465	16.425223	108.35392	-73.2413165	26.043885	104.539162
-10.373981	34.231705	106.504059	-19.785183	21.462389	106.463585	33.277138	-1.914503	106.874786	34.884445	35.115238	110.234604	34.0807915	16.6003675	108.554695	-73.6511575	26.3244105	104.372475
-10.551218	34.456924	106.544388	-19.988676	21.591536	106.511009	33.141331	-1.865444	106.990662	34.804138	35.133026	110.336746	33.9727345	16.633791	108.663704	-73.9500865	26.549281	104.358314
-10.760809	34.617893	106.61805	-20.151182	21.670303	106.571648	33.032799	-1.817636	107.129204	34.714333	35.131847	110.440338	33.873566	16.6571055	108.784771	-74.17593	26.6835005	104.358525
-10.974791	34.645409	106.705498	-20.291325	21.704193	106.648972	32.955807	-1.811666	107.288933	34.63306	35.142288	110.571457	33.7944335	16.665311	108.930195	-74.3770835	26.743075	104.367749
-11.237807	34.648373	106.799042	-20.460978	21.736525	106.756569	32.880508	-1.777384	107.404396	34.541103	35.215645	110.728836	33.7108055	16.7191305	109.066616	-74.6327615	26.7539195	104.446522
-11.439789	34.584679	106.892029	-20.602257	21.772682	106.845322	32.845352	-1.766188	107.55278	34.440262	35.268993	110.84726	33.642807	16.7514025	109.20002	-74.847321	26.7939615	104.490624
-11.636664	34.530457	106.93779	-20.7243	21.758894	106.881737	32.843071	-1.742	107.652298	34.328579	35.351147	110.932663	33.585825	16.8045735	109.2924805	-75.034425	26.7132145	104.4709935
-11.906683	34.435818	106.946503	-20.865507	21.793095	106.888138	32.837414	-1.653925	107.814827	34.155712	35.53878	111.000885	33.496563	16.9424275	109.407856	-75.227577	26.6437625	104.36842
-12.173749	34.347282	106.903091	-20.952618	21.773218	106.882332	32.854034	-1.590336	107.92984	34.037262	35.688808	111.001648	33.445648	17.049236	109.465744	-75.350884	26.4972	104.29892
-12.475984	34.189598	106.855858	-21.052813	21.749323	106.872246	32.890633	-1.515673	107.982086	33.933701	35.798244	110.971176	33.412167	17.1412855	109.476631	-75.517793	26.3573605	104.267861
-12.715618	34.038399	106.846809	-21.192556	21.754786	106.83284	32.878223	-1.589365	108.082283	33.810566	35.856922	110.8974	33.3443945	17.1337785	109.4898415	-75.7295065	26.3757935	104.1758385
-12.959616	33.800964	106.762947	-21.289278	21.69029	106.797493	32.781239	-1.589671	108.162903	33.67802	35.872139	110.740387	33.2296295	17.141234	109.451645	-75.8081855	26.239346	104.143341
-13.146658	33.536209	106.702515	-21.378229	21.655457	106.792816	32.700703	-1.600992	108.202675	33.537937	35.844376	110.538506	33.11932	17.121692	109.3705905	-75.875778	26.189222	104.2150415
-13.311684	33.220768	106.652878	-21.464802	21.610909	106.828323	32.640041	-1.650937	108.21962	33.382736	35.857994	110.36174	33.0113885	17.1035285	109.29068	-75.9409925	26.1182895	104.365966
-13.548586	32.711742	106.59684	-21.591034	21.523111	106.895386	32.533966	-1.697036	108.248268	33.166458	35.935257	110.003914	32.850212	17.1191105	109.126091	-76.03228	25.9271115	104.664681
-13.654876	32.402424	106.51963	-21.653574	21.490271	106.917801	32.455532	-1.740365	108.247482	33.043282	35.962849	109.629677	32.749407	17.111242	108.9385795	-76.056555	25.8693	104.8970225
-13.714237	32.078545	106.409164	-21.711926	21.478596	106.929337	32.38467	-1.742353	108.250061	32.861408	35.992825	109.220627	32.623039	17.125236	108.735344	-76.046891	25.831956	105.12333
-13.866852	31.69313	106.294762	-21.795164	21.463282	106.9422	32.316833	-1.786576	108.291451	32.602734	36.032944	108.789314	32.4597835	17.123184	108.5403825	-76.0501115	25.80338	105.3440175
-14.13032	31.45672	106.199089	-21.838037	21.470104	106.950211	32.256554	-1.772087	108.209229	32.366444	35.596764	108.294319	32.311499	16.9123385	108.251774	-75.987573	26.0278695	105.648648
-14.329264	31.22221	105.992508	-21.905035	21.48502	106.909988	32.107014	-1.787548	108.056602	32.017513	35.654476	107.44754	32.0622635	16.933464	107.752071	-75.8723335	26.036576	106.067905
-14.511659	31.00444	105.666077	-21.987804	21.536261	106.75248	31.860483	-1.722944	107.694153	31.530895	36.000591	106.381607	31.695689	17.1388235	107.03788	-75.671297	25.9336985	106.46708
-14.735286	30.703199	104.881905	-22.153454	21.598677	106.282043	31.248585	-1.681223	106.854889	30.92317	35.596298	104.596352	31.0858775	16.9575375	105.7256205	-75.3927855	26.2398165	106.8384655
-14.829409	30.50909	104.355324	-22.280174	21.620123	105.950119	30.685139	-1.634161	106.250366	30.48225	35.772717	103.538094	30.5836945	17.069278	104.89423	-75.1440425	26.170968	107.006008
-14.830965	30.362633	103.892174	-22.468782	21.556141	105.611595	30.176672	-1.764439	105.814575	30.160093	35.584633	102.697601	30.1683825	16.910097	104.256088	-75.1059465	26.202185	106.967102
-14.79071	30.315775	103.519203	-22.604071	21.451422	105.310318	29.838392	-1.983658	105.403603	29.872898	35.343369	102.063477	29.855645	16.6798555	103.73354	-75.063787	26.2229885	106.887096
-14.764346	30.335373	103.241028	-22.759768	21.333189	105.109169	29.519501	-2.075935	105.169502	29.6404	35.091808	101.651505	29.5799505	16.5079365	103.4105035	-75.0994865	26.1584415	106.8078345
-14.529155	30.362549	103.041061	-22.916658	21.20977	105.005173	29.279501	-2.214381	105.097687	29.483234	34.907635	101.520882	29.3813675	16.346627	103.3092845	-75.2146835	26.072913	106.7010615
-14.328313	30.48863	102.989159	-23.116783	21.049175	104.992165	29.07361	-2.357412	105.154839	29.365698	34.77092	101.690315	29.219654	16.206754	103.422577	-75.45322	25.891596	106.561753
-13.940805	30.822027	103.116348	-23.410273	20.858326	105.108353	28.741125	-2.546	105.428528	29.255524	34.591927	102.19487	28.9983245	16.0229635	103.811699	-75.8188705	25.6936885	106.405007
-13.59413	31.088919	103.256943	-23.641533	20.751554	105.219353	28.534746	-2.759929	105.539688	29.167479	34.50943	102.743683	28.8511125	15.8747505	104.1416855	-76.1341785	25.6283575	106.2970205
-13.20173	31.431326	103.476036	-23.852104	20.577217	105.372475	28.240246	-2.824995	105.730293	29.12273	34.463547	103.446625	28.681488	15.819276	104.588459	-76.385696	25.335158	106.156491
-12.80961	31.832161	103.872849	-24.055473	20.452654	105.58107	28.033199	-2.968348	105.878357	29.138407	34.471302	104.358307	28.585803	15.751477	105.118332	-76.696749	25.153831	106.043808
-12.35333	32.309635	104.367493	-24.245373	20.305923	105.83947	27.883184	-3.108757	105.956543	29.202705	34.511936	105.502258	28.5429445	15.7015895	105.7294005	-77.0336905	24.9102565	105.9495395
-11.895693	32.867004	105.073074	-24.427519	20.149677	106.216721	27.684027	-3.189097	106.093147	29.374418	34.567184	106.918419	28.5292225	15.6890435	106.505783	-77.3842605	24.6103105	105.927659
-11.415055	33.41856	105.964851	-24.635187	19.98786	106.610611	27.484575	-3.343154	106.295502	29.663399	34.575962	108.309959	28.573987	15.616404	107.3027305	-77.844361	24.359316	105.9184915
-10.739144	34.201122	107.371902	-24.954136	19.808916	107.172607	27.11701	-3.509465	106.310631	30.012072	34.491592	110.303535	28.564541	15.4910635	108.307083	-78.472813	24.1267685	106.038131
-10.244668	34.739208	108.274284	-25.16844	19.758326	107.455704	26.852951	-3.478685	106.143761	30.141073	34.389091	111.375366	28.497012	15.455203	108.7595635	-78.833892	24.061449	106.1518445
-9.788256	35.197468	109.061768	-25.368225	19.729509	107.658875	26.595037	-3.417934	105.90596	30.166903	34.29044	112.305832	28.38097	15.436253	109.105896	-79.11742	24.022765	106.211854
-9.370771	35.642136	109.784653	-25.550461	19.779863	107.828888	26.40204	-3.290893	105.709061	30.167271	34.219578	113.094505	28.2846555	15.4643425	109.401783	-79.3855775	24.0953835	106.255993
-8.922247	35.956963	110.407219	-25.728148	19.825989	107.856987	26.265072	-3.151656	105.533028	30.134359	34.199413	113.772408	28.1997155	15.5238785	109.652718	-79.6560115	24.1280995	106.061256
-8.564868	36.254505	110.897194	-26.056013	20.145395	108.087906	26.134348	-2.96711	105.409645	30.075386	34.262585	114.319252	28.104867	15.6477375	109.8644485	-80.216893	24.6430525	106.3113635
-8.186918	36.46806	111.294868	-26.034658	20.029558	107.888054	26.024025	-2.773088	105.357918	29.96706	34.323837	114.689651	27.9955425	15.7753745	110.0237845	-80.0648585	24.2837415	105.7523235
-7.584455	36.501831	111.560608	-26.229233	20.166742	107.902824	25.9454	-2.527428	105.344322	30.143093	34.295528	114.897942	28.0442465	15.88405	110.121132	-80.5027125	24.449434	105.684516
-7.245377	36.341198	111.633133	-26.292583	20.185692	107.868835	25.95421	-2.384717	105.341766	30.005836	34.370884	115.06517	27.980023	15.9930835	110.203468	-80.565189	24.3783005	105.534202
-6.948976	35.957111	111.569763	-26.392538	20.155586	107.793129	25.977051	-2.296185	105.308601	29.54805	34.567451	115.244057	27.7625505	16.135633	110.276329	-80.5476265	24.175539	105.309929
-6.622664	35.476292	111.415222	-26.435963	20.117052	107.675026	25.976997	-2.232682	105.261482	29.757721	34.477634	115.052155	27.867359	16.122476	110.1568185	-80.739285	24.111628	105.1932335
-6.317317	34.839458	111.146675	-26.409492	20.06583	107.635689	26.046328	-2.211326	105.243126	29.7075	34.501602	115.016747	27.876914	16.145138	110.1299365	-80.695898	23.986522	105.1414415
-5.934203	33.963112	110.922989	-26.383862	19.993324	107.593689	26.119535	-2.25576	105.297173	29.373264	34.623589	115.144791	27.7463995	16.1839145	110.220982	-80.5141235	23.8027335	104.966396
-5.588896	32.988857	110.660316	-26.380283	19.919039	107.573067	26.182604	-2.311231	105.3498	29.64538	34.460758	115.030121	27.913992	16.0747635	110.1899605	-80.674558	23.7633145	104.9561735
-5.015361	31.242552	110.369621	-26.327492	19.765684	107.606544	26.264277	-2.448334	105.587006	29.704281	34.388878	115.230682	27.984279	15.970272	110.408844	-80.639263	23.561096	104.804244
-4.467626	29.658743	110.218407	-26.319164	19.688028	107.707855	26.360384	-2.556884	105.919556	29.764858	34.3396	115.537468	28.062621	15.891358	110.728512	-80.700949	23.484698	104.687198
-4.272518	28.329494	110.178734	-26.316044	19.589422	107.905754	26.433186	-2.689336	106.426117	29.501461	34.451698	116.172775	27.9673235	15.881181	111.299446	-80.5994115	23.297663	104.512062
-3.891373	26.629215	110.282471	-26.309025	19.469625	108.219887	26.522238	-2.853126	107.123528	29.945145	34.242756	116.536346	28.2336915	15.694815	111.829937	-80.8517415	23.244435	104.609837
-3.530884	24.708658	110.428856	-26.349625	19.377092	108.639526	26.662224	-3.035322	107.933342	30.038912	34.182468	117.06781	28.350568	15.573573	112.500576	-81.049818	23.180611	104.778476
-3.141192	22.750654	110.553551	-26.326933	19.336216	109.056732	26.800941	-3.157871	108.812569	30.101671	34.188824	117.483696	28.451306	15.5154765	113.1481325	-81.105172	23.1569555	104.9653315
-2.779868	20.669359	110.502411	-26.310492	19.341516	109.360054	26.956446	-3.223512	109.555794	30.123934	34.223614	117.668488	28.54019	15.500051	113.612141	-81.161174	23.182981	105.107967
-2.287358	17.450914	110.122887	-26.258532	19.397528	109.527382	27.144903	-3.220094	110.304085	30.08709	34.339069	117.340401	28.6159965	15.5594875	113.822243	-81.1330605	23.2355685	105.232521
-1.940212	15.12374	109.737869	-26.130447	19.471815	109.442116	27.255482	-3.208925	110.56366	29.706686	34.546089	116.863945	28.481084	15.668582	113.7138025	-80.741978	23.275048	105.1704295
-1.605647	12.726659	109.22065	-26.028728	19.540035	109.218811	27.322309	-3.223157	110.667442	29.640266	34.547153	116.078949	28.4812875	15.661998	113.3731955	-80.5387435	23.418072	105.0644265
-1.270127	10.25859	108.863533	-25.871429	19.532131	108.940819	27.390921	-3.36874	110.797028	29.621431	34.467461	115.20134	28.506176	15.5493605	112.999184	-80.249034	23.5149015	104.882454
-0.943101	7.711199	108.646103	-25.708807	19.477728	108.688858	27.443527	-3.507069	111.134743	29.558414	34.290878	114.328514	28.5009705	15.3919045	112.7316285	-79.9185845	23.5635515	104.6460875
-0.607216	5.122103	108.792206	-25.47163	19.365868	108.551422	27.583033	-3.659861	111.711861	29.498964	34.100418	113.820374	28.5409985	15.2202785	112.7661175	-79.4842585	23.5114575	104.3367265
-0.327903	2.515774	109.39164	-25.243771	19.196438	108.651627	27.818575	-3.861872	112.869415	29.589207	33.899471	113.870171	28.703891	15.0187995	113.369793	-79.191433	23.3740765	103.933461
0.057489	-1.366003	111.743629	-24.95648	18.760223	109.577217	28.393274	-4.435362	116.123985	29.766787	33.536129	115.829468	29.0800305	14.5503835	115.9767265	-78.9929905	22.9700625	103.1777075
0.256616	-3.91354	114.36853	-24.753765	18.294901	110.840416	29.011042	-4.887069	119.142677	30.154324	33.304657	118.240082	29.582683	14.208794	118.6913795	-79.090213	22.381008	102.9894525
0.358918	-6.345992	117.523262	-24.536642	17.81362	112.48777	29.691433	-5.223156	122.437325	30.665272	33.163631	121.134697	30.1783525	13.9702375	121.786011	-79.2516365	21.6570025	103.189529
0.403835	-8.649817	120.734177	-24.300253	17.42996	114.177322	30.172369	-5.473757	125.199234	31.089333	33.066257	123.536659	30.630851	13.79625	124.3679465	-79.231357	21.06367	103.9866975
0.375652	-10.760288	123.278297	-24.073843	17.100023	115.338577	30.427656	-5.571252	127.12059	31.677099	32.635052	124.751625	31.0523775	13.5319	125.9361075	-79.2000635	20.668146	104.7410465
0.728506	-13.247686	124.692001	-23.871569	16.898922	115.804123	30.593452	-5.664525	128.056107	31.821379	32.474796	125.049171	31.2074155	13.4051355	126.552639	-78.9505535	20.3927085	105.055607
0.739427	-15.224831	125.317215	-23.702637	16.824139	115.700829	30.829659	-5.504462	128.012253	31.531471	32.508968	124.30925	31.180565	13.502253	126.1607515	-78.585839	20.146025	105.2409065
-0.751272	-16.710035	124.89399	-23.303793	16.781933	114.875366	31.188192	-5.20211	126.964676	31.722237	32.482262	122.278549	31.4552145	13.640076	124.6216125	-78.0628005	19.92379	105.1291195
-1.563739	-17.655823	124.522873	-23.045179	16.72246	114.365677	31.447998	-5.201416	126.221992	32.104355	32.357624	120.75	31.7761765	13.578104	123.485996	-77.8665345	19.866816	105.245358
-2.556623	-18.51638	124.224922	-22.862076	16.62351	113.793877	31.680721	-5.273111	125.409492	32.415283	32.174839	119.030212	32.048002	13.450864	122.219852	-77.772154	19.796156	105.367902
-3.618119	-19.169981	124.022568	-22.661512	16.524725	113.07534	31.905571	-5.236268	124.521255	32.531124	32.016006	117.310501	32.2183475	13.389869	120.915878	-77.5413715	19.659581	105.234802
-4.64937	-19.572512	123.719963	-22.502657	16.418882	112.42865	32.156502	-5.123302	123.541512	32.600765	31.997066	115.951683	32.3786335	13.436882	119.7465975	-77.3839475	19.400882	105.1107025
-5.965569	-19.772512	123.505699	-22.323429	16.220537	111.924538	32.372917	-5.186309	122.920654	32.799099	31.901354	114.761162	32.586008	13.3575225	118.840908	-77.232866	19.0835515	105.008168
-7.023311	-19.963568	123.133484	-22.117554	15.938396	111.638939	32.539177	-5.348617	122.378395	33.013325	31.692263	113.949081	32.776251	13.171823	118.163738	-77.011359	18.704969	105.11414
-8.841568	-19.855274	122.515869	-21.805128	15.417554	111.44886	32.878925	-5.790845	121.855164	33.197544	31.223757	113.298592	33.0382345	12.716456	117.576878	-76.6484905	18.118652	105.320842
-10.105278	-19.571405	122.020546	-21.600008	15.043156	111.390137	33.038242	-6.09517	121.606804	33.338112	30.925018	113.137398	33.188177	12.414924	117.372101	-76.388193	17.671388	105.408173
-11.423196	-19.0574	121.46199	-21.448727	14.705318	111.364853	33.1954	-6.417069	121.394264	33.482651	30.655134	113.061348	33.3390255	12.1190325	117.227806	-76.2364795	17.2916035	105.5019
-12.683505	-18.469248	120.743156	-21.296553	14.419666	111.317215	33.326714	-6.649336	121.142838	33.565102	30.463699	113.051483	33.445908	11.9071815	117.0971605	-76.039014	16.9321505	105.5372695
-14.075886	-17.612017	120.001579	-21.189507	14.196653	111.295876	33.479099	-6.819994	120.864067	33.623035	30.311623	113.105606	33.551067	11.7458145	116.9848365	-75.930081	16.6474915	105.6069155
-15.760536	-16.343023	119.222466	-21.057886	14.036963	111.339607	33.619656	-6.916229	120.581505	33.72448	30.215267	113.160408	33.672068	11.649519	116.8709565	-75.78784	16.424407	105.8082575
-17.256941	-15.025489	118.471458	-20.949913	13.854319	111.440132	33.760391	-7.088836	120.288025	33.812565	30.150265	113.376106	33.786478	11.5307145	116.8320655	-75.686304	16.1779235	106.0481985
-19.476782	-12.970498	117.114555	-20.806971	13.61203	111.688721	33.956089	-7.406535	119.669083	34.10693	29.998013	113.916458	34.0315095	11.295739	116.7927705	-75.6454515	15.928321	106.5846715
-21.251175	-11.192862	116.22332	-20.700987	13.38901	111.951233	34.034737	-7.865728	119.164825	34.508015	29.821699	114.325424	34.271376	10.9779855	116.7451245	-75.67335	15.8000345	107.1573415
-22.995213	-9.408599	115.163841	-20.573366	13.135324	112.186638	34.074574	-8.510448	118.374931	34.927559	29.512962	114.773087	34.5010665	10.501257	116.574009	-75.6477985	15.769391	107.799267
-24.735924	-7.583472	114.057014	-20.376486	12.852398	112.34697	34.0252	-9.273397	117.213737	35.365425	29.117239	115.024948	34.6953125	9.921921	116.1193425	-75.4482845	15.782875	108.5745975
-26.417816	-5.672453	112.852394	-20.067236	12.572055	112.326363	33.92186	-9.904434	115.79393	35.729843	28.523302	114.869598	34.8258515	9.309434	115.331764	-74.9603235	15.834676	109.320962
-28.188562	-3.635789	111.874733	-19.71085	12.453008	112.116646	33.859219	-10.294383	113.696991	35.854565	27.929016	114.110909	34.856892	8.8173165	113.90395	-74.278592	16.0886995	110.329342
-29.926538	-1.517388	110.859108	-19.330563	12.509331	111.544312	33.717758	-10.23146	111.369576	35.833065	27.696547	112.433937	34.7754115	8.7325435	111.9017565	-73.4365375	16.2861185	111.1868675
-32.516548	1.741156	109.768341	-18.855412	12.908138	110.004387	33.478233	-9.643355	106.759117	35.45018	27.964926	108.142593	34.4642065	9.1607855	107.450855	-72.1750305	16.6554905	112.557919
-34.126369	3.956858	108.878647	-18.619986	13.401367	108.353767	33.069153	-8.903349	103.350082	34.84819	28.470177	104.172195	33.9586715	9.783414	103.7611385	-71.1986435	17.01932	112.9463955
-35.786282	6.110826	108.046806	-18.47496	14.009846	106.600761	32.719025	-8.019187	99.976799	33.862366	29.094992	100.468918	33.2906955	10.5379025	100.2228585	-70.2406155	17.4817895	112.9786635
-37.322033	8.274305	107.319832	-18.559814	14.519279	105.257126	32.198437	-7.188575	97.661766	33.051052	29.714506	97.739952	32.6247445	11.2629655	97.700859	-69.7443725	17.7755925	112.813393
-38.817329	10.419503	106.89843	-18.838383	14.863364	104.440948	31.664988	-6.626486	96.329926	32.420208	30.05468	96.363716	32.042598	11.714097	96.346821	-69.719364	18.012631	112.535075
-40.253757	12.436196	106.650291	-19.239256	15.029636	103.995659	31.089491	-6.385271	95.493607	31.946198	30.165524	95.733551	31.5178445	11.8901265	95.613579	-69.9963565	18.1691455	112.377739
-41.498749	14.491362	106.609581	-19.593418	15.095168	103.677879	30.441681	-6.221546	94.736343	31.549246	30.174154	95.379135	30.9954635	11.976304	95.057739	-70.1822995	18.214032	112.298019
-43.128048	17.381773	106.665649	-20.07975	15.214364	103.38678	29.51161	-5.926942	93.906715	31.073402	30.260664	95.285133	30.292506	12.166861	94.595924	-70.452006	18.261867	112.177636
-44.033443	19.298878	106.829742	-20.433781	15.34138	103.257462	29.130354	-5.704772	93.543045	30.774748	30.447861	95.401878	29.952551	12.3715445	94.4724615	-70.820113	18.3112155	112.0424625
-44.818371	21.096994	106.94017	-20.728584	15.493804	103.142128	28.844357	-5.409951	93.223228	30.490419	30.689425	95.416351	29.667388	12.639737	94.3197895	-71.124556	18.347871	111.9644665
-45.448242	22.864574	107.109474	-20.983431	15.678551	102.989197	28.595936	-5.104522	92.838089	30.187897	30.939251	95.315063	29.3919165	12.9173645	94.076576	-71.3587785	18.4397375	111.901818
-45.8367	24.509497	107.329964	-21.151096	15.787296	102.896797	28.372711	-4.795797	92.505386	29.951239	31.146845	95.225861	29.161975	13.175524	93.8656235	-71.464167	18.399068	111.9279705
-46.108341	26.081356	107.592865	-21.260515	15.868911	102.880753	28.221527	-4.606126	92.347748	29.819283	31.262627	95.313354	29.020405	13.3282505	93.830551	-71.541435	18.4095715	111.930955
-46.24012	27.603176	107.79538	-21.340408	15.924003	102.905251	28.093973	-4.543626	92.293571	29.781115	31.251516	95.473259	28.937544	13.353945	93.883415	-71.61836	18.494061	111.927087
-46.1936	29.705471	107.967377	-21.462303	15.989466	102.801453	27.866611	-4.556791	92.15963	29.716528	31.12421	95.616089	28.7915695	13.2837095	93.8878595	-71.7161755	18.6952225	111.7150465
-46.065159	31.037066	107.903503	-21.601845	16.027399	102.67643	27.666103	-4.609454	92.035141	29.686436	31.029427	95.578018	28.6762695	13.2099865	93.8065795	-71.8799595	18.8448115	111.5462805
-45.797462	32.324299	107.641411	-21.709146	16.08877	102.38118	27.519077	-4.634664	91.909698	29.591009	30.966469	95.477173	28.555043	13.1659025	93.6934355	-71.973335	19.0116375	111.0689245
-45.450474	33.469521	107.252762	-21.915625	16.135942	102.077042	27.416107	-4.677437	91.807747	29.457987	30.93446	95.438736	28.437047	13.1285115	93.6232415	-72.268297	19.1433725	110.5308425
-45.003487	34.557438	106.877663	-22.122747	16.180441	101.784729	27.295839	-4.746804	91.795662	29.368013	30.862947	95.558662	28.331926	13.0580715	93.677162	-72.57742	19.3028105	109.892296
-44.434464	35.548496	106.53051	-22.3505	16.165234	101.574669	27.185028	-4.84936	91.911674	29.304903	30.770823	95.808945	28.2449655	12.9607315	93.8603095	-72.9459655	19.3697365	109.2890285
-43.761208	36.465027	106.287476	-22.596964	16.177536	101.402405	27.097443	-4.960904	92.108414	29.214424	30.692095	96.178268	28.1559335	12.8655955	94.143341	-73.3498615	19.4894765	108.661469
-42.529564	37.625904	106.15654	-22.950581	16.189501	101.417885	26.917639	-5.122411	92.474182	29.096764	30.583208	96.877151	28.0072015	12.7303985	94.6756665	-73.9083635	19.6486035	108.1601035
-41.530659	38.257561	106.204269	-23.207994	16.200851	101.511261	26.8043	-5.204165	92.709633	29.047409	30.534809	97.370773	27.9258545	12.665322	95.040203	-74.3418425	19.73638	107.982319
-40.481453	38.822655	106.274818	-23.409237	16.244915	101.623138	26.683989	-5.251043	92.921303	29.001299	30.517179	97.818672	27.842644	12.633068	95.3699875	-74.661118	19.856762	107.8762885
-39.312569	39.311134	106.341171	-23.601917	16.301689	101.714684	26.577377	-5.252448	93.025131	28.910021	30.541199	98.134239	27.743699	12.6443755	95.579685	-74.947533	19.9590025	107.849683
-38.070305	39.668766	106.22953	-23.731138	16.450933	101.696083	26.448996	-5.173372	93.044846	28.800917	30.586624	98.295418	27.6249565	12.706626	95.670132	-75.0872325	20.19524	107.722034
-36.678833	40.052303	106.029617	-23.854788	16.58676	101.64257	26.322535	-5.098086	93.06588	28.714403	30.626816	98.414879	27.518469	12.764365	95.7403795	-75.228045	20.409155	107.5447605
-35.238602	40.301647	105.787949	-23.932438	16.783909	101.577797	26.239374	-5.06397	93.199203	28.674749	30.670755	98.55883	27.4570615	12.8033925	95.8790165	-75.3219375	20.7644255	107.2765775
-32.878513	40.494904	105.330635	-24.135843	17.02232	101.523018	26.217884	-5.124178	93.62619	28.690142	30.673101	98.909935	27.454013	12.7744615	96.2680625	-75.725699	21.2701785	106.7779735
-31.440998	40.529594	105.069305	-24.17848	17.098982	101.437164	26.240391	-5.207769	94.058067	28.742929	30.612867	99.199883	27.49166	12.702549	96.628975	-75.84862	21.495415	106.245353
-29.719997	40.384869	104.800674	-24.26372	17.1402	101.495026	26.258997	-5.34438	94.663605	28.794012	30.523979	99.615738	27.5265045	12.5897995	97.1396715	-76.0539445	21.6906005	105.8503805
-27.757954	40.049023	104.448463	-24.356987	17.0742	101.67868	26.372629	-5.590697	95.566711	28.849443	30.401485	100.216248	27.611036	12.405394	97.8914795	-76.32501	21.743006	105.4658805
-25.912178	39.683884	104.30629	-24.463575	16.980078	101.969933	26.555479	-5.923089	96.679916	28.943544	30.260244	101.05809	27.7495115	12.1685775	98.869003	-76.6766615	21.7915785	105.070863
-24.096159	39.290283	104.298256	-24.568119	16.857523	102.386353	26.747366	-6.278891	97.985886	29.08917	30.092747	102.132835	27.918268	11.906928	100.0593605	-77.054506	21.808118	104.7133455
-22.13904	38.753979	104.438034	-24.659719	16.696823	102.906837	26.996332	-6.707259	99.438484	29.269547	29.911291	103.479134	28.1329395	11.602016	101.458809	-77.4523775	21.79163	104.354865
-19.112268	37.814671	105.024323	-24.749798	16.410564	103.887299	27.374706	-7.360419	101.755592	29.674431	29.614916	105.75013	28.5245685	11.1272485	103.752861	-78.0241645	21.6938795	104.021737
-17.071987	37.117378	105.582062	-24.77733	16.17342	104.492546	27.580261	-7.736734	103.197777	29.934591	29.397873	107.460991	28.757426	10.8305695	105.329384	-78.312086	21.5162705	103.655708
-15.019372	36.393356	106.321632	-24.779184	15.956867	105.088028	27.702908	-8.193949	104.580261	30.252331	29.117023	109.427818	28.9776195	10.461537	107.0040395	-78.5359875	21.452197	103.1720165
-12.986444	35.588352	107.385948	-24.791775	15.701606	105.709877	27.739573	-8.6775	106.21228	30.573351	28.706217	111.747887	29.156462	10.0143585	108.9800835	-78.740012	21.3888535	102.4396705
-10.998547	34.73296	108.845581	-24.84819	15.468269	106.478477	27.805992	-9.159461	108.009636	30.901123	28.259689	114.435234	29.3535575	9.550114	111.222435	-79.0499375	21.386424	101.734519
-9.187853	33.849148	110.582985	-24.970795	15.258106	107.318832	27.763023	-9.566589	109.948029	31.399818	27.829529	117.293381	29.5814205	9.13147	113.620705	-79.5230105	21.384742	101.016959
-7.41856	32.893951	112.45359	-24.827499	15.044286	108.193825	27.645784	-9.862064	112.077713	31.864727	27.555859	120.0112	29.7552555	8.8468975	116.0444565	-79.4102535	21.2416745	100.3431935
-4.943797	31.367531	115.077148	-24.725746	15.13004	109.489525	27.668264	-10.004264	115.125336	32.035225	27.276287	123.802017	29.8517445	8.6360115	119.4636765	-79.3032365	21.6240685	99.5153735
-3.388869	30.354095	116.749084	-24.557531	15.318862	110.434769	27.909555	-9.943552	116.891922	32.263172	27.400789	126.059738	30.0863635	8.7286185	121.47583	-79.2014255	21.9091055	99.393708
-1.920393	29.273567	118.001923	-24.36792	15.563498	111.147964	28.032047	-9.763247	118.088242	32.402309	27.549938	127.474548	30.217178	8.8933455	122.781395	-78.953018	22.2336505	99.514533
-0.467631	28.227516	118.600143	-24.162027	15.88462	111.383392	28.190269	-9.453795	118.509827	32.793201	27.564526	127.882751	30.491735	9.0553655	123.196289	-78.815789	22.7138745	99.570495
0.865629	27.166525	118.665657	-24.001274	16.312653	111.346474	28.366322	-9.029104	118.330025	32.934361	27.959871	128.001144	30.6503415	9.4653835	123.1655845	-78.6528895	23.1599225	99.5273635
2.132578	26.10536	118.388626	-23.887053	16.776516	111.177101	28.535091	-8.568672	117.89415	33.144222	28.426111	127.572525	30.8396565	9.9287195	122.7333375	-78.6137625	23.6243125	99.6208645
3.308034	24.904659	117.881836	-23.694725	17.177469	110.857391	28.77256	-8.142972	117.216888	33.25499	28.812817	126.964279	31.013775	10.3349225	122.0905835	-78.403225	24.0200155	99.6241985
4.861732	22.978676	116.935143	-23.361383	17.654158	110.407951	29.153263	-7.55542	116.171051	33.625107	29.361698	125.726234	31.389185	10.903139	120.9486425	-78.111951	24.405177	99.8672595
5.787156	21.568584	116.059074	-23.099237	17.897388	110.00264	29.411646	-7.181414	115.453766	33.920731	29.75823	124.839424	31.6661885	11.288408	120.146595	-77.8646625	24.506368	99.858685
6.61321	20.040453	115.163567	-22.774895	18.142052	109.664833	29.688728	-6.902452	114.962074	34.09536	30.021507	123.88102	31.892044	11.5595275	119.421547	-77.441834	24.7245765	99.908119
7.305631	18.392349	114.388718	-22.426367	18.400145	109.427155	30.085758	-6.618216	114.68129	34.374466	30.38727	122.833397	32.230112	11.884527	118.7573435	-77.082846	24.915763	100.0969665
7.869588	16.678415	113.678726	-22.100166	18.595655	109.27095	30.440479	-6.352994	114.473709	34.632244	30.818907	122.020103	32.5363615	12.2329565	118.246906	-76.7366935	24.9583535	100.294994
8.348024	14.851159	113.023796	-21.684752	18.747194	109.019447	30.792553	-6.13071	114.498306	34.912693	31.091574	121.052467	32.852623	12.480432	117.7753865	-76.222127	25.013956	100.2635075
8.714731	12.975536	112.636604	-21.514009	18.978468	109.013176	31.140038	-5.923962	114.706841	35.144974	31.324852	120.362679	33.142506	12.700445	117.53476	-76.170524	25.256491	100.491592
9.062468	9.994961	112.739609	-21.04549	19.037273	109.163216	31.723824	-5.671664	115.714287	35.129375	31.70727	120.059898	33.4265995	13.017803	117.8870925	-75.5175795	25.056743	100.4393395
9.131658	7.95231	113.305161	-20.775576	19.031431	109.462151	32.090752	-5.688804	116.698853	35.70229	31.745035	119.98111	33.896521	13.0281155	118.3399815	-75.447673	25.0347465	100.5843205
9.305301	5.805655	113.911667	-20.541973	18.948587	109.811913	32.344868	-5.676536	117.805374	35.973595	31.833389	120.205353	34.1592315	13.0784265	119.0053635	-75.2431775	24.8187475	100.6184625
8.870369	3.943725	114.957108	-20.407169	18.88666	110.164711	32.526051	-5.728399	118.987946	35.800182	32.03157	120.614586	34.1631165	13.1515855	119.801266	-74.9774545	24.6217345	100.528156
8.579458	1.992969	115.789688	-20.276535	18.823011	110.469124	32.69902	-5.780199	119.964584	35.96677	32.13657	120.764206	34.332895	13.1781855	120.364395	-74.885965	24.4678365	100.573853
8.212311	0.106144	116.553375	-20.105549	18.766447	110.593414	32.794296	-5.784134	120.729431	36.219425	32.157627	120.650375	34.5068605	13.1867465	120.689903	-74.7179585	24.3461475	100.496925
7.748608	-1.683725	117.177048	-20.000566	18.75942	110.656616	32.863899	-5.794618	121.295204	36.486481	32.105614	120.258842	34.67519	13.155498	120.777023	-74.676322	24.363342	100.536209
6.912024	-4.18097	117.955139	-19.799536	18.748161	110.576073	32.975868	-5.762186	121.768211	36.736412	31.998358	119.371559	34.85614	13.118086	120.569885	-74.455212	24.378236	100.582261
6.233984	-5.657364	118.37809	-19.662922	18.762756	110.488274	33.093418	-5.734703	121.809029	36.866074	31.908325	118.582024	34.979746	13.086811	120.1955265	-74.30559	24.438701	100.7810215
5.80051	-7.218919	118.489479	-19.479691	18.750404	110.329903	33.249664	-5.704694	121.671211	36.961369	31.709293	117.680099	35.1055165	13.0022995	119.675655	-74.0648985	24.4985085	100.984151
5.057215	-8.494967	118.607452	-19.254318	18.73143	110.181641	33.422268	-5.738193	121.50563	36.97757	31.45015	116.795708	35.199919	12.8559785	119.150669	-73.708555	24.6068815	101.212613
4.231586	-9.579124	118.612717	-19.023329	18.681658	110.031822	33.881302	-5.814541	121.081779	37.004028	31.174988	115.874771	35.442665	12.6802235	118.478275	-73.489323	24.6830925	101.585369
3.40683	-10.523493	118.475533	-18.802208	18.62339	109.856918	34.117016	-5.841298	120.651337	37.042976	31.095972	115.202095	35.579996	12.627337	117.926716	-73.184412	24.619443	101.78712
2.521481	-11.409898	118.259323	-18.575937	18.505165	109.713837	34.32127	-5.908962	120.21563	37.130402	31.032122	114.653908	35.725836	12.56158	117.434769	-72.87771	24.44875	101.992905
1.067028	-12.3769	117.736008	-18.304569	18.373535	109.483208	34.529148	-6.069809	119.482925	37.210274	31.014183	113.946327	35.869711	12.472187	116.714626	-72.478849	24.274883	102.25179
0.000144	-12.777308	117.426826	-18.153835	18.290817	109.365448	34.638996	-6.104121	119.132851	37.284096	31.095245	113.564255	35.961546	12.495562	116.348553	-72.269216	24.086072	102.382343
-1.36922	-12.92022	117.365898	-18.058241	18.252798	109.319862	34.772755	-6.10252	118.862511	37.338829	31.199429	113.352409	36.055792	12.5484545	116.10746	-72.172274	23.9571415	102.532264
-2.489976	-12.995429	117.311523	-18.022724	18.250597	109.334839	34.846119	-6.001786	118.822624	37.370552	31.303921	113.219467	36.1083355	12.6510675	116.0210455	-72.1537835	23.8501265	102.6486325
-3.742952	-12.846676	117.392967	-18.022522	18.253147	109.448769	34.914326	-5.927186	118.888046	37.371468	31.340801	113.18573	36.142897	12.7068075	116.036888	-72.187941	23.7994865	102.86065
-4.929219	-12.667756	117.333412	-18.0142	18.251171	109.607063	34.973221	-5.928024	119.006836	37.382107	31.354654	113.228867	36.177664	12.713315	116.1178515	-72.206064	23.789027	103.0962745
-6.283764	-12.209824	117.293259	-18.000959	18.208792	109.730843	34.970806	-5.951312	119.060432	37.449268	31.340881	113.278564	36.210037	12.6947845	116.169498	-72.211955	23.7227995	103.292188
-8.625642	-11.240096	117.141556	-17.971701	18.111013	109.84024	34.975239	-6.087332	119.160248	37.527069	31.285351	113.402023	36.251154	12.5990095	116.2811355	-72.194556	23.6230165	103.3993445
-9.979332	-10.490473	116.768684	-17.983141	18.043478	109.940277	34.954826	-6.245601	119.168602	37.608044	31.230583	113.5802	36.281435	12.492491	116.374401	-72.247717	23.594465	103.506153
-11.66627	-9.464516	116.511391	-17.9317	17.953659	110.005394	34.929733	-6.445402	119.129494	37.78624	31.156502	113.796005	36.3579865	12.35555	116.4627495	-72.2213865	23.551768	103.5480385
-13.091533	-8.462773	115.836266	-17.9081	17.860785	110.116051	34.905216	-6.718314	119.021309	38.005363	31.098789	114.098022	36.4552895	12.1902375	116.5596655	-72.2714895	23.5313325	103.6724365
-14.882178	-7.132239	115.398727	-17.831989	17.757942	110.227669	34.910946	-7.003369	118.816696	38.273476	31.103474	114.390945	36.592211	12.0500525	116.6038205	-72.256189	23.4658315	103.8515175
-16.536808	-5.786699	114.612946	-17.748487	17.640097	110.287109	34.92379	-7.353979	118.421661	38.647377	31.172129	114.547859	36.7855835	11.909075	116.48476	-72.2825575	23.371119	104.089458
-18.017122	-4.387099	113.670036	-17.771481	17.610575	110.346397	34.879223	-7.732859	117.623116	39.101357	31.250835	114.369461	36.99029	11.758988	115.9962885	-72.533252	23.462162	104.6965055
-20.741531	-1.781952	112.12146	-17.241362	17.371346	109.805367	34.637699	-8.176813	115.569672	39.577454	30.83626	113.098923	37.1075765	11.3297235	114.3342975	-71.5903005	23.4129685	105.2764365
-22.382792	-0.022758	110.718941	-16.964077	17.298698	109.207901	34.895145	-8.461796	113.325119	39.542194	30.445156	111.800705	37.2186695	10.99168	112.562912	-71.1468235	23.605716	105.85289
-24.127371	1.869404	109.369835	-16.697969	17.261471	108.467567	34.631393	-8.460445	111.048698	39.281639	30.222675	110.51918	36.956516	10.881115	110.783939	-70.352454	23.641827	106.151195
-25.821638	3.846037	108.10556	-16.546852	17.261904	107.707123	34.516735	-8.342787	108.661095	39.110287	30.132568	109.176216	36.813511	10.8948905	108.9186555	-69.907215	23.6289175	106.4955905
-27.559467	5.933626	106.977608	-16.521835	17.368811	106.89827	34.245983	-8.03059	106.409248	38.903198	30.16618	107.882332	36.5745905	11.067795	107.14579	-69.6182605	23.669827	106.65075
-29.283253	8.042767	106.138657	-16.509546	17.533733	106.151871	34.023964	-7.621823	104.240349	38.651985	30.400166	106.707153	36.3379745	11.3891715	105.473751	-69.3570665	23.6782945	106.829991
-30.997757	10.198065	105.540718	-16.5819	17.771187	105.440224	33.741524	-7.129983	102.246185	38.341629	30.747328	105.47892	36.0415765	11.8086725	103.8625525	-69.2053765	23.7337015	107.0178955
-33.440678	13.391521	104.82386	-16.687777	18.141983	104.525284	33.250435	-6.279305	99.720528	37.850525	31.271336	104.215385	35.55048	12.4960155	101.9679565	-68.926034	23.7879505	107.0826115
-35.004578	15.510223	104.707458	-16.778492	18.406708	104.090225	32.957615	-5.795269	98.56649	37.595016	31.696575	103.451897	35.2763155	12.950653	101.0091935	-68.8332995	23.862763	107.1712565
-36.466511	17.563217	104.709641	-16.863905	18.685644	103.737175	32.733829	-5.338888	97.674637	37.323551	31.967127	102.701607	35.02869	13.3141195	100.188122	-68.7565	24.0571685	107.286228
-37.834843	19.575098	104.855621	-16.927113	18.910963	103.413605	32.525928	-5.011894	97.007637	36.974762	32.26701	101.964699	34.750345	13.627558	99.486168	-68.604571	24.194368	107.341042
-39.068405	21.529938	104.901123	-17.025913	19.074203	103.13858	32.292606	-4.712629	96.378578	36.570053	32.4333	101.288971	34.4313295	13.8603355	98.8337745	-68.4831555	24.2880705	107.4433855
-40.228447	23.442312	105.076942	-17.102552	19.158834	102.949699	32.056431	-4.610791	95.95488	36.118362	32.484085	100.805115	34.0873965	13.936647	98.3799975	-68.2925005	24.381021	107.5194005
-41.297005	25.270018	105.228409	-17.229752	19.18351	102.820564	31.851492	-4.606311	95.736359	35.807446	32.43309	100.377693	33.829469	13.9133895	98.057026	-68.288973	24.4536305	107.584102
-42.727703	27.967197	105.401466	-17.442453	19.110098	102.62915	31.577999	-4.622873	95.472839	35.420189	32.202053	99.796494	33.499094	13.78959	97.6346665	-68.384	24.430606	107.6236335
-43.556911	29.729589	105.349586	-17.609985	19.083658	102.348434	31.43582	-4.672151	95.239815	35.094505	31.938278	99.088776	33.2651625	13.6330635	97.1642955	-68.4851325	24.5342525	107.5325725
-44.325504	31.448946	105.048386	-17.777414	19.086815	101.783119	31.307423	-4.685478	94.912674	34.560631	31.778303	98.126472	32.934027	13.5464125	96.519573	-68.488855	24.6272175	107.046665
-45.035381	33.153793	104.375671	-17.992615	19.184032	100.909027	30.930742	-4.631243	94.617081	33.960377	31.72732	96.951958	32.4455595	13.5480385	95.7845195	-68.4307895	24.8200255	106.0335345
-45.676346	34.870411	103.394592	-18.271576	19.387583	99.72599	30.351948	-4.637043	94.253975	33.40324	31.826603	95.671165	31.877594	13.59478	94.96257	-68.420746	25.180386	104.48941
-46.160652	36.535854	102.166702	-18.534412	19.577581	98.376999	29.683313	-4.433828	93.593811	32.774277	32.072739	94.412491	31.228795	13.8194555	94.003151	-68.297619	25.3357065	102.750847
-46.645782	38.17971	100.91082	-18.828934	19.84326	97.064293	28.931984	-4.209366	92.71347	32.176517	32.4062	93.282692	30.5542505	14.098417	92.998081	-68.2121185	25.588103	101.130505
-47.186928	40.553291	99.332008	-19.323189	20.211994	95.412811	27.766222	-3.482343	91.169159	31.40564	32.842155	92.09005	29.585931	14.679906	91.6296045	-68.232309	25.744082	99.1960175
-47.370071	42.052917	98.613831	-19.66123	20.412289	94.52169	27.119995	-3.113952	90.008804	31.431175	32.896183	91.329918	29.275585	14.8911155	90.669361	-68.598045	25.9334625	98.374019
-47.528515	43.43671	98.211411	-19.956814	20.669197	93.858154	26.661259	-2.619648	88.842552	30.68874	33.281128	91.092918	28.6749995	15.33074	89.967735	-68.5886275	26.007654	97.748573
-47.627419	44.751282	98.004097	-20.228361	20.966669	93.334274	26.12113	-2.174352	87.786896	30.32935	33.644875	90.690002	28.22524	15.7352615	89.238449	-68.681962	26.1980765	97.430099
-47.639626	45.986168	97.883148	-20.529846	21.337631	92.93808	25.687832	-1.720081	86.777275	29.960835	34.143364	90.293411	27.8243335	16.2116415	88.535343	-68.8840255	26.4636205	97.340817
-47.547901	47.102459	97.851166	-20.799515	21.695608	92.58387	25.299389	-1.13844	85.827652	29.601843	34.688873	89.84935	27.450616	16.7752165	87.838501	-69.049646	26.6159995	97.329239
-47.385075	48.152466	97.892311	-21.087252	22.048716	92.2295	24.939358	-0.58627	84.90052	29.630655	35.030643	89.072571	27.2850065	17.2221865	86.9865455	-69.4595105	26.8752455	97.4724545
-47.028229	49.579155	98.127106	-21.477398	22.548052	91.717819	24.447487	0.183841	83.557907	28.680853	35.847301	88.413841	26.56417	18.015571	85.985874	-69.518966	27.080533	97.449764
-46.672195	50.416859	98.219566	-21.726135	22.877771	91.39624	24.118677	0.649686	82.753822	28.318415	36.240292	87.915741	26.218546	18.444989	85.3347815	-69.670816	27.310553	97.4576985
-46.245869	51.096134	98.221664	-22.005867	23.172913	91.125076	23.797052	1.080534	82.058823	28.388382	36.482719	87.264503	26.092717	18.7816265	84.661663	-70.104451	27.5641995	97.588489
-45.703789	51.710106	98.209145	-22.300547	23.461672	90.913422	23.451509	1.482473	81.525879	27.684721	36.972698	87.140602	25.568115	19.2275855	84.3332405	-70.169209	27.6957585	97.4936035
-45.053596	52.242065	98.165108	-22.581388	23.686522	90.704277	23.137865	1.827205	81.127731	27.811607	37.124043	86.618584	25.474736	19.475624	83.8731575	-70.637512	27.89742	97.5353965
-44.373718	52.67812	97.921181	-22.830938	23.875429	90.541237	22.904343	2.053747	80.86985	27.117735	37.499039	86.663582	25.011039	19.776393	83.766716	-70.672915	27.974465	97.315758
-43.570404	53.079182	97.665749	-23.090363	24.06378	90.424606	22.663849	2.240515	80.76004	27.287075	37.522106	86.268021	24.975462	19.8813105	83.5140305	-71.156188	28.2462495	97.3351815
-42.159046	53.409355	97.147026	-23.51186	24.334202	90.346497	22.314022	2.378153	80.933296	26.899332	37.734005	86.129135	24.606677	20.056079	83.5312155	-71.630397	28.612325	97.1617785
-41.111248	53.492046	96.718803	-23.809311	24.447212	90.349083	22.103577	2.402412	81.263443	26.258236	37.952271	86.419182	24.1809065	20.1773415	83.8413125	-71.7995285	28.7170825	96.8568535
-39.920364	53.507675	96.292656	-24.126257	24.550064	90.417053	21.896027	2.372206	81.752083	26.048672	37.989536	86.624283	23.9723495	20.180871	84.188183	-72.2248635	28.919257	96.645923
-38.752602	53.425251	95.846649	-24.445744	24.583353	90.529984	21.729988	2.290755	82.449249	26.239058	37.825687	86.826569	23.984523	20.058221	84.637909	-72.876011	29.108485	96.422059
-37.467297	53.274715	95.516685	-24.785328	24.577377	90.727852	21.560106	2.180192	83.347916	25.712978	37.930809	87.790359	23.636542	20.0555005	85.5691375	-73.207198	29.0992535	95.8865665
-35.908188	52.912174	95.072456	-25.12561	24.525988	91.011139	21.434542	1.963708	84.486687	26.024067	37.723778	88.506683	23.7293045	19.843743	86.496685	-73.9805245	29.208233	95.525593
-34.232075	52.553101	94.704124	-25.451157	24.485407	91.340897	21.356266	1.713583	85.721985	25.963715	37.6339	89.641708	23.6599905	19.6737415	87.6818465	-74.5623045	29.2970725	94.9999475
-31.737766	51.88036	94.537643	-25.934679	24.385246	91.980705	21.147163	1.288646	87.890984	25.933605	37.467529	91.787163	23.540384	19.3780875	89.8390735	-75.409742	29.3924045	94.1223365
-29.939476	51.383114	94.619621	-26.242239	24.344862	92.559654	21.159212	0.932641	89.5028	25.594791	37.533169	93.841835	23.3770015	19.232905	91.6723175	-75.8614795	29.456819	93.4469905
-28.051451	50.767742	95.022217	-26.530365	24.259541	93.26992	21.061241	0.55379	91.350899	25.639391	37.529202	96.232018	23.350316	19.041496	93.7914585	-76.411046	29.477586	92.7483815
-26.144045	50.107544	95.931366	-26.859367	24.147985	94.161964	20.975485	0.101794	93.38308	25.906008	37.526783	98.873787	23.4407465	18.8142885	96.1284335	-77.1594805	29.4816815	92.1954945
-24.204557	49.337837	97.141174	-27.103317	24.044121	95.198837	20.936466	-0.362116	95.42083	26.383118	37.394905	101.431999	23.659792	18.5163945	98.4264145	-77.866426	29.5718475	91.9712595
-22.288223	48.571526	98.422966	-27.31579	24.014227	96.154068	20.844355	-0.633854	97.133133	26.675266	37.289749	103.589691	23.7598105	18.3279475	100.361412	-78.3913905	29.7005065	91.946724
-20.389482	47.775681	99.473114	-27.433535	24.072895	96.978752	20.77652	-0.806192	98.349167	26.767916	37.177727	105.268692	23.772218	18.1857675	101.8089295	-78.639288	29.9600225	92.1485745
-17.513653	46.567406	100.884476	-27.595097	24.22509	97.939934	20.455509	-0.751186	99.749573	26.682377	36.982258	107.267189	23.568943	18.115536	103.508381	-78.759137	30.334644	92.371487
-15.683172	45.685631	101.858612	-27.707991	24.434828	98.577103	20.485401	-0.625587	100.560776	26.612059	37.005798	108.559273	23.54873	18.1901055	104.5600245	-78.964712	30.6795505	92.5941815
-13.920474	44.766636	102.81385	-27.836033	24.63875	99.195961	20.468105	-0.383897	101.425446	26.563513	37.252014	109.822227	23.515809	18.4340585	105.6238365	-79.187875	30.8434415	92.7680855
-12.200462	43.806442	103.723442	-27.954906	24.89786	99.822594	20.401392	-0.035446	102.4785	26.592939	37.501846	111.042152	23.4971655	18.7332	106.760326	-79.4069775	31.06252	92.884862
-10.580441	42.733784	104.669121	-28.08947	25.150713	100.440956	20.523838	0.218742	103.530968	26.526594	37.750488	112.376045	23.525216	18.984615	107.9535065	-79.704156	31.316811	92.9284055
-8.945413	41.561935	105.56601	-28.181923	25.366901	101.008644	20.646023	0.351167	104.679062	26.842505	37.751709	113.304855	23.744264	19.051438	108.9919585	-80.10811	31.682364	93.0253295
-7.433523	40.305874	106.264984	-28.217194	25.518795	101.548531	20.860542	0.369591	105.816139	26.461172	38.006954	114.547157	23.660857	19.1882725	110.181648	-80.095245	31.8493175	92.915414
-5.13278	38.218044	107.041763	-28.060034	25.609159	102.221886	21.264284	0.280897	107.338585	26.910336	37.98938	115.556679	24.08731	19.1351385	111.447632	-80.207378	32.0831795	92.99614
-3.673067	36.734272	107.384285	-27.555439	25.413095	102.406204	21.640051	0.18696	108.115555	27.055744	37.967808	116.034332	24.3478975	19.077384	112.0749435	-79.4587755	31.748806	92.7374645
-2.20293	35.135582	107.562767	-27.17725	25.28244	102.670036	22.069103	0.053545	108.795074	27.231974	37.96487	116.502106	24.6505385	19.0092075	112.64859	-79.0050385	31.5556725	92.691482
-0.840376	33.456429	107.782127	-27.050785	25.286037	103.106842	22.492548	-0.094487	109.526672	27.514761	37.86692	116.899658	25.0036545	18.8862165	113.213165	-79.1052245	31.6858575	93.000519
0.453625	31.632095	108.045753	-26.618553	25.046753	103.438927	22.946239	-0.338326	110.303391	27.75071	37.727875	117.368675	25.3484745	18.6947745	113.836033	-78.5855805	31.3987315	93.041821
1.604946	29.763889	108.340195	-26.224201	24.787411	103.725029	23.319168	-0.651633	111.177063	27.99272	37.545959	117.735847	25.655944	18.447163	114.456455	-78.104346	31.127659	92.993603
2.631589	27.847073	108.629631	-25.926149	24.596777	104.010429	23.611427	-0.928639	112.156609	28.143847	37.316269	118.100845	25.877637	18.193815	115.128727	-77.729935	30.999739	92.892131
3.917969	24.819361	109.380165	-25.624725	24.269728	104.559174	24.28051	-1.577939	113.817856	28.29969	37.068268	118.719437	26.2901	17.7451645	116.2686465	-77.53955	30.7942915	92.8497015
4.585855	22.780777	109.890366	-25.517616	24.043716	104.905869	24.470037	-1.869633	114.900658	28.090652	37.009972	119.162621	26.2803445	17.5701695	117.0316395	-77.3155765	30.5172625	92.7800985
5.152659	20.723459	110.344193	-25.310898	23.800312	105.143425	24.614801	-2.217037	115.855743	28.205971	36.740242	119.274345	26.410386	17.2616025	117.565044	-77.032182	30.3390215	92.721806
5.617449	18.698606	110.7519	-25.132677	23.519356	105.387962	24.822702	-2.536434	116.593231	28.427097	36.400627	119.219231	26.6248995	16.9320965	117.906231	-76.8902535	30.1066155	92.869693
6.000243	16.678289	111.085144	-24.860374	23.243214	105.612144	25.024437	-2.864198	117.171669	28.673807	36.057579	119.063148	26.849122	16.5966905	118.1174085	-76.56987	29.8897375	93.1068795
6.248782	14.746904	111.414909	-24.543863	22.926172	105.796989	25.293213	-3.239555	117.561707	28.999012	35.675602	118.799683	27.1461125	16.2180235	118.180695	-76.2338385	29.6343205	93.413283
6.500128	12.803681	111.559105	-24.223619	22.631748	105.947815	25.598728	-3.559089	117.799416	29.712507	35.16378	118.284454	27.6556175	15.8023455	118.041935	-76.1028555	29.4611505	93.853695
6.657015	10.017908	111.681328	-23.66601	22.190851	106.096695	26.153353	-4.006799	117.833588	29.974562	34.814499	117.785469	28.0639575	15.40385	117.8095285	-75.3959775	28.977852	94.3838615
6.674453	8.280418	111.671432	-23.276819	21.898523	106.176338	26.534218	-4.220021	117.697128	30.358284	34.507702	117.229012	28.446251	15.1438405	117.46307	-74.999889	28.6532055	94.889606
6.596799	6.638225	111.622444	-22.964092	21.631794	106.254265	26.936296	-4.432758	117.496559	30.730455	34.217606	116.652695	28.8333755	14.892424	117.074627	-74.7615595	28.371164	95.433903
6.699601	4.873743	111.483635	-22.654026	21.363853	106.285645	27.251553	-4.636012	117.369057	31.012703	33.897247	116.137444	29.132128	14.6306175	116.7532505	-74.44018	28.0970885	95.8180395
6.361612	3.452982	111.67337	-22.392649	21.133181	106.36673	27.509148	-4.909004	117.444229	31.235615	33.59761	115.758682	29.3723815	14.344303	116.6014555	-74.1576795	27.922059	96.1320045
5.956948	2.126743	111.946609	-22.211145	20.887352	106.478355	27.716303	-5.160009	117.652069	31.445265	33.311295	115.525887	29.580784	14.075643	116.588978	-74.003074	27.699061	96.367732
5.424266	0.945113	112.329391	-22.080154	20.609959	106.611526	27.857662	-5.425817	117.97644	31.615269	32.996719	115.358482	29.7364655	13.785451	116.667461	-73.8967735	27.434467	96.555591
4.538237	-0.682721	112.946259	-21.887796	20.169044	106.802071	28.067354	-5.906125	118.504608	31.808598	32.502403	115.262901	29.937976	13.298139	116.8837545	-73.713568	27.039949	96.7203875
3.64318	-1.500802	113.375854	-21.956978	19.911633	107.091225	28.174999	-6.266232	118.844482	31.920845	32.146931	115.277229	30.047922	12.9403495	117.0608555	-73.961878	26.8829165	97.1215945
3.125176	-2.428439	113.546959	-21.70792	19.486137	107.176041	28.248844	-6.617835	119.10955	32.034081	31.80533	115.379181	30.1414625	12.5937475	117.2443655	-73.5573025	26.3785265	97.1077165
2.362938	-3.117215	113.748238	-21.792177	19.226048	107.479652	28.336657	-6.984792	119.305801	32.155853	31.476576	115.556351	30.246255	12.245892	117.431076	-73.830609	26.206204	97.528228
1.512425	-3.709304	113.858986	-21.506102	18.75992	107.531105	28.44615	-7.336341	119.455574	32.27948	31.191799	115.784134	30.362815	11.927729	117.619854	-73.375019	25.592111	97.442356
0.650248	-4.143685	113.910927	-21.394079	18.42938	107.699989	28.56274	-7.648269	119.575417	32.414337	30.950394	116.037308	30.4885385	11.6510625	117.8063625	-73.2766965	25.2076975	97.5936155
-0.34579	-4.463706	113.864227	-21.299004	18.132267	107.873932	28.721956	-7.92433	119.623878	32.541515	30.766994	116.292229	30.6317355	11.421332	117.9580535	-73.2297435	24.843202	97.7898105
-1.900764	-4.715042	113.666023	-21.195135	17.725374	108.081245	28.878571	-8.33974	119.623993	32.696815	30.478632	116.637596	30.787693	11.069446	118.1307945	-73.177963	24.381302	98.0316955
-3.04116	-4.710933	113.417671	-21.170879	17.455643	108.180771	28.936893	-8.633699	119.525101	32.766918	30.269634	116.827309	30.8519055	10.8179675	118.176205	-73.1936635	24.0933185	98.185337
-4.21155	-4.635859	113.019943	-21.114353	17.178785	108.21978	28.958359	-8.908196	119.310883	32.820812	30.038277	116.982819	30.8895855	10.5650405	118.146851	-73.1182915	23.7925295	98.292709
-5.693515	-4.305312	112.719894	-21.116787	16.91213	108.257523	28.972736	-9.201897	119.088295	32.857491	29.798824	117.151466	30.9151135	10.2984635	118.1198805	-73.1486875	23.5257965	98.3951655
-7.115993	-4.011629	112.267075	-21.122044	16.666157	108.2873	28.979168	-9.506341	118.838539	32.906784	29.573208	117.355896	30.942976	10.0334335	118.0972175	-73.187064	23.2988805	98.4773825
-8.693398	-3.499548	111.901405	-21.12442	16.437773	108.298599	28.966635	-9.791371	118.580841	32.970749	29.359358	117.540443	30.968692	9.7839935	118.060642	-73.217532	23.0915525	98.536556
-10.130099	-3.09374	111.309303	-21.105299	16.258211	108.289566	29.001982	-10.072778	118.295357	33.011597	29.156843	117.721916	31.0067895	9.5420325	118.0086365	-73.2173875	22.9743895	98.5704955
-12.518204	-2.172893	110.472404	-21.058212	16.003418	108.218849	29.010487	-10.431898	117.781616	33.118931	28.883245	117.922485	31.064709	9.2256735	117.8520505	-73.181133	22.7811625	98.5856475
-14.220889	-1.476528	109.850464	-21.048429	15.87002	108.169411	29.055109	-10.652639	117.345215	33.16872	28.693199	118.055153	31.1119145	9.02028	117.700184	-73.2087725	22.71976	98.638638
-15.998797	-0.731813	109.191559	-21.018843	15.694237	108.110046	29.08882	-10.875973	116.836418	33.219227	28.52137	118.192352	31.1540235	8.8226985	117.514385	-73.1917095	22.5657755	98.705707
-17.862862	0.092319	108.535934	-20.986681	15.54921	108.02932	29.118343	-11.073755	116.236374	33.309738	28.34992	118.242516	31.2140405	8.6380825	117.239445	-73.1874025	22.4603375	98.819195
-19.836563	0.93521	107.927071	-20.965881	15.402929	107.967117	29.142057	-11.236108	115.581406	33.357967	28.178047	118.211113	31.250012	8.4709695	116.8962595	-73.181774	22.3348885	99.0379745
-21.889648	1.787755	107.430359	-20.889954	15.279343	107.965996	29.228989	-11.373765	114.818825	33.402023	27.991428	118.014671	31.315506	8.3088315	116.416748	-73.095414	22.2498545	99.515244
-24.011503	2.668682	107.103645	-20.83802	15.188644	108.09462	29.297956	-11.486061	114.038345	33.463497	27.761534	117.646896	31.3807265	8.1377365	115.8426205	-73.0567665	22.2395515	100.3466195
-27.365156	3.971707	106.9953	-20.775743	15.061976	108.396568	29.45335	-11.615647	112.787315	33.58112	27.471329	116.832542	31.517235	7.927841	114.8099285	-73.068721	22.196111	101.9832075
-29.661972	4.797299	107.169685	-20.704578	14.981483	108.669128	29.536926	-11.672785	111.861862	33.68314	27.292568	115.980148	31.610033	7.8098915	113.921005	-73.019189	22.1530745	103.417251
-31.908876	5.509932	107.526459	-20.479546	14.804403	108.884392	29.39484	-11.627288	110.771561	33.839199	27.099987	114.583763	31.6170195	7.7363495	112.677662	-72.5761115	21.8724565	105.091122
-34.349979	6.350488	108.114471	-20.479141	14.826244	109.039963	29.567375	-11.662308	109.085381	34.072964	26.81045	112.284676	31.8201695	7.574071	110.6850285	-72.7784515	22.078417	107.3948975
-36.612434	7.11219	108.680786	-20.148962	14.79867	108.788147	29.596058	-11.457924	106.616928	34.023281	26.530478	108.76297	31.8096695	7.536277	107.689949	-72.1075935	22.061063	109.886345
-38.758232	7.839748	109.12796	-19.712057	14.92544	107.939003	29.64415	-11.172198	103.089523	33.200485	26.521534	104.141449	31.4223175	7.674668	103.615486	-70.8464315	22.176212	112.26252
-40.726559	8.55771	109.522507	-19.158592	15.037705	106.529526	29.315195	-10.695745	98.691391	32.207298	26.64377	98.949448	30.7612465	7.9740125	98.8204195	-69.0784305	22.1013975	114.2386325
-43.181896	9.509048	110.183716	-18.806583	15.034583	104.317963	27.990419	-10.164332	92.844604	30.588554	26.950449	92.658409	29.2894865	8.3930585	92.7515065	-66.9026525	21.6761075	115.8844195
-44.76339	10.129375	109.889183	-19.104605	15.007024	103.320244	27.268473	-9.897225	90.391891	29.47053	27.072235	90.436028	28.3695015	8.587505	90.4139595	-66.5787115	21.426543	116.2265285
-46.34219	10.655265	109.680191	-19.549017	14.886104	102.567947	26.528772	-9.845422	89.081711	29.163816	27.102757	89.351295	27.846294	8.6286675	89.216503	-66.944328	21.1435405	115.919391
-47.735153	11.179002	109.231552	-19.800484	14.874429	101.763824	26.108404	-9.78611	87.884003	28.827545	27.086521	88.385162	27.4679745	8.6502055	88.1345825	-67.0689425	21.0986525	115.3930655
-48.960995	11.637349	108.709023	-20.060612	14.947049	100.880775	25.511467	-9.540403	86.656479	28.326151	27.159109	87.330048	26.918809	8.809353	86.9932635	-67.040033	21.084745	114.7682865
-49.924252	12.05021	108.250191	-20.553484	14.962861	100.226418	24.767731	-9.429426	85.810921	27.784882	27.169809	86.474449	26.2763065	8.8701915	86.142685	-67.3832745	21.0555305	114.310151
-50.760643	12.369076	107.896194	-21.140574	14.993026	99.67765	24.094263	-9.458183	85.157204	27.181553	27.058176	85.67646	25.637908	8.7999965	85.416832	-67.919056	21.1860555	113.938468
-51.573753	12.75218	107.317673	-21.823278	15.001562	98.821381	23.169416	-9.574173	84.277184	26.162842	26.852959	84.258545	24.666129	8.639393	84.2678645	-68.312685	21.363731	113.3748975
-51.849884	12.985123	106.856384	-22.261675	15.03166	98.281891	22.669828	-9.733782	83.836586	25.588125	26.697821	83.475136	24.1289765	8.4820195	83.655861	-68.6523265	21.5813005	112.907921
-51.916004	13.181303	106.235954	-22.667128	14.934364	97.791817	22.196796	-9.940421	83.493988	25.053349	26.563709	82.956924	23.6250725	8.311644	83.225456	-68.9593285	21.557084	112.358178
-51.731949	13.286501	105.550934	-23.134085	14.825492	97.376205	21.771355	-10.120137	83.267555	24.826574	26.289495	82.603943	23.2989645	8.084679	82.935749	-69.5671345	21.566305	111.816661
-51.283413	13.37413	104.797028	-23.56144	14.727206	97.082375	21.370222	-10.300572	83.189713	24.473589	26.110331	82.535011	22.9219055	7.9048795	82.862362	-70.0447855	21.5495325	111.302388
-50.611496	13.445345	103.966225	-24.066715	14.609361	96.805031	21.000242	-10.478442	83.235779	24.088659	25.947363	82.561104	22.5444505	7.7344605	82.8984415	-70.6778805	21.4842615	110.7116205
-49.825493	13.507412	103.116058	-24.618822	14.550361	96.530319	20.652435	-10.614483	83.437042	23.743704	25.845041	82.739746	22.1980695	7.615279	83.088394	-71.4357135	21.485443	109.972244
-48.180519	13.545691	101.571404	-25.443863	14.489563	96.171211	20.308537	-10.883073	84.209045	23.371284	25.837729	83.576683	21.8399105	7.477328	83.892864	-72.7276365	21.501798	108.449558
-46.840141	13.587317	100.74704	-25.962015	14.42364	96.277702	20.203196	-11.145147	85.640175	23.354044	25.764925	85.004898	21.77862	7.309889	85.3225365	-73.70265	21.537391	107.2328675
-45.155499	13.600467	100.217453	-26.343939	14.214303	96.974594	20.434462	-11.702003	88.468102	23.662281	25.517115	87.614822	22.0483715	6.907556	88.041462	-74.7362495	21.52105	105.907726
-43.28231	13.605661	100.329826	-26.631741	13.931116	98.421005	21.001755	-12.577024	93.010971	24.382376	24.951242	91.797165	22.6920655	6.187109	92.404068	-75.9555475	21.675123	104.437942
-41.021465	13.572153	101.29821	-26.79789	13.464628	100.743675	21.741434	-13.550067	98.869408	25.61014	24.153734	97.473129	23.675787	5.3018335	98.1712685	-77.271567	21.6274225	103.3160815
-38.664806	13.557395	103.02533	-26.833416	12.898577	103.482376	22.292419	-14.653545	104.645599	26.677355	23.472326	103.568565	24.484887	4.4093905	104.107082	-78.151719	21.3877635	102.85767
-36.166794	13.567707	104.77195	-26.791006	12.323812	105.823029	22.267673	-15.57711	109.463432	27.343039	22.939877	108.654472	24.805356	3.6813835	109.058952	-78.387368	20.9662405	102.587106
-32.420578	13.665588	106.771683	-26.653084	11.685148	108.138588	22.489292	-16.674696	113.564384	27.649117	22.328083	113.546005	25.0692045	2.8266935	113.5551945	-78.3753725	20.5436025	102.7219815
-30.064857	13.891552	107.747498	-26.526308	11.418397	108.993568	22.571404	-16.900299	114.887848	27.910496	22.099916	115.452019	25.24095	2.5998085	115.1699335	-78.293566	20.2369855	102.8172025
-27.90292	14.270416	108.290993	-26.493519	11.372008	109.516075	22.694149	-16.778797	115.565132	28.620316	22.098791	116.608856	25.6572325	2.659997	116.086994	-78.6442705	20.084019	102.945156
-28.481956	14.891477	108.601807	-26.537291	11.430269	109.834229	22.801811	-16.601568	115.865433	28.488537	22.012777	117.904678	25.645174	2.7056045	116.8850555	-78.719756	20.1549335	102.7834025
-28.91733	15.53492	108.86837	-26.65873	11.508378	110.147003	22.498877	-16.403507	116.229904	28.701805	22.147964	118.981239	25.600341	2.8722285	117.6055715	-78.917801	20.1445275	102.6884345
-29.432144	16.185167	109.227081	-26.774744	11.64715	110.454773	22.409718	-16.446409	116.367424	29.011005	22.185123	119.788803	25.7103615	2.869357	118.0781135	-79.2598495	20.424943	102.8314325
-29.928293	16.905529	109.340538	-26.786297	11.807558	110.561684	22.278435	-16.45363	116.111198	29.161062	22.621115	120.372681	25.7197485	3.0837425	118.2419395	-79.2923425	20.5313735	102.8814285
-30.875656	17.868269	109.433472	-26.675055	12.149475	110.697746	22.442787	-16.453442	115.699303	29.37398	22.584381	120.914627	25.9083835	3.0654695	118.306965	-79.2584935	21.2334805	103.088527
-31.650484	18.537235	109.641327	-26.626719	12.410066	110.834839	22.315975	-16.201605	115.59198	29.539829	22.693243	121.257507	25.927902	3.245819	118.4247435	-79.18134	21.574313	103.2449345
-32.377834	19.148499	109.69088	-26.504377	12.6478	110.891655	22.407034	-16.009468	115.231682	29.714275	22.807579	121.34967	26.0606545	3.3990555	118.290676	-79.0694085	21.8965445	103.492634
-33.276493	19.653244	109.645042	-26.386782	12.849656	110.83976	22.496269	-15.871261	114.747177	29.848438	22.893398	121.220291	26.1723535	3.5110685	117.983734	-78.9459175	22.1882435	103.695786
-34.180573	20.137854	109.523438	-26.258102	13.021795	110.727982	22.586088	-15.741754	114.234329	30.054876	22.90218	120.745178	26.320482	3.580213	117.4897535	-78.836686	22.463377	103.9662105
-35.075817	20.551453	109.392479	-26.098597	13.189385	110.612213	22.925995	-15.69935	113.63678	30.145973	22.95339	120.212997	26.535984	3.62702	116.9248885	-78.733178	22.75175	104.2995375
-36.097927	20.906263	109.240067	-25.971962	13.305984	110.535957	22.854733	-15.509528	113.376907	30.263481	22.972742	119.481216	26.559107	3.731607	116.4290615	-78.503031	22.880361	104.6428525
-37.701653	21.302683	109.099854	-25.712112	13.47726	110.407242	23.263601	-15.512696	112.703499	30.428425	22.946991	118.097816	26.846013	3.7171475	115.4006575	-78.270237	23.2373725	105.4138265
-38.778572	21.528372	109.02771	-25.559923	13.54391	110.356537	23.200611	-15.430745	112.390541	30.563843	22.874739	116.840401	26.882227	3.721997	114.615471	-78.002073	23.365823	106.097603
-39.909847	21.686333	108.958611	-25.287809	13.61844	110.211098	23.405785	-15.409245	111.794266	30.62455	22.779827	115.194717	27.0151675	3.685291	113.4944915	-77.5907855	23.551589	106.9277045
-41.018806	21.824881	108.924736	-24.96921	13.722445	109.936417	23.671125	-15.364389	110.849548	30.55011	22.70842	113.347153	27.1106175	3.6720155	112.0983505	-77.0490375	23.7728745	107.7744835
-42.055782	21.926506	108.922554	-24.646749	13.791266	109.618057	23.956305	-15.338177	109.628044	30.542528	22.695055	111.184517	27.2494165	3.678439	110.4062805	-76.5429145	23.904093	108.8298335
-43.129478	22.030363	109.004257	-24.236185	13.862477	109.112633	24.208439	-15.234931	107.910919	30.568928	22.632835	108.610626	27.3886835	3.698952	108.2607725	-75.8610535	24.026002	109.9644935
-44.030251	22.118933	108.994743	-23.790094	13.927798	108.363808	24.388323	-15.086785	105.770195	30.471949	22.615877	105.767776	27.430136	3.764546	105.7689855	-75.010324	24.09105	110.9586305
-45.326988	22.261513	108.710625	-23.238731	14.057541	106.952286	24.628609	-14.715937	102.439949	30.281853	22.781086	101.550209	27.455231	4.0325745	101.995079	-73.932693	24.0825075	111.909493
-46.068485	22.350702	108.554886	-22.956259	14.151749	105.953239	24.534883	-14.34325	100.168678	30.012697	22.964529	99.023964	27.27379	4.3106395	99.596321	-73.186308	23.9928585	112.310157
-46.690765	22.416412	108.338203	-22.836372	14.224407	105.07563	24.449984	-14.021606	98.282204	29.687387	23.230375	96.9347	27.0686855	4.6043845	97.608452	-72.7414295	23.8444295	112.542808
-47.164337	22.481356	108.066025	-22.751791	14.326654	104.35524	24.320011	-13.710706	96.708672	29.301817	23.502865	95.559608	26.810914	4.8960795	96.13414	-72.314496	23.7572285	112.57634
-47.641182	22.577192	107.883133	-22.866596	14.403757	103.871658	24.144907	-13.367282	95.717796	29.061275	23.795609	94.802025	26.603091	5.2141635	95.2599105	-72.336283	23.5933505	112.4834055
-47.946693	22.74579	107.69677	-23.053328	14.512655	103.589973	24.050673	-13.10948	95.140717	28.849545	24.120378	94.531494	26.450109	5.505449	94.8361055	-72.556765	23.519861	112.3438405
-48.001869	22.872267	107.523849	-23.233948	14.638019	103.364731	23.935135	-12.837522	94.587318	28.686857	24.447241	94.342072	26.310996	5.8048595	94.464695	-72.778892	23.4711785	112.264767
-47.87138	23.136078	107.179626	-23.469339	14.876045	102.895546	23.560492	-12.390437	93.709923	28.38475	24.879391	93.864418	25.972621	6.244477	93.7871705	-72.911299	23.507613	112.0039215
-47.595295	23.344187	106.901405	-23.625036	15.119558	102.640305	23.35677	-12.10264	93.36071	28.141415	25.127592	93.569336	25.7490925	6.512476	93.465023	-72.9991645	23.72664	111.815587
-47.241028	23.586309	106.583633	-23.822109	15.40664	102.470123	23.157663	-11.829494	93.231209	27.984724	25.405306	93.433113	25.5711935	6.787906	93.332161	-73.2154115	24.025374	111.608085
-46.684673	23.846104	106.228134	-23.999216	15.630248	102.349487	23.04018	-11.599954	93.398087	27.828758	25.678793	93.339355	25.434469	7.0394195	93.368721	-73.432901	24.2210765	111.330253
-45.950901	24.090595	105.871078	-24.162239	15.87309	102.322807	23.019604	-11.393298	93.762131	27.620209	25.929472	93.265755	25.3199065	7.268087	93.513943	-73.6443845	24.478093	111.131671
-45.090385	24.343971	105.522049	-24.308924	16.033882	102.33725	23.020744	-11.254504	94.312981	27.458128	26.1033	93.316093	25.239436	7.424398	93.814537	-73.857284	24.643366	110.859963
-44.047718	24.595301	105.138947	-24.481764	16.097706	102.443634	23.005003	-11.217241	95.158981	27.317556	26.136415	93.612389	25.1612795	7.459587	94.385685	-74.1248075	24.735825	110.501583
-42.210144	25.025051	104.683075	-24.725992	15.959616	102.929985	23.070047	-11.561174	97.067619	27.237152	25.93292	94.816849	25.1535995	7.185873	95.942234	-74.6055835	24.733359	109.917736
-40.844292	25.336977	104.49762	-24.914534	15.741913	103.494324	23.180946	-11.909816	98.72657	27.274435	25.681808	96.092499	25.2276905	6.885996	97.4095345	-75.0567585	24.59783	109.5791135
-39.241894	25.742239	104.494461	-25.08005	15.514456	104.181198	23.230133	-12.265463	100.530289	27.39752	25.417963	97.583878	25.3138265	6.57625	99.0570835	-75.4739265	24.452662	109.3053125
-37.577206	26.267645	104.516518	-25.223991	15.282578	104.900864	23.279318	-12.541991	102.416946	27.583582	25.220459	99.145546	25.43145	6.339234	100.781246	-75.879432	24.225922	109.020482
-35.758579	26.908356	104.653191	-25.311062	15.094053	105.639992	23.357769	-12.7961	104.126167	27.79406	25.099642	100.68718	25.5759145	6.151771	102.4066735	-76.1980385	24.036335	108.8733105
-33.866074	27.701096	104.763947	-25.42849	14.894888	106.317772	23.378571	-12.975541	105.625191	27.983564	25.052633	102.196053	25.6810675	6.038546	103.910622	-76.5380475	23.75123	108.724922
-31.887255	28.598129	105.004524	-25.488651	14.726038	107.001389	23.413322	-13.032463	107.00666	28.195354	25.075949	103.745781	25.804338	6.021743	105.3762205	-76.78164	23.430333	108.6265575
-28.887474	30.29995	105.579887	-25.619312	14.510761	108.026253	23.585968	-13.005638	108.944489	28.380085	25.347059	106.448402	25.9830265	6.1707105	107.6964455	-77.2216505	22.8508115	108.3560605
-26.810715	31.582153	106.243942	-25.755501	14.384256	108.809647	23.734318	-12.847558	110.239281	28.62339	25.658369	108.517746	26.178854	6.4054055	109.3785135	-77.689856	22.3631065	108.2407805
-24.930897	33.110401	107.368195	-25.839441	14.290545	109.605202	23.908689	-12.714057	111.332611	28.76474	26.023329	110.739723	26.3367145	6.654636	111.036167	-78.0155965	21.926454	108.174237
-22.680912	34.627335	108.542107	-25.85718	14.135413	110.40419	24.064171	-12.558442	112.28244	29.05228	26.359304	113.086876	26.5582255	6.900431	112.684658	-78.2725855	21.370395	108.123722
-20.661667	36.264698	110.143913	-25.83675	13.984236	111.17308	24.307936	-12.484027	112.977074	29.560448	26.538328	115.404953	26.934192	7.0271505	114.1910135	-78.607692	20.9413215	108.1551465
-18.743027	38.023346	112.114761	-25.72554	13.815993	111.840187	24.642	-12.540308	112.907639	30.193537	26.574282	117.442932	27.4177685	7.016987	115.1752855	-78.8688485	20.614999	108.5050885
-16.618229	39.630714	113.933708	-25.476915	13.685754	112.14843	24.914009	-12.397642	111.676498	30.96686	26.476809	118.362061	27.9404345	7.0395835	115.0192795	-78.8942645	20.3319245	109.2775805
-13.625334	42.142101	115.912163	-24.77327	13.767166	111.215126	25.294626	-11.504972	106.878754	31.809139	26.248852	116.652824	28.5518825	7.37194	111.765789	-78.0984225	20.162392	110.664463
-11.531999	43.754852	116.229332	-24.182255	14.088629	109.64006	25.353271	-10.127023	102.023018	31.994894	26.500303	114.226463	28.6740825	8.18664	108.1247405	-77.0385925	19.990618	111.1553795
-9.471446	45.266769	116.332993	-23.665472	14.672115	107.770348	24.991816	-8.299703	97.672096	32.545666	27.068462	111.401413	28.768741	9.3843795	104.5367545	-76.099685	19.9598505	111.0039415
-7.435794	46.59351	116.740509	-23.391792	15.607937	106.512894	25.260433	-6.454607	94.695236	32.366669	28.034424	110.608414	28.813551	10.7899085	102.651825	-75.597135	20.4259655	110.373963
-5.611128	47.605606	117.757431	-23.262169	16.553692	105.986961	25.575764	-4.917668	93.943207	32.419933	29.058292	111.002563	28.9978485	12.070312	102.472885	-75.5221865	21.037072	109.501037
-3.669646	48.393429	118.503082	-23.427412	17.568972	105.827141	25.836161	-3.762882	93.893433	32.105679	29.780563	111.63913	28.97092	13.0088405	102.7662815	-75.825744	22.1291035	108.8880005
-1.517064	48.815224	118.975159	-23.631939	18.335714	105.966293	25.765127	-3.041299	94.292236	31.874456	30.297909	112.503746	28.8197915	13.628305	103.397991	-76.0836695	23.043123	108.534595
1.395012	48.8102	120.29911	-23.946136	19.053646	106.862679	25.772369	-2.759262	96.350372	31.775602	30.652252	114.732407	28.7739855	13.946495	105.5413895	-76.6662575	24.160797	108.1839685
2.842627	48.368393	121.120369	-24.161425	19.341307	107.677231	25.868834	-2.850996	98.069511	31.742092	30.678228	116.342499	28.805463	13.913616	107.206005	-77.128313	24.768998	108.148457
2.856865	47.291996	121.481194	-24.31241	19.484951	108.536652	25.935953	-3.124912	99.895187	31.853289	30.689604	117.991623	28.894621	13.782346	108.943405	-77.519441	25.187556	108.129899
3.011626	45.920597	121.795395	-24.391619	19.588083	109.448601	26.082268	-3.540958	101.866982	31.971535	30.603149	119.595993	29.0269015	13.5310955	110.7314875	-77.8101395	25.6450705	108.1657145
3.292104	44.398315	121.893654	-24.460892	19.610741	110.36364	26.239935	-4.012414	103.906998	32.139156	30.482313	121.135117	29.1895455	13.2349495	112.5210575	-78.1113295	25.9865325	108.2062225
3.586623	42.6418	121.741592	-24.362371	19.649769	111.271194	26.373201	-4.468996	106.076141	32.346436	30.54423	122.5214	29.3598185	13.037617	114.2987705	-78.0845605	26.261921	108.2436175
3.826991	40.694183	121.33223	-24.335075	19.676641	112.11171	26.543421	-4.87193	108.130966	32.441799	30.586126	123.620369	29.49261	12.857098	115.8756675	-78.16276	26.496184	108.3477525
3.84331	37.61018	120.511101	-24.11302	19.700178	112.997963	26.459036	-5.407857	110.828194	32.658558	30.735306	124.433243	29.558797	12.6637245	117.6307185	-77.784837	26.7366315	108.3652075
4.084574	35.146774	119.563103	-23.935431	19.713602	113.433182	26.540228	-5.769864	111.92627	32.813961	30.799034	124.291397	29.6770945	12.514585	118.1088335	-77.5479565	26.912619	108.7575305
4.304718	32.543354	118.37587	-23.793415	19.668354	113.484344	26.952869	-6.102149	112.421204	32.957169	30.927095	123.657204	29.955019	12.412473	118.039204	-77.541849	26.924235	108.929484
4.43847	29.834902	117.11261	-23.603483	19.654932	113.451637	26.871208	-6.093234	112.872108	33.116074	31.069008	122.569908	29.993641	12.487887	117.721008	-77.200607	26.821977	109.182266
4.526184	27.078278	115.914833	-23.594847	19.790237	113.414833	27.102459	-6.140256	113.094948	33.12114	31.205807	121.426117	30.1117995	12.5327755	117.2605325	-77.3014935	27.0476985	109.5691335
4.623114	24.120533	114.916	-23.378275	19.790312	113.23793	27.258379	-6.140829	113.607445	32.974319	31.317667	120.542313	30.116349	12.588419	117.074879	-76.872899	26.992205	109.400981
4.648894	21.028767	114.643272	-23.227367	19.718338	113.364838	27.708345	-6.321332	114.771927	32.497978	31.545815	120.587502	30.1031615	12.6122415	117.6797145	-76.5578955	26.8244345	109.0499615
4.494051	16.160732	116.014648	-23.267864	19.40872	114.348053	27.64732	-6.480235	118.181526	32.748215	31.376314	121.811661	30.1977675	12.4480395	119.9965935	-76.7334955	26.3694005	108.6995125
4.271465	12.83204	117.537834	-23.334629	19.100014	115.271973	27.84416	-6.810224	120.645035	32.392265	31.513088	123.384079	30.1182125	12.351432	122.014557	-76.7874705	25.848596	108.529389
4.000003	9.54898	118.934753	-23.351019	18.742825	116.119507	27.852001	-7.128101	122.728798	32.43689	31.459894	124.560883	30.1444455	12.1658965	123.6448405	-76.8464835	25.3197535	108.5941735
3.815107	6.341819	119.99128	-23.207161	18.373919	116.64743	27.89217	-7.460905	124.210426	32.911907	31.218428	124.973969	30.4020385	11.8787615	124.5921975	-76.8163605	24.8690765	108.7026625
3.484272	3.13189	120.809219	-22.995649	18.054794	116.876076	28.041183	-7.785563	125.053429	32.729797	31.198143	124.9832	30.38549	11.70629	125.0183145	-76.376788	24.403298	108.7338375
3.180207	0.080133	121.160828	-22.733063	17.845428	116.778221	28.259579	-7.944607	125.328186	33.011497	30.998394	123.971451	30.635538	11.5268935	124.6498185	-76.101664	24.1639625	108.9066235
3.392349	-2.986804	121.265236	-22.355608	17.769701	116.468346	28.622707	-7.825769	125.439644	33.17384	30.76252	122.345818	30.8982735	11.4683755	123.892731	-75.6094895	24.0710265	109.043961
2.861483	-6.929337	122.108475	-21.851885	17.825737	115.755295	29.305866	-7.423467	125.345505	32.959316	30.431992	119.561211	31.132591	11.5042625	122.453358	-74.836361	24.1472115	109.057232
2.293197	-9.376014	123.05201	-21.598597	17.650806	115.314392	29.623192	-7.348845	125.379478	32.968487	30.011374	117.895523	31.2958395	11.3312645	121.6375005	-74.4930335	23.9703475	108.9912835
1.846522	-11.606529	124.058472	-21.344049	17.308798	115.009514	29.81934	-7.558399	125.477539	32.893677	29.412949	116.812988	31.3565085	10.927275	121.1452635	-74.0446065	23.690321	108.8737645
1.414621	-13.775973	124.907448	-21.155422	16.697069	114.881561	30.023521	-7.959457	125.788177	32.904289	28.759129	116.325203	31.463905	10.399836	121.05669	-73.774749	22.994302	108.706432
1.058409	-15.698653	125.696114	-20.987635	16.01676	114.954964	30.198626	-8.374632	126.137474	33.07375	28.328232	116.329514	31.636188	9.9768	121.233494	-73.611458	22.05672	108.676434
0.569857	-17.531017	126.096512	-20.877829	15.353051	114.981712	30.420376	-8.762163	126.181915	33.231319	28.053135	116.511475	31.8258475	9.645486	121.346695	-73.5815055	21.060616	108.616729
0.173159	-19.176521	126.148941	-20.761776	14.747435	114.970421	30.660809	-9.06464	125.978233	33.32111	27.887587	116.540741	31.9909595	9.4114735	121.259487	-73.5145115	20.0833965	108.681355
-0.463848	-21.288425	125.681839	-20.730621	14.014162	114.811371	30.996462	-9.417121	125.184891	33.302082	27.726233	116.298889	32.149272	9.154556	120.74189	-73.610514	18.873768	108.880852
-1.075214	-22.355703	125.256073	-20.750395	13.677173	114.703598	31.178076	-9.595832	124.495575	33.196896	27.638123	116.00602	32.187486	9.0211455	120.2507975	-73.688276	18.3332005	109.1563985
-1.565653	-23.321045	124.704002	-20.789448	13.430372	114.574669	31.28426	-9.748263	123.785172	33.125111	27.564043	115.660713	32.2046855	8.90789	119.7229425	-73.7835815	17.952854	109.4263955
-1.941908	-24.09733	124.147346	-20.832712	13.238131	114.47924	31.375004	-9.935969	123.154488	33.035053	27.462429	115.350403	32.2050285	8.76323	119.2524455	-73.8704525	17.713032	109.7060345
-2.493053	-24.574484	123.743073	-20.895525	13.04191	114.373161	31.394917	-10.162351	122.585037	32.994003	27.314135	115.147003	32.19446	8.575892	118.86602	-73.98551	17.507928	109.880302
-3.026579	-24.905392	123.290894	-20.939737	12.7913	114.302193	31.410131	-10.452693	122.206749	32.940701	27.103582	115.081261	32.175416	8.3254445	118.644005	-74.05489	17.2571555	109.960381
-3.603527	-25.063383	122.881363	-20.945002	12.473028	114.28492	31.391319	-10.803131	121.891487	32.945297	26.829062	115.126503	32.168308	8.0129655	118.508995	-74.058312	16.9330905	110.060845
-4.428936	-25.121508	122.353897	-20.994434	12.010225	114.306175	31.362995	-11.368868	121.585915	32.976845	26.365868	115.235077	32.16992	7.4985	118.410496	-74.158788	16.52195	110.201854
-5.002113	-24.904966	122.082794	-21.007175	11.74927	114.322159	31.327301	-11.675592	121.4468	32.930573	26.080135	115.306648	32.128937	7.2022715	118.376724	-74.143287	16.2962685	110.267594
-5.559494	-24.542099	121.83744	-21.017065	11.525756	114.397476	31.322088	-11.978148	121.396301	32.919674	25.821341	115.436424	32.120881	6.9215965	118.4163625	-74.155011	16.1299155	110.3785895
-6.165286	-23.98089	121.650627	-21.059011	11.329173	114.566467	31.287548	-12.247577	121.400795	32.912167	25.577322	115.640129	32.0998575	6.6648725	118.520462	-74.2178795	15.9934735	110.612472
-6.834579	-23.265785	121.475311	-21.076775	11.139482	114.739632	31.267548	-12.540703	121.430222	32.901012	25.365057	115.930389	32.08428	6.412177	118.6803055	-74.23783	15.866787	110.7989585
-7.609309	-22.446274	121.199142	-21.0767	10.962788	114.925697	31.24021	-12.837577	121.431877	32.930584	25.178749	116.373352	32.085397	6.170586	118.9026145	-74.238797	15.75499	110.9487795
-8.346614	-21.500275	120.823059	-21.076103	10.735013	115.137505	31.233179	-13.220586	121.491478	32.963783	24.994886	117.110397	32.098481	5.88715	119.3009375	-74.250687	15.582876	110.9740725
-9.508911	-19.896482	120.180855	-21.129185	10.34542	115.624466	31.073078	-13.887194	121.731232	33.103107	24.855297	118.989204	32.0880925	5.4840515	120.360218	-74.3464625	15.2067885	110.888714
-10.393564	-18.749275	119.694221	-21.195742	10.057515	116.100754	30.944187	-14.406252	122.071747	33.309372	24.758419	120.804276	32.1267795	5.1760835	121.4380115	-74.5182635	14.9389465	110.7634965
-11.494347	-17.272564	119.381012	-21.396278	9.801355	116.74852	30.702492	-14.8397	122.598946	33.548283	24.721224	123.053238	32.1253875	4.940762	122.826092	-74.9179435	14.661948	110.670948
-12.669748	-15.799248	119.180832	-21.640209	9.579454	117.550766	30.426588	-15.280239	123.384735	33.796413	24.694765	125.712502	32.1115005	4.707263	124.5486185	-75.3919185	14.451645	110.5529135
-13.69262	-14.454124	119.15815	-22.021006	9.512205	118.536667	30.254387	-15.538248	124.483749	34.43343	24.56992	128.318161	32.3439085	4.515836	126.400955	-76.3859205	14.508574	110.672379
-14.776787	-13.064904	119.400528	-22.406096	9.613381	119.575119	30.221867	-15.57539	125.51339	34.739227	24.753014	130.613419	32.480547	4.588812	128.0634045	-77.292739	14.63795	111.0868335
-16.177374	-11.524145	119.598701	-22.52705	9.74678	120.299469	30.159298	-15.392177	126.012215	34.925503	24.89934	132.034454	32.5424005	4.7535815	129.0233345	-77.5965005	14.7399785	111.5756035
-18.279243	-9.26525	119.492599	-23.114721	10.578534	121.058441	29.416666	-14.704871	126.111351	34.91053	24.904156	132.583694	32.163598	5.0996425	129.3475225	-78.39304	16.0574255	112.7693595
-19.827946	-7.830815	119.226944	-22.589487	10.609843	120.792519	29.435085	-14.594891	125.571335	34.876587	24.854277	132.308716	32.155836	5.129693	128.9400255	-77.33481	16.089993	112.6450125
-21.349611	-6.43985	118.991516	-22.431232	10.857201	120.736649	29.494408	-14.464789	124.928978	34.917782	24.880896	131.700409	32.206095	5.2080535	128.3146935	-77.068559	16.5063485	113.1586045
-23.068155	-5.194717	118.833839	-22.478199	11.152744	120.77478	30.169067	-14.698994	124.027275	35.021446	24.953438	130.930405	32.5952565	5.127222	127.47884	-77.5516545	17.178266	114.07072
-24.918571	-3.872552	118.845345	-22.304613	11.250341	120.705078	30.339634	-14.58658	123.228897	35.121681	25.073416	129.825974	32.7306575	5.243418	126.5274355	-77.3398835	17.257264	114.8827205
-26.76985	-2.803917	118.658295	-22.149553	11.33217	120.510696	30.481487	-14.432673	122.204552	35.165604	25.212357	128.237045	32.8235455	5.389842	125.2207985	-77.1226515	17.274498	115.8005935
-28.542915	-1.737945	118.568893	-21.978949	11.419625	120.146286	30.58213	-14.16148	120.912865	34.648766	25.563854	126.551125	32.615448	5.701187	123.731995	-76.573346	17.138063	116.560577
-31.344826	-0.269951	118.447624	-21.763697	11.608727	119.539848	30.451382	-13.61271	119.111122	34.14534	25.701485	123.78373	32.298361	6.0443875	121.447426	-75.825755	17.1730665	117.63227
-33.205582	0.647988	118.414864	-21.719072	11.654346	119.203926	30.728683	-13.640322	117.807617	33.802433	25.731182	122.170685	32.265558	6.04543	119.989151	-75.703702	17.263262	118.418701
-35.089382	1.523965	118.468941	-21.737762	11.637013	118.935738	30.321985	-13.433077	117.115105	33.503216	25.688633	120.891296	31.9126005	6.127778	119.0032005	-75.3881245	17.146248	118.8682755
-36.956112	2.345318	118.498924	-21.790821	11.543501	118.702377	30.465385	-13.639447	116.359016	33.310204	25.66103	120.150818	31.8877945	6.0107915	118.254917	-75.4694365	17.0762105	119.149837
-38.79488	3.158352	118.502319	-21.932367	11.435447	118.526253	30.054573	-13.61501	116.169701	33.267197	25.634924	119.806381	31.660885	6.009957	117.988041	-75.525619	16.860937	119.064465
-40.620895	3.939091	118.368401	-22.105164	11.340837	118.336189	29.856243	-13.666807	116.145172	33.32906	25.63744	119.687592	31.5926515	5.9853165	117.916382	-75.8029795	16.6963575	118.755996
-42.438931	4.691533	118.11129	-22.339096	11.290687	118.130318	29.707903	-13.716094	116.309914	33.3731	25.611856	119.748138	31.5405015	5.947881	118.029026	-76.2186935	16.633493	118.23161
-44.977264	5.894561	117.809212	-22.71488	11.276916	117.861137	29.484049	-13.777789	116.890862	33.373249	25.4704	119.888748	31.428649	5.8463055	118.389805	-76.858409	16.7075265	117.332469
-46.714603	6.65289	117.601982	-22.96652	11.221055	117.770767	29.31538	-13.888166	117.282227	33.3298	25.422495	119.89061	31.32259	5.7671645	118.5864185	-77.25563	16.6749455	116.9551155
-48.342617	7.432039	117.616699	-23.199389	11.193673	117.703796	29.118305	-13.992308	117.625366	33.250954	25.34374	119.700371	31.1846295	5.675716	118.6628685	-77.5834075	16.71163	116.7447235
-49.961918	8.250674	117.7453	-23.438787	11.071722	117.737328	28.95611	-14.085135	117.810783	33.162292	25.166542	119.147552	31.059201	5.5407035	118.4791675	-77.936775	16.6027405	116.9954885
-51.574875	9.036343	118.164352	-23.606339	10.926056	117.802986	28.858236	-14.155929	117.569855	33.124435	24.772402	117.776237	30.9913355	5.3082365	117.673046	-78.2040135	16.5438755	117.932926
-53.084229	9.782125	118.867706	-23.666187	10.719062	117.830894	28.786922	-14.261574	116.688622	32.861252	23.913509	114.807083	30.824087	4.8259675	115.7478525	-78.156461	16.6121565	119.9139355
-54.456985	10.591438	119.860565	-23.552782	10.551607	117.406487	28.627127	-14.282351	114.262215	31.332954	23.191565	110.425148	29.9800405	4.454607	112.3436815	-77.0856045	16.648607	122.4692925
-56.025517	11.901142	121.781944	-23.436468	10.485897	114.880524	27.505663	-13.899638	106.385658	28.046629	22.479235	101.357803	27.776146	4.2897985	103.8717305	-74.649082	16.6819955	125.8893175
-56.888134	12.850544	122.489296	-23.305931	10.458792	113.139984	25.675949	-13.485037	101.782928	26.221695	22.160101	96.850136	25.948822	4.337532	99.316532	-72.560684	16.580052	126.963436
-57.542789	13.761205	122.597816	-23.600601	10.232138	112.248528	24.262947	-13.019122	99.446953	25.301996	22.261393	95.074127	24.7824715	4.6211355	97.26054	-71.9836735	15.8431405	127.236516
-58.575378	14.906898	122.460533	-23.958225	10.149462	111.807335	23.642756	-12.728413	98.305473	24.607727	22.636328	94.67675	24.1252415	4.9539575	96.4911115	-72.0416915	15.3449665	127.1235585
-59.08984	15.992406	122.478317	-23.998339	10.187714	111.287117	23.28307	-12.329968	96.930618	24.010796	23.246162	94.610985	23.646933	5.458097	95.7708015	-71.643611	14.917331	126.8034325
-59.469856	17.196861	122.094299	-24.095236	10.322369	110.746338	22.638113	-11.881202	95.99453	23.761856	23.89295	94.81028	23.1999845	6.005874	95.402405	-71.3904565	14.638864	126.090271
-59.976898	18.696781	121.372856	-24.448322	10.563631	110.283211	21.983456	-11.625359	95.658783	23.63653	24.325525	95.138092	22.809993	6.350083	95.3984375	-71.706637	14.777179	125.1679845
-60.020657	20.725046	120.233902	-25.227488	10.836535	109.683922	21.241102	-11.440129	95.403831	23.151457	24.853239	95.517609	22.1962795	6.706555	95.46072	-72.6512555	14.966515	123.907124
-59.849365	22.109642	119.450012	-25.747824	11.063727	109.375145	20.75024	-11.19482	95.118492	22.805437	25.122496	95.779404	21.7778385	6.963838	95.448948	-73.2734865	15.163616	123.301342
-59.434021	23.540138	118.894005	-26.299969	11.317388	109.170532	20.251455	-10.909718	94.941193	22.667757	25.440084	96.037964	21.459606	7.265183	95.4895785	-74.059544	15.369593	122.8514855
-58.734482	24.988407	118.367134	-26.809135	11.569989	109.096649	19.868793	-10.643992	94.935364	22.737545	25.775009	96.456131	21.303169	7.5655085	95.6957475	-74.921439	15.5744695	122.4975505
-57.782085	26.45174	117.991127	-27.171946	11.81881	109.22171	19.658419	-10.434937	95.240273	22.729134	26.064342	97.388229	21.1937765	7.8147025	96.314251	-75.5376685	15.8229175	122.129169
-56.559998	27.921537	117.695976	-27.57403	12.046093	109.55056	19.633924	-10.326588	95.860779	22.84083	26.277014	98.669579	21.237377	7.975213	97.265179	-76.385437	16.116973	121.835941
-55.118362	29.406103	117.570534	-27.87919	12.259971	109.98838	19.624767	-10.332283	96.686401	22.978796	26.340956	100.015602	21.3017815	8.0043365	98.3510015	-77.0601615	16.5156055	121.6257585
-52.458931	31.567625	117.617073	-28.303003	12.513087	110.795959	19.634066	-10.375401	98.216919	23.115297	26.383076	101.973	21.3746815	8.0038375	100.0949595	-77.9806875	17.0223365	121.4969585
-50.46299	32.909592	117.765892	-28.49262	12.675659	111.578842	19.801239	-10.473096	99.403885	23.347319	26.396004	103.313766	21.574279	7.961454	101.3588255	-78.559519	17.389864	121.7988585
-48.219887	34.226009	118.018326	-28.635994	12.856361	112.458023	20.013067	-10.575364	100.766121	23.730183	26.491964	104.610077	21.871625	7.9583	102.688099	-79.143613	17.754422	122.227947
-45.817318	35.501686	118.310799	-28.597254	12.981651	113.541237	20.37389	-10.764791	102.374886	24.112719	26.458487	105.79184	22.2433045	7.846848	104.083363	-79.4378125	18.116454	122.999111
-43.171894	36.744102	118.640472	-28.525957	13.097069	114.654305	20.853121	-11.016715	104.036331	24.437422	26.319105	107.090057	22.6452715	7.651195	105.563194	-79.6971855	18.542943	123.745416
-40.368629	37.936108	118.962776	-28.438351	13.144482	115.832268	21.281294	-11.387518	105.712006	24.913445	26.203362	108.571579	23.0973695	7.407922	107.1417925	-79.9740715	18.881042	124.5227435
-37.428764	39.128925	119.348099	-28.267818	13.087718	117.070137	21.652403	-11.818819	107.389366	25.649075	25.981993	110.323944	23.650739	7.081587	108.856655	-80.186375	19.093849	125.283619
-32.618076	40.845016	120.486282	-27.991825	12.813934	119.128418	22.159994	-12.634378	109.908691	27.108288	25.549221	113.225365	24.634141	6.4574215	111.567028	-80.617791	19.1704465	126.689808
-29.164341	41.977306	121.614647	-27.738625	12.650659	120.542397	22.478487	-13.169739	111.490204	28.050297	25.247032	115.308571	25.264392	6.0386465	113.3993875	-80.741642	19.2626715	127.6854065
-25.601891	43.103836	122.990211	-27.494823	12.526819	121.901955	22.822716	-13.618712	113.014961	28.940361	24.929003	117.434242	25.8815385	5.6551455	115.2246015	-80.8711845	19.3984925	128.5793085
-21.931831	44.218426	124.550415	-27.231514	12.475538	123.295235	23.2456	-13.994572	114.626335	29.932055	24.747549	119.718468	26.5888275	5.3764885	117.1724015	-81.0518555	19.5745875	129.4180685
-18.160416	45.287743	126.410797	-26.766846	12.183016	124.619064	23.722435	-14.393334	116.411148	31.115881	24.500422	122.403107	27.419158	5.053544	119.4071275	-80.95285	19.312488	129.8310005
-14.051351	46.142151	128.389999	-26.586651	12.13548	126.012276	24.247868	-14.805581	118.288376	32.332561	24.220236	125.147461	28.2902145	4.7073275	121.7179185	-81.4635165	19.5636325	130.3066335
-10.184619	47.088978	130.740875	-26.461166	12.105071	127.202728	24.617979	-15.079361	119.900452	33.710606	23.814287	127.524529	29.1642925	4.367463	123.7124905	-82.0866245	19.842679	130.6929655
-4.420188	48.165791	134.474762	-26.413101	12.25111	128.574417	25.02906	-15.118875	121.802818	35.054676	23.471664	130.615494	30.041868	4.1763945	126.209156	-82.86807	20.3258255	130.939678
-1.037478	47.865719	136.832397	-26.394043	12.514289	129.279251	25.329685	-15.007851	122.96505	35.797623	23.366148	132.522614	30.563654	4.1791485	127.743832	-83.35174	20.8494295	130.81467
-0.014939	46.177311	138.983536	-26.471094	12.766039	129.807404	25.640827	-14.812887	124.019623	36.285923	23.275742	133.982895	30.963375	4.2314275	129.001259	-83.905563	21.3006505	130.613549
-1.046542	43.833523	140.547867	-26.609505	13.022426	130.143982	25.832542	-14.533995	124.730217	36.587875	23.371584	135.30014	31.2102085	4.4187945	130.0151785	-84.4292185	21.6260575	130.2727855
-2.020023	41.461006	140.984985	-26.722523	13.212477	130.180115	25.940073	-14.302749	125.144279	36.835514	23.467718	136.508591	31.3877935	4.5824845	130.826435	-84.8328395	21.8424695	129.533795
-2.95961	39.100502	140.626312	-26.736885	13.463863	129.946594	26.121527	-14.066583	125.317741	36.851963	23.329802	137.108093	31.486745	4.6316095	131.212917	-84.960515	22.2961165	128.680271
-3.713246	36.585739	140.249847	-26.631721	13.739808	129.524323	26.435396	-13.812329	125.344833	37.03146	23.227406	137.351227	31.733428	4.7075385	131.34803	-84.99687	22.7720775	127.700616
-4.777164	32.846786	137.7388	-26.395422	14.304095	128.664948	27.004972	-13.327463	124.942566	36.754959	23.642057	137.097473	31.8799655	5.157297	131.0200195	-84.6708095	23.450893	126.3098765
-5.322233	30.293905	136.156448	-26.106569	14.717809	127.855553	27.327473	-12.913944	124.520981	36.840057	23.884014	136.486984	32.083765	5.485035	130.5039825	-84.296903	23.950583	125.2071235
-5.887997	27.714178	133.456116	-25.809563	15.160352	127.047035	27.592861	-12.406376	123.996162	36.870392	24.190109	135.714951	32.2316265	5.8918665	129.8555565	-83.8507525	24.4288375	124.2385135
-6.351411	24.974703	131.286346	-25.545689	15.692666	126.227188	27.848017	-11.96538	123.495255	36.837193	24.543978	134.626328	32.342605	6.289299	129.0607915	-83.433983	25.096033	123.3935845
-6.813227	22.151684	128.837387	-25.279484	16.110348	125.278053	27.996269	-11.501325	122.944893	36.695061	25.005501	133.156464	32.345665	6.752088	128.0506785	-82.904633	25.468608	122.5054275
-7.354218	19.145008	126.518761	-25.038792	16.539766	124.304558	28.079113	-11.078094	122.306763	36.406548	25.7484	131.631775	32.2428305	7.335153	126.969269	-82.3204145	25.744379	121.639847
-8.09358	15.934411	124.438881	-24.834076	16.951181	123.300156	28.175392	-10.718627	121.490082	36.082298	26.457808	129.871902	32.128845	7.8695905	125.680992	-81.796997	26.0327715	120.91932
-9.679373	11.059245	121.808861	-24.78517	17.599644	121.924866	28.310612	-10.345698	119.956711	35.212307	27.447382	126.585625	31.7614595	8.550842	123.271168	-81.3317995	26.648446	120.578564
-10.407159	7.512846	120.064293	-24.455534	17.813202	120.772194	28.382549	-10.115905	118.726433	34.927731	28.004202	124.251129	31.65514	8.9441485	121.488781	-80.566208	26.6822555	120.055607
-11.266823	3.935843	118.669876	-24.28804	17.98687	119.718567	28.40225	-9.943407	117.465805	34.673862	28.315487	122.052658	31.538056	9.18604	119.7592315	-80.114136	26.7877	119.6779025
-12.062148	0.314409	117.674026	-24.144897	18.072088	118.746902	28.431681	-9.825568	116.527832	34.439896	28.568436	120.243469	31.4357885	9.371434	118.3856505	-79.7255825	26.772742	119.1081535
-12.899937	-3.30336	116.956802	-24.015968	18.165323	117.918884	28.460943	-9.728696	115.674553	34.298439	28.767368	118.84066	31.379691	9.519336	117.2576065	-79.411627	26.81131	118.5801615
-13.638851	-6.990593	116.411125	-23.874527	18.228287	117.196152	28.61058	-9.679132	115.233192	34.207714	28.890255	117.645813	31.409147	9.6055615	116.4395025	-79.158201	26.8510125	117.9528015
-14.356322	-10.57907	116.142082	-23.738411	18.322456	116.579941	28.749306	-9.591962	114.790619	34.189728	29.165453	116.903076	31.469517	9.7867455	115.8468475	-78.946339	26.8581665	117.3130345
-15.393834	-15.829871	116.092278	-23.464931	18.415567	115.791107	29.048283	-9.594773	114.4142	34.207081	29.478973	115.771606	31.627682	9.9421	115.092903	-78.557544	26.889034	116.489311
-15.98872	-19.287785	116.40197	-23.239857	18.468327	115.334976	29.281517	-9.727498	114.219437	34.249935	29.640957	115.120232	31.765726	9.9567295	114.6698345	-78.24544	26.9799245	116.0001175
-16.301888	-20.602072	117.002419	-22.989868	18.469025	114.93248	29.555365	-9.897008	114.066063	34.331028	29.715151	114.447067	31.9431965	9.9090715	114.256565	-77.9229325	27.0289785	115.608395
-16.382343	-19.018293	117.125237	-22.741375	18.449636	114.560081	29.82144	-10.199497	114.022812	34.463703	29.767492	113.807449	32.1425715	9.7839975	113.9151305	-77.6253215	27.1152745	115.2050315
-16.374754	-17.593233	116.926704	-22.502113	18.395332	114.197433	30.117174	-10.6587	114.037201	34.643162	29.7752	113.267227	32.380168	9.55825	113.652214	-77.384394	27.232414	114.742652
-16.14752	-16.437935	116.85321	-22.196726	18.293949	113.835205	30.377182	-11.133079	114.052643	34.821278	29.746168	112.909821	32.59923	9.3065445	113.481232	-76.992682	27.2813535	114.189178
-16.247097	-15.077098	116.68856	-21.903896	18.154196	113.588882	30.536545	-11.454101	114.189781	35.048035	29.645802	112.553535	32.79229	9.0958505	113.371658	-76.600082	27.2125415	113.806106
-15.741394	-13.192871	116.22039	-21.475449	17.865791	113.442467	30.692736	-11.618111	114.377762	35.41811	29.458588	112.371216	33.055423	8.9202385	113.374489	-76.006321	26.8113435	113.510445
-15.630825	-11.557543	116.012283	-21.136124	17.711405	113.460541	30.791382	-11.734522	114.485146	35.74741	29.349131	112.422646	33.269396	8.8073045	113.453896	-75.541644	26.6155055	113.467186
-15.302423	-10.025798	115.680458	-20.845465	17.572763	113.536919	30.976551	-11.762687	114.560638	36.13969	29.273975	112.614838	33.5581205	8.755644	113.587738	-75.2490505	26.389882	113.4861
-14.885748	-8.301648	115.323868	-20.503019	17.493176	113.649223	31.240978	-11.708421	114.589546	36.567081	29.257874	113.067116	33.9040295	8.7747265	113.828331	-74.9100675	26.2116255	113.470115
-14.494499	-6.480888	115.057281	-20.260408	17.436296	113.817825	31.537086	-11.605976	114.704155	37.02829	29.306528	113.774742	34.282688	8.850276	114.2394485	-74.803504	26.022316	113.3962015
-14.032648	-4.672356	114.769958	-20.084795	17.367773	114.057182	31.888081	-11.422614	114.789787	37.549572	29.458927	114.725319	34.7188265	9.0181565	114.757553	-74.8884165	25.7173895	113.356811
-13.504629	-2.739403	114.669441	-19.922379	17.325792	114.389816	32.198246	-11.307487	114.924492	38.028038	29.570059	115.848137	35.113142	9.131286	115.3863145	-74.9579	25.520298	113.3933175
-12.795188	0.249369	114.86322	-19.756817	17.344053	115.045723	32.5205	-11.033216	115.526627	38.694687	29.790867	117.652344	35.6075935	9.3788255	116.5894855	-75.1212275	25.3092805	113.5019605
-12.415021	2.2996	115.134155	-19.711161	17.366856	115.49662	32.678055	-10.9175	115.99778	39.153774	29.949701	118.793427	35.9159145	9.5161005	117.3956035	-75.3382365	25.2176115	113.5976365
-11.898413	4.277025	115.328583	-19.667181	17.455818	115.876045	32.826462	-10.874729	116.453804	39.514877	30.061487	119.684006	36.1706695	9.593379	118.068905	-75.5050315	25.318257	113.683185
-11.492393	6.343842	115.531937	-19.680836	17.541767	116.131989	32.973137	-10.86741	116.83754	39.776257	30.178398	120.278969	36.374697	9.655494	118.5582545	-75.736369	25.42804	113.7057235
-11.029184	8.326474	115.735283	-19.627594	17.633606	116.291725	33.148434	-10.784543	117.046066	39.96381	30.291906	120.656799	36.556122	9.7536815	118.8514325	-75.81131	25.5135305	113.7320175
-10.5099	10.327967	115.777756	-19.621136	17.709911	116.348358	33.353062	-10.69759	117.145538	40.078407	30.399576	120.864655	36.7157345	9.850993	119.0050965	-75.9580065	25.568829	113.6916195
-10.217955	12.253143	115.846359	-19.62377	17.789896	116.356422	33.562866	-10.541424	117.166206	40.125385	30.527296	120.951332	36.8441255	9.992936	119.058769	-76.0916655	25.586856	113.654075
-9.658933	15.219304	115.884224	-19.577969	17.794653	116.349068	33.886795	-10.251715	117.18576	40.184647	30.668808	120.991684	37.035721	10.2085465	119.088722	-76.191659	25.3807595	113.609414
-9.28222	17.108868	115.96595	-19.530148	17.762398	116.357483	34.12133	-10.135086	117.186546	40.236259	30.752644	121.043549	37.1787945	10.308779	119.1150475	-76.2390905	25.216017	113.5999185
-8.896626	18.99469	116.073524	-19.442949	17.71283	116.395248	34.36974	-10.14982	117.275131	40.286079	30.828794	121.115372	37.3279095	10.339487	119.1952515	-76.2138075	25.086173	113.5952445
-8.562502	20.753263	116.24025	-19.367216	17.622768	116.406715	34.657078	-10.290259	117.372368	40.351807	30.896723	121.155205	37.5044425	10.303232	119.2637865	-76.2388745	24.942304	113.5496435
-8.336329	22.584204	116.305672	-19.253866	17.543926	116.423126	35.003502	-10.50936	117.488335	40.406609	30.932804	121.139656	37.7050555	10.211722	119.3139955	-76.2127875	24.87613	113.5322565
-8.043678	24.301191	116.301239	-19.174341	17.496069	116.435364	35.324089	-10.704781	117.601715	40.446342	30.955425	121.091904	37.8852155	10.125322	119.3468095	-76.2338975	24.866816	113.5239185
-7.801808	26.038282	116.261482	-19.068235	17.439093	116.437187	35.626499	-10.930767	117.675423	40.476929	31.006214	121.033119	38.051714	10.0377235	119.354271	-76.188184	24.8404625	113.520103
-7.502283	28.638714	116.254448	-18.96191	17.359314	116.340469	35.927368	-11.270007	117.786385	40.559944	31.073206	120.884277	38.243656	9.9015995	119.335331	-76.167476	24.8170285	113.345607
-7.248458	30.314436	116.158203	-18.939718	17.306726	116.291367	36.002079	-11.384935	117.752167	40.565334	31.093416	120.804489	38.2837065	9.8542405	119.278328	-76.1631425	24.7592115	113.304406
-7.049925	31.952364	116.151443	-18.899021	17.188896	116.19294	36.023098	-11.431358	117.725204	40.545563	31.062475	120.705917	38.2843305	9.8155585	119.2155605	-76.0823725	24.5622335	113.1703195
-6.869181	33.554684	116.102135	-18.891905	17.106813	116.129128	35.986248	-11.49015	117.674637	40.514763	31.006908	120.676208	38.2505055	9.758379	119.1754225	-76.0343155	24.455247	113.0828335
-6.701737	35.232334	116.079033	-18.845152	17.003244	116.024185	35.959892	-11.597945	117.613747	40.524586	30.907148	120.654228	38.242239	9.6546015	119.1339875	-75.932543	24.3518865	112.9143825
-6.599823	36.769939	116.126572	-18.88158	16.912836	115.914627	35.917145	-11.738499	117.529205	40.516235	30.82645	120.643677	38.21669	9.5439755	119.086441	-75.97985	24.2816965	112.742813
-6.47358	38.353283	116.091476	-18.844501	16.810135	115.784691	35.843273	-11.867239	117.388153	40.502392	30.739052	120.592674	38.1728325	9.4359065	118.9904135	-75.8618345	24.1843635	112.5789685
-6.331869	40.628605	116.035378	-18.854408	16.687006	115.563225	35.733109	-11.947378	117.141914	40.425705	30.643139	120.47641	38.079407	9.3478805	118.809162	-75.788223	24.0261315	112.317288
-6.278788	42.142174	116.036285	-18.860098	16.630983	115.402031	35.682343	-11.955663	116.967796	40.393066	30.617384	120.421837	38.0377045	9.3308605	118.6948165	-75.7579005	23.9311055	112.1092455
-6.208935	43.61515	116.075668	-18.879566	16.585463	115.230469	35.638271	-11.978558	116.807068	40.372356	30.598112	120.420471	38.0053135	9.309777	118.6137695	-75.7644455	23.861149	111.8471685
-6.195228	45.029633	116.165283	-18.88505	16.544743	115.098785	35.607437	-12.022629	116.650513	40.332695	30.558628	120.450958	37.970066	9.2679995	118.5507355	-75.740166	23.8214865	111.6468345
-6.221339	46.474667	116.272163	-18.893412	16.533195	114.969978	35.541496	-12.025181	116.492393	40.297314	30.495611	120.581779	37.919405	9.235215	118.537086	-75.706229	23.831175	111.40287
-6.245766	47.823471	116.592598	-18.89238	16.508028	114.938904	35.476936	-12.026202	116.396545	40.290733	30.426321	120.776306	37.8838345	9.2000595	118.5864255	-75.6685945	23.8159965	111.2913825
-6.379447	49.138062	117.02298	-18.878036	16.459146	114.946381	35.42263	-12.037753	116.369377	40.305126	30.430645	121.03759	37.863878	9.196446	118.7034835	-75.61995	23.721846	111.1892785
-6.59375	50.995098	117.696342	-18.924112	16.379509	115.049156	35.348202	-12.027904	116.339622	40.349499	30.435484	121.522926	37.8488505	9.20379	118.931274	-75.6970745	23.555228	111.167038
-6.416558	51.972008	118.057617	-18.961809	16.366776	115.153275	35.300358	-11.992311	116.344856	40.402634	30.386082	121.921143	37.851496	9.1968855	119.1329995	-75.775114	23.5366665	111.1735505
-6.652651	53.003532	118.650665	-18.996025	16.373903	115.322517	35.24942	-11.95579	116.433121	40.448074	30.305895	122.334076	37.848747	9.1750525	119.3835985	-75.840797	23.5727535	111.2614355
-6.959323	53.929783	119.253586	-19.007769	16.360651	115.488792	35.217621	-11.998829	116.563202	40.490791	30.265221	122.717094	37.854206	9.133196	119.640148	-75.869744	23.588106	111.337436
-7.256892	54.34922	119.688889	-19.065968	16.418705	115.646301	35.149502	-12.030372	116.702187	40.50135	30.219215	123.040077	37.825426	9.0944215	119.871132	-75.957362	23.7429885	111.42147
-7.457066	54.178177	119.804802	-19.067047	16.450157	115.762917	35.083179	-12.006433	116.812836	40.504288	30.186596	123.27372	37.7937335	9.0900815	120.043278	-75.9278275	23.8102325	111.482556
-7.857411	53.796333	119.863998	-19.127419	16.499157	115.867256	35.012947	-12.017616	116.862282	40.526119	30.084293	123.477295	37.769533	9.0333385	120.1697885	-76.024371	23.9649755	111.5647235
-8.370265	53.188141	120.046547	-19.181107	16.41445	115.997589	34.884274	-12.129905	116.98362	40.509357	29.960165	123.655746	37.6968155	8.91513	120.319683	-76.0590295	23.91377	111.675495
-8.784498	52.681427	120.074379	-19.250616	16.38312	116.081512	34.781487	-12.237837	117.016075	40.491787	29.873568	123.767029	37.636637	8.8178655	120.391552	-76.137869	23.9483745	111.771472
-9.181892	52.119274	120.065285	-19.282949	16.290834	116.107384	34.685593	-12.32647	117.03067	40.446426	29.807594	123.773643	37.5660095	8.740562	120.4021565	-76.1319075	23.841106	111.8126115
-9.56527	51.493473	119.914352	-19.35367	16.265272	116.100693	34.572048	-12.407006	116.991982	40.392841	29.750294	123.679779	37.4824445	8.671644	120.3358805	-76.1897845	23.8589	111.8655055
-10.01436	50.759842	119.658195	-19.409472	16.226114	115.980186	34.47525	-12.497163	116.936554	40.30629	29.681229	123.510345	37.39077	8.592033	120.2234495	-76.209714	23.860195	111.7369225
-10.472633	49.926498	119.282425	-19.415232	16.188339	115.871178	34.407528	-12.570784	116.883064	40.207569	29.615202	123.310623	37.3075485	8.522209	120.0968435	-76.1380125	23.854469	111.6455125
-10.964188	49.062862	118.96479	-19.47139	16.150442	115.791718	34.342201	-12.657118	116.828499	40.126289	29.523445	123.102188	37.234245	8.4331635	119.9653435	-76.177025	23.8677205	111.6180925
-11.698862	47.679073	118.425598	-19.49682	16.082003	115.666351	34.24622	-12.797774	116.807617	40.004707	29.375883	122.81163	37.1254635	8.2890545	119.8096235	-76.1191035	23.8749515	111.5230785
-12.213298	46.631641	118.114342	-19.519894	16.01186	115.636185	34.18848	-12.900308	116.843437	39.920475	29.256105	122.670052	37.0544775	8.1778985	119.7567445	-76.0942655	23.8458215	111.5156255
-13.071932	45.581348	118.00573	-19.487526	15.946717	115.592705	34.156826	-13.01336	116.89978	39.862572	29.124222	122.599373	37.009699	8.055431	119.7495765	-75.984751	23.838003	111.4358335
-13.62782	44.435616	117.737755	-19.507235	15.889289	115.591919	34.166412	-13.120439	117.034912	39.815647	28.997585	122.546936	36.9910295	7.938573	119.790924	-76.0054995	23.840005	111.392914
-14.071157	43.208344	117.471458	-19.557425	15.860866	115.666916	34.189644	-13.233158	117.230942	39.788109	28.899891	122.566269	36.9888765	7.8333665	119.8986055	-76.1037265	23.8883655	111.4352265
-14.789726	41.96003	117.372498	-19.561235	15.818517	115.755013	34.236984	-13.287404	117.496147	39.733868	28.8081	122.614693	36.985426	7.760348	120.05542	-76.107896	23.876686	111.454606
-15.407029	40.658997	117.32193	-19.582207	15.811351	115.945747	34.303875	-13.260438	117.844154	39.659843	28.704878	122.641144	36.981859	7.72222	120.242649	-76.146273	23.900482	111.648845
-16.437841	38.763325	117.173073	-19.650927	15.859909	116.24881	34.44175	-13.04877	118.374161	39.475208	28.485785	122.311165	36.958479	7.7185075	120.342663	-76.260333	24.0013105	112.154957
-16.99918	37.325581	116.901756	-19.698889	15.921028	116.391861	34.453972	-12.6899	118.488785	39.140381	28.392511	121.582054	36.7971765	7.8513055	120.0354195	-76.1949545	23.9907505	112.7483025
-17.772047	36.095772	116.360405	-19.759768	16.071852	116.312531	34.197395	-12.151077	118.101105	38.584	28.653944	120.734131	36.3906975	8.2514335	119.417618	-75.9102335	23.8922705	113.207444
-18.403997	34.65324	115.47216	-19.837717	16.262724	115.943977	33.608326	-11.614187	117.295898	37.998955	28.998432	119.753853	35.8036405	8.6921225	118.5248755	-75.4790745	23.8333255	113.3630785
-19.010477	33.322521	114.634491	-19.930649	16.44722	115.341606	33.14019	-11.286674	116.48967	37.468685	29.128017	118.439087	35.3044375	8.9206715	117.4643785	-75.1657355	23.9737685	113.2188335
-19.653399	32.008305	113.912949	-20.012665	16.561018	114.707771	32.790462	-11.108514	115.552902	36.996872	29.107687	117.501152	34.893667	8.9995865	116.527027	-74.918997	24.1224495	112.888515
-20.285555	30.630531	113.442886	-20.136509	16.505245	114.227608	32.532513	-11.285224	114.859795	36.800999	28.936777	116.866013	34.666756	8.8257765	115.862904	-74.939774	24.1847135	112.592312
-21.360739	28.650099	113.170395	-20.338833	16.335249	113.706055	32.021446	-11.652382	114.198448	36.753014	28.637156	116.34388	34.38723	8.492387	115.271164	-75.064896	24.178111	112.140946
-21.965712	27.282337	112.908554	-20.469185	16.216824	113.392624	31.714682	-11.808666	113.85659	36.650257	28.493332	116.136482	34.1824695	8.342333	114.996536	-75.1208395	24.091315	111.788712
-22.364517	25.826723	112.549187	-20.571787	16.158974	113.106796	31.528294	-11.879033	113.604736	36.486328	28.425714	115.964233	34.007311	8.2733405	114.7844845	-75.150885	24.0446075	111.4291075
-22.879267	24.506538	112.317947	-20.654293	16.151777	112.892487	31.42178	-11.985157	113.420341	36.396629	28.452904	115.852585	33.9092045	8.2338735	114.636463	-75.2177905	24.0696805	111.148511
-23.385666	23.164007	112.140343	-20.733549	16.174654	112.772896	31.371712	-12.060594	113.427246	36.321281	28.515533	115.769005	33.8464965	8.2274695	114.5981255	-75.3135945	24.1218385	110.9476665
-23.867529	21.783947	112.049118	-20.796112	16.177935	112.726318	31.348783	-12.194672	113.425804	36.235809	28.570711	115.746513	33.792296	8.1880195	114.5861585	-75.38452	24.1678505	110.8664775
-24.322882	20.459194	112.00985	-20.871183	16.159639	112.691628	31.319546	-12.22839	113.42292	36.150845	28.580421	115.749336	33.7351955	8.1760155	114.586128	-75.4775615	24.1432625	110.797128
-24.986603	18.430777	111.891922	-20.992977	16.128027	112.683975	31.266457	-12.328762	113.495255	36.029881	28.529865	115.762436	33.648169	8.1005515	114.6288455	-75.634123	24.1555025	110.7391045
-25.350397	17.053116	111.910881	-21.094244	16.102825	112.681618	31.226233	-12.498334	113.578438	35.975193	28.458286	115.848793	33.600713	7.979976	114.7136155	-75.789201	24.225674	110.6496205
-25.790995	15.756409	111.945557	-21.173811	16.063831	112.716698	31.160248	-12.528928	113.72348	35.964569	28.326517	115.968048	33.5624085	7.8987945	114.845764	-75.9100305	24.2288675	110.587632
-25.9209	14.220919	111.847481	-21.069279	15.861013	112.654968	31.097996	-12.701209	113.831482	35.959797	28.183895	116.114899	33.5288965	7.741343	114.9731905	-75.6674545	23.980683	110.3367455
-26.276567	12.910266	111.881805	-21.19026	15.838614	112.720848	31.019506	-12.853739	113.911842	35.924046	28.109493	116.222237	33.471776	7.627877	115.0670395	-75.852296	24.049351	110.3746565
-26.568842	11.535578	111.786224	-21.434385	15.917858	112.778267	30.935854	-12.912504	113.94799	35.87442	28.035048	116.277756	33.405137	7.561272	115.112873	-76.273907	24.274444	110.443661
-27.173693	10.467217	111.893173	-21.358023	15.782425	112.627838	30.882145	-13.004929	113.962433	35.80801	27.983772	116.256317	33.3450775	7.4894215	115.109375	-76.0611235	24.0754285	110.146301
-27.459091	8.403531	111.712143	-21.663336	15.952173	112.627327	30.813417	-12.976995	113.949982	35.687424	27.984282	116.150177	33.2504205	7.5036435	115.0500795	-76.5770925	24.4007025	110.2045745
-27.709393	7.175673	111.687897	-21.733757	16.007805	112.577202	30.789257	-12.959419	113.972183	35.611721	28.005552	116.072121	33.200489	7.5230665	115.022152	-76.668003	24.4925435	110.132252
-27.982204	5.889287	111.685074	-21.766228	16.076464	112.556007	30.77622	-12.895581	114.046356	35.553314	28.092611	115.975296	33.164767	7.598515	115.010826	-76.697223	24.554413	110.101188
-28.165054	4.636272	111.721931	-21.773804	16.142481	112.550613	30.776865	-12.833852	114.142372	35.486622	28.183544	115.894173	33.1317435	7.674846	115.0182725	-76.6793515	24.610116	110.0829535
-28.340569	3.415888	111.827972	-21.808405	16.250961	112.54982	30.804602	-12.744205	114.283752	35.425941	28.296804	115.821625	33.1152715	7.7762995	115.0526885	-76.7320815	24.7256225	110.0469515
-28.499189	2.23809	111.971024	-21.828518	16.384651	112.56958	30.814842	-12.675078	114.487549	35.388344	28.412142	115.71946	33.101593	7.868532	115.1035045	-76.758629	24.90077	110.0356555
-28.675562	1.056767	112.136841	-21.858034	16.484259	112.561348	30.836349	-12.632365	114.753464	35.36282	28.509232	115.589966	33.0995845	7.9384335	115.171715	-76.8156525	25.0300845	109.950981
-28.813938	-0.609871	112.495926	-21.946293	16.658911	112.528374	30.828455	-12.601617	115.196022	35.284847	28.658161	115.462563	33.056651	8.028272	115.3292925	-76.949237	25.28955	109.7274555
-28.914829	-1.651331	112.718071	-22.018267	16.727482	112.54805	30.774515	-12.526475	115.455971	35.280533	28.702984	115.394081	33.027524	8.0882545	115.425026	-77.064058	25.3667095	109.671074
-28.841555	-2.89492	112.927139	-22.063953	16.740211	112.581482	30.672029	-12.444272	115.607986	35.269062	28.725979	115.364624	32.9705455	8.1408535	115.486305	-77.0984515	25.3395685	109.676659
-28.994488	-3.697758	113.128281	-22.097025	16.720715	112.656448	30.499094	-12.258387	115.609146	35.258881	28.712549	115.326118	32.8789875	8.227081	115.467632	-77.0730375	25.214349	109.845264
-28.987671	-4.579417	113.30748	-22.132433	16.686989	112.745598	30.299442	-12.073929	115.559875	35.213631	28.707424	115.209869	32.7565365	8.3167475	115.384872	-77.0214025	25.0572305	110.106324
-28.948467	-5.339047	113.468361	-22.18177	16.685707	112.830772	30.10821	-11.966809	115.360176	35.151058	28.764912	114.980247	32.629634	8.3990515	115.1702115	-76.993174	24.9723625	110.4913325
-28.833237	-6.081502	113.560745	-22.191751	16.722757	112.881126	29.943207	-11.802129	114.995285	35.029514	28.853861	114.639618	32.4863605	8.525866	114.8174515	-76.8698625	24.919648	110.9448005
-28.620934	-7.090292	113.541283	-22.153	16.827528	112.821449	29.712332	-11.412445	114.227417	34.720901	29.021708	113.598846	32.2166165	8.8046315	113.9131315	-76.5226165	24.8504245	111.7297665
-28.414068	-7.69885	113.424767	-22.09326	16.953199	112.604927	29.558138	-11.175015	113.519875	34.418797	29.141096	112.801826	31.9884675	8.9830405	113.1608505	-76.1749875	24.9233575	112.0490035
-28.186104	-8.221798	113.228676	-22.080215	17.070364	112.342598	29.429951	-10.997562	112.842545	34.105854	29.296059	112.064301	31.7679025	9.1492485	112.453423	-75.9283325	24.9914795	112.231773
-27.867037	-8.646497	113.044235	-22.059116	17.151134	112.067833	29.325972	-10.897631	112.348465	33.842369	29.437584	111.330414	31.5841705	9.2699765	111.8394395	-75.7024025	25.0322915	112.2962265
-27.536371	-9.026965	112.899933	-22.044432	17.239445	111.784378	29.225424	-10.737882	111.943481	33.667187	29.564785	110.759529	31.4463055	9.4134515	111.351505	-75.5351695	25.0654385	112.217251
-27.128511	-9.317144	112.830589	-22.077841	17.279009	111.576675	29.121954	-10.660777	111.635681	33.519123	29.605612	110.282135	31.3205385	9.4724175	110.958908	-75.4762205	25.0856005	112.194442
-26.594963	-9.576475	112.732002	-22.094297	17.271698	111.379562	29.051512	-10.69611	111.524628	33.384743	29.569626	109.925011	31.2181275	9.436758	110.7248195	-75.4067215	25.106638	112.0343045
-25.677135	-9.875854	112.727821	-22.107162	17.17292	111.148621	28.978491	-10.867504	111.57225	33.279617	29.409483	109.655823	31.129054	9.2709895	110.6140365	-75.343378	25.0748505	111.6832055
-25.068346	-9.978128	112.778023	-22.103006	17.085903	111.031151	28.931553	-11.03301	111.675049	33.280041	29.254713	109.517326	31.105797	9.1108515	110.5961875	-75.311809	25.0609545	111.4661145
-24.375515	-10.042844	112.763062	-22.117741	16.927626	110.910606	28.876934	-11.202565	111.771271	33.272205	29.068943	109.373131	31.0745695	8.933189	110.572201	-75.3100515	24.922063	111.249011
-23.614195	-10.029741	112.707352	-22.100916	16.786331	110.828278	28.858498	-11.372006	111.795982	33.240383	28.892591	109.258781	31.0494405	8.7602925	110.5273815	-75.2512725	24.8123695	111.1291745
-22.799566	-9.895227	112.599037	-22.096581	16.597895	110.772026	28.863672	-11.511391	111.813614	33.208668	28.724766	109.208275	31.03617	8.6066875	110.5109445	-75.229332	24.5891025	111.0331075
-21.88979	-9.690206	112.457085	-22.130398	16.42778	110.747551	28.886398	-11.64741	111.85392	33.198078	28.600689	109.240852	31.042238	8.4766395	110.547386	-75.303034	24.3789205	110.947716
-21.006983	-9.409266	112.259987	-22.147533	16.236	110.696236	28.930691	-11.751143	111.873154	33.216785	28.507793	109.327148	31.073738	8.378325	110.600151	-75.368804	24.093675	110.792321
-19.511553	-8.859544	111.847977	-22.129862	16.012321	110.45916	28.987825	-11.839214	111.898384	33.330723	28.443218	109.576416	31.159274	8.302002	110.7374	-75.418998	23.72264	110.18092
-18.505447	-8.363123	111.451805	-22.143681	15.938444	110.138664	29.064157	-11.895665	111.956665	33.422558	28.421555	109.824409	31.2433575	8.262945	110.890537	-75.5307195	23.613943	109.386791
-17.450962	-7.778196	110.81649	-22.201065	15.857513	109.659943	29.116062	-11.968042	112.076065	33.543499	28.425205	110.111382	31.3297805	8.2285815	111.0937235	-75.7319105	23.4864445	108.2261625
-16.411907	-7.172541	110.258995	-22.275452	15.776905	109.089455	29.137001	-12.03535	112.178101	33.678234	28.454218	110.406471	31.4076175	8.209434	111.292286	-75.9585215	23.344376	106.886624
-15.375908	-6.491584	109.577538	-22.317286	15.651363	108.578072	29.123003	-12.121498	112.15136	33.79549	28.462624	110.765633	31.4592465	8.170563	111.4584965	-76.0938185	23.132163	105.6976475
-14.301979	-5.664783	108.949997	-22.417919	15.516491	108.111481	29.108042	-12.170133	112.05851	33.855621	28.491863	111.146454	31.4818315	8.160865	111.602482	-76.3176695	22.872117	104.62048
-13.252083	-4.815584	108.461845	-22.522512	15.390472	107.763359	29.073759	-12.178279	111.938599	33.904751	28.555668	111.521912	31.489255	8.1886945	111.7302555	-76.534279	22.5922495	103.7964625
-11.691289	-3.393915	107.889244	-22.653992	15.271491	107.426086	29.022038	-12.133477	111.730598	33.954056	28.657997	112.086639	31.488047	8.26226	111.9086185	-76.796031	22.280722	102.9435535
-10.702584	-2.286656	107.714043	-22.712774	15.249419	107.274185	28.985596	-12.0452	111.648582	33.97599	28.722153	112.434296	31.480793	8.3384765	112.041439	-76.906341	22.1603615	102.506931
-9.756527	-1.227041	107.620682	-22.815897	15.242531	107.221054	28.965851	-11.985647	111.697807	33.996796	28.743967	112.773346	31.4813235	8.37916	112.2355765	-77.1131175	22.105902	102.2065315
-8.835271	-0.134816	107.681419	-22.90621	15.236856	107.250504	28.998009	-11.869313	111.987282	33.99456	28.732433	113.290451	31.4962845	8.43156	112.6388665	-77.3087045	22.042152	101.8621415
-8.018586	1.096996	108.020592	-23.029787	15.269939	107.413849	29.081053	-11.811353	112.531952	34.029884	28.729275	113.960609	31.5554685	8.458961	113.2462805	-77.6150425	22.080917	101.5814175
-7.289452	2.260008	108.505753	-23.158722	15.294951	107.660606	29.21699	-11.759966	113.243103	34.05545	28.776905	114.717575	31.63622	8.5084695	113.980339	-77.953664	22.0814325	101.340873
-6.59058	3.477207	108.956337	-23.226843	15.292664	107.886955	29.379822	-11.753985	113.974869	34.131031	28.882927	115.529892	31.7554265	8.564471	114.7523805	-78.2091125	22.020857	101.0215295
-5.71362	5.442043	109.577812	-23.347059	15.352199	108.065353	29.588163	-11.772076	114.92627	34.28381	29.117611	116.471954	31.9359865	8.6727675	115.699112	-78.6301045	22.0316305	100.431594
-5.220489	6.739882	109.756996	-23.343966	15.362809	107.987503	29.621416	-11.759524	115.413139	34.342148	29.265574	116.90564	31.981782	8.753025	116.1593895	-78.669714	21.972593	99.8156165
-4.785243	8.097896	109.75206	-23.37516	15.379856	107.773438	29.588243	-11.705842	115.67569	34.388161	29.338381	117.158257	31.988202	8.8162695	116.4169735	-78.738522	21.9434425	99.1299025
-4.43965	9.468016	109.56752	-23.402277	15.362659	107.438576	29.483206	-11.6844	115.714111	34.411209	29.362768	117.16024	31.9472075	8.839184	116.4371755	-78.7517615	21.886134	98.4399765
-4.184489	10.820617	109.201668	-23.384724	15.338336	106.978485	29.304827	-11.651457	115.577927	34.353291	29.343521	116.901817	31.829059	8.846032	116.239872	-78.598507	21.83064	97.717098
-4.002112	12.271103	108.647858	-23.350149	15.275862	106.492546	29.195559	-11.598562	115.222404	34.284828	29.27883	116.508888	31.7401935	8.840134	115.865646	-78.4404915	21.71159	97.119446
-3.925618	13.736732	108.129562	-23.273964	15.203924	106.030998	29.1616	-11.577379	114.793732	34.227242	29.211689	116.021729	31.694421	8.817155	115.4077305	-78.242349	21.590693	96.6542655
-3.997308	15.980519	107.292091	-23.157663	15.090603	105.498543	29.181633	-11.487471	113.828506	34.060036	29.042759	114.843048	31.6208345	8.777644	114.335777	-77.9361605	21.403562	96.661309
-4.172009	17.567638	106.670822	-23.053425	15.034214	105.148872	29.199577	-11.436294	112.966087	33.874454	28.914526	113.947128	31.5370155	8.739116	113.4566075	-77.6438655	21.329312	96.8411365
-4.441997	19.130369	105.984154	-22.953869	14.970706	104.830872	29.205482	-11.330096	111.972214	33.609207	28.821785	112.959465	31.4073445	8.7458445	112.4658395	-77.3150825	21.1955675	97.1959045
-4.834325	20.783665	105.329201	-22.830387	14.925352	104.520821	29.185776	-11.168256	111.005913	33.43663	28.815857	112.03978	31.311203	8.8238005	111.5228465	-76.971977	21.0269035	97.5187955
-5.273393	22.442686	104.925476	-22.772772	14.910833	104.36422	29.220453	-10.99163	110.150055	33.29488	28.894033	111.368156	31.2576665	8.9512015	110.7591055	-76.8032105	20.8704645	97.9693345
-5.865181	24.134529	104.689705	-22.780735	14.919621	104.29866	29.255632	-10.790507	109.428131	33.159344	29.037416	110.936096	31.207488	9.1234545	110.1821135	-76.768958	20.7157875	98.4152065
-6.586493	25.889324	104.606415	-22.817677	14.941929	104.285851	29.211946	-10.540494	108.804787	32.969646	29.193228	110.76889	31.090796	9.326367	109.7868385	-76.72615	20.557491	98.7848635
-7.739834	28.32131	104.824463	-22.931822	14.998537	104.338409	29.130507	-10.210299	108.147667	32.760532	29.430761	110.986832	30.9455195	9.610231	109.5672495	-76.8091635	20.386843	99.1095685
-8.646448	29.955721	105.133858	-23.019604	15.049909	104.454002	29.072212	-9.9772	107.878624	32.750549	29.589453	111.438774	30.9113805	9.8061265	109.658699	-76.9505885	20.2936915	99.249305
-9.594675	31.550411	105.623566	-23.082895	15.125489	104.582619	29.015278	-9.769253	107.801331	32.7724	29.734793	112.199654	30.893839	9.98277	110.0004925	-77.059629	20.268208	99.1647455
-10.585272	33.110394	106.290855	-23.133894	15.194623	104.836891	29.00824	-9.602657	107.957504	32.889919	29.891798	113.14045	30.9490795	10.1445705	110.548977	-77.2168675	20.2446755	99.124805
-11.681612	34.60928	107.126938	-23.153887	15.27763	105.180183	29.024727	-9.482538	108.373245	33.081577	29.999235	114.337936	31.053152	10.2583485	111.3555905	-77.360926	20.2969115	99.0047755
-12.845561	36.014236	108.140884	-23.180464	15.413541	105.668785	29.090691	-9.429743	109.015968	33.317875	30.122011	115.680908	31.204283	10.346134	112.348438	-77.565211	20.480948	98.989132
-14.088991	37.388866	109.034012	-23.211369	15.622198	106.203781	29.1679	-9.311029	109.737648	33.521729	30.276266	116.885139	31.3448145	10.4826185	113.3113935	-77.7675525	20.7617775	99.0961685
-15.962861	39.271202	110.07737	-23.239079	16.036533	106.834351	29.27928	-9.078273	110.416428	33.652149	30.501699	118.288864	31.4657145	10.711713	114.352646	-77.9438725	21.361353	99.316056
-17.386423	40.403046	110.590324	-23.300835	16.338179	107.092575	29.262934	-8.8341	110.530579	33.750896	30.6842	118.828667	31.506915	10.92505	114.679623	-78.108585	21.751308	99.505527
-18.815678	41.461227	111.0168	-23.108587	16.489237	107.15995	29.232788	-8.563758	110.406563	33.862537	30.938171	119.124153	31.5476625	11.1872065	114.765358	-77.7648365	21.7912675	99.554542
-20.375647	42.331169	111.432037	-23.156538	16.822186	107.353294	29.21818	-8.226829	109.987679	33.879482	31.182585	119.258919	31.548831	11.477878	114.623299	-77.861907	22.166494	100.083289
-22.036957	43.054943	111.762032	-23.163736	17.115345	107.484077	29.184624	-7.82678	109.357178	33.85104	31.383234	119.07618	31.517832	11.778227	114.216679	-77.845304	22.452463	100.751475
-23.709518	43.720657	112.065651	-23.110249	17.444286	107.604027	29.170986	-7.387424	108.47197	33.820038	31.64765	118.715813	31.495512	12.130113	113.5938915	-77.71601	22.758459	101.6141625
-25.464111	44.156002	112.318924	-22.991844	17.763397	107.674263	29.096275	-6.920027	107.59481	33.776756	31.912645	118.232903	31.4365155	12.496309	112.9138565	-77.4202035	23.030485	102.4346695
-28.090578	44.601677	112.793365	-22.964886	18.522148	108.179794	28.986343	-6.242039	106.364586	33.736591	32.31303	117.275742	31.361467	13.0354955	111.820164	-77.291239	24.0088005	104.539424
-29.908012	44.623928	112.970566	-22.608841	18.913145	108.5	28.903147	-5.803879	105.521095	33.662571	32.650661	116.474152	31.282859	13.423391	110.9976235	-76.500541	24.402899	106.0023765
-31.386965	44.481613	113.029877	-22.651445	19.381733	108.481621	28.781992	-5.379225	104.603218	33.610672	32.991962	115.471558	31.196332	13.8063685	110.037388	-76.499222	24.9570975	106.925854
-33.081757	44.218769	112.935188	-22.503035	19.82799	108.528183	28.586161	-4.937564	103.750381	33.502026	33.302914	114.385735	31.0440935	14.182675	109.068058	-76.0501635	25.473305	107.988308
-34.766544	43.836845	112.846466	-22.314194	20.248716	108.524933	28.429743	-4.614631	103.051163	33.382191	33.618145	113.435936	30.905967	14.501757	108.2435495	-75.534355	25.995675	108.8063165
-36.450336	43.23024	112.765099	-22.266983	20.636856	108.573532	28.316969	-4.328436	102.557396	33.290745	33.891026	112.581467	30.803857	14.781295	107.5694315	-75.337823	26.492417	109.5776325
-38.077557	42.472725	112.756142	-22.249317	20.915703	108.680305	28.187948	-4.083283	102.153755	33.123211	34.137794	111.934486	30.6555795	15.0272555	107.0441205	-75.1542135	26.8041505	110.3164895
-40.466232	40.908333	112.764359	-22.282896	21.247271	108.757187	27.95442	-3.758816	101.519867	32.875648	34.470711	110.962387	30.415034	15.3559475	106.241127	-74.980826	27.1385945	111.273247
-41.949337	39.686085	112.746407	-22.344521	21.407722	108.808174	27.761003	-3.566489	101.113258	32.665821	34.654324	110.369789	30.213412	15.5439175	105.7415235	-74.902454	27.2715265	111.8748245
-43.336617	38.309708	112.676071	-22.347807	21.543541	108.796761	27.621782	-3.374402	100.820564	32.468548	34.839695	109.817757	30.045165	15.7326465	105.3191605	-74.740779	27.3544355	112.2743615
-44.669014	36.806709	112.516556	-22.39179	21.649916	108.78289	27.564928	-3.1785	100.636116	32.259064	35.062607	109.411476	29.911996	15.9420535	105.023796	-74.695576	27.3577785	112.541984
-45.870632	35.143467	112.246552	-22.441063	21.765818	108.805847	27.531782	-3.003286	100.648987	32.072834	35.303596	109.159294	29.802308	16.150155	104.9041405	-74.684434	27.381481	112.7075535
-46.987885	33.37466	112.100723	-22.54987	21.902502	108.826111	27.54451	-2.83559	100.793694	31.933552	35.586765	108.909096	29.739031	16.3755875	104.851395	-74.838771	27.4294165	112.800827
-47.964226	31.468132	111.858986	-22.56267	22.016045	108.839401	27.558485	-2.657677	100.894585	31.731478	35.89838	108.500694	29.6449815	16.6203515	104.6976395	-74.7703215	27.4117385	112.9811625
-49.155186	28.471983	111.584137	-22.580244	22.246447	108.780014	27.545061	-2.258313	100.775063	31.292837	36.407108	107.520309	29.418949	17.0743975	104.147686	-74.579437	27.4184965	113.412342
-49.896576	26.271736	111.394104	-22.674332	22.419975	108.671356	27.509409	-1.939553	100.596214	30.957838	36.798977	106.74057	29.2336235	17.429712	103.668392	-74.5822875	27.410238	113.67432
-50.422691	24.094358	111.198189	-22.74033	22.615808	108.513412	27.488497	-1.631031	100.443306	30.620035	37.149399	105.944038	29.054266	17.759184	103.193672	-74.534926	27.472432	113.833152
-50.867111	21.810001	110.940376	-22.781382	22.792789	108.307991	27.449871	-1.353505	100.347481	30.256561	37.451046	105.275787	28.853216	18.0487705	102.811634	-74.41598	27.5368075	113.804348
-51.138218	19.459244	110.719406	-22.968235	22.921215	108.15654	27.374632	-1.104149	100.374222	29.979393	37.710468	104.717552	28.6770125	18.3031595	102.545887	-74.6134825	27.5392705	113.767193
-51.129837	16.967552	110.449638	-23.078638	23.01104	107.985535	27.328133	-0.941	100.484764	29.652378	37.921139	104.316643	28.4902555	18.4900695	102.4007035	-74.6475315	27.5320105	113.5703665
-51.324142	14.669858	110.328041	-23.282129	23.092804	107.892975	27.252096	-0.799909	100.670326	29.382038	38.09499	104.074272	28.317067	18.6475405	102.372299	-74.881325	27.5380675	113.413651
-51.041203	10.983891	110.106865	-23.596163	23.071321	107.762215	27.09564	-0.675194	100.969315	29.023949	38.287441	103.75267	28.0597945	18.8061235	102.3609925	-75.2521205	27.3365185	113.1634375
-50.674755	8.517843	109.960213	-23.829	23.041447	107.671043	26.977236	-0.629668	101.064804	28.760851	38.343369	103.469559	27.8690435	18.8568505	102.2671815	-75.5270435	27.2260435	113.0749045
-50.219284	6.032716	109.819962	-24.03573	22.976612	107.466843	26.830854	-0.595633	101.089493	28.545364	37.959694	103.1101	27.688109	18.6820305	102.0997965	-75.759569	27.2711935	112.8338895
-49.535187	3.589644	109.69545	-24.259228	22.898153	107.211624	26.674219	-0.562811	101.026749	28.185261	38.38612	102.494667	27.42974	18.9116545	101.760708	-75.948196	26.8846515	112.66254
-48.746452	1.146301	109.645187	-24.451061	22.829121	106.909729	26.520008	-0.538505	100.952568	27.84923	38.352058	101.805588	27.184619	18.9067765	101.379078	-76.086741	26.7514655	112.44038
-47.796787	-1.22414	109.626678	-24.618338	22.746649	106.566788	26.38892	-0.500501	100.918137	27.457449	38.280792	101.054848	26.9231845	18.8901455	100.9864925	-76.1598605	26.6031525	112.1470835
-46.682121	-3.554688	109.70932	-24.825272	22.640629	106.237831	26.291168	-0.501311	100.970284	27.082985	38.18137	100.322365	26.6870765	18.8400295	100.6463245	-76.3376205	26.4412285	111.8293375
-44.742565	-6.906032	110.031113	-25.057777	22.484121	105.776146	26.220871	-0.557783	101.400879	26.581696	37.927475	99.463745	26.4012835	18.684846	100.432312	-76.5168375	26.283396	111.11998
-43.266418	-8.993887	110.417107	-25.288879	22.304594	105.603584	26.259285	-0.666448	101.978943	26.338202	37.73122	99.100235	26.2987435	18.532386	100.539589	-76.8765015	26.076802	110.667579
-41.591175	-10.933113	110.980858	-25.455566	22.109896	105.500618	26.342232	-0.804497	102.667854	26.123831	37.454971	98.834633	26.2330315	18.325237	100.7512435	-77.1441635	25.894555	110.2499925
-39.828491	-12.771733	111.638733	-25.596416	21.849022	105.40583	26.445345	-1.017982	103.312408	25.954733	37.121174	98.626587	26.200039	18.051596	100.9694975	-77.392871	25.646448	109.8421625
-37.944611	-14.399711	112.318733	-25.712343	21.519064	105.338455	26.505562	-1.268793	103.886566	25.860086	36.699169	98.37796	26.182824	17.715188	101.132263	-77.60751	25.32294	109.544647
-35.985462	-15.929052	112.837181	-25.754446	21.127609	105.251266	26.569792	-1.608173	104.376564	25.788017	36.225174	98.149376	26.1789045	17.3085005	101.26297	-77.6877965	24.9467175	109.239562
-33.883121	-17.293507	113.295815	-25.773838	20.706758	105.167099	26.659018	-1.97363	104.810188	25.76239	35.770653	98.034988	26.210704	16.8985115	101.422588	-77.75838	24.5150045	108.91161
-31.299194	-17.524094	113.435837	-25.719198	20.064852	105.093704	26.861816	-2.501807	105.426453	25.807158	35.156864	98.043007	26.334487	16.3275285	101.73473	-77.772883	23.8021755	108.452678
-29.542542	-17.369383	113.356743	-25.654217	19.628265	105.049896	26.997116	-2.834532	105.690002	25.872755	34.815105	98.09111	26.4349355	15.9902865	101.890556	-77.7433695	23.2662435	108.209236
-27.682108	-16.990776	113.131264	-25.561836	19.231319	104.988731	27.115705	-3.14091	105.872307	25.976789	34.494743	98.133575	26.546247	15.6769165	102.002941	-77.669919	22.7857215	107.974521
-25.73637	-16.452465	112.771645	-25.445185	18.872156	104.967949	27.248119	-3.422749	106.021584	26.115095	34.200603	98.244675	26.681607	15.388927	102.1331295	-77.571977	22.355385	107.8027685
-23.761032	-15.717411	112.399879	-25.337652	18.56221	104.980423	27.404217	-3.692265	106.202385	26.288223	33.983467	98.456177	26.84622	15.145601	102.329281	-77.521524	21.978819	107.631565
-21.738686	-14.756991	111.971458	-25.264757	18.290663	105.084824	27.563042	-3.945673	106.364868	26.465038	33.83073	98.805954	27.01404	14.9425285	102.585411	-77.543554	21.6387975	107.584237
-19.645641	-13.647786	111.469948	-25.160641	17.993896	105.247673	27.707191	-4.190759	106.539711	26.687532	33.733471	99.334846	27.1973615	14.771356	102.9372785	-77.5186435	21.216436	107.5580675
-16.41221	-11.572556	110.707832	-25.053284	17.586178	105.726768	27.850931	-4.60148	107.081749	27.146507	33.679016	100.892349	27.498719	14.538768	103.987049	-77.605287	20.633588	107.466487
-14.292272	-9.920527	110.357811	-24.964329	17.281664	106.306816	27.969288	-4.881318	107.93856	27.73307	33.42614	102.54834	27.851179	14.272411	105.24345	-77.779837	20.290917	107.370182
-12.132247	-8.073799	110.306046	-24.932901	16.994621	107.096657	28.154474	-5.256375	109.012535	28.281767	33.810802	104.516006	28.2181205	14.2772135	106.7642705	-78.0839225	19.7120285	107.4290435
-9.913465	-6.068099	110.439835	-24.894623	16.700489	108.025276	28.287769	-5.608542	110.390198	28.924469	33.85738	106.823685	28.606119	14.124419	108.6069415	-78.395365	19.276559	107.4436105
-7.688397	-3.812936	110.936806	-24.837988	16.471594	109.12912	28.481922	-5.961017	112.02655	29.647238	33.810352	109.131073	29.06458	13.9246675	110.5788115	-78.740556	19.0185205	107.6794285
-5.512748	-1.400062	111.775818	-24.802143	16.295397	110.317574	28.652668	-6.376128	113.820923	30.215431	33.752327	111.711029	29.4340495	13.6880995	112.765976	-79.0383355	18.9026945	107.869172
-3.345328	1.148866	112.820282	-24.783384	16.074574	111.554298	28.772125	-6.742731	115.546272	30.822325	33.605431	114.181091	29.797225	13.43135	114.8636815	-79.363993	18.717798	108.2449145
-0.255684	5.112012	114.365913	-24.752184	15.747638	113.095566	28.839514	-7.272526	117.551636	31.567726	33.304901	117.492226	30.20362	13.0161875	117.521931	-79.707988	18.4790885	108.669201
1.771282	7.860296	115.193222	-24.800493	15.574386	113.751793	28.871378	-7.59271	118.362984	31.903711	33.072411	119.108566	30.3875445	12.7398505	118.735775	-79.9885305	18.4089215	108.767811
3.714051	10.634057	115.850616	-24.804747	15.438085	114.140129	28.879789	-7.766949	118.84108	32.122665	32.927849	120.530556	30.501227	12.58045	119.685818	-80.110721	18.29572	108.59444
5.550099	13.466485	116.639473	-24.810938	15.39385	114.442001	28.982431	-7.839974	119.256546	32.340225	32.880939	121.67543	30.661328	12.5204825	120.465988	-80.283204	18.2672175	108.418014
7.222243	16.340939	117.669128	-24.802048	15.405649	114.618233	29.142929	-7.872404	119.674553	32.553516	32.919693	122.853302	30.8482225	12.5236445	121.2639275	-80.4523185	18.2876535	107.9725385
8.698506	19.174776	118.433144	-24.78179	15.415123	114.799286	29.289986	-7.907653	120.115005	32.783569	32.934513	123.789444	31.0367775	12.51343	121.9522245	-80.6003575	18.316816	107.6463475
10.063001	22.048374	119.243668	-24.723846	15.458183	114.946678	29.435101	-7.9361	120.54248	32.969467	32.913609	124.426178	31.202284	12.4887545	122.484329	-80.649976	18.4276115	107.409027
11.990083	26.26976	120.217445	-24.580229	15.548441	115.045563	29.718594	-7.956827	120.932175	33.159786	32.931622	125.008392	31.43919	12.4873975	122.9702835	-80.599648	18.6094845	107.1208425
11.90965	28.107319	120.67646	-24.455973	15.592716	114.991188	29.855446	-7.997807	121.034706	33.289848	32.868393	125.102493	31.572647	12.435293	123.0685995	-80.484593	18.750139	106.9137765
10.538849	29.08046	120.270142	-24.259706	15.59176	114.863457	30.010033	-8.117326	121.086288	33.401302	32.719688	125.214516	31.7056675	12.301181	123.150402	-80.2250795	18.882339	106.576512
9.13749	30.208626	120.288612	-24.129795	15.531357	114.841713	30.193476	-8.289467	121.045135	33.52832	32.55188	125.250114	31.860898	12.1312065	123.1476245	-80.120488	18.9315075	106.5358015
7.92261	31.297419	119.848969	-23.775139	15.310769	114.717987	30.312073	-8.411063	120.97757	33.685799	32.410259	125.224937	31.998936	11.999598	123.1012535	-79.549214	18.62194	106.3347205
6.352675	32.384933	119.682571	-23.870178	15.367511	114.712997	30.426498	-8.528076	120.797638	33.797798	32.28688	125.117889	32.112148	11.879402	122.9577635	-79.852504	18.85562	106.4682305
4.866357	33.367504	119.394135	-23.749214	15.296343	114.597466	30.533609	-8.657794	120.500755	33.899666	32.161488	124.883141	32.2166375	11.751847	122.691948	-79.7150655	18.840839	106.502984
2.383581	34.786232	118.655457	-23.544979	15.217296	114.312958	30.685081	-8.763085	119.875633	34.029625	31.98167	124.356827	32.357353	11.6092925	122.11623	-79.447311	18.8252995	106.509686
0.585451	35.673508	118.07724	-23.403395	15.246315	114.162376	30.792368	-8.821451	119.361725	34.11607	31.893059	123.87587	32.454219	11.535804	121.6187975	-79.261009	18.956826	106.7059545
-1.203	36.492634	117.589081	-23.247545	15.263459	114.006676	30.889887	-8.892069	118.721069	34.206997	31.789593	123.339859	32.548442	11.448762	121.030464	-79.043532	19.078156	106.982888
-3.093267	37.245911	117.067299	-23.086048	15.312091	113.89415	30.945127	-8.97048	118.059769	34.335102	31.701031	122.681488	32.6401145	11.3652755	120.3706285	-78.8122105	19.2589065	107.4176715
-5.053925	37.997215	116.545723	-22.978523	15.374587	113.716087	31.006346	-8.986996	117.255089	34.418686	31.659725	121.897629	32.712516	11.3363645	119.576359	-78.669562	19.4128095	107.855815
-7.073134	38.730839	116.05481	-22.808187	15.509397	113.436401	31.012196	-8.929932	116.188896	34.429356	31.605694	121.013191	32.720776	11.337881	118.6010435	-78.33715	19.680913	108.2717585
-9.187098	39.328789	115.467789	-22.683712	15.612843	113.063385	30.966413	-8.879699	115.031136	34.369656	31.556908	119.969872	32.6680345	11.3386045	117.500504	-78.0354585	19.8870815	108.626266
-12.362502	40.062569	114.521347	-22.594706	15.833219	112.322342	30.791151	-8.695618	112.897049	34.19342	31.475166	118.027138	32.4922855	11.389774	115.4620935	-77.6816975	20.276664	109.1825905
-14.48231	40.507637	113.737213	-22.523703	15.978405	111.600769	30.574802	-8.512065	111.290482	33.890305	31.433348	116.390022	32.2325535	11.4606415	113.840252	-77.2799595	20.4961685	109.361286
-16.660789	40.855839	112.688255	-22.464312	16.207392	110.764542	30.396616	-8.295379	109.442207	33.419277	31.463232	114.641342	31.9079465	11.5839265	112.0417745	-76.8365705	20.8308575	109.4873095
-18.835615	41.221561	111.682808	-22.300409	16.410551	109.653603	30.258366	-7.951274	107.479271	33.001484	31.558708	112.613281	31.629925	11.803717	110.046276	-76.230743	21.017385	109.26093
-20.912027	41.4543	110.591522	-22.213718	16.695974	108.639359	30.094421	-7.538454	105.536308	32.583786	31.766558	110.532104	31.3391035	12.114052	108.034206	-75.7665395	21.277896	109.244512
-23.009232	41.625984	109.521362	-22.078125	17.040024	107.523605	29.954926	-7.127762	103.393318	32.133488	32.01503	108.389816	31.044207	12.443634	105.891567	-75.200457	21.636414	109.155643
-24.996056	41.718201	108.56485	-21.899773	17.332314	106.382217	29.716316	-6.624267	101.506912	31.729551	31.851547	106.190338	30.7229335	12.61364	103.848625	-74.5224795	22.050988	108.915809
-27.772203	41.604179	107.393944	-21.727184	17.867666	104.92189	29.409426	-5.96964	98.862534	31.278271	32.650078	103.591118	30.3438485	13.340219	101.226826	-73.7982165	22.395113	108.616954
-29.55125	41.402061	106.831726	-21.670515	18.173323	104.173615	29.080418	-5.617333	97.686096	31.077368	32.855011	102.251099	30.078893	13.618839	99.9685975	-73.419923	22.727807	108.3786325
-31.270365	41.112423	106.499687	-21.676544	18.533623	103.626396	28.909689	-5.366129	96.826965	30.854357	33.066936	101.350006	29.882023	13.8504035	99.0884855	-73.235111	23.2168425	108.1643065
-32.803291	40.706795	106.242195	-21.632421	18.850681	103.300156	28.720703	-5.203494	96.273918	30.745121	33.218704	100.818123	29.732912	14.007605	98.5460205	-72.997754	23.693757	108.0542915
-34.324787	40.181534	106.17347	-21.65481	19.119394	103.038536	28.483585	-5.062445	95.913605	30.720953	33.330353	100.537453	29.602269	14.133954	98.225529	-72.911889	24.104834	107.851543
-35.634174	39.575176	106.010803	-21.731846	19.407003	102.876793	28.28804	-4.915225	95.758591	30.638117	33.446663	100.414299	29.4630785	14.265719	98.086445	-72.9267705	24.548287	107.667141
-36.965351	38.864597	105.87709	-21.825678	19.722275	102.751251	28.180813	-4.726928	95.827065	30.524326	33.623104	100.43956	29.3525695	14.448088	98.1333125	-73.0039255	24.996462	107.3691895
-38.71566	37.687267	105.526909	-22.062714	20.174534	102.634727	28.013355	-4.397511	96.125549	30.337957	34.017986	100.765404	29.175656	14.8102375	98.4454765	-73.301084	25.5388305	106.8239775
-39.87241	36.796406	105.246498	-22.261913	20.50614	102.563118	27.909046	-4.124579	96.460304	30.219015	34.311272	101.121101	29.0640305	15.0933465	98.7907025	-73.5878565	25.9189335	106.3355335
-40.817497	35.876911	104.836044	-22.469561	20.810287	102.489815	27.809706	-3.933565	96.848511	30.466539	34.428211	101.236557	29.1381225	15.247323	99.042534	-74.0772445	26.373251	105.937096
-41.80872	34.798016	104.459465	-22.69169	21.126022	102.422798	27.679649	-3.761388	97.250626	29.955296	34.792202	101.660446	28.8174725	15.515407	99.455536	-74.2008525	26.736637	105.39006
-42.61478	33.711109	104.094467	-22.933739	21.412514	102.379547	27.496147	-3.729689	97.62928	29.785946	34.920158	101.771835	28.6410465	15.5952345	99.7005575	-74.5085245	27.2297935	105.0585365
-43.375038	32.515274	103.78923	-23.14369	21.61001	102.349152	27.284992	-3.740184	97.976646	29.628948	34.974995	101.793587	28.45697	15.6174055	99.8851165	-74.74435	27.6026145	104.8131875
-44.048954	31.310564	103.542175	-23.386162	21.798731	102.345253	27.021408	-3.777726	98.3032	29.462736	34.987396	101.68856	28.242072	15.604835	99.99588	-75.014396	27.992627	104.694626
-44.964481	29.268547	103.228882	-23.680531	22.014824	102.304184	26.64521	-3.890714	98.64743	29.538029	34.75853	101.079872	28.0916195	15.433908	99.863651	-75.4526815	28.59574	104.744717
-45.499805	27.884743	103.147743	-23.848108	22.082727	102.282944	26.388672	-3.941289	98.799973	28.932138	34.858307	100.947296	27.660405	15.458509	99.8736345	-75.356621	28.706945	104.6922535
-45.837971	26.456573	103.063332	-24.028061	22.134148	102.266899	26.14957	-3.981692	98.922173	28.709993	34.768555	100.687065	27.4297815	15.3934315	99.804619	-75.4859035	28.8748645	104.729179
-46.188103	25.006941	102.995049	-24.209963	22.168428	102.240501	25.929779	-4.057083	99.050941	28.543013	34.673687	100.527786	27.236396	15.308302	99.7893635	-75.656322	29.028554	104.6916385
-46.44125	23.556931	102.834549	-24.343328	22.191542	102.181435	25.723072	-4.152461	99.281563	28.404978	34.581631	100.442902	27.064025	15.214585	99.8622325	-75.750681	29.168499	104.5006375
-46.679203	22.128847	102.755211	-24.525709	22.275244	102.107368	25.523561	-4.268115	99.554596	28.256407	34.469048	100.318634	26.889984	15.1004665	99.936615	-75.941402	29.4500215	104.278121
-46.775703	20.735146	102.667236	-24.710188	22.340477	102.080879	25.309681	-4.388894	99.834892	28.086742	34.356289	100.187241	26.6982115	14.9836975	100.0110665	-76.1185875	29.6972565	104.1506915
-46.83102	18.645329	102.818314	-24.95413	22.367443	102.162704	24.956539	-4.584051	100.175705	27.922007	34.128586	100.105942	26.439273	14.7722675	100.1408235	-76.347533	29.9626185	104.1845845
-46.712051	17.229473	102.999237	-25.111828	22.337332	102.310097	24.733574	-4.735324	100.300179	27.848577	33.990662	100.18026	26.2910755	14.627669	100.2402195	-76.5147315	30.046995	104.3799745
-46.565063	15.865342	103.25972	-25.208536	22.262714	102.500702	24.532778	-4.864621	100.321915	27.818193	33.853867	100.288368	26.1754855	14.494623	100.3051415	-76.5925575	30.030805	104.6962625
-46.357002	14.555091	103.448677	-25.314829	22.189428	102.668106	24.372601	-4.917449	100.235962	27.8258	33.797001	100.35453	26.0992005	14.439776	100.295246	-76.7288585	29.93908	105.040966
-46.037361	13.228968	103.528976	-25.353336	22.199535	102.780807	24.217983	-4.875651	100.061729	27.81258	33.795376	100.26712	26.0152815	14.4598625	100.1644245	-76.7219535	29.9392075	105.3971895
-45.725727	11.969687	103.556046	-25.43524	22.2596	102.750526	24.075329	-4.738502	99.718506	27.729713	33.863029	99.935089	25.902521	14.5622635	99.8267975	-76.773001	29.9569365	105.6742545
-45.298443	10.766851	103.476295	-25.449865	22.366621	102.572502	23.90081	-4.549692	99.23056	27.521307	33.920238	99.307198	25.7110585	14.685273	99.268879	-76.6107885	30.047969	105.876125
-44.548218	8.879674	103.32373	-25.609356	22.505974	102.085045	23.523321	-4.263702	98.385963	27.048933	33.947002	97.936584	25.286127	14.84165	98.1612735	-76.504839	30.170298	106.0088165
-43.930885	7.725762	103.229927	-25.785885	22.580902	101.72802	23.236086	-4.142878	97.88797	26.598707	33.881058	96.911995	24.9173965	14.86909	97.3999825	-76.4891665	30.292714	106.0560575
-43.203812	6.512676	103.245651	-25.993103	22.620104	101.399971	22.94001	-4.083654	97.545586	26.133219	33.689861	95.89946	24.5366145	14.8031035	96.722523	-76.5228205	30.4371045	106.077419
-42.392429	5.413746	103.276291	-26.18075	22.586462	101.087234	22.679443	-4.102026	97.295799	25.594913	33.514862	95.028046	24.137178	14.706418	96.1619225	-76.498678	30.466506	106.0125455
-41.468082	4.287554	103.204979	-26.342266	22.491814	100.764862	22.435829	-4.18337	97.065147	25.211508	33.157982	94.14476	23.8236685	14.487306	95.6049535	-76.5082005	30.496322	105.9247705
-40.469715	3.224988	103.159355	-26.473957	22.328478	100.511681	22.181654	-4.350791	96.897079	24.87019	32.828598	93.47551	23.525922	14.2389035	95.1862945	-76.473836	30.4180525	105.8370675
-39.345482	2.300781	102.975288	-26.562696	22.102716	100.270569	22.053286	-4.590363	96.807831	24.63722	32.495247	92.982033	23.345253	13.952442	94.894932	-76.470645	30.25299	105.646206
-37.366375	0.908487	102.731499	-26.676962	21.730597	100.033501	22.007315	-4.962344	96.746956	24.499249	32.085865	92.583496	23.253282	13.5617605	94.665226	-76.607206	29.8994335	105.401776
-35.946983	0.173484	102.515724	-26.672829	21.440754	99.908684	22.019274	-5.197881	96.721382	24.523872	31.880802	92.527206	23.271573	13.3414605	94.624294	-76.617231	29.5400475	105.193074
-34.327328	-0.533914	102.444031	-26.705017	21.174551	99.855362	22.13973	-5.428215	96.82077	24.61347	31.749249	92.603447	23.3766	13.160517	94.7121085	-76.786634	29.188585	104.9986155
-32.649693	-1.092886	102.370216	-26.715803	20.966043	99.899689	22.242956	-5.562899	97.193214	24.676029	31.674349	92.846123	23.4594925	13.055725	95.0196685	-76.8910985	28.876361	104.7797095
-30.810202	-1.508103	102.425133	-26.701324	20.822428	100.014862	22.441425	-5.697875	97.728912	24.731443	31.625505	93.234634	23.586434	12.963815	95.481773	-76.989082	28.681041	104.547951
-28.946507	-1.814312	102.518105	-26.725128	20.683641	100.163696	22.652248	-5.849687	98.426392	24.772743	31.633204	93.836105	23.7124955	12.8917585	96.1312485	-77.1627515	28.4755235	104.1961435
-26.912886	-1.945101	102.583229	-26.750711	20.513325	100.306442	22.817085	-6.000176	99.256866	25.041708	31.613625	94.504005	23.9293965	12.8067245	96.8804355	-77.4308185	28.2199255	103.7324485
-23.820017	-1.9979	102.858963	-26.745308	20.22595	100.793922	23.118851	-6.311284	100.85218	25.519184	31.54697	95.958992	24.3190175	12.617843	98.405586	-77.8096335	27.834057	103.182258
-21.634556	-1.849409	103.200508	-26.826942	19.953505	101.34568	23.283417	-6.48688	102.269073	25.924496	31.597775	97.444656	24.6039565	12.5554475	99.8568645	-78.2578405	27.3515625	102.8344955
-19.39757	-1.635109	103.590462	-26.911434	19.626385	102.062294	23.515179	-6.733381	103.745102	26.427082	31.68531	99.386414	24.9711305	12.4759645	101.565758	-78.7939985	26.7768055	102.55883
-17.112551	-1.256842	104.148758	-27.036358	19.227154	102.882874	23.7875	-6.997853	105.362129	26.961464	31.680016	101.556526	25.374482	12.3410815	103.4593275	-79.447198	26.1132265	102.3064205
-14.791192	-0.742039	104.844963	-27.171707	18.857756	103.708061	23.994892	-7.190766	107.130539	27.257465	31.759708	104.105438	25.6261785	12.284471	105.6179885	-79.9695925	25.431041	101.7981335
-12.534065	-0.159699	105.826889	-27.298233	18.520945	104.559479	24.226587	-7.399622	109.033539	27.584558	31.856182	106.89682	25.9055725	12.22828	107.9651795	-80.5020385	24.81361	101.1537785
-10.256565	0.601117	107.005325	-27.474611	18.212038	105.378784	24.428453	-7.611431	111.173248	27.811077	31.962337	110.107208	26.119765	12.175453	110.640228	-81.068987	24.248623	100.11734
-7.022703	1.870678	109.140182	-27.766302	17.759993	106.459152	24.569548	-7.907256	114.364517	28.25284	32.089985	114.830544	26.411194	12.0913645	114.5975305	-81.943798	23.4286215	98.3207735
-4.978959	2.755446	110.440552	-27.888403	17.528101	106.952705	24.53274	-8.129642	116.142998	28.397274	32.074577	117.37323	26.465007	11.9724675	116.758114	-82.241813	23.0837345	97.147296
-3.02815	3.762253	111.456696	-27.843916	17.321789	106.970726	24.532377	-8.296844	117.308556	28.863705	31.884459	118.716682	26.698041	11.7938075	118.012619	-82.385873	22.8497705	95.928833
-1.114716	4.766532	111.78138	-27.679953	17.216064	106.54216	24.589062	-8.32738	117.693161	28.626976	32.039612	119.522621	26.608019	11.856116	118.607891	-81.967925	22.576012	94.476429
0.747595	5.791461	111.725769	-27.412201	17.190533	105.754349	24.744064	-8.271414	117.606628	28.805616	32.023685	119.418953	26.77484	11.8761355	118.5127905	-81.599242	22.5049305	92.9959075
2.507469	6.930984	111.441948	-27.06587	17.249975	104.903778	25.010681	-8.159532	117.264297	28.968229	32.085724	119.103111	26.989455	11.963096	118.183704	-81.121195	22.536854	91.623852
4.158954	8.033555	111.176979	-26.665073	17.302032	104.131783	25.327763	-8.065698	116.863754	29.186016	32.165249	118.635597	27.2568895	12.0497755	117.7496755	-80.5870355	22.5542885	90.5138905
6.127102	9.770096	110.617317	-26.136164	17.289505	103.050575	25.762463	-8.04281	115.969643	29.523813	32.071651	117.517616	27.643138	12.0144205	116.7436295	-79.915466	22.5645895	89.3575205
7.266825	10.927499	110.036194	-25.7572	17.204039	102.403786	26.066107	-8.079909	115.340088	29.681274	31.94615	116.848503	27.8736905	11.9331205	116.0942955	-79.3880905	22.4749575	88.7132765
8.257145	11.966434	109.574745	-25.465145	17.086103	101.996696	26.389351	-8.141167	114.890289	29.860586	31.833353	116.263489	28.1249685	11.846093	115.576889	-79.0552585	22.326113	88.416503
8.915164	13.178724	109.485779	-25.241768	16.937403	101.781479	26.670021	-8.193447	114.599899	29.970572	31.720375	115.993866	28.3202965	11.763464	115.2968825	-78.8038325	22.111342	88.2660755
9.407278	14.424059	109.40139	-25.098383	16.81209	101.762794	26.893469	-8.258623	114.508163	30.085867	31.637482	115.87516	28.489668	11.6894295	115.1916615	-78.686434	21.9347505	88.3339265
9.7311	15.57135	109.378525	-24.994013	16.687553	101.793648	27.028889	-8.348062	114.424934	30.161873	31.572224	115.824104	28.595381	11.612081	115.124519	-78.583407	21.763025	88.462777
9.84535	16.815523	109.234955	-24.988108	16.572569	101.777969	27.070654	-8.39768	114.319351	30.177673	31.491104	115.72908	28.6241635	11.546712	115.0242155	-78.6003795	21.598426	88.5317225
9.68021	18.769201	109.004463	-25.005457	16.471523	101.700905	27.101362	-8.470973	114.208916	30.145084	31.422953	115.597023	28.623223	11.47599	114.9029695	-78.634137	21.467056	88.4988405
9.324645	20.084581	108.845566	-24.991436	16.419758	101.642021	27.114933	-8.521543	114.137245	30.153364	31.410015	115.586258	28.6341485	11.444236	114.8617515	-78.6170205	21.39528	88.4222905
8.828732	21.404474	108.588882	-24.961399	16.350481	101.592812	27.146519	-8.601286	114.034477	30.205658	31.343233	115.595314	28.6760885	11.3709735	114.8148955	-78.5988865	21.3299885	88.3707285
8.230417	22.737312	108.345482	-24.840666	16.275356	101.58532	27.226166	-8.689583	113.911308	30.308607	31.268465	115.553772	28.7673865	11.289441	114.73254	-78.4487185	21.261271	88.4381
7.418485	24.097794	107.999161	-24.680019	16.211971	101.640152	27.354538	-8.770424	113.720879	30.474905	31.183687	115.488731	28.9147215	11.2066315	114.604805	-78.2747595	21.2173105	88.675499
6.469418	25.495573	107.770882	-24.461718	16.174097	101.897537	27.576647	-8.832366	113.486244	30.683046	31.077057	115.381775	29.1298465	11.1223455	114.4340095	-78.0532825	21.2258485	89.3610645
5.373662	26.797092	107.560135	-24.303272	16.143131	102.361145	27.824766	-8.906563	113.234207	30.932713	30.981195	115.303482	29.3787395	11.037316	114.2688445	-77.9852835	21.248946	90.4534455
3.409347	28.88102	107.440315	-24.028284	16.104729	103.197273	28.147701	-8.993993	112.818848	31.286816	30.854828	115.141251	29.7172585	10.9304175	113.9800495	-77.7738265	21.2790405	92.4144965
1.874349	30.22994	107.464806	-23.93545	16.110062	103.945038	28.301617	-9.016529	112.512077	31.464094	30.774572	115.006783	29.8828555	10.8790215	113.75943	-77.7537555	21.3411025	94.130646
0.217568	31.625038	107.680153	-23.93112	16.132002	104.743004	28.404772	-9.029363	112.251732	31.569386	30.718649	114.947189	29.987079	10.844643	113.5994605	-77.849319	21.419361	95.8865475
-1.587095	32.920956	107.985863	-23.964958	16.131685	105.551979	28.418314	-9.029458	112.022385	31.60409	30.661089	114.941772	30.011202	10.8158155	113.4820785	-77.941118	21.4475545	97.6218795
-3.523693	34.299843	108.414368	-24.077244	16.122898	106.316353	28.386637	-9.03902	111.788498	31.578409	30.632973	114.976082	29.982523	10.7969765	113.38229	-78.137011	21.4488195	99.250416
-5.540171	35.556435	108.81636	-24.194437	16.079063	106.997169	28.330412	-9.026945	111.410583	31.559298	30.616835	114.938354	29.944855	10.794945	113.1744685	-78.333729	21.363181	100.8198695
-7.613056	36.800255	109.229317	-24.256622	16.022644	107.508232	28.278511	-8.973634	110.746635	31.54318	30.575699	114.692291	29.9108455	10.8010325	112.719463	-78.4240895	21.2442555	102.297001
-10.764935	38.570904	109.518341	-24.224325	15.922565	107.779335	28.227064	-8.793137	108.807877	31.526342	30.538708	113.558517	29.876703	10.8727855	111.183197	-78.325353	20.9723445	104.375473
-12.87485	39.657307	109.359131	-24.050177	15.882155	107.496941	28.182995	-8.451494	106.684494	31.763033	30.362082	111.718475	29.973014	10.955294	109.2014845	-78.073368	20.809016	105.7923975
-14.911577	40.764832	108.826622	-23.737434	15.987694	106.875061	28.168034	-8.050805	104.075264	31.116491	30.589809	109.665771	29.6422625	11.269502	106.8705175	-77.1171305	20.705886	106.8796045
-16.934317	41.793987	108.26281	-23.337029	16.161385	106.033943	28.079123	-7.364966	101.350441	30.707756	30.717176	107.566437	29.3934395	11.676105	104.458439	-76.0674975	20.646665	107.609447
-18.895035	42.675514	108.097267	-23.070238	16.352896	105.372955	27.958288	-6.758006	99.156586	30.591228	30.960564	105.767944	29.274758	12.101279	102.462265	-75.415234	20.604513	108.283645
-20.687263	43.312737	108.205116	-22.835279	16.520327	104.902817	27.8689	-6.295429	97.399796	30.565357	31.123138	104.337761	29.2171285	12.4138545	100.8687785	-74.8876865	20.6267995	108.9368555
-22.455872	43.851437	108.596161	-22.562775	16.648232	104.476128	27.771568	-5.87003	95.842049	30.549049	31.335104	103.346764	29.1603085	12.732537	99.5944065	-74.2858585	20.563927	109.3578495
-24.752947	44.230511	109.230675	-22.192978	16.819485	104.024696	27.596241	-5.162173	94.037735	30.656427	31.692291	102.689789	29.126334	13.265059	98.363762	-73.51229	20.373911	109.68563
-26.382738	44.382797	109.893967	-22.065258	16.960432	103.815933	27.547337	-4.779943	93.372673	30.755878	31.84458	102.719116	29.1516075	13.5323185	98.0458945	-73.2821235	20.3885455	109.5859715
-27.6059	44.211193	110.371971	-22.006535	17.165272	103.802467	27.611456	-4.420416	93.056595	30.863371	32.099205	103.04837	29.2374135	13.8393945	98.0524825	-73.2504835	20.4911495	109.5524515
-28.884897	44.010265	110.680344	-21.998327	17.3971	103.845772	27.711952	-4.118591	93.019516	30.950764	32.41003	103.44503	29.331358	14.1457195	98.232273	-73.328012	20.6484805	109.459271
-30.453703	43.776089	110.987556	-21.979553	17.685925	103.910721	27.786715	-3.800288	93.132477	31.035191	32.316105	103.796097	29.410953	14.2579085	98.464287	-73.370059	21.1139415	109.357155
-31.323511	43.125988	110.86409	-21.974989	18.034611	103.9907	27.879465	-3.533137	93.308258	31.379461	32.891663	103.858864	29.629463	14.679263	98.583561	-73.579441	21.389959	109.397839
-32.361446	42.457161	110.645973	-22.043816	18.325672	104.000641	27.961222	-3.290843	93.489815	31.0105	32.783199	104.216064	29.485861	14.746178	98.8529395	-73.573493	21.905166	109.1483425
-33.747646	41.075706	110.253998	-22.017464	18.719614	104.045464	28.082769	-3.013527	93.765434	31.0826	33.230549	104.358078	29.5826845	15.108511	99.061756	-73.6176125	22.330717	109.029172
