# Supplementary material for: How to jointly control a ball trajectory on a moving board: Methodological insights into Motor Learning and Rehabilitation
Source: PLoS One. 2025 Oct 15;20(10):e0334588. doi: 10.1371/journal.pone.0334588 (PMC12527165; doi:10.1371/journal.pone.0334588)
Supplement: S2 Data — (ZIP) [file pone.0334588.s002.zip › D5_009.csv]

Ball_X	Ball_Y	Ball_Z	BoardCentre_X	BoardCentre_Y	BoardCentre_Z	P1LeftHand_X	P1LeftHand_Y	P1LeftHand_Z	P1RightHand_X	P1RightHand_Y	P1RightHand_Z	P1MidHands_X	P1MidHands_Y	P1MidHands_Z	P2MidHands_X	P2MidHands_Y	P2MidHands_Z
1.782532	40.446754	107.637451	-21.202951	21.889553	104.572426	31.983814	-0.982648	110.203529	34.568657	38.353771	114.502754	33.2762355	18.6855615	112.3531415	-75.6821375	25.0935445	96.7917105
0.831278	41.62508	107.862938	-21.241373	21.769701	104.568314	31.923798	-1.094644	109.948204	34.550816	38.232708	114.65242	33.237307	18.569032	112.300312	-75.720053	24.97037	96.836316
-0.201552	42.69762	108.050499	-21.253607	21.664427	104.587296	31.889225	-1.171115	109.694496	34.502655	38.108971	114.901901	33.19594	18.468928	112.2981985	-75.703154	24.859926	96.8763935
-1.362585	43.72818	108.26651	-21.2957	21.563126	104.648849	31.838232	-1.203598	109.515228	34.502705	38.027493	115.063332	33.1704685	18.4119475	112.28928	-75.7618685	24.7143045	97.008418
-2.564311	44.672005	108.421173	-21.345154	21.507385	104.669556	31.813522	-1.210784	109.23848	34.468952	37.97683	115.165627	33.141237	18.383023	112.2020535	-75.831545	24.631747	97.1370585
-3.848794	45.520271	108.473991	-21.368752	21.440617	104.665291	31.769796	-1.177299	108.913162	34.388344	37.9174	115.189087	33.07907	18.3700505	112.0511245	-75.816574	24.5111835	97.2794575
-5.943648	46.661934	108.558212	-21.445595	21.430742	104.751015	31.691256	-1.106508	108.601883	34.301861	37.885941	115.036118	32.9965585	18.3897165	111.8190005	-75.8877485	24.4717675	97.6830295
-7.366224	47.28923	108.527527	-21.493616	21.403217	104.864632	31.639191	-1.087566	108.377495	34.211819	37.872955	114.898743	32.925505	18.3926945	111.638119	-75.912737	24.4137395	98.091145
-8.916162	47.805359	108.511444	-21.570625	21.397621	104.965958	31.557613	-1.045603	108.12001	34.129478	37.830261	114.673401	32.8435455	18.392329	111.3967055	-75.9847955	24.402913	98.5352105
-10.510147	48.186119	108.467194	-21.660965	21.356808	105.003082	31.448582	-1.072802	107.833565	33.993614	37.77832	114.500786	32.721098	18.352759	111.1671755	-76.043028	24.360857	98.8389885
-12.116495	48.45269	108.438965	-21.761816	21.297636	105.050529	31.29347	-1.06286	107.594322	33.84948	37.716843	114.322662	32.571475	18.3269915	110.958492	-76.095107	24.2682805	99.142566
-13.845551	48.616341	108.373703	-21.879471	21.276844	105.131172	31.180828	-1.023776	107.431877	33.676327	37.686108	114.193619	32.4285775	18.331166	110.812748	-76.1875195	24.222522	99.449596
-15.527767	48.723167	108.366951	-21.929363	21.207752	105.277489	31.110826	-0.967469	107.282242	33.589458	37.658768	114.097061	32.350142	18.3456495	110.6896515	-76.208868	24.0698545	99.8653265
-18.169018	48.586597	108.315849	-21.927309	21.126732	105.441956	31.053165	-0.929961	107.223114	33.563316	37.630577	113.922142	32.3082405	18.350308	110.572628	-76.1628585	23.903156	100.311284
-19.86384	48.426353	108.318069	-21.919073	21.142731	105.575737	31.081291	-0.90813	107.214546	33.587036	37.669216	113.805092	32.3341635	18.380543	110.509819	-76.1723095	23.904919	100.641655
-21.677856	48.135872	108.26104	-21.859446	21.196924	105.735435	31.135792	-0.837275	107.219612	33.570141	37.763359	113.649658	32.3529665	18.463042	110.434635	-76.0718585	23.930806	101.036235
-23.328621	47.628143	108.175728	-21.786522	21.20141	105.849335	31.228729	-0.768624	107.158318	33.557968	37.834732	113.471672	32.3933485	18.533054	110.314995	-75.9663925	23.869766	101.383675
-25.123718	47.204964	108.077515	-21.722078	21.268507	105.953239	31.291586	-0.672787	107.078911	33.577702	37.913063	113.243958	32.434644	18.620138	110.1614345	-75.8788	23.916876	101.7450435
-26.743347	46.457283	107.965561	-21.654303	21.307035	106.100372	31.350077	-0.605887	106.992996	33.583889	37.972572	113.138054	32.466983	18.6833425	110.065525	-75.775589	23.9307275	102.135219
-28.525103	45.770355	107.978966	-21.626143	21.2929	106.240402	31.403669	-0.558234	106.906273	33.603432	37.973732	113.098015	32.5035505	18.707749	110.002144	-75.7558365	23.878051	102.47866
-31.157673	44.362675	108.1978	-21.557213	21.294487	106.480156	31.459654	-0.510418	106.852615	33.643097	38.002918	113.156525	32.5513755	18.74625	110.00457	-75.6658015	23.842724	102.955742
-32.84726	43.350437	108.21711	-21.541948	21.336679	106.653358	31.485167	-0.442745	106.836174	33.740036	38.024994	113.144424	32.6126015	18.7911245	109.990299	-75.6964975	23.8822335	103.316417
-34.542389	42.190525	108.263901	-21.539543	21.444241	106.861206	31.482447	-0.35481	106.80143	33.75478	38.111374	113.117447	32.6186135	18.878282	109.9594385	-75.6976995	24.0102	103.7629735
-36.257141	41.006325	108.239922	-21.490519	21.585901	107.025925	31.46892	-0.263627	106.700539	33.78286	38.194523	112.920555	32.62589	18.965448	109.810547	-75.606928	24.206354	104.241303
-37.892586	39.69725	108.244965	-21.460278	21.764111	107.17897	31.442961	-0.142307	106.525635	33.788567	38.283764	112.59761	32.615764	19.0707285	109.5616225	-75.53632	24.4574935	104.7963175
-39.543488	38.302971	108.271385	-21.415159	21.939348	107.32653	31.407284	0.014306	106.368233	33.720886	38.41243	112.325844	32.564085	19.213368	109.3470385	-75.394403	24.665328	105.3060215
-41.12014	36.833927	108.298599	-21.376436	22.081633	107.472466	31.406418	0.131809	106.262314	33.686199	38.53056	112.031006	32.5463085	19.3311845	109.14666	-75.2991805	24.8320815	105.798272
-43.355049	34.410561	108.374466	-21.306858	22.309389	107.66716	31.441307	0.307837	106.171249	33.69524	38.673252	111.583725	32.5682735	19.4905445	108.877487	-75.1819895	25.1282335	106.456833
-44.862392	32.737892	108.371422	-21.256163	22.417362	107.806267	31.462091	0.383827	106.16349	33.661335	38.778816	111.319389	32.561713	19.5813215	108.7414395	-75.074039	25.2534025	106.8710945
-46.284588	30.970058	108.406509	-21.246782	22.492041	107.918945	31.486931	0.439983	106.232224	33.594437	38.838699	111.113312	32.540684	19.639341	108.672768	-75.034248	25.344741	107.165122
-47.674343	29.133686	108.497047	-21.240561	22.515551	108.077942	31.509876	0.442869	106.358086	33.496162	38.906162	110.954117	32.503019	19.6745155	108.6561015	-74.984141	25.3565865	107.4997825
-48.991203	27.263351	108.626846	-21.225346	22.537424	108.263054	31.539484	0.404222	106.46949	33.495705	38.897194	110.63945	32.5175945	19.650708	108.55447	-74.9682865	25.42414	107.971638
-50.254314	25.294117	108.848381	-21.224485	22.549358	108.405807	31.523243	0.353825	106.544838	33.408497	38.8815	110.32888	32.46587	19.6176625	108.436859	-74.91484	25.4810535	108.374755
-51.428474	23.348225	109.146034	-21.205601	22.547548	108.579147	31.50408	0.300784	106.625343	33.333076	38.849003	109.930405	32.418578	19.5748935	108.277874	-74.82978	25.5202025	108.88042
-53.004734	20.279922	109.798836	-21.078445	22.550817	108.86805	31.478399	0.250346	106.658051	33.162113	38.78812	109.24025	32.320256	19.519233	107.9491505	-74.477146	25.582401	109.7869495
-53.981735	18.218548	110.368088	-21.099026	22.564537	109.11348	31.475744	0.213653	106.655731	32.992634	38.724361	108.696556	32.234189	19.469007	107.6761435	-74.432241	25.660067	110.5508165
-54.894798	16.132784	111.051369	-21.051493	22.572948	109.338165	31.446583	0.181027	106.59256	32.839001	38.676647	108.090805	32.142792	19.428837	107.3416825	-74.245778	25.717059	111.3346475
-55.649654	14.077839	111.782745	-21.012159	22.58329	109.512772	31.410313	0.163417	106.485535	32.649231	38.601543	107.482353	32.029772	19.38248	106.983944	-74.05409	25.7841	112.0416
-56.363285	12.008438	112.438629	-20.925343	22.587116	109.626785	31.335047	0.162038	106.409157	32.479042	38.528805	106.881866	31.9070445	19.3454215	106.6455115	-73.7577305	25.8288105	112.6080585
-56.877827	9.977723	113.076057	-21.000858	22.584707	109.781578	31.29604	0.158516	106.312737	32.297661	38.436264	106.372322	31.7968505	19.29739	106.3425295	-73.7985665	25.872024	113.2206265
-57.367535	7.918995	113.616852	-21.05077	22.562939	109.865547	31.239473	0.138824	106.271446	32.122437	38.364788	105.956696	31.680955	19.251806	106.114071	-73.782495	25.874072	113.617023
-56.823574	5.902272	114.175705	-21.123711	22.476587	109.933449	31.085182	0.131706	106.270729	31.838703	38.251312	105.4394	31.4619425	19.191509	105.8550645	-73.7093645	25.761665	114.0118335
-55.89426	4.910369	114.403847	-21.190111	22.430105	110.029305	31.012955	0.091967	106.372467	31.629635	38.161133	105.254379	31.321295	19.12655	105.813423	-73.701517	25.73366	114.245187
-54.960339	3.974665	114.615723	-21.310768	22.361828	110.128853	30.979633	-0.024327	106.569801	31.502682	38.097919	105.154358	31.2411575	19.036796	105.8620795	-73.8626935	25.68686	114.3956265
-53.857876	3.091498	114.739143	-21.423071	22.324245	110.223267	30.954256	-0.087584	106.842148	31.40181	38.022213	105.120125	31.178033	18.9673145	105.9811365	-74.024175	25.6811755	114.4653975
-52.695267	2.263275	114.792038	-21.632208	22.344263	110.376015	30.916294	-0.07249	107.083366	31.306252	37.990208	105.160667	31.111273	18.958859	106.1220165	-74.375689	25.729667	114.6300135
-51.408726	1.578539	114.775551	-21.602261	22.23704	110.357735	30.919922	-0.151841	107.310341	31.24192	37.957821	105.234871	31.080921	18.90299	106.272606	-74.285443	25.57109	114.442864
-49.979229	0.912833	114.62394	-21.660828	22.17675	110.376099	30.898729	-0.178465	107.569206	31.211456	37.951298	105.362579	31.0550925	18.8864165	106.4658925	-74.3767485	25.4670835	114.2863055
-47.827999	0.09662	114.316154	-21.763834	22.035997	110.37043	30.924309	-0.186915	107.900192	31.185692	37.949093	105.64901	31.0550005	18.881089	106.774601	-74.5826685	25.190905	113.966259
-46.152374	-0.362093	114.018158	-21.857853	21.954185	110.323242	30.9403	-0.240605	108.141289	31.190704	37.958317	105.849625	31.065502	18.858856	106.995457	-74.781208	25.049514	113.651027
-44.540745	-0.772307	113.808235	-21.944109	21.875273	110.310661	30.964855	-0.266947	108.456039	31.197834	37.951237	106.081268	31.0813445	18.842145	107.2686535	-74.9695625	24.908401	113.3526685
-42.746304	-1.008117	113.625145	-22.042368	21.78249	110.298332	30.985966	-0.345436	108.848953	31.224819	37.905838	106.321907	31.1053925	18.780201	107.58543	-75.1901285	24.784779	113.011234
-40.946304	-1.194352	113.512573	-22.148258	21.709139	110.324905	30.996552	-0.461985	109.253159	31.21072	37.838135	106.545624	31.103636	18.688075	107.8993915	-75.400152	24.730203	112.7504185
-38.970871	-1.246218	113.402367	-22.239725	21.621334	110.340134	30.986469	-0.591282	109.626076	31.182751	37.744568	106.790115	31.08461	18.576643	108.2080955	-75.56406	24.666025	112.4721725
-37.017208	-1.206664	113.262688	-22.352608	21.534105	110.365746	30.961164	-0.75133	110.045876	31.194649	37.662033	107.067108	31.0779065	18.4553515	108.556492	-75.7831225	24.6128585	112.175
-33.920254	-0.880049	112.956795	-22.468908	21.331015	110.465561	30.980322	-1.001788	110.643616	31.25399	37.589622	107.764755	31.117156	18.293917	109.2041855	-76.054972	24.368113	111.7269365
-31.806252	-0.603686	112.644783	-22.60532	21.152546	110.615982	30.972704	-1.186744	111.168518	31.298456	37.590824	108.677292	31.13558	18.20204	109.922905	-76.34622	24.103052	111.309059
-29.644594	-0.19794	112.392212	-22.750607	20.898899	110.954132	31.020519	-1.360347	112.022232	31.443769	37.604267	109.977112	31.232144	18.12196	110.999672	-76.733358	23.675838	110.908592
-27.436096	0.313024	112.289536	-22.968752	20.654568	111.528313	31.076584	-1.601578	113.272736	31.619089	37.627789	111.996422	31.3478365	18.0131055	112.634579	-77.2853405	23.2960305	110.422047
-25.34026	0.887253	112.577477	-23.261276	20.395582	112.3853	31.224459	-1.84681	115.044212	31.92462	37.76757	114.53167	31.5745395	17.96038	114.787941	-78.0970915	22.830784	109.982659
-23.198547	1.609012	113.2537	-23.639748	20.186392	113.400696	31.421238	-2.030282	116.997276	32.316326	37.911438	117.31955	31.868782	17.940578	117.158413	-79.148278	22.432206	109.642979
-21.181828	2.337351	114.06562	-24.033491	19.973703	114.400604	31.476488	-2.186951	118.875801	32.631485	37.953716	119.688324	32.0539865	17.8833825	119.2820625	-80.1209685	22.0640235	109.5191455
-18.156416	3.546633	115.156044	-24.550011	19.787415	115.369858	31.391939	-2.29003	120.940628	32.579029	37.877762	122.092148	31.985484	17.793866	121.516388	-81.085506	21.780964	109.223328
-16.036991	4.296358	115.628723	-24.830866	19.75621	115.521431	31.287258	-2.270703	121.734711	32.351963	37.862923	122.911163	31.8196105	17.79611	122.322937	-81.4813425	21.71631	108.719925
-14.375348	5.356382	115.915894	-25.027407	19.798527	115.366409	31.164038	-2.171822	122.039223	32.110111	37.909054	123.116341	31.6370745	17.868616	122.577782	-81.6918885	21.728438	108.155036
-12.731424	6.41449	116.066528	-25.149643	19.884398	114.968445	31.057611	-2.073421	122.076675	31.856796	37.963863	122.917198	31.4572035	17.945221	122.4969365	-81.7564895	21.823575	107.4399535
-10.790662	7.27749	115.826019	-25.118134	19.92881	114.44278	31.048885	-1.988782	121.982872	31.70237	37.963871	122.508987	31.3756275	17.9875445	122.2459295	-81.6118955	21.8700755	106.6396305
-9.251471	8.320483	115.786949	-25.383625	20.117046	114.136925	31.078047	-1.986063	121.834587	31.668135	37.9445	122.11618	31.373091	17.9792185	121.9753835	-82.140341	22.2548735	106.2984665
-7.640215	9.310761	115.61805	-25.003933	19.872675	113.495407	31.141058	-2.037657	121.825897	31.677135	37.918743	121.715355	31.4090965	17.940543	121.770626	-81.4169625	21.804807	105.220188
-5.537819	11.001163	115.651474	-24.872734	19.752657	113.01693	31.266487	-2.071351	121.777298	31.684715	37.871002	121.179413	31.475601	17.8998255	121.4783555	-81.221069	21.6054885	104.5555045
-4.234079	12.106216	115.522659	-24.770914	19.616531	112.770332	31.378374	-2.139506	121.753838	31.712957	37.809078	120.671997	31.5456655	17.834786	121.2129175	-81.0874935	21.398276	104.3277465
-3.046114	13.328958	115.385262	-24.642569	19.489246	112.532234	31.466316	-2.228269	121.580627	31.754747	37.646942	119.928421	31.6105315	17.7093365	120.754524	-80.8956695	21.2691555	104.309944
-1.958522	14.603031	114.980019	-24.495621	19.322639	112.253677	31.552876	-2.338037	121.247169	31.706753	37.424408	119.063377	31.6298145	17.5431855	120.155273	-80.6210565	21.1020925	104.352081
-0.968554	15.99509	114.559723	-24.339211	19.202608	111.937454	31.633039	-2.461085	120.781418	31.700138	37.190628	118.149712	31.6665885	17.3647715	119.465565	-80.3450105	21.0404445	104.409343
0.002231	17.363409	113.925575	-24.180296	19.080536	111.57576	31.717037	-2.593981	120.314201	31.688589	36.948414	117.225121	31.702813	17.1772165	118.769661	-80.063405	20.9838555	104.381859
0.801395	18.900011	113.290451	-23.999315	18.92939	111.18972	31.764454	-2.691246	119.875168	31.677467	36.755554	116.521729	31.7209605	17.032154	118.1984485	-79.7195905	20.826626	104.1809915
1.860972	21.325775	112.438515	-23.842186	18.684546	110.663986	31.818268	-2.795418	119.22345	31.758816	36.492683	115.800751	31.788542	16.8486325	117.5121005	-79.472914	20.5204595	103.8158715
2.4145	23.130417	111.935593	-23.731367	18.532892	110.352585	31.860706	-2.893439	118.800064	31.77319	36.371593	115.582291	31.816948	16.739077	117.1911775	-79.279682	20.326707	103.5139925
2.830693	24.977026	111.584114	-23.660322	18.386662	110.105942	31.909052	-2.988771	118.336662	31.822899	36.265144	115.603424	31.8659755	16.6381865	116.970043	-79.1866195	20.1351375	103.241841
3.109459	26.985689	111.44754	-23.566273	18.222221	109.928253	31.94923	-3.016755	117.988327	31.930042	36.186489	115.829376	31.939636	16.584867	116.9088515	-79.072182	19.859575	102.9476545
3.274855	29.014709	111.515167	-23.527508	18.063923	109.869316	31.993797	-3.072835	117.546585	32.09758	36.160366	116.290451	32.0456885	16.5437655	116.918518	-79.1007045	19.5840805	102.820114
3.274673	31.13504	111.823524	-23.48547	17.874123	109.893349	32.060528	-3.203439	116.987816	32.228874	36.104008	116.866806	32.144701	16.4502845	116.927311	-79.115641	19.2979615	102.859387
3.194316	33.238548	112.411926	-23.41659	17.706167	110.002602	32.115574	-3.252453	116.444443	32.325806	35.993298	117.656921	32.22069	16.3704225	117.050682	-79.05387	19.0419115	102.954522
2.748418	36.372032	114.028885	-23.377331	17.422535	110.33754	32.172436	-3.454515	115.675926	32.621841	35.654263	119.432724	32.3971385	16.099874	117.554325	-79.1518005	18.745196	103.120755
2.314355	38.311832	115.634705	-23.338779	17.25161	110.744186	32.169865	-3.555077	115.527275	32.886482	35.340324	120.950531	32.5281735	15.8926235	118.238903	-79.2057315	18.6105965	103.249469
1.676624	40.130436	117.513062	-23.071226	17.076538	111.131378	32.159714	-3.649488	115.584877	33.453403	34.949501	122.388519	32.8065585	15.6500065	118.986698	-78.9490105	18.5030695	103.276058
0.974759	41.88541	119.229683	-23.196611	17.067886	111.663055	32.109505	-3.646622	115.833328	33.309254	34.862598	124.005447	32.7093795	15.607988	119.9193875	-79.1026015	18.527784	103.4067225
0.473326	43.340153	120.568359	-23.182301	17.229691	112.164864	32.078865	-3.612421	116.27903	33.377106	34.792332	125.399864	32.7279855	15.5899555	120.839447	-79.0925875	18.8694265	103.490281
-0.439617	44.892719	121.694984	-23.19873	17.47543	112.677261	32.128189	-3.542258	116.829826	33.444195	34.808731	126.387871	32.786192	15.6332365	121.6088485	-79.183652	19.3176235	103.7456735
-1.362204	46.347481	122.408989	-23.243391	17.766125	113.072762	32.169456	-3.40771	117.270004	33.437202	34.922215	126.883804	32.803329	15.7572525	122.076904	-79.290111	19.7749975	104.06862
-2.917548	48.480534	122.52829	-23.31465	18.18214	113.236534	32.116238	-3.12726	117.228989	33.393524	35.106815	126.898956	32.754881	15.9897775	122.0639725	-79.384181	20.3745025	104.4090955
-3.989493	49.658905	122.250305	-23.255684	18.358309	113.028954	32.066334	-3.01376	116.801796	33.416466	35.120861	126.558624	32.7414	16.0535505	121.68021	-79.252768	20.6630675	104.377698
-5.183912	50.648762	122.026131	-23.150015	18.391909	112.734772	32.03896	-2.984382	116.225838	33.507446	35.078075	126.114487	32.773203	16.0468465	121.1701625	-79.073233	20.7369715	104.2993815
-6.552861	51.392769	121.942451	-23.02286	18.454119	112.560783	32.114635	-2.97437	115.597511	33.709621	35.035	125.737343	32.912128	16.030315	120.667427	-78.957848	20.877923	104.454139
-7.945849	51.954441	121.973846	-22.837849	18.407656	112.346207	32.245941	-2.916989	114.968155	33.90469	34.982437	125.415184	33.0753155	16.032724	120.1916695	-78.7510135	20.782588	104.5007445
-9.39864	52.321583	121.971916	-22.634703	18.420622	112.209023	32.412056	-2.85293	114.313293	34.187904	34.947704	125.173149	33.29998	16.047387	119.743221	-78.569386	20.793857	104.674825
-11.034482	52.408653	122.065178	-22.382975	18.514324	112.19165	32.53273	-2.716642	113.776634	34.407623	34.906845	125.021233	33.4701765	16.0951015	119.3989335	-78.2361265	20.9335465	104.9843665
-13.606782	52.213333	122.10096	-22.138664	18.659178	112.201729	32.754013	-2.454016	113.120926	34.724255	34.944191	124.847054	33.739134	16.2450875	118.98399	-78.016462	21.0732685	105.419468
-15.323641	51.918877	121.975937	-21.943859	18.907564	112.27417	32.860203	-2.211582	112.775444	34.898117	35.071178	124.669411	33.87916	16.429798	118.7224275	-77.766878	21.38533	105.8259125
-17.134125	51.37151	121.618034	-21.793154	19.160219	112.377838	32.969872	-1.964161	112.45195	35.071568	35.285702	124.339584	34.02072	16.6607705	118.395767	-77.607028	21.6596675	106.359909
-18.975922	50.789253	121.064774	-21.678202	19.49214	112.447121	32.992107	-1.632739	112.082123	35.176891	35.521282	123.82164	34.084499	16.9442715	117.9518815	-77.440903	22.0400085	106.9423605
-20.856628	50.008762	120.176994	-21.598837	19.872368	112.47023	32.963589	-1.332032	111.7584	35.10939	35.814487	123.084846	34.0364895	17.2412275	117.421623	-77.2341635	22.5035085	107.518837
-22.7171	49.107494	118.874588	-21.548374	20.296497	112.473038	32.914593	-1.071491	111.556221	34.96854	36.219784	122.1194	33.9415665	17.5741465	116.8378105	-77.0383145	23.0188475	108.1082655
-24.983507	48.27504	117.657181	-21.764318	20.942156	112.5644	32.830463	-0.891814	111.482025	34.843121	36.518631	121.10144	33.836792	17.8134085	116.2917325	-77.365428	24.0709035	108.8370675
-27.654003	46.286057	115.453026	-21.655167	21.380545	112.393532	32.77906	-0.858652	111.827492	34.986427	36.768021	119.232048	33.8827435	17.9546845	115.52977	-77.1930775	24.8064055	109.257294
-29.582109	44.766338	114.172981	-21.649239	21.529713	112.351463	32.795757	-0.892716	112.16745	34.523388	37.038021	118.528542	33.6595725	18.0726525	115.347996	-76.9580505	24.9867735	109.35493
-31.489435	43.012066	113.419151	-21.557007	21.576027	112.383179	32.92786	-0.968746	112.681389	34.477173	37.140553	117.768311	33.7025165	18.0859035	115.22485	-76.8165305	25.0661505	109.541508
-33.361504	41.096653	112.658371	-21.448959	21.48588	112.457977	33.132599	-1.004482	113.188644	34.473972	37.229984	117.395691	33.8032855	18.112751	115.2921675	-76.7012035	24.859009	109.6237865
-35.296104	39.109627	112.179161	-21.342129	21.344372	112.572777	33.370651	-1.107718	113.662651	34.545334	37.23914	117.232849	33.9579925	18.065711	115.44775	-76.6422505	24.623033	109.697804
-37.152405	37.072746	111.903397	-21.200171	21.132664	112.674667	33.578568	-1.264446	114.080963	34.655781	37.172409	117.14798	34.1171745	17.9539815	115.6144715	-76.5175165	24.3113465	109.7348625
-38.973595	34.930889	111.744881	-21.091703	20.910089	112.768082	33.731113	-1.390388	114.274826	34.773521	37.058018	117.167702	34.252317	17.833815	115.721264	-76.435723	23.986363	109.8149
-41.741592	31.729967	111.571754	-20.885944	20.725904	112.824356	33.944191	-1.532706	114.190636	34.960178	37.029106	116.974548	34.4521845	17.7482	115.582592	-76.2240725	23.703608	110.06612
-43.57597	29.575529	111.504936	-20.697754	20.6793	112.776016	34.021641	-1.556883	113.827133	35.036354	37.064831	116.533028	34.5289975	17.753974	115.1800805	-75.9245055	23.604626	110.3719515
-45.357079	27.421167	111.552536	-20.538462	20.735363	112.639572	34.039394	-1.515711	113.204918	35.033024	37.104626	115.5858	34.536209	17.7944575	114.395359	-75.613133	23.6762685	110.883785
-47.090168	25.257059	111.62262	-20.437073	20.875866	112.355423	33.944275	-1.375472	112.069466	34.910973	37.14373	114.085388	34.427624	17.884129	113.077427	-75.30177	23.867603	111.633419
-48.773643	23.059908	111.752975	-20.194359	21.036322	111.785767	33.766052	-1.175925	110.264336	34.554707	37.115887	111.87854	34.1603795	17.969981	111.071438	-74.5490975	24.102663	112.500096
-50.424141	20.816278	112.146088	-20.12204	21.19647	111.067978	33.427109	-0.952216	108.00985	34.037754	37.097908	108.991173	33.7324315	18.072846	108.5005115	-73.9765115	24.320094	113.6354445
-51.860626	18.53373	112.657104	-19.965818	21.314379	110.219177	33.011909	-0.658232	105.313202	33.3269	36.71191	105.942574	33.1694045	18.026839	105.627888	-73.1010405	24.601919	114.810466
-53.789131	15.056019	113.566055	-19.822514	21.327219	109.110519	32.293148	-0.361081	102.097488	32.249363	36.99313	102.01796	32.2712555	18.3160245	102.057724	-71.9162835	24.3384135	116.163314
-54.890556	12.705773	114.168633	-19.866796	21.275053	108.760048	31.999155	-0.311654	100.733696	31.658188	36.951378	100.423599	31.8286715	18.319862	100.5786475	-71.5622635	24.230244	116.9414485
-55.872459	10.328935	114.830872	-19.963909	21.143112	108.624397	31.652372	-0.257606	99.896904	31.253847	36.893795	99.485497	31.4531095	18.3180945	99.6912005	-71.3809275	23.9681295	117.5575935
-56.693886	7.998889	115.309891	-20.004326	20.960772	108.585274	31.374714	-0.31562	99.482002	30.882942	36.776146	98.928001	31.128828	18.230263	99.2050015	-71.13748	23.691281	117.9655465
-56.960995	5.986814	115.76828	-20.106934	20.795809	108.670273	31.196754	-0.434122	99.311653	30.631241	36.642029	98.704773	30.9139975	18.1039535	99.008213	-71.1278655	23.4876645	118.332333
-56.101261	4.941666	115.76915	-20.254698	20.583572	108.813263	31.077948	-0.580337	99.311646	30.521244	36.491188	98.686707	30.799596	17.9554255	98.9991765	-71.308992	23.2117185	118.6273495
-55.145634	3.763198	115.762733	-20.302259	20.379436	108.933212	31.019178	-0.708279	99.472961	30.473534	36.340267	98.75737	30.746356	17.815994	99.1151655	-71.350874	22.942878	118.7512585
-53.39616	2.027718	115.582832	-20.230516	20.147188	109.061195	31.161516	-0.832309	99.82045	30.438656	36.221764	98.908844	30.800086	17.6947275	99.364647	-71.261118	22.5996485	118.757743
-52.039516	0.918434	115.393707	-20.171932	20.015938	109.16526	31.351645	-0.91348	100.244011	30.530457	36.157494	99.169373	30.941051	17.622007	99.706692	-71.284915	22.409869	118.623828
-50.464851	-0.079812	115.130249	-20.187586	19.894388	109.335686	31.641998	-1.011825	100.836227	30.701414	36.1395	99.678055	31.171706	17.5638375	100.257141	-71.546878	22.2249385	118.414231
-48.787979	-1.053706	114.837585	-20.107857	19.792562	109.495293	31.972521	-1.104478	101.582863	30.943962	36.152763	100.38607	31.4582415	17.5241425	100.9844665	-71.6739555	22.0609815	118.0061195
-46.946693	-1.878369	114.453003	-20.013798	19.713243	109.649727	32.332237	-1.182192	102.401146	31.253311	36.157379	101.263199	31.792774	17.4875935	101.8321725	-71.82037	21.9388925	117.4672815
-45.021076	-2.702495	113.937271	-19.942165	19.654526	109.745804	32.686592	-1.280778	103.330299	31.665703	36.132755	102.234627	32.1761475	17.4259885	102.782463	-72.0604775	21.8830635	116.709145
-42.963512	-3.43216	113.253609	-19.824564	19.54624	109.755478	33.074989	-1.394633	104.257629	32.085518	36.131195	103.179443	32.5802535	17.368281	103.718536	-72.2293815	21.724199	115.79242
-39.711102	-4.401997	112.264313	-19.794508	19.383911	109.620728	33.586979	-1.619029	105.358597	32.703449	36.073105	104.388893	33.145214	17.227038	104.873745	-72.73423	21.540784	114.367711
-37.415703	-4.971363	111.653046	-19.728901	19.286751	109.424164	33.877529	-1.774847	105.950798	33.057045	36.00845	104.910187	33.467287	17.1168015	105.4304925	-72.925089	21.4567005	113.4178355
-34.987854	-5.413355	111.052742	-19.68598	19.15773	109.128365	34.09531	-1.895768	106.31945	33.313236	35.912556	105.128334	33.704273	17.008394	105.723892	-73.076233	21.307066	112.532838
-32.52956	-5.848509	110.492134	-19.550867	19.019575	108.709229	34.228844	-1.979256	106.370865	33.483376	35.790314	104.965279	33.85611	16.905529	105.668072	-72.957844	21.133621	111.750386
-29.990593	-6.144329	109.795883	-19.586668	18.875454	108.164856	34.280983	-2.076746	106.072723	33.461639	35.610313	104.532707	33.871311	16.7667835	105.302715	-73.044647	20.9841245	111.026997
-27.428621	-6.422452	108.956894	-19.606798	18.71423	107.483467	34.160343	-2.181754	105.863144	33.282028	35.302273	104.025864	33.7211855	16.5602595	104.944504	-72.9347815	20.8682005	110.02243
-24.819944	-6.638007	108.251831	-19.712521	18.5123	106.913628	34.087032	-2.266033	106.092834	33.075047	34.961529	103.894272	33.5810395	16.347748	104.993553	-73.0060815	20.676852	108.833703
-20.892452	-6.760911	107.575897	-20.144411	18.075699	106.50399	33.965515	-2.536009	107.15625	33.03109	34.756844	105.086372	33.4983025	16.1104175	106.121311	-73.7871245	20.0409805	106.886669
-18.240196	-6.68425	107.544136	-20.431732	17.728523	106.653893	33.851963	-2.829502	108.388115	33.07	34.665096	106.477379	33.4609815	15.917797	107.432747	-74.3244455	19.539249	105.875039
-15.512093	-6.485955	107.806824	-20.673372	17.335138	107.086266	33.925434	-3.139547	109.720482	33.241894	34.585747	108.290329	33.583664	15.7231	109.0054055	-74.930408	18.947176	105.1671265
-12.930804	-6.25533	108.264717	-20.811337	16.954351	107.599274	33.996468	-3.490613	111.185471	33.596004	34.554195	110.171341	33.796236	15.531791	110.678406	-75.41891	18.376911	104.520142
-10.256372	-5.89838	108.847343	-20.931131	16.597427	108.163986	34.122829	-3.833087	112.646744	33.929321	34.465088	111.971237	34.026075	15.3160005	112.3089905	-75.888337	17.8788535	104.0189815
-7.634896	-5.440511	109.467949	-20.967344	16.288555	108.669128	34.256287	-4.133729	114.08609	34.125763	34.384693	113.888718	34.191025	15.125482	113.987404	-76.125713	17.451628	103.350852
-5.060771	-4.971468	110.30265	-20.926643	16.036558	109.138237	34.40123	-4.432136	115.790833	34.322815	34.202053	116.027916	34.3620225	14.8849585	115.9093745	-76.2153085	17.1881575	102.3670995
-1.483623	-4.068416	112.222923	-20.747383	15.748763	110.011971	34.624603	-4.88769	118.952271	34.586288	33.872639	119.651093	34.6054455	14.4924745	119.301682	-76.1002115	17.0050515	100.72226
0.647261	-3.388631	114.280258	-20.484106	15.582283	110.899521	35.012962	-5.184975	121.706604	35.003845	33.72776	122.428833	35.0084035	14.2713925	122.0677185	-75.9766155	16.8931735	99.7313235
2.645565	-2.652946	116.568863	-19.878962	15.343645	111.795746	35.436256	-5.299643	124.364868	35.425507	33.596439	125.133011	35.4308815	14.148398	124.7489395	-75.1888055	16.538892	98.8425525
4.48365	-1.848377	118.599403	-19.446056	15.301496	112.544418	35.802376	-5.40998	126.320961	35.820759	33.522991	127.195953	35.8115675	14.0565055	126.758457	-74.7036795	16.5464865	98.330379
6.264178	-1.050038	119.86554	-18.899178	15.272194	112.845924	36.123955	-5.589193	127.566528	36.192764	33.347511	128.454803	36.1583595	13.879159	128.0106655	-73.9567155	16.665229	97.6811825
8.053748	-0.242596	120.448303	-18.893709	15.414318	112.87159	36.437492	-5.760408	128.126724	36.79961	33.020653	128.862686	36.618551	13.6301225	128.494705	-74.405969	17.1985135	97.248475
9.667747	0.559674	120.549599	-18.490862	15.307186	112.43763	36.704826	-5.897077	128.040665	37.140785	32.872219	128.876221	36.9228055	13.487571	128.458443	-73.9045295	17.126801	96.416817
11.834967	1.948989	120.140709	-17.910307	15.180898	111.539734	37.173504	-6.100237	127.237114	37.327942	32.839115	128.149643	37.250723	13.369439	127.6933785	-73.071337	16.992357	95.3860895
13.01602	2.886621	119.589737	-17.520567	15.228521	110.84919	37.53471	-6.053532	126.443504	37.603493	32.874943	127.208115	37.5691015	13.4107055	126.8258095	-72.6102355	17.0463365	94.8725705
14.012204	3.910953	118.90303	-17.1427	15.298504	110.088455	37.880905	-5.985343	125.553024	37.967278	32.962982	125.784576	37.9240915	13.4888195	125.6688	-72.2094915	17.1081885	94.50811
14.883745	4.975091	117.853378	-16.728027	15.379457	109.174561	38.199879	-5.960054	124.397217	38.187523	32.952072	124.134338	38.193701	13.496009	124.2657775	-71.649755	17.262905	94.0833445
15.59689	6.043667	116.680023	-16.204445	15.363431	108.207001	38.585033	-5.943942	123.296318	38.742443	32.685539	122.214447	38.663738	13.3707985	122.7553825	-71.072628	17.3560635	93.6586195
16.032314	7.06912	115.75631	-15.680088	15.325804	107.507477	38.932732	-6.042588	122.481873	38.687313	32.602131	121.509315	38.8100225	13.2797715	121.995594	-70.1701985	17.3718365	93.01936
16.134203	8.171693	115.415894	-15.202911	15.133396	107.3741	39.399521	-6.326208	122.332314	39.071037	32.30698	121.182358	39.235279	12.990386	121.757336	-69.641101	17.276406	92.990864
15.808722	9.864221	115.316025	-14.731964	14.86765	107.547424	39.854221	-6.599107	122.45562	39.93679	31.901697	121.423447	39.8955055	12.651295	121.9395335	-69.3594335	17.084005	93.1553145
15.247697	11.091689	115.277779	-14.543468	14.727393	107.805946	40.117287	-6.736712	122.536087	39.776325	31.907452	121.865105	39.946806	12.58537	122.200596	-69.033742	16.869416	93.411296
14.641881	12.259776	115.117752	-14.371723	14.540689	108.151497	40.335312	-6.949548	122.437325	40.027733	31.736633	122.027229	40.1815225	12.3935425	122.232277	-68.9249685	16.6878355	94.070717
13.769955	13.486442	114.827934	-14.257365	14.377739	108.487442	40.521744	-7.145312	122.222206	40.30838	31.555948	121.97554	40.415062	12.205318	122.098873	-68.929792	16.55016	94.876011
12.750509	14.766584	114.427582	-14.146272	14.300181	108.705536	40.698631	-7.331866	121.784302	40.541027	31.483698	121.661209	40.619829	12.075916	121.7227555	-68.912373	16.524446	95.6883165
11.619202	16.078144	113.619705	-14.047628	14.321836	108.647171	40.901913	-7.446144	120.819496	40.820415	31.482973	120.790733	40.861164	12.0184145	120.8051145	-68.95642	16.6252575	96.4892275
10.410307	17.41017	112.275398	-13.908704	14.344874	108.108223	41.110641	-7.444844	119.105927	41.538986	31.315371	118.828926	41.3248135	11.9352635	118.9674265	-69.1422215	16.7544845	97.2490195
8.689905	19.428806	108.748032	-13.4726	14.504915	106.214104	41.486431	-7.276514	114.889206	41.787689	31.351242	114.108566	41.63706	12.037364	114.498886	-68.58226	16.972466	97.929322
7.491526	20.828802	105.502319	-13.105366	14.632511	104.291061	41.687405	-6.993977	110.85463	41.688751	31.191528	109.788307	41.688078	12.0987755	110.3214685	-67.89881	17.1662465	98.2606535
6.22589	22.226305	102.471542	-12.696597	14.736912	102.374413	41.786888	-6.760825	107.085487	41.623398	31.153605	105.316963	41.705143	12.19639	106.201225	-67.098337	17.277434	98.547601
4.810681	23.614002	100.087379	-12.416143	14.838677	100.938499	41.745369	-6.532177	103.561676	41.078003	31.263607	101.851463	41.411686	12.365715	102.7065695	-66.243972	17.311639	99.1704285
3.313498	25.014194	98.588684	-12.299893	14.799229	99.969421	41.474655	-6.413118	101.209579	40.691822	31.208696	99.300346	41.0832385	12.397789	100.2549625	-65.6830245	17.200669	99.6838795
1.777347	26.386276	97.901794	-12.421398	14.735291	99.551788	41.202457	-6.517472	99.988106	40.354694	31.067701	98.049255	40.7785755	12.2751145	99.0186805	-65.6213715	17.1954675	100.0848955
0.191838	27.81448	97.827019	-12.683068	14.619972	99.484581	40.827946	-6.706028	99.46273	40.104958	30.903282	97.849777	40.466452	12.098627	98.6562535	-65.832588	17.141317	100.3129085
-2.121128	29.932796	98.069725	-13.077559	14.321977	99.539413	40.224213	-7.160938	99.184639	39.851318	30.429464	98.284294	40.0377655	11.634263	98.7344665	-66.1928835	17.009691	100.3443595
-3.646698	31.396654	98.260674	-13.29235	14.177368	99.475716	39.92268	-7.451235	99.163727	39.774452	30.184799	98.666649	39.848566	11.366782	98.915188	-66.433266	16.987954	100.036244
-5.107737	32.842312	98.303513	-13.482963	14.138063	99.334656	39.753757	-7.670217	99.193611	39.717525	30.04586	99.002579	39.735641	11.1878215	99.098095	-66.701567	17.0883045	99.571217
-6.582688	34.336559	98.13311	-13.621338	14.199668	99.128685	39.619129	-7.734473	99.222008	39.656624	30.034286	99.182251	39.6378765	11.1499065	99.2021295	-66.8805525	17.2494295	99.0552405
-7.989244	35.831825	97.870041	-13.713013	14.305371	98.864693	39.494759	-7.741551	99.242523	39.620964	30.008797	99.282547	39.5578615	11.133623	99.262535	-66.9838875	17.477119	98.466851
-9.456103	37.35664	97.646263	-13.75884	14.417395	98.642067	39.436008	-7.704696	99.315125	39.577805	30.006275	99.420425	39.5069065	11.1507895	99.367775	-67.0245865	17.6840005	97.916359
-10.846087	38.796856	97.675789	-13.792554	14.464201	98.524178	39.402779	-7.69208	99.422821	39.56501	29.962164	99.812904	39.4838945	11.135042	99.6178625	-67.0690025	17.79336	97.4304935
-12.992732	40.932648	98.461517	-13.825935	14.40543	98.73082	39.338562	-7.787283	99.676086	39.628098	29.803579	101.501488	39.48333	11.008148	100.588787	-67.1352	17.802712	96.872853
-14.460075	42.252087	99.848038	-13.855807	14.322998	99.230263	39.296303	-7.920457	100.015152	40.000736	29.690388	103.421577	39.6485195	10.8849655	101.7183645	-67.3601335	17.7610305	96.7421615
-15.979301	43.48024	101.765076	-13.901551	14.225918	99.903557	39.259972	-8.041124	100.325058	40.427406	29.521898	105.660042	39.843689	10.740387	102.99255	-67.646791	17.711449	96.814564
-17.566778	44.598492	104.065559	-13.916334	14.197892	100.580833	39.224991	-7.965276	100.405212	40.804543	29.423141	107.235229	40.014767	10.7289325	103.8202205	-67.847435	17.6668515	97.3414455
-19.231808	45.738525	105.91433	-13.885643	14.357379	100.894356	39.169762	-7.523738	99.937775	40.829273	29.535595	108.187035	39.9995175	11.0059285	104.062405	-67.7708035	17.7088295	97.726307
-20.825869	46.79081	107.152664	-13.866319	14.742306	100.959015	39.061069	-6.82643	99.261726	41.158627	29.778454	108.286873	40.109848	11.476012	103.7742995	-67.842486	18.0086	98.1437305
-22.486664	47.836571	107.860123	-13.937441	15.245369	101.015343	39.012569	-6.02571	98.646454	40.987629	30.317673	108.639076	40.000099	12.1459815	103.642765	-67.874981	18.3447565	98.387921
-25.051304	49.10149	108.801826	-14.191387	16.01936	101.196526	38.840584	-4.975579	98.130516	40.707611	31.150463	108.918846	39.7740975	13.087442	103.524681	-68.1568715	18.951278	98.868371
-26.764091	49.713963	109.259293	-14.385733	16.522009	101.227592	38.650475	-4.40206	97.691902	40.460289	31.566256	108.732895	39.555382	13.582098	103.2123985	-68.326848	19.46192	99.2427855
-28.531918	50.047146	109.638039	-14.590411	16.939484	101.203415	38.347904	-3.843948	97.22525	40.19347	31.935299	108.597099	39.270687	14.0456755	102.9111745	-68.451509	19.8332925	99.4956555
-30.269428	50.215675	110.059059	-14.857379	17.271156	101.274666	38.052811	-3.411125	96.875641	39.965897	32.239342	108.613564	39.009354	14.4141085	102.7446025	-68.724112	20.1282035	99.8047295
-32.010986	50.05352	110.409531	-15.104585	17.603128	101.433517	37.755795	-3.01076	96.613724	39.780117	32.505604	108.767952	38.767956	14.747422	102.690838	-68.977126	20.458834	100.176196
-33.314674	49.501034	110.637688	-15.306455	17.954395	101.673889	37.50172	-2.603536	96.396782	39.601936	32.807701	108.920311	38.551828	15.1020825	102.6585465	-69.164738	20.8067075	100.6892315
-34.945038	48.909271	110.947144	-15.488058	18.405313	101.897095	37.594135	-2.358539	96.06485	39.486092	33.140903	108.99556	38.5401135	15.391182	102.530205	-69.5162295	21.419444	101.263985
-37.550716	47.772636	111.002922	-15.696836	19.138874	102.212608	36.937225	-1.450366	95.964928	39.259785	33.773918	108.951805	38.098505	16.161776	102.4583665	-69.492177	22.115972	101.9668495
-39.194359	46.770554	110.774437	-15.81445	19.634842	102.491127	36.594887	-1.62251	96.195618	39.120029	34.29332	108.793167	37.857458	16.335405	102.4943925	-69.486358	22.934279	102.4878615
-40.647137	45.427715	110.422966	-15.926285	20.14599	102.736298	36.611538	-0.599311	95.982529	38.976536	34.828354	108.524872	37.794037	17.1145215	102.2537005	-69.646607	23.1774585	103.2188955
-42.168602	44.002953	109.845695	-16.032358	20.625994	103.012589	36.461483	-0.308087	96.105515	38.871998	35.341484	107.992218	37.6667405	17.5166985	102.0488665	-69.7314565	23.7352895	103.9763115
-43.602531	42.353382	109.138786	-16.075985	21.064842	103.215897	36.283199	-0.097238	96.246704	38.722565	35.824757	107.088379	37.502882	17.8637595	101.6675415	-69.654852	24.2659245	104.7642525
-44.929615	40.528332	108.411774	-16.113317	21.571575	103.413757	36.098122	0.043529	96.359268	38.11084	36.428761	105.845001	37.104481	18.236145	101.1021345	-69.331115	24.907005	105.7253795
-46.169846	38.532906	107.830177	-16.048285	22.062693	103.499069	35.87188	0.172942	96.359596	37.808151	36.390903	103.847061	36.8400155	18.2819225	100.1033285	-68.9365855	25.8434635	106.8948095
-47.879093	35.063595	107.488922	-16.085138	22.637922	103.589249	35.406841	0.315443	96.057716	36.930828	37.095852	100.496437	36.1688345	18.7056475	98.2770765	-68.3391105	26.5701965	108.9014215
-48.794209	32.50407	107.837006	-16.186014	22.783873	103.66124	34.996075	0.243403	95.70311	36.217999	37.032448	98.349503	35.607037	18.6379255	97.0263065	-67.979065	26.9298205	110.2961735
-49.556068	29.839819	108.294128	-16.337963	22.821436	103.652725	34.541241	-0.00157	95.245293	35.533237	36.729984	96.453979	35.037239	18.364207	95.849636	-67.713165	27.278665	111.455814
-50.208683	27.118149	108.818016	-16.549566	22.617889	103.60862	34.065975	-0.403545	94.696564	34.988209	36.316334	94.891685	34.527092	17.9563945	94.7941245	-67.626224	27.2793835	112.4231155
-50.641762	24.390945	109.278526	-16.80287	22.402409	103.406456	33.490734	-0.765106	93.891159	34.435432	35.910564	93.350708	33.963083	17.572729	93.6209335	-67.568823	27.232089	113.1919785
-50.976295	21.628489	109.506187	-17.132614	22.196419	102.951942	32.830788	-0.989212	92.710899	33.762199	35.590847	91.718307	33.2964935	17.3008175	92.214603	-67.5617215	27.0920205	113.689281
-51.126923	18.896955	109.572723	-17.549381	21.994802	102.377853	32.113346	-1.157249	91.407516	33.021774	35.377155	90.082855	32.56756	17.109953	90.7451855	-67.666322	26.879651	114.0105205
-51.027359	14.876188	109.394966	-18.387114	21.728008	101.54599	31.165304	-1.457634	89.752434	31.916037	35.093548	88.002541	31.5406705	16.817957	88.8774875	-68.3148985	26.638059	114.2144925
-50.672386	12.247314	109.209351	-18.887445	21.471165	101.072678	30.613321	-1.774355	88.938782	31.25189	34.774368	86.960899	30.9326055	16.5000065	87.9498405	-68.7074955	26.4423235	114.1955155
-50.085617	9.678779	108.964096	-19.485275	21.076256	100.733818	30.147612	-2.243737	88.721085	30.740791	34.301033	86.42691	30.4442015	16.028648	87.5739975	-69.4147515	26.123864	113.8936385
-49.282368	7.178257	108.766708	-19.893282	20.666548	100.927628	29.982006	-2.910579	89.712685	30.619186	33.668938	87.153534	30.300596	15.3791795	88.4331095	-70.08716	25.9539165	113.4221465
-48.198845	4.756514	108.761261	-20.208088	20.249588	101.662239	30.291458	-3.645668	92.004776	30.996048	33.127827	89.170311	30.643753	14.7410795	90.5875435	-71.059929	25.7580965	112.7369345
-46.83445	2.499712	109.000992	-20.383844	19.87574	102.797523	30.894194	-4.169156	95.164711	31.591499	32.757389	92.03392	31.2428465	14.2941165	93.5993155	-72.0105345	25.4573635	111.9957305
-45.181377	0.295271	109.449768	-20.43174	19.560841	104.110123	31.643501	-4.479967	98.684013	32.241692	32.604126	95.30262	31.9425965	14.0620795	96.9933165	-72.8060765	25.0596025	111.2269295
-42.371845	-2.781508	110.340134	-20.336363	19.121037	106.097153	32.795757	-4.656313	103.961693	33.355747	32.656963	100.3078	33.075752	14.000325	102.1347465	-73.748478	24.241749	110.0595595
-40.336998	-4.659269	110.739639	-20.211912	18.838631	107.194016	33.445919	-4.676157	106.964111	34.072788	32.882153	103.505394	33.7593535	14.102998	105.2347525	-74.1831775	23.574264	109.1532795
-38.213165	-6.447042	110.720016	-20.087589	18.565901	107.943138	33.984287	-4.732348	109.247826	34.665493	33.067902	106.24511	34.32489	14.167777	107.746468	-74.500068	22.964025	108.139808
-36.077179	-8.111663	110.201355	-19.964016	18.255217	108.251991	34.274158	-4.765483	110.81842	35.091965	33.209305	108.588013	34.6830615	14.221911	109.7032165	-74.6110935	22.288523	106.8007655
-33.91153	-9.687109	109.451759	-19.765093	17.917677	108.279327	34.49461	-4.824679	111.942207	35.496296	33.323654	110.446014	34.995453	14.2494875	111.1941105	-74.525639	21.5858665	105.3645435
-31.765139	-11.089088	108.879387	-19.615814	17.695927	108.241287	34.770039	-4.815515	113.054657	36.191795	33.275902	111.835228	35.480917	14.2301935	112.4449425	-74.712545	21.1616605	104.0376315
-29.654163	-12.337892	108.71067	-19.524073	17.558603	108.213402	34.906765	-4.729402	113.885513	36.516399	33.36721	112.875351	35.711582	14.318904	113.380432	-74.759728	20.798302	103.046372
-26.7243	-13.929884	109.09507	-19.466845	17.430485	108.004669	34.934368	-4.646006	114.309402	36.609886	33.237514	112.572464	35.772127	14.295754	113.440933	-74.705817	20.565216	102.568405
-24.873995	-14.766985	109.67659	-19.451214	17.440714	107.679459	34.921989	-4.57273	113.80941	36.076336	33.217716	111.692642	35.4991625	14.322493	112.751026	-74.4015905	20.558935	102.607892
-23.062267	-15.499647	110.267975	-19.6672	17.487686	107.355904	34.777081	-4.500814	113.295364	35.733128	33.068672	110.3909	35.2551045	14.283929	111.843132	-74.5895045	20.691443	102.868676
-21.229691	-16.107201	110.882011	-19.969099	17.49041	107.015862	34.527161	-4.493523	112.653526	35.303818	32.896973	108.814896	34.9154895	14.201725	110.734211	-74.8536875	20.779095	103.297513
-19.713766	-16.444832	111.531845	-20.304302	17.446911	106.559921	34.139282	-4.578889	111.889885	34.803734	32.628849	107.137344	34.471508	14.02498	109.5136145	-75.080112	20.868842	103.6062275
-17.920374	-16.740389	112.043251	-20.623495	17.377079	106.00444	33.70974	-4.69522	111.245712	34.242874	32.237743	105.167282	33.976307	13.7712615	108.206497	-75.223297	20.9828965	103.802383
-16.288319	-16.756973	112.554192	-20.968174	17.304735	105.378487	33.307552	-4.78523	110.570297	33.568863	31.754198	103.280769	33.4382075	13.484484	106.925533	-75.3745555	21.124986	103.831441
-13.800899	-16.466267	113.004478	-21.350393	17.091106	104.450401	32.852467	-4.940939	109.863373	32.797817	31.0408	100.731537	32.825142	13.0499305	105.297455	-75.525928	21.1322815	103.603347
-12.257429	-15.95904	113.182343	-21.462049	16.845116	103.954567	32.700069	-5.160846	109.591568	32.398762	30.526361	99.50293	32.5494155	12.6827575	104.547249	-75.4735135	21.0074745	103.361885
-10.50979	-15.38389	113.088181	-21.510714	16.526171	103.564247	32.601528	-5.453747	109.333122	32.176067	29.985893	98.569633	32.3887975	12.266073	103.9513775	-75.4102255	20.786269	103.1771165
-8.738306	-14.667186	112.673164	-21.468515	16.121593	103.247154	32.587444	-5.857004	109.123802	32.109093	29.389986	97.941833	32.3482685	11.766491	103.5328175	-75.2852985	20.476695	102.9614905
-7.004095	-13.780507	112.117744	-21.332977	15.667746	103.072968	32.641239	-6.360435	109.066475	32.177086	28.856647	97.925201	32.4091625	11.248106	103.495838	-75.0751165	20.087386	102.650098
-5.14833	-12.704377	111.369308	-21.15893	15.210774	103.173218	32.71244	-6.86939	109.216286	32.385311	28.50383	98.480042	32.5488755	10.81722	103.848164	-74.8667355	19.604328	102.498272
-3.345776	-11.34897	110.74926	-21.000523	14.79353	103.515305	32.886383	-7.2731	109.65892	32.630089	28.381783	99.727959	32.758236	10.5543415	104.6934395	-74.759282	19.0327185	102.3371705
-0.655652	-8.782394	110.082642	-20.791027	14.254091	104.514969	33.164753	-7.839752	110.69709	33.273178	28.826958	103.259087	33.2189655	10.493603	106.9780885	-74.8010195	18.014579	102.0518495
1.106707	-6.776066	109.889946	-20.65897	13.941137	105.43631	33.333664	-8.082156	111.694923	33.879131	29.285183	106.288399	33.6063975	10.6015135	108.991661	-74.9243375	17.2807605	101.880959
2.762928	-4.470039	110.129333	-20.577278	13.727964	106.501862	33.568375	-8.223056	112.882126	34.491817	29.69486	109.533455	34.030096	10.735902	111.2077905	-75.184652	16.720026	101.7959335
4.392276	-1.966182	110.724495	-20.410793	13.659462	107.600235	33.781631	-8.293164	114.016449	35.108002	30.056164	112.76355	34.4448165	10.8815	113.3899995	-75.2664025	16.437424	101.8104705
5.925551	0.699769	111.599075	-20.145092	13.705285	108.662071	34.024559	-8.326402	115.23954	36.024704	30.138647	115.486504	35.0246315	10.9061225	115.363022	-75.3148155	16.5044475	101.96112
7.332865	3.400816	112.750351	-19.820553	13.891321	109.669029	34.381001	-8.196986	116.338562	36.199528	30.462343	118.303787	35.2902645	11.1326785	117.3211745	-74.9313705	16.6499635	102.0168835
8.626801	6.205343	113.984695	-19.447676	14.188465	110.547424	34.727444	-7.961725	117.385567	36.676208	30.567669	120.664063	35.701826	11.302972	119.024815	-74.597178	17.073958	102.070033
10.325546	10.335654	115.856895	-18.644476	14.540255	111.568199	35.357483	-7.587273	118.582085	37.212898	30.678114	123.425186	36.2851905	11.5454205	121.0036355	-73.5741425	17.5350895	102.1327625
11.273094	13.019655	116.778442	-18.479881	14.93724	112.016846	35.696117	-7.416058	119.061127	37.528095	30.696795	124.722931	36.612106	11.6403685	121.892029	-73.571868	18.2341115	102.141663
12.144182	15.617113	117.553963	-18.067261	15.164219	112.235817	36.088558	-7.256398	119.433846	37.851341	30.763594	125.512146	36.9699495	11.753598	122.472996	-73.1044715	18.57484	101.998638
12.845297	18.134247	118.174133	-17.683084	15.280106	112.296661	36.453526	-7.1668	119.464027	38.192223	30.78083	125.881432	37.3228745	11.807015	122.6727295	-72.6890425	18.753197	101.9205925
13.433475	20.560728	118.311485	-17.31584	15.335285	112.122452	36.758911	-7.18867	119.211304	38.543411	30.700863	125.737762	37.651161	11.7560965	122.474533	-72.282841	18.9144735	101.770371
13.924275	22.90209	118.165817	-16.982361	15.393196	111.8106	37.079285	-7.213067	118.669403	39.276974	30.488699	125.005531	38.1781295	11.637816	121.837467	-72.1428515	19.148576	101.783733
14.290479	25.233116	117.851791	-16.649351	15.502724	111.475143	37.43998	-7.119739	117.983246	39.577732	30.554953	124.300407	38.508856	11.717607	121.1418265	-71.807558	19.287841	101.8084595
14.50671	28.55834	117.305389	-16.169733	15.650251	111.006485	38.009991	-6.921329	116.851067	39.675037	30.887472	123.272812	38.842514	11.9830715	120.0619395	-71.18198	19.3174305	101.9510305
14.507602	30.603769	116.898941	-15.880385	15.697208	110.678146	38.337036	-6.82072	116.019356	39.990494	30.949387	122.428719	39.163765	12.0643335	119.2240375	-70.924535	19.3300825	102.1322545
14.355019	32.633625	116.473648	-15.602035	15.808347	110.290337	38.634529	-6.606918	115.107956	40.551235	30.950462	121.484009	39.592882	12.171772	118.2959825	-70.796952	19.444922	102.2846915
14.041116	34.547302	116.144669	-15.363582	15.924372	109.926102	38.883911	-6.383949	114.164352	40.362679	31.214443	121.156334	39.623295	12.415247	117.660343	-70.350459	19.433497	102.191861
13.559837	36.282967	116.120529	-15.179361	16.06216	109.674194	39.056301	-6.156059	113.447235	40.892273	31.174034	120.606087	39.974287	12.5089875	117.026661	-70.333009	19.6153325	102.321727
12.911444	37.858376	116.294907	-15.046967	16.261547	109.54406	39.23027	-5.95005	112.855301	41.020947	31.270992	120.5289	40.1256085	12.660471	116.6921005	-70.2195425	19.862623	102.3960195
12.132736	39.326794	116.604485	-14.906915	16.486202	109.544441	39.356823	-5.725153	112.431419	41.194908	31.409983	120.604683	40.2758655	12.842415	116.518051	-70.0896955	20.129989	102.570831
10.786573	41.227634	117.134811	-14.643569	16.87492	109.657181	39.537632	-5.317798	111.861298	41.520142	31.69953	120.787254	40.528887	13.190866	116.324276	-69.816025	20.558974	102.990086
9.774331	42.317196	117.481468	-14.483324	17.201157	109.746506	39.683872	-4.980655	111.518524	41.708511	31.939619	120.912262	40.6961915	13.479482	116.215393	-69.6628395	20.922832	103.277619
8.599945	43.216995	117.782234	-14.351752	17.545347	109.845161	39.785397	-4.61411	111.185371	41.849144	32.184956	120.989799	40.8172705	13.785423	116.087585	-69.5207745	21.305271	103.602737
7.375993	43.988113	117.953827	-14.25017	17.855219	109.863029	39.85569	-4.280001	110.871696	41.994019	32.44508	120.943161	40.9248545	14.0825395	115.9074285	-69.4251945	21.6278985	103.8186295
6.087379	44.574329	118.003059	-14.213474	18.224005	109.878281	39.91898	-3.956856	110.582901	42.099789	32.670742	120.823097	41.0093845	14.356943	115.702999	-69.4363325	22.091067	104.053563
4.708058	44.991657	117.909218	-14.13051	18.488125	109.87384	39.968838	-3.660845	110.326477	42.169846	32.902264	120.694855	41.069342	14.6207095	115.510666	-69.330362	22.3555405	104.237014
3.28038	45.24942	117.701004	-14.095336	18.717144	109.860107	39.989819	-3.442644	110.221115	42.226231	33.127487	120.522736	41.108025	14.8424215	115.3719255	-69.298697	22.5918665	104.3482885
1.031214	45.228558	117.232979	-14.013195	19.029118	109.871254	40.072922	-3.148507	110.315704	42.310684	33.470402	120.258263	41.191803	15.1609475	115.2869835	-69.218193	22.8972885	104.4555245
-0.566353	45.08445	116.755608	-13.975403	19.225119	109.911873	40.146011	-2.934844	110.641624	42.352718	33.870716	120.108292	41.2493645	15.467936	115.374958	-69.2001705	22.982302	104.448788
-2.181794	44.731857	116.17749	-13.926453	19.448593	110.045853	40.230743	-2.639365	111.182091	42.322166	34.307995	120.074043	41.2764545	15.834315	115.628067	-69.1293605	23.062871	104.463639
-3.870855	44.247692	115.664696	-13.93763	19.708155	110.312401	40.361507	-2.334499	111.985359	41.854179	34.926205	120.365814	41.107843	16.295853	116.1755865	-68.983103	23.120457	104.4492155
-5.647983	43.561977	115.211426	-13.960929	19.916613	110.731659	40.444477	-2.035611	112.950195	42.04546	35.209122	120.477608	41.2449685	16.5867555	116.7139015	-69.1668265	23.2464705	104.7494165
-7.437512	42.656059	114.928307	-14.064968	20.083244	111.2229	40.557487	-1.896608	113.86837	41.935261	35.509769	120.74752	41.246374	16.8065805	117.307945	-69.37631	23.3599075	105.137855
-9.297661	41.640747	114.604797	-14.213393	20.205772	111.708321	40.602135	-1.770245	114.55442	41.4902	35.938831	121.001205	41.0461675	17.084293	117.7778125	-69.4729535	23.327251	105.6388295
-12.17818	39.934334	113.730011	-14.364344	20.453968	112.010345	40.524292	-1.447217	114.687988	41.254066	36.427914	120.1278	40.889179	17.4903485	117.407894	-69.617867	23.4175875	106.612796
-14.060211	38.684929	112.712898	-14.444676	20.763432	111.80127	40.425835	-1.102832	114.189087	40.908916	36.805389	118.740067	40.6673755	17.8512785	116.464577	-69.5567275	23.6755855	107.137963
-15.963536	37.376534	111.591812	-14.456898	21.07844	111.387466	40.335308	-0.736957	113.460815	40.519432	37.149612	117.111984	40.42737	18.2063275	115.2863995	-69.341166	23.9505525	107.4885325
-17.87236	35.990612	110.526146	-14.560988	21.387737	110.876801	40.239655	-0.45676	112.744072	40.233803	37.485119	115.420448	40.236729	18.5141795	114.08226	-69.358705	24.2612945	107.671342
-19.802744	34.532864	109.546959	-14.744498	21.655828	110.329231	40.005566	-0.168898	111.90432	40.286507	37.556042	113.462708	40.1460365	18.693572	112.683514	-69.6350325	24.618084	107.974948
-21.649408	33.001244	108.680389	-14.947197	21.865707	109.702286	39.723648	0.029787	110.999451	39.904751	37.70871	111.722862	39.8141995	18.8692485	111.3611565	-69.7085935	24.8621655	108.0434155
-23.550282	31.449818	107.959641	-15.169792	21.971331	109.058121	39.464817	0.17581	110.035492	39.554356	37.786343	110.180573	39.5095865	18.9810765	110.1080325	-69.8491705	24.9615855	108.0082095
-26.121265	28.926928	107.192253	-15.493649	22.006777	108.289635	38.94566	0.298002	108.793022	38.780396	37.951771	108.29129	38.863028	19.1248865	108.542156	-69.850326	24.8886675	108.037114
-27.882513	27.340889	107.01107	-15.628756	21.974686	107.872841	38.68182	0.340041	107.904922	38.765556	37.85025	107.008339	38.723688	19.0951455	107.4566305	-69.9812	24.8542265	108.2890515
-29.714701	25.842625	106.846497	-15.744585	21.900806	107.445335	38.441895	0.444096	106.97422	38.469017	37.913464	105.968239	38.455456	19.17878	106.4712295	-69.944626	24.622832	108.4194405
-31.304205	24.248476	106.64772	-15.809523	21.882963	107.048737	38.249527	0.615271	106.128799	37.803261	38.140766	105.251038	38.026394	19.3780185	105.6899185	-69.64544	24.3879075	108.4075555
-32.805477	22.688036	106.56958	-15.892831	21.873552	106.711487	38.094296	0.828713	105.413307	37.503078	38.337933	104.595093	37.798687	19.583323	105.0042	-69.584349	24.163781	108.418774
-34.120792	21.048935	106.531479	-16.027313	21.876369	106.479538	37.906322	1.130702	104.818092	37.218128	38.568913	104.065834	37.562225	19.8498075	104.441963	-69.616851	23.9029305	108.517113
-35.561371	19.612637	106.591454	-16.117912	21.948982	106.324295	37.745998	1.3908	104.500008	36.987228	38.379799	103.680084	37.366613	19.8852995	104.090046	-69.602437	24.0126645	108.558544
-37.432827	17.386175	106.73542	-16.32618	22.181276	106.228813	37.5634	1.901383	104.199997	36.609604	38.838852	103.197624	37.086502	20.3701175	103.6988105	-69.738862	23.9924345	108.7588155
-38.565403	15.903762	106.90435	-16.454395	22.307835	106.150688	37.412548	2.1831	103.984131	36.348446	39.070084	102.867531	36.880497	20.626592	103.425831	-69.789287	23.989078	108.875545
-39.56184	14.492231	107.068672	-16.585529	22.431736	106.074692	37.218933	2.423168	103.724632	35.998188	39.715488	102.388145	36.6085605	21.069328	103.0563885	-69.7796185	23.794144	109.0929955
-40.456833	13.08531	107.210922	-16.734793	22.56259	105.997215	37.009411	2.642866	103.440155	35.737656	39.86528	101.965073	36.3735335	21.254073	102.702614	-69.8431195	23.871107	109.291816
-41.296902	11.675166	107.431114	-16.905882	22.621332	105.937263	36.809193	2.82067	103.130295	35.460899	39.971035	101.540039	36.135046	21.3958525	102.335167	-69.94681	23.8468115	109.539359
-41.994137	10.306616	107.744286	-17.075932	22.64646	105.934692	36.542873	2.966565	102.746132	35.169365	39.986359	101.088676	35.856119	21.476462	101.917404	-70.007983	23.816458	109.95198
-42.596653	8.966817	108.117546	-17.233013	22.664537	105.91333	36.263683	3.092405	102.171074	34.89378	39.993744	100.404167	35.5787315	21.5430745	101.2876205	-70.0447575	23.7859995	110.5390395
-43.210335	7.04053	108.657539	-17.380894	22.750933	105.585037	35.812435	3.357096	100.859856	34.343361	40.012489	98.600677	35.077898	21.6847925	99.7302665	-69.839686	23.8170735	111.4398075
-43.438484	5.844599	108.962524	-17.423271	22.84564	105.215439	35.482571	3.65341	99.759064	33.780525	40.034615	97.194321	34.631548	21.8440125	98.4766925	-69.47809	23.8472675	111.9541855
-43.539101	4.680474	109.195984	-17.53532	22.920162	104.85704	35.10355	3.918262	98.884644	33.285988	40.064857	95.911041	34.194769	21.9915595	97.3978425	-69.265409	23.8487645	112.3162375
-43.511826	3.549074	109.331535	-17.678461	22.930328	104.566589	34.751667	4.084379	98.221191	32.822281	40.064941	94.918289	33.786974	22.07466	96.56974	-69.143896	23.785996	112.563438
-43.318268	2.496979	109.464287	-17.898935	22.9046	104.319237	34.408596	4.216358	97.725937	32.405205	40.061119	94.103745	33.4069005	22.1387385	95.914841	-69.2047705	23.6704615	112.723633
-43.035015	1.538047	109.499527	-18.111696	22.867056	104.046417	34.058647	4.306449	97.210594	31.953821	40.036263	93.320992	33.006234	22.171356	95.265793	-69.229626	23.562756	112.827041
-42.554359	0.651011	109.429657	-18.320633	22.811602	103.699997	33.678116	4.379495	96.665207	31.518341	39.953857	92.544785	32.5982285	22.166676	94.604996	-69.2394945	23.456528	112.794998
-41.584187	-0.509456	109.018242	-18.666597	22.665508	103.209595	33.10915	4.265555	96.032104	30.982706	39.759724	91.650131	32.045928	22.0126395	93.8411175	-69.379122	23.3183765	112.5780725
-40.791348	-1.135048	108.598969	-18.926697	22.544556	102.926018	32.84306	4.11773	95.825722	30.733517	39.583241	91.403732	31.7882885	21.8504855	93.614727	-69.6416825	23.2386265	112.237309
-39.843174	-1.690214	108.16864	-19.163715	22.41622	102.74279	32.649273	3.901348	95.843872	30.605837	39.414326	91.44606	31.627555	21.657837	93.644966	-69.954985	23.174603	111.840614
-38.783062	-2.158005	107.727966	-19.387619	22.246098	102.689812	32.518848	3.656883	96.023666	30.541861	39.23732	91.789001	31.5303545	21.4471015	93.9063335	-70.3055925	23.0450945	111.4732905
-37.5201	-2.508795	107.399353	-19.552391	22.083086	102.79863	32.421593	3.446041	96.480782	30.542862	39.101559	92.53318	31.4822275	21.2738	94.506981	-70.5870095	22.892372	111.090279
-36.128571	-2.751872	107.181046	-19.740259	21.916092	103.118492	32.468815	3.200769	97.36441	30.716795	38.99189	93.742729	31.592805	21.0963295	95.5535695	-71.073323	22.7358545	110.6834145
-34.589092	-2.888269	107.026627	-19.899992	21.767815	103.623512	32.61879	2.923871	98.615509	30.972708	38.946064	95.379875	31.795749	20.9349675	96.997692	-71.595733	22.6006625	110.249332
-32.065872	-2.837197	107.121147	-20.104937	21.512283	104.705444	32.958115	2.463149	101.090454	31.514978	38.868	98.48288	32.2365465	20.6655745	99.786667	-72.4464205	22.3589915	109.624221
-30.277971	-2.727705	107.309296	-20.250093	21.322515	105.577805	33.215858	2.14508	102.88488	32.002686	38.808277	100.691559	32.609272	20.4766785	101.7882195	-73.109458	22.1683515	109.3673905
-28.397972	-2.485886	107.586586	-20.337866	21.173433	106.401505	33.463688	1.878684	104.517273	32.453728	38.713352	102.786102	32.958708	20.296018	103.6516875	-73.63444	22.050848	109.1513225
-26.418587	-2.18186	107.801079	-20.392277	20.993971	107.157364	33.664383	1.638039	105.971313	32.82729	38.645615	104.78035	33.2458365	20.141827	105.3758315	-74.0303905	21.846115	108.9388965
-24.436569	-1.836852	108.066452	-20.435759	20.868744	107.842995	33.859489	1.338844	107.306824	33.229942	38.581749	106.639076	33.5447155	19.9602965	106.97295	-74.4162335	21.7771915	108.71304
-22.423941	-1.422466	108.292183	-20.489992	20.741869	108.453079	34.01284	1.084178	108.548103	33.697598	38.512478	108.435913	33.855219	19.798328	108.492008	-74.835203	21.68541	108.41415
-20.379499	-0.946518	108.490662	-20.522776	20.614706	108.940437	34.142166	0.779034	109.741119	34.063259	38.426582	110.059044	34.1027125	19.602808	109.9000815	-75.1482645	21.626604	107.9807925
-17.341217	-0.16254	108.877823	-20.596174	20.445864	109.571877	34.282158	0.360859	111.42514	34.571667	38.25502	112.335167	34.4269125	19.3079395	111.8801535	-75.6192605	21.5837885	107.2636005
-15.327332	0.373181	109.167351	-20.665138	20.338648	109.935799	34.35379	0.109219	112.647224	34.841522	38.120106	113.808319	34.597656	19.1146625	113.2277715	-75.927932	21.5626335	106.6438265
-13.481614	1.013478	109.701935	-20.723597	20.225092	110.300354	34.472569	-0.168151	113.721527	35.107483	37.978493	115.187706	34.790026	18.905171	114.4546165	-76.23722	21.545013	106.1460915
-11.548983	1.57083	110.185982	-20.718685	20.12528	110.582695	34.53046	-0.421	114.843239	35.263027	37.867035	116.457031	34.8967435	18.7230175	115.650135	-76.3341135	21.5275425	105.515255
-9.753796	2.176563	110.865952	-20.824265	20.007359	110.971359	34.612648	-0.695793	115.974983	35.43684	37.697266	117.667374	35.024744	18.5007365	116.8211785	-76.673274	21.5139815	105.1215395
-8.037026	2.773705	111.657967	-20.786146	19.85236	111.367584	34.665646	-1.060039	117.077545	35.536747	37.498642	118.890488	35.1011965	18.2193015	117.9840165	-76.6734885	21.4854185	104.7511515
-6.396107	3.348533	112.49678	-20.773962	19.663792	111.80513	34.739895	-1.388751	118.267105	35.60643	37.231895	120.184563	35.1731625	17.921572	119.225834	-76.7210865	21.406012	104.384426
-4.210021	4.239956	114.240479	-20.748362	19.391993	112.757385	34.933094	-1.929189	120.464455	35.732735	36.727013	122.526337	35.3329145	17.398912	121.495396	-76.8296385	21.385074	104.019374
-2.905242	4.831662	115.514015	-20.733393	19.179144	113.511658	35.084743	-2.280054	121.896339	35.902222	36.459869	124.041115	35.4934825	17.0899075	122.968727	-76.9602685	21.2683805	104.054589
-1.725655	5.415569	116.675995	-20.47368	18.821461	114.078186	35.185944	-2.64373	123.14476	36.076332	36.206421	125.341331	35.631138	16.7813455	124.2430455	-76.578498	20.8615765	103.9133265
-0.647179	6.020753	117.649986	-20.391024	18.597704	114.610962	35.32338	-2.944567	124.140213	36.239468	35.950733	126.368523	35.781424	16.503083	125.254368	-76.563472	20.692325	103.967556
0.340472	6.626944	118.407394	-20.268751	18.433516	115.001175	35.516361	-3.232786	124.799469	36.467339	35.714996	126.955902	35.99185	16.241105	125.8776855	-76.529352	20.625927	104.1246645
1.18301	7.248385	118.912926	-20.137054	18.265905	115.216064	35.695492	-3.563629	125.191223	36.730282	35.50816	127.158035	36.212887	15.9722655	126.174629	-76.486995	20.5595445	104.257499
1.949578	7.862268	119.12162	-19.959139	18.097622	115.221085	35.904922	-3.890769	125.330589	36.982491	35.207512	127.120125	36.4437065	15.6583715	126.225357	-76.3619845	20.5368725	104.216813
2.853791	8.804737	119.060608	-19.598051	17.845612	114.973656	36.165092	-4.360446	125.136314	37.374859	34.712734	126.551521	36.7699755	15.176144	125.8439175	-75.9660775	20.51508	104.1033945
3.2975	9.466675	118.78653	-19.638847	17.818251	114.853096	36.290745	-4.625492	124.862816	37.617046	34.431725	126.079353	36.9538955	14.9031165	125.4710845	-76.2315895	20.7333855	104.2351075
3.588269	10.144588	118.474174	-19.373665	17.652958	114.508591	36.467094	-4.839945	124.511101	37.792107	34.198044	125.576187	37.1296005	14.6790495	125.043644	-75.8769305	20.6268665	103.973538
3.705571	10.835182	118.083611	-19.159294	17.496759	114.227631	36.617603	-5.003447	124.057053	37.941181	33.972488	125.060738	37.279392	14.4845205	124.5588955	-75.59798	20.5089975	103.8963665
3.628762	11.530001	117.66983	-18.982679	17.36286	114.014946	36.792065	-5.216084	123.624489	38.080605	33.746304	124.511406	37.436335	14.26511	124.0679475	-75.401693	20.46061	103.9619445
3.376724	12.236298	117.21196	-18.929066	17.220276	113.809814	36.895805	-5.413154	123.055397	38.206921	33.499348	123.930527	37.551363	14.043097	123.492962	-75.409495	20.397455	104.126666
2.966012	12.921069	116.678772	-18.738144	17.020058	113.538834	36.956619	-5.673302	122.4076	38.257252	33.212223	123.241089	37.6069355	13.7694605	122.8243445	-75.0832235	20.2706555	104.2533235
2.135032	13.934781	115.780708	-18.633947	16.817595	113.216293	36.971657	-5.994681	121.365044	38.29702	32.82056	121.980789	37.6343385	13.4129395	121.6729165	-74.9022325	20.2222505	104.7596695
1.420221	14.619271	115.160576	-18.703979	16.758902	113.117996	36.981194	-6.192499	120.574638	38.266567	32.579632	121.142029	37.6238805	13.1935665	120.8583335	-75.0318385	20.3242375	105.3776585
0.577528	15.32189	114.585876	-18.507896	16.554459	112.900146	37.001602	-6.370758	119.799164	38.532845	32.214359	119.909409	37.7672235	12.9218005	119.8542865	-74.7830155	20.1871175	105.9460055
-0.37679	16.052198	113.996162	-18.449345	16.443321	112.735657	36.970367	-6.461392	118.942093	38.508511	32.000263	118.838692	37.739439	12.7694355	118.8903925	-74.638129	20.1172065	106.5809215
-1.424295	16.766182	113.427147	-18.433784	16.338848	112.570694	36.933701	-6.56533	118.163696	38.387287	31.808153	117.754074	37.660494	12.6214115	117.958885	-74.528062	20.0562845	107.182503
-2.4993	17.505527	112.865387	-18.399529	16.218422	112.421608	36.908012	-6.633105	117.419205	38.240128	31.607065	116.523552	37.57407	12.48698	116.9713785	-74.373128	19.949864	107.8718375
-3.669029	18.231768	112.335075	-18.355972	16.07996	112.264107	36.86945	-6.710569	116.560051	38.0504	31.416124	115.632263	37.459925	12.3527775	116.096157	-74.171869	19.8071425	108.432057
-5.481283	19.345379	111.766075	-18.300203	15.790931	112.144684	36.851963	-6.965835	115.688133	37.937389	31.08975	114.221596	37.394676	12.0619575	114.9548645	-73.995082	19.5199045	109.3345035
-6.76545	20.111937	111.41777	-18.270477	15.610255	112.101448	36.824032	-7.105906	115.114296	37.468685	31.038567	113.579773	37.1463585	11.9663305	114.3470345	-73.6873125	19.2541795	109.8558615
-8.02131	20.896479	111.050606	-18.182852	15.406396	112.0103	36.820324	-7.170896	114.51757	37.343357	30.837229	112.805244	37.0818405	11.8331665	113.661407	-73.4475445	18.9796255	110.359193
-9.299105	21.725201	110.762703	-18.129454	15.225241	111.919807	36.8382	-7.262833	114.050331	37.267853	30.640987	112.017014	37.0530265	11.689077	113.0336725	-73.3119345	18.761405	110.8059415
-10.623784	22.577719	110.483086	-18.126822	15.06089	111.846756	36.858646	-7.335164	113.542381	37.137783	30.48015	111.379204	36.9982145	11.572493	112.4607925	-73.2518585	18.549287	111.2327195
-11.947217	23.480412	110.238922	-18.052595	14.929637	111.740662	36.879406	-7.362955	113.099884	37.032082	30.359285	110.936424	36.955744	11.498165	112.018154	-73.060934	18.361109	111.46317
-13.2212	24.401049	110.086975	-18.001444	14.812393	111.684975	36.922901	-7.451368	112.825798	36.977394	30.284569	110.621681	36.9501475	11.4166005	111.7237395	-72.9530355	18.2081855	111.6462105
-15.159843	25.908768	109.989594	-17.829569	14.615932	111.605194	36.98864	-7.507637	112.465958	36.964943	30.211098	110.5252	36.9767915	11.3517305	111.495579	-72.6359295	17.8801335	111.714809
-16.419464	26.955551	109.942436	-17.865763	14.547846	111.568024	37.029667	-7.546122	112.309174	36.993294	30.229061	110.545799	37.0114805	11.3414695	111.4274865	-72.7430065	17.7542225	111.7085615
-17.702774	28.068771	109.946251	-17.82246	14.49797	111.490547	37.050911	-7.464761	112.099625	37.014709	30.284742	110.662971	37.03281	11.4099905	111.381298	-72.67773	17.5859495	111.599796
-18.887899	29.175282	109.96479	-17.80707	14.459856	111.376778	37.050404	-7.370728	111.838188	37.036549	30.378098	110.846245	37.0434765	11.503685	111.3422165	-72.6576165	17.416027	111.4113395
-20.14463	30.278742	110.040916	-17.796717	14.44923	111.216629	37.020237	-7.257529	111.515251	37.070892	30.505402	111.069847	37.0455645	11.6239365	111.292549	-72.6389985	17.2745235	111.140709
-21.378521	31.41095	110.179184	-17.798061	14.449785	111.050346	36.995804	-7.084414	111.084244	37.094093	30.658363	111.349998	37.0449485	11.7869745	111.217121	-72.6410705	17.1125955	110.883571
-22.586628	32.52742	110.457481	-17.777706	14.456281	110.916199	36.968903	-6.897737	110.581795	37.100864	30.811817	111.737213	37.0348835	11.95704	111.159504	-72.5902955	16.955522	110.672894
-24.469297	34.152393	111.103943	-17.720682	14.526457	110.824356	36.962746	-6.486037	109.769272	37.17654	31.08758	112.258492	37.069643	12.3007715	111.013882	-72.511007	16.7521425	110.63483
-25.67927	35.145187	111.620781	-17.694864	14.685565	110.77639	36.916641	-6.191477	109.264755	37.237206	31.27673	112.646103	37.0769235	12.5426265	110.955429	-72.4666515	16.8285035	110.597351
-26.952965	36.074718	112.164261	-17.705431	14.862804	110.719299	36.854321	-5.797908	108.733681	37.263142	31.500376	112.923836	37.0587315	12.851234	110.8287585	-72.4695935	16.874374	110.6098395
-28.140692	36.891956	112.685249	-17.734453	15.052213	110.685516	36.777687	-5.462178	108.140686	37.244068	31.717747	113.095474	37.0108775	13.1277845	110.61808	-72.4797835	16.9766415	110.752952
-29.366264	37.581165	113.147118	-17.73591	15.255644	110.606659	36.666409	-5.054441	107.552162	37.199478	31.949659	113.150665	36.9329435	13.447609	110.3514135	-72.4047635	17.063679	110.8619045
-30.59474	38.177891	113.472054	-17.762768	15.520404	110.510574	36.528355	-4.659466	106.983459	37.485828	32.060791	112.94278	37.0070915	13.7006625	109.9631195	-72.5326275	17.3401455	111.0580285
-31.776936	38.62875	113.717796	-17.812876	15.860351	110.401627	36.388977	-4.256855	106.506111	37.383595	32.351124	112.832329	36.886286	14.0471345	109.66922	-72.512038	17.6735675	111.134034
-33.578663	39.023407	113.938904	-17.885244	16.285423	110.302628	36.235783	-3.750571	105.919693	37.251396	32.778625	112.658218	36.7435895	14.514027	109.2889555	-72.5140775	18.056819	111.3163005
-34.649895	39.098637	113.99379	-17.946257	16.598467	110.266541	36.127941	-3.42548	105.751457	36.807449	33.216076	112.738838	36.467695	14.895298	109.2451475	-72.360209	18.301636	111.2879345
-35.684414	38.984886	113.936737	-17.966749	16.898825	110.280815	36.090317	-3.146264	105.694725	36.724438	33.496857	112.676826	36.4073775	15.1752965	109.1857755	-72.3408755	18.6223535	111.3758545
-36.700951	38.742207	113.89502	-18.024067	17.192575	110.339142	36.072479	-2.900845	105.715286	37.008743	33.618443	112.477219	36.540611	15.358799	109.0962525	-72.588745	19.026351	111.5820315
-37.598724	38.313396	113.834534	-18.038467	17.431196	110.395966	36.034695	-2.719176	105.745087	36.966576	33.832039	112.419487	36.5006355	15.5564315	109.082287	-72.5775695	19.3059605	111.709645
-38.474224	37.73991	113.773262	-18.0751	17.612003	110.44577	35.955204	-2.561158	105.740105	36.579597	34.108337	112.527809	36.2674005	15.7735895	109.133957	-72.4176005	19.4504165	111.757583
-39.194527	36.966358	113.657166	-18.101921	17.790009	110.516151	35.87603	-2.482924	105.755615	36.916561	34.054356	112.234322	36.3962955	15.785716	108.9949685	-72.6001375	19.794302	112.0373335
-40.230686	35.642208	113.510452	-18.138447	18.005484	110.639748	35.766651	-2.425695	105.855331	36.51664	34.312973	112.29081	36.1416455	15.943639	109.0730705	-72.4185395	20.067329	112.2064255
-40.828136	34.563931	113.432861	-18.263895	18.236488	110.841431	35.708614	-2.390649	105.966164	36.46796	34.376545	112.165154	36.088287	15.992948	109.065659	-72.616077	20.480028	112.617203
-41.312778	33.348358	113.3302	-18.215649	18.296961	110.956482	35.684715	-2.38306	106.103966	36.432281	34.436478	112.043633	36.058498	16.026709	109.0737995	-72.489796	20.567213	112.8391645
-41.730534	32.106354	113.219559	-18.220013	18.453934	111.08934	35.648003	-2.367258	106.250916	36.414951	34.491802	111.907791	36.031477	16.062272	109.0793535	-72.471503	20.845596	113.0993265
-42.075165	30.678814	113.034294	-18.185461	18.575073	111.177979	35.623684	-2.376518	106.393517	36.418732	34.524834	111.720337	36.021208	16.074158	109.056927	-72.39213	21.075988	113.299031
-42.24382	29.211708	112.86322	-18.161915	18.707598	111.271393	35.611309	-2.376899	106.477165	36.379726	34.572487	111.451042	35.9955175	16.097794	108.9641035	-72.3193475	21.317402	113.5786825
-42.406818	27.608257	112.684166	-18.075686	18.809977	111.317123	35.615955	-2.366548	106.524529	36.442711	34.579056	111.210922	36.029333	16.106254	108.8677255	-72.180705	21.5137	113.7665205
-42.352501	25.177414	112.385498	-18.00716	19.012363	111.298622	35.630985	-2.369252	106.628708	36.531132	34.637043	110.779068	36.0810585	16.1338955	108.703888	-72.0953785	21.8908305	113.893356
-42.257832	23.400978	112.105408	-17.960613	19.136599	111.253754	35.643978	-2.367655	106.734756	36.562481	34.671337	110.505363	36.1032295	16.151841	108.6200595	-72.0244555	22.121357	113.8874485
-42.058231	21.669252	111.856522	-17.944839	19.318489	111.198425	35.652397	-2.368485	106.920502	36.55719	34.714741	110.287621	36.1047935	16.173128	108.6040615	-71.9944715	22.46385	113.7927885
-41.755379	19.823971	111.71138	-17.966255	19.421537	111.16021	35.6367	-2.369637	107.169327	36.538986	34.765388	110.097298	36.087843	16.1978755	108.6333125	-72.020353	22.6451985	113.6871075
-41.308586	18.01885	111.590073	-17.990688	19.530304	111.184402	35.622715	-2.386161	107.437981	36.502716	34.792847	109.959137	36.0627155	16.203343	108.698559	-72.0440915	22.857265	113.670245
-40.822998	16.184875	111.557137	-18.047297	19.601282	111.235809	35.613731	-2.425131	107.782318	36.799137	34.686169	109.704659	36.206434	16.130519	108.7434885	-72.301028	23.072045	113.7281295
-40.221767	14.325422	111.557022	-18.081396	19.65213	111.279343	35.630981	-2.474266	108.194435	36.469753	34.821259	109.789017	36.050367	16.1734965	108.991726	-72.213159	23.1307635	113.56696
-39.22237	11.568273	111.634109	-18.158834	19.739578	111.346756	35.665733	-2.532024	108.872261	36.437809	34.832352	109.783005	36.051771	16.150164	109.327633	-72.369439	23.328992	113.365879
-38.422024	9.796199	111.751213	-18.199749	19.762724	111.391724	35.667656	-2.57477	109.336678	36.430836	34.833603	109.778809	36.049246	16.1294165	109.5577435	-72.448744	23.3960315	113.2257045
-37.559383	8.059738	111.942848	-18.185465	19.792376	111.436333	35.665188	-2.599575	109.813751	36.714111	34.687271	109.645172	36.1896495	16.043848	109.7294615	-72.5605795	23.540904	113.1432045
-36.542797	6.372525	112.106918	-18.293806	19.833279	111.49894	35.706806	-2.632812	110.223938	36.408733	34.834175	109.723961	36.0577695	16.1006815	109.9739495	-72.6453815	23.5658765	113.0239305
-35.475468	4.79801	112.280914	-18.315727	19.862383	111.465431	35.711193	-2.572789	110.490349	36.694424	34.718758	109.340096	36.2028085	16.0729845	109.9152225	-72.8342625	23.6517815	113.0156395
-34.314152	3.254408	112.375595	-18.333378	19.884045	111.301193	35.715858	-2.519408	110.511574	36.233128	34.829655	108.999756	35.974493	16.1551235	109.755665	-72.641249	23.6129665	112.846721
-33.139858	1.827688	112.387787	-18.348398	19.893885	110.984695	35.662796	-2.439578	110.334717	36.020729	34.805271	108.222023	35.8417625	16.1828465	109.27837	-72.5385585	23.6049235	112.69102
-31.168022	-0.12025	112.200127	-18.364956	19.902416	110.259674	35.552536	-2.154329	109.679436	35.580811	34.825722	106.776794	35.5666735	16.3356965	108.228115	-72.2965855	23.4691355	112.291233
-29.824526	-1.296122	111.968826	-18.41098	19.910349	109.675858	35.520546	-2.032658	109.200897	35.273952	34.851871	105.851128	35.397249	16.4096065	107.5260125	-72.219209	23.4110915	111.8257035
-28.364578	-2.36982	111.685989	-18.435202	19.874638	109.154961	35.436836	-1.899655	108.820702	35.008385	34.887417	105.133286	35.2226105	16.493881	106.976994	-72.0930145	23.255395	111.332928
-26.868013	-3.293925	111.402908	-18.613792	19.805206	108.77845	35.336155	-1.830591	108.585892	34.783646	34.886585	104.63623	35.0599005	16.527997	106.611061	-72.2874845	23.082415	110.945839
-25.328344	-4.086045	111.097572	-18.753607	19.70549	108.445587	35.259174	-1.795674	108.452011	34.61908	34.888695	104.426147	34.939127	16.5465105	106.439079	-72.446341	22.8644695	110.452095
-23.718548	-4.792815	110.761436	-18.891127	19.583984	108.17981	35.167976	-1.827404	108.424332	34.532612	34.903019	104.436111	34.850294	16.5378075	106.4302215	-72.632548	22.6301605	109.9293985
-22.140678	-5.351404	110.35553	-19.031935	19.451017	107.897591	35.069424	-1.872284	108.435631	34.459515	34.888256	104.509697	34.7644695	16.507986	106.472664	-72.8283395	22.394048	109.322518
-19.596663	-6.008715	109.564255	-19.27397	19.22714	107.387032	34.905136	-1.989214	108.329926	34.326546	34.859596	104.71698	34.615841	16.435191	106.523453	-73.163781	22.019089	108.250611
-17.912922	-6.309724	108.973885	-19.467743	19.110043	106.958679	34.756607	-1.945124	108.234474	34.223961	34.85833	104.799568	34.490284	16.456603	106.517021	-73.42577	21.763483	107.400337
-16.149775	-6.482157	108.304611	-19.641071	18.987892	106.482269	34.665073	-2.046156	108.085014	34.103455	34.871552	104.863831	34.384264	16.412698	106.4744225	-73.666406	21.563086	106.4901155
-14.424983	-6.491007	107.64415	-19.802876	18.889275	105.915283	34.516724	-2.031972	107.910629	33.991314	34.866585	104.896606	34.254019	16.4173065	106.4036175	-73.859771	21.3612435	105.4269485
-12.752713	-6.410065	107.052216	-19.95632	18.836584	105.278954	34.398956	-2.063822	107.808174	33.899487	34.828056	104.838333	34.1492215	16.382117	106.3232535	-74.0618615	21.291051	104.2346545
-11.021584	-6.219403	106.366493	-20.111309	18.812441	104.575623	34.307053	-2.197989	107.651505	33.804585	34.782204	104.723587	34.055819	16.2921075	106.187546	-74.278437	21.3327745	102.9637
-9.30839	-5.900921	105.740143	-20.269398	18.79871	103.771355	34.134708	-2.165388	107.468582	33.710342	34.697929	104.494408	33.922525	16.2662705	105.981495	-74.461321	21.3311495	101.561215
-6.773888	-5.195872	104.721497	-20.428453	18.776222	102.406677	33.954731	-2.253427	107.184181	33.529247	34.587212	103.931984	33.741989	16.1668925	105.5580825	-74.598895	21.3855515	99.2552715
-5.154044	-4.580936	104.148163	-20.513538	18.763287	101.526581	33.81691	-2.328403	106.984291	33.413074	34.459782	103.555061	33.614992	16.0656895	105.269676	-74.642068	21.4608845	97.783486
-3.558805	-3.837025	103.599312	-20.550877	18.741684	100.696373	33.718643	-2.427867	106.888428	33.358364	34.331692	103.208122	33.5385035	15.9519125	105.048275	-74.6402575	21.5314555	96.344471
-2.027692	-2.986866	103.090881	-20.547277	18.712271	99.92112	33.691551	-2.588773	106.762589	33.335571	34.155186	102.942863	33.513561	15.7832065	104.852726	-74.608115	21.6413355	94.989514
-0.535277	-2.017005	102.549217	-20.49131	18.63266	99.196671	33.672546	-2.672163	106.609856	33.368469	34.108349	102.807915	33.5205075	15.718093	104.7088855	-74.5031275	21.547227	93.6844565
0.857861	-0.929819	102.074898	-20.413635	18.541256	98.571167	33.69796	-2.740215	106.468651	33.430908	34.006805	102.76915	33.564434	15.633295	104.6189005	-74.391704	21.449217	92.5234335
2.188596	0.271001	101.664307	-20.322367	18.452021	98.013245	33.753834	-2.791298	106.398842	33.475811	33.993496	102.833649	33.6148225	15.601099	104.6162455	-74.2595565	21.302943	91.4102445
3.909611	2.321213	101.253281	-20.198097	18.331182	97.287033	33.880405	-2.765623	106.581177	33.532604	34.127052	103.145966	33.7065045	15.6807145	104.8635715	-74.1026985	20.9816495	89.7104945
4.911323	3.849521	101.232956	-20.10965	18.296045	96.948418	33.961464	-2.759874	106.971169	33.577442	34.162434	103.570999	33.769453	15.70128	105.271084	-73.988753	20.89081	88.625752
5.739158	5.500363	101.315216	-20.021698	18.255571	96.732338	34.063328	-2.792441	107.437881	33.677074	34.216103	104.180695	33.870201	15.711831	105.809288	-73.913597	20.799311	87.655388
6.408129	7.181437	101.410614	-19.963766	18.22027	96.584091	34.089439	-2.889138	107.899643	33.796356	34.165131	104.786789	33.9428975	15.6379965	106.343216	-73.8704295	20.8025435	86.824966
6.949745	8.950334	101.40052	-19.902294	18.172371	96.389847	34.0746	-3.029897	108.247284	33.867592	34.096424	105.345856	33.971096	15.5332635	106.79657	-73.775684	20.8114785	85.983124
7.347742	10.812103	101.385376	-19.869402	18.143852	96.209892	34.016109	-3.173654	108.543839	33.926235	33.964573	105.878304	33.971172	15.3954595	107.2110715	-73.709976	20.8922445	85.2087125
7.57387	12.739566	101.399269	-19.843819	18.142998	96.135704	33.975403	-3.380612	108.804596	34.056793	33.86861	106.407036	34.016098	15.243999	107.605816	-73.703736	21.041997	84.665592
7.620923	15.765147	101.258026	-19.77537	18.146622	95.933342	33.881588	-3.627098	109.01371	34.242516	33.764084	107.07576	34.062052	15.068493	108.044735	-73.612792	21.224751	83.821949
7.480166	17.866404	100.986496	-19.701174	18.195492	95.798241	33.860096	-3.751495	108.896828	34.332962	33.730255	107.298553	34.096529	14.98938	108.0976905	-73.498877	21.401604	83.4987915
7.151123	20.00918	100.647064	-19.621624	18.283669	95.674225	33.857666	-3.822965	108.618675	34.538689	33.651077	107.324013	34.1981775	14.914056	107.971344	-73.4414255	21.653282	83.377106
6.669444	22.248108	100.254402	-19.477085	18.378044	95.610619	33.882168	-3.888873	108.182335	34.717896	33.593605	107.229721	34.300032	14.852366	107.706028	-73.254202	21.903722	83.51521
6.044641	24.489311	99.944046	-19.335279	18.50774	95.72213	33.967319	-3.877308	107.629761	34.905254	33.57859	107.044113	34.4362865	14.850641	107.336937	-73.1068445	22.164839	84.107323
5.214318	26.793512	99.700752	-19.192184	18.678854	95.94146	34.069096	-3.811728	106.945824	35.062405	33.650288	106.823257	34.5657505	14.91928	106.8845405	-72.9501185	22.438428	84.9983795
4.228906	29.115482	99.584648	-19.062872	18.920366	96.336143	34.185959	-3.662617	106.111481	35.229733	33.775856	106.443382	34.707846	15.0566195	106.2774315	-72.83359	22.7841125	86.3948545
2.474433	32.629639	99.658279	-18.90383	19.304337	97.209946	34.388279	-3.301107	104.783653	35.387058	34.070168	105.848549	34.8876685	15.3845305	105.316101	-72.6953285	23.2241435	89.103791
1.121958	34.956055	99.903091	-18.853643	19.530798	97.931648	34.420498	-3.024166	103.902092	35.447338	34.281055	105.409683	34.933918	15.6284445	104.6558875	-72.641204	23.4331515	91.2074085
-0.350802	37.272541	100.313995	-18.84901	19.738882	98.721405	34.390373	-2.770299	103.029945	35.85165	34.325706	104.787537	35.1210115	15.7777035	103.908741	-72.8190315	23.7000605	93.534069
-1.928048	39.499004	100.919975	-18.922722	19.951685	99.525543	34.235168	-2.556729	102.232277	35.735935	34.435017	104.513	34.9855515	15.939144	103.3726385	-72.8309955	23.964226	95.6784475
-3.607963	41.670113	101.749741	-19.060823	20.090176	100.376389	34.007149	-2.376956	101.647911	35.592697	34.527279	104.476128	34.799923	16.0751615	103.0620195	-72.921569	24.1051905	97.6907585
-5.313969	43.711807	102.874527	-19.271345	20.154861	101.201118	33.710724	-2.177553	101.223717	35.392479	34.60347	104.69458	34.5516015	16.2129585	102.9591485	-73.0942915	24.0967635	99.4430875
-7.088553	45.703964	104.06842	-19.476223	20.212755	101.987907	33.415493	-1.882291	100.914513	35.172638	34.679577	105.104378	34.2940655	16.398643	103.0094455	-73.2465115	24.026867	100.9663685
-9.781096	48.43642	106.149246	-19.852188	20.319206	103.046158	33.06369	-1.558291	100.748787	34.776596	34.854771	106.086716	33.920143	16.64824	103.4177515	-73.624519	23.990172	102.6745645
-11.59025	50.089039	107.648346	-20.157848	20.3974	103.688263	32.828793	-1.276278	100.940918	34.243965	35.109955	107.145782	33.536379	16.9168385	104.04335	-73.852075	23.8779615	103.333176
-13.42403	51.64687	109.109306	-20.478109	20.492048	104.380417	32.702522	-0.935563	101.208412	34.463192	35.174202	107.960602	33.582857	17.1193195	104.584507	-74.539075	23.8647765	104.176327
-15.25138	53.009438	110.691109	-20.680628	20.600281	104.838989	32.582275	-0.559074	101.429245	34.342587	35.404625	108.969925	33.462431	17.4227755	105.199585	-74.823687	23.7777865	104.478393
-17.116068	54.305817	112.208237	-20.848391	20.74419	105.275917	32.931156	-0.344841	101.351799	34.263588	35.636063	109.891495	33.597372	17.645611	105.621647	-75.294154	23.842769	104.930187
-18.915962	55.388145	113.62722	-20.997641	20.933039	105.608955	32.768894	0.066184	101.332458	34.217255	35.89307	110.707771	33.4930745	17.979627	106.0201145	-75.4883565	23.886451	105.1977955
-20.723413	56.294556	114.880547	-21.122589	21.164026	105.863533	32.712578	0.527615	101.270966	34.172302	36.145763	111.450958	33.44244	18.336689	106.360962	-75.687618	23.991363	105.366104
-22.967186	57.273888	116.047775	-21.244333	21.663118	106.161484	32.684452	1.173257	101.234451	34.111828	36.646156	112.323448	33.39814	18.9097065	106.7789495	-75.886806	24.4165295	105.5440185
-24.697117	57.810791	116.548035	-21.377966	22.124954	106.208267	32.602543	1.649577	101.173592	34.037689	36.937607	112.584816	33.320116	19.293592	106.879204	-76.076048	24.956316	105.53733
-26.430849	58.156311	116.679382	-21.443205	22.549728	106.228699	32.532711	2.000401	101.099846	33.964497	37.294693	112.602547	33.248604	19.647547	106.8511965	-76.135014	25.451909	105.6062015
-28.068024	58.526348	116.556534	-21.506149	22.965727	106.282761	32.466488	2.334323	101.021667	33.871044	37.649612	112.451973	33.168766	19.9919675	106.73682	-76.181064	25.9394865	105.828702
-29.748579	58.612389	116.315804	-21.525835	23.309454	106.338203	32.33371	2.656874	100.964722	33.762852	37.972878	112.266312	33.048281	20.314876	106.615517	-76.099951	26.304032	106.060889
-31.37738	58.415241	115.999672	-21.613581	23.59848	106.325195	32.215645	2.896883	100.961769	33.674263	38.277699	112.006569	32.944954	20.587291	106.484169	-76.172116	26.609669	106.166221
-33.522095	58.206177	115.918266	-21.693825	23.882837	106.312325	32.084202	3.085396	100.888359	33.570576	38.501617	111.775673	32.827389	20.7935065	106.332016	-76.215039	26.9721675	106.292634
-35.933376	57.151031	115.214905	-21.818441	24.202372	106.406197	31.90757	3.254166	100.959351	33.396694	38.783531	111.479736	32.652132	21.0188485	106.2195435	-76.289014	27.3858955	106.5928505
-37.036247	56.000561	114.3769	-21.918358	24.416534	106.469635	31.768517	3.338681	101.083466	33.259209	38.951035	111.242386	32.513863	21.144858	106.162926	-76.350579	27.68821	106.776344
-38.600594	54.894585	113.779465	-22.040154	24.635271	106.542755	31.637392	3.399733	101.215294	33.120842	39.139221	110.935104	32.379117	21.269477	106.075199	-76.459425	28.001065	107.010311
-40.269001	53.700424	113.146172	-22.142658	24.847475	106.620636	31.508076	3.443036	101.396927	32.965805	39.316132	110.653702	32.2369405	21.379584	106.0253145	-76.5222565	28.315366	107.2159575
-41.702808	52.186329	112.381912	-22.288227	25.091255	106.712219	31.371733	3.515434	101.668419	32.811131	39.499344	110.387016	32.091432	21.507389	106.0277175	-76.667886	28.675121	107.3967205
-43.164497	50.540852	111.666908	-22.438911	25.321945	106.88343	30.894825	3.761929	102.145996	32.647106	39.70266	110.094627	31.7709655	21.7322945	106.1203115	-76.6487875	28.9115955	107.6465485
-44.571835	48.658966	111.037216	-22.551195	25.518385	107.053207	30.759665	3.773871	102.472893	32.459339	39.860329	109.809387	31.609502	21.8171	106.14114	-76.711892	29.21967	107.965274
-46.589622	45.540791	110.288689	-22.749882	25.714865	107.354942	30.556816	3.757341	103.021553	32.219788	40.012802	109.366417	31.388302	21.8850715	106.193985	-76.888066	29.5446585	108.515899
-47.860424	43.279606	109.948746	-22.861475	25.784254	107.634804	30.442911	3.648051	103.377441	32.046406	40.059731	109.163681	31.2446585	21.853891	106.270561	-76.9676085	29.714617	108.999047
-49.071003	40.890762	109.821152	-22.933861	25.830254	107.91787	30.306309	3.607898	103.75943	31.919312	40.087814	109.005371	31.1128105	21.847856	106.3824005	-76.9805325	29.812652	109.4533395
-50.211113	38.349545	109.908928	-23.093563	25.858652	108.328476	30.191645	3.589841	104.123711	31.785807	40.144466	108.920433	30.988726	21.8671535	106.522072	-77.175852	29.8501505	110.13488
-51.321594	35.727837	110.146057	-23.175442	25.907722	108.75013	30.116302	3.624385	104.447678	31.326857	40.376839	109.033051	30.7215795	22.000612	106.7403645	-77.0724635	29.814832	110.7598955
-52.315807	33.012302	110.559547	-23.135113	25.923964	109.245888	30.074041	3.705631	104.747482	31.246731	40.503685	108.97226	30.660386	22.104658	106.859871	-76.930612	29.74327	111.631905
-53.211712	30.196613	111.109581	-23.138231	25.995344	109.786545	30.059967	3.824765	104.987717	31.138098	40.647606	108.850952	30.5990325	22.2361855	106.9193345	-76.8754945	29.7545025	112.6537555
-54.40197	25.901573	112.150726	-23.125128	26.011532	110.636559	30.011049	4.017967	105.278381	31.022995	40.851879	108.586845	30.517022	22.434923	106.932613	-76.767278	29.588141	114.340505
-55.094028	22.949337	112.925575	-23.093294	26.027477	111.22451	30.00909	4.12271	105.424568	30.905449	40.973938	108.306847	30.4572695	22.548324	106.8657075	-76.6438575	29.50663	115.5833125
-55.656357	19.968637	113.838074	-23.044596	26.031485	111.737358	30.001125	4.180242	105.56028	30.787506	41.044285	107.965675	30.3943155	22.6122635	106.7629775	-76.4835075	29.4507065	116.7117385
-56.074451	16.944242	114.694427	-23.017221	25.998875	112.197411	29.986441	4.192343	105.699493	30.641386	41.088928	107.566116	30.3139135	22.6406355	106.6328045	-76.3483555	29.3571145	117.7620175
-56.39922	13.907298	115.587761	-22.988119	25.882921	112.586441	29.938337	4.184562	105.824211	30.438042	41.103493	107.066345	30.1881895	22.6440275	106.445278	-76.1644275	29.1218145	118.727604
-56.576027	10.847681	116.71479	-23.02413	25.780243	112.996758	29.878941	4.132882	105.910263	30.144804	41.054848	106.466293	30.0118725	22.593865	106.188278	-76.0601325	28.966621	119.805238
-56.568291	7.80071	117.990128	-22.978916	25.627098	113.458588	29.835236	4.056254	106.020859	29.853138	40.961449	105.873695	29.844187	22.5088515	105.947277	-75.802019	28.7453445	120.969899
-55.410797	4.151684	120.094589	-22.935871	25.262981	114.241135	29.832664	3.838962	106.295135	29.428621	40.726032	105.131104	29.6306425	22.282497	105.7131195	-75.5023845	28.243465	122.7691505
-53.51445	2.797676	121.046875	-22.947624	24.953642	114.765862	29.804377	3.646845	106.493996	29.196095	40.105865	104.772247	29.500236	21.876355	105.6331215	-75.395484	28.030929	123.8986025
-51.578625	1.180875	121.823158	-22.96212	24.587955	115.193542	29.757887	3.402906	106.719971	28.870621	39.857056	104.393959	29.314254	21.629981	105.556965	-75.238494	27.545929	124.830119
-49.625057	-0.357598	122.508728	-23.062893	24.198107	115.526733	29.685295	3.151433	106.907974	28.483704	39.647728	104.009903	29.0844995	21.3995805	105.4589385	-75.2102855	26.9966335	125.5945275
-47.406574	-1.899364	122.815598	-23.173805	23.802372	115.737724	29.5975	2.92096	107.094971	28.136179	39.685669	103.739677	28.8668395	21.3033145	105.417324	-75.2144495	26.3014295	126.058124
-45.161758	-3.418594	122.742996	-23.332674	23.408764	115.815483	29.569637	2.629223	107.29715	27.891809	39.370651	103.549171	28.730723	20.999937	105.4231605	-75.396071	25.817591	126.2078055
-42.8465	-4.567767	122.516014	-23.456747	23.015505	115.762329	29.565201	2.344121	107.5345	27.688526	39.063942	103.42598	28.6268635	20.7040315	105.48024	-75.5403575	25.3269785	126.044418
-39.265934	-6.189041	121.65519	-23.686323	22.468483	115.43615	29.604507	1.91586	107.895111	27.582661	38.296993	103.451469	28.593584	20.1064265	105.67329	-75.96623	24.8305395	125.19901
-36.652901	-7.159697	120.798317	-23.860474	22.120359	115.028908	29.655052	1.65621	108.281494	27.579546	38.007011	103.606461	28.617299	19.8316105	105.9439775	-76.338247	24.4091075	124.1138385
-33.922192	-7.959792	119.857452	-24.045347	21.783175	114.574722	29.765379	1.353626	108.751205	27.641291	37.713745	103.965225	28.703335	19.5336855	106.358215	-76.794029	24.0326645	122.791229
-31.07374	-8.616807	118.947746	-24.236557	21.463699	114.103065	29.845715	1.072854	109.551636	27.798506	37.434952	104.548134	28.8221105	19.253903	107.049885	-77.2952245	23.673495	121.156245
-28.122944	-9.076132	118.254936	-24.441311	21.133684	113.673744	29.962952	0.802475	110.768257	27.776268	37.38102	105.39119	28.86961	19.0917475	108.0797235	-77.752232	23.1756205	119.2677645
-25.055754	-9.286856	117.806038	-24.694221	20.798452	113.306366	30.110649	0.430126	112.367332	28.063253	37.026398	106.830132	29.086951	18.728262	109.598732	-78.475393	22.868642	117.014
-21.911341	-9.26348	117.631676	-24.983948	20.442665	112.987518	30.154442	-0.003153	114.299164	28.45676	36.712524	108.641258	29.305601	18.3546855	111.470211	-79.273497	22.5306445	114.504825
-17.187157	-8.915498	117.297188	-25.418699	19.997566	112.242508	29.883492	-0.597407	117.179703	28.944651	36.25436	111.423004	29.4140715	17.8284765	114.3013535	-80.2514695	22.1666555	110.1836625
-14.079711	-8.40994	117.126862	-25.657618	19.667299	111.647568	29.608303	-1.004543	119.131233	29.081964	35.949608	113.463699	29.3451335	17.4725325	116.297466	-80.6603695	21.8620655	106.99767
-11.139909	-7.551523	117.429337	-25.79575	19.301533	111.264	29.320156	-1.504125	121.363365	29.341545	35.712486	116.193184	29.3308505	17.1041805	118.7782745	-80.9223505	21.4988855	103.7497255
-8.322562	-6.483175	118.284798	-25.886505	18.898952	111.276367	28.833637	-1.929174	123.866486	29.520279	35.548817	119.331039	29.176958	16.8098215	121.5987625	-80.949968	20.9880825	100.9539715
-5.708747	-5.098441	119.82119	-25.900188	18.645792	111.709358	28.52528	-2.247923	126.506714	29.632118	35.482857	122.47802	29.078699	16.617467	124.492367	-80.879075	20.674117	98.926349
-3.409253	-3.495892	121.496948	-25.893217	18.495449	112.032089	28.231091	-2.556196	128.524109	29.704639	35.394814	124.986877	28.967865	16.419309	126.755493	-80.754299	20.571589	97.308685
-0.799411	-1.949513	122.241272	-25.827467	18.330421	111.859978	27.939552	-2.86085	129.482681	29.665085	35.14859	126.198647	28.8023185	16.14387	127.840664	-80.4572525	20.516972	95.879292
2.739938	0.571656	121.707558	-25.243858	18.103613	110.528496	28.039303	-3.068691	128.734665	29.834953	34.883228	125.944962	28.937128	15.9072685	127.3398135	-79.424844	20.2999575	93.7171785
4.9836	2.407759	120.934761	-25.118771	18.26593	109.874214	28.367973	-3.182632	127.763603	30.08424	34.797462	125.380234	29.2261065	15.807415	126.5719185	-79.4636485	20.724445	93.1765095
6.959517	4.420406	120.506416	-24.513201	18.047094	109.4049	28.732115	-3.423317	127.118095	30.374092	34.523727	125.118324	29.5531035	15.550205	126.1182095	-78.5795055	20.543983	92.6915905
8.518691	6.507065	120.564606	-24.18289	17.964352	109.440208	28.999269	-3.624523	126.834724	30.657742	34.372063	125.245956	29.8285055	15.37377	126.04034	-78.1942855	20.554934	92.840076
9.767238	8.704239	120.661865	-24.08745	17.874474	109.597015	29.156626	-3.780178	126.64045	30.769989	34.265949	125.55275	29.9633075	15.2428855	126.0966	-78.1382075	20.5060625	93.09743
10.801035	11.04665	120.758011	-24.118198	17.750885	109.803413	29.23797	-3.913747	126.634254	30.812763	34.1241	125.879517	30.0253665	15.1051765	126.2568855	-78.2617625	20.3965935	93.3499405
11.173901	13.601862	121.196915	-24.114204	17.694843	110.164131	29.311619	-4.108973	126.692902	30.879541	33.923534	126.361046	30.09558	14.9072805	126.526974	-78.323988	20.4824055	93.801288
11.671541	17.303141	121.647598	-24.111702	17.596369	110.774315	29.338772	-4.40558	127.034248	30.999666	33.651237	127.130745	30.169219	14.6228285	127.0824965	-78.392623	20.5699095	94.4661335
12.01341	19.731503	121.69455	-24.107063	17.581829	111.171249	29.445616	-4.548494	127.025055	31.091991	33.550037	127.57592	30.2688035	14.5007715	127.3004875	-78.4829295	20.6628865	95.0420105
11.892455	22.323874	121.622574	-24.02265	17.566866	111.388	29.568699	-4.697352	126.938545	31.222937	33.429958	127.744759	30.395818	14.366303	127.341652	-78.441118	20.767429	95.434348
11.641788	24.925468	121.307114	-23.914537	17.583185	111.48455	29.725641	-4.817972	126.544067	31.400389	33.301098	127.71524	30.563015	14.241563	127.1296535	-78.392089	20.924807	95.8394465
11.083673	27.568981	120.919678	-23.788563	17.581783	111.502327	29.899771	-4.908862	126.132454	31.579918	33.212605	127.601196	30.7398445	14.1518715	126.866825	-78.3169705	21.0116945	96.137829
9.889006	30.398781	120.789352	-23.716965	17.577473	111.5168	30.053272	-5.009051	125.603142	31.757298	33.126076	127.551941	30.905285	14.0585125	126.5775415	-78.339215	21.0964335	96.4560585
8.881545	32.977898	120.384575	-23.653334	17.567993	111.492661	30.133116	-5.1969	125.132927	31.925032	32.960865	127.482941	31.029074	13.8819825	126.307934	-78.335742	21.2540035	96.677388
6.866954	36.857777	119.843102	-23.527313	17.509407	111.357483	30.302778	-5.481912	124.056625	32.254356	32.703281	127.143585	31.278567	13.6106845	125.600105	-78.333193	21.4081295	97.114861
5.242635	39.429237	119.330513	-23.402889	17.526951	111.151215	30.486536	-5.553748	122.924355	32.537022	32.593624	126.43148	31.511779	13.519938	124.6779175	-78.317557	21.533964	97.6245125
3.528057	41.968121	118.537758	-23.17153	17.61833	110.733353	30.807409	-5.515112	121.414886	32.81855	32.566132	125.387177	31.8129795	13.52551	123.4010315	-78.1560395	21.71115	98.0656745
1.618729	44.394413	117.74939	-22.84626	17.755344	110.284515	31.226614	-5.380069	119.601334	33.522781	32.480213	123.928322	32.3746975	13.550072	121.764828	-78.0672175	21.960616	98.804202
-0.415738	46.819557	116.745125	-22.502996	17.941187	109.857536	31.713463	-5.172304	117.312714	33.946278	32.532551	122.159851	32.8298705	13.6801235	119.7362825	-77.8358625	22.2022505	99.9787895
-2.592349	49.118279	115.548241	-21.993111	18.120394	109.167564	32.101269	-4.894368	114.96489	34.006542	32.790165	120.192566	33.0539055	13.9478985	117.578728	-77.0401275	22.2928895	100.7564
-4.875203	51.319187	114.488533	-21.785992	18.540291	108.723495	32.520218	-4.610701	112.266586	34.31781	32.849583	118.05471	33.419014	14.119441	115.160648	-76.990998	22.961141	102.286342
-8.604263	54.208694	113.959801	-21.088209	18.843681	108.058617	32.846893	-4.212866	108.887276	35.076534	32.794456	115.250076	33.9617135	14.290795	112.068676	-76.1381315	23.396567	104.048558
-11.274834	55.714912	114.592697	-20.731506	18.91489	108.066734	33.035831	-4.072485	106.96125	35.350044	32.69915	114.254402	34.1929375	14.3133325	110.607826	-75.6559495	23.5164475	105.525642
-14.00724	56.731117	115.632355	-20.441154	19.014853	108.063164	33.030762	-3.910107	105.266403	35.599693	32.498707	113.442169	34.3152275	14.2943	109.354286	-75.1975355	23.735406	106.772042
-16.300146	56.772278	116.804108	-20.152792	19.123978	108.041824	32.974182	-3.706868	103.574738	35.846638	32.326057	112.794373	34.41041	14.3095945	108.1845555	-74.715994	23.9383615	107.8990925
-17.669621	55.699451	117.01561	-19.931898	19.317825	108.037819	32.860191	-3.389718	102.113853	36.118149	32.310017	112.293922	34.48917	14.4601495	107.2038875	-74.352966	24.1755005	108.8717505
-19.537825	54.567707	117.70816	-19.773275	19.686079	108.089211	32.748978	-2.956945	101.026794	36.316254	32.461037	111.773132	34.532616	14.752046	106.399963	-74.079166	24.620112	109.778459
-21.456844	53.352707	117.478264	-19.663225	20.111881	108.013954	32.696743	-2.474511	100.038864	36.406521	32.839035	111.101059	34.551632	15.182262	105.5699615	-73.878082	25.0415	110.4579465
-24.930872	51.928997	116.761627	-19.570715	20.851875	107.658127	32.511555	-1.710185	99.009453	36.326336	33.622604	109.555122	34.4189455	15.9562095	104.2822875	-73.5603755	25.7475405	111.0339665
-26.921684	50.60104	115.614578	-19.580441	21.303488	107.407669	32.397514	-1.447255	98.629013	36.1087	34.093224	108.637573	34.253107	16.3229845	103.633293	-73.413989	26.2839915	111.182045
-28.754789	49.222195	114.239525	-19.711094	21.607901	107.20639	32.24966	-1.436309	98.692001	35.879089	34.373314	107.925117	34.0643745	16.4685025	103.308559	-73.4865625	26.7472995	111.104221
-30.999327	47.672989	113.250145	-19.889931	21.729193	107.176079	32.085575	-1.686978	99.022606	35.647804	34.40609	107.433128	33.8666895	16.359556	103.227867	-73.6465515	27.09883	111.124291
-32.604866	45.579906	112.195572	-20.093655	21.695736	107.239929	31.876846	-2.128026	99.512825	35.447014	34.255199	107.0709	33.66193	16.0635865	103.2918625	-73.84924	27.3278855	111.1879955
-34.401398	43.381771	111.440102	-20.22739	21.565197	107.3899	31.740862	-2.577517	100.09874	35.333389	34.000919	106.847084	33.5371255	15.711701	103.472912	-73.9919055	27.418693	111.306888
-35.999577	41.037758	110.776566	-20.285076	21.39991	107.570526	31.688421	-3.023981	100.774338	35.284447	33.745117	106.797829	33.486434	15.360568	103.7860835	-74.056586	27.439252	111.3549685
-38.359608	37.242367	110.054359	-20.300615	21.183659	107.928848	31.719923	-3.515547	101.82592	35.248219	33.437912	106.730568	33.484071	14.9611825	104.278244	-74.085301	27.4061355	111.579452
-39.685734	34.566494	109.943596	-20.339827	21.065187	108.242836	31.726439	-3.736995	102.444077	35.177986	33.365868	106.561531	33.4522125	14.8144365	104.502804	-74.1318665	27.3159375	111.982868
-41.010338	31.800234	110.038467	-20.367058	21.01409	108.61113	31.695314	-3.843107	103.011147	34.740185	33.436508	106.530167	33.2177495	14.7967005	104.770657	-73.9518655	27.2314795	112.451603
-42.231812	28.972622	110.280739	-20.463842	20.929798	109.099457	31.654825	-3.958285	103.667709	34.621941	33.409954	106.394371	33.138383	14.7258345	105.03104	-74.066067	27.1337615	113.167874
-43.351257	26.087389	110.842491	-20.589397	20.869812	109.728241	31.593946	-4.052327	104.44809	34.407547	33.3992	106.343758	33.0007465	14.6734365	105.395924	-74.1795405	27.0661875	114.060558
-44.408798	23.212465	111.534012	-20.687847	20.780424	110.33754	31.545767	-4.173169	105.278267	34.431557	33.217972	105.961838	32.988662	14.5224015	105.6200525	-74.364356	27.0384465	115.0550275
-45.231949	20.250864	112.370827	-20.92955	20.728128	110.891068	31.48349	-4.273033	106.064835	33.774826	32.818829	105.751297	32.629158	14.272898	105.908066	-74.488258	27.183358	115.87407
-46.295853	16.02997	113.840652	-21.082657	20.584995	111.565849	31.400957	-4.443595	107.131493	33.111469	32.793728	104.915939	32.256213	14.1750665	106.023716	-74.421527	26.9949235	117.107982
-46.840576	13.242526	114.968895	-21.167793	20.404587	111.989822	31.361944	-4.729862	107.801544	32.828392	32.396633	104.598297	32.095168	13.8333855	106.1999205	-74.430754	26.9757885	117.7797235
-47.196201	10.522831	116.012238	-21.316786	20.138735	112.292389	31.316986	-5.056244	108.403709	32.597752	31.945333	104.232697	31.957369	13.4445445	106.318203	-74.590941	26.8329255	118.266575
-47.432793	7.864077	116.837547	-21.413458	19.846588	112.392189	31.291246	-5.324495	108.63192	32.338009	31.55064	103.71286	31.8146275	13.1130725	106.17239	-74.6415435	26.5801035	118.611988
-47.570641	5.357197	117.298317	-21.438576	19.545151	112.283882	31.276211	-5.50952	108.716949	32.146912	31.248219	103.293846	31.7115615	12.8693495	106.0053975	-74.5887135	26.2209525	118.5623665
-47.5938	2.986035	117.574898	-21.521399	19.28718	112.141159	31.300207	-5.660479	108.81002	32.089115	31.065964	103.083405	31.694661	12.7027425	105.9467125	-74.737459	25.8716175	118.3356055
-47.525017	0.629275	117.5877	-21.681011	19.084429	111.835876	31.270727	-5.633609	108.805122	31.990866	31.040133	102.797951	31.6307965	12.703262	105.8015365	-74.9928185	25.465596	117.8702155
-47.235455	-2.60141	117.166069	-21.932724	18.93858	111.080025	31.180462	-5.361764	108.496201	31.613468	31.249195	102.284492	31.396965	12.9437155	105.3903465	-75.262413	24.9334445	116.7697035
-46.917694	-4.506521	116.78035	-22.19751	18.952747	110.56076	31.117933	-5.065269	108.36171	31.366167	31.504457	102.017403	31.24205	13.219594	105.1895565	-75.63707	24.6859	115.9319635
-46.432972	-6.283372	116.471626	-22.497253	18.992184	110.150078	31.021387	-4.707334	108.208168	31.051147	31.857697	101.829842	31.036267	13.5751815	105.019005	-76.030773	24.4091865	115.281151
-45.886326	-7.887914	116.282951	-22.818037	19.078566	109.801994	30.874868	-4.309085	108.088051	30.689302	32.231617	101.673401	30.782085	13.961266	104.880726	-76.418159	24.195866	114.723262
-45.21838	-9.232731	116.208412	-23.096659	19.195057	109.565567	30.729586	-3.96431	108.069077	30.345472	32.564503	101.49826	30.537529	14.3000965	104.7836685	-76.730847	24.0900175	114.3474655
-44.419987	-10.378429	116.431061	-23.414562	19.298822	109.371735	30.510912	-3.703589	108.081589	30.016432	32.766254	101.221619	30.263672	14.5313325	104.651604	-77.092796	24.0663115	114.091866
-43.525692	-11.307388	116.726257	-23.694294	19.355497	109.261261	30.297915	-3.576705	108.130096	29.659033	32.79372	100.881302	29.978474	14.6085075	104.505699	-77.367062	24.1024865	114.016823
-41.931946	-12.407566	117.250946	-23.996801	19.328957	109.196541	30.001888	-3.590451	108.335426	29.297552	32.619061	100.455711	29.64972	14.514305	104.3955685	-77.643322	24.143609	113.9975135
-40.770985	-12.900467	117.591713	-24.104439	19.285845	109.144424	29.873451	-3.692682	108.489899	29.151413	32.440689	100.243446	29.512432	14.3740035	104.3666725	-77.72131	24.1976865	113.9221755
-39.534233	-13.218276	117.674828	-24.211866	19.198545	109.089294	29.800123	-3.766759	108.572685	29.0354	32.305912	100.116692	29.4177615	14.2695765	104.3446885	-77.8414935	24.1275135	113.8338995
-38.170925	-13.462684	117.570435	-24.284597	19.056358	108.96537	29.785278	-3.812057	108.619949	28.977589	32.23048	100.094048	29.3814335	14.2092115	104.3569985	-77.9506275	23.9035045	113.5737415
-36.737366	-13.502964	117.200043	-24.332315	18.867144	108.879112	29.800617	-3.845698	108.734421	28.955242	32.223633	100.231277	29.3779295	14.1889675	104.482849	-78.0425595	23.5453205	113.275375
-35.233097	-13.436582	116.706673	-24.369207	18.637703	108.817055	29.837894	-3.88494	108.794891	28.968567	32.260941	100.54612	29.4032305	14.1880005	104.6705055	-78.1416445	23.0874055	112.9636045
-33.686131	-13.158998	116.028549	-24.392281	18.422422	108.789169	29.887199	-3.916179	108.839592	29.025576	32.349773	101.052116	29.4563875	14.216797	104.945854	-78.2409495	22.628047	112.632484
-31.346706	-12.429017	114.894737	-24.466198	18.140966	108.787582	29.959309	-3.96258	109.001747	29.221025	32.537041	102.005791	29.590167	14.2872305	105.503769	-78.522563	21.9947015	112.071395
-29.739363	-11.708758	114.070786	-24.489708	17.998987	108.747192	29.965603	-3.970763	109.050117	29.359776	32.642838	102.660034	29.6626895	14.3360375	105.8550755	-78.6421055	21.6619365	111.6393085
-28.037622	-10.810037	113.173737	-24.500919	17.915335	108.696381	29.959471	-3.999932	109.122551	29.512331	32.699387	103.419136	29.735901	14.3497275	106.2708435	-78.737739	21.4809425	111.1219185
-26.421133	-9.737231	112.276543	-24.504833	17.755573	108.742607	29.955328	-4.152187	109.368744	29.735561	32.713921	104.849243	29.8454445	14.280867	107.1089935	-78.8551105	21.230279	110.3762205
-24.711933	-8.584878	111.606773	-24.528812	17.53347	109.19548	29.961868	-4.398611	110.330948	30.250565	32.678802	107.141983	30.1062165	14.1400955	108.7364655	-79.1638405	20.9268445	109.6544945
-23.134413	-7.228867	111.376938	-24.595974	17.234596	110.099663	29.999477	-4.812619	111.927124	30.782423	32.511063	110.426842	30.39095	13.849222	111.176983	-79.582898	20.61997	109.022343
-21.562572	-5.756621	111.522804	-24.669716	16.932446	111.318413	30.009604	-5.304107	113.92968	31.438749	32.368748	114.175308	30.7241765	13.5323205	114.052494	-80.0636085	20.3325715	108.584332
-19.379131	-3.303585	112.510277	-24.802416	16.804417	113.180756	30.102434	-5.612744	116.684166	31.904661	32.192081	119.162155	31.0035475	13.2896685	117.9231605	-80.6083795	20.3191655	108.4383515
-18.041365	-1.629904	113.049438	-24.961159	16.885172	113.913322	29.981064	-5.576505	117.642342	31.925171	32.221432	120.964363	30.9531175	13.3224635	119.3033525	-80.8754355	20.4478805	108.5232915
-16.891918	0.14667	113.249382	-25.196951	17.107578	113.923538	29.717266	-5.453066	117.745361	31.687494	32.251469	121.944061	30.70238	13.3992015	119.844711	-81.096282	20.8159545	108.002365
-15.514124	1.695203	112.885963	-25.448158	17.345125	113.646492	29.417347	-5.3509	117.646255	31.501764	32.302773	122.142937	30.4595555	13.4759365	119.894596	-81.3558715	21.2143135	107.398388
-14.800332	3.539177	112.930428	-25.694981	17.561724	113.30172	29.151703	-5.225121	117.333237	31.323072	32.358845	121.892998	30.2373875	13.566862	119.6131175	-81.6273495	21.556586	106.9903225
-13.93587	5.15973	112.784241	-25.805685	17.780552	112.890755	28.992319	-5.120291	116.895546	31.231869	32.408295	121.424881	30.112094	13.644002	119.1602135	-81.723464	21.917102	106.6212965
-13.04752	6.71629	112.620689	-25.796669	17.979013	112.4897	28.936253	-4.991153	116.461304	31.202391	32.538445	120.793724	30.069322	13.773646	118.627514	-81.66266	22.18438	106.351886
-11.846822	8.900311	112.442673	-25.658861	18.123766	112.067154	29.006439	-4.810402	115.909218	31.260115	32.664661	120.112541	30.133277	13.9271295	118.0108795	-81.450999	22.3204025	106.1234285
-11.209421	10.30065	112.539825	-25.513453	18.108326	111.986557	29.115824	-4.821643	115.810539	31.361729	32.675205	119.943146	30.2387765	13.926781	117.8768425	-81.2656825	22.289871	106.0962715
-10.693089	11.626692	112.601341	-25.398701	18.018167	111.899246	29.217621	-4.860214	115.7323	31.471916	32.66396	119.883812	30.3447685	13.901873	117.808056	-81.1421705	22.134461	105.990436
-10.239738	12.924444	112.584923	-25.320948	17.982813	111.745575	29.303555	-4.837872	115.576645	31.580692	32.684174	119.754066	30.4421235	13.923151	117.6653555	-81.0840195	22.042475	105.8257945
-9.90788	14.187209	112.469124	-25.204313	17.989454	111.521278	29.398212	-4.768525	115.250206	31.667992	32.791729	119.545319	30.533102	14.011602	117.3977625	-80.941728	21.967306	105.6447935
-9.623907	15.423356	112.185226	-25.115187	18.008104	111.18528	29.46999	-4.599672	114.764786	31.748413	32.949905	119.081963	30.6092015	14.1751165	116.9233745	-80.8395755	21.8410915	105.4471855
-9.511434	16.65053	111.77504	-25.007053	18.056288	110.753036	29.566628	-4.405597	114.124443	31.780043	33.126225	118.475845	30.6733355	14.360314	116.300144	-80.6874415	21.752262	105.205928
-9.407242	18.288111	111.135414	-24.881468	18.136391	110.114838	29.698584	-4.103522	113.146904	31.821156	33.409142	117.515907	30.75987	14.65281	115.3314055	-80.522806	21.619972	104.8982705
-9.567121	19.347847	110.780273	-24.803284	18.222767	109.722916	29.772511	-3.922976	112.530174	31.845695	33.604633	116.821983	30.809103	14.8408285	114.6760785	-80.415671	21.6047055	104.7697535
-9.650002	20.235905	110.340591	-24.707237	18.30538	109.341049	29.838615	-3.741078	111.925087	31.853214	33.797203	116.065529	30.8459145	15.0280625	113.995308	-80.2603885	21.5826975	104.68679
-9.93139	21.145378	109.910988	-24.562256	18.425262	109.031532	29.923428	-3.538543	111.332336	31.870026	33.976707	115.287109	30.896727	15.219082	113.3097225	-80.021239	21.631442	104.7533415
-10.174096	21.948305	109.54052	-24.403263	18.572538	108.798492	30.026871	-3.376441	110.86718	31.905006	34.127434	114.521202	30.9659385	15.3754965	112.694191	-79.7724645	21.7695795	104.902793
-10.543836	22.675306	109.277283	-24.222372	18.694473	108.689522	30.16003	-3.295184	110.564819	31.984991	34.236523	113.818619	31.0725105	15.4706695	112.191719	-79.5172545	21.9182765	105.187325
-10.965209	23.380266	109.138695	-24.013651	18.802141	108.695053	30.260828	-3.267303	110.386681	32.071285	34.285824	113.209595	31.1660565	15.5092605	111.798138	-79.1933585	22.0950215	105.591968
-11.635344	24.20368	108.963898	-23.864504	18.85375	108.818146	30.334389	-3.366889	110.208939	32.176163	34.199574	112.506363	31.255276	15.4163425	111.357651	-78.984284	22.2911575	106.278641
-12.108716	24.726206	108.994911	-23.79063	18.88991	108.964325	30.318409	-3.495116	110.195663	32.236015	34.08213	112.224625	31.277212	15.293507	111.210144	-78.858472	22.486313	106.718506
-12.673874	25.196011	109.111465	-23.773655	18.870392	109.199585	30.28672	-3.626772	110.231613	32.321083	33.949421	112.020149	31.3039015	15.1613245	111.125881	-78.8512115	22.5794595	107.273289
-13.211696	25.637245	109.254517	-23.781216	18.866615	109.440544	30.221907	-3.703966	110.284531	32.337425	33.848484	111.984528	31.279666	15.072259	111.1345295	-78.842098	22.660971	107.7465585
-13.83781	26.060089	109.396805	-23.796492	18.864655	109.639565	30.175203	-3.757503	110.309494	32.28706	33.779278	112.031052	31.2311315	15.0108875	111.170273	-78.8241155	22.7184225	108.108857
-14.513804	26.488218	109.531822	-23.846357	18.865551	109.803856	30.105028	-3.740815	110.321747	32.245426	33.767353	112.080673	31.175227	15.013269	111.20121	-78.867941	22.717833	108.406502
-15.139496	26.899862	109.611801	-23.942125	18.92403	109.921684	30.05245	-3.691321	110.345139	32.184601	33.812241	112.150597	31.1185255	15.06046	111.247868	-79.0027755	22.7876	108.5955
-16.166992	27.56114	109.694458	-24.060669	19.021797	110.028625	29.977766	-3.563266	110.399178	32.113815	33.875721	112.191513	31.0457905	15.1562275	111.2953455	-79.1671285	22.8873665	108.7619045
-16.838152	27.942049	109.705887	-24.088646	19.062334	110.070908	29.959953	-3.48773	110.460487	32.088615	33.948364	112.241539	31.024284	15.230317	111.351013	-79.201576	22.894351	108.790803
-17.598917	28.333786	109.725311	-24.095247	19.164429	110.103821	29.972244	-3.437854	110.535324	32.106049	34.001614	112.268936	31.0391465	15.28188	111.40213	-79.2296405	23.046978	108.805512
-18.267485	28.725185	109.718513	-24.106743	19.193743	110.102531	29.984352	-3.362721	110.602165	32.117939	34.053715	112.314476	31.0511455	15.345497	111.4583205	-79.2646315	23.041989	108.7467415
-18.968872	29.042435	109.638039	-24.108469	19.213726	110.06308	30.008728	-3.32016	110.577644	32.145741	34.104939	112.280746	31.0772345	15.3923895	111.429195	-79.2941725	23.0350625	108.696965
-19.703714	29.418463	109.592354	-24.099178	19.214226	109.990883	30.045668	-3.252954	110.444389	32.169792	34.128284	112.179588	31.10773	15.437665	111.3119885	-79.306086	22.990787	108.6697775
-20.368662	29.658934	109.450439	-24.058117	19.202898	109.903442	30.08674	-3.170323	110.28936	32.187153	34.168007	112.08017	31.1369465	15.498842	111.184765	-79.2531805	22.906954	108.622119
-21.511848	30.151075	109.33181	-24.010334	19.171991	109.739616	30.142063	-3.114091	110.002808	32.209171	34.213051	111.949982	31.175617	15.54948	110.976395	-79.196285	22.794502	108.502837
-22.145731	30.318981	109.173607	-23.968441	19.142073	109.636154	30.172852	-3.156641	109.792397	32.204082	34.145508	111.751869	31.188467	15.4944335	110.772133	-79.125349	22.7897125	108.500175
-22.954887	30.551403	109.077728	-23.969374	19.097895	109.49395	30.171894	-3.224189	109.532928	32.211971	34.031029	111.494911	31.1919325	15.40342	110.5139195	-79.1306805	22.79237	108.4739805
-23.589907	30.733105	108.899376	-23.927563	19.031582	109.334183	30.117945	-3.340166	109.221527	32.218555	33.918812	111.212852	31.16825	15.289323	110.2171895	-79.023376	22.773841	108.4511765
-24.407061	30.935686	108.771194	-23.946466	19.000574	109.175705	30.092224	-3.55563	108.915543	32.185394	33.765594	110.883331	31.138809	15.104982	109.899437	-79.031741	22.896166	108.451973
-25.222284	31.132423	108.751442	-23.995892	18.962353	109.025208	30.098167	-3.850413	108.565262	32.068832	33.647423	110.604301	31.0834995	14.898505	109.5847815	-79.0752835	23.026201	108.4656345
-25.875744	31.163788	108.568428	-24.042364	18.913153	108.859596	30.042648	-4.080403	108.292786	31.971449	33.558224	110.272278	31.0070485	14.7389105	109.282532	-79.0917765	23.0873955	108.43666
-26.959303	31.279495	108.374916	-24.113636	18.863279	108.612534	30.104286	-4.621161	108.163582	31.745476	33.554363	109.883026	30.924881	14.466601	109.023304	-79.152153	23.259957	108.201764
-27.70035	31.302435	108.269157	-24.19453	18.837652	108.491028	30.217651	-4.886147	108.095741	31.678974	33.599354	109.840919	30.9483125	14.3566035	108.96833	-79.3373725	23.3187005	108.013726
-28.409466	31.28838	108.243683	-24.214359	18.841028	108.470032	30.217987	-5.106369	108.22551	31.72047	33.749424	109.761063	30.9692285	14.3215275	108.9932865	-79.3979465	23.3605285	107.9467775
-28.998882	31.250509	108.274719	-24.204668	18.834156	108.536766	30.184456	-5.205973	108.272278	31.784639	34.131744	110.00705	30.9845475	14.4628855	109.139664	-79.3938835	23.2054265	107.933868
-29.666748	31.184536	108.331062	-24.231302	18.844837	108.65036	30.069775	-5.21519	108.42894	31.774914	34.592449	110.362991	30.9223445	14.6886295	109.3959655	-79.3849485	23.0010445	107.9047545
-30.255436	31.07045	108.399673	-24.239479	18.845459	108.754433	29.920847	-5.145435	108.606979	31.75841	34.98164	110.492935	30.8396285	14.9181025	109.549957	-79.3185865	22.7728155	107.958909
-30.701389	30.928553	108.450661	-24.239853	18.836849	108.829201	29.958191	-5.197647	108.542824	31.751505	35.211365	110.533127	30.854848	15.006859	109.5379755	-79.334554	22.666839	108.1204265
-31.480621	30.751154	108.602715	-24.20957	18.793056	108.978806	29.970316	-5.342678	108.658913	31.707817	35.409294	110.555603	30.8390665	15.033308	109.607258	-79.2582065	22.552804	108.350354
-31.806999	30.586731	108.755623	-24.199667	18.749935	109.075294	29.93331	-5.410321	108.720818	31.722954	35.402206	110.531631	30.828132	14.9959425	109.6262245	-79.227466	22.5039275	108.5243635
-32.225304	30.409929	108.890625	-24.151636	18.655071	109.180283	29.92312	-5.48144	108.711967	31.735546	35.37867	110.549225	30.829333	14.948615	109.630596	-79.132605	22.361527	108.72997
-32.567978	30.233955	108.989075	-24.114223	18.588348	109.24337	29.891375	-5.52165	108.650101	31.757854	35.351391	110.49678	30.8246145	14.9148705	109.5734405	-79.0530605	22.2618255	108.9132995
-32.795162	30.038685	109.048096	-24.046865	18.503349	109.244347	29.83585	-5.576648	108.571091	31.817318	35.29409	110.39119	30.826584	14.858721	109.4811405	-78.920314	22.147977	109.0075535
-33.022919	29.798594	109.105087	-23.998531	18.442362	109.239212	29.803791	-5.603728	108.41581	31.852499	35.270603	110.296989	30.828145	14.8334375	109.3563995	-78.825207	22.0512865	109.1220245
-33.264053	29.602062	109.116722	-23.94869	18.375572	109.220398	29.748291	-5.552295	108.387817	31.892204	35.232342	110.184387	30.8202475	14.8400235	109.286102	-78.7176275	21.9111205	109.154694
-33.423531	29.252743	109.145996	-23.947855	18.351641	109.214867	29.672224	-5.371173	108.247688	31.83128	35.224701	110.110596	30.751752	14.926764	109.179142	-78.647462	21.776518	109.250592
-33.548336	28.995127	109.135544	-23.999798	18.344526	109.178391	29.655537	-5.366207	108.147797	31.707256	35.299839	110.06324	30.6813965	14.966816	109.1055185	-78.6809925	21.722236	109.2512635
-33.619518	28.792269	109.099258	-24.079706	18.359039	109.113846	29.591911	-5.253489	108.063957	31.525013	35.369663	109.992203	30.558462	15.058087	109.02808	-78.717874	21.659991	109.199612
-33.596359	28.516808	109.048775	-24.134605	18.39801	109.020302	29.546759	-5.111785	107.964813	31.328484	35.417995	109.951973	30.4376215	15.153105	108.958393	-78.7068315	21.642915	109.082211
-33.568443	28.189833	109.018532	-24.160164	18.427128	108.972839	29.508478	-4.984622	107.892296	31.182013	35.507046	109.9188	30.3452455	15.261212	108.905548	-78.6655735	21.593044	109.04013
-33.466259	27.957067	108.946861	-24.147018	18.45121	108.890106	29.453295	-4.789898	107.854401	31.090227	35.648819	109.881889	30.271761	15.4294605	108.868145	-78.565797	21.4729595	108.912067
-33.292068	27.622042	108.862617	-24.153652	18.460459	108.826843	29.456293	-4.69431	107.794861	31.066093	35.804714	109.877457	30.261193	15.555202	108.836159	-78.568497	21.365716	108.817527
-32.956776	27.076344	108.436844	-24.171642	18.540623	108.506714	29.566366	-4.60359	107.848885	31.08638	35.978283	109.89035	30.326373	15.6873465	108.8696175	-78.669657	21.3938995	108.1438105
-32.72023	26.835522	107.843994	-24.192692	18.599403	108.068703	29.666142	-4.607321	108.039238	31.107334	36.012131	109.889374	30.386738	15.702405	108.964306	-78.772122	21.496401	107.1731
-32.391708	26.477459	107.023956	-24.245119	18.634336	107.434013	29.752645	-4.650914	108.220886	31.111673	36.009682	109.844795	30.432159	15.679384	109.0328405	-78.922397	21.589288	105.8351855
-32.082722	26.085258	105.912209	-24.279398	18.660616	106.549789	29.774353	-4.672407	108.437859	31.087435	35.968063	109.722366	30.430894	15.647828	109.0801125	-78.98969	21.673404	104.0194655
-31.795883	25.793102	104.622604	-24.343903	18.636517	105.504799	29.751682	-4.735627	108.594452	31.042021	35.867321	109.479836	30.3968515	15.565847	109.037144	-79.0846575	21.707187	101.972454
-31.424448	25.422609	103.338074	-24.455278	18.577381	104.40432	29.65661	-4.766722	108.687355	30.928829	35.72105	109.211365	30.2927195	15.477164	108.94936	-79.2032755	21.677598	99.85928
-31.097094	25.029139	102.091095	-24.45129	18.445417	103.341927	29.53256	-4.825084	108.748505	30.71801	35.508167	109.019836	30.125285	15.3415415	108.8841705	-79.027865	21.5492925	97.7996835
-30.70896	24.525026	100.493797	-24.465618	18.251823	101.991699	29.359573	-4.961799	108.734474	30.46619	35.230385	108.551201	29.9128815	15.134293	108.6428375	-78.8441175	21.369353	95.3405605
-30.530581	24.201818	99.638657	-24.42852	18.086151	101.225983	29.240406	-4.967268	108.524033	30.368752	34.974995	108.173546	29.804579	15.0038635	108.3487895	-78.661619	21.1684385	94.1031765
-30.325737	23.886816	98.96608	-24.330044	17.947332	100.583397	29.090303	-4.941057	108.274139	30.277437	34.756111	107.717239	29.68387	14.907527	107.995689	-78.343958	20.987137	93.171105
-30.235228	23.588915	98.491516	-24.182901	17.823996	100.129272	29.023054	-4.85204	108.0009	30.216143	34.666016	107.245758	29.6195985	14.906988	107.623329	-77.9854005	20.741004	92.635215
-30.256601	23.368914	98.151955	-24.043217	17.627312	99.844841	29.155884	-4.796752	107.665131	30.20607	34.600197	107.009125	29.680977	14.9017225	107.337128	-77.767411	20.3529015	92.352554
-30.287346	23.144531	98.009293	-23.900826	17.49299	99.705681	29.317099	-4.790919	107.522797	30.279758	34.515114	106.8349	29.7984285	14.8620975	107.1788485	-77.6000805	20.1238825	92.2325135
-30.355927	22.917412	97.888657	-23.769213	17.370544	99.620453	29.458305	-4.728614	107.514145	30.362165	34.416874	106.812538	29.910235	14.84413	107.1633415	-77.448661	19.896958	92.0775645
-30.688435	22.718271	97.774956	-23.710152	17.236708	99.593613	29.643291	-4.845507	107.676407	30.47142	34.303688	106.888161	30.0573555	14.7290905	107.282284	-77.4776595	19.7443255	91.904942
-31.053902	22.601517	97.758713	-23.711967	17.203329	99.640419	29.713175	-4.928798	107.861496	30.528563	34.210548	106.97068	30.120869	14.640875	107.416088	-77.544803	19.765783	91.86475
-31.336391	22.58456	97.712975	-23.684242	17.173779	99.685135	29.774067	-5.019504	108.00985	30.550638	34.118202	107.12571	30.1623525	14.549349	107.56778	-77.5308365	19.798209	91.80249
-31.786596	22.537502	97.670761	-23.647337	17.118692	99.682655	29.818842	-5.079986	108.090126	30.615517	34.022011	107.239189	30.2171795	14.4710125	107.6646575	-77.5118535	19.7663715	91.7006525
-32.320518	22.54011	97.61338	-23.604509	17.067423	99.684753	29.862488	-5.230048	108.093384	30.700052	33.9203	107.309891	30.28127	14.345126	107.7016375	-77.490288	19.78972	91.6678685
-32.806488	22.595449	97.519386	-23.544056	16.99151	99.638138	29.917866	-5.374118	107.954773	30.772797	33.825031	107.299103	30.3453315	14.2254565	107.626938	-77.4334435	19.7575635	91.649338
-33.423134	22.630981	97.401062	-23.472803	16.96587	99.614922	29.98164	-5.492841	107.687881	30.861059	33.723564	107.169426	30.4213495	14.1153615	107.4286535	-77.3669555	19.8163785	91.8011905
-34.474487	22.682037	97.207291	-23.492579	16.96504	99.610649	30.027596	-5.524778	107.159103	31.012398	33.503281	106.874809	30.519997	13.9892515	107.016956	-77.505155	19.9408285	92.204342
-35.151142	22.786478	97.122101	-23.153301	16.766787	99.390991	30.096561	-5.704663	106.740257	31.141529	33.3666	106.686485	30.619045	13.8309685	106.713371	-76.925647	19.7026055	92.068611
-36.050682	22.843924	97.111961	-23.003777	16.674761	99.362816	30.121237	-5.758331	106.188049	31.270557	33.16465	106.404724	30.695897	13.7031595	106.2963865	-76.703451	19.6463625	92.4292455
-36.951397	22.861629	97.183075	-22.811213	16.584705	99.281761	30.141323	-5.818033	105.339035	31.337708	32.915901	105.819832	30.7395155	13.548934	105.5794335	-76.3619415	19.620476	92.9840885
-37.828438	22.958273	97.358727	-22.59564	16.54611	99.203415	30.121759	-5.794165	104.21431	31.733454	32.572639	104.600563	30.9276065	13.389237	104.4074365	-76.1188865	19.702983	93.9993935
-38.868748	22.982536	97.811729	-22.390924	16.617229	99.231842	30.043606	-5.606887	102.445602	31.184259	32.515568	103.311119	30.6139325	13.4543405	102.8783605	-75.3957805	19.7801175	95.5853235
-39.915161	22.997761	98.542046	-22.128973	16.725864	99.188713	29.817772	-5.236763	100.158981	31.195387	32.006729	101.300308	30.5065795	13.384983	100.7296445	-74.7645255	20.066745	97.6477815
-41.332516	22.905169	99.63443	-21.775566	17.002193	99.006622	29.128027	-4.611256	96.260437	30.677254	32.518803	97.969437	29.9026405	13.9537735	97.114937	-73.4537725	20.0506125	100.898307
-42.259972	22.795729	100.418304	-21.70937	17.235584	98.906143	28.528797	-4.092769	93.975281	30.147898	32.769554	96.009407	29.3383475	14.3383925	94.992344	-72.7570875	20.1327755	102.819942
-43.170261	22.520823	100.981293	-21.730623	17.443157	98.758575	27.907885	-3.575931	92.036591	29.548784	33.090866	94.306496	28.7283345	14.7574675	93.1715435	-72.1895805	20.1288465	104.3456065
-43.941437	22.271736	101.287437	-21.894506	17.591518	98.439026	27.206131	-3.192321	90.431908	29.056532	33.330986	92.975349	28.1313315	15.0693325	91.7036285	-71.9203435	20.1137035	105.1744235
-44.690926	21.937754	101.455482	-22.139235	17.652216	98.176994	26.703897	-3.026122	89.294922	28.686789	33.479683	92.144165	27.695343	15.2267805	90.7195435	-71.973813	20.0776515	105.6344445
-45.290775	21.513247	101.536049	-22.389984	17.701717	98.052521	26.493532	-3.035159	88.745346	28.418129	33.55899	91.889748	27.4558305	15.2619155	90.317547	-72.2357985	20.1415185	105.787495
-45.764576	20.996494	101.589546	-22.589125	17.723032	98.135712	26.407265	-3.023094	88.717941	28.283831	33.611275	92.117241	27.345548	15.2940905	90.417591	-72.523798	20.1519735	105.853833
-46.025684	20.052576	101.856064	-22.730585	17.734184	98.557053	26.445892	-2.871521	89.165794	28.222584	33.769863	92.823936	27.334238	15.449171	90.994865	-72.795408	20.019197	106.119241
-46.004658	19.265574	102.06897	-22.709047	17.715977	98.872307	26.55851	-2.70937	89.469177	28.244934	33.915478	93.293228	27.401722	15.603054	91.3812025	-72.819816	19.8289	106.3634115
-45.80418	18.471937	102.193901	-22.586744	17.724596	99.115532	26.69628	-2.556266	89.650223	28.301201	34.045586	93.663506	27.4987405	15.74466	91.6568645	-72.6722285	19.704532	106.5741995
-45.508587	17.555418	102.189575	-22.482903	17.728529	99.301476	26.856808	-2.361758	89.727036	28.405628	34.185631	93.982094	27.631218	15.9119365	91.854565	-72.597024	19.5451215	106.748387
-45.071266	16.608683	102.134369	-22.39864	17.754301	99.442078	27.045298	-2.215731	89.800751	28.549448	34.389252	94.313339	27.797373	16.0867605	92.057045	-72.594653	19.4218415	106.827111
-44.509789	15.597716	101.961342	-22.309116	17.870764	99.578568	27.275467	-2.073706	90.003189	28.681856	34.603367	94.702034	27.9786615	16.2648305	92.3526115	-72.5968935	19.4766975	106.8045245
-43.745102	14.571783	101.735687	-22.257631	18.047611	99.744759	27.535254	-1.938429	90.463028	28.80525	34.804028	95.242928	28.170252	16.4327995	92.852978	-72.685514	19.6624225	106.63654
-42.464943	12.863392	101.377068	-22.212416	18.327885	100.068893	28.013382	-1.856484	91.497131	29.121256	35.026314	96.147408	28.567319	16.584915	93.8222695	-72.992151	20.070855	106.3155165
-41.391201	11.690081	101.094078	-22.224041	18.505629	100.25618	28.281931	-1.916646	92.344246	29.288504	35.056816	96.650719	28.7852175	16.570085	94.4974825	-73.2332995	20.441173	106.0148775
-40.229424	10.380081	100.90464	-22.223434	18.684534	100.460625	28.575029	-1.947814	93.235474	29.383305	35.076096	97.09185	28.979167	16.564141	95.163662	-73.426035	20.804927	105.757588
-38.912785	9.064465	100.743546	-22.249893	18.813425	100.635277	28.790152	-1.997113	94.176743	29.529795	35.089512	97.613022	29.1599735	16.5461995	95.8948825	-73.6597595	21.0806505	105.3756715
-37.47147	7.675996	100.679756	-22.21776	18.919104	100.869217	29.016245	-2.107023	95.327423	29.683771	35.054218	98.230156	29.350008	16.4735975	96.7787895	-73.785528	21.3646105	104.9596445
-35.893257	6.24055	100.784531	-22.245945	18.97098	101.211594	29.337715	-2.227857	96.607521	29.896513	35.001171	99.100914	29.617114	16.386657	97.8542175	-74.109004	21.555303	104.5689705
-34.252396	4.780009	101.058556	-22.256268	18.96019	101.647934	29.580584	-2.366828	98.140503	30.167189	34.950859	100.00869	29.8738865	16.2920155	99.0745965	-74.3864225	21.6283645	104.2212715
-31.518391	2.57705	101.742599	-22.247801	18.925592	102.386032	30.063967	-2.514589	100.358459	30.531588	34.922432	101.13044	30.2977775	16.2039215	100.7444495	-74.7933795	21.6472625	104.0276145
-29.602003	1.173856	102.399506	-22.20294	18.950914	102.829109	30.314953	-2.404818	101.825882	30.684671	34.941345	101.429092	30.499812	16.2682635	101.627487	-74.905692	21.6335645	104.030731
-27.586777	-0.174404	103.312096	-22.152727	19.077505	103.223335	30.6826	-2.157067	103.0056	30.559507	35.03577	101.395439	30.6210535	16.4393515	102.2005195	-74.9265075	21.7156585	104.2461505
-25.430605	-1.397981	104.2145	-22.114948	19.279585	103.399422	31.006454	-1.664837	103.799835	30.285019	35.276257	100.896835	30.6457365	16.80571	102.348335	-74.8756325	21.75346	104.450509
-23.287088	-2.49106	105.088783	-22.056059	19.445078	103.36274	31.269478	-1.225885	104.369461	29.946228	35.430111	100.156227	30.607853	17.102113	102.262844	-74.719971	21.788043	104.462636
-21.078569	-3.540301	105.728325	-22.087067	19.531384	103.273354	31.436783	-0.998763	104.761719	29.688353	35.420876	99.578896	30.562568	17.2110565	102.1703075	-74.736702	21.8517115	104.3764005
-18.860397	-4.486909	106.341064	-22.099644	19.447058	103.19101	31.525288	-1.039265	105.350685	29.561085	35.266907	99.217896	30.5431865	17.113821	102.2842905	-74.7424745	21.780295	104.0977295
-15.523927	-5.593145	107.300507	-22.238813	19.141609	103.146454	31.53828	-1.328904	106.609306	29.541687	34.77359	99.299232	30.5399835	16.722343	102.954269	-75.0176095	21.560875	103.338639
-13.217962	-6.027477	108.040131	-22.315832	18.939568	103.172661	31.542816	-1.53117	107.649109	29.624912	34.46698	99.631836	30.583864	16.467905	103.6404725	-75.215528	21.411231	102.7048495
-10.938322	-6.252094	108.783974	-22.419621	18.696344	103.292999	31.511641	-1.678791	108.669426	29.700882	34.245499	99.934662	30.6062615	16.283354	104.302044	-75.4455035	21.109334	102.283954
-8.610367	-6.25702	109.469292	-22.450539	18.476135	103.495201	31.523613	-1.735294	109.773781	29.749226	34.013546	100.318237	30.6364195	16.139126	105.046009	-75.5374975	20.813144	101.944393
-6.248334	-5.924446	110.375008	-22.501822	18.291441	103.888962	31.692909	-1.766074	110.92749	29.858721	33.94347	100.979164	30.775815	16.088698	105.953327	-75.779459	20.494184	101.824597
-3.920433	-5.375746	111.214432	-22.485992	18.114407	104.295959	31.854721	-1.754028	112.018082	30.027481	33.838844	101.619316	30.941101	16.042408	106.818699	-75.913085	20.186406	101.773219
-1.55555	-4.612045	111.882797	-22.430063	17.916901	104.722176	31.969088	-1.7687	113.040817	30.146736	33.732605	102.270599	31.057912	15.9819525	107.655708	-75.918038	19.8518495	101.788644
1.976236	-3.19896	112.277016	-22.31555	17.582058	105.300201	32.102417	-1.875898	114.085732	30.426662	33.625759	103.254951	31.2645395	15.8749305	108.6703415	-75.8956395	19.2891855	101.9300605
4.287415	-1.999334	112.365303	-22.224546	17.381439	105.666794	32.261654	-2.051265	114.678726	30.60306	33.618324	103.967285	31.432357	15.7835295	109.3230055	-75.881449	18.9793485	102.0105825
6.593901	-0.473002	112.354698	-22.109396	17.196812	106.063499	32.312141	-2.058805	115.190422	30.8153	33.688641	104.834511	31.5637205	15.814918	110.0124665	-75.7825125	18.578706	102.1145315
8.830893	1.206663	112.214958	-22.058538	17.100605	106.446754	32.402122	-2.206581	115.528	31.013706	33.834457	105.695686	31.707914	15.813938	110.611843	-75.82499	18.387272	102.281665
11.021531	3.131521	111.938736	-21.984785	17.024906	106.722549	32.429539	-2.149289	115.732834	31.142532	34.012878	106.631195	31.7860355	15.9317945	111.1820145	-75.7556055	18.1180175	102.2630835
13.18184	5.350603	111.815521	-21.94486	16.989445	107.078041	32.516163	-2.280901	115.944	31.343639	34.193897	107.816338	31.929901	15.956498	111.880169	-75.819621	18.022392	102.275913
15.214308	7.760007	111.976242	-21.870161	16.951172	107.595215	32.580269	-2.440515	116.518227	31.473524	34.305782	109.723915	32.0268965	15.9326335	113.121071	-75.7672185	17.9697105	102.069359
17.94906	11.987707	113.641479	-21.764568	16.788961	109.089592	32.597073	-2.979053	118.283096	32.030037	34.484222	114.17308	32.313555	15.7525845	116.228088	-75.842691	17.8253375	101.951096
19.569046	15.006354	115.499557	-21.709227	16.68141	110.371574	32.524975	-3.309154	119.722771	32.535152	34.587246	117.51709	32.5300635	15.639046	118.6199305	-75.9485175	17.723774	102.1232175
21.304543	18.060307	117.346619	-21.639807	16.673222	111.597778	32.463718	-3.606721	120.843254	32.906265	34.678345	120.763206	32.6849915	15.535812	120.80323	-75.9646055	17.810632	102.392326
20.843147	19.912558	119.306114	-21.504116	16.780846	112.598038	32.458679	-3.762872	121.510757	33.737526	34.712978	123.129021	33.0981025	15.475053	122.319889	-76.1063345	18.086639	102.876187
18.559952	20.787867	120.651031	-21.40914	17.05065	113.266464	32.549812	-3.779344	121.48455	34.106159	34.848289	124.789619	33.3279855	15.5344725	123.1370845	-76.1462655	18.5668275	103.3958435
16.633854	21.540503	120.782211	-21.141199	17.295643	113.390205	32.581242	-3.611567	120.843567	34.395008	34.940369	125.587486	33.488125	15.664401	123.2155265	-75.770523	18.926885	103.5648835
14.721602	22.256474	119.798828	-21.07732	17.685919	113.236748	32.568462	-3.334918	119.869301	34.668034	35.077709	125.650146	33.618248	15.8713955	122.7597235	-75.772888	19.5004425	103.7137725
11.813656	23.802565	118.659164	-20.982841	18.452726	112.691132	32.66428	-2.654081	118.141769	34.909363	35.571289	125.077057	33.7868215	16.458604	121.609413	-75.7525035	20.446848	103.772851
10.013699	24.947449	117.587639	-20.928244	18.954536	112.288094	32.718636	-2.113921	117.067955	35.00481	35.987396	124.438812	33.861723	16.9367375	120.7533835	-75.718211	20.9723345	103.8228045
7.985506	25.952169	116.827545	-20.878265	19.475378	112.014153	32.840698	-1.588183	116.237579	35.071796	36.4445	123.727165	33.956247	17.4281585	119.982372	-75.712777	21.5225975	104.045934
5.829846	26.95759	116.12722	-21.074121	20.067791	111.895821	32.981079	-1.125901	115.56485	35.113014	36.807079	123.139259	34.0470465	17.840589	119.3520545	-76.1952885	22.294993	104.4395875
3.619229	27.788893	115.54686	-20.956989	20.399084	111.756447	33.135353	-0.780676	115.108574	35.220413	37.106853	122.490082	34.177883	18.1630885	118.799328	-76.091861	22.6350795	104.713566
1.320316	28.456652	115.115013	-20.82679	20.647806	111.622551	33.261181	-0.483556	114.691986	35.4305	37.424026	121.829582	34.3458405	18.470235	118.260784	-75.9994205	22.825377	104.984318
-0.952365	29.007595	114.126991	-20.642656	20.808725	111.410202	33.377724	-0.238871	114.277283	35.641827	37.702187	121.040169	34.5097755	18.731658	117.658726	-75.7950875	22.885792	105.161678
-4.620757	29.63422	112.898293	-20.460428	21.103603	111.055817	33.470177	0.053154	113.734734	35.477932	38.06538	119.983742	34.4740545	19.059267	116.859238	-75.3949105	23.147939	105.252396
-7.160412	29.871899	112.248886	-20.395861	21.219566	110.867737	33.522472	0.161946	113.602341	35.498161	38.158745	119.175385	34.5103165	19.1603455	116.388863	-75.3020385	23.2787865	105.346611
-9.832439	30.092148	111.647781	-20.395988	21.368593	110.7276	33.52927	0.269902	113.482407	35.525284	38.318909	118.469238	34.527277	19.2944055	115.9758225	-75.319253	23.4427805	105.4793775
-12.436559	30.150986	111.253716	-20.418514	21.454283	110.609833	33.478626	0.403365	113.427414	35.535164	38.539738	117.696396	34.506895	19.4715515	115.561905	-75.343923	23.4370145	105.657761
-15.140316	30.209196	110.759888	-20.389482	21.616112	110.515633	33.479996	0.64126	113.273918	35.42485	38.718197	116.949142	34.452423	19.6797285	115.11153	-75.231387	23.5524955	105.919736
-17.906437	30.252457	110.273148	-20.506931	21.771959	110.428009	33.47784	0.888671	113.041161	35.203945	38.959011	116.241264	34.3408925	19.923841	114.6412125	-75.3547545	23.620077	106.2148055
-20.526834	30.18545	109.850189	-20.552879	21.948318	110.340836	33.479187	1.178821	112.671303	34.986904	39.168617	115.40918	34.2330455	20.173719	114.0402415	-75.3388035	23.722917	106.6414305
-24.698225	30.089865	109.428619	-20.553917	22.153423	110.128891	33.477287	1.593165	111.875702	34.600506	39.518826	114.369186	34.0388965	20.5559955	113.122444	-75.1467305	23.7508505	107.135338
-27.386765	30.01638	109.502541	-20.64378	22.247766	110.106445	33.43911	1.895748	111.240982	34.372692	39.753975	113.723221	33.905901	20.8248615	112.4821015	-75.193461	23.6706705	107.7307885
-30.157518	29.896053	109.619072	-20.635355	22.290554	110.138412	33.373112	2.132935	110.553452	34.120426	39.96516	113.285408	33.746769	21.0490475	111.91943	-75.017479	23.5320605	108.357394
-32.866238	29.752312	109.87973	-20.699915	22.348541	110.34684	33.26952	2.373849	109.986458	33.82872	40.189205	113.020454	33.54912	21.281527	111.503456	-74.94895	23.415555	109.190224
-35.560356	29.579031	110.553955	-20.795336	22.44747	110.768913	33.135132	2.512093	109.630051	33.625675	40.354198	112.744316	33.3804035	21.4331455	111.1871835	-74.9710755	23.4617945	110.3506425
-38.254601	29.369501	111.561501	-20.84201	22.48732	111.345963	32.954258	2.630508	109.236099	33.425533	40.518391	112.553642	33.1898955	21.5744495	110.8948705	-74.8739155	23.4001905	111.7970555
-40.83358	29.137299	112.639427	-20.859787	22.560143	112.029778	32.692345	2.784836	108.916878	33.290386	40.637794	112.336388	32.9913655	21.711315	110.626633	-74.7109395	23.408971	113.432923
-44.581219	28.658682	114.278877	-20.951841	22.55703	113.019203	32.397289	2.855315	108.69062	33.156292	40.782642	112.096275	32.7767905	21.8189785	110.3934475	-74.6804725	23.2950815	115.6449585
-46.953678	28.320896	115.40406	-21.041983	22.566317	113.544594	32.130608	2.917054	108.327934	33.01115	40.849091	111.846306	32.570879	21.8830725	110.08712	-74.654845	23.2495615	117.002068
-49.275436	27.899	116.723183	-21.069912	22.567091	113.992897	31.802841	2.930269	107.663658	32.770256	40.92012	111.035629	32.2865485	21.9251945	109.3496435	-74.4263725	23.2089875	118.6361505
-51.354687	27.394724	118.221878	-20.97352	22.65663	114.320328	31.403599	3.112563	106.515244	32.383305	40.856735	108.972916	31.893452	21.984649	107.74408	-73.840492	23.328611	120.896576
-53.215736	26.940981	120.05011	-20.699722	22.84099	114.361382	30.941057	3.450001	104.676804	31.312252	40.675903	106.28598	31.1266545	22.062952	105.481392	-72.5260985	23.619028	123.241372
-54.879143	26.418261	121.883919	-20.467276	23.172695	114.207748	30.305088	3.71915	102.907768	30.01053	40.331161	103.36821	30.157809	22.0251555	103.137989	-71.092361	24.3202345	125.277507
-56.091816	25.747633	123.645256	-20.366539	23.484194	114.133163	29.610359	3.997578	101.149216	28.889826	40.72591	100.875648	29.2500925	22.361744	101.012432	-69.9831705	24.606644	127.253894
-58.019726	24.98373	125.590279	-20.556835	23.722721	113.907074	28.339582	4.147166	99.665222	27.679289	40.624886	97.992928	28.0094355	22.386026	98.829075	-69.1231055	25.059416	128.985073
-59.135365	24.393162	126.022194	-20.872444	23.838869	113.54612	27.732267	4.225874	98.972343	26.796623	40.555172	96.683853	27.264445	22.390523	97.828098	-69.009333	25.287215	129.264142
-60.164494	23.920731	126.078674	-21.249893	23.853344	113.070618	27.108011	4.358604	98.517975	26.112429	40.56741	95.907082	26.61022	22.463007	97.2125285	-69.110006	25.243681	128.9287075
-60.901268	23.429134	125.649727	-21.66357	23.815466	112.671974	26.545494	4.495872	98.242416	25.615391	40.604687	95.564682	26.0804425	22.5502795	96.903549	-69.4075825	25.0806525	128.440399
-61.593967	22.958799	125.221146	-21.873335	23.639101	112.224892	26.121798	4.551353	98.144043	25.22772	40.674366	95.436409	25.674759	22.6128595	96.790226	-69.421429	24.6653425	127.659558
-61.949356	22.512922	124.686073	-22.396593	23.69412	111.913391	25.796053	4.365404	98.155792	24.989597	40.749977	95.381561	25.392825	22.5576905	96.7686765	-70.186011	24.8305495	127.0581055
-62.047283	22.128687	124.080193	-22.69915	23.620262	111.557266	25.451496	4.085446	98.119789	24.840631	40.798737	95.34449	25.1460635	22.4420915	96.7321395	-70.5443635	24.7984325	126.3823925
-61.944275	21.553213	122.59169	-23.087008	23.512436	110.765457	25.019207	3.834681	97.924065	24.799715	40.760654	95.367172	24.909461	22.2976675	96.6456185	-71.083477	24.7272045	124.8852955
-61.891018	21.408251	120.954254	-23.340609	23.477112	110.008766	24.813768	3.742649	97.785835	24.955849	40.723915	95.467506	24.8848085	22.233282	96.6266705	-71.5660265	24.720942	123.3908615
-61.546345	21.100582	118.990616	-23.644751	23.489458	109.046043	24.736567	3.633891	97.698235	25.140265	40.728386	95.583015	24.938416	22.1811385	96.640625	-72.227918	24.7977775	121.451461
-60.955631	20.817099	116.786102	-23.808319	23.537548	107.936226	24.761183	3.582366	97.615257	25.275511	40.705647	95.642746	25.018347	22.1440065	96.6290015	-72.634985	24.9310895	119.2434505
-60.256119	20.615671	114.30262	-24.044067	23.550201	106.693077	24.820974	3.624744	97.550079	25.450521	40.658211	95.713509	25.1357475	22.1414775	96.631794	-73.2238815	24.9589245	116.75436
-59.310047	20.390024	111.841202	-24.335985	23.581627	105.45192	24.864807	3.732904	97.410278	25.730249	40.613625	95.822868	25.297528	22.1732645	96.616573	-73.969498	24.9899895	114.287267
-58.22419	20.223045	109.682045	-24.678984	23.598824	104.400848	24.766361	3.806294	97.248802	25.764051	40.586071	95.926201	25.265206	22.1961825	96.5875015	-74.623174	25.0014655	112.2141945
-56.174618	19.957073	107.377586	-25.221994	23.593801	103.240494	24.378012	3.727324	97.03083	25.590117	40.509201	95.766655	24.9840645	22.1182625	96.3987425	-75.4280525	25.0693395	110.0822455
-54.139309	20.130886	106.462563	-25.551807	23.578981	102.741135	24.085409	3.629395	96.806221	25.256342	40.277569	95.362602	24.6708755	21.953482	96.0844115	-75.7744895	25.20448	109.3978585
-52.78759	19.813753	105.955872	-25.827049	23.520401	102.435669	23.742725	3.530934	96.481613	24.924555	40.039242	94.814529	24.33364	21.785088	95.648071	-75.987738	25.255714	109.223267
-50.85804	19.71664	105.570435	-26.018265	23.418953	102.258873	23.40103	3.386125	96.091499	24.912786	39.607449	94.091087	24.156908	21.496787	95.091293	-76.193438	25.341119	109.426453
-48.74094	19.697395	105.242989	-26.188322	23.270786	102.203133	23.060783	3.228022	95.776405	24.691149	39.378437	93.732422	23.875966	21.3032295	94.7544135	-76.25261	25.2383425	109.6518525
-46.515282	19.674067	104.8563	-26.373581	23.07608	102.188095	22.798004	2.995087	95.598473	24.390566	39.055214	93.646759	23.594285	21.0251505	94.622616	-76.341447	25.1270095	109.753574
-44.164364	19.695776	104.562416	-26.494459	22.809944	102.239571	22.581911	2.719872	95.55246	24.290894	38.753521	93.793716	23.4364025	20.7366965	94.673088	-76.4253205	24.8831915	109.806054
-40.504791	19.704662	103.733353	-26.648691	22.380445	102.36248	22.520771	2.289998	95.823387	23.992167	38.584812	95.131775	23.256469	20.437405	95.477581	-76.553851	24.323485	109.247379
-37.885754	19.675394	103.157043	-26.682362	22.127798	102.426208	22.653248	1.995344	96.406898	24.349325	38.471268	96.674385	23.5012865	20.233306	96.5406415	-76.8660105	24.02229	108.3117745
-35.123821	19.706354	102.527298	-26.757372	21.852697	102.428009	22.968781	1.620255	97.542	24.968563	38.337517	99.067444	23.968672	19.978886	98.304722	-77.483416	23.726508	106.551296
-32.121998	19.634697	102.07251	-26.715092	21.456606	102.566948	23.452627	1.087347	99.553276	25.751465	38.314323	102.427544	24.602046	19.700835	100.99041	-78.03223	23.212377	104.143486
-29.299152	19.542356	102.480545	-26.876783	21.134989	103.275192	23.958809	0.425401	102.603134	26.568901	38.265858	106.35688	25.263855	19.3456295	104.480007	-79.017421	22.9243485	102.070377
-29.280245	18.770859	103.46907	-27.121241	20.943468	104.585693	24.720894	-0.298325	106.167984	27.129862	38.101589	110.604462	25.925378	18.901632	108.386223	-80.16786	22.985304	100.785163
-29.475365	17.938267	104.977188	-27.090757	20.614273	106.159004	25.324228	-0.808868	109.574532	27.555508	37.927074	114.235474	26.439868	18.559103	111.905003	-80.621382	22.669443	100.413005
-29.835711	16.493832	106.719193	-27.120209	20.332924	108.030304	25.848358	-1.195953	112.897232	27.941904	37.695789	117.109207	26.895131	18.249918	115.0032195	-81.135549	22.41593	101.0573885
-30.112398	15.623015	107.15152	-27.142012	20.383343	108.626831	26.004965	-1.401253	113.621994	28.01289	37.472294	117.341827	27.0089275	18.0355205	115.4819105	-81.2929515	22.7311655	101.7717515
-30.417496	14.667556	107.229042	-26.898405	20.307714	108.714447	26.116982	-1.617845	113.595436	28.174574	37.127705	116.939476	27.145778	17.75493	115.267456	-80.942588	22.860498	102.161438
-30.730612	13.617023	107.23568	-26.763981	20.157253	108.790161	26.215467	-1.936508	113.40873	28.376228	36.742996	116.244797	27.2958475	17.403244	114.8267635	-80.8238095	22.911262	102.7535585
-31.183804	12.589891	107.401184	-26.638517	19.972368	108.895432	26.312292	-2.343544	113.188126	28.557236	36.324726	115.550568	27.434764	16.990591	114.369347	-80.711798	22.954145	103.421517
-31.693214	11.499218	107.559586	-26.521236	19.738567	108.946976	26.394043	-2.716996	112.907913	28.72653	35.930679	114.7715	27.5602865	16.6068415	113.8397065	-80.6027585	22.8702925	104.0542455
-32.24773	10.422838	107.672241	-26.354971	19.483757	108.943893	26.53104	-2.975147	112.510323	28.8183	35.613644	113.963661	27.67467	16.3192485	113.236992	-80.384612	22.6482655	104.650794
-33.087658	8.848558	108.137428	-25.989637	19.099464	109.238342	26.879862	-3.325887	111.97084	29.064386	35.193108	112.981781	27.972124	15.9336105	112.4763105	-79.951398	22.2653175	106.0003735
-33.645897	7.844926	108.53537	-25.660515	18.835098	109.55777	27.160778	-3.55158	111.754463	29.305405	34.911072	112.645424	28.2330915	15.679746	112.1999435	-79.5541215	21.99045	106.9155965
-34.256668	6.84125	109.059616	-25.359467	18.540638	109.952805	27.434629	-3.849498	111.634567	29.595604	34.599094	112.486244	28.5151165	15.374798	112.0604055	-79.2340505	21.706478	107.8452045
-34.824814	5.873236	109.463074	-25.107647	18.206942	110.35643	27.623791	-4.209374	111.418365	29.892984	34.251339	112.330223	28.7583875	15.0209825	111.874294	-78.9736815	21.3929015	108.838566
-35.449745	4.944922	109.805023	-24.845766	17.88036	110.619225	27.770563	-4.561325	110.998283	30.154408	33.860977	112.005951	28.9624855	14.649826	111.502117	-78.6540175	21.110894	109.736333
-36.009113	4.050565	109.997383	-24.608852	17.604015	110.749733	27.906105	-4.842867	110.492752	30.329811	33.527241	111.492813	29.117958	14.342187	110.9927825	-78.335662	20.865843	110.5066835
-36.59016	3.174399	110.136887	-24.413364	17.378798	110.79464	28.036425	-4.985287	109.824409	30.447376	33.287418	110.981766	29.2419005	14.1510655	110.4030875	-78.0686285	20.6065305	111.1861925
-37.37878	1.920014	110.319695	-24.160709	17.095835	110.833046	28.187939	-5.100372	108.808754	30.518589	33.05827	110.119522	29.353264	13.978949	109.464138	-77.674682	20.212721	112.201954
-37.855328	1.092663	110.473274	-24.04278	16.923016	110.852562	28.245548	-5.201184	108.20726	30.487406	32.899315	109.633377	29.366477	13.8490655	108.9203185	-77.452037	19.9969665	112.7848055
-38.288639	0.292697	110.857346	-23.937504	16.736244	111.027077	28.291315	-5.259873	107.846581	30.443352	32.709202	109.191154	29.3673335	13.7246645	108.5188675	-77.2423415	19.7478235	113.5352865
-38.639355	-0.5238	111.402596	-23.806013	16.514917	111.346779	28.352356	-5.539221	107.520638	30.317015	32.440056	108.834587	29.3346855	13.4504175	108.1776125	-76.9467115	19.5794165	114.5159455
-38.90173	-1.314139	112.14241	-23.677645	16.246958	111.775887	28.355324	-5.759755	107.325325	30.249727	32.088169	108.445862	29.3025255	13.164207	107.8855935	-76.6578155	19.329709	115.6661805
-39.102009	-2.124129	112.930382	-23.481998	15.95721	112.233543	28.435829	-6.106484	107.168129	30.216629	31.681454	108.122063	29.326229	12.787485	107.645096	-76.290225	19.126935	116.82199
-39.19854	-2.916038	113.551155	-23.282537	15.677203	112.599098	28.51004	-6.481618	107.079681	30.246189	31.241739	107.858727	29.3781145	12.3800605	107.469204	-75.9431885	18.9743455	117.728992
-39.178108	-4.076202	114.236832	-23.040371	15.21909	112.932144	28.620338	-7.032327	106.983986	30.33889	30.571301	107.609581	29.479614	11.769487	107.2967835	-75.560356	18.668693	118.5675045
-39.061218	-4.83487	114.451576	-22.927773	14.915954	113.062096	28.705839	-7.444281	106.938911	30.352465	30.183802	107.458435	29.529152	11.3697605	107.198673	-75.384698	18.4621475	118.925519
-38.890438	-5.555677	114.600494	-22.871008	14.63898	113.072678	28.739325	-7.693142	106.776894	30.365986	29.846022	107.239151	29.5526555	11.07644	107.0080225	-75.2946715	18.20152	119.1373335
-38.635536	-6.256372	114.600395	-22.821796	14.402544	112.952576	28.761667	-7.913988	106.503807	30.309999	29.570326	106.923233	29.535833	10.828169	106.71352	-75.179425	17.976919	119.191632
-38.282944	-6.948587	114.359352	-22.800974	14.181401	112.712929	28.775469	-8.090867	106.148399	30.226633	29.342709	106.567833	29.501051	10.625921	106.358116	-75.102999	17.736881	119.067742
-37.827278	-7.62916	114.013222	-22.837786	13.980593	112.384346	28.753979	-8.278415	105.829445	30.109262	29.127327	106.157005	29.4316205	10.424456	105.993225	-75.1071925	17.53673	118.775467
-37.274448	-8.268379	113.608673	-22.908216	13.779369	111.998711	28.675211	-8.439594	105.401932	29.98715	28.865099	105.658066	29.3311805	10.2127525	105.529999	-75.1476125	17.3459855	118.467423
-36.251717	-9.231553	112.916016	-23.031185	13.494916	111.448334	28.478367	-8.686527	104.800484	29.647509	28.560776	104.970657	29.062938	9.9371245	104.8855705	-75.125308	17.0527075	118.0110975
-35.535206	-9.841144	112.439384	-23.182634	13.329185	111.106422	28.359243	-8.873418	104.419792	29.487068	28.319866	104.522049	28.9231555	9.723224	104.4709205	-75.2884235	16.935146	117.7419235
-34.598206	-10.439476	111.93248	-23.318649	13.142626	110.842964	28.193682	-9.059797	104.089355	29.348396	28.116879	104.239594	28.771039	9.528541	104.1644745	-75.408337	16.756711	117.5214535
-33.638451	-11.024674	111.547363	-23.400312	12.962535	110.625603	28.082966	-9.288549	103.893257	29.24403	27.90192	104.016685	28.663498	9.3066855	103.954971	-75.464122	16.6183845	117.296235
-32.405357	-11.631176	111.255684	-23.450031	12.86077	110.429634	28.001944	-9.491966	103.803192	29.191593	27.705006	103.780952	28.5967685	9.10652	103.792072	-75.4968305	16.61502	117.067196
-31.131193	-12.216922	110.989822	-23.52808	12.780942	110.151817	27.971203	-9.694371	103.804947	29.117918	27.499687	103.482727	28.5445605	8.902658	103.643837	-75.6007205	16.659226	116.659797
-29.786896	-12.755011	110.721375	-23.56498	12.686847	109.792877	27.973682	-9.894521	103.882454	29.034922	27.257465	103.079498	28.504302	8.681472	103.480976	-75.634262	16.692222	116.104778
-27.609188	-13.530564	110.293839	-23.711071	12.599596	109.086693	27.969927	-10.187904	104.072227	28.860786	26.873489	102.418587	28.4153565	8.3427925	103.245407	-75.8374985	16.8563995	114.927979
-25.790592	-14.138527	109.901115	-23.812876	12.537736	108.478378	27.989166	-10.399995	104.264282	28.778076	26.618883	101.950905	28.383621	8.109444	103.1075935	-76.009373	16.966028	113.8491625
-24.349159	-14.473623	109.338509	-23.916418	12.415214	107.733246	28.021172	-10.651341	104.468979	28.770771	26.316305	101.603653	28.3959715	7.832482	103.036316	-76.2288075	16.997946	112.430176
-22.299679	-15.075066	108.697578	-24.05686	12.250011	106.893921	28.003702	-10.911694	104.685883	28.816179	26.011791	101.322769	28.4099405	7.5500485	103.004326	-76.5236605	16.9499735	110.783516
-20.534554	-15.418443	108.002296	-24.172615	12.002401	106.016472	28.002342	-11.177322	104.875305	28.877787	25.715637	101.107452	28.4400645	7.2691575	102.9913785	-76.7852945	16.7356445	109.0415655
-18.862576	-15.664739	107.160591	-24.294628	11.785607	105.029045	28.03862	-11.36506	105.00367	28.92923	25.504566	101.0345	28.483925	7.069753	103.019085	-77.073181	16.501461	107.039005
-16.99135	-15.857044	106.252632	-24.404236	11.574123	103.971062	28.049278	-11.531688	105.080948	28.987486	25.355917	100.926079	28.518382	6.9121145	103.0035135	-77.326854	16.2361315	104.9386105
-14.038528	-16.03558	104.930855	-24.53882	11.318406	102.300156	28.084288	-11.685634	105.079987	29.014799	25.189373	100.679695	28.5495435	6.7518695	102.879841	-77.6271835	15.8849425	101.720471
-11.986701	-16.065144	104.105446	-24.56805	11.21804	101.097847	28.100895	-11.730772	105.044617	29.041702	25.158447	100.470711	28.5712985	6.7138375	102.757664	-77.7073985	15.7222425	99.43803
-9.977367	-15.926708	103.349091	-24.560755	11.185571	99.912643	28.134474	-11.743707	104.882362	29.075649	25.127405	100.113464	28.6050615	6.691849	102.497913	-77.7265715	15.679293	97.327373
-7.997803	-15.716195	102.620354	-24.435459	11.181492	98.686584	28.181311	-11.715259	104.722198	29.17585	25.073505	99.682686	28.6785805	6.679123	102.202442	-77.5494985	15.683861	95.170726
-5.949537	-15.466017	101.931419	-24.273689	11.191282	97.558418	28.262362	-11.70944	104.565727	29.359821	25.01029	99.322838	28.8110915	6.650425	101.9442825	-77.3584695	15.732139	93.1725535
-3.998085	-15.039555	101.349663	-24.04141	11.167782	96.562019	28.422741	-11.720326	104.453766	29.594294	24.986519	99.145241	29.0085175	6.6330965	101.7995035	-77.0913375	15.7024675	91.3245345
-2.011344	-14.573953	100.829987	-23.819691	11.180137	95.657578	28.638245	-11.768087	104.357079	29.825172	25.05411	99.094788	29.2317085	6.6430115	101.7259335	-76.8710905	15.7172625	89.5892225
0.807888	-13.581244	100.152603	-23.412481	11.22815	94.506668	28.938522	-11.57143	104.124664	30.178864	25.253656	99.072701	29.558693	6.841113	101.5986825	-76.383655	15.615187	87.4146535
2.659961	-12.862732	99.755318	-23.114584	11.270471	93.78775	29.174295	-11.413658	104.060242	30.404371	25.433428	99.166519	29.789333	7.009885	101.6133805	-76.018501	15.531057	85.9621195
4.389508	-11.995158	99.500305	-22.88068	11.313171	93.130043	29.414167	-11.284848	104.058601	30.659565	25.620422	99.341583	30.036866	7.167787	101.700092	-75.798226	15.458555	84.559994
6.020055	-11.052427	99.284386	-22.573776	11.365542	92.566818	29.650671	-11.115122	104.038559	30.887789	25.83643	99.424133	30.26923	7.360654	101.731346	-75.416782	15.37043	83.40229
7.553425	-10.029859	99.161301	-22.338861	11.463487	92.060333	29.870033	-10.934676	104.008339	31.071466	26.028242	99.365242	30.4707495	7.546783	101.6867905	-75.1484715	15.380191	82.4338755
8.938875	-8.806777	99.029755	-22.150394	11.556347	91.575645	30.059427	-10.7736	103.971481	31.259922	26.177031	99.220345	30.6596745	7.7017155	101.595913	-74.9604625	15.4109785	81.555377
10.326311	-7.691444	98.847298	-21.968472	11.61466	91.1343	30.188564	-10.65432	103.938866	31.420855	26.284424	99.048607	30.8047095	7.815052	101.4937365	-74.7416535	15.414268	80.7748635
11.296093	-5.312886	98.555199	-21.674635	11.688868	90.645386	30.382765	-10.524942	103.90329	31.656134	26.378849	98.892914	31.0194495	7.9269535	101.398102	-74.3687195	15.4507825	79.89267
11.952276	-3.831228	98.304596	-21.494217	11.747501	90.434738	30.513811	-10.437858	103.920326	31.844538	26.46747	98.839722	31.1791745	8.014806	101.380024	-74.1676085	15.480196	79.489452
12.426493	-2.015692	98.116791	-21.314859	11.840202	90.303711	30.687744	-10.328269	103.899727	32.023449	26.57884	98.821396	31.3555965	8.1252855	101.3605615	-73.9853145	15.5551185	79.2468605
12.915477	-0.278684	97.834999	-21.130665	11.922521	90.249176	30.849609	-10.204368	103.889641	32.201305	26.725296	98.850021	31.525457	8.260464	101.369831	-73.786787	15.584578	79.128521
13.168867	1.716815	97.64492	-20.974005	12.034176	90.255775	31.014967	-10.045561	103.920914	32.366405	26.892918	98.95327	31.690686	8.4236785	101.437092	-73.638696	15.6446735	79.074458
13.407378	3.778426	97.409668	-20.834688	12.177869	90.327057	31.187067	-9.850455	103.936195	32.508514	27.141678	99.104004	31.8477905	8.6456115	101.5200995	-73.5171665	15.7101265	79.1340145
13.530268	5.882284	97.142059	-20.695873	12.316428	90.448883	31.374949	-9.614978	103.88591	32.648281	27.382227	99.249855	32.011615	8.8836245	101.5678825	-73.403361	15.7492315	79.3298835
13.567281	9.341293	96.771667	-20.468483	12.557694	90.778885	31.71339	-9.220388	103.706833	32.849224	27.841055	99.544174	32.281307	9.3103335	101.6255035	-73.218273	15.8050545	79.9322665
13.485556	11.80936	96.578148	-20.334837	12.71331	91.116295	31.987848	-8.910227	103.538528	32.987103	28.201345	99.83934	32.4874755	9.645559	101.688934	-73.1571495	15.781061	80.543656
13.224475	14.332058	96.527267	-20.223072	12.85075	91.527939	32.265965	-8.577466	103.318451	33.087036	28.615211	100.216125	32.6765005	10.0188725	101.767288	-73.1226445	15.6826275	81.28859
12.907907	17.00087	96.528229	-20.149973	13.002469	91.904427	32.490517	-8.18244	103.095009	33.171402	29.061249	100.59774	32.8309595	10.4394045	101.8463745	-73.1309055	15.5655335	81.9624795
12.469069	19.715611	96.570335	-20.079824	13.218406	92.215584	32.729378	-7.800282	102.76368	33.2444	29.517225	100.984993	32.986889	10.8584715	101.8743365	-73.146537	15.5783405	82.5568315
11.930963	22.482956	96.623207	-20.01693	13.446954	92.415436	32.937469	-7.391931	102.41777	33.319016	29.994833	101.308586	33.1282425	11.301451	101.863178	-73.1621025	15.592457	82.967694
11.356223	25.329967	96.570038	-19.954977	13.706175	92.487823	33.127701	-6.992041	101.969513	33.394432	30.41205	101.495895	33.2610665	11.7100045	101.732704	-73.1710205	15.7023455	83.242942
10.356255	29.546595	96.346985	-19.793257	14.13856	92.360756	33.410255	-6.426335	101.189613	33.541409	30.940012	101.456848	33.475832	12.2568385	101.3232305	-73.062346	16.0202815	83.3982815
9.634259	32.323685	96.147118	-19.652765	14.463197	92.17411	33.588799	-6.118702	100.55307	33.701591	31.230053	101.313438	33.645195	12.5556755	100.933254	-72.950725	16.3707185	83.414966
8.842033	35.155254	96.009071	-19.506355	14.756804	91.952576	33.715839	-5.861484	99.929825	33.916748	31.491491	101.151657	33.8162935	12.8150035	100.540741	-72.8290035	16.6986045	83.364411
7.961117	37.943939	95.971184	-19.360445	15.071635	91.766327	33.857208	-5.628127	99.308144	34.136761	31.700521	100.986862	33.9969845	13.036197	100.147503	-72.7178745	17.107073	83.385151
7.065608	40.691109	96.023453	-19.203297	15.369256	91.645988	33.997585	-5.353065	98.804535	34.306519	31.957525	100.927139	34.152052	13.30223	99.865837	-72.558646	17.436282	83.426139
6.055528	43.408936	96.24913	-19.031818	15.68181	91.657326	34.152447	-5.048402	98.410866	34.493523	32.254322	101.01017	34.322985	13.60296	99.710518	-72.386621	17.76066	83.604134
4.976432	46.14209	96.639694	-18.889765	16.008253	91.751762	34.314354	-4.696085	98.128532	34.638321	32.571682	101.174721	34.4763375	13.9377985	99.6516265	-72.2558675	18.0787075	83.8518975
3.23307	50.073368	97.404137	-18.67264	16.478624	91.945625	34.575134	-4.154601	97.6698	34.848724	33.090034	101.428436	34.711929	14.4677165	99.549118	-72.057209	18.4895315	84.342132
1.990736	52.599751	97.99054	-18.56049	16.746729	92.063362	34.720345	-3.795045	97.297241	34.982765	33.38414	101.561607	34.851555	14.7945475	99.429424	-71.972535	18.6989105	84.6973
0.661708	55.011703	98.689499	-18.471386	17.042732	92.178207	34.835251	-3.380165	96.858871	35.071327	33.736893	101.724495	34.953289	15.178364	99.291683	-71.896061	18.9071	85.064731
-0.601331	56.858887	99.662277	-18.398838	17.316298	92.292793	34.931202	-2.960267	96.435509	35.152122	34.055672	101.923393	35.041662	15.5477025	99.179451	-71.839338	19.0848935	85.406135
-1.170305	56.272156	100.067589	-18.341129	17.580996	92.406837	35.04081	-2.558615	96.059074	35.239845	34.369904	102.173958	35.1403275	15.9056445	99.116516	-71.8225855	19.2563475	85.697158
-1.732961	55.292999	100.520874	-18.269634	17.818304	92.564438	35.099438	-2.193358	95.74205	35.375084	34.285175	102.451599	35.237261	16.0459085	99.0968245	-71.776529	19.5906995	86.0320515
-2.398387	54.388123	100.822281	-18.19891	18.060429	92.688873	35.147675	-1.84866	95.495773	35.436901	34.883907	102.637657	35.292288	16.5176235	99.066715	-71.690108	19.6032345	86.311031
-3.500732	52.944637	100.730217	-18.131405	18.473352	92.804871	35.21698	-1.345432	95.134163	35.532982	34.923702	102.663681	35.374981	16.789135	98.898922	-71.637791	20.157569	86.71082
-4.254126	51.897125	100.393852	-18.051687	18.805922	92.785492	35.214878	-0.937822	94.916656	35.562435	35.223625	102.495911	35.3886565	17.1429015	98.7062835	-71.4920305	20.4689425	86.8647005
-5.121075	50.714729	99.788788	-18.047853	19.151604	92.724243	35.230099	-0.58454	94.729462	35.557297	35.56319	102.255211	35.393698	17.489325	98.4923365	-71.489404	20.813883	86.9561495
-5.988071	49.492077	99.135414	-17.980717	19.489141	92.685562	35.219315	-0.297023	94.627174	35.540833	35.890896	101.939842	35.380074	17.7969365	98.283508	-71.341508	21.1813455	87.087616
-6.99032	48.0769	98.441887	-17.97216	19.815741	92.649857	35.233227	-0.009983	94.563789	35.540451	36.18259	101.568459	35.386839	18.0863035	98.066124	-71.331159	21.5451785	87.23359
-7.964756	46.608879	97.6623	-17.904058	20.107246	92.712662	35.251102	0.194107	94.635315	35.549862	36.466259	101.206734	35.400482	18.330183	97.9210245	-71.208598	21.884309	87.5042995
-9.049162	44.95575	96.959778	-17.8431	20.369518	92.898163	35.321678	0.245449	94.762886	35.614281	36.625038	100.887871	35.4679795	18.4352435	97.8253785	-71.1541795	22.3037925	87.9709475
-10.764607	42.353432	96.208191	-17.673933	20.688694	93.409294	35.42786	0.489714	95.208	35.762207	36.930393	100.255478	35.5950335	18.7100535	97.731739	-70.9428995	22.6673345	89.086849
-11.990225	40.457855	95.801804	-17.551275	20.828238	93.90374	35.507702	0.551086	95.644157	35.853668	37.075268	99.830345	35.680685	18.813177	97.737251	-70.783235	22.843299	90.070229
-13.29397	38.464821	95.519196	-17.516663	21.014	94.485046	35.567158	0.598145	96.139168	35.820602	37.598579	99.291145	35.69388	19.098362	97.7151565	-70.727206	22.929638	91.2549355
-14.615564	36.453609	95.44297	-17.447065	21.133766	95.11586	35.596115	0.669495	96.656693	35.773598	37.666115	98.738617	35.6848565	19.167805	97.697655	-70.5789865	23.099727	92.534065
-16.041008	34.382614	95.511292	-17.407967	21.236036	95.746071	35.618069	0.740383	97.215965	35.692204	37.701859	98.209816	35.6551365	19.221121	97.7128905	-70.4710705	23.250951	93.7792515
-17.469389	32.291454	95.687599	-17.460438	21.299107	96.324081	35.590847	0.777444	97.776482	35.4893	37.676292	97.758675	35.5400735	19.226868	97.7675785	-70.4609495	23.371346	94.8805835
-18.952887	30.177277	95.967537	-17.574606	21.296726	96.819756	35.510479	0.787366	98.311058	35.243492	37.59288	97.517517	35.3769855	19.190123	97.9142875	-70.5261975	23.403329	95.7252245
-21.122683	27.100281	96.481277	-17.788731	21.112759	97.465065	35.31583	0.705791	99.212166	34.865498	37.382721	97.510719	35.090664	19.044256	98.3614425	-70.668126	23.181262	96.5686875
-22.687429	25.12542	96.940292	-17.999882	20.963806	97.91095	35.181458	0.595002	99.75206	34.615376	37.269115	97.781967	34.898417	18.9320585	98.7670135	-70.898181	22.9955535	97.0548865
-24.165014	23.099287	97.419304	-18.210714	20.813612	98.31472	34.99197	0.559665	100.213608	34.41943	37.210907	98.14431	34.7057	18.885286	99.178959	-71.127128	22.741938	97.450481
-25.681612	21.253218	97.799957	-18.399767	20.710451	98.651245	34.802742	0.548197	100.515625	34.214836	37.181137	98.44252	34.508789	18.864667	99.4790725	-71.308323	22.556235	97.8234175
-27.117392	19.42942	98.099373	-18.615419	20.672012	98.880035	34.597775	0.586483	100.68177	33.987835	37.221069	98.692558	34.292805	18.903776	99.687164	-71.523643	22.440248	98.072906
-28.617966	17.717209	98.356781	-18.840551	20.648388	99.083015	34.398296	0.681077	100.799751	33.748795	37.310726	98.945229	34.0735455	18.9959015	99.87249	-71.7546475	22.3008745	98.29354
-30.08806	16.013788	98.558876	-19.071896	20.656656	99.258247	34.220875	0.823446	100.925003	33.508896	37.459236	99.234856	33.8648855	19.141341	100.0799295	-72.0086775	22.171971	98.4365645
-32.330997	13.63049	98.81031	-19.45026	20.669645	99.582062	34.027191	0.959767	101.248299	33.186768	37.672035	99.797531	33.6069795	19.315901	100.522915	-72.5074995	22.023389	98.641209
-33.89233	12.108866	99.055717	-19.696735	20.684126	99.755135	33.84959	1.016632	101.542137	32.986893	37.765491	100.113739	33.4182415	19.3910615	100.827938	-72.8117115	21.9771905	98.682332
-35.421024	10.683664	99.210442	-19.941708	20.64917	99.950386	33.68927	0.99	101.837715	32.776939	37.785671	100.257065	33.2331045	19.3878355	101.04739	-73.1165205	21.9105045	98.853382
-36.97681	9.204473	99.408592	-20.137436	20.576862	100.041626	33.502819	0.912982	102.010025	32.551086	37.708324	100.205063	33.0269525	19.310653	101.107544	-73.3018245	21.843071	98.975708
-38.528404	7.847374	99.635323	-20.32081	20.438444	100.084015	33.313251	0.774559	102.121666	32.329842	37.504078	99.967911	32.8215465	19.1393185	101.0447885	-73.4631665	21.7375695	99.1232415
-40.02914	6.498185	100.03064	-20.472416	20.231169	100.162636	33.155819	0.52014	102.239571	32.123154	37.204311	99.644974	32.6394865	18.8622255	100.9422725	-73.5843185	21.6001125	99.3829995
-41.539558	5.181467	100.633896	-20.603735	19.913521	100.411774	32.996628	0.187309	102.408966	31.930479	36.810833	99.334595	32.4635535	18.499071	100.8717805	-73.6710235	21.327971	99.9517675
-43.797428	3.411759	102.00515	-20.729286	19.426136	101.031807	32.731125	-0.394831	102.614914	31.681072	36.091686	98.780663	32.2060985	17.8484275	100.6977885	-73.6646705	21.0038445	101.3658255
-45.229424	2.409885	103.26873	-20.723131	19.15139	101.547256	32.562176	-0.746119	102.459	31.485218	35.587887	98.121819	32.023697	17.420884	100.2904095	-73.469959	20.881896	102.8041025
-46.578968	1.594875	104.855659	-20.636814	18.893459	102.154137	32.341244	-1.07082	102.022682	31.239933	35.070961	97.182091	31.7905885	17.0000705	99.6023865	-73.0642165	20.7868475	104.7058875
-47.890247	0.874731	106.630005	-20.569559	18.662836	102.752876	32.015518	-1.320505	101.374855	30.898785	34.496834	96.051132	31.4571515	16.5881645	98.7129935	-72.5962695	20.7375075	106.7927585
-49.114407	0.329464	108.261421	-20.557915	18.455624	103.264511	31.556801	-1.522175	100.614906	30.397583	33.918999	94.817291	30.977192	16.198412	97.7160985	-72.093022	20.712836	108.8129235
-50.213558	-0.094716	109.781906	-20.668161	18.194332	103.67234	30.946449	-1.690937	99.765327	29.822906	33.367973	93.698418	30.3846775	15.838518	96.7318725	-71.7209995	20.550146	110.6128075
-51.346119	-0.520817	110.801804	-20.877892	17.935835	103.88269	30.265182	-1.860503	98.922401	29.226351	32.838898	92.785049	29.7457665	15.4891975	95.853725	-71.5015505	20.3824725	111.911655
-52.912025	-1.033038	111.432755	-21.298201	17.416159	103.858459	29.314644	-2.32373	97.843544	28.404232	32.108604	91.948631	28.859438	14.892437	94.8960875	-71.45584	19.939881	112.8208305
-53.798824	-1.289415	111.418953	-21.580133	17.055841	103.815933	28.729662	-2.656693	97.383926	28.008482	31.745037	91.838455	28.369072	14.544172	94.6111905	-71.529338	19.56751	113.0206755
-54.606636	-1.417895	111.230423	-22.023333	16.750153	103.772713	28.230492	-2.865662	97.052856	27.589109	31.545036	91.890396	27.9098005	14.339687	94.471626	-71.9564665	19.160619	113.0738
-55.277706	-1.439572	110.99707	-22.463135	16.542152	103.701889	27.77696	-2.961722	96.775871	27.119324	31.478443	91.892532	27.448142	14.2583605	94.3342015	-72.374412	18.8259435	113.0695765
-55.739628	-1.330236	110.863266	-22.916128	16.393494	103.639732	27.387815	-2.977504	96.521866	26.623663	31.44944	91.769043	27.005739	14.235968	94.1454545	-72.837995	18.55102	113.1340095
-56.045238	-1.099777	110.740662	-23.377916	16.215929	103.582359	27.017576	-3.096503	96.30246	26.096703	31.339514	91.652328	26.5571395	14.1215055	93.977394	-73.3129715	18.3103525	113.187324
-56.190323	-0.858622	110.632454	-23.8263	15.949919	103.53904	26.553484	-3.38481	96.110825	25.681664	31.070269	91.559647	26.117574	13.8427295	93.835236	-73.770174	18.0571085	113.242844
-56.057503	-0.364257	110.520828	-24.413883	15.45098	103.624832	25.957226	-3.984406	96.016411	25.20546	30.488852	91.540321	25.581343	13.252223	93.778366	-74.409109	17.649737	113.471298
-55.803871	0.045877	110.480522	-24.686752	15.158242	103.725838	25.688038	-4.285374	96.099136	24.87155	30.209354	91.707466	25.279794	12.96199	93.903301	-74.653298	17.354494	113.548375
-55.526142	0.557496	110.428879	-24.930706	14.948622	103.876862	25.495396	-4.458294	96.288422	24.645977	30.042353	91.839615	25.0706865	12.7920295	94.0640185	-74.9320985	17.1052145	113.6897055
-55.084793	1.197546	110.292419	-25.217871	14.714478	104.037567	25.341257	-4.563668	96.575188	24.44799	29.526497	92.254272	24.8946235	12.4814145	94.41473	-75.3303655	16.9475415	113.660404
-54.484303	1.856719	110.137733	-25.514904	14.499172	104.252831	25.212091	-4.717369	96.962349	24.255297	29.419577	92.810684	24.733694	12.351104	94.8865165	-75.763502	16.64724	113.6191455
-53.79541	2.567516	109.830185	-25.844299	14.253741	104.500282	25.108736	-4.915748	97.499947	24.070723	29.717514	93.582603	24.5897295	12.400883	95.541275	-76.2783275	16.106599	113.459289
-52.997696	3.386192	109.394035	-26.153963	14.024893	104.780426	24.990854	-5.14461	98.149277	24.072109	29.64048	94.751305	24.5314815	12.247935	96.450291	-76.8394075	15.801851	113.110561
-51.557827	4.666682	108.932899	-26.661137	13.601843	105.39727	24.82905	-5.650748	99.633591	24.434416	29.52681	97.427513	24.631733	11.938031	98.530552	-77.954007	15.265655	112.263988
-50.618683	5.672437	108.619019	-26.963249	13.289283	105.995514	24.901484	-6.121532	101.103676	24.844601	29.435781	99.933449	24.8730425	11.6571245	100.5185625	-78.7995405	14.9214415	111.4724655
-49.583633	6.609075	108.342445	-27.271471	12.951719	106.723801	25.077719	-6.661826	102.915176	25.448694	29.418867	102.940903	25.2632065	11.3785205	102.9280395	-79.8061485	14.5249175	110.5195625
-48.53474	7.569983	107.894989	-27.529564	12.593285	107.535133	25.265253	-7.308067	104.960693	26.185375	29.371675	106.293022	25.725314	11.031804	105.6268575	-80.784442	14.154766	109.4434085
-47.304905	8.491279	107.887558	-27.774693	12.252222	108.363434	25.392458	-7.977317	107.201126	26.941568	29.209475	109.762131	26.167013	10.616079	108.4816285	-81.716399	13.888365	108.2452395
-46.159187	9.473403	107.67585	-28.019836	11.9203	109.168793	25.452446	-8.706527	109.301773	27.502811	28.760481	112.884697	26.4776285	10.026977	111.093235	-82.5173005	13.813623	107.244351
-44.975327	10.536647	107.875671	-28.23731	11.678304	109.792641	25.409075	-9.289979	111.009857	27.787355	28.281597	115.197693	26.598215	9.495809	113.103775	-83.072835	13.860799	106.481507
-43.298306	12.030463	108.08419	-28.633291	11.632751	110.150024	25.140404	-9.718737	112.25544	27.740925	27.878368	116.892197	26.4406645	9.0798155	114.5738185	-83.7072465	14.1856865	105.7262295
-42.259106	13.035074	108.150909	-28.86314	11.716656	110.104607	24.939627	-9.835839	112.472427	27.571741	27.758133	117.12606	26.255684	8.961147	114.7992435	-83.981964	14.472165	105.4099705
-41.237759	13.906971	108.315567	-29.057512	11.807487	110.034225	24.710773	-9.951118	112.386635	27.439171	27.647516	116.90831	26.074972	8.848199	114.6474725	-84.189996	14.766775	105.4209775
-40.356712	14.726552	108.490631	-29.203152	11.844647	110.0196	24.522203	-10.137798	112.179718	27.316948	27.48226	116.626785	25.9195755	8.672231	114.4032515	-84.3258795	15.017063	105.6359485
-39.494381	15.530719	108.74852	-29.308521	11.801527	110.078705	24.321369	-10.240818	112.070236	27.27845	27.350256	116.234711	25.7999095	8.554719	114.1524735	-84.4169515	15.048335	106.0049365
-38.624123	16.173494	108.958527	-29.423737	11.745999	110.142113	24.194088	-10.37898	111.777092	27.237337	27.182478	115.854012	25.7157125	8.401749	113.815552	-84.5631865	15.090249	106.468674
-37.880146	16.793758	109.215675	-29.451975	11.682945	110.204903	24.055048	-10.538181	111.475197	27.212456	27.00214	115.418625	25.633752	8.2319795	113.446911	-84.537702	15.1339105	106.962895
-36.801155	17.651241	109.510864	-29.417679	11.52683	110.314713	24.0203	-10.775747	111.051666	27.294497	26.750877	114.924789	25.6573985	7.987565	112.9882275	-84.4927565	15.066095	107.6411985
-36.053272	18.238657	109.77684	-29.251692	11.446527	110.428001	24.135315	-10.93444	110.811279	27.435553	26.568213	114.789246	25.785434	7.8168865	112.8002625	-84.288818	15.0761675	108.0557395
-35.306564	18.709526	110.064278	-29.025993	11.331573	110.606506	24.331211	-11.106969	110.574814	27.618092	26.39035	114.740372	25.9746515	7.6416905	112.657593	-84.0266375	15.0214555	108.555419
-34.555389	19.108374	110.390511	-28.774256	11.279383	110.753181	24.539427	-11.244255	110.326324	27.865532	26.249483	114.703621	26.2024795	7.502614	112.5149725	-83.7509915	15.056152	108.9913895
-33.875626	19.433481	110.620918	-28.528721	11.211993	110.836876	24.779293	-11.359291	110.07309	28.097952	26.130644	114.663025	26.4386225	7.3856765	112.3680575	-83.4960645	15.0383095	109.3056945
-33.204857	19.722191	110.813286	-28.278255	11.224037	110.942032	25.066763	-11.419728	109.850204	28.308062	26.065943	114.679459	26.6874125	7.3231075	112.2648315	-83.2439225	15.1249665	109.6192325
-32.542011	19.931826	110.96096	-28.075684	11.270653	111.037827	25.358444	-11.465756	109.687515	28.522835	26.032341	114.70742	26.9406395	7.2832925	112.1974675	-83.0920075	15.2580135	109.8781865
-31.539736	20.182508	111.194099	-27.7985	11.375858	111.156525	25.773832	-11.497697	109.658669	28.856138	26.0403	114.68544	27.314985	7.2713015	112.1720545	-82.911985	15.4804145	110.1409955
-30.905613	20.233799	111.228493	-27.657084	11.471673	111.242355	26.034161	-11.522964	109.681679	29.032663	26.049105	114.732002	27.533412	7.2630705	112.2068405	-82.84758	15.6802755	110.2778695
-30.198734	20.184166	111.240837	-27.484715	11.542549	111.293427	26.315233	-11.476458	109.639763	29.195169	26.054457	114.665016	27.755201	7.2889995	112.1523895	-82.724631	15.7960985	110.4344645
-29.567772	20.073927	111.197594	-27.343348	11.590517	111.278328	26.628515	-11.469785	109.493843	29.342709	26.03816	114.574883	27.985612	7.2841875	112.034363	-82.672308	15.8968465	110.522293
-28.936338	19.92503	111.137451	-27.136913	11.586937	111.225304	26.880295	-11.518802	109.346985	29.521158	26.022747	114.369629	28.2007265	7.2519725	111.858307	-82.4745525	15.9219015	110.592301
-28.322399	19.693605	110.931763	-26.959562	11.615635	111.117615	27.163452	-11.562883	109.082924	29.661566	25.973078	114.081551	28.412509	7.2050975	111.5822375	-82.331633	16.0261725	110.6529925
-27.770128	19.430477	110.739662	-26.729578	11.608369	110.952377	27.392071	-11.619436	108.917465	29.766617	25.950336	113.801453	28.579344	7.16545	111.359459	-82.0385	16.051288	110.545295
-26.878675	19.081779	110.547279	-26.503668	11.613257	110.850266	27.693859	-11.587076	108.634659	29.928272	25.986614	113.451729	28.8110655	7.199769	111.043194	-81.8184015	16.026745	110.657338
-26.225121	18.839275	110.490105	-26.311255	11.650247	110.799049	27.876123	-11.633543	108.618637	30.081564	26.045948	113.278244	28.9788435	7.2062025	110.9484405	-81.6013535	16.0942915	110.6496575
-25.636805	18.530447	110.416641	-26.110258	11.692721	110.779106	28.125269	-11.656644	108.60968	30.232412	26.1098	113.151001	29.1788405	7.226578	110.8803405	-81.3993565	16.158864	110.6778715
-24.937551	18.18252	110.377571	-25.897926	11.813253	110.80275	28.372791	-11.625503	108.697601	30.432096	26.188553	113.10936	29.4024435	7.281525	110.9034805	-81.1982955	16.344981	110.7020195
-24.267138	17.800577	110.300781	-25.670681	11.948274	110.766235	28.675837	-11.727701	108.851715	30.692598	26.296022	113.082932	29.6842175	7.2841605	110.9673235	-81.0255795	16.6123875	110.5651465
-23.672461	17.426357	110.269119	-25.493282	12.076795	110.762001	29.021381	-11.840124	108.967422	30.940407	26.455927	113.04052	29.980894	7.3079015	111.003971	-80.967458	16.8456885	110.520031
-23.059221	17.041531	110.171402	-25.257788	12.246604	110.721375	29.363993	-11.873631	109.126923	31.20248	26.68441	112.981888	30.2832365	7.4053895	111.0544055	-80.7988125	17.0878185	110.3883445
-22.011257	16.567364	110.089783	-24.910593	12.477695	110.657593	29.900694	-11.784529	109.233498	31.505796	27.031643	112.91571	30.703245	7.623557	111.074604	-80.524431	17.331833	110.240582
-21.318974	16.224007	110.020172	-24.688038	12.642654	110.657837	30.280954	-11.745484	109.290016	31.726837	27.319908	112.791183	31.0038955	7.787212	111.0405995	-80.3799715	17.498096	110.2750745
-20.316498	15.687889	109.814224	-24.429907	12.729946	110.573265	30.600456	-11.647124	109.19989	31.945396	27.621111	112.624313	31.272926	7.9869935	110.9121015	-80.13274	17.4728985	110.2344285
-19.557899	15.246437	109.627678	-23.935184	12.70029	110.304688	30.865732	-11.507978	109.093262	32.150318	27.804226	112.288155	31.508025	8.148124	110.6907085	-79.378393	17.252456	109.9186675
-19.162363	15.065321	109.573273	-23.876598	12.911783	110.216331	31.098715	-11.345634	108.934975	32.331226	27.99769	111.885452	31.7149705	8.326028	110.4102135	-79.4681665	17.497538	110.0224485
-18.388636	14.601968	109.235229	-23.637074	13.001497	109.975731	31.285923	-11.207706	108.778931	32.50214	28.19347	111.465706	31.8940315	8.492882	110.1223185	-79.1681795	17.510112	109.8291435
-17.616781	14.34114	109.035278	-23.407139	13.096036	109.800743	31.480371	-10.993006	108.70961	32.609238	28.357941	111.080971	32.0448045	8.6824675	109.8952905	-78.8590825	17.5096045	109.7061955
-16.428474	13.9224	108.767662	-23.13866	13.247624	109.566879	31.754545	-10.642112	108.692215	32.737152	28.589859	110.680939	32.2458485	8.9738735	109.686577	-78.5231685	17.5213745	109.447181
-15.591529	13.580828	108.626305	-22.9807	13.363914	109.458717	31.898054	-10.409589	108.636597	33.140434	28.700626	110.286156	32.519244	9.1455185	109.4613765	-78.480644	17.5823095	109.4560575
-14.746075	13.316854	108.500603	-22.850842	13.469362	109.322487	32.019199	-10.137221	108.620979	32.8326	29.122877	110.328461	32.4258995	9.492828	109.47472	-78.1275835	17.445896	109.170254
-14.020549	13.060188	108.40033	-22.721539	13.556547	109.237816	32.157551	-9.894742	108.54158	32.981869	29.388571	110.21283	32.56971	9.7469145	109.377205	-78.012788	17.3661795	109.098427
-13.297696	12.915325	108.341812	-22.636087	13.658638	109.127823	32.261864	-9.639011	108.498749	33.099983	29.757954	110.064102	32.6809235	10.0594715	109.2814255	-77.9530975	17.2578045	108.9742205
-12.547525	12.821193	108.229759	-22.511751	13.760789	109.036659	32.369621	-9.374818	108.51046	33.62056	29.948017	109.891304	32.9950905	10.2865995	109.200882	-78.0185925	17.2349785	108.872436
-11.812028	12.739667	108.122864	-22.409433	13.887713	108.986153	32.526459	-9.121124	108.546066	33.393265	30.409885	110.147942	32.959862	10.6443805	109.347004	-77.778728	17.1310455	108.625302
-10.626062	12.5705	108.082817	-22.238815	14.084532	108.901428	32.72477	-8.751776	108.801094	33.688293	30.796375	110.36657	33.2065315	11.0222995	109.583832	-77.6841615	17.1467645	108.219024
-9.858504	12.502453	108.123375	-22.072163	14.182486	108.898567	32.822029	-8.551602	109.0336	33.864124	31.009489	110.516693	33.3430765	11.2289435	109.7751465	-77.4874025	17.1360285	108.0219875
-9.063142	12.443902	108.198914	-21.931164	14.293526	108.935165	32.996361	-8.492366	109.2976	34.066284	31.119728	110.74382	33.5313225	11.313681	110.02071	-77.3936505	17.273371	107.84962
-8.334264	12.336063	108.309891	-21.828518	14.398602	108.930466	33.15773	-8.446508	109.725395	34.620163	31.043812	110.773804	33.8889465	11.298652	110.2495995	-77.5459825	17.498552	107.6113325
-7.637432	12.125666	108.497963	-21.696838	14.478578	108.980286	33.328697	-8.474689	110.180428	34.765163	31.088526	111.189041	34.04693	11.3069185	110.6847345	-77.440606	17.6502375	107.2758375
-6.936338	11.974422	108.664474	-21.669416	14.551962	108.982742	33.493778	-8.422213	110.733368	34.900757	31.051952	111.644157	34.1972675	11.3148695	111.1887625	-77.5360995	17.7890545	106.7767215
-6.237409	11.754539	108.840225	-21.629284	14.645782	108.937965	33.630112	-8.277751	111.384903	35.010475	31.007675	112.096802	34.3202935	11.364962	111.7408525	-77.5788615	17.926602	106.1350775
-5.30027	11.509762	109.119797	-21.674807	14.817236	108.781685	33.853676	-8.138837	112.405121	35.110458	31.11504	112.900673	34.482067	11.4881015	112.652897	-77.831681	18.1463705	104.910473
-4.754317	11.408164	109.33136	-21.737967	14.971977	108.696213	33.949181	-7.95744	113.066826	35.161572	31.312069	113.386848	34.5553765	11.6773145	113.226837	-78.0313105	18.2666395	104.165589
-4.276365	11.332012	109.494148	-21.745621	15.121646	108.614418	34.089535	-7.831893	113.604225	35.270504	31.528303	113.768265	34.6800195	11.848205	113.686245	-78.1712615	18.395087	103.542591
-3.910871	11.235101	109.636429	-21.733887	15.306611	108.544281	34.23156	-7.61193	114.034912	35.376701	31.783661	114.029984	34.8041305	12.0858655	114.032448	-78.2719045	18.5273565	103.056114
-3.554407	11.159537	109.762337	-21.678024	15.490786	108.50592	34.363029	-7.414515	114.253662	35.490082	32.040833	114.146484	34.9265555	12.313159	114.200073	-78.2826035	18.668413	102.811767
-3.225244	11.115012	109.818291	-21.584419	15.716794	108.50322	34.514362	-7.147203	114.361252	35.580425	32.276657	114.18866	35.0473935	12.564727	114.274956	-78.2162315	18.868861	102.731484
-2.956224	11.140975	109.864021	-21.472546	15.940876	108.544662	34.657902	-6.918473	114.313866	35.669579	32.520981	114.141487	35.1637405	12.801254	114.2276765	-78.1088325	19.080498	102.8616475
-2.63285	11.162486	109.853836	-21.323658	16.300051	108.589554	34.786495	-6.537601	114.135239	35.774479	32.853848	113.952621	35.280487	13.1581235	114.04393	-77.927803	19.4419785	103.135178
-2.476411	11.248252	109.822174	-21.240017	16.567411	108.619484	34.865471	-6.312967	113.947807	35.812576	33.036324	113.78524	35.3390235	13.3616785	113.8665235	-77.8190575	19.7731435	103.3724445
-2.386783	11.351129	109.745361	-21.195135	16.834658	108.617317	34.908344	-6.045484	113.78434	35.798637	33.254753	113.608322	35.3534905	13.6046345	113.696331	-77.7437605	20.0646815	103.538303
-2.372082	11.519008	109.642326	-21.128687	17.126871	108.535645	34.942276	-5.769056	113.61824	35.796986	33.528824	113.457886	35.369631	13.879884	113.538063	-77.627005	20.373858	103.533227
-2.416189	11.74755	109.52269	-21.101219	17.434587	108.46434	34.947136	-5.501252	113.486687	35.811642	33.813515	113.304939	35.379389	14.1561315	113.395813	-77.581827	20.7130425	103.532867
-2.519767	12.031601	109.387901	-21.103416	17.716854	108.354721	34.959385	-5.252438	113.372505	35.518009	34.204437	113.29615	35.238697	14.4759995	113.3343275	-77.445529	20.9577085	103.3751145
-2.64242	12.337491	109.256638	-21.090172	17.981527	108.260414	34.957325	-5.058315	113.262154	35.454472	34.440811	113.170937	35.2058985	14.691248	113.2165455	-77.3862425	21.271806	103.3042825
-2.873197	12.889026	109.089828	-21.092405	18.296215	108.181213	34.960323	-4.794397	113.124374	35.531044	34.703247	113.015953	35.2456835	14.954425	113.0701635	-77.4304935	21.638005	103.2922625
-3.040141	13.308294	109.003708	-21.052092	18.499374	108.129272	34.944794	-4.670476	113.024689	35.592175	34.846912	112.950874	35.2684845	15.088218	112.9877815	-77.3726685	21.91053	103.2707625
-3.229459	13.728552	108.947578	-20.984022	18.700447	108.132156	34.919052	-4.491379	112.928436	35.729424	34.962807	112.887527	35.324238	15.235714	112.9079815	-77.292282	22.16518	103.3563305
-3.463995	14.185397	108.893761	-20.90328	18.895741	108.177055	34.926311	-4.390894	112.815186	35.786201	35.071651	112.814095	35.356256	15.3403785	112.8146405	-77.162816	22.4511035	103.5394695
-3.696385	14.654134	108.841026	-20.852802	19.090563	108.193375	34.869041	-4.243937	112.643372	35.866138	35.17564	112.668648	35.3675895	15.4658515	112.65601	-77.0731935	22.7152745	103.73074
-3.94716	15.186053	108.706955	-20.809671	19.293547	108.16214	34.791641	-4.077038	112.448593	35.798992	35.297215	112.340614	35.2953165	15.6100885	112.3946035	-76.9146585	22.9770055	103.9296765
-4.18769	15.757743	108.486153	-20.731712	19.521978	108.054207	34.658077	-3.815813	112.150215	35.723347	35.361324	111.701241	35.190712	15.7727555	111.925728	-76.654136	23.2712005	104.182686
-4.625925	16.655802	107.778252	-20.631565	19.906406	107.604515	34.494129	-3.559712	111.378418	35.372322	35.514347	109.972015	34.9332255	15.9773175	110.6752165	-76.1963555	23.8354945	104.5338135
-4.919468	17.338768	107.019066	-20.541378	20.17522	107.091782	34.322395	-3.33596	110.567329	35.052681	35.520721	108.336449	34.687538	16.0923805	109.451889	-75.770294	24.2580595	104.731675
-5.170144	18.102051	106.139076	-20.437891	20.379894	106.500832	34.157383	-3.176135	109.774445	34.701847	35.46336	106.53334	34.429615	16.1436125	108.1538925	-75.305397	24.6161755	104.8477715
-5.375482	18.900208	105.355621	-20.318537	20.505983	105.975258	34.06218	-3.019723	108.993614	34.43121	35.365059	104.869308	34.246695	16.172668	106.931461	-74.883769	24.839298	105.019055
-5.571823	19.745529	104.67627	-20.23802	20.520685	105.598557	33.965103	-2.994859	108.232735	34.236805	35.204243	103.572723	34.100954	16.104692	105.902729	-74.576994	24.936678	105.294385
-5.691461	20.651443	104.117714	-20.14419	20.417671	105.327927	33.848969	-3.060692	107.794617	34.148705	34.59351	102.590324	33.998837	15.766409	105.1924705	-74.287217	25.068933	105.4633835
-5.743738	21.716444	103.676163	-20.087498	20.246374	105.166832	33.795586	-3.280231	107.246307	34.018158	34.385883	102.02401	33.906872	15.552826	104.6351585	-74.081868	24.939922	105.6985055
-5.730407	23.434084	103.183899	-19.997908	19.905432	105.000832	33.532509	-3.388	106.476631	33.989605	34.123814	101.650581	33.761057	15.367907	104.063606	-73.756873	24.442957	105.938058
-5.599537	24.741182	102.913368	-19.976061	19.677197	104.884995	33.37545	-3.507515	105.994011	33.993851	34.127567	101.514755	33.6846505	15.310026	103.754383	-73.6367725	24.044368	106.015607
-5.407451	26.07303	102.616653	-19.995602	19.476948	104.682663	33.229717	-3.555644	105.398216	33.976269	34.130478	101.442841	33.602993	15.287417	103.4205285	-73.594197	23.666479	105.9447975
-5.187662	27.568684	102.351227	-20.044214	19.348345	104.471947	33.147301	-3.498631	104.97966	33.930416	34.181248	101.366425	33.5388585	15.3413085	103.1730425	-73.6272865	23.3553815	105.7708515
-4.87723	29.147144	102.161552	-20.10408	19.314985	104.272415	33.161034	-3.461949	104.416656	33.817776	34.366943	101.42305	33.489405	15.452497	102.919853	-73.697565	23.177473	105.624977
-4.466779	30.721586	102.0933	-20.173374	19.325996	104.096375	33.057877	-3.261932	104.048813	33.737148	34.669842	101.59037	33.3975125	15.703955	102.8195915	-73.7442605	22.948037	105.3731585
-4.003514	32.383369	102.137901	-20.254772	19.417707	103.965363	32.904514	-3.010044	103.803215	33.646847	34.900845	101.959	33.2756805	15.9454005	102.8811075	-73.7852245	22.8900135	105.0496185
-3.138318	34.781731	102.503876	-20.399744	19.458569	103.750992	32.566132	-2.647092	103.576042	33.594234	35.421734	103.06002	33.080183	16.387321	103.318031	-73.879671	22.529817	104.183953
-2.452395	36.445038	103.024124	-20.532782	19.464592	103.623756	32.212776	-2.458364	103.577232	33.786865	35.62994	104.21524	32.9998205	16.585788	103.896236	-74.0653845	22.343396	103.351276
-1.711191	37.947731	103.85215	-20.680216	19.396629	103.472183	31.838318	-2.404003	103.655716	34.023731	35.608559	106.050552	32.9310245	16.602278	104.853134	-74.2914565	22.19098	102.091232
-0.912242	39.317886	105.28479	-20.881136	19.236906	103.439125	31.503654	-2.602492	103.900803	34.286205	35.587959	108.468918	32.8949295	16.4927335	106.1848605	-74.6572015	21.9810785	100.6933895
-0.126949	40.499054	107.143639	-21.084293	19.084114	103.437065	31.182163	-2.91297	104.302383	34.988941	35.17498	110.481354	33.085552	16.131005	107.3918685	-75.254138	22.037223	99.4822615
0.662253	41.578655	108.754265	-21.304073	19.091572	103.271233	30.98802	-3.056886	104.328491	35.080971	34.854008	111.899483	33.0344955	15.898561	108.113987	-75.6426415	22.284583	98.428479
1.389912	42.734707	109.680962	-21.455048	19.303286	102.852165	30.808008	-2.804542	103.99189	34.90062	34.726013	113.196686	32.854314	15.9607355	108.594288	-75.76441	22.6458365	97.110042
2.412181	44.044342	111.405838	-21.640278	19.679417	102.640678	30.802567	-2.45906	104.292145	35.070236	34.845173	114.845314	32.9364015	16.1930565	109.5687295	-76.2169575	23.1657775	95.7126265
3.068602	44.770416	112.419548	-21.664236	19.968315	102.719429	30.961313	-2.162471	104.344048	34.926437	34.92152	115.548744	32.943875	16.3795245	109.946396	-76.272347	23.5571055	95.492462
3.712903	45.337368	113.031326	-21.634174	20.225071	102.722313	31.358173	-2.101267	104.06411	34.973534	35.039951	115.9459	33.1658535	16.469342	110.005005	-76.4342015	23.9808	95.439621
4.318422	45.646671	113.600883	-21.512676	20.416937	102.764595	31.394791	-1.982789	104.024574	35.190975	35.043762	116.397598	33.292883	16.5304865	110.211086	-76.318235	24.3033875	95.318104
4.802055	45.711197	114.117599	-21.438494	20.593494	102.923882	31.54422	-1.958834	104.128014	35.368633	35.050751	116.742203	33.4564265	16.5459585	110.4351085	-76.3334145	24.6410295	95.4126555
5.195192	45.707451	114.320709	-21.348118	20.754936	103.090981	31.342777	-1.69848	104.39061	35.489239	35.129581	116.854607	33.416008	16.7155505	110.6226085	-76.112244	24.7943215	95.5593535
5.586744	45.551678	114.158157	-21.269588	20.939169	103.114235	31.727901	-1.698059	104.270294	35.546371	35.310993	116.905785	33.637136	16.806467	110.5880395	-76.176312	25.071871	95.6404305
5.977061	44.922024	113.712585	-21.203463	21.224426	103.078369	31.498161	-1.3377	104.616592	35.606163	35.593082	116.858353	33.552162	17.127691	110.7374725	-75.959088	25.321161	95.4192655
6.038709	44.258663	113.454964	-21.191191	21.353756	103.163406	31.576256	-1.270152	104.885605	35.624195	35.734035	116.889359	33.6002255	17.2319415	110.887482	-75.9826075	25.4755705	95.43933
6.019195	43.394409	113.20034	-21.161308	21.398319	103.265297	31.692087	-1.316802	105.218613	35.62077	35.82658	116.934433	33.6564285	17.254889	111.076523	-75.9790445	25.541749	95.454071
5.934907	42.367958	112.84951	-21.179209	21.407087	103.34771	31.714314	-1.247157	105.539917	35.60693	35.913883	116.96373	33.660622	17.333363	111.2518235	-76.01904	25.480811	95.4435965
5.762009	41.071236	112.449776	-21.178194	21.368845	103.483078	31.770988	-1.258593	105.823898	35.605747	35.985313	116.993942	33.6883675	17.36336	111.40892	-76.0447555	25.37433	95.557236
5.464126	39.633396	112.068108	-21.170649	21.306736	103.672318	31.853708	-1.254587	106.121841	35.580582	36.070724	117.074814	33.717145	17.4080685	111.5983275	-76.058443	25.2054035	95.7463085
5.142447	38.06012	111.843719	-21.136911	21.253109	103.950623	31.953886	-1.246958	106.582298	35.576817	36.175655	117.175652	33.7653515	17.4643485	111.878975	-76.0391735	25.0418695	96.022271
4.499339	35.391766	111.147675	-21.053757	21.154318	104.526138	32.219212	-1.254288	107.390892	35.587845	36.396378	117.383644	33.9035285	17.571045	112.387268	-76.0110425	24.737591	96.665008
3.982782	33.407436	110.706833	-21.040682	21.087574	104.953156	32.336246	-1.320466	108.024582	35.622952	36.529247	117.359329	33.979599	17.6043905	112.6919555	-76.060963	24.5707575	97.2143565
3.394564	31.266191	110.129181	-20.998486	21.002728	105.312599	32.462929	-1.454413	108.597733	35.672653	36.641819	117.087898	34.067791	17.593703	112.8428155	-76.064763	24.411753	97.7823825
2.743586	29.015717	109.428642	-20.983288	20.984034	105.592514	32.4972	-1.487789	109.10759	35.72142	36.760067	116.535225	34.10931	17.636139	112.8214075	-76.075886	24.331929	98.3636205
1.984469	26.724857	108.692207	-20.917639	20.958828	105.735718	32.525108	-1.540233	109.413956	35.747952	36.886101	115.531982	34.13653	17.672934	112.472969	-75.971808	24.244722	98.998467
1.167269	24.28161	107.813499	-20.86479	20.974447	105.724907	32.533562	-1.607275	109.405136	35.753838	36.966183	114.037788	34.1437	17.679454	111.721462	-75.87328	24.26944	99.728352
0.26975	21.896944	106.839417	-20.782814	20.977194	105.55899	32.494583	-1.574352	109.056137	35.636818	37.029541	112.220551	34.0657005	17.7275945	110.638344	-75.6313285	24.2267935	100.479636
-1.201745	18.188751	105.469986	-20.748682	20.978197	105.045128	32.356712	-1.50882	108.069542	35.009075	37.118198	108.98098	33.6828935	17.804689	108.525261	-75.1802575	24.151705	101.564995
-2.249245	15.739841	104.607941	-20.748526	20.95549	104.573822	32.23687	-1.515838	107.114967	35.168903	36.749744	106.592857	33.7028865	17.616953	106.853912	-75.1999385	24.294027	102.293732
-3.311924	13.353448	104.113098	-20.804411	20.884037	104.14753	32.098763	-1.575241	106.405708	34.374538	36.803047	104.993034	33.2366505	17.613903	105.699371	-74.8454725	24.154171	102.595689
-4.385912	11.003087	103.871918	-20.912964	20.754591	103.810463	32.011009	-1.695354	105.911591	33.932766	36.538311	103.597031	32.9718875	17.4214785	104.754311	-74.7978155	24.0877035	102.866615
-5.476005	8.752553	103.87925	-21.09021	20.566685	103.640076	31.863863	-1.854677	105.700752	33.5728	36.320652	103.012466	32.7183315	17.2329875	104.356609	-74.8987515	23.9003825	102.923543
-6.562778	6.604747	104.13858	-21.28598	20.368464	103.619537	31.674963	-1.992086	105.862846	33.285053	36.131729	102.841545	32.480008	17.0698215	104.3521955	-75.051968	23.6671065	102.8868785
-7.65729	4.570301	104.48172	-21.48444	20.161531	103.696381	31.570875	-2.141684	106.127045	33.070164	35.963123	102.939568	32.3205195	16.9107195	104.5333065	-75.2893995	23.4123425	102.8594555
-9.224401	1.734916	105.281792	-21.69141	19.92395	103.948952	31.442484	-2.242393	106.961754	32.799263	35.324062	103.422424	32.1208735	16.5408345	105.192089	-75.5036935	23.3070655	102.705815
-10.283796	-0.023428	106.095932	-21.813946	19.807165	104.302124	31.439859	-2.358236	107.90802	32.665329	35.579742	104.023621	32.052594	16.610753	105.9658205	-75.680486	23.003577	102.6384275
-11.358567	-1.573783	107.211113	-21.899921	19.694731	104.848518	31.468531	-2.560384	109.13768	32.733925	35.425972	104.897141	32.101228	16.432794	107.0174105	-75.90107	22.956668	102.6796255
-12.422495	-3.041278	108.396484	-21.938572	19.558849	105.455109	31.555399	-2.800787	110.514603	32.854889	35.243797	105.829002	32.205144	16.221505	108.1718025	-76.082288	22.896193	102.7384155
-13.52702	-4.314133	109.73288	-21.883028	19.400146	106.062271	31.668455	-2.959026	111.961433	32.995811	35.073944	106.782318	32.332133	16.057459	109.3718755	-76.098189	22.742833	102.7526665
-14.476308	-5.530581	110.952118	-21.839102	19.209999	106.689789	31.832239	-3.208038	113.419281	33.21817	34.908207	107.670319	32.5252045	15.8500845	110.5448	-76.2034085	22.5699135	102.834778
-15.430037	-6.652593	112.079605	-21.812386	18.983061	107.271667	31.969648	-3.414909	114.709732	33.455589	34.744297	108.382057	32.7126185	15.664694	111.5458945	-76.3373905	22.301428	102.9974395
-17.255842	-7.789111	113.606285	-21.986679	18.762857	108.132362	32.186337	-3.713826	116.115662	33.712952	34.348114	108.859634	32.9496445	15.317144	112.487648	-76.9230025	22.20857	103.777076
-18.350637	-8.413898	114.293251	-21.604172	18.282301	108.186707	32.287472	-3.886313	116.57103	33.757969	34.02216	108.764389	33.0227205	15.0679235	112.6677095	-76.2310645	21.4966785	103.7057045
-19.288906	-9.020653	114.689186	-21.503963	17.980556	108.328865	32.434002	-4.059818	116.685417	33.529568	33.769138	108.55088	32.981785	14.85466	112.6181485	-75.989711	21.106452	104.0395815
-20.610586	-9.175129	114.969185	-21.46068	17.692339	108.393227	32.511299	-4.227183	116.63443	33.723385	33.361294	107.953934	33.117342	14.5670555	112.294182	-76.038702	20.8176225	104.492272
-21.74365	-9.289898	115.047943	-21.443899	17.37974	108.372353	32.557693	-4.378548	116.392609	33.593151	33.07494	107.541916	33.075422	14.348196	111.9672625	-75.96322	20.411284	104.7774435
-22.834633	-9.26597	114.908669	-21.487492	17.06477	108.373405	32.577568	-4.522021	116.179825	33.430634	32.849094	107.236267	33.004101	14.1635365	111.708046	-75.979085	19.9660035	105.038764
-23.970327	-9.013072	114.698494	-21.764996	16.902401	108.604523	32.587128	-4.695994	115.975639	33.332043	32.725204	107.156479	32.9595855	14.014605	111.566059	-76.4895775	19.790197	105.642987
-25.701233	-8.409542	114.205193	-21.678789	16.291845	108.663956	32.571789	-4.917905	115.722748	33.122002	32.696182	107.39547	32.8468955	13.8891385	111.559109	-76.2044735	18.6945515	105.768803
-26.853195	-7.693878	113.769318	-21.759487	15.997428	108.842209	32.603275	-5.090673	115.422821	33.059887	32.683834	107.675911	32.831581	13.7965805	111.549366	-76.350555	18.1982755	106.135052
-27.991222	-6.780963	113.380775	-21.865524	15.759087	109.075394	32.518883	-5.200634	115.236916	32.994415	32.665695	107.973969	32.756649	13.7325305	111.6054425	-76.487697	17.7856435	106.5453455
-29.117376	-5.720345	112.860909	-21.984962	15.542017	109.320976	32.467373	-5.316047	114.92746	32.931698	32.684555	108.356522	32.6995355	13.684254	111.641991	-76.6694595	17.39978	106.999961
-30.255878	-4.458895	112.35833	-22.056246	15.353124	109.630775	32.431507	-5.417578	114.62915	32.897713	32.770828	108.800217	32.66461	13.676625	111.7146835	-76.777102	17.029623	107.5468665
-31.375116	-3.082315	112.013206	-22.152607	15.194114	109.983238	32.364868	-5.449477	114.373871	32.883816	32.905197	109.324493	32.624342	13.72786	111.849182	-76.929556	16.660368	108.117294
-32.501343	-1.437579	111.640533	-22.177603	15.058152	110.266891	32.355541	-5.485812	114.054657	32.911846	33.01236	109.843575	32.6336935	13.763274	111.949116	-76.9888995	16.35303	108.584666
-34.078644	1.181808	111.290764	-22.222713	14.938807	110.673248	32.367805	-5.584534	113.565659	33.041759	33.15403	110.366844	32.704782	13.784748	111.9662515	-77.150208	16.092866	109.3802445
-35.120781	3.089431	111.143875	-22.222288	14.922746	110.834106	32.335808	-5.617875	113.18412	33.064468	33.177746	110.488846	32.700138	13.7799355	111.836483	-77.144714	16.0655565	109.831729
-36.14452	5.093935	110.924133	-22.179037	14.961886	110.901794	32.301479	-5.609729	112.729347	33.073296	33.154419	110.399506	32.6873875	13.772345	111.5644265	-77.0454615	16.151427	110.2391615
-37.117596	7.210116	110.801056	-22.127813	15.04278	110.887779	32.244663	-5.538668	112.124695	33.072784	33.151314	110.106789	32.6587235	13.806323	111.115742	-76.9143495	16.279237	110.659816
-38.064625	9.354966	110.508224	-22.089975	15.125273	110.786179	32.16074	-5.429167	111.311981	33.089043	33.192272	109.599686	32.6248915	13.8815525	110.4558335	-76.8048415	16.3689935	111.1165245
-39.00061	11.598041	110.322426	-22.057259	15.259443	110.541153	32.053692	-5.305641	110.079849	32.916649	33.267159	108.820435	32.4851705	13.980759	109.450142	-76.5996885	16.538127	111.632164
-39.89389	13.853173	110.017967	-22.018272	15.347104	110.081078	31.796329	-5.111941	108.390633	33.138084	33.099022	107.36586	32.4672065	13.9935405	107.8782465	-76.5037505	16.7006675	112.2839095
-41.034233	17.281456	109.516014	-21.974112	15.523845	108.970215	31.256336	-4.580074	104.994705	32.60223	33.259048	104.862427	31.929283	14.339487	104.928566	-75.877507	16.708203	113.011864
-41.672241	19.630251	109.246483	-21.921867	15.689528	108.01133	30.739004	-3.98821	102.399658	31.807617	33.246277	103.14579	31.2733105	14.6290335	102.772724	-75.1170445	16.7500225	113.249936
-42.234135	21.88752	109.079872	-21.900219	15.909837	107.061806	30.11767	-3.261865	99.795715	31.232521	33.907036	101.313713	30.6750955	15.3225855	100.554714	-74.4755335	16.4970885	113.568898
-42.445534	24.107328	109.079453	-21.967051	16.18701	106.240822	29.466572	-2.327524	97.510597	30.647835	34.407757	99.883827	30.0572035	16.0401165	98.697212	-73.9913055	16.3339035	113.784432
-42.861111	26.377153	109.134033	-22.159424	16.492283	105.583656	28.870317	-1.399231	95.664063	30.111483	34.923935	98.911537	29.4909	16.762352	97.2878	-73.809748	16.222214	113.879512
-42.944782	28.549614	109.251472	-22.429176	16.829584	105.050972	28.294525	-0.584741	94.123955	29.638174	35.405678	98.094772	28.9663495	17.4104685	96.1093635	-73.8247015	16.2486995	113.9925805
-42.857708	30.462032	109.393295	-22.687027	17.134867	104.507156	27.682486	0.193152	92.65834	29.11397	35.863361	97.320679	28.398228	18.0282565	94.9895095	-73.772282	16.2414775	114.0248025
-42.358025	33.264713	109.433487	-23.113735	17.626184	103.668571	26.697412	1.162831	90.729446	28.369894	36.447784	96.137962	27.533653	18.8053075	93.433704	-73.761123	16.4470605	113.903438
-41.85516	34.971237	109.222672	-23.382675	17.915176	103.1297	26.119524	1.627871	89.720551	27.956898	36.69989	95.527565	27.038211	19.1638805	92.624058	-73.803561	16.6664715	113.635342
-41.179832	36.570286	109.007172	-23.655937	18.136005	102.611076	25.617218	1.95652	88.937286	27.617332	36.899563	94.966835	26.617275	19.4280415	91.9520605	-73.929149	16.8439685	113.2700915
-40.304699	37.982769	108.664253	-23.936916	18.35556	102.114807	25.296917	2.200072	88.325462	27.290403	37.079552	94.429169	26.29366	19.639812	91.3773155	-74.167492	17.071308	112.8522985
-39.265335	39.267002	108.096901	-24.090054	18.581976	101.667198	25.083876	2.410427	87.922676	26.99968	37.261234	94.010376	26.041778	19.8358305	90.966526	-74.221886	17.3281215	112.36787
-38.070091	40.365807	107.521904	-24.328165	18.7787	101.283836	24.938116	2.558964	87.772964	26.771332	37.391491	93.766739	25.854724	19.9752275	90.7698515	-74.511054	17.5821725	111.7978205
-36.71529	41.335327	106.87735	-24.49328	18.897038	100.943771	24.944876	2.517429	87.756287	26.694483	37.436352	93.673248	25.8196795	19.9768905	90.7147675	-74.8062395	17.8171855	111.1727745
-34.346767	42.563862	105.583252	-24.81004	19.055649	100.354889	25.029797	2.281487	88.07428	26.657089	37.339893	93.976593	25.843443	19.81069	91.0254365	-75.463523	18.300608	109.6843415
-32.660488	43.185692	104.672539	-25.057884	19.101784	99.8964	25.132959	2.023274	88.554871	26.770666	37.172421	94.639374	25.9518125	19.5978475	91.5971225	-76.0675805	18.6057205	108.1956775
-30.766705	43.645725	103.684845	-25.331551	19.113733	99.383934	25.259771	1.69674	89.436905	27.000957	36.932892	95.695663	26.130364	19.314816	92.566284	-76.793466	18.91265	106.201584
-28.953371	43.906044	102.899826	-25.672907	19.113575	98.844711	25.484741	1.276834	90.56868	27.15744	36.6217	97.116127	26.3210905	18.949267	93.8424035	-77.6669045	19.277883	103.8470185
-26.898844	43.980568	102.038048	-26.014021	19.133114	98.279778	25.6325	0.871339	91.889999	27.368631	36.376297	98.595619	26.5005655	18.623818	95.242809	-78.5286075	19.64241	101.316747
-24.865976	43.931564	101.247978	-26.353477	19.18185	97.71302	25.772646	0.505532	93.286163	27.457396	36.157719	99.997131	26.615021	18.3316255	96.641647	-79.321975	20.0320745	98.784393
-22.73035	43.712585	100.585159	-26.67301	19.291035	97.153542	25.902796	0.219267	94.61631	27.476963	36.020004	101.247238	26.6898795	18.1196355	97.931774	-80.0358995	20.4624345	96.37531
-19.613075	43.047478	99.692001	-27.091377	19.35144	96.150955	25.873804	-0.091673	96.126564	27.345367	35.893532	102.877472	26.6095855	17.9009295	99.502018	-80.7923395	20.8019505	92.799892
-17.603479	42.404465	99.336655	-27.303814	19.400595	95.492401	25.815472	-0.317858	96.955994	27.324072	35.781494	103.849854	26.569772	17.731818	100.402924	-81.1774	21.069372	90.581878
-15.635159	41.548466	99.215561	-27.37849	19.444704	94.961212	25.811424	-0.557181	97.794472	27.405777	35.69067	104.716644	26.6086005	17.5667445	101.255558	-81.3655805	21.3226635	88.666866
-13.801039	40.600494	99.148766	-27.403332	19.520367	94.540504	25.853998	-0.742376	98.502312	27.481705	35.688396	105.52478	26.6678515	17.47301	102.013546	-81.4745155	21.567724	87.067462
-12.006292	39.45126	99.142387	-27.294176	19.609884	94.191269	25.947615	-0.88142	99.0662	27.640291	35.635517	106.231392	26.793953	17.3770485	102.648796	-81.382305	21.8427195	85.733742
-10.362746	38.214928	99.242096	-27.04915	19.646881	93.899788	26.050959	-1.009334	99.65815	27.86442	35.526299	107.070541	26.9576895	17.2584825	103.3643455	-81.0559895	22.0352795	84.4352305
-8.873034	36.746609	99.606316	-26.759697	19.725313	93.865883	26.236721	-1.120543	100.367867	28.197014	35.430061	108.000275	27.2168675	17.154759	104.184071	-80.7362615	22.295867	83.547695
-6.990919	34.402771	100.267372	-26.19673	19.921041	94.107315	26.710392	-1.142047	101.650154	28.670715	35.428162	109.383476	27.6905535	17.1430575	105.516815	-80.0840135	22.6990245	82.697815
-5.914649	32.723694	100.514343	-25.609425	20.000336	94.233826	27.094454	-1.00679	102.432037	28.966375	35.616768	110.096184	28.0304145	17.304989	106.2641105	-79.2492645	22.695683	82.2035415
-4.996694	31.023306	100.53331	-25.159821	20.229412	94.380478	27.488745	-0.781929	103.015312	29.271456	35.857742	110.535957	28.3801005	17.5379065	106.7756345	-78.6997425	22.9209175	81.9853215
-4.20127	29.151594	100.415848	-24.979132	20.581331	94.605217	27.869984	-0.605398	103.365852	29.625849	36.09692	110.699532	28.7479165	17.745761	107.032692	-78.7061805	23.416901	82.177742
-3.597659	27.268579	100.10524	-24.632254	20.752977	94.676376	28.197121	-0.485206	103.439972	29.954996	36.254715	110.532974	29.0760585	17.8847545	106.986473	-78.3405665	23.6211995	82.366279
-3.144496	25.223988	99.606918	-24.366274	20.882288	94.694153	28.424606	-0.472541	103.352478	30.298645	36.316143	109.982811	29.3616255	17.921801	106.6676445	-78.0941735	23.842775	82.7206615
-2.892116	23.122631	98.9944	-24.124577	20.979189	94.71386	28.571758	-0.463551	103.106178	30.642096	36.377422	109.041992	29.606927	17.9569355	106.074085	-77.856081	24.0014425	83.353635
-2.837687	19.770857	98.0942	-23.826166	21.061396	94.782173	28.740656	-0.500851	102.590515	31.094351	36.366375	107.036987	29.9175035	17.932762	104.813751	-77.5698355	24.19003	84.750595
-3.028866	17.473457	97.548096	-23.687086	21.074018	94.897049	28.797255	-0.597575	102.259804	31.325951	36.287056	105.480103	30.061603	17.8447405	103.8699535	-77.435775	24.3032955	85.9241445
-3.424571	15.146502	97.307281	-23.590034	21.060888	95.162888	28.840837	-0.668697	101.981911	31.736147	36.042778	103.82338	30.288492	17.6870405	102.9026455	-77.46856	24.4347355	87.4231305
-3.97715	12.793723	97.396652	-23.471521	20.968081	95.649071	28.946718	-0.768425	101.851234	31.603184	35.665989	102.686798	30.274951	17.448782	102.269016	-77.217993	24.48738	89.029126
-4.663805	10.48005	97.692307	-23.364662	20.854229	96.223877	29.061201	-0.890225	101.741859	31.607767	35.911064	101.433548	30.334484	17.5104195	101.5877035	-77.063808	24.1980385	90.8600505
-5.40339	8.230846	98.153931	-23.227505	20.755634	96.767464	29.139593	-0.956021	101.665222	31.607605	35.771889	100.263931	30.373599	17.407934	100.9645765	-76.828609	24.103334	92.5703515
-6.241808	6.075347	98.679298	-23.082151	20.673227	97.317062	29.267956	-0.952521	101.656792	31.554285	35.645813	99.26358	30.4111205	17.346646	100.460186	-76.5754225	23.999808	94.173938
-7.555058	3.025539	99.690384	-22.836628	20.550114	98.095581	29.552135	-0.875017	101.872025	31.483034	35.636097	98.197868	30.5175845	17.38054	100.0349465	-76.1908405	23.719688	96.1562155
-8.438229	1.15612	100.471092	-22.634993	20.465637	98.591438	29.815514	-0.798132	102.173401	31.482147	35.646065	97.808052	30.6488305	17.4239665	99.9907265	-75.9188165	23.5073075	97.1921495
-9.347718	-0.584432	101.366249	-22.375532	20.408421	99.032494	30.122265	-0.720828	102.652428	31.540302	35.676365	97.624565	30.8312835	17.4777685	100.1384965	-75.5823475	23.3390735	97.9264915
-10.229692	-2.184905	102.296997	-22.077089	20.330971	99.42231	30.444569	-0.701005	103.335281	31.643318	35.576569	97.653458	31.0439435	17.437782	100.4943695	-75.1981215	23.22416	98.3502505
-11.167698	-3.611894	103.430176	-21.749886	20.193569	99.819374	30.796068	-0.821564	104.191078	31.844891	35.425396	98.11129	31.3204795	17.301916	101.151184	-74.8202515	23.085222	98.487564
-12.097783	-4.846402	104.528137	-21.421768	20.026001	100.27655	31.184704	-1.025721	105.252228	32.228828	35.235077	98.696655	31.706766	17.104678	101.9744415	-74.550302	22.947324	98.5786585
-13.042943	-5.952225	105.505844	-21.122459	19.847092	100.612274	31.570425	-1.271848	106.208824	32.622566	34.94648	99.12812	32.0964955	16.837316	102.668472	-74.3414135	22.856868	98.556076
-14.534402	-7.365055	106.482063	-20.640326	19.514528	100.764259	32.021896	-1.622441	106.87854	33.106831	34.34951	99.01236	32.5643635	16.3635345	102.94545	-73.8450155	22.6655215	98.583068
-15.518234	-8.077567	106.882309	-20.357784	19.267038	100.722565	32.283443	-1.859893	107.011429	33.329044	33.940563	98.660439	32.8062435	16.040335	102.835934	-73.5218115	22.493741	98.609196
-16.467346	-8.619586	107.190491	-20.128834	19.035427	100.683426	32.482586	-2.050793	107.101479	33.480526	33.6138	98.298798	32.981556	15.7815035	102.7001385	-73.239224	22.2893505	98.6667135
-17.473433	-8.843878	107.501282	-19.949108	18.818338	100.719627	32.651741	-2.229232	107.069252	33.569832	33.334877	97.957451	33.1107865	15.5528225	102.5133515	-73.0090025	22.0838535	98.9259025
-18.493626	-8.910645	107.67244	-19.81826	18.648962	100.762093	32.77924	-2.319735	106.956505	33.707584	33.074581	97.463219	33.243412	15.377423	102.209862	-72.879932	21.920501	99.314324
-19.436199	-8.742042	107.706642	-19.706175	18.515301	100.829407	32.941475	-2.377758	106.725647	33.731285	32.932312	97.101936	33.33638	15.277277	101.9137915	-72.74873	21.753325	99.7450225
-20.374197	-8.325701	107.636353	-19.597513	18.384718	100.95929	33.045952	-2.414798	106.584251	33.784645	32.899963	96.979813	33.4152985	15.2425825	101.782032	-72.6103245	21.5268535	100.136548
-21.731609	-7.351331	107.355225	-19.529886	18.169197	101.281448	33.208847	-2.496523	106.40638	33.813866	32.98917	97.155678	33.5113565	15.2463235	101.781029	-72.5711285	21.0920705	100.781867
-22.618494	-6.445294	107.009781	-19.49412	18.024757	101.492332	33.278988	-2.540119	106.226006	33.855038	33.048382	97.292076	33.567013	15.2541315	101.759041	-72.555253	20.7953825	101.225623
-23.462738	-5.315497	106.589661	-19.509809	17.932495	101.676872	33.296898	-2.580069	105.978119	33.835777	33.161411	97.51358	33.5663375	15.290671	101.7458495	-72.5859555	20.574319	101.6078945
-24.198427	-3.991568	106.147209	-19.503859	17.86515	101.888763	33.301903	-2.565377	105.752388	33.819	33.296387	97.789047	33.5604515	15.365505	101.7707175	-72.5681695	20.364795	102.0068085
-24.937315	-2.474583	105.724121	-19.539986	17.842335	102.162659	33.302223	-2.529347	105.504906	33.78455	33.534115	98.199043	33.5433865	15.502384	101.8519745	-72.6233585	20.182286	102.4733435
-25.62133	-0.738716	105.339752	-19.601257	17.862869	102.448227	33.299297	-2.4194	105.309639	33.732441	33.8284	98.750267	33.515869	15.7045	102.029953	-72.718383	20.021238	102.866501
-26.22241	1.142436	104.983437	-19.694429	17.870043	102.780724	33.286346	-2.342824	105.181297	33.683037	34.11694	99.473885	33.4846915	15.887058	102.327591	-72.8735495	19.853028	103.233857
-26.97179	4.29287	104.511467	-19.868376	17.907246	103.315292	33.202114	-2.253713	105.054306	33.674652	34.479755	100.881264	33.438383	16.113021	102.967785	-73.175135	19.701471	103.662799
-27.490267	6.524814	104.229843	-20.024155	17.939569	103.683136	33.09922	-2.21609	105.004921	33.750164	34.7243	101.943817	33.424692	16.254105	103.474369	-73.473002	19.625033	103.891903
-27.853361	8.843828	104.042641	-20.135502	17.998638	104.041817	33.022083	-2.145723	104.877243	33.851215	34.974743	102.983681	33.436649	16.41451	103.930462	-73.707653	19.582766	104.153172
-28.229279	11.250036	103.896347	-20.220676	18.035681	104.342339	32.924156	-2.031862	104.635132	33.987389	35.23341	103.964531	33.4557725	16.600774	104.2998315	-73.8971245	19.470588	104.3848465
-28.467718	13.728638	103.869965	-20.307796	18.147848	104.60228	32.859707	-1.862553	104.285072	34.476234	35.342251	104.54081	33.6679705	16.739849	104.412941	-74.2835625	19.555847	104.791619
-28.694942	16.229742	103.877556	-20.315289	18.293282	104.694153	32.825172	-1.59593	103.76532	34.564751	35.580452	104.995773	33.6949615	16.992261	104.3805465	-74.3255395	19.594303	105.0077595
-28.821854	18.727402	103.942657	-20.281698	18.522055	104.672882	32.829346	-1.230867	103.128937	34.368668	35.565578	105.219414	33.599007	17.1673555	104.1741755	-74.162403	19.8767545	105.1715885
-28.884945	22.440859	103.939354	-20.176483	18.949833	104.3862	32.814251	-0.53692	101.866844	34.238838	36.461788	104.473068	33.5265445	17.962434	103.169956	-73.8795105	19.937232	105.602444
-28.836304	24.894125	103.88607	-20.098928	19.309111	104.097488	32.79628	-0.100109	100.906006	34.11652	36.74361	103.738869	33.4564	18.3217505	102.3224375	-73.654256	20.2964715	105.8725385
-28.733557	27.283472	103.827415	-20.033178	19.562119	103.768608	32.733166	0.244455	99.940147	34.001244	37.003208	102.874527	33.367205	18.6238315	101.407337	-73.433561	20.5004065	106.129879
-28.603745	29.606968	103.665634	-20.020884	19.80183	103.370049	32.629387	0.515673	98.936966	33.867546	37.194016	101.948235	33.2484665	18.8548445	100.4426005	-73.2902345	20.7488155	106.2974975
-28.401766	31.858734	103.482483	-20.00894	19.960077	102.897369	32.420246	0.727745	97.835197	33.705807	37.298271	100.968048	33.0630265	19.013008	99.4016225	-73.0809065	20.907146	106.3931155
-28.127823	34.057011	103.331841	-20.057539	20.085295	102.431175	32.164799	0.896117	96.67083	33.533211	37.331642	99.990662	32.849005	19.1138795	98.330746	-72.964083	21.0567105	106.531604
-27.799341	36.171238	103.250954	-20.154255	20.188089	101.931824	31.834381	1.090222	95.428223	33.334095	37.368004	99.04837	32.584238	19.229113	97.2382965	-72.892748	21.147065	106.6253515
-27.138048	39.145542	103.152382	-20.385704	20.337105	101.131821	31.306843	1.580358	93.568146	32.899811	37.599583	97.765396	32.103327	19.5899705	95.666771	-72.874735	21.0842395	106.596871
-26.710991	41.072552	103.084435	-20.667774	20.512232	100.554321	30.92367	2.070734	92.243668	32.498802	37.895058	96.982948	31.711236	19.982896	94.613308	-73.046784	21.041568	106.495334
-26.178217	42.878929	103.002373	-20.98406	20.737057	99.910667	30.437683	2.644842	90.897537	32.022991	38.294384	96.124443	31.230337	20.469613	93.51099	-73.198457	21.004501	106.310344
-25.529751	44.621445	102.877663	-21.376926	21.036657	99.248253	29.936314	3.236852	89.579597	31.504997	38.723297	95.312408	30.7206555	20.9800745	92.4460025	-73.4745075	21.0932395	106.0505035
-24.931139	46.266384	102.643791	-21.784115	21.34968	98.554581	29.436871	3.770697	88.445412	31.035873	39.135654	94.569275	30.236372	21.4531755	91.5073435	-73.804602	21.2461845	105.6018185
-24.120752	47.784073	102.310089	-22.200006	21.663054	97.916191	28.954205	4.188609	87.594452	30.561941	39.444389	94.073296	29.758073	21.816499	90.833874	-74.158085	21.509609	104.998508
-23.19264	49.184399	101.902306	-22.625156	21.973928	97.336357	28.619789	4.388715	87.081192	30.228832	39.635769	93.831764	29.4243105	22.012242	90.456478	-74.6746225	21.935614	104.216236
-21.565598	50.980301	101.374664	-23.207722	22.387495	96.700302	28.20742	4.46984	87.001106	29.894939	39.725777	93.909035	29.0511795	22.0978085	90.4550705	-75.4666235	22.6771815	102.9455335
-20.325981	51.958256	101.084343	-23.504097	22.617182	96.444458	28.02424	4.413715	87.265099	29.751623	39.721401	94.304802	28.8879315	22.067558	90.7849505	-75.8961255	23.166806	102.1039655
-18.970058	52.768963	100.915161	-23.778067	22.822105	96.321678	27.870777	4.301191	87.855377	29.690853	39.664024	95.048233	28.780815	21.9826075	91.451805	-76.336949	23.6616025	101.191551
-17.505827	53.391327	100.916077	-24.013083	22.959419	96.379105	27.843538	4.081411	88.738129	29.729673	39.535965	96.230408	28.7866055	21.808688	92.4842685	-76.8127715	24.11015	100.2739415
-15.95193	53.74474	101.291725	-24.229914	23.069984	96.614243	27.867037	3.810959	89.833328	29.833841	39.383205	97.877907	28.850439	21.597082	93.8556175	-77.310267	24.542886	99.3728685
-14.311849	53.869385	102.127716	-24.328617	23.077206	97.07473	27.880331	3.485923	91.147194	30.110476	39.119568	100.026466	28.9954035	21.3027455	95.58683	-77.6526375	24.8516665	98.56263
-12.609599	53.710644	103.391663	-24.397453	23.006237	97.698158	27.900597	3.055264	92.548141	30.512619	38.730183	102.213142	29.206608	20.8927235	97.3806415	-78.001514	25.1197505	98.0156745
-10.074384	53.093384	105.752647	-24.341629	22.956104	98.746834	27.895113	2.459358	94.834564	31.432045	37.838757	105.466499	29.663579	20.1490575	100.1505315	-78.346837	25.7631505	97.3431365
-8.383508	52.452587	107.212761	-24.264849	22.974312	99.478203	28.057915	2.10853	96.521034	31.839842	37.532169	107.669189	29.9488785	19.8203495	102.0951115	-78.4785765	26.1282745	96.8612945
-6.748176	51.749443	108.311165	-24.120972	23.124371	100.174309	28.209522	2.017079	98.121918	32.10075	37.420673	109.414848	30.155136	19.718876	103.768383	-78.39708	26.529866	96.580235
-5.118948	50.965607	109.079124	-23.958181	23.353708	100.778999	28.416002	2.063626	99.493515	32.281895	37.431839	110.849617	30.3489485	19.7477325	105.171566	-78.2653105	26.9596835	96.386432
-3.555217	50.062244	109.597084	-23.773216	23.604021	101.241852	28.666166	2.119194	100.770271	32.439903	37.553703	111.951935	30.5530345	19.8364485	106.361103	-78.0994665	27.3715935	96.122601
-2.097009	49.009739	109.909508	-23.55195	23.830347	101.614594	28.857481	2.168669	101.841339	32.519253	37.598049	112.958755	30.688367	19.883359	107.400047	-77.792267	27.777335	95.829141
-0.728748	47.68689	110.308334	-23.358828	23.915165	101.97625	29.156218	2.053929	102.851357	32.713776	37.616943	113.891563	30.934997	19.835436	108.37146	-77.652653	27.994894	95.58104
1.153641	45.428749	110.748459	-23.014147	23.907721	102.554169	29.565386	1.878125	104.331779	32.932884	37.555344	115.148201	31.249135	19.7167345	109.73999	-77.277429	28.0987075	95.368348
2.293451	43.714027	110.833809	-22.787525	23.862961	102.881584	29.863924	1.729251	105.166153	33.075668	37.573956	115.753601	31.469796	19.6516035	110.459877	-77.044846	28.0743185	95.303291
3.328011	41.936337	110.674156	-22.504652	23.787134	103.115654	30.105368	1.674651	105.843445	33.255665	37.580189	116.070793	31.6805165	19.62742	110.957119	-76.6898205	27.946848	95.274189
4.326243	39.992188	110.243202	-22.270126	23.760347	103.245201	30.628407	1.468117	106.287468	33.425243	37.668289	116.074966	32.026825	19.568203	111.181217	-76.567077	27.952491	95.309185
5.184049	37.990486	109.566261	-22.076504	23.792717	103.318382	30.503696	1.450042	106.90126	33.591236	37.715187	115.711464	32.047466	19.5826145	111.306362	-76.200474	28.0028195	95.330402
5.94216	35.81031	108.795967	-21.891909	23.729959	103.32724	30.568371	1.190326	107.414116	33.765541	37.664623	115.113747	32.166956	19.4274745	111.2639315	-75.950774	28.0324435	95.3905485
6.510054	33.531864	108.130058	-21.78521	23.655602	103.32341	30.528154	0.850747	108.052376	33.594097	37.679161	114.604118	32.0611255	19.264954	111.328247	-75.6315455	28.04625	95.318573
7.046919	29.92799	107.460091	-21.749245	23.474636	103.378212	30.399136	0.29421	109.052101	33.776756	37.330418	113.671745	32.087946	18.812314	111.361923	-75.586436	28.136958	95.394501
7.192674	27.454123	107.278511	-21.687542	23.287424	103.460762	30.34473	-0.079802	109.760193	33.86475	37.058067	113.268745	32.10474	18.4891325	111.514469	-75.479824	28.0857155	95.407055
7.160932	24.959126	107.335114	-21.600468	23.031448	103.68129	30.311817	-0.399644	110.49408	33.972366	36.769745	113.107277	32.1420915	18.1850505	111.8006785	-75.3430275	27.8778455	95.5619015
6.985626	22.487085	107.615898	-21.445955	22.734474	104.050423	30.380508	-0.72671	111.292091	34.071083	36.502174	113.206734	32.2257955	17.887732	112.2494125	-75.1177055	27.581216	95.8514335
6.669382	20.088049	108.072296	-21.314449	22.424103	104.491295	30.502626	-1.008314	112.106834	34.171875	36.309528	113.426147	32.3372505	17.650607	112.7664905	-74.9661485	27.197599	96.2160995
6.207864	17.716604	108.56826	-21.180645	22.151821	104.912796	30.636497	-1.19275	112.928101	34.21608	36.174728	113.708618	32.4262885	17.490989	113.3183595	-74.7875785	26.812653	96.5072325
5.609762	15.464725	109.011223	-21.103958	21.94099	105.243942	30.745995	-1.293342	113.604828	34.241165	36.135719	113.965698	32.49358	17.4211885	113.785263	-74.701496	26.4607915	96.702621
4.484359	12.211372	109.458267	-21.116184	21.757051	105.577255	31.135754	-1.474636	114.187622	34.263496	36.089535	114.029671	32.699625	17.3074495	114.1086465	-74.931993	26.2066525	97.0458635
3.609974	10.176711	109.638229	-21.04924	21.569439	105.629349	31.225359	-1.489199	114.509537	34.266247	36.020599	113.869873	32.745803	17.2657	114.189705	-74.844283	25.873178	97.068993
2.627636	8.222214	109.914864	-20.939095	21.408358	105.687927	31.373325	-1.490764	114.8069	34.24205	35.966446	113.680267	32.8076875	17.237841	114.2435835	-74.6858775	25.578875	97.1322705
1.558967	6.383973	110.108498	-20.905594	21.279966	105.771172	31.474194	-1.485655	115.011803	34.276939	35.945621	113.441643	32.8755665	17.229983	114.226723	-74.6867545	25.329949	97.315621
0.350228	4.622423	110.200523	-20.870224	21.157465	105.776718	31.526503	-1.504863	115.040253	34.282799	35.851089	113.063026	32.904651	17.173113	114.0516395	-74.645099	25.141817	97.5017965
-0.902144	2.997314	110.109856	-20.847019	21.037178	105.707039	31.599575	-1.545502	114.906548	34.274544	35.711967	112.526978	32.9370595	17.0832325	113.716763	-74.6310975	24.9911235	97.697315
-2.28224	1.447369	110.009933	-20.791344	20.893141	105.620323	31.673712	-1.579192	114.644531	34.259296	35.605957	111.949631	32.966504	17.0133825	113.297081	-74.549192	24.7728995	97.943565
-4.476893	-0.649707	109.749817	-20.823757	20.734385	105.574104	31.794224	-1.639811	114.058701	34.26804	35.434345	110.945	33.031132	16.897267	112.5018505	-74.678646	24.571503	98.6463575
-6.036753	-1.913656	109.512482	-20.643682	20.45298	105.376877	31.899796	-1.732199	113.529396	34.261696	35.280361	110.127403	33.080746	16.774081	111.8283995	-74.36811	24.131879	98.9253545
-7.680906	-3.009796	109.24189	-20.55467	20.269758	105.229019	32.042103	-1.782529	112.863365	34.282825	35.170658	109.170319	33.162464	16.6940645	111.016842	-74.271804	23.8454515	99.441196
-9.327379	-4.032062	108.902016	-20.456823	20.119507	105.082031	32.170784	-1.846033	112.071487	34.286587	35.074566	108.174286	33.2286855	16.6142665	110.1228865	-74.1423315	23.6247475	100.0411755
-11.029223	-4.880358	108.520958	-20.35391	19.969725	104.903923	32.325577	-1.884502	111.125603	34.269707	34.984474	107.038513	33.297642	16.549986	109.082058	-74.005462	23.389464	100.725788
-12.662903	-5.608872	108.088135	-20.227898	19.863384	104.699516	32.471634	-1.848875	110.08358	34.194084	34.945843	105.781761	33.332859	16.548484	107.9326705	-73.788655	23.178284	101.4663615
-14.401741	-6.177763	107.688126	-20.077654	19.766029	104.465355	32.686745	-1.787248	108.852936	34.072224	34.912827	104.475471	33.3794845	16.5627895	106.6642035	-73.5347925	22.9692685	102.2665065
-17.006788	-6.792426	107.177185	-19.808079	19.555466	104.106812	32.752422	-1.676752	107.134224	33.969654	34.436283	102.556816	33.361038	16.3797655	104.84552	-72.977196	22.7311665	103.368104
-18.72188	-7.067054	106.896523	-19.64077	19.363596	103.909172	32.813385	-1.64369	106.073586	33.841373	34.694458	101.397598	33.327379	16.525384	103.735592	-72.608919	22.201808	104.082752
-20.396137	-7.176942	106.73777	-19.51033	19.189283	103.749809	32.962502	-1.713028	105.121361	33.72879	34.626381	100.44854	33.345646	16.4566765	102.7849505	-72.366306	21.9218895	104.7146675
-21.968281	-7.250376	106.601013	-19.391344	18.971617	103.646576	33.027679	-1.802351	104.368225	33.611099	34.464256	99.680023	33.319389	16.3309525	102.024124	-72.102077	21.6122815	105.269028
-23.728365	-6.986109	106.579842	-19.334373	18.78471	103.601387	33.047638	-1.937602	103.792931	33.546604	34.389923	99.134438	33.297121	16.2261605	101.4636845	-71.965867	21.3432595	105.7390895
-25.351576	-6.731554	106.504181	-19.328377	18.583527	103.568741	32.921539	-2.013373	103.374672	33.464535	34.204533	98.736206	33.193037	16.09558	101.055439	-71.849791	21.071474	106.082043
-26.91819	-6.353296	106.430832	-19.325287	18.367781	103.53392	32.875431	-2.276805	102.976845	33.367886	34.009888	98.431915	33.1216585	15.8665415	100.70438	-71.7722325	20.8690205	106.36346
-29.137066	-5.514624	106.294754	-19.393436	18.050419	103.500816	32.768799	-2.612395	102.405106	33.246716	33.727306	98.091866	33.0077575	15.5574555	100.248486	-71.7946295	20.5433825	106.753146
-30.511299	-4.865879	106.210007	-19.477654	17.848112	103.491531	32.675896	-2.772673	102.122345	33.105713	33.57098	97.933701	32.8908045	15.3991535	100.028023	-71.8461125	20.2970705	106.955039
-31.832102	-4.064214	106.132172	-19.613588	17.650434	103.460564	32.518036	-2.902348	101.905998	32.953831	33.43362	97.793404	32.7359335	15.265636	99.849701	-71.9631095	20.035232	107.071427
-33.088337	-3.192183	105.952965	-19.729561	17.486452	103.369164	32.462292	-3.071468	101.605133	32.799072	33.314899	97.654442	32.630682	15.1217155	99.6297875	-72.089804	19.8511885	107.1085405
-34.258408	-2.212171	105.774979	-19.854948	17.326141	103.26722	32.271641	-3.119296	101.467117	32.633976	33.142586	97.510597	32.4528085	15.011645	99.488857	-72.1627045	19.640637	107.045583
-35.308216	-1.113515	105.628944	-19.978069	17.170042	103.181541	32.14109	-3.26202	101.2686	32.467083	33.030525	97.364029	32.3040865	14.8842525	99.3163145	-72.2602245	19.4558315	107.0467675
-36.313732	0.064815	105.467285	-20.127907	17.014397	103.126511	31.988451	-3.419909	101.113304	32.318409	32.875568	97.252068	32.15343	14.7278295	99.182686	-72.409244	19.3009645	107.070336
-37.619183	2.011506	105.253983	-20.322159	16.773602	103.070488	31.782034	-3.664834	100.972176	32.118076	32.641266	97.233131	31.950055	14.488216	99.1026535	-72.594373	19.058988	107.0383225
-38.376839	3.432474	105.05732	-20.448856	16.623022	103.042877	31.65176	-3.85286	100.883148	32.005421	32.486721	97.272438	31.8285905	14.3169305	99.077793	-72.7263025	18.9291135	107.007961
-38.957588	4.962953	104.878677	-20.573517	16.472954	103.024658	31.498957	-4.025346	100.781013	31.896561	32.33469	97.309738	31.697759	14.154672	99.0453755	-72.844793	18.791236	107.0039405
-39.547081	6.523915	104.699722	-20.694864	16.320292	102.999268	31.370644	-4.203167	100.691734	31.799221	32.181808	97.364296	31.5849325	13.9893205	99.028015	-72.9746605	18.6512635	106.970521
-39.990417	8.127398	104.476425	-20.794811	16.162161	102.97995	31.232851	-4.382162	100.599792	31.727705	32.022068	97.457901	31.480278	13.819953	99.0288465	-73.0699	18.504369	106.9310535
-40.33812	9.882775	104.291939	-20.955011	16.013388	102.983177	31.0826	-4.551507	100.450638	31.637436	31.880987	97.599167	31.360018	13.66474	99.0249025	-73.27004	18.362036	106.9414515
-40.607967	11.659822	104.06842	-21.078663	15.893346	102.990356	30.916464	-4.708694	100.300285	31.546217	31.779215	97.779747	31.2313405	13.5352605	99.040016	-73.3886665	18.2514315	106.940696
-40.848667	14.459541	103.811523	-21.275688	15.684968	102.963425	30.714109	-4.899497	100.071037	31.43681	31.646746	98.132202	31.0754595	13.3736245	99.1016195	-73.6268355	17.9963115	106.8252305
-40.866505	16.372915	103.592339	-21.431681	15.56916	102.923927	30.531942	-4.993032	99.884087	31.343758	31.573776	98.380074	30.93785	13.290372	99.1320805	-73.801212	17.847948	106.7157735
-40.850029	18.302206	103.329338	-21.631777	15.467356	102.835213	30.358612	-5.062511	99.659821	31.222752	31.52681	98.607689	30.790682	13.2321495	99.133755	-74.054236	17.7025625	106.536671
-40.711067	20.28463	103.018402	-21.826338	15.381355	102.647827	30.186087	-5.139494	99.430206	31.096973	31.447046	98.879128	30.64153	13.153776	99.154667	-74.294206	17.608934	106.140987
-40.541225	22.311131	102.672768	-22.069164	15.293147	102.41964	29.984337	-5.186832	99.169342	30.979723	31.380594	99.216423	30.48203	13.096881	99.1928825	-74.620358	17.489413	105.6463975
-40.277531	24.335966	102.414452	-22.286102	15.194079	102.156319	29.780397	-5.284422	98.833961	30.87365	31.267321	99.562164	30.3270235	12.9914495	99.1980625	-74.8992275	17.3967085	105.1145755
-39.903843	26.338533	102.245239	-22.542662	15.127839	101.919472	29.515612	-5.343564	98.42157	30.716843	31.143396	99.999359	30.1162275	12.899916	99.2104645	-75.2015515	17.355762	104.6284795
-39.245979	29.318487	102.157547	-22.993561	15.063211	101.523521	29.071823	-5.442516	97.841568	30.553501	30.941381	100.74321	29.812662	12.7494325	99.292389	-75.799784	17.3769895	103.754653
-38.725765	31.239546	102.265205	-23.305054	15.033096	101.289642	28.778564	-5.459144	97.359207	30.467123	30.830442	101.135841	29.6228435	12.685649	99.247524	-76.2329515	17.380543	103.33176
-38.135807	33.093891	102.387413	-23.5721	15.028254	100.935951	28.452366	-5.386053	96.776634	30.359428	30.750566	101.299133	29.405897	12.6822565	99.0378835	-76.550097	17.3742515	102.8340185
-37.48859	34.907402	102.529106	-23.83942	15.103446	100.53804	28.163818	-5.22507	96.058929	30.208353	30.764088	101.276482	29.1860855	12.769509	98.6677055	-76.8649255	17.437383	102.4083745
-36.766769	36.625782	102.606773	-24.07103	15.29388	100.088394	27.877008	-4.950935	95.25592	30.042862	30.910683	101.003883	28.959935	12.979874	98.1299015	-77.101995	17.607886	102.0468865
-35.862778	38.155266	102.530754	-24.259996	15.573738	99.591835	27.623087	-4.577216	94.386742	29.809698	31.132397	100.570023	28.7163925	13.2775905	97.4783825	-77.2363845	17.8698855	101.7052875
-35.219826	39.744751	102.557281	-24.43873	15.87317	99.117599	27.358755	-4.199735	93.519531	29.54714	31.383953	100.165855	28.4529475	13.592109	96.842693	-77.3304075	18.154231	101.392505
-33.907547	41.722603	102.712502	-24.813433	16.289753	98.50708	26.934063	-3.679872	92.346634	29.15378	31.732317	99.717339	28.0439215	14.0262225	96.0319865	-77.6707875	18.5532835	100.9821735
-33.116821	42.859898	103.037964	-25.038883	16.567274	98.2089	26.662857	-3.367803	91.6567	28.859175	31.908426	99.739861	27.761016	14.2703115	95.6982805	-77.838782	18.8642365	100.7195195
-31.928125	43.699394	103.229645	-25.314617	16.734919	97.945854	26.354239	-3.090529	91.106911	28.489326	32.091187	99.921486	27.4217825	14.500329	95.5141985	-78.0510165	18.969509	100.3775095
-31.017096	44.381607	103.639397	-25.564457	16.904276	97.771767	26.067537	-2.836405	90.664879	28.649347	32.020412	99.954422	27.358442	14.5920035	95.3096505	-78.487356	19.2165485	100.2338835
-29.817434	44.891918	103.927376	-25.807295	17.078403	97.661606	25.808805	-2.586468	90.326927	28.442272	32.125305	100.232712	27.1255385	14.7694185	95.2798195	-78.7401285	19.3873875	100.0433925
-28.82543	45.272682	104.342964	-26.036776	17.248709	97.612617	25.593904	-2.340935	90.164429	28.25584	32.236839	100.577179	26.924872	14.947952	95.370804	-78.998424	19.549466	99.85443
-27.596695	45.320042	104.533234	-26.22714	17.412195	97.600861	25.442188	-2.1827	90.112389	28.110588	32.317097	100.970634	26.776388	15.0671985	95.5415115	-79.230668	19.7571915	99.6602105
-25.627672	45.07869	104.633011	-26.424751	17.630915	97.691711	25.226931	-2.087524	90.232559	27.969551	32.355888	101.466408	26.598241	15.134182	95.8494835	-79.447743	20.127648	99.5339385
-24.477188	44.730198	104.639709	-26.551455	17.727213	97.800003	25.441015	-2.32884	90.249405	27.930466	32.353416	101.738426	26.6857405	15.012288	95.9939155	-79.7886505	20.442138	99.6060905
-23.107273	44.112732	104.367508	-26.658842	17.814108	97.906342	24.994682	-2.239754	90.70137	27.897989	32.281742	101.916183	26.4463355	15.020994	96.3087765	-79.7640195	20.607222	99.5039075
-21.917633	43.37212	104.149689	-26.728334	17.896479	98.026695	24.913805	-2.391594	91.091614	27.868494	32.206535	102.068153	26.3911495	14.9074705	96.5798835	-79.8478175	20.8854875	99.4735065
-20.609747	42.428188	103.713882	-26.741352	17.963537	98.154587	24.859426	-2.599988	91.534073	27.87216	32.127941	102.19854	26.365793	14.7639765	96.8663065	-79.848497	21.1630975	99.4428675
-19.310646	41.309193	103.188637	-26.765139	18.008034	98.182991	24.818983	-2.83464	91.959335	27.873981	32.028446	102.26873	26.346482	14.596903	97.1140325	-79.87676	21.419165	99.2519495
-18.028706	39.975445	102.62101	-26.770824	17.999805	98.204163	24.780064	-3.086415	92.371819	27.877062	31.907051	102.325294	26.328563	14.410318	97.3485565	-79.870211	21.589292	99.0597695
-16.06777	37.65131	101.771484	-26.830124	18.029331	98.2145	24.778391	-3.467719	93.126816	27.879608	31.725138	102.418686	26.3289995	14.1287095	97.772751	-79.9892475	21.9299525	98.656249
-14.792964	35.923977	101.186859	-26.850697	18.030031	98.287865	24.77553	-3.734839	93.713287	27.853909	31.640247	102.475342	26.3147195	13.952704	98.0943145	-80.0161135	22.107358	98.4814155
-13.500315	34.014191	100.700363	-26.892672	18.049761	98.353806	24.771242	-4.006944	94.380585	27.499468	31.681091	102.721764	26.135355	13.8370735	98.5511745	-79.920699	22.2624485	98.1564375
-12.261419	31.955614	100.274673	-26.98246	18.042608	98.448143	24.748669	-4.351175	95.071823	27.8169	31.375011	102.622047	26.2827845	13.511918	98.846935	-80.2477045	22.573298	98.049351
-11.050477	29.757435	99.941696	-27.014484	17.977669	98.582649	24.662195	-4.688977	95.681259	27.776999	31.182892	102.738831	26.219597	13.2469575	99.210045	-80.248565	22.7083805	97.955253
-9.868903	27.449249	99.633766	-27.098593	17.878195	98.659103	24.548357	-4.99822	96.204094	27.414242	31.07082	103.040276	25.9812995	13.0363	99.622185	-80.1784855	22.72009	97.696021
-8.736571	24.976658	99.431396	-27.17816	17.759748	98.757973	24.469078	-5.434195	96.696388	27.400822	30.825111	103.175758	25.93495	12.695458	99.936073	-80.29127	22.824038	97.579873
-7.072422	21.12919	99.20385	-27.264244	17.608715	98.91465	24.365435	-5.965311	97.425194	27.390047	30.481222	103.450775	25.877741	12.2579555	100.4379845	-80.406229	22.9594745	97.3913155
-6.020439	18.482613	99.075974	-27.319796	17.536503	98.98317	24.346626	-6.371348	97.93898	27.392918	30.2623	103.650307	25.869772	11.945476	100.7946435	-80.509364	23.12753	97.1716965
-4.983464	15.722906	99.031967	-27.393623	17.479286	99.075493	24.286674	-6.731289	98.462646	27.422443	30.049463	103.840889	25.8545585	11.659087	101.1517675	-80.6418045	23.299485	96.9992185
-4.022862	12.914215	99.059471	-27.46155	17.429001	99.123749	24.218426	-7.11921	99.037117	27.453613	29.854233	103.994965	25.8360195	11.3675115	101.516041	-80.7591195	23.4904905	96.731457
-3.154592	10.046617	99.134735	-27.531343	17.414249	99.159904	24.137766	-7.482881	99.649277	27.468237	29.652235	104.16433	25.8030015	11.084677	101.9068035	-80.8656875	23.743821	96.4130045
-2.347457	7.162658	99.311363	-27.599911	17.427326	99.223167	24.027128	-7.925244	100.323502	27.500063	29.445877	104.336914	25.7635955	10.7603165	102.330208	-80.9634175	24.0943355	96.116126
-1.583252	4.216832	99.649902	-27.621099	17.41255	99.268051	23.925838	-8.372106	101.016907	27.530611	29.215277	104.575684	25.7282245	10.4215855	102.7962955	-80.9704225	24.4035145	95.7398065
-0.577863	-0.166224	100.435547	-27.725691	17.384867	99.387268	23.748186	-9.027859	102.233841	27.63916	28.942915	105.013405	25.693673	9.957528	103.623623	-81.145055	24.812206	95.150913
-0.049769	-3.074395	101.245178	-27.743309	17.389133	99.540588	23.718891	-9.586772	103.19178	27.694775	28.830275	105.365875	25.706833	9.6217515	104.2788275	-81.193451	25.1565145	94.8023485
0.419065	-6.004464	102.302994	-27.764061	17.397953	99.766457	23.684553	-10.023776	104.278656	27.723303	28.724348	105.842735	25.703928	9.350286	105.0606955	-81.23205	25.44562	94.4722185
0.347885	-8.33151	103.729652	-27.807533	17.406828	100.089836	23.591803	-10.344272	105.506012	27.70694	28.564337	106.444717	25.6493715	9.1100325	105.9753645	-81.2644375	25.7036235	94.2043075
-1.488428	-9.006928	104.774567	-27.889002	17.341475	100.4702	23.615875	-10.652663	106.737427	27.762232	28.401037	107.10199	25.6890535	8.874187	106.9197085	-81.4670575	25.808763	94.0206915
-3.333622	-9.801363	105.915131	-27.963369	17.25054	100.895454	23.423512	-10.844467	108.049812	27.82419	28.2439	107.84005	25.623851	8.6997165	107.944931	-81.550589	25.8013635	93.845977
-4.884799	-10.765945	106.790543	-27.994576	17.0926	101.277985	23.244534	-10.956072	109.21431	27.884123	28.110769	108.498383	25.5643285	8.5773485	108.8563465	-81.5534805	25.6078515	93.6996235
-7.669723	-11.82445	107.413353	-28.022995	16.816994	101.681396	22.863346	-11.089051	110.564461	27.974653	27.896345	109.262215	25.4189995	8.403647	109.913338	-81.4649895	25.230341	93.449454
-9.759868	-12.206451	107.668388	-28.010754	16.514154	101.87352	22.799719	-11.343072	111.108337	28.052544	27.706638	109.609306	25.4261315	8.181783	110.3588215	-81.4476395	24.846525	93.3882185
-11.677418	-12.755589	107.518051	-27.969364	16.209524	102.034447	22.77771	-11.569108	111.38269	28.149849	27.503941	109.853104	25.4637795	7.9674165	110.617897	-81.4025075	24.4516315	93.450997
-13.623099	-13.16301	107.305481	-27.868484	15.917727	102.201035	22.826738	-11.796078	111.459587	28.249847	27.318296	109.968117	25.5382925	7.761109	110.713852	-81.2752605	24.074345	93.688218
-15.646462	-13.390377	106.980026	-27.762583	15.661367	102.38266	22.978996	-11.969807	111.345909	28.356773	27.162367	110.047783	25.6678845	7.59628	110.696846	-81.1930505	23.726454	94.068474
-17.796043	-13.552409	106.66127	-27.626301	15.392454	102.596413	23.152576	-12.165781	111.205307	28.444157	27.03248	110.069633	25.7983665	7.4333495	110.63747	-81.0509685	23.3515585	94.555356
-19.757622	-13.368019	106.288101	-27.504078	15.117741	102.876572	23.320454	-12.332864	110.995613	28.530666	26.923231	109.983551	25.92556	7.2951835	110.489582	-80.933716	22.9402985	95.263562
-23.002968	-13.049603	105.806198	-27.284945	14.80218	103.197456	23.782967	-12.587205	110.418846	28.664021	26.739389	109.630676	26.223494	7.076092	110.024761	-80.793384	22.528268	96.370151
-25.255478	-12.675524	105.413521	-27.139154	14.6631	103.362587	23.91041	-12.819798	110.285652	28.712215	26.611801	109.135117	26.3113125	6.8960015	109.7103845	-80.5896205	22.4301985	97.0147895
-27.473295	-12.21347	105.014488	-27.036354	14.532858	103.43045	24.031166	-13.145785	110.240723	28.622786	26.515829	108.539459	26.326976	6.685022	109.390091	-80.399684	22.380694	97.470809
-29.716228	-11.609369	104.613945	-26.989546	14.471608	103.446602	24.254562	-13.62027	110.115685	28.449545	26.39901	107.791565	26.3520535	6.38937	108.953625	-80.3311455	22.553846	97.939579
-32.064537	-10.880586	104.302299	-26.937727	14.387159	103.423798	24.309322	-13.958067	109.573898	28.363096	26.246632	106.661667	26.336209	6.1442825	108.1177825	-80.211663	22.6300355	98.7298135
-34.368309	-10.05316	104.031311	-26.828075	14.325258	103.224495	24.021166	-13.875453	108.463501	28.220379	26.184782	105.298706	26.1207725	6.1546645	106.8811035	-79.7769225	22.4958515	99.5678865
-36.625393	-9.14346	103.675819	-26.696236	14.280291	102.785667	23.161354	-13.323826	107.12291	28.020144	26.256414	103.749275	25.590749	6.466294	105.4360925	-78.983221	22.094288	100.1352415
-39.925312	-7.657145	103.107666	-26.495352	14.204383	101.956367	22.22629	-12.729738	104.049889	27.524137	26.31461	101.364624	24.8752135	6.792436	102.7072565	-77.8659175	21.61633	101.2054775
-42.085091	-6.529295	102.759048	-26.410215	14.104409	101.329384	21.707846	-12.653728	102.235542	27.295887	26.218328	99.557625	24.5018665	6.7823	100.8965835	-77.3222965	21.426518	101.7621845
-44.106171	-5.30641	102.474251	-26.319841	14.016639	100.736427	21.347717	-12.575533	100.642204	26.740616	26.156504	98.205017	24.0441665	6.7904855	99.4236105	-76.6838485	21.2427925	102.0492435
-46.091377	-4.039042	102.377213	-26.271429	13.923584	100.364807	21.24861	-12.550492	99.061188	26.046965	26.171803	97.313278	23.6477875	6.8106555	98.187233	-76.1906455	21.0365125	102.542381
-47.968792	-2.708522	102.333427	-26.275024	13.791815	100.105629	21.307459	-12.970095	97.833977	25.851461	26.142601	96.530846	23.57946	6.586253	97.1824115	-76.129508	20.997377	103.0288465
-49.681	-1.313825	102.329315	-26.304939	13.702326	99.928787	20.731375	-12.934795	97.213074	25.873581	26.014868	96.021881	23.302478	6.5400365	96.6174775	-75.912356	20.8646155	103.2400965
-51.312	0.113326	102.290901	-26.330271	13.602725	99.731926	20.611917	-13.039796	96.463196	25.822357	25.861353	95.773376	23.217137	6.4107785	96.118286	-75.877679	20.7946715	103.345566
-53.497009	2.305973	102.039299	-26.310448	13.440904	99.251938	20.438519	-13.102857	95.416039	25.891546	25.78924	95.485489	23.1650325	6.3431915	95.450764	-75.7859285	20.5386165	103.053112
-54.738415	3.79545	101.856598	-26.308277	13.344285	98.873558	20.31353	-13.364045	94.759117	25.991648	25.771317	95.237694	23.152589	6.203636	94.9984055	-75.769143	20.484934	102.7487105
-55.860718	5.301565	101.823494	-26.238649	13.265829	98.601967	20.082178	-13.522569	94.292839	25.976622	25.788767	95.044807	23.0294	6.133099	94.668823	-75.506698	20.398559	102.535111
-56.802032	6.830544	101.825157	-26.20104	13.199447	98.409447	19.829393	-13.571734	94.004852	25.98974	25.813055	94.865944	22.9095665	6.1206605	94.435398	-75.3116465	20.2782335	102.383496
-57.621185	8.335558	101.882339	-26.164743	13.141415	98.135147	19.695847	-13.654876	93.759781	26.014126	25.925816	94.710594	22.8549865	6.13547	94.2351875	-75.1844725	20.14736	102.0351065
-58.296711	9.885558	101.789963	-26.137743	13.09775	97.831299	19.519918	-13.868368	93.647385	25.997829	26.063602	94.565086	22.7588735	6.097617	94.1062355	-75.0343595	20.097883	101.5563625
-58.874424	11.406018	101.631905	-26.159227	13.071795	97.589149	19.332405	-14.002937	93.545647	26.020149	26.107681	94.416222	22.676277	6.052372	93.9809345	-74.994731	20.091218	101.1973635
-59.481747	13.696914	101.344452	-26.314011	13.00115	97.230461	19.130539	-14.266746	93.228058	25.954952	26.01276	94.263596	22.5427455	5.873007	93.745827	-75.1707675	20.129293	100.715095
-59.714031	15.155141	101.262009	-26.404799	12.944876	97.008957	19.058933	-14.468044	92.890869	25.926218	25.853045	94.091347	22.4925755	5.6925005	93.491108	-75.3021735	20.1972515	100.526806
-59.810593	16.682901	101.156082	-26.537386	12.841063	96.81617	19.037012	-14.64459	92.37291	25.898039	25.629377	93.882385	22.4675255	5.4923935	93.1276475	-75.5422975	20.1897325	100.5046925
-59.708904	18.123009	101.109184	-26.626856	12.744591	96.601692	18.985083	-14.732952	91.812744	25.814814	25.465744	93.727837	22.3999485	5.366396	92.7702905	-75.6536605	20.122786	100.4330935
-59.494598	19.541759	101.025642	-26.642176	12.671021	96.392014	18.906372	-14.753251	91.297394	25.802252	25.398794	93.602417	22.354312	5.3227715	92.4499055	-75.638664	20.0192705	100.3341225
-59.087223	20.903248	100.992409	-26.691038	12.643268	96.216873	18.860128	-14.633801	90.849442	25.805012	25.415274	93.51252	22.33257	5.3907365	92.180981	-75.714646	19.8957995	100.252765
-58.552368	22.196949	100.926186	-26.704741	12.677034	96.09436	18.847511	-14.471291	90.458801	25.817923	25.465828	93.425781	22.332717	5.4972685	91.942291	-75.742199	19.8567995	100.246429
-57.439327	24.100103	100.996613	-26.691076	12.731953	95.986465	18.835281	-14.101492	89.934387	25.890848	25.647295	93.397072	22.3630645	5.7729015	91.6657295	-75.7452165	19.6910045	100.3072005
-56.489902	25.292265	101.016808	-26.573324	12.807981	95.952095	18.825092	-13.874208	89.62085	25.983402	25.818371	93.491829	22.404247	5.9720815	91.5563395	-75.550895	19.6438805	100.3478505
-55.488319	26.362429	101.084778	-26.538013	12.856526	95.963699	18.899813	-13.707251	89.355301	26.120747	25.950733	93.632523	22.51028	6.121741	91.493912	-75.586306	19.591311	100.433486
-54.082161	27.279972	101.142105	-26.492224	12.947941	95.992317	19.043047	-13.523714	89.149529	26.639048	25.875443	93.631805	22.8410475	6.1758645	91.390667	-75.8254955	19.7200175	100.593967
-52.939594	28.376848	101.102234	-26.413738	13.066782	95.982986	19.18804	-13.374435	89.009109	26.43478	26.18759	94.120995	22.81141	6.4065775	91.565052	-75.638886	19.7269865	100.40092
-51.409847	29.230347	100.975334	-26.401386	13.215635	95.946846	19.358625	-13.26596	88.904343	26.6563	26.350594	94.397186	23.0074625	6.542317	91.6507645	-75.8102345	19.888953	100.2429275
-49.809307	30.046045	100.643005	-26.341164	13.315831	95.830276	19.512148	-13.168324	88.842659	26.901501	26.499895	94.7071	23.2068245	6.6657855	91.7748795	-75.8891525	19.9658765	99.8856725
-47.21841	31.029177	100.033821	-26.278103	13.630648	95.612869	19.567753	-12.99737	88.998863	27.223852	26.627783	95.179932	23.3958025	6.8152065	92.0893975	-75.9520085	20.4460895	99.1363405
-45.31815	31.60972	99.328026	-26.26811	13.847746	95.383438	19.653732	-12.939304	89.238617	27.435387	26.64904	95.48333	23.5445595	6.854868	92.3609735	-76.0807795	20.840624	98.4059025
-43.421288	32.101295	98.502434	-26.266579	14.098294	95.073601	19.781485	-12.961766	89.568802	27.62731	26.677769	95.757156	23.7043975	6.8580015	92.662979	-76.2375555	21.3385865	97.484223
-41.315071	32.484566	97.497078	-26.278799	14.331725	94.718391	19.90254	-13.065779	90.013847	27.845787	26.600832	95.905159	23.8741635	6.7675265	92.959503	-76.4317615	21.8959235	96.477279
-39.292217	32.733582	96.601624	-26.291317	14.550514	94.367149	20.066856	-13.278848	90.541824	28.031338	26.396164	96.059715	24.049097	6.558658	93.3007695	-76.631731	22.54237	95.4335285
-37.036816	32.895981	95.585098	-26.332933	14.746136	93.992989	20.252613	-13.451772	91.124741	28.229595	26.180136	96.260414	24.241104	6.364182	93.6925775	-76.90697	23.12809	94.2934005
-34.903946	32.893177	94.671577	-26.346636	14.857004	93.609421	20.397997	-13.491035	91.711166	28.47522	25.94803	96.482727	24.4366085	6.2284975	94.0969465	-77.1298805	23.4855105	93.1218955
-31.474554	32.7654	93.652428	-26.261789	14.961022	93.17749	20.481075	-13.179204	92.305328	28.961042	25.434717	97.010567	24.7210585	6.1277565	94.6579475	-77.2446365	23.7942875	91.6970325
-28.991041	32.500546	93.140823	-26.134941	14.930166	92.919601	20.290951	-12.996949	92.789276	29.3627	25.190517	97.429703	24.8268255	6.096784	95.1094895	-77.0967075	23.763548	90.7297125
-26.781967	32.104675	92.88166	-26.005873	14.868572	92.661682	20.276802	-13.051042	93.11792	29.644989	25.056732	97.975006	24.9608955	6.002845	95.546463	-76.9726415	23.734299	89.776901
-24.30867	31.682524	92.857864	-25.845205	14.718678	92.497574	20.462589	-13.166252	93.230507	29.866657	24.871586	98.684334	25.164623	5.852667	95.9574205	-76.855033	23.584689	89.0377275
-22.0842	31.065264	93.062569	-25.660519	14.555964	92.41758	20.566347	-13.365019	93.511948	30.182833	24.676113	99.373932	25.37459	5.655547	96.44294	-76.695628	23.456381	88.39222
-19.723869	30.419165	93.333603	-25.477045	14.467354	92.383331	20.804569	-13.56448	93.693901	30.510897	24.549763	99.985245	25.657733	5.4926415	96.839573	-76.611823	23.4420665	87.927089
-17.499865	29.715475	93.452278	-25.195581	14.484464	92.295876	21.120804	-13.589452	93.801949	30.654964	24.417702	100.50116	25.887884	5.414125	97.1515545	-76.279046	23.554803	87.4401975
-14.168829	28.599072	93.480705	-24.751171	14.661388	92.140404	21.726633	-13.446781	93.942383	30.950457	24.475933	101.043465	26.338545	5.514576	97.492924	-75.840887	23.8082	86.787884
-12.013708	27.767944	93.469765	-24.448875	14.857403	92.000999	22.123629	-13.267827	94.038322	31.261591	24.65136	101.409409	26.69261	5.6917665	97.7238655	-75.59036	24.0230395	86.2781325
-9.989663	26.848141	93.504868	-24.190233	15.027778	91.925278	22.4958	-13.156785	94.103149	31.580662	24.823765	101.811958	27.038231	5.83349	97.9575535	-75.418697	24.222066	85.8930025
-8.037704	25.839571	93.649506	-23.916868	15.156585	91.910324	22.778353	-13.120779	94.213188	31.914619	24.928865	102.176918	27.346486	5.904043	98.195053	-75.180222	24.409127	85.625595
-6.128319	24.723568	93.815353	-23.656918	15.257524	91.942703	23.022629	-13.149028	94.317352	32.212814	24.953791	102.658043	27.6177215	5.9023815	98.4876975	-74.9315575	24.6126665	85.3977085
-4.350522	23.522741	94.155472	-23.405575	15.320097	92.08728	23.261452	-13.271813	94.493019	32.6175	24.915461	103.228912	27.939476	5.821824	98.8609655	-74.750626	24.81837	85.3135945
-2.670711	22.172762	94.542412	-23.151978	15.383358	92.32814	23.459291	-13.405095	94.824829	33.060238	24.878349	103.81501	28.2597645	5.736627	99.3199195	-74.5637205	25.030089	85.3363605
-0.309135	20.076462	95.166039	-22.711901	15.547201	92.785225	23.843994	-13.557129	95.489174	33.66275	24.877136	104.693626	28.753372	5.6600035	100.0914	-74.177174	25.4343985	85.47905
1.143571	18.598818	95.503059	-22.40016	15.728305	93.134026	24.064739	-13.578094	96.154465	34.038727	24.93718	105.176231	29.051733	5.679543	100.665348	-73.852053	25.777067	85.602704
2.482729	17.067057	95.909546	-22.076488	15.928543	93.468185	24.36285	-13.556743	96.931061	34.382168	25.09411	105.6577	29.372509	5.7686835	101.2943805	-73.525485	26.0884025	85.6419895
3.710875	15.454231	96.423134	-21.757109	16.166626	93.925972	24.702394	-13.496344	98.020103	34.633446	25.320906	106.360291	29.66792	5.912281	102.190197	-73.182138	26.420971	85.661747
4.706797	13.781654	97.312195	-21.489365	16.406097	94.53598	25.104029	-13.447801	99.555161	34.890289	25.586575	107.275459	29.997159	6.069387	103.41531	-72.975889	26.742807	85.65665
5.539773	12.086277	98.321754	-21.270136	16.597034	95.286331	25.545195	-13.42664	101.283905	35.19339	25.857035	108.363983	30.3692925	6.2151975	104.823944	-72.9095645	26.9788705	85.748718
6.218445	10.35325	99.556953	-21.014906	16.741638	96.036415	25.987467	-13.465559	103.138435	35.446934	26.117971	109.595657	30.7172005	6.326206	106.367046	-72.7470125	27.15707	85.705784
6.972249	7.617251	101.405273	-20.628105	16.835005	97.192207	26.651955	-13.506243	105.799721	35.841084	26.423042	111.266006	31.2465195	6.4583995	108.5328635	-72.5027295	27.2116105	85.8515505
7.293253	5.87531	102.552834	-20.361969	16.814999	97.856979	26.95665	-13.506617	107.389534	36.161377	26.596233	112.075745	31.5590135	6.544808	109.7326395	-72.2829515	27.08519	85.9813185
7.507241	4.085921	103.397537	-20.065863	16.738861	98.30201	27.282963	-13.560894	108.579041	36.507961	26.721434	112.578224	31.895462	6.58027	110.5786325	-72.027188	26.897452	86.0253875
7.613229	2.345444	104.06649	-19.737738	16.601553	98.589226	27.634626	-13.604656	109.381233	36.844624	26.832932	112.744568	32.239625	6.614138	111.0629005	-71.715101	26.588968	86.1155515
7.617429	0.684977	104.429291	-19.419443	16.452753	98.761711	27.982267	-13.592879	109.928871	37.203999	26.891005	112.529755	32.593133	6.649063	111.229313	-71.432019	26.256443	86.294109
7.507133	-0.886505	104.690186	-19.082544	16.300926	98.834747	28.382275	-13.548346	110.186699	37.457722	26.98085	112.209846	32.9199985	6.716252	111.1982725	-71.0850865	25.8856	86.4712215
7.256824	-2.315495	104.816093	-18.806728	16.176327	98.843811	28.782507	-13.45928	110.284874	37.748581	27.088434	111.700928	33.265544	6.814577	110.992901	-70.879	25.538077	86.694721
6.630137	-4.372718	104.751602	-18.3988	15.975224	98.73735	29.358154	-13.236902	110.133232	38.015102	27.25617	110.844543	33.686628	7.009634	110.4888875	-70.484228	24.940814	86.9858125
6.058566	-5.504277	104.738808	-18.171158	15.898794	98.695198	29.738098	-13.066875	110.018608	38.162567	27.366205	110.236969	33.9503325	7.149665	110.1277885	-70.2926485	24.647923	87.2626075
5.336868	-6.561896	104.716278	-17.944965	15.828731	98.68335	30.106312	-12.901214	109.914658	38.311039	27.433645	109.685455	34.2086755	7.2662155	109.8000565	-70.0986055	24.3912465	87.5666435
4.507293	-7.416386	104.702019	-17.757698	15.757065	98.73896	30.470407	-12.735617	109.79879	38.41193	27.509302	109.166565	34.4411685	7.3868425	109.4826775	-69.9565645	24.1272875	87.9952425
3.593564	-8.146998	104.635933	-17.572521	15.673667	98.803741	30.805323	-12.626483	109.615288	38.533382	27.568203	108.685257	34.6693525	7.47086	109.1502725	-69.8143945	23.876474	88.4572095
2.578458	-8.776691	104.472878	-17.410809	15.556224	98.922386	31.095165	-12.522277	109.3573	38.623489	27.610325	108.334099	34.859327	7.544024	108.8456995	-69.680945	23.568424	88.9990725
1.477349	-9.209129	104.34893	-17.25569	15.442022	99.08812	31.364553	-12.458593	109.127899	38.727375	27.673912	108.066032	35.045964	7.6076595	108.5969655	-69.557344	23.2763845	89.5792745
-0.359201	-9.561391	104.11998	-17.072083	15.332489	99.402168	31.709272	-12.288157	108.797089	38.903831	27.865065	107.921852	35.3065515	7.788454	108.3594705	-69.4507175	22.876524	90.4448655
-1.651433	-9.583919	104.029533	-16.978647	15.324873	99.653397	31.899149	-12.177711	108.683434	38.999367	28.01758	107.95472	35.449258	7.9199345	108.319077	-69.406552	22.7298115	90.987717
-3.021723	-9.468575	103.925201	-16.911007	15.357532	99.907852	32.045734	-12.022529	108.63192	39.066078	28.193825	108.057045	35.555906	8.085648	108.3444825	-69.37792	22.629416	91.4712215
-4.465832	-9.166117	103.817383	-16.843651	15.393896	100.126717	32.20813	-11.846437	108.615944	39.125198	28.409063	108.18856	35.666664	8.281313	108.402252	-69.353966	22.506479	91.851182
-5.930712	-8.732512	103.737953	-16.740509	15.487665	100.327789	32.358643	-11.687077	108.62709	39.203854	28.669558	108.382889	35.7812485	8.4912405	108.5049895	-69.2622665	22.4840895	92.1505885
-7.481511	-8.126649	103.643417	-16.643984	15.587611	100.556274	32.533985	-11.551125	108.638695	39.314236	28.875584	108.689667	35.9241105	8.6622295	108.664181	-69.2120785	22.5129925	92.448367
-9.005614	-7.42739	103.584396	-16.549345	15.634592	100.870934	32.68259	-11.486196	108.751106	39.476307	28.964918	109.249619	36.0794485	8.739361	109.0003625	-69.1781385	22.529823	92.7415055
-11.489213	-6.203318	103.412178	-16.382154	15.6176	101.571533	32.871998	-11.620837	108.958832	39.82457	28.912085	110.517967	36.348284	8.645624	109.7383995	-69.112592	22.589576	93.4046665
-13.096385	-5.287268	103.196609	-16.266541	15.560261	102.079628	32.923252	-11.838459	108.946457	40.23695	28.794748	111.333015	36.580101	8.4781445	110.139736	-69.113183	22.6423775	94.01952
-14.786574	-4.23934	102.789795	-16.054693	15.523317	102.434143	32.990334	-11.942878	108.509384	40.653618	28.664633	111.781799	36.821976	8.3608775	110.1455915	-68.931362	22.6857565	94.7226945
-16.417957	-3.12685	102.214859	-15.78575	15.567607	102.506744	33.123356	-11.85923	107.568359	41.006279	28.732216	111.505333	37.0648175	8.436493	109.536846	-68.6363175	22.698721	95.476642
-18.052338	-1.921649	101.508865	-15.463742	15.752726	102.278137	33.297916	-11.508552	106.289688	41.110764	28.950727	110.977707	37.20434	8.7210875	108.6336975	-68.131824	22.7843645	95.9225765
-19.693892	-0.634884	100.906815	-15.21382	16.000328	102.048027	33.541603	-11.098729	105.197395	41.132198	29.236067	110.442627	37.3369005	9.068669	107.820011	-67.7645405	22.931987	96.276043
-21.436552	0.712764	100.430389	-15.087914	16.288342	101.826164	33.759579	-10.657103	104.417252	41.218605	29.661873	109.884438	37.489092	9.502385	107.150845	-67.66492	23.074299	96.501483
-24.107151	2.823834	99.860695	-14.990705	16.824127	101.312599	33.927555	-9.970468	103.351608	41.196987	30.340061	108.716774	37.562271	10.1847965	106.034191	-67.543681	23.4634575	96.591007
-25.852505	4.250994	99.537567	-14.943775	17.142323	100.881668	33.887856	-9.53018	102.654556	41.04718	30.635405	107.617439	37.467518	10.5526125	105.1359975	-67.355068	23.7320335	96.6273385
-27.656471	5.682683	99.272392	-14.895843	17.38443	100.443962	33.813641	-9.18125	101.837029	40.738644	30.794495	106.55838	37.2761425	10.8066225	104.1977045	-67.0678285	23.9622375	96.6902195
-29.427469	7.159571	99.109184	-14.910176	17.553274	100.136307	33.789955	-9.035842	101.168701	40.316845	30.812613	105.673805	37.0534	10.8883855	103.421253	-66.873752	24.2181625	96.851361
-31.187374	8.622842	99.020271	-15.0128	17.633244	99.903992	33.644653	-8.951846	100.70047	40.050426	30.735556	104.594269	36.8475395	10.891855	102.6473695	-66.8731395	24.374633	97.1606145
-32.947491	10.122452	98.942787	-15.156993	17.695398	99.62236	33.404285	-8.821552	100.143372	39.717266	30.589718	103.608597	36.5607755	10.884083	101.8759845	-66.8747615	24.506713	97.3687355
-34.643478	11.643629	98.859779	-15.319964	17.699898	99.348	33.241459	-8.791028	99.451996	39.279881	30.485964	102.667191	36.26067	10.847468	101.0595935	-66.900598	24.552328	97.6364065
-37.084358	13.95939	98.733307	-15.580316	17.676044	98.89402	32.812489	-8.656975	98.445061	38.687893	30.099274	100.97525	35.750191	10.7211495	99.7101555	-66.910823	24.6309385	98.0778845
-38.647362	15.588795	98.690765	-15.668708	17.675955	98.647713	32.598366	-8.553727	97.656105	38.15678	29.956242	100.005569	35.377573	10.7012575	98.830837	-66.714989	24.6506525	98.464589
-40.098999	17.272516	98.74855	-15.757508	17.643528	98.430695	32.407436	-8.415566	96.907791	37.746391	29.76988	98.959663	35.0769135	10.677157	97.933727	-66.5919295	24.609899	98.927663
-41.47253	18.972561	98.709801	-15.834722	17.683083	98.117821	32.240234	-8.238184	95.976509	37.355988	29.617149	97.834076	34.798111	10.6894825	96.9052925	-66.467555	24.6766835	99.3303495
-42.767941	20.724066	98.702713	-15.861355	17.72641	97.691078	32.066364	-7.951882	94.833359	36.920269	29.546558	96.517982	34.4933165	10.797338	95.6756705	-66.2160265	24.655482	99.7064855
-43.935238	22.512766	98.653343	-15.913588	17.843645	97.16787	31.933382	-7.593521	93.467255	36.357082	29.498127	95.020287	34.145232	10.952303	94.243771	-65.972408	24.734987	100.091969
-45.01004	24.351152	98.578209	-16.044239	18.007771	96.552727	31.534523	-7.055981	92.022491	35.609985	29.596626	93.472794	33.572254	11.2703225	92.7476425	-65.660732	24.7452195	100.3578115
-46.476662	27.092562	98.343414	-16.536634	18.187933	95.438881	30.692413	-6.280102	89.547234	34.515926	29.900625	91.124176	32.6041695	11.8102615	90.335705	-65.6774375	24.5656045	100.542057
-47.408634	28.898291	98.230385	-17.120003	18.301456	94.658073	29.949108	-5.855104	87.796494	33.583115	30.181444	89.642731	31.7661115	12.16317	88.7196125	-66.0061175	24.439742	100.5965335
-48.183434	30.691147	98.052216	-17.881819	18.398228	93.887314	29.204973	-5.552707	85.91452	32.672112	30.470621	88.324478	30.9385425	12.458957	87.119499	-66.7021805	24.337499	100.655129
-48.852875	32.476418	97.918442	-18.78392	18.464533	93.12394	27.908987	-5.15573	84.322861	31.806396	30.721247	87.282181	29.8576915	12.7827585	85.802521	-67.4255315	24.1463075	100.445359
-49.380184	34.211857	97.72908	-19.730272	18.53783	92.467293	26.890129	-4.860177	82.898979	30.954985	30.985012	86.624611	28.922557	13.0624175	84.761795	-68.383101	24.0132425	100.172791
-49.692707	35.821049	97.733345	-20.661556	18.658075	91.947227	25.95393	-4.513546	81.732277	30.141651	31.251421	86.178528	28.0477905	13.3689375	83.9554025	-69.3709025	23.9472125	99.9390515
-49.797867	37.411655	97.766357	-21.452093	18.788992	91.531952	25.175091	-4.130681	80.756737	29.405254	31.572187	85.871933	27.2901725	13.720753	83.314335	-70.1943585	23.857231	99.749569
-49.648922	39.566505	97.720085	-22.380274	19.129601	90.877365	24.341116	-3.419728	79.342186	28.482798	32.172009	85.207214	26.411957	14.3761405	82.2747	-71.172505	23.8830615	99.48003
-49.278038	40.939911	97.583023	-22.795439	19.374094	90.361633	23.895782	-2.864882	78.370575	28.001923	32.591923	84.551392	25.9488525	14.8635205	81.4609835	-71.5397305	23.8846675	99.2622825
-48.771019	42.208263	97.302292	-23.133417	19.660021	89.778252	23.513155	-2.402112	77.383881	27.598969	32.981022	83.781334	25.556062	15.289455	80.5826075	-71.822896	24.030587	98.9738965
-47.997971	43.359985	96.896385	-23.403986	19.926693	89.173111	23.220495	-2.030526	76.467873	27.276178	33.275066	82.989349	25.2483365	15.62227	79.728611	-72.0563085	24.231116	98.617611
-47.065838	44.376663	96.415886	-23.609322	20.123812	88.606857	22.986673	-1.807017	75.68586	27.005932	33.473927	82.266296	24.9963025	15.833455	78.976078	-72.2149465	24.414169	98.237636
-46.041851	45.256035	95.853355	-23.802261	20.260248	88.13636	22.778162	-1.707135	75.091782	26.789904	33.566174	81.6959	24.784033	15.9295195	78.393841	-72.388555	24.5909765	97.878879
-44.703339	45.986881	95.327103	-24.011562	20.380238	87.787888	22.560455	-1.726604	74.721329	26.603809	33.549953	81.314758	24.582132	15.9116745	78.0180435	-72.605256	24.8488015	97.5577325
-42.528038	46.757584	94.593864	-24.309898	20.432434	87.485313	22.298136	-1.897866	74.593094	26.430897	33.440922	81.192543	24.3645165	15.771528	77.8928185	-72.9843125	25.09334	97.0778075
-40.772255	47.065182	94.156036	-24.512798	20.386665	87.493889	22.156565	-2.096719	74.8106	26.369703	33.331444	81.37487	24.263134	15.6173625	78.092735	-73.28873	25.1559675	96.895043
-38.989658	47.154175	93.787041	-24.733807	20.374281	87.595154	22.071386	-2.311703	75.180641	26.269207	33.201851	81.688698	24.1702965	15.445074	78.4346695	-73.6379105	25.303488	96.7556385
-37.095879	47.220669	93.447754	-24.936377	20.335022	87.769943	22.007458	-2.520256	75.759575	26.162785	33.066673	82.196983	24.0851215	15.2732085	78.978279	-73.9578755	25.3968355	96.561607
-34.916397	46.949635	92.958267	-25.15584	20.26388	87.999985	21.982763	-2.777319	76.49453	26.126146	32.938709	82.909912	24.0544545	15.080695	79.702221	-74.3661345	25.447065	96.297749
-32.634598	46.642555	92.62439	-25.383043	20.164206	88.367989	22.006241	-3.087894	77.494682	26.174223	32.77943	83.843155	24.090232	14.845768	80.6689185	-74.856318	25.482644	96.0670595
-30.170918	46.105873	92.420479	-25.606138	20.071978	88.867294	22.091528	-3.400068	78.653969	26.254234	32.621708	84.963455	24.172881	14.61082	81.808712	-75.385157	25.533136	95.925876
-26.302418	45.011322	92.359741	-25.828138	19.872683	89.783875	22.263823	-3.898515	80.497604	26.529324	32.404461	86.792679	24.3965735	14.252973	83.6451415	-76.0528495	25.492393	95.9226085
-23.603191	44.118492	92.554871	-25.902744	19.662413	90.465012	22.396814	-4.262589	81.673447	26.751873	32.209732	88.087685	24.5743435	13.9735715	84.880566	-76.3798315	25.3512545	96.049458
-20.74585	43.080017	92.813019	-25.932703	19.463165	91.191498	22.501654	-4.676365	82.851067	27.007263	31.928068	89.483009	24.7544585	13.6258515	86.167038	-76.6198645	25.3004785	96.215958
-17.767101	41.87804	93.201469	-25.998444	19.206507	91.923286	22.590952	-5.105503	84.093346	27.343443	31.605772	90.945038	24.9671975	13.2501345	87.519192	-76.9640855	25.1628795	96.32738
-14.751027	40.546642	93.631523	-26.002529	18.964756	92.691528	22.680044	-5.575195	85.303154	27.66799	31.237858	92.379761	25.174017	12.8313315	88.8414575	-77.179075	25.0981805	96.5415985
-11.655564	39.117924	94.130997	-25.99242	18.745266	93.480759	22.816917	-6.03834	86.45974	27.914473	30.864536	93.856407	25.365695	12.413098	90.1580735	-77.350535	25.077434	96.8034445
-8.445902	37.530117	94.747025	-25.90011	18.522091	94.214615	22.908327	-6.480156	87.6894	28.240017	30.448767	95.317627	25.574172	11.9843055	91.5035135	-77.374392	25.0598765	96.9257165
-3.610261	34.918575	95.912323	-25.735226	18.189568	95.45916	23.15864	-7.191989	89.813248	28.759628	29.832829	97.870842	25.959134	11.32042	93.842045	-77.429586	25.058716	97.076275
-0.296031	33.026772	96.784332	-25.63681	17.983887	96.320602	23.359627	-7.657997	91.57428	29.15464	29.463896	99.775963	26.2571335	10.9029495	95.6751215	-77.5307535	25.0648245	96.9660825
2.985433	30.965631	97.991173	-25.508032	17.784859	97.361992	23.680452	-8.19734	93.681061	29.640814	29.151176	101.959869	26.660633	10.476918	97.820465	-77.676697	25.0928	96.903519
6.31448	28.81287	99.545792	-25.374311	17.606174	98.617935	24.072397	-8.726244	96.183914	30.216026	28.878754	104.502594	27.1442115	10.076255	100.343254	-77.8928335	25.136093	96.892616
9.483029	25.945503	101.779793	-25.20566	17.409872	100.128983	24.61124	-9.339787	99.328476	30.877008	28.573748	107.440292	27.744124	9.6169805	103.384384	-78.155444	25.2027635	96.873582
12.833656	24.036772	104.31105	-25.040918	17.26878	101.883209	25.348801	-9.948947	102.921089	31.694027	28.37941	110.700668	28.521414	9.2152315	106.8108785	-78.60325	25.3223285	96.9555395
15.28883	21.358463	107.563438	-24.860701	17.117142	103.870644	26.168629	-10.411899	106.746635	32.496162	28.303688	114.105515	29.3323955	8.9458945	110.426075	-79.0537975	25.2883895	97.315213
16.712643	16.790365	112.207558	-24.550415	16.845062	106.746696	27.289444	-10.91509	111.974014	33.620029	28.122299	118.637863	30.4547365	8.6036045	115.3059385	-79.5555665	25.0865195	98.1874535
18.060835	13.550282	114.240578	-24.211025	16.64674	108.264908	27.665457	-11.129982	114.736847	34.18145	28.066019	120.901703	30.9234535	8.4680185	117.819275	-79.3455035	24.8254615	98.710541
18.603392	10.937022	116.140388	-23.819195	16.433502	109.376762	27.95311	-11.336686	116.866348	34.676624	27.970753	122.518967	31.314867	8.3170335	119.6926575	-78.953257	24.5499705	99.0608665
16.436247	10.23211	117.702171	-23.38759	16.19817	110.189354	28.298532	-11.576234	118.354591	35.116253	27.82375	123.614952	31.7073925	8.123758	120.9847715	-78.4825725	24.272582	99.3939365
14.524921	9.457865	118.046227	-22.913761	15.960434	110.779549	28.687227	-11.876281	119.437965	35.510586	27.617079	124.293365	32.0989065	7.870399	121.865665	-77.9264285	24.050469	99.693433
12.737177	8.57908	117.265785	-22.467667	15.703294	111.162399	29.06543	-12.195379	120.108398	35.9534	27.380377	124.607216	32.509415	7.592499	122.357807	-77.444749	23.814089	99.966991
10.891708	7.443724	117.620705	-22.056324	15.411964	111.351395	29.394302	-12.551358	120.475555	36.467709	27.160913	124.503067	32.9310055	7.3047775	122.489311	-77.0436535	23.5191505	100.213479
8.312102	5.784182	116.400444	-21.516457	15.004926	111.33152	29.827574	-12.957324	120.370636	37.159149	26.871523	123.701523	33.4933615	6.9570995	122.0360795	-76.5262755	23.0527525	100.6269605
6.426957	4.851686	116.179863	-21.152376	14.763887	111.179184	30.09543	-13.111181	119.961868	37.393715	26.667166	122.885445	33.7445725	6.7779925	121.4236565	-76.0493245	22.7497815	100.9347115
4.515204	3.963136	115.29496	-20.891058	14.51461	111.046387	30.353243	-13.306062	119.442581	37.569382	26.390522	122.027626	33.9613125	6.54223	120.7351035	-75.7434285	22.48699	101.3576705
2.467321	3.197076	114.670303	-20.930109	14.405866	111.208405	30.622969	-13.580057	118.836746	37.679165	26.084488	121.241058	34.151067	6.2522155	120.038902	-76.011285	22.5595165	102.377908
0.347229	2.451724	114.257721	-20.547987	13.997516	111.111679	30.82346	-13.800447	118.154228	37.74939	25.769211	120.57235	34.286425	5.984382	119.363289	-75.382399	22.01065	102.860069
-1.846681	1.754094	113.515938	-20.436588	13.741024	111.169685	31.020847	-13.992076	117.265678	37.795639	25.514709	119.852806	34.408243	5.7613165	118.559242	-75.281419	21.7207315	103.780128
-4.081687	1.218071	113.229752	-20.272903	13.494905	111.130997	31.130705	-14.196428	116.092857	37.825142	25.307993	119.214592	34.4779235	5.5557825	117.6537245	-75.0237295	21.4340275	104.6082695
-7.473426	0.471991	111.69075	-20.098076	13.159249	110.861015	31.166193	-14.471066	113.970139	37.866447	24.935738	117.723259	34.51632	5.232336	115.846699	-74.712472	21.086162	105.875331
-9.851668	0.048455	110.700371	-19.910782	12.980541	110.47876	31.076904	-14.593766	112.122551	37.689114	24.810635	116.713943	34.383009	5.1084345	114.418247	-74.204573	20.8526475	106.539273
-12.198874	-0.444508	109.676971	-19.753141	12.820671	110.052696	30.930191	-14.692536	110.254791	37.512867	24.683901	115.169586	34.221529	4.9956825	112.7121885	-73.727811	20.6456595	107.3932035
-14.487609	-0.838375	108.621307	-19.559984	12.755463	109.524414	30.830742	-14.655945	108.255043	37.292778	24.502089	113.130165	34.06176	4.923072	110.692604	-73.181728	20.587854	108.356224
-16.721888	-1.194509	107.944992	-19.252762	12.787585	108.908775	30.816936	-14.569015	106.201157	36.775246	24.45229	110.915138	33.796091	4.9416375	108.5581475	-72.301615	20.6335325	109.2594025
-18.97928	-1.4985	107.292053	-18.954893	12.852976	108.232094	30.79364	-14.364065	104.136154	36.102535	24.349894	108.290077	33.4480875	4.9929145	106.2131155	-71.3578735	20.7130375	110.2510725
-21.074114	-1.774195	106.743065	-18.720324	13.000504	107.477097	30.732588	-14.15554	102.156189	35.395218	24.222113	105.687393	33.063903	5.0332865	103.921791	-70.504551	20.9677215	111.032403
-24.044319	-2.236634	106.193138	-18.507265	13.156644	106.320335	30.500961	-13.934755	99.639954	34.700634	24.128763	102.248528	32.6007975	5.097004	100.944241	-69.6153275	21.216284	111.696429
-25.893921	-2.569379	105.959427	-18.560595	13.216169	105.604805	30.231676	-13.909374	98.453255	34.292419	23.976225	100.549789	32.2620475	5.0334255	99.501522	-69.3832375	21.3989125	111.708088
-27.738419	-2.829211	105.808426	-18.73074	13.201745	105.04451	29.987604	-13.943254	97.769852	33.931629	23.803537	99.514397	31.9596165	4.9301415	98.6421245	-69.4210965	21.4733485	111.4468955
-29.387331	-3.150549	105.595604	-18.973057	13.126302	104.616463	29.746618	-14.057538	97.405006	33.746624	23.657434	99.031921	31.746621	4.799948	98.2184635	-69.692735	21.452656	111.0144625
-30.968267	-3.452196	105.568436	-19.270555	12.994237	104.349396	29.504219	-14.222841	97.313232	33.515011	23.475761	98.936684	31.509615	4.62646	98.124958	-70.050725	21.362014	110.573834
-32.399731	-3.776335	105.621529	-19.602562	12.827748	104.306473	29.279476	-14.423174	97.630051	33.298679	23.299519	99.256172	31.2890775	4.4381725	98.4431115	-70.4942015	21.2173235	110.1698345
-33.714275	-4.061015	105.919243	-19.884445	12.662168	104.449379	29.125967	-14.656412	98.311485	33.165871	23.135639	99.844933	31.145919	4.2396135	99.078209	-70.914809	21.0847225	109.820549
-35.401905	-4.463829	106.625153	-20.325726	12.419365	104.909752	28.924067	-15.023327	99.563293	32.986729	22.935802	100.810837	30.955398	3.9562375	100.187065	-71.60685	20.8824925	109.632439
-36.346523	-4.650826	107.156082	-20.557932	12.270107	105.272125	28.783533	-15.251607	100.304138	32.896549	22.759727	101.329506	30.840041	3.75406	100.816822	-71.955905	20.786154	109.727428
-37.207062	-4.83781	107.642303	-20.729559	12.088119	105.598618	28.652195	-15.512066	100.919975	32.841896	22.590685	101.765587	30.7470455	3.5393095	101.342781	-72.2061635	20.6369285	109.854455
-37.897816	-4.950597	108.018387	-20.872118	11.870749	105.861374	28.535006	-15.757151	101.35862	32.85323	22.433813	102.103256	30.694118	3.338331	101.730938	-72.438354	20.403167	109.99181
-38.533188	-5.000588	108.278	-20.966553	11.685142	106.043518	28.448439	-15.983828	101.637138	32.849388	22.271364	102.337303	30.6489135	3.143768	101.9872205	-72.5820195	20.226516	110.0998155
-39.090607	-5.049467	108.426201	-21.013031	11.470421	106.155327	28.377481	-16.168087	101.843811	32.816284	22.111773	102.526436	30.5968825	2.971843	102.1851235	-72.6229445	19.968999	110.1255305
-39.415092	-5.038023	108.508263	-21.115335	11.311316	106.245483	28.337416	-16.320028	102.0672	32.822498	22.006378	102.72126	30.579957	2.843175	102.39423	-72.810627	19.779457	110.096736
-39.923695	-4.826115	108.546638	-21.184366	11.122779	106.37001	28.357113	-16.463358	102.50367	32.850868	21.918402	103.154526	30.6039905	2.727522	102.829098	-72.9727225	19.518036	109.910922
-40.056282	-4.668941	108.532677	-21.276453	11.017983	106.408096	28.35955	-16.508459	102.77668	32.835835	21.907307	103.462173	30.5976925	2.699424	103.1194265	-73.1505985	19.336542	109.6967655
-40.087749	-4.38806	108.491371	-21.378849	10.93076	106.480576	28.315369	-16.550268	103.015221	32.804646	21.903524	103.759018	30.5600075	2.676628	103.3871195	-73.3177055	19.184892	109.5740325
-40.096397	-4.08035	108.499977	-21.49638	10.833456	106.57077	28.334856	-16.632137	103.236626	32.757996	21.902035	104.064964	30.546426	2.634949	103.650795	-73.539186	19.031963	109.490745
-39.95129	-3.780143	108.526138	-21.59664	10.753706	106.699608	28.254166	-16.652315	103.597282	32.732399	21.908567	104.38826	30.4932825	2.628126	103.992771	-73.6865625	18.879286	109.406445
-39.770428	-3.314367	108.573532	-21.691017	10.67073	106.817352	28.235514	-16.735733	103.901413	32.713188	21.88747	104.717384	30.474351	2.5758685	104.3093985	-73.856385	18.7655915	109.3253055
-39.519646	-2.826384	108.534981	-21.752531	10.61083	106.941032	28.203062	-16.833546	104.274666	32.719051	21.859816	105.173004	30.4610565	2.513135	104.723835	-73.9661185	18.708525	109.158229
-38.978271	-2.036864	108.367691	-21.82914	10.472828	107.145012	28.152895	-17.043514	105.139938	32.800068	21.773102	106.337997	30.4764815	2.364794	105.7389675	-74.1347615	18.580862	108.5510565
-38.6124	-1.402378	108.242378	-21.864464	10.387547	107.429031	28.134781	-17.232183	106.08345	32.923332	21.714489	107.631699	30.5290565	2.241153	106.8575745	-74.2579845	18.533941	108.0004875
-38.212704	-0.787877	108.222351	-21.98266	10.248798	107.899513	28.123438	-17.472187	107.38739	33.119877	21.619438	109.475731	30.6216575	2.0736255	108.4315605	-74.5869775	18.4239705	107.3674655
-37.849968	-0.011619	108.356773	-22.118305	10.091881	108.555901	28.096766	-17.764133	108.966576	33.35474	21.509211	111.527252	30.725753	1.872539	110.246914	-74.962363	18.311223	106.864888
-37.429867	0.783614	108.579277	-22.269943	9.946107	109.237206	28.022566	-18.02515	110.41465	33.591331	21.451691	113.361862	30.8069485	1.7132705	111.888256	-75.3468345	18.1789435	106.586156
-37.035637	1.389766	109.079102	-22.349867	9.866817	109.724869	27.990574	-18.21003	111.267555	33.745499	21.410107	114.495026	30.8680365	1.6000385	112.8812905	-75.5677705	18.1335955	106.5684475
-36.716206	2.060174	109.150742	-22.416182	9.829466	109.973778	27.897469	-18.265026	111.606277	33.716091	21.271374	115.136322	30.80678	1.503174	113.3712995	-75.639144	18.155758	106.5762565
-36.505116	3.069924	109.217491	-22.544765	9.731667	110.247185	27.696205	-18.419582	111.848282	33.696438	20.91815	115.539185	30.6963215	1.249284	113.6937335	-75.7858515	18.21405	106.8006365
-36.522846	3.92714	109.206787	-22.619625	9.712955	110.303604	27.543631	-18.455917	111.730125	33.716297	20.88217	115.609123	30.629964	1.2131265	113.669624	-75.869214	18.2127835	106.937584
-36.551685	4.795456	109.166885	-22.719469	9.740856	110.311844	27.507172	-18.475178	111.510971	33.659546	20.932392	115.748421	30.583359	1.228607	113.629696	-76.022297	18.253105	106.993992
-36.602551	5.676942	109.191116	-22.904499	9.784694	110.37632	27.38168	-18.436325	111.464096	33.631359	20.980518	115.924599	30.5065195	1.2720965	113.6943475	-76.3155175	18.2972915	107.0582925
-36.745762	6.577057	109.115112	-23.063951	9.772468	110.386887	27.230131	-18.417536	111.325455	33.594479	21.040409	116.189507	30.412305	1.3114365	113.757481	-76.540207	18.2334995	107.016293
-36.874817	7.471298	109.034729	-23.175068	9.797909	110.401665	27.147797	-18.341595	111.192383	33.561653	21.140511	116.416641	30.354725	1.399458	113.804512	-76.704861	18.19636	106.998818
-37.07592	8.34418	109.073914	-23.295988	9.883322	110.487305	27.113747	-18.208698	111.159309	33.555317	21.290979	116.715034	30.334532	1.5411405	113.9371715	-76.926508	18.2255035	107.0374385
-37.505226	9.639226	109.227356	-23.363138	9.944222	110.662758	27.081181	-18.101061	111.216583	33.641994	21.459593	117.158714	30.3615875	1.679266	114.1876485	-77.0878635	18.209178	107.1378675
-37.819092	10.501163	109.335266	-23.388912	10.012076	110.802498	27.058796	-18.085606	111.218788	33.686031	21.460522	117.285431	30.3724135	1.687458	114.2521095	-77.1502375	18.336694	107.3528865
-38.149078	11.332677	109.429192	-23.361816	10.067163	110.871483	27.030485	-18.084938	111.141563	33.75618	21.445652	117.22921	30.3933325	1.680357	114.1853865	-77.1169645	18.453969	107.5575795
-38.32093	12.180154	109.485519	-23.295443	10.105278	110.836182	27.019766	-18.095901	111.024727	33.833782	21.439617	117.059639	30.426774	1.671858	114.042183	-77.01766	18.538698	107.630181
-38.45789	12.986718	109.466888	-23.218658	10.189195	110.781265	27.03031	-18.099674	110.887321	33.910362	21.420645	116.762878	30.470336	1.6604855	113.8250995	-76.907652	18.7179045	107.7374305
-38.610657	13.775969	109.367714	-23.127625	10.260274	110.640991	27.039804	-18.099174	110.688797	33.993397	21.413504	116.383072	30.5166005	1.657165	113.5359345	-76.7718505	18.863383	107.7460475
-38.805916	14.533708	109.248993	-23.035568	10.317769	110.483482	27.05912	-18.10071	110.435783	34.05788	21.395443	115.987686	30.5585	1.6473665	113.2117345	-76.629636	18.9881715	107.7552295
-38.96928	15.718039	109.072067	-22.923283	10.372908	110.220764	27.09339	-18.127567	110.134521	34.115227	21.327196	115.461578	30.6043085	1.5998145	112.7980495	-76.4508745	19.1460015	107.6434785
-39.046509	16.509823	108.940765	-22.863714	10.404625	110.067177	27.076139	-18.120054	109.92569	34.094532	21.359224	115.206764	30.5853355	1.619585	112.566227	-76.3127635	19.189665	107.568127
-39.141193	17.255844	108.856201	-22.83531	10.41013	109.98658	27.076159	-18.110661	109.780525	34.124046	21.309193	114.976395	30.6001025	1.599266	112.37846	-76.2707225	19.220994	107.5947
-39.297752	17.993719	108.875252	-22.837763	10.413317	109.977409	27.075335	-18.12211	109.694908	34.107227	21.287846	114.842285	30.591281	1.582868	112.2685965	-76.266807	19.243766	107.6862215
-39.401619	18.764601	108.931816	-22.882313	10.43067	109.980461	27.027187	-18.10523	109.562859	34.087585	21.302059	114.737762	30.557386	1.5984145	112.1503105	-76.322012	19.2629255	107.8106115
-39.402351	19.489185	109.020058	-22.908245	10.430964	109.980392	26.976851	-18.087929	109.361588	34.050224	21.327198	114.656448	30.5135375	1.6196345	112.009018	-76.3300275	19.2422935	107.951766
-39.489925	20.252825	109.126221	-22.956532	10.403832	109.996941	26.909742	-18.06282	109.160995	33.997772	21.341871	114.606354	30.453757	1.6395255	111.8836745	-76.366821	19.1681385	108.1102075
-39.530228	21.316017	109.341034	-23.030478	10.402137	110.05558	26.819628	-17.977146	108.917763	33.932636	21.411018	114.606667	30.376132	1.716936	111.762215	-76.437088	19.087338	108.348945
-39.547443	22.027323	109.507774	-23.071056	10.440558	110.134598	26.7939	-17.891605	108.786049	33.893265	21.480478	114.641655	30.3435825	1.7944365	111.713852	-76.4856945	19.0866795	108.555344
-39.449303	22.623886	109.70237	-23.133255	10.496036	110.228027	26.776527	-17.794128	108.662186	33.865162	21.583359	114.637665	30.3208445	1.8946155	111.6499255	-76.5873545	19.0974565	108.8061285
-39.387577	23.286428	109.856918	-23.120102	10.56332	110.311142	26.761192	-17.654076	108.541489	33.847202	21.677937	114.613518	30.304197	2.0119305	111.5775035	-76.544401	19.1147095	109.0447805
-39.341362	23.928432	110.011246	-23.09483	10.637836	110.383263	26.776266	-17.54052	108.488235	33.832397	21.780146	114.571274	30.3043315	2.119813	111.5297545	-76.4939915	19.155859	109.2367715
-39.258232	24.546515	110.111984	-23.117144	10.737419	110.442986	26.810249	-17.409132	108.464706	33.818085	21.905941	114.540161	30.314167	2.2484045	111.5024335	-76.548455	19.2264335	109.3835385
-39.199413	25.11018	110.167885	-23.080666	10.798568	110.470222	26.842102	-17.299328	108.456146	33.79874	22.010378	114.48362	30.320421	2.355525	111.469883	-76.481753	19.241611	109.470561
-38.958733	25.813913	110.182747	-23.10247	10.91133	110.484993	26.864914	-17.157566	108.473839	33.737129	22.149225	114.377083	30.3010215	2.4958295	111.425461	-76.5059615	19.3268305	109.544525
-38.778515	26.2379	110.162376	-23.106436	10.944734	110.487625	26.887289	-17.078228	108.502869	33.703266	22.233667	114.294991	30.2952775	2.5777195	111.39893	-76.5081495	19.3117485	109.57632
-38.537067	26.655289	110.135757	-23.116673	10.938292	110.436508	26.920887	-17.003126	108.515724	33.666489	22.330496	114.23037	30.293688	2.663685	111.373047	-76.527034	19.212899	109.499969
-38.407513	27.036196	110.100266	-23.1138	10.925332	110.39312	26.956141	-16.909077	108.505821	33.611752	22.429497	114.155304	30.2839465	2.76021	111.3305625	-76.5115465	19.090454	109.4556775
-38.245247	27.425632	110.058548	-23.205984	10.940514	110.412254	26.99655	-16.837614	108.475159	33.574097	22.527943	114.059021	30.2853235	2.8451645	111.26709	-76.6972915	19.0358635	109.557418
-38.025612	27.765671	109.959518	-23.144445	10.898868	110.293999	27.027496	-16.725149	108.454536	33.526863	22.622883	113.970139	30.2771795	2.948867	111.2123375	-76.5660695	18.848869	109.3756605
-37.853157	28.074949	109.871613	-23.165087	10.903799	110.223236	27.083088	-16.615917	108.453346	33.473045	22.763311	113.912628	30.2780665	3.073697	111.182987	-76.6082405	18.733901	109.263485
-37.678059	28.586805	109.7864	-23.194984	10.921103	110.149193	27.165625	-16.394039	108.468094	33.413704	22.990469	113.868164	30.2896645	3.298215	111.168129	-76.6796325	18.543991	109.130257
-37.573639	28.939947	109.742393	-23.236353	10.958227	110.103737	27.209965	-16.24703	108.478912	33.356487	23.155752	113.84848	30.283226	3.454361	111.163696	-76.755932	18.462093	109.043778
-37.469265	29.351532	109.721687	-23.238472	10.990529	110.066292	27.264828	-16.067869	108.489395	33.327221	23.319574	113.823509	30.2960245	3.6258525	111.156452	-76.7729685	18.3552055	108.976132
-37.374748	29.746183	109.715782	-23.272991	11.018349	110.053619	27.327612	-15.88516	108.510719	33.287735	23.51545	113.818428	30.3076735	3.815145	111.1645735	-76.8536555	18.221553	108.9426645
-37.255058	30.115519	109.723961	-23.296457	11.063799	110.053802	27.400858	-15.694107	108.518448	33.242199	23.708925	113.79541	30.3215285	4.007409	111.156929	-76.9144425	18.120189	108.950675
-37.10989	30.439705	109.715744	-23.280054	11.142143	110.053947	27.469646	-15.498036	108.52121	33.207275	23.902515	113.74279	30.3384605	4.2022395	111.132	-76.8985685	18.0820465	108.975894
-36.961605	30.753942	109.689262	-23.234518	11.193136	110.024521	27.56175	-15.308266	108.484825	33.170128	24.105028	113.691902	30.365939	4.398381	111.0883635	-76.834975	17.987891	108.9606785
-36.795361	31.188604	109.681618	-23.25382	11.292815	109.995964	27.691153	-15.005919	108.341042	33.102066	24.395294	113.565338	30.3966095	4.6946875	110.95319	-76.9042495	17.8909425	109.038738
-36.730103	31.445717	109.716621	-23.168159	11.312695	109.934387	27.782196	-14.790437	108.12014	33.062954	24.557356	113.393166	30.422575	4.8834595	110.756653	-76.758893	17.7419305	109.112121
-36.612041	31.752798	109.752098	-23.147001	11.373889	109.861198	27.865082	-14.571807	107.780136	33.007469	24.705088	113.10302	30.4362755	5.0666405	110.441578	-76.7302775	17.6811375	109.280818
-36.5214	32.090519	109.758522	-23.104593	11.429425	109.666702	27.937937	-14.305864	107.284889	32.917282	24.895523	112.731323	30.4276095	5.2948295	110.008106	-76.6367955	17.5640205	109.325298
-36.399704	32.410259	109.761848	-23.054712	11.504018	109.523514	27.975855	-14.017699	106.669144	32.84465	25.094288	112.244377	30.4102525	5.5382945	109.4567605	-76.5196765	17.4697415	109.5902675
-36.300369	32.754654	109.69825	-22.98494	11.565333	109.134636	28.015467	-13.706568	105.990791	32.767097	25.312107	111.685303	30.391282	5.8027695	108.838047	-76.361162	17.3278965	109.431225
-36.121502	33.036018	109.64135	-22.934235	11.705564	108.907295	28.065357	-13.371875	105.264473	32.634506	25.539171	111.112175	30.3499315	6.083648	108.188324	-76.2184015	17.32748	109.626266
-35.829391	33.415325	109.51725	-23.014282	11.99196	108.651733	28.112804	-12.870428	104.321205	32.476715	25.88645	110.335564	30.2947595	6.508011	107.3283845	-76.3233235	17.475909	109.9750815
-35.649979	33.641983	109.455978	-22.796255	12.106455	108.302139	28.155237	-12.568663	103.843597	32.405045	26.118374	109.882736	30.280141	6.7748555	106.8631665	-75.872651	17.4380545	109.7411115
-35.343784	33.788757	109.335533	-22.724426	12.266871	108.14576	28.172636	-12.306023	103.495697	32.359295	26.314554	109.510254	30.2659655	7.0042655	106.5029755	-75.7148175	17.5294765	109.7885445
-34.986786	33.862267	109.254662	-22.682039	12.452212	108.028534	28.198561	-12.071128	103.251694	32.360092	26.512728	109.177315	30.2793265	7.2208	106.2145045	-75.6434045	17.683624	109.8425635
-34.516754	33.934788	109.111824	-22.629829	12.607943	107.979248	28.232512	-11.875377	103.05661	32.361897	26.717312	108.864128	30.2972045	7.4209675	105.960369	-75.5568625	17.7949185	109.998127
-34.000267	33.937138	108.961105	-22.587717	12.755842	107.877525	28.258614	-11.720829	102.888	32.359909	26.897493	108.59536	30.3092615	7.588332	105.74168	-75.4846955	17.923352	110.01337
-33.366661	33.902203	108.783249	-22.527435	12.850261	107.816338	28.312582	-11.604765	102.791023	32.403652	26.996555	108.352051	30.358117	7.695895	105.571537	-75.412987	18.004627	110.061139
-32.362892	33.811226	108.552635	-22.43508	12.929808	107.68119	28.409979	-11.471454	102.731857	32.4921	27.170906	108.03466	30.4510395	7.849726	105.3832585	-75.3211995	18.00989	109.9791215
-31.695143	33.713345	108.40554	-22.348433	12.999063	107.646767	28.481888	-11.40659	102.734825	32.544571	27.255989	107.834625	30.5132295	7.9246995	105.284725	-75.2100955	18.0734265	110.008809
-30.969385	33.680897	108.217834	-22.29199	13.004359	107.59642	28.580845	-11.365919	102.781235	32.564182	27.335587	107.674789	30.5725135	7.984834	105.228012	-75.1564935	18.023884	109.964828
-30.103397	33.745029	108.026695	-22.229538	13.004215	107.579597	28.673496	-11.311611	103.018356	32.927418	27.243149	107.369698	30.800457	7.965769	105.194027	-75.259533	18.042661	109.965167
-29.200829	33.749943	107.713081	-22.163223	13.069858	107.609352	28.821459	-11.323189	103.408707	32.66534	27.445745	107.529709	30.7433995	8.061278	105.469208	-75.0698455	18.078438	109.749496
-28.262529	33.77655	107.465378	-22.085993	13.039106	107.656738	28.988865	-11.385244	104.01931	32.757523	27.46788	107.629059	30.873194	8.041318	105.8241845	-75.04518	18.036894	109.4892915
-27.314091	33.80267	107.174179	-22.088442	12.996745	107.791832	29.162941	-11.519924	104.797569	32.845478	27.423685	107.840118	31.0042095	7.9518805	106.3188435	-75.1810935	18.0416095	109.2648205
-25.781935	33.676727	106.793068	-22.112532	12.906499	107.970688	29.366001	-11.735967	106.013016	32.949181	27.311644	108.549713	31.157591	7.7878385	107.2813645	-75.382655	18.0251595	108.6600115
-24.774771	33.593628	106.664024	-22.140331	12.765188	108.136139	29.462831	-11.896749	106.738365	33.107059	27.275518	109.07338	31.284945	7.6893845	107.9058725	-75.565607	17.8409915	108.3664055
-23.673265	33.646507	106.654373	-22.167896	12.664615	108.264069	29.510292	-12.028209	107.246307	33.253212	27.276224	109.590958	31.381752	7.6240075	108.4186325	-75.717544	17.7052225	108.1095055
-22.573277	33.673023	106.675812	-22.235697	12.57337	108.238914	29.516018	-12.101792	107.426704	33.369312	27.284241	110.06881	31.442665	7.5912245	108.747757	-75.914059	17.5555155	107.730071
-21.466011	33.683235	106.682144	-22.252031	12.512143	108.041107	29.469294	-12.129922	107.375824	33.482666	27.303642	110.561546	31.47598	7.58686	108.968685	-75.980042	17.437426	107.113529
-20.296135	33.756783	106.683853	-22.285381	12.505282	107.763603	29.40774	-12.090398	107.175003	33.642971	27.34898	111.05883	31.5253555	7.629291	109.1169165	-76.0961175	17.381273	106.4102895
-19.172604	33.88731	106.907806	-22.338345	12.523158	107.426682	29.340691	-11.991253	106.89682	33.882542	27.402718	111.675751	31.6116165	7.7057325	109.2862855	-76.2883065	17.3405835	105.5670785
-17.546803	34.105656	107.517662	-22.432631	12.680565	106.945763	29.236961	-11.642789	106.447426	34.081158	27.645102	113.054695	31.6590595	8.0011565	109.7510605	-76.5243215	17.3599735	104.1404655
-16.41707	34.238415	108.047272	-22.500969	12.903297	106.721863	29.196489	-11.292348	106.425728	34.162285	27.863756	114.17823	31.679387	8.285704	110.301979	-76.681325	17.52089	103.141747
-15.445539	34.374729	108.747772	-22.580172	13.251309	106.566322	29.18404	-10.818532	106.634415	34.258446	28.151262	115.452728	31.721243	8.666365	111.0435715	-76.881587	17.836253	102.0890725
-14.544619	34.491634	109.467781	-22.657104	13.677409	106.552757	29.199938	-10.32752	106.993546	34.269196	28.538826	116.784081	31.734567	9.105653	111.8888135	-77.048775	18.249165	101.2167005
-13.633821	34.5882	110.165573	-22.777788	14.149258	106.617043	29.261992	-9.825919	107.347527	34.302223	28.923182	117.987755	31.7821075	9.5486315	112.667641	-77.3376835	18.7498845	100.566445
-12.693607	34.460148	110.779022	-22.677114	14.443832	106.599747	29.32803	-9.370251	107.629272	34.352951	29.278088	119.002998	31.8404905	9.9539185	113.316135	-77.1947185	18.9337455	99.883359
-11.98849	34.315441	111.324837	-22.772923	14.860765	106.660927	29.313166	-8.987424	107.701073	34.404305	29.590624	119.766342	31.8587355	10.3016	113.7337075	-77.4045815	19.41993	99.5881465
-10.873267	33.837631	111.595581	-22.776096	15.338762	106.527863	29.623556	-8.591214	107.233299	34.489738	29.919464	120.172104	32.056647	10.664125	113.7027015	-77.608839	20.013399	99.3530245
-10.000041	32.996811	111.529587	-22.660725	15.628584	106.254135	29.700443	-8.276241	106.825104	34.496613	30.123133	120.165588	32.098528	10.923446	113.495346	-77.419978	20.333722	99.012924
-9.424994	32.831882	111.137772	-22.529486	15.929833	106.132301	29.779366	-8.036511	106.392479	34.567554	30.294281	119.812096	32.17346	11.128885	113.1022875	-77.232432	20.730781	99.1623145
-8.883245	32.158081	110.732613	-22.409	16.168051	105.958008	29.837305	-7.817022	105.975006	34.673222	30.436531	119.279015	32.2552635	11.3097545	112.6270105	-77.0732635	21.0263475	99.2890055
-8.353237	31.370726	110.16629	-22.305084	16.368889	105.827805	29.932621	-7.639615	105.686935	34.722549	30.564877	118.692955	32.327585	11.462631	112.189945	-76.937753	21.275147	99.465665
-7.829955	30.379519	109.590744	-22.169117	16.548782	105.796143	29.767096	-7.441212	105.726006	34.799976	30.711184	118.071915	32.283536	11.634986	111.8989605	-76.62177	21.462578	99.6933255
-7.383484	29.214081	109.062637	-22.038055	16.674746	105.825424	29.845882	-7.44897	105.757523	34.871014	30.782249	117.465935	32.358448	11.6666395	111.611729	-76.434558	21.6828525	100.039119
-6.889805	27.268499	108.330536	-22.039385	16.897291	105.991959	29.919657	-7.633968	105.946579	34.931866	30.78344	116.594223	32.4257615	11.574736	111.270401	-76.5045315	22.219846	100.713517
-6.586331	25.788624	107.884201	-21.905645	16.916252	106.066383	29.930672	-7.817997	106.14296	35.004086	30.733725	116.018356	32.467379	11.457864	111.080658	-76.278669	22.37464	101.052108
-6.385515	24.191574	107.471642	-21.815199	16.953873	106.157646	29.935091	-7.997246	106.411888	35.108028	30.699471	115.483841	32.5215595	11.3511125	110.9478645	-76.1519575	22.5566335	101.3674275
-6.188623	22.598595	107.165756	-21.709805	17.008284	106.221748	29.925234	-8.131819	106.694122	35.183918	30.702787	114.953888	32.554576	11.285484	110.824005	-75.974186	22.731084	101.619491
-6.03755	20.918947	106.865059	-21.635059	17.068296	106.265854	29.939238	-8.204994	106.93084	35.250168	30.703255	114.381554	32.594703	11.2491305	110.656197	-75.864821	22.8874615	101.875511
-5.925269	19.229229	106.613861	-21.541178	17.157961	106.264877	29.96026	-8.207207	107.107819	35.257748	30.743376	113.829147	32.609004	11.2680845	110.468483	-75.69136	23.0478375	102.061271
-5.825417	17.498226	106.430771	-21.503849	17.280153	106.321159	29.999399	-8.117046	107.329346	35.225441	30.843672	113.349007	32.61242	11.363313	110.3391765	-75.620118	23.196993	102.3031415
-5.740373	14.917768	106.473877	-21.453438	17.411404	106.417488	30.150253	-7.836638	107.687904	35.110641	31.141254	112.946083	32.630447	11.652308	110.3169935	-75.537323	23.1705	102.5179825
-5.66214	13.194017	106.499054	-21.420345	17.529409	106.518112	30.265388	-7.648604	107.930038	35.037518	31.396658	112.799011	32.651453	11.874027	110.3645245	-75.492143	23.184791	102.6716995
-5.647505	11.445523	106.525246	-21.411383	17.569225	106.53981	30.360838	-7.449924	108.059631	35.03619	31.643045	112.657677	32.698514	12.0965605	110.358654	-75.52128	23.0418895	102.720966
-5.597367	9.709079	106.527031	-21.369637	17.634357	106.52816	30.449421	-7.24685	108.138832	34.993889	31.876173	112.531532	32.721655	12.3146615	110.335182	-75.460929	22.9540525	102.721138
-5.579665	7.99633	106.516251	-21.361795	17.679905	106.495872	30.542828	-7.067618	108.194267	34.952522	32.06514	112.433334	32.747675	12.498761	110.3138005	-75.471265	22.861049	102.6779435
-5.566136	6.339442	106.512466	-21.360935	17.720726	106.431541	30.620743	-6.915045	108.294472	34.920052	32.22657	112.37001	32.7703975	12.6557625	110.332241	-75.4922675	22.7856895	102.530841
-5.510411	4.661699	106.608788	-21.339302	17.753908	106.419846	30.682343	-6.828214	108.522324	35.174145	32.204716	112.276222	32.928244	12.688251	110.399273	-75.606848	22.819565	102.440419
-5.550935	2.196803	107.142998	-21.370081	17.794899	106.611893	30.726831	-6.773063	109.509598	34.788414	32.376587	112.821182	32.7576225	12.801762	111.16539	-75.4977845	22.788036	102.058396
-5.601202	0.566922	107.852318	-21.407764	17.798666	106.920898	30.732185	-6.774182	110.633423	34.797684	32.403938	113.388237	32.7649345	12.814878	112.01083	-75.5804625	22.782454	101.830966
-5.717844	-1.001511	108.852402	-21.440475	17.805061	107.329491	30.762621	-6.827312	111.96051	34.797565	32.487007	114.12088	32.780093	12.8298475	113.040695	-75.661043	22.7802745	101.618287
-5.821431	-2.474943	110.097382	-21.523754	17.820129	107.801735	30.758711	-6.816941	113.5075	34.823799	32.570614	114.831589	32.791255	12.8768365	114.1695445	-75.838763	22.7634215	101.4339255
-5.99589	-3.829434	111.357285	-21.599794	17.834852	108.300209	30.810188	-6.830559	114.981857	34.848782	32.615448	115.431831	32.829485	12.8924445	115.206844	-76.029073	22.7772595	101.393574
-6.246427	-5.172422	112.499557	-21.683355	17.805593	108.698929	30.807692	-6.816478	116.17067	34.867317	32.638065	115.707886	32.8375045	12.9107935	115.939278	-76.2042145	22.7003925	101.45858
-6.481352	-6.39715	113.380348	-21.707504	17.723726	108.833359	31.012598	-6.909046	116.743622	34.850773	32.562035	115.55574	32.9316855	12.8264945	116.149681	-76.3466935	22.6209575	101.517037
-6.828549	-8.075233	114.125298	-21.690084	17.531937	108.774734	30.761808	-6.915789	117.1213	34.722538	32.289444	114.825249	32.742173	12.6868275	115.9732745	-76.122341	22.3770465	101.5761935
-7.14542	-9.150678	114.397369	-21.644415	17.359156	108.646103	30.798006	-7.016399	117.029282	34.669849	32.066704	114.198051	32.7339275	12.5251525	115.6136665	-76.0227575	22.1931595	101.6785395
-7.47175	-10.016229	114.502159	-21.621628	17.144659	108.545395	31.083075	-7.246027	116.742798	34.64426	31.855038	113.726784	32.8636675	12.3045055	115.234791	-76.1069235	21.9848125	101.855999
-7.739996	-10.755743	114.504395	-21.590895	16.92824	108.473015	30.88382	-7.308688	116.721169	34.636868	31.657024	113.400856	32.760344	12.174168	115.0610125	-75.942134	21.682312	101.8850175
-8.105314	-11.36609	114.447296	-21.57692	16.651772	108.415688	31.157143	-7.559356	116.447151	34.629066	31.481781	113.186852	32.8931045	11.9612125	114.8170015	-76.0469445	21.3423315	102.0143745
-8.545672	-11.847513	114.334717	-21.593224	16.435505	108.342148	31.170555	-7.676167	116.28389	34.587345	31.366646	113.023331	32.87895	11.8452395	114.6536105	-76.065398	21.0257705	102.0306855
-9.077184	-12.157981	114.292633	-21.900255	16.474237	108.559441	31.216829	-7.74285	116.21357	34.506588	31.29957	113.052307	32.8617085	11.77836	114.6329385	-76.6622185	21.170114	102.4859435
-9.779237	-12.34882	114.321968	-21.622154	16.090528	108.50325	31.074673	-7.735059	116.440628	34.489517	31.285563	113.275887	32.782095	11.775252	114.8582575	-76.026403	20.405804	102.1482425
-10.412189	-12.308292	114.338531	-21.601202	15.959062	108.6632	31.112436	-7.830041	116.495811	34.519939	31.267372	113.469948	32.8161875	11.7186655	114.9828795	-76.0185915	20.1994585	102.3435205
-11.073251	-12.182589	114.327988	-21.843948	16.008926	109.023193	31.392298	-8.054558	116.398155	34.544609	31.220764	113.652466	32.9684535	11.583103	115.0253105	-76.6563495	20.434749	103.0210755
-11.748871	-11.918818	114.241501	-21.53583	15.732071	109.037315	31.185129	-8.106043	116.488159	34.586548	31.133324	113.913918	32.8858385	11.5136405	115.2010385	-75.9574985	19.9505015	102.8735915
-12.347618	-11.568365	113.997971	-21.475639	15.597998	109.282516	31.225622	-8.267738	116.547264	34.640999	31.076141	114.388489	32.9333105	11.4042015	115.4678765	-75.8845885	19.7917945	103.0971555
-13.162543	-11.092771	113.956665	-21.482187	15.497642	109.679436	31.476784	-8.561371	116.622375	34.740837	31.021044	115.184311	33.1088105	11.2298365	115.903343	-76.0731845	19.7654475	103.455529
-14.047634	-10.456008	113.936447	-21.425646	15.318137	110.183693	31.274323	-8.729983	117.0746	34.940296	31.013292	116.313919	33.1073095	11.1416545	116.6942595	-75.9586015	19.4946195	103.6731265
-15.256111	-9.53708	113.814148	-21.336861	15.0516	111.172394	31.264475	-9.253712	117.739937	35.333736	30.860476	118.470558	33.2991055	10.803382	118.1052475	-75.9728275	19.299818	104.2395405
-16.423031	-8.54657	113.849976	-21.246298	14.819297	111.89399	31.268354	-9.722187	118.179451	35.672153	30.652714	120.089066	33.4702535	10.4652635	119.1342585	-75.9628495	19.1733305	104.6537215
-17.517445	-7.73086	113.728905	-21.119442	14.580509	112.597824	31.262583	-10.151733	118.399178	36.139755	30.365463	121.259834	33.701169	10.106865	119.829506	-75.940053	19.054153	105.366142
-18.55908	-6.825255	113.403389	-20.967121	14.426209	113.043213	31.231264	-10.451226	118.117889	36.370544	30.027416	121.840584	33.800904	9.788095	119.9792365	-75.735146	19.064323	106.1071895
-19.784924	-5.825292	112.836349	-20.737593	14.399794	113.095032	31.261339	-10.575875	117.225609	36.421009	29.728159	121.803856	33.841174	9.576142	119.5147325	-75.31636	19.223446	106.6753315
-20.979809	-4.837138	112.155975	-20.56477	14.457814	112.928345	31.31954	-10.46795	116.165451	36.492325	29.678112	121.535706	33.9059325	9.605081	118.8505785	-75.0354725	19.310547	107.0061115
-22.29133	-3.826477	111.519348	-20.50902	14.552855	112.768768	31.385378	-10.24277	115.23687	36.606144	29.803148	121.067764	33.995761	9.780189	118.152317	-75.013801	19.325521	107.385219
-24.402832	-2.343679	110.603966	-20.69812	14.775072	112.254539	31.268278	-9.721332	113.593468	36.665306	30.166367	119.704292	33.966792	10.2225175	116.64888	-75.363032	19.3276265	107.860198
-25.875164	-1.40922	109.990379	-20.820759	15.003744	111.738083	31.167004	-9.309667	112.479065	36.562038	30.498753	118.666527	33.864521	10.594543	115.572796	-75.506039	19.412945	107.90337
-27.391094	-0.490003	109.536133	-20.99958	15.215701	111.271751	31.0893	-8.930068	111.622192	36.357693	30.738899	117.564812	33.7234965	10.9044155	114.593502	-75.7226565	19.5269865	107.95
-28.968164	0.314181	109.108284	-21.154686	15.405546	110.79863	30.985128	-8.573698	110.846207	36.052547	31.012949	116.703476	33.5188375	11.2196255	113.7748415	-75.8282095	19.5914665	107.8224185
-30.575481	1.068353	108.746681	-21.347107	15.565244	110.416054	30.852137	-8.294415	110.218498	35.717438	31.225645	115.977928	33.2847875	11.465615	113.098213	-75.9790015	19.664873	107.733895
-32.139393	1.801395	108.455193	-21.485828	15.59568	110.048782	30.754704	-8.132589	109.770378	35.452236	31.372189	115.298798	33.10347	11.6198	112.534588	-76.075126	19.57156	107.562976
-33.689705	2.433912	108.185791	-21.576136	15.609297	109.740898	30.678644	-8.074615	109.375336	35.220875	31.398106	114.800476	32.9497595	11.6617455	112.087906	-76.1020315	19.5568485	107.39389
-36.091164	3.324089	108.02597	-21.596436	15.542383	109.359299	30.623549	-8.118841	109.095909	35.003254	31.368647	113.992096	32.8134015	11.624903	111.5440025	-76.0062735	19.459863	107.1745955
-37.692135	3.817027	107.912933	-21.633881	15.452145	109.128334	30.582031	-8.161162	108.896553	34.882908	31.357407	113.513062	32.7324695	11.5981225	111.2048075	-76.0002315	19.3061675	107.0518605
-39.264851	4.349647	107.925484	-21.552387	15.375275	108.90052	30.59243	-8.277469	108.743706	34.815369	31.247055	112.874474	32.7038995	11.484793	110.80909	-75.8086735	19.265757	106.99195
-40.806347	4.828652	107.86853	-21.498898	15.296097	108.688805	30.602276	-8.424961	108.570358	34.74094	31.069124	112.336136	32.671608	11.3220815	110.453247	-75.669404	19.2701125	106.924363
-42.360764	5.291051	107.846962	-21.393162	15.145222	108.529701	30.634991	-8.596656	108.512688	34.674744	30.865032	111.847221	32.6548675	11.134188	110.1799545	-75.4411915	19.156256	106.8794475
-43.857307	5.82346	107.875526	-21.281103	15.022871	108.411491	30.693466	-8.806901	108.506569	34.697094	30.632193	111.33757	32.69528	10.912646	109.9220695	-75.257486	19.133096	106.9009125
-45.32436	6.320542	107.898888	-21.192816	14.885375	108.289993	30.731461	-8.939872	108.394135	34.706703	30.303148	110.798332	32.719082	10.681638	109.5962335	-75.104714	19.089112	106.9837525
-47.557304	7.135372	108.00164	-21.01729	14.711343	108.065842	30.875099	-9.088255	107.941971	34.590179	29.649199	109.369553	32.732639	10.280472	108.655762	-74.767219	19.142214	107.475922
-49.004257	7.686338	108.041641	-20.883017	14.623521	107.718399	30.932968	-9.067368	107.116608	34.225712	29.091089	107.763245	32.57934	10.0118605	107.4399265	-74.345374	19.2351815	107.9968715
-50.434738	8.308324	108.104668	-20.781794	14.612089	107.044647	30.940407	-8.912265	105.60849	33.56147	28.582481	105.25106	32.2509385	9.835108	105.429775	-73.8145265	19.38907	108.659519
-51.782314	8.978343	108.062019	-20.659424	14.625588	105.910942	30.815653	-8.562665	103.30471	32.776608	28.348557	102.061974	31.7961305	9.892946	102.683342	-73.1149785	19.35823	109.138542
-53.055103	9.631622	107.883324	-20.558939	14.705602	104.518234	30.582941	-8.105895	100.626442	31.929775	28.344172	98.830154	31.256358	10.1191385	99.728298	-72.374236	19.2920655	109.30817
-54.199993	10.409434	107.634079	-20.619896	14.783311	103.280411	30.240089	-7.57546	98.126549	31.014454	28.483963	95.955063	30.6272715	10.4542515	97.040806	-71.8670635	19.1123705	109.520016
-55.377876	11.182401	107.281586	-20.802557	14.807494	102.211761	29.7717	-7.031806	95.967743	30.124765	28.671942	93.719597	29.9482325	10.820068	94.84367	-71.5533465	18.79492	109.579852
-56.809605	12.398121	106.647667	-21.08419	14.640385	100.912392	28.820292	-6.593098	93.201195	29.357811	28.695097	91.647064	29.0890515	11.0509995	92.4241295	-71.2574315	18.2297705	109.4006545
-57.662357	13.305679	106.306183	-21.295181	14.440736	100.246689	28.201855	-6.553573	91.710793	28.983515	28.629837	90.904945	28.592685	11.038132	91.307869	-71.183047	17.84334	109.185509
-58.409065	14.18154	105.884026	-21.46822	14.31654	99.688736	27.717945	-6.471827	90.472015	28.684183	28.60232	90.412132	28.201064	11.0652465	90.4420735	-71.137504	17.5678335	108.9353985
-58.908039	15.081376	105.607056	-21.65402	14.234832	99.193588	27.326975	-6.344151	89.510178	28.456291	28.649315	90.055344	27.891633	11.152582	89.782761	-71.199673	17.317082	108.604415
-59.341919	15.975385	105.324623	-21.847479	14.27313	98.770645	27.031473	-6.180866	88.673355	28.22879	28.778505	89.69812	27.6301315	11.2988195	89.1857375	-71.3250895	17.2474405	108.3555525
-59.576183	16.839497	105.056953	-22.061148	14.312227	98.341621	26.732483	-5.955986	87.895897	27.901455	28.967386	89.219269	27.316969	11.5057	88.557583	-71.439265	17.118754	108.125659
-59.754848	17.743382	104.728767	-22.359602	14.423548	97.845924	26.478481	-5.737138	87.110329	27.5338	29.220999	88.618134	27.0061405	11.7419305	87.8642315	-71.7253445	17.1051655	107.8276165
-59.803516	19.060785	103.994057	-22.8025	14.650597	96.993103	26.068958	-5.353517	85.985359	27.067066	29.633383	87.783852	26.568012	12.139933	86.8846055	-72.173012	17.161261	107.1016005
-59.644436	19.923241	103.433678	-23.082834	14.794172	96.501236	25.862555	-5.145704	85.46743	26.753489	29.88784	87.497215	26.308022	12.371068	86.4823225	-72.47369	17.217276	106.5201495
-59.355419	20.722742	102.83828	-23.436422	14.87979	96.123695	25.720533	-5.008563	85.188141	26.5578	30.076418	87.558105	26.1391665	12.5339275	86.373123	-73.0120105	17.2256525	105.874267
-58.942616	21.509392	102.269913	-23.728748	14.915705	95.881561	25.634804	-4.970953	85.149284	26.488819	30.204571	87.93541	26.0618115	12.616809	86.542347	-73.5193075	17.214601	105.220775
-58.356293	22.294212	101.79969	-23.985678	14.911405	95.782547	25.585123	-4.967828	85.283623	26.470741	30.284763	88.523392	26.027932	12.6584675	86.9035075	-73.999288	17.1643425	104.6615865
-57.650303	23.048502	101.421181	-24.19861	14.886024	95.767601	25.599283	-5.038243	85.667892	26.531076	30.363829	89.278931	26.0651795	12.662793	87.4734115	-74.4623995	17.109255	104.0617905
-56.823254	23.728809	101.021729	-24.325935	14.872551	95.832619	25.6975	-5.134193	86.223373	26.709202	30.429888	90.118706	26.203351	12.6478475	88.1710395	-74.855221	17.0972545	103.4941985
-55.275093	24.741705	100.532127	-24.486088	14.869337	96.122704	25.989601	-5.310187	87.396378	27.079994	30.518734	91.476852	26.5347975	12.6042735	89.436615	-75.5069735	17.1344005	102.808793
-54.054176	25.354931	100.315407	-24.515236	14.871305	96.402191	26.229256	-5.4861	88.32254	27.412907	30.547894	92.310432	26.8210815	12.530897	90.316486	-75.8515535	17.211713	102.487896
-52.77129	25.950125	100.185928	-24.416569	14.823994	96.754837	26.504601	-5.672053	89.242325	27.690495	30.56148	93.035561	27.097548	12.4447135	91.138943	-75.930686	17.2032745	102.370731
-51.31485	26.549074	100.075768	-24.328432	14.793173	97.123589	26.78364	-5.891405	90.207939	27.920279	30.509249	93.696053	27.3519595	12.308922	91.951996	-76.0088235	17.277424	102.295182
-49.77626	27.106237	100.028267	-24.213272	14.723918	97.516434	27.050341	-6.164878	91.265488	28.208464	30.369648	94.354019	27.6294025	12.102385	92.8097535	-76.0559465	17.345451	102.2231145
-48.169823	27.590874	99.911766	-24.167767	14.628848	97.957687	27.30831	-6.487649	92.328362	28.498672	30.178452	95.020218	27.903491	11.8454015	93.67429	-76.239025	17.4122945	102.241084
-46.494122	28.154364	99.864807	-24.056198	14.532471	98.373154	27.524963	-6.793306	93.275909	28.741896	29.98155	95.637146	28.1334295	11.594122	94.4565275	-76.2458255	17.47082	102.2897805
-43.89093	28.967735	99.761406	-24.013605	14.325377	98.912468	27.717913	-7.218824	94.634544	29.110172	29.647121	96.462318	28.4140425	11.2141485	95.548431	-76.4412525	17.4366055	102.276505
-42.031727	29.565886	99.721397	-23.998055	14.193885	99.33786	27.875587	-7.492886	95.549393	29.303392	29.441557	97.090118	28.5894895	10.9743355	96.3197555	-76.5855995	17.4134345	102.3559645
-40.173115	30.178907	99.748611	-24.017586	14.06646	99.802223	28.029507	-7.730258	96.450562	29.542282	29.278576	97.904198	28.7858945	10.774159	97.17738	-76.8210665	17.358761	102.427066
-38.249786	30.881033	99.884445	-23.998037	13.892482	100.273468	28.163588	-7.991628	97.341797	29.856909	29.155741	98.902908	29.0102485	10.5820565	98.1223525	-77.0063225	17.2029075	102.4245835
-36.264801	31.587177	100.156403	-23.993521	13.697296	100.791565	28.288496	-8.234799	98.170868	30.26149	29.042431	99.973259	29.274993	10.403816	99.0720635	-77.262035	16.990776	102.5110665
-34.249622	32.375141	100.588943	-23.938641	13.482483	101.252495	28.416964	-8.492941	98.79541	30.66678	28.878277	101.082802	29.541872	10.192668	99.939106	-77.419154	16.772298	102.565884
-32.190807	33.183052	101.115623	-23.891468	13.286695	101.677658	28.517422	-8.677614	99.266891	31.15176	28.733332	102.147438	29.834591	10.027859	100.7071645	-77.617527	16.545531	102.6481515
-29.118023	34.468746	102.00251	-23.747084	13.057384	102.097679	28.6408	-8.818417	99.586456	31.727913	28.595621	103.643822	30.1843565	9.888602	101.615139	-77.6785245	16.226166	102.580219
-27.027899	35.385555	102.502396	-23.617229	13.014105	102.154305	28.725088	-8.775064	99.612251	32.101566	28.58172	104.486702	30.413327	9.903328	102.0494765	-77.647785	16.124882	102.2591335
-25.097969	36.362	103.10099	-23.506802	13.075619	102.117729	28.831032	-8.620385	99.540405	32.416645	28.671402	105.292534	30.6238385	10.0255085	102.4164695	-77.6374425	16.1257295	101.8189885
-23.007807	37.22319	103.546608	-23.395405	13.188126	101.972427	29.314426	-8.590015	99.296913	32.689903	28.800964	106.108856	31.0021645	10.1054745	102.7028845	-77.7929745	16.2707775	101.2419695
-21.000725	38.125725	104.134056	-23.260958	13.331511	101.802132	29.191395	-8.099927	99.387451	32.941784	28.959612	107.003716	31.0665895	10.4298425	103.1955835	-77.5885055	16.2331795	100.4086805
-19.002129	38.974365	104.705849	-23.165016	13.527378	101.515434	29.357565	-7.854067	99.366264	33.227684	29.038584	107.895683	31.2926245	10.5922585	103.6309735	-77.6226565	16.4624975	99.3998945
-17.067219	39.737789	105.282578	-23.080931	13.724571	101.15374	29.503128	-7.53001	99.321487	33.463547	29.127384	108.692215	31.4833375	10.798687	104.006851	-77.6451995	16.650455	98.300629
-14.337592	40.780743	105.904816	-22.920897	14.163095	100.391975	29.748192	-6.975043	99.190399	33.670242	29.356142	109.885513	31.709217	11.1905495	104.537956	-77.551011	17.1356405	96.245994
-12.571023	41.308781	106.403305	-22.759912	14.433946	99.922478	29.920662	-6.573662	99.077003	33.825558	29.562548	110.509872	31.87311	11.494443	104.7934375	-77.392934	17.373449	95.0515185
-10.849519	41.694511	106.799316	-22.431364	14.653841	99.413124	30.093266	-6.134151	98.90715	33.995426	29.755795	111.061516	32.044346	11.810822	104.984333	-76.907074	17.49686	93.841915
-9.246572	41.920475	107.261147	-22.080526	14.98895	99.058136	30.380922	-5.711815	98.709854	34.578934	29.833675	111.362221	32.479928	12.06093	105.0360375	-76.64098	17.91697	93.0802345
-7.713957	42.002674	107.776176	-21.975826	15.419869	98.897346	31.058649	-5.543005	98.411667	34.914009	29.98715	112.02227	32.986329	12.2220725	105.2169685	-76.937981	18.6176655	92.5777235
-6.210474	41.777359	108.508003	-21.613199	15.7297	98.866066	31.134903	-4.986886	98.489914	35.269989	30.110693	112.674271	33.202446	12.5619035	105.5820925	-76.428844	18.8974965	92.1500395
-4.877893	41.403301	109.276115	-21.223017	15.951419	98.924187	31.540171	-4.562268	98.429459	35.568314	30.23727	113.390015	33.5542425	12.837501	105.909737	-76.0002765	19.065337	91.938637
-3.140462	40.537682	110.1661	-20.757534	16.379753	99.065163	32.07201	-3.832618	98.449379	35.559521	30.742138	114.567505	33.8157655	13.45476	106.508442	-75.3308335	19.304746	91.621884
-2.003417	39.757565	110.456612	-20.515211	16.677916	99.189705	32.710365	-3.5643	98.382149	35.696018	31.033075	115.108643	34.2031915	13.7343875	106.745396	-75.2336135	19.6214445	91.634014
-0.977516	38.767082	110.451874	-20.34482	17.032614	99.384277	32.958405	-3.166406	98.543404	35.802036	31.30736	115.420639	34.3802205	14.070477	106.9820215	-75.0698605	19.994751	91.7865325
0.007882	37.746635	110.110199	-20.17539	17.340271	99.591049	32.810417	-2.71436	98.978844	36.276093	31.49614	115.276611	34.543255	14.39089	107.1277275	-74.894035	20.289652	92.0543705
0.952401	36.45573	109.395706	-20.034887	17.607161	99.820198	33.289585	-2.790492	99.161896	36.421787	31.817526	115.046013	34.855686	14.513517	107.1039545	-74.92546	20.700805	92.5364415
1.847175	35.031296	108.537315	-19.911524	17.861036	100.05307	33.341064	-2.813084	99.592941	36.559162	32.11668	114.563263	34.950113	14.651798	107.078102	-74.773161	21.070274	93.028038
2.673643	33.390396	107.466331	-19.799742	18.056034	100.238678	33.031467	-2.742261	100.188026	36.676414	32.349957	113.897003	34.8539405	14.803848	107.0425145	-74.4534245	21.30822	93.4348415
3.808031	30.541769	105.899788	-19.672136	18.233152	100.460991	33.019314	-3.032846	100.876068	36.793991	32.628044	112.621269	34.9066525	14.797599	106.7486685	-74.2509245	21.668705	94.1733135
4.458288	28.35663	104.909431	-19.623957	18.345297	100.602257	33.009842	-3.190266	101.36132	36.8097	32.846619	111.637367	34.909771	14.8281765	106.4993435	-74.157685	21.8624175	94.7051705
5.044405	26.042002	103.992714	-19.592171	18.489054	100.658478	32.9641	-3.324579	101.831589	36.439548	33.234283	110.838318	34.701824	14.954852	106.3349535	-73.886166	22.023256	94.9820025
5.553212	23.654615	103.271103	-19.586172	18.622227	100.703201	32.891171	-3.415426	102.337036	36.38269	33.479534	109.82003	34.6369305	15.032054	106.078533	-73.8092745	22.2124	95.327869
5.985748	21.119564	102.700233	-19.61322	18.771053	100.757912	32.807877	-3.500818	102.845169	36.271481	33.579899	108.866676	34.539679	15.0395405	105.8559225	-73.766119	22.5025655	95.6599015
6.376436	18.589592	102.424278	-19.641584	18.861897	100.809944	32.707104	-3.621683	103.396454	36.097881	33.69191	108.018425	34.4024925	15.0351135	105.7074395	-73.6856605	22.6886805	95.9124485
6.706181	16.001984	102.308884	-19.728033	18.965405	100.818207	32.868736	-3.958538	103.729782	35.871651	33.60944	107.384041	34.3701935	14.825451	105.5569115	-73.8262595	23.105359	96.0795025
7.12532	12.149895	102.890717	-19.938377	18.88275	101.068008	32.226227	-4.084426	104.94825	35.972725	33.244278	106.932213	34.099476	14.579926	105.9402315	-73.97623	23.185574	96.1957845
7.373614	9.706103	103.559456	-20.054274	18.738873	101.417244	32.039764	-4.454064	105.816879	35.551365	33.113708	107.425522	33.7955645	14.329822	106.6212005	-73.9041125	23.147924	96.2132875
7.540257	7.231868	104.443214	-20.164272	18.592762	101.828957	31.812227	-4.817591	106.915573	35.42495	32.871433	108.125496	33.6185885	14.026921	107.5205345	-73.9471325	23.158603	96.1373795
7.695895	4.920313	105.642609	-20.265835	18.454514	102.438568	31.646431	-5.114943	108.2612	35.379555	32.614632	109.189568	33.512993	13.7498445	108.725384	-74.044663	23.1591835	96.151752
7.754234	2.635921	107.205727	-20.36582	18.301277	103.25769	31.487539	-5.456145	109.961792	35.378605	32.440739	110.655502	33.433072	13.492297	110.308647	-74.164712	23.110257	96.206733
7.77479	0.553796	109.018684	-20.404827	18.161497	104.207787	31.382524	-5.833266	111.938225	35.410931	32.274334	112.356613	33.3967275	13.220534	112.147419	-74.2063815	23.10246	96.268155
7.691454	-1.479611	110.986473	-20.450006	18.083555	105.259834	31.296602	-6.161897	113.968552	35.473095	32.111412	114.000893	33.3848485	12.9747575	113.9847225	-74.2848605	23.1923525	96.5349455
7.810391	-4.414836	113.613495	-20.407379	17.992311	106.678299	31.1998	-6.576772	116.707405	35.64621	31.898874	116.00782	33.423005	12.661051	116.3576125	-74.237763	23.323571	96.9989855
7.381544	-5.971383	115.262726	-20.245956	17.910458	107.354332	31.145514	-6.785101	118.067322	35.773392	31.729158	116.921791	33.459453	12.4720285	117.4945565	-73.951365	23.3488875	97.2141075
7.356869	-7.692925	116.427406	-20.164785	17.843464	107.887306	31.372202	-7.093324	119.035164	35.903568	31.485197	117.454468	33.637885	12.1959365	118.244816	-73.967455	23.4909915	97.529796
7.021861	-9.028634	117.315613	-20.044476	17.754055	108.24659	31.365007	-7.267313	119.794586	36.031414	31.202244	117.664894	33.6982105	11.9674655	118.72974	-73.7871625	23.5406445	97.76344
6.116471	-9.884206	117.896202	-19.952635	17.651442	108.450256	31.35907	-7.445809	120.271301	36.118214	30.951717	117.657578	33.738642	11.752954	118.9644395	-73.643912	23.54993	97.9360725
5.257946	-10.585319	118.317986	-19.898727	17.531734	108.604538	31.40547	-7.576921	120.592331	36.18187	30.733963	117.528343	33.79367	11.578521	119.060337	-73.591124	23.484947	98.148739
4.314412	-11.197022	118.586243	-19.877853	17.426151	108.725441	31.421629	-7.721414	120.763588	36.256863	30.568144	117.352333	33.839246	11.423365	119.0579605	-73.594952	23.428937	98.3929215
2.732276	-11.839814	118.742119	-19.857014	17.205843	108.8675	31.437359	-7.932892	120.884552	36.349472	30.293301	117.096916	33.8934155	11.1802045	118.990734	-73.6074435	23.2314815	98.744266
1.675107	-12.044486	118.702332	-19.847775	17.076633	108.985313	31.47093	-8.048914	120.882607	36.372669	30.123579	116.977989	33.9217995	11.0373325	118.930298	-73.6173495	23.1159335	99.040328
0.480675	-12.132818	118.555519	-19.82729	16.931231	109.138611	31.527325	-8.145185	120.835754	36.384628	29.984772	116.889206	33.9559765	10.9197935	118.86248	-73.6105565	22.9426685	99.414742
-0.99069	-12.001351	118.456017	-19.839725	16.784855	109.338882	31.562222	-8.311723	120.678307	36.391602	29.838907	116.878342	33.976912	10.763592	118.7783245	-73.656362	22.806118	99.8994395
-2.095738	-11.925987	117.903809	-19.825701	16.594728	109.53418	31.597496	-8.507729	120.421112	36.399963	29.667191	116.885078	33.9987295	10.579731	118.653095	-73.6501315	22.609725	100.415265
-3.530962	-11.617345	117.374481	-19.826269	16.413593	109.734215	31.607319	-8.720348	120.125748	36.406109	29.488787	116.870415	34.006714	10.3842195	118.4980815	-73.659252	22.4429665	100.9703485
-5.198283	-11.033783	116.900909	-19.825529	16.26716	109.916733	31.6138	-8.915348	119.785095	36.403061	29.372156	116.929733	34.0084305	10.228404	118.357414	-73.6594885	22.305916	101.476052
-7.582383	-10.064888	116.078804	-19.911488	16.134258	110.210922	31.571869	-9.099599	119.290314	36.349644	29.248619	116.972229	33.9607565	10.07451	118.1312715	-73.7837325	22.194006	102.2905725
-9.331704	-9.207487	115.520569	-19.975328	16.059612	110.373428	31.542843	-9.20642	118.848038	36.303886	29.194069	116.975449	33.9233645	9.9938245	117.9117435	-73.8740205	22.1253995	102.8351125
-11.118995	-8.271046	114.91153	-20.043732	15.979199	110.512115	31.482994	-9.304307	118.318031	36.236717	29.135338	116.888214	33.8598555	9.9155155	117.6031225	-73.9473195	22.0428825	103.4211075
-12.940258	-7.20529	114.273582	-20.089165	15.895167	110.615608	31.418467	-9.431262	117.719055	36.152294	29.072533	116.826057	33.7853805	9.8206355	117.272556	-73.9637105	21.9696985	103.95866
-14.837377	-6.084386	113.616631	-20.121115	15.774405	110.716141	31.36496	-9.51107	117.08577	36.094936	28.95714	116.758728	33.729948	9.723035	116.922249	-73.972178	21.825775	104.510033
-16.802973	-4.855365	112.937317	-20.163246	15.64832	110.809883	31.335041	-9.621939	116.400681	36.080112	28.896952	116.65403	33.7075765	9.6375065	116.5273555	-74.0340685	21.6591335	105.0924105
-18.627489	-3.708512	112.198509	-20.160559	15.509808	110.840057	31.300344	-9.675542	115.529572	36.096722	28.8654	116.456772	33.698533	9.594929	115.993172	-74.019651	21.424687	105.686942
-21.824625	-1.437301	111.177429	-20.146893	15.347033	110.692963	31.307789	-9.687136	113.901855	36.130787	28.830294	115.896461	33.719288	9.571579	114.899158	-74.013074	21.122487	106.486768
-23.915438	0.024638	110.497406	-20.120539	15.292339	110.468246	31.354624	-9.632572	112.644325	36.104492	28.911909	115.32476	33.729558	9.6396685	113.9845425	-73.970636	20.9450095	106.9519495
-25.984365	1.486749	109.834198	-20.054302	15.237014	110.206619	31.453604	-9.568069	111.363136	36.050156	28.986	114.707306	33.75188	9.7089655	113.035221	-73.860484	20.7650625	107.378017
-28.088614	3.006551	109.336365	-19.927893	15.251748	109.908524	31.313425	-9.375636	110.272125	36.055981	29.093334	113.845718	33.684703	9.858849	112.0589215	-73.540489	20.644647	107.7581265
-30.17984	4.542831	108.872902	-19.726809	15.282683	109.511963	31.612196	-9.341214	108.996185	35.973511	29.393032	112.999771	33.7928535	10.025909	110.997978	-73.2464715	20.539457	108.025948
-32.208832	6.045436	108.528221	-19.608273	15.367107	109.171173	32.082561	-9.411259	108.01828	35.813591	29.668247	112.27018	33.948076	10.128494	110.14423	-73.164622	20.60572	108.198116
-34.261929	7.543641	108.364738	-19.426935	15.488042	108.81646	32.612972	-9.190421	107.050453	35.774681	29.800627	111.398613	34.1938265	10.305103	109.224533	-73.0476965	20.670981	108.408387
-37.287292	9.662654	108.158386	-19.137218	15.69709	108.280159	33.377251	-8.817305	105.679428	35.467754	30.278952	110.401047	34.4225025	10.7308235	108.0402375	-72.6969385	20.6633565	108.5200805
-39.243069	11.070475	108.126938	-18.97381	15.915825	107.955193	33.653091	-8.709712	105.182251	35.333073	30.662792	109.8237	34.493082	10.97654	107.5029755	-72.440702	20.85511	108.4074105
-41.134678	12.401108	108.180984	-18.91885	16.119093	107.783424	33.707535	-8.361875	104.792511	35.246025	31.017855	109.427216	34.47678	11.32799	107.1098635	-72.31448	20.910196	108.4569845
-43.047848	13.558181	108.236038	-18.978516	16.319357	107.625282	33.529842	-8.188256	104.505005	35.101608	31.329494	109.058044	34.315725	11.570619	106.7815245	-72.272757	21.068095	108.4690395
-44.94022	14.73808	108.321892	-19.119877	16.4112	107.436279	33.238297	-8.113735	104.306755	34.897266	31.578108	108.557426	34.0677815	11.7321865	106.4320905	-72.3075355	21.0902135	108.4404675
-46.82058	15.753118	108.370712	-19.326767	16.441818	107.235741	32.690353	-7.857403	104.148827	34.601952	31.66177	108.025833	33.6461525	11.9021835	106.08733	-72.2996865	20.9814525	108.384152
-48.641701	16.735216	108.530876	-19.552462	16.358027	107.012177	32.053001	-7.516797	103.890442	34.235451	31.649908	107.271706	33.144226	12.0665555	105.581074	-72.24915	20.6494985	108.44328
-51.20895	18.081604	108.795357	-19.901047	16.199701	106.535149	30.997137	-6.987042	102.90593	33.374474	31.684982	105.605591	32.1858055	12.34897	104.2557605	-71.9878995	20.050432	108.8145375
