# Supplementary material for: How to jointly control a ball trajectory on a moving board: Methodological insights into Motor Learning and Rehabilitation
Source: PLoS One. 2025 Oct 15;20(10):e0334588. doi: 10.1371/journal.pone.0334588 (PMC12527165; doi:10.1371/journal.pone.0334588)
Supplement: S2 Data — (ZIP) [file pone.0334588.s002.zip › D5_010.csv]

Ball_X	Ball_Y	Ball_Z	BoardCentre_X	BoardCentre_Y	BoardCentre_Z	P1LeftHand_X	P1LeftHand_Y	P1LeftHand_Z	P1RightHand_X	P1RightHand_Y	P1RightHand_Z	P1MidHands_X	P1MidHands_Y	P1MidHands_Z	P2MidHands_X	P2MidHands_Y	P2MidHands_Z
-4.663841	37.69693	108.382904	-24.356874	18.818233	106.08873	30.356422	-1.07398	107.686005	31.59532	34.07655	111.830856	30.975871	16.501285	109.7584305	-79.689619	21.135181	102.4190295
-3.91129	36.695427	108.815971	-24.413458	18.909945	106.478226	30.50378	-1.086629	108.399895	31.594351	34.240833	112.671898	31.0490655	16.577102	110.5358965	-79.8759815	21.242788	102.4205555
-3.233327	35.667015	109.534012	-24.452997	18.94541	106.927979	30.640619	-1.076412	109.307083	31.694942	34.377396	113.550819	31.1677805	16.650492	111.428951	-80.0737745	21.240328	102.427007
-2.596355	34.67802	109.892509	-24.491617	18.986937	107.404671	30.818111	-1.116674	110.278168	31.840223	34.469387	114.504913	31.329167	16.6763565	112.3915405	-80.312401	21.2975175	102.4178015
-2.039009	33.502136	110.734734	-24.51861	19.053696	107.917343	30.995035	-1.135002	111.312523	31.951326	34.561207	115.503899	31.4731805	16.7131025	113.408211	-80.5104005	21.3942895	102.426475
-1.530526	32.350224	111.400375	-24.524685	19.083111	108.454605	31.214417	-1.148331	112.30677	32.109886	34.692654	116.414284	31.6621515	16.7721615	114.360527	-80.7115215	21.3940605	102.548683
-0.834282	30.441254	112.078415	-24.530653	19.201508	109.173943	31.520485	-1.137385	113.512314	32.31601	34.893276	117.458748	31.9182475	16.8779455	115.485531	-80.9795535	21.5250705	102.862355
-0.465158	29.093391	112.36657	-24.512873	19.288019	109.513268	31.687012	-1.059492	114.131256	32.37664	35.062225	117.892242	32.031826	17.0013665	116.011749	-81.057572	21.5746715	103.014787
-0.1233	27.7754	112.466156	-24.490515	19.388159	109.804001	31.85438	-0.95107	114.543579	32.457005	35.254921	118.120697	32.1556925	17.1519255	116.332138	-81.1367225	21.6243925	103.275864
0.142658	26.317776	112.411583	-24.426788	19.463465	109.989059	31.994083	-0.836059	114.866493	32.494076	35.437439	118.152	32.2440795	17.30069	116.5092465	-81.0976555	21.62624	103.4688715
0.334783	24.850052	112.332878	-24.400618	19.579809	110.117912	32.104511	-0.687555	114.993118	32.511795	35.607685	118.04792	32.308153	17.460065	116.520519	-81.109389	21.699553	103.715305
0.49486	23.32943	112.159409	-24.313707	19.661913	110.145203	32.214748	-0.547298	115.063141	32.533409	35.743042	117.804695	32.3740785	17.597872	116.433918	-81.0014925	21.725954	103.856488
0.598969	21.758814	111.919952	-24.243818	19.752417	110.125175	32.280052	-0.437695	115.073685	32.534908	35.856499	117.488609	32.40748	17.709402	116.281147	-80.895116	21.795432	103.969203
0.591058	19.394941	111.635361	-24.118078	19.877911	110.088287	32.345818	-0.338745	115.171242	32.571949	35.942875	117.057823	32.4588835	17.802065	116.1145325	-80.6950395	21.953757	104.0620415
0.472951	17.748724	111.531898	-24.051863	19.919418	110.110107	32.476963	-0.322694	115.269089	32.63105	36.007587	116.900597	32.5540065	17.8424465	116.084843	-80.6577325	21.9963895	104.135371
0.307034	16.166384	111.523857	-23.93222	19.994385	110.125839	32.56398	-0.280561	115.475273	32.71093	36.04866	116.778709	32.637455	17.8840495	116.126991	-80.501895	22.1047205	104.124687
0.119771	14.57896	111.528229	-23.85668	20.029608	110.144638	32.684303	-0.234562	115.67379	32.785904	36.10257	116.750946	32.7351035	17.934004	116.212368	-80.4484635	22.125212	104.076908
-0.148269	12.990541	111.646416	-23.732779	20.106527	110.125099	32.820999	-0.210845	115.877411	32.881035	36.161076	116.672325	32.851017	17.9751155	116.274868	-80.316575	22.2379385	103.97533
-0.449252	11.485681	111.674667	-23.588718	20.164104	110.062393	32.942539	-0.180563	116.053986	32.965904	36.219318	116.537415	32.9542215	18.0193775	116.2957005	-80.1316575	22.3088305	103.8290855
-0.799264	9.948585	111.637375	-23.4811	20.263512	110.005363	33.023949	-0.124271	116.11853	33.051949	36.254803	116.31472	33.037949	18.065266	116.216625	-80.000149	22.461758	103.794101
-1.447353	7.808909	111.632179	-23.295931	20.348755	109.864876	33.1833	-0.043837	116.192558	33.200218	36.292889	115.785599	33.191759	18.124526	115.9890785	-79.783621	22.572984	103.7406735
-1.95707	6.39587	111.55307	-23.162474	20.424875	109.753525	33.220547	0.053507	116.109848	33.308144	36.258793	115.211578	33.2643455	18.15615	115.660713	-79.5892935	22.6936	103.846337
-2.474092	4.992316	111.447144	-23.027506	20.460804	109.619865	33.297974	0.151981	115.83136	33.327477	36.233517	114.474617	33.3127255	18.192749	115.1529885	-79.3677375	22.728859	104.0867415
-3.028217	3.670295	111.18531	-22.846409	20.499876	109.383949	33.343742	0.296101	115.402863	33.280884	36.20483	113.613747	33.312313	18.2504655	114.508305	-79.005131	22.7492865	104.259593
-3.665122	2.373487	110.902725	-22.699858	20.524633	109.094559	33.386787	0.437418	114.876709	33.234779	36.15884	112.654373	33.310783	18.298129	113.765541	-78.710499	22.751137	104.423577
-4.29679	1.173116	110.652542	-22.528847	20.504038	108.790169	33.44862	0.595193	114.368835	33.168827	36.113461	111.870483	33.3087235	18.354327	113.119659	-78.3664175	22.653749	104.460679
-4.929863	0.036315	110.546371	-22.377243	20.480639	108.563217	33.521545	0.68307	114.076019	33.161278	36.065208	111.222054	33.3414115	18.374139	112.6490365	-78.0958975	22.587139	104.4773975
-6.004081	-1.536043	110.521553	-22.222069	20.388142	108.341766	33.623978	0.725772	113.808235	33.152847	36.036915	110.625473	33.3884125	18.3813435	112.216854	-77.8325505	22.3949405	104.466678
-6.761175	-2.415393	110.593246	-22.167095	20.340815	108.28186	33.666523	0.742413	113.744423	33.155155	35.995518	110.3591	33.410839	18.3689655	112.0517615	-77.745029	22.3126645	104.5119585
-7.51267	-3.181695	110.65242	-22.100208	20.24971	108.251633	33.73811	0.759452	113.699219	33.168873	35.982738	110.23568	33.4534915	18.371095	111.9674495	-77.6539075	22.128325	104.5358165
-8.332634	-3.877629	110.710144	-22.055965	20.196747	108.273247	33.80925	0.759378	113.688866	33.191639	36.008347	110.212967	33.5004445	18.3838625	111.9509165	-77.6123745	22.0096315	104.5955775
-9.135038	-4.530896	110.655319	-22.013269	20.108896	108.266808	33.863331	0.745279	113.627388	33.218765	36.038906	110.266853	33.541048	18.3920925	111.9471205	-77.567586	21.8256995	104.5864955
-9.957078	-5.030505	110.572113	-21.978888	20.065767	108.252045	33.905148	0.740613	113.572037	33.279297	36.040897	110.281769	33.5922225	18.390755	111.926903	-77.5499985	21.740779	104.577187
-10.743109	-5.449317	110.478035	-21.931253	20.033573	108.251892	33.944901	0.709845	113.48082	33.321152	36.055115	110.319389	33.6330265	18.38248	111.9001045	-77.4955325	21.684666	104.6036795
-12.000976	-5.8937	110.374367	-21.824327	20.021915	108.272186	34.046005	0.70251	113.413063	33.427818	36.072006	110.40921	33.7369115	18.387258	111.9111365	-77.3855655	21.656572	104.6332355
-12.932987	-6.05819	110.371994	-21.749784	20.062004	108.337608	34.084518	0.688091	113.430664	33.524509	36.09317	110.491386	33.8045135	18.3906305	111.961025	-77.3040815	21.7333775	104.714191
-13.813162	-6.127339	110.38356	-21.718388	20.124228	108.435944	34.162746	0.689076	113.438118	33.629753	36.105808	110.575378	33.8962495	18.397442	112.006748	-77.3330255	21.851014	104.86514
-14.624246	-6.110985	110.339043	-21.562185	20.173059	108.477715	34.242649	0.682725	113.461067	33.744019	36.117439	110.674431	33.993334	18.400082	112.067749	-77.117704	21.946036	104.887681
-15.492758	-5.987359	110.362282	-21.507565	20.222818	108.604263	34.346962	0.675126	113.507294	33.868793	36.141098	110.821762	34.1078775	18.408112	112.164528	-77.1230075	22.037524	105.043998
-16.422749	-5.774564	110.33757	-21.315098	20.272934	108.684448	34.451454	0.675968	113.573883	34.036331	36.172161	110.970673	34.2438925	18.4240645	112.272278	-76.8740885	22.1218035	105.096618
-17.308348	-5.507847	110.34697	-21.254532	20.284992	108.789803	34.566368	0.669168	113.603554	34.173229	36.204544	111.095856	34.3697985	18.436856	112.349705	-76.8788625	22.133128	105.229901
-18.643028	-4.943009	110.305389	-21.005043	20.328293	108.898331	34.707432	0.670957	113.618073	34.384201	36.242702	111.216263	34.5458165	18.4568295	112.417168	-76.5559025	22.1997565	105.379494
-19.501192	-4.449235	110.305084	-20.942389	20.327173	109.016731	34.816532	0.676165	113.614235	34.495583	36.269234	111.257149	34.6560575	18.4726995	112.435692	-76.5408355	22.1816465	105.59777
-20.450113	-3.883439	110.303291	-20.771889	20.333424	109.081146	34.923943	0.701463	113.585922	34.616116	36.273472	111.24054	34.7700295	18.4874675	112.413231	-76.3138075	22.1793805	105.749061
-21.307915	-3.257342	110.328438	-20.728441	20.323	109.191383	35.012638	0.690009	113.49807	34.729664	36.262135	111.153435	34.871151	18.476072	112.3257525	-76.328033	22.169928	106.0570135
-22.195059	-2.52943	110.279999	-20.619858	20.293076	109.200142	35.07164	0.689108	113.332657	34.81168	36.221172	110.962585	34.94166	18.45514	112.147621	-76.181376	22.131012	106.252663
-23.087259	-1.73288	110.103943	-20.530632	20.261482	109.13472	35.10788	0.645134	113.06868	34.88306	36.156109	110.67804	34.99547	18.4006215	111.87336	-76.056734	22.1223425	106.39608
-23.968132	-0.856465	109.849098	-20.435461	20.214264	108.971107	35.127907	0.627347	112.651184	34.942249	36.052849	110.264374	35.035078	18.340098	111.457779	-75.906	22.08843	106.484435
-25.20665	0.505255	109.240952	-20.289389	20.166115	108.555397	35.088791	0.620549	111.785416	34.610973	36.017738	109.635757	34.849882	18.3191435	110.7105865	-75.42866	22.0130865	106.4002075
-26.04884	1.582984	108.72438	-20.229902	20.130058	108.243393	34.971123	0.687223	111.107468	34.933121	35.7943	109.027802	34.952122	18.2407615	110.067635	-75.411926	22.0193545	106.419151
-26.839375	2.656733	108.260086	-20.168165	20.094322	107.930054	34.931198	0.588772	110.584175	34.909908	35.673859	108.633545	34.920553	18.1313155	109.60886	-75.256883	22.0573285	106.251248
-27.565918	3.754469	107.904182	-20.132603	20.07156	107.743324	34.887939	0.551961	110.09111	34.519241	35.746311	108.61969	34.70359	18.149136	109.3554	-74.968796	21.993984	106.131248
-28.348701	5.032004	107.616173	-20.126143	20.070824	107.607445	34.789261	0.561795	109.863815	34.91851	35.608044	108.349884	34.8538855	18.0849195	109.1068495	-75.1061715	22.0567285	106.1080405
-29.032457	6.322554	107.452301	-20.115589	20.090065	107.57122	34.786743	0.558571	109.668777	34.938412	35.652058	108.412682	34.8625775	18.1053145	109.0407295	-75.0937555	22.0748155	106.1017105
-29.670382	7.54619	107.211708	-20.106792	20.114853	107.548561	34.762051	0.624889	109.572586	34.993763	35.733337	108.526085	34.877907	18.179113	109.0493355	-75.091491	22.050593	106.0477865
-30.620617	9.680855	107.036331	-20.058853	20.216806	107.532516	34.78463	0.694419	109.457184	35.085621	35.883175	108.741692	34.9351255	18.288797	109.099438	-75.0528315	22.144815	105.965594
-31.168444	11.080287	106.920959	-20.024036	20.26717	107.515266	34.80164	0.741771	109.355675	35.09169	35.97979	108.877853	34.946665	18.3607805	109.116764	-74.994737	22.1735595	105.913768
-31.594133	12.456381	106.774155	-19.959518	20.32122	107.484474	34.805187	0.747867	109.238312	35.200741	36.015968	108.947311	35.002964	18.3819175	109.0928115	-74.922	22.2605225	105.8761365
-32.21217	14.000198	106.659378	-19.901239	20.336809	107.420326	34.845013	0.767906	109.019218	35.309578	36.009769	108.953461	35.0772955	18.3888375	108.9863395	-74.8797735	22.2847805	105.8543125
-32.63752	15.430093	106.562088	-19.819248	20.375538	107.331642	34.878521	0.755756	108.756256	35.406246	35.979561	108.898186	35.1423835	18.3676585	108.827221	-74.7808795	22.3834175	105.836063
-33.015694	16.926102	106.456566	-19.741924	20.410479	107.222977	34.888577	0.780544	108.432541	35.467251	35.9426	108.768372	35.177914	18.361572	108.6004565	-74.661762	22.459386	105.8454975
-33.43573	18.448709	106.368423	-19.683784	20.435801	107.089523	34.907608	0.790711	108.013474	35.599636	35.838684	108.515976	35.253622	18.3146975	108.264725	-74.62119	22.5569045	105.914321
-33.916637	20.622175	106.132576	-19.591972	20.455412	106.794182	34.910843	0.832196	107.19931	35.645054	35.708229	107.933411	35.2779485	18.2702125	107.5663605	-74.4618925	22.6406115	106.0220035
-34.219738	22.169201	105.964104	-19.531199	20.445984	106.523239	34.847759	0.851833	106.530807	35.610203	35.59536	107.442543	35.228981	18.2235965	106.986675	-74.291379	22.6683715	106.059803
-34.461311	23.566502	105.777046	-19.502062	20.422293	106.210503	34.768913	0.853603	105.786804	35.526802	35.486988	106.988953	35.1478575	18.1702955	106.3878785	-74.1519815	22.6742905	106.0331275
-34.638577	24.952402	105.61615	-19.508253	20.395317	105.902885	34.64254	0.809826	105.224464	35.464691	35.373508	106.529144	35.0536155	18.091667	105.876804	-74.0701215	22.698967	105.928966
-34.819004	26.414404	105.489883	-19.539341	20.34045	105.672562	34.518795	0.763569	104.766891	35.387276	35.272415	106.195068	34.9530355	18.017992	105.4809795	-74.0317175	22.662908	105.8641445
-34.888943	27.778296	105.452255	-19.609047	20.283775	105.54248	34.370785	0.732888	104.496994	35.268269	35.193291	105.985703	34.819527	17.9630895	105.2413485	-74.037621	22.6044605	105.8436115
-34.921501	29.071442	105.453957	-19.677456	20.278666	105.470695	34.248291	0.703892	104.355408	35.136696	35.128197	105.847191	34.6924935	17.9160445	105.1012995	-74.0474055	22.6412875	105.8400905
-34.86887	31.09239	105.570427	-19.79241	20.203352	105.485573	34.106815	0.665027	104.286743	35.05761	35.082336	105.835762	34.5822125	17.8736815	105.0612525	-74.1670325	22.5330225	105.9098935
-34.731472	32.385208	105.695641	-19.857845	20.185604	105.532692	34.055061	0.654909	104.252983	35.012344	35.072643	105.869041	34.5337025	17.863776	105.061012	-74.2493925	22.507432	106.004372
-34.522881	33.581619	105.831978	-19.910404	20.111607	105.573364	33.992126	0.64549	104.193771	34.982811	35.03751	105.898117	34.4874685	17.8415	105.045944	-74.3082765	22.381714	106.100784
-34.350552	34.824203	105.928909	-19.955227	20.079966	105.546448	33.961018	0.668213	104.01535	34.921951	34.985561	105.870316	34.4414845	17.826887	104.942833	-74.3519385	22.333045	106.150063
-34.032116	35.973522	106.052147	-20.000299	20.030722	105.481865	33.914261	0.692641	103.725471	34.820591	34.879887	105.781677	34.367426	17.786264	104.753574	-74.368024	22.27518	106.210156
-33.666836	37.049103	106.143845	-20.065987	19.971979	105.365479	33.842335	0.757888	103.274139	34.709831	34.800426	105.567444	34.276083	17.779157	104.4207915	-74.408057	22.164801	106.3101665
-33.253311	38.130417	106.201103	-20.108627	19.943766	105.13369	33.700367	0.889405	102.749207	34.552856	34.748779	105.316887	34.1266115	17.819092	104.033047	-74.3438655	22.06844	106.234333
-32.566116	39.599197	106.310928	-20.273834	19.891123	104.751717	33.40831	1.092341	101.823044	34.347786	34.714767	105.038582	33.878048	17.903554	103.430813	-74.425716	21.878692	106.072621
-32.028847	40.441048	106.338135	-20.387985	19.913084	104.54657	33.179382	1.19863	101.338638	34.219383	34.732895	104.889503	33.6993825	17.9657625	103.1140705	-74.4753525	21.8604055	105.9790695
-31.407734	41.280388	106.397141	-20.501991	19.955494	104.389938	32.98098	1.25346	101.033691	34.102131	34.763798	104.853294	33.5415555	18.008629	102.9434925	-74.5455375	21.902359	105.8363835
-30.776426	41.975136	106.44603	-20.697598	20.042423	104.314041	32.795628	1.316113	100.956596	34.01347	34.826019	104.927734	33.404549	18.071066	102.942165	-74.799745	22.01378	105.685917
-30.04151	42.634468	106.523254	-20.882927	20.142405	104.319275	32.643364	1.356184	101.027107	33.913338	34.913223	105.064568	33.278351	18.1347035	103.0458375	-75.044205	22.1501065	105.5927125
-29.352388	43.151524	106.526688	-21.053602	20.232895	104.367981	32.536575	1.346764	101.180885	33.797234	35.004318	105.219284	33.1669045	18.175541	103.2000845	-75.2741085	22.290249	105.5358775
-28.533533	43.570118	106.606316	-21.249447	20.316635	104.39669	32.419048	1.462556	101.361717	33.680229	35.097359	105.384705	33.0496385	18.2799575	103.373211	-75.5485325	22.3533125	105.420169
-27.432018	44.070412	106.681648	-21.408901	20.324308	104.509438	32.285389	1.522578	101.678482	33.511246	35.214359	105.657784	32.8983175	18.3684685	103.668133	-75.7161195	22.2801475	105.350743
-26.405155	44.124195	106.650368	-21.562067	20.312477	104.546967	32.248222	1.513113	101.858948	33.43129	35.257805	105.833519	32.839756	18.385459	103.8462335	-75.96389	22.239495	105.2477005
-25.503757	44.131809	106.664955	-21.631878	20.228249	104.612076	32.242416	1.485293	102.023254	33.37365	35.290257	105.98967	32.808033	18.387775	104.006462	-76.071789	22.068723	105.21769
-24.655651	44.089012	106.660995	-21.708504	20.134472	104.645477	32.247738	1.370228	102.187309	33.315456	35.297222	106.113579	32.781597	18.333725	104.150444	-76.198605	21.935219	105.14051
-23.53931	43.870716	106.554855	-21.753462	20.040308	104.666542	32.230553	1.354013	102.364365	33.266079	35.266483	106.257797	32.748316	18.310248	104.311081	-76.25524	21.770368	105.022003
-22.595448	43.641815	106.543518	-21.827288	19.958015	104.747978	32.210888	1.262359	102.587601	33.237755	35.215496	106.402573	32.7243215	18.2389275	104.495087	-76.3788975	21.6771025	105.000869
-21.610254	43.289257	106.470741	-21.873203	19.854387	104.855492	32.198353	1.108163	102.819511	33.206192	35.138115	106.520882	32.7022725	18.123139	104.6701965	-76.4486785	21.585635	105.0407875
-20.062143	42.604507	106.463387	-22.000132	19.715277	105.056023	32.173969	0.945703	103.193069	33.123283	35.043701	106.744423	32.648626	17.994702	104.968746	-76.64889	21.435852	105.1433
-18.944279	42.030315	106.438805	-22.101856	19.638847	105.192818	32.15649	0.839441	103.491043	33.08149	35.007011	106.916466	32.61899	17.923226	105.2037545	-76.822702	21.354468	105.1818815
-17.854288	41.39035	106.39386	-22.166029	19.563166	105.359291	32.145248	0.761607	103.767311	33.03986	34.988049	107.073654	32.592554	17.874828	105.4204825	-76.924612	21.251504	105.2980995
-16.745913	40.662086	106.350288	-22.254051	19.527658	105.447327	32.130074	0.703488	104.009941	32.98645	34.982307	107.197594	32.558262	17.8428975	105.6037675	-77.066364	21.2124185	105.2908865
-15.630974	39.898006	106.274734	-22.293877	19.458387	105.554581	32.101395	0.659148	104.264153	32.92149	34.97879	107.266045	32.5114425	17.818969	105.765099	-77.0991965	21.097805	105.344063
-14.496475	39.111946	106.167732	-22.362019	19.441362	105.624878	32.115189	0.562546	104.514435	32.844418	34.981052	107.325874	32.4798035	17.771799	105.9201545	-77.2038415	21.110925	105.3296015
-13.342759	38.229282	106.001572	-22.402195	19.437523	105.713379	32.080673	0.518506	104.795624	32.784363	34.975685	107.363548	32.432518	17.7470955	106.079586	-77.236908	21.1279505	105.347172
-11.610717	36.85141	105.823608	-22.535326	19.441206	105.834427	32.079559	0.402419	105.253899	32.680988	34.956074	107.448074	32.3802735	17.6792465	106.3509865	-77.4509255	21.2031655	105.3178675
-10.469157	35.837639	105.724754	-22.610691	19.448965	105.932915	32.044937	0.328708	105.582687	32.619156	34.925743	107.556404	32.3320465	17.6272255	106.5695455	-77.5534285	21.2707045	105.2962845
-9.305392	34.797577	105.720459	-22.68992	19.440933	106.059242	32.00351	0.291656	105.974899	32.561798	34.904057	107.727257	32.282654	17.5978565	106.851078	-77.662494	21.2840095	105.267406
-8.097445	33.779572	105.788994	-22.758644	19.410864	106.225952	31.964796	0.187408	106.421303	32.530281	34.8666	108.053291	32.2475385	17.527004	107.237297	-77.7648265	21.294724	105.214607
-6.960023	32.674019	105.967735	-22.827297	19.40781	106.436241	31.973019	0.044524	106.946304	32.524368	34.859192	108.552673	32.2486935	17.451858	107.7494885	-77.9032875	21.363762	105.1229935
-5.80482	31.562693	106.319489	-22.953392	19.369631	106.71595	31.979853	-0.131572	107.614197	32.552643	34.838364	109.178612	32.266248	17.353396	108.3964045	-78.173032	21.385866	105.0354955
-4.6476	30.442514	106.772652	-23.069147	19.289207	107.074066	31.937855	-0.270568	108.445892	32.607468	34.803234	109.948555	32.2726615	17.266333	109.1972235	-78.4109555	21.312081	104.9509085
-2.992192	28.685928	107.734657	-23.314777	19.222855	107.754112	32.006413	-0.524488	109.942284	32.65493	34.783848	111.488258	32.3306715	17.12968	110.715271	-78.9602255	21.31603	104.792953
-1.918954	27.535486	108.519447	-23.483614	19.122839	108.297241	32.057373	-0.708289	111.108566	32.719402	34.795303	112.689674	32.3883875	17.043507	111.89912	-79.3556155	21.202171	104.695362
-0.899292	26.334053	109.41832	-23.649298	19.068346	108.880981	32.096134	-0.902138	112.366592	32.820259	34.831032	114.053467	32.4581965	16.964447	113.2100295	-79.7567925	21.172245	104.5519325
0.052015	25.096178	110.484222	-23.867096	18.992449	109.574783	32.164661	-1.126699	113.651016	32.952396	34.875198	115.518501	32.5585285	16.8742495	114.5847585	-80.2927205	21.1106485	104.5648075
0.9631	23.877146	111.622475	-24.061386	18.881233	110.274254	32.201973	-1.332064	114.952377	33.135025	34.938564	116.985344	32.668499	16.80325	115.9688605	-80.791271	20.959216	104.5796475
1.775034	22.651598	112.758804	-24.272795	18.808212	110.998108	32.224667	-1.527738	116.234848	33.275219	34.99522	118.385818	32.749943	16.733741	117.310333	-81.295533	20.882683	104.685883
2.511084	21.401634	113.910225	-24.473581	18.738001	111.633827	32.304871	-1.707771	117.362511	33.403362	35.050793	119.651283	32.8541165	16.671511	118.506897	-81.8012785	20.804491	104.760757
3.463241	19.590477	115.243736	-24.760723	18.674946	112.426819	32.31992	-1.881781	118.710518	33.497726	35.157471	121.144196	32.908823	16.637845	119.927357	-82.430269	20.712047	104.926281
4.052637	18.328745	115.951279	-24.885473	18.665964	112.797058	32.328609	-1.930326	119.355324	33.534733	35.218079	121.895126	32.931671	16.6438765	120.625225	-82.702617	20.6880515	104.968891
4.515105	17.103621	116.463898	-24.995277	18.644566	113.100494	32.321507	-1.954022	119.858185	33.577427	35.30405	122.472298	32.949467	16.675014	121.1652415	-82.940021	20.614118	105.0357465
4.87711	15.848321	116.840652	-25.062403	18.648108	113.328171	32.352455	-1.983594	120.241394	33.607891	35.362038	122.868469	32.980173	16.689222	121.5549315	-83.104979	20.606994	105.1014105
5.183579	14.557213	117.097054	-25.117863	18.67322	113.494957	32.383736	-1.990883	120.521416	33.615635	35.400791	123.127281	32.9996855	16.704954	121.8243485	-83.2354115	20.641486	105.1655655
5.387156	13.286699	117.265663	-25.090679	18.684643	113.598633	32.417793	-1.985297	120.720985	33.622318	35.450874	123.314308	33.0200555	16.7327885	122.0176465	-83.2014135	20.6364975	105.1796195
5.477492	12.039217	117.384682	-25.091249	18.723209	113.698601	32.495163	-1.996127	120.894531	33.643402	35.482414	123.339806	33.0692825	16.7431435	122.1171685	-83.2517805	20.7032745	105.2800335
5.403368	10.079	117.475761	-25.037319	18.767054	113.774231	32.571575	-2.009009	121.076813	33.662476	35.507862	123.336502	33.1170255	16.7494265	122.2066575	-83.1916635	20.7846815	105.3418045
5.238741	8.807789	117.479622	-25.023573	18.793833	113.814796	32.625137	-2.03355	121.216942	33.675495	35.49913	123.209312	33.150316	16.73279	122.213127	-83.197462	20.854876	105.416465
4.920187	7.576016	117.510948	-24.973137	18.851912	113.827621	32.647137	-2.030279	121.307709	33.717693	35.489594	123.061737	33.182415	16.7296575	122.184723	-83.128689	20.9741665	105.470519
4.541371	6.270737	117.455101	-24.910221	18.884731	113.78685	32.701172	-2.058103	121.398804	33.73555	35.480885	122.867561	33.218361	16.711391	122.1331825	-83.038803	21.058071	105.4405175
4.00718	5.048994	117.467026	-25.106617	19.077772	113.931335	32.734161	-2.084198	121.500816	33.799622	35.447399	122.667038	33.2668915	16.6816005	122.083927	-83.4801255	21.4739435	105.778743
3.353243	3.924047	117.487183	-24.781193	18.989149	113.647629	32.811981	-2.140366	121.630569	33.845985	35.406868	122.512123	33.328983	16.633251	122.071346	-82.891369	21.345047	105.223912
2.58443	2.721878	117.453316	-24.70928	18.987532	113.489006	32.885765	-2.202615	121.789978	33.912354	35.348965	122.375153	33.3990595	16.573175	122.0825655	-82.8176195	21.401889	104.8954465
1.248199	1.148278	117.33252	-24.621454	18.976675	113.088692	32.970272	-2.312885	121.945679	33.983368	35.290081	122.232841	33.47682	16.488598	122.08926	-82.719728	21.464752	104.088124
0.231913	0.159989	117.049644	-24.60495	18.923662	112.717285	32.911507	-2.354397	122.000481	34.013115	35.216572	122.112251	33.462311	16.4310875	122.056366	-82.672211	21.4162365	103.378204
-0.922122	-0.799484	116.639603	-24.545965	18.849777	112.263596	32.881485	-2.411274	121.928665	33.997192	35.166004	122.02021	33.4393385	16.377365	121.9744375	-82.5312685	21.322189	102.5527545
-2.143824	-1.734447	116.098892	-24.504778	18.798021	111.786674	32.855396	-2.473259	121.768486	34.006596	35.093746	121.886551	33.430996	16.3102435	121.8275185	-82.440552	21.2857985	101.7458295
-3.493554	-2.519636	115.498505	-24.425163	18.71982	111.297867	32.848923	-2.484856	121.534683	34.023403	35.03157	121.690598	33.436163	16.273357	121.6126405	-82.286489	21.166283	100.9830935
-4.909363	-3.23711	114.762589	-24.305635	18.661209	110.803131	32.846943	-2.445171	121.185577	34.064754	34.958763	121.47905	33.4558485	16.256796	121.3323135	-82.0671185	21.065622	100.2739485
-6.381463	-3.931444	113.955666	-24.154381	18.620502	110.303543	32.856731	-2.344792	120.747482	34.114326	34.829185	121.109436	33.4855285	16.2421965	120.928459	-81.7942905	20.9988075	99.678627
-9.09028	-4.696898	112.662743	-23.912701	18.626408	109.554863	32.818951	-2.170943	119.758881	33.931358	34.457165	120.045235	33.3751545	16.143111	119.902058	-81.2005565	21.109705	99.207668
-10.840586	-5.23351	111.475731	-23.782202	18.649063	108.941444	32.910858	-2.111403	118.775871	33.780499	34.215881	119.103134	33.3456785	16.052239	118.9395025	-80.9100825	21.245887	98.9433855
-12.714422	-5.737707	110.152878	-23.62409	18.674009	108.221306	32.871941	-1.952805	117.604599	34.037037	33.912079	117.570915	33.454489	15.979637	117.587757	-80.702669	21.368381	98.854855
-14.72459	-6.096574	108.802544	-23.477932	18.75766	107.380508	32.80595	-1.738964	116.011978	33.516075	34.001778	116.099594	33.1610125	16.131407	116.055786	-80.1168765	21.383913	98.70523
-16.869583	-6.390281	107.502388	-23.249826	18.901581	106.412277	32.819611	-1.52589	114.283142	33.995373	33.737438	113.719238	33.407492	16.105774	114.00119	-79.907144	21.697388	98.823364
-19.103859	-6.571414	106.341293	-22.981939	19.048513	105.46682	32.887741	-1.301526	112.267555	33.960686	33.690083	111.486305	33.4242135	16.1942785	111.87693	-79.3880915	21.9027475	99.05671
-21.382339	-6.701271	105.328789	-22.756931	19.163061	104.54731	32.906548	-1.101546	110.219978	33.578068	33.756317	109.198151	33.242308	16.3273855	109.7090645	-78.75617	21.9987365	99.3855555
-24.909992	-6.747828	104.133965	-22.453526	19.282513	103.374207	32.894627	-0.895986	106.963608	33.663795	33.444317	105.565094	33.279211	16.2741655	106.264351	-78.186263	22.2908605	100.484063
-27.339586	-6.6547	103.634132	-22.269545	19.294176	102.766502	32.759399	-0.841738	105.19986	33.503498	33.306973	103.386566	33.1314485	16.2326175	104.293213	-77.6705385	22.3557345	101.239791
-29.7393	-6.480878	103.441086	-22.199259	19.296627	102.364395	32.596741	-0.806014	103.625931	33.192619	33.130627	101.746262	32.89468	16.1623065	102.6860965	-77.293198	22.4309475	102.0426935
-32.012669	-6.314826	103.414513	-22.209421	19.276978	102.16935	32.331402	-0.780142	102.578461	32.596375	33.078503	100.743889	32.4638885	16.1491805	101.661175	-76.8827305	22.4047755	102.677525
-34.573097	-5.796104	103.620277	-22.29743	19.242359	102.16925	32.105343	-0.825178	101.936897	32.310612	32.997723	100.046143	32.2079775	16.0862725	100.99152	-76.8028375	22.3984455	103.34698
-36.950104	-5.33363	103.851959	-22.421473	19.221106	102.23613	31.85881	-0.858519	101.599815	32.046474	32.954208	99.743996	31.952642	16.0478445	100.6719055	-76.795588	22.3943675	103.8003545
-39.282845	-4.731228	104.052505	-22.578054	19.222662	102.333664	31.636774	-0.93017	101.436424	31.84729	32.902	99.645699	31.742032	15.985915	100.5410615	-76.89814	22.459409	104.1262665
-42.599426	-3.697439	104.2323	-22.753616	19.162653	102.370705	31.337801	-1.065807	101.24704	31.647095	32.745094	99.619865	31.492448	15.8396435	100.4334525	-76.99968	22.4856625	104.3079575
-44.768246	-2.90394	104.248489	-22.790319	19.147102	102.296021	31.163099	-1.190963	101.179031	31.570005	32.626213	99.588005	31.366552	15.717625	100.383518	-76.94719	22.576579	104.208524
-46.807297	-2.054839	104.351616	-22.863438	19.095974	102.301498	31.024033	-1.345286	101.029816	31.503756	32.479485	99.552322	31.2638945	15.5670995	100.291069	-76.9907705	22.6248485	104.311927
-48.802654	-1.075768	104.535843	-22.887325	19.035463	102.392601	30.867067	-1.482764	100.937637	31.49144	32.321758	99.480232	31.1792535	15.419497	100.2089345	-76.9539035	22.651429	104.5762675
-50.682945	-0.011745	104.842079	-22.909895	18.978762	102.537834	30.788305	-1.632226	100.878998	31.478113	32.16468	99.456741	31.133209	15.266227	100.1678695	-76.952999	22.691297	104.9077985
-52.457695	1.121248	105.260132	-22.875938	18.914492	102.780243	30.73119	-1.789128	100.839027	31.479559	32.024021	99.479736	31.1053745	15.1174465	100.1593815	-76.8572505	22.7115375	105.4011045
-54.146652	2.334801	105.753998	-22.80802	18.840704	103.092148	30.657124	-1.932317	100.838264	31.540213	31.87722	99.524147	31.0986685	14.9724515	100.1812055	-76.7147085	22.7089565	106.0030905
-56.424862	4.339995	106.618629	-22.69372	18.719654	103.659142	30.611393	-2.115807	100.788834	31.602461	31.681145	99.707573	31.106927	14.782669	100.2482035	-76.494367	22.656639	107.0700805
-57.807178	5.763942	107.279495	-22.641777	18.670631	104.074142	30.580055	-2.223862	100.743507	31.67054	31.581514	99.816399	31.1252975	14.678826	100.279953	-76.4088515	22.662436	107.868331
-59.091366	7.269772	107.989929	-22.550144	18.603668	104.442619	30.513105	-2.277193	100.624908	31.731356	31.506369	99.859367	31.1222305	14.614588	100.2421375	-76.2225185	22.592748	108.6431005
-60.209816	8.831382	108.766068	-22.511999	18.5285	104.783676	30.449789	-2.246823	100.367966	31.733513	31.456715	99.786987	31.091651	14.604946	100.0774765	-76.115649	22.452054	109.4898755
-61.149818	10.445266	109.605965	-22.454981	18.449152	105.109344	30.33436	-2.180827	100.02092	31.675619	31.46084	99.705139	31.0049895	14.6400065	99.8630295	-75.9149515	22.2582975	110.3556585
-61.976791	12.135266	110.48558	-22.400589	18.413158	105.321526	30.138412	-2.068204	99.592163	31.488892	31.639561	99.807487	30.813652	14.7856785	99.699825	-75.61483	22.0406375	110.943227
-62.597675	13.881933	111.188721	-22.34791	18.375816	105.521606	29.899969	-1.956408	99.141403	31.205278	31.781807	99.854507	30.5526235	14.9126995	99.497955	-75.2484435	21.8389325	111.545257
-63.292019	16.589628	112.051903	-22.352465	18.336262	105.74408	29.49596	-1.824277	98.705978	30.8701	31.918108	99.729111	30.18303	15.0469155	99.2175445	-74.88796	21.6256085	112.2706155
-63.547386	18.438971	112.446381	-22.361118	18.346176	105.832909	29.358709	-1.775424	98.402977	30.728754	31.952976	99.587952	30.0437315	15.088776	98.9954645	-74.7659675	21.603576	112.6703535
-63.640808	20.327	112.712456	-22.399235	18.360271	105.935478	29.152653	-1.700881	98.201279	30.635599	32.009106	99.488358	29.894126	15.1541125	98.8448185	-74.692596	21.5664295	113.0261375
-63.398205	22.091381	112.89872	-22.454752	18.366913	105.951813	28.897959	-1.634361	98.090874	30.578459	32.09182	99.415085	29.738209	15.2287295	98.7529795	-74.647713	21.5050965	113.1506465
-63.358635	24.134953	112.8974	-22.588959	18.389816	105.919815	28.728706	-1.591322	98.075836	30.538044	32.16235	99.406662	29.633375	15.285514	98.741249	-74.811293	21.494118	113.098381
-62.990974	26.056612	112.808014	-22.643843	18.409773	105.784515	28.495724	-1.524868	98.114136	30.490643	32.240921	99.382309	29.4931835	15.3580265	98.7482225	-74.7808695	21.4615195	112.8208075
-62.34832	27.870268	112.482643	-22.76618	18.48151	105.616669	28.383202	-1.47994	97.973381	30.452982	32.309059	99.443886	29.418092	15.4145595	98.7086335	-74.950452	21.5484605	112.5247045
-60.861671	30.294891	111.731705	-22.983675	18.575035	105.251434	28.220385	-1.305567	97.782684	30.378183	32.49585	99.801987	29.299284	15.5951415	98.7923355	-75.266634	21.5549285	111.7105325
-59.741997	31.802517	110.995255	-23.189589	18.606497	104.959419	28.127655	-1.152565	97.712784	30.403751	32.626724	100.101875	29.265703	15.7370795	98.9073295	-75.644881	21.4759145	111.0115085
-58.247055	33.173443	110.206184	-23.37505	18.66563	104.517807	28.128729	-0.995159	97.569763	30.424141	32.825798	100.44117	29.276435	15.9153195	99.0054665	-76.026535	21.4159405	110.0301475
-56.997425	34.730335	109.373131	-23.497452	18.707451	104.013374	28.101646	-0.812454	97.387901	30.408106	33.020763	100.783981	29.254876	16.1041545	99.085941	-76.24978	21.3107475	108.940807
-55.446953	36.093136	108.489586	-23.656813	18.745241	103.522911	28.028482	-0.560775	97.256508	30.369106	33.131226	101.146935	29.198794	16.2852255	99.2017215	-76.51242	21.2052565	107.8441005
-53.732544	37.334568	107.731537	-23.818277	18.807266	103.051338	27.944517	-0.317164	97.143585	30.317396	33.256752	101.525269	29.1309565	16.469794	99.334427	-76.7675105	21.144738	106.768249
-51.868504	38.458504	107.178734	-23.973743	18.854023	102.578293	27.874336	-0.07073	96.979462	30.275503	33.319004	101.892067	29.0749195	16.624137	99.4357645	-77.0224055	21.083909	105.7208215
-48.840611	39.824799	106.866707	-24.167738	18.952772	102.311501	27.641624	0.368227	96.688614	30.250799	33.50069	102.400063	28.9462115	16.9344585	99.5443385	-77.2816875	20.9710855	105.0786635
-46.688744	40.540298	106.926712	-24.261744	19.034485	102.295898	27.474537	0.787757	96.48542	30.287615	33.656387	102.793991	28.881076	17.222072	99.6397055	-77.404564	20.846898	104.9520905
-44.364742	41.157532	107.114998	-24.350178	19.1581	102.378532	27.389496	1.032088	96.32074	30.288828	33.715424	103.094276	28.839162	17.373756	99.707508	-77.539518	20.942444	105.049556
-42.07988	41.542034	107.392014	-24.418596	19.296005	102.47686	27.327702	1.289334	96.171806	30.158653	33.776329	103.483597	28.7431775	17.5328315	99.8277015	-77.5803695	21.0591785	105.1260185
-39.595573	41.863384	107.491646	-24.457426	19.477152	102.522385	27.251276	1.506421	96.059929	30.050877	33.842434	103.836891	28.6510765	17.6744275	99.94841	-77.5659285	21.2798765	105.09636
-37.088737	42.033279	107.396889	-24.500305	19.704624	102.516869	27.144463	1.702456	96.020393	30.007404	33.911209	104.096016	28.5759335	17.8068325	100.0582045	-77.5765435	21.6024155	104.9755335
-34.577675	42.130299	107.103661	-24.636612	19.95426	102.48214	27.057287	1.823288	96.177742	29.951298	34.008781	104.409477	28.5042925	17.9160345	100.2936095	-77.7775165	21.9924855	104.6706705
-30.701736	42.059769	106.319336	-24.807858	20.497711	102.523193	27.001503	1.79148	96.931252	29.948448	34.16713	104.829895	28.4749755	17.979305	100.8805735	-78.0906915	23.016117	104.1658125
-28.208876	41.87199	105.792	-24.941456	20.874886	102.610909	26.980654	1.612448	97.766785	29.902393	34.214581	105.176949	28.4415235	17.9135145	101.471867	-78.3244355	23.8362575	103.749951
-25.504416	41.446846	105.205048	-25.103989	21.252514	102.809166	26.979721	1.314944	98.793892	29.92161	34.22073	105.622696	28.4506655	17.767837	102.208294	-78.6586435	24.737191	103.410038
-22.716469	40.842468	104.728226	-25.263611	21.524511	103.011726	26.951891	0.858116	99.989525	30.052057	34.130924	106.224358	28.501974	17.49452	103.1069415	-79.029196	25.554502	102.9165105
-19.965216	40.090202	104.474487	-25.461275	21.675951	103.296707	26.918612	0.316889	101.402458	30.241989	33.94318	107.057968	28.5803005	17.1300345	104.230213	-79.5028505	26.2218675	102.363201
-17.196577	39.189701	104.497055	-25.640245	21.743649	103.7379	26.929928	-0.281616	103.083649	30.441681	33.758419	108.255997	28.6858045	16.7384015	105.669823	-79.9662945	26.7488965	101.805977
-14.497572	38.186787	104.92054	-25.872198	21.785831	104.317619	26.945704	-0.903482	105.179253	30.649067	33.660172	109.945694	28.7973855	16.378345	107.5624735	-80.5417815	27.193317	101.0727645
-10.518561	36.466675	106.411934	-26.308723	21.777859	105.532501	27.155109	-1.75164	109.130371	31.066221	33.614803	113.266396	29.110665	15.9315815	111.1983835	-81.728111	27.6241365	99.8666185
-7.992543	35.201218	108.145508	-26.508326	21.752443	106.690788	27.422676	-2.203134	112.182808	31.29723	33.693035	116.157547	29.359953	15.7449505	114.1701775	-82.376605	27.7599355	99.2113985
-5.65336	33.946777	110.472397	-26.621044	21.651073	108.126305	27.619675	-2.501405	115.601143	31.55304	33.687733	119.519188	29.5863575	15.593164	117.5601655	-82.8284455	27.708982	98.6924445
-3.447912	32.560844	113.37851	-26.635942	21.448915	109.848312	27.695156	-2.783913	119.174026	31.930531	33.54565	122.977356	29.8128435	15.3808685	121.075691	-83.0847275	27.5169615	98.620933
-1.401343	31.195869	116.242447	-26.704699	21.244955	111.550438	27.634886	-3.03289	122.220215	32.092674	33.291225	126.292824	29.86378	15.1291675	124.2565195	-83.273178	27.3607425	98.8443565
0.510659	29.799784	118.704811	-26.476112	20.939714	112.604759	27.598927	-3.240318	124.500565	32.40292	32.935791	128.625259	30.0009235	14.8477365	126.562912	-82.9531475	27.0316915	98.646606
2.231688	28.540356	120.650864	-26.587551	20.866417	113.316322	27.546766	-3.180048	125.706329	32.41716	32.970448	130.327057	29.981963	14.8952	128.016693	-83.157065	26.837634	98.615951
4.739255	26.703611	122.32338	-26.531952	21.003447	113.648621	27.568844	-2.717999	126.171745	32.706787	33.349995	131.284683	30.1378155	15.315998	128.728214	-83.2017195	26.690896	98.569028
6.366267	25.498083	122.69278	-26.400965	21.105244	113.589432	27.780645	-2.569291	125.937721	32.936394	33.434822	131.294434	30.3585195	15.4327655	128.6160775	-83.1604495	26.7777225	98.5627865
7.907967	24.219467	122.907936	-26.151714	21.201651	113.550308	28.082291	-2.495834	125.468895	33.188923	33.441933	131.237976	30.635607	15.4730495	128.3534355	-82.939035	26.9302525	98.7471805
9.185923	22.934771	123.113838	-25.917774	21.340433	113.52475	28.308472	-2.387501	125.205978	33.424644	33.485771	131.222702	30.866558	15.549135	128.21434	-82.702106	27.131731	98.83516
10.177425	21.690334	123.425438	-25.779959	21.519932	113.593208	28.535057	-2.184685	125.114731	33.609512	33.65979	131.218079	31.0722845	15.7375525	128.166405	-82.6322025	27.3023115	99.020011
11.475418	20.090721	123.300949	-25.712454	21.683043	113.59816	28.605423	-2.023954	125.107132	33.691601	33.840809	131.264069	31.148512	15.9084275	128.1856005	-82.57342	27.4576585	99.0107195
12.008955	18.705019	123.365387	-25.68148	21.835201	113.585617	28.622925	-1.837055	125.236961	33.663525	33.99297	131.188416	31.143225	16.0779575	128.2126885	-82.506185	27.5924445	98.9585455
12.491638	16.574327	123.402115	-25.655863	21.956434	113.560989	28.744947	-1.583594	125.353432	33.36013	34.453392	131.239487	31.0525385	16.434899	128.2964595	-82.3642645	27.477969	98.8255185
12.525147	15.148767	123.341003	-25.591064	21.953108	113.544289	28.8654	-1.459516	125.385895	33.651917	34.471081	131.077545	31.2586585	16.5057825	128.23172	-82.4407865	27.4004335	98.856858
12.375147	13.685316	123.165047	-25.498024	21.906004	113.505768	28.996641	-1.401103	125.511185	33.658272	34.568832	130.974777	31.3274565	16.5838645	128.242981	-82.3235045	27.2281435	98.768555
11.998997	12.196335	123.021507	-25.429205	21.863779	113.491844	29.123131	-1.286572	125.58374	33.422203	34.840214	130.896759	31.272667	16.776821	128.2402495	-82.131077	26.950737	98.7434385
11.419317	10.731392	122.694138	-25.386301	21.829002	113.407669	29.182669	-1.176763	125.662361	33.680733	34.885208	130.564377	31.431701	16.8542225	128.113369	-82.204303	26.8037815	98.701969
10.320201	9.369024	122.563103	-25.377432	21.821211	113.330826	29.237965	-1.067627	125.73645	33.630386	34.987892	130.231918	31.4341755	16.9601325	127.984184	-82.1890395	26.6822895	98.677468
9.270914	7.974777	122.329918	-25.363216	21.783648	113.280312	29.274944	-1.004913	125.856949	33.600574	35.09362	129.871765	31.437759	17.0443535	127.864357	-82.164191	26.5229425	98.696267
7.601782	5.822275	121.781754	-25.265343	21.7005	113.219414	29.384882	-0.915928	126.004562	33.598381	35.271439	129.229996	31.4916315	17.1777555	127.617279	-82.0223175	26.2232445	98.821549
5.805742	4.634144	121.64135	-25.191263	21.591108	113.221107	29.509466	-0.951398	126.099312	33.318169	35.389236	128.853516	31.4138175	17.218919	127.476414	-81.7963435	25.963297	98.9658
4.319359	3.341575	121.386742	-25.270834	21.572933	113.357544	29.643026	-0.993982	126.16227	33.404758	35.376076	128.281433	31.523892	17.191047	127.2218515	-82.06556	25.954819	99.4932365
2.148965	2.366732	121.179352	-25.144255	21.377703	113.427971	29.804474	-1.097703	126.146851	33.517586	35.340645	127.743271	31.66103	17.121471	126.945061	-81.94954	25.633935	99.910881
0.365859	1.296008	120.788551	-24.977118	21.17457	113.517487	29.968336	-1.202153	126.112869	33.939922	35.115971	126.986816	31.954129	16.956909	126.5498425	-81.908365	25.392231	100.4851315
-1.869344	0.434392	120.452522	-24.853889	20.967903	113.621841	30.107164	-1.351005	125.926613	34.113079	35.024456	126.371346	32.1101215	16.8367255	126.1489795	-81.8178995	25.0990805	101.0947025
-4.323712	-0.234162	120.076645	-24.708452	20.706203	113.726135	30.2981	-1.494963	125.749626	33.97234	35.045517	125.924347	32.13522	16.775277	125.8369865	-81.552124	24.637129	101.6152835
-8.029056	-1.103053	119.410881	-24.495802	20.345245	113.966789	30.643147	-1.629178	125.225807	34.159657	34.93874	125.20993	32.401402	16.654781	125.2178685	-81.393006	24.035709	102.7157095
-10.612205	-1.500811	118.730072	-24.338516	20.121737	114.101479	30.872049	-1.728333	124.699745	34.26358	34.778111	124.58062	32.5678145	16.524889	124.6401825	-81.2448465	23.718585	103.5627755
-13.149731	-1.866919	117.912521	-24.195675	19.869362	114.179245	31.103727	-1.83913	123.842789	34.393311	34.745934	123.964432	32.748519	16.453402	123.9036105	-81.139869	23.285322	104.4548795
-16.041183	-2.000995	117.03038	-23.998903	19.624815	114.15802	31.328709	-1.955301	122.872993	34.51598	34.651691	123.104301	32.9223445	16.348195	122.988647	-80.9201505	22.901435	105.327393
-18.845085	-2.116134	116.084183	-23.799191	19.453201	114.060356	31.56629	-2.006186	121.642731	34.560593	34.366413	121.933937	33.0634415	16.1801135	121.788334	-80.6618235	22.7262885	106.332378
-21.730825	-2.164551	115.07267	-23.79147	19.409966	113.934013	31.829464	-1.994202	119.860352	34.330986	34.29464	120.713463	33.080225	16.150219	120.2869075	-80.663165	22.669713	107.5811185
-24.660986	-2.060022	114.12767	-23.301172	19.160942	113.364349	31.97414	-1.941286	118.118958	34.081547	34.041996	118.877747	33.0278435	16.050355	118.4983525	-79.6301875	22.271529	108.2303455
-29.108456	-1.727738	113.032089	-22.846014	19.134277	112.527451	32.219742	-1.808095	114.993652	33.558083	33.596745	115.406288	32.8889125	15.894325	115.19997	-78.5809405	22.374229	109.854932
-31.988672	-1.3841	112.55143	-22.536629	19.119255	111.733917	32.196705	-1.678778	112.66214	33.18959	33.322727	112.464729	32.6931475	15.8219745	112.5634345	-77.7664055	22.4165355	110.9043995
-35.02586	-0.814783	112.262009	-22.244232	19.163122	110.751114	32.183754	-1.511395	109.976723	32.637516	33.050789	109.016296	32.410635	15.769697	109.4965095	-76.899099	22.556547	112.0057185
-37.881813	-0.201084	111.94545	-21.987087	19.18124	109.428085	32.013435	-1.204931	106.670891	31.974834	32.736626	105.026398	31.9941345	15.7658475	105.8486445	-75.9683085	22.5966325	113.0075255
-40.655602	0.538093	111.623512	-21.765636	19.16156	107.792213	31.464777	-1.011985	103.096924	31.024822	32.289478	100.845444	31.2447995	15.6387465	101.971184	-74.7760715	22.6843735	113.613242
-43.343102	1.322324	111.222984	-21.811747	19.054096	106.308998	30.605204	-0.873584	99.926529	30.082294	31.916847	97.346092	30.343749	15.5216315	98.6363105	-73.967243	22.5865605	113.9816855
-45.962875	2.215575	110.770523	-22.063494	18.915802	105.15686	29.772532	-0.812504	97.715469	29.201132	31.759653	95.115417	29.486832	15.4735745	96.415443	-73.61382	22.3580295	113.898277
-49.760284	3.694984	109.994461	-22.636198	18.675508	104.059387	28.881207	-0.806062	95.808228	28.667105	31.748846	93.529907	28.774156	15.471392	94.6690675	-74.046552	21.879624	113.4497065
-51.998573	4.819654	109.619667	-22.943811	18.556557	103.292404	28.391499	-0.822771	94.463585	28.201279	31.720808	92.468475	28.296389	15.4490185	93.46603	-74.184011	21.6640955	113.118778
-54.000568	6.060756	109.446526	-23.220001	18.491579	102.591499	27.73085	-0.666215	93.173325	27.660316	31.723627	91.24144	27.695583	15.528706	92.2073825	-74.135585	21.454452	112.9756155
-55.698593	7.373654	109.504578	-23.428654	18.434122	102.054573	27.194141	-0.370298	92.036583	27.223745	31.787664	90.020691	27.208943	15.708683	91.028637	-74.066251	21.159561	113.080509
-57.133911	8.749704	109.755173	-23.518341	18.445032	101.586136	27.03932	-0.270929	90.734215	26.726315	31.90876	88.843254	26.8828175	15.8189155	89.7887345	-73.9194995	21.0711485	113.3835375
-58.337688	10.196407	110.078445	-23.602261	18.390284	101.123253	26.78248	-0.111267	89.469772	26.253704	32.020294	87.532204	26.518092	15.9545135	88.500988	-73.722614	20.8260545	113.745518
-59.260147	11.661829	110.387489	-23.651018	18.293488	100.68821	26.355175	0.102748	88.225266	25.739176	32.057415	86.269363	26.0471755	16.0800815	87.2473145	-73.3492115	20.5068945	114.1291055
-60.246544	14.014533	110.67128	-23.800869	18.078228	100.223717	25.825718	0.272572	86.743408	25.141788	32.094952	85.036835	25.483753	16.183762	85.8901215	-73.085491	19.972694	114.5573125
-60.662907	15.568044	110.737404	-23.937965	17.892134	100.078857	25.542635	0.336369	86.104568	24.9158	32.156601	84.715767	25.2292175	16.246485	85.4101675	-73.1051475	19.537783	114.7475465
-60.808517	17.206699	110.698952	-24.155571	17.728096	99.957977	25.282562	0.409522	85.681656	24.625875	32.214684	84.582809	24.9542185	16.312103	85.1322325	-73.2653605	19.144089	114.7837215
-60.811871	18.812208	110.463867	-24.496109	17.588264	99.904274	25.013739	0.532993	85.482918	24.278715	32.329071	84.638039	24.646227	16.431032	85.0604785	-73.638445	18.745496	114.7480695
-60.61676	20.459915	110.126373	-24.928728	17.490643	99.909225	24.772133	0.652314	85.421181	23.922108	32.479015	84.943489	24.3471205	16.5656645	85.182335	-74.2045765	18.4156215	114.636115
-60.226643	22.090628	109.777428	-25.378218	17.364546	99.952789	24.463261	0.813986	85.498878	23.590694	32.698959	85.470047	24.0269775	16.7564725	85.4844625	-74.7834135	17.9726195	114.4211155
-59.587021	23.733549	109.382927	-25.8454	17.236666	100.091599	24.145739	0.958023	85.703262	23.339813	32.895329	86.251175	23.742776	16.926676	85.9772185	-75.433576	17.546656	114.2059795
-57.942875	26.021603	108.8452	-26.469168	17.008419	100.396637	23.863413	1.064705	86.343216	23.257524	33.123814	87.984268	23.5604685	17.0942595	87.163742	-76.4988045	16.9225785	113.629532
-56.870644	27.766142	108.419975	-26.832485	16.894831	100.654747	23.841208	1.096922	87.005318	23.396761	33.259144	89.418159	23.6189845	17.178033	88.2117385	-77.2839545	16.611629	113.0977555
-55.428112	29.364889	107.853531	-27.126905	16.874092	100.779572	23.897608	1.205766	87.788651	23.600536	33.45237	90.796677	23.749072	17.329068	89.292664	-78.002882	16.419116	112.26648
-53.723282	30.938683	107.121864	-27.35112	16.890667	100.762383	24.104988	1.347051	88.468285	23.727545	33.653664	92.099342	23.9162665	17.5003575	90.2838135	-78.6185065	16.2809765	111.2409525
-51.880474	32.465935	106.216705	-27.477663	16.954485	100.546898	24.317217	1.533803	89.169136	23.941521	33.843132	93.30085	24.129369	17.6884675	91.234993	-79.084695	16.2205025	109.858803
-49.862144	33.890827	105.205139	-27.589556	17.075359	100.251625	24.580545	1.616203	90.080765	24.264429	34.019108	94.364365	24.422487	17.8176555	92.222565	-79.601599	16.3330625	108.280685
-47.64024	35.26474	104.058754	-27.67874	17.196026	99.964752	25.027424	1.579013	91.122627	24.548487	34.112034	95.622681	24.7879555	17.8455235	93.372654	-80.1454355	16.5465285	106.55685
-44.099167	37.143089	102.392365	-27.774542	17.312687	99.561523	25.685797	1.21192	93.163345	25.213169	34.101589	97.955688	25.449483	17.6567545	95.5595165	-80.998567	16.9686195	103.5635295
-41.588234	38.253479	101.526199	-27.866379	17.28615	99.422417	26.084496	0.745066	94.863037	25.671705	33.914154	99.987045	25.8781005	17.32961	97.425041	-81.6108585	17.24269	101.419793
-38.965939	39.231823	101.093933	-27.956459	17.254362	99.512932	26.38574	0.181348	96.738487	26.236391	33.602787	102.405228	26.3110655	16.8920675	99.5718575	-82.2239835	17.6166565	99.4540065
-36.312572	40.023777	101.067886	-28.040606	17.095142	99.675293	26.511463	-0.418793	98.557243	26.841932	33.22686	104.97583	26.6766975	16.4040335	101.7665365	-82.7579095	17.7862505	97.5840495
-33.685215	40.629837	101.529823	-28.2101	16.973907	99.710487	26.516256	-0.99268	100.028587	27.354553	32.793789	107.204414	26.9354045	15.9005545	103.6165005	-83.3556045	18.0472595	95.8044735
-31.139988	41.13142	101.932716	-28.349091	16.869511	99.513336	26.247423	-1.447578	101.047256	27.682224	32.3507	108.886971	26.9648235	15.451561	104.9671135	-83.6630055	18.287461	94.0595585
-28.734556	41.578979	102.271561	-28.539743	16.950752	99.147301	25.974583	-1.652592	101.648178	27.778868	32.126873	110.215225	26.8767255	15.2371405	105.9317015	-83.9562115	18.6643635	92.3629005
-25.319752	42.078167	102.853523	-28.892466	17.366037	98.731056	25.595865	-1.624829	102.467819	27.629932	32.194931	111.609337	26.6128985	15.285051	107.038578	-84.3978305	19.447023	90.423534
-23.101089	42.246529	103.170685	-28.815729	17.576298	98.48983	25.481745	-1.51091	103.000107	27.474201	32.27541	112.364891	26.477973	15.38225	107.682499	-84.109431	19.770346	89.297161
-21.005287	42.247753	103.603279	-29.028151	17.985477	98.512642	25.499434	-1.45097	103.703438	27.375757	32.345612	113.205978	26.4375955	15.447321	108.454708	-84.4938975	20.523633	88.570576
-19.024673	42.044083	104.301155	-28.754848	18.043961	98.559586	25.543352	-1.405954	104.559265	27.335665	32.307468	114.402374	26.4395085	15.450757	109.4808195	-83.9492045	20.637165	87.6383525
-17.247108	41.62352	105.263878	-28.787216	18.267935	98.904709	25.710197	-1.3981	105.475067	27.474043	32.288464	115.674614	26.59212	15.445182	110.5748405	-84.166552	21.090688	87.2345775
-15.626456	41.047131	106.153931	-28.599003	18.345964	99.215935	25.895149	-1.400447	106.350037	27.601301	32.310638	116.898903	26.748225	15.4550955	111.62447	-83.946231	21.2368325	86.8074
-14.138664	40.317543	106.934776	-28.111416	18.274237	99.507919	26.071608	-1.304007	107.29599	27.735704	32.440247	118.052399	26.903656	15.56812	112.6741945	-83.126488	20.980354	86.3416435
-12.257466	39.000423	108.131065	-27.715948	18.326885	100.391136	26.617014	-1.118189	108.991661	28.061447	32.796581	119.62516	27.3392305	15.839196	114.3084105	-82.7711265	20.814574	86.4738615
-11.177721	37.957275	108.775093	-27.455345	18.363455	101.122154	27.034451	-1.049582	109.913101	28.275547	32.993717	120.374321	27.654999	15.9720675	115.143711	-82.565689	20.7548425	87.100597
-10.252606	36.779846	108.990707	-27.259504	18.383362	101.716057	27.300013	-1.056319	110.483185	28.515678	33.135414	120.620575	27.9078455	16.0395475	115.55188	-82.4268535	20.7271765	87.880234
-9.420844	35.551426	108.91404	-27.063545	18.372625	102.218666	27.500755	-1.114536	110.825775	28.804979	33.229378	120.434868	28.152867	16.057421	115.6303215	-82.279957	20.687829	88.8070105
-8.781673	34.20322	108.731522	-26.931242	18.347618	102.811218	27.707369	-1.22614	111.063347	29.184624	33.242126	119.982567	28.4459965	16.007993	115.522957	-82.3084805	20.687243	90.099479
-8.328996	32.701984	108.559509	-26.708004	18.289225	103.371689	27.88513	-1.354488	111.225471	29.528749	33.269684	119.431213	28.7069395	15.957598	115.328342	-82.1229475	20.620852	91.415036
-8.041108	31.173702	108.339813	-26.490921	18.222113	103.780426	28.067886	-1.485193	111.212769	29.837275	33.251202	118.68293	28.9525805	15.8830045	114.9478495	-81.9344225	20.5612215	92.6130025
-7.859238	28.769203	107.5896	-26.555952	18.264814	104.335869	28.2577	-1.517597	110.626205	30.772125	33.123459	116.619957	29.5149125	15.802931	113.623081	-82.6268165	20.726697	95.048657
-7.900679	27.16921	106.860664	-26.323818	18.319269	104.41713	28.430399	-1.429025	109.785255	30.678616	33.33601	115.273842	29.5545075	15.9534925	112.5295485	-82.2021435	20.6850455	96.3047115
-7.95598	25.566683	106.11274	-26.061604	18.393522	104.482437	28.638861	-1.276898	108.867432	30.864466	33.393032	113.555252	29.7516635	16.058067	111.211342	-81.8748715	20.728977	97.753532
-8.163144	23.952194	105.450806	-25.712788	18.497135	104.531883	28.911325	-1.061556	107.85849	30.93684	33.429985	111.919106	29.9240825	16.1842145	109.888798	-81.3496585	20.8100555	99.174968
-8.449706	22.327358	104.957458	-25.371069	18.570442	104.561028	29.142548	-0.827074	106.907272	30.860693	33.536114	110.811638	30.0016205	16.35452	108.859455	-80.7437585	20.786364	100.262601
-8.852573	20.714973	104.685989	-25.072203	18.607615	104.635429	29.375845	-0.692296	106.353424	30.944973	33.567383	109.775246	30.160409	16.4375435	108.064335	-80.304815	20.7776865	101.206523
-9.282681	19.12476	104.502609	-24.813608	18.635118	104.727364	29.623497	-0.59686	105.895317	30.982321	33.602085	109.101509	30.302909	16.5026125	107.498413	-79.930125	20.7676235	101.956315
-10.05658	16.743971	104.344154	-24.395449	18.620287	104.774902	29.920229	-0.654498	105.523361	31.084234	33.615952	108.431541	30.5022315	16.480727	106.977451	-79.2931295	20.759847	102.572353
-10.495593	15.237585	104.268173	-24.113239	18.594521	104.788658	30.090315	-0.750276	105.417511	31.242157	33.501518	108.125389	30.666236	16.375621	106.77145	-78.892714	20.813421	102.805866
-11.075278	13.761883	104.331932	-23.892878	18.536905	104.829338	30.284218	-0.971759	105.472374	31.403297	33.303146	108.007988	30.8437575	16.1656935	106.740181	-78.6295135	20.9081165	102.918495
-11.750867	12.330911	104.502777	-23.674616	18.46686	104.917549	30.436844	-1.135312	105.556831	31.641937	33.112015	107.904007	31.0393905	15.9883515	106.730419	-78.3886225	20.9453685	103.104679
-12.402983	11.001689	104.69854	-23.48584	18.389997	105.070183	30.568594	-1.333542	105.597069	31.864897	32.953636	107.824036	31.2167455	15.810047	106.7105525	-78.1884255	20.969947	103.4298135
-12.935537	9.672861	104.893753	-23.291529	18.293427	105.23896	30.70924	-1.536669	105.656624	32.048252	32.798946	107.832169	31.378746	15.6311385	106.7443965	-77.961804	20.9557155	103.7335235
-13.689745	8.437428	105.204979	-23.116539	18.191906	105.482994	30.83503	-1.750015	105.816887	32.262142	32.612896	107.862152	31.548586	15.4314405	106.8395195	-77.781664	20.9523715	104.1264685
-14.697836	6.757062	105.750504	-22.929913	18.03517	105.885635	30.986855	-2.041213	106.242058	32.430958	32.418987	108.128525	31.7089065	15.188887	107.1852915	-77.5687325	20.881453	104.5859785
-15.348469	5.754071	106.17968	-22.860643	17.967823	106.211296	31.079283	-2.23756	106.529678	32.523129	32.273224	108.372833	31.801206	15.017832	107.4512555	-77.522492	20.917814	104.9713365
-16.109953	4.807194	106.498253	-22.766306	17.894342	106.470467	31.132421	-2.347874	106.852516	32.645065	32.162849	108.637238	31.888743	14.9074875	107.744877	-77.421355	20.8811965	105.196057
-16.804405	3.993536	106.771049	-22.750122	17.8515	106.710983	31.219154	-2.488062	107.148972	32.745945	32.112587	108.988609	31.9825495	14.8122625	108.0687905	-77.4827935	20.8907375	105.3531755
-17.555393	3.249147	107.066658	-22.764898	17.790064	106.973648	31.223866	-2.606052	107.342056	32.854477	32.116112	109.360794	32.0391715	14.75503	108.351425	-77.5689675	20.825098	105.595871
-18.30755	2.58753	107.31218	-22.795088	17.765627	107.251587	31.176952	-2.658892	107.483635	32.917591	32.067104	109.708702	32.0472715	14.704106	108.5961685	-77.6374475	20.827148	105.9070055
-19.065767	2.021524	107.563911	-22.79439	17.732559	107.545029	31.187756	-2.766501	107.538475	32.92403	32.002262	110.081352	32.055893	14.6178805	108.8099135	-77.644673	20.8472375	106.2801445
-20.174582	1.318672	107.714798	-22.749025	17.642649	107.985435	31.166067	-2.872273	107.490715	33.05518	31.927061	110.627365	32.1106235	14.527394	109.05904	-77.6086735	20.757904	106.91183
-20.877817	0.92596	107.750763	-22.698706	17.597723	108.209869	31.209749	-2.922785	107.386223	33.205349	31.926273	111.046112	32.207549	14.501744	109.2161675	-77.604961	20.693702	107.2035705
-21.587292	0.566941	107.657646	-22.613163	17.543415	108.364464	31.27853	-2.920554	107.249641	33.384533	31.952486	111.402222	32.3315315	14.515966	109.3259315	-77.5578575	20.570864	107.4029965
-22.244514	0.264785	107.531563	-22.546846	17.520346	108.440231	31.336107	-2.91524	107.07766	33.570213	31.97224	111.666489	32.45316	14.5285	109.3720745	-77.546852	20.512192	107.5083875
-22.863241	0.008244	107.401596	-22.503273	17.500515	108.493317	31.402174	-2.876126	106.875374	33.687695	31.948265	111.799919	32.5449345	14.5360695	109.3376465	-77.5514805	20.4649605	107.6489875
-23.546923	-0.221548	107.366898	-22.370504	17.51898	108.541313	31.454887	-2.871453	106.723694	33.775471	31.902027	111.748566	32.615179	14.515287	109.23613	-77.356187	20.522673	107.846496
-24.14761	-0.399292	107.433952	-22.29882	17.547291	108.612915	31.509029	-2.872308	106.54113	33.825974	31.810389	111.63269	32.6675015	14.4690405	109.08691	-77.2651415	20.6255415	108.13892
-25.02828	-0.645537	107.672272	-22.177687	17.57555	108.725716	31.606392	-3.033598	106.529129	33.875568	31.641214	111.385178	32.74098	14.303808	108.9571535	-77.096354	20.847292	108.4942785
-25.589523	-0.804028	107.881966	-22.099987	17.569838	108.765938	31.654558	-3.204967	106.602287	33.945801	31.483368	111.254227	32.8001795	14.1392005	108.928257	-77.0001535	21.0004755	108.603619
-26.095442	-0.896535	108.086121	-21.999983	17.526623	108.78698	31.693441	-3.458403	106.720123	34.040188	31.239723	111.118713	32.8668145	13.89066	108.919418	-76.8667805	21.162586	108.654542
-26.63793	-0.978387	108.24791	-21.937016	17.475706	108.800186	31.702147	-3.738499	106.840805	34.133499	30.945787	111.010338	32.917823	13.603644	108.9255715	-76.791855	21.347768	108.6748005
-27.116711	-1.03685	108.448479	-21.842609	17.365002	108.871208	31.732889	-4.131478	107.003525	34.234989	30.622393	110.966202	32.983939	13.2454575	108.9848635	-76.669157	21.4845465	108.7575525
-27.566063	-1.036144	108.667389	-21.750874	17.271849	108.965889	31.73587	-4.382753	107.233833	34.397774	30.295254	110.95295	33.066822	12.9562505	109.0933915	-76.56857	21.5874475	108.8383865
-27.938751	-0.99127	108.90387	-21.681477	17.120943	109.072289	31.792555	-4.754112	107.435349	34.528862	29.997604	111.013176	33.1607085	12.621746	109.2242625	-76.5236625	21.62014	108.9203155
-28.454161	-0.831186	109.198418	-21.56139	16.963112	109.223961	31.856251	-5.151404	107.761597	34.730549	29.620371	111.106552	33.2934	12.2344835	109.4340745	-76.41618	21.6917405	109.0138475
-28.677828	-0.685774	109.396698	-21.47698	16.848392	109.363571	31.922691	-5.350643	107.975212	34.850197	29.400084	111.194572	33.386444	12.0247205	109.584892	-76.340404	21.6720635	109.14225
-28.880161	-0.475965	109.624397	-21.376415	16.707689	109.489731	32.011879	-5.542962	108.183525	34.963432	29.21681	111.334671	33.4876555	11.836924	109.759098	-76.2404855	21.578454	109.220364
-28.957363	-0.232262	109.78643	-21.296047	16.577509	109.618782	32.120457	-5.736822	108.386574	35.097446	29.050613	111.469666	33.6089515	11.6568955	109.92812	-76.2010455	21.4981225	109.309444
-29.029066	0.095924	109.921333	-21.193062	16.468134	109.740509	32.206257	-5.963644	108.597862	35.234852	28.861221	111.642166	33.7205545	11.4487885	110.120014	-76.1066785	21.4874795	109.361004
-29.038078	0.497501	109.988571	-21.098515	16.31885	109.841499	32.296883	-6.224214	108.785538	35.371353	28.644489	111.832825	33.834118	11.2101375	110.3091815	-76.031148	21.4275625	109.3738165
-28.9547	0.903286	110.040558	-20.99766	16.197887	109.935059	32.344574	-6.474716	109.024582	35.541122	28.40065	112.06987	33.942848	10.962967	110.547226	-75.938168	21.432807	109.322892
-28.74703	1.557809	110.20639	-20.918583	15.985773	110.185791	32.423195	-6.883287	109.479675	35.769741	28.040054	112.712929	34.096468	10.5783835	111.096302	-75.933634	21.3931625	109.27528
-28.597784	2.031695	110.373055	-20.884844	15.829353	110.486458	32.466991	-7.169323	109.962738	35.947277	27.815937	113.324776	34.207134	10.323307	111.643757	-75.976822	21.335399	109.329159
-28.392717	2.533549	110.631653	-20.896717	15.684861	110.839142	32.501774	-7.463311	110.536865	36.129997	27.609591	114.086555	34.3158855	10.07314	112.31171	-76.1093195	21.296582	109.366574
-28.170115	3.068122	110.951363	-20.892899	15.518297	111.297241	32.550491	-7.806621	111.123291	36.362366	27.372044	114.949928	34.4564285	9.7827115	113.0366095	-76.2422265	21.2538825	109.5578725
-27.908892	3.625932	111.235703	-20.905882	15.344514	111.746643	32.587208	-8.129786	111.658035	36.599197	27.096287	115.799881	34.5932025	9.4832505	113.728958	-76.4049665	21.2057775	109.764328
-27.676922	4.172453	111.448547	-20.897926	15.123074	112.103905	32.601887	-8.501285	111.930672	36.820839	26.769855	116.552925	34.711363	9.134285	114.2417985	-76.507215	21.111863	109.9660115
-27.316311	4.697261	111.481544	-20.868422	14.888571	112.304031	32.552567	-8.809752	111.913994	37.087715	26.376793	117.059418	34.820141	8.7835205	114.486706	-76.556985	20.9936215	110.121356
-26.755604	5.530315	111.28569	-20.788311	14.557153	112.384247	32.467716	-9.235531	111.835541	37.352695	25.664993	117.855766	34.9102055	8.214731	114.8456535	-76.4868275	20.899575	109.9228405
-26.368469	6.041143	111.216866	-20.824749	14.398643	112.508102	32.489628	-9.405333	112.102417	37.57431	25.293753	118.554283	35.031969	7.94421	115.32835	-76.681467	20.853076	109.687854
-26.020197	6.543826	111.313393	-20.900047	14.28819	112.741867	32.452469	-9.533807	112.571823	37.876648	25.072536	119.368958	35.1645585	7.7693645	115.9703905	-76.9646525	20.8070155	109.5133435
-25.689697	7.007905	111.524704	-21.052927	14.239218	113.00058	32.394123	-9.685678	113.159813	38.104324	25.015223	120.118645	35.2492235	7.6647725	116.639229	-77.3550775	20.8136635	109.361931
-25.362257	7.38845	111.827301	-21.151257	14.267538	113.271286	32.348721	-9.772147	113.724159	38.231918	24.981985	120.725128	35.2903195	7.604919	117.2246435	-77.5928335	20.930157	109.3179285
-25.030781	7.769129	112.17041	-21.264929	14.34479	113.543846	32.297165	-9.879367	114.275909	38.256992	24.940298	121.126724	35.2770785	7.5304655	117.7013165	-77.8069365	21.1591145	109.3863755
-24.749317	8.11654	112.513077	-21.330702	14.43673	113.778412	32.265125	-9.998187	114.805206	38.274467	24.868412	121.343971	35.269796	7.4351125	118.0745885	-77.9312	21.4383475	109.4822355
-24.330122	8.490844	113.050148	-21.393461	14.451276	114.188896	32.250484	-10.213536	115.642151	38.370041	24.775404	121.78717	35.3102625	7.280934	118.7146605	-78.0971845	21.621618	109.6631315
-24.088484	8.686327	113.413025	-21.434687	14.404193	114.487335	32.268353	-10.422777	116.128181	38.453041	24.63604	122.018539	35.360697	7.1066315	119.07336	-78.230071	21.7017545	109.90131
-23.904821	8.852582	113.675323	-21.457365	14.271283	114.706314	32.241768	-10.653409	116.531158	38.555153	24.410387	122.17556	35.3984605	6.878489	119.353359	-78.3131905	21.664077	110.059269
-23.717657	8.989923	113.901672	-21.455627	14.111771	114.883514	32.24543	-10.936303	116.822769	38.647388	24.15184	122.357857	35.446409	6.6077685	119.590313	-78.357663	21.6157735	110.176715
-23.502829	9.120585	114.054665	-21.43688	13.962162	115.021957	32.238483	-11.202107	117.137596	38.729675	23.916254	122.527313	35.484079	6.3570735	119.8324545	-78.357839	21.5672505	110.2114595
-23.34654	9.242029	114.181206	-21.453392	13.796674	115.133789	32.237679	-11.441646	117.464149	38.810825	23.689007	122.788452	35.524252	6.1236805	120.1263005	-78.431036	21.4696675	110.1412775
-23.178539	9.379342	114.271736	-21.457109	13.652384	115.218422	32.270794	-11.60785	117.760658	38.885204	23.544542	123.094879	35.577999	5.968346	120.4277685	-78.492217	21.336422	110.0090755
-22.980852	9.528056	114.371956	-21.44523	13.495035	115.311501	32.345619	-11.737294	118.031357	39.007275	23.484005	123.412964	35.676447	5.8733555	120.7221605	-78.566907	21.1167145	109.9008415
-22.85449	9.640161	114.387238	-21.460016	13.404119	115.332794	32.409225	-11.776946	118.10788	39.072914	23.5096	123.608528	35.7410695	5.866327	120.858204	-78.6611015	20.941911	109.807384
-22.536213	9.569955	114.316833	-21.401232	13.328108	115.345619	32.499741	-11.777866	118.160698	39.144279	23.528315	123.67408	35.82201	5.8752245	120.917389	-78.624474	20.7809915	109.773849
-22.672394	9.844705	114.369499	-21.367723	13.293186	115.301025	32.560448	-11.741436	118.128944	39.183704	23.57876	123.716225	35.872076	5.918662	120.9225845	-78.607522	20.66771	109.6794655
-22.407028	9.716001	114.176346	-21.323439	13.264866	115.189041	32.62595	-11.675697	118.045082	39.163673	23.636326	123.707115	35.8948115	5.9803145	120.8760985	-78.5416895	20.5494175	109.5019835
-22.441307	9.824242	114.084602	-21.28898	13.249996	115.065208	32.669075	-11.599513	117.957016	39.163162	23.713766	123.662476	35.9161185	6.0571265	120.809746	-78.4940785	20.4428655	109.32067
-22.471842	9.871433	113.906731	-21.282955	13.244848	114.901031	32.724304	-11.504898	117.869965	39.150249	23.790043	123.606262	35.9372765	6.1425725	120.7381135	-78.5031865	20.3471235	109.0639485
-22.560415	9.885427	113.520851	-21.150337	13.13005	114.476097	32.756729	-11.414547	117.669693	39.080112	23.94813	123.515907	35.9184205	6.2667915	120.5928	-78.2190945	19.9933085	108.359394
-22.714005	9.893745	113.077942	-21.180386	13.12662	114.119133	32.744171	-11.319687	117.496536	39.039185	23.999702	123.366394	35.891678	6.3400075	120.431465	-78.25245	19.9132325	107.806801
-22.819078	9.861705	112.666214	-21.213499	13.101311	113.69014	32.738186	-11.262408	117.288162	38.943386	24.079966	123.205635	35.840786	6.408779	120.2468985	-78.267784	19.793843	107.1333815
-23.047915	9.842617	112.141731	-21.236271	13.09265	113.242531	32.714184	-11.134234	117.098701	38.839226	24.158335	123.01812	35.776705	6.5120505	120.0584105	-78.249247	19.6732495	106.4266515
-23.246679	9.786475	111.658455	-21.276344	13.101864	112.825432	32.747784	-11.023167	116.87056	38.756058	24.279196	122.772232	35.751921	6.6280145	119.821396	-78.304609	19.5757135	105.829468
-23.511023	9.77229	111.19223	-21.287525	13.101914	112.39473	32.783489	-10.927411	116.532471	38.677292	24.404907	122.473022	35.7303905	6.738748	119.5027465	-78.3054405	19.46508	105.2867135
-23.883528	9.886941	110.771011	-21.185843	13.079431	111.895821	32.839729	-10.834188	116.122543	38.559021	24.492826	122.103813	35.699375	6.829319	119.113178	-78.071061	19.329543	104.678464
-24.399633	10.109721	109.995178	-21.299255	13.174303	111.305092	32.937931	-10.738252	115.316223	38.45105	24.582628	121.299744	35.6944905	6.922188	118.3079835	-78.2930005	19.426418	104.3022005
-24.882092	10.290367	109.559166	-21.224752	13.177742	110.910904	33.008057	-10.654986	114.681961	38.382713	24.647058	120.658401	35.695385	6.996036	117.670181	-78.144889	19.359448	104.151627
-25.448534	10.454247	109.12101	-20.886335	13.041052	110.452484	33.101414	-10.534557	114.115891	38.297478	24.7276	120.019005	35.699446	7.0965215	117.067448	-77.472116	18.9855825	103.83752
-26.038721	10.63772	108.816383	-20.745598	13.056742	110.164009	33.207832	-10.386508	113.621094	38.233078	24.832298	119.387222	35.720455	7.222895	116.504158	-77.211651	18.890589	103.82386
-26.880112	10.91107	108.708557	-20.6448	13.135688	109.970139	33.29681	-10.215657	113.196159	38.127907	24.982183	118.88858	35.7123585	7.383263	116.0423695	-77.0019585	18.888113	103.8979085
-27.617317	11.105126	108.614647	-20.802485	13.307899	109.999992	33.37981	-10.068596	112.885117	38.035912	25.100187	118.441895	35.707861	7.5157955	115.663506	-77.312831	19.1000025	104.336478
-28.339979	11.396037	108.580505	-20.782305	13.350259	109.958389	33.396385	-9.927551	112.632729	37.956776	25.216869	118.106964	35.6765805	7.644659	115.3698465	-77.2411905	19.055859	104.5469315
-29.522907	11.848216	108.522377	-20.82329	13.416973	109.951187	33.380825	-9.729384	112.125801	37.801941	25.406715	117.561218	35.591383	7.8386655	114.8435095	-77.237963	18.9952805	105.0588645
-30.370039	12.179101	108.48867	-20.857723	13.455441	109.88649	33.348869	-9.551346	111.679825	37.664421	25.564157	117.152229	35.506645	8.0064055	114.416027	-77.222091	18.9044765	105.356953
-31.200882	12.501952	108.420433	-20.873095	13.523415	109.799026	33.318222	-9.378305	111.097244	37.512581	25.760624	116.593788	35.4154015	8.1911595	113.845516	-77.1615915	18.8556705	105.752536
-32.007103	12.795056	108.387306	-20.916275	13.612241	109.62542	33.255272	-9.152371	110.200119	37.377464	25.998772	115.526344	35.316368	8.4232005	112.8632315	-77.148918	18.8012815	106.3876085
-32.840343	13.236061	108.231819	-20.885794	13.726664	109.216537	33.20282	-8.890234	108.705589	37.203148	26.260984	113.68792	35.202984	8.685375	111.1967545	-76.974572	18.767953	107.2363195
-33.556293	13.633518	107.864296	-20.785946	13.897506	108.437691	33.093555	-8.533407	106.525146	36.858532	26.630909	110.923805	34.9760435	9.048751	108.7244755	-76.5479355	18.746261	108.1509065
-34.309719	14.112054	107.402184	-20.52713	14.186631	107.386688	32.919765	-8.090698	103.849266	36.22541	26.980404	107.601456	34.5725875	9.444853	105.725361	-75.6268475	18.928409	109.048015
-35.161449	14.812282	106.822411	-20.234062	14.551117	105.932655	32.608746	-7.395715	100.168976	34.315838	27.31753	103.762474	33.462292	9.9609075	101.965725	-73.930416	19.1413265	109.899585
-35.592598	15.310815	106.505188	-20.33375	14.712617	105.2845	32.305923	-7.092459	98.850258	33.574631	27.383713	101.428696	32.940277	10.145627	100.139477	-73.607777	19.279607	110.429523
-35.889614	15.935705	106.109962	-20.454557	14.848961	104.643501	31.998137	-6.804882	97.675323	33.181267	27.536818	99.561081	32.589702	10.365968	98.618202	-73.498816	19.331954	110.6688
-36.099316	16.579277	105.522942	-20.675838	14.964954	103.932915	31.694389	-6.54994	96.5112	32.776199	27.769514	98.039032	32.235294	10.609787	97.275116	-73.58697	19.320121	110.590714
-36.200821	17.289108	104.848221	-20.872826	14.992483	103.191948	31.356659	-6.329733	95.539536	32.312244	27.929804	96.764229	31.8344515	10.8000355	96.1518825	-73.5801035	19.1849305	110.2320135
-36.153965	18.032082	104.153946	-21.083826	14.985495	102.512596	31.093451	-6.165631	94.758072	31.823277	27.964464	95.805824	31.458364	10.8994165	95.281948	-73.626016	19.0715735	109.743244
-36.009998	18.803249	103.49218	-21.314644	14.939255	101.97567	30.852009	-6.061054	94.142082	31.44035	28.002783	95.059189	31.1461795	10.9708645	94.6006355	-73.7754675	18.9076455	109.3507045
-35.463707	19.97344	102.658203	-21.631317	14.812994	101.334587	30.560282	-5.916996	93.329414	31.011093	28.051874	94.209084	30.7856875	11.067439	93.769249	-74.0483215	18.558549	108.899925
-34.864513	20.903099	102.154007	-21.777348	14.742324	101.02153	30.382078	-5.834649	92.899879	30.721226	28.088224	93.907967	30.551652	11.1267875	93.403923	-74.106348	18.3578605	108.639137
-34.117462	21.875946	101.730476	-21.914413	14.667604	100.801956	30.280308	-5.774281	92.677139	30.580946	28.082354	93.762733	30.430627	11.1540365	93.219936	-74.259453	18.1811715	108.383976
-33.171799	22.788851	101.309647	-22.017883	14.670314	100.62883	30.250744	-5.710221	92.561493	30.500868	28.038368	93.904396	30.375806	11.1640735	93.2329445	-74.411572	18.1765545	108.0247155
-32.038185	23.868671	100.992157	-22.057148	14.645174	100.572708	30.237556	-5.640753	92.595604	30.418385	28.056952	94.330803	30.3279705	11.2080995	93.4632035	-74.4422665	18.0822485	107.6822125
-30.796972	24.967293	100.823235	-22.127789	14.638901	100.611069	30.253899	-5.578527	92.798309	30.431929	27.983055	94.997398	30.342914	11.202264	93.8978535	-74.598492	18.075538	107.3242845
-29.382097	26.102642	100.797867	-22.158499	14.65238	100.82766	30.330606	-5.535864	93.179039	30.482557	27.946032	96.066315	30.4065815	11.205084	94.622677	-74.7235795	18.099676	107.032643
-27.063555	27.915705	101.253578	-22.269032	14.70817	101.357986	30.393013	-5.555307	94.05378	30.976559	28.03969	98.207512	30.684786	11.2421915	96.130646	-75.22285	18.1741485	106.585326
-25.412672	29.137337	101.709053	-22.279928	14.715001	101.767746	30.450592	-5.581187	94.698669	31.447134	28.094355	99.834869	30.948863	11.256584	97.266769	-75.508719	18.173418	106.268723
-23.638584	30.317255	102.517059	-22.315586	14.709627	102.242409	30.487949	-5.589988	95.370987	32.007977	28.161943	101.606354	31.247963	11.2859775	98.4886705	-75.879135	18.1332765	105.9961475
-21.846437	31.389063	103.348793	-22.474068	14.712222	102.78093	30.44492	-5.487893	96.040291	32.672451	28.275972	103.567039	31.5586855	11.3940395	99.803665	-76.5068215	18.0304045	105.758195
-19.94208	32.423336	104.64257	-22.57729	14.675164	103.386177	30.391996	-5.458948	96.80986	33.429344	28.317583	105.71711	31.91067	11.4293175	101.263485	-77.06525	17.9210105	105.508869
-17.988867	33.286854	106.330887	-22.72657	14.708803	104.159439	30.368931	-5.346845	97.798325	34.199493	28.310591	108.150955	32.284212	11.481873	102.97464	-77.737352	17.935733	105.344238
-16.004642	34.017761	108.295181	-22.896769	14.754054	104.994408	30.394623	-5.22396	98.922005	34.850727	28.152308	110.458733	32.622675	11.464174	104.690369	-78.416213	18.043934	105.298447
-13.067555	34.901081	111.073479	-23.131157	15.034215	106.022278	30.33621	-4.641956	100.086823	35.298241	27.959248	113.504532	32.8172255	11.658646	106.7956775	-79.0795395	18.409784	105.2488785
-11.127359	35.319149	112.384842	-23.053942	15.345929	106.273735	30.291615	-3.946478	100.614235	35.391457	28.107115	114.786217	32.841536	12.0803185	107.700226	-78.94942	18.6115395	104.847244
-9.150765	35.74485	113.157425	-23.100075	16.025696	106.504929	30.336344	-3.092483	101.025856	35.535248	28.427788	115.892921	32.935796	12.6676525	108.4593885	-79.135946	19.3837395	104.5504695
-7.240027	35.992371	113.857391	-23.171286	16.764568	106.856239	30.456459	-2.272316	101.664207	35.471432	29.026529	116.960716	32.9639455	13.3771065	109.3124615	-79.3065175	20.1520295	104.4000165
-5.367597	36.097298	114.417183	-23.315943	17.460215	107.143745	30.586248	-1.58734	102.479935	35.475441	29.668581	117.920364	33.0308445	14.0406205	110.2001495	-79.6627305	20.8798095	104.0873405
-3.500193	35.897007	114.924118	-23.412872	18.012875	107.543793	30.660269	-1.068768	103.46376	35.460796	30.14467	118.858887	33.0605325	14.537951	111.1613235	-79.8862765	21.487799	103.9262625
-1.713288	35.4221	115.498863	-23.472523	18.445572	108.097649	30.675348	-0.782795	104.857513	35.521332	30.485121	119.870888	33.09834	14.851163	112.3642005	-80.043386	22.039981	103.8310975
0.963442	34.105953	116.289505	-23.655392	18.861532	109.153435	30.77606	-0.767781	107.386147	35.478687	30.815208	121.622429	33.1273735	15.0237135	114.504288	-80.4381575	22.6993505	103.802582
2.566216	33.00396	116.827797	-23.77726	19.003103	109.899567	30.825974	-0.978378	109.426865	35.410343	31.049549	123.008362	33.1181585	15.0355855	116.2176135	-80.6726785	22.9706205	103.5815205
4.21074	31.571543	117.46843	-23.88714	19.150248	110.822105	30.936232	-1.160426	111.537048	35.488811	31.325769	124.201813	33.2125215	15.0826715	117.8694305	-80.9868015	23.2178245	103.7747795
5.650622	30.027378	118.171524	-23.8992	19.254597	111.569443	31.009504	-1.395472	113.691902	35.482109	31.724918	125.367989	33.2458065	15.164723	119.5299455	-81.0442065	23.344471	103.6089405
7.041924	28.300785	118.635727	-23.837698	19.379606	112.406883	31.080862	-1.553085	115.924217	35.507198	31.933773	126.413765	33.29403	15.190344	121.168991	-80.969426	23.568868	103.644775
8.292847	26.384186	119.547462	-23.875307	19.46665	113.31295	31.166306	-1.646121	118.362389	35.447224	32.126648	127.737663	33.306765	15.2402635	123.050026	-81.057379	23.6930365	103.575874
9.308238	24.39114	120.997368	-23.857933	19.511961	114.390549	31.277052	-1.688489	121.212425	35.390804	32.349468	129.342102	33.333928	15.3304895	125.2772635	-81.049794	23.6934325	103.5038345
10.683799	21.054047	123.667404	-23.840075	19.49341	116.260323	31.419622	-1.76143	125.578629	35.63229	32.781097	131.80307	33.525956	15.5098335	128.6908495	-81.206106	23.4769865	103.8297965
11.471603	18.84828	125.354218	-23.771746	19.402269	117.404747	31.406418	-1.853086	128.097031	35.898109	32.959644	133.026917	33.6522635	15.553279	130.561974	-81.1957555	23.251259	104.24752
11.998873	16.692595	126.755455	-23.657904	19.330362	118.307243	31.484833	-1.906323	130.089493	36.166039	33.12788	133.927582	33.825436	15.6107785	132.0085375	-81.141244	23.0499455	104.6059485
12.538503	14.526649	127.852837	-23.429489	19.270538	118.968987	31.655518	-1.844314	131.542389	36.449451	33.325653	134.442596	34.0524845	15.7406695	132.9924925	-80.9114625	22.8004065	104.9454815
12.909508	12.479087	128.703934	-23.174526	19.305328	119.443512	31.888527	-1.642041	132.571487	36.608047	33.610771	134.605133	34.248287	15.984365	133.58831	-80.597339	22.626291	105.298714
13.171084	10.525612	129.323593	-22.985065	19.41223	119.753265	32.157047	-1.330961	133.196274	36.661747	33.93005	134.57016	34.409397	16.2995445	133.883217	-80.379527	22.5249155	105.623313
13.241738	8.704473	129.826263	-22.807846	19.514265	119.883919	32.367691	-1.021115	133.52623	36.675659	34.259953	134.385864	34.521675	16.619419	133.956047	-80.137367	22.409111	105.811791
12.551135	6.701622	129.930496	-22.952457	19.812246	119.95742	32.439659	-0.690393	133.661133	36.653904	34.719013	134.015747	34.5467815	17.01431	133.83844	-80.4516955	22.610182	106.0764
11.645163	5.710947	129.799957	-22.939629	19.905016	119.90094	32.427109	-0.535161	133.675201	36.627289	34.934528	133.759567	34.527199	17.1996835	133.717384	-80.406457	22.6103485	106.084496
10.608207	4.847836	129.710251	-22.958908	20.025646	119.878426	32.389404	-0.358373	133.652466	36.580109	35.132629	133.503479	34.4847565	17.387128	133.5779725	-80.4025725	22.664164	106.1788795
9.441091	4.003905	129.549377	-22.975824	20.112066	119.839897	32.332104	-0.209209	133.546402	36.536205	35.316174	133.255051	34.4341545	17.5534825	133.4007265	-80.3858025	22.6706495	106.2790675
8.197693	3.332263	129.174088	-22.992834	20.235195	119.784485	32.317429	-0.135993	133.294266	36.437721	35.501549	132.969803	34.377575	17.682778	133.1320345	-80.363243	22.787612	106.4369355
6.797939	2.725977	128.675476	-23.038416	20.294922	119.650757	32.253483	-0.111108	132.894836	36.319412	35.666916	132.610428	34.2864475	17.777904	132.752632	-80.3632795	22.81194	106.548882
5.22453	2.148916	128.03772	-23.112688	20.348717	119.430855	32.178085	-0.144973	132.33902	36.197392	35.8409	132.196472	34.1877385	17.8479635	132.267746	-80.4131145	22.8494705	106.593964
2.794251	1.551028	126.786133	-23.167753	20.377781	119.106003	32.203308	-0.210745	131.346497	36.072739	35.971321	131.53624	34.1380235	17.880288	131.4413685	-80.4735295	22.875274	106.7706375
0.966543	1.199899	126.015808	-23.192339	20.392076	118.929459	32.19104	-0.245255	130.694229	35.969273	36.005081	131.181473	34.0801565	17.879913	130.937851	-80.4648345	22.904239	106.921067
-0.87105	0.990313	125.034889	-23.205936	20.388107	118.765152	32.16703	-0.304878	130.009506	35.916565	36.041946	130.839172	34.0417975	17.868534	130.424339	-80.4536695	22.90768	107.105965
-2.941565	0.808223	124.119652	-23.222578	20.359634	118.589386	32.172092	-0.408638	129.151993	35.856297	36.111946	130.519958	34.0141945	17.851654	129.8359755	-80.4593505	22.867614	107.3427965
-5.196639	0.811679	123.042389	-23.2171	20.343435	118.369949	31.748972	-0.273211	128.41098	35.819267	36.157413	130.167358	33.7841195	17.942101	129.289169	-80.2183195	22.744769	107.450729
-7.406563	0.75624	121.866783	-23.207138	20.350994	118.083679	31.72336	-0.352849	127.336273	35.803734	36.233025	129.58139	33.763547	17.940088	128.4588315	-80.177823	22.7619	107.7085265
-9.664648	0.824508	120.548996	-23.164991	20.384506	117.62558	32.132763	-0.653619	125.688828	35.460835	36.537258	128.670685	33.796799	17.9418195	127.1797565	-80.126781	22.8271925	108.0714035
-12.949021	0.869104	117.769691	-22.95505	20.485023	116.231361	32.272552	-0.715209	122.064804	35.662079	36.323444	125.41938	33.9673155	17.8041175	123.742092	-79.8774155	23.1659285	108.72063
-15.313429	0.977617	115.539894	-22.701361	20.570543	114.73864	32.399731	-0.707211	118.624916	36.240231	35.464306	121.200546	34.319981	17.3785475	119.912731	-79.722703	23.7625385	109.564549
-17.819666	1.287195	113.208786	-22.327753	20.684822	112.85006	32.425003	-0.52376	114.384354	36.381878	35.462856	116.953484	34.4034405	17.469548	115.668919	-79.0589465	23.900096	110.031201
-20.037542	1.462048	111.113228	-21.812471	20.828182	110.9795	32.493313	-0.192612	110.175537	35.549366	35.609703	113.171494	34.0213395	17.7085455	111.6735155	-77.6462815	23.9478185	110.2854845
-22.305256	1.64028	109.413979	-21.427412	20.970375	109.24295	32.575932	0.184629	106.274666	35.064037	35.513966	108.947113	33.8199845	17.8492975	107.6108895	-76.6748085	24.0914525	110.8750105
-24.460468	1.783878	107.844879	-20.995995	21.113768	107.379707	32.339451	0.699186	102.384117	34.715141	35.223763	104.222473	33.527296	17.9614745	103.303295	-75.519286	24.2660615	111.456119
-26.494467	2.000775	106.399193	-20.486208	21.312771	105.345451	31.937059	1.186305	98.541313	33.541267	34.864323	99.632721	32.739163	18.025314	99.087017	-73.711579	24.600228	111.603885
-29.283804	2.298714	104.608467	-20.070795	21.696541	102.656647	31.305206	1.897433	94.504097	30.315119	34.721622	94.201744	30.8101625	18.3095275	94.3529205	-70.9517525	25.0835545	110.9603735
-31.076237	2.521144	103.497841	-20.232327	21.92297	101.186897	31.054428	2.286868	92.805687	29.442179	34.792976	91.875786	30.2483035	18.539922	92.3407365	-70.7129575	25.306018	110.0330575
-32.770824	2.682144	102.547119	-20.556993	21.944574	100.078239	30.516672	2.414713	91.639572	29.275969	34.873032	91.066452	29.8963205	18.6438725	91.353012	-71.0103065	25.2452755	108.803466
-34.380722	2.870563	101.685539	-21.01701	21.779209	99.333237	30.017715	2.218928	91.180763	29.248396	34.860004	91.022308	29.6330555	18.539466	91.1015355	-71.6670755	25.018952	107.5649385
-35.800526	2.998371	100.939201	-21.505611	21.536514	98.805397	29.761978	1.899426	91.0821	29.111898	34.740753	91.307816	29.436938	18.3200895	91.194958	-72.44816	24.7529385	106.415836
-37.051674	3.16433	100.459518	-21.92149	21.36796	98.429146	29.60898	1.591837	91.089073	29.083982	34.605469	91.750664	29.346481	18.098653	91.4198685	-73.189461	24.637267	105.4384235
-38.090889	3.31808	100.141777	-22.233992	21.238972	98.12188	29.410133	1.291677	91.16198	29.191154	34.5233	92.131905	29.3006435	17.9074885	91.6469425	-73.7686275	24.5704555	104.5968175
-39.376617	3.626547	99.937454	-22.579897	21.105036	97.609215	29.133841	0.668948	91.228638	29.313828	34.37384	92.118652	29.2238345	17.521394	91.673645	-74.3836285	24.688678	103.544785
-39.973812	3.859686	99.860504	-22.663944	21.088696	97.254204	28.966751	0.363203	91.220428	29.178843	34.133034	91.650925	29.072797	17.2481185	91.4356765	-74.400685	24.9292735	103.0727315
-40.426506	4.117112	99.827095	-22.697006	21.093546	96.922691	28.916883	0.036643	91.089317	28.890472	33.945305	90.930435	28.9036775	16.990974	91.009876	-74.2976895	25.196118	102.835506
-40.701015	4.426889	99.756554	-22.699024	21.104929	96.560974	28.863764	-0.145749	90.86834	28.661758	33.689014	90.037361	28.762761	16.7716325	90.4528505	-74.160809	25.4382255	102.6690975
-40.86451	4.808792	99.648987	-22.7124	21.115562	96.180351	28.695786	-0.226876	90.759148	28.426302	33.464611	89.183174	28.561044	16.6188675	89.971161	-73.985844	25.6122565	102.389541
-40.937927	5.212158	99.495712	-22.746683	21.082985	95.885704	28.528315	-0.426107	90.679291	28.190241	33.355839	88.572647	28.359278	16.464866	89.625969	-73.852644	25.701104	102.145439
-40.884052	5.660203	99.328407	-22.786743	21.04669	95.660683	28.347975	-0.537079	90.585594	28.093157	33.195015	88.130051	28.220566	16.328968	89.3578225	-73.794052	25.764412	101.9635435
-40.577358	6.490775	99.16246	-22.881357	20.951771	95.530228	27.932158	-0.622403	90.68309	28.034317	32.940639	87.892693	27.9832375	16.159118	89.2878915	-73.7459515	25.744424	101.7725645
-40.24633	7.197497	99.091805	-22.946362	20.873966	95.574974	27.697626	-0.743383	90.858917	28.054365	32.786205	88.048592	27.8759955	16.021411	89.4537545	-73.7687195	25.726521	101.6961935
-39.790596	7.972538	99.030434	-23.022635	20.797796	95.705902	27.504408	-0.877169	91.164635	28.158611	32.621635	88.523705	27.8315095	15.872233	89.84417	-73.8767795	25.723359	101.567634
-39.225258	8.825332	99.011353	-23.093775	20.666168	95.999916	27.248154	-0.983812	91.848534	28.173981	32.49807	89.570908	27.7110675	15.757129	90.709721	-73.8986175	25.575207	101.290111
-38.536846	9.74664	99.108688	-23.219067	20.462111	96.661934	27.081152	-1.335985	93.124245	28.250334	32.481857	91.669052	27.665743	15.572936	92.3966485	-74.103877	25.351286	100.9272195
-37.812931	10.79162	99.480408	-23.442575	20.18347	97.856529	26.995308	-1.834137	95.466179	28.742203	32.429222	94.93103	27.8687555	15.2975425	95.1986045	-74.7539055	25.0693975	100.5144535
-36.968876	11.899776	100.236443	-23.70023	19.882587	99.563667	27.531498	-2.648503	98.786858	29.53215	32.380833	99.419441	28.531824	14.866165	99.1031495	-75.932284	24.899009	100.0241845
-35.503967	13.727838	102.213272	-23.977345	19.48275	102.847839	28.541527	-3.523069	104.393814	31.020208	32.518372	107.197975	29.7808675	14.4976515	105.7958945	-77.7355575	24.4678485	99.8997835
-34.483345	15.020451	103.998497	-24.124899	19.337536	105.254684	29.005486	-3.821227	108.218292	32.078728	32.633911	112.178337	30.542107	14.406342	110.1983145	-78.791905	24.26873	100.3110535
-33.518333	16.35429	105.828873	-24.249279	19.279516	107.435249	29.417252	-3.923341	111.147415	33.180687	32.72345	115.855774	31.2989695	14.4000545	113.5015945	-79.7975275	24.1589775	101.3689035
-32.53339	17.712324	107.300804	-24.232426	19.31498	108.995316	29.496965	-4.011885	113.020409	34.136539	32.610924	117.596611	31.816752	14.2995195	115.30851	-80.281604	24.3304405	102.682122
-31.490961	19.083553	108.045662	-23.955212	19.416233	109.591446	29.490978	-3.947855	113.579605	34.508629	32.597717	118.063332	31.9998035	14.324931	115.8214685	-79.9102275	24.507535	103.3614235
-30.523682	20.472136	108.222687	-23.599747	19.595659	109.590408	29.690662	-3.763907	113.208405	34.515472	32.724003	117.912033	32.103067	14.480048	115.560219	-79.302561	24.71127	103.620597
-29.553514	21.837631	108.219193	-23.332327	19.818483	109.435974	30.066622	-3.448025	112.619354	34.696892	32.899651	117.15641	32.381757	14.725813	114.887882	-79.046411	24.911153	103.984066
-28.300699	23.899998	108.195328	-23.052246	20.037573	109.248825	30.483685	-2.957865	111.667297	34.90168	33.423645	116.376923	32.6926825	15.23289	114.02211	-78.7971745	24.842256	104.47554
-27.59594	25.253687	108.172333	-22.952145	20.140797	109.099915	30.621941	-2.734764	111.281494	35.053524	33.547993	115.751015	32.8377325	15.4066145	113.5162545	-78.7420225	24.8749795	104.6835755
-26.831202	26.536402	108.15638	-22.927179	20.167356	109.034515	30.719488	-2.599086	110.945168	35.058556	33.55125	115.47451	32.889022	15.476082	113.209839	-78.74338	24.85863	104.859191
-26.206293	27.83814	108.181847	-22.941673	20.166842	108.975693	30.77087	-2.555067	110.782288	35.032841	33.479683	115.291	32.9018555	15.462308	113.036644	-78.7852015	24.871376	104.914742
-25.746923	29.1894	108.287491	-22.959248	20.108448	108.93071	30.724743	-2.620932	110.642014	35.07616	33.414337	115.239731	32.9004515	15.3967025	112.9408725	-78.8189475	24.8201935	104.9205475
-25.012714	30.364918	108.254028	-22.967955	19.973274	108.878586	30.636116	-2.740154	110.616638	35.150539	33.329155	115.399742	32.8933275	15.2945005	113.00819	-78.8292375	24.6520475	104.748982
-24.538305	31.617987	108.348976	-23.024481	19.837378	108.873642	30.577326	-2.947391	110.741028	35.275936	33.151474	115.608833	32.926631	15.1020415	113.1749305	-78.975593	24.5727145	104.5723535
-23.935331	33.466537	108.572128	-23.040831	19.598892	108.839157	30.56344	-3.216361	110.862625	35.445255	32.923698	115.960945	33.0043475	14.8536685	113.411785	-79.0860095	24.3441155	104.266529
-23.384787	34.581314	108.580849	-23.028711	19.453693	108.758636	30.566204	-3.326456	110.844002	35.520634	32.819221	116.14978	33.043419	14.7463825	113.496891	-79.100841	24.1610035	104.020381
-23.053818	35.74099	108.728348	-22.981943	19.284986	108.654419	30.628984	-3.400061	110.713837	35.629452	32.715298	116.295799	33.129218	14.6576185	113.504818	-79.093104	23.9123535	103.80402
-22.711802	36.870445	108.857071	-22.914433	19.125336	108.55175	30.702457	-3.439211	110.598732	35.723518	32.70549	116.407516	33.2129875	14.6331395	113.503124	-79.0418535	23.6175325	103.600376
-22.387079	37.943146	109.026039	-22.868055	18.979424	108.476448	30.80385	-3.399257	110.45507	35.848854	32.711258	116.539154	33.326352	14.6560005	113.497112	-79.062462	23.3028475	103.455784
-22.226915	38.976547	109.286179	-22.807796	18.838919	108.369652	30.950466	-3.440611	110.250366	35.97287	32.710964	116.659569	33.461668	14.6351765	113.4549675	-79.07726	23.0426615	103.2843365
-22.045334	39.942093	109.561417	-22.746147	18.708662	108.29438	31.071249	-3.389259	109.812698	36.04565	32.655067	116.633606	33.5584495	14.632904	113.223152	-79.0507435	22.78442	103.365608
-21.881851	41.27108	109.972595	-22.625401	18.563747	108.148788	31.191925	-3.269445	108.855965	35.98592	32.234753	115.959251	33.5889225	14.482654	112.407608	-78.8397245	22.64484	103.889968
-21.84063	42.12661	110.082542	-22.575504	18.566284	107.911537	31.25313	-2.9847	107.788994	35.740829	31.770397	115.026428	33.4969795	14.3928485	111.407711	-78.6479875	22.7397195	104.415363
-21.823008	42.890263	109.943214	-22.561626	18.628462	107.395409	31.180895	-2.658899	106.365349	35.304352	31.637648	114.058289	33.2426235	14.4893745	110.211819	-78.3658755	22.7675495	104.578999
-21.871536	43.577106	109.696793	-22.737473	18.79521	106.806145	30.965487	-2.270359	104.838493	34.879749	31.701412	113.104546	32.922618	14.7155265	108.9715195	-78.397564	22.8748935	104.6407705
-21.931652	44.136765	109.482574	-22.688599	18.752726	106.015396	30.729494	-1.902752	103.399361	34.713116	31.650352	112.034393	32.721305	14.8738	107.716877	-78.098503	22.631652	104.313915
-22.038914	44.573788	109.358635	-22.799969	18.828947	105.41272	30.425558	-1.570938	102.12542	34.521423	31.86948	111.580299	32.4734905	15.149271	106.8528595	-78.0734285	22.508623	103.9725805
-22.164841	44.849277	109.405746	-22.891066	18.88769	104.995277	30.156979	-1.285694	101.169655	34.299801	32.259224	111.419998	32.22839	15.486765	106.2948265	-78.010522	22.288615	103.6957275
-22.359062	45.022636	109.565224	-23.066967	19.101074	104.604103	29.940626	-0.78993	100.191406	34.035912	32.635086	111.079498	31.988269	15.922578	105.635452	-78.122203	22.27957	103.572754
-22.452936	45.003174	109.464684	-23.123268	19.324417	104.406998	29.833832	-0.410386	99.675797	33.796265	32.998718	110.825851	31.8150485	16.294166	105.250824	-78.0615845	22.354668	103.563172
-22.575357	44.850182	109.221291	-23.150908	19.578514	104.241669	29.729261	-0.007009	99.187401	33.589954	33.359207	110.464684	31.6596075	16.676099	104.8260425	-77.9614235	22.480929	103.6572955
-22.596472	44.572048	108.721672	-23.193287	19.81637	104.027985	29.620371	0.34642	98.699562	33.397327	33.715584	109.912743	31.508849	17.031002	104.3061525	-77.895423	22.601738	103.7498175
-22.629452	44.09465	108.256844	-23.233255	20.043964	103.826607	29.502535	0.587986	98.230675	33.194233	33.992172	109.240891	31.348384	17.290079	103.735783	-77.814894	22.797849	103.917431
-22.678679	43.530552	107.813004	-23.26841	20.131248	103.654434	29.380402	0.718702	97.833107	32.962051	34.128777	108.571327	31.1712265	17.4237395	103.202217	-77.7080465	22.8387565	104.106651
-22.527214	42.707027	107.285133	-23.313509	20.142405	103.520058	29.273069	0.75457	97.537987	32.754005	34.138107	107.848358	31.013537	17.4463385	102.6931725	-77.640555	22.8384715	104.3469435
-22.301554	41.305111	106.563057	-23.43923	20.050529	103.388428	29.155529	0.702984	97.297951	32.361107	34.126221	107.002708	30.758318	17.4146025	102.1503295	-77.636778	22.6864555	104.6265265
-21.972023	40.146019	106.054878	-23.548628	19.945261	103.349174	29.092369	0.644393	97.266998	32.027416	34.187363	106.700554	30.5598925	17.415878	101.983776	-77.6571485	22.474644	104.714572
-21.675436	38.941429	105.61515	-23.684498	19.835716	103.338936	29.020477	0.572928	97.366982	31.716097	34.234173	106.359184	30.368287	17.4035505	101.863083	-77.737283	22.2678815	104.814789
-21.32007	37.654175	105.123474	-23.85635	19.740719	103.395126	28.977495	0.493095	97.510811	31.454866	34.25843	105.899216	30.2161805	17.3757625	101.7050135	-77.9288805	22.1056755	105.0852385
-20.901936	36.212006	104.50959	-23.948673	19.695309	103.358116	28.952181	0.403757	97.65403	31.138882	34.340641	105.412506	30.0455315	17.372199	101.533268	-77.9428775	22.018419	105.182964
-20.382027	34.756439	103.926826	-24.004908	19.625984	103.336678	28.911232	0.34871	97.844704	30.788418	34.43449	104.867134	29.849825	17.3916	101.355919	-77.859641	21.860368	105.317437
-19.814829	33.229538	103.574432	-24.078972	19.609192	103.293335	28.908993	0.269749	98.085037	30.486307	34.324978	104.235962	29.69765	17.2973635	101.1604995	-77.855594	21.9210205	105.4261705
-18.7827	30.957191	102.768684	-24.203106	19.549816	103.277481	29.025225	0.158166	98.587593	30.064243	34.237331	103.585884	29.544734	17.1977485	101.0867385	-77.950946	21.9018835	105.4682235
-18.029041	29.396114	102.559937	-24.230925	19.456194	103.29126	29.128277	0.055122	99.060699	29.899588	34.140594	103.439537	29.5139325	17.097858	101.250118	-77.9757825	21.81453	105.332402
-17.11396	27.730162	102.303635	-24.305145	19.351002	103.289726	29.235004	-0.082076	99.592621	29.869226	34.025085	103.558853	29.552115	16.9715045	101.575737	-78.162405	21.7304995	105.003715
-16.184959	26.124537	102.147591	-24.401318	19.202225	103.257965	29.360794	-0.247116	100.203705	29.974974	33.888546	103.822662	29.667884	16.820715	102.0131835	-78.47052	21.583735	104.5027465
-15.175549	24.428133	101.98687	-24.525793	19.015938	103.120949	29.472424	-0.440343	100.91568	30.122269	33.701698	104.215096	29.7973465	16.6306775	102.565388	-78.8489325	21.4011985	103.67651
-14.095274	22.748821	101.922676	-24.661791	18.841591	102.980133	29.624006	-0.648239	101.658974	30.233866	33.547073	104.777298	29.928936	16.449417	103.218136	-79.252518	21.233765	102.74213
-13.019234	21.087675	101.8508	-24.800905	18.686846	102.801605	29.744261	-0.809112	102.468155	30.310894	33.389221	105.384491	30.0275775	16.2900545	103.926323	-79.6293875	21.0836375	101.676887
-11.330361	18.574106	102.005562	-25.02268	18.454624	102.695259	29.815271	-1.007883	104.027847	30.340498	32.803387	105.711639	30.0778845	15.897752	104.869743	-80.1232445	21.011496	100.520775
-10.214756	16.928967	102.172707	-25.139702	18.354263	102.605309	29.84454	-1.093664	105.383507	30.045944	32.23597	105.331062	29.945242	15.571153	105.3572845	-80.224646	21.137373	99.8533335
-9.066342	15.340105	102.595612	-25.164206	18.258003	102.592979	29.920765	-1.220987	107.077454	29.115692	31.876186	106.018105	29.5182285	15.3275995	106.5477795	-79.8466405	21.1884065	98.6381785
-8.119455	13.861454	104.018745	-25.274363	17.848146	103.219688	30.043388	-1.599499	109.382164	29.151981	31.52371	107.997177	29.5976845	14.9621055	108.6896705	-80.1464105	20.7341865	97.7497055
-7.227389	12.409184	105.943771	-25.399405	17.168087	104.404465	29.768127	-2.341026	112.337914	29.51161	31.164217	111.025932	29.6398685	14.4115955	111.681923	-80.4386785	19.9245785	97.127007
-6.491106	11.07704	108.281853	-25.559649	16.381607	105.880867	29.523298	-3.268216	115.454391	29.783531	30.690523	114.559258	29.6534145	13.7111535	115.0068245	-80.7727125	19.0520605	96.7549095
-5.97986	9.864238	110.7435	-25.710539	15.718336	107.373116	29.466034	-4.042212	118.278313	30.171659	30.251608	117.628792	29.8188465	13.104698	117.9535525	-81.2399245	18.331974	96.7926795
-5.487772	8.177261	113.405251	-26.051388	15.138127	108.817825	29.161674	-4.747199	121.180084	30.173449	29.9781	120.641121	29.6675615	12.6154505	120.9106025	-81.7703375	17.6608035	96.7250475
-5.074896	7.020755	114.069679	-26.290697	15.022545	109.352127	29.114161	-4.890298	122.253647	30.03447	29.887014	121.737465	29.5743155	12.498358	121.995556	-82.1557095	17.546732	96.708698
-4.953225	6.262088	115.080154	-26.424875	15.001167	109.770096	29.139856	-4.955584	123.033821	30.093115	29.931446	122.663185	29.6164855	12.487931	122.848503	-82.4662355	17.514403	96.691689
-4.886939	5.620767	115.592484	-26.418758	15.017425	110.231995	29.278131	-5.078787	123.618164	30.290249	29.960064	123.264359	29.78419	12.4406385	123.4412615	-82.621706	17.5942115	97.0227285
-4.929067	4.940454	116.020966	-26.374033	14.988667	110.548279	29.370174	-5.286531	123.781372	30.479599	29.908428	123.626434	29.9248865	12.3109485	123.703903	-82.6729525	17.6663855	97.392655
-4.960517	4.376789	115.843903	-26.305523	14.842775	110.599388	29.351494	-5.641785	123.591652	30.746782	29.722012	123.629532	30.049138	12.0401135	123.610592	-82.660184	17.6454365	97.588184
-5.151697	3.799061	115.446999	-26.16466	14.646858	110.47995	29.359186	-6.076597	123.16053	31.014507	29.413895	123.374535	30.1868465	11.668649	123.2675325	-82.5161665	17.625067	97.6923675
-5.585317	3.015837	114.728035	-25.911362	14.334066	110.218445	29.519522	-6.666631	122.137222	31.436083	28.894966	122.775185	30.4778025	11.1141675	122.4562035	-82.3005265	17.5539645	97.9806865
-6.071054	2.688222	114.15361	-25.722441	14.197713	109.988365	29.632586	-6.989242	121.243584	31.737221	28.664886	122.210716	30.6849035	10.837822	121.72715	-82.1297855	17.557604	98.24958
-6.547771	2.333555	113.362717	-25.526175	14.061761	109.6912	29.743528	-7.282191	120.203491	31.99338	28.520021	121.561417	30.868454	10.618915	120.882454	-81.920804	17.504607	98.499946
-7.156786	2.155457	112.492477	-25.351704	13.997502	109.449539	29.865902	-7.545869	118.927368	32.300678	28.368929	120.72216	31.08329	10.41153	119.824764	-81.786698	17.583474	99.074314
-7.900981	2.027518	111.572372	-25.173357	13.971266	109.168289	30.000956	-7.779191	117.454277	32.603188	28.266722	119.70018	31.302072	10.2437655	118.5772285	-81.648786	17.6987665	99.7593495
-8.733101	1.982463	110.632256	-24.902437	13.971828	108.842384	30.131287	-7.927686	115.932976	32.856678	28.120848	118.657013	31.4939825	10.096581	117.2949945	-81.2988565	17.847075	100.3897735
-9.578733	2.043221	109.825157	-24.669718	14.028499	108.632256	30.255142	-8.047375	114.320885	33.055351	28.021902	117.590569	31.6552465	9.9872635	115.955727	-80.9946825	18.0697345	101.308785
-10.948169	2.1794	108.51046	-24.306629	14.102862	108.275513	30.357821	-8.174796	111.932709	33.207504	27.882057	116.171814	31.7826625	9.8536305	114.0522615	-80.3959205	18.3520935	102.4987645
-12.034554	2.3785	107.874367	-24.084465	14.228702	108.147278	30.433651	-8.176639	110.41703	33.221375	27.785168	115.414536	31.827513	9.8042645	112.915783	-79.996443	18.6531395	103.378773
-13.032572	2.53505	107.266304	-23.952335	14.328329	107.997261	30.428425	-8.127003	109.026527	33.156624	27.756849	114.794685	31.7925245	9.814923	111.910606	-79.6971945	18.841735	104.083916
-14.072683	2.691046	106.75843	-23.807928	14.465798	107.929565	30.377546	-8.063603	107.866905	33.089367	27.766102	114.374672	31.7334565	9.8512495	111.1207885	-79.3493125	19.0803465	104.7383415
-15.136898	2.876177	106.464493	-23.701597	14.600688	107.930008	30.350166	-7.98953	106.884094	33.091866	27.768311	114.074158	31.721016	9.8893905	110.479126	-79.12421	19.3119855	105.38089
-16.149818	2.953377	106.283699	-23.623419	14.745212	108.002853	30.267467	-7.82885	106.279495	33.054832	27.846766	113.866928	31.6611495	10.008958	110.0732115	-78.9079875	19.481466	105.9324945
-17.189465	3.045829	106.30661	-23.605682	14.965298	108.180786	30.243544	-7.678271	105.91481	33.038261	27.815231	113.703728	31.6409025	10.06848	109.809269	-78.8522665	19.862116	106.552303
-18.739445	3.127001	106.573128	-23.582918	15.258675	108.530792	30.222776	-7.368673	105.86306	32.979408	27.935509	113.432381	31.601092	10.283418	109.6477205	-78.766928	20.233932	107.4138635
-19.735521	3.088566	106.905792	-23.651806	15.499273	108.859299	30.256065	-7.286516	105.923294	32.933697	28.067604	113.327858	31.594881	10.390544	109.625576	-78.898493	20.608002	108.093022
-20.696508	2.97295	107.163116	-23.496607	15.521531	109.00679	30.278318	-7.143383	106.120667	32.916756	28.153362	113.213036	31.597537	10.5049895	109.6668515	-78.590751	20.5380725	108.3467285
-21.581936	2.903252	107.527115	-23.472286	15.563351	109.195396	30.359406	-7.152163	106.334175	32.923531	28.248787	113.201996	31.6414685	10.548312	109.7680855	-78.5860405	20.57839	108.6227065
-22.426296	2.698484	107.695389	-23.464891	15.565498	109.283531	30.428988	-7.121356	106.614975	32.954712	28.316874	113.236984	31.69185	10.597759	109.9259795	-78.621632	20.533237	108.6410825
-23.341413	2.48651	107.952515	-23.40946	15.52494	109.395096	30.561024	-7.217621	106.905983	33.00367	28.338182	113.248672	31.782347	10.5602805	110.0773275	-78.601267	20.4895995	108.7128645
-24.10227	2.187913	108.14357	-23.310143	15.447183	109.518501	30.65069	-7.3041	107.083305	33.053413	28.316778	113.326073	31.8520515	10.506339	110.204689	-78.4723375	20.388027	108.832313
-25.202066	1.800714	108.302071	-23.24666	15.259828	109.599579	30.748516	-7.488542	107.209541	33.176403	28.231812	113.346039	31.9624595	10.371635	110.27779	-78.4557795	20.148021	108.921368
-25.923115	1.559997	108.31263	-23.148228	15.157497	109.633545	30.764547	-7.566854	107.146881	33.245125	28.174099	113.362206	32.004836	10.3036225	110.2545435	-78.301292	20.0113715	109.0125465
-26.591333	1.292833	108.291351	-23.106789	15.094073	109.650696	30.775265	-7.599641	107.040108	33.285011	28.148369	113.346085	32.030138	10.274364	110.1930965	-78.243716	19.913782	109.1082955
-27.268406	1.044568	108.235085	-23.081463	15.088372	109.648308	30.783262	-7.555313	106.914993	33.312626	28.164827	113.319099	32.047944	10.304757	110.117046	-78.21087	19.871987	109.17957
-27.84141	0.752966	108.206154	-23.077364	15.137942	109.677193	30.789921	-7.462511	106.822121	33.317341	28.226324	113.361465	32.053631	10.3819065	110.091793	-78.208359	19.8939775	109.262593
-28.424913	0.553789	108.22641	-23.053059	15.315639	109.695793	30.809694	-7.359245	106.859276	33.335636	28.355957	113.411545	32.072665	10.498356	110.1354105	-78.178783	20.132922	109.2561755
-29.027229	0.383864	108.343086	-23.04504	15.593378	109.682404	30.800861	-7.249589	106.983612	33.392838	28.513182	113.415504	32.0968495	10.6317965	110.199558	-78.1869295	20.5549595	109.16525
-29.829002	0.073616	108.47316	-23.062927	16.033726	109.616135	30.742607	-7.131391	107.295975	33.493061	28.697056	113.225731	32.117834	10.7828325	110.260853	-78.243688	21.2846195	108.971417
-30.355751	-0.131761	108.634735	-23.026171	16.316082	109.555855	30.692276	-7.062281	107.499405	33.456062	28.794792	113.068916	32.074169	10.8662555	110.2841605	-78.126511	21.7659085	108.8275495
-30.811714	-0.377279	108.76918	-23.001831	16.539427	109.507477	30.675343	-7.020451	107.698784	33.446049	28.847563	112.900314	32.060696	10.913556	110.299549	-78.064358	22.165298	108.715405
-31.277418	-0.57767	108.909103	-23.011688	16.72455	109.486946	30.658113	-7.020713	107.903503	33.464523	28.902214	112.785866	32.061318	10.9407505	110.3446845	-78.084694	22.5083495	108.6292075
-31.655058	-0.777314	109.031105	-22.984249	16.801197	109.470009	30.64175	-7.034259	108.069527	33.531628	28.941566	112.714302	32.086689	10.9536535	110.3919145	-78.055187	22.6487405	108.5481035
-32.058338	-0.943152	109.095299	-22.941408	16.886482	109.447014	30.639193	-7.038046	108.209038	33.598881	28.955334	112.666275	32.119037	10.958644	110.4376565	-78.001853	22.81432	108.4563715
-32.420254	-1.090824	109.116982	-22.898018	16.914837	109.420776	30.672363	-7.019128	108.269333	33.665691	28.996702	112.65097	32.169027	10.988787	110.4601515	-77.965063	22.840887	108.3814005
-32.897408	-1.269054	109.161781	-22.759329	16.975391	109.38736	30.740074	-6.968559	108.446182	33.767384	29.096291	112.644623	32.253729	11.063866	110.5454025	-77.772387	22.886916	108.2293175
-33.179398	-1.369563	109.272911	-22.675365	17.044077	109.374916	30.838972	-6.898521	108.575737	33.857365	29.202774	112.636795	32.3481685	11.1521265	110.606266	-77.6988985	22.9360275	108.143566
-33.428898	-1.405521	109.363914	-22.592669	17.184807	109.343887	30.934164	-6.816691	108.746063	33.964977	29.321951	112.587479	32.4495705	11.25263	110.666771	-77.6349085	23.116984	108.021003
-33.639862	-1.360841	109.479698	-22.501102	17.359957	109.272514	31.03916	-6.707914	108.906532	34.064785	29.452583	112.513748	32.5519725	11.3723345	110.71014	-77.5541765	23.3475795	107.834888
-33.80835	-1.252676	109.618011	-22.372192	17.562624	109.198586	31.111965	-6.618044	109.194565	34.164978	29.561277	112.433838	32.6384715	11.4716165	110.8142015	-77.3828555	23.6536315	107.5829705
-33.899902	-1.049298	109.740509	-22.241171	17.758986	109.08947	31.233973	-6.552465	109.497368	34.293713	29.665556	112.36409	32.763843	11.5565455	110.930729	-77.246185	23.9614265	107.248211
-33.999886	-0.759558	109.84594	-22.157471	17.937592	109.025909	31.30435	-6.468317	109.853683	34.450592	29.761854	112.340904	32.877471	11.6467685	111.0972935	-77.192413	24.2284155	106.9545245
-34.070484	-0.163698	110.025848	-21.997196	18.146202	109.003113	31.391121	-6.494989	110.46357	34.687466	29.815847	112.465408	33.0392935	11.660429	111.464489	-77.0336855	24.631975	106.541737
-34.090321	0.353668	110.121933	-21.919195	18.250298	109.001366	31.439247	-6.544323	110.857498	34.869755	29.792442	112.542931	33.154501	11.6240595	111.7002145	-76.992891	24.8765365	106.3025175
-34.09362	0.958204	110.190292	-21.841202	18.303009	109.010483	31.473106	-6.636658	111.21843	35.041435	29.763472	112.682251	33.2572705	11.563407	111.9503405	-76.9396745	25.042611	106.0706255
-34.102764	1.611934	110.228455	-21.744471	18.319002	109.070251	31.51819	-6.708064	111.617348	35.251453	29.713736	112.894951	33.3848215	11.502836	112.2561495	-76.8737635	25.135168	105.8843525
-34.070824	2.354661	110.310043	-21.65373	18.322475	109.204445	31.599722	-6.825204	112.081863	35.4245	29.665092	113.214127	33.512111	11.419944	112.647995	-76.819571	25.225006	105.760895
-34.02924	3.097472	110.365906	-21.552204	18.257757	109.375717	31.674623	-6.94064	112.509415	35.611282	29.608303	113.611725	33.6429525	11.3338315	113.06057	-76.7473605	25.1816825	105.690864
-34.0686	3.928847	110.402771	-21.457979	18.160633	109.564064	31.745535	-7.037897	112.898293	35.82663	29.534439	114.01162	33.7860825	11.248271	113.4549565	-76.7020405	25.072995	105.6731715
-34.188404	5.387116	110.356049	-21.337534	18.005013	109.903183	31.846029	-7.204156	113.432083	36.130802	29.460672	114.772964	33.9884155	11.128258	114.1025235	-76.6634835	24.881768	105.7038425
-34.223389	6.464569	110.334816	-21.238287	17.872435	110.164574	31.937622	-7.278479	113.688576	36.375328	29.454529	115.346886	34.156475	11.088025	114.517731	-76.633049	24.656845	105.811417
-34.289444	7.521381	110.198357	-21.14395	17.74946	110.364532	32.043674	-7.372741	113.83638	36.634655	29.493544	115.960678	34.3391645	11.0604015	114.898529	-76.6270645	24.4385185	105.830535
-34.433891	8.690793	110.016953	-21.108315	17.592327	110.51915	32.142471	-7.40058	113.764824	36.889038	29.542562	116.485085	34.5157545	11.070991	115.1249545	-76.7323845	24.113663	105.9133455
-34.616787	9.962336	109.769562	-21.062473	17.507721	110.615768	32.232738	-7.389611	113.609634	37.124844	29.596823	116.896317	34.678791	11.103606	115.2529755	-76.803737	23.911836	105.9785605
-34.81823	11.191929	109.603737	-21.020586	17.384064	110.69162	32.384216	-7.330889	113.290718	37.425377	29.664179	117.110184	34.9047965	11.166645	115.200451	-76.9459685	23.601483	106.182789
-34.997337	12.481217	109.459946	-21.020412	17.33881	110.695602	32.491608	-7.164568	112.837112	37.739388	29.713223	117.023872	35.115498	11.2743275	114.930492	-77.156322	23.4032925	106.460712
-35.34861	14.50568	109.171227	-20.97064	17.358524	110.532913	32.613022	-6.822999	111.794258	38.02272	29.6604	116.392982	35.317871	11.4187005	114.09362	-77.259151	23.2983475	106.972206
-35.548363	15.800278	108.965576	-20.899071	17.440493	110.250114	32.627026	-6.540441	110.823097	38.102936	29.359976	115.322556	35.364981	11.4097675	113.0728265	-77.163123	23.4712185	107.4274015
-35.763977	17.145535	108.651581	-20.753899	17.579157	109.77552	32.655552	-6.231173	109.538391	37.866825	29.002493	114.153816	35.2611885	11.38566	111.8461035	-76.7689865	23.772654	107.7049365
-36.032356	18.489876	108.316376	-20.632826	17.737453	109.219063	32.661221	-5.986462	108.12603	37.37891	28.748211	113.098289	35.0200655	11.3808745	110.6121595	-76.2857175	24.0940315	107.8259665
-36.177856	19.803135	108.023727	-20.503027	17.84758	108.672844	32.584671	-5.853807	107.023346	37.081741	28.614223	112.154808	34.833206	11.380208	109.589077	-75.83926	24.314952	107.756611
-36.347755	21.020304	107.788261	-20.408363	17.894764	108.252502	32.545383	-5.821956	106.154106	37.062027	28.514469	111.350014	34.803705	11.3462565	108.75206	-75.620431	24.4432715	107.752944
-36.540546	22.243176	107.560432	-20.31407	17.867626	107.882179	32.48439	-5.82247	105.402565	37.075459	28.602964	110.678146	34.7799245	11.390247	108.0403555	-75.4080645	24.345005	107.7240025
-36.681202	23.936546	107.390068	-20.145813	17.794804	107.336517	32.440907	-5.805692	104.334488	36.9981	28.760359	109.636452	34.7195035	11.4773335	106.98547	-75.0111295	24.1122745	107.687564
-36.712887	24.985847	107.153633	-20.028011	17.704901	106.991051	32.454674	-5.728505	103.601097	36.887165	28.86762	108.985008	34.6709195	11.5695575	106.2930525	-74.7269415	23.8402445	107.6890495
-36.695221	26.063889	107.066605	-19.901592	17.599838	106.70121	32.505581	-5.628056	102.925194	36.76334	28.899759	108.309494	34.6344605	11.6358515	105.617344	-74.4376445	23.5638245	107.785076
-36.623402	27.088022	106.984116	-19.773664	17.513702	106.449677	32.551552	-5.502017	102.264381	36.611477	29.034992	107.701302	34.5815145	11.7664875	104.9828415	-74.1288425	23.2609165	107.9165125
-36.440941	28.061602	106.958435	-19.597567	17.420544	106.232704	32.607342	-5.412283	101.572632	36.474163	29.187601	107.111526	34.5407525	11.887659	104.342079	-73.7358865	22.953429	108.123329
-36.308613	29.015764	106.986145	-19.441647	17.368839	106.00959	32.618073	-5.288554	100.821602	36.405441	29.262957	106.435715	34.511757	11.9872015	103.6286585	-73.395051	22.7504765	108.3905215
-36.094086	30.061716	106.976746	-19.30891	17.343035	105.758728	32.58865	-5.115977	99.991951	36.261578	29.330349	105.897331	34.425114	12.107186	102.944641	-73.042934	22.578884	108.572815
-35.571472	31.457809	106.930992	-19.099581	17.290319	105.335533	32.462154	-4.877574	98.86937	35.992546	29.423908	105.209648	34.22735	12.273167	102.039509	-72.426512	22.307471	108.631557
-35.119751	32.335094	106.811966	-19.022942	17.341574	104.993073	32.410194	-4.705253	98.189583	35.921902	29.440025	104.871307	34.166048	12.367386	101.530445	-72.211932	22.315762	108.455701
-34.672146	33.226353	106.616959	-18.935627	17.366131	104.642189	32.395962	-4.595171	97.686806	35.875381	29.525682	104.725853	34.1356715	12.4652555	101.2063295	-72.0069255	22.2670065	108.0780485
-34.135849	34.160683	106.396194	-18.939003	17.465687	104.326569	32.370247	-4.399822	97.358658	35.943531	29.657137	104.603767	34.156889	12.6286575	100.9812125	-72.034895	22.3027165	107.6719255
-33.510433	34.978981	106.178268	-18.974724	17.625742	104.106857	32.373829	-4.22299	97.157898	36.017132	29.86091	104.486038	34.1954805	12.81896	100.821968	-72.1449285	22.432524	107.391746
-32.843613	35.725136	105.989929	-19.021915	17.791201	103.970779	32.319416	-4.043858	97.072525	35.990665	30.114109	104.375526	34.1550405	13.0351255	100.7240255	-72.1988705	22.5472765	107.2175325
-32.182087	36.414185	105.848984	-19.097698	17.961107	103.976212	32.259499	-3.909253	97.051491	35.871647	30.305532	104.192543	34.065573	13.1981395	100.622017	-72.260969	22.7240745	107.330407
-30.956516	37.391479	105.857361	-19.214951	18.128759	104.103935	32.105946	-3.802643	97.057945	35.570328	30.437807	103.856049	33.838137	13.317582	100.456997	-72.268039	22.939936	107.750873
-30.021139	37.95042	105.924561	-19.289856	18.155468	104.271294	31.930685	-3.779945	97.049911	35.353676	30.451202	103.704689	33.6421805	13.3356285	100.3773	-72.2218925	22.9753075	108.165288
-29.033524	38.461967	105.973351	-19.423494	18.154749	104.450287	31.740639	-3.815436	97.058899	35.207169	30.351261	103.575157	33.473904	13.2679125	100.317028	-72.320892	23.0415855	108.583546
-27.977106	38.996704	106.085716	-19.545218	18.139736	104.610596	31.537745	-3.860512	97.075531	35.089737	30.283625	103.599167	33.313741	13.2115565	100.337349	-72.404177	23.0679155	108.883843
-26.916515	39.544289	106.210304	-19.725359	18.100084	104.728226	31.387871	-3.869041	97.113304	34.995033	30.299696	103.733719	33.191452	13.2153275	100.4235115	-72.64217	22.9848405	109.0329405
-25.630394	39.939613	106.134117	-19.839306	18.075983	104.740799	31.270254	-3.786448	97.167679	34.921837	30.330833	103.961525	33.0960455	13.2721925	100.564602	-72.7746575	22.8797735	108.916996
-24.271746	40.364628	106.042953	-19.987942	18.000763	104.655266	31.226959	-3.700589	97.176567	34.919865	30.424955	104.252068	33.073412	13.362183	100.7143175	-73.049296	22.639343	108.5962145
-22.273281	40.880833	105.775047	-20.198826	17.948086	104.278923	31.211884	-3.632978	97.137375	35.045818	30.453876	104.688347	33.128851	13.410449	100.912861	-73.526503	22.485723	107.644985
-20.788824	41.191803	105.470993	-20.32177	17.888481	103.860367	31.214142	-3.491879	97.134834	35.123367	30.515974	105.165634	33.1687545	13.5120475	101.150234	-73.8122945	22.2649145	106.5705
-19.225901	41.469643	105.120552	-20.502213	17.86027	103.339256	31.250759	-3.446529	97.204628	35.236866	30.577465	105.819389	33.2438125	13.565468	101.5120085	-74.2482385	22.155072	105.1665035
-17.660757	41.632942	104.979584	-20.747917	17.84067	102.86927	31.277899	-3.377793	97.407028	35.328758	30.590752	106.646347	33.3033285	13.6064795	102.0266875	-74.7991625	22.0748605	103.7118525
-16.051804	41.725067	104.965973	-20.989098	17.840988	102.43782	31.267178	-3.259593	97.754822	35.319443	30.601892	107.699188	33.2933105	13.6711495	102.727005	-75.2715065	22.0108265	102.148635
-14.363219	41.646366	105.170265	-21.232075	17.851889	102.119324	31.23802	-3.225071	98.266891	35.290085	30.653282	108.952034	33.2640525	13.7141055	103.6094625	-75.7282025	21.9896725	100.6291855
-12.723494	41.431915	105.535339	-21.511551	17.888411	101.976799	31.148317	-3.240722	98.990059	35.355778	30.754543	110.325066	33.2520475	13.7569105	104.6575625	-76.2751495	22.0199115	99.2960355
-10.312953	40.899029	106.356964	-21.880463	18.068058	102.002777	31.078573	-3.226487	100.606323	35.600185	30.984821	112.581909	33.339379	13.879167	106.594116	-77.100305	22.256949	97.411438
-8.821438	40.388878	106.937431	-22.092991	18.259829	102.152405	31.099638	-3.206716	101.936081	35.776844	31.148455	114.162888	33.438241	13.9708695	108.0494845	-77.624223	22.5487885	96.2553255
-7.30267	39.661095	107.740784	-22.317011	18.499323	102.411842	31.389341	-3.306027	103.245071	35.954739	31.412956	116.071739	33.67204	14.0534645	109.658405	-78.306062	22.9451815	95.165279
-5.922545	38.768578	108.80349	-22.483244	18.671556	102.814034	31.33264	-3.282557	105.033478	36.256634	31.689028	118.031715	33.794637	14.2032355	111.5325965	-78.761125	23.1398765	94.0954715
-4.681251	37.781986	110.024193	-22.408806	18.718048	103.303078	31.089725	-3.199889	107.077011	36.538734	31.906843	120.019302	33.8142295	14.353477	113.5481565	-78.6318415	23.082619	93.0579995
-3.536334	36.67355	111.117683	-22.502201	18.905962	103.886757	31.212372	-3.30817	108.911987	36.706577	32.116081	121.75	33.9594745	14.4039555	115.3309935	-78.9638765	23.4079685	92.4425205
-2.426849	35.37833	111.871399	-22.501686	19.09062	104.219772	31.316528	-3.358141	110.413956	36.85339	32.260822	122.990799	34.084959	14.4513405	116.7023775	-79.088331	23.7298995	91.7371665
-1.005069	33.399982	112.235153	-22.457821	19.445461	104.34433	31.425926	-3.232815	112.002876	36.964108	32.588497	124.111519	34.195017	14.677841	118.0571975	-79.110659	24.213081	90.6314625
-0.120623	31.924227	112.086395	-22.538473	19.80382	104.335892	31.675037	-3.039351	112.687897	37.027966	32.848568	124.404564	34.3515015	14.9046085	118.5462305	-79.4284475	24.7030315	90.1255535
0.59676	30.396584	111.828629	-22.301378	19.978432	104.214218	31.988155	-2.813067	113.116837	37.139023	33.130775	124.499428	34.563589	15.158854	118.8081325	-79.166345	24.79801	89.6203035
1.208928	28.685102	111.255524	-22.003983	20.101784	104.111267	32.331093	-2.697462	113.403023	37.319653	33.361046	124.325386	34.825373	15.331792	118.8642045	-78.833339	24.871776	89.3583295
1.60915	26.89859	110.591743	-21.724758	20.166456	103.998146	32.641399	-2.65694	113.572403	37.524952	33.514561	123.853157	35.0831755	15.4288105	118.71278	-78.5326915	24.9041015	89.283512
1.810334	25.026217	109.88884	-21.462564	20.204842	103.95932	32.908676	-2.628958	113.660217	37.698971	33.638638	123.217346	35.3038235	15.50484	118.4387815	-78.2289515	24.904844	89.4798585
1.784957	22.996155	109.167969	-21.234913	20.216648	103.931953	33.119659	-2.653776	113.728188	37.866505	33.720581	122.296776	35.493082	15.5334025	118.012482	-77.962908	24.8998935	89.851424
1.331497	19.919348	108.145775	-20.900724	20.186501	103.973351	33.347301	-2.752759	113.79261	38.164589	33.716938	120.540932	35.755945	15.4820895	117.166771	-77.557393	24.8909125	90.779931
0.77017	17.838039	107.659462	-20.675808	20.149338	104.020836	33.532452	-2.79817	113.758179	38.24387	33.640392	119.225624	35.888161	15.421111	116.4919015	-77.239777	24.877565	91.5497705
0.002119	15.782216	107.199631	-20.442862	20.043718	104.050537	33.702557	-2.842618	113.531242	38.208889	33.563744	117.950691	35.955723	15.360563	115.7409665	-76.841447	24.726873	92.3601075
-0.936665	13.798571	106.878754	-20.252279	19.902811	104.070091	33.876579	-2.953416	113.215889	38.227493	33.405518	116.482544	36.052036	15.226051	114.8492165	-76.556594	24.579571	93.2909655
-2.021856	11.87809	106.625511	-20.097967	19.732063	104.011063	33.965282	-3.053096	112.763557	38.226677	33.272736	115.090454	36.0959795	15.10982	113.9270055	-76.2919135	24.354306	94.0951205
-3.215855	10.089624	106.402184	-19.960958	19.558004	103.966965	34.02137	-3.151975	112.237885	38.052307	33.166157	114.000214	36.0368385	15.007091	113.1190495	-75.9587545	24.108917	94.8148805
-4.551451	8.402184	106.329521	-19.896379	19.407772	104.018333	34.107319	-3.208254	111.780273	37.964611	33.035416	112.829468	36.035965	14.913581	112.3048705	-75.828723	23.901963	95.7317955
-6.719351	6.190046	106.294998	-19.845387	19.258884	104.152657	34.148869	-3.198262	110.974815	37.780876	32.985626	111.830185	35.9648725	14.893682	111.4025	-75.6556465	23.624086	96.902814
-8.238315	4.931344	106.412163	-19.810211	19.240065	104.319069	34.167706	-3.190283	110.591805	37.665737	33.014172	111.215332	35.9167215	14.9119445	110.9035685	-75.5371435	23.5681855	97.7345695
-9.801366	3.825882	106.565926	-19.740194	19.29797	104.519676	34.232075	-3.055512	110.263992	37.627098	33.051178	110.727058	35.9295865	14.997833	110.495525	-75.4099745	23.598107	98.543827
-11.42445	2.943103	106.947342	-19.659016	19.430473	104.832733	34.330635	-2.898808	110.083366	37.507809	33.237122	110.365868	35.919222	15.169157	110.224617	-75.237254	23.691789	99.440849
-13.033983	2.212596	107.388924	-19.530628	19.545116	105.203758	34.48613	-2.763043	110.00061	37.56263	33.286785	109.909454	36.02438	15.261871	109.955032	-75.085636	23.828361	100.452484
-14.651136	1.569293	107.827293	-19.364414	19.645477	105.576256	34.63427	-2.594926	109.835419	37.535698	33.333401	109.518906	36.084984	15.3692375	109.6771625	-74.813812	23.9217165	101.4753495
-16.228212	1.104076	108.251083	-19.166201	19.70023	105.936172	34.783615	-2.618812	109.643898	37.511681	33.336239	109.222984	36.147648	15.3587135	109.433441	-74.48005	24.0417465	102.438903
-18.727505	0.636555	108.802185	-18.910746	19.687452	106.470474	34.900444	-2.704093	109.375748	37.432251	33.267971	109.016609	36.1663475	15.281939	109.1961785	-73.9878395	24.092965	103.7447695
-20.273138	0.528169	109.140182	-18.769253	19.662428	106.818642	34.952614	-2.77813	109.243057	37.804516	33.07489	108.813904	36.378565	15.14838	109.0284805	-73.917071	24.176476	104.6088035
-21.880316	0.519493	109.386444	-18.616632	19.619627	107.127167	35.034344	-2.84519	109.120583	37.917786	33.003868	108.74131	36.476065	15.079339	108.9309465	-73.709329	24.159915	105.3233875
-23.409239	0.687616	109.56366	-18.477144	19.612526	107.351936	35.116127	-2.825529	108.928802	37.997051	32.97784	108.646896	36.556589	15.0761555	108.787849	-73.510877	24.1488965	105.916023
-24.865978	1.00246	109.637367	-18.332981	19.573172	107.497192	35.226387	-2.791852	108.707954	38.009026	33.023224	108.541092	36.6177065	15.115686	108.624523	-73.2836685	24.030658	106.369861
-26.336384	1.423822	109.595406	-18.194742	19.527527	107.506134	35.367756	-2.74626	108.453583	37.990097	33.069836	108.439346	36.6789265	15.161788	108.4464645	-73.0684105	23.893266	106.5658035
-27.705521	1.938163	109.393349	-18.062536	19.455114	107.382271	35.556889	-2.752945	108.148361	37.97924	33.109753	108.267189	36.7680645	15.178404	108.207775	-72.8931365	23.731824	106.556767
-29.712835	2.99859	108.941147	-17.890581	19.355206	106.91111	35.733963	-2.6388	107.640121	37.972252	33.212681	107.752434	36.8531075	15.2869405	107.6962775	-72.6342695	23.4234715	106.1259425
-30.950584	3.861895	108.640755	-17.780886	19.327967	106.518127	35.821877	-2.656049	107.348671	37.914864	33.156979	107.222275	36.8683705	15.250465	107.285473	-72.4301425	23.405469	105.750781
-32.129391	4.935494	108.407417	-17.689548	19.3002	106.11792	35.852615	-2.751636	107.174957	37.844467	32.978527	106.45903	36.848541	15.1134455	106.8169935	-72.227637	23.4869545	105.4188465
-33.257057	6.112115	108.194389	-17.632267	19.244198	105.766167	35.837479	-2.874689	106.970062	37.716312	32.735233	105.73983	36.7768955	14.930272	106.354946	-72.0414295	23.558124	105.177388
-34.306751	7.449971	107.998344	-17.624306	19.096027	105.578598	35.780041	-3.045126	106.808556	37.57885	32.424088	105.141815	36.6794455	14.689481	105.9751855	-71.9280575	23.502573	105.1820105
-35.271851	8.947876	107.829544	-17.646069	18.881569	105.520287	35.708935	-3.235963	106.710114	37.505596	32.086143	104.63588	36.6072655	14.42509	105.672997	-71.8994035	23.338048	105.367577
-36.17218	10.539284	107.590958	-17.701071	18.643526	105.559624	35.648563	-3.394415	106.501556	37.366241	31.888176	104.39843	36.507402	14.2468805	105.449993	-71.909544	23.0401715	105.669255
-37.388451	13.248301	107.18557	-17.850994	18.278236	105.726555	35.480045	-3.581193	106.219063	37.226833	31.789387	104.408943	36.353439	14.104097	105.314003	-72.055427	22.452375	106.139107
-38.028137	15.26804	106.892288	-17.959763	18.075211	105.841156	35.355022	-3.619905	106.045448	37.189663	31.801546	104.562141	36.2723425	14.0908205	105.3037945	-72.1918685	22.0596015	106.3785175
-38.654854	17.410599	106.580269	-18.106148	17.948965	105.925789	35.213497	-3.615392	105.823448	37.11694	31.876078	104.776016	36.1652185	14.130343	105.299732	-72.3775145	21.767587	106.551846
-39.125954	19.776213	106.29258	-18.270248	17.911396	105.994949	35.054813	-3.559575	105.520424	37.054153	31.99304	104.964828	36.054483	14.2167325	105.242626	-72.594979	21.6060595	106.747272
-39.554878	22.246296	106.028687	-18.385973	17.880306	106.030632	34.902336	-3.453785	105.142357	36.990883	32.176121	105.1101	35.9466095	14.361168	105.1262285	-72.7185555	21.399444	106.9350355
-39.827705	24.885138	105.820656	-18.499086	17.934378	106.018158	34.782349	-3.267567	104.679741	36.923168	32.386177	105.238052	35.8527585	14.559305	104.9588965	-72.8509305	21.309451	107.0774195
-40.007854	27.616034	105.597832	-18.605173	17.993862	105.95002	34.664692	-3.02061	104.179405	36.878693	32.584789	105.364311	35.7716925	14.7820895	104.771858	-72.9820385	21.2056345	107.128182
-40.141003	31.832256	105.539879	-18.77035	18.053745	105.811081	34.473701	-2.56521	103.252983	36.914265	32.732258	105.594444	35.693983	15.083524	104.4237135	-73.234683	21.023966	107.1984485
-40.106892	34.714207	105.758194	-18.938927	18.066328	105.71804	34.298622	-2.221146	102.487244	36.957237	32.728615	105.781853	35.6279295	15.2537345	104.1345485	-73.5057835	20.8789215	107.3015315
-39.96249	37.559238	106.223907	-19.118055	18.095497	105.5868	34.089554	-1.803536	101.563896	36.985332	32.702301	105.941864	35.537443	15.4493825	103.75288	-73.773553	20.7416115	107.42072
-39.668045	40.46896	106.946793	-19.298721	18.079979	105.396179	33.766319	-1.284864	100.385239	36.95607	32.574219	106.047729	35.3611945	15.6446775	103.216484	-73.9586365	20.5152805	107.575874
-39.341633	43.299023	108.00843	-19.538866	18.103256	105.13488	33.346638	-0.679005	99.050682	36.749466	32.4193	106.072662	35.048052	15.8701475	102.561672	-74.125784	20.3363645	107.708088
-38.881111	45.969189	109.401299	-19.858248	18.217745	104.819504	32.86327	-0.032819	97.659058	36.262585	32.102516	105.924751	34.5629275	16.0348485	101.7919045	-74.2794235	20.4006415	107.8471035
-38.342197	48.495827	111.000404	-20.233654	18.403744	104.376602	32.293285	0.742044	96.049896	35.386242	32.123695	105.351677	33.8397635	16.4328695	100.7007865	-74.3070715	20.3746185	108.0524175
-37.42305	52.051247	113.182129	-20.863461	19.074831	103.21553	30.982914	2.552414	93.116394	33.691494	33.061455	104.00959	32.337204	17.8069345	98.562992	-74.064126	20.3427275	107.868068
-36.640392	54.230236	114.109818	-21.429586	19.916746	102.456192	29.950624	4.221052	91.584885	32.860359	34.277813	103.241028	31.4054915	19.2494325	97.4129565	-74.2646635	20.5840595	107.4994275
-36.24474	56.266968	115.143456	-22.018007	20.946989	102.036964	29.455301	5.854981	90.677582	31.997269	35.548565	103.256989	30.726285	20.701773	96.9672855	-74.762299	21.192205	107.1066425
-34.863544	58.541893	115.414261	-22.653461	21.85463	101.982536	29.426125	6.828886	90.343674	31.490744	36.529095	103.784668	30.4584345	21.6789905	97.064171	-75.7653565	22.0302695	106.900901
-34.215759	58.615257	115.973091	-23.093214	22.524851	102.134857	29.098267	7.444973	90.502708	31.153673	37.046818	104.248222	30.12597	22.2458955	97.375465	-76.312398	22.8038065	106.894249
-33.230614	58.79681	116.360329	-23.438812	22.930498	102.395859	28.828791	7.593257	90.774117	31.029686	37.144257	104.665123	29.9292385	22.368757	97.71962	-76.8068625	23.492239	107.072098
-32.380592	58.134209	116.912674	-23.626837	23.166136	102.65802	28.610743	7.59253	91.037079	31.074402	37.136631	105.073761	29.8425725	22.3645805	98.05542	-77.0962465	23.9676915	107.26062
-30.637438	57.763165	116.561195	-23.71159	23.389894	103.008339	28.564915	7.72541	91.631729	31.019089	37.27552	105.820862	29.792002	22.500465	98.7262955	-77.215182	24.279323	107.2903825
-29.336014	57.149929	116.217361	-23.792791	23.467321	103.329231	28.69767	7.799932	92.428032	31.127533	37.45248	106.63308	29.9126015	22.626206	99.530556	-77.4981835	24.308436	107.127906
-28.687206	56.222637	116.192589	-23.885612	23.426872	103.756332	28.91877	7.796468	93.477455	31.257671	37.667397	107.617744	30.0882205	22.7319325	100.5475995	-77.8594445	24.1218115	106.9650645
-27.391916	54.898167	115.757004	-23.948389	23.397837	104.235435	28.812515	7.908794	94.87085	31.325424	37.792103	108.630791	30.0689695	22.8504485	101.7508205	-77.9657475	23.9452255	106.7200495
-26.088923	53.326714	115.2136	-24.007524	23.311037	104.776299	29.390123	7.447241	96.046242	31.367216	37.859337	109.58606	30.3786695	22.653289	102.816151	-78.3937175	23.968785	106.736447
-24.769062	51.549053	114.56723	-24.091585	23.219463	105.253639	29.294373	6.777799	97.806488	31.500076	37.84589	110.424255	30.3972245	22.3118445	104.1153715	-78.5803945	24.1270815	106.3919065
-23.351446	49.48399	113.483788	-24.233341	23.158236	105.767502	29.402414	6.698722	99.336662	31.667	37.867405	111.089073	30.534707	22.2830635	105.2128675	-79.001389	24.0334085	106.3221365
-21.273977	46.246872	111.489525	-24.461227	23.173792	106.432594	29.802597	5.435711	102.0839	31.539043	38.071373	111.950935	30.67082	21.753542	107.0174175	-79.593274	24.594042	105.8477705
-19.924583	43.920189	110.234222	-24.618696	23.273293	106.828835	29.957291	5.383994	103.802994	31.478834	38.1894	112.367889	30.7180625	21.786697	108.0854415	-79.9554545	24.759889	105.5722285
-18.539761	41.276176	109.201576	-24.781281	23.282887	107.261612	30.116596	4.898319	105.762138	31.754108	38.130512	112.671112	30.935352	21.5144155	109.216625	-80.497914	25.0513585	105.306599
-17.314383	38.490181	108.459557	-24.979195	23.252062	107.653595	30.166084	4.331447	107.705894	31.33499	38.198807	113.33754	30.750537	21.265127	110.521717	-80.708927	25.238997	104.785473
-16.102596	35.547146	108.110489	-25.22386	23.117756	108.089615	30.043205	3.772234	109.599754	31.171175	38.075306	113.974045	30.60719	20.92377	111.7868995	-81.05491	25.311742	104.3923305
-14.98763	32.608955	108.302673	-25.495541	22.976837	108.579971	29.851297	3.179816	111.364197	31.133768	37.903423	114.539597	30.4925325	20.5416195	112.951897	-81.4836145	25.4120545	104.208045
-14.056717	29.686659	108.834244	-25.738392	22.785404	109.056877	29.565508	2.791862	112.812019	31.143856	37.753262	115.045906	30.354682	20.272562	113.9289625	-81.831466	25.298246	104.1847915
-12.769983	25.4377	109.869385	-25.960011	22.465595	109.71106	29.240725	2.194621	114.490654	31.298347	37.572491	115.654076	30.269536	19.883556	115.072365	-82.189558	25.047634	104.349755
-12.073895	22.745842	110.672935	-26.006996	22.332161	110.141991	29.094971	1.872938	115.363052	31.479338	37.437973	115.956291	30.2871545	19.6554555	115.6596715	-82.3011465	25.0088665	104.6243105
-11.263371	20.078108	111.321625	-25.931898	22.263885	110.543427	29.001656	1.705949	116.141617	31.628376	37.290894	116.287994	30.315016	19.4984215	116.2148055	-82.178812	25.0293485	104.8720485
-10.636418	17.596706	112.14061	-25.820589	22.247868	110.971519	29.182434	1.545061	116.695953	31.766256	37.230782	116.728615	30.474345	19.3879215	116.712284	-82.115523	25.1078145	105.230754
-10.007065	15.233944	112.861526	-25.652018	22.228298	111.388863	29.285789	1.418597	117.208801	31.939384	37.192734	117.122612	30.6125865	19.3056655	117.1657065	-81.9166225	25.1509305	105.6120195
-9.478978	12.94885	113.500832	-25.464218	22.151278	111.729065	29.349691	1.250154	117.476509	32.064423	37.126003	117.578865	30.707057	19.1880785	117.527687	-81.635493	25.1144775	105.930443
-9.017215	10.7688	113.996208	-25.285164	22.023279	111.995003	29.482878	1.132526	117.638817	32.137341	37.049141	118.08287	30.8101095	19.0908335	117.8608435	-81.3804375	24.9557245	106.1291625
-8.453255	7.599901	114.512268	-25.176624	21.872135	112.341896	29.576286	1.152692	117.912987	32.308624	37.134766	119.086632	30.942455	19.143729	118.4998095	-81.295703	24.600541	106.1839825
-8.150166	5.5593	114.723267	-25.226397	21.813738	112.488785	29.717552	1.1242	117.927872	32.332069	37.247597	119.67659	31.0248105	19.1858985	118.802231	-81.4776045	24.4415775	106.175339
-7.983793	3.729028	114.92115	-25.263384	21.848396	112.505959	29.585081	1.182839	118.087646	32.338181	37.299042	119.953979	30.961631	19.2409405	119.0208125	-81.488399	24.4558515	105.9911055
-7.872083	1.849893	115.176346	-25.278282	22.029745	112.440041	29.546721	1.207986	118.345963	32.344757	37.255577	119.887939	30.945739	19.2317815	119.116951	-81.502303	24.8277085	105.763131
-7.831459	0.182859	115.609535	-25.243864	22.244156	112.339401	29.497055	1.236348	118.747673	32.295601	37.184761	119.751808	30.896328	19.2105545	119.2497405	-81.384056	25.2777575	105.4290615
-7.777569	-1.592844	116.312981	-25.19663	22.422136	112.30056	29.556551	1.158809	119.366562	32.270958	36.992393	119.654312	30.9137545	19.075601	119.510437	-81.3070145	25.768671	105.090683
-8.298347	-2.96022	117.346893	-25.164572	22.478817	112.394714	29.146328	1.280733	120.321335	32.306499	36.741558	119.519714	30.7264135	19.0111455	119.9205245	-81.0555575	25.9464885	104.8689035
-8.866151	-5.000059	118.557404	-25.072151	22.353512	112.411949	29.078257	1.07336	121.19471	32.234798	36.217133	119.16996	30.6565275	18.6452465	120.182335	-80.8008295	26.0617775	104.641563
-9.171763	-6.324265	119.186783	-25.020746	22.169027	112.399971	29.144917	0.852171	121.579681	32.228687	35.867893	118.870804	30.686802	18.360032	120.2252425	-80.728294	25.978022	104.5746995
-9.90132	-7.335137	119.754326	-25.001076	21.900513	112.381134	29.156166	0.627982	121.752655	32.208328	35.468334	118.546227	30.682247	18.048158	120.149441	-80.684399	25.752868	104.612827
-10.391284	-8.339677	120.021309	-24.991066	21.538229	112.363663	29.165379	0.225231	121.834694	32.167	35.020317	118.291977	30.6661895	17.622774	120.0633355	-80.6483215	25.453684	104.6639905
-11.257577	-9.123462	120.271255	-25.01306	21.150745	112.411407	29.150042	-0.187618	121.877647	32.180138	34.588875	118.164124	30.66509	17.2006285	120.0208855	-80.69121	25.1008615	104.8019285
-12.101189	-9.749331	120.350708	-25.04529	20.823393	112.474205	29.16395	-0.609355	121.80629	32.164471	34.212433	118.097862	30.6642105	16.801539	119.952076	-80.7547905	24.845247	104.996334
-12.889406	-10.241082	120.246315	-25.079124	20.507133	112.499031	29.188639	-0.947817	121.637131	32.104942	33.916977	118.029823	30.6467905	16.48458	119.833477	-80.8050385	24.529686	105.164585
-14.16232	-10.517441	119.959602	-25.119188	20.172279	112.574707	29.501402	-1.551412	121.207535	32.070034	33.538673	117.934052	30.785718	15.9936305	119.5707935	-81.024094	24.3509275	105.5786205
-15.153096	-10.451037	119.796608	-25.143326	19.96723	112.772896	29.181566	-1.604765	121.21003	32.050339	33.329575	117.926147	30.6159525	15.862405	119.5680885	-80.9026045	24.072055	105.9777035
-16.158005	-10.1998	119.729172	-24.965593	19.638275	113.023628	29.493881	-2.048825	120.934471	32.05481	33.117085	118.012688	30.7743455	15.53413	119.4735795	-80.7055315	23.74242	106.5736765
-17.041084	-9.893565	119.553421	-25.181541	19.563602	113.561699	29.167873	-2.106289	120.934212	32.069241	32.920052	118.179001	30.618557	15.4068815	119.5566065	-80.981639	23.7203225	107.5667915
-18.253881	-9.190919	119.391777	-25.229734	19.416288	114.030884	29.471954	-2.580479	120.603874	32.093624	32.70734	118.397346	30.782789	15.0634305	119.50061	-81.242257	23.7691455	108.561158
-19.352236	-8.44329	119.155907	-25.259113	19.231041	114.485046	29.249161	-2.772943	120.398415	32.124302	32.505814	118.605492	30.6867315	14.8664355	119.5019535	-81.2049575	23.5956465	109.4681385
-20.445503	-7.573999	118.78331	-25.584646	19.217262	115.155411	29.207138	-3.033493	120.051865	32.127335	32.296772	118.940186	30.6672365	14.6316395	119.4960255	-81.8365285	23.8028845	110.8147965
-21.905182	-6.123239	118.224503	-25.384039	18.777199	115.80954	29.122314	-3.372488	119.606522	32.248058	32.008686	119.758141	30.685186	14.318099	119.6823315	-81.453264	23.236299	111.9367485
-23.202536	-4.809631	117.822433	-25.357576	18.586912	116.299164	29.082886	-3.60967	119.274544	32.42065	31.811882	120.388435	30.751768	14.101106	119.8314895	-81.46692	23.072718	112.7668385
-24.262901	-3.508643	117.296837	-25.350592	18.431801	116.67646	28.980244	-3.824678	118.666245	32.596466	31.583902	120.825577	30.788355	13.879612	119.745911	-81.489539	22.98399	113.607009
-25.367311	-2.21604	116.659943	-25.271507	18.288166	116.829063	28.899452	-3.988354	117.765617	32.725937	31.332127	120.82782	30.8126945	13.6718865	119.2967185	-81.3557085	22.9044455	114.3614075
-26.395697	-0.756572	115.918182	-25.142723	18.204901	116.715363	28.859043	-4.058648	116.54171	32.871746	31.07604	120.53231	30.8653945	13.508696	118.53701	-81.1508405	22.901106	114.893716
-27.416292	0.627938	115.191971	-25.017838	18.205074	116.43177	28.812201	-4.039408	115.448997	32.956123	30.944246	120.112564	30.884162	13.452419	117.7807805	-80.919838	22.957729	115.0827595
-28.435936	2.079426	114.582207	-24.939043	18.219965	116.080566	28.814157	-3.939651	114.480949	33.065952	30.869419	119.558205	30.9400545	13.464884	117.019577	-80.8181405	22.975046	115.141555
-29.895296	4.20252	113.618134	-24.781805	18.377026	115.162086	28.877718	-3.803779	112.964294	33.10878	30.854141	118.204536	30.993249	13.525181	115.584415	-80.556859	23.228871	114.739757
-30.784861	5.591989	112.899254	-24.679998	18.451244	114.328362	28.850609	-3.648331	111.58577	33.011166	30.838467	116.783966	30.9308875	13.595068	114.184868	-80.2908835	23.30742	114.471856
-31.662411	6.94156	112.08725	-24.529812	18.484003	113.419022	28.855896	-3.418331	109.984818	32.825207	30.904991	115.220406	30.8405515	13.74333	112.602612	-79.9001755	23.224676	114.235432
-32.473835	8.227901	111.345444	-24.363041	18.481258	112.553345	28.929928	-3.090635	108.531937	32.69672	31.083294	113.769409	30.813324	13.9963295	111.150673	-79.539406	22.9661865	113.956017
-33.190094	9.524131	110.750076	-24.246677	18.415939	111.833611	29.073069	-2.756129	107.108795	32.460083	31.288925	112.8144	30.766576	14.266398	109.9615975	-79.25993	22.56548	113.7056245
-33.649555	10.57868	110.190048	-24.019323	18.20533	111.179115	29.094891	-2.35842	105.905495	32.256432	31.494596	111.876808	30.6756615	14.568088	108.8911515	-78.7143075	21.842572	113.4670785
-34.367725	11.607111	109.6707	-23.956303	18.171518	110.570274	29.079103	-2.040095	104.737701	31.986343	31.617149	111.039963	30.532723	14.788527	107.888832	-78.445329	21.554509	113.251716
-35.327782	13.362432	109.198853	-24.104376	18.290892	109.852303	28.995949	-1.665631	103.342529	31.653618	31.822639	110.033073	30.3247835	15.078504	106.687801	-78.5335355	21.50328	113.016805
-35.75367	14.326323	108.923706	-24.092024	18.306986	109.373917	28.917233	-1.518396	102.641556	31.484043	31.940741	109.43	30.200638	15.2111725	106.035778	-78.384686	21.4027995	112.712056
-36.065231	15.236646	108.627785	-24.142441	18.331423	108.95079	28.824213	-1.408547	102.032433	31.283033	32.028843	108.968246	30.053623	15.310148	105.5003395	-78.338505	21.352698	112.4012405
-36.293602	16.11108	108.406464	-24.160389	18.324364	108.52858	28.756544	-1.349742	101.568237	31.137529	32.135612	108.511162	29.9470365	15.392935	105.0396995	-78.2678145	21.255793	112.0174605
-36.470364	16.840759	108.148705	-24.147038	18.292597	108.13942	28.728336	-1.313878	101.130035	30.971762	32.162014	108.01535	29.850049	15.424068	104.5726925	-78.144125	21.161126	111.7061475
-36.496033	17.420937	107.785393	-24.127558	18.266457	107.68293	28.696144	-1.29295	100.698517	30.797556	32.27092	107.540581	29.74685	15.488985	104.119549	-78.001966	21.043929	111.246311
-36.428268	17.999588	107.452286	-24.097683	18.224375	107.223152	28.70195	-1.306302	100.323021	30.666578	32.36195	107.024406	29.684264	15.527824	103.6737135	-77.87963	20.920926	110.7725905
-36.12822	18.735596	106.892929	-24.03945	18.092834	106.635262	28.795826	-1.408194	100.023308	30.358242	32.27293	106.238434	29.577034	15.432368	103.130871	-77.655934	20.7533	110.139653
-35.883686	19.081137	106.601608	-23.970682	17.971458	106.322739	28.825289	-1.56963	99.973793	30.178102	32.222713	105.783798	29.5016955	15.3265415	102.8787955	-77.4430595	20.6163745	109.7666825
-35.479549	19.419708	106.405708	-23.958588	17.86158	106.061409	28.865124	-1.80079	100.075233	30.057159	32.056107	105.288467	29.4611415	15.1276585	102.68185	-77.3783175	20.5955015	109.440968
-35.018002	19.66671	106.149544	-24.00449	17.699942	105.892929	28.940662	-2.107809	100.291382	29.973602	31.814274	104.846313	29.457132	14.8532325	102.5688475	-77.466112	20.5466515	109.2170105
-34.480793	19.87081	105.922821	-23.991152	17.534729	105.774117	28.972418	-2.436146	100.561127	29.896402	31.529633	104.522873	29.43441	14.5467435	102.542	-77.416714	20.5227145	109.006234
-33.853043	20.022028	105.722282	-23.967342	17.353058	105.684937	29.010523	-2.791065	100.89476	29.89834	31.228525	104.271065	29.4544315	14.21873	102.5829125	-77.3891155	20.487386	108.7869615
-33.07571	20.178669	105.565491	-23.962255	17.148979	105.654655	29.0541	-3.138351	101.239326	29.910847	30.928448	104.125771	29.4824735	13.8950485	102.6825485	-77.4069835	20.4029095	108.6267615
-31.886328	20.3808	105.322052	-23.89641	16.858583	105.602684	29.140526	-3.541811	101.727364	29.918007	30.607567	104.074715	29.5292665	13.532878	102.9010395	-77.3220865	20.184288	108.3043285
-30.974569	20.528347	105.121635	-23.881943	16.675966	105.556534	29.193205	-3.735641	102.055725	29.952665	30.444235	104.132149	29.572935	13.354297	103.093937	-77.336821	19.997635	108.019131
-29.973831	20.716352	104.946205	-23.879082	16.506336	105.529419	29.301521	-3.920554	102.400269	30.021515	30.305571	104.234222	29.661518	13.1925085	103.3172455	-77.419682	19.8201635	107.7415925
-28.903082	20.920521	104.837456	-23.828373	16.372534	105.573036	29.412064	-4.074314	102.728737	30.111307	30.175188	104.399918	29.7616855	13.050437	103.5643275	-77.4184315	19.694631	107.5817445
-27.815083	21.123716	104.74472	-23.808386	16.190395	105.550911	29.515589	-4.198446	103.040573	30.211723	30.100954	104.614067	29.863656	12.951254	103.82732	-77.480428	19.429536	107.274502
-26.693409	21.353739	104.57312	-23.77195	16.018789	105.532326	29.648438	-4.363332	103.379631	30.28344	30.012089	104.996613	29.965939	12.8243785	104.188122	-77.509839	19.2131995	106.87653
-25.360197	21.632832	104.451584	-23.77058	15.822631	105.531731	29.763491	-4.545247	103.75531	30.426184	29.912355	105.497849	30.0948375	12.683554	104.6265795	-77.6359975	18.961708	106.4368825
-23.479067	22.058886	104.405258	-23.818127	15.520817	105.559029	29.898298	-4.909939	104.321838	30.88463	29.582253	106.590881	30.391464	12.336157	105.4563595	-78.027718	18.705477	105.6616985
-22.199621	22.399063	104.55468	-23.882099	15.271232	105.67572	29.925623	-5.251585	104.78717	31.273964	29.208755	107.467606	30.5997935	11.978585	106.127388	-78.3639915	18.563879	105.224052
-20.820633	22.738951	104.855095	-23.910213	15.003477	105.844673	29.865452	-5.572198	105.173325	31.532726	28.852081	108.490967	30.699089	11.6399415	106.832146	-78.519515	18.3670125	104.8572
-19.439802	23.017656	105.344238	-24.00547	14.740268	106.094833	29.732491	-5.913012	105.358253	31.807243	28.536791	109.626938	30.769867	11.3118895	107.4925955	-78.780807	18.1686465	104.6970705
-18.011723	23.320311	106.006302	-24.080999	14.487122	106.424057	29.533487	-6.13063	105.45285	32.069786	28.274912	110.824654	30.8016365	11.072141	108.138752	-78.9636345	17.902103	104.709362
-16.628925	23.592615	106.850067	-24.196941	14.31325	106.827271	29.424009	-6.295792	105.559662	32.390358	28.106823	112.147438	30.9071835	10.9055155	108.85355	-79.3010655	17.7209845	104.800992
-15.246341	23.761065	107.731644	-24.267117	14.233534	107.296387	29.359575	-6.328096	105.69928	32.689747	28.10066	113.56369	31.024661	10.886282	109.631485	-79.558895	17.580786	104.961289
-13.180765	23.930855	109.271202	-24.472425	14.343312	108.06179	29.330877	-6.018813	106.411552	32.993519	28.235622	115.896461	31.162198	11.1084045	111.1540065	-80.107048	17.5782195	104.9695735
-11.963278	23.883509	110.397873	-24.477224	14.409369	108.62323	29.316399	-5.736524	107.17598	33.16864	28.375906	117.636581	31.2425195	11.319691	112.4062805	-80.1969675	17.499047	104.8401795
-10.751596	23.716455	111.498199	-24.785919	14.582731	109.216949	29.290699	-5.506127	108.085335	33.349606	28.569382	119.180725	31.3201525	11.5316275	113.63303	-80.8919905	17.6338345	104.800868
-9.558498	23.348696	112.509392	-25.045177	14.866726	109.922234	29.261282	-5.303709	109.058189	33.425114	28.736719	120.643616	31.343198	11.716505	114.8509025	-81.433552	18.016947	104.9935655
-8.441899	22.81321	113.461563	-25.212654	15.105483	110.564148	29.270294	-5.150084	110.128067	33.493809	28.840519	122.107468	31.3820515	11.8452175	116.1177675	-81.8073595	18.3657485	105.0105285
-7.395922	22.084915	114.373672	-25.325415	15.358816	111.257767	29.294184	-5.037767	111.376617	33.675541	28.922421	123.442696	31.4848625	11.942327	117.4096565	-82.1356925	18.775305	105.1058775
-6.481051	21.247917	115.222145	-25.433069	15.522702	111.895714	29.439884	-4.988086	112.69474	33.905281	29.03517	124.641335	31.6725825	12.023542	118.6680375	-82.5387205	19.021862	105.1233905
-5.066265	19.554182	115.981804	-25.425694	15.827515	112.669563	29.734785	-5.027648	114.34536	34.123402	29.242683	125.884819	31.9290935	12.1075175	120.1150895	-82.7804815	19.5475125	105.2240365
-4.251432	18.333403	116.06424	-25.328354	15.997866	112.881935	29.864267	-5.109526	115.175606	34.299957	29.355705	126.285194	32.082112	12.1230895	120.7304	-82.73882	19.8726425	105.03347
-3.497556	16.962358	116.004395	-25.19129	16.14365	112.972168	30.010054	-5.197888	115.907204	34.450619	29.480902	126.390671	32.2303365	12.141507	121.1489375	-82.6129165	20.145793	104.7953985
-2.923521	15.407019	115.830139	-25.043148	16.25536	112.949982	30.188635	-5.299286	116.465355	34.560162	29.560678	126.280769	32.3743985	12.130696	121.373062	-82.4606945	20.380024	104.526902
-2.497869	13.753425	115.607788	-24.917709	16.300587	112.837051	30.30295	-5.396282	116.991577	34.626472	29.577181	125.866211	32.464711	12.0904495	121.428894	-82.300129	20.5107245	104.245208
-2.148287	11.967442	115.365532	-24.796791	16.363548	112.76944	30.364441	-5.497567	117.426804	34.692867	29.516579	125.251648	32.528654	12.009506	121.339226	-82.122236	20.71759	104.199654
-1.964882	10.123005	115.142403	-24.746273	16.335005	112.56739	30.411648	-5.590667	117.758774	34.718678	29.513083	124.495552	32.565163	11.961208	121.127163	-82.057709	20.708802	104.007617
-1.966628	7.258372	114.7033	-24.745279	16.47369	112.150528	30.429455	-5.526068	118.108681	34.466064	29.424318	122.815407	32.4477595	11.949125	120.462044	-81.9383175	20.998255	103.839012
-2.088736	5.407705	114.381172	-24.565962	16.491934	111.730042	30.877262	-5.606018	117.887581	34.048576	29.616648	121.738388	32.462919	12.005315	119.8129845	-81.594843	20.978553	103.6470995
-2.356129	3.560809	114.093307	-24.410788	16.491693	111.273048	30.67345	-5.293994	117.992889	33.733978	29.649227	120.452293	32.203714	12.1776165	119.222591	-81.02529	20.8057695	103.323505
-2.782773	1.773022	114.042877	-24.241938	16.429018	110.858444	30.769114	-5.25474	117.964066	33.509125	29.680937	119.280968	32.1391195	12.2130985	118.622517	-80.6229955	20.6449375	103.094371
-3.305943	0.072702	114.072708	-24.128902	16.317041	110.500046	30.83238	-5.220688	118.059494	33.295757	29.513052	118.044701	32.0640685	12.146182	118.0520975	-80.3218725	20.4879	102.9479945
-3.992013	-1.53885	114.304031	-24.007271	16.198212	110.204903	30.954235	-5.345066	118.148781	33.026173	29.276308	117.239227	31.990204	11.965621	117.694004	-80.004746	20.430803	102.715802
-4.742916	-3.005075	114.66687	-23.940409	15.994244	110.077652	30.994186	-5.462428	118.61129	32.862236	28.936268	116.643166	31.928211	11.73692	117.627228	-79.809029	20.251568	102.528076
-6.12752	-4.904162	115.491676	-23.88349	15.642229	110.23024	31.071428	-5.749278	119.374695	32.796238	28.549572	116.78791	31.933833	11.400147	118.0813025	-79.700813	19.884311	102.3791775
-7.021523	-6.140679	116.032585	-23.896978	15.382952	110.56604	31.065649	-6.002706	120.046112	32.870205	28.345966	117.203102	31.967927	11.17163	118.624607	-79.761883	19.594274	102.507473
-8.476006	-6.759258	116.791382	-23.960621	15.132724	110.928169	31.04034	-6.31403	120.585289	32.919659	28.154984	117.800461	31.9799995	10.920477	119.192875	-79.9012415	19.344971	102.663463
-9.602101	-7.614046	117.128059	-23.981586	14.919037	111.290894	30.928082	-6.54903	121.102524	33.035458	27.972523	118.435577	31.98177	10.7117465	119.7690505	-79.944942	19.1263275	102.8127375
-11.081998	-8.042057	117.613914	-24.037542	14.749501	111.705139	30.827374	-6.834671	121.61834	33.147018	27.821966	119.129906	31.987196	10.4936475	120.374123	-80.06228	19.0053545	103.036155
-12.355256	-8.467865	117.698219	-24.061188	14.576392	112.0886	30.766115	-7.16411	122.010025	33.23798	27.672636	119.824745	32.0020475	10.254263	120.917385	-80.1244235	18.898521	103.259815
-13.778424	-8.703174	117.726257	-24.064632	14.45571	112.434174	30.667654	-7.478536	122.261559	33.346985	27.473331	120.445892	32.0073195	9.9973975	121.3537255	-80.1365835	18.9140225	103.5146225
-16.084614	-8.71875	117.459251	-23.993265	14.28401	112.871719	30.604813	-7.979827	122.492897	33.528419	27.267765	121.386147	32.066616	9.643969	121.939522	-80.053146	18.924051	103.803916
-17.607531	-8.582438	117.119957	-23.891258	14.161202	113.105896	30.571276	-8.22686	122.548256	33.67717	27.108828	121.896919	32.124223	9.440984	122.2225875	-79.906739	18.88142	103.9892045
-19.349277	-8.202016	116.749748	-23.839817	14.067377	113.334206	30.597317	-8.543868	122.409859	33.821587	26.968121	122.263565	32.209452	9.2121265	122.336712	-79.889086	18.9226275	104.3317
-21.055899	-7.713187	116.264275	-23.741634	13.963284	113.545265	30.604637	-8.779396	122.054848	33.916084	26.870859	122.438263	32.2603605	9.0457315	122.2465555	-79.7436285	18.8808365	104.8439745
-22.869062	-7.134815	115.747429	-23.683901	13.871345	113.682426	30.613235	-8.989421	121.432755	33.999271	26.799314	122.222183	32.306253	8.9049465	121.827469	-79.674055	18.8377435	105.537383
-24.70903	-6.37369	115.261459	-23.591373	13.790667	113.743172	30.617153	-9.164842	120.497322	34.097622	26.748466	121.73027	32.3573875	8.791812	121.113796	-79.5401335	18.789522	106.372548
-26.589882	-5.506842	114.833046	-23.534719	13.769047	113.820969	30.631626	-9.275279	119.465851	34.056847	26.727819	121.057335	32.3442365	8.72627	120.261593	-79.4136745	18.811824	107.380345
-29.55158	-3.930362	114.417625	-23.395191	13.788404	113.842789	30.632881	-9.392483	117.679642	34.015457	26.625607	119.595993	32.324169	8.616562	118.6378175	-79.114551	18.960246	109.0477605
-31.509775	-2.75203	114.181923	-23.325678	13.819244	113.807022	30.570564	-9.383253	116.499031	33.952873	26.492361	118.542084	32.2617185	8.554554	117.5205575	-78.9130745	19.083934	110.0934865
-33.458797	-1.466803	113.974167	-23.253956	13.878957	113.694046	30.584175	-9.378895	115.314972	33.857182	26.414944	117.35482	32.2206785	8.5180245	116.334896	-78.7285905	19.2398895	111.053196
-35.405609	-0.078652	113.739441	-23.204332	13.953616	113.449875	30.474953	-9.249309	113.8806	33.721554	26.433308	116.229034	32.0982535	8.5919995	115.054817	-78.5069175	19.3152325	111.844933
-37.29034	1.370993	113.47818	-23.159966	14.051575	113.15155	30.372868	-9.147499	112.600914	33.524727	26.48699	115.066124	31.9487975	8.6697455	113.833519	-78.2687295	19.4334045	112.469581
-39.135521	2.897499	113.268982	-23.102852	14.136741	112.786064	30.343447	-9.028218	111.229301	33.382042	26.479763	113.733315	31.8627445	8.7257725	112.481308	-78.0684485	19.5477095	113.09082
-40.929649	4.497152	113.064064	-22.9963	14.209883	112.34391	30.201738	-8.885199	109.934952	33.097744	26.568136	112.72435	31.649741	8.8414685	111.329651	-77.642341	19.5782975	113.358169
-43.390118	7.021181	113.011108	-22.934576	14.264371	112.04847	30.218702	-8.798208	108.656845	32.953053	26.451174	111.468613	31.5858775	8.826483	110.062729	-77.4550295	19.702259	114.034211
-44.935783	8.739747	113.061508	-22.874966	14.290836	111.81778	30.174246	-8.800089	107.825645	32.974606	26.329433	110.427353	31.574426	8.764672	109.126499	-77.324358	19.817	114.509061
-46.39394	10.487253	113.106941	-22.817255	14.303406	111.421753	30.079491	-8.836614	106.585625	32.998207	26.203316	108.903297	31.538849	8.683351	107.744461	-77.173359	19.923461	115.099045
-47.753201	12.267706	113.028923	-22.670881	14.376171	110.811081	29.884403	-8.840852	105.075417	32.659115	26.048269	106.865479	31.271759	8.6037085	105.970448	-76.613521	20.1486335	115.651714
-48.894543	14.117808	113.048576	-22.473209	14.505394	109.893059	29.630783	-8.957295	103.816696	31.739601	25.787962	104.353607	30.685192	8.4153335	104.0851515	-75.63161	20.5954545	115.7009665
-49.887165	15.987645	112.752953	-22.336439	14.738276	108.692802	29.315582	-8.910355	102.248642	30.621195	25.753632	101.366661	29.9683885	8.4216385	101.8076515	-74.6412665	21.0549135	115.5779525
-50.779747	17.908918	112.339821	-22.295496	15.00845	107.211563	28.615257	-8.353782	99.603386	29.778845	26.166618	98.426796	29.197051	8.906418	99.015091	-73.788043	21.110482	115.408035
-51.749844	20.758215	111.349976	-22.315767	15.479107	104.838608	26.557232	-7.41187	95.683846	28.533342	27.28714	94.53569	27.545287	9.937635	95.109768	-72.176821	21.020579	114.567448
-52.361977	22.649479	110.512123	-22.580721	15.823966	103.431808	25.294416	-6.317946	93.496437	27.486202	27.960173	92.759178	26.390309	10.8211135	93.1278075	-71.551751	20.8268185	113.7358085
-52.792561	24.556639	109.607712	-23.038944	16.10462	102.200615	24.531513	-5.479522	91.673065	26.656672	28.570086	91.808006	25.5940925	11.545282	91.7405355	-71.6719805	20.663958	112.6606945
-53.030514	26.37862	108.669579	-23.548832	16.337166	101.024994	23.765942	-4.955426	90.470482	26.204464	29.078665	91.308403	24.985203	12.0616195	90.8894425	-72.082867	20.6127125	111.1605455
-53.032406	28.16864	107.728828	-24.020979	16.530886	99.935661	22.929296	-4.356239	89.654587	25.816149	29.494576	91.013489	24.3727225	12.5691685	90.334038	-72.4146805	20.4926035	109.537284
-52.797985	29.869675	106.840263	-24.580891	16.730423	98.937698	22.289995	-3.910114	88.992447	25.412556	29.90382	90.860382	23.8512755	12.996853	89.9264145	-73.0130575	20.463993	107.9489815
-52.301361	31.475609	106.084763	-25.088749	16.870766	97.982353	21.861174	-3.622937	88.394424	25.032307	30.225775	90.779366	23.4467405	13.301419	89.586895	-73.6242385	20.440113	106.377811
-51.141201	33.695335	104.942963	-25.812113	17.187344	96.76123	21.323423	-3.564563	87.525101	24.437281	30.624231	90.678513	22.880352	13.529834	89.101807	-74.504578	20.844854	104.420653
-50.118523	35.074028	104.16497	-26.280281	17.461573	96.178253	21.163059	-3.577932	86.942802	24.113247	30.814943	90.512047	22.638153	13.6185055	88.7274245	-75.198715	21.3046405	103.6290815
-48.87706	36.303753	103.413246	-26.671881	17.699532	95.611519	21.047195	-3.406489	86.413307	23.903498	31.060368	90.284203	22.4753465	13.8269395	88.348755	-75.8191085	21.5721245	102.874283
-47.411873	37.383839	102.610519	-27.03257	17.940039	95.048325	20.88936	-3.121676	85.966476	23.676222	31.370878	90.080055	22.282791	14.124601	88.0232655	-76.347931	21.755477	102.0733845
-45.754234	38.377632	101.721466	-27.330471	18.198923	94.561943	20.716311	-2.821758	85.538788	23.445501	31.658571	89.90596	22.080906	14.4184065	87.722374	-76.741848	21.9794395	101.401512
-44.004395	39.218227	100.744011	-27.630344	18.427786	94.040497	20.528749	-2.489483	85.208252	23.289412	31.911251	89.704491	21.9090805	14.710884	87.4563715	-77.1697685	22.144688	100.6246225
-42.006603	39.971817	99.697792	-27.912601	18.644676	93.602684	20.298914	-2.182703	85.085938	23.16568	32.144474	89.596985	21.732297	14.9808855	87.3414615	-77.557499	22.3084665	99.8639065
-38.6409	40.789753	98.154266	-28.233837	18.858082	93.133522	20.065971	-1.893598	85.4935	23.059793	32.140358	89.858269	21.562882	15.12338	87.6758845	-78.030556	22.592784	98.5911595
-36.248989	41.121258	97.282013	-28.49741	18.895521	93.107895	20.268961	-1.75588	86.262146	23.309465	31.914461	90.527847	21.789213	15.0792905	88.3949965	-78.784033	22.7117515	97.8207935
-33.609692	41.302277	96.572525	-28.813234	18.854132	93.279869	20.77833	-1.898106	87.552231	23.770458	31.575813	91.925011	22.274394	14.8388535	89.738621	-79.900862	22.8694105	96.821117
-30.945179	41.261692	96.240997	-29.13591	18.777269	93.683586	21.69668	-2.400027	88.94635	24.434332	31.402081	94.142441	23.065506	14.501027	91.5443955	-81.337326	23.053511	95.8227765
-28.068283	41.018356	96.251793	-29.382185	18.625042	94.253471	22.681988	-3.119378	90.544281	25.414705	31.06212	96.803741	24.0483465	13.971371	93.674011	-82.8127165	23.278713	94.832931
-25.105753	40.681656	96.632698	-29.60907	18.527422	94.974075	23.421936	-3.714839	92.449966	26.504751	30.803993	99.639252	24.9633435	13.544577	96.044609	-84.1814835	23.510267	93.903541
-22.074375	40.162514	97.299667	-29.70793	18.320145	95.645676	23.763683	-4.276093	94.529762	27.613232	30.541739	102.247223	25.6884575	13.132823	98.3884925	-85.1043175	23.507467	92.9028595
-17.461248	39.157345	98.249367	-29.524643	18.01688	96.11924	23.561169	-4.857298	97.594475	28.965202	30.229893	105.231239	26.2631855	12.6862975	101.412857	-85.3124715	23.3474625	90.825623
-14.440462	38.47176	98.569412	-29.318443	17.979191	96.056496	23.73007	-5.329249	98.877098	29.513771	30.028761	106.672966	26.6219205	12.349756	102.775032	-85.2588065	23.608626	89.33796
-11.466741	37.730019	98.719009	-28.962479	17.947754	95.760162	24.112637	-5.565522	99.728462	29.854033	29.718229	107.73243	26.983335	12.0763535	103.730446	-84.908293	23.8191545	87.789878
-8.608987	36.96302	98.929169	-28.523106	18.003466	95.431618	24.608625	-5.829715	100.299095	30.175108	29.39941	108.631226	27.3918665	11.7848475	104.4651605	-84.4380785	24.2220845	86.3980755
-5.802009	36.043404	99.246315	-28.003513	18.022234	95.158875	25.076788	-6.080371	100.841736	30.589273	29.204384	109.473778	27.8330305	11.5620065	105.157757	-83.8400565	24.4824615	85.159993
-3.145795	35.079739	99.806107	-27.428066	17.996267	94.965752	25.489765	-6.279521	101.719536	31.177977	29.095108	110.385666	28.333871	11.4077935	106.052601	-83.190003	24.5847405	83.878903
-0.681157	34.032093	100.62207	-26.897154	17.982502	94.947029	26.035742	-6.517597	102.591446	31.804298	29.097954	111.455643	28.92002	11.2901785	107.0235445	-82.714328	24.6748255	82.8705135
2.679228	32.385601	101.87986	-26.195049	17.996309	94.870476	26.804399	-6.694301	103.69043	32.721962	29.168098	112.962723	29.7631805	11.2368985	108.3265765	-82.1532785	24.7557195	81.4143755
4.727106	31.195337	102.507294	-25.727589	18.058966	94.610817	27.218935	-6.66678	104.294502	33.263031	29.16325	113.712105	30.240983	11.248235	109.0033035	-81.696161	24.869697	80.2183305
6.561084	30.009779	102.977646	-25.221613	18.164116	94.234505	27.665562	-6.700344	104.796051	33.70372	29.152033	114.481972	30.684641	11.2258445	109.6390115	-81.127867	25.1023875	78.8299985
8.210763	28.750607	103.406143	-24.740305	18.274059	93.768929	28.157017	-6.695072	105.057121	34.024071	29.283861	115.023872	31.090544	11.2943945	110.0404965	-80.571154	25.2537235	77.4973615
9.657941	27.431187	103.593384	-24.261021	18.349072	93.17524	28.541903	-6.688474	105.162155	34.348232	29.303604	115.278114	31.4450675	11.307565	110.2201345	-79.9671095	25.390579	76.1303455
10.912451	26.06444	103.598061	-23.765583	18.407198	92.393715	28.87302	-6.724802	105.110046	34.645596	29.290693	115.557884	31.759308	11.2829455	110.333965	-79.290474	25.5314505	74.453465
12.293388	24.512815	103.291641	-23.228756	18.433268	91.545097	29.233789	-6.812158	104.907486	34.878956	29.331347	115.478577	32.0563725	11.2595945	110.1930315	-78.5138845	25.6069415	72.8971625
13.257177	22.424644	102.66124	-22.393167	18.482603	90.097984	29.8053	-6.843792	104.197899	35.193634	29.232243	115.179977	32.499467	11.1942255	109.688938	-77.285801	25.7709805	70.50703
13.806561	20.909582	101.891434	-21.764786	18.521029	89.064262	30.245628	-6.839026	103.637543	35.359295	29.287329	114.805473	32.8024615	11.2241515	109.221508	-76.3320335	25.8179065	68.907016
14.202929	19.364939	100.941467	-21.102997	18.580086	88.072548	30.745703	-6.749957	102.943657	35.637138	29.22509	114.18718	33.1914205	11.2375665	108.5654185	-75.3974145	25.9226055	67.5796775
14.392063	17.804426	99.70858	-20.408764	18.659288	87.059837	31.290413	-6.588895	102.087112	35.904003	29.213377	113.497505	33.597208	11.312241	107.7923085	-74.414736	26.006335	66.3273655
14.427447	16.218674	98.231422	-19.938751	18.86124	86.278381	31.858276	-6.41646	101.146568	36.15799	29.209005	112.400291	34.008133	11.3962725	106.7734295	-73.885635	26.3262075	65.7833325
14.250003	14.580162	96.589523	-18.949873	18.874235	85.223068	32.48315	-6.196817	100.192406	36.234982	29.206547	111.513969	34.359066	11.504865	105.8531875	-72.258812	26.243605	64.5929485
13.746038	12.925792	95.17012	-18.216358	18.92971	84.675415	33.091824	-6.040776	99.573547	36.313293	29.209379	110.841988	34.7025585	11.5843015	105.2077675	-71.1352745	26.2751185	64.1430625
12.217341	10.2409	93.760887	-17.383701	18.953991	84.849014	34.012428	-5.98046	99.351715	36.858101	29.305304	109.737953	35.4352645	11.662422	104.544834	-70.2026665	26.24556	65.153194
10.709863	8.426259	93.240807	-17.014612	18.88238	85.432831	34.49921	-6.070654	99.461441	37.188984	29.417229	109.255348	35.844097	11.6732875	104.3583945	-69.873321	26.0914725	66.5072675
8.872735	6.578427	92.907501	-16.761644	18.721901	86.212517	34.855003	-6.21127	99.562607	37.501839	29.410822	108.686066	36.178421	11.599776	104.1243365	-69.701709	25.844026	68.3006975
6.769528	4.717984	92.679039	-16.622107	18.533129	87.029419	35.080917	-6.434636	99.617264	37.633537	29.227135	108.293663	36.357227	11.3962495	103.9554635	-69.601441	25.6700085	70.1033745
4.424691	2.889204	92.538322	-16.579491	18.295126	87.800995	35.178818	-6.707912	99.659714	37.74514	28.992483	107.855988	36.461979	11.1422855	103.757851	-69.620961	25.4479665	71.844139
1.8476	1.088669	92.306534	-16.577677	18.068848	88.460152	35.210983	-7.005822	99.518753	37.842499	28.809422	107.313576	36.526741	10.9018	103.4161645	-69.682095	25.235896	73.5041395
-0.843363	-0.685125	91.961815	-16.533173	17.854496	88.982384	35.223282	-7.196526	99.04435	37.900867	28.751925	106.481537	36.5620745	10.7776995	102.7629435	-69.6284205	24.9312925	75.2018245
-5.154563	-3.155681	91.599297	-16.386814	17.719578	89.680992	35.348816	-7.320014	98.009613	38.096657	28.656736	104.651855	36.7227365	10.668361	101.330734	-69.4963645	24.770795	78.03125
-8.198757	-4.668311	91.678757	-16.315231	17.71594	90.276894	35.442383	-7.230341	97.270645	38.147346	28.693693	103.235222	36.7948645	10.731676	100.2529335	-69.4253265	24.700204	80.3008545
-11.390593	-6.062166	92.091621	-16.24227	17.745558	90.97937	35.542305	-7.100426	96.581718	38.038128	28.69492	101.799866	36.7902165	10.797247	99.190792	-69.2747565	24.693869	82.767948
-14.624594	-7.367873	92.728371	-16.174475	17.817518	91.684158	35.548691	-7.048075	95.868637	37.901711	28.635756	100.171234	36.725201	10.7938405	98.0199355	-69.074151	24.8411955	85.3483805
-17.966314	-8.566092	93.49482	-16.101322	17.883596	92.273117	35.446732	-6.968688	94.871292	37.831894	28.581985	98.276253	36.639313	10.8066485	96.5737725	-68.841957	24.9605435	87.9724615
-21.229078	-9.68228	94.251205	-16.013895	17.956881	92.608818	35.271149	-6.917894	93.721436	37.551422	28.586775	96.166626	36.4112855	10.8344405	94.944031	-68.4390755	25.0793215	90.273605
-24.462765	-10.672775	95.025627	-15.955164	18.005138	92.781311	34.963821	-7.027714	93.04554	36.7649	28.405268	94.096596	35.8643605	10.688777	93.571068	-67.7746885	25.321499	91.991554
-29.285992	-11.956139	96.440582	-16.139223	18.088591	92.90123	34.584259	-7.286768	92.924072	35.571728	27.524042	91.375107	35.0779935	10.118637	92.1495895	-67.3564395	26.058545	93.6528705
-32.368523	-12.662162	97.595367	-16.325315	18.146852	92.918236	34.399429	-7.38559	92.87812	34.914295	26.781452	89.72216	34.656862	9.697931	91.30014	-67.307492	26.595773	94.536332
-35.321953	-13.175745	99.115524	-16.486187	18.150892	92.880196	33.898849	-7.322934	92.83651	34.197853	26.072083	88.100449	34.048351	9.3745745	90.4684795	-67.020725	26.9272095	95.2919125
-38.1628	-13.585432	100.709488	-16.666168	18.017807	92.783302	33.415001	-7.187487	92.527832	33.605991	25.419676	86.364021	33.510496	9.1160945	89.4459265	-66.842832	26.9195195	96.1206775
-40.851486	-13.887456	102.049065	-16.892912	17.757965	92.51931	32.979141	-7.121261	91.697205	32.870426	24.60981	84.416565	32.9247835	8.7442745	88.056885	-66.7106075	26.7716555	96.981735
-43.518044	-14.123504	103.097878	-17.178066	17.340794	92.070129	32.454597	-7.335411	90.597496	32.097992	23.836054	82.38871	32.2762945	8.2503215	86.493103	-66.6324265	26.4312665	97.647155
-44.401821	-13.744523	103.873337	-17.486195	16.789112	91.494644	31.921846	-7.840811	89.263603	31.322664	23.102154	80.408348	31.622255	7.6306715	84.8359755	-66.594645	25.9475525	98.1533125
-43.344391	-12.446272	103.153465	-17.940145	15.745685	90.516411	30.983118	-8.684401	86.946831	30.222649	22.088894	77.602783	30.6028835	6.7022465	82.274807	-66.4831735	24.7891235	98.758015
-43.322632	-11.568463	102.433357	-18.276697	15.090127	89.792877	30.449066	-9.192799	85.395256	29.555372	21.563118	75.914154	30.002219	6.1851595	80.654705	-66.555613	23.9950945	98.931049
-42.860619	-10.453729	101.611008	-18.620565	14.590569	89.113625	29.948595	-9.466527	83.896744	28.968683	21.22632	74.414162	29.458639	5.8798965	79.155453	-66.699769	23.3012415	99.071797
-42.15102	-9.194322	100.774475	-18.982397	14.167933	88.553841	29.556931	-9.860972	82.570114	28.420586	21.04558	73.160652	28.9887585	5.592304	77.865383	-66.9535525	22.743562	99.242299
-41.240013	-7.701348	99.817993	-19.327831	13.852608	88.065109	29.168955	-10.0007	81.353226	27.846977	20.955019	71.993004	28.507966	5.4771595	76.673115	-67.163628	22.2280565	99.457103
-40.17009	-6.077323	98.580536	-19.645767	13.644518	87.616196	28.819639	-10.045364	80.243797	27.191235	20.888931	70.881248	28.005437	5.4217835	75.5625225	-67.296971	21.8672525	99.6698695
-38.882904	-4.152042	97.353035	-19.987225	13.484515	87.196243	28.449345	-10.055453	79.293335	26.56855	20.90073	69.899483	27.5089475	5.4226385	74.596409	-67.4833975	21.5463915	99.796077
-36.600723	-1.035705	94.999191	-20.566183	13.211756	86.671196	27.968206	-10.092811	78.130074	25.776964	21.016287	69.301163	26.872585	5.461738	73.7156185	-68.004951	20.961774	99.6267735
-34.85527	1.225146	93.224632	-20.99535	12.970799	86.524498	27.650028	-10.047434	77.84684	25.670307	21.41519	69.900345	26.6601675	5.683878	73.8735925	-68.6508675	20.25772	99.1754035
-32.901142	3.587314	91.441536	-21.421381	12.752788	86.633911	27.583467	-10.254592	78.148186	26.171339	21.907026	71.415527	26.877403	5.826217	74.7818565	-69.720165	19.679359	98.4859655
-30.597511	6.185711	89.932877	-21.760584	12.547374	87.01889	27.699577	-10.225619	79.110313	26.962036	22.508444	73.863373	27.3308065	6.1414125	76.486843	-70.8519745	18.9533355	97.550937
-27.967691	9.010766	88.874802	-21.991398	12.438749	87.738243	27.924168	-10.401966	80.812141	27.808434	23.323784	77.308746	27.866301	6.460909	79.0604435	-71.849097	18.416589	96.4160425
-25.473864	11.605525	88.723778	-22.262135	12.382058	88.889229	28.25292	-10.471193	83.381546	29.020823	24.403675	81.738976	28.6368715	6.966241	82.560261	-73.1611415	17.797875	95.218197
-27.155611	12.161088	90.851852	-22.506447	12.436303	90.46949	28.754135	-10.513509	86.661629	30.596384	25.442146	86.841965	29.6752595	7.4643185	86.751797	-74.6881535	17.4082875	94.187183
-29.430061	12.881708	93.152596	-22.682459	12.696338	93.283035	29.440645	-10.58374	91.698441	32.676178	26.615223	94.53096	31.0584115	8.0157415	93.1147005	-76.4233295	17.3769345	93.4513695
-30.913502	13.433798	94.81678	-22.576214	12.983211	95.164246	29.673866	-10.550498	94.312935	33.570263	27.027693	98.722061	31.6220645	8.2385975	96.517498	-76.7744925	17.7278245	93.810994
-32.303226	13.952909	95.877609	-22.286636	13.353579	96.581093	29.80319	-10.426246	96.036018	34.309307	27.10343	101.829124	32.0562485	8.338592	98.932571	-76.6295205	18.368566	94.229615
-33.710629	14.508782	96.775146	-21.879608	13.769009	97.612083	29.895357	-10.164579	96.839806	34.766323	27.253788	104.242477	32.33084	8.5446045	100.5411415	-76.090056	18.9934135	94.6830245
-35.03022	14.985721	97.578506	-21.574024	14.216759	98.360077	29.917145	-9.819721	97.198997	35.33345	27.407572	105.663147	32.6252975	8.7939255	101.431072	-75.7733455	19.6395925	95.289082
-36.402431	15.437156	97.928879	-21.241993	14.730038	98.985146	30.020857	-9.353121	97.268448	35.902084	27.581715	106.571236	32.9614705	9.114297	101.919842	-75.4454565	20.345779	96.05045
-37.783478	15.716155	98.597893	-20.969112	15.256366	99.590889	30.161968	-8.789739	97.489731	36.092583	27.995876	107.288834	33.1272755	9.6030685	102.3892825	-75.0654995	20.9096635	96.7924955
-39.836655	15.896627	99.62394	-20.660982	16.026941	100.533989	30.453804	-8.044664	97.765282	36.577202	28.346466	107.26799	33.515503	10.150901	102.516636	-74.837467	21.902981	98.551342
-41.18623	15.822455	100.468781	-20.396618	16.430656	101.050079	30.547253	-7.591559	97.680962	36.561317	28.800249	106.935104	33.554285	10.604345	102.308033	-74.347521	22.256967	99.792125
-42.500767	15.564242	101.493179	-20.084044	16.649406	101.565979	30.605053	-7.299288	97.380241	36.456654	29.041019	106.051407	33.5308535	10.8708655	101.715824	-73.6989415	22.4279465	101.416134
-43.695	15.137643	102.711166	-19.772678	16.790686	102.054688	30.635887	-7.088474	96.97438	36.267044	28.979059	104.738495	33.4514655	10.9452925	100.8564375	-72.9968215	22.6360795	103.2529385
-44.844063	14.528327	103.971375	-19.405476	16.81786	102.572144	30.669807	-6.937534	96.444252	35.842522	28.914064	103.320908	33.2561645	10.988265	99.88258	-72.0671165	22.647455	105.261708
-45.838825	13.812884	105.316185	-19.065216	16.828272	103.008995	30.822018	-6.839263	96.04541	35.346157	28.802486	101.581718	33.0840875	10.9816115	98.813564	-71.2145195	22.6749325	107.204426
-46.745708	13.052942	106.358025	-18.730705	16.82589	103.13485	31.031946	-6.768703	95.656868	34.630535	28.71011	99.71981	32.8312405	10.9707035	97.688339	-70.2926505	22.6810765	108.581361
-47.835705	11.816447	107.397858	-18.264574	16.836185	102.860641	31.322197	-6.424407	94.942085	33.173138	28.562439	96.467621	32.2476675	11.069016	95.704853	-68.7768155	22.603354	110.016429
-48.386494	10.970189	107.827965	-18.038582	16.890799	102.42411	31.515711	-6.221937	94.46804	32.352726	28.342873	93.950867	31.9342185	11.060468	94.2094535	-68.0113825	22.72113	110.6387665
-48.832478	10.156477	108.12281	-17.884113	16.960291	101.739372	31.608986	-5.938293	93.837738	31.706615	28.259256	91.578247	31.6578005	11.1604815	92.7079925	-67.4260265	22.7601005	110.7707515
-49.080437	9.397089	108.296059	-17.8659	17.027027	101.052856	31.576141	-5.693166	93.149757	31.09375	28.105375	89.441071	31.3349455	11.2061045	91.295414	-67.0667455	22.8479495	110.810298
-49.177547	8.665786	108.357574	-17.999073	17.02397	100.442078	31.456434	-5.482751	92.588188	30.360371	28.020212	87.602165	30.9084025	11.2687305	90.0951765	-66.9065485	22.7792095	110.7889795
-49.176991	8.01163	108.283318	-18.249281	16.927507	99.901756	31.271473	-5.432776	92.121162	29.680611	27.847744	86.117142	30.476042	11.207484	89.119152	-66.974604	22.64753	110.68436
-48.997982	7.431156	108.090302	-18.515604	16.662655	99.438057	30.923212	-5.602819	91.635185	29.123661	27.528044	85.08783	30.0234365	10.9626125	88.3615075	-67.0546445	22.3626975	110.5146065
-48.461933	6.77527	107.527634	-19.106062	16.147839	98.949097	30.327993	-5.925766	91.209	28.48362	27.036703	84.323517	29.4058065	10.5554685	87.7662585	-67.6179305	21.7402095	110.1319355
-47.920174	6.508981	107.121025	-19.406448	15.744038	98.827515	30.088755	-6.294456	91.195732	28.228167	26.720589	84.326477	29.158461	10.2130665	87.7611045	-67.971357	21.2750095	109.8939255
-47.168777	6.442042	106.730965	-19.704754	15.354785	98.865356	29.982138	-6.721021	91.417351	28.082001	26.440407	84.628807	29.0320695	9.859693	88.023079	-68.4415775	20.849877	109.707633
-46.174355	6.543643	106.361137	-19.972433	15.007549	99.026894	29.893112	-7.065527	91.892654	27.988613	26.224279	85.176941	28.9408625	9.579376	88.5347975	-68.8857285	20.435722	109.5189905
-45.014717	6.810155	106.00679	-20.187727	14.652946	99.351128	29.865814	-7.35539	92.565262	28.02195	26.068024	86.09417	28.943882	9.356317	89.329716	-69.319336	19.949575	109.37254
-43.726082	7.248233	105.650414	-20.393377	14.311889	99.804832	29.880051	-7.639006	93.515305	28.229603	26.042366	87.50103	29.054827	9.20168	90.5081675	-69.841581	19.422098	109.1014965
-42.23925	7.832591	105.255936	-20.572977	13.967376	100.415337	30.026468	-7.919147	94.670738	28.491322	26.133099	89.554726	29.258895	9.106976	92.112732	-70.404849	18.827776	108.717942
-39.780693	9.022272	104.726234	-20.86293	13.404165	101.593338	30.216064	-8.299846	96.847771	29.154083	26.584669	93.594841	29.6850735	9.1424115	95.221306	-71.4109335	17.6659185	107.96537
-37.983948	10.017757	104.462479	-21.077732	13.054377	102.457893	30.326593	-8.527618	98.423042	29.711899	26.98274	96.676437	30.019246	9.227561	97.5497395	-72.17471	16.881193	107.3660465
-36.083939	11.173986	104.415382	-21.331121	12.793369	103.365913	30.442354	-8.719392	99.927727	30.25679	27.368599	99.757462	30.349572	9.3246035	99.8425945	-73.011814	16.2621345	106.8892315
-34.098862	12.447264	104.521965	-21.566257	12.579225	104.17334	30.525965	-8.819369	101.221825	30.774979	27.645763	102.616844	30.650472	9.413197	101.9193345	-73.782986	15.745253	106.4273455
-32.017471	13.798104	104.713379	-21.789881	12.418452	104.84687	30.55831	-8.713571	102.032745	31.360003	27.84659	104.996384	30.9591565	9.5665095	103.5145645	-74.5389185	15.2703945	106.1791755
-29.913784	15.220714	104.889549	-21.932541	12.333624	105.256889	30.552132	-8.547791	102.327095	31.894594	27.923891	106.679115	31.223363	9.68805	104.503105	-75.088445	14.979198	106.010673
-27.722412	16.779924	105.081703	-21.997261	12.47614	105.374084	30.52953	-8.240726	102.058205	32.136921	27.922428	107.729897	31.3332255	9.840851	104.894051	-75.3277475	15.111429	105.854117
-24.44561	19.070049	105.239502	-22.007214	12.852783	105.265404	30.423456	-7.606033	101.168884	32.390732	27.97912	108.218597	31.407094	10.1865435	104.6937405	-75.421522	15.5190225	105.8370675
-22.281055	20.548466	105.227112	-21.947929	13.185267	105.075249	30.332323	-7.172575	100.479271	32.412956	28.131622	108.295403	31.3726395	10.4795235	104.387337	-75.2684975	15.8910105	105.763161
-20.071377	21.939531	105.316902	-21.958971	13.489634	104.927681	30.226469	-6.837466	100.211044	32.512966	28.341652	108.256081	31.3697175	10.752093	104.2335625	-75.2876595	16.227175	105.6217995
-17.793856	23.245222	105.337669	-22.026327	13.751331	104.854988	30.19169	-6.613974	100.249992	32.520901	28.657955	108.31337	31.3562955	11.0219905	104.281681	-75.4089495	16.4806715	105.428295
-15.561335	24.483849	105.310799	-22.146255	13.911565	104.826942	30.170324	-6.42098	100.645355	32.434814	28.897264	108.465279	31.302569	11.238142	104.555317	-75.595079	16.584988	105.098567
-13.296472	25.550806	105.572723	-22.261744	13.989075	105.009972	30.220493	-6.34548	101.668503	32.154125	29.043324	108.995201	31.187309	11.348922	105.331852	-75.710797	16.629228	104.688092
-11.064372	26.469728	106.275246	-22.406889	13.885325	105.591835	30.329245	-6.425501	103.305145	31.758101	28.938669	110.718246	31.043673	11.256584	107.0116955	-75.857451	16.514066	104.1719745
-7.792278	27.555296	109.151505	-22.830111	13.33885	107.504951	30.53598	-6.960489	106.918037	31.815306	28.681612	115.733253	31.175643	10.8605615	111.325645	-76.835865	15.8171385	103.684257
-5.762205	28.154812	112.058167	-23.163015	12.853393	109.018219	30.658472	-7.227908	109.12101	32.086281	28.437454	120.009148	31.3723765	10.604773	114.565079	-77.6984065	15.102013	103.471359
-3.833822	28.61717	115.12542	-23.257267	12.315895	110.135651	30.389633	-7.286925	110.56385	32.738312	27.930338	123.527885	31.5639725	10.3217065	117.0458675	-78.0785065	14.3100835	103.2254345
-1.940785	28.974449	117.937698	-23.443733	12.248544	110.871056	30.021338	-7.026798	111.735176	33.162991	27.356934	125.994301	31.5921645	10.165068	118.8647385	-78.4796305	14.33202	102.8773735
-0.143945	29.339314	120.445702	-23.653154	12.786029	111.585526	29.986099	-6.3635	113.141777	33.521294	27.308357	127.828011	31.7536965	10.4724285	120.484894	-79.0600045	15.0996295	102.686158
1.749946	29.592205	122.50956	-23.835911	13.643824	112.423813	30.105812	-5.69519	114.897743	33.876778	27.820635	129.709427	31.991295	11.0627225	122.303585	-79.663117	16.2249255	102.544041
3.320175	29.888435	124.450958	-23.945383	14.400226	113.273003	30.407312	-5.577454	116.724098	34.202991	28.396692	132.328979	32.3051515	11.409619	124.5265385	-80.1959175	17.390833	102.0194675
5.735479	29.877886	126.303162	-23.78861	14.964211	114.046204	30.782467	-6.020365	118.445549	34.450417	28.040272	133.676025	32.616442	11.0099535	126.060787	-80.193662	18.9184685	102.031621
7.349408	29.75181	126.557663	-23.523743	15.177309	114.09304	30.92334	-6.278147	118.941055	34.698677	27.813196	134.13797	32.8110085	10.7675245	126.5395125	-79.8584945	19.5870935	101.6465675
8.856928	29.403555	126.61319	-23.221443	15.32165	114.016975	31.084309	-6.368469	119.242859	35.056828	27.693071	134.488464	33.0705685	10.662301	126.8656615	-79.5134545	19.980999	101.1682885
10.154738	28.862888	126.656815	-23.098227	15.275155	113.965164	31.245958	-6.547833	119.74527	35.279854	27.551741	134.831696	33.262906	10.501954	127.288483	-79.45936	20.048356	100.641845
11.269263	27.982756	126.743065	-23.004665	15.179157	114.116714	31.484478	-6.959523	120.30381	35.37492	27.292643	135.046249	33.429699	10.16656	127.6750295	-79.439029	20.191754	100.5583985
12.031249	26.828611	126.605843	-22.899227	14.948016	114.327133	31.644682	-7.472074	120.927689	35.475533	26.899549	135.111221	33.5601075	9.7137375	128.019455	-79.3585615	20.1822945	100.634811
12.462921	25.52947	126.290039	-22.78883	14.724414	114.593269	31.785315	-8.001511	121.413216	35.674587	26.553709	135.082001	33.729951	9.276099	128.2476085	-79.307611	20.172729	100.9389295
12.937575	23.205944	125.603462	-22.586485	14.316241	114.825348	31.934526	-8.705894	122.037354	36.039371	26.034435	134.96199	33.9869485	8.6642705	128.499672	-79.1599185	19.9682115	101.151024
12.966529	21.404345	125.287079	-22.436903	14.003268	115.030609	32.085506	-9.275853	122.407555	36.240765	25.585007	134.929169	34.1631355	8.154577	128.668362	-79.0369415	19.851959	101.392856
12.867922	19.412964	124.86454	-22.312429	13.680095	115.228966	32.160896	-9.823069	122.72892	36.451908	25.131344	134.856995	34.306402	7.6541375	128.7929575	-78.93126	19.7060525	101.6649745
12.711221	17.290613	124.33709	-22.531002	13.594953	115.518745	32.249485	-10.408659	122.920776	36.619778	24.635324	134.652954	34.4346315	7.1133325	128.786865	-79.4966355	20.0765735	102.250625
12.002913	15.236229	123.765305	-22.588711	13.412173	115.620743	32.280056	-10.972897	122.987022	36.769176	24.152414	134.265015	34.524616	6.5897585	128.6260185	-79.702038	20.2345875	102.6154675
11.569064	12.907119	122.930565	-21.961464	12.861736	115.235123	32.2924	-11.543647	122.961494	36.953087	23.681694	133.72966	34.6227435	6.0690235	128.345577	-78.5456715	19.6544485	102.124669
10.994285	10.429885	122.066093	-21.85314	12.651284	115.15654	32.281971	-12.06579	122.978447	37.063931	23.301571	133.095657	34.672951	5.6178905	128.037052	-78.379231	19.6846775	102.276028
9.905786	6.577935	120.773933	-21.711224	12.409863	114.981911	32.385166	-12.665285	122.864059	37.149231	23.021185	131.784912	34.7671985	5.17795	127.3244855	-78.1896465	19.641776	102.6393365
9.040631	3.94528	119.721092	-21.607349	12.300654	114.665031	32.493046	-12.843008	122.562935	37.134529	23.047619	130.654678	34.8137875	5.1023055	126.6088065	-78.0284855	19.4990025	102.7212555
8.067515	1.32285	118.697914	-21.477116	12.20833	114.273849	32.655849	-12.938553	122.077385	36.951641	23.055775	129.525253	34.803745	5.058611	125.801319	-77.757977	19.358049	102.746379
7.007874	-1.448211	117.698357	-21.796469	12.40224	114.054176	32.806736	-13.022086	121.552399	36.841251	22.98097	128.09494	34.8239935	4.979442	124.8236695	-78.4169315	19.825038	103.2846825
5.841953	-4.259259	116.851639	-21.403944	12.136452	113.388931	32.967335	-13.160172	120.8545	36.537857	22.882919	126.794395	34.752596	4.8613735	123.8244475	-77.560484	19.4115305	102.9534145
4.571368	-7.051193	116.109512	-21.218105	11.927073	112.796059	33.104218	-13.417035	120.215515	36.336769	22.725626	125.2584	34.7204935	4.6542955	122.7369575	-77.1567035	19.1998505	102.8551605
3.276641	-9.919394	115.44474	-21.041231	11.689584	112.23497	33.182854	-13.645225	119.623779	36.107994	22.519251	123.891365	34.645424	4.437013	121.757572	-76.727886	18.942155	102.712368
1.427665	-14.389537	114.953438	-20.821718	11.312922	111.515953	33.303402	-14.117379	118.918571	35.338718	22.430782	122.198914	34.32106	4.1567015	120.5587425	-75.964496	18.4691425	102.4731635
-0.070223	-17.179567	114.933777	-20.728367	11.092922	111.065842	33.325878	-14.35673	118.616211	35.144634	22.173498	120.986847	34.235256	3.908384	119.801529	-75.69199	18.27746	102.330155
-1.858931	-19.69544	115.276573	-20.653774	10.869755	110.649559	33.3326	-14.573889	118.352104	35.075882	21.961168	119.691635	34.204241	3.6936395	119.0218695	-75.511789	18.0458705	102.2772485
-3.401925	-22.252838	115.552307	-20.613333	10.76438	110.166336	33.333534	-14.537822	117.899857	35.14809	21.738995	118.10701	34.240812	3.6005865	118.0034335	-75.467478	17.9281735	102.3292385
-4.861359	-24.702702	115.859245	-20.497864	10.714479	109.618721	33.403595	-14.45886	117.47496	35.048439	21.304758	115.862831	34.226017	3.422949	116.6688955	-75.221745	18.006009	102.5685465
-6.32431	-27.032629	116.396179	-20.367867	10.807309	108.931694	33.559372	-14.102263	116.867867	34.297337	20.711206	112.814178	33.9283545	3.3044715	114.8410225	-74.6640885	18.3101465	103.0223655
-7.308164	-27.584835	116.906448	-20.250235	10.962875	107.99472	33.820328	-13.680402	115.680038	33.027424	20.1973	109.272705	33.423876	3.258449	112.4763715	-73.924346	18.667301	103.5130685
-7.761903	-25.149929	115.970764	-20.176455	10.795468	106.331146	34.101826	-13.55775	113.482498	32.319965	19.68239	105.175957	33.2108955	3.06232	109.3292275	-73.5638055	18.528616	103.3330645
-8.19138	-23.52173	115.471817	-20.259697	10.368116	105.764679	33.866615	-13.723636	112.752983	32.291451	19.236555	103.662514	33.079033	2.7564595	108.2077485	-73.598427	17.9797725	103.3216095
-8.436626	-21.94957	114.195442	-20.276775	9.924581	105.157974	33.784695	-14.02162	111.891258	32.198643	18.806347	102.269318	32.991669	2.3923635	107.080288	-73.545219	17.4567985	103.23566
-9.09408	-20.229734	112.449265	-20.282389	9.512467	104.401657	33.638237	-14.147467	110.610092	32.092888	18.606916	101.116386	32.8655625	2.2297245	105.863239	-73.4303405	16.7952095	102.940075
-9.717246	-18.585762	111.257088	-20.455168	9.197829	103.951141	33.490059	-14.265018	109.991394	31.94775	18.555405	100.580231	32.7189045	2.1451935	105.2858125	-73.6292405	16.2504645	102.6164695
-10.389871	-16.81588	110.149345	-20.769226	8.94357	103.806099	33.296917	-14.342976	109.729576	31.855986	18.705875	100.87867	32.5764515	2.1814495	105.304123	-74.1149035	15.7056905	102.308075
-11.090823	-14.740595	109.235748	-21.091387	8.756453	103.894653	33.084843	-14.42793	109.684052	31.78941	18.998636	101.70208	32.4371265	2.285353	105.693066	-74.6199005	15.227553	102.09624
-12.172016	-11.217595	108.14222	-21.537941	8.583735	104.434029	32.682716	-14.618012	109.828171	31.705894	19.629869	103.794434	32.194305	2.5059285	106.8113025	-75.270187	14.6615415	102.0567555
-12.939451	-8.641236	107.607758	-21.827105	8.458419	105.015205	32.401211	-14.833524	110.078133	31.77116	20.068132	105.76062	32.0861855	2.617304	107.9193765	-75.7403955	14.299534	102.1110335
-13.665298	-5.945949	107.263695	-22.098475	8.345741	105.716599	32.036304	-15.116483	110.317146	32.037014	20.394962	107.992149	32.036659	2.6392395	109.1546475	-76.233609	14.0522425	102.2785505
-14.433093	-3.118682	107.095337	-22.342905	8.184325	106.495026	31.647327	-15.494472	110.532425	32.384613	20.568361	110.431549	32.01597	2.5369445	110.481987	-76.70178	13.8317055	102.508065
-15.271846	-0.207263	107.22464	-22.584021	8.018826	107.312775	31.246801	-15.826659	110.627617	32.818882	20.447908	112.785355	32.0328415	2.3106245	111.706486	-77.2008835	13.7270275	102.919064
-16.183741	2.74503	107.536446	-22.818272	8.044646	107.978455	30.795769	-15.957673	110.444847	33.529114	20.147566	114.389847	32.1624415	2.0949465	112.417347	-77.7989855	13.9943455	103.539563
-17.075558	5.799213	107.800987	-23.052488	8.275806	108.285843	30.092552	-15.513201	110.093834	33.509212	19.996243	115.523849	31.800882	2.241521	112.8088415	-77.905858	14.310091	103.7628445
-18.670862	10.265874	108.676208	-23.427399	9.012823	108.850693	29.584253	-14.73231	109.970451	33.275032	20.01589	117.631172	31.4296425	2.64179	113.8008115	-78.2844405	15.383856	103.9005745
-19.625942	12.940051	109.635353	-23.626139	9.377057	109.410812	29.274139	-14.332779	110.529175	32.908611	20.306608	119.403564	31.091375	2.9869145	114.9663695	-78.343653	15.7671995	103.8552545
-20.851805	15.597984	110.576736	-23.879776	9.930496	109.93396	29.014143	-13.871927	110.807381	32.909115	20.54541	120.198761	30.961629	3.3367415	115.503071	-78.721181	16.5242505	104.364849
-22.041447	18.260592	111.13131	-23.906651	10.561008	110.201202	29.267672	-13.349456	110.536385	33.00172	20.792175	120.392319	31.134696	3.7213595	115.464352	-78.947998	17.4006565	104.938052
-23.25779	20.653143	111.706223	-23.984104	11.12964	110.509094	29.14673	-12.810646	110.691193	32.896206	21.202711	120.89106	31.021468	4.1960325	115.7911265	-78.989676	18.0632475	105.2270615
-24.650911	22.889626	112.43615	-24.064194	11.575806	110.979225	29.095272	-12.476909	111.034538	32.899632	21.534515	121.365486	30.997452	4.528803	116.200012	-79.12584	18.622809	105.758438
-26.054741	24.932476	112.976563	-24.160395	11.874022	111.26236	29.092085	-12.198452	111.113525	32.89455	21.795723	121.442238	30.9933175	4.7986355	116.2778815	-79.3141075	18.9494085	106.2468385
-28.248301	27.726665	113.556648	-24.117331	12.259727	111.561157	28.6884	-11.629857	111.345207	32.562557	22.487778	121.517822	30.6254785	5.4289605	116.4315145	-78.8601405	19.0904935	106.6907995
-29.816299	29.385155	113.924683	-24.166111	12.54981	111.848915	28.757891	-11.238233	111.46579	32.876961	22.806797	121.198738	30.817426	5.784282	116.332264	-79.149648	19.315338	107.365566
-31.443531	30.879766	114.121376	-24.209776	12.888135	112.074265	28.815651	-10.890536	111.512711	32.83778	23.302456	120.875671	30.8267155	6.20596	116.194191	-79.2462675	19.57031	107.954339
-33.088039	32.249977	114.217529	-24.192234	13.148716	112.118744	28.880783	-10.534107	111.39077	32.78754	23.769251	120.348633	30.8341615	6.617572	115.8697015	-79.2186295	19.67986	108.3677865
-34.718052	33.502914	114.246643	-24.383276	13.578465	112.266853	28.940264	-10.14728	111.091354	32.764206	24.242512	119.692764	30.852235	7.047616	115.392059	-79.618787	20.109314	109.141647
-36.533772	34.553127	114.290359	-24.32885	13.914654	112.224792	29.011806	-9.69683	110.682846	32.699902	24.742224	119.105316	30.855854	7.522697	114.894081	-79.513554	20.306611	109.555503
-38.534832	35.607235	114.508423	-24.293213	14.260379	112.166893	29.110327	-9.164333	110.190872	32.652657	25.264168	118.555359	30.881492	8.0499175	114.3731155	-79.467918	20.4708405	109.9606705
-41.208595	36.693832	114.660248	-24.257328	14.725172	112.091827	29.201889	-8.4273	109.521545	32.596432	25.985813	117.869606	30.8991605	8.7792565	113.6955755	-79.4138165	20.6710875	110.4880785
-42.954712	37.200459	114.86422	-24.195137	15.009748	112.062561	29.282629	-7.919542	108.983185	32.633255	26.429234	117.495644	30.957942	9.254846	113.2394145	-79.348216	20.76465	110.8857075
-44.781635	37.559555	115.176735	-24.266573	15.419537	112.084541	29.31978	-7.464953	108.463882	32.738976	26.926884	117.08548	31.029378	9.7309655	112.774681	-79.562524	21.1081085	111.394401
-46.500755	37.756229	115.440323	-23.997831	15.55739	111.895012	29.3661	-6.93645	107.812843	32.869968	27.389511	116.654457	31.118034	10.2265305	112.23365	-79.113696	20.8882495	111.556374
-48.209179	37.764854	115.880775	-23.850397	15.795924	111.899734	29.381737	-6.426705	107.12011	33.011227	27.882517	116.113327	31.196482	10.727906	111.6167185	-78.897276	20.863942	112.1827495
-49.818386	37.51963	116.608177	-23.546045	16.060028	112.079666	29.408554	-5.998111	106.440796	32.786961	28.545549	115.502563	31.0977575	11.273719	110.9716795	-78.1898475	20.846337	113.1876525
-51.135509	36.906132	117.525864	-23.209661	16.290968	112.412956	29.565262	-5.451771	105.751953	33.171459	28.929937	114.469681	31.3683605	11.739083	110.110817	-77.7876825	20.842853	114.715095
-53.472172	36.147758	118.835297	-22.645578	16.61735	113.006058	29.916534	-4.896056	105.00457	33.182064	29.669153	113.33419	31.549299	12.3865485	109.16938	-76.840455	20.8481515	116.842736
-54.378845	35.087082	119.591797	-22.237263	16.818264	113.333046	30.102566	-4.747153	104.773758	32.990635	30.219273	112.75264	31.5466005	12.73606	108.763199	-76.0211265	20.900468	117.902893
-56.054676	34.518745	119.878944	-21.98955	16.953983	113.525703	30.318413	-4.661627	104.666016	33.17305	30.545292	112.057602	31.7457315	12.9418325	108.361809	-75.7248315	20.9661335	118.689597
-57.230293	33.543129	119.973228	-21.760561	17.112608	113.530876	30.529257	-4.735811	104.571533	33.298752	30.847284	111.514519	31.9140045	13.0557365	108.043026	-75.4351265	21.1694795	119.018726
-58.012115	32.417057	119.948601	-21.675066	17.227636	113.446198	30.692677	-4.894803	104.459511	33.329773	31.149445	111.010933	32.011225	13.127321	107.735222	-75.361357	21.327951	119.157174
-58.552479	31.111971	119.838402	-21.635735	17.291607	113.233719	30.744171	-5.114803	104.295006	33.293159	31.39588	110.353104	32.018665	13.1405385	107.324055	-75.290135	21.4426755	119.143383
-58.960594	29.737038	119.745514	-21.589998	17.394247	112.975395	30.7388	-5.421911	104.116119	33.14061	31.611643	109.567955	31.939705	13.094866	106.842037	-75.119701	21.693628	119.108753
-58.965599	27.334816	119.613228	-21.600393	17.494402	112.51712	30.455715	-5.492584	103.333191	32.709103	31.894672	108.524879	31.582409	13.201044	105.929035	-74.783195	21.78776	119.105205
-59.135101	25.939459	119.346489	-21.646181	17.587017	112.257469	29.895857	-5.461008	102.947662	32.404797	32.11187	107.956245	31.150327	13.325431	105.4519535	-74.442689	21.848603	119.0629845
-59.045059	24.356585	119.023041	-21.747299	17.671213	112.026283	29.312716	-5.249022	102.599396	32.151924	32.294952	107.483589	30.73232	13.522965	105.0414925	-74.226918	21.819461	119.0110735
-58.750923	22.675747	118.629822	-21.888512	17.8309	111.799286	28.83951	-4.88409	102.204453	31.892141	32.500359	107.151779	30.3658255	13.8081345	104.678116	-74.1428495	21.8536655	118.920456
-58.352558	21.001755	117.954865	-22.057995	18.001547	111.454071	28.424158	-4.568428	101.97332	31.776724	32.689838	106.693184	30.100441	14.060705	104.333252	-74.216431	21.942389	118.57489
-57.802761	19.283138	116.981781	-22.226192	18.289604	111.030937	28.206516	-4.262205	101.839363	31.614855	32.910137	106.331589	29.9106855	14.323966	104.085476	-74.3630695	22.255242	117.976398
-57.17498	17.601364	115.798965	-22.398314	18.645569	110.470787	28.102324	-4.089422	101.864716	31.47854567	33.15829767	105.6859628	29.790434835	14.534437835	103.7753394	-74.587062835	22.756700165	117.1662346
-55.85001	15.004997	114.01284	-22.704899	19.310205	109.518745	28.005066	-3.917249	102.202942	31.34223633	33.40645833	105.0403367	29.673651165	14.744604665	103.62163935	-75.083449165	23.875805335	115.41585065
-54.748463	13.248822	112.909256	-22.921822	19.742661	108.890381	27.984005	-3.837614	102.465248	31.205927	33.654619	104.3947105	29.594966	14.9085025	103.42997925	-75.43861	24.5768195	114.35078275
-53.499001	11.532533	111.931442	-23.067028	20.18886	108.180809	27.994669	-3.713927	102.725769	31.06961767	33.90277967	103.7490843	29.532143335	15.094426335	103.23742665	-75.666199335	25.283293665	113.12419135
-51.980751	9.781959	111.073372	-23.138578	20.534376	107.446846	28.002729	-3.579024	102.825378	30.93330833	34.15094033	103.1034582	29.468018665	15.285958165	102.9644181	-75.745174665	25.782793835	111.9292739
-50.391853	8.048244	110.392609	-23.234457	20.754978	106.763161	27.973587	-3.313027	102.810349	30.796999	34.399101	102.457832	29.385293	15.543037	102.6340905	-75.854207	25.966919	110.8922315
-48.621704	6.32394	109.655586	-23.239922	20.890202	106.07312	27.83646	-3.015333	102.695122	30.610729	34.297516	101.566628	29.2235945	15.6410915	102.130875	-75.7034385	26.1393125	110.015365
-46.772099	4.602719	108.873283	-23.299097	20.855213	105.420898	27.721611	-2.749796	102.383232	30.264885	34.149914	100.976524	28.993248	15.700059	101.679878	-75.591442	26.010367	109.161918
-43.784252	2.112901	107.570877	-23.476433	20.688332	104.480637	27.488932	-2.562352	101.89959	29.744049	33.923706	100.448929	28.6164905	15.680677	101.1742595	-75.5693565	25.695987	107.7870145
-41.679771	0.541297	106.739471	-23.621078	20.540075	104.02359	27.316803	-2.511527	101.541534	29.491032	33.884201	100.19474	28.4039175	15.686337	100.868137	-75.6460735	25.393813	107.179043
-39.435314	-0.947646	105.984863	-23.783798	20.438099	103.581062	27.076632	-2.403908	101.268448	29.25005	33.880997	99.995323	28.163341	15.7385445	100.6318855	-75.730937	25.1376535	106.5302385
-37.101685	-2.286794	105.442657	-23.99655	20.414242	103.241714	26.929888	-2.252311	101.201126	28.945541	33.950565	99.696045	27.9377145	15.849127	100.4485855	-75.9308145	24.979357	106.0348425
-34.637863	-3.502163	105.075333	-24.235281	20.46072	102.997612	26.938	-1.949978	101.360008	28.478123	33.797478	99.25547	27.7080615	15.92375	100.307739	-76.1786235	24.99769	105.687485
-32.076241	-4.566121	105.086922	-24.503571	20.651875	102.745369	27.077522	-1.50043	101.989807	27.797976	33.34034	98.652275	27.437749	15.919955	100.321041	-76.444891	25.383795	105.169697
-29.357866	-5.400082	105.587616	-24.81152	20.957165	102.487961	27.333237	-0.943832	102.971413	27.044729	33.416065	98.157204	27.188983	16.2361165	100.5643085	-76.812023	25.6782135	104.4116135
-25.093777	-6.302098	106.805733	-25.351854	21.373415	101.95311	27.854555	-0.113931	104.985405	26.404417	33.658546	97.746597	27.129486	16.7723075	101.366001	-77.833194	25.9745225	102.540219
-22.232595	-6.741204	107.448753	-25.671915	21.386337	101.491417	28.106535	0.171768	106.313049	26.161888	33.698727	97.937462	27.1342115	16.9352475	102.1252555	-78.4780415	25.8374265	100.8575785
-19.342285	-7.164692	107.29023	-26.011103	20.999441	100.767113	27.971788	-0.054664	107.208023	26.175404	33.518791	98.431953	27.073596	16.7320635	102.819988	-79.095802	25.2668185	98.714238
-16.549286	-7.567815	106.353783	-26.205488	20.301052	99.980087	27.691824	-0.636799	107.749649	26.31971	33.047188	99.097618	27.005767	16.2051945	103.4236335	-79.416743	24.3969095	96.5365405
-13.724856	-7.951981	105.550552	-26.331448	19.576355	99.312775	27.634768	-1.398166	108.226501	26.543982	32.630272	100.11557	27.089375	15.616053	104.1710355	-79.752271	23.536657	94.4545145
-10.927148	-7.99376	105.077652	-26.401033	18.986746	98.739723	27.672815	-1.899856	108.814957	26.904974	32.495438	101.307465	27.2888945	15.297791	105.061211	-80.0909605	22.675701	92.418235
-8.158209	-7.663591	105.200127	-26.429098	18.607281	98.409332	27.792988	-2.090963	109.519897	27.348286	32.471367	102.363121	27.570637	15.190202	105.941509	-80.428833	22.02436	90.877155
-4.155217	-6.5461	106.125298	-26.274019	18.206236	98.27993	28.160419	-2.242431	110.911774	27.730047	32.265629	103.573753	27.945233	15.011599	107.2427635	-80.493271	21.400873	89.3170965
-1.677161	-5.512742	107.021675	-26.151701	17.918829	98.494743	28.30971	-2.588275	111.897041	28.148392	31.954756	104.504669	28.229051	14.6832405	108.200855	-80.532453	21.1544175	88.788631
0.690758	-4.323865	108.021393	-25.910887	17.525091	98.948898	28.441292	-3.129257	113.077591	28.662916	31.475103	105.639542	28.552104	14.172923	109.3585665	-80.373878	20.877259	88.5392295
2.917643	-2.979849	109.031448	-25.638357	17.107122	99.54454	28.574451	-3.776085	114.158783	29.309401	31.066996	107.036865	28.941926	13.6454555	110.597824	-80.21864	20.5687885	88.491256
5.014347	-1.463106	109.874657	-25.380787	16.74184	100.161591	28.638721	-4.359118	115.128899	30.140581	30.800146	108.564781	29.389651	13.220514	111.84684	-80.151225	20.263166	88.476342
6.974119	0.338853	110.634483	-25.067768	16.410284	100.701057	28.692617	-4.96698	116.001846	30.980984	30.638308	110.194824	29.8368005	12.835664	113.098335	-79.9723365	19.984904	88.303779
8.850951	2.19174	111.181046	-24.75222	16.120331	101.144669	28.759756	-5.55098	116.699669	31.767199	30.440088	111.835159	30.2634775	12.444554	114.267414	-79.7679175	19.796108	88.021924
11.39827	5.342823	111.697433	-24.215113	15.712722	101.549438	28.922125	-6.405972	117.32737	32.778042	30.08832	113.934731	30.8500835	11.841174	115.6310505	-79.2803095	19.58427	87.4678255
12.89432	7.714931	111.846519	-23.810087	15.526126	101.692963	29.130644	-6.925333	117.372284	33.372955	29.841427	114.934265	31.2517995	11.458047	116.1532745	-78.8719735	19.594205	87.2326515
14.383143	10.04085	111.59005	-23.379684	15.401912	101.665855	29.389248	-7.311682	117.104721	33.919952	29.614681	115.497864	31.6546	11.1514995	116.3012925	-78.413968	19.6523245	87.0304175
15.890053	12.559069	111.071289	-22.942677	15.391545	101.548065	29.718887	-7.511787	116.496803	34.375122	29.579443	115.731003	32.0470045	11.033828	116.113903	-77.9323585	19.749262	86.982227
16.706411	15.479708	110.760223	-22.607628	15.521625	101.460495	30.093521	-7.4996	115.68737	34.723534	29.6476	115.643761	32.4085275	11.074	115.6655655	-77.6237835	19.96925	87.2554245
17.924101	18.191113	110.048424	-22.345484	15.712576	101.377548	30.459797	-7.31747	114.705345	34.971119	29.807514	115.413498	32.715458	11.245022	115.0594215	-77.406426	20.18013	87.6956745
17.34211	20.759413	109.824898	-22.164087	15.913716	101.351379	30.760229	-7.069698	113.688866	35.168255	30.009136	115.218544	32.964242	11.469719	114.453705	-77.292416	20.357713	88.249053
15.651779	23.393944	108.964119	-22.324577	16.365576	101.599335	31.098083	-6.600735	112.230576	35.411911	30.329004	114.912689	33.254997	11.8641345	113.5716325	-77.904151	20.8670175	89.6270375
14.28868	25.319183	108.485863	-22.056597	16.406796	101.353691	31.239431	-6.243292	111.195183	35.460144	30.624241	114.72229	33.3497875	12.1904745	112.9587365	-77.4629815	20.6231175	89.7486455
12.727726	27.189148	108.1642	-22.045734	16.543665	101.30204	31.383368	-5.893787	110.219444	35.486404	30.883869	114.556412	33.434886	12.495041	112.387928	-77.526354	20.592289	90.216152
10.972688	28.974834	107.992157	-22.000378	16.673937	101.217201	31.541517	-5.527196	109.372948	35.51255	31.089911	114.459717	33.5270335	12.7813575	111.9163325	-77.5277895	20.5665165	90.5180695
9.039996	30.70203	107.905151	-21.924744	16.76676	101.157211	31.753006	-5.184392	108.639648	35.543972	31.329897	114.531395	33.648489	13.0727525	111.5855215	-77.497977	20.4607675	90.7289005
6.963499	32.264221	107.929214	-21.828482	16.879187	101.081955	31.963528	-4.853809	108.019875	35.587738	31.492329	114.642265	33.775633	13.31926	111.33107	-77.432597	20.439114	90.83284
4.750703	33.674164	107.81134	-21.668295	16.935616	101.020874	32.166878	-4.610922	107.606796	35.644016	31.616793	114.68972	33.905447	13.5029355	111.148258	-77.242037	20.3682965	90.89349
1.263905	35.613083	107.478317	-21.43841	17.105051	100.987709	32.444401	-4.37661	107.171616	35.764389	31.76302	114.655281	34.104395	13.693205	110.9134485	-76.981215	20.516897	91.0619695
-1.139099	36.75457	107.147278	-21.2908	17.194662	101.003143	32.626648	-4.323717	107.026718	35.851879	31.846964	114.538597	34.2392635	13.7616235	110.7826575	-76.8208635	20.6277005	91.2236285
-3.738577	37.757233	106.75502	-21.172415	17.274738	101.120148	32.75539	-4.31502	106.967758	35.929306	31.886786	114.390732	34.342348	13.785883	110.679245	-76.687178	20.763593	91.561051
-6.409863	38.581696	106.317795	-21.08272	17.294909	101.319435	32.835491	-4.348245	106.979218	36.024231	31.88273	114.155022	34.429861	13.7672425	110.56712	-76.595301	20.8225755	92.07175
-9.181571	39.295406	105.891502	-20.96073	17.246452	101.576088	32.918274	-4.446094	106.981209	36.154964	31.839497	113.81456	34.536619	13.6967015	110.3978845	-76.458079	20.7962025	92.7542915
-12.07985	39.850842	105.474182	-20.881445	17.159649	101.87458	32.992355	-4.612595	106.95723	36.262192	31.777674	113.486633	34.6272735	13.5825395	110.2219315	-76.3901635	20.7367585	93.5272285
-15.083596	40.28294	105.145737	-20.847717	17.037363	102.216385	33.004303	-4.842586	106.879364	36.33268	31.649035	113.116165	34.6684915	13.4032245	109.9977645	-76.3639255	20.6715015	94.4350055
-19.675205	40.558872	104.844688	-20.855848	16.830986	102.756943	32.9002	-5.192946	106.479523	36.353268	31.307924	112.436188	34.626734	13.057489	109.4578555	-76.33843	20.604483	96.0560305
-22.929878	40.662811	104.749802	-20.870689	16.716524	103.088165	32.73877	-5.38918	106.001724	36.38274	31.034845	111.782524	34.560755	12.8228325	108.892124	-76.302133	20.6102155	97.284206
-26.226702	40.648815	104.821602	-20.887224	16.637058	103.322998	32.600792	-5.535297	105.161728	36.369709	30.762016	110.870087	34.4852505	12.6133595	108.0159075	-76.2596985	20.6607565	98.6300885
-29.399792	40.501617	104.928734	-20.810579	16.599096	103.421577	32.409763	-5.61532	103.963921	36.311806	30.472261	109.736504	34.3607845	12.4284705	106.8502125	-75.9819425	20.7697215	99.9929415
-32.645435	40.208988	105.321632	-20.722652	16.554665	103.415848	32.181141	-5.557589	102.275314	36.216511	30.284765	108.249794	34.198826	12.363588	105.262554	-75.64413	20.745742	101.569142
-35.853584	39.746819	106.025925	-20.538082	16.466028	103.381241	31.796328	-5.333801	100.211548	36.041592	30.190962	106.273399	33.91896	12.4285805	103.2424735	-74.995124	20.5034755	103.5200085
-39.079815	39.163544	106.883263	-20.339088	16.451777	103.327477	31.316189	-5.060109	98.101967	36.14518	30.223482	103.629074	33.7306845	12.5816865	100.8655205	-74.4088605	20.3218675	105.7894335
-43.564407	37.974724	108.494392	-20.093754	16.618633	103.225998	30.284184	-4.725635	95.276215	34.433922	30.823982	100.291313	32.359053	13.0491735	97.783764	-72.546561	20.1880925	108.668232
-46.459335	37.080303	109.460022	-20.037882	16.729378	103.058662	29.052015	-4.998291	94.575226	32.92931	31.128906	98.710617	30.9906625	13.0653075	96.6429215	-71.0664265	20.3934485	109.4744025
-49.237968	36.117043	110.049835	-20.291992	16.81064	103.013565	28.1863	-5.091381	93.843239	31.459232	31.180212	97.529404	29.822766	13.0444155	95.6863215	-70.40675	20.5768645	110.3408085
-51.946522	35.040737	110.434135	-20.704983	16.842297	102.733841	27.638929	-5.106868	93.382912	30.400843	30.948952	96.739998	29.019886	12.921042	95.061455	-70.429852	20.763552	110.406227
-54.233562	33.777985	109.828506	-21.240187	16.862177	102.03894	27.120787	-5.332378	93.248138	29.638021	30.647224	96.289986	28.379404	12.657423	94.769062	-70.859778	21.066931	109.308818
-57.149864	32.937763	109.135269	-21.823423	16.872559	101.166618	26.636276	-5.632899	93.285698	29.182486	30.449095	96.024536	27.909381	12.408098	94.655117	-71.556227	21.33702	107.678119
-58.254753	31.369663	108.406708	-22.357473	16.816761	100.502464	26.308558	-5.897222	93.243736	28.847769	30.397493	95.879829	27.5781635	12.2501355	94.5617825	-72.2931095	21.3833865	106.4431455
-58.254753	31.369663	108.406708	-23.017145	16.747717	99.813263	25.936646	-6.0852	93.349945	28.308577	30.433582	95.88591	27.1226115	12.174191	94.6179275	-73.1569015	21.321243	105.0085985
-60.010422	27.244509	106.388023	-23.342661	16.739851	99.490654	25.742752	-6.077407	93.448936	28.007866	30.428818	95.765076	26.875309	12.1757055	94.607006	-73.560631	21.3039965	104.374302
-60.430294	25.531244	105.675041	-23.467251	16.798603	99.118217	25.587494	-6.109435	93.500778	27.668718	30.404959	95.523056	26.628106	12.147762	94.511917	-73.562608	21.449444	103.724517
-60.632904	23.819014	104.788765	-23.597965	16.909594	98.583046	25.370312	-6.088571	93.566612	27.315617	30.359146	95.193192	26.3429645	12.1352875	94.379902	-73.5388945	21.6839005	102.78619
-60.701881	22.057665	103.858719	-23.710089	17.031448	97.877975	24.993237	-6.095181	93.634491	26.869696	30.324217	94.923141	25.9314665	12.114518	94.278816	-73.3516445	21.948378	101.477134
-60.581165	20.30521	102.892151	-23.876564	17.130816	97.084473	24.610266	-5.999858	93.500801	26.260536	30.452765	94.725891	25.435401	12.2264535	94.113346	-73.188529	22.0351785	100.0556
-60.320866	18.487873	102.068459	-24.104465	17.176357	96.516975	24.281744	-6.045315	93.269958	25.678011	30.483299	94.417618	24.9798775	12.218992	93.843788	-73.1888075	22.133722	99.190162
-59.593815	15.675815	101.21312	-24.477037	17.292767	96.118111	23.804785	-6.105886	92.856094	24.934826	30.162079	93.885071	24.3698055	12.0280965	93.3705825	-73.3238795	22.5574375	98.8656395
-58.905052	13.742792	100.722298	-24.731106	17.354185	95.890335	23.516747	-6.177195	92.599991	24.628792	29.867088	93.456581	24.0727695	11.8449465	93.028286	-73.5349815	22.8634235	98.752384
-58.070194	11.782618	100.221703	-25.047012	17.385622	95.674522	23.274048	-6.380572	92.478149	24.465248	29.671288	93.074593	23.869648	11.645358	92.776371	-73.963672	23.125886	98.572673
-57.047283	9.78984	99.757507	-25.371044	17.378464	95.557388	23.083595	-6.637479	92.49556	24.338406	29.427195	92.816902	23.7110005	11.394858	92.656231	-74.4530885	23.36207	98.458545
-55.872177	7.835279	99.362854	-25.727112	17.331928	95.464973	22.86734	-6.868055	92.632141	24.296036	29.15011	92.644348	23.581688	11.1410275	92.6382445	-75.035912	23.5228285	98.2917015
-54.499962	5.771531	98.912796	-26.049799	17.222818	95.37159	22.616272	-7.097109	92.821136	24.298811	28.872675	92.568687	23.4575415	10.887783	92.6949115	-75.5571395	23.557853	98.0482685
-52.999168	3.720084	98.456375	-26.269796	17.032156	95.276627	22.342339	-7.249085	92.999352	24.140491	28.724899	92.675812	23.241415	10.737907	92.837582	-75.781007	23.326405	97.715672
-50.454529	0.691592	97.545601	-26.723507	16.736683	95.006798	21.886295	-7.405021	93.373314	24.052576	28.557058	92.982956	22.9694355	10.5760185	93.178135	-76.4164495	22.8973475	96.835461
-48.57943	-1.345222	96.81752	-27.036753	16.510382	94.788208	21.667177	-7.512312	93.770805	24.195715	28.544136	93.333603	22.931446	10.515912	93.552204	-77.004952	22.504852	96.024212
-46.611732	-3.335453	96.093529	-27.38739	16.279707	94.649811	21.712893	-7.678615	94.223633	24.50408	28.52549	93.829887	23.1084865	10.4234375	94.02676	-77.8832665	22.1359765	95.272862
-44.419765	-5.256425	95.696854	-27.721668	16.059376	94.784271	22.048975	-7.803897	94.678398	24.901531	28.356531	94.563774	23.475253	10.276317	94.621086	-78.918589	21.842435	94.947456
-42.146122	-7.140934	95.725288	-28.04187	15.803925	95.341896	22.44421	-7.82833	95.366898	25.479099	28.212013	95.500526	23.9616545	10.1918415	95.433712	-80.0453945	21.4160085	95.25008
-39.637669	-8.981726	96.112732	-28.304667	15.450202	96.197601	22.71427	-8.084026	96.385094	25.957951	28.334492	96.96553	24.3361105	10.125233	96.675312	-80.9454445	20.775171	95.71989
-37.114059	-10.755152	96.725807	-28.474247	15.065874	97.225204	22.839067	-8.695328	97.734848	26.429234	28.414923	98.589615	24.6341505	9.8597975	98.1622315	-81.5826445	20.2719505	96.2881765
-33.209393	-13.29253	97.8255	-28.688866	14.471027	98.601799	23.009653	-9.383292	99.805771	27.106699	27.976395	100.827118	25.058176	9.2965515	100.3164445	-82.435908	19.6455025	96.8871535
-30.57304	-14.921646	98.573265	-28.764475	14.171516	99.259773	23.148998	-9.68128	101.023773	27.203932	27.531456	102.022102	25.176465	8.925088	101.5229375	-82.705415	19.417944	96.9966085
-27.841806	-16.456253	99.503365	-28.828255	13.959749	99.782188	23.3262	-9.771998	102.169212	26.894451	27.085564	103.49588	25.1103255	8.656783	102.832546	-82.7668355	19.262715	96.73183
-25.131231	-17.852556	100.87944	-28.965082	13.774244	100.411629	23.666674	-9.934257	103.640022	26.819286	26.51646	104.749283	25.24298	8.2911015	104.1946525	-83.173144	19.2573865	96.6286055
-22.495905	-19.187466	102.778152	-29.229677	13.511835	101.333145	23.910751	-10.162092	105.514168	27.050644	25.974018	106.292747	25.4806975	7.905963	105.9034575	-83.9400515	19.117707	96.7628325
-20.005047	-20.396358	105.151413	-29.472923	13.105926	102.460922	24.003473	-10.636029	107.477821	27.406178	25.457537	108.406891	25.7048255	7.410754	107.942356	-84.6506715	18.801098	96.979488
-17.275986	-21.730219	107.266747	-29.740227	12.468357	103.682671	23.880993	-11.455977	109.416603	27.791786	24.878424	111.073494	25.8363895	6.7112235	110.2450485	-85.3168435	18.2254905	97.1202935
-13.674028	-23.374666	110.903893	-30.144955	11.299418	105.991661	23.673006	-13.063351	112.746559	28.726568	24.311615	115.820419	26.199787	5.624132	114.283489	-86.489697	16.974704	97.699833
-11.377942	-24.248524	113.747871	-30.262434	10.555569	107.707146	23.511805	-13.947248	114.977005	29.500309	24.024612	118.903938	26.506057	5.038682	116.9404715	-87.030925	16.072456	98.4738205
-9.250904	-24.932804	116.577515	-30.467678	10.031876	109.432434	23.254211	-14.470981	117.106773	30.238728	23.81251	121.517624	26.7464695	4.6707645	119.3121985	-87.6818255	15.3929875	99.5526695
-9.847168	-23.393253	119.196686	-30.601719	9.6876	110.849319	22.993542	-14.927154	119.018951	30.924889	23.564669	123.418106	26.9592155	4.3187575	121.2185285	-88.1626535	15.0564425	100.4801095
-10.183151	-22.285364	120.385429	-30.736988	9.477789	111.854362	22.754366	-15.20966	120.507195	31.397156	23.425222	124.701332	27.075761	4.107781	122.6042635	-88.549737	14.847797	101.1044605
-10.610889	-21.188986	121.148155	-30.871859	9.379966	112.527969	23.149294	-15.765661	121.583786	31.65588	23.41577	125.378822	27.402587	3.8250545	123.481304	-89.146305	14.9348775	101.574634
-10.709437	-19.84399	121.657852	-30.932484	9.377076	112.920395	22.541502	-15.607498	122.130623	31.734085	23.396246	125.609383	27.1377935	3.894374	123.870003	-89.0027615	14.859778	101.970787
-11.174361	-17.810656	121.428696	-30.92461	9.476062	113.097466	22.360979	-15.344522	122.191223	31.749811	23.368649	125.481628	27.055395	4.0120635	123.8364255	-88.904615	14.9400605	102.3585065
-11.586474	-16.276192	121.072212	-30.946728	9.545887	113.072601	22.414648	-15.401903	121.984467	31.714226	23.386374	125.140289	27.064437	3.9922355	123.562378	-88.957893	15.0995385	102.582824
-12.132074	-14.669117	120.309708	-30.897001	9.52482	112.939133	22.359524	-15.479621	121.645248	31.697727	23.415531	124.751404	27.0286255	3.967955	123.198326	-88.8226275	15.081685	102.67994
-12.704207	-13.008982	119.341255	-30.840094	9.475291	112.741066	22.380634	-15.608415	120.967171	31.65663	23.462477	124.23233	27.018632	3.927031	122.5997505	-88.69882	15.023551	102.8823815
-13.560025	-11.256772	118.248352	-30.826422	9.358105	112.44973	22.545942	-15.834663	120.13829	31.58119	23.529648	123.597778	27.063566	3.8474925	121.868034	-88.71641	14.8687175	103.031426
-14.373711	-9.444104	117.129471	-30.835236	9.267941	112.00647	22.608644	-15.927257	119.126724	31.438234	23.615391	122.728348	27.023439	3.844067	120.927536	-88.693911	14.691815	103.085404
-15.147367	-7.61679	115.57695	-30.881214	9.195753	111.383888	22.810736	-16.072582	117.889694	31.192034	23.673876	121.399376	27.001385	3.800647	119.644535	-88.763813	14.590859	103.123241
-16.991993	-4.586136	112.909958	-30.843834	9.260675	110.025146	23.466612	-16.197378	115.572914	30.73028	23.7703	118.694054	27.098446	3.786461	117.133484	-88.786114	14.734889	102.916808
-17.910324	-2.660431	110.698654	-30.729458	9.455202	108.799454	23.942324	-16.039028	113.686668	30.404139	23.905527	116.302582	27.1732315	3.9332495	114.994625	-88.6321475	14.9771545	102.604283
-19.256453	-0.321379	108.621002	-30.453379	9.725414	107.287933	24.485325	-15.71945	111.661697	30.055607	24.356083	113.577606	27.270466	4.3183165	112.6196515	-88.177224	15.1325115	101.9562145
-20.486521	1.927087	106.352295	-30.053946	10.091729	105.715775	25.02059	-15.213595	109.515121	29.717939	24.848045	110.94445	27.3692645	4.817225	110.2297855	-87.4771565	15.366233	101.2017645
-21.611841	4.248393	104.304329	-29.534542	10.482135	104.242981	25.561014	-14.847034	107.605492	29.305792	25.124395	108.660736	27.433403	5.1386805	108.133114	-86.502487	15.8255895	100.352848
-22.822754	6.681953	102.843323	-28.840923	10.857051	103.090408	25.959682	-14.405107	106.123863	28.823456	25.378471	106.893112	27.391569	5.486682	106.5084875	-85.073415	16.22742	99.6723285
-24.073997	9.117752	101.751373	-28.256136	11.134082	102.288773	26.199636	-14.003636	104.869804	28.529301	25.493261	105.693947	27.3644685	5.7448125	105.2818755	-83.8767405	16.5233515	99.2956705
-22.744598	10.014249	100.857147	-27.535847	11.381025	101.590057	26.197275	-13.493137	103.723991	28.793451	25.448936	104.873741	27.495363	5.9778995	104.298866	-82.567057	16.7841505	98.881248
-21.346283	10.058311	100.91188	-27.124538	11.413432	101.50943	26.143902	-13.122479	103.20295	29.258293	25.400311	105.02256	27.7010975	6.138916	104.112755	-81.9501735	16.687948	98.906105
-20.164654	10.19863	101.141037	-26.800579	11.374467	101.623848	25.996742	-12.928224	102.906349	29.783091	25.440554	105.719543	27.8899165	6.256165	104.312946	-81.4910745	16.492769	98.93475
-19.00531	10.277512	101.269707	-26.484272	11.333246	101.811073	25.814322	-12.845151	102.861572	30.4268	25.396481	106.457855	28.120561	6.275665	104.6597135	-81.089105	16.390827	98.9624325
-17.817028	10.357569	101.467491	-26.240658	11.28437	102.041122	25.933615	-12.876217	102.819229	30.996387	25.447241	107.151947	28.465001	6.285512	104.985588	-80.946317	16.283228	99.096656
-16.663326	10.3426	101.680397	-26.061779	11.319104	102.249161	26.050636	-12.886371	102.855537	31.36084	25.59771	107.840683	28.705738	6.3556695	105.34811	-80.829296	16.2825385	99.150212
-15.608575	10.331452	101.94973	-25.959305	11.43557	102.435196	26.093781	-12.776136	102.976738	31.572824	25.864798	108.472885	28.8333025	6.544331	105.7248115	-80.7519125	16.326809	99.1455805
-14.025751	10.266893	102.24086	-25.979939	11.762511	102.623413	26.13262	-12.408665	103.198242	31.687462	26.369411	109.531662	28.910041	6.980373	106.364952	-80.869919	16.544649	98.881874
-13.140106	10.235071	102.537132	-26.116144	12.041172	102.783669	26.123466	-12.020112	103.60379	31.750795	26.762026	110.20813	28.9371305	7.370957	106.90596	-81.1694185	16.711387	98.661378
-12.187873	9.962125	102.916351	-26.320435	12.346244	103.082809	26.112961	-11.678514	104.381165	31.83462	27.162758	111.113693	28.9737905	7.742122	107.747429	-81.6146605	16.950366	98.418189
-11.440258	9.735283	103.649689	-26.544291	12.653261	103.591064	26.144466	-11.28351	105.64444	31.85544	27.557671	112.264313	28.999953	8.1370805	108.9543765	-82.088535	17.1694415	98.2277515
-10.663819	9.287008	104.600586	-26.742729	12.905476	104.358498	26.353846	-10.997261	107.165001	31.970591	27.873171	113.348328	29.1622185	8.437955	110.2566645	-82.6476765	17.372997	98.4603315
-9.962669	8.782252	105.743118	-26.954723	13.125891	105.219376	26.563591	-10.746198	108.818604	32.104153	28.095781	114.269341	29.333872	8.6747915	111.5439725	-83.243318	17.5769905	98.8947795
-9.416149	8.205145	106.917557	-27.02578	13.309238	106.089081	26.748428	-10.479239	110.301506	32.184525	28.150581	115.004219	29.4664765	8.835671	112.6528625	-83.5180365	17.782805	99.5252995
-8.662461	7.265916	108.358398	-27.101892	13.476899	107.078239	26.980305	-10.139426	112.198982	32.000813	28.205173	115.609406	29.490559	9.0328735	113.904194	-83.694343	17.9209245	100.252284
-8.311167	6.626362	109.07103	-27.164749	13.548289	107.475243	27.043686	-9.881336	113.122139	31.723434	28.16341	115.595688	29.38356	9.141037	114.3589135	-83.713058	17.955541	100.5915725
-7.953074	6.000383	109.380951	-27.251562	13.597061	107.596397	27.04266	-9.547319	113.70565	31.3934	28.206053	115.138672	29.21803	9.329367	114.422161	-83.721154	17.864755	100.770633
-7.744882	5.408132	109.454857	-27.349865	13.636955	107.484528	27.087502	-9.199408	113.887939	31.04797	28.416622	114.384377	29.067736	9.608607	114.136158	-83.767466	17.665303	100.832898
-7.623595	4.848735	109.38913	-27.419346	13.644827	107.299217	27.187687	-8.942247	113.907478	30.657774	28.751963	113.689636	28.9227305	9.904858	113.798557	-83.7614225	17.384796	100.799877
-7.595053	4.399672	109.4375	-27.403322	13.59504	107.171867	27.307356	-8.760004	113.975586	30.380402	28.89603	113.060638	28.843879	10.068013	113.518112	-83.650523	17.122067	100.825622
-7.601672	4.015666	109.558868	-27.388584	13.485421	107.172989	27.407965	-8.677338	114.146294	30.329224	28.861099	112.596489	28.8685945	10.0918805	113.3713915	-83.6457625	16.8789615	100.9745865
-7.725068	3.684026	109.903084	-27.186581	13.291752	107.326492	27.625488	-8.819077	114.554085	30.484537	28.771624	112.344048	29.0550125	9.9762735	113.4490665	-83.4281745	16.6072305	101.2039175
-7.773969	3.515455	109.891747	-26.953804	13.150928	107.416809	27.775946	-8.94875	114.78524	30.703472	28.709347	112.334335	29.239709	9.8802985	113.5597875	-83.147317	16.4215575	101.2738305
-7.825823	3.570954	109.909142	-26.683086	13.07327	107.49791	27.96454	-9.094735	114.984718	30.996912	28.620914	112.356827	29.480726	9.7630895	113.6707725	-82.846898	16.3834505	101.3250475
-8.028536	3.822989	109.999695	-26.422607	13.033438	107.542336	28.174057	-9.123849	115.079605	31.28756	28.617584	112.375999	29.7308085	9.7468675	113.727802	-82.5760225	16.3200085	101.35687
-8.247475	4.145845	109.895966	-26.186266	13.033123	107.55619	28.37315	-9.152721	115.095055	31.522612	28.7262	112.390472	29.947881	9.7867395	113.7427635	-82.320413	16.2795065	101.3696165
-8.417611	4.641878	109.691071	-26.002588	13.037458	107.51281	28.539038	-9.113441	114.97644	31.68939	28.894918	112.393799	30.114214	9.8907385	113.6851195	-82.11939	16.1841775	101.3405005
-8.62022	5.320293	109.426735	-25.847649	13.073437	107.439171	28.693872	-9.060598	114.771355	31.818193	28.983507	112.324844	30.2560325	9.9614545	113.5480995	-81.9513305	16.1854195	101.3302425
-9.096662	6.652342	108.922615	-25.71549	13.13879	107.340309	28.838263	-8.882836	114.303741	32.014977	29.064413	112.011047	30.42662	10.0907885	113.157394	-81.8576	16.1867915	101.523224
-9.397976	7.679162	108.586349	-25.707764	13.190496	107.265213	28.866186	-8.743982	113.763222	32.151711	29.191654	111.587692	30.5089485	10.223836	112.675457	-81.9244765	16.157156	101.854969
-9.785538	8.844581	108.065178	-25.7188	13.212202	107.103989	28.805378	-8.597071	112.985458	32.300167	29.299122	110.882011	30.5527725	10.3510255	111.9337345	-81.9903725	16.0733785	102.2742435
-10.047894	10.071716	107.281433	-25.739956	13.250838	106.810654	28.736076	-8.401968	111.812332	32.384155	29.239088	109.795532	30.5601155	10.41856	110.803932	-82.0400275	16.083116	102.817376
-10.421121	11.456348	106.312897	-25.786171	13.313139	106.320976	28.619486	-8.146404	110.342911	32.190701	29.267765	108.505585	30.4050935	10.5606805	109.424248	-81.9774355	16.0655975	103.217704
-10.738461	12.905188	105.251022	-25.741917	13.378435	105.674072	28.520229	-7.879456	108.604172	31.758808	29.419127	107.401146	30.1395185	10.7698355	108.002659	-81.6233525	15.9870345	103.345485
-10.955992	14.438099	104.263924	-25.721594	13.441627	105.067894	28.415417	-7.619651	107.073975	31.337067	29.613409	106.681946	29.876242	10.996879	106.8779605	-81.31943	15.886375	103.2578275
-11.350797	17.051416	103.601501	-25.6695	13.556257	104.623413	28.36248	-7.195095	105.686844	30.831659	29.930979	106.788277	29.5970695	11.367942	106.2375605	-80.9360695	15.744572	103.0092655
-11.528055	18.816559	103.656021	-25.663349	13.617743	104.606392	28.392401	-6.95976	105.319473	30.754747	30.161678	107.380531	29.573574	11.600959	106.350002	-80.900272	15.634527	102.862782
-11.719125	20.676422	103.855728	-25.650898	13.69408	104.61055	28.452793	-6.716291	105.227425	30.855057	30.424372	108.201477	29.653925	11.8540405	106.714451	-80.955721	15.5341195	102.506649
-11.830873	22.482033	104.235291	-25.604179	13.734023	104.708649	28.53047	-6.542619	105.395905	31.081808	30.70355	109.329796	29.806139	12.0804655	107.3628505	-81.014497	15.3875805	102.0544475
-11.91787	24.310755	104.81987	-25.581718	13.814931	104.916176	28.648197	-6.441478	105.821655	31.407907	31.023821	110.567474	30.028052	12.2911715	108.1945645	-81.191488	15.3386905	101.6377875
-12.007706	26.101219	105.577835	-25.515518	13.894834	105.242287	28.772911	-6.462402	106.549606	31.785336	31.301144	111.893631	30.2791235	12.419371	109.2216185	-81.3101595	15.370297	101.2629555
-12.079976	27.81657	106.355179	-25.460625	14.013204	105.641083	28.915495	-6.544803	107.594994	32.151993	31.499121	113.425316	30.533744	12.477159	110.510155	-81.454994	15.549249	100.772011
-12.210068	30.399651	108.028839	-25.325172	14.231068	106.629471	29.267328	-6.753256	109.931458	32.857597	31.639063	116.284607	31.0624625	12.4429035	113.1080325	-81.7128065	16.0192325	100.1509095
-12.390058	31.997421	109.499466	-25.285324	14.356761	107.587578	29.559464	-6.957065	111.955353	33.407066	31.857855	118.621292	31.483265	12.450395	115.2883225	-82.053913	16.263127	99.8868335
-12.69007	33.629166	111.179588	-25.305929	14.455239	108.748184	29.798555	-7.204957	114.280487	34.012707	31.991255	121.150185	31.905631	12.393149	117.715336	-82.517489	16.517329	99.781032
-13.037169	35.028362	113.197662	-25.123333	14.421144	110.041931	30.017683	-7.382446	116.502205	34.57655	32.048046	123.591843	32.2971165	12.3328	120.047024	-82.5437825	16.509488	100.036838
-13.471519	36.431347	115.113937	-25.083435	14.493467	111.327782	30.202984	-7.468687	118.261978	35.024242	32.099838	125.795593	32.613613	12.3155755	122.0287855	-82.780483	16.6713585	100.6267785
-14.078466	37.850407	116.794136	-25.029799	14.539502	112.43383	30.300253	-7.521211	119.586716	35.245316	32.146053	127.322708	32.7727845	12.312421	123.454712	-82.8323825	16.766583	101.412948
-14.688089	39.097988	118.088531	-25.025293	14.620865	113.238373	30.384468	-7.505024	119.980011	35.347538	32.088203	128.104355	32.866003	12.2915895	124.042183	-82.916589	16.9501405	102.434563
-15.654492	40.962555	118.919945	-25.05258	14.801884	113.78331	30.399454	-7.205791	119.610298	35.355217	32.185928	128.138153	32.8773355	12.4900685	123.8742255	-82.9824955	17.1136995	103.6923945
-16.481272	42.24667	119.09922	-25.078529	15.014752	113.90699	30.40613	-6.812946	118.813553	35.354198	32.419098	127.720047	32.880164	12.803076	123.2668	-83.037222	17.226428	104.54718
-16.953903	43.171993	118.957542	-25.055494	15.225698	113.935875	30.410337	-6.453966	118.026817	35.320923	32.561893	127.237274	32.86563	13.0539635	122.6320455	-82.976618	17.3974325	105.2397045
-17.864225	44.22163	119.024323	-25.027061	15.427881	114.098206	30.475235	-6.258041	117.282829	35.274006	32.659782	126.765549	32.8746205	13.2008705	122.024189	-82.9287425	17.6548915	106.172223
-18.717339	45.137589	119.135628	-24.964006	15.522758	114.323593	30.486095	-6.125986	116.755005	35.314602	32.745827	126.439919	32.9003485	13.3099205	121.597462	-82.8283605	17.7355955	107.049724
-19.839314	45.852642	119.494675	-24.881269	15.603333	114.580894	30.534693	-6.108325	116.455933	35.429131	32.824963	126.275757	32.981912	13.358319	121.365845	-82.74445	17.848347	107.795943
-20.899645	46.479195	119.83403	-24.849758	15.653469	114.868355	30.614052	-6.061751	116.197601	35.567413	32.884594	126.24662	33.0907325	13.4114215	121.2221105	-82.7902485	17.8955165	108.5145995
-22.566525	47.279617	120.303726	-24.67622	15.641837	115.027328	30.683681	-5.964207	115.851341	35.666691	32.941936	126.327431	33.175186	13.4888645	121.089386	-82.527626	17.7948095	108.96527
-23.878557	47.567066	120.573738	-24.592213	15.717435	115.043129	30.730042	-5.852528	115.592285	35.704865	32.98558	126.389145	33.2174535	13.566526	120.990715	-82.4018795	17.868344	109.095543
-25.181877	47.835003	120.747925	-24.44066	15.81863	115.008865	30.812241	-5.706434	115.375664	35.77541	33.060951	126.505348	33.2938255	13.6772585	120.940506	-82.1751455	17.9600015	109.077224
-26.45784	48.002567	120.88916	-24.386293	15.874773	114.885567	30.918642	-5.4972	115.117386	35.864178	33.175438	126.626442	33.39141	13.839119	120.871914	-82.163996	17.910427	108.89922
-27.900175	47.988594	120.958366	-24.30426	16.012085	114.758835	31.00878	-5.309326	114.879486	35.963936	33.329102	126.73172	33.486358	14.009888	120.805603	-82.094878	18.014282	108.712067
-29.340813	47.919434	120.830986	-24.199476	16.208286	114.666702	31.067415	-5.100072	114.648506	36.017887	33.443417	126.762451	33.542651	14.1716725	120.7054785	-81.941603	18.2448995	108.6279255
-30.865654	47.713287	120.683792	-24.218035	16.388811	114.413811	31.099827	-4.912071	114.414665	36.015339	33.523453	126.722595	33.557583	14.305691	120.56863	-81.993653	18.471931	108.258992
-33.169399	47.232506	119.994141	-24.200445	16.726871	114.123108	31.061125	-4.647758	114.074615	35.899899	33.646431	126.51461	33.480512	14.4993365	120.2946125	-81.881402	18.9544055	107.9516035
-34.854183	46.719433	119.545448	-24.206921	16.948393	113.973389	31.046597	-4.452614	113.804451	35.777645	33.751534	126.265808	33.412121	14.64946	120.0351295	-81.825963	19.247326	107.9116485
-36.469341	46.073708	118.897652	-24.233223	17.184471	113.86821	31.0334	-4.276639	113.532639	35.652973	33.854939	125.869133	33.3431865	14.78915	119.700886	-81.8096325	19.579792	108.035534
-38.262238	45.304134	118.201767	-24.19924	17.352364	113.619675	31.011581	-4.118247	113.269363	35.523872	33.923759	125.418533	33.2677265	14.902756	119.343948	-81.6662065	19.801972	107.895402
-39.949467	44.343395	117.41095	-24.125355	17.558661	113.454697	30.981842	-3.94816	112.920166	35.346745	34.0313	124.929176	33.1642935	15.04157	118.924671	-81.4150035	20.075752	107.984723
-41.831223	43.264259	116.590294	-24.108978	17.652784	113.104919	30.99522	-3.804364	112.552429	35.117645	34.143578	124.334122	33.0564325	15.169607	118.4432755	-81.2743885	20.135961	107.7665625
-43.673752	42.041756	115.713501	-24.057596	17.840927	112.863708	31.041666	-3.591705	112.128273	34.915539	34.174019	123.580811	32.9786025	15.291157	117.854542	-81.0937945	20.390697	107.872874
-46.593796	39.970844	114.264748	-23.880554	18.065855	112.120987	31.098343	-3.256412	111.073479	34.568672	34.112137	121.779022	32.8335075	15.4278625	116.4262505	-80.5946155	20.7038475	107.8157235
-48.491104	38.400341	113.171181	-23.961245	18.382082	111.559143	31.045624	-2.948507	109.87619	34.075581	34.031452	119.820702	32.5606025	15.5414725	114.848446	-80.4830925	21.2226915	108.26984
-50.653667	36.873287	112.008202	-23.778769	18.677277	110.417961	30.896202	-2.489156	107.876541	33.465561	33.791672	116.390335	32.1808815	15.651258	112.133438	-79.7384195	21.703296	108.702484
-52.654655	35.212238	110.64341	-23.525776	19.081066	108.540192	30.632341	-1.822594	104.959938	31.761477	33.919395	111.995125	31.196909	16.0484005	108.4775315	-78.248461	22.1137315	108.6028525
-54.554947	33.475822	108.957207	-23.273029	19.644482	106.222939	30.216122	-0.968826	101.299545	30.508223	34.584324	107.021011	30.3621725	16.807749	104.160278	-76.9082305	22.481215	108.2856
-56.440437	31.66942	107.459663	-22.967093	20.141512	103.896378	29.586775	-0.112982	97.668465	29.205154	35.580219	102.756187	29.3959645	17.7336185	100.212326	-75.3301505	22.5494055	107.58043
-58.297062	29.789993	106.6651	-22.821819	20.518948	102.182007	29.385424	0.461793	94.695793	28.103426	36.638683	99.534576	28.744425	18.550238	97.1151845	-74.388063	22.487658	107.2488295
-60.788506	26.819143	106.010887	-22.688038	20.7162	100.280258	28.274254	0.993053	92.76738	27.020735	36.811123	97.061966	27.6474945	18.902088	94.914673	-73.0235705	22.530312	105.645843
-62.259472	24.80291	105.69191	-22.699318	20.59551	99.413666	27.689671	0.018595	92.726669	26.465034	36.783947	96.449814	27.0773525	18.401271	94.5882415	-72.4759885	22.789749	104.2390905
-63.6441	22.803118	105.358658	-22.90626	20.427069	98.825714	26.587799	-0.742412	93.222794	26.20384	36.522087	95.813835	26.3958195	17.8898375	94.5183145	-72.2083395	22.9643005	103.1331135
-64.97316	20.841253	105.216537	-23.129808	20.321728	98.444969	26.164114	-1.466268	93.205566	26.029419	35.873917	95.171707	26.0967665	17.2038245	94.1886365	-72.3563825	23.4396315	102.7013015
-66.065338	18.878576	105.102921	-23.374153	20.267359	98.131317	25.645813	-2.047162	93.407471	25.666567	35.278034	94.622894	25.65619	16.615436	94.0151825	-72.404496	23.919282	102.2474515
-66.858788	17.10364	105.204819	-23.640774	20.273788	97.944679	25.173866	-2.492012	93.572754	25.187115	35.00386	94.10862	25.1804905	16.255924	93.840687	-72.4620385	24.291652	102.048671
-65.648376	16.725578	104.978226	-23.861	20.255919	97.856239	24.851326	-2.731117	93.667046	24.638203	34.863163	93.698746	24.7447645	16.066023	93.682896	-72.4667645	24.445815	102.029582
-63.767727	15.509832	104.898514	-24.240307	20.217196	97.875748	24.658352	-2.817694	94.034309	24.230436	34.810352	93.173706	24.444394	15.996329	93.6040075	-72.925008	24.438063	102.1474885
-62.776554	14.72609	104.758057	-24.376951	20.180759	97.859947	24.678711	-2.797119	94.333633	24.080986	34.796459	92.941566	24.3798485	15.99967	93.6375995	-73.1337505	24.361848	102.0822945
-61.26712	13.805013	104.708649	-24.43848	20.106089	97.835144	24.748533	-2.805378	94.612541	23.956011	34.77644	92.793457	24.352272	15.985531	93.702999	-73.229232	24.226647	101.967289
-59.709358	12.866466	104.630386	-24.398497	19.997059	97.871941	24.763405	-2.840257	94.897102	23.938972	34.864449	92.640457	24.3511885	16.012096	93.7687795	-73.1481825	23.982022	101.9751025
-58.115219	11.972759	104.524742	-24.384645	19.834314	97.903641	24.904051	-2.947074	95.090851	24.003946	34.93335	92.49028	24.4539985	15.993138	93.7905655	-73.2232885	23.67549	102.0167165
-56.332058	11.01755	104.279198	-24.351002	19.615	97.909439	24.904602	-3.05878	95.327835	24.118586	34.909637	92.429909	24.511594	15.9254285	93.878872	-73.213598	23.3045715	101.940006
-54.333656	10.095407	103.958069	-24.324299	19.380232	97.885002	24.955755	-3.251028	95.536934	24.431091	34.874516	92.406357	24.693423	15.811744	93.9716455	-73.342021	22.94872	101.7983585
-51.110046	8.760303	103.24752	-24.318003	19.083035	97.873863	25.235901	-3.675976	95.759186	24.953894	34.789295	92.536041	25.0948975	15.5566595	94.1476135	-73.7309035	22.6094105	101.6001125
-48.843937	7.929006	102.841949	-24.327475	18.895292	97.931709	25.358402	-3.946071	95.971687	25.226709	34.61359	92.820709	25.2925555	15.3337595	94.396198	-73.9475055	22.4568245	101.46722
-46.325348	7.08591	102.52565	-24.252243	18.721241	98.171906	25.404293	-4.124371	96.218666	25.62454	34.318253	93.208351	25.5144165	15.096941	94.7135085	-74.0189025	22.345541	101.6303035
-43.703114	6.276317	102.283981	-24.213022	18.528564	98.623016	25.46489	-4.223282	96.459763	26.242212	33.905396	93.592392	25.853551	14.841057	95.0260775	-74.279595	22.216071	102.2199545
-40.938686	5.543954	102.072464	-24.152657	18.340715	99.220665	25.569704	-4.278235	96.760696	26.966232	33.621891	94.076118	26.267968	14.671828	95.418407	-74.573282	22.009602	103.022923
-37.946037	4.789578	101.96756	-24.106415	18.127329	99.994392	25.747019	-4.368351	97.221222	27.589926	33.493824	94.894341	26.6684725	14.5627365	96.0577815	-74.8813025	21.6919215	103.9310025
-34.900974	4.037466	101.91954	-24.00452	17.925785	100.953079	26.026997	-4.386374	97.841888	27.908825	33.365002	96.425041	26.967911	14.489314	97.1334645	-74.976951	21.362256	104.7726935
-30.014641	2.871555	102.48761	-23.816418	17.640373	102.750969	26.816883	-4.176747	98.995728	29.124624	32.834404	99.439293	27.9707535	14.3288285	99.2175105	-75.6035895	20.9519175	106.2844275
-26.591429	1.993323	103.203438	-23.630228	17.545465	103.955017	27.411165	-3.966904	100.253853	30.07214	32.643108	101.781509	28.7416525	14.338102	101.017681	-76.0021085	20.752828	106.892353
-23.050816	1.149297	104.174492	-23.440201	17.462236	105.213371	28.294918	-3.873126	102.04953	30.821281	32.653637	104.607681	29.5580995	14.3902555	103.3286055	-76.4385015	20.5342165	107.0981365
-19.415236	0.179852	105.634285	-23.283356	17.340855	106.752884	29.306755	-4.051782	104.361847	31.669998	32.749783	108.246948	30.4883765	14.3490005	106.3043975	-77.0550885	20.3327095	107.2013705
-15.758591	-0.835922	107.734039	-23.247456	17.110106	108.786842	30.166298	-4.285033	107.824341	33.011864	32.925339	112.170235	31.589081	14.320153	109.997288	-78.083993	19.900059	107.576396
-12.092878	-1.918238	110.546806	-23.26239	16.805649	111.165932	31.234228	-4.628224	111.529114	34.354546	32.917984	115.945747	32.794387	14.14488	113.7374305	-79.319167	19.466418	108.5944335
-8.588842	-2.993191	113.906181	-23.295454	16.539549	113.639893	31.925817	-4.865792	114.50148	35.475277	32.791336	118.876495	33.700547	13.962772	116.6889875	-80.291455	19.116326	110.5907985
-3.198867	-4.565446	117.921814	-23.486271	16.259066	116.205383	31.572533	-5.313892	118.406555	35.947453	33.260571	121.91317	33.759993	13.9733395	120.1598625	-80.732535	18.5447925	112.2509035
0.2247	-5.581984	120.533928	-24.050293	16.27453	117.780807	31.598923	-5.192813	120.360931	36.370155	33.238922	123.67511	33.984539	14.0230545	122.0180205	-82.085125	18.5260055	113.5435935
3.667135	-6.586619	123.103775	-24.015402	15.967422	119.019592	31.65876	-5.240735	122.130859	36.719902	33.37928	125.012375	34.189331	14.0692725	123.571617	-82.220135	17.8655715	114.467567
6.107989	-7.143999	125.552521	-24.239668	15.840519	120.224083	31.460644	-5.275524	123.250755	36.935905	33.430462	125.450638	34.1982745	14.077469	124.3506965	-82.6776105	17.603569	116.0974695
4.492381	-5.638202	126.955559	-24.332397	15.674408	120.765602	31.412601	-5.363366	123.877182	37.119766	33.467388	125.542465	34.2661835	14.052011	124.7098235	-82.9309775	17.296805	116.8213805
2.924345	-4.205642	127.294647	-24.295654	15.497203	120.864761	31.586123	-5.638966	123.97963	37.385544	33.3661	125.522507	34.4858335	13.863567	124.7510685	-83.0771415	17.130839	116.9784535
1.3913	-2.71734	126.464806	-24.081158	15.35866	120.774292	32.015503	-5.742101	124.05677	37.678249	33.221527	125.247177	34.846876	13.739713	124.6519735	-83.009192	16.977607	116.8966105
-0.738232	-0.495888	123.941734	-23.56633	15.206942	120.521629	32.611954	-5.897954	123.543381	38.228817	33.115662	124.78553	35.4203855	13.608854	124.1644555	-82.5530455	16.80503	116.8788025
-1.899917	0.736497	124.477135	-23.141258	15.123005	120.259407	32.983337	-5.976341	123.107056	38.671188	33.024605	124.388947	35.8272625	13.524132	123.7480015	-82.1097785	16.721878	116.7708125
-2.828022	1.851949	123.697647	-22.72566	14.970094	119.88903	33.453777	-6.1278	122.525978	39.136684	32.908619	123.803856	36.2952305	13.3904095	123.164917	-81.7465505	16.5497785	116.613143
-4.012456	3.115133	122.078941	-22.304117	14.815977	119.360413	34.076424	-6.426682	122.033905	39.513496	32.756786	123.139038	36.79496	13.165052	122.5864715	-81.403194	16.466902	116.1343545
-5.144437	4.284618	120.530548	-21.871563	14.612377	118.795868	34.60371	-6.69624	121.337318	39.69043	32.483257	122.334908	37.14707	12.8935085	121.836113	-80.890196	16.3312455	115.755623
-6.436577	5.414071	119.899109	-21.43523	14.455403	118.165741	35.071339	-6.940455	120.191719	39.616173	32.265465	121.474525	37.343756	12.662505	120.833122	-80.214216	16.248301	115.49836
-7.671708	6.542672	118.162285	-21.024151	14.323269	117.570755	35.621853	-7.22227	118.912651	39.486183	31.952446	120.441391	37.554018	12.365088	119.677021	-79.60232	16.28145	115.464489
-9.773656	8.195749	117.502609	-20.423687	14.119051	116.889778	36.098518	-7.135419	117.434456	39.476814	31.734922	119.425163	37.787666	12.2997515	118.4298095	-78.63504	15.9383505	115.3497465
-11.104124	9.318525	116.341064	-20.120199	14.069666	116.68354	36.353485	-7.157172	116.991234	39.487972	31.792282	119.023323	37.9207285	12.317555	118.0072785	-78.1611265	15.821777	115.3598015
-12.601373	10.351517	116.835785	-19.923233	13.973099	116.661598	36.612415	-7.288381	116.832825	39.447697	31.933149	118.9795	38.030056	12.322384	117.9061625	-77.876522	15.623814	115.4170335
-14.175407	11.44896	116.301956	-19.757643	13.92617	116.79435	36.842583	-7.404861	117.00219	39.431728	32.072723	119.211029	38.1371555	12.333931	118.1066095	-77.6524415	15.518409	115.4820905
-15.830443	12.518327	116.882011	-19.717375	13.889156	117.007378	36.985653	-7.427735	117.435883	39.370602	32.266804	119.568298	38.1781275	12.4195345	118.5020905	-77.6128775	15.3587775	115.5126655
-15.932882	12.015152	116.655121	-19.542027	13.800108	117.228577	37.052959	-7.469221	117.929184	39.223442	32.468033	120.072899	38.1382005	12.499406	119.0010415	-77.2222545	15.10081	115.4561125
-16.139418	10.930128	117.308533	-19.565954	13.551148	117.412689	37.032555	-7.41467	118.293213	39.053173	32.596306	120.51152	38.042864	12.590818	119.4023665	-77.174772	14.511478	115.4230115
-16.05892	9.406783	117.461823	-19.859335	13.626942	117.703232	36.861897	-7.165375	118.694328	38.790249	32.848743	120.746803	37.826073	12.841684	119.7205655	-77.544743	14.4122	115.6858985
-16.02632	8.357677	117.100441	-19.945972	13.575071	117.714294	36.81514	-7.025811	118.715393	38.678272	33.00481	120.831535	37.746706	12.9894995	119.773464	-77.63865	14.1606425	115.655124
-16.018871	7.34353	117.265991	-20.018744	13.574322	117.685226	36.812931	-6.892142	118.715111	38.554443	33.093555	120.833298	37.683687	13.1007065	119.7742045	-77.721175	14.0479375	115.5962475
-16.077541	6.386715	117.310844	-20.077354	13.598403	117.762505	36.804115	-6.711609	118.851563	38.554634	33.175751	120.726418	37.6793745	13.232071	119.7889905	-77.8340825	13.964735	115.7360195
-16.176968	5.445441	117.361404	-20.193586	13.582939	117.965935	36.839043	-6.586254	119.045433	38.640289	33.347321	120.707687	37.739666	13.3805335	119.87656	-78.126838	13.7853445	116.05531
-16.16556	4.391946	117.637589	-20.20204	13.606927	118.300056	36.915924	-6.489233	119.367172	38.70369	33.344833	120.762741	37.809807	13.4278	120.0649565	-78.213887	13.786054	116.5351555
-16.174095	3.378287	118.016495	-20.209621	13.61595	118.692589	36.945492	-6.374281	119.851555	38.699329	33.210224	120.92347	37.8224105	13.4179715	120.3875125	-78.2416525	13.8139285	116.9976655
-16.265152	1.84032	118.692932	-20.247612	13.650913	119.319664	37.167057	-6.264078	120.763229	38.629337	33.06395	121.271347	37.898197	13.399936	121.017288	-78.393421	13.90189	117.62204
-16.373245	0.838731	119.122162	-20.298347	13.667202	119.72625	37.277229	-6.165378	121.403275	38.691818	33.144535	121.676872	37.9845235	13.4895785	121.5400735	-78.5812175	13.8448255	117.9124265
-16.480619	-0.21857	119.577003	-20.341652	13.691123	120.08847	37.340351	-6.020156	122.031166	38.769688	33.191795	122.069511	38.0550195	13.5858195	122.0503385	-78.7383235	13.7964265	118.1266015
-16.659864	-1.251584	120.00811	-20.399744	13.740265	120.409248	37.381752	-5.8667	122.642258	38.834312	33.289722	122.369537	38.108032	13.711511	122.5058975	-78.90752	13.769019	118.3125985
-16.861629	-2.21171	120.446632	-20.394037	13.790496	120.738899	37.47448	-5.730309	123.155991	38.812912	33.381733	122.67569	38.143696	13.825712	122.9158405	-78.93177	13.75528	118.5619575
-17.0354	-3.161636	120.787895	-20.381805	13.83777	121.007767	37.594757	-5.566848	123.590019	38.772797	33.451771	123.100746	38.183777	13.9424615	123.3453825	-78.947387	13.7330785	118.6701515
-17.323923	-4.098333	121.127579	-20.337738	13.890012	121.239662	37.740471	-5.406156	123.924484	38.732826	33.551723	123.471474	38.2366485	14.0727835	123.697979	-78.9121245	13.7072405	118.781345
-17.784637	-5.458519	121.41613	-20.220194	13.980603	121.460258	37.980019	-5.196858	124.261238	38.656418	33.798203	123.785194	38.3182185	14.3006725	124.023216	-78.7586065	13.6605335	118.8973
-18.134155	-6.256501	121.513542	-20.137825	14.014482	121.51239	38.116844	-5.102865	124.380096	38.655315	33.962696	123.964867	38.3860795	14.4299155	124.1724815	-78.6617295	13.5990485	118.8522985
-18.480843	-7.097507	121.49308	-19.988174	14.072442	121.474159	38.24585	-4.963616	124.477341	38.715458	34.069927	124.052963	38.480654	14.5531555	124.265152	-78.457002	13.5917285	118.683166
-18.930601	-7.914261	121.517326	-19.881523	14.164495	121.513351	38.42762	-4.853937	124.484596	38.861866	34.239399	124.063812	38.644743	14.692731	124.274204	-78.407789	13.636259	118.752498
-19.401623	-8.651915	121.484398	-19.753855	14.248243	121.495964	38.582264	-4.722858	124.456276	38.981949	34.38483	124.021065	38.7821065	14.830986	124.2386705	-78.2898165	13.6655	118.7532575
-19.892138	-9.304155	121.470657	-19.646627	14.342286	121.471962	38.709221	-4.64829	124.39901	39.085789	34.45702	123.915886	38.897505	14.904365	124.157448	-78.190759	13.780207	118.786476
-20.432238	-9.985145	121.460304	-19.527868	14.414912	121.422005	38.807236	-4.602057	124.30072	39.147476	34.502174	123.78904	38.977356	14.9500585	124.04488	-78.033092	13.8797655	118.79913
-21.415585	-10.953905	121.581284	-19.306087	14.531168	121.474625	38.985249	-4.515528	124.167717	39.265137	34.559704	123.563454	39.125193	15.022088	123.8655855	-77.737367	14.040248	119.0836645
-22.079515	-11.408648	121.782372	-19.123404	14.605075	121.567932	39.138512	-4.434361	124.029518	39.371143	34.650349	123.34864	39.2548275	15.107994	123.689079	-77.5016355	14.102156	119.446785
-22.734493	-11.880148	121.981857	-18.954199	14.711708	121.661293	39.272648	-4.321668	123.922539	39.477802	34.75095	123.096931	39.375225	15.214641	123.509735	-77.283623	14.208775	119.812851
-23.475407	-12.345544	122.193275	-18.780144	14.826104	121.75753	39.415554	-4.206474	123.737335	39.56456	34.830441	122.7752	39.490057	15.3119835	123.2562675	-77.050345	14.3402245	120.2587925
-24.267439	-12.758925	122.400665	-18.621624	14.94681	121.803177	39.478771	-4.093033	123.481682	39.616428	34.904877	122.344116	39.5475995	15.405922	122.912899	-76.7908475	14.487698	120.693455
-25.024519	-13.004155	122.670952	-18.451054	15.078094	121.8349	39.60001	-3.957916	123.081146	39.609119	34.989986	121.799019	39.6045645	15.516035	122.4400825	-76.5066725	14.640153	121.2297175
-25.571247	-13.418455	122.742172	-18.264101	15.240415	121.799644	39.700428	-3.828168	122.527245	39.601952	35.12944	121.069527	39.65119	15.650636	121.798386	-76.179392	14.830194	121.800902
-26.978115	-13.47683	123.010811	-18.050941	15.552089	121.589516	39.80442	-3.488923	121.289124	39.367229	35.343147	119.499084	39.5858245	15.927112	120.394104	-75.6877065	15.177066	122.784928
-27.805552	-13.413106	123.080917	-17.840042	15.819449	121.277145	39.809605	-3.258948	120.279457	39.047501	35.303474	118.440643	39.428553	16.022263	119.36005	-75.108637	15.616635	123.19424
-28.169575	-13.64854	122.946724	-17.664227	16.069378	120.981728	39.797726	-2.933267	119.271072	38.806683	35.317856	117.688248	39.3022045	16.1922945	118.47966	-74.6306585	15.9464615	123.483796
-28.887289	-13.520813	122.837555	-17.463327	16.228024	120.865585	39.74057	-2.724426	118.727638	38.873371	35.356571	117.370644	39.3069705	16.3160725	118.049141	-74.2336245	16.1399755	123.682029
-29.535454	-13.405543	122.587547	-17.318123	16.331369	120.953094	39.731289	-2.499238	118.703636	39.081455	35.440105	117.520592	39.406372	16.4704335	118.112114	-74.042618	16.1923045	123.794074
-30.392229	-13.106691	122.416817	-17.303997	16.469563	121.068611	39.760433	-2.317036	118.850662	39.245411	35.653282	118.036415	39.502922	16.668123	118.4435385	-74.110916	16.271003	123.6936835
-31.019655	-12.869051	122.02681	-17.346701	16.663883	121.113518	39.813866	-2.133328	119.084946	39.389385	35.979809	118.675804	39.6016255	16.9232405	118.880375	-74.2950275	16.4045255	123.346661
-31.880322	-12.413456	121.419785	-17.58127	16.999496	121.081398	39.768154	-1.810981	119.49028	39.435196	36.438316	119.438622	39.601675	17.3136675	119.464451	-74.764215	16.6853245	122.698345
-32.4627	-12.115732	121.133789	-17.744625	17.226439	121.049225	39.67136	-1.592025	119.712044	39.406593	36.717602	119.865204	39.5389765	17.5627885	119.788624	-75.0282265	16.8900895	122.309826
-33.037109	-11.795802	120.971321	-17.897091	17.438299	121.032539	39.558514	-1.410668	119.917122	39.350502	36.965981	120.122849	39.454508	17.7776565	120.0199855	-75.24869	17.0989415	122.0450925
-33.545395	-11.443058	120.903084	-18.046144	17.678984	121.075043	39.454967	-1.231178	120.057663	39.261425	37.207504	120.298454	39.358196	17.988163	120.1780585	-75.450484	17.369805	121.9720275
-34.139675	-11.028282	121.001686	-18.141466	17.870358	121.130165	39.387573	-1.074798	120.142128	39.166676	37.41898	120.380196	39.2771245	18.172091	120.261162	-75.5600565	17.568625	121.999168
-34.697517	-10.581005	121.078217	-18.201124	18.088869	121.164253	39.320457	-0.93983	120.210518	39.098312	37.587765	120.339355	39.2093845	18.3239675	120.2749365	-75.6116325	17.8537705	122.0535695
-35.155342	-10.148291	121.221687	-18.219324	18.289869	121.180428	39.279274	-0.78305	120.190063	39.082355	37.733528	120.24987	39.1808145	18.475239	120.2199665	-75.6194625	18.104499	122.1408895
-35.833298	-9.445217	121.341034	-18.184408	18.537308	121.122658	39.258671	-0.65317	120.177437	39.04493	37.950821	120.036674	39.1518005	18.6488255	120.1070555	-75.5206165	18.4257905	122.1382605
-36.220776	-8.990452	121.455093	-18.339876	18.80232	121.187904	39.237358	-0.530283	120.148979	39.029789	38.075024	119.871414	39.1335735	18.7723705	120.0101965	-75.8133255	18.8322695	122.3656115
-36.573902	-8.525915	121.531609	-18.109676	18.844803	121.112106	39.264023	-0.455435	120.072517	39.050026	38.188316	119.745621	39.1570245	18.8664405	119.909069	-75.3763765	18.8231655	122.315143
-37.000881	-8.016017	121.660172	-18.083544	18.93889	121.121216	39.220798	-0.327854	120.040497	39.024757	38.283123	119.599899	39.1227775	18.9776345	119.820198	-75.2898655	18.9001455	122.422234
-37.419319	-7.471141	121.780632	-18.093502	19.043755	121.159973	39.174881	-0.247244	119.965126	39.005596	38.366463	119.484688	39.0902385	19.0596095	119.724907	-75.2772425	19.0279005	122.595039
-37.823017	-6.836829	121.86216	-18.282513	19.225925	121.290123	39.132324	-0.217068	119.931259	39.005924	38.421383	119.376839	39.069124	19.1021575	119.654049	-75.63415	19.3496925	122.926197
-38.154507	-6.210117	121.972801	-18.059809	19.145517	121.280014	39.103382	-0.14753	119.897987	39.002476	38.466919	119.338501	39.052929	19.1596945	119.618244	-75.172547	19.1313395	122.941784
-38.570793	-5.302623	122.013214	-18.097151	19.184654	121.464302	39.073429	-0.087647	119.915215	39.015228	38.584404	119.519531	39.0443285	19.2483785	119.717373	-75.2386305	19.1209295	123.211231
-38.704594	-4.820947	121.940872	-18.267836	19.304585	121.702026	39.054386	-0.03399	119.933304	39.056751	38.662533	119.721947	39.0555685	19.3142715	119.8276255	-75.5912405	19.2948985	123.5764265
-39.126408	-3.927508	121.947113	-18.256641	19.309729	121.844307	39.025707	0.050557	119.921265	39.090176	38.758965	119.936455	39.0579415	19.404761	119.92886	-75.5712235	19.214697	123.759754
-39.423721	-3.180931	121.858582	-18.064653	19.254211	121.817123	38.942089	0.199301	119.890892	39.118813	38.883522	120.138847	39.030451	19.5414115	120.0148695	-75.159757	18.9670105	123.6193765
-39.646809	-2.420999	121.729294	-18.077894	19.296217	121.837547	39.047218	0.198066	119.784019	39.134113	38.998451	120.281006	39.0906655	19.5982585	120.0325125	-75.2464535	18.9941755	123.6425815
-39.847137	-1.640807	121.526627	-18.176437	19.367113	121.818886	38.936386	0.280548	119.679878	39.087639	39.11718	120.411469	39.0120125	19.698864	120.0456735	-75.3648865	19.035362	123.5920985
-40.075745	-0.910102	121.294212	-18.296593	19.441868	121.748993	38.853935	0.366486	119.590691	39.010178	39.185776	120.527672	38.9320565	19.776131	120.0591815	-75.5252425	19.107605	123.4388045
-40.343159	0.247073	120.948029	-18.415768	19.563173	121.59816	38.712425	0.422343	119.574394	38.935608	39.264511	120.652199	38.8240165	19.843427	120.1132965	-75.6555525	19.282919	123.0830235
-40.53656	1.016478	120.693275	-18.454176	19.644005	121.440002	38.618011	0.406151	119.626328	38.929092	39.263981	120.713791	38.7735515	19.835066	120.1700595	-75.6819035	19.452944	122.7099445
-40.715706	1.851144	120.469154	-18.538246	19.700937	121.295837	38.55146	0.350204	119.669556	38.929638	39.199642	120.726624	38.740549	19.774923	120.19809	-75.817041	19.626951	122.393584
-40.803436	2.614547	120.33136	-18.587933	19.712786	121.140442	38.446602	0.241002	119.727814	38.920273	39.076286	120.686493	38.6834375	19.658644	120.2071535	-75.8593035	19.766928	122.0737305
-40.939678	3.356225	120.231842	-18.652416	19.66844	121.026299	38.362793	0.093144	119.769775	38.915531	38.910912	120.680878	38.639162	19.502028	120.2253265	-75.943994	19.834852	121.8272715
-41.034775	4.054067	120.190582	-18.668797	19.617744	120.991005	38.331928	-0.078862	119.871994	38.921581	38.736332	120.687592	38.6267545	19.328735	120.279793	-75.9643485	19.906753	121.702217
-41.133701	4.783511	120.177902	-18.714207	19.542418	120.992218	38.282166	-0.263704	119.992783	38.941265	38.559669	120.705162	38.6117155	19.1479825	120.3489725	-76.0401295	19.9368535	121.6354635
-41.34457	5.918615	120.160278	-18.747189	19.390001	120.967445	38.205841	-0.530534	120.115196	38.897842	38.267662	120.628929	38.5518415	18.868564	120.3720625	-76.0462195	19.911438	121.5628275
-41.422066	6.652588	120.159386	-18.80999	19.272209	120.894112	38.148617	-0.676648	120.131004	38.827007	38.079735	120.537758	38.487812	18.7015435	120.334381	-76.107792	19.8428745	121.453843
-41.550198	7.409287	120.058334	-18.865667	19.146439	120.766022	38.073166	-0.817159	120.106758	38.757931	37.915524	120.399704	38.4155485	18.5491825	120.253231	-76.1468825	19.7436955	121.278813
-41.634521	8.155707	119.95858	-18.942507	19.048929	120.639954	37.969715	-0.963683	120.078598	38.665363	37.787865	120.291557	38.317539	18.412091	120.1850775	-76.202553	19.685767	121.0948305
-41.725983	8.951706	119.818878	-19.036343	18.953709	120.524467	37.875149	-1.018336	120.031883	38.549274	37.680443	120.166946	38.2122115	18.3310535	120.0994145	-76.2848975	19.5763645	120.9495195
-41.864769	9.825975	119.708923	-19.135283	18.890417	120.407082	37.75824	-1.09188	120.000252	38.44281	37.608482	120.091309	38.100525	18.258301	120.0457805	-76.371091	19.522533	120.7683835
-41.932888	10.706737	119.603058	-19.235119	18.83131	120.34507	37.696766	-1.126361	119.994316	38.346813	37.566734	120.059097	38.0217895	18.2201865	120.0267065	-76.4920275	19.4424335	120.6634335
-42.080013	12.037006	119.364952	-19.339634	18.781033	120.223488	37.539082	-1.197248	119.999519	38.229568	37.509502	120.098206	37.884325	18.156127	120.0488625	-76.563593	19.405939	120.3981135
-42.14365	12.962543	119.177734	-19.449368	18.704485	120.151138	37.460033	-1.229122	119.951309	38.164928	37.475384	120.18026	37.8124805	18.123131	120.0657845	-76.7112165	19.285839	120.2364915
-42.254887	13.931908	118.986382	-19.516935	18.637152	120.05407	37.360172	-1.261806	119.834885	38.099255	37.459999	120.318344	37.7297135	18.0990965	120.0766145	-76.7635835	19.1752075	120.0315255
-42.322018	14.875913	118.839493	-19.620171	18.556314	119.986259	37.274918	-1.252206	119.669601	38.011047	37.471336	120.458687	37.6429825	18.109565	120.064144	-76.8833245	19.003063	119.908374
-42.473949	15.795001	118.792358	-19.737955	18.463591	119.959328	37.164162	-1.267849	119.4468	37.885803	37.485249	120.574203	37.5249825	18.1087	120.0105015	-77.0008925	18.818482	119.9081545
-42.523975	16.728704	118.807137	-19.843143	18.387957	119.963264	37.080254	-1.273342	119.161972	37.772053	37.460045	120.685623	37.4261535	18.0933515	119.9237975	-77.1124395	18.6825625	120.0027305
-42.629642	17.667984	118.824677	-19.945112	18.310099	119.953072	36.987217	-1.27958	118.904999	37.670673	37.408264	120.744774	37.328945	18.064342	119.8248865	-77.219169	18.555856	120.0812575
-42.750828	19.089039	118.756355	-20.115955	18.242809	119.843468	36.810539	-1.326588	118.387238	37.462261	37.185406	120.388161	37.1364	17.929409	119.3876995	-77.36831	18.556209	120.2992365
-42.893063	19.946617	118.631104	-20.356159	18.189743	119.56414	36.51944	-1.36642	117.670647	37.118664	36.88974	119.604218	36.819052	17.76166	118.6374325	-77.53137	18.617826	120.4908475
-42.982246	20.785805	118.372009	-20.692099	18.12771	118.998253	36.031536	-1.361678	116.345741	36.511127	36.679764	118.433319	36.2713315	17.659043	117.38953	-77.6555295	18.596377	120.606976
-43.11813	21.628069	117.832146	-21.045164	18.055883	118.012367	35.396793	-1.303149	114.585625	36.063732	36.467205	116.538429	35.7302625	17.582028	115.562027	-77.8205905	18.529738	120.462707
-43.128063	22.431192	116.980293	-21.358049	18.00861	116.73732	34.775932	-1.192297	112.55851	35.270157	36.415943	114.529884	35.0230445	17.611823	113.544197	-77.7391425	18.405397	119.930443
-43.199203	23.210617	116.063713	-21.648941	17.955338	115.449867	34.158249	-1.085394	110.601715	34.310589	36.395176	112.863525	34.234419	17.654891	111.73262	-77.532301	18.255785	119.167114
-43.166943	23.880281	115.164101	-21.914186	17.826185	114.336922	33.686733	-1.102849	109.329948	33.727295	36.238411	111.350609	33.707014	17.567781	110.3402785	-77.535386	18.084589	118.3335655
-43.042187	24.924078	113.995064	-22.280098	17.627361	113.063705	33.190723	-1.263523	108.049454	33.059719	36.104584	110.170578	33.125221	17.4205305	109.110016	-77.685417	17.8341915	117.017394
-42.800854	25.559855	113.311195	-22.461185	17.486263	112.438141	32.971008	-1.414951	107.705437	32.821522	35.997242	109.855179	32.896265	17.2911455	108.780308	-77.818635	17.6813805	116.095974
-42.527443	26.153147	112.854301	-22.568367	17.317369	112.007713	32.882481	-1.616949	107.528137	32.679981	35.883968	109.656525	32.781231	17.1335095	108.592331	-77.917965	17.5012285	115.423095
-42.196728	26.698034	112.477829	-22.632971	17.168072	111.702393	32.851173	-1.701884	107.485939	32.588505	35.765667	109.640411	32.719839	17.0318915	108.563175	-77.985781	17.3042525	114.841611
-41.827835	27.156958	112.236572	-22.624065	16.996708	111.582863	32.843746	-1.868599	107.599258	32.551868	35.630886	109.691963	32.697807	16.8811435	108.6456105	-77.945937	17.1122725	114.5201155
-41.399258	27.668194	112.126396	-22.650681	16.862185	111.528694	32.904976	-2.056778	107.724251	32.556324	35.480164	109.753761	32.73065	16.711693	108.739006	-78.032012	17.012677	114.318382
-40.881901	28.176651	112.008713	-22.632854	16.669712	111.494957	32.974087	-2.235267	107.907501	32.596546	35.332279	109.779533	32.7853165	16.548506	108.843517	-78.0510245	16.790918	114.146397
-40.046417	28.876564	111.684402	-22.495375	16.464161	111.323212	33.100147	-2.520005	108.147873	32.689163	35.108837	109.769104	32.894655	16.294416	108.9584885	-77.885405	16.633906	113.6879355
-39.459553	29.296776	111.404892	-22.438475	16.298979	111.173904	33.165913	-2.718383	108.282616	32.747719	34.91848	109.699821	32.956816	16.1000485	108.9912185	-77.833766	16.4979095	113.3565895
-38.839878	29.668707	111.058914	-22.410522	16.126003	110.947762	33.259521	-2.935041	108.373032	32.834602	34.726357	109.689041	33.0470615	15.895658	109.0310365	-77.8681055	16.356348	112.8644875
-38.190842	30.068102	110.735619	-22.376596	15.916665	110.715103	33.317024	-3.180285	108.427559	32.90406	34.526268	109.688927	33.110542	15.6729915	109.058243	-77.863734	16.1603385	112.371963
-37.488739	30.463966	110.48838	-22.363647	15.670438	110.490501	33.335125	-3.371356	108.391083	32.926689	34.331345	109.703423	33.130907	15.4799945	109.047253	-77.858201	15.8608815	111.933749
-36.793144	30.797949	110.352303	-22.37698	15.401925	110.326431	33.351383	-3.546793	108.301506	32.913376	34.149452	109.735146	33.1323795	15.3013295	109.018326	-77.8863395	15.5025205	111.634536
-36.10899	31.085857	110.214905	-22.381542	15.110914	110.155632	33.365791	-3.724977	108.134521	32.883232	33.995239	109.761238	33.1245115	15.135131	108.9478795	-77.8875955	15.086697	111.3633845
-34.982899	31.530458	110.058197	-22.443371	14.716249	109.924576	33.329151	-3.888968	108.02919	32.805538	33.810432	109.867035	33.0673445	14.960732	108.9481125	-77.9540865	14.471766	110.9010395
-34.208397	31.815571	110.017693	-22.532011	14.500113	109.833786	33.277683	-3.958255	107.988083	32.737598	33.716831	109.966454	33.0076405	14.879288	108.9772685	-78.0716625	14.120938	110.6903035
-33.460445	32.108452	109.978058	-22.626722	14.349018	109.748268	33.225456	-4.018822	107.950928	32.633434	33.645721	110.064445	32.929445	14.8134495	109.0076865	-78.182889	13.8845865	110.4888495
-32.70628	32.342461	109.992966	-22.726824	14.24471	109.680008	33.152111	-4.03651	107.938744	32.524109	33.610947	110.180161	32.83811	14.7872185	109.0594525	-78.291758	13.7022015	110.3005635
-31.932943	32.55722	110.046196	-22.864515	14.163691	109.663025	33.074547	-4.06702	107.891991	32.431568	33.590229	110.321701	32.7530575	14.7616045	109.106846	-78.4820875	13.5657775	110.219204
-31.105417	32.736221	110.114799	-22.957676	14.110379	109.651566	32.975426	-4.053535	107.843002	32.341064	33.57843	110.474739	32.658245	14.7624475	109.1588705	-78.573597	13.4583105	110.1442615
-30.31266	32.919548	110.263153	-23.066702	14.072154	109.647842	32.870678	-4.05937	107.769463	32.264282	33.543613	110.622108	32.56748	14.7421215	109.1957855	-78.700884	13.4021865	110.0998985
-29.077642	33.067524	110.423447	-23.371321	14.105722	109.667564	32.747864	-4.104697	107.629868	32.151604	33.468555	110.838829	32.449734	14.681929	109.2343485	-79.192376	13.529515	110.1007795
-28.226725	33.111805	110.460487	-23.33272	13.897218	109.499969	32.668392	-4.131994	107.525909	32.092964	33.420975	110.939194	32.380678	14.6444905	109.2325515	-79.046118	13.1499455	109.7673865
-27.394768	33.121529	110.490669	-23.373873	13.903586	109.516869	32.590786	-4.175838	107.45578	32.029133	33.341393	111.076263	32.3099595	14.5827775	109.2660215	-79.0577055	13.2243945	109.7677165
-26.492395	33.078842	110.517097	-23.452919	13.83597	109.514557	32.532421	-4.247873	107.466591	32.002716	33.261917	111.216774	32.2675685	14.507022	109.3416825	-79.1734065	13.164918	109.6874315
-25.775444	33.067505	110.565712	-23.487906	13.789614	109.504272	32.463726	-4.365139	107.558739	31.986818	33.175392	111.373184	32.225272	14.4051265	109.4659615	-79.201084	13.1741015	109.5425825
-24.77087	32.834942	110.499405	-23.65531	13.898849	109.671402	32.384457	-4.500703	107.706833	31.969204	33.079445	111.543358	32.1768305	14.289371	109.6250955	-79.4874505	13.508327	109.7177085
-23.844072	32.677204	110.451744	-23.619267	13.771333	109.622871	32.29871	-4.663671	107.904007	31.971365	32.941532	111.684036	32.1350375	14.1389305	109.7940215	-79.3735715	13.4037355	109.4517205
-22.462748	32.251842	110.370926	-23.706579	13.716457	109.650192	32.168552	-4.974321	108.268227	31.976027	32.68153	112.042023	32.0722895	13.8536045	110.155125	-79.4854475	13.5793095	109.145259
-21.63732	31.924194	110.371483	-23.804073	13.678326	109.648476	32.086048	-5.209033	108.626343	32.071148	32.504578	112.361351	32.078598	13.6477725	110.493847	-79.686744	13.7088795	108.803105
-20.75087	31.569284	110.306061	-23.903856	13.654666	109.601768	31.985231	-5.450293	108.980644	32.139858	32.300991	112.695229	32.0625445	13.425349	110.8379365	-79.8702565	13.883983	108.3655995
-19.779003	31.156757	110.23291	-23.980206	13.615727	109.557495	31.866476	-5.681168	109.296921	32.161739	32.105713	113.027504	32.0141075	13.2122725	111.1622125	-79.9745195	14.0191815	107.9527775
-18.934765	30.668821	110.178528	-24.100243	13.577059	109.417633	31.757912	-5.891412	109.633675	32.180065	31.943047	113.369644	31.9689885	13.0258175	111.5016595	-80.1694745	14.1283005	107.3336065
-18.209896	30.240032	110.218361	-24.22455	13.5628	109.34198	31.651863	-6.0401	109.925591	32.16967	31.822601	113.718369	31.9107665	12.8912505	111.82198	-80.3598665	14.2343495	106.86198
-17.325993	29.604462	110.160065	-24.362499	13.514339	109.276108	31.531456	-6.173549	110.147491	32.132137	31.728518	114.040413	31.8317965	12.7774845	112.093952	-80.5567945	14.2511935	106.458264
-16.163475	28.74577	110.285065	-24.489161	13.503088	109.311531	31.375568	-6.329699	110.353378	32.072449	31.582863	114.464676	31.7240085	12.626582	112.409027	-80.7023305	14.379594	106.214035
-15.402744	28.04142	110.408768	-24.606764	13.489744	109.365395	31.274975	-6.439481	110.424789	32.057301	31.512619	114.679375	31.666138	12.536569	112.552082	-80.879666	14.442919	106.178708
-14.716559	27.365648	110.596939	-24.665859	13.492307	109.480621	31.169744	-6.510373	110.45121	32.05365	31.435343	114.856354	31.611697	12.462485	112.653782	-80.943415	14.522129	106.30746
-14.065003	26.626453	110.722374	-24.704479	13.531898	109.6213	31.081755	-6.583692	110.487343	32.05072	31.366819	115.016624	31.5662375	12.3915635	112.7519835	-80.9751955	14.6722325	106.4906165
-13.393013	25.821146	110.861137	-24.763542	13.56982	109.762466	31.001234	-6.647188	110.547531	32.059525	31.322819	115.161049	31.5303795	12.3378155	112.85429	-81.0574635	14.8018245	106.670642
-12.776986	24.943417	110.942421	-24.820389	13.62596	109.897186	30.939632	-6.709931	110.608688	32.070122	31.271097	115.291771	31.504877	12.280583	112.9502295	-81.145655	14.971337	106.8441425
-12.22901	24.086372	111.063362	-24.887892	13.662146	109.963432	30.86968	-6.768691	110.66713	32.044022	31.219748	115.403	31.456851	12.2255285	113.035065	-81.232635	15.0987635	106.891799
-11.382593	22.611511	111.059937	-24.965178	13.644104	110.06517	30.769623	-6.849702	110.746895	31.996023	31.156353	115.56015	31.382823	12.1533255	113.1535225	-81.313179	15.1348825	106.9768175
-10.901855	21.556385	110.997269	-25.043175	13.630997	110.103485	30.717798	-6.904863	110.809502	31.944269	31.105379	115.628387	31.3310335	12.100258	113.2189445	-81.4173835	15.161736	106.9880255
-10.376234	20.437019	110.996391	-25.138769	13.578391	110.139557	30.652884	-6.969767	110.83548	31.879108	31.045372	115.696182	31.265996	12.0378025	113.265831	-81.543534	15.1189795	107.013283
-9.975238	19.248089	110.935211	-25.208464	13.531891	110.167969	30.598009	-7.043447	110.862015	31.816006	30.982048	115.712044	31.2070075	11.9693005	113.2870295	-81.6239355	15.0944815	107.0489085
-9.549357	18.035303	110.850609	-25.258245	13.493712	110.208748	30.539715	-7.11067	110.866104	31.748009	30.904154	115.679024	31.143862	11.896742	113.272564	-81.660352	15.090682	107.144932
-9.110434	16.731163	110.746445	-25.311726	13.473664	110.223541	30.478228	-7.170478	110.839439	31.683689	30.803638	115.538857	31.0809585	11.81658	113.189148	-81.7044105	15.130748	107.257934
-8.78728	15.466055	110.59079	-25.36462	13.511329	110.225311	30.411934	-7.217934	110.754463	31.603056	30.692965	115.175613	31.007495	11.7375155	112.965038	-81.736735	15.2851425	107.485584
-8.267455	13.488393	110.116562	-25.352934	13.672873	110.029564	30.285093	-7.286975	110.68853	31.495815	30.599583	114.357567	30.890454	11.656304	112.5230485	-81.596322	15.689442	107.5360795
-7.853536	12.065849	109.856926	-25.335217	13.847982	109.832253	30.199341	-7.391256	110.769913	31.469717	30.545134	113.761887	30.834529	11.576939	112.2659	-81.504963	16.119025	107.398606
-7.548401	10.696443	109.644066	-25.33955	14.028006	109.632072	30.136002	-7.545613	110.997101	31.448517	30.455727	113.154617	30.7922595	11.455057	112.075859	-81.4713595	16.600955	107.188285
-7.227571	9.289574	109.569107	-25.330246	14.126733	109.494171	30.046728	-7.750684	111.268639	31.43194	30.292316	112.606239	30.739334	11.270816	111.937439	-81.399826	16.98265	107.050903
-6.900934	7.862814	109.693336	-25.307911	14.144579	109.465996	29.962534	-7.952802	111.507751	31.732035	29.947996	112.013008	30.8472845	10.997597	111.7603795	-81.4631065	17.291561	107.1716125
-6.637715	6.545244	109.86142	-25.24785	14.115557	109.525681	29.927078	-8.253779	111.78315	31.806669	29.70063	111.790123	30.8668735	10.7234255	111.7866365	-81.3625735	17.5076885	107.2647255
-6.335379	5.211404	110.1334	-25.169676	14.050547	109.674347	29.92683	-8.465446	112.1035	31.920933	29.47365	111.714188	30.9238815	10.504102	111.908844	-81.2632335	17.596992	107.43985
-5.911732	3.361206	110.659218	-25.082785	13.946761	110.00032	29.90646	-8.71007	112.666496	32.087284	29.185497	111.909416	30.996872	10.2377135	112.287956	-81.162442	17.6558085	107.712684
-5.682987	2.256208	111.118408	-25.008747	13.846342	110.273949	29.98024	-8.917057	113.124741	32.188965	28.987965	112.369957	31.0846025	10.035454	112.747349	-81.1020965	17.65723	107.800549
-5.439551	1.218177	111.758446	-24.972176	13.727978	110.664925	30.041044	-9.094417	113.94075	32.340984	28.810669	113.217857	31.191014	9.858126	113.5793035	-81.135366	17.59783	107.7505465
-5.176508	0.211889	112.657509	-24.966223	13.65003	111.269424	30.168468	-9.30557	115.097618	32.547844	28.673965	114.559135	31.358156	9.6841975	114.8283765	-81.290602	17.6158625	107.7104715
-5.03322	-0.628426	113.822433	-25.00267	13.571507	111.978043	30.282835	-9.453899	116.421616	32.786705	28.684452	116.050629	31.53477	9.6152765	116.2361225	-81.54011	17.5277375	107.7199635
-4.848997	-1.476403	114.867844	-25.088369	13.525982	112.674057	30.313057	-9.522439	117.67424	32.976856	28.743994	117.420128	31.6449565	9.6107775	117.547184	-81.8216945	17.4411865	107.80093
-4.794251	-2.15708	115.785965	-25.147978	13.532011	113.261757	30.332644	-9.541199	118.686127	32.800465	28.933048	118.678223	31.5665545	9.6959245	118.682175	-81.8625105	17.3680975	107.841339
-4.775914	-3.062534	116.792618	-25.502825	13.731967	114.104935	30.360022	-9.498708	119.783592	32.968697	29.117607	119.834663	31.6643595	9.8094495	119.8091275	-82.6700095	17.6544845	108.4007425
-4.742229	-3.668268	117.240318	-25.25773	13.597277	114.248123	30.371714	-9.447538	120.185555	33.082954	29.225796	120.309219	31.727334	9.889129	120.247387	-82.242794	17.305425	108.248859
-4.824214	-4.186898	117.495132	-25.238827	13.615869	114.516052	30.395275	-9.420391	120.40136	33.170128	29.298428	120.628822	31.7827015	9.9390185	120.515091	-82.2603555	17.2927195	108.517013
-5.047604	-4.520657	117.786751	-25.173265	13.637275	114.694069	30.425575	-9.464387	120.455261	33.266891	29.320696	120.864151	31.846233	9.9281545	120.659706	-82.192763	17.3463955	108.728432
-5.212553	-4.963104	117.75824	-25.092293	13.652669	114.76474	30.447792	-9.490321	120.418694	33.4203	29.299593	121.02108	31.934046	9.904636	120.719887	-82.118632	17.400702	108.809593
-5.378443	-5.407517	117.630707	-25.01606	13.656192	114.760208	30.486801	-9.539654	120.301201	33.58017	29.30958	121.147873	32.0334855	9.884963	120.724537	-82.0656055	17.427421	108.795879
-5.623233	-5.710509	117.407562	-24.885691	13.661146	114.655594	30.50136	-9.555715	120.08667	33.734764	29.336851	121.247849	32.118062	9.890568	120.6672595	-81.889444	17.431724	108.6439285
-6.069574	-6.033767	116.958	-24.722887	13.740303	114.45414	30.617661	-9.618812	119.723167	33.917217	29.345917	121.226593	32.267439	9.8635525	120.47488	-81.713213	17.6170535	108.4334
-6.520086	-6.116711	116.68148	-24.631159	13.804924	114.381706	30.662548	-9.583024	119.45739	34.019691	29.376396	121.173386	32.3411195	9.896686	120.315388	-81.6034375	17.713162	108.448024
-7.06503	-6.14327	116.45694	-24.500093	13.878518	114.329597	30.722067	-9.544467	119.273422	34.134369	29.41935	121.149239	32.428218	9.9374415	120.2113305	-81.428404	17.8195945	108.4478635
-7.709892	-6.112948	116.320274	-24.450958	13.967034	114.381134	30.780262	-9.483593	119.138405	34.232204	29.494089	121.24424	32.506233	10.005248	120.1913225	-81.408149	17.92882	108.5709455
-8.416212	-6.136795	116.183853	-24.342457	14.056906	114.476631	30.840435	-9.43644	119.109795	34.350594	29.560831	121.431389	32.5955145	10.0621955	120.270592	-81.2804285	18.0516165	108.68267
-9.231089	-6.041566	116.263031	-24.263018	14.137379	114.657036	30.873165	-9.410513	119.161186	34.50351	29.611805	121.780502	32.6883375	10.100646	120.470844	-81.2143735	18.174112	108.843228
-9.95767	-6.102079	116.151749	-24.207092	14.192536	114.921524	30.920357	-9.407178	119.258858	34.707531	29.654953	122.227333	32.813944	10.1238875	120.7430955	-81.228128	18.2611845	109.0999525
-11.390293	-5.913787	116.202019	-24.122967	14.250365	115.405441	30.935154	-9.47241	119.366287	35.028896	29.64867	122.989044	32.982025	10.08813	121.1776655	-81.227959	18.4126	109.6332165
-12.378432	-5.85631	115.985489	-24.063662	14.315631	115.723648	30.908838	-9.523269	119.318665	35.273113	29.62751	123.45948	33.0909755	10.0521205	121.3890725	-81.2182995	18.5791415	110.0582235
-13.397106	-5.783184	115.853249	-24.033175	14.375067	116.003242	30.876574	-9.56636	119.174126	35.473297	29.625013	123.8423	33.1749355	10.0293265	121.508213	-81.2412855	18.7208075	110.498271
-14.571897	-5.695092	115.60537	-23.973011	14.509913	116.220871	30.829054	-9.534314	118.935181	35.635334	29.647636	124.116455	33.232194	10.056661	121.525818	-81.178216	18.963165	110.915924
-15.850184	-5.61224	115.400436	-23.959122	14.72678	116.340462	30.794365	-9.409835	118.70266	35.725086	29.722616	124.216934	33.2597255	10.1563905	121.459797	-81.1779695	19.2971695	111.221127
-17.094576	-5.557182	115.069923	-23.974379	15.048079	116.40934	30.715189	-9.212497	118.382172	35.741425	29.879484	124.118172	33.228307	10.3334935	121.250172	-81.177065	19.7626645	111.568508
-18.414305	-5.58228	114.723763	-24.003208	15.360218	116.33606	30.634087	-8.965315	117.921082	35.703506	30.044449	123.754822	33.1687965	10.539567	120.837952	-81.1752125	20.180869	111.834168
-20.506582	-5.52905	114.023148	-24.035845	15.928446	115.91275	30.417002	-8.515555	116.97023	35.543461	30.367142	122.554253	32.9802315	10.9257935	119.7622415	-81.0519215	20.9310985	112.0632585
-21.966791	-5.530725	113.512611	-24.03368	16.345743	115.392281	30.308407	-8.190756	116.040108	35.329597	30.605614	121.315659	32.819002	11.207429	118.6778835	-80.886362	21.484057	112.1066785
-23.507544	-5.585775	112.968735	-23.973566	16.752781	114.685699	30.184578	-7.863971	114.979591	35.00972	30.855629	119.770523	32.597149	11.495829	117.375057	-80.544281	22.009733	111.996341
-24.977346	-5.629968	112.555733	-23.868576	17.19544	113.859161	30.092625	-7.506244	113.894691	34.673595	31.046131	117.728043	32.38311	11.7699435	115.811367	-80.120262	22.6209365	111.906955
-26.531523	-5.702589	112.333275	-23.764542	17.630764	112.894485	30.013708	-7.163294	112.729477	34.277744	31.341881	115.559837	32.145726	12.0892935	114.144657	-79.67481	23.1722345	111.644313
-28.021393	-5.729777	112.216843	-23.621614	18.052273	111.841751	29.956141	-6.88377	111.746918	33.858444	31.473598	113.197769	31.9072925	12.294914	112.4723435	-79.1505205	23.809632	111.2111585
-29.520031	-5.735723	112.215767	-23.520687	18.412674	110.776436	29.880215	-6.656386	110.788918	33.266018	31.633955	110.798737	31.5731165	12.4887845	110.7938275	-78.6144905	24.3365635	110.7590445
-31.618738	-5.675707	112.425629	-23.364315	18.727259	109.395729	29.862108	-6.432708	109.781715	32.4566	31.476065	107.576965	31.159354	12.5216785	108.67934	-77.887984	24.9328395	110.112118
-32.966373	-5.533817	112.5923	-23.350079	18.783272	108.727684	29.955387	-6.325289	109.451004	32.070515	31.298389	105.73481	31.012951	12.48655	107.592907	-77.713109	25.079994	109.862461
-34.0424	-5.455215	112.856804	-23.295502	18.780481	108.210625	30.040127	-6.242671	109.089699	31.722391	31.124226	104.26413	30.881259	12.4407775	106.6769145	-77.472263	25.1201845	109.7443355
-35.236301	-5.046684	113.078163	-23.235701	18.688005	107.799591	30.07305	-6.168357	108.781204	31.478882	30.967941	102.920937	30.775966	12.399792	105.8510705	-77.247368	24.976218	109.7481115
-36.43111	-4.473711	113.304329	-23.192122	18.550465	107.464279	30.146902	-6.14196	108.556114	31.174416	30.68302	101.965164	30.660659	12.27053	105.260639	-77.044903	24.8304	109.667919
-37.507183	-3.903276	113.349113	-23.218313	18.364288	107.342377	30.168242	-6.209095	108.555016	31.001579	30.442793	101.425293	30.5849105	12.116849	104.9901545	-77.0215365	24.611727	109.6945995
-38.751774	-2.849857	113.363121	-23.251469	18.135954	107.314491	30.108347	-6.328379	108.654312	30.977995	30.221796	101.226273	30.543171	11.9467085	104.9402925	-77.046109	24.3251995	109.6886895
-40.334076	-1.289758	112.947823	-23.278473	17.855211	107.335342	29.984756	-6.690776	108.721077	31.015411	29.915533	101.329491	30.5000835	11.6123785	105.025284	-77.0570295	24.0980435	109.6454
-41.185783	-0.032338	112.600006	-23.314262	17.714706	107.317665	29.856419	-6.906251	108.711121	31.082743	29.770458	101.49633	30.469581	11.4321035	105.1037255	-77.098105	23.9973085	109.5316045
-42.086601	1.41974	112.046501	-23.340719	17.650471	107.321144	29.740953	-7.11202	108.686684	31.123539	29.686874	101.771858	30.432246	11.287427	105.229271	-77.113684	24.013515	109.413017
-42.895802	3.098964	111.51358	-23.366169	17.642403	107.341637	29.596355	-7.249709	108.699821	31.242605	29.697269	102.182976	30.41948	11.22378	105.4413985	-77.151818	24.061026	109.2418755
-43.623497	4.961185	110.985199	-23.421049	17.69381	107.435608	29.480453	-7.356804	108.766685	31.405512	29.771095	102.700005	30.4429825	11.2071455	105.733345	-77.2850805	24.1804745	109.137871
-44.33461	7.041175	110.538391	-23.411093	17.764147	107.616844	29.37993	-7.430656	108.843735	31.572018	29.868692	103.276489	30.475974	11.219018	106.060112	-77.29816	24.309276	109.173576
-44.918751	9.278898	110.249161	-23.428846	17.880032	107.888069	29.299488	-7.453484	108.893333	31.761795	30.020321	103.90284	30.5306415	11.2834185	106.3980865	-77.3883335	24.4766455	109.3780515
-45.767681	12.962534	109.758667	-23.36087	18.04327	108.375206	29.248322	-7.476942	108.988152	32.145607	30.185667	104.990593	30.6969645	11.3543625	106.9893725	-77.4187045	24.7321775	109.7610395
-46.246971	15.58738	109.511208	-23.338093	18.105217	108.78904	29.223558	-7.476661	108.98703	32.542576	30.278168	105.779503	30.883067	11.4007535	107.3832665	-77.559253	24.8096805	110.1948135
-46.609745	18.352457	109.430107	-23.274023	18.06316	109.21106	29.199711	-7.520244	108.772133	32.928719	30.291641	106.531128	31.064215	11.3856985	107.6516305	-77.612261	24.7406215	110.7704895
-47.023357	21.183336	109.531105	-23.248037	18.010263	109.500397	29.106907	-7.468552	108.154991	33.567829	30.131037	106.844543	31.337368	11.3312425	107.499767	-77.833442	24.6892835	111.501027
-47.327091	24.076399	109.630562	-23.234303	17.962578	109.607269	28.905344	-7.207144	106.930817	33.692818	30.06996	106.877831	31.299081	11.431408	106.904324	-77.767687	24.493748	112.310214
-47.581245	26.959023	110.019493	-23.227585	17.931206	109.355423	28.550779	-6.673507	105.093193	33.20293	30.3195	106.583748	30.8768545	11.8229965	105.8384705	-77.3320245	24.0394155	112.8723755
-47.808956	29.875746	110.69738	-23.328625	17.998955	108.886757	28.089642	-5.801628	102.894302	33.06498	30.604389	105.756638	30.577311	12.4013805	104.32547	-77.234561	23.5965295	113.448044
-48.06921	34.070526	111.747528	-23.608353	18.40126	107.971527	27.199701	-3.9415	99.428917	32.709324	31.373539	104.142998	29.9545125	13.7160195	101.7859575	-77.1712185	23.0865005	114.1570965
-48.144581	36.737568	112.330772	-23.92104	18.816011	107.266022	26.458082	-2.617459	97.344521	31.550472	32.332455	103.090797	29.004277	14.857498	100.217659	-76.846357	22.774524	114.314385
-48.203613	39.291538	113.043526	-24.319141	19.384619	106.555832	25.728746	-1.150407	95.486992	30.637962	33.351402	101.914063	28.183354	16.1004975	98.7005275	-76.821636	22.6687405	114.4111365
-48.19313	41.805748	113.210472	-24.812279	20.086584	105.822098	25.050047	0.326307	93.879768	29.773348	34.064335	100.935158	27.4116975	17.195321	97.407463	-77.0362555	22.977847	114.236733
-48.126915	44.129906	113.389015	-25.223806	20.671272	105.167999	24.323645	1.690047	92.489853	28.899527	35.369534	100.040604	26.611586	18.5297905	96.2652285	-77.059198	22.8127535	114.0707695
-47.847324	46.294098	113.845085	-25.629112	21.183208	104.592941	23.628696	2.791421	91.351028	28.465069	35.997425	99.037781	26.0468825	19.394423	95.1944045	-77.3051065	22.971993	113.9914775
-47.422291	48.253796	114.277611	-25.889158	21.624146	104.132042	22.936157	3.683761	90.660233	27.944607	36.603855	98.403595	25.440382	20.143808	94.531914	-77.218698	23.104484	113.73217
-46.385307	50.874531	114.845695	-26.012716	22.148743	103.57962	22.242414	4.555695	90.066711	27.572742	37.403591	97.686218	24.907578	20.979643	93.8764645	-76.93301	23.317843	113.2827755
-45.574665	52.481449	115.000023	-26.020807	22.555059	103.361259	22.159191	4.991964	89.737846	27.405722	37.876129	97.406967	24.7824565	21.4340465	93.5724065	-76.8240705	23.6760715	113.1501115
-44.604042	54.013409	114.887665	-26.008533	22.977438	103.120789	22.260847	5.370726	89.555672	27.359829	38.342758	97.256012	24.810338	21.856742	93.405842	-76.827404	24.098134	112.835736
-43.535744	55.330097	114.638649	-25.983274	23.359398	102.89843	22.441702	5.707202	89.512863	27.370592	38.757195	97.178741	24.906147	22.2321985	93.345802	-76.872695	24.4865975	112.451058
-42.31237	56.492626	114.280937	-25.891558	23.655058	102.743721	22.336126	6.095887	89.728851	27.446377	39.085773	97.222435	24.8912515	22.59083	93.475643	-76.6743675	24.719286	112.011799
-41.027596	57.502563	113.841339	-25.87463	23.924601	102.608749	22.39994	6.283249	89.938896	27.495047	39.324497	97.398201	24.9474935	22.803873	93.6685485	-76.6967535	25.045329	111.5489495
-39.617462	58.282417	113.271317	-25.899965	24.156111	102.585388	22.402546	6.388594	90.261482	27.571873	39.458179	97.799232	24.9872095	22.9233865	94.030357	-76.7871395	25.3888355	111.140419
-37.154076	59.091846	112.667534	-26.007366	24.385056	102.713432	22.90864	6.085056	90.747292	27.765127	39.605766	98.65242	25.3368835	22.845411	94.699856	-77.3516155	25.924701	110.727008
-35.40451	59.337513	112.28981	-26.069794	24.431139	102.826736	22.999712	5.919621	91.294327	27.863762	39.585651	99.323669	25.431737	22.752636	95.308998	-77.571325	26.109642	110.344474
-33.461941	59.398724	112.103287	-26.128668	24.465834	103.081131	23.13179	5.758314	91.917992	27.607286	39.634155	100.471344	25.369538	22.6962345	96.194668	-77.626874	26.2354335	109.967594
-31.461452	59.255936	112.000229	-26.137184	24.421873	103.440857	22.921257	5.771706	92.806419	27.835413	39.506348	101.546623	25.378335	22.639027	97.176521	-77.652703	26.204719	109.705193
-29.241529	58.907539	112.139259	-26.140881	24.348787	103.854958	23.415556	5.408512	93.360687	28.083935	39.356152	102.732811	25.7497455	22.382332	98.046749	-78.0315075	26.315242	109.663167
-27.097427	58.341385	112.543976	-26.148054	24.306158	104.279663	23.251884	5.512877	94.451271	28.357237	39.237358	104.050255	25.8045605	22.3751175	99.250763	-78.1006685	26.2371985	109.308563
-24.53933	57.581638	112.950348	-26.166958	24.319704	104.921066	23.514458	5.392234	95.522369	28.665346	39.135788	105.864021	26.089902	22.264011	100.693195	-78.423818	26.375397	109.148937
-20.861052	56.083	114.036896	-26.195341	24.46244	106.2528	24.040424	5.152229	98.126358	29.329807	38.987961	109.096123	26.6851155	22.070095	103.6112405	-79.0757975	26.854785	108.8943595
-18.408934	55.0215	114.803055	-26.189133	24.665524	107.212151	24.513021	4.85717	100.442886	29.749498	38.978333	111.329559	27.1312595	21.9177515	105.8862225	-79.5095255	27.4132965	108.5380795
-15.805021	53.746098	115.150925	-26.181824	24.969505	108.167717	25.06671	4.638506	102.942039	30.062693	39.159523	113.400711	27.5647015	21.8990145	108.171375	-79.9283495	28.0399955	108.164059
-13.202518	52.417065	115.127144	-26.08926	25.393522	108.995262	25.683235	4.50118	105.437111	30.250185	39.546646	115.324486	27.96671	22.023913	110.3807985	-80.14523	28.763131	107.6097255
-10.614989	51.007057	115.237259	-25.991255	25.764488	109.804214	26.315767	4.427029	108.074402	30.434391	40.006222	117.271568	28.375079	22.2166255	112.672985	-80.357589	29.3123505	106.935443
-8.057742	49.263573	115.804718	-25.889584	26.030128	110.668114	27.384525	4.176994	110.745575	31.010151	40.336182	119.29599	29.197338	22.256588	115.0207825	-80.976506	29.803668	106.3154455
-5.562519	47.314514	116.867432	-25.536034	26.048252	111.656273	28.249083	4.090434	113.831154	31.254997	40.712791	121.932426	29.75204	22.4016125	117.88179	-80.824108	29.6948915	105.430756
-1.740582	43.942833	119.17627	-25.414444	26.074606	113.575424	29.583302	3.967322	118.60305	31.457651	41.439846	126.246086	30.5204765	22.703584	122.424568	-81.3493645	29.445628	104.72628
0.517793	41.61356	120.885384	-25.157887	26.043972	114.842667	30.314201	4.036975	121.294937	31.863552	41.655041	128.507156	31.0888765	22.846008	124.9010465	-81.4046505	29.241936	104.7842875
2.703405	39.292908	122.203957	-24.762741	25.96417	115.887306	30.645296	4.050963	123.665985	32.177235	41.752827	129.854019	31.4112655	22.901895	126.760002	-80.9367475	29.026445	105.01461
4.894701	36.961384	123.038506	-24.295353	25.945374	116.529907	30.854008	4.124015	125.440895	32.560722	41.814899	130.588394	31.707365	22.969457	128.0146445	-80.298071	28.921291	105.0451695
6.917666	34.612133	123.46225	-23.811165	25.969109	116.835068	31.223955	4.228348	126.454941	32.880001	41.866642	130.665237	32.051978	23.047495	128.560089	-79.674308	28.890723	105.110047
8.791006	32.339542	123.668922	-23.318201	25.961098	116.942505	31.568819	4.220096	127.179405	33.519676	41.708241	130.496262	32.5442475	22.9641685	128.8378335	-79.1806495	28.9580275	105.0471765
10.520651	30.075035	124.031471	-22.976831	25.839878	117.142807	31.855444	4.089129	127.584862	33.565594	41.687832	130.510101	32.710519	22.8884805	129.0474815	-78.664181	28.7912755	105.2381325
12.423627	26.851582	124.922981	-22.661484	25.648344	117.402184	32.098137	4.020664	128.003525	33.916851	41.600636	130.408905	33.007494	22.81065	129.206215	-78.330462	28.486038	105.598153
13.994124	24.537907	125.108765	-22.530264	25.63591	117.501175	32.318722	4.162293	128.086624	34.022911	41.724121	130.398071	33.1708165	22.943207	129.2423475	-78.2313445	28.328613	105.7600025
15.174794	22.483292	125.43689	-22.372662	25.696554	117.656235	32.539196	4.327403	128.364014	34.429836	41.819828	130.268021	33.484516	23.0736155	129.3160175	-78.22984	28.3194925	105.9964525
16.102505	20.508131	126.03817	-22.520092	25.937092	118.138466	32.753216	4.495479	128.671844	34.586758	42.016006	130.433823	33.669987	23.2557425	129.5528335	-78.710171	28.6184415	106.7240985
17.012365	18.586922	126.565742	-22.248274	25.967487	118.383171	32.946198	4.591292	129.214981	34.804314	42.151314	130.559143	33.875256	23.371303	129.887062	-78.371804	28.563671	106.87928
16.574949	17.748516	126.965858	-21.949984	25.97596	118.67318	33.18969	4.676472	129.698212	35.089428	42.303955	130.724304	34.139559	23.4902135	130.211258	-78.039527	28.4617065	107.135102
16.057859	17.123579	127.106117	-21.683199	26.003944	118.947647	33.414127	4.787651	130.158813	35.374176	42.450275	130.809784	34.3941515	23.618963	130.4842985	-77.7605495	28.388925	107.4109955
14.906075	16.229271	127.132507	-21.275253	26.011616	119.21685	33.809528	4.989029	130.622406	35.71693	42.692883	130.749634	34.763229	23.840956	130.68602	-77.313735	28.182276	107.74768
13.94994	15.706817	127.103149	-21.080503	25.997662	119.338158	34.069408	5.07332	130.782898	35.920727	42.832104	130.571503	34.9950675	23.952712	130.6772005	-77.1560735	28.042612	107.9991155
12.948113	15.344093	126.835991	-20.863441	25.965401	119.342331	34.304764	5.114998	130.824432	36.156559	42.942474	130.299408	35.2306615	24.028736	130.56192	-76.9575435	27.902066	108.122742
11.804919	15.002458	126.437439	-20.6719	25.869366	119.297829	34.525085	5.114817	130.753418	36.330105	43.013035	129.976349	35.427595	24.063926	130.3648835	-76.771395	27.674806	108.2307745
10.426664	14.767549	126.132164	-20.520775	25.753666	119.22493	34.740376	5.165413	130.648666	36.128242	43.240887	129.773682	35.434309	24.20315	130.211174	-76.475859	27.304182	108.238686
8.995969	14.718552	125.598846	-20.379852	25.664646	119.118271	34.933514	5.212177	130.475311	36.288906	43.303776	129.394119	35.61121	24.2579765	129.934715	-76.370914	27.0713155	108.301827
7.180042	14.790339	125.189713	-20.28911	25.566868	118.994644	35.089668	5.196424	130.246216	36.417152	43.333321	128.951447	35.75341	24.2648725	129.5988315	-76.33163	26.8688635	108.3904565
4.718779	14.91922	124.048912	-20.131538	25.387394	118.757484	35.278255	5.094467	129.579834	36.640404	43.272545	128.044876	35.9593295	24.183506	128.812355	-76.2224055	26.591282	108.702613
2.908681	15.143713	123.033974	-19.990318	25.281862	118.504021	35.463177	5.00955	128.736694	36.729233	43.21294	127.167664	36.096205	24.111245	127.952179	-76.076841	26.452479	109.055863
1.080707	15.509014	121.862503	-19.776798	25.143501	118.167099	35.706226	4.913231	127.40612	36.793472	43.111782	126.066658	36.249849	24.0125065	126.736389	-75.803445	26.2744955	109.597809
-0.798519	15.7961	120.454826	-19.526798	24.964514	117.673134	35.899471	4.767745	125.766335	37.372581	42.717148	124.251472	36.636026	23.7424465	125.0089035	-75.689622	26.1865815	110.3373645
-2.714302	16.28006	118.863762	-19.478096	24.911133	117.179848	36.077137	4.611628	123.594345	37.161915	42.606022	122.506401	36.619526	23.608825	123.050373	-75.575718	26.213441	111.309323
-4.668197	16.716682	117.111206	-19.108231	24.693993	116.401756	36.266674	4.513868	120.930397	37.238636	42.253098	120.403687	36.752655	23.383483	120.667042	-74.969117	26.004503	112.13647
-6.523143	17.105789	116.164688	-18.564077	24.374344	115.439674	36.273476	4.309538	118.553963	37.194901	41.835697	118.365372	36.7341885	23.0726175	118.4596675	-73.8623425	25.6760705	112.4196805
-9.204123	17.360876	114.408875	-18.249159	24.066526	114.294327	36.255245	4.106556	115.190033	37.109924	41.316093	115.775909	36.6825845	22.7113245	115.482971	-73.1809025	25.4217275	113.105683
-10.943604	17.283855	113.402786	-18.143688	23.943537	113.675781	35.692291	4.126606	113.806877	37.049641	41.203724	114.674377	36.370966	22.665165	114.240627	-72.658342	25.221909	113.110935
-12.5029	17.017448	112.977982	-18.034649	23.808558	113.186859	35.58868	3.908792	112.453011	37.282337	41.092129	113.719246	36.4355085	22.5004605	113.0861285	-72.5048065	25.1166555	113.2875895
-13.884811	16.62207	112.79808	-17.943285	23.71541	112.657654	35.404057	3.753383	111.554466	37.021908	41.160038	112.963402	36.2129825	22.4567105	112.258934	-72.0995525	24.9741095	113.056374
-15.245667	16.173849	111.49086	-17.894085	23.645929	112.136391	35.10355	3.621912	111.074532	36.949108	41.131897	112.191284	36.026329	22.3769045	111.632908	-71.814499	24.9149535	112.639874
-16.709066	15.843198	111.521164	-17.884415	23.62406	111.66021	35.05077	3.406663	110.434357	36.768967	41.218513	111.582016	35.9098685	22.312588	111.0081865	-71.6786985	24.935532	112.3122335
-18.063038	15.41285	110.910622	-17.887165	23.569351	111.173668	34.963524	3.269645	109.997749	36.668819	41.252819	110.816505	35.8161715	22.261232	110.407127	-71.5905015	24.87747	111.940209
-20.068804	14.593572	110.311043	-17.942432	23.429285	110.461006	34.874851	2.987964	109.312164	36.448456	41.11375	109.594139	35.6616535	22.050857	109.4531515	-71.5465175	24.807713	111.4688605
-21.319012	14.005512	109.743774	-17.978224	23.249643	109.959534	34.829613	2.730711	108.819542	36.29623	40.943821	108.725594	35.5629215	21.837266	108.772568	-71.5193695	24.66202	111.1465
-22.516636	13.392508	109.512535	-17.999172	23.041584	109.44281	34.715076	2.451285	108.413353	36.134274	40.561008	107.883331	35.424675	21.5061465	108.148342	-71.423019	24.5770215	110.737278
-23.621948	12.808837	109.195076	-18.037125	22.791464	108.965958	34.603966	2.090449	108.015884	35.841999	40.104618	107.149529	35.2229825	21.0975335	107.5827065	-71.2972325	24.4853945	110.3492095
-24.760473	12.275455	108.784065	-18.074993	22.546844	108.502159	34.508091	1.720351	107.722458	35.615486	39.647377	106.402718	35.0617885	20.683864	107.062588	-71.2117745	24.409824	109.94173
-25.77141	11.735005	108.36499	-18.165564	22.262182	108.018921	34.369953	1.30623	107.474289	35.475048	39.107334	105.82682	34.9225005	20.206782	106.6505545	-71.2536285	24.317582	109.3872875
-26.676613	11.281502	108.039833	-18.278017	21.96133	107.458237	34.192543	0.818647	107.322144	35.360207	38.620277	105.440964	34.776375	19.719462	106.381554	-71.332409	24.203198	108.53492
-28.042816	10.656693	107.0047	-18.600235	21.493828	106.428635	33.926765	0.071526	107.209488	35.385738	37.829674	104.925385	34.6562515	18.9506	106.0674365	-71.8567215	24.037056	106.7898335
-29.01862	10.263164	106.307617	-18.864372	21.136105	105.766129	33.734135	-0.411393	106.912704	35.385738	37.829674	104.925385	34.5599365	18.7091405	105.9190445	-72.2886805	23.5630695	105.6132135
-29.774389	9.96439	105.830017	-19.059572	20.831722	105.192337	33.389141	-0.81559	106.584549	35.150547	37.30563	104.456017	34.269844	18.24502	105.520283	-72.388988	23.418424	104.864391
-30.504683	9.67717	105.363174	-19.234201	20.599255	104.699791	32.978951	-1.083567	106.289291	35.150547	37.30563	104.456017	34.064749	18.1110315	105.372654	-72.533151	23.0874785	104.026928
-31.117264	9.550099	105.036751	-19.34145	20.403372	104.257523	32.682472	-1.334089	105.878342	34.556904	35.6478	102.933289	33.619688	17.1568555	104.4058155	-72.302588	23.6498885	104.1092305
-31.660431	9.58371	104.724518	-19.473984	20.237633	103.851021	32.488476	-1.576206	105.405136	34.381874	35.346355	102.390182	33.435175	16.8850745	103.897659	-72.383143	23.5901915	103.804383
-32.224449	9.685126	104.275894	-19.566547	20.053228	103.409317	32.301212	-1.798164	104.780243	34.123852	35.007168	101.655937	33.212532	16.604502	103.21809	-72.345626	23.501954	103.600544
-32.829937	9.899653	103.607903	-19.650974	19.748568	102.719498	31.982189	-2.123907	103.582039	33.737968	34.529221	100.684189	32.8600785	16.202657	102.133114	-72.1620265	23.294479	103.305882
-33.219021	10.128158	103.207275	-19.690668	19.545477	102.309013	31.713894	-2.339589	102.966484	33.506947	34.631432	100.132599	32.6104205	16.1459215	101.5495415	-71.9917565	22.9450325	103.0684845
-33.556549	10.388474	102.857697	-19.740057	19.325983	102.039757	31.518593	-2.553726	102.467239	33.357384	34.323547	99.981514	32.4379885	15.8849105	101.2243765	-71.9181025	22.7670555	102.8551375
-33.698509	10.697109	102.571831	-19.780416	19.102119	101.888084	31.363457	-2.795912	102.116096	33.362724	34.039471	100.00396	32.3630905	15.6217795	101.060028	-71.9239225	22.5824585	102.71614
-33.764942	11.069619	102.369118	-19.785543	18.878439	101.801811	31.187326	-3.077899	101.816833	33.469849	33.740143	100.059525	32.3285875	15.331122	100.938179	-71.8996735	22.425756	102.665443
-33.678619	11.570345	102.221512	-19.753153	18.68549	101.729057	31.098148	-3.355055	101.484444	33.577122	33.464752	100.075638	32.337635	15.0548485	100.780041	-71.843941	22.3161315	102.678073
-33.613335	12.075884	102.06839	-19.689264	18.525911	101.612785	31.017118	-3.589479	101.169586	33.688538	33.208248	99.953598	32.352828	14.8093845	100.561592	-71.731356	22.2424375	102.663978
-33.326214	12.983399	101.893021	-19.532854	18.406801	101.473305	31.051323	-3.853591	100.746086	33.786488	32.86729	99.714638	32.4189055	14.5068495	100.230362	-71.4846135	22.3067525	102.716248
-33.057213	13.565731	101.838875	-19.398996	18.331867	101.39283	31.096548	-4.040277	100.551224	33.882717	32.713074	99.524673	32.4896325	14.3363985	100.0379485	-71.2876245	22.3273355	102.7477115
-32.650925	14.108727	101.767662	-19.246721	18.236353	101.349976	31.199446	-4.22839	100.35788	34.0037	32.529747	99.374779	32.601573	14.1506785	99.8663295	-71.095015	22.3220275	102.8336225
-32.170807	14.713749	101.72731	-19.076616	18.086958	101.352058	31.334326	-4.427652	100.212837	34.093258	32.353756	99.342918	32.713792	13.963052	99.7778775	-70.867024	22.210864	102.9262385
-31.580744	15.386644	101.710762	-18.932077	17.926308	101.395309	31.455194	-4.553465	100.152184	34.186451	32.218197	99.394127	32.8208225	13.832366	99.7731555	-70.6849765	22.02025	103.0174625
-30.936852	16.040171	101.776039	-18.763323	17.755041	101.495537	31.637537	-4.774161	100.148155	34.286804	32.109211	99.522987	32.9621705	13.667525	99.835571	-70.4888165	21.842557	103.155503
-30.303066	16.71324	101.823898	-18.6115	17.592773	101.621834	31.788078	-4.896397	100.224945	34.47123	31.988453	99.723175	33.129654	13.546028	99.97406	-70.352654	21.639518	103.269608
-29.14246	17.747509	101.916039	-18.401649	17.37937	101.846626	32.049076	-5.085082	100.52906	34.493275	31.189262	100.363182	33.2711755	13.05209	100.446121	-70.0744735	21.70665	103.247131
-28.249022	18.524733	101.94796	-18.338364	17.227726	102.014778	32.239922	-5.243649	100.840393	34.803116	31.340841	100.653587	33.521519	13.048596	100.74699	-70.198247	21.406856	103.282566
-27.390951	19.247732	102.074791	-18.376539	17.102648	102.25692	32.343464	-5.46316	101.3563	34.926922	31.229317	101.525963	33.635193	12.8830785	101.4411315	-70.388271	21.3222175	103.0727085
-26.58824	19.980564	102.321556	-18.539909	16.953735	102.594254	32.400986	-5.736059	102.136215	35.061764	31.557291	102.657234	33.731375	12.910616	102.3967245	-70.811193	20.996854	102.7917835
-25.78425	20.738905	102.501915	-18.812523	16.78845	102.940918	32.414639	-5.958761	103.011368	35.641487	31.39065	103.814468	34.028063	12.7159445	103.412918	-71.653109	20.8609555	102.468918
-24.982687	21.565695	102.725647	-19.197157	16.678074	103.286705	32.365997	-6.109202	103.984413	35.212658	31.436794	105.420746	33.7893275	12.663796	104.7025795	-72.1836415	20.692352	101.8708305
-24.185188	22.33194	102.944275	-19.646717	16.54318	103.622375	32.300602	-6.40504	104.97892	35.169704	31.384144	106.865799	33.735153	12.489552	105.9223595	-73.028587	20.596808	101.3223905
-22.960659	23.591429	103.408096	-20.313974	16.398127	104.006889	32.043041	-6.785014	106.36467	35.008385	31.352276	108.984497	33.525713	12.283631	107.6745835	-74.153661	20.512623	100.3391945
-22.189953	24.33205	103.838303	-20.775764	16.306498	104.264511	31.834415	-7.024261	107.227745	34.927532	31.302887	110.138008	33.3809735	12.139313	108.6828765	-74.9325015	20.473683	99.8461455
-21.422064	25.020039	104.038727	-21.127174	16.234547	104.493782	31.70244	-7.221569	107.907082	34.860691	31.291157	111.072136	33.2815655	12.034794	109.489609	-75.5359135	20.4343	99.497955
-20.672136	25.746149	104.367874	-21.364052	16.211134	104.615311	31.600967	-7.371961	108.423088	34.808941	31.287619	111.739006	33.204954	11.957829	110.081047	-75.933058	20.464439	99.149575
-19.985416	26.409895	104.504951	-21.581776	16.176394	104.683838	31.520102	-7.42931	108.896294	34.763245	31.270065	112.263199	33.1416735	11.9203775	110.5797465	-76.3052255	20.4324105	98.7879295
-19.272968	27.041664	104.533424	-21.726858	16.150784	104.684517	31.50942	-7.524692	109.226898	34.755257	31.245937	112.732681	33.1323385	11.8606225	110.9797895	-76.5860545	20.4409455	98.3892445
-18.585636	27.686008	104.558609	-21.841351	16.073265	104.567513	31.505594	-7.509927	109.478439	34.774975	31.215906	113.09565	33.1402845	11.8529895	111.2870445	-76.8229865	20.2935405	97.8479815
-17.646578	28.643766	104.391327	-22.020939	15.959305	104.204498	31.417629	-7.669336	109.922752	34.763687	31.148598	113.586914	33.090658	11.739631	111.754833	-77.132536	20.178979	96.654163
-17.234402	29.168716	104.301773	-22.146282	15.871895	103.880516	31.385601	-7.687066	110.048637	34.718029	31.11063	113.778725	33.051815	11.711782	111.913681	-77.344379	20.032008	95.847351
-16.856754	29.667633	103.941086	-22.251501	15.782517	103.41362	31.319792	-7.752365	110.117134	34.631855	31.038559	113.85392	32.9758235	11.643097	111.985527	-77.4788255	19.921937	94.841713
-16.625006	30.221849	103.456436	-22.354908	15.695381	102.854065	31.233519	-7.791648	110.028267	34.511631	30.970633	113.80558	32.872575	11.5894925	111.9169235	-77.582391	19.8012695	93.7912065
-16.47279	30.773895	102.950623	-22.434223	15.579304	102.227905	31.090441	-7.882038	109.892036	34.39167	30.881834	113.672729	32.7410555	11.499898	111.7823825	-77.6095015	19.65871	92.6734275
-16.358835	31.205812	102.410164	-22.455204	15.499364	101.627388	30.961037	-7.902351	109.617599	34.250435	30.822701	113.469406	32.605736	11.460175	111.5435025	-77.516144	19.538553	91.7112735
-16.414522	31.613005	101.861366	-22.517027	15.433171	101.088287	30.847063	-7.841166	109.167191	34.080845	30.814569	113.101662	32.463954	11.4867015	111.1344265	-77.498008	19.3796405	91.0421475
-16.722679	32.114635	101.059547	-22.552067	15.344244	100.314011	30.656063	-7.684428	108.11927	33.768536	30.833023	112.186241	32.2122995	11.5742975	110.1527555	-77.3164335	19.1141905	90.4752665
-17.142776	32.387848	100.414383	-22.55423	15.295458	99.768555	30.525547	-7.547275	107.278145	33.52454	30.843725	111.178276	32.0250435	11.648225	109.2282105	-77.1335035	18.942691	90.3088995
-17.6583	32.674286	99.702766	-22.521887	15.311712	99.167488	30.430618	-7.28924	106.345955	33.179043	30.828262	110.230446	31.8048305	11.769511	108.2882005	-76.8486045	18.853913	90.0467755
-18.257462	32.904686	99.074974	-22.4867	15.304618	98.681953	30.358452	-7.151527	105.489258	32.840248	30.838263	109.343376	31.59935	11.843368	107.416317	-76.57275	18.765868	89.947589
-19.002403	33.109615	98.56089	-22.460201	15.297249	98.335411	30.297745	-7.044688	104.890373	32.618668	30.797396	108.525597	31.4582065	11.876354	106.707985	-76.3786085	18.718144	89.962837
-19.769869	33.285542	98.184349	-22.445547	15.302391	98.142975	30.30802	-6.962806	104.478111	32.501251	30.789837	107.950615	31.4046355	11.9135155	106.214363	-76.2957295	18.6912665	90.071587
-20.583567	33.383373	97.93808	-22.401724	15.258406	98.073486	30.300098	-6.912874	104.185509	32.417538	30.80818	107.433556	31.358818	11.947653	105.8095325	-76.162266	18.569159	90.3374395
-21.929087	33.3335	97.763733	-22.334976	15.200971	98.180023	30.297031	-6.837186	103.644302	32.280067	30.790197	106.718353	31.288549	11.9765055	105.1813275	-75.958501	18.4254365	91.1787185
-22.975168	33.25703	97.745354	-22.213638	15.111642	98.330338	30.317533	-6.885768	103.418037	32.251312	30.716805	106.223358	31.2844225	11.9155185	104.8206975	-75.7116985	18.3077655	91.8399785
-23.935228	33.184986	97.876701	-22.09618	15.043426	98.618126	30.38628	-6.931196	103.282806	32.237347	30.642799	105.825912	31.3118135	11.8558015	104.554359	-75.5041735	18.2310505	92.681893
-24.825649	33.078022	98.279373	-22.00877	14.970654	99.021088	30.476299	-7.000221	103.248741	32.256145	30.567064	105.545105	31.366222	11.7834215	104.396923	-75.383762	18.1578865	93.645253
-25.604164	32.982513	98.644203	-21.918056	14.878503	99.496719	30.553133	-7.129593	103.229485	32.312832	30.480236	105.343735	31.4329825	11.6753215	104.28661	-75.2690945	18.0816845	94.706828
-26.441771	32.877998	99.26593	-21.848866	14.722569	99.971588	30.563572	-7.260541	103.120895	32.379753	30.34457	105.195129	31.4716625	11.5420145	104.158012	-75.1693945	17.9031235	95.785164
-27.137714	32.735432	99.795792	-21.726656	14.580793	100.414444	30.574661	-7.370667	102.928459	32.425575	30.204403	105.096817	31.500118	11.416868	104.012638	-74.95343	17.744718	96.81625
-28.346781	32.496193	100.610527	-21.536436	14.387897	101.087273	30.674633	-7.407872	102.418854	32.557419	30.078686	104.998634	31.616026	11.335407	103.708744	-74.688898	17.440387	98.465802
-29.169937	32.546562	101.366928	-21.318201	14.240691	101.515579	30.767853	-7.366151	102.065536	32.650784	30.086803	105.032433	31.7093185	11.360326	103.5489845	-74.3457205	17.121056	99.4821735
-30.036221	32.5924	102.185318	-21.228113	14.182007	101.961227	30.870443	-7.190241	101.685654	32.747887	30.170563	105.169388	31.809165	11.490161	103.427521	-74.265391	16.873853	100.494933
-30.870544	32.554455	102.98436	-21.095156	14.118578	102.401199	30.929205	-6.994044	101.33197	32.83102	30.322161	105.347649	31.8801125	11.6640585	103.3398095	-74.0704245	16.5730975	101.4625885
-31.640371	32.502399	103.773605	-21.044674	14.085989	102.788948	30.967817	-6.741138	100.957642	32.868397	30.515596	105.54483	31.918107	11.887229	103.251236	-74.007455	16.284749	102.32666
-32.361134	32.410629	104.400101	-20.934509	14.057199	103.043533	31.011671	-6.47338	100.580048	32.875828	30.710135	105.723549	31.9437495	12.1183775	103.1517985	-73.8127675	15.9960205	102.9352675
-33.035358	32.388016	104.922142	-20.848532	14.125645	103.248215	31.014622	-6.234481	100.307213	32.887859	30.894518	105.889679	31.9512405	12.3300185	103.098446	-73.6483045	15.9212715	103.397984
-33.919041	32.215805	105.552254	-20.81929	14.231183	103.518677	31.026672	-5.912623	100.003242	32.978172	31.124752	106.163132	32.002422	12.6060645	103.083187	-73.641002	15.8563015	103.954167
-34.521572	31.98427	105.964066	-20.744184	14.309214	103.690994	31.036848	-5.745459	99.865738	33.033585	31.266516	106.381714	32.0352165	12.7605285	103.123726	-73.5235845	15.8578995	104.258262
-35.003677	31.634268	106.288231	-20.719891	14.353631	103.814713	31.050238	-5.594529	99.743065	33.122044	31.381433	106.627998	32.086141	12.893452	103.1855315	-73.525923	15.81381	104.4438945
-35.453346	31.221632	106.576012	-20.688572	14.398603	103.941963	31.067621	-5.406712	99.621513	33.184166	31.513256	106.918922	32.1258935	13.053272	103.2702175	-73.5030375	15.743934	104.6137085
-35.767097	30.721951	106.831192	-20.652939	14.455605	104.023216	31.063417	-5.204525	99.563278	33.225304	31.675179	107.269249	32.1443605	13.235327	103.4162635	-73.4502385	15.675883	104.6301685
-36.120243	30.086248	107.073402	-20.694508	14.449067	104.15448	31.077156	-4.962891	99.541199	33.230927	31.838278	107.680931	32.1540415	13.4376935	103.611065	-73.5430575	15.4604405	104.697895
-36.409763	29.443449	107.201553	-20.758646	14.505476	104.283035	31.12191	-4.743359	99.531052	33.219608	32.003887	108.150772	32.170759	13.630264	103.840912	-73.688051	15.380688	104.725158
-36.789646	28.177292	107.230392	-20.806095	14.574237	104.443565	31.161476	-4.411182	99.653175	33.555351	32.175797	108.699928	32.3584135	13.8823075	104.1765515	-73.9706035	15.2661665	104.7105785
-36.957951	27.151075	107.187378	-20.841343	14.747502	104.611588	31.203571	-4.218216	99.78923	33.556053	32.352493	109.123085	32.379812	14.0671385	104.4561575	-74.062498	15.4278655	104.7670185
-37.091629	26.026398	107.111633	-20.916862	14.848945	104.722534	31.229452	-4.079839	99.905487	33.5107	32.495152	109.513298	32.370076	14.2076565	104.7093925	-74.2038	15.4902335	104.7356755
-37.257183	24.825762	107.062744	-20.975771	14.918785	104.813431	31.228918	-3.936187	100.019981	33.51236	32.612907	109.780846	32.370639	14.33836	104.9004135	-74.322181	15.49921	104.7264485
-37.31979	23.510969	106.871117	-21.024122	14.984545	104.957939	31.218603	-3.838675	100.104942	33.492237	32.706963	109.936417	32.35542	14.434144	105.0206795	-74.403664	15.534946	104.8951985
-37.328129	22.07263	106.644234	-21.081533	15.092337	105.052567	31.232716	-3.744294	100.107887	33.473236	32.759003	109.995148	32.352976	14.5073545	105.0515175	-74.516042	15.6773195	105.0536165
-37.290848	20.482063	106.150543	-21.116417	15.17513	105.01754	31.22753	-3.678678	100.101112	33.447086	32.785393	109.873703	32.337308	14.5533575	104.9874075	-74.570142	15.7969025	105.0476725
-37.136703	17.903481	105.259193	-21.194778	15.374565	104.832336	31.214342	-3.629537	100.121246	33.355721	32.780365	109.239319	32.2850315	14.575414	104.6802825	-74.6745875	16.173716	104.9843895
-36.993526	16.047501	104.63208	-21.217182	15.587905	104.661415	31.256966	-3.633224	100.154648	32.868164	32.85416	108.617188	32.062565	14.610468	104.385918	-74.496929	16.565342	104.936912
-36.760986	14.075075	104.086861	-21.241112	15.847926	104.382286	31.266361	-3.635724	100.217964	32.582455	32.789822	107.534302	31.924408	14.577049	103.876133	-74.406632	17.118803	104.888439
-36.480061	12.042725	103.46788	-21.242218	16.135088	103.967133	31.248447	-3.66122	100.279961	32.150658	32.703381	106.181824	31.6995525	14.5210805	103.2308925	-74.1839885	17.7490955	104.7033735
-36.088955	9.950285	103.08905	-21.192169	16.397818	103.409531	31.236767	-3.729293	100.238121	31.77911	32.703556	104.664764	31.5079385	14.4871315	102.4514425	-73.8922765	18.3085045	104.3676195
-35.656567	7.813295	102.668823	-21.122503	16.562071	102.763962	31.185352	-3.810659	100.071045	31.335064	32.322929	102.844604	31.260208	14.256135	101.4578245	-73.505214	18.868007	104.0700995
-35.163609	5.68785	102.553436	-21.155821	16.648439	102.136208	31.096073	-3.962388	99.940887	31.048691	32.1054	101.281776	31.072382	14.071506	100.6113315	-73.384024	19.225372	103.6610845
-34.184589	2.486919	102.490166	-21.23987	16.59609	101.417717	30.888248	-4.183237	99.613434	30.699406	31.627995	99.308571	30.793827	13.722379	99.4610025	-73.273567	19.469801	103.3744315
-33.526772	0.385532	102.448357	-21.321802	16.418343	101.066032	30.733814	-4.352509	99.345657	30.354097	31.304274	98.390579	30.5439555	13.4758825	98.868118	-73.1875595	19.3608035	103.263946
-32.729927	-1.681195	102.464966	-21.423092	16.158634	100.774681	30.533964	-4.546873	98.998787	29.972305	31.1831	97.75457	30.2531345	13.3181135	98.3766785	-73.0993185	18.9991545	103.1726835
-31.779474	-3.617838	102.533844	-21.499119	15.913574	100.486923	30.283844	-4.712168	98.396507	29.576904	31.210804	97.30587	29.930374	13.249318	97.8511885	-72.928612	18.57783	103.1226575
-30.815882	-5.51339	102.521324	-21.606642	15.691092	100.156746	29.968998	-4.808744	97.682213	29.091402	31.355976	96.925995	29.5302	13.273616	97.304104	-72.743484	18.108568	103.009388
-29.736593	-7.309711	102.362549	-21.726421	15.469324	99.80928	29.603798	-4.923676	96.987122	28.552141	31.544239	96.516159	29.0779695	13.3102815	96.7516405	-72.5308115	17.6283665	102.8669195
-28.607767	-9.00835	102.071259	-21.922632	15.262215	99.509537	29.233269	-4.959564	96.438339	28.063271	31.516537	95.993027	28.64827	13.2784865	96.215683	-72.493534	17.2459435	102.803391
-26.683218	-11.278466	101.670059	-22.37788	15.073111	99.147842	28.667053	-4.990457	95.894112	27.230103	31.163767	95.3209	27.948578	13.086655	95.607506	-72.704338	17.059567	102.688178
-25.254887	-12.697495	101.345276	-22.695414	14.974284	98.888924	28.299608	-4.978567	95.687233	26.645687	30.950121	94.922928	27.4726475	12.985777	95.3050805	-72.8634755	16.962791	102.4727675
-23.754538	-13.891357	101.024605	-23.047327	14.902048	98.599693	27.989021	-4.969537	95.530632	25.994322	30.820787	94.6604	26.9916715	12.925625	95.095516	-73.0863255	16.878471	102.10387
-22.099483	-15.011835	100.886192	-23.351721	14.829084	98.274437	27.733002	-4.940532	95.473511	25.390661	30.697096	94.471016	26.5618315	12.878282	94.9722635	-73.2652735	16.779886	101.5766105
-20.375404	-15.938415	100.751854	-23.701593	14.750799	97.940498	27.550137	-4.948669	95.557571	24.967136	30.5776	94.282166	26.2586365	12.8144655	94.9198685	-73.6618225	16.6871325	100.9611275
-18.463087	-16.768946	100.672867	-24.00832	14.638816	97.639503	27.397963	-5.011609	95.858849	24.753616	30.428366	94.071754	26.0757895	12.7083785	94.9653015	-74.0924295	16.5692535	100.3137045
-16.462177	-17.488373	100.626007	-24.357872	14.465946	97.312424	27.271648	-5.129629	96.330711	24.666555	30.18639	93.936913	25.9691015	12.5283805	95.133812	-74.6848455	16.4035115	99.491036
-13.331345	-18.293343	100.581017	-24.822048	14.120838	96.841782	27.170879	-5.422087	97.37722	24.778625	29.686884	94.089684	25.974752	12.1323985	95.733452	-75.618848	16.1092775	97.950112
-10.933481	-18.853844	100.489807	-25.170263	13.815586	96.505325	27.151112	-5.670572	98.415405	25.150637	29.40616	94.444366	26.1508745	11.867794	96.4298855	-76.4914005	15.763378	96.5807645
-8.929457	-18.783743	100.90345	-25.526979	13.544165	96.331116	27.236799	-5.922989	99.788612	25.645756	29.213863	95.117416	26.4412775	11.645437	97.453014	-77.4952355	15.442893	95.209218
-6.665433	-18.682178	101.479126	-25.855988	13.23551	96.40316	27.370733	-6.190883	101.288185	26.259363	29.127586	96.157188	26.815048	11.4683515	98.7226865	-78.527024	15.0026685	94.0836335
-4.181259	-18.572893	102.018394	-26.070986	12.868682	96.624771	27.481768	-6.557734	102.793861	26.904837	29.272366	97.491776	27.1933025	11.357316	100.1428185	-79.3352745	14.380048	93.1067235
-2.129087	-18.128979	102.838959	-26.149834	12.474155	96.917023	27.554659	-7.047547	104.080139	27.599672	29.371649	98.925568	27.5771655	11.162051	101.5028535	-79.8768335	13.786259	92.3311925
0.138605	-17.593441	103.370979	-26.104176	12.105807	97.234955	27.642351	-7.549415	105.016174	28.26375	29.297451	100.256897	27.9530505	10.874018	102.6365355	-80.1614025	13.337596	91.8333745
1.403863	-16.09553	103.518829	-25.813263	11.64221	97.625313	27.776388	-8.323628	105.644562	29.069059	29.163733	101.728455	28.4227235	10.4200525	103.6865085	-80.0492495	12.8643675	91.5641175
2.306811	-14.956063	103.439804	-25.47448	11.451793	97.836319	27.929827	-8.770844	105.779251	29.57556	28.835239	102.319862	28.7526935	10.0321975	104.0495565	-79.7016535	12.8713885	91.6230815
2.731563	-13.362418	103.225067	-25.087238	11.328988	97.949806	28.183702	-9.158733	105.811485	29.994614	28.384069	102.808472	29.089158	9.612668	104.3099785	-79.263634	13.045308	91.5896335
3.357673	-11.915593	102.767693	-24.635326	11.258294	97.971542	28.439463	-9.538238	105.744759	30.428631	28.045374	103.203499	29.434047	9.253568	104.474129	-78.704699	13.26302	91.468955
3.936164	-10.207317	102.273544	-24.208317	11.190298	97.881973	28.65449	-9.871406	105.572151	30.990442	27.878222	103.4842	29.822466	9.003408	104.5281755	-78.2391	13.377188	91.2357705
4.444388	-8.475797	101.815887	-23.834871	11.153022	97.77504	28.838337	-10.164683	105.314545	31.618713	27.76478	103.762802	30.228525	8.8000485	104.5386735	-77.898267	13.5059955	91.0114065
4.847832	-6.591193	101.187134	-23.451176	11.105159	97.691765	29.083359	-10.450872	105.029152	32.158463	27.683958	104.063332	30.620911	8.616543	104.546242	-77.523263	13.593775	90.837288
5.426546	-3.69614	100.466553	-23.021284	11.119214	97.608261	29.365767	-10.587731	104.53421	32.560368	27.539864	104.574013	30.9630675	8.4760665	104.5541115	-77.0056355	13.7623615	90.6624105
5.661896	-1.540832	100.024651	-22.808657	11.117613	97.583344	29.512447	-10.691367	104.115234	32.629948	27.396118	104.774513	31.0711975	8.3523755	104.4448735	-76.6885115	13.8828505	90.7218145
5.812421	0.624143	99.662323	-22.71237	11.110378	97.599525	29.538288	-10.751966	103.649048	32.570396	27.22604	104.93261	31.054342	8.237037	104.290829	-76.479082	13.983719	90.908221
5.865195	2.828015	99.490074	-22.648167	11.082314	97.650711	29.528442	-10.826713	103.312195	32.405724	27.081961	105.128517	30.967083	8.127624	104.220356	-76.263417	14.037004	91.081066
5.808096	5.088171	99.401268	-22.677099	11.087615	97.732414	29.48888	-10.871415	103.251587	32.289356	26.997318	105.573204	30.889118	8.0629515	104.4123955	-76.243316	14.1122785	91.0524325
5.620218	7.337407	99.691109	-22.773691	11.12229	97.878273	29.433044	-10.915016	103.41481	32.310307	27.03656	106.295776	30.8716755	8.060772	104.855293	-76.4190575	14.183808	90.901253
5.359458	9.650818	99.979118	-22.937607	11.160545	97.979149	29.270605	-10.94426	103.726433	32.393555	27.109491	107.290672	30.83208	8.0826155	105.5085525	-76.707294	14.2384745	90.4497455
4.758573	13.083583	100.589355	-23.233656	11.197889	97.974709	29.012144	-11.07877	104.348351	32.504303	27.133421	109.017601	30.7582235	8.0273255	106.682976	-77.2255355	14.3684525	89.266442
4.226654	15.332319	100.990005	-23.446421	11.267474	97.816177	28.829777	-11.186047	104.721924	32.554417	27.07308	110.132561	30.692097	7.9435165	107.4272425	-77.584939	14.5914315	88.2051115
3.568218	17.63504	101.260445	-23.642168	11.344743	97.463867	28.657223	-11.332605	104.99971	32.519333	27.103409	111.151146	30.588278	7.885402	108.075428	-77.872614	14.804084	86.852306
2.836717	19.771658	101.506042	-23.771814	11.44136	96.992371	28.507296	-11.365473	105.20462	32.47044	27.110332	112.033798	30.488868	7.8724295	108.619209	-78.032496	15.0102905	85.365533
1.981303	22.005423	101.564445	-23.870499	11.585814	96.451584	28.440439	-11.360968	105.257774	32.385052	27.182213	112.774147	30.4127455	7.9106225	109.0159605	-78.1537435	15.2610055	83.8872075
1.056813	24.113174	101.539757	-23.878904	11.784716	95.827187	28.417114	-11.308285	105.195023	32.37067	27.265942	113.300072	30.393892	7.9788285	109.2475475	-78.1517	15.5906035	82.4068265
0.02175	26.28105	101.335373	-23.798393	12.033078	95.228836	28.45372	-11.188575	105.005768	32.41148	27.332384	113.639832	30.4326	8.0719045	109.3228	-78.029386	15.9942515	81.134872
-1.757951	29.302383	100.902664	-23.204584	12.24973	94.17617	28.637297	-10.960329	104.498932	32.578819	27.25489	113.871704	30.608058	8.1472805	109.185318	-77.017226	16.3521795	79.167022
-3.116704	31.225475	100.65464	-23.080975	12.639729	93.92646	28.869438	-10.794188	104.051903	32.777428	27.156214	113.891235	30.823433	8.181013	108.971569	-76.985383	17.098445	78.881351
-4.659006	32.939449	100.445595	-22.498091	12.724498	93.675346	29.170155	-10.616736	103.515198	33.059372	26.972935	113.986984	31.1147635	8.1780995	108.751091	-76.1109455	17.2708965	78.599601
-6.432593	34.612759	100.455215	-22.282673	13.038175	93.892525	29.489231	-10.437117	103.019165	33.353561	26.95052	114.058151	31.421396	8.2567015	108.538658	-75.986742	17.8196485	79.246392
-8.428348	36.106686	100.624802	-22.003647	13.265683	94.428223	29.783705	-10.144644	102.483284	33.719166	27.05624	114.023254	31.7514355	8.455798	108.253269	-75.7587295	18.075568	80.603177
-10.642086	37.366413	101.014748	-21.800547	13.487473	95.222984	29.962999	-9.861274	101.965355	34.030502	27.221977	114.190018	31.9967505	8.6803515	108.0776865	-75.5978445	18.2945945	82.3682815
-13.058379	38.507587	101.761505	-21.730993	13.696148	96.290909	30.011902	-9.616417	101.625313	34.345531	27.366274	114.276657	32.1787165	8.8749285	107.950985	-75.6407025	18.5173675	84.630833
-17.06642	39.861187	103.189674	-21.644125	13.881864	98.146507	29.855499	-9.195139	101.159073	34.646729	27.639126	114.061989	32.251114	9.2219935	107.610531	-75.539364	18.5417345	88.682483
-19.923267	40.564407	104.10038	-21.966955	14.216331	99.504959	29.603689	-8.852926	100.872055	34.639996	27.901873	113.748779	32.1218425	9.5244735	107.310417	-76.0557525	18.9081885	91.699501
-22.864458	41.115288	105.084694	-22.194902	14.460193	100.808105	29.31119	-8.496552	100.662674	34.565918	28.200718	113.297295	31.938554	9.852083	106.9799845	-76.328358	19.068303	94.6362255
-25.753918	41.454037	106.047531	-22.534491	14.701722	102.005661	28.934607	-8.095675	100.556755	34.396679	28.533083	112.757217	31.665643	10.218704	106.656986	-76.734625	19.18474	97.354336
-28.74778	41.648369	106.907669	-22.876852	14.937661	103.021072	28.515005	-7.703593	100.440323	34.077217	28.885403	112.267128	31.296111	10.590905	106.3537255	-77.049815	19.284417	99.6884185
-31.741894	41.775272	107.527687	-23.279408	15.218674	103.681526	28.109741	-7.269096	100.25338	33.653954	29.171896	111.695053	30.8818475	10.9514	105.9742165	-77.4406635	19.485948	101.3888355
-34.8223	41.810692	108.048859	-23.689226	15.502321	103.953384	27.750805	-6.734507	99.915764	32.9716	29.570494	111.363876	30.3612025	11.4179935	105.63982	-77.7396545	19.5866485	102.266948
-39.391033	41.524895	108.622154	-24.226315	15.974289	104.043404	27.279007	-5.661664	99.225166	31.882811	30.265301	110.933945	29.580909	12.3018185	105.0795555	-78.033539	19.6467595	103.0072525
-42.351601	41.111343	109.013664	-24.391874	16.350506	104.152596	27.091986	-4.819714	98.654594	31.295055	30.88521	110.620293	29.1935205	13.032748	104.6374435	-77.9772685	19.668264	103.6677485
-45.172512	40.488121	109.519386	-24.508583	16.721884	104.405197	27.011183	-3.97295	98.121742	30.827839	31.703012	109.948242	28.919511	13.865031	104.034992	-77.936677	19.578737	104.775402
-47.868652	39.745495	110.109116	-24.440592	17.277464	104.830994	26.986042	-3.136639	97.664574	30.713406	32.238419	108.604942	28.849724	14.55089	103.134758	-77.730908	20.004038	106.52723
-50.494343	38.880596	110.773575	-24.287359	17.884029	105.390907	26.951965	-2.409006	97.189545	30.073318	32.916157	107.378029	28.5126415	15.2535755	102.283787	-77.0873595	20.5144825	108.498027
-52.918648	37.822624	111.605095	-24.124537	18.409222	105.808998	26.842487	-1.833906	96.811928	29.166859	33.67767	105.965218	28.004673	15.921882	101.388573	-76.253747	20.896562	110.229423
-55.20665	36.672623	112.435402	-23.996876	18.940495	106.170692	26.612001	-1.328318	96.382202	28.578209	33.626305	104.268959	27.595105	16.1489935	100.3255805	-75.588857	21.7319965	112.0158035
-58.130337	34.533009	113.375046	-23.908602	19.598991	106.263985	26.165693	-0.721872	95.697151	27.370838	34.586094	102.029099	26.7682655	16.932111	98.863125	-74.5854695	22.265871	113.664845
-60.407303	33.302708	113.476837	-24.004911	19.951666	106.055855	25.837479	-0.414733	95.305153	26.825623	34.841949	100.642136	26.331551	17.213608	97.9736445	-74.341373	22.689724	114.1380655
-62.268551	31.802814	113.561371	-24.211657	20.223772	105.716682	25.406998	-0.119298	94.872787	26.276211	34.927616	99.459145	25.8416045	17.404159	97.165966	-74.2649185	23.043385	114.267398
-63.378883	30.062222	113.249397	-24.508274	20.396166	105.300308	24.93928	0.127451	94.466522	25.667419	34.996685	98.581573	25.3033495	17.562068	96.5240475	-74.3198975	23.230264	114.0765685
-64.514893	28.345806	112.673378	-24.891195	20.478558	104.80648	24.485273	0.386762	94.120476	25.15172	34.999065	97.866798	24.8184965	17.6929135	95.993637	-74.6008865	23.2642025	113.619323
-65.111076	26.301056	112.028969	-25.247013	20.543879	104.202248	24.060093	0.562056	93.771309	24.688967	34.960987	97.336998	24.37453	17.7615215	95.5541535	-74.868556	23.3262365	112.8503425
-66.15097	24.607605	111.000755	-25.624348	20.620178	103.549316	23.676044	0.748541	93.48243	24.238083	34.964146	96.88826	23.9570635	17.8563435	95.185345	-75.2057595	23.3840125	111.913287
-67.452461	22.004652	109.231819	-26.160536	20.744488	102.543152	23.282953	1.059883	93.299637	23.550369	35.101921	96.364075	23.416661	18.080902	94.831856	-75.737733	23.408074	110.254448
-67.93354	20.106163	108.014175	-26.493385	20.86735	101.897957	23.151272	1.296274	93.298187	23.210863	35.314217	96.132874	23.1810675	18.3052455	94.7155305	-76.1678375	23.4294545	109.0803835
-68.203094	18.167311	106.984604	-26.787838	21.007654	101.353882	23.067083	1.54116	93.424164	22.949938	35.546726	95.959587	23.0085105	18.543943	94.6918755	-76.5841865	23.471365	108.0158885
-68.258247	16.206156	106.163536	-27.078087	21.0935	100.938309	23.029505	1.760967	93.593445	22.717373	35.77401	95.871155	22.873439	18.7674885	94.7323	-77.029613	23.4195115	107.144318
-68.08725	14.272231	105.654037	-27.299484	21.147636	100.735153	22.972948	1.920797	93.819206	22.549311	35.976238	95.836113	22.7611295	18.9485175	94.8276595	-77.3600975	23.3467545	106.6426465
-67.734055	12.29208	105.320679	-27.455954	21.190063	100.659622	22.964706	2.023897	94.072365	22.415964	36.1311	95.851242	22.690335	19.0774985	94.9618035	-77.602243	23.3026275	106.3574405
-67.18132	10.332356	105.196693	-27.508949	21.183004	100.670372	23.012405	2.131975	94.304955	22.344469	36.23045	95.926811	22.678437	19.1812125	95.115883	-77.696335	23.1847955	106.224861
-65.537926	7.95779	105.06115	-27.565462	21.11549	100.795746	23.075645	2.244958	94.638573	22.313108	36.401054	96.054749	22.6943765	19.323006	95.346661	-77.8253005	22.907974	106.244831
-64.298676	6.41816	104.880798	-27.562433	21.077997	100.800728	23.152502	2.338727	94.800079	22.330225	36.477947	96.089325	22.7413635	19.408337	95.444702	-77.8662295	22.747657	106.156754
-62.826569	4.938596	104.60025	-27.555683	21.088837	100.68618	23.235788	2.379869	94.978508	22.373249	36.525249	96.033821	22.8045185	19.452559	95.5061645	-77.9158845	22.725115	105.8661955
-61.477608	3.40289	104.279625	-27.572016	21.077009	100.532936	23.332399	2.404714	95.146889	22.393692	36.547844	95.90683	22.8630455	19.476279	95.5268595	-78.0070775	22.677739	105.5390125
-59.892593	1.975343	104.034508	-27.591169	21.068846	100.412918	23.397097	2.353196	95.306351	22.375111	36.511314	95.759575	22.886104	19.432255	95.532963	-78.068442	22.705437	105.292873
-58.162743	0.540479	103.75618	-27.652243	21.031847	100.310776	23.470367	2.1544	95.537285	22.36681	36.427193	95.60009	22.9185885	19.2907965	95.5686875	-78.2230745	22.7728975	105.0528645
-56.365768	-0.817343	103.553818	-27.749687	20.954319	100.216423	23.556089	1.725033	95.985245	22.313669	36.27272	95.395103	22.934879	18.9988765	95.690174	-78.434253	22.9097615	104.742672
-53.501022	-2.727919	103.19799	-27.905363	20.879698	99.985863	23.609922	0.905419	97.077927	22.129917	35.973614	94.883606	22.8699195	18.4395165	95.9807665	-78.6806455	23.3198795	103.9909595
-51.411808	-3.994099	102.974442	-27.980318	20.862444	99.792061	23.739374	0.641873	97.380493	21.938766	35.761951	94.464211	22.83907	18.201912	95.922352	-78.799706	23.522976	103.66177
-49.211163	-5.095674	102.912292	-28.009748	20.858276	99.497612	23.637087	0.777535	97.539886	21.795883	35.588306	94.114059	22.716485	18.1829205	95.8269725	-78.735981	23.5336315	103.1682515
-46.900406	-6.177737	102.865753	-28.036955	20.814106	99.109665	23.328562	0.905535	97.656601	21.807617	35.4291	93.799103	22.5680895	18.1673175	95.727852	-78.6419995	23.4608945	102.491478
-44.445526	-7.170983	102.686691	-28.096214	20.699553	98.555641	23.416391	0.613165	97.665543	21.875444	35.257366	93.455444	22.6459175	17.9352655	95.5604935	-78.8383455	23.4638405	101.5507885
-41.975151	-8.139429	102.09948	-28.112206	20.515369	97.941986	23.078091	0.607403	98.157364	21.895868	35.048435	93.116516	22.4869795	17.827919	95.63694	-78.7113915	23.202819	100.247032
-39.469105	-8.984214	101.51062	-28.166178	20.254881	97.310158	23.155924	0.403367	98.315979	21.927931	34.809822	92.955231	22.5419275	17.6065945	95.635605	-78.8742835	22.9031675	98.984711
-35.536514	-9.980737	100.867775	-28.181309	19.800943	96.59626	23.477385	-0.237393	98.481003	22.20598	34.280201	92.984161	22.8416825	17.021404	95.732582	-79.2043005	22.580482	97.459938
