# Supplementary material for: How to jointly control a ball trajectory on a moving board: Methodological insights into Motor Learning and Rehabilitation
Source: PLoS One. 2025 Oct 15;20(10):e0334588. doi: 10.1371/journal.pone.0334588 (PMC12527165; doi:10.1371/journal.pone.0334588)
Supplement: S2 Data — (ZIP) [file pone.0334588.s002.zip › D5_011.csv]

Ball_X	Ball_Y	Ball_Z	BoardCentre_X	BoardCentre_Y	BoardCentre_Z	P1LeftHand_X	P1LeftHand_Y	P1LeftHand_Z	P1RightHand_X	P1RightHand_Y	P1RightHand_Z	P1MidHands_X	P1MidHands_Y	P1MidHands_Z	P2MidHands_X	P2MidHands_Y	P2MidHands_Z
-12.640413	3.345786	102.829575	-21.493805	15.646757	103.774094	35.083199	1.166949	105.888176	32.290253	35.851494	106.162941	33.686726	18.5092215	106.0255585	-76.674336	12.7842925	101.5226295
-12.045079	4.237841	102.722023	-21.551844	15.643231	103.740601	35.03138	1.196276	105.758545	32.275581	35.883419	106.249298	33.6534805	18.5398475	106.0039215	-76.7571685	12.7466145	101.4772805
-11.421574	5.039402	102.694321	-21.542231	15.648885	103.716194	35.00634	1.211468	105.646301	32.288681	35.878265	106.324898	33.6475105	18.5448665	105.9855995	-76.7319725	12.7529035	101.4467885
-10.741858	5.888109	102.655342	-21.532738	15.638907	103.698608	34.995445	1.207105	105.534538	32.300865	35.867741	106.371819	33.648155	18.537423	105.9531785	-76.713631	12.740391	101.4440375
-10.111392	6.76367	102.653824	-21.46945	15.610846	103.685471	34.986538	1.209333	105.469383	32.314842	35.849892	106.388809	33.65069	18.5296125	105.929096	-76.58959	12.6920795	101.441846
-9.418721	7.430525	102.646698	-21.430532	15.569952	103.696213	35.00597	1.188964	105.420662	32.352661	35.829361	106.405434	33.6793155	18.5091625	105.913048	-76.5403795	12.6307415	101.479378
-8.429577	8.387469	102.74501	-21.37711	15.528415	103.705467	35.047348	1.123464	105.430054	32.426147	35.750889	106.440186	33.7367475	18.4371765	105.93512	-76.4909675	12.6196535	101.475814
-7.704875	9.020358	102.767647	-21.311668	15.474515	103.720131	35.306206	0.942926	105.374214	32.469242	35.67041	106.421494	33.887724	18.306668	105.897854	-76.51106	12.642362	101.542408
-7.010721	9.657984	102.835991	-21.271112	15.418712	103.746437	35.346897	0.870762	105.354439	32.519707	35.584278	106.374481	33.933302	18.22752	105.86446	-76.475526	12.609904	101.628414
-6.322021	10.234744	102.877556	-21.196772	15.367116	103.745445	35.379704	0.81429	105.34375	32.559196	35.510704	106.288055	33.96945	18.162497	105.8159025	-76.362994	12.571735	101.6749875
-5.679499	10.700531	102.882599	-21.172325	15.356053	103.720604	35.422203	0.762005	105.312965	32.605247	35.456257	106.150345	34.013725	18.109131	105.731655	-76.358375	12.602975	101.709553
-4.995363	11.116695	102.869865	-21.138634	15.351736	103.637062	35.447487	0.729739	105.278229	32.608883	35.398975	105.94252	34.028185	18.064357	105.6103745	-76.305453	12.639115	101.6637495
-4.304461	11.585007	102.749596	-21.10158	15.362841	103.499557	35.494972	0.675347	105.227684	32.580002	35.339439	105.684708	34.037487	18.007393	105.456196	-76.240647	12.718289	101.542918
-3.209338	12.218751	102.463913	-21.102289	15.362043	103.092896	35.555672	0.591873	105.123016	32.504036	35.24955	105.232635	34.029854	17.9207115	105.1778255	-76.234432	12.8033745	101.0079665
-2.502244	12.61847	102.187958	-21.124722	15.34193	102.722145	35.563679	0.493296	105.094193	32.457306	35.140652	104.874817	34.0104925	17.816974	104.984505	-76.2599365	12.866886	100.459785
-1.86212	12.974769	101.902878	-21.10504	15.292314	102.283081	35.348228	0.468881	105.177567	32.43224	34.998974	104.533836	33.890234	17.7339275	104.8557015	-76.100314	12.8507005	99.7104605
-1.194212	13.306101	101.628876	-21.092875	15.27062	101.805626	35.372986	0.338186	105.33651	32.424931	34.86541	104.274872	33.8989585	17.601798	104.805691	-76.0847085	12.939442	98.805561
-0.482765	13.695762	101.384689	-21.100737	15.238549	101.312653	35.356922	0.25329	105.657433	32.435684	34.764389	104.138901	33.896303	17.5088395	104.898167	-76.097777	12.9682585	97.727139
0.20546	14.126293	101.222229	-21.118155	15.241869	100.851234	35.39296	0.147579	106.167732	32.472073	34.652298	104.141663	33.9325165	17.3999385	105.1546975	-76.1688265	13.0837995	96.5477705
0.806045	14.589993	101.177773	-21.102354	15.231956	100.450241	35.455696	0.041598	106.778275	32.530289	34.535526	104.282722	33.9929925	17.288562	105.5304985	-76.1977005	13.17535	95.3699835
1.581561	15.274626	101.245293	-21.023899	15.163228	100.007011	35.694649	-0.251979	107.773148	32.698479	34.367966	104.842773	34.196564	17.0579935	106.3079605	-76.244362	13.2684625	93.7060615
2.050988	15.762535	101.372887	-20.990665	15.115611	99.773964	35.888378	-0.476858	108.348488	32.889038	34.266857	105.317055	34.388708	16.8949995	106.8327715	-76.370038	13.3362225	92.7151565
2.465045	16.337498	101.388611	-20.918743	15.020023	99.536278	35.939743	-0.68953	108.812241	33.037254	34.168209	105.714272	34.4884985	16.7393395	107.2632565	-76.3259845	13.3007065	91.8092995
2.794452	17.039736	101.374138	-20.840973	14.90318	99.361656	35.960968	-0.891761	109.020126	33.252449	34.001629	105.938248	34.6067085	16.554934	107.479187	-76.2886545	13.251426	91.244125
3.042374	17.733526	101.303825	-20.7384	14.792387	99.212387	35.991444	-1.070633	109.051041	33.390583	33.845348	106.071091	34.6910135	16.3873575	107.561066	-76.1678135	13.1974165	90.863708
3.19174	18.447483	101.162849	-20.650852	14.703801	99.041794	36.020458	-1.204458	108.957199	33.508648	33.705402	106.106773	34.764553	16.250472	107.531986	-76.066257	13.15713	90.551602
3.306916	19.22221	100.980675	-20.563551	14.649992	98.876266	36.038242	-1.30279	108.756271	33.586662	33.57753	105.982948	34.812452	16.13737	107.3696095	-75.939554	13.162614	90.3829225
3.340699	20.55476	100.57608	-20.459711	14.598385	98.66301	36.026928	-1.315326	108.258774	33.570309	33.447475	105.63179	34.7986185	16.0660745	106.945282	-75.7180405	13.1306955	90.380738
3.205968	21.523008	100.346962	-20.438	14.574438	98.572662	36.029072	-1.345083	107.909821	33.537857	33.362938	105.377319	34.7834645	16.0089275	106.64357	-75.6594645	13.1399485	90.501754
2.98689	22.509605	100.191185	-20.454754	14.541334	98.580711	35.815784	-1.294563	107.651077	33.486912	33.277912	105.213272	34.651348	15.9916745	106.4321745	-75.560856	13.0909935	90.7292475
2.720948	23.486776	100.227737	-20.502079	14.466917	98.740036	35.876602	-1.438239	107.368759	33.422791	33.184242	105.176987	34.6496965	15.8730015	106.272873	-75.6538545	13.0608325	91.207199
2.360094	24.525261	100.323715	-20.580145	14.340308	99.008804	35.810913	-1.490379	107.144417	33.341698	33.091087	105.29628	34.5763055	15.800354	106.2203485	-75.7365955	12.880262	91.7972595
1.929372	25.646261	100.582298	-20.683214	14.202507	99.344803	35.73172	-1.552789	106.983101	33.260036	33.032024	105.502678	34.495878	15.7396175	106.2428895	-75.862306	12.6653965	92.4467165
1.37814	26.736713	100.922188	-20.826738	14.084275	99.75267	35.496399	-1.52006	106.775497	33.159248	33.021885	105.817184	34.3278235	15.7509125	106.2963405	-75.9812995	12.4176375	93.2089995
0.531559	28.400787	101.638496	-21.088383	13.931018	100.343491	35.350273	-1.472019	106.548454	32.901829	33.091984	106.432251	34.126051	15.8099825	106.4903525	-76.302817	12.0520535	94.1966295
-0.134496	29.575205	102.237877	-21.231104	13.845929	100.74675	35.44199	-1.454695	106.380669	32.816818	33.177845	106.915512	34.129404	15.861575	106.6480905	-76.591612	11.830283	94.8454095
-0.836263	30.695036	102.866516	-21.410583	13.778177	101.131462	35.268681	-1.310535	106.432556	32.723064	33.297153	107.471916	33.9958725	15.993309	106.952236	-76.8170385	11.563045	95.310688
-1.492896	31.712883	103.566811	-21.589548	13.766244	101.47332	35.20657	-1.164965	106.491531	32.617874	33.449398	108.100662	33.912222	16.1422165	107.2960965	-77.091318	11.3902715	95.6505435
-2.172848	32.76395	104.150902	-21.712833	13.767947	101.782967	35.165482	-1.038347	106.602646	32.547195	33.589565	108.704735	33.8563385	16.275609	107.6536905	-77.2820045	11.260285	95.9122435
-2.908503	33.766941	104.722572	-21.830446	13.812433	102.036667	34.98209	-0.81385	106.812248	32.481564	33.743137	109.205223	33.731827	16.4646435	108.0087355	-77.392719	11.1602225	96.0645985
-3.649547	34.674812	105.178009	-21.920378	13.873956	102.284454	34.983696	-0.675601	106.902275	32.427986	33.881264	109.584831	33.705841	16.6028315	108.243553	-77.546597	11.1450805	96.325355
-4.749775	35.900169	105.605591	-21.945915	13.93958	102.512657	35.138626	-0.547744	106.889359	32.386612	34.094292	109.86515	33.762619	16.773274	108.3772545	-77.654449	11.105886	96.6480595
-5.531504	36.676346	105.744469	-21.928528	14.035336	102.66011	35.158768	-0.42261	106.896255	32.374634	34.203983	109.927216	33.766701	16.8906865	108.4117355	-77.623757	11.1799855	96.9084845
-6.351182	37.326679	105.871948	-21.941938	14.086398	102.80484	35.198738	-0.323892	106.864105	32.351887	34.29945	109.938492	33.7753125	16.987779	108.4012985	-77.6591885	11.185017	97.2083815
-7.164995	37.891365	105.962334	-21.897793	14.112367	102.932449	35.231369	-0.232585	106.839622	32.37228	34.376461	109.93676	33.8018245	17.071938	108.388191	-77.5974105	11.152796	97.476707
-7.973087	38.418381	106.08448	-21.851866	14.1332	103.074898	35.284214	-0.153983	106.825272	32.408848	34.450703	109.939529	33.846531	17.14836	108.3824005	-77.550263	11.11804	97.7673955
-8.850117	38.828434	106.174156	-21.777346	14.13725	103.193619	35.332462	-0.098097	106.816505	32.437824	34.511845	109.994568	33.885143	17.206874	108.4055365	-77.439835	11.067626	97.9817015
-9.819299	39.184093	106.32415	-21.720924	14.107832	103.356194	35.399914	-0.044923	106.85508	32.465534	34.556061	110.061562	33.932724	17.255569	108.458321	-77.374572	10.960095	98.254067
-11.213083	39.489506	106.554794	-21.682251	14.062203	103.61129	35.525818	0.034259	107.001129	32.517391	34.647072	110.266205	34.0216045	17.3406655	108.633667	-77.3861065	10.7837405	98.588913
-12.154836	39.635422	106.705116	-21.639952	14.030163	103.795746	35.608665	0.067497	107.108261	32.546371	34.696411	110.380569	34.077518	17.381954	108.744415	-77.357422	10.678372	98.847077
-13.133439	39.69783	106.73922	-21.57198	13.989396	103.943001	35.659214	0.101463	107.192932	32.574471	34.718643	110.435883	34.1168425	17.410053	108.8144075	-77.2608025	10.568739	99.0715945
-14.167415	39.72086	106.714775	-21.528397	13.986294	104.01162	35.737545	0.12546	107.232628	32.597088	34.74189	110.435661	34.1673165	17.433675	108.8341445	-77.2241105	10.538913	99.1890955
-15.178429	39.61895	106.602951	-21.474854	14.028984	104.107681	35.772087	0.14337	107.246353	32.644474	34.772934	110.350929	34.2082805	17.458152	108.798641	-77.1579885	10.599816	99.416721
-16.152117	39.488979	106.474411	-21.421886	14.073806	104.15052	35.820286	0.173142	107.236099	32.691498	34.809616	110.214386	34.255892	17.491379	108.7252425	-77.099664	10.656233	99.5757975
-17.248751	39.349449	106.315529	-21.333958	14.172028	104.202042	35.84988	0.208364	107.254158	32.723625	34.856968	110.078644	34.2867525	17.532666	108.666401	-76.9546685	10.81139	99.737683
-18.849041	38.865803	106.085098	-21.314178	14.308816	104.326416	35.890221	0.295036	107.287155	32.777847	34.931053	109.881866	34.334034	17.6130445	108.5845105	-76.96239	11.0045875	100.0683215
-19.89341	38.537655	105.964455	-21.268307	14.371735	104.442299	35.912373	0.346115	107.316818	32.799839	34.985802	109.806488	34.356106	17.6659585	108.561653	-76.89272	11.0775115	100.322945
-21.071461	38.16124	105.900803	-21.243511	14.371593	104.494415	35.927826	0.415652	107.362938	32.813335	35.053246	109.733521	34.3705805	17.734449	108.5482295	-76.8576025	11.008737	100.4406005
-22.253515	37.727264	105.794907	-21.213966	14.436778	104.57753	35.954857	0.485111	107.369995	32.811562	35.136814	109.652542	34.3832095	17.8109625	108.5112685	-76.8111415	11.0625935	100.6437915
-23.30088	37.097939	105.714157	-21.154415	14.497673	104.660225	35.992226	0.589483	107.321632	32.816124	35.22604	109.543228	34.404175	17.9077615	108.43243	-76.713005	11.0875845	100.88802
-24.379419	36.536884	105.759636	-21.097975	14.523317	104.793571	36.053783	0.709636	107.247795	32.821609	35.338722	109.405289	34.437696	18.024179	108.326542	-76.633646	11.022455	101.2606
-25.671684	35.96331	105.857445	-21.027105	14.581345	104.958488	36.116867	0.872823	107.133972	32.833786	35.481415	109.239838	34.4753265	18.177119	108.186905	-76.5295365	10.985571	101.730071
-27.155006	34.80925	105.994263	-20.859718	14.676732	105.331505	36.232262	1.120672	106.914375	32.872684	35.665092	108.822632	34.552473	18.392882	107.8685035	-76.271909	10.960582	102.7945065
-28.396008	34.153225	106.292023	-20.730534	14.724779	105.62397	36.317055	1.282511	106.727127	32.85601	35.774933	108.453583	34.5865325	18.528722	107.590355	-76.0476005	10.920836	103.657585
-29.321108	33.267502	106.255997	-20.652437	14.807288	105.871239	36.377438	1.430478	106.535019	32.791805	35.888855	108.021606	34.5846215	18.6596665	107.2783125	-75.8894955	10.9549095	104.4641655
-30.36455	32.441269	106.471718	-20.538546	14.849557	106.16169	36.412701	1.583675	106.392433	32.68763	35.988285	107.638741	34.5501655	18.78598	107.015587	-75.6272575	10.913134	105.307793
-31.370857	31.553755	106.663788	-20.498512	14.932434	106.444969	36.438091	1.707972	106.335663	32.57962	36.08543	107.321182	34.5088555	18.896701	106.8284225	-75.5058795	10.968167	106.0615155
-32.386944	30.661839	106.865334	-20.428606	14.992954	106.775757	36.488213	1.82488	106.352379	32.479553	36.182453	107.04126	34.483883	19.0036665	106.6968195	-75.341095	10.9822415	106.8546945
-33.340378	29.722855	107.051018	-20.375654	15.045089	107.023445	36.531361	1.926995	106.319046	32.415112	36.270023	106.775841	34.4732365	19.098509	106.5474435	-75.2245445	10.991669	107.4994465
-34.645702	28.343582	107.279549	-20.265697	15.11081	107.237671	36.548988	2.054601	106.162132	32.334473	36.357468	106.330276	34.4417305	19.2060345	106.246204	-74.9731245	11.0155855	108.229138
-35.459255	27.396387	107.398918	-20.185583	15.109746	107.304321	36.560993	2.103868	105.96312	32.306816	36.373943	106.064293	34.4339045	19.2389055	106.0137065	-74.8050705	10.9805865	108.5949355
-36.201466	26.482784	107.486275	-20.135992	15.121595	107.314156	36.530758	2.138321	105.850281	32.343578	36.36512	105.837975	34.437168	19.2517205	105.844128	-74.709152	10.9914695	108.784184
-36.786335	25.568399	107.618332	-20.141911	15.139179	107.361565	36.524117	2.174154	105.725243	32.315353	36.380474	105.751266	34.419735	19.277314	105.7382545	-74.703557	11.001044	108.9848755
-37.478069	24.619249	107.691765	-20.153473	15.147068	107.396088	36.508972	2.223619	105.730423	32.275749	36.461552	105.787888	34.3923605	19.3425855	105.7591555	-74.6993065	10.9515505	109.0330205
-38.031303	23.613935	107.790581	-20.18656	15.169827	107.44326	36.47319	2.323349	105.758652	32.239704	36.55471	105.867493	34.356447	19.4390295	105.8130725	-74.729567	10.9006245	109.0734475
-38.51255	22.728426	107.888077	-20.283546	15.242579	107.532562	36.417191	2.436992	105.786308	32.153481	36.680382	105.956039	34.285336	19.558687	105.8711735	-74.852428	10.926471	109.1939505
-39.123432	21.399673	108.038918	-20.403078	15.351899	107.638405	36.291965	2.634014	105.794571	31.950136	36.906776	106.065598	34.1210505	19.770395	105.9300845	-74.9272065	10.933403	109.3467255
-39.432838	20.454872	108.085693	-20.515182	15.471313	107.671295	36.191231	2.766575	105.805954	31.868023	37.036915	106.156136	34.029627	19.901745	105.981045	-75.059991	11.040881	109.361545
-39.687202	19.51384	108.040001	-20.58861	15.555246	107.663551	36.104832	2.87323	105.799057	31.803507	37.167168	106.262901	33.9541695	20.020199	106.030979	-75.1313895	11.090293	109.296123
-39.878716	18.708839	107.933022	-20.706867	15.628499	107.59214	35.982914	2.983439	105.803368	31.750151	37.275303	106.386688	33.8665325	20.129371	106.095028	-75.2802665	11.127627	109.089252
-40.177685	17.840511	107.757637	-20.844074	15.744114	107.407974	35.87516	3.055658	105.807304	31.688711	37.377377	106.526375	33.7819355	20.2165175	106.1668395	-75.4700835	11.2717105	108.6491085
-40.128632	16.845495	107.189308	-21.005026	15.828527	107.150269	35.761253	3.118483	105.813087	31.627068	37.473793	106.674507	33.6941605	20.296138	106.243797	-75.7042125	11.360916	108.056741
-40.138012	15.890821	106.642899	-21.187519	15.905389	106.791451	35.635643	3.202303	105.821762	31.550777	37.561817	106.835243	33.59321	20.38206	106.3285025	-75.968248	11.428718	107.2543995
-40.115398	14.567457	105.580582	-21.481352	16.076962	106.092407	35.472481	3.337209	105.889549	31.446066	37.727367	107.109192	33.4592735	20.532288	106.4993705	-76.4219775	11.621636	105.6854435
-40.095875	13.604884	104.773499	-21.640066	16.226118	105.507446	35.353451	3.441966	105.893707	31.35738	37.865047	107.194153	33.3554155	20.6535065	106.54393	-76.6355475	11.7987295	104.470962
-39.924656	12.622757	103.982719	-21.793381	16.372051	104.974197	35.224785	3.587044	105.812111	31.234587	38.001026	107.19162	33.229686	20.794035	106.5018655	-76.816448	11.950067	103.4465285
-39.771076	11.630382	103.249252	-21.901094	16.497452	104.493729	35.106991	3.739808	105.724594	31.131214	38.15575	107.156715	33.1191025	20.947779	106.4406545	-76.9212905	12.047125	102.5468035
-39.60997	10.673513	102.641739	-21.99925	16.702599	104.073311	35.018967	3.885642	105.592285	31.054199	38.30822	107.119415	33.036583	21.096931	106.35585	-77.035083	12.308267	101.790772
-39.423203	9.674058	102.091393	-22.065531	16.883652	103.708717	34.924049	4.023685	105.413528	31.010162	38.425129	107.014229	32.9671055	21.224407	106.2138785	-77.0981675	12.542897	101.2035555
-39.171642	8.544686	101.602791	-22.089516	17.024168	103.354218	34.849693	4.156995	105.125191	30.960794	38.508827	106.77755	32.9052435	21.332911	105.9513705	-77.0842755	12.715425	100.7570655
-38.82011	6.942598	100.873077	-22.093321	17.333132	102.765785	34.739872	4.364929	104.747482	30.848158	38.62262	106.225288	32.794015	21.4937745	105.486385	-76.980657	13.1724895	100.045185
-38.569202	5.819342	100.540886	-22.173708	17.552591	102.441811	34.718914	4.529421	104.518806	30.732473	38.734528	105.75634	32.7256935	21.6319745	105.137573	-77.0731095	13.4732075	99.746049
-38.269978	4.540457	100.32135	-22.260561	17.739653	102.200027	34.649849	4.704066	104.423676	30.620817	38.455204	105.306755	32.635333	21.579635	104.8652155	-77.156455	13.899671	99.5348385
-38.028416	3.390143	100.258041	-22.362808	17.932987	101.985588	34.576206	4.789359	104.409004	30.49612	38.552502	104.806519	32.536163	21.6709305	104.6077615	-77.261779	14.1950435	99.3634145
-37.807281	2.178051	100.392494	-22.461292	18.074772	101.840546	34.437027	4.861219	104.334175	30.307842	38.539066	104.184914	32.3724345	21.7001425	104.2595445	-77.2950185	14.4494015	99.4215475
-37.504314	0.851597	100.664124	-22.575146	18.163261	101.720879	34.23378	4.893789	104.165337	30.049053	38.758904	103.359581	32.1414165	21.8263465	103.762459	-77.2917085	14.5001755	99.679299
-37.279461	-0.338738	100.992081	-22.667807	18.215612	101.565536	34.033802	4.863602	103.868332	29.889524	38.216354	102.464272	31.961663	21.539978	103.166302	-77.297277	14.891246	99.96477
-36.84343	-2.128453	101.49369	-22.81624	18.24062	101.338829	33.634956	4.799352	103.26754	29.56012	37.891029	101.016045	31.597538	21.3451905	102.1417925	-77.230018	15.1360495	100.5358655
-36.497414	-3.30288	101.76873	-22.980257	18.178999	101.195824	33.344509	4.739594	102.782951	29.222849	38.067234	100.062813	31.283679	21.403414	101.422882	-77.244193	14.954584	100.968766
-36.141251	-4.327987	101.967087	-23.191357	18.126635	101.037254	33.013569	4.694818	102.264046	28.882971	37.865448	99.292664	30.94827	21.280133	100.778355	-77.330984	14.973137	101.296153
-35.747303	-5.329363	102.095985	-23.396797	18.055988	100.923561	32.664864	4.668403	101.74408	28.523359	37.692535	98.609909	30.5941115	21.180469	100.1769945	-77.3877055	14.931507	101.6701275
-35.33894	-6.319695	102.166412	-23.667252	17.984095	100.748154	32.288624	4.670694	101.272415	28.123665	37.559898	98.039742	30.2061445	21.115296	99.6560785	-77.5406485	14.852894	101.8402295
-34.859253	-7.221667	102.230957	-23.937208	17.912466	100.587532	31.937105	4.706425	100.910118	27.686516	37.435883	97.525826	29.8118105	21.071154	99.217972	-77.6862265	14.753778	101.957092
-34.392178	-7.942667	102.313995	-24.261751	17.876438	100.397202	31.564831	4.733994	100.669273	27.248096	37.336487	97.066689	29.4064635	21.0352405	98.867981	-77.9299655	14.7176355	101.926423
-33.546371	-8.866304	102.440857	-24.773262	17.840961	100.114212	31.047512	4.722052	100.51265	26.632059	37.13863	96.431839	28.8397855	20.930341	98.4722445	-78.3863095	14.751581	101.7561795
-32.878746	-9.384974	102.576088	-25.089931	17.80636	99.946136	30.71859	4.654493	100.514183	26.27997	36.974945	96.073914	28.49928	20.814719	98.2940485	-78.679142	14.798001	101.5982235
-32.240097	-9.817002	102.676895	-25.342936	17.722425	99.799606	30.4135	4.539602	100.546852	25.962362	36.798321	95.786491	28.187931	20.6689615	98.1666715	-78.873803	14.7758885	101.4325405
-31.561249	-10.068616	102.726456	-25.603109	17.620302	99.702904	30.139992	4.401556	100.544724	25.694323	36.593777	95.570351	27.9171575	20.4976665	98.0575375	-79.1233755	14.7429375	101.3482705
-30.786055	-10.244806	102.687798	-25.783354	17.444668	99.608971	29.885063	4.231242	100.528015	25.482834	36.390762	95.488632	27.6839485	20.311002	98.0083235	-79.2506565	14.578334	101.2096185
-29.913467	-10.33919	102.549538	-25.948938	17.28097	99.585693	29.687374	4.069967	100.60173	25.353003	36.240391	95.561989	27.5201885	20.155179	98.0818595	-79.4180645	14.406761	101.0895265
-29.089293	-10.323549	102.45063	-26.134315	17.070194	99.59053	29.5672	3.90311	100.765953	25.23996	36.138546	95.831116	27.40358	20.020828	98.2985345	-79.67221	14.11956	100.8825255
-27.765614	-10.086097	102.141174	-26.359182	16.791094	99.693832	29.396114	3.677902	101.090622	25.126188	36.076443	96.596756	27.261151	19.8771725	98.843689	-79.979515	13.7050155	100.543975
-26.867945	-9.739356	101.899872	-26.537388	16.591471	99.853134	29.285753	3.544759	101.360573	25.098547	36.091728	97.215813	27.19215	19.8182435	99.288193	-80.266926	13.3646985	100.418075
-25.953526	-9.312919	101.760818	-26.694717	16.450909	100.061035	29.181263	3.465566	101.606689	25.061577	36.148598	97.875473	27.12142	19.807082	99.741081	-80.510854	13.094736	100.380989
-25.005924	-8.771811	101.672684	-26.856625	16.348562	100.344017	29.050026	3.428565	101.761459	24.994135	36.229336	98.472961	27.0220805	19.8289505	100.11721	-80.7353305	12.8681735	100.570824
-24.053659	-8.166469	101.658058	-27.002487	16.305885	100.667282	28.935177	3.405794	101.883186	24.938492	36.31567	99.016541	26.9368345	19.860732	100.4498635	-80.9418085	12.751038	100.8847005
-23.126814	-7.405347	101.686752	-27.150328	16.298845	101.014412	28.809855	3.393451	101.985641	24.900795	36.407867	99.509674	26.855325	19.900659	100.7476575	-81.155981	12.697031	101.2811665
-22.099649	-6.608383	101.721298	-27.306143	16.34989	101.352623	28.652344	3.417591	102.025627	24.861176	36.472683	99.905777	26.75676	19.945137	100.965702	-81.369046	12.754643	101.739544
-20.638208	-5.285746	101.726151	-27.426069	16.514179	101.744392	28.440498	3.486039	102.038109	24.756926	36.603687	100.320267	26.598712	20.044863	101.179188	-81.45085	12.983495	102.309596
-19.637699	-4.242901	101.773979	-27.562895	16.635014	101.926926	28.316927	3.532593	102.071739	24.694651	36.685581	100.560295	26.505789	20.109087	101.316017	-81.631579	13.160941	102.537835
-18.540754	-3.281611	101.769386	-27.687492	16.758251	102.071472	28.198179	3.600708	102.149033	24.637531	36.799446	100.77301	26.417855	20.200077	101.4610215	-81.792839	13.316425	102.6819225
-17.503443	-2.243928	101.751114	-27.836063	16.861782	102.184471	28.059155	3.680833	102.250031	24.526659	36.898277	100.942078	26.292907	20.289555	101.5960545	-81.965033	13.434009	102.7728875
-16.431894	-1.107871	101.74041	-27.969587	16.91625	102.23703	27.925571	3.73777	102.294685	24.419064	36.966267	101.06913	26.1723175	20.3520185	101.6819075	-82.1114915	13.4804815	102.7921525
-15.355918	-0.036736	101.608681	-28.081816	16.948353	102.245522	27.814692	3.782241	102.284637	24.311308	37.022556	101.146606	26.063	20.4023985	101.7156215	-82.226632	13.4943075	102.7754225
-14.228004	1.084171	101.421867	-28.185772	16.939325	102.195015	27.731632	3.82725	102.248558	24.211426	37.071896	101.180267	25.971529	20.449573	101.7144125	-82.343073	13.429077	102.6756175
-12.465585	2.799322	101.207687	-28.28598	16.914682	102.092834	27.650827	3.896444	102.20504	24.087393	37.136971	101.179291	25.86911	20.5167075	101.6921655	-82.44107	13.3126565	102.4935025
-11.248326	4.003399	101.061356	-28.287724	16.894514	101.996109	27.645706	3.923156	102.179756	24.053297	37.176746	101.149277	25.8495015	20.549951	101.6645165	-82.4249495	13.239077	102.3277015
-10.006096	5.239847	101.017014	-28.271856	16.882524	101.956268	27.651012	3.954035	102.208794	24.036337	37.197639	101.124275	25.8436745	20.575837	101.6665345	-82.3873865	13.189211	102.2460015
-8.778316	6.516547	100.967636	-28.216215	16.852013	101.905701	27.701687	3.991787	102.29895	24.033216	37.216282	101.135788	25.8674515	20.6040345	101.717369	-82.2998815	13.0999915	102.094033
-7.540348	7.83176	100.961372	-28.164566	16.81835	101.91481	27.805376	3.990542	102.45787	24.075031	37.229912	101.223717	25.9402035	20.610227	101.8407935	-82.2693355	13.026473	101.9888265
-6.251779	9.146147	101.015434	-28.109127	16.782644	101.981445	27.939016	3.95856	102.68718	24.147503	37.211411	101.4114	26.0432595	20.5849855	102.04929	-82.2615135	12.9803025	101.9136
-4.951591	10.483155	101.169411	-28.003395	16.717979	102.113701	28.105196	3.901442	103.029678	24.239885	37.225361	101.773453	26.1725405	20.5634015	102.4015655	-82.1793305	12.8725565	101.8258365
-3.026946	12.593418	101.6745	-27.911463	16.606211	102.503906	28.322475	3.784756	103.854515	24.425306	37.237091	102.766251	26.3738905	20.5109235	103.310383	-82.1968165	12.7014985	101.697429
-1.775472	14.071496	102.217926	-27.874121	16.49087	102.897881	28.471638	3.6516	104.752769	24.571047	37.210873	103.902527	26.5213425	20.4312365	104.327648	-82.2695845	12.5505035	101.468114
-0.511133	15.532499	103.100609	-27.844065	16.341253	103.437592	28.688658	3.451882	105.994263	24.833574	37.222416	105.401062	26.761116	20.337149	105.6976625	-82.449246	12.345357	101.1775215
0.684754	17.064468	104.256035	-27.868822	16.20163	104.063965	28.886362	3.257433	107.565819	25.153685	37.194534	107.255493	27.0200235	20.2259835	107.410656	-82.7576675	12.1772765	100.717274
1.846076	18.541767	105.725388	-27.866184	16.057592	104.771355	29.218964	2.985444	109.317909	25.519791	37.175434	109.457985	27.3693775	20.080439	109.387947	-83.1017455	12.034745	100.154763
2.922828	20.068958	107.313766	-27.883186	15.879	105.456329	29.49593	2.670743	111.125092	25.912237	37.149448	111.851295	27.7040835	19.9100955	111.4881935	-83.4704555	11.8479045	99.4244645
3.927376	21.554689	108.971893	-27.909216	15.730834	106.090736	29.73349	2.377763	112.86116	26.336441	37.050583	114.05265	28.0349655	19.714173	113.456905	-83.8533975	11.747495	98.724567
5.256611	23.86202	111.13269	-27.92531	15.581472	106.697777	30.023727	1.983138	114.891327	26.849258	36.998116	116.672516	28.4364925	19.490627	115.7819215	-84.2871125	11.672317	97.6136325
6.051687	25.344578	112.154053	-27.878061	15.52808	106.778427	30.148834	1.828714	115.715096	27.055132	36.967628	117.863525	28.601983	19.398171	116.7893105	-84.358105	11.657989	96.7675435
6.798302	26.881615	112.781921	-27.802586	15.524021	106.598557	30.204302	1.771339	116.063568	27.168697	36.959232	118.624901	28.6864995	19.3652855	117.3442345	-84.2916715	11.6827565	95.8528795
7.42782	28.369814	113.187851	-27.545563	15.436954	106.207253	30.239573	1.780018	116.16346	27.261246	36.971336	118.956444	28.7504095	19.375677	117.559952	-83.8415355	11.498231	94.854554
7.902066	29.858028	113.357185	-27.451786	15.544404	105.7547	30.326572	1.849968	116.005798	27.286371	37.011909	119.037102	28.8064715	19.4309385	117.52145	-83.7100435	11.6578695	93.98795
7.902611	30.953049	113.190758	-27.362936	15.687532	105.232635	30.382351	1.9955	115.716934	27.265516	37.082268	118.84935	28.8239335	19.538884	117.283142	-83.5498055	11.83618	93.182128
7.265749	31.438536	112.61219	-27.241724	15.822707	104.605545	30.421946	2.192898	115.301689	27.256802	37.215935	118.411674	28.839374	19.7044165	116.8566815	-83.322822	11.9409975	92.3544085
6.21069	32.246429	111.566925	-27.054947	16.120863	103.962646	30.568129	2.477578	114.555504	27.261236	37.408604	117.48587	28.9146825	19.943091	116.020687	-83.0245765	12.298635	91.904605
5.394962	32.626942	110.872223	-26.842537	16.256662	103.569984	30.720654	2.676774	114.039078	27.345709	37.553555	116.852119	29.0331815	20.1151645	115.4455985	-82.7182555	12.3981595	91.6943695
4.380201	32.907097	110.182358	-26.841921	16.536585	103.414848	30.875513	2.874226	113.609077	27.459139	37.706055	116.336945	29.167326	20.2901405	114.973011	-82.851168	12.7830295	91.856685
2.883674	33.278839	109.858109	-26.657427	16.630255	103.289101	31.067327	3.005466	113.258514	27.627876	37.806488	115.869926	29.3476015	20.405977	114.56422	-82.6624555	12.854533	92.013982
2.005887	33.257286	109.125603	-26.468697	16.711767	103.163101	31.226938	3.113409	112.947121	27.775946	37.881901	115.539146	29.501442	20.497655	114.2431335	-82.438836	12.925879	92.0830685
0.623807	33.177982	108.610741	-26.325556	16.787498	103.073418	31.329336	3.212264	112.706039	27.884882	37.958755	115.241013	29.607109	20.5855095	113.973526	-82.258221	12.9894865	92.17331
-0.877588	33.108814	108.164124	-26.266647	16.806974	103.009018	31.400888	3.279743	112.493088	27.956066	38.005638	115.031609	29.678477	20.6426905	113.7623485	-82.211771	12.9712575	92.2556875
-3.402191	32.780262	107.57357	-26.208693	16.816755	102.962997	31.455481	3.373981	112.386086	28.011072	38.084442	114.808105	29.7332765	20.7292115	113.5970955	-82.1506625	12.9042985	92.3288985
-5.236411	32.550152	107.135963	-26.21266	16.810711	102.950203	31.4555	3.462168	112.32692	27.990654	38.124828	114.581024	29.723077	20.793498	113.453972	-82.148397	12.827924	92.446434
-7.167428	32.142147	106.612518	-26.200012	16.763041	102.921089	31.506025	3.524002	112.26107	27.926189	38.190659	114.24707	29.716107	20.8573305	113.25407	-82.116131	12.6687515	92.588108
-9.185262	31.719685	105.990555	-26.180237	16.739445	102.918419	31.553221	3.615415	112.119141	27.85136	38.274704	113.813423	29.7022905	20.9450595	112.966282	-82.0627645	12.5338305	92.870556
-11.260112	31.1861	105.39682	-26.147488	16.727877	102.973534	31.617573	3.707416	111.986412	27.767717	38.341854	113.237091	29.692645	21.024635	112.6117515	-81.987621	12.431119	93.3353165
-13.384596	30.616945	104.777596	-26.062511	16.706013	103.100441	31.695805	3.780538	111.783234	27.755466	38.342796	112.627121	29.7256355	21.061667	112.2051775	-81.8506575	12.350359	93.9957045
-15.676923	29.966534	104.410843	-25.983547	16.661049	103.386375	31.800488	3.796786	111.661102	27.775803	38.312447	112.070976	29.7881455	21.0546165	111.866039	-81.7552395	12.2674815	94.906711
-19.234358	28.872929	104.189095	-25.831736	16.52129	104.079903	31.950409	3.749241	111.493095	27.816906	38.135429	111.453606	29.8836575	20.942335	111.4733505	-81.5471295	12.100245	96.6864555
-21.703297	28.090092	104.282402	-25.732681	16.379389	104.628799	32.06636	3.644548	111.467613	27.908691	37.995209	111.216904	29.9875255	20.8198785	111.3422585	-81.4528875	11.9388995	97.9153395
-24.239285	27.287283	104.499481	-25.667673	16.193577	105.216873	32.152157	3.533578	111.427185	27.988602	37.828777	111.103058	30.0703795	20.6811775	111.2651215	-81.4057255	11.7059765	99.1686245
-26.773375	26.412991	104.783211	-25.582403	16.014879	105.769852	32.222633	3.376009	111.357437	28.054344	37.661659	111.024712	30.1384885	20.518834	111.1910745	-81.3032945	11.510924	100.3486295
-29.408514	25.553984	105.17746	-25.508043	15.822256	106.311584	32.262699	3.230259	111.219048	28.128948	37.526531	110.988472	30.1958235	20.378395	111.10376	-81.2119095	11.266117	101.519408
-32.041924	24.657637	105.661407	-25.443316	15.659031	106.853043	32.276272	3.170379	111.016373	28.166107	37.403515	110.916748	30.2211895	20.286947	110.9665605	-81.1078215	11.031115	102.7395255
-34.698273	23.749065	106.321106	-25.287718	15.534385	107.504364	32.304363	3.113514	110.694588	28.199953	37.331779	110.780212	30.252158	20.2226465	110.7374	-80.827594	10.8461235	104.271328
-38.656464	22.35334	107.621559	-24.999023	15.45781	108.50692	32.485519	3.208961	110.078743	28.315554	37.322601	110.372253	30.4005365	20.265781	110.225498	-80.3985825	10.649839	106.788342
-41.226738	21.378557	108.620895	-24.72888	15.447016	109.254547	32.660614	3.286927	109.672638	28.439987	37.36961	109.917534	30.5503005	20.3282685	109.795086	-80.0080605	10.5657635	108.714008
-43.727074	20.414595	109.903191	-24.434988	15.52701	110.019722	32.772888	3.461046	109.039688	28.509405	37.433182	109.257301	30.6411465	20.447114	109.1484945	-79.5111225	10.606906	110.8909495
-46.16227	19.376711	111.354462	-24.100412	15.606043	110.71656	32.787991	3.576299	108.086159	28.445595	37.433887	108.233749	30.616793	20.505093	108.159954	-78.817617	10.706993	113.273166
-48.458664	18.320366	112.798943	-23.739416	15.680718	111.20211	32.76804	3.705678	106.7659	28.422503	37.303688	106.617691	30.5952715	20.504683	106.6917955	-78.0741035	10.856753	115.7124245
-50.634205	17.239145	114.350082	-23.288952	15.811464	111.37999	32.598705	3.894163	104.99144	28.135868	37.109264	104.443153	30.3672865	20.5017135	104.7172965	-76.9451905	11.1212145	118.0426835
-52.594906	16.201185	115.951134	-22.856812	15.946528	111.281525	32.190495	4.118264	102.887573	27.724764	36.425865	101.993271	29.9576295	20.2720645	102.440422	-75.6712535	11.6209915	120.122628
-55.296768	14.618954	117.966637	-22.516874	16.153687	110.769905	31.229227	4.399571	100.048973	26.539019	36.398418	98.401894	28.884123	20.3989945	99.2254335	-73.917871	11.9083795	122.3143765
-56.991905	13.553612	118.693832	-22.552353	16.108932	110.290611	30.345037	4.357077	98.524353	25.874269	36.056084	96.825775	28.109653	20.2065805	97.675064	-73.214359	12.0112835	122.906158
-58.633816	12.480483	118.911835	-22.797247	15.967332	109.756073	29.483891	4.250349	97.605804	25.364748	35.711258	95.839539	27.4243195	19.9808035	96.7226715	-73.0188135	11.9538605	122.7894745
-60.263115	11.362888	118.637154	-23.199024	15.761341	109.179977	28.945	4.12791	97.083122	24.872034	35.435329	95.309326	26.908517	19.7816195	96.196224	-73.306565	11.7410625	122.16373
-61.776115	10.211043	117.832481	-23.67762	15.590956	108.52227	28.544117	4.06503	96.836037	24.583357	35.27903	95.176682	26.563737	19.67203	96.0063595	-73.918977	11.509882	121.0381805
-63.205128	9.160776	116.555679	-24.170145	15.489261	107.671631	28.296257	4.015923	96.764435	24.443037	35.208305	95.338364	26.369647	19.612114	96.0513995	-74.709937	11.366408	119.2918625
-64.537277	8.073844	114.805862	-24.658165	15.384823	106.675484	28.168959	4.044664	96.809029	24.357811	35.217651	95.470848	26.263385	19.6311575	96.1399385	-75.579715	11.1384885	117.2110295
-66.179062	6.527482	111.844078	-25.21977	15.331854	104.904152	28.166971	4.118197	96.825333	24.265581	35.30304	95.476791	26.216276	19.7106185	96.151062	-76.655816	10.9530895	113.657242
-66.957886	5.567843	110.168877	-25.495497	15.284546	103.906845	28.098375	4.13218	96.700356	24.261545	35.313725	95.494904	26.17996	19.7229525	96.09763	-77.170954	10.8461395	111.71606
-67.063103	4.892069	109.12886	-25.646622	15.283103	103.316452	28.018147	4.113231	96.542297	24.308828	35.279728	95.463448	26.1634875	19.6964795	96.0028725	-77.4567315	10.8697265	110.6300315
-66.401146	4.532035	108.733902	-25.560205	15.235665	103.13475	28.083294	4.085305	96.371979	24.380102	35.215996	95.290321	26.231698	19.6506505	95.83115	-77.352108	10.8206795	110.43835
-65.54657	4.243913	108.835579	-25.376877	15.212485	103.168106	28.241337	4.023358	96.259972	24.513266	35.116905	95.083801	26.3773015	19.5701315	95.6718865	-77.1310555	10.8548385	110.6643255
-64.59095	3.966724	109.107849	-25.232346	15.184257	103.340698	28.315937	3.89949	96.154068	24.627659	34.95055	94.919807	26.471798	19.42502	95.5369375	-76.93649	10.943494	111.1444585
-63.47525	3.77745	109.465599	-25.104893	15.093767	103.580902	28.307358	3.741733	96.077667	24.687061	34.71122	94.781662	26.4972095	19.2264765	95.4296645	-76.7069955	10.9610575	111.7321395
-61.552422	3.502884	109.80761	-24.979727	14.967319	103.905785	28.253777	3.450941	96.091461	24.693083	34.323349	94.624199	26.47343	18.887145	95.35783	-76.432884	11.047493	112.45374
-60.234959	3.335537	109.797493	-24.979477	14.813772	104.017555	28.263273	3.254225	96.16613	24.684616	34.135315	94.621368	26.4739445	18.69477	95.393749	-76.4328985	10.932774	112.641361
-58.711189	3.183882	109.574913	-25.00453	14.668819	104.090408	28.29097	3.059606	96.285683	24.702593	33.95639	94.652435	26.4967815	18.507998	95.469059	-76.5058415	10.82964	112.711757
-57.141632	3.059408	109.184242	-25.008097	14.492496	103.997711	28.337379	2.886754	96.374779	24.726238	33.791771	94.693253	26.5318085	18.3392625	95.534016	-76.5480025	10.6457295	112.461406
-55.488228	3.008362	108.483482	-25.025326	14.29793	103.783203	28.412952	2.705401	96.417015	24.78434	33.629898	94.754456	26.598646	18.1676495	95.5857355	-76.649298	10.4282105	111.9806705
-53.625191	2.993722	107.65976	-25.018257	14.12196	103.503716	28.523966	2.553234	96.487846	24.896931	33.503979	94.920898	26.7104485	18.0286065	95.704372	-76.7469625	10.2153135	111.30306
-51.734577	3.02981	106.709137	-24.934689	13.979992	103.171387	28.720171	2.405627	96.68866	25.066589	33.424397	95.290398	26.89338	17.915012	95.989529	-76.762758	10.044972	110.353245
-48.591034	3.176013	105.092751	-24.856344	13.788879	102.664909	29.149612	2.146288	97.177116	25.462124	33.405556	96.431419	27.305868	17.775922	96.8042675	-77.018556	9.801836	108.5255505
-46.417759	3.315743	104.029678	-24.788092	13.627934	102.354874	29.426977	1.928424	97.809227	25.867468	33.427612	97.720184	27.6472225	17.678018	97.7647055	-77.2234065	9.57785	106.9450425
-44.196831	3.51958	102.87664	-24.769468	13.471012	102.203926	29.772594	1.60871	98.835411	26.40027	33.489128	99.654999	28.086432	17.548919	99.245205	-77.625368	9.393105	105.162647
-41.876152	3.717584	101.882729	-24.882828	13.331397	102.210907	30.13257	1.231009	100.485466	27.070969	33.523407	102.17717	28.6017695	17.377208	101.331318	-78.3674255	9.285586	103.090496
-39.69133	3.92035	101.106285	-25.069338	13.217825	102.433838	30.557295	0.726471	102.816757	27.727791	33.558247	105.174065	29.142543	17.142359	103.995411	-79.281219	9.293291	100.872265
-37.215023	4.01159	100.847878	-25.398849	13.159426	102.956268	30.926987	0.233692	105.341209	28.309923	33.550438	108.251862	29.618455	16.892065	106.7965355	-80.416153	9.426787	99.1160005
-35.011787	4.157327	101.053513	-25.45822	12.961891	103.38987	31.184355	-0.08985	107.694839	28.522507	33.533386	110.508621	29.853431	16.721768	109.10173	-80.769871	9.202014	97.67801
-32.130985	4.352847	101.85701	-26.002169	13.243137	104.058685	31.215322	-0.050755	109.681656	28.27104	33.516628	112.199951	29.743181	16.7329365	110.9408035	-81.747519	9.7533375	97.1765665
-30.04553	4.391557	102.485748	-26.134825	13.340757	104.360367	31.20903	-0.07091	110.465912	28.253338	33.493988	112.474457	29.731184	16.711539	111.4701845	-82.000834	9.969975	97.2505495
-28.171432	4.363261	103.258224	-26.155996	13.368138	104.663277	31.248049	-0.264162	111.014603	28.290575	33.23745	112.380814	29.769312	16.486644	111.6977085	-82.081304	10.249632	97.6288455
-26.222786	4.329619	103.949753	-26.129934	13.217841	104.995453	31.261122	-0.628516	111.215439	28.38884	32.776802	112.109436	29.824981	16.074143	111.6624375	-82.084849	10.361539	98.3284685
-24.425982	4.255496	104.653374	-26.111422	13.004802	105.314186	31.255945	-1.085851	111.435822	28.532362	32.306412	111.831902	29.8941535	15.6102805	111.633862	-82.1169975	10.3993235	98.99451
-22.669397	4.242798	105.406487	-26.059235	12.828861	105.714973	31.27318	-1.400504	111.801842	28.628115	32.011951	111.724945	29.9506475	15.3057235	111.7633935	-82.0691175	10.3519985	99.6665525
-21.032824	4.23946	106.220329	-26.050982	12.678759	106.162369	31.391499	-1.631746	112.327194	28.692181	31.793749	111.745407	30.04184	15.0810015	112.0363005	-82.143804	10.2765165	100.2884375
-18.679077	4.352859	107.176735	-25.91164	12.425224	106.688057	31.548599	-2.029953	113.147949	28.862402	31.403088	111.772728	30.2055005	14.6865675	112.4603385	-82.0287805	10.1638805	100.9157755
-17.123655	4.454167	107.581581	-25.754351	12.171762	106.765892	31.646173	-2.368594	113.493095	29.049133	31.034386	111.689362	30.347653	14.332896	112.5912285	-81.856355	10.010628	100.9405555
-15.665881	4.652522	107.688309	-25.583803	11.950976	106.731621	31.795532	-2.720156	113.591942	29.254738	30.702465	111.562439	30.525135	13.9911545	112.5771905	-81.692741	9.9107975	100.8860515
-14.226664	4.924472	107.614914	-25.342604	11.739265	106.603531	31.991598	-3.009661	113.326706	29.533667	30.42042	111.419128	30.7626325	13.7053795	112.372917	-81.4478405	9.7731505	100.834145
-12.833625	5.262493	107.357063	-25.069002	11.505493	106.415298	32.182571	-3.29598	112.793709	29.859591	30.167774	111.255112	31.021081	13.435897	112.0244105	-81.159085	9.575089	100.8061855
-11.483707	5.670986	106.960045	-24.789415	11.299012	106.131653	32.3559	-3.499062	112.110924	30.16214	29.958162	111.07856	31.25902	13.22955	111.594742	-80.83785	9.368474	100.668564
-10.215728	6.143453	106.552299	-24.532822	11.142778	105.830254	32.555927	-3.624956	111.425522	30.431309	29.829666	110.997841	31.493618	13.102355	111.2116815	-80.559262	9.183201	100.4488265
-8.458558	7.036069	106.11367	-24.208033	10.996058	105.432442	32.773361	-3.671958	110.632935	30.750523	29.748997	110.826874	31.761942	13.0385195	110.7299045	-80.178008	8.9535965	100.1349795
-7.410851	7.667417	105.879677	-24.042679	10.957409	105.197784	32.950226	-3.668535	110.155403	30.910927	29.701641	110.664284	31.9305765	13.016553	110.4098435	-80.0159345	8.898265	99.9857245
-6.423481	8.274351	105.640259	-23.846912	10.905207	104.996384	33.172073	-3.685293	109.671822	31.035515	29.649309	110.517288	32.103794	12.982008	110.094555	-79.797618	8.828406	99.898213
-5.49609	8.96254	105.457863	-23.657013	10.851933	104.780472	33.297817	-3.72298	109.288826	31.162251	29.593426	110.23632	32.230034	12.935223	109.762573	-79.54406	8.768643	99.798371
-4.665718	9.571948	105.270454	-23.511671	10.7841	104.613342	33.410263	-3.768799	108.860657	31.246536	29.47805	109.945007	32.3283995	12.8546255	109.402832	-79.3517415	8.7135745	99.823852
-3.914579	10.130184	105.172905	-23.382063	10.701485	104.505875	33.544445	-3.864899	108.614944	31.306522	29.350155	109.608063	32.4254835	12.742628	109.1115035	-79.1896095	8.660342	99.9002465
-3.228119	10.714946	105.118156	-23.294979	10.604232	104.466125	33.643173	-3.986523	108.469238	31.362299	29.195091	109.397301	32.502736	12.604284	108.9332695	-79.092694	8.60418	99.9989805
-2.324701	11.600445	105.156349	-23.222628	10.432787	104.450676	33.693302	-4.30927	108.464073	31.464514	28.895691	109.179367	32.578908	12.2932105	108.82172	-79.024164	8.5723635	100.079632
-1.791956	12.098803	105.210541	-23.212509	10.30717	104.4711	33.690582	-4.593611	108.522011	31.507093	28.613611	109.07576	32.5988375	12.01	108.7988855	-79.0238555	8.60434	100.1433145
-1.330392	12.620345	105.266487	-23.211372	10.160801	104.478821	33.65345	-4.906446	108.67115	31.572771	28.282356	109.033493	32.6131105	11.687955	108.8523215	-79.0358545	8.633647	100.1053205
-0.909592	13.166433	105.262062	-23.19833	10.035632	104.462051	33.667576	-5.19414	108.872971	31.662077	28.050539	109.016289	32.6648265	11.4281995	108.94463	-79.0614865	8.6430645	99.979472
-0.548551	13.745652	105.246582	-23.180235	9.909659	104.366722	33.660614	-5.450519	109.040916	31.751841	27.796858	109.045135	32.7062275	11.1731695	109.0430255	-79.0666975	8.6461485	99.6904185
-0.229109	14.366913	105.231247	-23.106594	9.770651	104.251953	33.725372	-5.685575	109.195068	31.818993	27.580503	109.083878	32.7721825	10.947464	109.139473	-78.9853705	8.593838	99.364433
0.076814	14.93243	105.126884	-23.068027	9.64835	104.072166	33.780399	-5.891927	109.203934	31.891342	27.417732	109.12632	32.8358705	10.7629025	109.165127	-78.9719245	8.5337975	98.979205
0.377361	15.864794	104.919724	-22.89846	9.485638	103.754082	33.864521	-6.072234	109.174561	32.047268	27.235603	109.201172	32.9558945	10.5816845	109.1878665	-78.7528145	8.3895915	98.3202975
0.485555	16.551695	104.897369	-22.772284	9.434315	103.606689	33.975281	-6.177808	109.203484	32.210804	27.183384	109.366592	33.0930425	10.502788	109.285038	-78.6376105	8.365842	97.92834
0.501755	17.280121	104.879555	-22.663429	9.384916	103.450333	34.050579	-6.22014	109.237328	32.337448	27.168442	109.555962	33.1940135	10.474151	109.396645	-78.5208715	8.295681	97.504021
0.48848	17.997681	104.870285	-22.545477	9.346198	103.265678	34.122295	-6.276577	109.183884	32.418121	27.153435	109.70359	33.270208	10.438429	109.443737	-78.361162	8.253967	97.087619
0.378437	18.677244	104.752937	-22.472836	9.368731	103.066956	34.19746	-6.331994	109.020386	32.553314	27.13821	109.778061	33.375387	10.403108	109.3992235	-78.321059	8.334354	96.7346885
0.174062	19.339258	104.571236	-22.363386	9.373637	102.804863	34.278614	-6.390296	108.840111	33.028637	26.936209	109.547386	33.6536255	10.2729565	109.1937485	-78.3803975	8.4743175	96.4159775
-0.078414	20.025242	104.374138	-22.303699	9.445511	102.598213	34.33107	-6.412394	108.593513	33.103924	26.90584	109.425339	33.717497	10.246723	109.009426	-78.324895	8.644299	96.187
-0.691552	21.04635	104.06218	-22.253927	9.548549	102.298271	34.314766	-6.3748	108.224297	33.147682	26.911827	109.12989	33.731224	10.2685135	108.6770935	-78.239078	8.8285845	95.9194485
-1.163858	21.731987	103.876366	-22.227268	9.620116	102.137932	34.298851	-6.338257	107.992134	33.151863	26.929447	108.909431	33.725357	10.295595	108.4507825	-78.179893	8.944637	95.8250815
-1.718339	22.343626	103.691971	-22.221697	9.672461	102.051178	34.271763	-6.267394	107.807732	32.905025	27.076212	108.855042	33.588394	10.404409	108.331387	-78.031788	8.940513	95.770969
-2.346381	22.918774	103.544762	-22.209957	9.725739	102.030159	34.165524	-6.1566	107.724762	33.099113	27.016029	108.568779	33.6323185	10.4297145	108.1467705	-78.0522325	9.0217635	95.9135475
-3.081725	23.54187	103.460167	-22.201538	9.765471	102.032043	34.130077	-6.058964	107.665108	32.753857	27.217737	108.640884	33.441967	10.5793865	108.152996	-77.845043	8.9515555	95.91109
-3.853837	24.073109	103.401711	-22.234318	9.815433	102.074524	34.104145	-5.984395	107.623055	32.681202	27.315962	108.566689	33.3926735	10.6657835	108.094872	-77.8613095	8.9650825	96.054176
-4.682201	24.624542	103.319145	-22.211538	9.867929	102.106857	34.329842	-6.010937	107.474174	32.664345	27.391983	108.482384	33.4970935	10.690523	107.978279	-77.9201695	9.045335	96.235435
-6.045635	25.375322	103.186859	-22.150928	9.911499	102.154778	34.344299	-5.831978	107.309258	32.674137	27.50523	108.361755	33.509218	10.836626	107.8355065	-77.811074	8.986372	96.4740495
-7.067805	25.833317	103.1996	-22.139568	9.963598	102.248657	34.401703	-5.716437	107.266579	32.695572	27.6436	108.351685	33.5486375	10.9635815	107.809132	-77.8277735	8.9636145	96.688182
-8.085712	26.343233	103.218582	-22.101692	10.036119	102.362251	34.446663	-5.555072	107.238365	32.702454	27.787647	108.368149	33.5745585	11.1162875	107.803257	-77.7779425	8.9559505	96.921245
-9.178385	26.777014	103.2658	-22.089216	10.120076	102.506577	34.4869	-5.374967	107.220818	32.700363	27.963778	108.357895	33.5936315	11.2944055	107.7893565	-77.7720635	8.9457465	97.2237975
-10.316813	27.181864	103.229347	-22.0516	10.241491	102.64846	34.53672	-5.183868	107.204666	32.666225	28.151232	108.305061	33.6014725	11.483682	107.7548635	-77.7046725	8.9993	97.5420565
-11.522267	27.575769	103.280762	-22.047018	10.371834	102.842117	34.449734	-4.915416	107.274582	32.634209	28.36281	108.253799	33.5419715	11.723697	107.7641905	-77.6360075	9.019971	97.9200435
-12.726426	27.987713	103.253403	-22.053169	10.509033	103.040672	34.442787	-4.695737	107.348671	32.610069	28.569916	108.205093	33.526428	11.9370895	107.776882	-77.632766	9.0809765	98.304462
-14.689295	28.493595	103.309761	-22.114151	10.765211	103.436951	34.595284	-4.439456	107.459686	32.533745	28.887442	108.132622	33.5645145	12.223993	107.796154	-77.7928165	9.306429	99.077748
-16.030655	28.830034	103.430428	-22.14123	10.92967	103.716637	34.570961	-4.202966	107.548729	32.466927	29.110828	108.12085	33.518944	12.453931	107.8347895	-77.801404	9.405409	99.5984845
-17.365479	29.175159	103.51368	-22.179586	11.094151	103.998245	34.385906	-3.895555	107.678009	32.397121	29.34252	108.136726	33.3915135	12.7234825	107.9073675	-77.7506855	9.4648195	100.0891225
-18.790623	29.485849	103.687202	-22.218088	11.278823	104.293701	34.374447	-3.698434	107.747925	32.36784	29.551527	108.162132	33.3711435	12.9265465	107.9550285	-77.8073195	9.6310995	100.6323735
-20.177757	29.758183	103.845062	-22.261221	11.443144	104.551712	34.304432	-3.508829	107.807007	32.332539	29.748402	108.208038	33.3184855	13.1197865	108.0075225	-77.8409275	9.7665015	101.0959015
-21.573029	30.077023	103.985703	-22.306925	11.60527	104.744896	34.215706	-3.303846	107.842461	32.304272	29.946726	108.277725	33.259989	13.32144	108.060093	-77.873839	9.8891	101.429699
-23.047819	30.393738	104.185905	-22.331585	11.799356	104.928085	34.160076	-3.132468	107.831123	32.296906	30.14226	108.334335	33.228491	13.504896	108.082729	-77.891661	10.093816	101.773441
-25.088755	30.753807	104.448685	-22.387154	12.133784	105.18898	34.056973	-2.802808	107.74852	32.269955	30.48064	108.446312	33.163464	13.838916	108.097416	-77.937772	10.428652	102.280544
-26.517456	31.032478	104.66716	-22.43675	12.363024	105.325615	34.160568	-2.587531	107.585098	32.241146	30.756584	108.556793	33.200857	14.0845265	108.0709455	-78.074357	10.6415215	102.5802845
-28.036055	31.26556	104.973129	-22.494551	12.624214	105.473076	33.922039	-2.156597	107.42569	32.210583	31.081072	108.691109	33.066311	14.4622375	108.0583995	-78.055413	10.7861905	102.8877525
-29.488737	31.470125	105.450737	-22.499306	12.907221	105.654671	34.010361	-1.809429	107.073784	32.185089	31.444315	108.846405	33.097725	14.817443	107.9600945	-78.096337	10.996999	103.3492475
-30.943716	31.640509	105.867348	-22.527628	13.168369	105.767036	33.977112	-1.371617	106.667328	32.143944	31.823053	108.975807	33.060528	15.225718	107.8215675	-78.115784	11.11102	103.7125045
-32.488335	31.740261	106.307014	-22.57888	13.502344	105.847511	33.920517	-0.891261	106.134453	32.056515	32.16803	109.022346	32.988516	15.6383845	107.5783995	-78.146276	11.3663035	104.1166225
-33.920567	31.755819	106.772614	-22.639023	13.845621	105.835251	33.812878	-0.412352	105.435959	31.961832	32.516876	108.83831	32.887355	16.052262	107.1371345	-78.165401	11.63898	104.5333675
-36.043461	31.703854	107.084831	-22.631117	14.325764	105.502403	33.568268	0.338805	103.929153	31.802809	33.013981	108.231522	32.6855385	16.676393	106.0803375	-77.9477725	11.975135	104.9244685
-37.460617	31.560759	107.163239	-22.628428	14.743985	105.192062	33.351063	0.841342	102.81826	31.490713	33.417431	107.609764	32.420888	17.1293865	105.214012	-77.677744	12.3585835	105.170112
-38.788063	31.327343	107.195297	-22.604403	15.183787	104.927376	33.095165	1.335569	101.787331	31.42227	33.667709	106.970123	32.2587175	17.501639	104.378727	-77.4675235	12.865935	105.476025
-40.094112	30.878582	107.166908	-22.607121	15.628322	104.797867	32.979813	1.707684	101.061928	31.449881	33.929859	106.550049	32.214847	17.8187715	103.8059885	-77.429089	13.4378725	105.7897455
-41.255619	30.409279	107.239326	-22.655252	16.026213	104.731819	32.811508	2.064711	100.567642	31.438627	34.239719	106.293892	32.1250675	18.152215	103.430767	-77.4355715	13.900211	106.032871
-42.425179	29.791016	107.239555	-22.688467	16.440325	104.720856	32.679291	2.369473	100.255226	31.398466	34.506584	106.089333	32.0388785	18.4380285	103.1722795	-77.4158125	14.4426215	106.2694325
-43.483368	28.988977	107.1138	-22.755653	16.806946	104.73436	32.564716	2.618335	100.100052	31.354786	34.762074	105.924484	31.959751	18.6902045	103.012268	-77.471057	14.9236875	106.456452
-44.98838	27.591768	107.035172	-22.804169	17.294804	104.849007	32.42485	2.941209	100.110039	31.275871	35.118874	105.73465	31.8503605	19.0300415	102.9223445	-77.4586985	15.5595665	106.7756695
-45.866383	26.4592	106.97123	-22.862799	17.618868	105.035469	32.387306	3.065972	100.246391	31.207708	35.319988	105.59697	31.797507	19.19298	102.9216805	-77.523105	16.044756	107.1492575
-46.714035	25.1814	106.922379	-22.867289	17.95735	105.260704	32.357533	3.172821	100.500015	31.161642	35.505661	105.427635	31.7595875	19.339241	102.963825	-77.4941655	16.575459	107.557583
-47.432335	23.860138	106.892502	-22.885815	18.223934	105.430756	32.346016	3.222893	100.760185	31.134609	35.622299	105.190041	31.7403125	19.422596	102.975113	-77.5119425	17.025272	107.886399
-48.006351	22.413599	106.768372	-22.884396	18.489294	105.556381	32.324749	3.240527	101.000282	31.091625	35.681019	104.844597	31.708187	19.460773	102.9224395	-77.476979	17.517815	108.1903225
-48.391483	20.78767	106.61982	-22.877686	18.73756	105.617035	32.281441	3.256135	101.246368	31.039345	35.724613	104.386452	31.660393	19.490374	102.81641	-77.415765	17.984746	108.41766
-48.971497	19.318125	106.476654	-22.895481	18.988415	105.595924	32.286377	3.255839	101.486717	30.993933	35.725765	103.834114	31.640155	19.490802	102.6604155	-77.431117	18.486028	108.5314325
-49.335003	16.747927	106.271896	-22.859812	19.288832	105.393829	32.333275	3.279684	101.833328	30.852917	35.718155	102.888062	31.593096	19.4989195	102.360695	-77.31272	19.0787445	108.426963
-49.745293	15.147445	106.262169	-22.862677	19.453314	105.262138	32.382599	3.333169	102.041992	30.720743	35.690792	102.197922	31.551671	19.5119805	102.119957	-77.277025	19.3946475	108.404319
-49.866112	13.48999	106.350204	-22.835255	19.552923	105.099236	32.42046	3.401209	102.163353	30.57126	35.627258	101.531128	31.49586	19.5142335	101.8472405	-77.16637	19.5916125	108.3512315
-49.895264	11.786758	106.528221	-22.834249	19.599083	104.971695	32.423157	3.478613	102.210938	30.400455	35.588554	100.812424	31.411806	19.5335835	101.511681	-77.080304	19.6645825	108.431709
-49.882236	10.136976	106.795517	-22.829525	19.608561	104.858994	32.432167	3.592122	102.187515	30.156008	35.566635	100.037003	31.2940875	19.5793785	101.112259	-76.9531375	19.6377435	108.605729
-49.692574	8.543897	107.113373	-22.88055	19.560537	104.729668	32.384098	3.690302	102.036644	29.858154	35.503269	99.26593	31.121126	19.5967855	100.651287	-76.882226	19.5242885	108.808049
-49.486694	6.953069	107.305573	-22.934774	19.460127	104.538635	32.2747	3.76746	101.756599	29.526169	35.40789	98.494263	30.9004345	19.587675	100.125431	-76.7699825	19.332579	108.951839
-49.051861	4.80316	107.459625	-23.080692	19.257772	104.084267	32.025696	3.922607	101.192215	28.929359	35.183479	97.162605	30.4775275	19.553043	99.17741	-76.6389115	18.962501	108.991124
-48.532314	3.486786	107.446548	-23.199295	19.147324	103.664635	31.850899	4.029471	100.784302	28.494497	35.007442	96.168953	30.172698	19.5184565	98.4766275	-76.571288	18.7761915	108.8526425
-47.997139	2.269436	107.465401	-23.300093	19.050129	103.21537	31.679049	4.117291	100.326515	28.090933	34.77898	95.115067	29.884991	19.4481355	97.720791	-76.485177	18.6521225	108.709949
-47.315102	1.227388	107.529114	-23.354118	18.906355	102.798439	31.499369	4.106003	99.816078	27.743132	34.511475	94.07045	29.6212505	19.308739	96.943264	-76.3294865	18.503971	108.653614
-46.531231	0.320695	107.604301	-23.37155	18.730927	102.487419	31.361427	3.973966	99.441048	27.504175	34.178787	93.172638	29.432801	19.0763765	96.306843	-76.175901	18.3854775	108.667995
-45.560493	-0.474096	107.667175	-23.358803	18.466135	102.259041	31.29417	3.729057	99.13855	27.374544	33.821415	92.529037	29.334357	18.775236	95.8337935	-76.051963	18.157034	108.6842885
-44.475941	-1.093824	107.634331	-23.337034	18.173319	102.129913	31.228832	3.438559	98.911896	27.308386	33.457855	92.094803	29.268609	18.448207	95.5033495	-75.942677	17.898431	108.7564765
-42.783401	-1.823423	107.469513	-23.235498	17.705996	101.98616	31.225637	3.016471	98.711388	27.308697	32.988651	91.736214	29.267167	18.002561	95.223801	-75.738163	17.409431	108.748519
-41.476593	-2.078238	107.233253	-23.214071	17.420029	101.898132	31.261209	2.80735	98.582756	27.335426	32.780155	91.651901	29.2983175	17.7937525	95.1173285	-75.7264595	17.0463055	108.6789355
-40.041763	-2.178979	106.836578	-23.170984	17.210241	101.79789	31.321901	2.660476	98.442474	27.36657	32.668121	91.684715	29.3442355	17.6642985	95.0635945	-75.6862035	16.7561835	108.5321855
-38.614746	-2.139082	106.40522	-23.175547	17.013456	101.754608	31.342285	2.550472	98.374474	27.407122	32.643353	91.958893	29.3747035	17.5969125	95.1666835	-75.7257975	16.4299995	108.3425325
-37.072693	-1.911083	105.858719	-23.187914	16.825123	101.773941	31.367832	2.420421	98.429329	27.437565	32.702984	92.659668	29.4026985	17.5617025	95.5444985	-75.7785265	16.0885435	108.0033835
-35.449665	-1.524404	105.249313	-23.236422	16.599747	101.954391	31.42066	2.203749	98.696564	27.525187	32.85648	94.083008	29.4729235	17.5301145	96.389786	-75.9457675	15.6693795	107.518996
-33.795059	-1.04237	104.717346	-23.303221	16.360878	102.347633	31.465822	1.934512	99.251396	27.999474	33.154987	96.193695	29.732648	17.5447495	97.7225455	-76.33909	15.1770065	106.9727205
-31.137489	-0.06098	104.111389	-23.448982	15.990518	103.345665	31.612417	1.495118	100.612724	29.045746	33.648006	99.921242	30.3290815	17.571562	100.266983	-77.2270455	14.409474	106.424347
-29.25119	0.739009	103.826355	-23.527393	15.822254	104.082062	31.729681	1.272727	101.533127	29.72616	33.854164	102.164604	30.7279205	17.5634455	101.8488655	-77.7827065	14.0810625	106.3152585
-27.361408	1.588649	103.574989	-23.565401	15.717099	104.593681	31.774334	1.164925	102.058014	30.154476	33.87426	103.854988	30.964405	17.5195925	102.956501	-78.095207	13.9146055	106.230861
-25.368807	2.508723	103.242287	-23.616877	15.660757	104.835381	31.727985	1.210192	102.253868	30.346272	33.787487	105.144478	31.0371285	17.4988395	103.699173	-78.2708825	13.8226745	105.971589
-23.448217	3.285527	102.966545	-23.783325	15.670543	104.974091	31.67272	1.304855	102.531303	30.513937	33.787971	106.14122	31.0933285	17.546413	104.3362615	-78.6599785	13.794673	105.6119205
-21.442551	4.163582	102.863586	-23.935606	15.680976	104.992661	31.693108	1.459452	102.859207	30.551893	33.900921	107.016586	31.1225005	17.6801865	104.9378965	-78.9937125	13.6817655	105.0474255
-19.510006	4.888563	102.822342	-24.274572	15.884143	105.198753	31.704361	1.693212	103.218201	30.468855	34.118328	107.641647	31.086608	17.90577	105.429924	-79.635752	13.862516	104.967582
-16.649595	5.998131	103.115616	-24.286819	15.884458	105.06797	31.864933	1.977465	103.905716	30.251163	34.391438	108.140541	31.058048	18.1844515	106.0231285	-79.631686	13.5844645	104.1128115
-14.528542	6.425533	103.338158	-24.30658	15.961843	105.221344	31.983925	2.028651	104.608604	30.173937	34.512321	108.521614	31.078931	18.270486	106.565109	-79.692091	13.6532	103.877579
-12.580255	6.933677	103.948677	-24.309721	15.931222	105.44809	32.170635	1.915183	105.556107	30.169165	34.540131	108.986855	31.1699	18.227657	107.271481	-79.789342	13.634787	103.624699
-10.544154	7.272312	104.655243	-24.264935	15.841332	105.776718	32.393063	1.722631	106.733307	30.099539	34.481956	109.699547	31.246301	18.1022935	108.216427	-79.776171	13.5803705	103.337009
-8.566308	7.581929	105.73233	-24.226797	15.677532	106.340668	32.653824	1.453455	108.379135	30.122746	34.368698	110.879471	31.388285	17.9110765	109.629303	-79.841879	13.4439875	103.052033
-6.609301	7.747908	107.130775	-24.145952	15.432042	107.193123	33.022472	1.109846	110.393105	30.26796	34.18343	112.520004	31.645216	17.646638	111.4565545	-79.93712	13.217446	102.9296915
-4.703408	8.032014	108.812347	-23.976522	15.224595	108.173645	33.370499	0.758768	112.852585	30.424091	33.990166	114.530502	31.897295	17.374467	113.6915435	-79.850339	13.074723	102.6557465
-2.01443	8.421824	111.81617	-23.686291	14.998278	109.769928	34.061829	0.299139	117.036926	30.868647	33.854176	117.832779	32.465238	17.0766575	117.4348525	-79.83782	12.9198985	102.1050035
-0.330738	8.736515	113.721832	-23.435162	14.949118	110.609352	34.415638	0.097137	119.599823	31.222433	33.79528	119.699875	32.8190355	16.9462085	119.649849	-79.6893595	12.9520275	101.568855
1.270197	9.114787	115.308472	-23.094759	14.955215	111.112617	34.756287	-0.149117	121.830345	31.590145	33.661777	121.119858	33.173216	16.75633	121.4751015	-79.362734	13.1541	100.7501325
2.805016	9.4994	116.46637	-22.689945	14.925723	111.278549	35.142891	-0.462887	123.503365	32.388363	33.311005	121.902718	33.765627	16.424059	122.7030415	-79.145517	13.427387	99.8540565
4.317204	9.950879	117.087151	-22.13755	14.844322	110.930977	35.46574	-0.846641	124.546219	32.948875	32.942543	122.273911	34.2073075	16.047951	123.410065	-78.4824075	13.640693	98.451889
5.789622	10.410118	116.998825	-21.556831	14.766301	110.163811	35.699982	-1.244565	125.023857	33.182373	32.632179	122.285759	34.4411775	15.693807	123.654808	-77.5548395	13.838795	96.672814
7.122069	10.955344	116.575172	-20.903282	14.66074	109.206024	36.027687	-1.640832	124.969925	33.814873	32.192719	121.937798	34.92128	15.2759435	123.4538615	-76.727844	14.0455365	94.9581865
8.852396	12.017135	115.615067	-19.863659	14.594057	107.740189	36.603436	-2.054666	124.436745	34.860657	31.734228	121.02417	35.7320465	14.839781	122.7304575	-75.4593645	14.348333	92.7499205
9.801921	12.917651	114.678635	-19.263672	14.599651	106.814026	37.064571	-2.195357	123.575195	35.414108	31.544315	120.138596	36.2393395	14.674479	121.8568955	-74.7666835	14.524823	91.7711565
10.581222	13.91512	113.523499	-18.667902	14.643137	105.809532	37.599773	-2.202756	122.625839	35.982292	31.418312	118.946541	36.7910325	14.607778	120.78619	-74.1268365	14.678496	90.832874
11.145576	15.044003	112.170349	-18.138323	14.706146	104.818497	38.102169	-2.100394	121.363091	36.531338	31.38102	117.551102	37.3167535	14.640313	119.4570965	-73.5933995	14.771979	90.1798975
11.517172	16.26141	110.588333	-17.671389	14.702296	103.85965	38.586216	-2.094937	119.801819	36.946449	31.224823	115.94088	37.7663325	14.564943	117.8713495	-73.1091105	14.839649	89.8479505
11.646867	17.57132	108.983551	-17.367373	14.678613	103.034523	38.89819	-2.228801	118.319061	37.334415	30.972826	114.244629	38.1163025	14.3720125	116.281845	-72.8510485	14.9852135	89.787201
11.548431	18.955126	107.46347	-17.075947	14.588213	102.391029	39.136436	-2.386343	116.76046	37.617474	30.670156	112.795128	38.376955	14.1419065	114.777794	-72.528849	15.0345195	90.004264
10.785392	21.371689	106.065475	-16.879959	14.443678	102.183357	39.358994	-2.666069	115.427521	37.776394	30.274054	111.625565	38.567694	13.8039925	113.526543	-72.327612	15.0833635	90.840171
9.959373	23.120728	105.650696	-16.904522	14.310082	102.574959	39.41061	-2.985822	114.910423	37.855019	30.061954	111.519836	38.6328145	13.538066	113.2151295	-72.4418585	15.082098	91.9347885
8.903043	24.990143	105.416084	-17.017563	14.165838	103.06604	39.338745	-3.246638	114.481903	37.889977	29.885241	111.486862	38.614361	13.3193015	112.9843825	-72.649487	15.0123745	93.1476975
7.690939	26.975187	105.127464	-17.139874	14.032984	103.511063	39.35017	-3.564081	113.809814	37.928623	29.734692	111.445168	38.6393965	13.0853055	112.627491	-72.9191445	14.9806625	94.394635
6.360413	29.034969	104.893616	-17.207047	13.891906	103.909454	39.217941	-3.735729	113.10601	38.017097	29.559904	111.242416	38.617519	12.9120875	112.174213	-73.031613	14.8717245	95.644695
4.915719	31.173239	104.802643	-17.202953	13.800541	104.314125	39.292847	-3.945799	112.220154	38.131336	29.4303	110.94532	38.7120915	12.7422505	111.582737	-73.1179975	14.8588315	97.045513
3.357474	33.414207	104.667046	-17.176317	13.750701	104.601349	39.291206	-4.06952	111.06739	38.328175	29.370106	110.56411	38.8096905	12.650293	110.81575	-73.1623245	14.851109	98.386948
0.900983	36.802864	104.674614	-17.000334	13.664833	104.700745	39.280632	-4.213988	108.842384	38.787235	29.324299	109.735977	39.0339335	12.5551555	109.2891805	-73.0346015	14.7745105	100.1123095
-0.826964	39.087315	104.936897	-16.792034	13.601308	104.531654	39.233459	-4.212576	107.169807	39.094986	29.353815	109.37394	39.1642225	12.5706195	108.2718735	-72.7482905	14.6319965	100.7914345
-2.618755	41.274582	105.704247	-16.523485	13.556438	104.359833	39.25885	-4.168942	105.663002	39.930344	29.330591	109.118095	39.594597	12.5808245	107.3905485	-72.641567	14.5320515	101.3291175
-4.440225	43.395966	106.872559	-16.279972	13.522577	104.238144	39.290768	-3.998446	104.320816	40.185669	29.691406	109.674248	39.7382185	12.84648	106.997532	-72.2981625	14.198674	101.478756
-6.378893	45.329899	108.594635	-16.046972	13.505433	104.196465	39.277817	-3.771475	103.125427	40.74334	29.883793	110.196625	40.0105785	13.056159	106.661026	-72.1045225	13.954707	101.731904
-8.350333	47.108017	110.435257	-15.751404	13.576788	104.119339	39.319138	-3.35142	102.041962	40.995632	30.029985	110.728012	40.157385	13.3392825	106.384987	-71.660193	13.8142935	101.853691
-10.312222	48.762924	112.251282	-15.422225	13.827223	104.134895	39.496243	-2.701148	101.033333	40.65456	30.2253	111.119293	40.0754015	13.762076	106.076313	-70.9198515	13.89237	102.193477
-13.224175	50.85244	114.581024	-15.027656	14.461774	104.139923	39.606636	-1.332416	99.375084	40.698235	30.37557	110.926674	40.1524355	14.521577	105.150879	-70.2077475	14.401971	103.128967
-15.027043	51.711273	115.947632	-14.823781	14.874649	104.125298	39.881077	-0.707237	98.230537	40.427887	30.840534	110.904015	40.154482	15.0666485	104.567276	-69.802044	14.6826495	103.68332
-16.469126	51.29026	116.281578	-14.708521	15.325364	104.054436	39.853874	-0.155949	97.455772	40.73856	30.910652	110.401443	40.296217	15.3773515	103.9286075	-69.713259	15.2733765	104.1802645
-18.013939	50.964462	116.412125	-14.65732	15.727186	104.139267	39.696373	0.262771	96.912399	40.708344	31.157089	110.042831	40.2023585	15.70993	103.477615	-69.5169985	15.744442	104.800919
-19.669134	50.552551	116.091667	-14.721913	16.190647	104.210785	39.461525	0.558337	96.599625	40.687695	31.437756	109.586311	40.07461	15.9980465	103.092968	-69.518436	16.3832475	105.328602
-21.086117	49.763428	115.553261	-14.793385	16.631227	104.274391	39.27832	0.767974	96.459778	40.615852	31.710354	109.111443	39.947086	16.239164	102.7856105	-69.533856	17.02329	105.7631715
-22.599276	49.017612	114.602364	-14.877769	17.052853	104.368301	39.147713	0.859921	96.515785	40.443935	32.034058	108.627174	39.795824	16.4469895	102.5714795	-69.551362	17.6587165	106.1651225
-24.574549	47.195004	113.175117	-15.056758	17.565914	104.501358	38.58757	1.143905	96.929115	40.181793	32.537998	107.942818	39.3846815	16.8409515	102.4359665	-69.4981975	18.2908765	106.5667495
-25.744713	45.730598	112.292099	-15.249925	17.773979	104.678307	38.463982	1.104902	97.212471	39.966446	32.759724	107.684418	39.215214	16.932313	102.4484445	-69.715064	18.615645	106.9081695
-27.060547	43.979534	111.557068	-15.467213	17.869955	104.903557	38.605125	0.816067	97.403511	39.753445	32.874573	107.595459	39.179285	16.84532	102.499485	-70.113711	18.89459	107.307629
-28.201889	41.950565	111.101471	-15.730615	17.87966	105.120705	38.400948	0.655607	97.839722	39.567833	32.913734	107.602371	38.9843905	16.7846705	102.7210465	-70.4456205	18.9746495	107.5203635
-29.361057	39.809017	110.414589	-16.006659	17.88645	105.403114	38.224499	0.467038	98.383438	39.317047	32.923885	107.749199	38.770773	16.6954615	103.0663185	-70.784091	19.0774385	107.7399095
-30.436226	37.412586	109.873566	-16.304285	17.899988	105.662094	38.057308	0.317984	98.952843	39.123432	32.947956	107.940125	38.59037	16.63297	103.446484	-71.19894	19.167006	107.877704
-31.417641	34.959736	109.312759	-16.55983	17.898647	105.901649	37.578953	0.384721	99.677582	38.914177	32.994213	108.074524	38.246565	16.689467	103.876053	-71.366225	19.107827	107.927245
-32.724876	30.91066	108.460236	-16.866837	17.889111	106.154678	37.430702	0.355437	100.356339	38.257851	33.304901	108.206917	37.8442765	16.830169	104.281628	-71.5779505	18.948053	108.027728
-33.528835	28.080936	107.874573	-17.019302	17.873859	106.217255	37.371513	0.384815	100.644516	38.08149	33.469017	107.897774	37.7265015	16.926916	104.271145	-71.7651055	18.820802	108.163365
-34.213535	25.119415	107.223022	-17.117373	17.879124	106.169037	37.321846	0.480556	100.818542	37.852104	33.609348	107.236137	37.586975	17.044952	104.0273395	-71.821721	18.713296	108.3107345
-34.867962	22.100166	106.563698	-17.236183	17.969488	105.923149	37.24498	0.626847	100.862976	37.42017	33.691177	105.927017	37.332575	17.159012	103.3949965	-71.804941	18.779964	108.4513015
-35.402821	18.98819	105.852249	-17.401772	18.133562	105.44828	37.084042	0.784609	100.652527	36.694969	33.709045	104.186035	36.8895055	17.246827	102.419281	-71.6930495	19.020297	108.477279
-35.894234	15.881522	105.400726	-17.65534	18.314148	104.930702	36.8363	0.900299	100.397537	35.863937	33.679241	102.627739	36.3501185	17.28977	101.512638	-71.6607985	19.338526	108.348766
-36.275589	12.72877	105.30175	-18.03014	18.389381	104.634651	36.570705	0.799578	100.588264	35.268421	33.60791	101.610626	35.919563	17.203744	101.099445	-71.979843	19.575018	108.169857
-36.638824	7.966271	105.545166	-18.578869	18.067804	104.565979	36.223148	0.376708	101.250946	34.681816	33.149563	100.931046	35.452482	16.7631355	101.090996	-72.61022	19.3724725	108.040962
-36.715256	4.842345	105.732391	-18.873163	17.710625	104.529037	35.975071	-0.052879	101.526405	34.442749	32.784634	100.899338	35.20891	16.3658775	101.2128715	-72.955236	19.0553725	107.8452025
-36.768909	1.654792	105.686531	-19.079306	17.311604	104.459511	35.755466	-0.469197	101.718292	34.346275	32.424862	101.142944	35.0508705	15.9778325	101.430618	-73.2094825	18.6453755	107.488404
-36.65757	-1.362946	105.537712	-19.27783	16.950413	104.39534	35.600567	-0.833916	101.874336	34.311169	32.140751	101.486542	34.955868	15.6534175	101.680439	-73.511528	18.2474085	107.110241
-36.502155	-4.352317	105.223679	-19.411835	16.685215	104.238747	35.492443	-1.041912	101.885864	34.281677	31.96979	101.803383	34.88706	15.463939	101.8446235	-73.71073	17.906491	106.6328705
-36.255619	-7.289991	104.845642	-19.50058	16.464169	104.073776	35.411194	-1.175907	101.805603	34.311779	31.887648	102.070847	34.8614865	15.3558705	101.938225	-73.8626465	17.5724675	106.209327
-35.870342	-10.071342	104.533813	-19.569836	16.342091	103.958527	35.335697	-1.213229	101.756897	34.327213	31.872717	102.309944	34.831455	15.329744	102.0334205	-73.971127	17.354438	105.8836335
-35.244877	-14.222054	104.423653	-19.754877	16.243036	103.871857	35.308147	-1.180413	101.954559	34.303608	31.961485	102.632996	34.8058775	15.390536	102.2937775	-74.3156315	17.095536	105.4499365
-34.721226	-16.924341	104.85257	-19.908493	16.278652	103.911659	35.248604	-1.204838	102.333542	34.292812	31.981403	102.759026	34.770708	15.3882825	102.546284	-74.587694	17.1690215	105.277034
-34.179012	-19.481255	105.52372	-20.04793	16.301355	103.907715	35.200405	-1.298417	102.930954	34.575348	31.774229	102.655579	34.8878765	15.237906	102.7932665	-74.9837365	17.364804	105.0221635
-33.534878	-21.947149	106.410263	-20.24715	16.289198	103.891457	35.150887	-1.510763	103.582977	34.175758	31.705439	102.831779	34.6633225	15.097338	103.207378	-75.1576225	17.481058	104.575536
-32.882584	-22.283482	107.549057	-20.413698	16.153847	103.957954	35.076756	-1.903779	104.212906	34.11171	31.346535	102.92939	34.594233	14.721378	103.571148	-75.421629	17.586316	104.34476
-32.192039	-21.716923	107.710861	-20.545261	15.884942	104.024712	34.976051	-2.339733	104.636703	34.090721	30.947393	103.134872	34.533386	14.30383	103.8857875	-75.623908	17.466054	104.1636365
-31.482929	-21.257326	107.537018	-20.643517	15.524763	104.110405	34.853218	-2.78602	104.917183	34.147392	30.548504	103.459969	34.500305	13.881242	104.188576	-75.787339	17.168284	104.032234
-30.229362	-20.878683	106.841209	-20.659893	14.937695	104.213203	34.784534	-3.537732	105.104721	34.323654	30.09795	104.168907	34.554094	13.280109	104.636814	-75.87388	16.595281	103.789592
-29.48159	-20.497072	106.469902	-20.701714	14.594187	104.283051	34.84314	-3.982	105.210266	34.538303	29.947948	104.662231	34.6907215	12.982974	104.9362485	-76.0941495	16.2054	103.6298535
-28.498587	-20.075382	105.955376	-20.749947	14.330329	104.394295	34.97517	-4.423856	105.207756	34.752819	29.898817	105.142319	34.8639945	12.7374805	105.1750375	-76.3638885	15.9231775	103.6135525
-27.790049	-19.480585	105.461243	-20.756956	14.133509	104.435989	35.467434	-4.939286	105.027786	34.969826	29.890732	105.475594	35.21863	12.475723	105.25169	-76.732542	15.791295	103.620288
-26.993475	-18.881744	104.881271	-20.708206	14.023529	104.459381	35.310249	-5.051632	105.108368	35.102039	29.876051	105.61705	35.206144	12.4122095	105.362709	-76.622556	15.6348485	103.556053
-26.072615	-18.156029	104.410156	-20.663647	13.973062	104.418625	35.338921	-5.274873	104.972923	35.136806	29.870398	105.622803	35.2378635	12.2977625	105.297863	-76.5651575	15.6483615	103.539387
-25.180504	-17.45742	103.950859	-20.636658	13.924752	104.266296	35.257168	-5.247309	104.764328	35.147346	29.83045	105.457214	35.202257	12.2915705	105.110771	-76.475573	15.5579335	103.421821
-23.881636	-16.279646	103.244469	-20.589302	13.889119	103.997978	35.070354	-5.342406	104.414215	35.084999	29.774654	105.404839	35.0776765	12.216124	104.909527	-76.2562805	15.562114	103.086429
-23.015917	-15.489136	103.049957	-20.636465	13.884171	103.856186	34.88879	-5.495839	104.324387	35.068634	29.759094	105.408569	34.978712	12.1316275	104.866478	-76.251642	15.6367145	102.845894
-22.156651	-14.650231	102.932976	-20.71418	13.898633	103.788254	34.556698	-5.565328	104.396942	35.031956	29.733076	105.3992	34.794327	12.083874	104.898071	-76.222687	15.713392	102.678437
-21.220749	-13.780263	102.939117	-20.729103	13.891641	103.734161	34.15675	-5.558085	104.59874	34.974529	29.712063	105.400642	34.5656395	12.076989	104.999691	-76.0238455	15.706293	102.468631
-20.341522	-12.925817	103.083908	-20.759653	13.8696	103.734222	33.834518	-5.49734	104.783035	34.952644	29.653227	105.457352	34.393581	12.0779435	105.1201935	-75.912887	15.6612565	102.3482505
-19.471697	-12.102926	103.193665	-20.857491	13.793409	103.764511	33.633938	-5.526222	104.971695	34.937584	29.581715	105.562935	34.285761	12.0277465	105.267315	-76.000743	15.5590715	102.261707
-18.642347	-11.208518	103.264977	-20.922112	13.711556	103.80014	33.482555	-5.559386	105.160774	34.890411	29.479191	105.631256	34.186483	11.9599025	105.396015	-76.030707	15.4632095	102.204265
-17.326828	-9.912571	103.311218	-21.010422	13.534896	103.805527	33.334499	-5.592791	105.299507	34.793213	29.303318	105.723907	34.063856	11.8552635	105.511707	-76.0847	15.2145285	102.099347
-16.429945	-8.987405	103.286018	-21.084705	13.440434	103.810394	33.241089	-5.622617	105.317345	34.726765	29.246754	105.786133	33.983927	11.8120685	105.551739	-76.153337	15.0687995	102.069049
-15.532057	-8.113113	103.226852	-21.154911	13.342406	103.822899	33.173203	-5.62127	105.306282	34.661697	29.197403	105.837372	33.91745	11.7880665	105.571827	-76.227272	14.8967455	102.073971
-14.660072	-7.140508	103.154457	-21.245592	13.256039	103.798714	33.160767	-5.637401	105.243195	34.591175	29.146517	105.932999	33.875971	11.754558	105.588097	-76.367155	14.75752	102.009331
-13.727715	-6.216955	103.153267	-21.284525	13.188728	103.833199	33.14455	-5.678372	105.192032	34.543018	29.083899	106.043098	33.843784	11.7027635	105.617565	-76.412834	14.6746925	102.048833
-12.867766	-5.296006	103.103935	-21.319803	13.081893	103.839577	33.120872	-5.774468	105.15947	34.532227	29.019663	106.147858	33.8265495	11.6225975	105.653664	-76.4661555	14.5411885	102.02549
-12.015661	-4.283398	103.058502	-21.359392	13.023244	103.840019	33.114372	-5.856096	105.12307	34.525375	28.950428	106.254921	33.8198735	11.547166	105.6889955	-76.5386575	14.499322	101.9910425
-10.669949	-2.863129	103.032471	-21.391443	12.96435	103.837692	33.090694	-5.955452	105.124298	34.485481	28.846312	106.452576	33.7880875	11.44543	105.788437	-76.5709735	14.48327	101.886947
-9.82176	-1.873007	103.030983	-21.428936	12.900244	103.850517	33.077724	-6.03564	105.146149	34.505138	28.778639	106.578384	33.791431	11.3714995	105.8622665	-76.649303	14.4289885	101.8387675
-8.948025	-0.910094	103.06897	-21.457308	12.85508	103.861168	33.068554	-6.1013	105.240891	34.503357	28.740328	106.776031	33.7859555	11.319514	106.008461	-76.7005715	14.390646	101.713875
-8.124728	0.026931	103.138245	-21.505266	12.837517	103.898705	33.082886	-6.154073	105.371948	34.51141	28.671814	106.978241	33.797148	11.2588705	106.1750945	-76.80768	14.4161635	101.6223155
-7.33112	1.102138	103.27182	-21.528358	12.797078	103.940475	33.095699	-6.2506	105.52639	34.510799	28.589216	107.227936	33.803249	11.169308	106.377163	-76.859965	14.424848	101.503787
-6.478062	2.000705	103.426895	-21.596107	12.757347	103.972282	33.107372	-6.308092	105.812714	34.522511	28.530567	107.514824	33.8149415	11.1112375	106.663769	-77.0071555	14.4034565	101.280795
-5.703691	2.932482	103.567314	-21.639801	12.752199	104.002739	33.10664	-6.294408	106.164406	34.543846	28.453451	107.88324	33.825243	11.0795215	107.023823	-77.104845	14.4248765	100.981655
-4.547406	4.421097	103.843033	-21.790964	12.768078	103.974403	33.146069	-6.411139	106.735001	34.489391	28.37986	108.565666	33.81773	10.9843605	107.6503335	-77.399658	14.5517955	100.2984725
-3.843652	5.380566	103.939865	-21.89362	12.779145	103.85685	33.105961	-6.46309	107.177246	34.469448	28.361713	108.97361	33.7877045	10.9493115	108.075428	-77.5749445	14.6089785	99.638272
-3.164305	6.352157	104.00206	-21.957499	12.792252	103.637024	33.078484	-6.526313	107.522964	34.413025	28.332611	109.400688	33.7457545	10.903149	108.461826	-77.6607525	14.681355	98.812222
-2.492898	7.320052	104.031624	-22.067978	12.803349	103.390541	33.027382	-6.592702	107.799805	34.38216	28.290501	109.716713	33.704771	10.8488995	108.758259	-77.840727	14.7577985	98.022823
-1.920023	8.260696	103.969345	-22.155329	12.76932	103.07692	32.94688	-6.624988	107.939598	34.386398	28.251923	109.944023	33.666639	10.8134675	108.9418105	-77.977297	14.7251725	97.2120295
-1.408604	9.243841	103.829781	-22.199394	12.752045	102.724586	32.872105	-6.666655	107.986435	34.359543	28.216818	110.143196	33.615824	10.7750815	109.0648155	-78.014612	14.7290085	96.3843565
-0.917603	10.224791	103.698814	-22.227823	12.738532	102.311302	32.806767	-6.689742	107.946487	34.315468	28.182898	110.274437	33.5611175	10.746578	109.110462	-78.0167635	14.730486	95.512142
-0.32283	11.578712	103.416428	-22.271212	12.749955	101.690018	32.721321	-6.679546	107.8004	34.296741	28.202665	110.348488	33.509031	10.7615595	109.074444	-78.051455	14.7383505	94.305592
-0.068537	12.557655	103.191582	-22.286314	12.792572	101.250816	32.671307	-6.662292	107.646545	34.243523	28.241348	110.318733	33.457415	10.789528	108.982639	-78.030043	14.795616	93.518993
0.15905	13.483079	102.945938	-22.304218	12.869973	100.809349	32.586018	-6.52792	107.449432	34.187206	28.286448	110.153328	33.386612	10.879264	108.80138	-77.995048	14.860682	92.817318
0.286266	14.347072	102.665543	-22.30835	12.97401	100.427139	32.533176	-6.38277	107.204498	34.13763	28.396507	109.936226	33.335403	11.0068685	108.570362	-77.952103	14.9411515	92.283916
0.30666	15.23171	102.446701	-22.254587	13.069603	100.152267	32.545372	-6.256053	106.963623	34.112602	28.50069	109.716667	33.328987	11.1223185	108.340145	-77.838161	15.0168875	91.964389
0.22045	16.100557	102.251122	-22.152643	13.166388	99.987183	32.622761	-6.130838	106.750618	34.123444	28.620481	109.52021	33.3731025	11.2448215	108.135414	-77.6783885	15.0879545	91.838952
0.119486	16.962921	102.131378	-22.06941	13.313905	99.879974	32.730324	-5.989037	106.520821	34.165226	28.731256	109.276268	33.447775	11.3711095	107.8985445	-77.586595	15.2567005	91.8614035
-0.236825	18.114288	101.825951	-21.928478	13.525002	99.82399	32.881634	-5.746936	106.128418	34.204079	28.901022	108.819962	33.5428565	11.577043	107.47419	-77.3998125	15.472961	92.17379
-0.590957	18.862665	101.635063	-21.828758	13.65007	99.80954	32.955135	-5.60947	105.903625	34.218277	28.981962	108.508614	33.586706	11.686246	107.2061195	-77.244222	15.613894	92.4129605
-1.018462	19.579304	101.493797	-21.769444	13.738808	99.841118	33.041363	-5.500511	105.685059	34.241318	29.07835	108.208527	33.6413405	11.7889195	106.946793	-77.1802285	15.6886965	92.735443
-1.513827	20.28409	101.385483	-21.75419	13.788811	99.882851	33.10841	-5.442821	105.438599	34.243771	29.139059	107.933762	33.6760905	11.848119	106.6861805	-77.1844705	15.729503	93.0795215
-2.101036	20.917276	101.256989	-21.77249	13.801742	99.963623	33.151184	-5.37567	105.178963	34.212448	29.192139	107.679878	33.681816	11.9082345	106.4294205	-77.226796	15.6952495	93.4978255
-2.766115	21.508665	101.17202	-21.777433	13.758927	100.026611	33.216732	-5.366328	104.900909	34.178543	29.239511	107.500587	33.6976375	11.9365915	106.200748	-77.2525035	15.5812625	93.852474
-3.511208	22.111589	101.129784	-21.847063	13.736515	100.117508	33.263805	-5.356239	104.669189	34.151318	29.294235	107.291222	33.7075615	11.968998	105.9802055	-77.4016875	15.504032	94.2548105
-4.652586	22.984589	101.045883	-21.891912	13.718703	100.26944	33.368477	-5.313937	104.285431	34.163048	29.311672	106.984177	33.7657625	11.9988675	105.634804	-77.5495865	15.4385385	94.904076
-5.472731	23.474165	100.918686	-21.905956	13.731955	100.340149	33.469589	-5.301568	104.031082	34.147038	29.370884	106.682373	33.8083135	12.034658	105.3567275	-77.6202255	15.429252	95.3235705
-6.372629	24.028093	100.787994	-21.896311	13.773118	100.36026	33.636932	-5.31245	103.856026	34.159561	29.407173	106.349472	33.8982465	12.0473615	105.102749	-77.6908685	15.4988745	95.617771
-7.217728	24.525702	100.676575	-21.883698	13.854818	100.354706	33.914246	-5.367585	103.62455	34.135582	29.538811	106.056953	34.024914	12.085613	104.8407515	-77.79231	15.624023	95.8686605
-8.124554	25.001839	100.438667	-21.887739	13.955784	100.273636	34.240005	-5.501791	103.500366	34.119892	29.792482	105.837631	34.1799485	12.1453455	104.6689985	-77.9554265	15.7662225	95.8782735
-9.010401	25.446678	100.111069	-21.809147	14.084747	100.112259	34.560577	-5.624601	103.518929	34.101028	30.022917	105.55925	34.3308025	12.199158	104.5390895	-77.9490965	15.970336	95.6854285
-9.926727	25.918213	99.753288	-21.69606	14.192508	99.850555	35.258415	-5.904582	103.696594	34.142872	30.245569	105.117592	34.7006435	12.1704935	104.407093	-78.0927635	16.2145225	95.294017
-11.200215	26.563442	99.372055	-21.51293	14.487902	99.621651	35.849648	-5.893548	103.621567	34.304951	30.522669	104.58242	35.0772995	12.3145605	104.1019935	-78.1031595	16.6612435	95.1413085
-12.061247	26.93544	99.24762	-21.326782	14.671457	99.541069	36.178894	-5.710714	103.717041	34.369804	30.766499	104.395355	35.274349	12.5278925	104.056198	-77.927913	16.8150215	95.02594
-12.974662	27.29417	99.218231	-21.169033	14.888954	99.52903	36.458595	-5.48761	103.907845	34.430637	31.001324	104.351547	35.444616	12.756857	104.129696	-77.782682	17.021051	94.928364
-13.789124	27.658197	99.276825	-21.05002	15.110402	99.574936	36.670712	-5.175581	103.963402	34.575977	31.278509	104.410446	35.6233445	13.051464	104.186924	-77.7233845	17.16934	94.962948
-14.586597	27.949741	99.227753	-20.895994	15.331286	99.532188	36.811058	-4.799246	103.905724	34.780323	31.674503	104.46682	35.7956905	13.4376285	104.186272	-77.5876785	17.2249435	94.878104
-15.456207	28.224167	99.107513	-20.800497	15.545487	99.452385	36.879837	-4.454312	103.799187	34.994991	32.125645	104.511055	35.937414	13.8356665	104.155121	-77.538408	17.2553075	94.749649
-16.272509	28.453382	98.981697	-20.682852	15.70376	99.322235	36.87809	-4.137443	103.620682	35.224323	32.539063	104.497383	36.0512065	14.20081	104.0590325	-77.4169105	17.20671	94.5854375
-17.414637	28.723822	98.840073	-20.602728	15.893292	99.146919	36.941589	-3.406574	103.029999	35.477196	32.999905	104.443237	36.2093925	14.7966655	103.736618	-77.4148485	16.9899185	94.55722
-18.204924	28.876677	98.692329	-20.556129	16.000452	99.085182	37.043846	-2.749455	102.207542	35.5742	33.214588	104.381348	36.309023	15.2325665	103.294445	-77.421281	16.7683375	94.875919
-19.003056	28.957726	98.588562	-20.516399	16.126272	99.024635	37.090397	-2.384241	101.372055	35.59618	33.436287	104.322609	36.3432885	15.526023	102.847332	-77.3760865	16.726521	95.201938
-19.735256	29.045094	98.509827	-20.446991	16.23764	98.996254	37.032787	-2.253655	100.834297	35.570423	33.647778	104.2388	36.301605	15.6970615	102.5365485	-77.195587	16.7782185	95.4559595
-20.461235	29.155905	98.469543	-20.365887	16.352308	98.994804	36.879013	-1.945914	100.426743	35.552757	33.8391	104.126381	36.215885	15.946593	102.276562	-76.947659	16.758023	95.713046
-21.100103	29.163643	98.458588	-20.284523	16.460947	99.003746	36.375462	-1.467437	100.068512	35.531513	34.047958	104.019585	35.9534875	16.2902605	102.0440485	-76.5225335	16.6316335	95.9634435
-21.821629	29.177437	98.447624	-20.224056	16.575497	99.010368	36.369213	-1.383325	99.502983	35.491196	34.286598	103.917488	35.9302045	16.4516365	101.7102355	-76.3783165	16.6993575	96.3105005
-22.831671	29.22489	98.429222	-20.091946	16.745159	99.010605	35.676815	-1.186094	99.164383	35.400192	34.678833	103.699471	35.5385035	16.7463695	101.431927	-75.7223955	16.7439485	96.589283
-23.440289	29.225721	98.499634	-20.030193	16.872526	98.989929	35.219894	-0.961543	98.96492	35.341187	34.919567	103.602661	35.2805405	16.979012	101.2837905	-75.3409265	16.76604	96.6960675
-24.004993	29.198149	98.591064	-20.059023	16.997892	98.979683	34.753002	-0.702855	98.742386	35.270866	35.133636	103.605972	35.011934	17.2153905	101.174179	-75.12998	16.7803935	96.785187
-24.578671	29.142057	98.672012	-20.121399	17.118431	98.938766	34.731216	-0.555482	98.43721	35.543091	35.211197	103.476761	35.1371535	17.3278575	100.9569855	-75.3799515	16.9090045	96.9205465
-25.197796	29.076437	98.737396	-20.143127	17.223711	98.903831	34.664467	-0.374278	98.283394	35.131706	35.560562	103.794121	34.8980865	17.593142	101.0387575	-75.1843405	16.85428	96.7689045
-25.739437	28.937313	98.754059	-20.2017	17.37394	98.876404	34.55764	-0.23604	98.282303	35.076206	35.808544	103.946793	34.816923	17.786252	101.114548	-75.220323	16.961628	96.63826
-26.195599	28.836536	98.765106	-20.242107	17.53771	98.862747	34.478874	-0.046455	98.252357	35.062164	36.053394	104.08754	34.770519	18.0034695	101.1699485	-75.254733	17.0719505	96.5555455
-26.923912	28.617638	98.788521	-20.284964	17.739553	98.828102	34.33139	0.324482	98.305138	35.427097	36.197514	104.019966	34.8792435	18.260998	101.162552	-75.4491715	17.218108	96.493652
-27.282528	28.409723	98.732445	-20.281981	17.890644	98.790291	34.180813	0.550511	98.382645	35.085655	36.490112	104.206322	34.633234	18.5203115	101.2944835	-75.197196	17.2609765	96.2860985
-27.706474	28.19516	98.645462	-20.242647	18.016985	98.708717	34.152851	0.71983	98.421188	35.075562	36.626396	104.146805	34.6142065	18.673113	101.2839965	-75.0995005	17.360857	96.1334375
-27.929258	27.814833	98.451294	-20.233171	18.140335	98.642937	34.136322	0.855148	98.512856	35.066422	36.769154	104.085159	34.601372	18.812151	101.2990075	-75.067714	17.468519	95.9868665
-28.301664	27.432611	98.32531	-20.167921	18.239202	98.596848	34.127987	1.013237	98.698509	35.058811	36.886356	104.018822	34.593399	18.9497965	101.3586655	-74.929241	17.5286075	95.8350305
-28.51071	27.083107	98.234901	-20.09273	18.313475	98.595314	34.290737	0.62802	99.045967	35.059429	37.028316	104.014229	34.675083	18.828168	101.530098	-74.860543	17.798782	95.66053
-28.78088	26.697346	98.208931	-20.04155	18.374004	98.632744	34.298359	1.187678	99.077438	35.082142	37.157677	104.040184	34.6902505	19.1726775	101.558811	-74.7733505	17.5753305	95.706677
-29.054216	26.080227	98.173607	-19.947641	18.448824	98.687035	34.33205	1.353469	99.466164	35.526264	37.244884	103.907433	34.929157	19.2991765	101.6867985	-74.824439	17.5984715	95.6872715
-29.170063	25.617043	98.10482	-19.888479	18.483858	98.76799	34.203987	1.530754	99.750031	35.195236	37.504192	104.155937	34.6996115	19.517473	101.952984	-74.4765695	17.450243	95.582996
-29.345406	25.115093	98.128075	-19.847315	18.501831	98.814537	34.215683	1.662851	99.945267	35.563007	37.506138	104.062225	34.889345	19.5844945	102.003746	-74.583975	17.4191675	95.625328
-29.472363	24.616814	98.137268	-19.78665	18.51663	98.873932	34.223503	1.777244	100.134682	35.604904	37.636543	104.152641	34.9142035	19.7068935	102.1436615	-74.4875035	17.3263665	95.6042025
-29.563349	24.165131	98.163864	-19.759184	18.53393	98.954704	34.241966	1.870654	100.304665	35.290779	37.914959	104.451767	34.7663725	19.8928065	102.378216	-74.2847405	17.1750535	95.531192
-29.639837	23.708019	98.193138	-19.740063	18.583591	99.008545	34.264473	1.991593	100.445	35.315792	38.065125	104.580132	34.7901325	20.028359	102.512566	-74.2702585	17.138823	95.504524
-29.708879	23.284283	98.269318	-19.724203	18.6127	99.049431	34.448757	2.050553	100.490761	35.317795	38.227497	104.708733	34.883276	20.139025	102.599747	-74.331682	17.086375	95.499115
-29.771465	22.594419	98.263573	-19.744806	18.707048	99.148262	34.43755	2.184259	100.666763	35.652561	38.280117	104.656372	35.0450555	20.232188	102.6615675	-74.5346675	17.181908	95.6349565
-29.731369	22.1667	98.309952	-19.750013	18.753916	99.192024	34.336529	2.307043	100.77829	35.305969	38.502056	104.888557	34.821249	20.4045495	102.8334235	-74.321275	17.1032825	95.5506245
-29.697227	21.657219	98.332451	-19.760244	18.813084	99.235771	34.288593	2.376206	100.893059	35.295834	38.578224	104.921516	34.7922135	20.477215	102.9072875	-74.3127015	17.148953	95.5642545
-29.673773	21.246231	98.349937	-19.775448	18.872955	99.259537	34.257298	2.414905	101.010201	35.611649	38.485451	104.788361	34.9344735	20.450178	102.899281	-74.4853695	17.295732	95.619793
-29.626482	20.832794	98.381783	-19.761795	18.898886	99.292763	34.273769	2.449859	101.072159	35.582165	38.484241	104.844353	34.927967	20.46705	102.958256	-74.451557	17.330722	95.62727
-29.573322	20.457376	98.423889	-19.758074	18.895283	99.316063	34.278915	2.470154	101.081573	35.238159	38.626865	105.051758	34.758537	20.5485095	103.0666655	-74.274685	17.2420565	95.5654605
-29.474821	20.072495	98.47271	-19.733568	18.840027	99.335281	34.268837	2.500112	101.00396	35.261208	38.644691	105.070915	34.7650225	20.5724015	103.0374375	-74.2321585	17.1076525	95.6331245
-29.368586	19.469694	98.497543	-19.69199	18.740082	99.364716	34.258141	2.604634	100.706459	35.247837	38.698261	105.15345	34.752989	20.6514475	102.9299545	-74.136969	16.8287165	95.7994775
-29.176346	18.993305	98.508736	-19.659781	18.643175	99.36718	34.268139	2.69001	100.497612	35.220562	38.749905	105.232361	34.7443505	20.7199575	102.8649865	-74.0639125	16.5663925	95.8693735
-28.985382	18.513083	98.500015	-19.671396	18.568918	99.348228	34.270081	2.788263	100.326134	35.218586	38.787384	105.283371	34.7443335	20.7878235	102.8047525	-74.0871255	16.3500125	95.8917035
-28.804811	17.979439	98.469673	-19.665865	18.521694	99.343712	34.269939	2.857757	100.173271	35.185204	38.818569	105.36058	34.7275715	20.838163	102.7669255	-74.0593015	16.205225	95.9204985
-28.685898	17.492973	98.468407	-19.650839	18.445868	99.340393	34.265663	2.922495	100.016594	35.45026	38.737713	105.270683	34.8579615	20.830104	102.6436385	-74.1596395	16.061632	96.0371475
-28.525331	16.977564	98.422394	-19.683313	18.379004	99.326347	34.225842	2.983948	99.865234	35.393284	38.756363	105.32756	34.809563	20.8701555	102.596397	-74.176189	15.8878525	96.056297
-28.365444	16.474424	98.336525	-19.710821	18.311653	99.25914	34.178055	3.009085	99.7183	34.998398	38.853943	105.526115	34.5882265	20.931514	102.6222075	-74.0098685	15.691792	95.8960725
-28.011951	15.691367	98.196289	-19.756374	18.201056	99.168434	34.080975	2.996191	99.575424	35.243587	38.626469	105.339645	34.662281	20.81133	102.4575345	-74.175029	15.590782	95.8793335
-27.799517	15.107793	98.052582	-19.817991	18.101353	99.102638	34.046825	2.973994	99.475845	34.812225	38.678207	105.505669	34.429525	20.8261005	102.490757	-74.065507	15.3766055	95.714519
-27.407143	14.378652	97.980164	-19.877743	18.025572	99.091187	33.994759	2.943853	99.413177	34.718487	38.590916	105.479416	34.356623	20.7673845	102.4462965	-74.112109	15.2837595	95.7360775
-27.193886	13.747894	97.956429	-19.958473	17.944027	99.058273	33.943565	2.884506	99.363503	34.63623	38.520092	105.47464	34.2898975	20.702299	102.4190715	-74.2068435	15.185755	95.6974745
-26.906113	12.982954	97.911484	-20.000347	17.837366	99.07708	33.896595	2.811944	99.342018	34.554493	38.434631	105.501831	34.225544	20.6232875	102.4219245	-74.226238	15.0514445	95.7322355
-26.642498	12.285123	97.903259	-20.068247	17.721363	99.075417	33.81921	2.735073	99.33992	34.827957	38.234669	105.341972	34.3235835	20.484871	102.340946	-74.4600775	14.957855	95.809888
-26.087114	11.322762	97.712753	-20.152178	17.644123	99.070129	33.752567	2.629141	99.315674	34.391991	38.297527	105.524933	34.072279	20.463334	102.4203035	-74.376635	14.824912	95.7199545
-25.637379	10.170445	97.607689	-20.252481	17.485079	98.999733	33.642097	2.509268	99.24044	34.260933	38.137878	105.467651	33.951515	20.323573	102.3540455	-74.456477	14.646585	95.6454205
-25.286814	9.225137	97.439453	-20.345402	17.427288	98.912903	33.563824	2.401719	99.192909	34.167294	38.015648	105.414261	33.865559	20.2086835	102.303585	-74.556363	14.6458925	95.522221
-24.855309	8.354732	97.391762	-20.403297	17.358606	98.895798	33.487816	2.307078	99.190163	34.084053	37.888573	105.355362	33.7859345	20.0978255	102.2727625	-74.5925285	14.6193865	95.5188335
-24.440891	7.434926	97.330521	-20.489042	17.309998	98.880928	33.396328	2.205031	99.269676	34.350636	37.620815	105.148712	33.873482	19.912923	102.209194	-74.851566	14.707073	95.552662
-23.985941	6.451289	97.354027	-20.563517	17.249231	98.940178	33.345459	2.100096	99.370872	33.951534	37.644188	105.302704	33.6484965	19.872142	102.336788	-74.7755305	14.62632	95.543568
-23.444349	5.397398	97.313911	-20.629055	17.218493	98.962029	33.278469	2.076474	99.436661	33.888016	37.526749	105.172661	33.5832425	19.8016115	102.304661	-74.8413525	14.6353745	95.619397
-22.940432	4.386285	97.397964	-20.69817	17.195408	98.954689	33.18111	2.08063	99.475967	33.845825	37.355194	104.874023	33.5134675	19.717912	102.174995	-74.9098075	14.672904	95.734383
-22.157202	2.876415	97.573509	-20.787409	17.223955	98.931305	33.093075	2.101793	99.480057	33.63765	37.124779	104.209282	33.3653625	19.613286	101.8446695	-74.9401805	14.834624	96.0179405
-21.550554	1.771754	97.817772	-20.811895	17.312531	98.811272	33.033504	2.094615	99.50489	33.344749	36.969799	103.547394	33.1891265	19.532207	101.526142	-74.8129165	15.092855	96.096402
-21.005623	0.793304	98.059151	-20.863518	17.398958	98.648178	32.959908	2.085537	99.498001	33.010937	36.727829	102.718712	32.9854225	19.406683	101.1083565	-74.7124585	15.391233	96.1879995
-20.348818	-0.176528	98.295311	-20.896168	17.502592	98.431152	32.88002	2.074432	99.53524	33.065212	36.356308	101.552155	32.972616	19.21537	100.5436975	-74.764952	15.789814	96.3186065
-19.682137	-1.150389	98.617538	-20.97331	17.588079	98.230461	32.815353	2.037083	99.662056	32.695217	36.038548	100.658989	32.755285	19.0378155	100.1605225	-74.701905	16.1383425	96.3003995
-19.016623	-2.011027	98.997208	-21.061996	17.638559	98.096939	32.779186	1.969457	99.904129	32.335453	35.728256	99.946236	32.5573195	18.8488565	99.9251825	-74.6813115	16.4282615	96.2686955
-18.373602	-2.742361	99.298386	-21.211683	17.647432	98.029488	32.745697	1.865068	100.180069	31.468725	34.895241	99.881294	32.107211	18.3801545	100.0306815	-74.530577	16.9147095	96.0282945
-17.315792	-3.765161	99.671082	-21.387247	17.518322	98.00795	32.647945	1.63258	100.440666	31.357939	34.647942	99.59713	32.002942	18.140261	100.018898	-74.777436	16.896383	95.997002
-16.57391	-4.41219	99.676476	-21.465286	17.339294	97.989891	32.56319	1.472913	100.467804	31.312084	34.496223	99.644783	31.937637	17.984568	100.0562935	-74.868209	16.69402	95.9234885
-15.792805	-4.928981	99.570885	-21.545794	17.15226	97.969551	32.468105	1.293544	100.384117	31.527618	34.627853	99.531097	31.9978615	17.9606985	99.957607	-75.0894495	16.3438215	95.981495
-15.017113	-5.318708	99.429626	-21.574793	16.950638	97.928276	32.407562	1.146542	100.195786	31.56864	34.582729	99.612198	31.988101	17.8646355	99.903992	-75.137687	16.0366405	95.95256
-14.149446	-5.57616	99.258057	-21.573952	16.773199	97.892693	32.33968	1.029188	99.989868	31.609123	34.527561	99.652718	31.9744015	17.7783745	99.821293	-75.1223055	15.7680235	95.964093
-13.299234	-5.802349	99.123344	-21.609093	16.642607	97.863129	32.279881	0.912254	99.826881	31.628653	34.435596	99.634026	31.954267	17.673925	99.7304535	-75.172453	15.611289	95.9958045
-12.415754	-5.853418	99.108246	-21.596003	16.551077	97.833076	32.230453	0.765938	99.755577	31.616083	34.303787	99.587318	31.923268	17.5348625	99.6714475	-75.115274	15.5672915	95.9947045
-11.136008	-5.761683	99.09687	-21.626463	16.43593	97.787109	32.150505	0.517898	99.731789	31.609669	34.078438	99.536476	31.880087	17.298168	99.6341325	-75.133013	15.573692	95.9400855
-10.252605	-5.605997	99.059258	-21.655106	16.345379	97.75013	32.051098	0.348009	99.745949	31.597324	33.921932	99.50927	31.824211	17.1349705	99.6276095	-75.134423	15.5557875	95.8726505
-9.3859	-5.296408	98.994408	-21.693752	16.277063	97.726974	31.962591	0.187328	99.7696	31.584293	33.741646	99.502052	31.773442	16.964487	99.635826	-75.160946	15.589639	95.818122
-8.439953	-4.918396	98.920479	-21.759972	16.165356	97.713341	31.877953	0.018023	99.806557	31.549814	33.604492	99.530945	31.7138835	16.8112575	99.668751	-75.2338275	15.5194545	95.757931
-7.564721	-4.44894	98.83783	-21.841314	16.038939	97.708984	31.864161	-0.187027	99.797218	31.527111	33.458008	99.580276	31.695636	16.6354905	99.688747	-75.378264	15.4423875	95.729221
-6.675441	-3.901066	98.691002	-21.89625	15.896194	97.717026	31.761499	-0.351409	99.809937	31.496883	33.315975	99.666145	31.629191	16.482283	99.738041	-75.421691	15.310105	95.696011
-5.747581	-3.203017	98.620949	-21.991869	15.748244	97.74041	31.670195	-0.507611	99.872208	31.452429	33.212452	99.795135	31.561312	16.3524205	99.8336715	-75.54505	15.1440675	95.6471485
-4.360847	-2.053393	98.521523	-22.12657	15.515268	97.789612	31.594372	-0.727175	100.086388	31.34285	33.055408	100.131401	31.468611	16.1641165	100.1088945	-75.721751	14.8664195	95.4703295
-3.431908	-1.197981	98.481773	-22.245512	15.367673	97.834549	31.553581	-0.861247	100.369751	31.606125	33.243103	100.391785	31.579853	16.190928	100.380768	-76.070877	14.544418	95.28833
-2.507353	-0.219602	98.527496	-22.351843	15.201937	97.895126	31.520584	-0.997953	100.800468	31.529182	33.168678	101.020576	31.524883	16.0853625	100.910522	-76.228569	14.3185115	94.87973
-1.647251	0.80412	98.607811	-22.506971	14.970403	97.916328	31.486433	-1.157894	101.363464	31.506708	33.138565	101.837967	31.4965705	15.9903355	101.6007155	-76.5105125	13.9504705	94.2319405
-0.778967	1.875201	98.752747	-22.715683	14.760791	97.921394	31.451782	-1.337885	102.030441	31.485859	33.147614	102.875542	31.4688205	15.9048645	102.4529915	-76.9001865	13.6167175	93.3897965
0.0641	3.015068	98.90657	-22.931047	14.565867	97.853546	31.411207	-1.584719	102.72226	31.038778	33.270859	104.319969	31.2249925	15.84307	103.5211145	-77.0870865	13.288664	92.1859775
0.857889	4.162552	99.029823	-23.182682	14.348392	97.664398	31.271172	-1.834963	103.429352	31.073782	33.263161	105.481339	31.172477	15.714099	104.4553455	-77.537841	12.982685	90.8734505
1.931139	5.984869	99.093269	-23.599016	14.037757	97.121635	30.960135	-2.26302	104.100128	31.091473	33.080284	106.867889	31.025804	15.408632	105.4840085	-78.223836	12.666882	88.7592615
2.561332	7.192	98.963646	-23.828615	13.848914	96.605652	30.676401	-2.493407	104.165802	30.985415	32.908928	107.455803	30.830908	15.2077605	105.8108025	-78.488138	12.4900675	87.4005015
3.130335	8.498469	98.699013	-24.011129	13.702044	96.039787	30.405975	-2.674545	103.955971	30.846809	32.686321	107.636902	30.626392	15.005888	105.7964365	-78.64865	12.3982	86.2831375
3.681074	9.745323	98.344292	-24.076519	13.560743	95.481323	30.23317	-2.764225	103.507568	30.724377	32.471249	107.525085	30.4787735	14.853512	105.5163265	-78.6318115	12.267974	85.4463195
4.142964	11.048557	97.95327	-24.039198	13.50433	94.968552	30.206936	-2.757449	103.014397	30.600361	32.356789	107.29834	30.4036485	14.79967	105.1563685	-78.4820445	12.20899	84.7807355
4.503815	12.416986	97.599884	-23.943876	13.515025	94.501404	30.27746	-2.737006	102.56131	30.570587	32.320915	106.970619	30.4240235	14.7919545	104.7659645	-78.3117755	12.2380955	84.2368435
4.795477	13.710403	97.261909	-23.809471	13.541357	94.143089	30.555721	-2.821447	102.029953	30.634871	32.317924	106.678581	30.595296	14.7482385	104.354267	-78.214238	12.3344755	83.931911
5.008977	15.647668	96.848755	-23.526253	13.608487	93.763214	30.588314	-2.678693	101.661942	30.783316	32.307163	106.348923	30.685815	14.814235	104.0054325	-77.738321	12.402739	83.5209955
5.016942	16.926989	96.733429	-23.368246	13.664092	93.600349	30.664211	-2.613683	101.499092	30.852837	32.275753	106.276131	30.758524	14.831035	103.8876115	-77.495016	12.497149	83.3130865
4.914158	18.219362	96.633842	-23.205662	13.681832	93.521606	30.790964	-2.639308	101.432594	30.942547	32.259727	106.259811	30.8667555	14.8102095	103.8462025	-77.2780795	12.5534545	83.1970095
4.661204	19.418749	96.617432	-23.087088	13.721713	93.473518	30.881559	-2.639443	101.444138	31.070444	32.251785	106.27774	30.9760015	14.806171	103.860939	-77.1501775	12.637255	83.086097
4.311329	20.650187	96.555832	-23.034288	13.726908	93.451324	30.959925	-2.686195	101.473579	31.173054	32.237919	106.336281	31.0664895	14.775862	103.90493	-77.1350655	12.677954	82.997718
3.858425	21.868872	96.51181	-22.987017	13.712852	93.383064	30.994505	-2.723749	101.465309	31.234217	32.218624	106.359482	31.114361	14.7474375	103.9123955	-77.088395	12.6782665	82.8537325
3.298651	22.986193	96.382729	-22.943432	13.689235	93.2966	31.013983	-2.749458	101.399864	31.279415	32.18615	106.322884	31.146699	14.718346	103.861374	-77.033563	12.660124	82.731826
2.242777	24.67683	96.098984	-22.901388	13.647005	93.096733	31.077312	-2.776548	101.244484	31.282789	32.194614	106.209549	31.1800505	14.709033	103.7270165	-76.9828265	12.584977	82.4664495
1.454063	25.834959	95.910255	-22.882303	13.624655	93.00058	31.101179	-2.761704	101.157333	31.288485	32.223373	106.102432	31.194832	14.7308345	103.6298825	-76.959438	12.5184755	82.3712775
0.549538	26.921888	95.733688	-22.844904	13.596632	92.911804	31.15184	-2.712358	101.084724	31.312006	32.254059	106.017044	31.231923	14.7708505	103.550884	-76.921731	12.4224135	82.272724
-0.489058	27.972668	95.579704	-22.820454	13.581483	92.902946	31.210556	-2.630757	101.026512	31.343599	32.303322	105.947136	31.2770775	14.8362825	103.486824	-76.9179855	12.3266835	82.319068
-1.582073	29.052174	95.448479	-22.76363	13.551161	92.945107	31.282032	-2.579991	100.964859	31.376726	32.359226	105.894295	31.329379	14.8896175	103.429577	-76.856639	12.2127045	82.460637
-2.767835	30.03603	95.309921	-22.722374	13.541192	93.034355	31.372919	-2.524905	100.863029	31.412319	32.420338	105.830727	31.392619	14.9477165	103.346878	-76.837367	12.1346675	82.721832
-4.054135	31.023363	95.210587	-22.625437	13.524611	93.144073	31.455553	-2.453649	100.737022	31.463078	32.474117	105.709633	31.4593155	15.010234	103.2233275	-76.7101895	12.038988	83.0648185
-6.137055	32.484673	94.974205	-22.524561	13.542727	93.328674	31.584431	-2.350865	100.466942	31.571119	32.53907	105.480286	31.577775	15.0941025	102.973614	-76.626897	11.9913515	83.683734
-7.633729	33.387505	94.858238	-22.435154	13.588832	93.442574	31.668922	-2.297676	100.226364	31.651249	32.593754	105.300941	31.6600855	15.148039	102.7636525	-76.5303935	12.029625	84.1214955
-9.173307	34.28598	94.761246	-22.331718	13.624067	93.5886	31.74769	-2.188633	99.955322	31.736759	32.658993	105.130783	31.7422245	15.23518	102.5430525	-76.4056605	12.012954	84.6341475
-10.870984	35.146767	94.710373	-22.239298	13.691685	93.79734	31.818012	-2.083681	99.734337	31.799915	32.744083	104.997017	31.8089635	15.330201	102.365677	-76.2875595	12.053169	85.229003
-12.533113	35.96653	94.804695	-22.149654	13.77572	94.048515	31.888317	-1.926722	99.526375	31.867746	32.851009	104.872742	31.8780315	15.4621435	102.1995585	-76.1773395	12.0892965	85.8974715
-14.328362	36.762089	94.928482	-22.065094	13.878242	94.331139	31.957314	-1.738561	99.367943	31.930504	32.990883	104.783264	31.943909	15.626161	102.0756035	-76.074097	12.130323	86.5866745
-16.138918	37.554546	95.12529	-22.014208	14.007638	94.620918	32.031292	-1.578614	99.230865	31.978611	33.150875	104.733673	32.0049515	15.7861305	101.982269	-76.0333675	12.2291455	87.259567
-18.994568	38.5849	95.319283	-22.011814	14.203687	95.021965	32.344097	-1.499757	98.864975	32.023422	33.393089	104.629364	32.1837595	15.946666	101.7471695	-76.2073875	12.460708	88.2967605
-20.868935	39.286163	95.534233	-22.005329	14.307469	95.311745	32.004307	-1.168167	98.947006	32.014133	33.49353	104.571915	32.00922	16.1626815	101.7594605	-76.019878	12.4522565	88.8640295
-22.858429	39.899128	95.752617	-22.023602	14.390223	95.641594	32.341686	-1.278228	98.699066	31.977016	33.580002	104.529556	32.159351	16.150887	101.614311	-76.206555	12.629559	89.668877
-24.801254	40.529884	96.054703	-21.993803	14.474069	95.978096	32.285931	-1.182275	98.638107	31.970337	33.660069	104.476845	32.128134	16.238897	101.557476	-76.11574	12.709241	90.398716
-26.826099	41.086639	96.41259	-21.965647	14.555563	96.311226	32.284782	-1.121271	98.529488	31.994551	33.710922	104.383263	32.1396665	16.2948255	101.4563755	-76.0709605	12.8163005	91.1660765
-28.7978	41.61533	96.790596	-21.936193	14.667254	96.673271	31.933952	-0.8293	98.532036	32.002083	33.772839	104.308784	31.9680175	16.4717695	101.42041	-75.8404035	12.8627385	91.926132
-30.850115	42.127308	97.344818	-21.880226	14.790323	97.054428	31.908068	-0.720157	98.325523	32.363365	33.709854	104.089722	32.1357165	16.4948485	101.2076225	-75.8961685	13.0857975	92.9012335
-33.791283	42.737286	98.334236	-21.826376	14.953094	97.633057	32.213421	-0.688166	97.80291	32.078491	33.959911	104.227341	32.145956	16.6358725	101.0151255	-75.798708	13.2703155	94.2509885
-35.729633	43.049553	99.047142	-21.800163	15.061246	98.004234	32.16954	-0.49274	97.47184	32.104939	33.975315	104.179642	32.1372395	16.7412875	100.825741	-75.7375655	13.3812045	95.182727
-37.635265	43.371346	99.959404	-21.772509	15.20665	98.352882	32.127426	-0.22754	96.996384	32.177101	33.779755	103.901306	32.1522635	16.7761075	100.448845	-75.6972815	13.6371925	96.256919
-39.538868	43.555717	100.949272	-21.693369	15.340902	98.659424	31.654179	0.336504	96.497879	32.200703	33.364712	103.306343	31.927441	16.850608	99.902111	-75.314179	13.831196	97.416737
-41.352528	43.704727	101.984337	-21.635504	15.486805	98.820724	31.445583	0.789199	95.620491	31.847433	33.182735	102.674187	31.646508	16.985967	99.147339	-74.917516	13.987643	98.494109
-43.105904	43.709042	102.799629	-21.54072	15.658073	98.829544	31.225563	1.318709	94.56488	31.45085	33.233391	101.9478	31.3382065	17.27605	98.25634	-74.4196465	14.040096	99.402748
-44.81015	43.673195	103.553162	-21.485945	15.899854	98.77681	30.942402	1.926531	93.530014	31.222603	33.488106	101.162682	31.0825025	17.7073185	97.346348	-74.0543925	14.0923895	100.207272
-47.295071	43.453438	104.236198	-21.522512	16.386885	98.732986	30.6236	2.887824	92.458961	31.251657	33.992653	100.279106	30.9376285	18.4402385	96.3690335	-73.9826525	14.3335315	101.0969385
-48.892944	43.197296	104.626831	-21.636347	16.729712	98.73317	30.486601	3.477567	92.128723	30.950457	34.509735	100.16301	30.718529	18.993651	96.1458665	-73.991223	14.465773	101.3204735
-50.348507	42.797832	104.949554	-21.77574	17.034918	98.76535	30.358458	4.002046	91.90509	30.470297	35.004307	100.178375	30.4143775	19.5031765	96.0417325	-73.9658575	14.5666595	101.4889675
-51.386665	42.046234	105.274895	-21.931437	17.311937	98.785736	30.194443	4.490465	91.700073	30.323971	35.065094	99.935783	30.259207	19.7777795	95.817928	-74.122081	14.8460945	101.753544
-53.022472	41.628498	105.382202	-22.080629	17.56843	98.836586	30.007393	4.88903	91.544975	30.111134	35.359009	99.822807	30.0592635	20.1240195	95.683891	-74.2205215	15.0128405	101.989281
-54.085506	40.903252	105.563126	-22.281864	17.793516	98.816246	29.787741	5.193458	91.375504	29.734272	35.297428	99.944054	29.7610065	20.245443	95.659779	-74.3247345	15.341589	101.972713
-54.78384	40.000233	105.500397	-22.45532	17.99082	98.825363	29.539553	5.418714	91.229111	29.607655	35.512863	99.901466	29.573604	20.4657885	95.5652885	-74.484244	15.5158515	102.0854375
-55.69228	38.40992	105.257057	-22.801523	18.295359	98.754326	29.182165	5.697561	91.07402	29.452238	35.872696	99.843109	29.3172015	20.7851285	95.4585645	-74.9202475	15.8055895	102.0500875
-55.636276	36.99094	105.21067	-22.991142	18.495358	98.734558	28.932962	5.862626	91.014648	29.367161	36.084293	99.777969	29.1500615	20.9734595	95.3963085	-75.1323455	16.0172565	102.0728075
-56.157158	35.884018	104.899063	-23.187378	18.720318	98.747948	28.736677	5.990683	91.017548	29.274469	36.438931	99.665031	29.005573	21.214807	95.3412895	-75.380329	16.225829	102.1546065
-56.525982	34.691284	104.50901	-23.343147	18.938972	98.767059	28.549925	6.097801	91.069847	29.111179	36.676659	99.647736	28.830552	21.38723	95.3587915	-75.516846	16.490714	102.1753265
-56.577267	33.306335	104.087784	-23.477079	19.17836	98.720375	28.403002	6.177258	91.142059	29.00049	36.845348	99.531784	28.701746	21.511303	95.3369215	-75.655904	16.845417	102.1038285
-56.516129	31.771343	103.603218	-23.61327	19.406164	98.679855	28.293137	6.239657	91.252068	28.853617	36.859547	99.487839	28.573377	21.549602	95.3699535	-75.799917	17.262726	101.9897565
-56.352215	30.165678	103.015602	-23.769049	19.579868	98.552689	28.205126	6.29919	91.374245	28.733921	37.057983	99.329506	28.4695235	21.6785865	95.3518755	-76.0076215	17.4811495	101.7535025
-55.829967	27.595255	102.016739	-23.96839	19.856453	98.349815	28.09284	6.370682	91.672554	28.541035	37.397133	99.08136	28.3169375	21.8839075	95.376957	-76.2537175	17.8289985	101.322673
-55.391811	25.803608	101.362778	-24.090445	20.022614	98.210106	28.043165	6.386374	91.988678	28.365385	38.2122	98.843887	28.204275	22.299287	95.4162825	-76.385165	17.745941	101.0039295
-54.734772	23.863537	100.706062	-24.279318	20.1873	98.102142	28.0159	6.418863	92.433426	28.160011	38.429375	98.705055	28.0879555	22.424119	95.5692405	-76.6465915	17.950481	100.6350435
-54.168236	22.031849	100.312386	-24.424049	20.329605	98.011871	27.969173	6.432576	92.992958	27.911818	38.656239	98.574074	27.9404955	22.5444075	95.783516	-76.7885935	18.1148025	100.240226
-53.336506	20.121199	99.779892	-24.633215	20.464075	97.955147	27.967506	6.410703	93.64579	27.690605	38.801407	98.502922	27.8290555	22.606055	96.074356	-77.0954855	18.322095	99.835938
-52.491695	18.262812	99.311462	-24.898464	20.594748	97.932663	27.919218	6.452805	94.343506	27.497105	38.950642	98.451393	27.7081615	22.7017235	96.3974495	-77.5050895	18.4877725	99.4678765
-51.514565	16.302807	98.964958	-25.118946	20.717728	97.878044	27.861107	6.492266	94.986908	27.30386	39.075249	98.464561	27.5824835	22.7837575	96.7257345	-77.8203755	18.6516985	99.0303535
-49.974995	13.45982	98.536362	-25.508551	20.830791	97.711723	27.755224	6.5416	95.824394	26.93471	39.176834	98.686653	27.344967	22.859217	97.2555235	-78.362069	18.802365	98.1679225
-48.859402	11.580976	98.340652	-25.759434	20.850782	97.643135	27.636265	6.496701	96.376381	26.775089	39.18145	98.902168	27.205677	22.8390755	97.6392745	-78.724545	18.8624885	97.6469955
-47.647289	9.768314	98.265465	-25.960222	20.810526	97.641296	27.508556	6.448594	96.844505	26.651604	39.174858	99.084564	27.08008	22.811726	97.9645345	-79.000524	18.809326	97.3180575
-46.438137	7.990566	98.283783	-26.12579	20.822182	97.642944	27.4023	6.390524	97.195587	26.609999	38.790882	99.224922	27.0061495	22.590703	98.2102545	-79.2577295	19.053661	97.0756335
-45.077553	6.287851	98.291847	-26.254242	20.779591	97.577568	27.296055	6.345685	97.339592	26.495394	38.824688	99.203888	26.8957245	22.5851865	98.27174	-79.4042085	18.9739955	96.883396
-43.709011	4.631911	98.319305	-26.312696	20.724857	97.474174	27.185663	6.321539	97.358116	26.378119	39.16642	99.008171	26.781891	22.7439795	98.1831435	-79.407283	18.7057345	96.7652045
-42.230133	3.042276	98.359543	-26.359442	20.660063	97.377594	27.119974	6.280349	97.314743	26.331156	39.114227	98.838013	26.725565	22.697288	98.076378	-79.444449	18.622838	96.67881
-39.940067	0.848045	98.434486	-26.343632	20.506767	97.232803	27.099413	6.168833	97.226448	26.238478	38.992443	98.637871	26.6689455	22.580638	97.9321595	-79.3562095	18.432896	96.5334465
-38.364445	-0.533444	98.404709	-26.333792	20.409302	97.134331	27.07564	6.05462	97.153801	26.222281	38.858761	98.507301	26.6489605	22.4566905	97.830551	-79.3165445	18.3619135	96.438111
-36.816998	-1.85477	98.326942	-26.330191	20.262581	96.988129	27.069483	5.901857	97.075798	26.238235	38.758148	98.381653	26.653859	22.3300025	97.7287255	-79.314241	18.1951595	96.2475325
-35.102036	-3.119065	98.257416	-26.317696	20.118628	96.848511	27.050785	5.748754	96.984871	26.28134	38.269199	98.420105	26.6660625	22.0089765	97.702488	-79.3014545	18.2282795	95.994534
-33.512535	-4.253628	98.251762	-26.297161	19.977993	96.715508	27.046108	5.605167	97.022034	26.258936	38.15583	98.523285	26.652522	21.8804985	97.7726595	-79.246844	18.0754875	95.6583565
-31.751152	-5.296287	98.139206	-26.332443	19.835215	96.645805	27.065205	5.421524	97.189873	26.232567	38.474274	98.621994	26.648886	21.947899	97.9059335	-79.313772	17.722531	95.3856765
-30.048191	-6.224289	98.036232	-26.303169	19.694118	96.535217	27.088705	5.246689	97.400406	26.346647	37.946365	98.855682	26.717676	21.596527	98.128044	-79.324014	17.791709	94.94239
-27.312105	-7.401378	97.79261	-26.32399	19.443209	96.233253	27.087122	4.955216	97.660919	26.335871	38.142441	99.064339	26.7114965	21.5488285	98.362629	-79.3594765	17.3375895	94.103877
-25.410595	-8.255468	97.431877	-26.344332	19.252737	95.912193	27.109886	4.743425	97.82692	26.432652	37.542187	99.240196	26.771269	21.142806	98.533558	-79.459933	17.362668	93.290828
-23.624071	-8.880719	97.093445	-26.406523	19.056107	95.540329	27.127621	4.529136	97.974976	26.423914	37.339115	99.397346	26.7757675	20.9341255	98.686161	-79.5888135	17.1780885	92.394497
-21.829681	-9.449201	96.777489	-26.46068	18.860165	95.185677	27.121227	4.350088	98.114601	26.324665	37.588936	99.478409	26.722946	20.969512	98.796505	-79.644306	16.750818	91.574849
-19.997482	-9.948017	96.386597	-26.551527	18.682163	94.778473	27.079296	4.158665	98.249451	26.366066	37.024773	99.623024	26.722681	20.591719	98.9362375	-79.825735	16.772607	90.6207085
-18.457609	-10.09598	96.276474	-26.613411	18.495983	94.343636	27.043968	3.977438	98.280891	26.362988	36.873363	99.619514	26.703478	20.4254005	98.9502025	-79.9303	16.5665655	89.7370695
-16.725697	-10.394421	95.934578	-26.62991	18.292805	93.904854	27.027971	3.833469	98.221901	26.329903	36.733448	99.534088	26.678937	20.2834585	98.8779945	-79.938757	16.3021515	88.9317135
-14.093132	-10.549622	95.452126	-26.617489	18.04842	93.172119	27.031698	3.585228	98.086479	26.313499	36.385323	99.347031	26.6725985	19.9852755	98.716755	-79.9075765	16.1115645	87.627483
-12.421415	-10.591628	95.06945	-26.553825	17.845507	92.685562	27.078911	3.403048	97.992081	26.288151	36.120914	99.277618	26.683531	19.761981	98.6348495	-79.791181	15.929033	86.7362745
-10.6919	-10.521008	94.708183	-26.458126	17.618509	92.286827	27.147821	3.20545	97.93441	26.295488	35.858177	99.277664	26.7216545	19.5318135	98.606037	-79.6379065	15.7052045	85.967617
-9.073522	-10.343312	94.555702	-26.308554	17.419252	91.88681	27.265501	2.983417	97.919067	26.387423	35.636711	99.341125	26.826462	19.310064	98.630096	-79.44357	15.52844	85.143524
-7.519089	-10.112775	94.41951	-26.143116	17.16634	91.566605	27.395927	2.724348	97.937103	26.518314	35.432076	99.472977	26.9571205	19.078212	98.70504	-79.2433525	15.254468	84.42817
-5.995242	-9.788416	94.261955	-25.943428	16.892914	91.272789	27.572075	2.433954	97.957672	26.701414	35.200836	99.574928	27.1367445	18.817395	98.7663	-79.0236005	14.968433	83.779278
-4.542962	-9.371343	94.121292	-25.736845	16.615599	91.054138	27.743265	2.146653	97.984169	26.864191	34.907078	99.720016	27.303728	18.5268655	98.8520925	-78.777418	14.7043325	83.2561835
-2.496226	-8.699681	94.078384	-25.382936	16.176788	90.836601	27.990854	1.648231	98.185692	27.090179	34.571743	100.209999	27.5405165	18.109987	99.1978455	-78.3063885	14.243589	82.4753565
-1.269432	-8.110521	94.191452	-25.201378	15.901402	90.784622	28.161425	1.297595	98.447266	27.238985	34.620007	100.558685	27.700205	17.958801	99.5029755	-78.102961	13.844003	82.0662685
-0.154152	-7.461897	94.367989	-25.014448	15.645197	90.735672	28.311943	0.980017	98.748062	27.424189	34.468372	100.960411	27.868066	17.7241945	99.8542365	-77.896962	13.5661995	81.6171075
0.888421	-6.752686	94.484421	-24.817497	15.408367	90.691864	28.439745	0.734352	99.051765	27.580219	34.291046	101.361801	28.009982	17.512699	100.206783	-77.644976	13.304035	81.176945
1.842784	-5.891129	94.623795	-24.673979	15.207754	90.653633	28.581888	0.511762	99.386345	27.807241	33.737377	101.729286	28.1945645	17.1245695	100.5578155	-77.5425225	13.2909385	80.7494505
2.66591	-5.054849	94.7687	-24.481663	15.020436	90.610458	28.738897	0.319643	99.681038	27.988285	33.571655	101.977371	28.363591	16.945649	100.8292045	-77.326917	13.095223	80.3917115
3.37298	-4.147678	94.866402	-24.296566	14.838455	90.530167	28.951141	0.082578	99.930702	28.283649	33.835831	102.286636	28.617395	16.9592045	101.108669	-77.210527	12.7177055	79.951665
4.289635	-2.582827	94.876106	-23.98941	14.616364	90.413872	29.275846	-0.196482	100.084854	28.595072	33.570175	102.47506	28.935459	16.6868465	101.279957	-76.914279	12.5458815	79.547787
4.769166	-1.599401	94.759712	-23.77142	14.466826	90.316757	29.471033	-0.362248	100.041519	28.776901	33.394547	102.440582	29.123967	16.5161495	101.2410505	-76.666807	12.4175025	79.3924635
5.131421	-0.497756	94.526161	-23.596704	14.338348	90.201088	30.014042	-0.75013	99.681656	28.968481	33.220848	102.294746	29.4912615	16.235359	100.988201	-76.6846695	12.441337	79.413975
5.375736	0.700855	94.252586	-23.378433	14.207184	90.119812	30.202055	-0.902416	99.392578	29.15251	32.999523	102.106812	29.6772825	16.0485535	100.749695	-76.4341485	12.3658145	79.489929
5.529027	1.8572	94.004372	-23.159126	14.038247	90.120621	30.0322	-0.868253	99.273155	29.335993	32.808079	101.922836	29.6840965	15.969913	100.5979955	-76.0023485	12.106581	79.6432465
5.561152	3.07136	93.759743	-22.979689	13.884351	90.24485	30.240044	-1.040412	98.914032	29.536612	32.601086	101.719704	29.888328	15.780337	100.316868	-75.847706	11.988365	80.172832
5.466727	4.343867	93.542862	-22.774714	13.723283	90.440872	30.387842	-1.196441	98.508171	29.752445	32.335739	101.537491	30.0701435	15.569649	100.022831	-75.6195715	11.876917	80.858913
5.174437	6.254563	93.32724	-22.536011	13.480614	90.94561	30.623039	-1.48762	97.963226	30.036343	32.013954	101.461205	30.329691	15.263167	99.7122155	-75.401713	11.698061	82.1790045
4.814963	7.536933	93.341843	-22.433107	13.299831	91.405304	30.750843	-1.672081	97.665741	30.260351	31.788671	101.493309	30.505597	15.058295	99.579525	-75.371811	11.541367	83.231083
4.301405	8.94403	93.473297	-22.374218	13.139357	91.891441	30.849674	-1.816011	97.424614	30.438658	31.586214	101.621841	30.644166	14.8851015	99.5232275	-75.392602	11.3936125	84.2596545
3.811195	10.178004	93.606392	-22.337259	12.9469	92.361794	30.913071	-1.988064	97.230667	30.552349	31.389641	101.795815	30.73271	14.7007885	99.513241	-75.407228	11.1930115	85.210347
3.157979	11.471807	93.74543	-22.351759	12.801422	92.790894	30.921101	-2.139144	97.046959	30.651274	31.221603	102.00827	30.7861875	14.5412295	99.5276145	-75.4897055	11.0616145	86.0541735
2.487204	12.74701	93.963692	-22.396622	12.656954	93.182915	30.912512	-2.339443	96.897209	30.729345	31.014427	102.201012	30.8209285	14.337492	99.5491105	-75.6141725	10.976416	86.8167195
1.740744	13.968757	94.184837	-22.437159	12.492518	93.530922	30.834997	-2.536242	96.786453	30.809132	30.818371	102.431084	30.8220645	14.1410645	99.6087685	-75.6963825	10.8439715	87.4530755
0.550032	15.764824	94.531654	-22.530127	12.28875	93.969025	30.766222	-2.868447	96.758148	30.894321	30.53315	102.764091	30.8302715	13.8323515	99.7611195	-75.8905255	10.7451485	88.1769305
-0.304778	16.895226	94.738373	-22.597572	12.178921	94.208351	30.696722	-3.105461	96.765953	30.972782	30.302626	102.880966	30.834752	13.5985825	99.8234595	-76.029896	10.7592595	88.5932425
-1.203772	17.98723	94.88028	-22.672548	12.089883	94.367966	30.650705	-3.329883	96.758324	31.004345	30.061653	102.955231	30.827525	13.365885	99.8567775	-76.172621	10.813881	88.8791545
-2.113871	19.053381	95.023041	-22.686342	12.022491	94.50132	30.602476	-3.498702	96.758614	30.997139	29.830456	103.000305	30.7998075	13.165877	99.8794595	-76.1724915	10.879105	89.1231805
-3.0575	20.030712	95.14283	-22.712439	11.996193	94.597542	30.563566	-3.608041	96.741119	30.994745	29.653269	103.058876	30.7791555	13.022614	99.8999975	-76.2040335	10.969772	89.2950865
-4.020397	21.032566	95.209534	-22.724863	11.969751	94.678612	30.551329	-3.686315	96.722336	31.02809	29.557884	103.12307	30.7897095	12.9357845	99.922703	-76.2394355	11.0037175	89.434521
-5.013724	21.897724	95.354424	-22.712336	11.937708	94.734962	30.574015	-3.745121	96.669846	31.059515	29.516026	103.251793	30.816765	12.8854525	99.9608195	-76.241437	10.9899635	89.5091045
-6.537317	23.143154	95.581833	-22.665958	11.947969	94.871552	30.631643	-3.774728	96.693733	31.130447	29.481617	103.558708	30.881045	12.8534445	100.1262205	-76.212961	11.0424935	89.6168835
-7.589197	23.821917	95.735588	-22.632034	11.967952	94.976135	30.68968	-3.740817	96.759918	31.250494	29.507442	103.702904	30.970087	12.8833125	100.231411	-76.234155	11.0525915	89.720859
-8.646536	24.478579	95.901436	-22.595264	11.995504	95.107361	30.745951	-3.721972	96.827713	31.350586	29.546839	103.874001	31.0482685	12.9124335	100.350857	-76.2387965	11.0785745	89.863865
-9.730701	25.057873	96.0457	-22.553246	12.024028	95.217255	30.797174	-3.712256	96.902344	31.441158	29.591963	104.02758	31.119166	12.9398535	100.464962	-76.225658	11.1082025	89.969548
-10.787863	25.590462	96.091972	-22.496574	12.116246	95.33905	30.827791	-3.703531	97.0065	31.542126	29.625126	104.095589	31.1849585	12.9607975	100.5510445	-76.1781065	11.2716945	90.1270555
-11.954838	26.008949	96.177925	-22.47965	12.191219	95.444771	30.86524	-3.692013	97.122231	31.63032	29.62711	104.116165	31.24778	12.9675485	100.619198	-76.20708	11.4148895	90.270344
-13.068621	26.387501	96.220558	-22.434526	12.280885	95.539864	30.906525	-3.704157	97.242569	31.68051	29.624134	104.138199	31.2935175	12.9599885	100.690384	-76.1625695	11.6017815	90.389344
-14.794289	26.776834	96.28109	-22.412781	12.355254	95.667046	30.941013	-3.721083	97.377159	31.780529	29.632898	104.148781	31.360771	12.9559075	100.76297	-76.186333	11.7546005	90.571122
-16.013966	26.895622	96.289146	-22.405968	12.39303	95.72506	30.949593	-3.712281	97.437485	31.839619	29.648951	104.177452	31.394606	12.968335	100.8074685	-76.206542	11.817725	90.6426515
-17.185627	27.019199	96.270248	-22.392576	12.444679	95.815369	30.963602	-3.689586	97.546463	31.860559	29.683855	104.212097	31.4120805	12.9971345	100.87928	-76.1972325	11.8922235	90.751458
-18.336075	26.995939	96.246162	-22.391075	12.537572	95.926544	30.990017	-3.675743	97.692505	31.879482	29.736265	104.202744	31.4347495	13.030261	100.9476245	-76.2168995	12.044883	90.9054635
-19.582426	26.951296	96.146576	-22.384123	12.596295	96.009323	31.005482	-3.662796	97.866646	31.912937	29.792023	104.115089	31.4592095	13.0646135	100.9908675	-76.2274555	12.1279765	91.0277785
-20.734184	26.8214	96.085197	-22.363312	12.678072	96.11631	31.01749	-3.687876	98.054611	31.923231	29.799828	103.979019	31.4703605	13.055976	101.016815	-76.1969845	12.300168	91.215805
-21.922461	26.68294	95.977966	-22.346306	12.763161	96.189293	31.021469	-3.736411	98.213837	31.926033	29.783106	103.869057	31.473751	13.0233475	101.041447	-76.166363	12.5029745	91.337139
-23.731808	26.311848	95.862801	-22.352705	12.815163	96.314201	30.993881	-3.837522	98.457779	31.996498	29.714457	103.752831	31.4951895	12.9384675	101.105305	-76.2005995	12.6918585	91.523097
-24.843992	26.017469	95.884529	-22.305109	12.883083	96.404305	30.973827	-3.899366	98.58477	32.051105	29.712454	103.763519	31.512466	12.906544	101.1741445	-76.122684	12.859622	91.6344655
-26.016443	25.736883	95.865997	-22.269201	12.922324	96.483948	30.974239	-3.957567	98.691277	32.127808	29.718456	103.832077	31.5510235	12.8804445	101.261677	-76.0894255	12.9642035	91.706219
-27.244192	25.41655	95.912323	-22.248482	12.962789	96.563889	30.977261	-3.962078	98.746925	32.220699	29.725313	103.9338	31.59898	12.8816175	101.3403625	-76.095944	13.0439605	91.7874155
-28.271843	25.00971	95.997871	-22.173365	13.026245	96.646408	30.998642	-3.915457	98.805084	32.292477	29.775978	104.094864	31.6455595	12.9302605	101.449974	-75.9922895	13.1222295	91.842842
-29.497131	24.661543	96.040298	-22.16604	13.115493	96.736656	31.017567	-3.800315	98.848076	32.362514	29.895311	104.247726	31.6900405	13.047498	101.547901	-76.0221205	13.183488	91.925411
-30.592615	24.242731	96.110603	-22.151825	13.226149	96.819748	31.037071	-3.634821	98.885696	32.411655	30.074203	104.402054	31.724363	13.219691	101.643875	-76.028013	13.232607	91.995621
-32.396214	23.617121	96.190025	-22.177776	13.420327	96.908798	31.083441	-3.344782	99.000443	32.442455	30.417009	104.626335	31.762948	13.5361135	101.813389	-76.1185	13.3045405	92.004207
-33.583385	23.195887	96.097359	-22.233658	13.604479	96.965614	31.10029	-3.155566	99.156487	32.450569	30.634954	104.722069	31.7754295	13.739694	101.939278	-76.2427455	13.469264	91.99195
-34.723595	22.669331	96.023331	-22.263912	13.773333	96.985809	31.113159	-2.994593	99.317719	32.453438	30.821503	104.811325	31.7832985	13.913455	102.064522	-76.3111225	13.633211	91.907096
-35.86544	22.154963	95.92868	-22.287294	13.880016	96.98642	31.106277	-2.902162	99.475426	32.464424	30.952913	104.88353	31.7853505	14.0253755	102.179478	-76.3599385	13.7346565	91.793362
-37.028522	21.581392	95.803696	-22.29697	13.967994	96.981819	31.101509	-2.861055	99.581558	32.488861	31.035513	104.91806	31.795185	14.087229	102.249809	-76.389125	13.848759	91.713829
-38.186035	20.955658	95.709938	-22.283129	14.052883	96.96402	31.084442	-2.829653	99.639687	32.512539	31.060144	104.958496	31.7984905	14.1152455	102.2990915	-76.3647485	13.9905205	91.6289485
-39.321144	20.31599	95.600388	-22.304956	14.103365	96.959305	31.088156	-2.818858	99.602974	32.533855	31.074888	105.059639	31.8110055	14.128015	102.3313065	-76.4209175	14.078715	91.5873035
-41.030621	19.280937	95.575699	-22.265921	14.135735	96.961578	31.086754	-2.742293	99.419197	32.629509	31.087404	105.254295	31.8581315	14.1725555	102.336746	-76.3899735	14.0989145	91.58641
-42.188759	18.472145	95.57769	-22.221321	14.173965	96.977257	31.11027	-2.632713	99.180244	32.714996	31.136694	105.397728	31.912633	14.2519905	102.288986	-76.355275	14.0959395	91.665528
-43.250458	17.667168	95.562515	-22.173265	14.245294	96.973465	31.160223	-2.468115	98.854309	32.812843	31.252522	105.48838	31.986533	14.3922035	102.1713445	-76.333063	14.0983845	91.7755855
-44.377357	16.805725	95.4981	-22.135448	14.341523	96.94632	31.196476	-2.230427	98.415428	32.870762	31.39332	105.412117	32.033619	14.5814465	101.9137725	-76.304515	14.1015995	91.9788675
-45.478516	15.851012	95.423431	-22.097151	14.524029	96.863571	31.198505	-1.94463	97.826027	32.855736	31.542889	105.086266	32.0271205	14.7991295	101.4561465	-76.2214225	14.2489285	92.2709955
-46.546589	14.863452	95.328499	-22.04389	14.779036	96.635017	31.197723	-1.629789	97.030914	32.715473	31.677475	104.343605	31.956598	15.023843	100.6872595	-76.044378	14.534229	92.5827745
-47.562737	13.843977	95.318047	-21.92363	15.124643	96.329964	31.125187	-1.294097	96.02668	32.428459	31.852549	103.069595	31.776823	15.279226	99.5481375	-75.624083	14.97006	93.1117905
-49.060844	12.22433	95.729889	-21.746094	15.71127	95.896149	30.821917	-0.651594	94.132881	31.506487	32.128384	100.426483	31.164202	15.738395	97.279682	-74.65639	15.684145	94.512616
-49.963833	11.069338	96.356041	-21.612566	16.129049	95.655281	30.53956	-0.172868	92.724716	30.832682	32.423695	98.376396	30.686121	16.1254135	95.550556	-73.911253	16.1326845	95.760006
-50.734943	9.881212	97.114288	-21.542593	16.506056	95.503075	30.230873	0.270698	91.300629	30.016882	32.711246	96.782234	30.1238775	16.490972	94.0414315	-73.2090635	16.52114	96.9647185
-51.404255	8.653105	98.061974	-21.548077	16.862328	95.538399	29.904493	0.586981	90.231903	29.231411	32.97057	95.33741	29.567952	16.7787755	92.7846565	-72.664106	16.9458805	98.2921415
-52.018951	7.4311	98.920326	-21.645174	17.172077	95.540497	29.591652	0.859831	89.352974	28.551256	33.169407	93.832199	29.071454	17.014619	91.5925865	-72.361802	17.329535	99.4884075
-52.544765	6.220575	99.642769	-21.770756	17.485899	95.503021	29.129393	1.205878	88.57238	27.772776	33.1507	92.60173	28.4510845	17.178289	90.587055	-71.9925965	17.793509	100.418987
-52.848869	5.046717	100.224625	-21.979021	17.671679	95.479874	29.148888	1.167531	87.724686	27.069202	33.048119	91.554985	28.109045	17.107825	89.6398355	-72.067087	18.235533	101.3199125
-53.149998	3.201757	100.695274	-22.32304	17.866575	95.354668	28.643604	1.309342	86.988754	26.475101	33.069687	90.340004	27.5593525	17.1895145	88.664379	-72.2054325	18.5436355	102.044957
-53.109127	2.05335	100.903534	-22.489197	17.983418	95.293488	28.433994	1.422872	86.7117	26.165623	33.174633	89.863571	27.2998085	17.2987525	88.2876355	-72.2782025	18.6680835	102.2993405
-52.881397	0.921975	101.012505	-22.643389	18.068027	95.257309	28.292107	1.571295	86.642067	25.898218	33.35215	89.591698	27.0951625	17.4617225	88.1168825	-72.3819405	18.6743315	102.3977355
-52.486767	-0.193168	100.977219	-22.822598	18.145281	95.204315	28.209263	1.757373	86.630348	25.72126	33.563942	89.451561	26.9652615	17.6606575	88.0409545	-72.6104575	18.6299045	102.3676755
-51.974522	-1.284586	100.866066	-22.971216	18.162849	95.135841	28.131565	1.937087	86.666832	25.642548	33.793358	89.430092	26.8870565	17.8652225	88.048462	-72.8294885	18.4604755	102.22322
-51.288925	-2.287544	100.633049	-23.11096	18.187826	95.043716	27.719286	2.314604	86.948135	25.661591	34.022869	89.516869	26.6904385	18.1687365	88.232502	-72.9123585	18.2069155	101.85493
-50.388683	-3.247199	100.327179	-23.233332	18.145096	94.999275	28.083843	2.205439	86.902374	25.713932	34.239994	89.734695	26.8988875	18.2227165	88.3185345	-73.3655515	18.0674755	101.6800155
-48.758514	-4.589767	100.0075	-23.394213	18.042423	95.074608	27.669117	2.490617	87.49971	25.908529	34.499336	90.197639	26.788823	18.4949765	88.8486745	-73.577249	17.5898695	101.3005415
-47.49474	-5.325261	99.871605	-23.464273	18.000742	95.214905	27.805695	2.428042	87.927475	26.116129	34.59774	90.602531	26.960912	18.512891	89.265003	-73.889458	17.488593	101.164807
-45.999332	-5.96411	99.803429	-23.504606	17.957731	95.428703	27.960613	2.360364	88.563751	26.426849	34.582043	91.077721	27.193731	18.4712035	89.820736	-74.202943	17.4442585	101.03667
-44.42815	-6.512012	99.832733	-23.521263	17.94417	95.70977	28.123688	2.242974	89.375557	26.720148	34.483513	91.707047	27.421918	18.3632435	90.541302	-74.464444	17.5250965	100.878238
-42.698231	-7.054991	99.76297	-23.509546	17.871939	96.016022	28.319088	2.039007	90.306374	27.004627	34.378757	92.564774	27.6618575	18.208882	91.435574	-74.6809495	17.534996	100.59647
-40.894238	-7.498701	99.653282	-23.49507	17.747919	96.253662	28.508198	1.761438	91.388901	27.478683	34.265717	93.527016	27.9934405	18.0135775	92.4579585	-74.9835805	17.4822605	100.0493655
-38.972099	-7.851525	99.476212	-23.527098	17.538645	96.512802	28.765377	1.46484	92.577187	28.056961	34.205036	94.651054	28.411169	17.834938	93.6141205	-75.465365	17.242352	99.4114835
-35.889301	-8.246999	99.326767	-23.525642	17.230658	96.943565	29.11537	1.050484	94.371971	28.8575	34.325745	96.441879	28.986435	17.6881145	95.406925	-76.037719	16.7732015	98.480205
-33.665092	-8.380959	99.270576	-23.527693	16.997602	97.255684	29.257998	0.78405	95.424362	29.36635	34.394203	97.554596	29.312174	17.5891265	96.489479	-76.36756	16.4060775	98.021889
-31.492992	-8.452708	99.257805	-23.482433	16.780748	97.490044	29.452223	0.535328	96.312408	29.772478	34.374645	98.598244	29.6123505	17.4549865	97.455326	-76.5772165	16.1065095	97.524762
-29.161802	-8.379574	99.057083	-23.460587	16.57876	97.652512	29.582893	0.335045	97.155258	30.092855	34.325714	99.493073	29.837874	17.3303795	98.3241655	-76.759048	15.8271405	96.9808585
-26.902666	-8.232466	98.897156	-23.458992	16.410286	97.723709	29.704222	0.125838	97.856308	30.330858	34.215519	100.322357	30.01754	17.1706785	99.0893325	-76.935524	15.6498935	96.3580855
-24.51895	-7.970049	98.636261	-23.49987	16.259377	97.75515	29.765406	-0.056548	98.429558	30.54524	34.153606	101.019844	30.155323	17.048529	99.724701	-77.155063	15.470225	95.785599
-22.205595	-7.682876	98.373703	-23.532032	16.107391	97.718864	29.771578	-0.237627	98.998734	30.789673	34.023285	101.634895	30.2806255	16.892829	100.3168145	-77.3446895	15.321953	95.1209135
-18.690615	-7.042727	97.996658	-23.632393	15.907562	97.575493	29.830402	-0.419382	99.645042	31.065998	33.930084	102.461563	30.4482	16.755351	101.0533025	-77.712986	15.059773	94.0976835
-16.353382	-6.487338	97.772232	-23.653048	15.764745	97.445938	29.859177	-0.460501	99.938896	31.176359	33.942135	102.953651	30.517768	16.740817	101.4462735	-77.823864	14.788673	93.4456025
-13.994715	-5.871748	97.587303	-23.666428	15.71181	97.234138	29.985338	-0.440598	100.260994	31.325447	33.946957	103.24025	30.6553925	16.7531795	101.750622	-77.9882485	14.6704405	92.717654
-11.657169	-5.212226	97.458229	-23.65473	15.669817	96.882324	30.119637	-0.334324	100.580406	31.442469	34.013222	103.320656	30.781053	16.839449	101.950531	-78.090513	14.500185	91.814117
-9.301167	-4.472919	97.326904	-23.636454	15.684988	96.395027	30.253542	-0.196512	100.917198	31.341913	34.099571	103.387154	30.7977275	16.9515295	102.152176	-78.0706355	14.4184465	90.637878
-7.057347	-3.628363	97.338989	-23.567766	15.727689	95.87883	30.408218	-0.117651	101.286423	31.143057	34.053001	103.374847	30.7756375	16.967675	102.330635	-77.9111695	14.487703	89.427025
-4.841203	-2.694191	97.336723	-23.478262	15.736101	95.341072	30.556816	-0.031546	101.721428	30.984392	33.896358	103.39872	30.770604	16.932406	102.560074	-77.727128	14.539796	88.12207
-1.730199	-1.171639	97.891632	-23.255512	15.67843	94.826599	30.707302	-0.11595	102.937332	30.98625	33.542511	104.161331	30.846776	16.7132805	103.5493315	-77.3578	14.6435795	86.1038665
0.221683	-0.079793	98.585602	-23.071661	15.515841	94.866692	30.814615	-0.341289	104.260063	31.081009	33.278671	105.475029	30.947812	16.468691	104.867546	-77.091134	14.562991	84.865838
2.014534	1.107891	99.68541	-22.830204	15.317146	95.203636	30.963501	-0.700764	105.980431	31.222927	33.104973	107.361099	31.093214	16.2021045	106.670765	-76.753622	14.4321875	83.736507
3.641601	2.423143	100.985626	-22.617575	15.08006	95.646271	31.191563	-1.067608	107.808792	31.502857	33.073498	109.348358	31.34721	16.002945	108.578575	-76.58236	14.157175	82.713967
5.134115	3.785218	102.091171	-22.365606	14.860852	95.893806	31.286844	-1.383492	109.369568	31.888767	33.189728	111.095535	31.5878055	15.903118	110.2325515	-76.3190175	13.818586	81.5550605
6.504179	5.233718	103.043495	-22.036009	14.685284	96.012398	31.31105	-1.61844	110.773148	32.22998	33.260658	112.605537	31.770515	15.821109	111.6893425	-75.842533	13.549459	80.3354535
7.65207	6.816104	103.985847	-21.665428	14.572841	96.212296	31.870699	-1.952735	111.862801	32.628956	33.186714	113.674271	32.2498275	15.6169895	112.768536	-75.5806835	13.5286925	79.656056
9.260938	9.251683	104.567909	-21.072876	14.46716	96.273811	32.285461	-2.156934	112.673035	33.467007	32.992287	114.30352	32.876234	15.4176765	113.4882775	-75.021986	13.5166435	79.0593445
10.19805	10.951896	104.438469	-20.667234	14.430698	96.163628	32.621552	-2.352156	112.614418	33.465446	33.090912	114.520302	33.043499	15.369378	113.56736	-74.377967	13.492018	78.759896
11.000919	12.650676	104.041885	-20.246454	14.431016	96.098862	33.01815	-2.521797	112.192535	33.943047	32.896214	114.247643	33.4805985	15.1872085	113.220089	-73.9735065	13.6748235	78.977635
11.600012	14.480218	103.565094	-19.854576	14.505434	96.12558	33.42701	-2.566929	111.514023	34.68922	32.675247	113.649475	34.058115	15.054159	112.581749	-73.767267	13.956709	79.669411
11.975883	16.44594	102.992058	-19.546993	14.648824	96.196686	33.83416	-2.497173	110.717201	35.011463	32.686291	113.128647	34.4228115	15.094559	111.922924	-73.5167975	14.203089	80.470448
12.111825	18.44375	102.471474	-19.312634	14.848988	96.353432	34.210987	-2.363712	109.872185	35.004669	32.910313	112.680603	34.607828	15.2733005	111.276394	-73.233096	14.4246755	81.43047
12.023274	20.541515	101.858864	-19.198099	15.065235	96.524246	34.476448	-2.210078	108.878326	35.451744	32.946083	111.793587	34.964096	15.3680025	110.3359565	-73.360294	14.7624675	82.7125355
11.562749	23.742876	100.90696	-19.077488	15.415759	96.834808	34.358513	-1.75061	107.436966	35.775139	32.995716	110.548744	35.066826	15.622553	108.992855	-73.221802	15.208965	84.676761
10.995941	25.940138	100.58252	-19.036819	15.642628	97.192108	34.482288	-1.59166	106.431877	35.801018	32.998981	109.990837	35.141653	15.7036605	108.211357	-73.215291	15.5815955	86.172859
10.245025	28.134008	100.523849	-19.086765	15.810533	97.655479	34.508904	-1.423936	105.513382	36.07452	32.855598	109.432938	35.291712	15.715831	107.47316	-73.465242	15.905235	87.837798
9.336784	30.328876	100.664581	-19.099955	15.913979	98.137436	34.513538	-1.265523	104.531273	36.292866	32.781075	109.140434	35.403202	15.757776	106.8358535	-73.603112	16.070182	89.4390185
8.314089	32.497017	101.07148	-19.112932	16.004156	98.60585	34.462624	-0.959141	103.733574	36.297112	32.867722	109.079536	35.379868	15.9542905	106.406555	-73.605732	16.0540215	90.805145
7.149882	34.61388	101.702545	-19.13541	16.060816	99.035156	34.499161	-0.65041	103.080276	36.334999	32.885509	109.166527	35.41708	16.1175495	106.1234015	-73.6879	16.0040825	91.9469105
5.901353	36.632343	102.432083	-19.17841	16.192228	99.331108	34.474697	-0.220902	102.535645	36.465763	32.938637	109.220039	35.47023	16.3588675	105.877842	-73.82705	16.0255885	92.784374
3.909184	39.505939	103.41433	-19.173843	16.431076	99.463882	34.494827	0.367362	101.795555	36.652767	33.229797	109.440781	35.573797	16.7985795	105.618168	-73.921483	16.0635725	93.309596
2.527678	41.297939	103.910461	-19.086876	16.674345	99.371811	34.588005	0.761238	101.356781	36.70187	33.470459	109.657166	35.6449375	17.1158485	105.5069735	-73.8186895	16.2328415	93.2366485
1.116021	42.964138	104.198944	-18.951281	16.958158	99.197998	34.748417	1.161984	100.94429	37.018429	33.623798	109.663498	35.883423	17.392891	105.303894	-73.785985	16.523425	93.092102
-0.291582	44.538246	104.339767	-18.73583	17.285402	99.013428	35.29776	1.390574	100.384949	36.981358	33.854378	109.669518	36.139559	17.622476	105.0272335	-73.611219	16.948328	92.9996225
-1.728261	45.97155	104.326019	-18.455198	17.605984	98.826752	35.577568	1.723611	99.997246	37.002865	34.049778	109.487106	36.2902165	17.8866945	104.742176	-73.2006125	17.3252735	92.911328
-3.15964	47.235264	104.18866	-18.126314	17.920374	98.684029	35.832329	2.031173	99.56797	37.095753	34.302216	109.2033	36.464041	18.1666945	104.385635	-72.716669	17.6740535	92.982423
-4.65449	48.287369	104.060127	-17.832087	18.252249	98.508797	36.102032	2.250066	99.098373	37.326427	34.542103	108.819305	36.7142295	18.3960845	103.958839	-72.3784035	18.1084135	93.058755
-6.917678	49.500088	103.727745	-17.348061	18.576748	98.27803	36.4118	2.458366	98.311691	37.827129	34.90984	108.242706	37.1194645	18.684103	103.2771985	-71.8155865	18.469393	93.2788615
-8.476209	50.067646	103.615021	-17.076408	18.741798	98.126259	36.232433	2.751447	97.919144	38.12484	35.046654	107.849739	37.1786365	18.8990505	102.8844415	-71.3314525	18.5845455	93.3680765
-10.099408	50.430687	103.601624	-16.859957	18.903885	98.018036	36.382259	2.882836	97.410294	38.073452	35.287697	107.604637	37.2278555	19.0852665	102.5074655	-70.9477695	18.7225035	93.5286065
-11.728081	50.609058	103.592773	-16.657009	19.053038	97.887924	36.484795	3.051531	96.915466	38.721687	35.269894	107.02832	37.603241	19.1607125	101.971893	-70.917259	18.9453635	93.803955
-13.347459	50.570297	103.56617	-16.557299	19.239246	97.799385	36.576046	3.27311	96.442146	38.895615	35.481014	106.717361	37.7358305	19.377062	101.5797535	-70.8504285	19.10143	94.0190165
-14.99434	50.40279	103.494766	-16.436829	19.43544	97.664764	36.614525	3.559672	95.982986	38.659214	35.90057	106.594063	37.6368695	19.730121	101.2885245	-70.5105275	19.140759	94.0410035
-16.649422	50.054848	103.344177	-16.414284	19.691988	97.499451	36.632626	3.900607	95.536842	39.119549	36.108322	106.056358	37.8760875	20.0044645	100.7966	-70.7046555	19.3795115	94.202302
-19.120403	49.266384	102.985489	-16.471184	20.15317	97.279091	36.548	4.492329	94.992943	39.028732	36.710609	105.646339	37.788366	20.601469	100.319641	-70.730734	19.704871	94.238541
-20.754967	48.505093	102.66806	-16.57921	20.447865	97.193108	36.467197	4.851201	94.800591	38.879951	37.051804	105.465912	37.673574	20.9515025	100.1332515	-70.831994	19.9442275	94.2529645
-22.322454	47.613567	102.319885	-16.761408	20.768665	97.161484	36.348351	5.177688	94.732269	38.663738	37.375229	105.33979	37.5060445	21.2764585	100.0360295	-71.0288605	20.2608715	94.2869385
-23.917366	46.575573	101.874336	-16.990576	21.062704	97.165024	36.178547	5.435555	94.74472	38.425507	37.676067	105.218269	37.302027	21.555811	99.9814945	-71.283179	20.569597	94.3485535
-25.412634	45.335472	101.421646	-17.21405	21.320618	97.195381	35.983391	5.588912	94.847549	38.241016	37.896946	105.015656	37.1122035	21.742929	99.9316025	-71.5403035	20.898307	94.4591595
-26.838966	43.951305	100.973579	-17.41398	21.578974	97.260536	35.795258	5.69722	95.001312	38.081688	38.045357	104.754173	36.938473	21.8712885	99.8777425	-71.766433	21.2866595	94.6433295
-28.25462	42.424606	100.455269	-17.591644	21.781071	97.348877	35.607105	5.78238	95.142159	37.896313	38.168316	104.494003	36.751709	21.975348	99.818081	-71.934997	21.586794	94.879673
-30.3137	39.902752	99.498444	-17.779423	22.186666	97.327667	35.395691	5.935451	95.313095	37.722324	38.446224	103.969231	36.5590075	22.1908375	99.641163	-72.1178535	22.1824945	95.014171
-31.592825	38.070824	98.845383	-17.831171	22.410376	97.302269	35.2939	6.040479	95.448616	37.537174	38.655289	103.444115	36.415537	22.347884	99.4463655	-72.077879	22.472868	95.1581725
-32.792587	36.13316	98.204437	-17.899456	22.721123	97.204224	35.260399	6.172709	95.591171	37.316673	38.815983	102.852425	36.288536	22.494346	99.221798	-72.087448	22.9479	95.18665
-33.941483	34.034615	97.624886	-17.900066	22.977118	97.132729	35.243561	6.30834	95.76339	36.693108	38.769161	102.414558	35.9683345	22.5387505	99.088974	-71.7684665	23.4154855	95.176484
-35.04665	31.947184	97.136597	-17.950064	23.212307	97.034882	35.22123	6.40962	95.974335	36.445366	38.901901	101.796432	35.833298	22.6557605	98.8853835	-71.733426	23.7688535	95.1843805
-36.055832	29.691389	96.746361	-17.991508	23.431437	96.939835	35.200161	6.48729	96.183846	36.274727	39.043491	101.113876	35.737444	22.7653905	98.648861	-71.72046	24.0974835	95.230809
-37.047501	27.443495	96.553474	-18.001404	23.54183	96.862503	35.14529	6.523166	96.358246	36.197678	39.089169	100.545837	35.671484	22.8061675	98.4520415	-71.674292	24.2774925	95.2729645
-38.3727	24.009516	96.492264	-18.051262	23.665087	96.782318	35.067326	6.489275	96.560493	35.920612	39.472778	99.732887	35.493969	22.9810265	98.14669	-71.596493	24.3491475	95.417946
-39.190147	21.705107	96.544876	-18.063305	23.657789	96.771202	35.024746	6.425676	96.658348	35.820217	39.439186	99.340294	35.4224815	22.932431	97.999321	-71.5490915	24.383147	95.543083
-39.932961	19.38389	96.729118	-18.083412	23.577618	96.773529	34.975483	6.383828	96.710663	35.712433	39.379929	98.994507	35.343958	22.8818785	97.852585	-71.510782	24.2733575	95.694473
-40.603119	17.092426	97.028442	-18.092033	23.499277	96.854172	34.908443	6.342788	96.725502	35.604427	39.345886	98.655434	35.256435	22.844337	97.690468	-71.440501	24.154217	96.017876
-41.205803	14.868151	97.451691	-18.11536	23.412016	96.965118	34.859787	6.317069	96.730736	35.478348	39.266785	98.338165	35.1690675	22.791927	97.5344505	-71.3997875	24.032105	96.3957855
-41.761383	12.649955	97.899391	-18.13916	23.327259	97.119972	34.794609	6.29926	96.749847	35.330288	39.195938	98.069855	35.0624485	22.747599	97.409851	-71.3407685	23.906919	96.830093
-42.232006	10.523503	98.346962	-18.186066	23.218506	97.279449	34.758572	6.309317	96.738556	35.171886	39.129101	97.811188	34.965229	22.719209	97.274872	-71.337361	23.717803	97.284026
-42.80859	7.37588	98.971481	-18.35214	23.063669	97.427444	34.627621	6.346877	96.563972	34.887566	39.12883	97.424507	34.7575935	22.7378535	96.9942395	-71.4618735	23.3894845	97.8606485
-43.093884	5.357996	99.300797	-18.489258	22.921137	97.427299	34.49255	6.3688	96.357635	34.643238	39.176479	97.170074	34.567894	22.7726395	96.7638545	-71.54641	23.0696345	98.0907435
-43.333614	3.393223	99.553719	-18.667252	22.761517	97.390343	34.333984	6.379726	96.16613	34.477131	39.223419	96.804726	34.4055575	22.8015725	96.485428	-71.7400615	22.7214615	98.295258
-43.526466	1.518917	99.785782	-18.883127	22.613983	97.294167	34.148533	6.393112	95.978867	34.307404	39.286789	96.384834	34.2279685	22.8399505	96.1818505	-71.9942225	22.3880155	98.4064835
-43.584496	-0.301844	100.064041	-19.102043	22.447416	97.138756	33.92778	6.372531	95.828781	33.920498	39.396809	96.015747	33.924139	22.88467	95.922264	-72.128225	22.010162	98.355248
-43.565002	-2.052564	100.383186	-19.323092	22.307665	96.914711	33.694767	6.35208	95.712669	33.357243	39.443321	95.65036	33.526005	22.8977005	95.6815145	-72.172189	21.7176295	98.1479075
-43.47514	-3.674437	100.749298	-19.562582	22.105812	96.649734	33.499638	6.2493	95.626648	32.858711	39.335995	95.038757	33.1791745	22.7926475	95.3327025	-72.3043385	21.4189765	97.9667655
-43.10907	-5.920913	101.348259	-19.900934	21.793509	96.253235	33.152676	6.101319	95.414925	31.933958	38.978477	93.952797	32.543317	22.539898	94.683861	-72.345185	21.04712	97.822609
-42.759521	-7.250122	101.700996	-20.097305	21.550051	95.96183	32.940136	5.966555	95.138458	31.462673	38.64127	93.070801	32.2014045	22.3039125	94.1046295	-72.3960145	20.7961895	97.8190305
-42.29723	-8.483971	102.026894	-20.254797	21.244265	95.706978	32.726624	5.808945	94.771698	31.038498	38.291809	92.240036	31.882561	22.050377	93.505867	-72.392155	20.438153	97.908089
-41.708771	-9.59282	102.27636	-20.395584	20.899136	95.556343	32.554985	5.629547	94.487915	30.632854	37.913151	91.604507	31.5939195	21.771349	93.046211	-72.3850875	20.026923	98.066475
-41.062817	-10.561237	102.419754	-20.555578	20.537664	95.499634	32.427738	5.444945	94.322624	30.236423	37.514957	91.179604	31.3320805	21.479951	92.751114	-72.4432365	19.595377	98.248154
-40.213036	-11.416163	102.496017	-20.719559	20.140896	95.478516	32.32391	5.243179	94.204086	29.920155	37.227184	90.964203	31.1220325	21.2351815	92.5841445	-72.5611505	19.0466105	98.3728875
-39.47699	-12.036746	102.442184	-20.880003	19.755417	95.472588	32.1703	4.999156	94.110497	29.712564	37.03178	90.912804	30.941432	21.015468	92.5116505	-72.701438	18.495366	98.4335255
-38.081776	-12.708073	102.218117	-21.12356	19.14999	95.467293	31.967302	4.604664	94.09063	30.070173	36.476688	90.759727	31.0187375	20.540676	92.4251785	-73.2658575	17.759304	98.5094075
-37.059555	-12.993126	101.980934	-21.310148	18.756767	95.498909	31.866875	4.299771	94.12896	29.670834	36.35384	91.140617	30.7688545	20.3268055	92.6347885	-73.3891505	17.1867285	98.3630295
-35.965519	-13.087029	101.707626	-21.464296	18.36771	95.57003	31.76181	4.012381	94.220497	29.637835	36.110653	91.456154	30.6998225	20.061517	92.8383255	-73.6284145	16.673903	98.3017345
-34.909477	-13.052434	101.354347	-21.649725	18.001141	95.681602	31.654984	3.686156	94.407288	29.649603	35.837357	91.873672	30.6522935	19.7617565	93.14048	-73.9517435	16.2405255	98.222724
-33.667934	-12.87694	100.965248	-21.823723	17.650455	95.853394	31.552368	3.3585	94.624924	29.462534	35.679596	92.550209	30.507451	19.519048	93.5875665	-74.154897	15.781862	98.1192215
-32.448555	-12.534423	100.608383	-21.992344	17.311249	96.07151	31.434355	3.045121	94.935471	29.619881	35.445499	93.131294	30.527118	19.24531	94.0333825	-74.511806	15.377188	98.1096375
-31.146627	-12.08178	100.231682	-22.166927	16.969721	96.314697	31.297668	2.700315	95.318916	29.773184	35.169174	93.850365	30.535426	18.9347445	94.5846405	-74.86928	15.0046975	98.0447535
-29.103909	-11.115065	99.700729	-22.418133	16.496027	96.728027	31.165987	2.150524	95.955444	30.002054	34.686787	95.095085	30.5840205	18.4186555	95.5252645	-75.4202865	14.5733985	97.9307895
-27.707249	-10.337754	99.341385	-22.581486	16.178068	96.971581	31.095045	1.752496	96.413849	30.085758	34.364578	95.943192	30.5904015	18.058537	96.1785205	-75.7533735	14.297599	97.7646415
-26.273228	-9.424016	99.008545	-22.717842	15.873475	97.190857	31.000832	1.326601	96.847893	30.146452	34.010567	96.782349	30.573642	17.668584	96.815121	-76.009326	14.078366	97.566593
-24.793034	-8.460319	98.632141	-22.90501	15.542163	97.389099	30.861736	0.901562	97.288063	30.220184	33.543644	97.60408	30.54096	17.222603	97.4460715	-76.35098	13.861723	97.3321265
-23.299759	-7.413603	98.184326	-23.123343	15.229964	97.548203	30.694714	0.481755	97.809509	30.251911	33.015289	98.477928	30.4733125	16.748522	98.1437185	-76.7199985	13.711406	96.9526875
-21.804136	-6.293053	97.792564	-23.358995	14.898984	97.693703	30.584372	0.11161	98.352295	30.083265	32.464016	99.665527	30.3338185	16.287813	99.008911	-77.0518085	13.510155	96.378495
-20.309757	-5.12195	97.401062	-23.618374	14.615293	97.786835	30.456129	-0.226541	99.026276	29.965963	32.018181	100.939369	30.211046	15.89582	99.9828225	-77.447794	13.334766	95.5908475
-18.029108	-3.305178	97.079781	-24.01819	14.177831	97.907417	30.377913	-0.690329	100.290932	29.798359	31.699955	103.318237	30.088136	15.504813	101.8045845	-78.124516	12.850849	94.0102495
-16.605595	-2.033902	97.062248	-24.310566	13.917451	97.884567	30.380821	-0.94931	101.045654	29.934942	31.680113	104.840446	30.1578815	15.3654015	102.94305	-78.7790135	12.4695005	92.826084
-15.198091	-0.766141	97.060104	-24.500904	13.704719	97.784149	30.361799	-1.152017	101.617065	30.138891	31.692011	105.911613	30.250345	15.269997	103.764339	-79.252153	12.139441	91.803959
-13.72389	0.476875	96.943321	-24.536238	13.562544	97.48539	30.386984	-1.260958	101.881279	30.159611	31.609837	106.47731	30.2732975	15.1744395	104.1792945	-79.3457735	11.9506485	90.7914855
-12.312915	1.764463	96.721321	-24.464241	13.523354	97.006447	30.520227	-1.22841	101.892342	30.104891	31.445026	106.409073	30.312559	15.108308	104.1507075	-79.241041	11.9384	89.8621865
-10.950711	3.082554	96.393921	-24.286718	13.582704	96.316658	30.684963	-1.152964	101.679214	30.064859	31.379166	105.900612	30.374911	15.113101	103.789913	-78.948347	12.052307	88.843403
-9.645222	4.370609	95.900597	-24.085087	13.641323	95.503448	30.844372	-1.093987	101.326225	30.008307	31.277033	105.306396	30.4263395	15.091523	103.3163105	-78.5965135	12.191123	87.6905855
-7.867041	6.314984	95.048698	-23.70133	13.699226	94.166008	31.131939	-1.17637	100.864426	30.149115	31.036728	104.130318	30.640527	14.930179	102.497372	-78.043187	12.468273	85.834644
-6.769385	7.582131	94.406036	-23.406124	13.721684	93.208549	31.33077	-1.23786	100.472214	30.212957	30.862528	103.411194	30.7718635	14.812334	101.941704	-77.5841115	12.631034	84.475394
-5.764981	8.878499	93.855736	-23.053833	13.71188	92.403641	31.585974	-1.363634	100.232674	30.300505	30.714897	102.876411	30.9432395	14.6756315	101.5545425	-77.0509055	12.7481285	83.2527395
-4.875443	10.162442	93.46183	-22.746975	13.689497	91.772995	31.888706	-1.495879	100.0541	30.610699	30.521711	102.371147	31.2497025	14.512916	101.2126235	-76.7436525	12.866078	82.3333665
-4.116796	11.454305	93.046829	-22.398129	13.639815	91.205902	32.169945	-1.604802	99.790421	30.89039	30.406862	101.91671	31.5301675	14.40103	100.8535655	-76.3264255	12.8786	81.5582385
-3.468501	12.778303	92.513588	-22.061617	13.59227	90.633873	32.458687	-1.626742	99.328651	31.09026	30.367559	101.441422	31.7744735	14.3704085	100.3850365	-75.8977075	12.8141315	80.8827095
-2.928629	14.136211	91.97551	-21.736534	13.532265	90.107025	32.717804	-1.610815	98.813164	31.280794	30.36936	100.815773	31.999299	14.3792725	99.8144685	-75.472367	12.6852575	80.3995815
-2.368195	16.246246	91.119896	-21.295509	13.508452	89.437958	33.110584	-1.426535	97.782959	31.549593	30.384632	99.582939	32.3300885	14.4790485	98.682949	-74.9211065	12.5378555	80.192967
-2.152678	17.638525	90.577682	-21.039694	13.512847	89.134026	33.330597	-1.250824	97.023216	31.654081	30.429279	98.646927	32.492339	14.5892275	97.8350715	-74.571727	12.4364665	80.4329805
-2.062224	19.111618	90.184189	-20.834675	13.544806	89.034317	33.555752	-1.062366	96.27916	31.702614	30.476606	97.734726	32.629183	14.70712	97.006943	-74.298533	12.382492	81.061691
-2.115759	20.548265	89.942612	-20.681469	13.542609	89.119019	33.688065	-0.866581	95.580429	31.714439	30.520306	96.90242	32.701252	14.8268625	96.2414245	-74.06419	12.2583555	81.9966135
-2.312321	22.092663	89.844879	-20.611494	13.603454	89.357903	33.759083	-0.674606	94.994484	31.668695	30.618641	96.278206	32.713889	14.9720175	95.636345	-73.936877	12.2348905	83.079461
-2.577444	23.579416	89.917084	-20.617102	13.658023	89.68792	33.766697	-0.498846	94.463882	31.630846	30.69651	95.803558	32.6987715	15.098832	95.13372	-73.9329755	12.217214	84.24212
-2.975754	25.077072	90.070587	-20.636141	13.70484	90.058289	33.746635	-0.337525	94.0438	31.568062	30.795128	95.487793	32.6573485	15.2288015	94.7657965	-73.9296305	12.1808785	85.3507815
-3.647468	27.345129	90.354492	-20.703447	13.783834	90.586739	33.677097	-0.03523	93.5056	31.418791	31.023354	95.268631	32.547944	15.494062	94.3871155	-73.954838	12.073606	86.7863625
-4.169232	28.847948	90.585129	-20.714539	13.84636	90.911629	33.640305	0.13431	93.291702	31.310797	31.16918	95.245979	32.475551	15.651745	94.2688405	-73.904629	12.040975	87.5544175
-4.732812	30.341335	90.896103	-20.74988	13.935391	91.211327	33.598522	0.326702	93.217262	31.297012	31.306669	95.41935	32.447767	15.8166855	94.318306	-73.947527	12.0540965	88.104348
-5.321589	31.794706	91.294136	-20.762232	14.006569	91.544518	33.593292	0.41179	93.32917	31.356457	31.439606	95.862877	32.4748745	15.925698	94.5960235	-73.9993385	12.08744	88.4930125
-5.906388	33.257847	91.770889	-20.720758	14.108853	91.888672	33.623383	0.456396	93.605293	31.482121	31.60339	96.520187	32.552752	16.029893	95.06274	-73.994268	12.187813	88.714604
-6.548765	34.658287	92.353065	-20.714148	14.187747	92.275887	33.688694	0.422518	94.024467	31.696192	31.741249	97.340691	32.692443	16.0818835	95.682579	-74.120739	12.2936105	88.869195
-7.189876	35.998718	93.036987	-20.66099	14.251184	92.649307	33.760849	0.303392	94.558212	31.936213	31.846029	98.416206	32.848531	16.0747105	96.487209	-74.170511	12.4276575	88.811405
-8.184789	37.885353	94.3022	-20.560461	14.324781	93.366493	33.866642	0.036083	95.650932	32.530327	32.003242	100.367752	33.1984845	16.0196625	98.009342	-74.3194065	12.6298995	88.723644
-8.895502	39.101398	95.31131	-20.469732	14.392251	93.883026	34.003082	-0.127092	96.43766	33.046776	32.048897	101.717209	33.524929	15.9609025	99.0774345	-74.464393	12.8235995	88.6886175
-9.65027	40.279587	96.310112	-20.392414	14.526007	94.331223	34.15707	-0.214946	97.182892	33.455704	32.170841	103.063393	33.806387	15.9779475	100.1231425	-74.591215	13.0740665	88.5393035
-10.494615	41.35783	97.286636	-20.307709	14.72778	94.678223	34.273018	-0.163098	97.774605	33.762768	32.286148	104.345413	34.017893	16.061525	101.060009	-74.633311	13.394035	88.296437
-11.35619	42.394085	98.201332	-20.22496	14.970711	94.991974	34.409187	-0.050987	98.137459	34.043026	32.38723	105.386017	34.2261065	16.1681215	101.761738	-74.6760265	13.7733005	88.22221
-12.286078	43.326656	99.053116	-20.105766	15.29243	95.242699	34.543327	0.195019	98.335304	34.251232	32.547688	106.230423	34.3972795	16.3713535	102.2828635	-74.6088115	14.2135065	88.2025345
-13.247454	44.175823	99.741272	-19.964859	15.66346	95.413147	34.980915	0.388375	98.230431	34.392975	32.80117	106.908928	34.686945	16.5947725	102.5696795	-74.616663	14.7321475	88.2566145
-14.832006	45.222603	100.557564	-19.779652	16.34528	95.657349	35.270233	1.053647	98.19828	34.946308	33.213627	107.479332	35.1082705	17.133637	102.838806	-74.6675745	15.556923	88.475892
-15.894622	45.771629	100.909546	-19.576723	16.827612	95.774254	35.056664	1.738938	98.155609	34.779167	33.742092	107.914177	34.9179155	17.740515	103.034893	-74.0713615	15.914709	88.513615
-16.983459	46.152035	101.115654	-19.388268	17.327677	95.828209	35.197906	2.211847	97.854164	34.939163	34.143875	107.915688	35.0685345	18.177861	102.884926	-73.8450705	16.477493	88.771492
-18.112049	46.357632	101.25972	-19.175247	17.846199	95.878738	35.671894	2.47316	97.322372	35.154186	34.525387	107.796272	35.41304	18.4992735	102.559322	-73.763534	17.1931245	89.198154
-19.221241	46.408741	101.2836	-18.979996	18.34057	95.940376	35.817516	2.900213	96.952324	35.332375	34.858784	107.662285	35.5749455	18.8794985	102.3073045	-73.5349375	17.8016415	89.5734475
-20.353722	46.265774	101.329567	-18.768402	18.804464	96.055252	35.914257	3.284598	96.649048	35.556877	35.127182	107.427155	35.735567	19.20589	102.0381015	-73.272371	18.403038	90.0724025
-21.487852	45.899666	101.278564	-18.617748	19.269262	96.156219	36.005669	3.637791	96.384827	35.707993	35.361897	107.189026	35.856831	19.499844	101.7869265	-73.092327	19.03868	90.5255115
-23.245895	45.083939	100.99398	-18.515202	19.90637	96.239532	36.072067	4.089614	96.105408	36.182301	35.57933	106.693016	36.127184	19.834472	101.399212	-73.157588	19.978268	91.079852
-24.397223	44.27322	100.756683	-18.498854	20.240282	96.35218	36.057537	4.333387	96.07766	36.236954	35.786255	106.531349	36.1472455	20.059821	101.3045045	-73.1449535	20.420743	91.3998555
-25.59071	43.310055	100.446571	-18.546299	20.574776	96.475899	36.024067	4.542575	96.130424	35.777138	36.153133	106.650635	35.9006025	20.347854	101.3905295	-72.9932005	20.801698	91.5612685
-26.770147	42.155369	100.086678	-18.59127	20.820744	96.617439	35.988777	4.712186	96.26149	35.732727	36.351936	106.51181	35.860752	20.532061	101.38665	-73.043292	21.109427	91.848228
-27.882519	40.835728	99.661369	-18.66498	21.071218	96.7509	35.944214	4.845492	96.458282	35.749504	36.501301	106.273376	35.846859	20.6733965	101.365829	-73.176819	21.4690395	92.135971
-29.122723	39.338341	99.256279	-18.725122	21.269445	96.880951	35.912075	4.957292	96.628311	35.989822	36.580952	106.009209	35.9509485	20.769122	101.31876	-73.4011925	21.769768	92.443142
-30.166916	37.669441	98.754898	-18.80345	21.402794	97.00631	35.828705	5.03341	96.84037	35.936607	36.733135	105.807938	35.882656	20.8832725	101.324154	-73.489556	21.9223155	92.688466
-31.790321	34.84993	98.058182	-18.879555	21.582191	97.153717	35.416218	5.25406	97.329803	35.470699	37.039223	105.761353	35.4434585	21.1466415	101.545578	-73.2025685	22.0177405	92.761856
-32.975838	32.96265	97.63208	-18.898252	21.652382	97.239838	35.376862	5.259666	97.547874	35.424828	37.136978	105.566933	35.400845	21.198322	101.5574035	-73.197349	22.106442	92.9222725
-34.046185	30.803499	97.241066	-18.910351	21.722961	97.289604	35.370289	5.265663	97.691887	35.394909	37.208408	105.361923	35.382599	21.2370355	101.526905	-73.203301	22.2088865	93.052303
-35.053082	28.570709	96.865257	-18.880489	21.742603	97.322296	35.393909	5.275006	97.817024	35.365971	37.281563	105.180382	35.37994	21.2782845	101.498703	-73.140918	22.2069215	93.145889
-36.047638	26.194996	96.517799	-18.808451	21.754364	97.34108	35.441559	5.285332	97.931465	35.387554	37.360535	104.951157	35.4145565	21.3229335	101.441311	-73.0314585	22.1857945	93.240849
-36.949696	23.769674	96.307877	-18.710217	21.767553	97.386009	35.523258	5.322257	98.034752	35.416557	37.444191	104.731491	35.4699075	21.383224	101.3831215	-72.8903415	22.151882	93.3888965
-37.814571	21.223419	96.096298	-18.641113	21.785917	97.462044	35.625	5.374845	98.202599	35.437668	37.538521	104.584717	35.531334	21.456683	101.393658	-72.81356	22.115151	93.53043
-39.163227	17.36013	95.866051	-18.508396	21.845947	97.569481	35.810726	5.492843	98.529739	35.521278	37.735088	104.394234	35.666002	21.6139655	101.4619865	-72.682794	22.0779285	93.6769755
-40.036812	14.66607	95.778893	-18.428505	21.865101	97.646294	35.939846	5.589718	98.744492	35.569984	37.881096	104.253296	35.754915	21.735407	101.498894	-72.611925	21.994795	93.793694
-40.845402	11.960879	95.783783	-18.297386	21.881237	97.689293	36.069069	5.69533	98.969032	35.621853	38.031925	104.087051	35.845461	21.8636275	101.5280415	-72.440233	21.8988465	93.8505445
-41.572918	9.17705	95.771004	-18.216322	21.893471	97.71373	36.199265	5.786464	99.166718	35.661797	38.144672	103.88652	35.930531	21.965568	101.526619	-72.363175	21.821374	93.900841
-42.30397	6.39487	95.824959	-18.142223	21.87159	97.722267	36.322083	5.854495	99.346184	35.691982	38.252666	103.697754	36.0070325	22.0535805	101.521969	-72.2914785	21.6895995	93.922565
-42.969761	3.593743	95.967392	-18.065042	21.810925	97.7062	36.455379	5.895213	99.494347	35.721909	38.33625	103.454887	36.088644	22.1157315	101.474617	-72.218728	21.5061185	93.937783
-43.617352	0.744739	96.192535	-17.992361	21.73115	97.679024	36.57589	5.890234	99.600525	35.758121	38.354233	103.138077	36.1670055	22.1222335	101.369301	-72.1517275	21.3400665	93.988747
-44.520798	-3.509662	96.790428	-17.85088	21.527838	97.626564	36.764477	5.841253	99.632523	35.788628	38.134594	102.416901	36.2765525	21.9879235	101.024712	-71.9783125	21.0677525	94.228416
-45.010757	-6.302402	97.439095	-17.711807	21.407274	97.547768	36.879314	5.796433	99.506294	35.824753	37.850864	101.723305	36.3520335	21.8236485	100.6147995	-71.7756475	20.9908995	94.4807365
-45.252888	-8.912699	98.316948	-17.539717	21.277018	97.478767	36.99128	5.776363	99.202637	35.80748	37.69418	100.845886	36.39938	21.7352715	100.0242615	-71.478814	20.8187645	94.9332725
-43.675686	-9.862796	99.102623	-17.323387	21.147575	97.335663	37.100624	5.735305	98.642563	35.720142	37.937962	99.510269	36.410383	21.8366335	99.076416	-71.057157	20.4585165	95.59491
-42.21843	-10.966644	100.083939	-17.072962	21.042896	97.094872	37.09343	5.700381	97.753387	35.546814	37.702335	97.955429	36.320122	21.701358	97.854408	-70.466046	20.384434	96.335336
-40.74522	-12.042929	100.858162	-16.812027	20.899443	96.778175	37.137596	5.700899	96.776222	35.312958	37.376328	96.293922	36.225277	21.5386135	96.535072	-69.849331	20.2602725	97.021278
-39.183941	-12.981883	101.430367	-16.608345	20.782635	96.453026	37.131817	5.695419	95.90834	35.070911	37.021301	94.655327	36.101364	21.35836	95.2818335	-69.318054	20.20691	97.6242185
-36.715122	-14.292576	101.920746	-16.409472	20.550837	96.097359	37.166519	5.645436	94.936867	34.716702	36.537258	92.818016	35.9416105	21.091347	93.8774415	-68.7605545	20.010327	98.3172765
-35.033859	-15.048465	101.98735	-16.345129	20.31497	95.988892	37.151108	5.542018	94.599289	34.476315	36.263283	92.21051	35.8137115	20.9026505	93.4048995	-68.5039695	19.7272895	98.5728845
-33.27346	-15.696126	102.066269	-16.349184	19.998287	95.92897	37.107162	5.36883	94.42881	34.358501	35.990028	91.864517	35.7328315	20.679429	93.1466635	-68.4311995	19.317145	98.7112765
-31.542784	-16.247259	101.890587	-16.395388	19.681255	95.837624	37.063679	5.154527	94.305367	34.336601	35.800251	91.67469	35.70014	20.477389	92.9900285	-68.490916	18.885121	98.6852195
-29.668591	-16.649185	101.687241	-16.466923	19.331982	95.743546	37.000771	4.964885	94.213905	34.34692	35.630295	91.580933	35.6738455	20.29759	92.897419	-68.6076915	18.366374	98.589673
-27.780003	-16.915401	101.365349	-16.534117	19.006458	95.661316	36.970951	4.752296	94.20166	34.323624	35.450344	91.605446	35.6472875	20.10132	92.903553	-68.7155215	17.911596	98.419079
-25.775381	-17.023472	101.068115	-16.619513	18.670542	95.604454	36.931332	4.517629	94.295616	34.330109	35.25906	91.7379	35.6307205	19.8883445	93.016758	-68.8697465	17.4527395	98.19215
-22.715525	-16.886095	100.489914	-16.726999	18.190529	95.548691	36.996162	4.161659	94.548187	34.402336	35.006172	92.09037	35.699249	19.5839155	93.3192785	-69.153247	16.7971425	97.7781035
-20.610418	-16.641209	100.064209	-16.758833	17.870054	95.48185	37.042759	3.916185	94.788269	34.410168	34.84848	92.518578	35.7264635	19.3823325	93.6534235	-69.2441295	16.3577755	97.3102765
-18.573383	-16.108854	99.609505	-16.795366	17.54253	95.468697	37.105404	3.622371	95.127884	34.488903	34.705063	93.184433	35.7971535	19.163717	94.1561585	-69.3878855	15.921343	96.7812355
-16.171497	-15.766445	99.080399	-16.863068	17.175903	95.566284	37.16573	3.258663	95.828613	34.613842	34.542358	94.289467	35.889786	18.9005105	95.05904	-69.615922	15.4512955	96.073528
-14.213861	-14.960159	98.923172	-16.959106	16.789106	95.86235	37.251541	2.850572	97.057953	34.833057	34.381237	96.010971	36.042299	18.6159045	96.534462	-69.960511	14.9623075	95.190238
-12.031837	-14.097524	99.111404	-17.144003	16.371016	96.504112	37.327187	2.320889	99.065407	35.082428	34.031494	98.522011	36.2048075	18.1761915	98.793709	-70.4928135	14.5658405	94.214515
-9.947608	-13.07005	99.813271	-17.449791	15.864865	97.643539	37.463028	1.698814	101.876961	35.364586	33.756908	101.927094	36.413807	17.727861	101.9020275	-71.313389	14.001869	93.3850505
-7.020977	-11.267285	101.705917	-17.924196	15.177274	99.725609	37.349411	0.874742	106.522141	36.367577	33.819847	107.163963	36.858494	17.3472945	106.843052	-72.706886	13.0072535	92.608166
-5.162256	-9.854	103.22831	-18.121201	14.782262	101.077499	37.205158	0.4362	109.587952	36.922482	33.908638	110.610626	37.06382	17.172419	110.099289	-73.306222	12.392105	92.055709
-3.451027	-8.415948	104.983345	-18.258341	14.498401	102.417168	37.236656	0.024512	112.168289	37.36499	33.699421	113.347992	37.300823	16.8619665	112.7581405	-73.817505	12.1348355	92.0761955
-1.777331	-6.918699	106.136765	-18.259815	14.320397	103.191887	37.13567	-0.312212	113.686844	37.511772	33.339123	114.91468	37.323721	16.5134555	114.300762	-73.843351	12.1273385	92.083012
-0.155907	-5.411375	106.57785	-18.169874	14.261005	103.284599	37.18293	-0.562549	114.270973	37.372032	32.965103	115.659355	37.277481	16.201277	114.965164	-73.617229	12.320733	91.604034
1.412511	-3.757164	106.778107	-17.913704	14.307515	103.098465	37.342739	-0.560248	114.404419	37.593822	32.840992	115.616646	37.4682805	16.140372	115.0105325	-73.2956885	12.474658	91.1863975
2.920789	-2.103269	106.653595	-17.548349	14.454598	102.794708	37.69442	-0.520409	114.195587	37.866993	32.857506	115.385284	37.7807065	16.1685485	114.7904355	-72.8774045	12.7406475	90.7989805
4.867885	0.491963	106.554367	-16.97187	14.453909	102.383301	38.157104	-0.728489	113.766922	38.387383	32.532845	114.846565	38.2722435	15.902178	114.3067435	-72.2159835	13.00564	90.4598585
5.973623	2.245949	106.360161	-16.631262	14.311036	102.187157	38.410404	-0.998802	113.488686	38.745449	32.264771	114.663002	38.5779265	15.6329845	114.075844	-71.8404505	12.9890875	90.29847
6.879605	3.897067	106.278908	-16.340553	14.152175	102.092812	38.628471	-1.213443	113.451553	39.084106	32.066624	114.578178	38.8562885	15.4265905	114.0148655	-71.5373945	12.8777595	90.1707585
7.60263	5.702314	106.358459	-16.086533	13.98769	102.205894	38.957378	-1.395074	113.438759	39.393867	31.957087	114.688194	39.1756225	15.2810065	114.0634765	-71.3486885	12.6943735	90.3483115
8.139094	7.452753	106.389473	-15.871254	13.809124	102.347351	39.210583	-1.566551	113.350952	39.654648	31.813789	114.731255	39.4326155	15.123619	114.0411035	-71.1751235	12.494629	90.6535985
8.526827	9.319462	106.290833	-15.68105	13.643129	102.417114	39.442886	-1.763094	113.085793	39.898125	31.653112	114.700058	39.6705055	14.945009	113.8929255	-71.0326055	12.341249	90.9413025
8.789958	11.138364	106.137833	-15.437454	13.507827	102.408913	39.705276	-1.882779	112.873062	40.103962	31.521347	114.607178	39.904619	14.819284	113.74012	-70.779527	12.19637	91.077706
8.899232	13.977093	105.772675	-15.114267	13.435676	102.233337	40.174999	-1.878939	112.287125	40.423367	31.491077	114.317276	40.299183	14.806069	113.3022005	-70.527717	12.065283	91.1644735
8.824833	15.839603	105.345627	-14.872029	13.447651	101.908638	40.436947	-1.781951	111.787796	40.625389	31.580442	113.930557	40.531168	14.8992455	112.8591765	-70.275226	11.9960565	90.9580995
8.588888	17.799831	104.838348	-14.638382	13.517937	101.426437	40.725414	-1.644417	111.153648	40.698925	31.709913	113.501465	40.7121695	15.032748	112.3275565	-69.9889335	12.003126	90.5253175
8.264718	19.661131	104.069817	-14.440259	13.638616	100.745789	40.979656	-1.464502	110.329483	40.735207	31.84416	112.831726	40.8574315	15.189829	111.5806045	-69.7379495	12.087403	89.9109735
7.817085	21.584993	103.090073	-14.20103	13.784954	99.856934	41.191868	-1.272067	109.270027	40.769691	31.887186	111.794662	40.9807795	15.3075595	110.5323445	-69.3828395	12.2623485	89.1815235
7.314685	23.458229	101.804497	-13.92006	13.954267	98.769463	41.44017	-1.027162	107.836998	40.708164	31.946272	110.409943	41.074167	15.459555	109.1234705	-68.914287	12.448979	88.4154555
6.732995	25.355556	100.342239	-13.571243	14.185318	97.554321	41.678242	-0.730252	106.233505	40.597439	32.051727	108.703041	41.1378405	15.6607375	107.468273	-68.2803265	12.7098985	87.640369
5.683842	28.154331	98.087418	-12.94238	14.620487	95.838142	42.190086	-0.150394	103.507385	40.406227	32.147835	105.835892	41.2981565	15.9987205	104.6716385	-67.1829165	13.2422535	87.0046455
4.856284	29.972443	96.791931	-12.490475	14.895463	94.890144	42.468048	0.226645	101.994621	40.451553	32.261612	103.910385	41.4598005	16.2441285	102.952503	-66.4407505	13.5467975	86.827785
3.888688	31.697184	95.738647	-12.092255	15.195896	94.249969	42.839611	0.614948	100.671745	40.532543	32.437073	102.315125	41.686077	16.5260105	101.493435	-65.870587	13.8657815	87.006503
2.787326	33.395313	95.008865	-11.746419	15.45181	93.820831	43.133358	1.00337	99.509186	40.605431	32.578381	101.071083	41.8693945	16.7908755	100.2901345	-65.3622325	14.1127445	87.3515275
1.576366	35.009239	94.537094	-11.428385	15.652239	93.552246	43.382927	1.190606	98.515091	40.647831	32.610767	100.119232	42.015379	16.9006865	99.3171615	-64.872149	14.4037915	87.7873305
0.299529	36.521576	94.364807	-11.140911	15.767963	93.390968	43.505634	1.279044	97.628822	40.810207	32.546001	99.639877	42.1579205	16.9125225	98.6343495	-64.4397425	14.6234035	88.1475865
-1.074771	37.93856	94.533974	-10.988194	15.846719	93.393669	43.556808	1.266636	97.304779	41.085793	32.533161	99.560677	42.3213005	16.8998985	98.432728	-64.2976885	14.7935395	88.35461
-3.340999	39.970642	95.012947	-10.888206	16.011082	93.623871	43.701809	1.288443	97.276398	41.399231	32.619236	100.08242	42.55052	16.9538395	98.679409	-64.326932	15.0683245	88.568333
-4.903914	41.256161	95.268837	-10.868088	16.185205	93.774361	43.725128	1.409825	97.382233	41.566463	32.787735	100.413666	42.6457955	17.09878	98.8979495	-64.3819715	15.27163	88.6507725
-6.498104	42.477295	95.406487	-10.858056	16.396347	93.862862	43.760864	1.542246	97.480217	41.650459	32.942436	100.671814	42.7056615	17.242341	99.0760155	-64.4217735	15.550353	88.6497085
-8.152232	43.60487	95.507568	-10.847828	16.620295	93.938911	43.785019	1.712641	97.621841	41.693451	33.105377	100.894737	42.739235	17.409009	99.258289	-64.434891	15.831581	88.619533
-9.884847	44.705643	95.673813	-10.837002	16.841816	94.072136	43.809879	1.841764	97.64624	41.768059	33.219574	101.155296	42.788969	17.530669	99.400768	-64.462973	16.152963	88.743504
-11.664223	45.672157	96.047813	-10.796	17.027006	94.263283	43.828911	1.94195	97.599564	41.939999	33.308685	101.4506	42.884455	17.6253175	99.525082	-64.476455	16.4286945	89.001484
-13.470213	46.493809	96.502975	-10.741024	17.171883	94.486984	43.853733	2.001904	97.528496	42.143867	33.354473	101.681313	42.9988	17.6781885	99.6049045	-64.480848	16.6655775	89.3690635
-16.284838	47.549934	97.273705	-10.622817	17.48558	94.939735	43.880867	2.235915	97.2407	42.323509	33.520161	101.882759	43.102188	17.878038	99.5617295	-64.347822	17.093122	90.3177405
-18.25598	48.12466	97.694725	-10.559258	17.738375	95.230072	43.877319	2.474813	97.065422	42.408463	33.697491	101.876358	43.142891	18.086152	99.47089	-64.261407	17.390598	90.989254
-20.149405	48.552509	98.175751	-10.53618	18.049578	95.585983	43.84	2.711671	96.9039	42.442581	33.89843	101.870644	43.1412905	18.3050505	99.387272	-64.2136505	17.7941055	91.784694
-22.190283	48.872215	98.755463	-10.554786	18.31917	96.062836	43.730419	2.941254	96.821609	42.448982	34.117477	101.82972	43.0897005	18.5293655	99.3256645	-64.1992725	18.1089745	92.8000075
-24.158596	49.064301	99.390259	-10.616221	18.531647	96.621933	43.61702	3.163901	96.839203	42.409374	34.300652	101.843277	43.013197	18.7322765	99.34124	-64.245639	18.3310175	93.902626
-26.205301	49.078449	99.978371	-10.692156	18.775663	97.201614	43.510479	3.336309	96.91436	42.326523	34.513393	101.903427	42.918501	18.924851	99.4088935	-64.302813	18.626475	94.9943345
-28.142702	49.013226	100.600243	-10.812745	18.96899	97.771019	43.364098	3.533159	97.028091	42.241589	34.723808	101.958038	42.8028435	19.1284835	99.4930645	-64.4283335	18.8094965	96.0489735
-31.060347	48.571178	101.608215	-11.04107	19.214563	98.680443	43.123238	3.756771	97.201416	42.030098	34.987469	102.111282	42.576668	19.37212	99.656349	-64.658808	19.057006	97.704537
-33.154457	48.216476	102.46022	-11.209825	19.350346	99.337029	42.918266	3.8801	97.396507	41.933224	35.142551	102.243736	42.425745	19.5113255	99.8201215	-64.845395	19.1893665	98.8539365
-34.873573	47.577026	103.161263	-11.369356	19.481676	100.033638	42.742287	3.991069	97.642975	41.789989	35.245724	102.548622	42.266138	19.6183965	100.0957985	-65.00485	19.3449555	99.9714775
-36.69701	46.931576	103.950035	-11.524282	19.600477	100.690231	42.589256	4.121999	97.90274	41.705624	35.067562	102.832878	42.14744	19.5947805	100.367809	-65.196004	19.6061735	101.012653
-38.441864	46.055031	104.741684	-11.669491	19.711201	101.341232	42.429958	4.279276	98.122238	41.574085	35.276493	103.049728	42.0020215	19.7778845	100.585983	-65.3410035	19.6445175	102.096481
-40.151817	45.163601	105.507637	-11.783925	19.832228	101.951706	42.284958	4.467587	98.312981	41.387672	35.841286	103.208336	41.836315	20.1544365	100.7606585	-65.404165	19.5100195	103.1427535
-41.537132	43.928005	106.334625	-11.903057	19.921301	102.533684	42.137779	4.654756	98.476234	41.279823	35.701756	103.335335	41.708801	20.178256	100.9057845	-65.514915	19.664346	104.1615835
-43.883999	42.375534	107.506523	-12.047725	20.131708	103.476509	41.945957	4.953716	98.729393	41.06488	36.041279	103.500198	41.5054185	20.4974975	101.1147955	-65.6008685	19.7659185	105.8382225
-45.201691	40.996056	108.476616	-12.112308	20.240099	104.204575	41.82029	5.159924	98.898964	40.920372	36.269806	103.61631	41.370331	20.714865	101.257637	-65.594947	19.765333	107.151513
-46.196236	39.570557	109.532639	-12.142541	20.285265	104.974533	41.689514	5.298324	99.074554	40.79034	36.442028	103.705124	41.239927	20.870176	101.389839	-65.525009	19.700354	108.559227
-46.530464	37.963329	110.440323	-12.185583	20.369339	105.697205	41.5774	5.37494	99.271057	40.652676	36.955662	103.835617	41.115038	21.165301	101.553337	-65.486204	19.573377	109.841073
-46.788773	36.371918	111.184082	-12.200078	20.402531	106.332062	41.467129	5.405662	99.481537	40.629623	37.008698	104.012833	41.048376	21.20718	101.747185	-65.448532	19.597882	110.916939
-46.815414	34.732296	111.787521	-12.254734	20.468754	106.868454	41.350739	5.390605	99.74073	40.61689	37.030766	104.181381	40.9838145	21.2106855	101.9610555	-65.4932825	19.7268225	111.7758525
-46.967972	33.005051	112.125755	-12.321236	20.536596	107.341324	41.245773	5.367591	100.016228	40.602959	36.686298	104.372154	40.924366	21.0269445	102.194191	-65.566838	20.0462475	112.488457
-46.840511	30.383677	112.319839	-12.534899	20.595623	107.814171	41.059555	5.332617	100.37117	40.476303	36.72229	104.632721	40.767929	21.0274535	102.5019455	-65.837727	20.1637925	113.1263965
-46.601372	28.599802	112.178925	-12.711534	20.600937	107.914909	40.931526	5.303047	100.548698	40.37442	36.734978	104.700912	40.652973	21.0190125	102.624805	-66.076041	20.1828615	113.205013
-46.268372	26.762182	111.813499	-12.922953	20.639259	107.867279	40.814037	5.285025	100.707497	40.20293	37.113552	104.655136	40.5084835	21.1992885	102.6813165	-66.3543895	20.0792295	113.0532415
-45.857769	24.885496	111.296394	-13.135817	20.650267	107.729652	40.735065	5.280046	100.853012	40.029968	37.117374	104.605461	40.3825165	21.19871	102.7292365	-66.6541505	20.101824	112.7300675
-45.299789	22.973047	110.749138	-13.327691	20.641247	107.578156	40.653099	5.26996	100.978279	39.840511	37.120201	104.517021	40.246805	21.1950805	102.74765	-66.902187	20.0874135	112.408662
-44.572803	21.056683	110.219559	-13.530159	20.661283	107.390388	40.589668	5.24154	101.104698	39.650318	37.090393	104.427078	40.119993	21.1659665	102.765888	-67.180311	20.1565995	112.014888
-43.764774	19.155882	109.639587	-13.704128	20.650139	107.190834	40.602531	5.160162	101.24987	39.474327	37.030056	104.295502	40.038429	21.095109	102.772686	-67.446685	20.205169	111.608982
-42.335308	16.245272	108.725822	-13.974264	20.643902	106.777618	40.725368	4.813391	101.510681	39.131424	36.835747	103.928482	39.928396	20.824569	102.7195815	-67.876924	20.463235	110.8356545
-41.269638	14.302844	108.089081	-14.099358	20.66605	106.404816	40.780277	4.504302	101.667999	38.875084	36.669395	103.577171	39.8276805	20.5868485	102.622585	-68.0263965	20.7452515	110.187047
-40.057297	12.378409	107.363823	-14.230371	20.659119	105.963791	40.837074	4.143392	101.787971	38.680477	36.577015	103.289673	39.7587755	20.3602035	102.538822	-68.2195175	20.9580345	109.38876
-38.763039	10.486648	106.681633	-14.413251	20.657551	105.497208	40.875721	3.761582	101.947296	38.556282	36.539139	103.080109	39.7160015	20.1503605	102.5137025	-68.5425035	21.1647415	108.4807135
-37.410995	8.577665	106.003334	-14.591312	20.630051	105.064857	40.909916	3.455747	101.996994	38.455643	36.10228	102.957642	39.6827795	19.7790135	102.477318	-68.8654035	21.4810885	107.652396
-35.962765	6.722204	105.311249	-14.819603	20.673456	104.654602	40.842487	3.277179	102.187958	38.345238	36.075798	102.924988	39.5938625	19.6764885	102.556473	-69.2330685	21.6704235	106.752731
-34.448944	4.863095	104.883316	-15.025565	20.647011	104.306328	40.560158	3.291432	102.507866	38.208202	36.028687	102.872528	39.38418	19.6600595	102.690197	-69.43531	21.6339625	105.922459
-31.930313	2.194633	104.399147	-15.300533	20.573013	103.890762	39.953156	3.454056	103.070984	38.051903	35.94413	102.837517	39.0025295	19.699093	102.9542505	-69.6035955	21.446933	104.8272735
-30.217731	0.450901	104.334961	-15.450786	20.51293	103.666389	39.471699	3.606589	103.607391	37.972458	35.862442	102.738297	38.7220785	19.7345155	103.172844	-69.6236505	21.2913445	104.159934
-28.452072	-1.215116	104.463509	-15.635702	20.459736	103.508392	39.17049	3.679793	104.283508	37.795464	35.714611	102.435623	38.482977	19.697202	103.3595655	-69.754381	21.22227	103.6572185
-26.575657	-2.757396	104.942177	-15.757598	20.457012	103.320084	39.177177	3.804453	105.084297	37.460548	35.420082	101.929596	38.3188625	19.6122675	103.5069465	-69.8340585	21.3017565	103.1332215
-24.634012	-4.14959	105.743393	-15.860537	20.450895	103.062943	39.221485	3.839538	105.67701	36.959068	35.510338	101.290176	38.0902765	19.674938	103.483593	-69.8113505	21.226852	102.642293
-22.694447	-5.39258	106.585289	-15.9142	20.351194	102.756035	39.155228	3.634787	106.116524	36.759605	34.776527	100.856468	37.9574165	19.205657	103.486496	-69.7858165	21.496731	102.025574
-20.741533	-6.595418	106.961319	-16.006542	20.027925	102.449921	39.052208	3.162562	106.70092	36.67268	34.495308	100.560822	37.862444	18.828935	103.630871	-69.875528	21.226915	101.268971
-17.827578	-8.239301	107.097557	-16.110933	19.354925	101.946327	38.923866	2.274937	107.173813	36.579948	33.491859	100.351242	37.751907	17.883398	103.7625275	-69.973773	20.826452	100.1301265
-15.81801	-9.139863	106.958435	-16.172251	18.862537	101.529572	38.815655	1.863081	107.397751	36.586525	33.051537	100.343391	37.70109	17.457309	103.870571	-70.045592	20.267765	99.188573
-13.867238	-9.798985	106.900093	-16.259724	18.431053	101.112839	38.778667	1.575796	107.685326	36.5117	32.763626	100.483978	37.6451835	17.169711	104.084652	-70.1646315	19.692395	98.141026
-11.865858	-10.250421	106.804672	-16.420101	18.056837	100.708389	38.74736	1.436269	108.032333	36.411057	32.586681	100.705208	37.5792085	17.011475	104.3687705	-70.4194105	19.102199	97.0480075
-9.885736	-10.524539	106.722549	-16.578474	17.707157	100.355827	38.760967	1.305076	108.459244	36.22636	32.489021	100.939896	37.4936635	16.8970485	104.69957	-70.6506115	18.5172655	96.012084
-7.961807	-10.516079	106.68222	-16.753147	17.383198	100.007973	38.730812	1.235114	108.78701	36.065807	32.36763	101.147064	37.3983095	16.801372	104.967037	-70.9046035	17.965024	95.048909
-6.1033	-10.317948	106.630363	-16.923887	17.034466	99.744576	38.677464	1.178315	109.240257	35.966766	32.276505	101.347031	37.322115	16.72741	105.293644	-71.169889	17.341522	94.195508
-3.416126	-9.576844	106.686356	-17.104536	16.493273	99.577385	39.018925	0.761672	109.693443	35.923119	32.026096	101.770309	37.471022	16.393884	105.731876	-71.680094	16.592662	93.422894
-1.672684	-8.886249	106.512085	-17.156496	16.082945	99.51548	39.035686	0.517966	109.962593	35.933853	31.757816	101.99469	37.4847695	16.137891	105.9786415	-71.7977615	16.027999	93.0523185
-0.000311	-8.015679	106.25238	-17.118862	15.654704	99.451813	39.106773	0.159348	110.033157	35.969536	31.407335	102.169266	37.5381545	15.7833415	106.1012115	-71.7758785	15.5260665	92.8024145
1.622371	-6.958078	105.869385	-17.007086	15.20177	99.402191	39.143188	-0.206011	110.08532	36.046341	31.028896	102.396378	37.5947645	15.4114425	106.240849	-71.6089365	14.9920975	92.563533
3.138681	-5.692468	105.548264	-16.908459	14.812038	99.469513	39.261402	-0.586119	110.162437	36.102001	30.715498	102.775299	37.6817015	15.0646895	106.468868	-71.4986195	14.5593865	92.470158
4.478788	-4.180466	105.328201	-16.850658	14.48195	99.678352	39.090775	-0.849871	110.376465	36.220371	30.452459	103.374268	37.655573	14.801294	106.8753665	-71.356889	14.162606	92.4813375
5.707095	-2.489838	105.195908	-16.803637	14.161158	99.956238	39.138546	-1.215627	110.780807	36.347878	30.292145	104.432556	37.743212	14.538259	107.6066815	-71.350486	13.784057	92.3057945
7.300383	0.381987	105.200516	-16.839054	13.748734	100.590942	39.19368	-1.845163	111.342087	36.673107	30.118889	106.435143	37.9333935	14.136863	108.888615	-71.6115015	13.360605	92.293269
8.20287	2.43737	105.108406	-16.906244	13.480809	100.940704	39.1315	-2.317191	111.512466	36.937843	29.954075	107.777809	38.0346715	13.818442	109.6451375	-71.8471595	13.143176	92.2362705
8.97412	4.589147	105.075836	-16.962013	13.265544	101.22541	39.021103	-2.770926	111.571777	37.206257	29.718002	108.961426	38.11368	13.473538	110.2666015	-72.037706	13.05755	92.1842185
9.647812	6.899271	105.112968	-16.937555	13.107615	101.523064	38.971119	-3.19529	111.408852	37.480503	29.41341	109.985268	38.225811	13.10906	110.69706	-72.100921	13.10617	92.349068
10.194348	9.302893	105.197235	-16.872021	13.07696	101.758263	38.977608	-3.455645	111.124489	37.720909	29.125959	110.622108	38.3492585	12.835157	110.8732985	-72.0933005	13.318763	92.6432275
10.641695	11.72077	105.093559	-16.764759	13.197713	101.795975	39.058609	-3.581617	110.554359	37.857719	28.964897	110.885788	38.458164	12.69164	110.7200735	-71.987682	13.703786	92.8718765
10.980562	14.198677	104.797661	-16.615108	13.396417	101.589058	39.100014	-3.55604	109.803131	37.976543	28.911978	110.708771	38.5382785	12.677969	110.255951	-71.7684945	14.114865	92.922165
11.239759	17.887644	104.464233	-16.425739	13.776423	101.229355	39.163834	-3.307758	108.591995	38.10519	28.995939	110.409012	38.634512	12.8440905	109.5005035	-71.48599	14.7087555	92.9582065
11.218571	20.31769	104.3993	-16.348251	14.034327	101.029678	39.185852	-3.164165	107.930969	38.162743	29.121231	110.328064	38.6742975	12.978533	109.1295165	-71.3707995	15.090121	92.9298395
11.075214	22.658783	104.358292	-16.260519	14.237106	100.819733	39.219685	-2.985801	107.214523	38.199032	29.183447	110.255852	38.7093585	13.098823	108.7351875	-71.2303965	15.375389	92.9042785
10.793842	24.918034	104.44046	-16.158739	14.375739	100.593376	39.208145	-2.890664	106.676674	38.296288	29.22135	110.209213	38.7522165	13.165343	108.4429435	-71.0696945	15.586135	92.7438085
10.388411	27.03006	104.651009	-16.072323	14.508017	100.488815	39.214386	-2.793991	106.262901	38.380596	29.274305	110.292473	38.797491	13.240157	108.277687	-70.942137	15.775877	92.699943
9.818585	29.08049	104.905304	-16.02887	14.635224	100.403	39.186481	-2.679931	105.929695	38.780163	29.129652	110.177925	38.983322	13.2248605	108.05381	-71.041062	16.0455875	92.75219
9.162962	30.967525	105.196228	-16.004435	14.718959	100.355484	39.160465	-2.577602	105.66951	38.810501	29.162138	110.26387	38.985483	13.292268	107.96669	-70.994353	16.14565	92.744278
7.939745	33.58625	105.619347	-15.985153	14.77561	100.274948	39.114048	-2.434912	105.262459	38.847595	29.232487	110.350815	38.9808215	13.3987875	107.806637	-70.9511275	16.1524325	92.743259
6.984778	35.151043	105.88018	-15.997596	14.825333	100.216278	39.084156	-2.328919	105.07151	38.821568	29.292	110.410561	38.952862	13.4815405	107.7410355	-70.948054	16.1691255	92.6915205
5.900144	36.600319	106.107124	-16.048285	14.874913	100.182304	39.045341	-2.202561	104.915512	38.77512	29.359379	110.524925	38.9102305	13.578409	107.7202185	-71.0068005	16.171417	92.6443895
4.755471	37.865757	106.321358	-16.095095	14.927941	100.159714	39.020439	-2.080492	104.851212	38.709	29.436619	110.61171	38.8647195	13.6780635	107.731461	-71.0549095	16.1778185	92.587967
3.455693	38.996178	106.484116	-16.166035	14.980006	100.157822	38.973858	-1.949221	104.756973	38.629063	29.539881	110.698952	38.8014605	13.79533	107.7279625	-71.1335305	16.164682	92.5876815
2.104827	39.991398	106.521866	-16.213669	15.032442	100.109169	38.917904	-1.826221	104.672119	38.562717	29.665379	110.719284	38.7403105	13.919579	107.6957015	-71.1676485	16.145305	92.5226365
0.708006	40.834366	106.491554	-16.267305	15.092725	100.063408	38.88044	-1.694186	104.565765	38.485943	29.770142	110.679771	38.6831915	14.037978	107.622768	-71.2178015	16.147472	92.504048
-1.584617	41.787735	106.339577	-16.319605	15.188639	99.986153	38.799129	-1.49492	104.361069	38.397385	29.950953	110.547661	38.598257	14.2280165	107.454365	-71.237467	16.1492615	92.517941
-3.170539	42.240177	106.167854	-16.349632	15.26213	99.945641	38.760738	-1.38895	104.20636	38.350761	30.045012	110.409248	38.5557495	14.328031	107.307804	-71.2550135	16.196229	92.583478
-4.85186	42.458923	106.015884	-16.380539	15.354183	99.946983	38.693657	-1.2702	104.08046	38.289036	30.13319	110.282982	38.4913465	14.431495	107.181721	-71.2524245	16.276871	92.712245
-6.590262	42.598167	105.782028	-16.435883	15.456334	99.992065	38.623405	-1.136834	104.027733	38.238564	30.250681	110.1884	38.4309845	14.5569235	107.1080665	-71.3027505	16.3557445	92.8760635
-8.388527	42.519905	105.512558	-16.502625	15.567772	100.095451	38.55278	-1.031282	104.018082	38.178173	30.396566	110.093369	38.3654765	14.682642	107.0557255	-71.3707265	16.452902	93.1351765
-10.229637	42.338776	105.238815	-16.559414	15.686806	100.234398	38.463314	-0.918656	104.04303	38.085552	30.525789	109.968582	38.274433	14.8035665	107.005806	-71.393261	16.5700455	93.46299
-12.133065	41.963192	104.8965	-16.647717	15.824017	100.371597	38.36935	-0.830832	104.080353	38.028328	30.675966	109.805092	38.198839	14.922567	106.9427225	-71.494273	16.725467	93.8004715
-15.009232	41.185017	104.305092	-16.748081	16.044895	100.593971	38.227924	-0.682216	104.124878	37.947666	30.894056	109.456047	38.087795	15.10592	106.7904625	-71.583957	16.98387	94.3974795
-16.995304	40.494198	103.932823	-16.814903	16.214445	100.77655	38.170128	-0.616854	104.160629	37.896008	31.051054	109.224915	38.033068	15.2171	106.692772	-71.662874	17.21179	94.860328
-18.99654	39.685406	103.550766	-16.863781	16.360491	100.958443	38.096054	-0.543321	104.21505	37.832588	31.196419	108.979057	37.964321	15.326549	106.5970535	-71.691883	17.394433	95.3198325
-21.025734	38.731987	103.220001	-16.920202	16.511061	101.162407	38.034042	-0.443367	104.22348	37.789356	31.346029	108.704567	37.911699	15.451331	106.4640235	-71.752103	17.570791	95.8607905
-23.134911	37.661304	102.930977	-16.909735	16.617716	101.371231	37.986744	-0.336905	104.236198	37.740891	31.505033	108.413925	37.8638175	15.584064	106.3250615	-71.6832875	17.651368	96.4174005
-25.176636	36.410519	102.707146	-16.924057	16.748837	101.570488	37.973751	-0.245866	104.215134	37.652649	31.640413	108.109901	37.8132	15.6972735	106.1625175	-71.661314	17.8004005	96.9784585
-27.295712	35.098	102.417336	-16.91082	16.832125	101.762733	37.990582	-0.133149	104.148361	37.627598	31.809509	107.729599	37.80909	15.83818	105.93898	-71.63073	17.82607	97.586486
-30.342346	32.899654	102.071045	-16.878874	17.018267	101.943336	37.979195	0.087311	103.893127	37.164433	32.167156	107.163445	37.571814	16.1272335	105.528286	-71.329562	17.9093005	98.358386
-32.393848	31.332952	101.906097	-16.818701	17.158405	101.998535	37.992813	0.294205	103.594864	37.074604	32.358379	106.510582	37.5337085	16.326292	105.052723	-71.1711105	17.990518	98.944347
-34.399025	29.672634	101.775276	-16.748814	17.311495	102.036774	38.017635	0.510673	103.233086	36.979038	32.553139	105.695175	37.4983365	16.531906	104.4641305	-70.9959645	18.091084	99.6094175
-36.422832	27.935722	101.717651	-16.65078	17.474281	102.074753	38.06662	0.764973	102.830086	36.898563	32.732677	104.786041	37.4825915	16.748825	103.8080635	-70.7841515	18.199737	100.3414425
-38.326508	26.163727	101.827682	-16.516129	17.712481	102.106773	38.141499	1.015071	102.341034	36.773926	32.937313	103.863373	37.4577125	16.976192	103.1022035	-70.4899705	18.44877	101.1113425
-40.05542	24.23497	102.040771	-16.340963	17.905598	102.15554	38.231258	1.28575	101.856041	36.655563	33.122356	102.809021	37.4434105	17.204053	102.332531	-70.1253365	18.607143	101.978549
-41.982185	22.470022	102.44986	-16.16601	18.093113	102.196693	38.357403	1.51854	101.187027	36.544304	33.315678	101.644531	37.4508535	17.417109	101.415779	-69.7828735	18.769117	102.977607
-44.480164	19.552698	103.432213	-15.85435	18.37879	102.133492	38.326538	1.980484	99.597038	36.35759	33.247009	99.19857	37.342064	17.6137465	99.397804	-69.050764	19.1438335	104.86918
-45.752277	17.41238	104.201485	-15.608094	18.53318	102.024338	38.218582	2.295404	98.301704	35.938816	33.830421	97.286705	37.078699	18.0629125	97.7942045	-68.294887	19.0034475	106.2544715
-47.209625	15.573582	105.36499	-15.388293	18.648872	102.0494	38.025986	2.583072	97.100487	35.547066	33.951496	95.616829	36.786526	18.267284	96.358658	-67.563112	19.03046	107.740142
-48.20821	13.427072	106.656776	-15.206339	18.664728	102.280487	37.803486	2.682906	96.201134	35.258503	33.941639	94.225578	36.5309945	18.3122725	95.213356	-66.9436725	19.0171835	109.347618
-49.172115	11.486338	107.942513	-15.053679	18.697763	102.508125	37.6082	2.687815	95.451874	34.954266	33.903286	93.073746	36.281233	18.2955505	94.26281	-66.388591	19.0999755	110.75344
-50.159653	9.696295	109.113457	-14.947976	18.75584	102.656067	37.388748	2.758546	94.80851	34.700867	33.872414	92.140472	36.0448075	18.31548	93.474491	-65.9407595	19.1962	111.837643
-50.88382	7.81496	110.028816	-14.874729	18.798702	102.774338	37.169022	2.785017	94.379333	34.51009	33.801949	91.460838	35.839556	18.293483	92.9200855	-65.589014	19.303921	112.6285905
-51.711803	5.070809	111.103073	-14.967616	18.758345	103.029106	36.889259	2.716587	94.171165	34.207146	33.701046	90.99192	35.5482025	18.2088165	92.5815425	-65.4834345	19.3078735	113.4766695
-51.497425	3.771402	111.506569	-15.103425	18.663021	103.18644	36.718933	2.643449	94.137123	34.020737	33.630268	90.862213	35.369835	18.1368585	92.499668	-65.576685	19.1891835	113.873212
-50.738621	2.815324	111.714066	-15.218083	18.539719	103.336205	36.568596	2.586283	94.113693	33.820419	33.546444	90.763565	35.1945075	18.0663635	92.438629	-65.6306735	19.0130745	114.233781
-49.880535	1.915015	111.81263	-15.350525	18.411518	103.459251	36.410522	2.495739	94.134895	33.640778	33.429996	90.713623	35.02565	17.9628675	92.424259	-65.7267	18.8601685	114.494243
-48.82745	1.119629	111.755821	-15.483868	18.281303	103.585602	36.266045	2.381944	94.267349	33.535568	33.266586	90.848679	34.9008065	17.824265	92.558014	-65.8685425	18.738341	114.61319
-47.598984	0.374271	111.545456	-15.610835	18.144398	103.707611	36.238365	2.177268	94.552719	33.5149	33.133263	91.124329	34.8766325	17.6552655	92.838524	-66.0983025	18.6335305	114.576698
-46.271782	-0.310628	111.26342	-15.727477	18.032684	103.836075	36.225719	1.987509	94.919441	33.545609	32.988018	91.503647	34.885664	17.4877635	93.211544	-66.340618	18.5776045	114.460606
-43.930973	-1.147326	110.517014	-15.947575	17.874693	103.917816	36.172234	1.745905	95.408066	33.600578	32.861813	92.290688	34.886406	17.303859	93.849377	-66.781556	18.445527	113.986255
-42.27113	-1.644842	109.740913	-16.186094	17.760416	103.852928	36.105808	1.594464	95.733856	33.669044	32.829346	92.92997	34.887426	17.211905	94.331913	-67.259614	18.308927	113.373943
-40.442394	-2.017687	108.773926	-16.42321	17.652018	103.671555	36.007973	1.496902	96.06588	33.738564	32.813457	93.561554	34.8732685	17.1551795	94.813717	-67.7196885	18.1488565	112.529393
-38.547314	-2.328148	107.690849	-16.724297	17.574453	103.443321	35.900494	1.368964	96.361198	33.678307	32.818035	94.234779	34.7894005	17.0934995	95.2979885	-68.2379945	18.0554065	111.5886535
-36.486671	-2.55335	106.61129	-17.056093	17.542912	103.192398	35.722591	1.289709	96.632454	33.668846	32.837898	94.910042	34.6957185	17.0638035	95.771248	-68.8079045	18.0220205	110.613548
-34.278084	-2.645515	105.549896	-17.401989	17.548088	102.931023	35.498642	1.200579	96.884224	33.694458	32.841797	95.519707	34.59655	17.021188	96.2019655	-69.400528	18.074988	109.6600805
-32.022636	-2.726421	104.56337	-17.771189	17.591936	102.674828	35.262535	1.180219	97.095634	33.66589	32.88895	96.061531	34.4642125	17.0345845	96.5785825	-70.0065905	18.1492875	108.7710735
-28.377321	-2.665239	103.211464	-18.251099	17.725517	102.247261	34.96254	1.195917	97.419212	33.555386	32.980461	96.674004	34.258963	17.088189	97.046608	-70.761161	18.362845	107.447914
-25.787888	-2.61418	102.314201	-18.568125	17.848413	101.882256	34.786098	1.235802	97.561531	33.497543	33.024181	96.958313	34.1418205	17.1299915	97.259922	-71.2780705	18.5668345	106.50459
-23.055763	-2.439815	101.51088	-18.835732	17.928362	101.4459	34.589424	1.284086	97.71283	33.422707	33.075047	97.104225	34.0060655	17.1795665	97.4085275	-71.6775295	18.6771575	105.4832725
-20.285263	-2.224366	100.683823	-19.133183	18.029943	100.966988	34.463024	1.276604	97.86734	33.247997	33.102875	97.141556	33.8555105	17.1897395	97.504448	-72.1218765	18.8701465	104.429528
-17.427597	-2.047852	99.978073	-19.37188	18.094315	100.434067	34.362228	1.274102	98.125801	32.995735	33.115311	97.234489	33.6789815	17.1947065	97.680145	-72.4227415	18.9939235	103.187989
-14.584674	-1.721479	99.437737	-19.618532	18.123421	99.857262	34.286526	1.252906	98.718353	32.757549	33.095066	97.569138	33.5220375	17.173986	98.1437455	-72.7591015	19.072856	101.5707785
-11.616933	-1.357409	99.08477	-19.875418	18.065298	99.343109	34.261261	1.135878	99.791138	32.50391	33.037609	98.522911	33.3825855	17.0867435	99.1570245	-73.1334215	19.0438525	99.5291935
-7.19051	-0.747903	99.402557	-20.4809	17.853748	98.880722	34.177418	0.77693	102.874168	32.256718	32.899632	101.528786	33.217068	16.838281	102.201477	-74.178868	18.869215	95.559967
-4.41047	-0.193757	100.620735	-20.976725	17.613319	99.003441	34.167393	0.369023	105.934418	32.239906	32.801579	104.695198	33.2036495	16.585301	105.314808	-75.1570995	18.641337	92.692074
-1.718115	0.395637	102.479683	-21.369705	17.339771	99.354744	34.117523	-0.103111	109.156212	32.42646	32.734699	108.039581	33.2719915	16.315794	108.5978965	-76.0114015	18.363748	90.1115915
0.889206	1.15126	104.288757	-21.59627	17.116291	99.643394	33.943802	-0.470659	111.676201	32.703571	32.581268	110.3153	33.3236865	16.0553045	110.9957505	-76.5162265	18.1772775	88.2910375
3.406019	1.945308	105.662987	-21.562017	16.923954	99.418671	33.780937	-0.752421	112.937721	32.712238	32.304859	111.328598	33.2465875	15.776219	112.1331595	-76.3706215	18.071689	86.7041825
6.282454	2.512225	105.84906	-21.307585	16.804073	98.676659	33.753132	-0.984705	113.531158	32.821632	32.026279	111.334816	33.287382	15.520787	112.432987	-75.902552	18.087359	84.920331
8.829384	3.469402	105.970551	-20.891418	16.68186	97.653854	33.918579	-1.238542	113.575951	33.0508	31.711084	110.979713	33.4846895	15.236271	112.277832	-75.2675255	18.127449	83.029876
12.238555	5.100323	105.79113	-20.04917	16.388905	96.222168	34.428223	-1.670425	113.116516	33.628925	31.258366	110.169029	34.028574	14.7939705	111.6427725	-74.126914	17.9838395	80.8015635
14.474476	6.220272	105.539169	-19.452406	16.168604	95.428139	34.775593	-1.918403	112.79097	34.055443	31.00798	109.78537	34.415518	14.5447885	111.28817	-73.32033	17.7924195	79.568108
16.451017	7.511204	105.413101	-18.954	16.088999	94.820366	35.122509	-2.04703	112.489296	34.507275	30.907097	109.538208	34.814892	14.4300335	111.013752	-72.722892	17.7479645	78.62698
18.195814	8.936213	105.291245	-18.535845	16.082426	94.339684	35.47015	-2.086382	112.204216	34.924709	30.935356	109.346748	35.1974295	14.424487	110.775482	-72.2691195	17.740365	77.903886
19.682812	10.483046	105.169106	-18.129726	16.087393	93.917778	35.758202	-2.168954	111.960068	35.262566	30.934261	109.235954	35.510384	14.3826535	110.598011	-71.769836	17.7921325	77.237545
20.952326	12.135632	105.010735	-17.782433	16.047415	93.548813	35.922489	-2.32311	111.708511	35.601814	30.870945	109.123863	35.7621515	14.2739175	110.416187	-71.3270175	17.8209125	76.681439
21.971264	13.846752	104.839706	-17.516996	16.037447	93.239197	36.093872	-2.495745	111.512009	35.935596	30.807913	109.045944	36.014734	14.156084	110.2789765	-71.048726	17.91881	76.1994175
23.387173	16.465221	104.275253	-17.184662	16.111256	92.850647	36.31081	-2.57423	111.02195	36.376072	30.854267	108.809616	36.343441	14.1400185	109.915783	-70.712765	18.0824935	75.785511
23.820969	18.501289	103.84861	-16.944172	16.196329	92.570763	36.530594	-2.512938	110.605286	36.588566	30.960747	108.601257	36.55958	14.2239045	109.6032715	-70.447924	18.1687535	75.5382545
23.863243	20.355673	103.369858	-16.704149	16.322678	92.378815	36.755291	-2.379049	110.201599	36.844738	31.121311	108.432411	36.8000145	14.371131	109.317005	-70.2083125	18.274225	75.440625
22.850306	21.709555	102.76387	-16.459267	16.48258	92.271149	37.042797	-2.239392	109.822128	37.080147	31.299868	108.359993	37.061472	14.530238	109.0910605	-69.980006	18.434922	75.4512375
21.635515	23.36606	102.276817	-16.210505	16.615053	92.240822	37.320183	-2.103408	109.47081	37.349319	31.447271	108.30703	37.334751	14.6719315	108.88892	-69.755761	18.5581745	75.592724
20.334171	24.90316	101.66452	-15.96504	16.758432	92.234779	37.599789	-1.97115	109.115181	37.622997	31.583982	108.227226	37.611393	14.806416	108.6712035	-69.541473	18.710448	75.7983545
18.881126	26.468077	100.96357	-15.726235	16.901905	92.267136	37.895393	-1.864654	108.705009	37.881176	31.715643	108.147774	37.8882845	14.9254945	108.4263915	-69.3407545	18.8783155	76.1078805
16.322603	28.887711	99.976143	-15.323946	17.060703	92.457031	38.380417	-1.684489	107.959572	38.357727	31.875587	107.89341	38.369072	15.095549	107.926491	-69.016964	19.025857	76.987571
14.302052	30.537949	99.428001	-15.078461	17.17794	92.787094	38.740967	-1.536716	107.405296	38.669147	32.02177	107.783318	38.705057	15.242527	107.594307	-68.861979	19.113353	77.979881
12.081168	32.102222	99.094749	-14.857078	17.289871	93.350861	39.117126	-1.34198	106.931541	38.98579	32.193218	107.721375	39.051458	15.425619	107.326458	-68.765614	19.154123	79.375264
9.643264	33.774883	99.011162	-14.704389	17.364601	94.126129	39.479713	-1.140048	106.447014	39.247829	32.377258	107.726135	39.363771	15.618605	107.0865745	-68.772549	19.110597	81.1656835
7.008929	35.385876	99.101395	-14.556522	17.41522	95.02607	39.77668	-0.935134	106.028976	39.470165	32.557999	107.732666	39.6234225	15.8114325	106.880821	-68.7364665	19.0190075	83.171319
4.132661	36.91721	99.366287	-14.524139	17.477142	95.999825	40.034588	-0.761983	105.628357	39.656696	32.729271	107.770775	39.845642	15.983644	106.699566	-68.89392	18.97064	85.300084
1.15827	38.369858	99.726662	-14.498332	17.496847	97.016891	40.18528	-0.592998	105.209396	39.778725	32.864273	107.721436	39.9820025	16.1356375	106.465416	-68.9786665	18.8580565	87.568366
-3.553761	40.519447	100.405945	-14.546044	17.527533	98.441902	40.254101	-0.387241	104.582726	39.850693	33.020386	107.443871	40.052397	16.3165725	106.0132985	-69.144485	18.7384935	90.8705055
-6.816342	41.80484	100.923195	-14.636416	17.567427	99.300667	40.19463	-0.295786	104.10141	39.851971	33.096855	107.167221	40.0233005	16.4005345	105.6343155	-69.2961325	18.7343195	92.9670185
-10.087751	43.087109	101.417778	-14.743885	17.635908	100.063004	40.06427	-0.154291	103.666977	39.783962	33.191483	106.820274	39.924116	16.518596	105.2436255	-69.411886	18.75322	94.8823825
-13.406388	44.29739	102.034363	-14.85815	17.667927	100.779175	39.915321	-0.039368	103.261444	39.6101	33.270786	106.549858	39.7627105	16.615709	104.905651	-69.4790105	18.720145	96.652699
-16.795902	45.396358	102.713562	-15.035519	17.727524	101.391685	39.712288	0.140476	102.87043	39.438938	33.402172	106.32943	39.575613	16.771324	104.59993	-69.646651	18.683724	98.18344
-20.204084	46.476753	103.354897	-15.2055	17.830029	101.923965	39.496983	0.332572	102.49411	39.269974	33.55896	106.06707	39.3834785	16.945766	104.28059	-69.7944785	18.714292	99.56734
-23.6021	47.442638	104.033447	-15.339857	18.000301	102.349068	39.303638	0.533681	102.026924	39.089245	33.745182	105.774895	39.1964415	17.1394315	103.9009095	-69.8761555	18.8611705	100.7972265
-28.629293	48.861137	104.875458	-15.424028	18.354361	102.674637	38.994766	1.05539	101.025642	38.847656	34.12574	104.768982	38.921211	17.590565	102.897312	-69.769267	19.118157	102.451962
-31.836372	49.691208	105.371918	-15.351961	18.666285	102.691307	38.83168	1.496926	100.05587	38.63768	34.424194	103.721062	38.73468	17.96056	101.888466	-69.438602	19.37201	103.494148
-35.087963	50.487347	105.756882	-15.314799	19.056494	102.509033	38.612568	1.986839	98.832535	38.381065	34.759827	102.462921	38.4968165	18.373333	100.647728	-69.1264145	19.739655	104.370338
-38.133183	51.179485	106.210533	-15.224473	19.436796	102.180443	38.319515	2.486398	97.500511	38.110115	35.080204	100.95327	38.214815	18.783301	99.2268905	-68.663761	20.090291	105.1339955
-41.096001	51.754284	106.823059	-15.103975	19.818926	101.72995	38.037327	2.922346	96.007813	37.743481	35.360603	99.391518	37.890404	19.1414745	97.6996655	-68.098354	20.4963775	105.7602345
-41.350929	50.680374	106.963959	-15.013735	20.145039	101.167427	37.654751	3.371169	94.723167	37.352097	35.672905	97.856232	37.503424	19.522037	96.2896995	-67.530894	20.768041	106.0451545
-40.882416	49.385445	106.364944	-14.995834	20.455566	100.586044	37.384449	3.647708	93.661011	36.998554	35.887253	96.592239	37.1915015	19.7674805	95.126625	-67.1831695	21.1436515	106.045463
-40.262367	47.406929	105.427643	-15.121853	20.806547	99.763412	36.989246	4.012414	92.444847	36.559349	36.091064	95.298294	36.7742975	20.051739	93.8715705	-67.0180035	21.561355	105.6552535
-39.627804	45.982838	104.820778	-15.29175	20.941847	99.244949	36.610813	4.136248	91.936172	36.300858	36.1926	94.71241	36.4558355	20.164424	93.324291	-67.0393355	21.71927	105.165607
-38.919441	44.402855	104.227982	-15.515397	21.056063	98.807526	36.252075	4.120908	91.548126	36.007996	36.255463	94.318184	36.1300355	20.1881855	92.933155	-67.1608295	21.9239405	104.681897
-38.063263	42.752205	103.522995	-15.782402	21.114767	98.431816	35.904602	4.108948	91.277603	35.702362	36.31369	94.071777	35.803482	20.211319	92.67469	-67.368286	22.018215	104.188942
-37.174187	41.025387	102.791	-16.07682	21.145792	98.108856	35.522556	4.165092	91.126907	35.423241	36.314522	93.963867	35.4728985	20.239807	92.545387	-67.6265385	22.051777	103.672325
-36.112808	39.228134	101.890442	-16.358841	21.18203	97.835182	35.14687	4.233542	91.041496	35.137764	36.345661	93.989113	35.142317	20.2896015	92.5153045	-67.859999	22.0744585	103.1550595
-35.038326	37.384098	101.025681	-16.696581	21.213558	97.594269	34.810074	4.285008	91.055763	34.884792	36.417034	94.093437	34.847433	20.351021	92.5746	-68.240595	22.076095	102.613938
-33.099369	34.453209	99.759117	-17.201597	21.264879	97.319405	34.326172	4.32731	91.268143	34.483303	36.510159	94.295296	34.4047375	20.4187345	92.7817195	-68.8079315	22.1110235	101.8570905
-31.641642	32.437004	99.033653	-17.484499	21.343201	97.130432	34.107929	4.297738	91.534836	34.245262	36.524841	94.49044	34.1765955	20.4112895	93.012638	-69.1455935	22.2751125	101.248226
-30.0655	30.415079	98.236885	-17.718184	21.396568	96.905701	33.930515	4.222574	91.866806	34.070923	36.520515	94.701279	34.000719	20.3715445	93.2840425	-69.437087	22.4215915	100.5273595
-28.486046	28.351086	97.392113	-17.950275	21.391491	96.647079	33.795162	4.129595	92.221619	33.980637	36.487152	94.881989	33.8878995	20.3083735	93.551804	-69.7884495	22.4746085	99.742354
-26.711622	26.223553	96.767982	-18.089169	21.38596	96.436241	33.653515	4.025455	92.615967	33.949207	36.424412	95.068199	33.801361	20.2249335	93.842083	-69.979699	22.5469865	99.030399
-24.837189	24.031111	96.32312	-18.230066	21.307713	96.390656	33.512653	3.956997	93.090797	33.901066	36.366905	95.325287	33.7068595	20.161951	94.208042	-70.1669915	22.453475	98.57327
-22.825382	21.821598	96.085052	-18.347822	21.23904	96.51033	33.459782	3.871911	93.588905	33.848907	36.339264	95.701317	33.6543445	20.1055875	94.645111	-70.3499885	22.3724925	98.375549
-22.337206	18.66173	96.167381	-18.55155	21.081175	96.822784	33.355625	3.797353	94.395012	33.8353	36.349304	96.280579	33.5954625	20.0733285	95.3377955	-70.6985625	22.0890215	98.3077725
-22.793921	16.68956	96.305382	-18.645208	20.921585	96.997032	33.364059	3.75219	94.918465	33.845238	36.409275	96.596657	33.6046485	20.0807325	95.757561	-70.8950645	21.7624375	98.236503
-22.91696	14.658364	96.377487	-18.767479	20.803066	97.132317	33.407993	3.737876	95.418831	33.812843	36.476795	96.851158	33.610418	20.1073355	96.1349945	-71.145376	21.4987965	98.1296395
-22.930862	12.647695	96.489632	-18.866024	20.737679	97.229027	33.41629	3.724553	95.921822	33.725716	36.516754	97.006317	33.571003	20.1206535	96.4640695	-71.303051	21.3547045	97.9939845
-23.012865	10.71325	96.603218	-18.989967	20.644171	97.288429	33.459686	3.686275	96.343658	33.616741	36.523106	97.101883	33.5382135	20.1046905	96.7227705	-71.5181475	21.1836515	97.8540875
-22.984734	8.701751	96.694809	-19.093809	20.565653	97.307968	33.481667	3.637061	96.703606	33.519989	36.488503	97.15258	33.500828	20.062782	96.928093	-71.688446	21.068524	97.687843
-22.811562	6.772349	96.77182	-19.176163	20.451527	97.290764	33.477398	3.559094	97.024963	33.458992	36.392643	97.155876	33.468195	19.9758685	97.0904195	-71.820521	20.9271855	97.4911085
-22.426018	3.910436	96.93586	-19.261169	20.25489	97.266426	33.510994	3.32135	97.43782	33.39109	36.223381	97.205345	33.451042	19.7723655	97.3215825	-71.97338	20.7374145	97.2112695
-22.131048	1.992314	97.071243	-19.347935	20.116531	97.291389	33.491646	3.152217	97.779976	33.343895	36.085045	97.347473	33.4177705	19.618631	97.5637245	-72.1136405	20.614431	97.0190535
-21.849096	0.076979	97.331436	-19.417747	19.950521	97.409996	33.472359	2.957111	98.224922	33.287716	35.940105	97.654114	33.3800375	19.448608	97.939518	-72.2155315	20.452434	96.880474
-21.446156	-1.702656	97.763443	-19.539196	19.77533	97.65036	33.451756	2.719291	98.937317	33.193844	35.772755	98.225403	33.3228	19.246023	98.58136	-72.401192	20.304637	96.71936
-20.986725	-3.452796	98.436966	-19.643024	19.580545	98.087051	33.505936	2.454873	100.011208	33.061352	35.645355	98.957138	33.283644	19.050114	99.484173	-72.569692	20.110976	96.689929
-20.516825	-5.065221	99.439583	-19.754934	19.463108	98.66172	33.689423	2.279642	101.417229	32.902802	35.195187	99.234604	33.2961125	18.7374145	100.3259165	-72.8059805	20.1888015	96.9975235
-19.888069	-6.54347	100.643776	-19.739229	19.481621	98.937881	33.988499	2.3154	102.507385	32.545383	34.743446	98.656555	33.266941	18.529423	100.58197	-72.745399	20.433819	97.293792
-18.911514	-8.448066	102.821503	-19.521172	19.594366	98.522972	34.143642	2.369413	102.704643	32.147537	34.143726	96.530914	33.1455895	18.2565695	99.6177785	-72.1879335	20.9321625	97.4281655
-18.205183	-9.509774	104.122459	-19.391033	19.530033	98.071877	34.194595	2.083291	102.599464	31.87919	33.470692	95.032654	33.0368925	17.7769915	98.816059	-71.8189585	21.2830745	97.327695
-17.567259	-10.581549	105.052902	-19.424398	19.26569	97.770203	34.199333	1.597356	102.52684	31.536331	32.655838	93.717484	32.867832	17.126597	98.122162	-71.716628	21.404783	97.418244
-16.882906	-11.493679	105.543541	-19.500298	18.797224	97.593033	34.118385	0.982091	102.197556	31.103838	31.766214	92.739433	32.6111115	16.3741525	97.4684945	-71.6117075	21.2202955	97.7175715
-16.084995	-12.251081	105.820175	-19.596777	18.271492	97.44809	33.927505	0.390123	101.802216	30.899187	30.946213	92.035622	32.413346	15.668168	96.918919	-71.6069	20.874816	97.977261
-15.322476	-12.823981	105.84465	-19.720783	17.723888	97.289497	33.771439	-0.058965	101.535645	30.809132	30.363386	91.719284	32.2902855	15.1522105	96.6274645	-71.7318515	20.2955655	97.9515295
-14.441858	-13.170097	105.598488	-19.884535	17.181944	97.215996	33.724689	-0.432841	101.534973	30.751991	30.018208	91.724083	32.23834	14.7926835	96.629528	-72.00741	19.5712045	97.802464
-13.119873	-13.33742	105.051552	-20.166481	16.53306	97.272598	33.636143	-0.872669	101.722038	30.638876	29.829962	92.24752	32.1375095	14.4786465	96.984779	-72.4704715	18.5874735	97.560417
-12.186082	-13.129449	104.543213	-20.335205	16.153149	97.300774	33.503868	-1.080346	101.702751	30.762926	29.706114	92.591484	32.133397	14.312884	97.1471175	-72.803807	17.993414	97.4544305
-11.254659	-12.641707	104.010078	-20.451899	15.85391	97.291145	33.432796	-1.349417	101.61837	30.885553	29.603127	92.888962	32.1591745	14.126855	97.253666	-73.0629725	17.580965	97.328624
-10.260745	-11.898284	103.509125	-20.531347	15.588649	97.332886	33.38316	-1.615333	101.534126	31.010973	29.497803	93.174377	32.1970665	13.941235	97.3542515	-73.2597605	17.236063	97.3115205
-9.240256	-10.970247	103.001511	-20.610514	15.356792	97.45182	33.348263	-1.912691	101.548805	31.168869	29.350138	93.521683	32.258566	13.7187235	97.535244	-73.479594	16.9948605	97.368396
-8.281217	-9.762469	102.490364	-20.684225	15.091912	97.656792	33.275829	-2.25474	101.643097	31.377523	29.174551	94.018806	32.326676	13.4599055	97.8309515	-73.695126	16.7239185	97.4826325
-7.23815	-8.413787	101.988777	-20.746645	14.876705	97.951492	33.218494	-2.631729	101.794418	31.562737	29.026381	94.785156	32.3906155	13.197326	98.289787	-73.8839055	16.556084	97.613197
-5.66112	-6.106492	101.196793	-20.809713	14.462105	98.480034	33.164013	-3.223568	102.118073	32.05257	28.831244	96.282471	32.6082915	12.803838	99.200272	-74.2277175	16.120372	97.759796
-4.586726	-4.33441	100.688446	-20.849724	14.199429	98.81115	33.144951	-3.611465	102.272011	32.40559	28.750219	97.42511	32.7752705	12.569377	99.8485605	-74.4747185	15.829481	97.7737395
-3.523113	-2.397079	100.248337	-20.897869	13.957843	99.086723	33.119518	-3.930157	102.372322	32.740299	28.720882	98.603004	32.9299085	12.3953625	100.487663	-74.7256465	15.5203235	97.685783
-2.446055	-0.3701	99.888603	-20.942179	13.751535	99.33239	33.105438	-4.158397	102.447197	33.06282	28.696695	99.713486	33.084129	12.269149	101.0803415	-74.968487	15.233921	97.5844385
-1.366502	1.829034	99.677094	-21.006052	13.631195	99.540451	33.118038	-4.301517	102.470192	33.278591	28.690758	100.71386	33.1983145	12.1946205	101.592026	-75.2104185	15.0677695	97.488876
-0.328603	4.079266	99.544998	-21.052652	13.573254	99.673271	33.108402	-4.304604	102.396225	33.368084	28.658386	101.600555	33.238243	12.176891	101.99839	-75.343547	14.969617	97.348152
0.744326	6.372	99.369934	-21.066521	13.57481	99.692963	33.139168	-4.306939	102.252899	33.415127	28.665295	102.289749	33.2771475	12.179178	102.271324	-75.4101895	14.970442	97.114602
2.257475	9.922941	99.211288	-21.054749	13.614337	99.531921	33.108719	-4.246782	101.877678	33.449692	28.601694	103.017136	33.2792055	12.177456	102.447407	-75.3887035	15.051218	96.616435
3.259342	12.282211	99.162354	-21.069578	13.63087	99.355301	33.046806	-4.24081	101.633202	33.520332	28.491238	103.259361	33.283569	12.125214	102.4462815	-75.422725	15.136526	96.2643205
4.205877	14.619182	99.235603	-21.118019	13.704599	99.127647	32.984943	-4.256904	101.516792	33.535278	28.398705	103.49321	33.2601105	12.0709005	102.505001	-75.4961485	15.3382975	95.750293
5.105904	16.933102	99.360199	-21.132439	13.765009	98.880333	32.921421	-4.319473	101.418839	33.401825	28.375647	103.915726	33.161623	12.028087	102.6672825	-75.426501	15.501931	95.0933835
5.945875	19.248123	99.522705	-21.176151	13.844648	98.634438	32.852146	-4.349648	101.430214	33.356441	28.334623	104.282784	33.1042935	11.9924875	102.856499	-75.4565955	15.6968085	94.412377
6.763496	21.419985	99.775246	-21.190027	13.901851	98.360245	32.787193	-4.385427	101.495346	33.351616	28.259251	104.758095	33.0694045	11.936912	103.1267205	-75.4494585	15.86679	93.5937695
7.529778	23.63064	100.160385	-21.143814	13.933115	98.064461	32.78804	-4.535921	101.683083	33.440483	28.121754	105.337547	33.1142615	11.7929165	103.510315	-75.4018895	16.0733135	92.618607
8.544948	26.676825	100.921616	-20.984385	13.90449	97.567398	32.863422	-4.936214	102.169464	33.702553	27.883238	106.692764	33.2829875	11.473512	104.431114	-75.2517575	16.335468	90.703682
9.088402	28.594286	101.515068	-20.829294	13.880455	97.197227	32.964104	-5.248318	102.593994	34.011314	27.763929	107.738564	33.487709	11.2578055	105.166279	-75.146297	16.5031045	89.228175
9.544774	30.497805	102.121696	-20.66971	13.858116	96.885773	33.075588	-5.568593	103.002968	34.418198	27.693251	108.839752	33.746893	11.062329	105.92136	-75.086313	16.653903	87.850186
9.856736	32.265301	102.844383	-20.450317	13.852512	96.641335	33.196102	-5.789235	103.513229	34.860043	27.627607	109.954262	34.0280725	10.919186	106.7337455	-74.9287065	16.785838	86.5489245
10.064107	33.942558	103.570877	-20.242165	13.876573	96.414726	33.375469	-6.001549	104.000748	35.21048	27.641466	110.936066	34.2929745	10.8199585	107.468407	-74.7773045	16.9331875	85.361045
10.124042	35.597607	104.112221	-20.026913	13.97588	96.180779	33.552502	-6.127675	104.313728	35.465576	27.726852	111.597946	34.509039	10.7995885	107.955837	-74.562865	17.1521715	84.405721
10.100482	37.209175	104.385605	-19.825026	14.162066	95.860161	33.729664	-6.063913	104.42643	35.661907	27.851374	111.926498	34.6957855	10.8937305	108.176464	-74.3458375	17.4304015	83.543858
9.850257	39.514099	104.18911	-19.46689	14.591722	95.181946	33.995205	-5.704223	104.231712	35.872169	28.059704	111.718323	34.933687	11.1777405	107.9750175	-73.867467	18.0057035	82.3888745
9.326562	40.798008	103.711952	-19.190098	14.93704	94.723167	34.191486	-5.367871	103.899872	35.967503	28.292963	111.283287	35.0794945	11.462546	107.5915795	-73.4596905	18.411534	81.8547545
8.687	41.950294	103.151306	-18.97736	15.283404	94.367279	34.399681	-4.991998	103.54142	36.079834	28.589159	110.763641	35.2397575	11.7985805	107.1525305	-73.1944775	18.7682275	81.5820275
7.817936	42.963894	102.664772	-18.826738	15.606064	94.156876	34.561924	-4.620052	103.202141	36.186516	28.829411	110.278084	35.37422	12.1046795	106.7401125	-73.027696	19.1074485	81.5736395
6.770095	43.796986	102.274429	-18.728094	15.856852	94.113327	34.622784	-4.281082	102.964783	36.157413	29.053297	109.902016	35.3900985	12.3861075	106.4333995	-72.8462865	19.3275965	81.7932545
5.53519	44.499432	102.024773	-18.73904	16.06889	94.267273	34.669205	-3.989376	102.776268	36.053322	29.287577	109.604797	35.3612635	12.6491005	106.1905325	-72.8393435	19.4886795	82.3440135
4.099769	45.051376	101.909805	-18.844355	16.257433	94.521889	34.626312	-3.691308	102.662292	35.929459	29.521889	109.425339	35.2778855	12.9152905	106.0438155	-72.9665955	19.5995755	82.9999625
1.660281	45.61174	101.86853	-19.050461	16.477085	95.114334	34.513535	-3.294152	102.6315	35.777573	29.893383	109.351646	35.145554	13.2996155	105.991573	-73.246476	19.6545545	84.237095
-0.083286	45.758438	101.840523	-19.221514	16.6213	95.486969	34.397514	-2.988626	102.627899	35.673958	30.183819	109.309601	35.035736	13.5975965	105.96875	-73.478764	19.6450035	85.005188
-1.961723	45.902119	101.806473	-19.363005	16.779324	95.84549	34.325668	-2.674484	102.591202	35.559986	30.501905	109.253288	34.942827	13.9137105	105.922245	-73.668837	19.6449375	85.768735
-3.956259	45.865513	101.654907	-19.486719	16.914186	96.173027	34.249718	-2.265468	102.580627	35.476402	30.861305	109.180428	34.86306	14.2979185	105.8805275	-73.836498	19.5304535	86.4655265
-5.992176	45.791523	101.528023	-19.588799	17.055504	96.50769	34.216942	-1.903933	102.621925	35.406754	31.22716	109.1017	34.811848	14.6616135	105.8618125	-73.989446	19.4493945	87.1535675
-8.115854	45.575317	101.321838	-19.689819	17.163595	96.820061	34.211945	-1.55945	102.719391	35.307835	31.547129	109.018265	34.75989	14.9938395	105.868828	-74.139528	19.3333505	87.771294
-10.281326	45.242565	101.013947	-19.77177	17.270365	97.10041	34.202896	-1.287988	102.861275	35.236542	31.848404	108.876694	34.719719	15.280208	105.8689845	-74.263259	19.260522	88.3318355
-13.602081	44.58165	100.288406	-19.859268	17.424028	97.481171	34.138397	-1.041123	103.006157	35.135303	32.211365	108.474411	34.63685	15.585121	105.740284	-74.355386	19.262935	89.222058
-15.856325	44.055729	99.786461	-19.875471	17.477777	97.751534	34.126663	-0.958597	103.055824	35.083565	32.368671	108.087692	34.605114	15.705037	105.571758	-74.356056	19.250517	89.93131
-18.174759	43.39513	99.395409	-19.85997	17.541698	98.0298	34.138618	-0.902858	103.057465	35.053677	32.479385	107.610771	34.5961475	15.7882635	105.334118	-74.3160875	19.2951325	90.725482
-20.537659	42.636902	99.017784	-19.811544	17.576895	98.303207	34.185471	-0.853632	102.892685	35.081043	32.608959	106.984726	34.633257	15.8776635	104.9387055	-74.256345	19.2761265	91.6677085
-22.912832	41.853287	98.727051	-19.7064	17.571024	98.511528	34.226994	-0.722912	102.408852	35.11871	32.821007	106.064369	34.672852	16.0490475	104.2366105	-74.085652	19.0930005	92.7864455
-25.353697	40.942459	98.465141	-19.591249	17.620611	98.615547	34.315117	-0.554801	101.451561	35.07909	33.093365	104.668198	34.6971035	16.269282	103.0598795	-73.8796015	18.97194	94.1712145
-27.785938	40.09684	98.231506	-19.396667	17.71736	98.50631	34.36998	-0.252772	99.957207	34.836075	33.243309	102.529541	34.6030275	16.4952685	101.243374	-73.3963615	18.9394515	95.769246
-31.272957	38.759895	97.776703	-18.875071	17.949516	97.814758	34.318718	0.441774	96.358864	34.012337	33.458256	98.174141	34.1655275	16.950015	97.2665025	-71.9156695	18.949017	98.3630135
-33.547821	37.818672	97.716675	-18.49262	18.115871	97.214767	33.99659	1.04196	93.581749	33.133453	33.553986	95.081367	33.5650215	17.297973	94.331558	-70.5502615	18.933769	100.097976
-35.728928	36.854309	98.110924	-18.312185	18.240023	96.828392	33.538944	1.69764	91.221413	32.162441	33.699028	92.276718	32.8506925	17.698334	91.7490655	-69.4750625	18.781712	101.9077185
-37.78931	35.903843	98.59919	-18.398932	18.436026	96.496613	33.072018	2.169108	89.45755	31.34548	33.780628	89.694229	32.208749	17.974868	89.5758895	-69.006613	18.897184	103.4173365
-39.777859	34.948933	98.977539	-18.635668	18.603437	96.023788	32.635777	2.528366	87.812874	30.454191	33.840595	87.490295	31.544984	18.1844805	87.6515845	-68.81632	19.0223935	104.3959915
-41.569042	34.024914	99.132591	-18.900511	18.598969	95.423767	32.029594	2.537945	86.205009	29.971916	33.848705	85.651627	31.000755	18.193325	85.928318	-68.801777	19.004613	104.919216
-43.203876	33.060345	99.154556	-19.184851	18.504326	94.749741	31.451422	2.370314	84.733162	29.522423	33.715065	84.112564	30.4869225	18.0426895	84.422863	-68.8566245	18.9659625	105.076619
-45.289776	31.626965	98.948189	-19.615044	18.333916	93.69738	30.848717	2.095218	82.953148	28.927473	33.480541	82.508781	29.888095	17.7878795	82.7309645	-69.118183	18.8799525	104.6637955
-46.491749	30.696913	98.719139	-19.860199	18.206299	93.062439	30.517715	1.982815	82.058563	28.698816	33.399006	81.752068	29.6082655	17.6909105	81.9053155	-69.3286635	18.7216875	104.2195625
-47.474411	29.706625	98.469109	-20.062233	18.078772	92.480347	30.233515	2.003162	81.286308	28.418573	33.415451	81.107506	29.326044	17.7093065	81.196907	-69.45051	18.4482375	103.763787
-48.193733	28.756771	98.203178	-20.272064	17.984711	91.983589	29.944786	2.114406	80.580154	28.078753	33.470314	80.557838	29.0117695	17.79236	80.568996	-69.5558975	18.177062	103.398182
-48.72496	27.752686	97.978935	-20.480425	17.918255	91.536705	29.63835	2.22156	79.940681	27.805817	33.547112	80.117325	28.7220835	17.884336	80.029003	-69.6829335	17.952174	103.044407
-48.984821	26.811066	97.702209	-20.678928	17.845381	91.15493	29.304024	2.299004	79.396988	27.543831	33.602917	79.750328	28.4239275	17.9509605	79.573658	-69.7817835	17.7398015	102.736202
-49.029716	25.903294	97.465057	-20.942389	17.849735	90.904221	28.95084	2.396604	78.988098	27.281151	33.662849	79.514374	28.1159955	18.0297265	79.251236	-70.0007735	17.6697435	102.557206
-48.700581	24.487659	97.119453	-21.404392	17.918774	90.72686	28.412512	2.553527	78.632263	26.821175	33.757374	79.460861	27.6168435	18.1554505	79.046562	-70.4256275	17.6820975	102.407158
-48.220844	23.600269	96.891205	-21.726225	17.986748	90.741875	28.078974	2.679946	78.550377	26.532598	33.895264	79.688385	27.305786	18.287605	79.119381	-70.758236	17.685891	102.364369
-47.555344	22.735435	96.6008	-22.104378	18.050913	90.792007	27.75935	2.836739	78.643784	26.321653	34.073795	80.150284	27.0405015	18.455267	79.397034	-71.2492575	17.646559	102.18698
-46.695789	21.864185	96.2491	-22.452875	18.129709	90.901833	27.54969	2.966902	78.950401	26.142649	34.275928	80.862259	26.8461695	18.621415	79.90633	-71.7519195	17.638003	101.897336
-45.639915	20.961943	95.746063	-22.841185	18.24489	91.089203	27.416325	3.073244	79.517006	26.000626	34.47496	81.998734	26.7084755	18.774102	80.75787	-72.3908455	17.715678	101.420536
-44.421162	20.091196	95.275391	-23.261251	18.314529	91.3815	27.332481	3.150645	80.420395	26.022467	34.738396	83.62645	26.677474	18.9445205	82.0234225	-73.199976	17.6845375	100.7395775
-43.000702	19.195272	94.813591	-23.658947	18.379192	91.847366	27.299648	3.240107	81.789597	26.232008	35.076191	85.801384	26.765828	19.158149	83.7954905	-74.083722	17.600235	99.8992415
-40.561996	17.857868	94.205444	-24.233257	18.536322	92.827301	27.693642	3.249588	84.834824	26.696554	35.582047	90.061195	27.195098	19.4158175	87.4480095	-75.661612	17.6568265	98.2065925
-38.692612	16.868805	94.044388	-24.6318	18.693611	93.664917	28.060886	3.284442	87.452965	27.075275	35.865707	93.250916	27.5680805	19.5750745	90.3519405	-76.8316805	17.8121475	96.9778935
-36.78743	15.792102	94.028008	-24.892059	18.907885	94.561615	28.538063	3.397515	90.477623	27.352562	36.143337	96.562096	27.9453125	19.770426	93.5198595	-77.7294305	18.045344	95.6033705
-34.729122	14.668528	94.256378	-25.050247	19.207472	95.563171	29.056799	3.498545	93.472595	27.598625	36.402393	99.597252	28.327712	19.950469	96.5349235	-78.428206	18.464475	94.5914185
-32.399994	13.402719	94.608337	-24.937111	19.503733	96.526543	29.369673	3.616676	96.217415	27.727205	36.685184	101.973572	28.548439	20.15093	99.0954935	-78.422661	18.856536	93.9575925
-30.427153	12.241252	94.998268	-25.080872	19.877399	96.993279	29.601509	3.676493	98.600349	27.723017	36.909676	103.686546	28.662263	20.2930845	101.1434475	-78.824007	19.4617135	92.8431105
-28.228718	10.902081	95.472267	-24.956436	20.149679	97.488907	29.846054	3.715652	100.536263	27.811676	37.085968	104.888443	28.828865	20.40081	102.712353	-78.741737	19.898548	92.265461
-24.929878	8.85227	96.281158	-24.568916	20.523939	97.848709	30.182299	3.767988	102.922653	27.944538	37.274734	105.810249	29.0634185	20.521361	104.366451	-78.2012505	20.526517	91.330967
-22.796177	7.455741	97.063484	-24.361685	20.711016	98.098778	30.425659	3.749733	104.380264	28.044807	37.376469	106.206085	29.235233	20.563101	105.2931745	-77.958603	20.858931	90.9043815
-20.749237	6.089345	98.234764	-24.189598	20.84091	98.498955	30.603102	3.730261	105.901291	28.175747	37.427395	106.60479	29.3894245	20.578828	106.2530405	-77.7686205	21.102992	90.7448695
-18.814356	4.776298	99.564377	-24.075083	20.911245	98.962349	30.652004	3.71769	107.552841	28.153902	37.38311	107.005219	29.402953	20.5504	107.27903	-77.553119	21.27209	90.645668
-17.014534	3.522217	101.083389	-24.038496	20.887959	99.507698	30.688663	3.630171	109.270477	28.070597	37.236134	107.581535	29.37963	20.4331525	108.426006	-77.456622	21.3427655	90.58939
-15.304441	2.363386	102.798882	-24.044134	20.743231	100.249275	30.986427	3.252246	110.859299	27.994282	37.04232	108.468315	29.4903545	20.147283	109.663807	-77.5786225	21.339179	90.834743
-13.729956	1.333591	104.531837	-24.139744	20.481884	101.023888	30.905235	3.06891	112.395134	27.876524	36.878349	109.454285	29.3908795	19.9736295	110.9247095	-77.6703675	20.9901385	91.1230665
-11.436678	-0.022656	106.404411	-24.305788	20.099356	101.915382	30.763084	3.030127	113.88298	27.775038	36.753124	110.376595	29.269061	19.8916255	112.1297875	-77.880637	20.3070865	91.7009765
-9.925832	-0.795377	107.192482	-24.337267	19.890322	102.215134	30.77355	3.019083	114.171806	27.773689	36.751129	110.472015	29.2736195	19.885106	112.3219105	-77.9481535	19.895538	92.1083575
-8.448441	-1.440358	107.587898	-24.313692	19.722439	102.322617	30.792156	2.984803	114.12529	27.810474	36.65662	110.142982	29.301315	19.8207115	112.134136	-77.928699	19.6241665	92.511098
-7.053861	-1.957812	107.785057	-24.224958	19.560671	102.356812	30.901226	2.872149	113.724922	27.921352	36.43858	109.578178	29.411289	19.6553645	111.65155	-77.861205	19.4659775	93.062074
-5.693808	-2.263775	107.866287	-24.106726	19.382519	102.266014	30.962879	2.654569	113.203941	28.131086	36.144169	108.891487	29.5469825	19.399369	111.047714	-77.7604345	19.365669	93.484314
-4.431148	-2.503034	107.804825	-23.967625	19.233299	102.167282	30.754456	2.565905	112.822594	28.34869	35.770451	108.096359	29.551573	19.168178	110.4594765	-77.486823	19.29842	93.8750875
-3.202101	-2.488647	107.610321	-23.739973	19.062037	101.946175	30.975576	2.231764	112.065712	28.584597	35.378239	107.209396	29.7800865	18.8050015	109.637554	-77.2600325	19.3190725	94.254796
-1.477409	-2.277664	106.949554	-23.330223	18.848608	101.500748	31.588226	1.73323	110.665596	28.960175	34.842678	105.714622	30.2742005	18.287954	108.190109	-76.9346465	19.409262	94.811387
-0.38076	-1.953617	106.274864	-23.008564	18.69607	101.152718	31.84613	1.500048	109.673515	29.224459	34.529034	104.708908	30.5352945	18.014541	107.1912115	-76.5524225	19.377599	95.1142245
0.658165	-1.46901	105.446289	-22.696404	18.541931	100.724754	32.093143	1.275298	108.731369	29.475874	34.291843	103.733025	30.7845085	17.7835705	106.232197	-76.1773165	19.3002915	95.217311
1.613171	-0.823309	104.648972	-22.364197	18.379896	100.383018	32.366467	1.106698	107.798553	29.652994	34.072571	102.98027	31.0097305	17.5896345	105.3894115	-75.7381245	19.1701575	95.3766245
2.432704	-0.033775	103.856659	-22.076029	18.186075	100.031868	32.559303	0.897289	106.995514	29.915598	33.896122	102.41922	31.2374505	17.3967055	104.707367	-75.3895085	18.9754445	95.356369
3.239126	0.849414	103.045868	-21.823462	17.979574	99.693726	32.740639	0.719262	106.238152	30.12278	33.754013	101.959015	31.4317095	17.2366375	104.0985835	-75.0786335	18.7225105	95.2888685
3.923396	1.903822	102.166763	-21.595356	17.799576	99.306496	32.92292	0.52327	105.494621	30.308537	33.668987	101.616028	31.6157285	17.0961285	103.5553245	-74.8064405	18.5030235	95.0576675
4.783525	3.768462	100.992157	-21.301395	17.603809	98.616837	33.165524	0.538819	104.663528	30.611715	33.614563	101.084343	31.8886195	17.076691	102.8739355	-74.4914095	18.130927	94.3597385
5.202958	5.186783	100.318825	-21.113413	17.609211	98.100227	33.017521	0.831262	104.410492	30.732372	33.64603	100.935623	31.8749465	17.238646	102.6730575	-74.1017725	17.979776	93.5273965
5.500828	6.71802	99.739243	-20.970362	17.640104	97.578949	33.52264	0.789455	104.011223	30.973482	33.833328	101.017509	32.248061	17.3113915	102.514366	-74.188785	17.9688165	92.643532
5.703147	8.356621	99.214066	-20.828447	17.720699	97.066658	33.708427	0.940205	103.907753	31.244659	34.06921	101.336601	32.476543	17.5047075	102.622177	-74.133437	17.9366905	91.511139
5.778729	10.093513	98.778923	-20.63353	17.816679	96.542397	33.929897	1.080501	103.853653	31.461403	34.370426	101.952652	32.69565	17.7254635	102.9031525	-73.96271	17.9078945	90.1816415
5.737794	11.866851	98.548264	-20.467699	17.900757	96.110626	34.151657	1.149487	104.086662	31.701178	34.755806	103.0812	32.9264175	17.9526465	103.583931	-73.8618155	17.8488675	88.637321
5.577904	13.726028	98.559189	-20.309687	17.988571	95.837875	34.306911	1.195555	104.562187	32.686523	34.861523	104.155418	33.496717	18.028539	104.3588025	-74.116091	17.948603	87.3169475
5.043216	16.531027	98.605324	-19.960247	18.135481	95.409706	34.588478	1.106671	105.364677	33.184071	35.272919	106.137695	33.8862745	18.189795	105.751186	-73.8067685	18.081167	85.068226
4.597421	18.434484	98.482933	-19.640129	18.314575	95.054535	34.761051	1.053228	105.711899	33.64537	35.407158	106.992172	34.2032105	18.230193	106.3520355	-73.4834685	18.398957	83.7570345
4.03356	20.346174	98.136673	-19.248562	18.498705	94.622864	35.022728	1.010242	105.792198	34.060635	35.442005	107.384911	34.5416815	18.2261235	106.5885545	-73.0388055	18.7712865	82.6571735
3.386091	22.286221	97.581833	-18.818226	18.73901	94.150543	35.29372	1.08861	105.495682	34.413448	35.367878	107.249321	34.853584	18.228244	106.3725015	-72.490036	19.249776	81.9285845
2.62813	24.250153	96.794525	-18.338835	18.996029	93.566772	35.654095	1.239078	104.828621	34.688454	35.271397	106.624199	35.1712745	18.2552375	105.72641	-71.8489445	19.7368205	81.407134
1.754063	26.219833	95.818146	-17.909058	19.310444	92.929985	36.031731	1.508453	103.812263	34.865143	35.273762	105.49617	35.448437	18.3911075	104.6542165	-71.266553	20.2297805	81.2057535
0.747159	28.212183	94.735863	-17.514137	19.608421	92.278824	36.434414	1.843901	102.561081	35.290985	35.147079	103.663025	35.8626995	18.49549	103.112053	-70.8909735	20.721352	81.445595
-0.943884	31.161747	92.742126	-17.013859	19.981829	91.166153	36.934929	2.356596	99.920166	34.843712	35.126369	100.732101	35.8893205	18.7414825	100.3261335	-69.9170385	21.2221755	82.0061725
-2.234183	33.087254	91.284348	-16.675932	20.133497	90.340744	36.822613	2.765785	97.986832	34.925404	35.636707	98.330421	35.8740085	19.201246	98.1586265	-69.2258725	21.065748	82.5228615
-3.628029	34.978397	89.90799	-16.374702	20.226418	89.612091	36.873219	3.115407	95.931519	34.935081	35.740925	95.924538	35.90415	19.428166	95.9280285	-68.653554	21.02467	83.2961535
-5.187614	36.810452	88.918854	-16.218672	20.247276	89.193741	36.889904	3.265439	94.155907	34.815872	35.727444	93.766876	35.852888	19.4964415	93.9613915	-68.290232	20.9981105	84.4260905
-6.897414	38.565598	88.26516	-16.124287	20.152946	88.98761	36.773739	3.288871	92.476761	34.670956	35.629597	91.912453	35.7223475	19.459234	92.194607	-67.9709215	20.846658	85.780613
-8.634149	40.233128	87.931129	-16.114981	19.942764	88.976028	36.520355	3.246835	90.884506	34.544312	35.423691	90.401779	35.5323335	19.335263	90.6431425	-67.7622955	20.550265	87.3089135
-10.484709	41.866512	88.007912	-16.149481	19.689873	89.13578	36.246052	3.138308	89.630005	34.320297	35.219109	89.157967	35.2831745	19.1787085	89.393986	-67.5821365	20.2010375	88.877574
-13.310255	44.245129	88.811768	-16.336926	19.378494	89.673058	35.752747	2.991235	88.108734	33.947701	34.969116	88.177048	34.850224	18.9801755	88.142891	-67.524076	19.7768125	91.203225
-15.104039	45.795734	89.806824	-16.52705	19.168129	90.117935	35.367092	2.993402	87.275673	33.760151	34.910381	88.001999	34.5636215	18.9518915	87.638836	-67.6177215	19.3843665	92.597034
-16.85524	47.323101	91.059944	-16.663759	19.013426	90.565369	35.070847	3.055919	86.507286	33.557484	34.895603	88.173157	34.3141655	18.975761	87.3402215	-67.6416835	19.051091	93.7905165
-18.496767	48.724094	92.753571	-16.781498	18.855042	90.979523	34.797337	3.28785	85.790077	33.4235	34.94281	88.916656	34.1104185	19.11533	87.3533665	-67.6734145	18.594754	94.6056795
-20.12933	50.022388	94.960693	-16.886934	18.722982	91.392532	34.593075	3.641928	85.282188	33.573292	35.131279	90.396889	34.0831835	19.3866035	87.8395385	-67.8570515	18.0593605	94.9455255
-21.63916	51.064552	97.634712	-16.985052	18.719353	91.878151	34.515984	4.130997	85.155251	33.741856	35.448257	92.61705	34.12892	19.789627	88.8861505	-68.099024	17.649079	94.8701515
-23.141342	51.933979	100.607826	-17.076086	18.845009	92.527809	34.557674	4.805325	85.436974	34.06768	35.888458	95.327522	34.312677	20.3468915	90.382248	-68.464849	17.3431265	94.67337
-25.332842	52.869816	105.120621	-17.173485	19.343922	93.695328	35.146458	5.898338	86.253777	34.427448	36.507977	99.347244	34.786953	21.2031575	92.8005105	-69.133923	17.4846865	94.5901455
-26.69095	53.380848	107.528046	-17.132572	19.868349	94.434441	35.342331	6.837059	86.930122	34.572018	36.561382	101.282898	34.9571745	21.6992205	94.10651	-69.2223185	18.0374775	94.762372
-27.990898	53.806789	109.048294	-17.008001	20.519264	94.985237	35.548946	7.737759	87.401405	34.570415	37.586662	102.550232	35.0596805	22.6622105	94.9758185	-69.0756825	18.3763175	94.9946555
-29.198626	54.293144	109.68251	-16.885166	21.237112	95.359108	35.655941	8.503745	87.729233	34.664413	38.265835	103.176208	35.160177	23.38479	95.4527205	-68.930509	19.089434	95.2654955
-30.435598	54.694962	109.835838	-16.869392	21.905567	95.621201	35.650917	9.019872	88.026184	34.709675	38.300407	103.269455	35.180296	23.6601395	95.6478195	-68.91908	20.1509945	95.5945825
-31.570133	54.891335	109.665314	-16.968786	22.402008	95.844437	35.530518	9.276538	88.266129	35.05061	38.964993	103.001595	35.290564	24.1207655	95.633862	-69.228136	20.6832505	96.055012
-32.700802	54.726826	109.380104	-17.16984	22.692257	95.966805	35.25539	9.322021	88.418892	34.954842	39.133965	102.851463	35.105116	24.227993	95.6351775	-69.444796	21.156521	96.2984325
-34.248993	53.860443	108.71402	-17.558811	22.874464	96.121582	34.754013	9.137108	88.5084	34.631287	39.14286	102.576591	34.69265	24.139984	95.5424955	-69.810272	21.608944	96.7006685
-35.18549	52.924423	108.186615	-17.842133	22.908447	96.279816	34.441204	9.000176	88.600121	34.401001	39.113091	102.439499	34.4211025	24.0566335	95.51981	-70.1053685	21.7602605	97.039822
-35.876526	51.599854	107.507896	-18.15626	22.95603	96.508339	34.149204	8.89292	88.849136	34.116428	39.162891	102.401245	34.132816	24.0279055	95.6251905	-70.445336	21.8841545	97.3914875
-36.677013	50.04353	106.950142	-18.459944	22.998693	96.794121	33.899845	8.781775	89.180878	33.804493	39.228966	102.377365	33.852169	24.0053705	95.7791215	-70.772057	21.9920155	97.8091205
-37.335979	48.271526	106.407784	-18.745764	23.107277	97.084831	33.663422	8.744071	89.442673	33.124226	39.005455	102.51973	33.393824	23.874763	95.9812015	-70.885352	22.339791	98.1884605
-37.95908	46.258354	105.796684	-18.968378	23.199303	97.348007	33.414955	8.758804	89.616348	32.812561	39.06683	102.439842	33.113758	23.912817	96.028095	-71.050514	22.485789	98.667919
-38.426643	43.982498	105.11348	-19.169287	23.299591	97.522278	33.23465	8.784101	89.703194	32.666924	39.217434	102.263535	32.950787	24.0007675	95.9833645	-71.289361	22.5984145	99.0611915
-38.953518	40.224545	103.807846	-19.277508	23.484346	97.70137	33.060555	8.827373	89.627373	32.546658	39.439556	101.638504	32.8036065	24.1334645	95.6329385	-71.3586225	22.8352275	99.7698015
-39.14534	37.500446	102.80304	-19.255066	23.614697	97.737595	32.981483	8.80438	89.489426	32.860657	39.898552	100.68309	32.92107	24.351466	95.086258	-71.431202	22.877928	100.388932
-39.200832	34.533722	101.716827	-19.279301	23.734179	97.703629	32.889149	8.712941	89.281708	32.780884	40.02121	99.626938	32.8350165	24.3670755	94.454323	-71.3936185	23.1012825	100.952935
-39.094692	31.416439	100.740479	-19.232338	23.851648	97.590683	32.433655	8.754019	89.18264	32.233379	40.193111	98.442291	32.333517	24.473565	93.8124655	-70.798193	23.229731	101.3689005
-38.86639	28.068436	99.754272	-19.204065	23.933393	97.412598	32.308395	8.563907	88.898285	31.980232	40.276306	96.864197	32.1443135	24.4201065	92.881241	-70.5524435	23.4466795	101.943955
-38.267097	24.413223	99.046631	-19.235987	23.963848	97.193558	32.124794	8.313801	88.727608	31.644684	40.125423	95.354836	31.884739	24.219612	92.041222	-70.356713	23.708084	102.345894
-37.994976	20.952469	98.36795	-19.316656	23.905781	97.05188	31.990814	8.060402	88.856163	31.18364	40.018612	94.172699	31.587227	24.039507	91.514431	-70.220539	23.772055	102.589329
-36.854168	15.231149	98.106018	-19.619024	23.655048	97.24588	32.097145	7.497392	90.138023	30.65336	39.642258	93.535469	31.3752525	23.569825	91.836746	-70.6133005	23.740271	102.655014
-35.967384	11.373056	98.256882	-19.888136	23.338081	97.637329	32.260616	7.023433	91.58252	30.534569	39.42971	93.971825	31.3975925	23.2265715	92.7771725	-71.1738645	23.4495905	102.4974855
-34.913212	7.478776	98.831329	-20.11095	22.939522	98.222122	32.435833	6.553349	93.257744	30.406607	39.148369	94.905754	31.42122	22.850859	94.081749	-71.64312	23.028185	102.362495
-33.681381	3.55292	99.643669	-20.316339	22.491232	98.913063	32.604286	6.029552	95.186218	30.461193	38.713715	95.969101	31.5327395	22.3716335	95.5776595	-72.1654175	22.6108305	102.2484665
-32.326851	-0.282606	100.819824	-20.423435	22.018042	99.630798	32.850685	5.499447	97.072487	30.64085	38.261776	96.786621	31.7457675	21.8806115	96.929554	-72.5926375	22.1554725	102.332042
-30.838181	-3.984013	102.24733	-20.378511	21.629978	100.11525	33.087074	5.136695	98.455902	30.735996	37.639683	96.635277	31.911535	21.388189	97.5455895	-72.668557	21.871767	102.6849105
-29.107798	-7.550947	103.897751	-20.146156	21.31934	100.065125	33.279461	4.851796	98.917763	30.636152	36.743507	95.136581	31.9578065	20.7976515	97.027172	-72.2501185	21.8410285	103.103078
-26.123466	-12.637547	106.5065	-19.660439	20.786142	99.027878	33.183556	4.520982	98.481682	30.334742	34.962044	91.089951	31.759149	19.741513	94.7858165	-71.080027	21.830771	103.2699395
-24.36908	-15.499512	108.444069	-19.537016	20.398933	98.129723	33.965065	3.870167	97.841904	30.257767	33.549614	88.356956	32.111416	18.7098905	93.09943	-71.185448	22.0879755	103.160016
-22.451855	-16.994179	109.963608	-19.575523	19.778475	97.584961	33.996193	3.353153	97.822258	29.901978	32.579109	87.00843	31.9490855	17.966131	92.415344	-71.1001315	21.590819	102.754578
-21.184975	-16.213345	110.416176	-19.58004	18.976908	97.200768	34.065475	2.823771	97.938972	29.952251	31.503073	85.939095	32.008863	17.163422	91.9390335	-71.168943	20.790394	102.4625025
-19.689398	-15.414765	109.652031	-19.537527	18.176546	96.748985	34.148388	2.373821	97.717278	29.813835	30.734652	85.151001	31.9811115	16.5542365	91.4341395	-71.0561655	19.7988555	102.0638305
-18.239382	-14.555372	108.587418	-19.536022	17.440779	96.51088	34.210644	2.10438	97.714615	29.772802	30.313093	84.903114	31.991723	16.2087365	91.3088645	-71.063767	18.6728215	101.7128955
-16.705406	-13.391556	108.224915	-19.588364	16.807947	96.524063	34.367691	1.894113	98.077179	29.237944	30.432119	85.503151	31.8028175	16.163116	91.790165	-70.9795455	17.452778	101.257961
-13.774654	-11.727169	106.774376	-19.667255	16.063183	96.731033	34.584763	1.757716	98.527718	29.222492	30.490881	86.301155	31.9036275	16.1242985	92.4144365	-71.2381375	16.0020675	101.0476295
-12.143521	-10.104037	105.556175	-19.754726	15.66623	96.981934	34.629025	1.627856	98.811165	29.202127	30.610558	87.118286	31.915576	16.119207	92.9647255	-71.425028	15.213253	100.9991425
-10.290698	-8.277658	104.599068	-19.927031	15.352313	97.334053	34.599392	1.46647	99.105797	29.239918	30.903181	88.350777	31.919655	16.1848255	93.728287	-71.773717	14.5198005	100.939819
-8.469761	-6.255546	103.32843	-20.142941	15.080225	97.749359	34.522282	1.280225	99.516556	29.724533	31.213734	89.819885	32.1234075	16.2469795	94.6682205	-72.4092895	13.9134705	100.8304975
-6.619831	-3.942842	102.040443	-20.391762	14.87632	98.225578	34.036324	1.279326	100.11908	29.463488	31.930246	92.10228	31.749906	16.604786	96.11068	-72.53343	13.147854	100.340476
-4.73898	-1.363249	101.05735	-20.651569	14.748595	98.786316	33.856567	1.076373	100.532059	29.681244	32.594631	94.481186	31.7689055	16.835502	97.5066225	-73.0720435	12.661688	100.0660095
-2.867024	1.516937	100.31958	-20.88459	14.677647	99.295166	33.653416	1.036698	101.044762	29.929695	33.240044	96.918549	31.7915555	17.138371	98.9816555	-73.5607355	12.216923	99.6086765
-0.049317	6.262455	99.959816	-21.237946	14.78304	100.012001	33.477707	1.153385	101.627686	30.217278	34.166618	100.545837	31.8474925	17.6600015	101.0867615	-74.3233845	11.9060785	98.9372405
1.805068	9.570436	100.080727	-21.401007	14.923817	100.363228	33.353058	1.358695	101.961479	30.50102	34.78392	102.741913	31.927039	18.0713075	102.351696	-74.729053	11.7763265	98.37476
3.607368	12.984914	100.600708	-21.573669	15.074717	100.603394	33.175529	1.493392	102.398041	30.730698	35.141052	104.853485	31.9531135	18.317222	103.625763	-75.1004515	11.832212	97.581025
5.307579	16.331028	101.427971	-21.836304	15.250484	100.873924	32.960751	1.595659	102.986061	30.942127	35.299061	106.785378	31.951439	18.44736	104.8857195	-75.624047	12.053608	96.8621285
6.900402	19.642567	102.535019	-22.124039	15.395206	101.013992	32.720566	1.6051	103.675125	31.046223	35.382416	108.444977	31.8833945	18.493758	106.060051	-76.1314725	12.296654	95.967933
8.39141	22.913893	103.766296	-22.421076	15.53936	101.105118	32.384911	1.603328	104.444313	30.988693	35.285885	109.966194	31.686802	18.4446065	107.2052535	-76.528954	12.6341135	95.0049825
9.719117	25.989988	105.509354	-22.722324	15.645073	101.349434	32.123798	1.443837	105.602585	30.826002	35.003777	111.984184	31.4749	18.223807	108.7933845	-76.919548	13.066339	93.9054835
11.34549	30.28138	109.466377	-23.05356	15.548626	102.239395	31.677252	1.096515	108.667496	30.315054	34.475945	116.217278	30.996153	17.78623	112.442387	-77.103273	13.311022	92.036403
9.799352	31.219053	112.742592	-23.460835	15.463549	103.340042	31.503456	0.79021	110.736847	30.183628	34.140202	119.347511	30.843542	17.465206	115.042179	-77.765212	13.461892	91.637905
7.209572	31.464695	114.954269	-23.701017	15.432331	104.241882	31.330433	0.665866	112.331879	30.097404	33.911034	121.53299	30.7139185	17.28845	116.9324345	-78.1159525	13.576212	91.5513295
4.664674	31.713333	116.104187	-23.732027	15.541339	104.810104	31.343153	0.800227	113.080956	30.092505	33.938332	122.797432	30.717829	17.3692795	117.939194	-78.181883	13.7133985	91.681014
2.124472	31.963816	116.110657	-23.632196	15.807116	105.15921	31.382244	1.097185	113.365189	30.1203	34.11409	123.578819	30.751272	17.6056375	118.472004	-78.015664	14.0085945	91.846416
-0.348202	32.204594	115.068771	-23.555676	16.044144	105.571617	31.460396	1.292269	113.6129	30.242044	34.349823	123.997208	30.85122	17.821046	118.805054	-77.962572	14.267242	92.33818
-2.891732	32.449326	114.583611	-23.515907	16.333117	106.077179	31.515142	1.319393	113.83979	30.379932	34.440216	124.257019	30.947537	17.8798045	119.0484045	-77.979351	14.7864295	93.1059535
-6.694302	32.77544	114.66172	-23.526642	16.615252	106.690887	31.509066	1.255823	113.833214	30.684944	34.507908	123.955811	31.097005	17.8818655	118.8945125	-78.150289	15.3486385	94.4872615
-9.127592	32.94326	113.333046	-23.543505	16.808001	106.886505	31.434505	1.31781	113.655785	30.890629	34.653942	123.286842	31.162567	17.985876	118.4713135	-78.249577	15.630126	95.3016965
-11.809596	33.023178	112.405457	-23.503874	17.001696	106.993294	31.482506	1.466287	113.309013	30.974003	34.928097	122.682556	31.2282545	18.197192	117.9957845	-78.2360025	15.8062	95.9908035
-14.676109	32.825504	112.031235	-23.443666	17.223471	107.114914	31.502489	1.651986	113.024124	31.043884	35.239319	121.860886	31.2731865	18.4456525	117.442505	-78.1605185	16.0012895	96.787323
-17.390598	32.616936	110.499207	-23.448416	17.303581	107.089951	31.58917	1.824132	112.605576	30.761272	35.59127	121.016418	31.175221	18.707701	116.810997	-78.072053	15.899461	97.368905
-20.382694	32.177422	109.981384	-23.340723	17.423388	106.98291	31.570116	1.968653	112.128975	31.144567	35.778419	119.560478	31.3573415	18.873536	115.8447265	-78.0387875	15.97324	98.1210935
-23.300251	31.554647	109.18074	-23.557169	17.625366	106.907722	31.57416	2.208999	111.497856	31.135878	36.161167	118.216911	31.355019	19.185083	114.8573835	-78.469357	16.065649	98.9580605
-27.74621	30.634821	107.065811	-23.388006	17.826956	106.378464	31.728786	2.692777	110.288918	31.022957	36.660404	115.23838	31.3758715	19.6765905	112.763649	-78.1518835	15.9773215	99.993279
-30.823978	29.828878	106.580948	-23.120651	18.044901	105.667427	31.901432	3.055304	108.843826	30.900787	36.939056	112.408554	31.4011095	19.99718	110.62619	-77.6424115	16.092622	100.708664
-33.848515	29.08164	104.981026	-22.63332	18.275715	104.59832	32.063229	3.384609	106.720734	30.415836	37.282043	109.160248	31.2395325	20.333326	107.940491	-76.5061725	16.218104	101.256149
-36.804077	28.343647	102.732445	-22.099192	18.507259	103.328339	32.677441	3.441656	104.096497	30.312574	37.241508	105.122612	31.4950075	20.341582	104.6095545	-75.6933915	16.672936	102.0471235
-39.703899	27.558502	102.159798	-21.47641	18.676428	101.856827	32.605858	3.899846	101.225754	30.092775	37.079342	100.888718	31.3493165	20.489594	101.057236	-74.3021365	16.863262	102.656418
-42.578621	26.825813	100.698212	-20.888371	18.792185	100.191727	32.543571	4.085944	97.966583	29.776901	36.96843	96.533195	31.160236	20.527187	97.249889	-72.936978	17.057183	103.133565
-45.364647	26.006927	100.245926	-20.416189	18.850653	98.41877	32.256432	4.254368	94.603363	29.357121	36.78672	92.470947	30.8067765	20.520544	93.537155	-71.6391545	17.180762	103.300385
-49.222126	24.867535	99.571945	-20.042963	18.677933	95.9189	31.779284	4.031658	89.864433	28.735971	36.507828	87.139336	30.2576275	20.269743	88.5018845	-70.3435535	17.086123	103.3359155
-51.669838	24.121935	99.477898	-20.086493	18.499575	94.350632	31.191069	3.74822	87.032196	28.191116	36.274052	84.038612	29.6910925	20.011136	85.535404	-69.8640785	16.988014	103.16586
-54.012386	23.44961	99.033455	-20.257858	18.339394	92.786598	30.60767	3.358229	84.119225	27.654148	35.975319	81.137375	29.130909	19.666774	82.6283	-69.646625	17.012014	102.944896
-56.079845	22.806721	99.077782	-20.426924	18.167761	91.161041	29.91029	2.91944	81.159103	27.081173	35.595215	78.068146	28.4957315	19.2573275	79.6136245	-69.3495795	17.0781945	102.7084575
-57.90646	22.25703	99.095757	-20.623104	18.071701	89.495781	29.177353	2.48471	78.190178	26.367769	35.225582	74.874649	27.772561	18.855146	76.5324135	-69.018769	17.288256	102.4591485
-59.493454	21.721945	98.762482	-20.840033	18.011734	87.777557	28.387663	2.073673	75.093536	25.596336	34.949486	71.586578	26.9919995	18.5115795	73.340057	-68.6720655	17.5118885	102.215057
-60.865276	21.243179	98.854561	-21.070997	17.989208	86.029991	27.611839	1.779149	72.044876	24.699984	34.747021	68.2789	26.1559115	18.263085	70.161888	-68.2979055	17.715331	101.898094
-61.622311	20.175264	98.520973	-21.557127	17.920834	83.426704	26.280993	1.307119	67.692101	23.255486	34.517071	63.615627	24.7682395	17.912095	65.653864	-67.8824935	17.929573	101.199544
-61.509537	19.093351	97.531136	-22.069202	17.803505	81.8563	25.195684	1.08038	65.19368	22.289042	34.280239	61.018311	23.742363	17.6803095	63.1059955	-67.880767	17.9267005	100.6066045
-61.30846	18.192633	96.666428	-22.682688	17.60334	80.490608	24.354364	0.736258	63.233089	21.511646	33.913811	58.988209	22.933005	17.3250345	61.110649	-68.298381	17.8816455	99.870567
-61.074959	17.336582	95.293198	-23.318661	17.34017	79.21032	23.610434	0.322696	61.611439	20.833717	33.527878	57.448273	22.2220755	16.925287	59.529856	-68.8593975	17.755053	98.890784
-60.550827	16.505915	93.755165	-23.963314	17.031847	78.153984	22.902533	-0.077857	60.379116	20.298111	33.177711	56.633801	21.600322	16.549927	58.5064585	-69.52695	17.513767	97.8015095
-59.898834	15.755052	91.97229	-24.677845	16.678034	77.352295	21.880455	-0.219196	59.688782	19.973841	32.892036	56.437416	20.927148	16.33642	58.063099	-70.282838	17.019648	96.641491
-58.931053	14.956427	90.301445	-25.349594	16.37323	76.686691	21.294796	-0.378129	59.104622	19.709412	32.736938	56.517689	20.502104	16.1794045	57.8111555	-71.201292	16.5670555	95.5622265
-56.890236	13.824084	87.787621	-26.257685	16.21558	76.057228	20.654865	-0.338525	58.765774	19.327787	32.838093	57.049625	19.991326	16.249784	57.9076995	-72.506696	16.181376	94.2067565
-55.051876	13.170012	86.360672	-26.755846	16.218828	75.99279	20.274214	-0.192646	58.980721	19.222351	32.984486	57.884865	19.7482825	16.39592	58.432793	-73.2599745	16.041736	93.552787
-52.944542	12.466219	85.061165	-27.152092	16.293591	76.216278	20.043419	-0.117612	59.624989	19.264042	33.015049	59.130161	19.6537305	16.4487185	59.377575	-73.9579145	16.1384635	93.054981
-50.407291	11.800952	83.958717	-27.520954	16.392735	76.748627	20.045753	-0.1149	60.782478	19.487377	32.968437	60.740417	19.766565	16.4267685	60.7614475	-74.808473	16.3587015	92.7358065
-47.647453	11.137576	83.025452	-27.828016	16.4557	77.470497	20.183281	-0.189807	62.39106	19.724617	32.837051	62.560917	19.953949	16.323622	62.4759885	-75.609981	16.587778	92.4650055
-44.415997	10.489038	82.324669	-28.07025	16.551832	78.339127	20.314966	-0.270128	64.301559	19.955891	32.711376	64.396431	20.1354285	16.220624	64.348995	-76.2759285	16.88304	92.329259
-41.004326	9.780923	81.957527	-28.264389	16.643261	79.320923	20.528929	-0.368412	66.38678	20.191265	32.584278	66.210907	20.360097	16.107933	66.2988435	-76.888875	17.178589	92.3430025
-35.285324	8.612357	81.736069	-28.479879	16.643368	80.781967	20.864607	-0.645526	69.650688	20.40657	32.190964	68.88324	20.6355885	15.772719	69.266964	-77.5953465	17.514017	92.29697
-31.261673	7.821336	81.739052	-28.555574	16.457766	81.846146	21.039522	-0.974975	71.953217	20.653631	31.85376	70.812218	20.8465765	15.4393925	71.3827175	-77.9577245	17.4761395	92.3095745
-27.003441	6.958931	82.000801	-28.656841	16.249273	82.967674	21.301342	-1.340979	74.330078	20.963619	31.53208	72.998985	21.1324805	15.0955505	73.6645315	-78.4461625	17.4029955	92.2708165
-22.53503	6.158836	82.669464	-28.733524	16.012081	84.151413	21.58959	-1.620259	76.732147	21.372431	31.312317	75.340775	21.4810105	14.846029	76.036461	-78.9480585	17.178133	92.266365
-17.888172	5.351501	83.134308	-28.756794	15.819252	85.335312	21.944479	-1.815253	79.091507	21.756958	31.253094	77.60022	21.8507185	14.7189205	78.3458635	-79.3643065	16.9195835	92.3247605
-13.175796	4.593162	84.033035	-28.655544	15.723373	86.421196	22.412434	-1.895348	81.160187	22.106516	31.255611	79.766563	22.259475	14.6801315	80.463375	-79.570563	16.7666145	92.379017
-8.284571	3.874325	84.526115	-28.46393	15.635489	87.339005	22.782625	-1.9625	82.945053	22.383392	31.253609	81.872902	22.5830085	14.6455545	82.4089775	-79.5108685	16.6254235	92.2690325
-0.993802	3.610836	87.033546	-28.297991	15.514708	88.624161	23.076214	-2.113649	85.650963	22.962301	31.237675	85.361938	23.0192575	14.562013	85.5064505	-79.6152395	16.467403	91.7418715
3.909035	3.624282	88.488892	-28.252411	15.480404	89.461548	23.346485	-2.211928	87.570885	23.367851	31.295908	87.84449	23.357168	14.54199	87.7076875	-79.86199	16.418818	91.2154085
8.758352	3.720958	88.83847	-28.232246	15.53354	90.247879	23.600639	-2.288023	89.456848	23.749773	31.418959	90.299713	23.675206	14.565468	89.8782805	-80.139698	16.501612	90.6174775
8.316113	6.148534	90.05368	-28.185999	15.590485	90.984383	23.869396	-2.345774	91.34594	24.06616	31.501236	92.66227	23.967778	14.577731	92.004105	-80.339776	16.603239	89.964661
7.92828	8.416609	91.386726	-28.06745	15.624835	91.769348	24.138397	-2.436448	93.251633	24.454453	31.535727	94.90712	24.296425	14.5496395	94.0793765	-80.431325	16.7000305	89.4593195
7.986723	10.469486	93.589218	-27.882429	15.674358	92.440727	24.422993	-2.572549	94.982254	24.908438	31.561779	96.919678	24.6657155	14.494615	95.950966	-80.4305735	16.854101	88.930488
8.078174	12.507653	94.677475	-27.591595	15.745403	93.057213	24.709118	-2.667963	96.572243	25.39303	31.54476	98.570396	25.051074	14.4383985	97.5713195	-80.234264	17.0524075	88.5431065
8.233119	15.584929	96.186569	-27.036345	15.890991	93.849113	25.404108	-2.859228	98.489037	26.20031	31.546207	100.337494	25.802209	14.3434895	99.4132655	-79.874899	17.4384925	88.2849605
8.338614	17.648748	97.121887	-26.62578	15.958063	94.251427	25.83473	-2.923715	99.425453	26.708078	31.527767	100.963638	26.271404	14.302026	100.1945455	-79.522964	17.6141	88.3083085
8.489529	19.725409	96.974136	-26.141447	15.980787	94.564232	26.31028	-2.974658	99.942688	27.163176	31.493584	101.358284	26.736728	14.259463	100.650486	-79.019622	17.702111	88.477978
8.577335	21.732969	97.510742	-25.754932	15.94411	94.806908	26.708082	-3.007008	100.2882	27.707672	31.441051	101.519073	27.207877	14.2170215	100.9036365	-78.717741	17.6711985	88.7101795
8.674698	23.768471	97.685471	-25.446993	15.92695	95.034424	27.081659	-3.028438	100.417709	28.113901	31.370094	101.574455	27.59778	14.170828	100.996082	-78.491766	17.683072	89.072766
8.723734	25.80995	97.522285	-25.129587	15.869254	95.24176	27.412718	-3.035367	100.424538	28.443676	31.2985	101.53067	27.928197	14.1315665	100.977604	-78.187371	17.6069415	89.505916
8.748124	27.790102	97.843063	-24.89884	15.824781	95.392029	27.646595	-3.090369	100.439789	28.736332	31.214142	101.363686	28.1914635	14.0618865	100.9017375	-77.9891435	17.5876755	89.8823205
8.725103	30.738983	97.775681	-24.676033	15.717117	95.551033	27.930647	-3.212644	100.214577	28.955387	31.043396	101.184311	28.443017	13.915376	100.699444	-77.795083	17.518858	90.402622
8.678152	32.668888	97.522163	-24.572392	15.628548	95.588623	28.002813	-3.342624	100.036827	29.109049	30.905035	100.986412	28.555931	13.7812055	100.5116195	-77.700715	17.4758905	90.6656265
8.559015	34.532101	97.629578	-24.526114	15.578842	95.529236	28.032696	-3.462644	99.750145	29.186546	30.736897	100.674438	28.609621	13.6371265	100.2122915	-77.661849	17.5205575	90.8461805
8.275753	35.956306	97.153748	-24.414022	15.519671	95.376793	28.005987	-3.546106	99.338875	29.219883	30.565802	100.312408	28.612935	13.509848	99.8256415	-77.440979	17.529494	90.9279445
6.886926	37.2136	97.012321	-24.369656	15.475026	95.170731	27.917723	-3.640918	98.854591	29.260216	30.397833	99.948952	28.5889695	13.3784575	99.4017715	-77.3282815	17.5715945	90.9396905
5.901132	38.47377	96.717979	-24.274794	15.409517	94.995232	27.817961	-3.760486	98.483398	29.325624	30.18475	99.587067	28.5717925	13.212132	99.0352325	-77.1213805	17.606902	90.9552315
4.778044	39.714901	96.589859	-24.199026	15.370841	94.861397	27.781433	-3.881162	98.149063	29.40436	30.023369	99.373749	28.5928965	13.0711035	98.761406	-76.9909485	17.6705785	90.961388
3.24618	41.44519	96.756813	-24.027266	15.328951	94.813141	27.800993	-3.976128	97.807899	29.60923	29.884329	99.212334	28.7051115	12.9541005	98.5101165	-76.7596435	17.7038015	91.1161655
2.203304	42.586308	96.963509	-23.928093	15.354712	94.819847	27.96874	-4.047557	97.532906	29.786613	29.855755	99.151733	28.8776765	12.904099	98.3423195	-76.7338625	17.805325	91.2973745
1.183789	43.730095	97.056824	-23.729906	15.345441	94.860588	28.108671	-4.06532	97.135017	29.976982	29.823122	99.034706	29.0428265	12.878901	98.0848615	-76.5026385	17.811981	91.6363145
0.208336	44.815117	97.238281	-23.541897	15.31909	94.882874	28.214582	-4.052459	96.695564	30.211676	29.80814	98.844078	29.213129	12.8778405	97.769821	-76.296923	17.7603395	91.995927
-0.764129	45.855637	97.481903	-23.35578	15.342318	94.866531	28.375154	-3.990734	96.196678	30.417336	29.781458	98.618629	29.396245	12.895362	97.4076535	-76.107805	17.789274	92.3254085
-1.706358	46.867416	97.642715	-23.091339	15.386897	94.920387	28.479866	-3.93017	95.780388	30.595854	29.777864	98.402695	29.53786	12.923847	97.0915415	-75.720538	17.849947	92.7492325
-2.621761	47.826065	97.878136	-22.908144	15.421123	94.935074	28.612619	-3.827928	95.40361	30.794081	29.760223	98.219269	29.70335	12.9661475	96.8114395	-75.519638	17.8760985	93.0587085
-3.959894	49.142311	98.189049	-22.552734	15.506577	95.009796	28.762686	-3.707686	94.78141	31.020695	29.668179	97.900299	29.8916905	12.9802465	96.3408545	-74.9971585	18.0329075	93.6787375
-4.76993	49.947861	98.306992	-22.376749	15.592508	94.979462	28.785044	-3.64963	94.206383	31.124508	29.590866	97.536873	29.954776	12.970618	95.871628	-74.708274	18.214398	94.087296
-5.570649	50.68832	98.333061	-22.237427	15.655554	94.819092	28.726971	-3.577318	93.475082	31.148779	29.511515	97.039169	29.937875	12.9670985	95.2571255	-74.412729	18.3440095	94.3810585
-6.366362	51.340115	98.427803	-22.180408	15.728097	94.626617	28.621128	-3.45604	92.703285	31.130564	29.437172	96.511948	29.875846	12.990566	94.6076165	-74.236662	18.465628	94.6456175
-7.076514	51.93708	98.562943	-22.18708	15.864626	94.472908	28.509432	-3.317877	91.972694	31.079969	29.423937	96.093018	29.7947005	13.05303	94.032856	-74.1688605	18.676222	94.91296
-7.80289	52.485054	98.81839	-22.241423	16.022316	94.391449	28.385151	-3.157217	91.436455	30.931946	29.488251	95.844757	29.6585485	13.165517	93.640606	-74.1413945	18.879115	95.142292
-8.531094	52.96933	99.179092	-22.309217	16.208979	94.429276	28.262484	-3.009227	91.2089	30.769957	29.550003	95.798233	29.5162205	13.270388	93.5035665	-74.1346545	19.14757	95.3549855
-9.523009	52.929234	99.80658	-22.507021	16.481758	94.610451	28.170296	-2.837552	91.066956	30.547894	29.72345	96.051262	29.359095	13.442949	93.559109	-74.373137	19.520567	95.661793
-10.061571	52.651562	100.070892	-22.641422	16.651388	94.701736	28.088272	-2.704379	91.04026	30.463945	29.838043	96.238045	29.2761085	13.566832	93.6391525	-74.5589525	19.735944	95.7643195
-10.325558	52.281456	100.2537	-22.725643	16.832071	94.790283	27.983574	-2.576763	91.082748	30.387241	29.983503	96.357574	29.1854075	13.70337	93.720161	-74.6366935	19.960772	95.860405
-10.580468	51.815826	100.265488	-22.79809	17.020153	94.858231	27.958282	-2.405197	91.174583	30.322927	30.165581	96.439964	29.1406045	13.880192	93.8072735	-74.7367845	20.160114	95.9091885
-10.819049	51.337063	100.079521	-22.833977	17.218452	94.935699	27.940485	-2.241	91.337753	30.30582	30.363226	96.462578	29.1231525	14.061113	93.9001655	-74.7911065	20.375791	95.9712325
-11.090181	50.793243	99.796577	-22.843212	17.405874	95.005058	27.921766	-2.101074	91.560898	30.286003	30.546993	96.531105	29.1038845	14.2229595	94.0460015	-74.7903085	20.5887885	95.9641145
-11.327214	50.034393	99.484818	-22.854578	17.559559	95.091949	27.944443	-2.045058	91.844955	30.287779	30.683357	96.614998	29.116111	14.3191495	94.2299765	-74.825267	20.7999685	95.9539215
-11.642767	48.732754	98.976654	-22.841536	17.762119	95.288887	28.013733	-2.071196	92.491104	30.272045	30.884827	96.832703	29.142889	14.4068155	94.6619035	-74.825961	21.1174225	95.9158705
-11.795891	47.741936	98.584587	-22.809874	17.869783	95.440399	28.117874	-2.156533	93.072639	30.248487	31.078043	97.107704	29.1831805	14.460755	95.0901715	-74.8029285	21.278811	95.7906265
-11.959578	46.648773	98.215324	-22.806313	17.945286	95.618835	28.209326	-2.24414	93.880035	30.212944	31.295378	97.550217	29.211135	14.525619	95.715126	-74.823761	21.364953	95.522544
-12.078394	45.477364	97.922195	-22.825214	18.036573	95.836075	28.357595	-2.324744	94.921791	30.1779	31.489483	98.198486	29.2677475	14.5823695	96.5601385	-74.9181755	21.4907765	95.1120115
-12.24497	44.22089	97.747459	-22.851194	18.115856	96.172165	28.619946	-2.397268	96.248314	30.198837	31.582495	99.014862	29.4093915	14.5926135	97.631588	-75.1117795	21.6390985	94.712742
-12.406775	42.918594	97.716484	-22.923756	18.193346	96.548828	28.944153	-2.448089	97.624336	30.176878	31.615326	99.862778	29.5605155	14.5836185	98.743557	-75.4080275	21.8030735	94.354099
-12.596567	41.572617	97.692284	-23.013363	18.261879	96.878517	29.197853	-2.491757	98.869812	30.222401	31.613068	100.666656	29.710127	14.5606555	99.768234	-75.736853	21.9631025	93.9888
-12.930165	39.478298	97.631699	-23.096777	18.271374	97.199905	29.317654	-2.509551	100.136253	30.265612	31.505325	101.325401	29.791633	14.497887	100.730827	-75.985187	22.044861	93.668983
-13.161882	38.068394	97.51207	-23.146839	18.247084	97.224098	29.331511	-2.464111	100.395821	30.213919	31.497292	101.432442	29.772715	14.5165905	100.9141315	-76.066393	21.9775775	93.5340645
-13.481477	36.646095	97.36673	-23.195986	18.231329	97.186241	29.245714	-2.367629	100.459824	30.183388	31.48241	101.324821	29.714551	14.5573905	100.8923225	-76.106523	21.9052675	93.4801595
-13.847353	35.239552	97.276535	-23.264429	18.196371	97.215706	29.176414	-2.291123	100.480179	30.061234	31.212803	101.12355	29.618824	14.46084	100.8018645	-76.147682	21.931902	93.6295475
-14.273884	33.792461	97.224113	-23.369778	18.186565	97.276947	29.132938	-2.167829	100.542641	30.038637	31.237289	101.141693	29.5857875	14.53473	100.842167	-76.3253435	21.8384	93.711727
-14.720371	32.379192	97.208572	-23.478045	18.192205	97.377167	29.045853	-2.071816	100.678635	29.92186	31.46199	101.16465	29.4838565	14.695087	100.9216425	-76.4399465	21.689323	93.8326915
-15.223588	30.962715	97.25351	-23.59569	18.187773	97.521545	28.930956	-2.001678	100.870552	29.837509	31.510019	101.232681	29.3842325	14.7541705	101.0516165	-76.5756125	21.6213755	93.9914735
-16.056751	28.82637	97.321632	-23.875565	18.153358	97.731949	28.705719	-2.052873	101.220154	29.792801	31.45702	101.384079	29.24926	14.7020735	101.3021165	-77.00039	21.6046425	94.1617815
-16.656307	27.416945	97.418121	-24.049534	18.082932	97.868431	28.528353	-2.131473	101.478645	29.651987	31.332636	101.582146	29.09017	14.6005815	101.5303955	-77.189238	21.5652825	94.2064665
-17.260017	25.991165	97.547623	-24.206108	17.968563	98.042953	28.372101	-2.297359	101.772751	29.554705	31.138287	101.88427	28.963403	14.420464	101.8285105	-77.375619	21.516662	94.2573955
-17.927963	24.601219	97.695625	-24.359621	17.83386	98.216927	28.20142	-2.43276	102.077293	29.517105	31.048376	102.318504	28.8592625	14.307808	102.1978985	-77.5785045	21.359912	94.2359555
-18.672966	23.215813	97.901344	-24.545918	17.721132	98.399582	28.112131	-2.627931	102.370132	29.501598	31.383121	102.869011	28.8068645	14.377595	102.6195715	-77.8987005	21.064669	94.1795925
-19.30843	21.827429	98.008331	-24.664928	17.593088	98.56881	28.015623	-2.798104	102.647675	29.576027	31.351322	103.356567	28.795825	14.276609	103.002121	-78.125681	20.909567	94.135499
-20.082403	20.495798	98.122116	-24.764826	17.463322	98.673546	27.97529	-2.905218	102.871048	29.699078	31.366199	103.734886	28.837184	14.2304905	103.302967	-78.366836	20.6961535	94.044125
-21.276094	18.569426	98.214165	-24.857611	17.255735	98.79895	28.004009	-3.192354	103.076134	30.330076	31.235224	103.952324	29.1670425	14.021435	103.514229	-78.8822645	20.490035	94.083671
-20.788395	17.584856	98.273483	-24.925688	17.12343	98.856148	28.178686	-3.374163	103.01619	30.371771	31.200769	104.075111	29.2752285	13.913303	103.5456505	-79.1266045	20.333557	94.1666455
-20.374239	16.859379	98.27198	-24.931561	16.990921	98.861305	28.347132	-3.566076	102.874283	30.351179	31.146435	104.05407	29.3491555	13.7901795	103.4641765	-79.2122775	20.1916625	94.2584335
-20.091314	16.050716	98.189079	-24.953985	16.878666	98.810394	28.502583	-3.731693	102.665695	30.366928	30.984879	103.859688	29.4347555	13.626593	103.2626915	-79.3427255	20.130739	94.3580965
-19.759123	15.246616	98.105385	-24.920353	16.72834	98.735062	28.676456	-3.926279	102.3694	29.951698	30.874353	103.802429	29.314077	13.474037	103.0859145	-79.154783	19.982643	94.3842095
-19.478699	14.488713	97.991112	-24.884691	16.582409	98.653198	29.068613	-4.498843	101.985252	29.980623	30.666288	103.64077	29.524618	13.0837225	102.813011	-79.294	20.0810955	94.493385
-19.275049	13.696965	97.889404	-24.842379	16.435928	98.560661	28.835907	-4.770898	101.908264	29.993769	30.471447	103.507111	29.414838	12.8502745	102.7076875	-79.099596	20.0215815	94.4136345
-18.947926	12.521802	97.662567	-24.87632	16.198503	98.398628	28.789013	-5.288391	101.618645	30.004492	30.157787	103.339577	29.3967525	12.434698	102.479111	-79.1493925	19.962308	94.318145
-18.856264	11.757728	97.47493	-24.925657	16.052662	98.259407	28.744432	-5.580345	101.547195	29.99024	30.009592	103.202927	29.367336	12.2146235	102.375061	-79.21865	19.8907005	94.143753
-18.739948	10.97811	97.242233	-24.994719	15.9815	98.096809	28.664949	-5.934638	101.467148	29.943327	29.920748	103.049423	29.304138	11.993055	102.2582855	-79.293576	19.969945	93.9353325
-18.648691	10.190111	97.041763	-25.027843	15.959841	97.941139	28.543686	-6.172706	101.312378	29.823124	29.878668	102.927505	29.183405	11.852981	102.1199415	-79.239091	20.066701	93.7623365
-18.431971	9.519984	96.983444	-25.061089	15.973052	97.821663	28.499603	-6.290462	101.213387	29.650665	29.99464	102.786301	29.075134	11.852089	101.999844	-79.197312	20.094015	93.643482
-18.263474	8.948685	96.85141	-25.087564	16.005976	97.743904	28.438303	-6.282054	101.142731	29.477495	30.133511	102.614388	28.957899	11.9257285	101.8785595	-79.133027	20.0862235	93.6092485
-18.075974	8.324274	96.83992	-25.09782	16.035431	97.69088	28.665363	-6.400103	100.934967	29.305099	30.293005	102.431908	28.985231	11.946451	101.6834375	-79.180871	20.124411	93.6983225
-17.824387	7.333801	96.759972	-25.094858	15.999513	97.583893	28.654388	-6.537819	100.854065	29.194529	30.416414	102.16082	28.9244585	11.9392975	101.5074425	-79.1141745	20.0597285	93.6603435
-17.489101	6.789132	96.696564	-25.07934	15.955332	97.503082	28.42795	-6.53813	100.836884	29.241531	30.348581	101.965736	28.8347405	11.9052255	101.40131	-78.9934205	20.0054385	93.604854
-17.137934	6.226699	96.58065	-25.020527	15.850939	97.399849	28.67436	-6.761064	100.588074	29.230415	29.832468	101.570801	28.9523875	11.535702	101.0794375	-78.9934415	20.166176	93.7202605
-16.799032	5.639969	96.410622	-24.965086	15.720757	97.272972	28.623909	-6.876946	100.462601	29.262695	29.779383	101.513603	28.943302	11.4512185	100.988102	-78.873474	19.9902955	93.557842
-16.492172	5.066358	96.228867	-24.942879	15.586014	97.135651	28.291508	-6.850438	100.454422	29.419876	29.665342	101.471939	28.855692	11.407452	100.9631805	-78.74145	19.764576	93.3081215
-16.070158	4.503753	96.084358	-24.864527	15.441659	97.005898	28.137775	-6.851374	100.352119	29.457676	29.718081	101.484383	28.7977255	11.4333535	100.918251	-78.5267795	19.4499645	93.093545
-15.666303	4.226539	95.953873	-24.797207	15.298207	96.892197	28.129663	-6.937636	100.247047	29.603613	29.675251	101.514282	28.866638	11.3688075	100.8806645	-78.461052	19.2276065	92.9037295
-15.083699	3.777321	95.735847	-24.710039	15.148802	96.729507	28.196243	-7.152282	100.082489	30.052191	29.55467	101.469162	29.124217	11.201194	100.7758255	-78.544295	19.09641	92.6831885
-14.680208	3.469869	95.550415	-24.668087	15.059487	96.549942	28.218559	-7.164355	99.962975	30.296812	29.625393	101.437553	29.2576855	11.230519	100.700264	-78.5938595	18.888455	92.39962
-14.319971	3.138093	95.335838	-24.644506	15.031527	96.366676	28.302019	-7.186606	99.764542	30.403942	29.596806	101.341866	29.3529805	11.2051	100.553204	-78.6419925	18.857954	92.180148
-14.006543	2.785476	95.120224	-24.597778	14.996414	96.185722	28.358274	-7.154095	99.576797	30.468348	29.607027	101.256332	29.413311	11.226466	100.4165645	-78.608867	18.766362	91.9548795
-13.676577	2.434827	94.930855	-24.539257	15.028604	96.02932	28.423712	-7.103164	99.495277	30.152464	29.589102	101.262558	29.288088	11.242969	100.3789175	-78.366602	18.814239	91.6797225
-13.316909	2.027076	94.855888	-24.526773	15.052229	95.903374	28.461637	-6.986435	99.486526	30.252924	29.541662	101.248589	29.3572805	11.2776135	100.3675575	-78.4108265	18.8268445	91.4391905
-13.012009	1.625549	94.745346	-24.477528	15.114923	95.803871	28.505987	-6.804886	99.502571	30.275948	29.622078	101.282608	29.3909675	11.408596	100.3925895	-78.3460235	18.82125	91.2151525
-12.546332	0.955321	94.54361	-24.431339	15.175416	95.622894	28.638527	-6.688026	99.464478	30.443626	29.696882	101.262917	29.5410765	11.504428	100.3636975	-78.4037545	18.846404	90.8820905
-12.334676	0.531723	94.35173	-24.349272	15.140754	95.539436	28.726124	-6.621244	99.29351	30.48085	29.717791	101.236053	29.603487	11.5482735	100.2647815	-78.302031	18.7332345	90.8140905
-12.110643	0.024649	94.148903	-24.271982	15.102702	95.467216	28.758993	-6.555807	99.054565	30.460596	29.744127	101.073311	29.6097945	11.59416	100.063938	-78.1537585	18.611244	90.870494
-11.934679	-0.534873	93.949318	-24.197706	15.049991	95.430298	28.742577	-6.4215	98.797745	30.507343	29.752277	101.029419	29.62496	11.6653885	99.913582	-78.020372	18.4345935	90.947014
-11.76793	-1.102347	93.709351	-24.158598	15.007131	95.402267	28.724722	-6.276932	98.508812	30.526382	29.76273	101.006058	29.625552	11.742899	99.757435	-77.942748	18.271363	91.047099
-11.641257	-1.685111	93.456665	-24.131145	15.011637	95.279968	28.688869	-6.203856	98.25882	30.545181	29.797184	100.9366	29.617025	11.796664	99.59771	-77.879315	18.22661	90.962226
-11.524514	-2.296584	93.277222	-24.102741	15.044928	95.206841	28.684456	-6.101438	98.061928	30.576969	29.852989	100.811241	29.6307125	11.8757755	99.4365845	-77.8361945	18.2140805	90.9770975
-11.39974	-3.29705	93.243065	-24.079243	15.21527	95.071533	28.680616	-6.002987	97.949776	30.503025	30.32806	100.545815	29.5918205	12.1625365	99.2477955	-77.7503065	18.2680035	90.8952705
-11.322976	-4.008317	93.400345	-23.987978	15.382359	95.061333	28.668249	-5.965193	98.01992	30.474298	30.410093	100.193916	29.5712735	12.22245	99.106918	-77.5472295	18.542268	91.015748
-11.280324	-4.721567	93.658028	-23.898857	15.574877	94.984558	28.666603	-6.004878	98.150948	30.465382	30.402739	99.727249	29.5659925	12.1989305	98.9390985	-77.3637065	18.9508235	91.0300175
-11.233058	-5.411521	93.944405	-23.803102	15.803184	94.866966	28.652086	-6.111176	98.33287	30.47891	30.30265	99.210564	29.565498	12.095737	98.771717	-77.171702	19.510631	90.962215
-11.199831	-6.1576	94.240738	-23.671999	15.991152	94.708702	28.623243	-6.182615	98.520432	30.518293	30.067242	98.687836	29.570768	11.9423135	98.604134	-76.914766	20.0399905	90.81327
-11.16566	-6.897225	94.580276	-23.489037	16.044537	94.593033	28.52569	-6.294409	98.733208	30.6642	29.79542	98.153664	29.594945	11.7505055	98.443436	-76.573019	20.3385685	90.74263
-11.125804	-7.583872	94.851799	-23.348722	16.085794	94.536331	28.409138	-6.450046	98.907127	30.857988	29.471626	97.739906	29.633563	11.51079	98.3235165	-76.331007	20.660798	90.7491455
-11.073242	-8.538714	95.114174	-23.112858	16.029539	94.469765	28.337622	-6.690452	99.077942	30.970161	29.205179	97.543129	29.6538915	11.2573635	98.3105355	-75.8796075	20.8017145	90.6289945
-11.044065	-9.084311	95.173828	-22.95134	15.979831	94.423355	28.326309	-6.839333	99.187088	31.063171	29.065245	97.512466	29.69474	11.112956	98.349777	-75.59742	20.846706	90.496933
-10.987096	-9.589318	95.176514	-22.797586	15.962148	94.350449	28.416014	-6.915973	99.216705	31.151649	28.935146	97.537163	29.7838315	11.0095865	98.376934	-75.3790035	20.9147095	90.323964
-11.009528	-9.984132	95.084206	-22.674189	15.936203	94.191742	28.471352	-6.862357	99.157562	31.226164	28.877008	97.584358	29.848758	11.0073255	98.37096	-75.197136	20.8650805	90.012524
-11.013497	-10.301349	94.893463	-22.526604	15.92201	93.957588	28.487223	-6.771346	99.022438	31.341072	28.889042	97.526093	29.9141475	11.058848	98.2742655	-74.9673555	20.785172	89.6409105
-10.993462	-10.563305	94.627731	-22.369591	15.915174	93.596672	28.497734	-6.733385	98.812447	31.462019	28.912458	97.38868	29.9798765	11.0895365	98.1005635	-74.7190585	20.7408115	89.0927805
-10.973046	-10.749113	94.263725	-22.210125	15.932147	93.128342	28.494041	-6.665428	98.579781	31.586998	28.964409	97.25853	30.0405195	11.1494905	97.9191555	-74.4607695	20.7148035	88.3375285
-10.947118	-10.731485	93.530296	-21.95821	15.977194	92.206329	28.556351	-6.590741	98.208244	31.812843	29.067654	97.014359	30.184597	11.2384565	97.6113015	-74.101017	20.7159315	86.8013565
-10.954812	-10.585178	92.956909	-21.790012	16.046963	91.523705	28.605675	-6.49891	97.964432	31.967196	29.133219	96.859215	30.2864355	11.3171545	97.4118235	-73.8664595	20.7767715	85.6355865
-10.954064	-10.365794	92.320244	-21.623873	16.088638	90.810371	28.684795	-6.382526	97.70253	32.099411	29.19598	96.75206	30.392103	11.406727	97.227295	-73.639849	20.770549	84.393447
-10.940959	-10.031841	91.612854	-21.489902	16.154175	90.031319	28.767359	-6.272027	97.438187	32.215591	29.271978	96.65081	30.491475	11.4999755	97.0444985	-73.471279	20.8083745	83.0181395
-10.947553	-9.625856	90.861877	-21.329224	16.186337	89.261635	28.79932	-6.148823	97.12899	32.391628	29.315317	96.472458	30.595474	11.583247	96.800724	-73.253922	20.789427	81.722546
-10.926841	-9.147438	90.107552	-21.145653	16.221922	88.484505	28.811594	-5.973803	96.73597	32.548988	29.310646	96.255463	30.680291	11.6684215	96.4957165	-72.971597	20.7754225	80.4732935
-10.940427	-8.616871	89.36084	-20.893887	16.253567	87.759033	28.835964	-5.866268	96.235298	32.683971	29.323751	95.979111	30.7599675	11.7287415	96.1072045	-72.5477415	20.7783925	79.4108615
-10.948904	-7.688824	88.329605	-20.537546	16.389753	86.744606	28.913746	-5.56704	95.45797	32.934258	29.346218	95.298927	30.924002	11.889589	95.3784485	-71.999094	20.889917	78.1107635
-11.000125	-6.957104	87.70015	-20.283255	16.549486	86.147308	29.019865	-5.321692	94.901482	33.175476	29.369768	94.782387	31.0976705	12.024038	94.8419345	-71.6641805	21.074934	77.4526815
-11.077868	-6.125065	87.115044	-20.040344	16.691427	85.67144	29.110653	-5.051039	94.429993	33.381775	29.427773	94.332367	31.246214	12.188367	94.38118	-71.326902	21.194487	76.9617
-11.192889	-5.229972	86.673302	-19.791588	16.848665	85.340759	29.229942	-4.829635	94.077484	33.541252	29.495106	94.04097	31.385597	12.3327355	94.059227	-70.968773	21.3645945	76.622291
-11.365449	-4.280404	86.327652	-19.570364	17.021919	85.169815	29.402882	-4.664649	93.876228	33.663486	29.644526	93.923393	31.533184	12.4899385	93.8998105	-70.673912	21.5538995	76.4398195
-11.581626	-3.295625	86.14801	-19.44042	17.173922	85.15287	29.594109	-4.54915	93.792953	33.81509	29.783348	93.94294	31.7045995	12.617099	93.8679465	-70.5854395	21.730745	76.4377935
-11.853857	-2.264681	86.051849	-19.313938	17.293684	85.236275	29.749691	-4.435364	93.767509	33.973934	29.915894	94.057884	31.8618125	12.740265	93.9126965	-70.4896885	21.847103	76.5598535
-12.346623	-0.611678	86.170456	-19.192204	17.41753	85.595581	29.894274	-4.355766	93.748711	34.227032	30.144423	94.340935	32.060653	12.8943285	94.044823	-70.445061	21.9407315	77.146339
-12.743484	0.541351	86.325211	-19.137667	17.482443	85.947899	29.94343	-4.311425	93.780807	34.430927	30.223433	94.515404	32.1871785	12.956004	94.1481055	-70.4625125	22.008882	77.7476925
-13.15354	1.675154	86.54274	-19.134171	17.587969	86.349991	29.993042	-4.25754	93.843224	34.537697	30.349585	94.705971	32.2653695	13.0460225	94.2745975	-70.5337115	22.1299155	78.4253845
-13.596604	2.906773	86.845184	-19.104586	17.657127	86.808144	30.043703	-4.142807	93.917915	34.632721	30.475351	94.873329	32.338212	13.166272	94.395622	-70.547384	22.147982	79.220666
-14.080526	4.16305	87.174957	-19.094471	17.723331	87.288544	30.106005	-4.033308	93.994461	34.728794	30.574528	95.013794	32.4173995	13.27061	94.5041275	-70.6063415	22.176052	80.0729605
-14.573391	5.431125	87.542564	-19.120832	17.816425	87.754669	30.148502	-3.932085	94.127045	34.761345	30.701012	95.185234	32.4549235	13.3844635	94.6561395	-70.6965875	22.2483865	80.8531985
-15.113523	6.708667	87.90049	-19.14872	17.90346	88.20929	30.191711	-3.855709	94.256813	34.758587	30.822962	95.329803	32.475149	13.4836265	94.793308	-70.772589	22.3232935	81.625272
-15.936987	8.705468	88.400536	-19.303114	18.038441	88.824249	30.210161	-3.785104	94.479851	34.736965	31.00264	95.508499	32.473563	13.608768	94.994175	-71.079791	22.468114	82.654323
-16.495333	10.023579	88.653343	-19.39333	18.087734	89.143623	30.200964	-3.760878	94.645798	34.69865	31.088818	95.654968	32.449807	13.66397	95.150383	-71.236467	22.511498	83.136863
-17.033403	11.367416	88.861038	-19.502256	18.128969	89.381729	30.137381	-3.749082	94.813248	34.667271	31.139252	95.803886	32.402326	13.695085	95.308567	-71.406838	22.562853	83.454891
-17.583809	12.766163	88.933022	-19.61211	18.140978	89.54818	30.063585	-3.766372	94.961563	34.656242	31.159826	95.925995	32.3599135	13.696727	95.443779	-71.5841335	22.585229	83.652581
-18.111031	14.137445	89.001015	-19.695723	18.161129	89.643738	30.000187	-3.766588	95.091484	34.629841	31.164186	96.032471	32.315014	13.698799	95.5619775	-71.70646	22.623459	83.7254985
-18.575525	15.005991	88.987907	-19.740509	18.170525	89.700485	29.974247	-3.745788	95.189705	34.605522	31.162319	96.13903	32.2898845	13.7082655	95.6643675	-71.7709025	22.6327845	83.7366025
-18.632627	14.606447	89.03595	-19.76741	18.186663	89.726196	29.976549	-3.714197	95.286896	34.583145	31.180849	96.250595	32.279847	13.733326	95.7687455	-71.814667	22.64	83.6836465
-18.689102	14.068386	89.125893	-19.758562	18.21158	89.78849	30.041626	-3.606611	95.34536	34.569923	31.290531	96.441147	32.3057745	13.84196	95.8932535	-71.8228985	22.5812	83.6837265
-18.785091	13.711901	89.085808	-19.735228	18.245775	89.793007	30.10284	-3.504294	95.356102	34.57616	31.432882	96.585815	32.3395	13.964294	95.9709585	-71.809956	22.527256	83.6150555
-18.841862	13.408427	89.019691	-19.700857	18.286098	89.763588	30.156607	-3.382611	95.333382	34.621613	31.605446	96.718208	32.38911	14.1114175	96.025795	-71.790824	22.4607785	83.501381
-18.918194	13.097575	88.92144	-19.656969	18.31954	89.701736	30.222399	-3.260019	95.274696	34.682674	31.787237	96.824951	32.4525365	14.263609	96.0498235	-71.7664745	22.375471	83.3536485
-18.962435	12.780579	88.769623	-19.608776	18.3543	89.564255	30.285788	-3.098028	95.223366	34.754066	31.915871	96.902954	32.519927	14.4089215	96.06316	-71.737479	22.2996785	83.06535
-19.041201	12.475773	88.567734	-19.549131	18.420105	89.360535	30.368019	-2.977906	95.182388	34.820625	32.027061	96.965599	32.594322	14.5245775	96.0739935	-71.692584	22.3156325	82.6470765
-19.127752	12.203041	88.289589	-19.470028	18.490892	89.060989	30.430326	-2.86327	95.14167	34.852581	32.133801	97.016708	32.6414535	14.6352655	96.079189	-71.5815095	22.3465185	82.042789
-19.264626	11.831752	87.737946	-19.366726	18.584488	88.532646	30.465794	-2.768927	95.063622	34.87434	32.099838	97.125534	32.670067	14.6654555	96.094578	-71.403519	22.5035205	80.970714
-19.338495	11.594981	87.37307	-19.277658	18.620075	88.200279	30.45207	-2.648518	94.96489	34.916473	32.043777	97.24511	32.6842715	14.6976295	96.105	-71.2395875	22.5425205	80.295558
-19.459347	11.333446	86.971298	-19.165363	18.654497	87.847588	30.413204	-2.591417	94.874748	35.007534	32.050606	97.392403	32.710369	14.7295945	96.1335755	-71.041095	22.5793995	79.5616005
-19.564138	11.081843	86.618187	-19.084322	18.697115	87.562874	30.49765	-2.59665	94.699249	35.498047	31.977888	97.336174	32.9978485	14.690619	96.0177115	-71.1664925	22.703611	79.1080365
-19.779661	10.799822	86.331841	-18.980032	18.765966	87.352386	30.569468	-2.600699	94.543839	35.189968	32.239292	97.735817	32.879718	14.8192965	96.139828	-70.839782	22.7126355	78.564944
-20.034512	10.507586	86.104485	-18.842089	18.828875	87.260468	30.601757	-2.498554	94.398132	35.306065	32.289547	97.843155	32.953911	14.8954965	96.1206435	-70.638089	22.7622535	78.4002925
-20.282486	10.243643	85.989159	-18.763853	18.958776	87.197578	30.630287	-2.416444	94.24012	35.400513	32.373165	97.861496	33.0154	14.9783605	96.050808	-70.543106	22.9391915	78.344348
-20.800835	9.780858	85.987427	-18.625031	19.139498	87.270012	30.670584	-2.212465	94.009659	35.469528	32.487904	97.714684	33.070056	15.1377195	95.8621715	-70.320118	23.1412765	78.6778525
-21.2199	9.435063	86.00647	-18.565048	19.257746	87.339676	30.690231	-2.038077	93.900703	35.481052	32.577595	97.598961	33.0856415	15.269759	95.749832	-70.2157375	23.245733	78.92952
-21.638893	9.099022	86.032455	-18.575891	19.405931	87.425385	30.72142	-1.896291	93.831604	35.461082	32.709549	97.528366	33.091251	15.406629	95.679985	-70.243033	23.405233	79.170785
-22.108528	8.681679	86.047272	-18.614252	19.50618	87.472145	30.707001	-1.7604	93.821106	35.441254	32.857468	97.48864	33.0741275	15.548534	95.654873	-70.3026315	23.463826	79.289417
-22.654459	8.249302	86.003662	-18.672335	19.596178	87.507629	30.695311	-1.638047	93.840561	35.423527	33.008636	97.468979	33.059419	15.6852945	95.65477	-70.404089	23.5070615	79.360488
-23.151695	7.821716	85.971611	-18.784464	19.666679	87.509422	30.670893	-1.527516	93.901016	35.766708	32.99902	97.278748	33.2188005	15.735752	95.589882	-70.7877285	23.597606	79.428962
-23.781082	7.329464	85.923943	-18.897017	19.72249	87.50515	30.647209	-1.411028	93.980453	35.291378	33.291088	97.497665	32.9692935	15.94003	95.739059	-70.7633275	23.50495	79.271241
-24.696934	6.574994	85.830002	-19.106136	19.76004	87.463409	30.554596	-1.224881	94.13179	35.119595	33.480228	97.494278	32.8370955	16.1276735	95.813034	-71.0493675	23.3924065	79.113784
-25.353359	6.035596	85.791779	-19.212627	19.78068	87.444618	30.494509	-1.094326	94.212418	35.002632	33.636372	97.460472	32.7485705	16.271023	95.836445	-71.1738245	23.290337	79.052791
-26.068449	5.488417	85.755066	-19.368948	19.80393	87.420471	30.433405	-0.931623	94.275658	34.884571	33.780014	97.38485	32.658988	16.4241955	95.830254	-71.396884	23.1836645	79.010688
-26.77076	4.9402	85.775528	-19.470181	19.82283	87.442406	30.370689	-0.741331	94.314484	34.761883	33.975811	97.280579	32.566286	16.61724	95.7975315	-71.506648	23.02842	79.0872805
-27.566031	4.370491	85.880371	-19.57476	19.865404	87.482208	30.317896	-0.541486	94.296501	34.607502	34.209019	97.12661	32.462699	16.8337665	95.7115555	-71.612219	22.8970415	79.2528605
-28.385592	3.803485	86.032036	-19.6541	19.886593	87.569817	30.279408	-0.314769	94.229424	34.489815	34.401867	96.897301	32.3846115	17.043549	95.5633625	-71.6928115	22.729637	79.5762715
-29.174747	3.181592	86.270004	-19.69643	19.911108	87.726006	30.260145	-0.110362	94.129219	34.418007	34.564365	96.612343	32.339076	17.2270015	95.370781	-71.731936	22.5952145	80.081231
-30.438042	2.320452	86.772087	-19.72053	19.956656	88.084259	30.306631	0.109541	93.955734	34.190502	34.74826	96.251709	32.2485665	17.4289005	95.1037215	-71.6896265	22.4844115	81.0647965
-31.284895	1.72304	87.193504	-19.700544	19.95739	88.404091	30.338045	0.274903	93.902565	34.059418	34.829727	96.056641	32.1987315	17.552315	94.979603	-71.5998195	22.362465	81.828579
-32.154842	1.134668	87.622337	-19.674448	19.978651	88.745163	30.41654	0.284968	93.850578	33.99741	34.884926	95.880074	32.206975	17.584947	94.865326	-71.555871	22.372355	82.625
-33.023724	0.524211	88.119492	-19.661245	19.958467	89.090324	30.43232	0.394468	93.845406	33.941589	34.929214	95.739372	32.1869545	17.661841	94.792389	-71.5094445	22.255093	83.388259
-33.876617	-0.037333	88.572243	-19.629049	19.921068	89.455833	30.485025	0.447254	93.833435	33.877048	34.970448	95.634109	32.1810365	17.708851	94.733772	-71.4391345	22.133285	84.177894
-34.743271	-0.608995	88.987961	-19.64259	19.876362	89.736137	30.513775	0.480466	93.819176	33.787338	34.986359	95.552513	32.1505565	17.7334125	94.6858445	-71.4357365	22.0193115	84.7864295
-35.585953	-1.145334	89.284943	-19.691626	19.836288	89.959129	30.524811	0.505253	93.787506	34.128708	34.869102	95.252289	32.3267595	17.6871775	94.5198975	-71.7100115	21.9853985	85.3983605
-36.865185	-2.011493	89.534966	-19.854895	19.772722	90.128448	30.482626	0.516733	93.71788	34.022884	34.947788	95.1521	32.252755	17.7322605	94.43499	-71.962545	21.8131835	85.821906
-37.632824	-2.57784	89.662506	-20.010857	19.657814	90.216415	30.401758	0.558481	93.679611	33.467777	35.166504	95.335526	31.9347675	17.8624925	94.5075685	-71.9564815	21.4531355	85.9252615
-38.419689	-3.157547	89.893478	-20.185841	19.521387	90.323547	30.297098	0.600839	93.667145	33.255035	35.219849	95.317062	31.7760665	17.910344	94.4921035	-72.1477485	21.13243	86.1549905
-39.151127	-3.752783	90.116676	-20.36138	19.354544	90.446167	30.188921	0.694638	93.681076	33.004696	35.272167	95.301598	31.5968085	17.9834025	94.491337	-72.3195685	20.7256855	86.400997
-39.845894	-4.317042	90.35759	-20.506876	19.181419	90.56337	30.087944	0.707486	93.702705	32.765953	35.324879	95.254448	31.4269485	18.0161825	94.4785765	-72.4407005	20.3466555	86.6481635
-40.534592	-4.876281	90.674973	-20.662245	19.053005	90.686432	29.985405	0.684165	93.754028	32.976471	35.189369	94.932068	31.480938	17.936767	94.343048	-72.805428	20.169243	87.029816
-41.238949	-5.380454	91.035423	-20.822456	18.889265	90.825623	29.884741	0.648964	93.842033	32.427471	35.31089	95.032745	31.156106	17.979927	94.437389	-72.801018	19.798603	87.213857
-42.129589	-6.113112	91.525146	-21.024948	18.681509	91.069984	29.773527	0.558027	94.01503	32.548298	35.026897	94.718536	31.1609125	17.792462	94.366783	-73.2108085	19.570556	87.773185
-42.686455	-6.563403	91.817131	-21.164515	18.537144	91.200012	29.687807	0.440244	94.16214	31.960905	35.094009	94.932793	30.824356	17.7671265	94.5474665	-73.153386	19.3071615	87.8525575
-43.234425	-6.959026	92.016747	-21.330334	18.410389	91.310463	29.624781	0.293342	94.32093	31.776747	34.975914	94.987122	30.700764	17.634628	94.654026	-73.361432	19.18615	87.9669
-43.715824	-7.34546	92.149734	-21.508242	18.262171	91.425484	29.545959	0.111498	94.577934	31.619576	34.830467	95.165894	30.5827675	17.4709825	94.871914	-73.5992515	19.0533595	87.979054
-44.186642	-7.691169	92.280098	-21.705631	18.123037	91.579422	29.532103	-0.07276	94.850945	31.538864	34.733898	95.411034	30.5354835	17.330569	95.1309895	-73.9467455	18.915505	88.0278545
-44.617413	-7.994288	92.413483	-21.892817	18.001963	91.762856	29.622597	-0.274375	95.102837	31.535938	34.640381	95.678337	30.5792675	17.183003	95.390587	-74.3649015	18.820923	88.135125
-44.968967	-8.265978	92.609245	-22.001318	17.896032	91.921463	29.768988	-0.538651	95.333054	31.539118	34.611099	95.9217	30.654053	17.036224	95.627377	-74.656689	18.75584	88.215549
-45.442444	-8.651558	92.97242	-22.004217	17.739326	92.12429	29.958763	-0.868848	95.682327	31.63372	34.574619	96.195152	30.7962415	16.8528855	95.9387395	-74.8046755	18.6257665	88.3098405
-45.651798	-8.917645	93.296158	-21.936625	17.604307	92.297951	30.037966	-1.031902	95.888275	31.693209	34.471416	96.300491	30.8655875	16.719757	96.094383	-74.7388375	18.488857	88.501519
-45.799614	-9.184768	93.66748	-21.847898	17.420597	92.569138	30.162651	-1.196038	96.072052	31.742168	34.347736	96.475304	30.9524095	16.575849	96.273678	-74.6482055	18.265345	88.864598
-45.941658	-9.420881	94.079208	-21.780338	17.197351	92.872566	30.34687	-1.437512	96.269867	31.759703	34.167839	96.748787	31.0532865	16.3651635	96.509327	-74.6139625	18.0295385	89.235805
-46.013042	-9.646569	94.481361	-21.746733	16.927671	93.245277	30.458435	-1.804521	96.611206	31.860867	33.997562	97.179474	31.159651	16.0965205	96.89534	-74.653117	17.7588215	89.595214
-46.112247	-9.821873	94.874657	-21.753143	16.652649	93.672462	30.580414	-2.234487	97.050285	31.933147	33.798225	97.748116	31.2567805	15.781869	97.3992005	-74.7630665	17.523429	89.9457235
-46.152802	-9.988637	95.24543	-21.836178	16.375368	94.114456	30.796137	-2.755406	97.495216	32.437496	33.460541	98.148369	31.6168165	15.3525675	97.8217925	-75.2891725	17.3981685	90.4071195
-46.19347	-10.156895	95.685699	-21.954493	15.936543	94.72718	30.999874	-3.410424	98.25795	32.322151	32.839428	99.212173	31.6610125	14.714502	98.7350615	-75.5699985	17.158584	90.7192985
-46.116428	-10.283931	95.953728	-22.036951	15.660675	95.085686	31.076633	-3.796618	98.755295	32.373352	32.590008	99.799522	31.7249925	14.396695	99.2774085	-75.7988945	16.924655	90.8939635
-46.036114	-10.37993	96.186722	-22.138647	15.402514	95.359497	31.098196	-4.095988	99.238182	32.420177	32.332699	100.288734	31.7591865	14.1183555	99.763458	-76.0364805	16.6866725	90.955536
-45.900215	-10.48565	96.401009	-22.204777	15.168056	95.589622	31.098482	-4.412381	99.70208	32.464123	32.519348	100.844833	31.7813025	14.0534835	100.2734565	-76.1908565	16.2826285	90.9057875
-45.72316	-10.563061	96.549706	-22.267775	14.925262	95.73774	31.061195	-4.649544	100.107384	32.449856	32.254364	101.022514	31.7555255	13.80241	100.564949	-76.2910755	16.048114	90.910531
-45.505188	-10.623794	96.708664	-22.345364	14.709208	95.847633	31.524035	-5.168452	100.232994	32.431446	32.043861	101.208923	31.9777405	13.4377045	100.7209585	-76.6684685	15.9807115	90.9743075
-45.312237	-10.639481	96.741348	-22.396507	14.494714	95.918259	31.245947	-5.18858	100.541924	32.381187	31.872469	101.350739	31.813567	13.3419445	100.9463315	-76.606581	15.6474835	90.8901865
-44.96323	-10.575672	96.713272	-22.4664	14.175444	96.020828	31.595623	-5.567495	100.504135	32.29213	31.631416	101.618622	31.9438765	13.0319605	101.0613785	-76.8766765	15.3189275	90.9802775
-44.686554	-10.493736	96.60273	-22.509531	13.988929	96.107933	31.575388	-5.694221	100.565948	32.235123	31.497986	101.9133	31.9052555	12.9018825	101.239624	-76.9243175	15.0759755	90.976242
-44.405605	-10.383581	96.472099	-22.533863	13.8055	96.200272	31.561842	-5.800951	100.641953	32.231499	31.420738	102.273155	31.8966705	12.8098935	101.457554	-76.9643965	14.8011065	90.94299
-44.069118	-10.222336	96.369171	-22.514296	13.664142	96.309097	31.566727	-5.908131	100.694183	32.300663	31.389463	102.666794	31.933695	12.740666	101.6804885	-76.962287	14.587618	90.9377055
-43.671562	-10.046632	96.273567	-22.544907	13.560369	96.420197	31.578815	-6.00842	100.771774	32.750946	31.251484	102.856651	32.1648805	12.621532	101.8142125	-77.2546945	14.499206	91.0261815
-43.323414	-9.815437	96.195145	-22.519012	13.485914	96.507797	31.612751	-6.086439	100.86573	32.769127	31.265051	103.226944	32.190939	12.589306	102.046337	-77.228963	14.382522	90.969257
-42.908482	-9.561243	96.14502	-22.468733	13.45892	96.622757	31.675648	-6.174877	100.970291	32.786919	31.204197	103.535591	32.2312835	12.51466	102.252941	-77.1687495	14.40318	90.992573
-42.225098	-9.233545	96.107849	-22.409243	13.448778	96.762833	31.801212	-6.267101	101.159096	32.659237	31.272339	104.097198	32.2302245	12.502619	102.628147	-77.0487105	14.394937	90.897519
-41.779953	-9.017108	96.133751	-22.327005	13.439113	96.850655	31.558496	-6.140793	101.431763	32.770592	31.252918	104.327217	32.164544	12.5560625	102.87949	-76.818554	14.3221635	90.82182
-41.3354	-8.765142	96.162148	-22.205851	13.398279	96.970787	31.67775	-6.214599	101.568779	33.228413	31.097218	104.378487	32.4530815	12.4413095	102.973633	-76.8647835	14.3552485	90.967941
-40.875031	-8.54699	96.19632	-22.071058	13.331201	97.055473	31.752443	-6.253354	101.871025	33.090187	31.22443	104.729904	32.421315	12.485538	103.3004645	-76.563431	14.176864	90.8104815
-40.401142	-8.344678	96.270256	-21.951263	13.278021	97.182983	31.900246	-6.348236	102.209137	33.347633	31.256767	104.858086	32.6239395	12.4542655	103.5336115	-76.5264655	14.1017765	90.8323545
-39.93087	-8.113073	96.346916	-21.821857	13.214055	97.319031	32.148422	-6.499581	102.485992	33.600803	31.356031	104.983917	32.8746125	12.428225	103.7349545	-76.5183265	13.999885	90.9031075
-39.408024	-7.889552	96.441338	-21.70396	13.14116	97.446503	32.392117	-6.625607	102.79335	33.871422	31.502375	104.986549	33.1317695	12.438384	103.8899495	-76.5396895	13.843936	91.0030565
-38.681328	-7.454565	96.640709	-21.560028	13.056575	97.598755	32.675438	-6.810738	103.198624	34.546844	31.41007	104.676628	33.611141	12.299666	103.937626	-76.731197	13.813484	91.259884
-38.227894	-7.186009	96.785416	-21.504511	13.033729	97.696075	32.808613	-6.8983	103.429962	34.344151	31.492811	104.7034	33.576382	12.2972555	104.066681	-76.585404	13.7702025	91.325469
-37.750061	-6.919487	96.937256	-21.432381	13.029067	97.780869	32.919998	-6.988072	103.642036	34.376461	31.424635	104.430939	33.6482295	12.2182815	104.0364875	-76.5129915	13.8398525	91.5252505
-37.297684	-6.627502	97.089874	-21.385983	13.075866	97.804169	33.009754	-7.033431	103.748619	34.346481	31.310999	104.122078	33.6781175	12.138784	103.9353485	-76.4500835	14.012948	91.6729895
-36.891579	-6.274725	97.145081	-21.371117	13.105673	97.780869	33.094334	-7.023871	103.7612	34.292923	31.218634	103.812134	33.6936285	12.0973815	103.786667	-76.4358625	14.1139645	91.775071
-36.452419	-5.938594	97.153702	-21.316156	13.160275	97.72406	33.1362	-6.994069	103.729507	34.285316	31.109322	103.475594	33.710758	12.0576265	103.6025505	-76.34307	14.2629235	91.8455695
-36.042397	-5.60037	97.107796	-21.251446	13.187465	97.660538	33.178051	-6.947409	103.63765	34.278591	30.971178	103.114784	33.728321	12.0118845	103.376217	-76.231213	14.3630455	91.944859
-35.402172	-5.031532	97.052132	-21.094181	13.187642	97.653702	33.26524	-6.898574	103.402039	34.180779	30.752893	102.833488	33.7230095	11.9271595	103.1177635	-75.9113715	14.4481245	92.1896405
-34.957939	-4.588135	97.060135	-20.98469	13.171527	97.686195	33.32827	-6.883077	103.187302	34.154076	30.60886	102.684868	33.741173	11.8628915	102.936085	-75.710553	14.4801625	92.436305
-34.514557	-4.136676	97.012474	-20.869238	13.149246	97.728279	33.371231	-6.857183	102.954636	34.208794	30.511082	102.577209	33.7900125	11.8269495	102.7659225	-75.5284885	14.4715425	92.6906355
-34.055622	-3.690224	97.014442	-20.755169	13.123457	97.760742	33.384369	-6.809238	102.690277	34.72121	30.336016	102.266647	34.0527895	11.763389	102.478462	-75.5631275	14.483525	93.043022
-33.604412	-3.248044	96.97908	-20.646032	13.098374	97.763412	33.379913	-6.739638	102.357246	34.786228	30.265892	102.176582	34.0830705	11.763127	102.266914	-75.3751345	14.433621	93.25991
-33.129505	-2.773055	96.904015	-20.557932	13.122407	97.776192	33.351688	-6.651241	101.949608	34.836433	30.183865	102.129959	34.0940605	11.766312	102.0397835	-75.2099245	14.478502	93.5126005
-32.669872	-2.33551	96.855881	-20.475842	13.131001	97.776955	33.315285	-6.489496	101.454041	34.910412	30.166304	102.103531	34.1128485	11.838404	101.778786	-75.0645325	14.423598	93.775124
-31.95904	-1.648886	96.804413	-20.43508	13.180489	97.756371	33.509251	-6.486405	100.762978	35.053711	30.1651	102.103043	34.281481	11.8393475	101.4330105	-75.151641	14.5216305	94.0797315
-31.506014	-1.134448	96.787544	-20.419575	13.222546	97.749687	32.949139	-6.132531	100.850281	35.125656	30.006336	102.107552	34.0373975	11.9369025	101.4789165	-74.8765475	14.5081895	94.0204575
-31.059006	-0.661144	96.734047	-20.393328	13.299288	97.742409	33.151905	-6.186149	100.624084	35.078449	29.665684	102.13205	34.115177	11.7397675	101.378067	-74.901833	14.8588085	94.106751
-30.578106	-0.186896	96.675758	-20.362143	13.381272	97.714714	32.778309	-5.810712	100.777374	34.719704	29.351593	102.111664	33.7490065	11.7704405	101.444519	-74.4732925	14.9921035	93.984909
-30.066351	0.27255	96.665276	-20.350403	13.498199	97.697411	32.796978	-5.7377	100.73867	33.928425	29.257736	102.235641	33.3627015	11.760018	101.4871555	-74.0635075	15.23638	93.9076665
-29.626274	0.729375	96.633255	-20.380548	13.582572	97.659721	33.137428	-5.859949	100.465134	33.828499	29.198355	102.237701	33.4829635	11.669203	101.3514175	-74.2440595	15.495941	93.9680245
-29.148918	1.150264	96.569901	-20.431934	13.633682	97.608719	32.996094	-5.815987	100.404671	33.868832	29.240173	102.287804	33.432463	11.712093	101.3462375	-74.296331	15.555271	93.8712005
-28.495117	1.758551	96.495331	-20.476944	13.647652	97.544899	32.752377	-5.911093	100.203751	33.884605	29.254665	102.319038	33.318491	11.671786	101.2613945	-74.272379	15.623518	93.8284035
-28.057728	2.182784	96.420319	-20.528402	13.642606	97.467781	32.238403	-5.759622	100.197914	33.857944	29.243847	102.289894	33.0481735	11.7421125	101.243904	-74.1049775	15.5430995	93.691658
-27.611328	2.525119	96.303551	-20.565487	13.60292	97.381271	32.401875	-6.003561	99.831184	34.249653	29.13792	102.108643	33.325764	11.5671795	100.9699135	-74.456738	15.6386605	93.7926285
-27.132288	2.865714	96.193794	-20.647957	13.557551	97.274658	32.285797	-6.035903	99.584976	34.226383	29.158432	102.081047	33.25609	11.5612645	100.8330115	-74.552004	15.5538375	93.7163045
-26.630253	3.231432	96.103737	-20.680609	13.548639	97.172318	31.820101	-5.826549	99.545303	34.197037	29.166651	102.031883	33.008569	11.670051	100.788593	-74.369787	15.427227	93.556043
-26.187637	3.514961	96.001022	-20.748985	13.547975	97.091805	31.728863	-5.849108	99.387749	34.127331	29.179913	101.995087	32.928097	11.6654025	100.691418	-74.426067	15.4305475	93.492192
-25.732964	3.737377	95.991936	-20.825108	13.580452	97.050629	31.690098	-5.839672	99.272163	34.064621	29.236973	101.963493	32.8773595	11.6986505	100.617828	-74.5275755	15.4622535	93.48343
-25.024187	4.11097	96.055168	-20.956562	13.638891	97.113235	31.613403	-5.825853	99.317589	33.99971	29.296	102.026199	32.8065565	11.7350735	100.671894	-74.7196805	15.5427085	93.554576
-24.634312	4.320338	96.131393	-21.030628	13.68813	97.188499	31.594109	-5.813164	99.382103	33.949577	29.36323	102.11425	32.771843	11.775033	100.7481765	-74.833099	15.601227	93.6288215
-24.126463	4.512919	96.2005	-21.133148	13.756196	97.258217	31.899357	-5.966891	99.263962	33.874607	29.42416	102.18338	32.886982	11.7286345	100.723671	-75.153278	15.7837575	93.792763
-23.659853	4.684512	96.263229	-21.220406	13.803908	97.313248	31.828705	-5.91002	99.242989	33.793213	29.447811	102.216484	32.810959	11.7688955	100.7297365	-75.251771	15.8389205	93.8967595
-23.210175	4.8079	96.323715	-21.343317	13.856617	97.323723	31.395405	-5.725515	99.37056	33.666164	29.481262	102.225723	32.5307845	11.8778735	100.7981415	-75.2174185	15.8353605	93.8493045
-22.817907	4.893119	96.286285	-21.485447	13.904898	97.308693	31.250078	-5.69282	99.307213	33.553638	29.510099	102.202713	32.401858	11.9086395	100.754963	-75.372752	15.9011565	93.862423
-22.417456	4.949187	96.244133	-21.658249	13.979302	97.244736	31.09362	-5.675536	99.259178	33.40765	29.538172	102.182137	32.250635	11.931318	100.7206575	-75.567133	16.027286	93.7688145
-21.878231	4.962152	96.14138	-21.928988	14.074119	97.128235	31.146357	-5.731696	99.101875	32.822666	29.328796	102.302063	31.9845115	11.79855	100.701969	-75.8424875	16.349688	93.554501
-21.463703	4.937459	96.075073	-22.052256	14.124128	97.049919	30.996319	-5.694048	99.133339	33.038094	29.651011	102.105263	32.0172065	11.9784815	100.619301	-76.1217185	16.2697745	93.480537
-21.091732	4.923642	96.073059	-22.223595	14.187922	96.99588	30.838028	-5.601008	99.151794	32.87561	29.708496	102.07412	31.856819	12.053744	100.612957	-76.304009	16.3221	93.378803
-20.700996	4.80341	96.060799	-22.393364	14.265725	96.994896	30.691906	-5.49302	99.177521	32.38797	29.505938	102.172729	31.539938	12.006459	100.675125	-76.326666	16.524991	93.314667
-20.401978	4.696025	96.122993	-22.500919	14.357823	96.970955	30.589325	-5.318106	99.191719	32.615898	29.880804	101.942352	31.6026115	12.281349	100.5670355	-76.6044495	16.434297	93.3748745
-20.129757	4.59258	96.189438	-22.623154	14.437178	96.969704	30.169838	-4.951428	99.358368	32.09053	29.707258	101.982864	31.130184	12.377915	100.670616	-76.376492	16.496441	93.268792
-19.874083	4.39437	96.227608	-22.733679	14.502645	96.996941	30.087944	-4.812508	99.336288	31.924225	29.822821	101.867554	31.0060845	12.5051565	100.601921	-76.4734425	16.5001335	93.391961
-19.480062	4.111437	96.29277	-22.871834	14.572637	96.996048	29.940716	-4.602831	99.272713	31.699879	29.94161	101.71534	30.8202975	12.6693895	100.4940265	-76.5639655	16.4758845	93.4980695
-19.299101	3.899373	96.275894	-22.933622	14.594007	97.007195	29.832994	-4.524193	99.197647	31.571754	29.995485	101.659843	30.702374	12.735646	100.428745	-76.569618	16.452368	93.585645
-19.056793	3.668289	96.255646	-22.981609	14.589675	97.00959	29.718723	-4.473207	99.095673	31.479725	30.064127	101.631523	30.599224	12.79546	100.363598	-76.562442	16.38389	93.655582
-18.840004	3.439629	96.187447	-23.036293	14.55315	96.999001	29.96777	-4.607837	98.778931	31.415018	30.10504	101.633247	30.691394	12.7486015	100.206089	-76.76398	16.3576985	93.791913
-18.651741	3.196235	96.126541	-23.09861	14.579394	96.988434	29.881382	-4.554878	98.62677	31.334179	30.186382	101.611008	30.6077805	12.815752	100.118889	-76.8050005	16.343036	93.857979
-18.497118	2.967525	96.055237	-23.136242	14.607965	96.922157	29.839308	-4.485695	98.469742	31.257534	30.252869	101.538383	30.548421	12.883587	100.0040625	-76.820905	16.332343	93.8402515
-18.323635	2.72418	96.007919	-23.176271	14.702376	96.835037	29.754284	-4.346841	98.368752	31.171841	30.377493	101.426277	30.4630625	13.015326	99.8975145	-76.8156045	16.389426	93.7725595
-18.287663	2.306374	95.8396	-23.33219	14.864859	96.715416	29.650242	-4.129008	98.245247	31.030632	30.561998	101.263306	30.340437	13.216495	99.7542765	-77.004817	16.513223	93.6765555
-18.218313	2.049976	95.826981	-23.354118	14.954442	96.64286	29.57272	-3.994863	98.183022	30.961176	30.683929	101.169518	30.266948	13.344533	99.67627	-76.975184	16.564351	93.60945
-18.183889	1.776474	95.80793	-23.443762	15.075467	96.581947	29.491478	-3.850922	98.157532	30.814695	31.123615	101.034912	30.1530865	13.6363465	99.596222	-77.0406105	16.5145875	93.567672
-18.205122	1.529758	95.777855	-23.512049	15.180288	96.521133	29.430283	-3.724412	98.106979	30.745251	31.23514	100.956795	30.087767	13.755364	99.531887	-77.111865	16.605212	93.510379
-18.286722	1.29097	95.759209	-23.572748	15.271627	96.450516	29.361132	-3.575811	98.071938	30.660242	31.360081	100.865112	30.010687	13.892135	99.468525	-77.156183	16.651119	93.432507
-18.422396	1.093927	95.760765	-23.622448	15.378459	96.354073	28.949293	-3.242195	98.197624	30.575663	31.520895	100.762222	29.762478	14.13935	99.479923	-77.007374	16.617568	93.228223
-18.655638	0.920007	95.752785	-23.688118	15.489557	96.267189	29.231817	-3.29887	97.952393	30.503109	31.594124	100.543213	29.867463	14.147627	99.247803	-77.243699	16.831487	93.286575
-18.97958	0.715567	95.738472	-23.799953	15.620274	96.155098	29.093119	-3.044835	97.756676	30.317093	31.726295	100.211334	29.705106	14.34073	98.984005	-77.305012	16.899818	93.326191
-19.247541	0.653713	95.743164	-23.812372	15.68275	96.124413	29.007328	-2.886015	97.574982	30.175531	31.45166	99.774277	29.5914295	14.2828225	98.6746295	-77.2161735	17.0826775	93.5741965
-19.482208	0.655849	95.748917	-23.801931	15.767866	96.107857	28.93844	-2.711211	97.37899	30.055397	31.572121	99.594444	29.4969185	14.430455	98.486717	-77.1007805	17.105277	93.728997
-19.750824	0.609423	95.745186	-23.80476	15.822874	96.107605	28.909567	-2.545831	97.229347	29.973089	31.655607	99.5718	29.441328	14.554888	98.4005735	-77.050848	17.09086	93.8146365
-19.987972	0.684974	95.794563	-23.810427	15.915167	96.16449	28.897137	-2.364958	97.116318	29.909779	31.769592	99.495033	29.403458	14.702317	98.3056755	-77.024312	17.128017	94.0233045
-20.176788	0.795358	95.820114	-23.774227	15.994686	96.227005	28.867069	-2.191725	97.019615	29.873245	31.956709	99.282211	29.370157	14.882492	98.150913	-76.918611	17.10688	94.303097
-20.33007	0.958669	95.911308	-23.777939	16.081789	96.317841	28.864748	-2.031818	96.937935	29.861959	32.073231	99.258354	29.3633535	15.0207065	98.0981445	-76.9192315	17.1428715	94.5375375
-20.514547	1.268429	95.947906	-23.754698	16.180872	96.479988	28.878958	-1.841335	96.837433	29.895378	32.255768	99.301079	29.387168	15.2072165	98.069256	-76.896564	17.1545275	94.89072
-20.527199	1.561309	95.976234	-23.716541	16.24938	96.55632	28.871233	-1.743409	96.750755	29.929976	32.377949	99.382843	29.4006045	15.31727	98.066799	-76.8336865	17.18149	95.045841
-20.539961	1.846863	95.971359	-23.702782	16.293135	96.650208	28.871256	-1.632975	96.651817	30.011398	32.461449	99.4338	29.441327	15.414237	98.0428085	-76.846891	17.172033	95.2576075
-20.462931	2.177715	95.997108	-23.638494	16.356529	96.745354	28.860548	-1.572881	96.525261	30.11223	32.575638	99.498947	29.486389	15.5013785	98.012104	-76.763377	17.2116795	95.478604
-20.405056	2.467197	96.046127	-23.60685	16.415697	96.843246	28.878202	-1.440487	96.398712	30.188074	32.669384	99.544144	29.533138	15.6144485	97.971428	-76.746838	17.2169455	95.715064
-20.281445	2.827181	96.056885	-23.523718	16.47473	96.90802	28.972744	-1.303073	96.267174	30.264526	32.789295	99.589363	29.618635	15.743111	97.9282685	-76.666071	17.206349	95.8877715
-20.082167	3.064514	96.096352	-23.466745	16.56518	97.00666	29.039955	-1.182284	96.204636	30.30312	32.912643	99.617149	29.6715375	15.8651795	97.9108925	-76.6050275	17.2651805	96.1024275
-19.741457	3.540109	96.147087	-23.389711	16.683956	97.07093	29.104645	-0.999029	96.100906	30.37501	33.087662	99.547363	29.7398275	16.0443165	97.8241345	-76.5192495	17.3235955	96.3177255
-19.435354	3.788878	96.119133	-23.332146	16.77713	97.077209	29.105753	-0.903735	95.981026	30.401663	33.164265	99.403221	29.753708	16.130265	97.6921235	-76.418	17.423995	96.4622945
-19.054512	4.019954	96.129013	-23.314487	16.869608	97.040787	28.820307	-0.672469	95.96125	30.400177	33.208736	99.207016	29.610242	16.2681335	97.584133	-76.239216	17.4710825	96.497441
-18.714401	4.182095	96.040756	-23.2733	16.961029	97.001007	28.803417	-0.5965	95.753395	30.371607	33.222332	98.95195	29.587512	16.312916	97.3526725	-76.134112	17.609142	96.6493415
-18.271769	4.379357	95.922295	-23.23724	17.025761	96.897163	28.736269	-0.446875	95.526726	30.289442	33.189861	98.580429	29.5128555	16.371493	97.0535775	-75.9873355	17.680029	96.7407485
-17.805044	4.555945	95.829788	-23.281836	17.160576	96.802177	28.653564	-0.325888	95.301506	30.221241	33.195137	98.276672	29.4374025	16.4346245	96.789089	-76.0010745	17.8865275	96.815265
-17.273598	4.602103	95.685066	-23.26157	17.234301	96.677574	28.645039	-0.269037	95.08374	30.077509	33.652046	98.069572	29.361274	16.6915045	96.576656	-75.884414	17.7770975	96.778492
-16.43948	4.624643	95.539207	-23.282427	17.398436	96.551521	28.648504	-0.092164	94.943306	30.002903	33.754234	97.73101	29.3257035	16.831035	96.337158	-75.8905575	17.965837	96.765884
-15.898386	4.674745	95.53772	-23.320164	17.535913	96.475456	28.67137	0.013347	94.980469	29.957315	33.836765	97.629532	29.3143425	16.925056	96.3050005	-75.9546705	18.14677	96.6459115
-15.209807	4.67543	95.520737	-23.334293	17.660677	96.44371	28.693327	0.102733	95.133614	29.955832	33.96027	97.611496	29.3245795	17.0315015	96.372555	-75.9931655	18.2898525	96.514865
-14.522227	4.645064	95.577736	-23.3815	17.777554	96.42556	28.725925	0.149476	95.376373	29.990011	34.041409	97.636375	29.357968	17.0954425	96.506374	-76.120968	18.4596655	96.344746
-13.807973	4.658029	95.659927	-23.410563	17.904173	96.426247	28.770559	0.17646	95.700478	30.036512	34.116035	97.744247	29.4035355	17.1462475	96.7223625	-76.2246615	18.6620985	96.1301315
-13.050609	4.720438	95.749214	-23.438036	17.976412	96.420891	28.826788	0.144953	96.061234	30.117556	34.156437	97.884544	29.472172	17.150695	96.972889	-76.348244	18.802129	95.868893
-12.225991	4.763907	95.877579	-23.444418	18.036573	96.414192	28.879133	0.100114	96.451729	30.210764	34.159	98.006752	29.5449485	17.129557	97.2292405	-76.4337845	18.943589	95.5991435
-10.986588	4.909967	96.075218	-23.43705	18.136379	96.399734	28.96221	-0.01108	97.05304	30.291981	34.144653	98.260368	29.6270955	17.0667865	97.656704	-76.5011955	19.2059715	95.142764
-10.110404	5.017797	96.213966	-23.43969	18.14534	96.395454	29.065514	-0.13265	97.494148	30.401913	34.110748	98.473534	29.7337135	16.989049	97.983841	-76.6130935	19.301631	94.807067
-9.241992	5.149785	96.367477	-23.456678	18.149225	96.373398	29.127184	-0.222376	98.025681	30.551455	34.06068	98.69149	29.8393195	16.919152	98.3585855	-76.7526755	19.379298	94.3882105
-8.361938	5.320587	96.492859	-23.479343	18.154371	96.341316	29.234875	-0.307129	98.546455	30.712307	33.617424	98.856598	29.973591	16.6551475	98.7015265	-76.932277	19.6535945	93.9811055
-7.42027	5.530693	96.633034	-23.508783	18.164612	96.261719	29.354069	-0.320811	99.007309	30.777676	33.597404	99.056725	30.0658725	16.6382965	99.032017	-77.0834385	19.6909275	93.491421
-6.456542	5.83099	96.708145	-23.474665	18.180269	96.135132	29.435196	-0.287556	99.405968	30.828587	33.597973	99.146965	30.1318915	16.6552085	99.2764665	-77.0812215	19.7053295	92.9937975
-5.517998	6.166281	96.676559	-23.410885	18.218634	95.930855	29.543423	-0.20543	99.64373	30.835196	33.577587	99.0877	30.1893095	16.6860785	99.365715	-77.0110795	19.7511895	92.495995
-4.067824	6.779517	96.456017	-23.283239	18.274471	95.538742	29.73031	-1.8e-05	99.79023	30.815136	33.588245	98.845589	30.272723	16.7941135	99.3179095	-76.839201	19.7548285	91.7595745
-3.068423	7.28235	96.274574	-23.16325	18.339352	95.27021	29.860575	0.170235	99.797424	30.836481	33.657475	98.62439	30.348528	16.913855	99.210907	-76.675028	19.764849	91.329513
-2.096534	7.891424	96.067924	-23.045633	18.383913	94.978516	30.006084	0.34336	99.788994	30.819151	34.15279	98.5093	30.4126175	17.248075	99.149147	-76.5038835	19.519751	90.807885
-1.118787	8.552909	95.898315	-22.921854	18.404064	94.73098	30.142918	0.493194	99.845268	30.838999	34.273209	98.453568	30.4909585	17.3832015	99.149418	-76.3346665	19.4249265	90.312542
-0.185587	9.257136	95.769173	-22.793385	18.411974	94.558556	30.298992	0.574116	99.954971	30.927229	34.325497	98.541626	30.6131105	17.4498065	99.2482985	-76.1998805	19.3741415	89.8688135
0.785343	10.021313	95.713959	-22.685844	18.386715	94.454742	30.429125	0.602287	100.151787	31.055168	34.40464	98.847931	30.7421465	17.5034635	99.499859	-76.1138345	19.2699665	89.409625
1.725093	10.909263	95.788696	-22.557293	18.34664	94.435135	30.529224	0.57153	100.519653	31.239805	34.066467	99.383232	30.8845145	17.3189985	99.9514425	-75.9991005	19.3742815	88.9188275
3.032722	12.346082	96.290886	-22.414143	18.261431	94.627411	30.735865	0.37563	101.504112	31.804842	34.351776	100.879265	31.2703535	17.363703	101.1916885	-76.0986395	19.159159	88.0631335
3.892924	13.343188	96.692467	-22.32263	18.187824	94.818413	30.957396	0.13663	102.213654	32.016636	34.291546	101.970497	31.487016	17.214088	102.0920755	-76.132276	19.16156	87.5447505
4.696738	14.435633	97.023857	-22.174931	18.091213	94.909302	31.464571	-0.201078	102.56665	32.842857	34.649597	102.760605	32.153714	17.2242595	102.6636275	-76.503576	18.9581665	87.1549765
5.498625	15.566426	97.190079	-21.977087	17.998466	94.860558	31.644176	-0.37415	102.83593	32.765499	34.728512	103.707123	32.2048375	17.177181	103.2715265	-76.1590115	18.819751	86.4495895
6.283878	16.706657	97.199196	-21.74719	17.93634	94.681267	31.811163	-0.514132	102.936531	33.107494	34.676788	104.190865	32.4593285	17.081328	103.563698	-75.9537085	18.791352	85.798836
7.01077	17.935837	97.05632	-21.491385	17.926451	94.341949	31.946051	-0.598985	102.870789	33.431503	34.639153	104.428551	32.688777	17.020084	103.64967	-75.671547	18.832818	85.034228
7.723274	19.240786	96.779182	-21.173235	17.958662	93.832336	32.125767	-0.637493	102.669861	33.707108	34.610031	104.495598	32.9164375	16.986269	103.5827295	-75.2629075	18.931055	84.0819425
8.698912	21.192125	96.175026	-20.682102	18.059599	92.912201	32.32373	-0.611008	102.25222	34.07288	34.531982	104.381409	33.198305	16.960487	103.3168145	-74.562509	19.158711	82.5075875
9.228453	22.547787	95.725563	-20.338856	18.126587	92.250999	32.550652	-0.573427	101.804039	34.362442	34.492809	104.236649	33.456547	16.959691	103.020344	-74.134259	19.293483	81.481654
9.705652	23.951088	95.344345	-19.997484	18.187275	91.640289	32.808777	-0.571637	101.279495	34.988655	34.35006	103.995804	33.898716	16.8892115	102.6376495	-73.893684	19.4853385	80.6429285
10.113142	25.350624	95.05957	-19.667128	18.236448	91.137573	33.056797	-0.562542	100.849655	34.914726	34.510956	104.193939	33.9857615	16.974207	102.521797	-73.3200175	19.498689	79.753349
10.355755	26.743824	94.900826	-19.40976	18.340698	90.737747	33.267712	-0.458957	100.457314	35.201283	34.571381	104.238144	34.2344975	17.056212	102.347729	-73.0540175	19.625184	79.127765
10.526421	28.182173	94.762772	-19.143848	18.411674	90.407806	33.494713	-0.450949	100.01931	35.436806	34.651077	104.287872	34.4657595	17.100064	102.153591	-72.7534555	19.723284	78.662021
10.627632	29.621113	94.631699	-18.933912	18.49996	90.133842	33.687328	-0.381455	99.624863	35.656483	34.710842	104.307709	34.6719055	17.1646935	101.966286	-72.5397295	19.8352265	78.301398
10.594163	31.695351	94.460693	-18.61038	18.636057	89.748177	33.913586	-0.244062	98.967934	36.315212	34.69804	104.079079	35.114399	17.226989	101.5235065	-72.335159	20.045125	77.9728475
10.460779	33.092213	94.391251	-18.422295	18.739351	89.529243	34.059608	-0.121934	98.554916	36.119919	34.89814	104.250572	35.0897635	17.388103	101.402744	-71.9343535	20.090599	77.655742
10.243778	34.48531	94.358055	-18.264025	18.842346	89.350441	34.198463	-0.035425	98.208427	36.239944	34.941719	104.260529	35.2192035	17.453147	101.234478	-71.7472535	20.231545	77.466404
9.881839	35.731228	94.368652	-18.092552	18.938868	89.21183	34.333992	0.094208	97.953346	36.350578	34.992104	104.321411	35.342285	17.543156	101.1373785	-71.527389	20.33458	77.2862815
9.42947	36.96125	94.435936	-17.949863	19.017979	89.135254	34.450951	0.208644	97.774162	36.465851	35.076324	104.41172	35.458401	17.642484	101.092941	-71.358127	20.393474	77.177567
8.853947	38.233192	94.482948	-17.816299	19.09267	89.056076	34.593994	0.324093	97.657051	36.587593	35.169426	104.520332	35.5907935	17.7467595	101.0886915	-71.2233915	20.4385805	77.0234605
8.219697	39.387318	94.58638	-17.682369	19.141964	89.049355	34.744526	0.411246	97.588501	36.708134	35.225025	104.636635	35.72633	17.8181355	101.112568	-71.091068	20.4657925	76.986142
7.159922	41.021599	94.639008	-17.521528	19.169964	89.056274	34.992172	0.52501	97.518021	36.890327	35.329521	104.720901	35.9412495	17.9272655	101.119461	-70.9843055	20.4126625	76.993087
