# Supplementary material for: How to jointly control a ball trajectory on a moving board: Methodological insights into Motor Learning and Rehabilitation
Source: PLoS One. 2025 Oct 15;20(10):e0334588. doi: 10.1371/journal.pone.0334588 (PMC12527165; doi:10.1371/journal.pone.0334588)
Supplement: S2 Data — (ZIP) [file pone.0334588.s002.zip › D5_012.csv]

Ball_X	Ball_Y	Ball_Z	BoardCentre_X	BoardCentre_Y	BoardCentre_Z	P1LeftHand_X	P1LeftHand_Y	P1LeftHand_Z	P1RightHand_X	P1RightHand_Y	P1RightHand_Z	P1MidHands_X	P1MidHands_Y	P1MidHands_Z	P2MidHands_X	P2MidHands_Y	P2MidHands_Z
-4.575921	5.970282	96.790604	-20.18008	12.898419	97.737991	35.129845	-2.757825	99.286057	34.191998	26.567537	100.670563	34.6609215	11.904856	99.97831	-75.0210815	13.891982	95.497672
-3.884172	7.121587	97.332207	-20.25972	12.722726	98.130478	35.237049	-3.08747	100.139763	34.406528	26.456848	101.823746	34.8217885	11.684689	100.9817545	-75.3412285	13.760763	95.2792015
-3.215071	8.227901	98.05648	-20.41357	12.522939	98.586372	35.326759	-3.404608	101.101181	34.616505	26.368666	103.097473	34.971632	11.482029	102.099327	-75.798772	13.563849	95.073417
-2.575418	9.306722	98.752678	-20.512285	12.343143	99.015953	35.390522	-3.653791	102.085327	34.845631	26.30365	104.256226	35.1180765	11.3249295	103.1707765	-76.1426465	13.3613565	94.8611295
-1.956485	10.374969	99.423721	-20.620012	12.186692	99.394035	35.488789	-3.829401	102.875961	34.983685	26.233044	105.120384	35.236237	11.2018215	103.9981725	-76.476261	13.1715625	94.7898975
-1.362818	11.409822	99.88813	-20.64921	12.127912	99.581161	35.526638	-3.895246	103.461906	35.040756	26.24855	105.678619	35.283697	11.176652	104.5702625	-76.582117	13.079172	94.5920595
-0.586098	12.996716	100.22435	-20.739628	12.072773	99.599792	35.541119	-3.925449	103.986778	35.047359	26.260668	106.068298	35.294239	11.1676095	105.027538	-76.773495	12.9779365	94.172046
-0.103777	14.022575	100.259758	-20.796839	12.104839	99.471107	35.47028	-3.841208	104.09024	34.985493	26.29286	106.076721	35.2278865	11.225826	105.0834805	-76.8215645	12.983852	93.8587335
0.311127	14.984515	100.1474	-20.845039	12.164925	99.276009	35.426537	-3.79042	104.000793	34.932808	26.312668	105.876251	35.1796725	11.261124	104.938522	-76.8697505	13.068726	93.613496
0.680624	15.937664	99.963303	-20.857023	12.252037	99.014359	35.378616	-3.753083	103.824699	34.826248	26.312204	105.642303	35.102432	11.2795605	104.733501	-76.816478	13.2245135	93.295217
0.973301	16.887886	99.784073	-20.912691	12.357207	98.729744	35.378056	-3.779715	103.676102	34.7542	26.322273	105.472412	35.066128	11.271279	104.574257	-76.89151	13.443135	92.885231
1.175289	17.844303	99.678581	-20.989866	12.482247	98.488548	35.28104	-3.786695	103.711143	34.714073	26.321184	105.417107	34.9975565	11.2672445	104.564125	-76.9772885	13.6972495	92.412971
1.341037	18.69503	99.639252	-21.082983	12.620915	98.31031	35.194351	-3.796809	103.790321	34.677521	26.324194	105.448273	34.935936	11.2636925	104.619297	-77.101902	13.9781375	92.001323
1.405786	19.930632	99.692146	-21.184309	12.767741	98.114418	35.010239	-3.810113	103.981606	34.582077	26.336542	105.672073	34.796158	11.2632145	104.8268395	-77.164776	14.2722675	91.4019965
1.362043	20.720362	99.739159	-21.293598	12.895225	98.052475	34.943981	-3.825568	104.204468	34.553352	26.368872	105.909058	34.7486665	11.271652	105.056763	-77.3358625	14.518798	91.048187
1.235776	21.507639	99.833504	-21.370434	13.035345	98.012642	34.845978	-3.816174	104.47403	34.567661	26.40119	106.153534	34.7068195	11.292508	105.313782	-77.4476875	14.778182	90.711502
1.008111	22.283541	99.897911	-21.453875	13.136464	97.967644	34.749161	-3.804717	104.655769	34.628925	26.483784	106.312881	34.689043	11.3395335	105.484325	-77.596793	14.9333945	90.450963
0.736985	23.008184	99.8871	-21.497547	13.241432	97.907425	34.688164	-3.744594	104.76638	34.648697	26.55751	106.332268	34.6684305	11.406458	105.549324	-77.6635245	15.076406	90.265526
0.387492	23.69276	99.807541	-21.524773	13.383529	97.83326	34.632095	-3.621878	104.793182	34.60619	26.611679	106.293884	34.6191425	11.4949005	105.543533	-77.6686885	15.2721575	90.122987
-0.011735	24.355524	99.664375	-21.542126	13.492344	97.745445	34.571014	-3.516232	104.75103	34.571735	26.68297	106.124008	34.5713745	11.583369	105.437519	-77.6556265	15.401319	90.053371
-0.785932	25.240437	99.328842	-21.535246	13.665864	97.588036	34.405346	-3.267025	104.594673	34.508228	26.789352	105.711472	34.456787	11.7611635	105.1530725	-77.527279	15.5705645	90.0229995
-1.406502	25.762835	99.055275	-21.502439	13.743088	97.480881	34.567841	-3.230332	104.287872	34.416031	26.823484	105.360855	34.491936	11.796576	104.8243635	-77.496814	15.6896	90.1373985
-2.092381	26.307806	98.769867	-21.503029	13.835382	97.337181	34.530975	-3.124979	104.029167	34.318398	26.85825	104.955612	34.4246865	11.8666355	104.4923895	-77.4307445	15.8041285	90.1819725
-2.835117	26.805723	98.462601	-21.528084	13.920162	97.201614	34.48893	-3.03986	103.780685	34.196358	26.898592	104.576477	34.342644	11.929366	104.178581	-77.398812	15.910958	90.224647
-3.657684	27.258551	98.199211	-21.546034	13.972046	97.093567	34.458801	-2.924656	103.567863	34.08308	26.933336	104.223572	34.2709405	12.00434	103.8957175	-77.3630085	15.939752	90.2914165
-4.504961	27.654379	97.900551	-21.602476	14.037121	97.0326	34.389763	-2.809872	103.396942	33.949287	27.00057	103.901886	34.169525	12.095349	103.649414	-77.374477	15.978893	90.415786
-5.537037	28.039206	97.673225	-21.650946	14.072407	96.994675	34.341526	-2.7011	103.241753	33.799789	27.084372	103.587654	34.0706575	12.191636	103.4147035	-77.3725495	15.953178	90.5746465
-7.078504	28.662762	97.346046	-21.755594	14.139506	97.052963	34.241756	-2.503273	103.002785	33.559059	27.202761	103.087769	33.9004075	12.349744	103.045277	-77.4115955	15.929268	91.060649
-8.199871	28.980005	97.218513	-21.821238	14.1665	97.196999	34.172764	-2.382667	102.897354	33.379673	27.269808	102.784775	33.7762185	12.4435705	102.8410645	-77.4186945	15.8894295	91.5529335
-9.322153	29.304256	97.128899	-21.907539	14.176285	97.427872	34.089043	-2.316722	102.872452	33.220337	27.304749	102.572273	33.65469	12.4940135	102.7223625	-77.469768	15.8585565	92.1333815
-10.569791	29.603268	97.172104	-22.015026	14.152744	97.682014	33.970581	-2.27228	102.907417	33.07452	27.32011	102.445267	33.5225505	12.523915	102.676342	-77.5526025	15.781573	92.687686
-11.807782	29.906183	97.251251	-22.160776	14.098825	97.95929	33.837036	-2.260785	102.957191	32.911316	27.331865	102.385056	33.374176	12.53554	102.6711235	-77.695728	15.66211	93.2474565
-13.072957	30.194056	97.381546	-22.341806	14.032353	98.218864	33.67757	-2.257809	102.970467	32.753609	27.334759	102.386269	33.2155895	12.538475	102.678368	-77.8992015	15.526231	93.75936
-14.397229	30.484491	97.463188	-22.507957	13.948351	98.42672	33.518562	-2.213985	103.026894	32.586075	27.37553	102.409386	33.0523185	12.5807725	102.71814	-78.0682325	15.3159295	94.1353
-16.441662	31.036081	97.619507	-22.777199	13.899584	98.701584	33.303226	-2.159761	103.111076	32.314461	27.442165	102.553535	32.8088435	12.641202	102.8323055	-78.3632415	15.157966	94.5708625
-17.788517	31.327763	97.806931	-22.951427	13.847789	98.897095	33.148258	-2.073444	103.14621	32.152744	27.525688	102.729355	32.650501	12.726122	102.9377825	-78.553355	14.969456	94.8564075
-19.183708	31.643814	98.094887	-23.071161	13.807779	99.117065	33.021164	-1.981105	103.147675	32.037632	27.635088	102.943268	32.529398	12.8269915	103.0454715	-78.67172	14.7885665	95.1886585
-20.62475	31.993267	98.47271	-23.242037	13.769928	99.329117	32.907627	-1.865319	103.085495	31.931248	27.781096	103.230873	32.4194375	12.9578885	103.158184	-78.9035115	14.5819675	95.50005
-22.018906	32.262634	98.887955	-23.351141	13.709209	99.494255	32.802818	-1.690116	102.943756	31.879477	27.973513	103.520355	32.3411475	13.1416985	103.2320555	-79.0434295	14.2767195	95.7564545
-23.426201	32.525646	99.317642	-23.462181	13.617002	99.641838	32.694916	-1.470554	102.744164	31.820208	28.207815	103.799103	32.257562	13.3686305	103.2716335	-79.181924	13.8653735	96.0120425
-24.954622	32.721825	99.755417	-23.556658	13.567309	99.714073	32.623562	-1.217155	102.516899	31.736511	28.455076	104.045929	32.1800365	13.6189605	103.281414	-79.2933525	13.5156575	96.146732
-27.117256	32.941246	100.290916	-23.746235	13.519708	99.803864	32.523067	-0.777615	102.153572	31.584757	28.87171	104.316437	32.053912	14.0470475	103.2350045	-79.546382	12.9923685	96.3727235
-28.654093	33.055443	100.612167	-23.840395	13.524564	99.869804	32.473232	-0.474065	101.861427	31.465248	29.129436	104.411057	31.96924	14.3276855	103.136242	-79.65003	12.7214425	96.603366
-30.029505	32.93523	100.863113	-23.894913	13.48954	99.917564	32.405331	-0.202472	101.591728	31.280258	29.32255	104.461464	31.8427945	14.560039	103.026596	-79.6326205	12.419041	96.808532
-31.469473	32.875587	101.107918	-23.957029	13.444148	100.022354	32.371323	0.008637	101.300453	31.072811	29.475203	104.494949	31.722067	14.74192	102.897701	-79.636125	12.146376	97.147007
-32.866898	32.590702	101.398972	-24.02277	13.40456	100.142029	32.278431	0.22123	101.028427	30.921284	29.579258	104.44429	31.5998575	14.900244	102.7363585	-79.6453975	11.908876	97.5476995
-34.329929	32.236092	101.708237	-24.060654	13.326398	100.316063	32.270916	0.33989	100.847092	30.7735	29.669857	104.382477	31.522208	15.0048735	102.6147845	-79.643516	11.6479225	98.0173415
-35.699791	31.806168	101.943375	-24.053127	13.263392	100.50914	32.260715	0.424101	100.692627	30.645817	29.738647	104.347519	31.453266	15.081374	102.520073	-79.55952	11.44541	98.498207
-37.698921	30.918196	102.247711	-24.152554	13.137229	100.715637	32.183041	0.562044	100.404564	30.496172	29.815727	104.15934	31.3396065	15.1888855	102.281952	-79.6447145	11.0855725	99.149322
-38.967361	30.211262	102.399193	-24.144905	13.169201	100.821732	32.131161	0.631925	100.203598	30.375227	29.839596	103.989586	31.253194	15.2357605	102.096592	-79.543004	11.1026415	99.546872
-40.234917	29.457899	102.375435	-24.222446	13.188006	100.86132	32.064705	0.688665	100.03978	30.252737	29.840534	103.796471	31.158721	15.2645995	101.9181255	-79.603613	11.1114125	99.8045145
-41.423183	28.513691	102.301704	-24.285099	13.117649	100.816055	31.995544	0.745481	99.893044	30.185595	29.853916	103.650955	31.0905695	15.2996985	101.7719995	-79.6607675	10.9355995	99.8601105
-42.53973	27.558052	102.297356	-24.345528	13.17458	100.834404	31.911764	0.77399	99.809067	30.110661	29.868805	103.560997	31.0112125	15.3213975	101.685032	-79.7022685	11.0277625	99.983776
-43.588905	26.538992	102.089859	-24.415079	13.280496	100.84169	31.837988	0.800074	99.78006	30.048197	29.877779	103.464874	30.9430925	15.3389265	101.622467	-79.7732505	11.2220655	100.060913
-44.596684	25.397915	101.915016	-24.435747	13.413459	100.859833	31.762732	0.803326	99.772591	29.9988	29.885477	103.350792	30.880766	15.3444015	101.5616915	-79.75226	11.4825165	100.1579745
-45.955971	23.495691	101.965332	-24.517355	13.633069	101.075256	31.633451	0.743982	99.756325	29.938042	29.868767	103.156746	30.7857465	15.3063745	101.4565355	-79.8204565	11.9597635	100.6939765
-46.735195	22.169802	102.209343	-24.50803	13.80656	101.344788	31.540808	0.715999	99.761459	29.924908	29.83672	102.992805	30.732858	15.2763595	101.377132	-79.748918	12.3367605	101.312444
-47.45118	20.717861	102.62394	-24.434513	13.963851	101.732132	31.489378	0.672261	99.746994	29.935682	29.784664	102.807678	30.71253	15.2284625	101.277336	-79.581556	12.6992395	102.186928
-48.048775	19.192938	103.07486	-24.378952	14.15641	102.203201	31.444174	0.621499	99.723648	29.961868	29.734404	102.606522	30.703021	15.1779515	101.165085	-79.460925	13.1348685	103.241317
-48.558514	17.681656	103.666817	-24.340002	14.297565	102.583603	31.377237	0.589566	99.6632	30.009819	29.704815	102.378357	30.693528	15.1471905	101.0207785	-79.373532	13.4479395	104.1464275
-48.973377	16.029505	104.042526	-24.295988	14.452134	102.944183	31.290827	0.572846	99.539192	30.001083	29.642263	102.10434	30.645955	15.1075545	100.821766	-79.237931	13.7967135	105.0666
-49.413689	14.365339	104.283714	-24.300674	14.592479	103.099846	31.15386	0.575532	99.297714	29.919104	29.564827	101.714584	30.536482	15.0701795	100.506149	-79.13783	14.1147785	105.693543
-49.680428	11.753776	104.428246	-24.306925	14.694576	103.041946	30.893356	0.596855	98.717636	29.6033	29.386463	100.824341	30.248328	14.991659	99.7709885	-78.862178	14.397493	106.3129035
-49.857079	9.97559	104.356407	-24.392994	14.728531	102.788078	30.667261	0.640274	98.240341	29.27486	29.231983	100.08577	29.9710605	14.9361285	99.1630555	-78.7570485	14.5209335	106.4131005
-49.816837	8.169428	104.173195	-24.455246	14.750862	102.507385	30.448326	0.640735	97.774956	28.935766	29.077614	99.27713	29.692046	14.8591745	98.526043	-78.602538	14.6425495	106.488727
-49.767757	6.337533	103.934601	-24.603315	14.783192	102.135086	30.261131	0.616411	97.369186	28.596189	28.906485	98.42231	29.42866	14.761448	97.895748	-78.63529	14.804936	106.374424
-49.569603	4.538628	103.722778	-24.694639	14.756818	101.724495	30.096254	0.525844	97.026672	28.286356	28.673515	97.592201	29.191305	14.5996795	97.3094365	-78.580583	14.9139565	106.1395535
-49.170597	2.733708	103.522552	-24.762743	14.715268	101.335945	29.958406	0.384759	96.781754	28.040949	28.425451	96.804901	28.9996775	14.405105	96.7933275	-78.5251635	15.025431	105.8785625
-48.761471	0.993411	103.350792	-24.845352	14.631206	100.962578	29.857174	0.170362	96.648529	27.846428	28.105337	96.136963	28.851801	14.1378495	96.392746	-78.542505	15.1245625	105.53241
-47.759949	-1.561719	103.107216	-24.97031	14.469346	100.414658	29.750839	-0.2347	96.611778	27.661661	27.599892	95.378815	28.70625	13.682596	95.9952965	-78.64687	15.256096	104.8340195
-46.99194	-3.156265	103.034889	-25.057707	14.323314	100.100563	29.671463	-0.540506	96.63488	27.574846	27.221724	94.981659	28.6231545	13.340609	95.8082695	-78.7385685	15.306019	104.3928565
-46.069859	-4.67064	102.945503	-25.134968	14.127977	99.772949	29.573397	-0.872136	96.622017	27.550608	26.897373	94.579338	28.5620025	13.0126185	95.6006775	-78.8319385	15.2433355	103.9452205
-45.091129	-6.15209	102.798584	-25.227108	13.899001	99.44442	29.46888	-1.199171	96.545776	27.520704	26.521641	94.25116	28.494792	12.661235	95.398468	-78.949008	15.136767	103.490372
-43.971706	-7.491323	102.645576	-25.358284	13.644094	99.134895	29.360046	-1.522543	96.533638	27.434057	26.238941	94.05452	28.3970515	12.358199	95.294079	-79.1136195	14.929989	102.975711
-42.724197	-8.756806	102.476761	-25.498449	13.368053	98.885818	29.245346	-1.822639	96.585777	27.385956	25.935093	93.925888	28.315651	12.056227	95.2558325	-79.312549	14.679879	102.5158035
-41.419075	-9.893109	102.332756	-25.678768	13.088062	98.717453	29.148069	-2.094581	96.698799	27.307564	25.66337	93.90892	28.2278165	11.7843945	95.3038595	-79.5853525	14.3917295	102.1310465
-39.285164	-11.370555	102.053978	-25.939625	12.706993	98.569992	28.978765	-2.446078	96.908859	27.170395	25.359028	94.046852	28.07458	11.456475	95.4778555	-79.95383	13.957511	101.6621285
-37.763966	-12.168965	101.840935	-26.139587	12.493523	98.494164	28.86573	-2.648907	97.056107	27.049204	25.225935	94.261452	27.957467	11.288514	95.6587795	-80.236641	13.698532	101.3295485
-36.190834	-12.85343	101.489044	-26.327288	12.29353	98.386833	28.718815	-2.806838	97.264351	26.971537	25.1353	94.552834	27.845176	11.164231	95.9085925	-80.499752	13.422829	100.8650735
-34.542221	-13.402243	101.058647	-26.544577	12.105055	98.291138	28.645029	-2.980554	97.528763	26.903816	25.084412	95.018257	27.7744225	11.051929	96.27351	-80.8635765	13.158181	100.308766
-32.811131	-13.854119	100.507629	-26.754402	11.934492	98.148697	28.559357	-3.118074	97.938225	26.824989	25.075296	95.707092	27.692173	10.978611	96.8226585	-81.200977	12.890373	99.4747355
-31.028049	-14.173031	99.930313	-26.99888	11.761095	97.969711	28.538837	-3.312316	98.492363	26.833811	25.10849	96.517143	27.686324	10.898087	97.504753	-81.684084	12.624103	98.434669
-29.271845	-14.399667	99.349144	-27.222466	11.586261	97.741676	28.51671	-3.449145	99.079414	26.897938	25.132862	97.37011	27.707324	10.8418585	98.224762	-82.152256	12.3306635	97.25859
-26.499268	-14.523846	98.613823	-27.50214	11.382387	97.320679	28.544994	-3.709521	100.111877	27.009068	25.107592	98.609573	27.777031	10.6990355	99.360725	-82.781311	12.0657385	95.280633
-24.68012	-14.437428	98.284119	-27.629536	11.258886	96.995178	28.57382	-3.896608	100.825668	27.082201	24.982365	99.359016	27.8280105	10.5428785	100.092342	-83.0870825	11.9748935	93.898014
-22.830273	-14.253202	98.050156	-27.72204	11.125157	96.646851	28.608835	-4.118959	101.536369	27.15242	24.830389	100.059593	27.8806275	10.355715	100.797981	-83.3247075	11.894599	92.495721
-20.991226	-13.994011	97.90844	-27.74399	11.004256	96.325104	28.680027	-4.367843	102.255287	27.267698	24.643793	100.792183	27.9738625	10.137975	101.523735	-83.4618425	11.870537	91.126473
-19.248783	-13.601093	97.89743	-27.768499	10.887014	96.002258	28.73947	-4.67652	103.062057	27.463964	24.447811	101.544205	28.101717	9.8856455	102.303131	-83.638715	11.8883825	89.701385
-17.528053	-13.158885	98.00798	-27.744389	10.724739	95.825699	28.726158	-4.959959	103.831825	27.682999	24.23222	102.2761	28.2045785	9.6361305	103.0539625	-83.6933565	11.8133475	88.5974355
-15.853312	-12.640386	98.205475	-27.669329	10.581506	95.744011	28.79619	-5.255591	104.411018	27.810236	23.986811	102.980316	28.303213	9.36561	103.695667	-83.641871	11.797402	87.792355
-13.487345	-11.684053	98.351387	-27.442327	10.348014	95.533844	28.980354	-5.660284	105.002716	28.073051	23.649906	103.727196	28.5267025	8.994811	104.364956	-83.4113565	11.701217	86.702732
-12.049773	-10.904675	98.342339	-27.250275	10.207622	95.270615	29.102171	-5.903515	105.187103	28.313026	23.445114	104.014755	28.7075985	8.7707995	104.600929	-83.2081485	11.6444445	85.940301
-10.566915	-10.189459	98.040207	-27.061668	10.077276	94.951889	29.252329	-6.141291	105.168655	28.548939	23.282869	104.180672	28.900634	8.570789	104.6746635	-83.02397	11.583763	85.2291145
-9.227267	-9.318098	97.750359	-26.86849	9.954365	94.612526	29.378023	-6.335559	105.052223	28.80364	23.116484	104.182396	29.0908315	8.3904625	104.6173095	-82.8278115	11.5182675	84.6077425
-8.005424	-8.385702	97.457497	-26.640043	9.795794	94.27301	29.529285	-6.50576	104.830978	29.012341	22.930046	104.174896	29.270813	8.212143	104.502937	-82.550899	11.379445	84.043083
-6.887809	-7.385559	97.208427	-26.46574	9.651628	94.011147	29.689407	-6.67998	104.583038	29.214853	22.803284	104.112587	29.45213	8.061652	104.3478125	-82.38361	11.241604	83.6744815
-5.874743	-6.32434	97.00985	-26.270205	9.565219	93.815544	29.826208	-6.787419	104.364716	29.433214	22.692633	103.982758	29.629711	7.952607	104.173737	-82.170121	11.177831	83.457351
-4.660631	-4.545996	96.813225	-26.055374	9.508904	93.677521	30.040705	-6.885763	104.043938	29.676235	22.621529	103.822411	29.85847	7.867883	103.9331745	-81.969218	11.149925	83.4218675
-4.000034	-3.334587	96.736084	-25.928862	9.478345	93.639168	30.184914	-6.913005	103.827194	29.822332	22.609482	103.714348	30.003623	7.8482385	103.770771	-81.861347	11.1084515	83.507565
-3.472622	-2.028056	96.617043	-25.838438	9.440006	93.644127	30.301756	-6.947283	103.573586	29.988968	22.584249	103.545677	30.145362	7.818483	103.5596315	-81.822238	11.061529	83.7286225
-3.025878	-0.713097	96.454155	-25.732634	9.397938	93.637367	30.362696	-6.953462	103.319931	30.140568	22.557367	103.317596	30.251632	7.8019525	103.3187635	-81.7169	10.9939235	83.9559705
-2.711895	0.639429	96.300247	-25.64444	9.369398	93.634926	30.43029	-6.968703	103.069481	30.222094	22.528639	103.107002	30.326192	7.779968	103.0882415	-81.615072	10.958828	84.1816105
-2.502704	2.077006	96.18338	-25.603378	9.358564	93.708611	30.51013	-6.961616	102.852249	30.287365	22.49025	102.934853	30.3987475	7.764317	102.893551	-81.6055035	10.952811	84.523671
-2.411476	3.505762	96.152184	-25.515764	9.339307	93.855316	30.59668	-6.953737	102.668442	30.391598	22.443953	102.78273	30.494139	7.745108	102.725586	-81.525667	10.933506	84.985046
-2.453062	5.70389	96.120338	-25.377052	9.361113	94.17614	30.712498	-6.969254	102.362206	30.585855	22.434879	102.686966	30.6491765	7.7328125	102.524586	-81.4032805	10.9894135	85.827694
-2.599929	7.230938	96.123901	-25.245726	9.403522	94.417679	30.828533	-6.97296	102.110016	30.733343	22.439346	102.673172	30.780938	7.733193	102.391594	-81.27239	11.073851	86.443764
-2.835771	8.710781	96.166199	-25.173431	9.462343	94.684967	30.895084	-6.942636	101.858994	30.882332	22.473612	102.668228	30.888708	7.765488	102.263611	-81.23557	11.159198	87.106323
-3.167464	10.22837	96.234497	-25.097477	9.537157	94.942673	30.963034	-6.852718	101.520363	31.001789	22.544735	102.665482	30.9824115	7.8460085	102.0929225	-81.1773655	11.2283055	87.7924235
-3.629978	11.749743	96.275169	-25.03046	9.612986	95.148529	31.004473	-6.732482	101.200714	31.094915	22.652004	102.651558	31.049694	7.959761	101.926136	-81.110614	11.266211	88.370922
-4.115962	13.247593	96.317116	-24.947044	9.737353	95.310326	31.049671	-6.579394	100.792419	31.161297	22.789787	102.602089	31.105484	8.1051965	101.697254	-80.999572	11.3695095	88.923398
-4.710456	14.71865	96.362045	-24.90451	9.882496	95.429626	31.08025	-6.34868	100.358223	31.241957	22.926771	102.486076	31.1611035	8.2890455	101.4221495	-80.9701235	11.4759465	89.4371025
-5.689092	16.857876	96.392975	-24.804823	10.172737	95.601959	31.142796	-5.98031	99.775543	31.262466	23.210573	102.29882	31.202631	8.6151315	101.0371815	-80.812277	11.7303425	90.1667365
-6.417615	18.213051	96.458611	-24.738964	10.372	95.723572	31.210236	-5.747313	99.486748	31.247293	23.417027	102.234398	31.2287645	8.834857	100.860573	-80.7066925	11.909143	90.586571
-7.173915	19.515791	96.515503	-24.674368	10.555203	95.833374	31.219269	-5.523267	99.2547	31.277279	23.628035	102.169975	31.248274	9.052384	100.7123375	-80.59701	12.058022	90.9544105
-8.007067	20.732883	96.629562	-24.610594	10.733419	95.979477	31.26655	-5.371837	99.09742	31.335629	23.802523	102.11232	31.3010895	9.215343	100.60487	-80.5222775	12.251495	91.354084
-8.860995	21.880007	96.753166	-24.533293	10.89149	96.141815	31.315025	-5.251797	99.020813	31.405407	23.911898	102.082428	31.360216	9.3300505	100.5516205	-80.426802	12.4529295	91.7320095
-9.72967	22.949972	96.872231	-24.451221	11.008329	96.303452	31.366211	-5.18204	99.003395	31.501045	23.990242	102.094315	31.433628	9.404101	100.548855	-80.33607	12.612557	92.058049
-10.648025	23.936262	96.985367	-24.401102	11.119947	96.431145	31.415701	-5.117186	99.036591	31.608603	24.071104	102.161812	31.512152	9.476959	100.5992015	-80.314356	12.762935	92.2630885
-12.067738	25.312662	97.215538	-24.282969	11.244449	96.664986	31.546206	-5.016269	99.198433	31.767427	24.262825	102.42202	31.6568165	9.623278	100.8102265	-80.2227545	12.86562	92.5197455
-13.047325	26.117727	97.349373	-24.209698	11.294269	96.861885	31.656658	-4.938607	99.424103	31.93202	24.427351	102.601883	31.794339	9.744372	101.012993	-80.213735	12.844166	92.710777
-14.072093	26.906883	97.410973	-24.094992	11.372253	97.06485	31.785965	-4.880293	99.698906	32.117565	24.611931	102.716888	31.951765	9.865819	101.207897	-80.141749	12.878687	92.921803
-15.085393	27.637571	97.37204	-23.955368	11.448706	97.279755	31.937546	-4.806256	100.00206	32.284985	24.763844	102.737465	32.1112655	9.978794	101.3697625	-80.0220015	12.918618	93.1897475
-16.108278	28.288015	97.290024	-23.856689	11.515573	97.454643	32.08112	-4.764347	100.338272	32.403343	24.879911	102.667763	32.2422315	10.057782	101.5030175	-79.9556095	12.973364	93.4062685
-17.196751	28.91362	97.175804	-23.706169	11.542872	97.628952	32.198578	-4.718193	100.625969	32.476078	24.941423	102.564384	32.337328	10.111615	101.5951765	-79.749666	12.974129	93.6627275
-18.257124	29.48245	97.100349	-23.629665	11.569851	97.800156	32.294334	-4.707151	100.885323	32.531326	24.972021	102.488586	32.41283	10.132435	101.6869545	-79.67216	13.007267	93.9133575
-19.937433	30.287392	97.147385	-23.537783	11.548961	98.066429	32.408978	-4.735034	101.173676	32.631989	24.973301	102.500237	32.5204835	10.1191335	101.8369565	-79.5960495	12.9787885	94.2959015
-21.076797	30.82276	97.384918	-23.454706	11.544091	98.296577	32.430119	-4.702223	101.241913	32.726593	25.017124	102.587769	32.578356	10.1574505	101.914841	-79.487768	12.9307315	94.678313
-22.2223	31.338182	97.768036	-23.405142	11.561494	98.504471	32.447765	-4.577189	101.193222	32.834862	25.117966	102.79689	32.6413135	10.2703885	101.995056	-79.4515975	12.8525995	95.013886
-23.434254	31.79538	98.266563	-23.359716	11.564647	98.675865	32.478737	-4.366715	101.104904	32.922943	25.340191	103.223228	32.70084	10.486738	102.164066	-79.420272	12.642556	95.187664
-24.661694	32.236187	98.83519	-23.417467	11.601708	98.83252	32.535931	-4.103503	101.006172	32.998352	25.694677	103.77787	32.7671415	10.795587	102.392021	-79.6020755	12.407829	95.273019
-25.845072	32.639702	99.398315	-23.443684	11.677819	98.99427	32.5396	-3.727355	100.869919	33.160358	26.123983	104.297432	32.849979	11.198314	102.5836755	-79.737347	12.157324	95.4048645
-27.127981	32.981464	99.977875	-23.482237	11.882518	99.18306	32.515694	-3.298965	100.709724	33.214722	26.597218	104.760933	32.865208	11.6491265	102.7353285	-79.829682	12.1159095	95.6307915
-28.968132	33.398376	100.839615	-23.601719	12.349324	99.410538	32.418037	-2.539736	100.421394	33.232162	27.261654	105.26297	32.8250995	12.360959	102.842182	-80.0285375	12.337689	95.978894
-30.182261	33.582237	101.378296	-23.615473	12.70452	99.581627	32.362331	-2.011531	100.161652	33.182701	27.695633	105.55925	32.772516	12.842051	102.860451	-80.003462	12.566989	96.302803
-31.368811	33.61208	101.875366	-23.653261	13.095413	99.746483	32.269421	-1.447606	99.922752	33.117645	28.132149	105.860664	32.693533	13.3422715	102.891708	-80.000055	12.8485545	96.601258
-32.635319	33.536617	102.371933	-23.753111	13.533038	99.926605	32.182693	-0.873948	99.722069	33.102886	28.593891	106.14119	32.6427895	13.8599715	102.9316295	-80.1490115	13.2061045	96.9215805
-33.620476	33.215687	102.738998	-23.839514	13.952976	100.079201	32.091621	-0.299487	99.517181	33.365257	28.944244	106.259323	32.728439	14.3223785	102.888252	-80.407467	13.5835735	97.27015
-34.903736	32.978168	103.079796	-23.925085	14.375751	100.234154	31.99161	0.260375	99.302032	33.258282	29.412804	106.502167	32.624946	14.8365895	102.9020995	-80.475116	13.9149125	97.5662085
-35.85228	32.335453	103.173065	-24.015057	14.804752	100.388542	31.875488	0.774794	99.143417	33.159317	29.8554	106.604752	32.5174025	15.315097	102.8740845	-80.5475165	14.294407	97.9029995
-37.383442	31.328634	103.261803	-24.173237	15.433439	100.603577	31.719824	1.450959	98.971985	32.9911	30.422602	106.697014	32.355462	15.9367805	102.8344995	-80.701936	14.9300975	98.3726545
-38.347599	30.448517	103.235611	-24.275421	15.804254	100.747108	31.622362	1.780906	98.969048	32.873028	30.753998	106.708847	32.247695	16.267452	102.8389475	-80.798537	15.341056	98.6552685
-39.39114	29.52758	103.121933	-24.306246	16.161753	100.979469	31.533327	2.0108	99.055138	32.803856	31.010193	106.71302	32.1685915	16.5104965	102.884079	-80.7810835	15.8130095	99.074859
-40.254753	28.310671	102.973854	-24.421824	16.476149	101.154205	31.440786	2.165689	99.195633	32.725605	31.225813	106.719971	32.0831955	16.695751	102.957802	-80.9268435	16.256547	99.350608
-41.004623	26.976723	102.822922	-24.464363	16.78211	101.41674	31.36566	2.266543	99.383659	32.661102	31.400173	106.655075	32.013381	16.833358	103.019367	-80.942107	16.730862	99.814113
-41.695057	25.451008	102.731155	-24.500183	17.048023	101.688942	31.338772	2.360474	99.635391	32.593258	31.562788	106.587753	31.966015	16.961631	103.111572	-80.966381	17.134415	100.266312
-42.283909	23.766447	102.639793	-24.473259	17.331404	102.025208	31.358635	2.39027	99.940269	32.225857	31.83419	106.648041	31.792246	17.11223	103.294155	-80.738764	17.550578	100.756261
-43.089058	20.953835	102.753403	-24.333569	17.725357	102.599823	31.406912	2.412201	100.395584	32.300194	32.057209	106.310394	31.853553	17.234705	103.352989	-80.520691	18.216009	101.846657
-43.51376	19.015364	103.020287	-24.252676	17.995789	103.025269	31.45965	2.432486	100.678383	32.319241	32.179317	106.043182	31.8894455	17.3059015	103.3607825	-80.3947975	18.6856765	102.6897555
-43.779587	16.901648	103.302467	-24.120243	18.194828	103.385498	31.509186	2.453366	100.892403	32.399197	32.228477	105.675827	31.9541915	17.3409215	103.284115	-80.1946775	19.0487345	103.486881
-44.009335	14.711647	103.71685	-23.95718	18.351528	103.734734	31.552242	2.488845	100.985123	32.370232	32.251732	105.176208	31.961237	17.3702885	103.0806655	-79.875597	19.3327675	104.3888025
-44.076912	12.499891	104.113045	-23.825413	18.532572	103.947365	31.575075	2.55024	100.965584	32.257523	32.215897	104.426216	31.916299	17.3830685	102.6959	-79.567125	19.6820755	105.19883
-44.09726	10.261862	104.475426	-23.709694	18.716829	103.982452	31.558784	2.672082	100.729179	32.017956	32.223797	103.415718	31.78837	17.4479395	102.0724485	-79.207758	19.9857185	105.8924555
-44.023495	8.000169	104.777924	-23.627275	18.969042	103.793648	31.465071	2.886533	100.285042	31.555473	32.251984	102.14344	31.510272	17.5692585	101.214241	-78.764822	20.3688255	106.373055
-43.614731	4.706261	105.134369	-23.564102	19.42831	103.092255	31.329668	3.272971	99.392715	30.458757	32.060581	99.635559	30.8942125	17.666776	99.514137	-78.0224165	21.189844	106.670373
-43.214588	2.597153	105.394279	-23.594194	19.694784	102.433311	31.15291	3.499609	98.740593	29.468319	31.841745	97.919075	30.3106145	17.670677	98.329834	-77.4990025	21.718891	106.536788
-42.69191	0.579357	105.610657	-23.703379	19.884022	101.740456	30.981403	3.665129	98.287224	28.655514	31.596121	96.173462	29.8184585	17.630625	97.230343	-77.2252165	22.137419	106.250569
-42.043915	-1.332995	105.903717	-23.907249	20.000834	101.103828	30.792767	3.707289	97.89592	27.912893	31.224728	94.597206	29.35283	17.4660085	96.246563	-77.167328	22.5356595	105.961093
-41.256428	-3.09812	106.250717	-24.107288	20.033936	100.491013	30.550009	3.777669	97.582611	27.163559	30.827724	93.020737	28.856784	17.3026965	95.301674	-77.07136	22.7651755	105.680352
-40.312885	-4.725832	106.598534	-24.328609	19.969576	99.915367	30.30118	3.776612	97.26561	26.434364	30.371746	91.464256	28.367772	17.074179	94.364933	-77.02499	22.864973	105.465801
-39.228485	-6.176641	106.937302	-24.568546	19.773903	99.386269	29.989124	3.642937	96.871475	25.821039	29.874781	90.169373	27.9050815	16.758859	93.520424	-77.0421735	22.788947	105.252114
-37.438152	-8.097409	107.20047	-24.963327	19.242748	98.758095	29.494041	3.075358	96.401939	25.224171	29.026989	88.964775	27.359106	16.0511735	92.683357	-77.28576	22.4343225	104.832833
-36.036465	-9.242735	107.051208	-25.233126	18.798182	98.452217	29.197273	2.654561	96.205452	24.951738	28.497835	88.558403	27.0745055	15.576198	92.3819275	-77.5407575	22.020166	104.5225065
-34.703579	-10.195162	106.637146	-25.44191	18.371143	98.172455	28.964687	2.310341	96.076904	24.748896	28.102737	88.374069	26.8567915	15.206539	92.2254865	-77.7406115	21.535747	104.1194235
-33.144478	-10.883066	106.075958	-25.636425	18.026638	97.925392	28.778189	2.059482	95.959435	24.668922	27.878704	88.420685	26.7235555	14.969093	92.19006	-77.9964055	21.084183	103.660724
-31.500605	-11.34126	105.497833	-25.804333	17.801355	97.756149	28.647095	1.977498	96.019157	24.710794	27.889141	88.781242	26.6789445	14.9333195	92.4001995	-78.2876105	20.6693905	103.1120985
-29.75309	-11.561907	104.826019	-25.964277	17.646051	97.678177	28.702137	1.924107	96.347878	24.875807	28.085083	89.546036	26.788972	15.004595	92.946957	-78.717526	20.287507	102.409397
-27.905813	-11.596946	104.02639	-26.113438	17.464266	97.618401	28.808933	1.847034	97.009476	25.250126	28.413504	90.939835	27.0295295	15.130269	93.9746555	-79.2564055	19.798263	101.2621465
-25.025618	-11.302028	102.703346	-26.337143	17.06621	97.64418	29.121483	1.495157	98.779236	26.611355	29.149696	94.046753	27.866419	15.3224265	96.4129945	-80.540705	18.8099935	98.8753655
-23.013288	-10.922919	101.889755	-26.400263	16.72187	97.7463	29.434856	1.086053	100.368713	27.568356	29.620981	96.557098	28.501606	15.353517	98.4629055	-81.302132	18.090223	97.0296945
-20.962364	-10.275588	101.266876	-26.389078	16.327267	97.870346	29.724731	0.63927	101.989212	28.513819	29.979685	99.087532	29.119275	15.3094775	100.538372	-81.897431	17.3450565	95.20232
-18.892424	-9.571251	100.711121	-26.348194	15.960014	97.85479	29.943293	0.221772	103.601013	29.558784	30.143694	101.272331	29.7510385	15.182733	102.436672	-82.4474265	16.737295	93.272908
-16.935568	-8.63739	100.473663	-26.25839	15.654657	97.806786	30.129858	-0.19652	105.037735	30.382454	30.191004	103.322556	30.256156	14.997242	104.1801455	-82.772936	16.312072	91.4334265
-14.934497	-7.594784	100.382767	-26.096851	15.341416	97.722282	30.297459	-0.627659	106.499252	30.997864	30.173811	105.3517	30.6476615	14.773076	105.925476	-82.8413635	15.909756	89.519088
-13.136312	-6.493767	100.59407	-25.974482	15.037092	97.701714	30.461901	-1.067428	107.871803	31.67075	30.04384	107.102356	31.0663255	14.488206	107.4870795	-83.0152895	15.585978	87.9163485
-10.580802	-4.584402	101.085297	-25.739971	14.661877	97.848526	30.605682	-1.733979	109.305664	32.394848	29.90411	109.248062	31.500265	14.0850655	109.276863	-82.980207	15.2386885	86.420189
-9.0025	-3.203325	101.355949	-25.515684	14.461226	97.92511	30.786026	-2.039716	109.988739	32.729027	29.853735	110.427979	31.7575265	13.9070095	110.208359	-82.7888945	15.0154425	85.641861
-7.553473	-1.762843	101.591705	-25.212807	14.278764	97.968781	31.00869	-2.245996	110.427116	33.114288	29.774015	111.280998	32.061489	13.7640095	110.854057	-82.487103	14.7935185	85.083505
-6.225459	-0.261949	101.750793	-24.920271	14.112332	98.009453	31.270239	-2.450936	110.635101	33.498878	29.696856	111.780212	32.3845585	13.62296	111.2076565	-82.2251005	14.601704	84.8112495
-5.053211	1.2934	101.80513	-24.685087	13.997774	98.004944	31.495491	-2.54889	110.68721	33.855362	29.542503	111.874619	32.6754265	13.4968065	111.2809145	-82.0456005	14.4987415	84.7289735
-4.058223	2.884345	101.810608	-24.458366	13.905337	97.922836	31.704798	-2.657144	110.482658	34.07518	29.410711	111.701286	32.889989	13.3767835	111.091972	-81.806721	14.4338905	84.7537
-3.187229	4.555867	101.567146	-24.340517	13.868358	97.712334	31.833708	-2.715021	110.059761	34.22345	29.319429	111.205276	33.028579	13.302204	110.6325185	-81.709613	14.434512	84.7921495
-2.156427	7.098805	100.973175	-24.197435	13.834506	97.278389	31.964642	-2.736541	109.065262	34.431751	29.036634	109.882141	33.1981965	13.1500465	109.4737015	-81.5930665	14.5189655	85.0830765
-1.62955	8.898425	100.367752	-24.131392	13.829338	96.900421	32.031326	-2.6882	108.203468	34.372868	28.868258	108.87735	33.202097	13.090029	108.540409	-81.464881	14.568647	85.260433
-1.220181	10.719419	99.711967	-24.051052	13.862371	96.540787	32.164207	-2.566736	107.217789	34.18288	28.672726	107.869492	33.1735435	13.052995	107.5436405	-81.2756475	14.671747	85.5379335
-0.940977	12.582276	98.977631	-23.959517	13.886096	96.170258	32.275257	-2.397954	105.994057	33.770226	28.547331	106.938599	33.0227415	13.0746885	106.466328	-80.9417755	14.6975035	85.874188
-0.759672	14.479667	98.11895	-23.847317	13.925545	95.72702	32.350754	-2.205036	104.508415	33.265255	28.384388	105.829346	32.8080045	13.089676	105.1688805	-80.5026385	14.761414	86.2851595
-0.645657	16.37842	97.273582	-23.714174	13.988747	95.237083	32.429546	-1.917509	103.065201	32.767464	28.186161	104.62915	32.598505	13.134326	103.8471755	-80.026853	14.843168	86.6269905
-0.718338	18.345371	96.573036	-23.548136	14.075767	94.831116	32.564407	-1.65078	101.700989	32.277195	28.187799	103.694321	32.420801	13.2685095	102.697655	-79.517073	14.8830245	86.964577
-0.944778	21.185209	95.877823	-23.410965	14.215384	94.406197	32.667999	-1.217625	100.021088	32.149723	28.26589	102.513718	32.408861	13.5241325	101.267403	-79.230791	14.9066355	87.544991
-1.234595	23.080729	95.651901	-23.265989	14.304421	94.265526	32.757072	-1.011617	99.218811	32.151527	28.340223	102.186729	32.4542995	13.664303	100.70277	-78.9862775	14.944539	87.828282
-1.55816	24.885031	95.725899	-23.080042	14.392574	94.293999	32.869156	-0.888776	98.764648	32.322193	28.364202	102.09935	32.5956745	13.737713	100.431999	-78.7557585	15.047435	88.155999
-1.983826	26.611609	96.082687	-22.951124	14.50102	94.535408	32.997833	-0.874358	98.60675	32.586716	28.417885	102.350029	32.7922745	13.7717635	100.4783895	-78.6945225	15.2302765	88.5924265
-2.490594	28.245602	96.597481	-22.827845	14.580621	94.882675	33.129936	-0.917353	98.637558	32.912151	28.432592	102.756523	33.0210435	13.7576195	100.6970405	-78.6767335	15.4036225	89.0683095
-3.054423	29.828135	97.178513	-22.7465	14.649771	95.229362	33.228992	-1.001321	98.826157	33.268101	28.423326	103.243324	33.2485465	13.7110025	101.0347405	-78.7415465	15.5885395	89.4239835
-3.665836	31.338865	97.731796	-22.651529	14.686985	95.629303	33.344643	-1.092168	99.157326	33.584709	28.44409	103.812119	33.464676	13.675961	101.4847225	-78.767734	15.698009	89.7738835
-4.713263	33.459122	98.674706	-22.536396	14.722315	96.376152	33.54063	-1.225768	100.013206	33.997463	28.534412	104.84285	33.7690465	13.654322	102.428028	-78.8418385	15.790308	90.324276
-5.480396	34.755402	99.391777	-22.479992	14.723997	97.005356	33.720291	-1.320757	100.703835	34.242104	28.566568	105.583504	33.9811975	13.6229055	103.1436695	-78.9411815	15.8250885	90.8670425
-6.335636	35.944366	100.139549	-22.421392	14.726798	97.67881	33.836498	-1.406452	101.440834	34.456169	28.585243	106.344284	34.1463335	13.5893955	103.892559	-78.9891175	15.8642005	91.465061
-7.25274	37.065151	100.833427	-22.371958	14.733747	98.37191	33.951782	-1.464404	102.209892	34.626873	28.616186	107.123711	34.2893275	13.575891	104.6668015	-79.0332435	15.891603	92.0770185
-8.174558	38.127811	101.504219	-22.324856	14.734995	99.125252	34.124451	-1.514439	102.93821	34.764435	28.675308	107.875038	34.444443	13.5804345	105.406624	-79.094155	15.8895555	92.84388
-9.191905	39.122086	102.179695	-22.217072	14.719648	99.85704	34.307976	-1.545372	103.54451	34.920589	28.762754	108.498344	34.6142825	13.608691	106.021427	-79.0484265	15.830605	93.692653
-10.255012	40.016434	102.834023	-22.093006	14.701873	100.560745	34.461559	-1.532188	104.009483	35.09177	28.850719	109.097328	34.7766645	13.6592655	106.5534055	-78.9626765	15.7444805	94.5680845
-11.939126	41.217064	103.904129	-21.918751	14.718681	101.623215	34.706078	-1.481925	104.523445	35.356598	28.988766	109.870255	35.031338	13.7534205	107.19685	-78.86884	15.6839415	96.04958
-13.087933	41.900177	104.616417	-21.756094	14.708376	102.33712	34.878563	-1.424555	104.737328	35.590305	29.091654	110.270264	35.234434	13.8335495	107.503796	-78.746622	15.5832025	97.170444
-14.285484	42.511074	105.348206	-21.60969	14.745463	103.014519	35.032997	-1.300862	104.83313	35.767254	29.226032	110.650024	35.4001255	13.962585	107.741577	-78.6195055	15.528341	98.287461
-15.544054	43.060184	106.063332	-21.480824	14.823736	103.592285	35.193096	-1.176656	104.90979	36.01535	29.357075	110.85006	35.604223	14.0902095	107.879925	-78.565871	15.5572625	99.304645
-16.731928	43.466316	106.71418	-21.293402	14.947295	104.17981	35.33567	-1.004441	104.856895	36.304092	29.481136	110.982582	35.819881	14.2383475	107.9197385	-78.406685	15.6562425	100.4398815
-17.974321	43.830532	107.212158	-21.097778	15.127255	104.628731	35.458069	-0.774206	104.706886	36.518089	29.70401	111.018242	35.988079	14.464902	107.862564	-78.183635	15.789608	101.394898
-19.209127	44.163666	107.681618	-20.895763	15.33899	105.009079	35.607849	-0.50069	104.597511	36.715931	29.933537	110.994705	36.16189	14.7164235	107.796108	-77.953416	15.9615565	102.22205
-20.947929	44.420513	108.253082	-20.643047	15.699269	105.522247	35.795315	-0.084929	104.492256	37.222157	30.113237	110.928986	36.508736	15.014154	107.710621	-77.79483	16.384384	103.333873
-22.163403	44.463486	108.592262	-20.505575	15.902641	105.815742	35.964333	0.140964	104.589058	37.384995	30.332815	110.971115	36.674664	15.2368895	107.7800865	-77.685814	16.5683925	103.8513975
-23.287655	44.410362	108.740685	-20.417137	16.114096	106.02182	36.066654	0.403285	104.728279	37.468876	30.593559	111.15844	36.767765	15.498422	107.9433595	-77.602039	16.72977	104.1002805
-24.563433	44.323254	108.792328	-20.366951	16.321268	106.126534	36.219112	0.593162	104.940056	37.603756	30.860168	111.322571	36.911434	15.726665	108.1313135	-77.645336	16.915871	104.1217545
-25.704908	44.024868	108.606316	-20.306681	16.458263	106.116333	36.343796	0.766082	105.138779	37.311111	31.243471	111.632668	36.8274535	16.0047765	108.3857235	-77.4408155	16.9117495	103.8469425
-26.736626	43.655731	108.306335	-20.246964	16.538471	105.972054	36.467014	0.927797	105.332077	37.690006	31.266645	111.581017	37.07851	16.097221	108.456547	-77.572438	16.979721	103.487561
-27.863079	43.203209	107.924545	-20.237354	16.607094	105.808022	36.588387	1.035454	105.512367	37.389507	31.560764	111.820961	36.988947	16.298109	108.666664	-77.463655	16.916079	102.94938
-29.501566	42.284943	107.291969	-20.190126	16.57206	105.530464	36.743919	1.184368	105.724045	37.42701	31.741758	111.936546	37.0854645	16.463063	108.8302955	-77.4657165	16.681057	102.2306325
-30.515532	41.537632	106.878433	-20.10425	16.554867	105.325676	36.885086	1.21871	105.842468	37.460938	31.846607	111.935112	37.173012	16.5326585	108.88879	-77.381512	16.5770755	101.762562
-31.512955	40.728485	106.572853	-20.019341	16.611254	105.242203	36.967484	1.279373	105.881729	37.52491	31.932682	111.855873	37.246197	16.6060275	108.868801	-77.284879	16.6164805	101.615605
-32.489414	39.832901	106.397461	-19.875231	16.690754	105.297195	37.06094	1.352698	105.877747	37.570309	31.982349	111.736359	37.3156245	16.6675235	108.807053	-77.0660865	16.7139845	101.787337
-33.390289	38.81263	106.384865	-19.757805	16.759912	105.438385	37.199696	1.388935	105.877029	37.684937	32.05069	111.633591	37.4423165	16.7198125	108.75531	-76.9579265	16.8000115	102.12146
-34.296745	37.712212	106.502548	-19.615664	16.775576	105.709457	37.302059	1.46647	105.862152	37.810303	32.14711	111.544846	37.556181	16.80679	108.703499	-76.787509	16.744362	102.715415
-35.200325	36.538139	106.710266	-19.478073	16.827625	105.988655	37.392559	1.500691	105.86615	37.905334	32.204594	111.438248	37.6489465	16.8526425	108.652199	-76.6050925	16.8026075	103.325111
-36.37339	34.6492	107.075539	-19.274981	16.920794	106.492508	37.559875	1.490991	105.879486	38.057838	32.214199	111.298988	37.8088565	16.852595	108.589237	-76.3588185	16.988993	104.395779
-37.145336	33.33952	107.435211	-19.170401	16.969721	106.87355	37.642818	1.456338	105.930855	38.187824	32.19067	111.24958	37.915321	16.823504	108.5902175	-76.256123	17.115938	105.1568825
-37.834229	31.958406	107.79818	-19.032215	17.042307	107.263924	37.740047	1.432573	105.996117	38.343246	32.175068	111.258743	38.0416465	16.8038205	108.62743	-76.1060765	17.2807935	105.900418
-38.468761	30.513302	108.131859	-18.907887	17.134138	107.620934	37.816826	1.41674	106.089592	38.500732	32.179131	111.294434	38.158779	16.7979355	108.692013	-75.974553	17.4703405	106.549855
-39.061813	29.031876	108.453751	-18.822563	17.223003	107.943497	37.89146	1.435082	106.149529	38.629158	32.210175	111.337532	38.260309	16.8226285	108.7435305	-75.905435	17.6233775	107.1434635
-39.565052	27.485031	108.737854	-18.710989	17.347593	108.263466	37.968613	1.472767	106.224838	38.707607	32.24577	111.388062	38.33811	16.8592685	108.80645	-75.760088	17.8359175	107.720482
-39.985676	25.933874	109.028259	-18.612831	17.466043	108.561111	38.062939	1.490095	106.304398	38.802208	32.286461	111.395538	38.4325735	16.888278	108.849968	-75.6582355	18.043808	108.272254
-40.473927	23.458307	109.415901	-18.443045	17.584415	108.989044	38.193157	1.501005	106.436249	38.967834	32.31007	111.380127	38.5804955	16.9055375	108.908188	-75.4665855	18.2632925	109.0699
-40.640312	21.801382	109.573074	-18.321722	17.682064	109.232536	38.286243	1.496364	106.572685	39.065163	32.311512	111.388611	38.675703	16.903938	108.980648	-75.319147	18.46019	109.484424
-40.831387	20.077232	109.717834	-18.220251	17.792446	109.40995	38.401817	1.451295	106.743279	39.17519	32.304047	111.39711	38.7885035	16.877671	109.0701945	-75.2290055	18.707221	109.7497055
-40.908428	18.376764	109.725975	-18.157227	17.929171	109.510803	38.506954	1.369315	106.996323	39.294479	32.244072	111.373222	38.9007165	16.8066935	109.1847725	-75.2151705	19.0516485	109.8368335
-40.913132	16.654724	109.503128	-18.074886	18.052708	109.408546	38.595684	1.243154	107.258286	39.408222	32.16291	111.338715	39.001953	16.703032	109.2985005	-75.151725	19.402384	109.5185915
-40.870998	14.964787	108.933388	-18.016476	18.168133	109.048103	38.700233	1.123876	107.542824	39.515362	32.076038	111.274803	39.1077975	16.599957	109.4088135	-75.1407495	19.736309	108.6873925
-40.775959	13.238841	108.048019	-17.993059	18.306349	108.414856	38.777218	1.035412	107.823883	39.617287	31.988138	111.101875	39.1972525	16.511775	109.462879	-75.1833705	20.100923	107.366833
-40.485806	10.713064	106.342926	-17.965349	18.389957	107.015121	38.859505	0.939169	107.919907	39.699787	31.853653	110.625816	39.279646	16.396411	109.2728615	-75.210344	20.383503	104.7573805
-40.276222	9.036836	105.027031	-17.966713	18.370632	105.914078	38.832993	0.954165	107.645508	39.65461	31.701084	109.978722	39.2438015	16.3276245	108.812115	-75.1772275	20.4136395	103.016041
-40.005222	7.402069	103.866829	-17.93564	18.303909	104.794121	38.829475	1.012539	107.029129	39.453037	31.512672	109.155891	39.141256	16.2626055	108.09251	-75.012536	20.3452125	101.495732
-39.742069	5.794844	102.634857	-17.922235	18.175781	103.599419	38.793461	1.11583	106.239891	38.983829	31.325699	107.97374	38.888645	16.2207645	107.1068155	-74.733115	20.1307975	100.0920225
-39.44873	4.183619	101.655647	-17.935041	18.072309	102.435699	38.750851	1.229962	105.137512	38.244759	31.085989	106.333221	38.497805	16.1579755	105.7353665	-74.367887	19.9866425	99.1360315
-39.113552	2.648571	100.702751	-17.946665	17.928848	101.215256	38.656334	1.363517	103.800987	37.251431	30.810326	104.427841	37.9538825	16.0869215	104.114414	-73.8472125	19.7707745	98.316098
-38.812073	1.183734	100.039925	-18.022602	17.794224	100.010574	38.457253	1.396069	102.486488	36.548634	30.555355	102.249023	37.5029435	15.975712	102.3677555	-73.5481475	19.612736	97.6533925
-38.265331	-0.830951	99.831291	-18.188719	17.544804	98.663612	38.029236	1.343834	100.638107	35.718189	30.030426	99.251854	36.8737125	15.68713	99.9449805	-73.2511505	19.402478	97.3822435
-37.851006	-2.006854	100.130127	-18.315962	17.337065	98.19735	37.76474	1.173966	99.810257	35.185505	29.568981	97.502541	36.4751225	15.3714735	98.656399	-73.1070465	19.3026565	97.738301
-37.378223	-3.05055	100.661728	-18.496117	17.131447	97.944206	37.516518	0.911718	99.171066	34.613495	29.086384	96.089516	36.0650065	14.999051	97.630291	-73.0572405	19.263843	98.258121
-36.894505	-3.93348	101.250664	-18.700733	16.853552	97.782051	37.191422	0.589095	98.584663	34.195347	28.586128	94.885391	35.6933845	14.5876115	96.735027	-73.0948505	19.1194925	98.829075
-36.269432	-4.678567	101.751877	-18.927748	16.539173	97.744995	36.841648	0.21656	98.12674	33.831211	27.999249	93.95285	35.3364295	14.1079045	96.039795	-73.1919255	18.9704415	99.450195
-35.637955	-5.322626	102.072372	-19.146128	16.171392	97.800346	36.494747	-0.200362	97.733238	33.454506	27.45064	93.322739	34.9746265	13.625139	95.5279885	-73.2668825	18.717645	100.0727035
-34.927483	-5.866425	102.240135	-19.356211	15.781325	97.864792	36.183178	-0.592305	97.408752	33.118969	27.01486	92.942009	34.6510735	13.2112775	95.1753805	-73.3634955	18.3513725	100.5542035
-33.808239	-6.389991	102.136185	-19.689627	15.295388	97.921066	35.82127	-1.024307	97.046883	32.759232	26.588472	92.723969	34.290251	12.7820825	94.885426	-73.669505	17.8086935	100.956706
-32.938564	-6.494678	101.892044	-19.876839	15.001612	97.942719	35.622196	-1.217035	96.848267	32.572315	26.43433	92.779503	34.0972555	12.6086475	94.813885	-73.8509335	17.3945765	101.071553
-32.053059	-6.450826	101.561646	-20.08036	14.785587	97.960732	35.471901	-1.348258	96.732231	32.428917	26.363976	92.9646	33.950409	12.507859	94.8484155	-74.111129	17.063315	101.0730485
-31.073895	-6.205812	101.141724	-20.261028	14.649418	97.937813	35.317196	-1.392508	96.663635	32.377247	26.379642	93.241676	33.8472215	12.493567	94.9526555	-74.3692775	16.805269	100.9229705
-30.067549	-5.791061	100.721298	-20.435795	14.572763	97.900375	35.212257	-1.390946	96.674995	32.371948	26.451847	93.611282	33.7921025	12.5304505	95.1431385	-74.6636925	16.6150755	100.6576115
-28.969419	-5.211165	100.320564	-20.62369	14.547306	97.916008	35.119884	-1.398482	96.832565	32.384087	26.581484	94.169876	33.7519855	12.591501	95.5012205	-74.9993655	16.503111	100.3307955
-27.897036	-4.5082	99.866173	-20.813423	14.532603	97.975868	35.021908	-1.406957	97.08194	32.481281	26.727646	94.943459	33.7515945	12.6603445	96.0126995	-75.3784405	16.4048615	99.9390365
-26.202446	-3.181769	99.162079	-21.102375	14.538611	98.083763	34.858795	-1.452777	97.508774	32.738216	27.011234	96.426384	33.7985055	12.7792285	96.967579	-76.0032555	16.2979935	99.199947
-25.031864	-2.174189	98.608231	-21.29563	14.524639	98.113213	34.749416	-1.524993	97.815804	32.977772	27.165365	97.515213	33.863594	12.820186	97.6655085	-76.454854	16.229092	98.5609175
-23.800951	-1.096249	98.079117	-21.472807	14.557087	98.065025	34.600109	-1.607491	98.109398	33.259247	27.281988	98.575027	33.929678	12.8372485	98.3422125	-76.875292	16.2769255	97.7878375
-22.585854	0.024206	97.537796	-21.614	14.571799	97.967606	34.493893	-1.706166	98.371529	33.512573	27.37442	99.511383	34.003233	12.834127	98.941456	-77.231233	16.309471	96.993756
-21.385292	1.232744	97.00457	-21.760517	14.622828	97.769913	34.411594	-1.761845	98.538277	33.686134	27.431473	100.273117	34.048864	12.834814	99.405697	-77.569898	16.410842	96.134129
-20.200499	2.483461	96.538864	-21.867413	14.725685	97.475769	34.325584	-1.750938	98.673286	33.736656	27.455612	100.888268	34.03112	12.852337	99.780777	-77.765946	16.599033	95.170761
-18.999943	3.739409	96.098915	-22.011311	14.821217	97.13343	34.263622	-1.722207	98.814163	33.650677	27.453735	101.407837	33.9571495	12.865764	100.111	-77.9797715	16.77667	94.15586
-17.35545	5.609878	95.727715	-22.235529	14.883889	96.748993	34.145718	-1.617742	99.106964	33.516457	27.52038	102.211975	33.8310875	12.951319	100.6594695	-78.3021455	16.816459	92.8385165
-16.371162	6.85273	95.727219	-22.358566	14.868135	96.628479	34.082813	-1.578446	99.305519	33.504574	27.598242	102.825821	33.7936935	13.009898	101.06567	-78.5108255	16.726372	92.191288
-15.400915	8.044785	95.782806	-22.429417	14.858418	96.611053	33.987606	-1.54316	99.685661	33.517826	27.702305	103.584503	33.752716	13.0795725	101.635082	-78.61155	16.6372635	91.587024
-14.491261	9.234801	96.183105	-22.536572	14.803772	96.815201	33.993511	-1.55449	100.184883	33.60178	27.813095	104.455223	33.7976455	13.1293025	102.320053	-78.8707895	16.4782415	91.310349
-13.690548	10.335631	96.70018	-22.651909	14.747177	97.153351	34.008717	-1.578076	100.723686	33.737442	27.939001	105.240753	33.8730795	13.1804625	102.9822195	-79.1768975	16.3138915	91.3244825
-12.974665	11.425625	97.228256	-22.752697	14.710106	97.552025	33.973213	-1.561426	101.169601	33.85704	28.065126	105.831932	33.9151265	13.25185	103.5007665	-79.4205205	16.168362	91.6032835
-12.305855	12.511973	97.696976	-22.88373	14.653097	97.824005	33.884346	-1.50002	101.427139	33.845615	28.181002	106.194267	33.8649805	13.340491	103.810703	-79.6324405	15.965703	91.837307
-11.494465	14.044555	98.080711	-23.078758	14.684753	98.033058	33.730831	-1.280933	101.592133	33.648796	28.329758	106.209351	33.6898135	13.5244125	103.900742	-79.8473295	15.8450935	92.165374
-11.025763	14.994179	98.263947	-23.226879	14.705703	98.11795	33.600388	-1.097072	101.514641	33.42823	28.444117	106.060982	33.514309	13.6735225	103.7878115	-79.968067	15.7378835	92.4480885
-10.664186	15.939702	98.390594	-23.394478	14.707191	98.155334	33.422977	-0.899713	101.361755	33.18969	28.613531	105.878532	33.3063335	13.856909	103.6201435	-80.0952895	15.557473	92.6905245
-10.402372	16.831627	98.476921	-23.609451	14.676538	98.194664	33.260853	-0.725622	101.193748	32.957508	28.736609	105.730888	33.1091805	14.0054935	103.462318	-80.3280825	15.3475825	92.92701
-10.188953	17.661486	98.605415	-23.831196	14.621788	98.195541	33.072174	-0.567679	101.08876	32.696632	28.84222	105.707718	32.884403	14.1372705	103.398239	-80.546795	15.1063055	92.992843
-10.057577	18.435957	98.765556	-24.029381	14.566554	98.271416	32.893463	-0.453791	101.056198	32.487427	28.943624	105.769966	32.690445	14.2449165	103.413082	-80.749207	14.8881915	93.12975
-10.019773	19.09532	98.941872	-24.26186	14.495667	98.307388	32.699306	-0.331366	101.097282	32.289104	29.054541	105.912674	32.494205	14.3615875	103.504978	-81.017925	14.6297465	93.109798
-10.059384	20.076443	99.125984	-24.627478	14.477873	98.276062	32.432587	-0.143545	101.257996	31.932713	29.253408	106.135788	32.18265	14.5549315	103.696892	-81.437606	14.4008145	92.855232
-10.177384	20.651163	99.11174	-24.810747	14.550331	98.185753	32.291443	-0.029985	101.419701	31.700436	29.403484	106.154716	31.9959395	14.6867495	103.7872085	-81.6174335	14.4139125	92.5842975
-10.315988	21.162352	98.958656	-24.979284	14.676751	98.079269	32.173138	0.09916	101.578346	31.501558	29.566223	106.059967	31.837348	14.8326915	103.8191565	-81.795916	14.5208105	92.3393815
-10.531371	21.639862	98.748512	-25.034534	14.83976	97.947075	32.090538	0.255431	101.793495	31.330872	29.734383	105.88298	31.710705	14.994907	103.8382375	-81.779773	14.684613	92.0559125
-10.768772	22.059198	98.55265	-25.056494	14.968888	97.864998	32.068367	0.353867	102.012596	31.199343	29.911673	105.669296	31.633855	15.13277	103.840946	-81.746843	14.805006	91.88905
-11.074008	22.433428	98.378273	-25.029179	15.075424	97.85479	32.083698	0.439632	102.228203	31.118774	30.050261	105.449631	31.601236	15.2449465	103.838917	-81.659594	14.9059015	91.870663
-11.422422	22.725739	98.268799	-24.982815	15.150292	97.891197	32.132351	0.472238	102.473961	31.074392	30.127304	105.262482	31.6033715	15.299771	103.8682215	-81.5690015	15.000813	91.9141725
-11.958508	23.101139	98.171791	-24.891577	15.185692	98.026993	32.192711	0.474746	102.818062	31.079594	30.20018	105.067024	31.6361525	15.337463	103.942543	-81.4193065	15.033921	92.111443
-12.355908	23.300976	98.126373	-24.824001	15.14914	98.103218	32.259445	0.443893	102.992508	31.138689	30.215067	104.942795	31.699067	15.32948	103.9676515	-81.347069	14.9688	92.2387845
-12.806775	23.467218	98.068573	-24.782312	15.094163	98.151848	32.292744	0.417778	103.109779	31.185108	30.236423	104.865822	31.738926	15.3271005	103.9878005	-81.30355	14.8612255	92.3158955
-13.346614	23.6548	97.997078	-24.754265	15.055625	98.223114	32.316902	0.4136	103.235435	31.232157	30.255783	104.787506	31.7745295	15.3346915	104.0114705	-81.2830595	14.7765585	92.4347575
-13.90756	23.837965	97.946594	-24.72402	14.979479	98.301239	32.350498	0.404748	103.364876	31.260799	30.264175	104.705002	31.8056485	15.3344615	104.034939	-81.2536885	14.6244965	92.567539
-14.573279	24.059633	97.910759	-24.708088	14.947107	98.40361	32.374508	0.426106	103.483795	31.257967	30.28199	104.656754	31.8162375	15.354048	104.0702745	-81.2324135	14.540166	92.7369455
-15.230982	24.304298	97.877686	-24.70122	14.9246	98.483185	32.397919	0.460555	103.585693	31.241024	30.332687	104.59539	31.8194715	15.396621	104.0905415	-81.2219115	14.452579	92.8758285
-16.263865	24.735619	97.781189	-24.713127	14.917079	98.562698	32.389786	0.565483	103.700508	31.205818	30.43358	104.497742	31.797802	15.4995315	104.099125	-81.224056	14.3346265	93.026271
-17.001261	25.058838	97.686455	-24.716219	14.919149	98.606094	32.394756	0.624783	103.780365	31.149107	30.517853	104.439034	31.7719315	15.571318	104.1096995	-81.2043695	14.26698	93.1024885
-17.795572	25.41913	97.557861	-24.72382	14.923752	98.627838	32.397633	0.692453	103.806221	31.100449	30.583017	104.366539	31.749041	15.637735	104.08638	-81.196681	14.209769	93.169296
-18.644876	25.770546	97.45005	-24.714203	14.918923	98.653404	32.396488	0.767488	103.792061	31.061188	30.637941	104.292557	31.728838	15.7027145	104.042309	-81.157244	14.1351315	93.264499
-19.497402	26.22839	97.421494	-24.718676	14.916049	98.705025	32.397358	0.788634	103.750359	31.025663	30.687046	104.27771	31.7115105	15.73784	104.0140345	-81.1488625	14.094258	93.3960155
-20.35606	26.658604	97.413284	-24.717798	14.898274	98.767975	32.391582	0.804967	103.731812	31.009277	30.755341	104.330429	31.7004295	15.780154	104.0311205	-81.1360255	14.016394	93.5048295
-21.322918	27.173645	97.419952	-24.71208	14.863666	98.848434	32.379044	0.816968	103.714714	31.038261	30.824596	104.431747	31.7086525	15.820782	104.0732305	-81.1328125	13.90655	93.6236375
-22.790276	27.948978	97.509117	-24.732582	14.846228	98.994331	32.349968	0.851195	103.630356	31.11268	30.945768	104.677132	31.731324	15.8984815	104.153744	-81.196488	13.7939745	93.834918
-23.79591	28.573137	97.641006	-24.722101	14.859015	99.096413	32.339966	0.883552	103.568199	31.154928	31.041645	104.850304	31.747447	15.9625985	104.2092515	-81.191649	13.7554315	93.9835745
-24.816265	29.192194	97.77668	-24.70339	14.916075	99.166702	32.321232	0.947844	103.45726	31.192732	31.162548	104.999329	31.756982	16.055196	104.2282945	-81.163762	13.776954	94.1051095
-25.942099	29.873196	97.924309	-24.720104	14.968274	99.21505	32.30817	1.061242	103.291336	31.230619	31.282864	105.133583	31.7693945	16.172053	104.2124595	-81.2096025	13.764495	94.2176405
-27.027542	30.509663	98.032539	-24.753607	15.058179	99.229401	32.260429	1.219556	103.082657	31.250195	31.426254	105.254219	31.755312	16.322905	104.168438	-81.262526	13.793453	94.290364
-28.148975	31.166798	98.261009	-24.772188	15.143527	99.236694	32.185665	1.403348	102.83799	31.246012	31.606712	105.370201	31.7158385	16.50503	104.1040955	-81.2602145	13.782024	94.3692925
-29.350435	31.825706	98.560768	-24.851318	15.238505	99.270103	32.105549	1.637444	102.554092	31.224945	31.819347	105.538307	31.665247	16.7283955	104.0461995	-81.367883	13.7486145	94.4940065
-31.17539	32.725269	99.110283	-24.954639	15.444444	99.398033	31.987944	2.105618	102.168846	31.182056	32.226925	105.837463	31.585	17.1662715	104.0031545	-81.494278	13.7226165	94.7929115
-32.417191	33.281696	99.572067	-25.07011	15.561645	99.50013	31.892799	2.460584	101.909729	31.174295	32.521408	106.029999	31.533547	17.490996	103.969864	-81.673767	13.632294	95.030396
-33.698364	33.752609	100.017403	-25.150627	15.704738	99.589684	31.799114	2.833754	101.642838	31.159639	32.812016	106.24453	31.4793765	17.822885	103.943684	-81.7806305	13.586591	95.235684
-35.029522	34.142857	100.424828	-25.268963	15.871411	99.678802	31.693935	3.222979	101.394775	31.107353	33.106659	106.441406	31.400644	18.164819	103.9180905	-81.93857	13.578003	95.4395135
-36.301697	34.441071	100.850342	-25.355715	16.054743	99.754074	31.591024	3.571007	101.170731	31.009218	33.386162	106.622826	31.300121	18.4785845	103.8967785	-82.011551	13.6309015	95.6113695
-37.597942	34.655605	101.240288	-25.464844	16.218773	99.854073	31.471804	3.900969	100.913826	30.915052	33.613831	106.749428	31.193428	18.7574	103.831627	-82.123116	13.680146	95.876519
-38.872536	34.781631	101.560547	-25.506601	16.434605	99.963585	31.347073	4.221125	100.68145	30.828402	33.829834	106.7911	31.0877375	19.0254795	103.736275	-82.1009395	13.8437305	96.190895
-40.774952	34.709328	101.99585	-25.562901	16.828138	100.18103	31.245535	4.621418	100.384048	30.739542	34.124058	106.709435	30.9925385	19.372738	103.5467415	-82.1183405	14.283538	96.8153185
-42.01825	34.594448	102.237579	-25.578669	17.073454	100.395027	31.182289	4.863365	100.250389	30.708775	34.328075	106.658104	30.945532	19.59572	103.4542465	-82.10287	14.551188	97.3358075
-43.191547	34.24036	102.466164	-25.564814	17.315659	100.635338	31.129965	5.041583	100.171349	30.681124	34.517841	106.616165	30.9055445	19.779712	103.393757	-82.0351725	14.851606	97.876919
-44.350616	33.75008	102.68972	-25.564945	17.528496	100.920425	31.09621	5.214917	100.130524	30.646225	34.672836	106.57328	30.8712175	19.9438765	103.351902	-82.0011075	15.1131155	98.488948
-45.511208	33.172699	102.940819	-25.574806	17.660221	101.144264	31.040043	5.38467	100.136795	30.595329	34.844254	106.541862	30.817686	20.114462	103.3393285	-81.967298	15.20598	98.9491995
-46.543774	32.393707	103.156975	-25.554171	17.85714	101.456573	31.019724	5.531799	100.141869	30.571276	35.001873	106.469086	30.7955	20.266836	103.3054775	-81.903842	15.447444	99.6076685
-47.374542	31.374294	103.33551	-25.494993	18.054106	101.730988	31.016153	5.646789	100.111328	30.580297	35.167728	106.313232	30.798225	20.4072585	103.21228	-81.788211	15.7009535	100.249696
-48.929916	30.163368	103.740417	-25.326725	18.373848	102.163055	31.020372	5.840566	99.943985	30.610899	35.393742	105.778336	30.8156355	20.617154	102.8611605	-81.4690855	16.130542	101.4649495
-49.744545	29.077953	104.026428	-25.138676	18.612947	102.423546	31.033955	5.994912	99.693695	30.599836	35.504036	105.176804	30.8168955	20.749474	102.4352495	-81.0942475	16.47642	102.4118425
-50.507034	27.87739	104.421249	-24.973969	18.889198	102.709213	31.029533	6.163301	99.350639	30.531141	35.621098	104.407501	30.780337	20.8921995	101.87907	-80.728275	16.8861965	103.539356
-51.120167	26.62496	104.846085	-24.737421	19.186909	102.987198	31.033823	6.342488	98.91539	30.453226	35.702663	103.472328	30.7435245	21.0225755	101.193859	-80.2183665	17.3512425	104.780537
-51.644962	25.299343	105.230759	-24.505392	19.457214	103.086067	31.03553	6.523664	98.427597	30.329121	35.781345	102.430878	30.6823255	21.1525045	100.4292375	-79.6931095	17.7619235	105.7428965
-52.021187	23.969517	105.602196	-24.33534	19.745953	103.133156	30.936279	6.670722	97.946808	30.173964	35.788746	101.332344	30.5551215	21.229734	99.639576	-79.2258015	18.262172	106.626736
-52.327908	22.597725	105.893265	-24.241549	20.011517	103.161453	30.842304	6.79248	97.509705	29.968962	35.772526	100.329735	30.405633	21.282503	98.91972	-78.888731	18.740531	107.403186
-52.533669	20.466547	106.267258	-24.211206	20.23016	103.166687	30.67577	6.966741	97.058556	29.506516	35.749077	99.276573	30.091143	21.357909	98.1675645	-78.513555	19.102411	108.1658095
-52.584587	18.975922	106.389526	-24.266321	20.314472	103.139938	30.558699	7.022922	96.888229	29.280424	35.756321	98.722816	29.9195615	21.3896215	97.8055225	-78.4522035	19.2393225	108.4743535
-52.469868	17.547195	106.520821	-24.323324	20.38728	103.133736	30.440384	7.078816	96.755844	29.119755	35.75853	98.275192	29.7800695	21.418673	97.515518	-78.4267175	19.355887	108.751954
-52.159969	16.122046	106.529388	-24.399385	20.401243	103.084579	30.325583	7.124559	96.719566	28.957315	35.808128	97.993576	29.641449	21.4663435	97.356571	-78.440219	19.3361425	108.812587
-51.80793	14.689528	106.407272	-24.494345	20.43689	102.995125	30.278059	7.156596	96.740395	28.839022	35.838352	97.827721	29.5585405	21.497474	97.284058	-78.5472305	19.376306	108.706192
-51.343719	13.318707	106.120911	-24.60766	20.440054	102.827263	30.232096	7.191302	96.778946	28.755491	35.892906	97.75531	29.4937935	21.542104	97.267128	-78.7091135	19.338004	108.387398
-50.67075	12.019226	105.685196	-24.729507	20.422911	102.585579	30.163919	7.199545	96.784286	28.695181	35.96484	97.744576	29.42955	21.5821925	97.264431	-78.888564	19.2636295	107.906727
-49.580452	10.057199	104.704216	-25.009186	20.339375	102.025711	30.058804	7.175043	96.785416	28.697502	36.038013	97.739944	29.378153	21.606528	97.26268	-79.396525	19.072222	106.788742
-48.718349	8.848916	103.91568	-25.173361	20.292709	101.52562	29.999109	7.162512	96.763924	28.670475	36.080658	97.76152	29.334792	21.621585	97.262722	-79.681514	18.963833	105.788518
-47.707809	7.675763	102.985168	-25.363422	20.226305	100.973785	29.913679	7.161187	96.726151	28.600576	36.095558	97.807518	29.2571275	21.6283725	97.2668345	-79.9839715	18.8242375	104.6807355
-46.60601	6.566616	102.040802	-25.572289	20.186481	100.380066	29.817972	7.133981	96.721436	28.548712	36.086193	97.816002	29.183342	21.610087	97.268719	-80.32792	18.762875	103.491413
-45.39613	5.528219	101.183273	-25.735918	20.179834	99.83252	29.705112	7.079627	96.737511	28.492113	36.073185	97.80336	29.0986125	21.576406	97.2704355	-80.5704485	18.783262	102.3946045
-44.089066	4.524634	100.396469	-25.986698	20.17309	99.369064	29.571709	7.021287	96.723312	28.387346	36.02956	97.80201	28.9795275	21.5254235	97.262661	-80.9529235	18.8207565	101.475467
-42.771736	3.607219	99.727074	-26.168159	20.138569	98.941956	29.425325	6.995369	96.696312	28.25437	36.003918	97.83049	28.8398475	21.4996435	97.263401	-81.1761655	18.7774945	100.620511
-40.509789	2.306236	98.951454	-26.452023	20.118792	98.492455	29.146687	6.94732	96.577583	28.080025	35.967827	97.850594	28.613356	21.4575735	97.2140885	-81.517402	18.7800105	99.7708215
-38.94458	1.536626	98.625504	-26.607258	20.079763	98.342438	28.980804	6.925935	96.508217	27.959236	35.944717	97.89711	28.47002	21.435326	97.2026635	-81.684536	18.7242	99.4822125
-37.247944	0.774811	98.289268	-26.746347	20.102915	98.252449	28.846445	6.894548	96.476089	27.857819	35.903763	97.991982	28.352132	21.3991555	97.2340355	-81.844826	18.8066745	99.2708625
-35.580746	0.055489	98.022652	-26.838547	20.091061	98.226936	28.725533	6.862234	96.438736	27.801769	35.882412	98.110878	28.263651	21.372323	97.274807	-81.940745	18.809799	99.179065
-33.767433	-0.608196	97.706047	-26.974987	20.111292	98.192505	28.618059	6.840788	96.421494	27.772232	35.86977	98.237923	28.1951455	21.355279	97.3297085	-82.1451195	18.867305	99.0553015
-31.979349	-1.227376	97.416771	-27.079021	20.142704	98.107826	28.517485	6.811567	96.482056	27.735073	35.854496	98.397423	28.126279	21.3330315	97.4397395	-82.284321	18.9523765	98.7759125
-30.078169	-1.83364	97.151527	-27.199387	20.212814	97.965813	28.462711	6.765293	96.670036	27.625397	35.869652	98.614288	28.044054	21.3174725	97.642162	-82.442828	19.1081555	98.289464
-27.199926	-2.634001	97.051346	-27.414761	20.4037	97.748703	28.404226	6.664568	97.341148	27.358774	35.844975	98.955956	27.8815	21.2547715	98.148552	-82.711022	19.5526285	97.348854
-25.236324	-3.101533	97.308098	-27.629639	20.551512	97.622253	28.41379	6.570374	98.157593	27.132553	35.760246	99.111336	27.7731715	21.16531	98.6344645	-83.0324495	19.937714	96.6100415
-23.221186	-3.489676	97.90657	-27.834488	20.688229	97.47979	28.501383	6.487153	99.274918	26.824041	35.605858	99.30442	27.662712	21.0465055	99.289669	-83.331688	20.3299525	95.669911
-21.19412	-3.807934	98.795334	-28.039698	20.779799	97.352806	28.608871	6.3713	100.572266	26.425987	35.379025	99.645355	27.517429	20.8751625	100.1088105	-83.596825	20.6844355	94.5968015
-19.213932	-4.04006	99.8069	-28.241535	20.75189	97.184723	28.659204	6.164897	102.094612	26.221796	35.124722	100.069069	27.4405	20.6448095	101.0818405	-83.92357	20.8589705	93.2876055
-17.435154	-4.060714	100.951256	-28.359404	20.604479	97.055435	28.715599	5.933415	103.697792	26.131529	34.845848	100.739822	27.423564	20.3896315	102.218807	-84.142372	20.8193265	91.892063
-15.382168	-4.098691	102.054939	-28.421673	20.353689	96.9888	28.730213	5.661807	105.272079	26.085884	34.596649	101.629761	27.4080485	20.129228	103.45092	-84.2513945	20.57815	90.52668
-12.54669	-3.882117	103.284607	-28.384367	19.937294	96.974007	28.841061	5.169326	107.21122	26.302999	34.35503	102.952019	27.57203	19.762178	105.0816195	-84.340764	20.11241	88.8663945
-10.657567	-3.547786	103.84903	-28.239389	19.573563	96.903214	28.958788	4.90743	108.166275	26.57288	34.219334	103.664146	27.765834	19.563382	105.9152105	-84.244612	19.583744	87.8912175
-8.839167	-3.041036	104.23381	-28.025824	19.197258	96.801323	29.141474	4.599833	108.805023	26.90934	34.100071	104.220795	28.025407	19.349952	106.512909	-84.077055	19.044564	87.089737
-7.067221	-2.372984	104.397675	-27.711075	18.774263	96.658318	29.333315	4.355582	109.248367	27.267345	33.941471	104.499329	28.30033	19.1485265	106.873848	-83.72248	18.3999995	86.442788
-5.394212	-1.494313	104.408279	-27.383024	18.390694	96.497711	29.601383	4.050319	109.512054	27.578814	33.705654	104.591629	28.5900985	18.8779865	107.0518415	-83.3561465	17.9034015	85.9435805
-3.602584	-0.586557	104.151138	-27.089809	18.066151	96.377586	29.846567	3.810492	109.582626	27.857489	33.461643	104.568848	28.852028	18.6360675	107.075737	-83.031646	17.4962345	85.679435
-2.431605	0.855307	104.018295	-26.833624	17.786322	96.346527	30.056274	3.541559	109.567574	28.157986	33.216415	104.530464	29.10713	18.378987	107.049019	-82.774378	17.193657	85.644035
-0.516863	3.133232	103.471878	-26.50012	17.403326	96.475189	30.349079	3.162627	109.458839	28.670097	32.896595	104.605423	29.509588	18.029611	107.032131	-82.509828	16.777041	85.918247
0.567895	4.903474	103.032135	-26.314732	17.201767	96.677727	30.515417	2.91171	109.330132	29.0284	32.769268	104.868439	29.7719085	17.840489	107.0992855	-82.4013725	16.563045	86.2561685
1.53529	6.941088	102.61618	-26.113432	17.058914	96.990646	30.700838	2.721821	109.228447	29.377131	32.703064	105.297935	30.0389845	17.7124425	107.263191	-82.2658485	16.4053855	86.718101
2.36623	9.125352	102.240906	-25.952492	16.96059	97.374336	30.904001	2.566778	109.031761	29.809349	32.687958	105.908676	30.356675	17.627368	107.4702185	-82.261659	16.293812	87.2784535
3.03229	11.558455	101.972488	-25.873053	16.873674	97.760429	31.064724	2.527231	108.688164	30.240704	32.816025	106.624069	30.652714	17.671628	107.6561165	-82.39882	16.07572	87.8647415
3.567638	14.082384	101.744377	-25.785299	16.806808	98.085228	31.180044	2.511671	108.249954	30.719875	32.997402	107.356606	30.9499595	17.7545365	107.80328	-82.5205575	15.8590795	88.367176
3.926701	16.726524	101.681969	-25.711208	16.812902	98.380623	31.283751	2.616747	107.767632	31.150696	33.271511	108.147682	31.2172235	17.944129	107.957657	-82.6396395	15.681675	88.803589
4.134329	20.865883	102.012062	-25.554716	16.980869	98.819145	31.463533	2.873931	107.017281	31.704994	33.685024	109.165695	31.5842635	18.2794775	108.091488	-82.6936955	15.6822605	89.546802
4.097944	23.657446	102.418449	-25.442514	17.171267	99.066315	31.582647	3.148097	106.55336	31.965807	33.899353	109.709969	31.774227	18.523725	108.1316645	-82.659255	15.818809	90.0009655
3.948075	26.380611	102.849747	-25.298903	17.456728	99.303886	31.748802	3.446237	106.158386	32.068798	34.131149	110.299171	31.9088	18.788693	108.2287785	-82.506606	16.124763	90.3789935
3.681218	29.06551	103.330818	-25.12919	17.730835	99.4897	31.889421	3.798948	105.820213	32.159012	34.36084	110.752335	32.0242165	19.079894	108.286274	-82.2825965	16.381776	90.693126
3.277138	31.639927	103.832329	-24.989449	18.026613	99.630272	32.007824	4.105806	105.513237	32.655609	34.42934	110.827911	32.3317165	19.267573	108.170574	-82.3106145	16.785653	91.08997
2.834781	34.180336	104.227913	-24.849268	18.260574	99.728241	32.09161	4.379416	105.149773	32.423412	34.80558	111.282959	32.257511	19.592498	108.216366	-81.956047	16.92865	91.240116
2.296489	36.484222	104.784164	-24.747391	18.457735	99.817047	32.171013	4.600942	104.841576	32.980526	34.805237	111.161255	32.5757695	19.7030895	108.0014155	-82.0705515	17.2123805	91.6326785
1.242426	39.69278	105.785034	-24.569698	18.652843	100.034836	32.320335	4.876682	104.501549	32.956985	35.105904	111.543274	32.63866	19.991293	108.0224115	-81.778056	17.314393	92.0472605
0.4374	41.612629	106.61248	-24.481491	18.720739	100.172249	32.421913	5.096121	104.329346	33.067993	35.194126	111.873672	32.744953	20.1451235	108.101509	-81.707935	17.2963545	92.242989
-0.455236	43.384274	107.39753	-24.377373	18.738836	100.293968	32.553875	5.294654	104.113602	33.558853	35.178612	111.973953	33.056364	20.236633	108.0437775	-81.81111	17.241039	92.5441585
-1.408883	44.983501	108.105103	-24.292097	18.795996	100.422882	32.642395	5.518496	103.886925	33.715721	35.36018	112.228157	33.179058	20.439338	108.057541	-81.763252	17.152654	92.788223
-2.418745	46.394287	108.749809	-23.979637	18.700569	100.410988	32.724537	5.734359	103.659843	33.879795	35.558384	112.383224	33.302166	20.6463715	108.0215335	-81.26144	16.7547665	92.8004425
-3.50923	47.672558	109.321678	-23.920742	18.818211	100.593567	32.819374	5.9396	103.40992	33.706646	35.913754	112.643768	33.26301	20.926677	108.026844	-81.104494	16.709745	93.16029
-4.648098	48.758339	109.734474	-23.805204	18.949944	100.771545	32.877876	6.179097	103.14373	34.168766	36.063965	112.495544	33.523321	21.121531	107.819637	-81.133729	16.778357	93.723453
-6.416521	50.084496	110.115662	-23.650787	19.211773	101.07325	32.948925	6.527397	102.732933	34.468372	36.552639	112.295708	33.7086485	21.540018	107.5143205	-81.0102225	16.883528	94.6321795
-7.644119	50.715065	110.259094	-23.694262	19.590885	101.397133	33.032497	6.760944	102.410492	34.263306	37.033031	112.341759	33.6479015	21.8969875	107.3761255	-81.0364255	17.2847825	95.4181405
-8.896339	51.178669	110.371468	-23.612831	19.836702	101.61232	33.030945	7.015166	102.104797	34.412632	37.381344	112.127014	33.7217885	22.198255	107.1159055	-80.9474505	17.475149	96.1087345
-10.177442	51.367115	110.423004	-23.551373	20.154776	101.910416	33.025436	7.261974	101.855484	34.789612	37.552284	111.766945	33.907524	22.407129	106.8112145	-81.01027	17.902423	97.0096175
-11.424162	51.37933	110.45697	-23.497461	20.471596	102.289047	33.027454	7.505483	101.6791	34.776669	37.79464	111.664902	33.9020615	22.6500615	106.672001	-80.8969835	18.2931305	97.906093
-12.711723	51.179344	110.483406	-23.485508	20.760948	102.677643	32.990974	7.715802	101.615204	34.461655	38.150616	111.724541	33.7263145	22.933209	106.6698725	-80.6973305	18.588687	98.6854135
-13.979189	50.70668	110.431992	-23.49548	21.011938	103.056969	32.925339	7.858892	101.669815	34.488838	38.298061	111.620483	33.7070885	23.0784765	106.645149	-80.6980485	18.9453995	99.468789
-15.837735	49.762348	110.150894	-23.559273	21.343616	103.570953	32.891827	8.025377	101.923004	34.755985	38.359314	111.351135	33.823906	23.1923455	106.6370695	-80.942452	19.4948865	100.5048365
-17.06407	48.896103	109.690559	-23.575077	21.573227	103.898689	32.871357	8.100678	102.175186	34.337978	38.6768	111.437401	33.6046675	23.388739	106.8062935	-80.7548215	19.757715	100.9910845
-18.239672	47.956917	109.159805	-23.616959	21.801004	104.19738	32.886806	8.189581	102.491989	34.198277	38.86047	111.383865	33.5425415	23.5250255	106.937927	-80.7764595	20.0769825	101.456833
-19.469147	46.80735	108.580589	-23.604731	22.002975	104.475334	32.91856	8.259119	102.849365	34.400124	38.915039	111.115753	33.659342	23.587079	106.982559	-80.868804	20.418871	101.968109
-20.572577	45.507114	108.092796	-23.584696	22.158979	104.7873	32.987995	8.282747	103.253815	34.316746	39.099499	110.988091	33.6523705	23.691123	107.120953	-80.8217625	20.626835	102.453647
-21.666683	44.033264	107.663895	-23.466543	22.25934	105.096664	33.111057	8.288706	103.690872	34.26112	39.249607	110.931221	33.6860885	23.7691565	107.3110465	-80.6191745	20.7495235	102.8822815
-22.724644	42.419262	107.361458	-23.328537	22.26438	105.468834	33.269634	8.254664	104.203522	33.84293	39.502537	111.108063	33.556282	23.8786005	107.6557925	-80.213356	20.6501595	103.2818755
-24.222317	39.748528	106.96788	-23.148756	22.193752	105.960312	33.516499	8.123396	104.919327	34.147713	39.467014	110.729172	33.832106	23.795205	107.8242495	-80.129618	20.592299	104.0963745
-25.063515	37.863243	106.688568	-22.974794	22.087744	106.188438	33.719738	8.01915	105.190132	33.806019	39.524967	110.629295	33.7628785	23.7720585	107.9097135	-79.7124665	20.4034295	104.4671625
-25.942833	35.903854	106.434334	-22.790371	21.996431	106.31057	33.914066	7.926338	105.326523	34.098667	39.335381	110.085342	34.0063665	23.6308595	107.7059325	-79.5871085	20.3620025	104.9152075
-26.765949	33.948891	106.140198	-22.586613	21.896553	106.34494	34.121231	7.825743	105.373489	34.102962	39.261089	109.620903	34.1120965	23.543416	107.497196	-79.2853225	20.24969	105.192684
-27.561928	31.931358	105.857384	-22.439535	21.835707	106.290817	34.256359	7.766456	105.340103	33.783974	39.351303	109.295021	34.0201665	23.5588795	107.317562	-78.8992365	20.1125345	105.264072
-28.308678	29.922083	105.667892	-22.314545	21.73657	106.217865	34.359066	7.725774	105.290642	33.756451	39.258591	108.863281	34.0577585	23.4921825	107.0769615	-78.6868485	19.9809575	105.3587685
-28.987568	27.897659	105.585953	-22.197475	21.633049	106.177887	34.500019	7.663958	105.256294	33.725403	39.175976	108.506332	34.112711	23.419967	106.881313	-78.507661	19.846131	105.474461
-29.871395	24.887526	105.550537	-22.071903	21.409447	106.126312	34.627388	7.518525	105.293098	33.775845	38.966297	108.303658	34.2016165	23.242411	106.798378	-78.3454225	19.576483	105.454246
-30.432774	22.874212	105.546379	-21.96056	21.250692	106.09095	34.668156	7.36961	105.327545	33.840942	38.830349	108.282486	34.254549	23.0999795	106.8050155	-78.175669	19.4014045	105.3768845
-30.937382	20.889193	105.565498	-21.998783	21.068659	106.087509	34.662975	7.21759	105.311028	33.927292	38.694748	108.337227	34.2951335	22.956169	106.8241275	-78.2926995	19.181149	105.3508905
-31.370041	18.921032	105.551544	-21.971672	20.881649	106.083588	34.680256	7.087093	105.207108	34.324654	38.442768	108.241165	34.502455	22.7649305	106.7241365	-78.445799	18.9983675	105.4430395
-31.788639	16.951756	105.574654	-21.979948	20.755695	106.132843	34.695507	6.994543	105.096992	34.043251	38.487591	108.538475	34.369379	22.741067	106.8177335	-78.329275	18.770323	105.4479525
-32.096134	15.022909	105.611969	-21.994057	20.619188	106.185516	34.736656	6.953392	105.04303	34.081627	38.456268	108.705124	34.4091415	22.70483	106.874077	-78.3972555	18.533546	105.496955
-32.385429	13.108404	105.574127	-22.031796	20.577763	106.290771	34.747025	6.934628	104.970039	34.48333	38.318844	108.680763	34.6151775	22.626736	106.825401	-78.6787695	18.52879	105.756141
-32.79974	10.351929	105.478195	-22.040258	20.496672	106.179001	34.73204	6.891114	104.831673	34.203045	38.426952	109.031998	34.4675425	22.659033	106.9318355	-78.5480585	18.334311	105.4261665
-32.873554	8.344968	105.04538	-22.070002	20.462328	106.022514	34.696815	6.834901	104.729973	34.162571	38.361153	109.125961	34.429693	22.598027	106.927967	-78.569697	18.326629	105.117061
-32.97094	6.438925	104.685143	-22.166624	20.475363	105.780121	34.659321	6.724236	104.717934	34.48555	38.124847	108.953354	34.5724355	22.4245415	106.835644	-78.9056835	18.5261845	104.724598
-33.042103	4.513069	104.385117	-22.196268	20.480698	105.495705	34.601124	6.566595	104.791618	34.128368	38.112061	109.107796	34.364746	22.339328	106.949707	-78.757282	18.622068	104.041703
-33.055244	2.595821	104.364929	-22.363438	20.542917	105.303635	34.510239	6.398162	104.914368	34.38525	37.800827	108.685936	34.4477445	22.0994945	106.800152	-79.1746205	18.9863395	103.807118
-33.03688	0.675359	104.647972	-22.405411	20.598919	105.108643	34.459808	6.221523	105.112526	33.960304	37.664249	108.18	34.210056	21.942886	106.646263	-79.020878	19.254952	103.571023
-32.920803	-1.165446	105.282959	-22.407618	20.704994	104.867317	34.434654	6.080434	105.271172	33.784836	37.202896	107.077156	34.109745	21.641665	106.174164	-78.924981	19.768323	103.56047
-32.577499	-3.803806	106.78595	-22.327946	20.780935	104.373978	34.447895	5.956215	105.284836	33.040302	36.485447	104.878296	33.7440985	21.220831	105.081566	-78.3999905	20.341039	103.66639
-32.244759	-5.383829	108.007584	-22.244205	20.780853	103.898323	34.537067	5.984563	105.067841	32.389111	35.970448	103.046562	33.463089	20.9775055	104.0572015	-77.951499	20.5842005	103.7394445
-31.836391	-6.781437	109.310768	-22.153954	20.742304	103.336967	34.632172	6.110332	104.867424	31.620031	35.46608	101.224289	33.1261015	20.788206	103.0458565	-77.4340095	20.696402	103.6280775
-31.326777	-7.967556	110.662125	-22.121483	20.669695	102.961029	34.808914	6.248807	104.781937	30.76716	34.852825	99.686035	32.788037	20.550816	102.233986	-77.031003	20.788574	103.688072
-30.822611	-8.959536	111.834656	-22.159048	20.450607	102.759811	34.940189	6.192789	104.795662	30.289286	34.233841	98.598953	32.6147375	20.213315	101.6973075	-76.9328335	20.687899	103.8223145
-30.244329	-9.943695	112.594391	-22.19371	20.081881	102.744057	34.990906	5.95365	104.912842	30.185471	33.642052	98.047592	32.5881885	19.797851	101.480217	-76.9756085	20.365911	104.007897
-29.653336	-10.80916	112.819313	-22.144663	19.588575	102.798752	34.99506	5.448816	105.030968	30.300484	33.098446	98.077065	32.647772	19.273631	101.5540165	-76.937098	19.903519	104.0434875
-28.707304	-11.90608	112.327087	-22.093668	18.789452	102.917686	34.652527	4.729128	105.17318	30.655563	32.476704	98.608032	32.654045	18.602916	101.890606	-76.841381	18.975988	103.944766
-28.029982	-12.34368	111.70713	-22.152924	18.363459	102.977669	34.722443	4.1987	104.965828	30.832382	32.257557	99.082481	32.7774125	18.2281285	102.0241545	-77.0832605	18.4987895	103.9311835
-27.375763	-12.535928	110.982513	-22.219257	18.012459	103.023315	34.652702	3.911618	104.847313	31.007549	32.19738	99.535118	32.8301255	18.054499	102.1912155	-77.2686395	17.970419	103.8554145
-26.675377	-12.456099	110.336975	-22.346409	17.80024	103.084877	34.575062	3.671018	104.796562	31.212599	32.237495	99.989784	32.8938305	17.9542565	102.393173	-77.5866485	17.6462235	103.776581
-25.905872	-12.1103	109.725662	-22.445171	17.645676	103.129349	34.459866	3.522829	104.771088	31.329823	32.369709	100.531319	32.8948445	17.946269	102.6512035	-77.7851865	17.345083	103.6074945
-25.127167	-11.555663	109.170593	-22.587393	17.563454	103.250626	34.375023	3.44123	104.886246	31.428045	32.458527	101.036713	32.901534	17.9498785	102.9614795	-78.07632	17.1770295	103.5397725
-24.34049	-10.747145	108.720062	-22.716587	17.512152	103.404854	34.279598	3.306564	105.028984	31.514263	32.486912	101.565674	32.8969305	17.896738	103.297329	-78.3301045	17.127566	103.512379
-23.078199	-9.293021	107.935165	-22.898087	17.317717	103.65522	34.134014	3.012853	105.172173	31.68948	32.519386	102.449966	32.911747	17.7661195	103.8110695	-78.707921	16.8693145	103.4993705
-22.248236	-8.109346	107.411423	-23.009323	17.165865	103.851334	34.02681	2.764643	105.311058	31.908665	32.462723	103.051445	32.9677375	17.613683	104.1812515	-78.9863835	16.718047	103.5214165
-21.36726	-6.807961	106.846237	-23.13689	16.990284	104.072441	33.927803	2.498112	105.504295	32.098537	32.376556	103.767372	33.01317	17.437334	104.6358335	-79.28695	16.543234	103.5090485
-20.5261	-5.361385	106.338905	-23.240139	16.82004	104.305923	33.830902	2.214409	105.658424	32.34576	32.284065	104.495499	33.088331	17.249237	105.0769615	-79.568609	16.390843	103.5348845
-19.609983	-3.819547	105.815414	-23.403061	16.617702	104.514763	33.712826	1.958871	105.740509	32.686546	32.079544	105.147156	33.199686	17.0192075	105.4438325	-80.005808	16.2161965	103.5856935
-18.792034	-2.157183	105.28096	-23.516474	16.493181	104.684616	33.626766	1.731712	105.899765	32.860802	31.805256	105.881271	33.243784	16.768484	105.890518	-80.276732	16.217878	103.478714
-17.898394	-0.421494	104.850662	-23.634153	16.378506	104.839584	33.585865	1.560362	105.995964	32.775322	31.55789	106.722137	33.1805935	16.559126	106.3590505	-80.4488995	16.197886	103.3201175
-16.641912	2.331151	104.251671	-23.8291	16.242233	104.911926	33.416607	1.362579	105.860123	32.904243	31.329103	107.731056	33.160425	16.345841	106.7955895	-80.818625	16.138625	103.0282625
-15.827497	4.173769	103.886436	-23.936888	16.142574	104.805283	33.302048	1.316584	105.641304	33.101547	31.321716	108.261261	33.2017975	16.31915	106.9512825	-81.0755735	15.965998	102.6592835
-15.061744	6.038416	103.631577	-23.941877	16.104109	104.698273	33.279575	1.274448	105.365265	33.29369	31.325668	108.594177	33.2866325	16.300058	106.979721	-81.1703865	15.90816	102.416825
-14.316815	7.866516	103.433418	-23.96245	16.101284	104.573608	33.278374	1.344746	105.102745	33.391586	31.393126	108.839165	33.33498	16.368936	106.970955	-81.25988	15.833632	102.176261
-13.552155	9.711311	103.364052	-23.937759	16.179348	104.415382	33.327095	1.44666	104.886208	33.464794	31.503212	108.961975	33.3959445	16.474936	106.9240915	-81.2714625	15.88376	101.9066725
-12.805325	11.409377	103.371521	-23.863094	16.222923	104.32621	33.382259	1.56092	104.763054	33.556667	31.554869	108.984398	33.469463	16.5578945	106.873726	-81.195651	15.8879515	101.778694
-12.084619	13.141685	103.405952	-23.799185	16.276541	104.234818	33.508614	1.658227	104.692474	33.561932	31.581524	109.01947	33.535273	16.6198755	106.855972	-81.133643	15.9332065	101.613664
-11.062951	15.632822	103.579079	-23.672424	16.349251	104.104164	33.72084	1.869623	104.733002	33.556351	31.687704	108.974113	33.6385955	16.7786635	106.8535575	-80.9834435	15.9198385	101.3547705
-10.443024	17.200752	103.644157	-23.544504	16.315964	104.035995	33.87038	2.001189	104.793396	33.56897	31.769653	108.976921	33.719675	16.885421	106.8851585	-80.808683	15.746507	101.1868315
-9.849182	18.680384	103.725143	-23.416414	16.274796	103.897919	34.022427	2.124696	104.888382	33.605396	31.855711	109.051598	33.8139115	16.9902035	106.96999	-80.6467395	15.5593885	100.825848
-9.279345	20.108629	103.82621	-23.312933	16.209312	103.781548	34.209156	2.167766	105.099129	33.661228	31.894037	109.192062	33.935192	17.0309015	107.1455955	-80.561058	15.3877225	100.4175005
-8.798166	21.474127	103.9282	-23.239349	16.113392	103.664795	34.363373	2.166703	105.325302	33.730995	31.950274	109.416855	34.047184	17.0584885	107.3710785	-80.525882	15.1682955	99.9585115
-8.339672	22.778719	104.053665	-23.221899	16.038286	103.52243	34.443954	2.176151	105.582298	33.832214	31.990646	109.637177	34.138084	17.0833985	107.6097375	-80.581882	14.9931735	99.4351225
-7.936265	24.022058	104.100075	-23.193592	15.966889	103.335747	34.545441	2.128433	105.766609	33.920742	32.004143	109.802521	34.2330915	17.066288	107.784565	-80.6202755	14.86749	98.886929
-7.44277	25.866207	103.890778	-23.138294	16.0142	102.819122	34.630386	2.137819	105.993256	33.953808	32.03933	109.821045	34.292097	17.0885745	107.9071505	-80.568685	14.9398255	97.7310935
-7.144473	27.032869	103.577591	-23.098124	16.092794	102.371643	34.681736	2.134731	106.009987	33.937893	32.045216	109.643745	34.3098145	17.0899735	107.826866	-80.5060625	15.0956145	96.91642
-6.92397	28.186634	103.114998	-23.057575	16.25288	101.838432	34.690144	2.170535	105.982117	33.901577	32.040546	109.356781	34.2958605	17.1055405	107.669449	-80.4110105	15.4002195	96.007415
-6.760714	29.323324	102.604248	-22.979757	16.400841	101.280121	34.708015	2.187897	105.905983	33.861351	32.036144	109.038017	34.284683	17.1120205	107.472	-80.244197	15.6896615	95.088242
-6.704537	30.424202	102.047012	-22.929977	16.615511	100.725151	34.699867	2.203179	105.831238	33.866051	32.065292	108.69297	34.282959	17.1342355	107.262104	-80.142913	16.0967865	94.188198
-6.690141	31.494104	101.523544	-22.840406	16.813438	100.199738	34.685028	2.222636	105.662575	33.875507	32.067142	108.338676	34.2802675	17.144889	107.0006255	-79.9610795	16.481987	93.3988505
-6.762764	32.487717	101.030434	-22.770123	17.046673	99.709023	34.686394	2.281679	105.497612	33.889053	32.05267	107.997978	34.2877235	17.1671745	106.747795	-79.8279695	16.9261715	92.670251
-7.03724	33.989799	100.448212	-22.625914	17.429527	99.175011	34.723373	2.369301	105.262169	33.996399	32.113792	107.686699	34.359886	17.2415465	106.474434	-79.611714	17.6175075	91.875588
-7.374048	34.942524	100.224159	-22.498884	17.634636	98.936882	34.749687	2.463837	105.032715	34.185627	32.217865	107.463074	34.467657	17.340851	106.2478945	-79.465425	17.928421	91.6258695
-7.802007	35.848835	100.080383	-22.365322	17.861137	98.747757	34.809002	2.620287	104.809723	34.358036	32.362045	107.333221	34.583519	17.491166	106.071472	-79.314163	18.231108	91.424042
-8.332593	36.716789	99.992905	-22.229303	18.077766	98.65316	34.879211	2.785239	104.518173	34.515396	32.547367	107.218002	34.6973035	17.666303	105.8680875	-79.1559095	18.489229	91.4382325
-8.965233	37.495102	100.021347	-22.088459	18.224325	98.61377	34.95232	3.006299	104.233643	34.667404	32.747433	107.107185	34.809862	17.876866	105.670414	-78.98678	18.571784	91.557126
-9.655882	38.232845	100.112953	-21.974106	18.365557	98.653557	35.028214	3.216929	103.976631	34.815865	32.928989	107.009018	34.9220395	18.072959	105.4928245	-78.8702515	18.658155	91.8142895
-10.485074	38.905651	100.247177	-21.860106	18.489723	98.762268	35.109917	3.395894	103.707085	34.896339	33.094761	107.000092	35.003128	18.2453275	105.3535885	-78.72334	18.7341185	92.1709475
-11.802794	39.734745	100.630737	-21.696444	18.615271	99.001442	35.258781	3.614568	103.364349	35.047798	33.256142	107.170593	35.1532895	18.435355	105.267471	-78.5461775	18.795187	92.735413
-12.775627	40.172356	101.012108	-21.591234	18.662428	99.236244	35.34935	3.680765	103.096321	35.210461	33.353622	107.436539	35.2799055	18.5171935	105.26643	-78.4623735	18.8076625	93.206058
-13.821651	40.491985	101.509689	-21.484596	18.685995	99.472656	35.398834	3.758467	102.820053	35.537769	33.471928	107.693733	35.4683015	18.6151975	105.256893	-78.4374935	18.7567925	93.688419
-14.832746	40.717831	102.007355	-21.354198	18.684471	99.718513	35.454533	3.792896	102.523445	35.989204	33.643467	107.873558	35.7218685	18.7181815	105.1985015	-78.4302645	18.6507605	94.2385245
-15.870918	40.846207	102.466904	-21.209465	18.785709	99.982521	35.504757	3.921368	102.19371	36.365147	33.89595	108.024956	35.934952	18.908659	105.109333	-78.353882	18.662759	94.855709
-17.0054	40.867859	102.870895	-21.038857	18.913452	100.28299	35.585014	4.054232	101.89402	36.673565	34.1106	108.074364	36.1292895	19.082416	104.984192	-78.2070035	18.744488	95.581788
-18.089525	40.810268	103.239426	-20.852283	19.136486	100.631645	35.668968	4.291154	101.652824	36.821766	34.295967	108.019814	36.245367	19.2935605	104.836319	-77.949933	18.9794115	96.426971
-19.717411	40.553585	103.557693	-20.607508	19.556498	101.163231	35.847675	4.741384	101.448883	36.934925	34.6889	107.82785	36.3913	19.715142	104.6383665	-77.606316	19.397854	97.6880955
-20.777063	40.205322	103.636208	-20.47224	19.875027	101.524101	35.92849	5.005355	101.345123	36.998116	34.997871	107.617065	36.463303	20.001613	104.481094	-77.407783	19.748441	98.567108
-21.840137	39.810333	103.689995	-20.355446	20.13858	101.869835	35.946575	5.266664	101.213814	37.396183	35.152927	107.116508	36.671379	20.2097955	104.165161	-77.382271	20.0673645	99.574509
-22.89036	39.255665	103.761826	-20.225815	20.405508	102.212166	35.956669	5.473086	101.116585	37.029263	35.490173	107.001022	36.492966	20.4816295	104.0588035	-76.944596	20.3293865	100.3655285
-23.889738	38.566864	103.829453	-20.149881	20.61998	102.492996	35.994934	5.573361	101.053299	37.354534	35.487831	106.530807	36.674734	20.530596	103.792053	-76.974496	20.709364	101.193939
-24.789572	37.78886	103.902924	-20.071053	20.768007	102.767441	35.952538	5.683376	101.018814	36.990948	35.736595	106.471764	36.471743	20.7099855	103.745289	-76.613849	20.8260285	101.789593
-25.810566	36.927067	103.991447	-20.048801	20.871922	103.017868	35.947643	5.757686	101.0317	36.979946	35.839756	106.291473	36.4637945	20.798721	103.6615865	-76.5613965	20.945123	102.3741495
-27.025852	35.459774	104.026947	-19.959236	21.026682	103.317108	35.9743	5.821866	101.173401	36.969254	35.997555	106.138397	36.471777	20.9097105	103.655899	-76.390249	21.1436535	102.978317
-27.776817	34.391041	104.020775	-19.958605	21.100838	103.506706	36.010242	5.873568	101.333641	37.321918	36.014233	105.864716	36.66608	20.9439005	103.5991785	-76.58329	21.2577755	103.4142335
-28.533989	33.245293	104.032227	-19.930017	21.200865	103.67923	36.058422	5.948646	101.528595	36.943935	36.277618	106.033478	36.5011785	21.113132	103.7810365	-76.3612125	21.288598	103.5774235
-29.163376	32.064415	104.082176	-19.902748	21.260046	103.884544	36.101028	6.00827	101.797699	37.256901	36.281097	105.852951	36.6789645	21.1446835	103.825325	-76.4844605	21.3754085	103.943763
-29.714933	30.828358	104.152718	-19.917751	21.325699	104.092117	36.137573	6.08229	102.109528	36.858921	36.559696	106.09938	36.498247	21.320993	104.104454	-76.333749	21.330405	104.07978
-30.249256	29.583477	104.19767	-19.935444	21.367144	104.277107	36.184864	6.137058	102.394524	36.835934	36.713593	106.182411	36.510399	21.4253255	104.2884675	-76.381287	21.3089625	104.2657465
-30.647188	28.290325	104.235527	-19.957226	21.398497	104.409157	36.217934	6.186557	102.69265	36.816044	36.854252	106.288734	36.516989	21.5204045	104.490692	-76.431441	21.2765895	104.327622
-31.025188	26.23885	104.265472	-19.984449	21.464558	104.559875	36.314156	6.281167	103.108475	36.76199	37.070217	106.565437	36.538073	21.675692	104.836956	-76.506971	21.253424	104.282794
-31.411245	25.026426	104.29113	-20.008738	21.498856	104.650986	36.343124	6.35114	103.35244	36.712608	37.229092	106.772507	36.527866	21.790116	105.0624735	-76.545342	21.207596	104.2394985
-31.614372	23.698729	104.375031	-20.034693	21.513439	104.763779	36.392136	6.453505	103.560432	36.704876	37.367744	106.922188	36.548506	21.9106245	105.24131	-76.617892	21.1162535	104.286248
-31.676998	22.380287	104.465591	-20.049181	21.516853	104.869209	36.418007	6.523045	103.686249	36.684208	37.486404	107.061218	36.5511075	22.0047245	105.3737335	-76.6494695	21.0289815	104.3646845
-31.733671	21.105137	104.52018	-20.063152	21.487188	104.947624	36.423893	6.617738	103.791237	36.66032	37.61013	107.190643	36.5421065	22.113934	105.49094	-76.6684105	20.860442	104.404308
-31.693861	19.745272	104.545036	-20.067276	21.472971	104.990494	36.483936	6.710821	103.818382	36.662453	37.709805	107.333984	36.5731945	22.210313	105.576183	-76.7077465	20.735629	104.404805
-31.548035	18.480122	104.527664	-20.067175	21.450701	105.032555	36.533516	6.831111	103.785622	36.695869	37.838684	107.485687	36.6146925	22.3348975	105.6356545	-76.7490425	20.5665045	104.4294555
-31.223791	16.546824	104.417564	-20.050022	21.439781	105.04187	36.602482	7.015203	103.636147	36.805733	38.040432	107.706024	36.7041075	22.5278175	105.6710855	-76.8041515	20.3517445	104.4126545
-30.885914	15.243657	104.351822	-20.047968	21.438606	105.072952	36.596287	7.122988	103.527542	36.867558	38.187927	107.863808	36.7319225	22.6554575	105.695675	-76.8278585	20.2217545	104.450229
-30.514454	13.94978	104.274094	-20.060804	21.450693	105.148331	36.59322	7.24367	103.430321	36.925041	38.323574	107.994553	36.7591305	22.783622	105.712437	-76.8807385	20.117764	104.584225
-30.032005	12.693177	104.24147	-20.05574	21.451061	105.224548	36.604042	7.363616	103.299438	36.963249	38.417614	108.102867	36.7836455	22.890615	105.7011525	-76.8951255	20.011507	104.7479435
-29.471155	11.314228	104.178619	-20.033779	21.470325	105.327156	36.620316	7.451811	103.245224	36.899815	38.500587	108.275963	36.7600655	22.976199	105.7605935	-76.8276235	19.964451	104.8937185
-28.62677	10.155224	104.245697	-20.008585	21.521564	105.459511	36.641209	7.50003	103.211891	36.956181	38.531841	108.381866	36.798695	23.0159355	105.7968785	-76.815865	20.0271925	105.1221435
-28.074881	8.767282	104.167915	-19.999903	21.566223	105.564117	36.61377	7.528883	103.208946	37.050255	38.585518	108.400307	36.8320125	23.0572005	105.8046265	-76.8318185	20.0752455	105.3236075
-27.017677	6.674538	104.067482	-19.945353	21.6094	105.701241	36.640133	7.594214	103.100441	37.175747	38.644268	108.276733	36.90794	23.119241	105.688587	-76.798646	20.099559	105.713895
-26.160267	5.215197	103.891197	-19.872396	21.663923	105.705833	36.680225	7.704071	102.989426	37.210701	38.713047	108.102463	36.945463	23.208559	105.5459445	-76.690255	20.119287	105.8657215
-25.209221	3.830864	103.768585	-19.798811	21.692362	105.651596	36.745747	7.813937	102.85878	37.130566	38.778645	107.800995	36.9381565	23.296291	105.3298875	-76.5357785	20.088433	105.9733045
-24.14002	2.379414	103.536865	-19.728588	21.743523	105.508301	36.828339	7.939487	102.681183	37.235409	38.694054	107.221481	37.031874	23.3167705	104.951332	-76.48905	20.1702755	106.06527
-23.054417	0.935942	103.357315	-19.66153	21.827484	105.195175	36.860966	8.086526	102.430237	37.098137	38.629074	106.25943	36.9795515	23.3578	104.3448335	-76.3026115	20.297168	106.0455165
-21.835432	-0.526496	103.401886	-19.572056	22.008654	104.7071	36.928604	8.275095	102.080025	36.676605	38.53006	104.974724	36.8026045	23.4025775	103.5273745	-75.9467165	20.6147305	105.8868255
-20.52211	-1.91332	103.787109	-19.452446	22.307352	104.144012	37.09565	8.443563	101.843849	35.934795	38.450459	103.716812	36.5152225	23.447011	102.7803305	-75.4201145	21.167693	105.5076935
-18.313335	-3.787406	105.132904	-19.354662	22.698009	103.148544	37.377277	8.511436	101.979301	34.726986	37.99926	101.294556	36.0521315	23.255348	101.6369285	-74.7614555	22.14067	104.6601595
-16.778959	-4.935341	106.26136	-19.333216	22.890295	102.497437	37.543835	8.526795	102.268745	33.847614	37.509029	99.848137	35.6957245	23.017912	101.058441	-74.3621565	22.762678	103.936433
-15.228161	-5.836042	107.427666	-19.394043	22.937069	101.87365	37.685726	8.446218	102.785133	33.232761	36.862556	98.67218	35.4592435	22.654387	100.7286565	-74.2473295	23.219751	103.0186435
-13.570903	-6.621859	108.460701	-19.558506	22.85705	101.324417	37.740063	8.241757	103.465225	33.038559	36.189877	97.955147	35.389311	22.215817	100.710186	-74.506323	23.498283	101.938648
-12.046564	-7.252028	109.187492	-19.692955	22.574787	100.809158	37.673031	7.87395	104.150162	33.055775	35.589905	97.786972	35.364403	21.7319275	100.968567	-74.750313	23.4176465	100.649749
-10.41711	-7.784263	109.487114	-19.826559	22.20113	100.298607	37.576881	7.457496	104.832718	33.164776	35.018116	97.92231	35.3708285	21.237806	101.377514	-75.0239465	23.164454	99.2197
-8.822948	-8.127269	109.42955	-19.892773	21.775515	99.811813	37.549847	6.968698	105.349503	33.306732	34.503765	98.208794	35.4282895	20.7362315	101.7791485	-75.2138355	22.8147985	97.8444775
-5.983647	-8.587915	108.642288	-19.873064	21.102621	99.120071	37.470284	6.315924	105.729691	33.675388	33.9674	98.76268	35.572836	20.141662	102.2461855	-75.318964	22.06358	95.9939565
-4.295491	-8.448377	107.938324	-19.805714	20.650656	98.745354	37.474186	5.882919	105.832382	33.948845	33.692375	99.186386	35.7115155	19.787647	102.509384	-75.3229435	21.513665	94.981324
-2.59849	-8.122368	107.097687	-19.750599	20.268421	98.393044	37.467651	5.521348	105.788269	34.178173	33.507591	99.574768	35.822912	19.5144695	102.6815185	-75.32411	21.0223725	94.1045695
-0.90361	-7.508773	106.129967	-19.662704	19.928099	98.0438	37.461071	5.201824	105.602646	34.39164	33.368759	99.854675	35.9263555	19.2852915	102.7286605	-75.2517635	20.5709065	93.3589395
0.742881	-6.659994	105.182816	-19.636591	19.684401	97.77523	37.444191	4.953485	105.358139	34.582397	33.274067	100.160217	36.013294	19.113776	102.759178	-75.286476	20.255026	92.791282
2.308702	-5.476412	104.325378	-19.568077	19.472279	97.615601	37.445744	4.777773	105.250061	34.788532	33.286385	100.571632	36.117138	19.032079	102.9108465	-75.253292	19.912479	92.3203555
3.840643	-4.096425	103.619492	-19.533489	19.303461	97.607925	37.471725	4.595072	105.202698	34.998478	33.411076	101.233521	36.2351015	19.003074	103.2181095	-75.3020795	19.603848	91.9977405
5.721175	-1.475825	102.912605	-19.522068	19.009739	97.844276	37.483063	4.325302	105.417656	35.48473	33.698795	102.692711	36.4838965	19.0120485	104.0551835	-75.5280325	19.0074295	91.6333685
7.0392	0.407385	102.691353	-19.525759	18.826923	98.201134	37.496231	4.108891	105.731598	35.816723	33.833755	103.880272	36.656477	18.971323	104.805935	-75.707995	18.682523	91.596333
8.216118	2.478947	102.562546	-19.57972	18.681223	98.609512	37.465408	3.936914	106.138321	36.082462	33.994755	105.059517	36.773935	18.9658345	105.598919	-75.933375	18.3966115	91.620105
9.342853	4.60517	102.590942	-19.61096	18.544683	99.04277	37.437721	3.816124	106.513107	36.348839	34.18005	106.31411	36.89328	18.998087	106.4136085	-76.1152	18.091279	91.6719315
10.353741	6.863786	102.917885	-19.689768	18.431183	99.572433	37.420715	3.643182	107.029808	36.632885	34.405281	107.976471	37.0268	19.0242315	107.5031395	-76.406336	17.8381345	91.6417265
11.163195	9.22795	103.77359	-19.804712	18.324966	100.297142	37.327576	3.487273	108.094421	37.080254	34.674892	110.084473	37.203915	19.0810825	109.089447	-76.813339	17.5688495	91.504837
11.764086	11.608643	105.319153	-19.952757	18.23115	101.340057	37.262772	3.239324	109.749809	37.56905	34.759731	112.609985	37.415911	18.9995275	111.179897	-77.321425	17.4627725	91.500217
12.433626	15.137826	108.215988	-19.985338	18.191549	103.129303	37.109463	3.033875	112.713768	37.950035	34.463276	116.456459	37.529749	18.7485755	114.5851135	-77.500425	17.6345225	91.6734925
12.763651	17.539457	110.065018	-19.85124	18.291887	104.163292	37.150497	3.037641	114.434479	37.980236	34.389244	119.136917	37.5653665	18.7134425	116.785698	-77.2678465	17.8703315	91.540886
12.953167	19.873951	111.813187	-19.582518	18.374439	105.038849	37.314358	3.005002	115.955841	38.546528	34.400826	121.391129	37.930443	18.702914	118.673485	-77.095479	18.045964	91.404213
13.093758	22.137489	113.171242	-19.300135	18.465422	105.738319	37.486359	2.974303	117.011246	39.026417	34.596409	122.965645	38.256388	18.785356	119.9884455	-76.856658	18.145488	91.4881925
13.171153	24.380299	113.878082	-18.992218	18.602428	106.08239	37.803448	2.938815	117.185883	38.964928	34.722897	123.880531	38.384188	18.830856	120.533207	-76.368624	18.374	91.631573
13.204573	26.618931	113.952553	-18.691982	18.787054	105.985344	38.057278	3.069285	116.771385	39.243641	34.667622	123.706421	38.6504595	18.8684535	120.238903	-76.0344235	18.7056545	91.731785
13.121845	28.7897	113.641647	-18.433582	18.998379	105.644524	38.286674	3.327155	115.959785	39.807194	34.677811	123.017754	39.046934	19.002483	119.4887695	-75.914098	18.994275	91.8002785
12.616582	31.884586	113.131729	-18.189199	19.353289	105.157661	38.571598	3.794319	114.72583	39.800014	35.335003	122.106743	39.185806	19.564661	118.4162865	-75.564204	19.141917	91.8990355
12.016022	33.765446	112.902153	-18.104176	19.535954	104.903839	38.719482	4.055232	113.98156	40.17189	35.511673	121.367798	39.445686	19.7834525	117.674679	-75.654038	19.2884555	92.132999
11.201374	35.493561	112.748131	-18.007996	19.661091	104.701935	38.829292	4.257707	113.380753	39.804054	35.70998	121.108925	39.316673	19.9838435	117.244839	-75.332665	19.3383385	92.159031
10.282787	36.967426	112.76593	-17.880455	19.78331	104.644249	38.938755	4.373215	112.992249	39.885822	35.696968	120.962738	39.4122885	20.0350915	116.9774935	-75.1731985	19.5315285	92.3110045
9.219001	38.304031	112.937531	-17.738726	19.841818	104.751907	39.034698	4.434802	112.855209	39.99427	35.721172	121.115669	39.514484	20.077987	116.985439	-74.991936	19.605649	92.518375
8.005688	39.400787	113.147461	-17.602415	19.874863	104.912231	39.192589	4.461437	112.676987	40.160709	35.767128	121.251572	39.676649	20.1142825	116.9642795	-74.881479	19.6354435	92.8601825
6.628575	40.422176	113.252129	-17.492538	19.963581	105.023788	39.241524	4.515549	112.43882	40.351734	35.84557	121.312569	39.796629	20.1805595	116.8756945	-74.781705	19.7466025	93.1718815
4.375174	41.571468	113.112724	-17.316305	20.100122	105.118439	39.291168	4.692292	111.969086	40.577251	36.01244	121.197365	39.9342095	20.352366	116.5832255	-74.5668195	19.847878	93.6536525
2.695811	42.241375	112.945702	-17.270716	20.246393	105.21759	39.320869	4.82617	111.680855	40.668659	36.111942	121.012032	39.994764	20.469056	116.3464435	-74.536196	20.02373	94.0887365
0.944393	42.699219	112.676987	-17.2244	20.408072	105.364403	39.330048	4.94587	111.47052	40.674503	36.197559	120.88131	40.0022755	20.5717145	116.175915	-74.4510755	20.2444295	94.552891
-0.936572	42.994217	112.395523	-17.244583	20.593548	105.533623	39.323772	5.044343	111.370407	40.65889	36.301136	120.736656	39.991331	20.6727395	116.0535315	-74.480497	20.5143565	95.0137145
-2.90271	43.114208	112.003998	-17.24733	20.747332	105.724754	39.286888	5.109571	111.381973	40.666889	36.371933	120.495369	39.9768885	20.740752	115.938671	-74.4715485	20.753912	95.510837
-4.95702	43.106716	111.450768	-17.294035	20.871582	105.853394	39.271103	5.140559	111.344566	40.626904	36.422043	120.098305	39.9490035	20.781301	115.7214355	-74.5370735	20.961863	95.9853525
-7.07048	42.937984	110.663521	-17.329397	20.994108	105.907906	39.24556	5.183642	111.187531	40.550488	36.435364	119.370544	39.898024	20.809503	115.2790375	-74.556818	21.178713	96.5367745
-10.322552	42.512074	109.019531	-17.228666	21.068008	105.646576	39.334705	5.270303	110.49118	40.341526	36.407623	117.390907	39.8381155	20.838963	113.9410435	-74.2954475	21.297053	97.3521085
-12.482572	42.090694	107.560287	-17.074268	21.125149	105.255104	39.38546	5.350581	109.684288	39.851135	36.423985	115.69352	39.6182975	20.887283	112.688904	-73.7668335	21.363015	97.821304
-14.738001	41.568245	105.981422	-16.866507	21.186512	104.721428	39.577564	5.442849	108.523224	39.272476	36.273697	113.390205	39.42502	20.858273	110.9567145	-73.158034	21.514751	98.4861415
-16.989412	40.978489	104.355347	-16.638687	21.238342	104.03614	39.761032	5.548755	107.051826	38.853462	35.94936	110.631134	39.307247	20.7490575	108.84148	-72.584621	21.7276265	99.2308
-19.271057	40.344589	102.837669	-16.343288	21.308825	103.252777	40.01889	5.620212	105.357384	38.230686	35.762959	108.03791	39.124788	20.6915855	106.697647	-71.811364	21.9260645	99.807907
-21.584105	39.639713	101.769463	-16.132147	21.313473	102.544525	40.276165	5.569016	103.772858	38.015972	35.539333	105.306709	39.1460685	20.5541745	104.5397835	-71.4103625	22.0727715	100.5492665
-23.826862	38.905792	100.922028	-15.837111	21.251787	101.812698	40.41156	5.428604	102.008507	37.896748	35.229282	102.712318	39.154154	20.328943	102.3604125	-70.828376	22.174631	101.2649835
-27.076185	37.739418	100.156784	-15.431532	21.134554	100.617706	40.2878	5.409935	99.774292	37.644825	34.947113	99.338722	38.9663125	20.178524	99.556507	-69.8293765	22.090584	101.678905
-29.215649	36.923725	100.036171	-15.31478	21.031252	100.07962	40.209515	5.313977	98.451302	37.44376	34.831364	97.900543	38.8266375	20.0726705	98.1759225	-69.4561975	21.9898335	101.9833175
-31.213394	36.099113	100.183464	-15.330259	20.90189	99.73835	40.149467	5.164409	97.129425	37.174423	34.806381	96.866447	38.661945	19.985395	96.997936	-69.322463	21.818385	102.478764
-33.163677	35.248436	100.55426	-15.352289	20.815323	99.471825	40.016094	5.219972	95.889725	36.924232	34.882088	95.883957	38.470163	20.05103	95.886841	-69.174741	21.579616	103.056809
-34.919964	34.414619	100.993538	-15.358596	20.768394	99.219688	39.715622	5.328799	94.864738	36.591595	34.882839	95.014198	38.1536085	20.105819	94.939468	-68.8708005	21.430969	103.499908
-36.610126	33.582897	101.54837	-15.426956	20.776045	99.068756	39.161659	5.634534	94.110855	36.25486	34.927814	94.261971	37.7082595	20.281174	94.186413	-68.5621715	21.270916	103.951099
-38.105133	32.683094	102.10099	-15.564017	20.79451	98.968559	38.321106	5.880739	93.187157	35.952751	35.005035	93.754547	37.1369285	20.442887	93.470852	-68.2649625	21.146133	104.466266
-40.196808	31.278551	102.717125	-15.850052	20.876438	98.697868	37.175182	6.617812	91.962189	35.379826	35.388046	93.207962	36.277504	21.002929	92.5850755	-67.977608	20.749947	104.8106605
-41.415646	30.235729	102.924561	-16.024157	20.982737	98.352119	36.321934	7.076344	91.190598	34.86441	35.70454	92.834778	35.593172	21.390442	92.012688	-67.641486	20.575032	104.69155
-42.435886	29.175318	103.004227	-16.249271	21.089659	98.051743	35.715904	7.629631	90.364525	34.327812	35.874222	92.318535	35.021858	21.7519265	91.34153	-67.5204	20.4273915	104.761956
-43.347492	28.070868	102.908302	-16.486219	21.229164	97.688744	35.170975	8.241269	89.566956	33.717056	35.968971	91.780716	34.4440155	22.10512	90.673836	-67.4164535	20.353208	104.703652
-44.160553	26.883751	102.568947	-16.697605	21.374517	97.297104	34.57996	8.838656	88.825516	33.041946	36.138329	91.225769	33.810953	22.4884925	90.0256425	-67.206163	20.2605415	104.5685655
-44.808563	25.635019	102.059975	-16.961401	21.561384	96.887627	34.054726	9.326256	88.212776	32.51268	36.416401	90.703377	33.283703	22.8713285	89.4580765	-67.206505	20.2514395	104.3171775
-45.343296	24.318356	101.458275	-17.277533	21.722368	96.43528	33.769299	9.639949	87.703148	32.086613	36.692387	90.295746	32.927956	23.166168	88.999447	-67.483022	20.278568	103.871113
-45.811348	22.158918	100.446083	-17.807476	21.757734	95.881508	33.414406	9.854217	87.291222	31.524986	36.789963	89.846313	32.469696	23.32209	88.5687675	-68.084648	20.193378	103.1942485
-45.92355	20.637325	99.86367	-18.202015	21.681917	95.674538	33.101593	9.755378	87.333115	31.24921	36.658142	89.76059	32.1754015	23.20676	88.5468525	-68.5794315	20.157074	102.8022235
-45.872738	19.034704	99.427132	-18.639202	21.541075	95.64106	32.867805	9.462822	87.696579	31.03517	36.432156	89.968071	31.9514875	22.947489	88.832325	-69.2298915	20.134661	102.449795
-45.632629	17.366215	99.055153	-19.031588	21.383657	95.806381	32.763176	9.06289	88.410469	30.955225	36.166172	90.464378	31.8592005	22.614531	89.4374235	-69.9223765	20.152783	102.1753385
-45.21965	15.594445	98.881653	-19.363684	21.20348	96.1054	32.745438	8.552584	89.334335	30.974623	35.830021	91.153282	31.8600305	22.1913025	90.2438085	-70.5873985	20.2156575	101.9669915
-44.615147	13.748315	98.832771	-19.638317	20.983395	96.484352	32.736012	7.988995	90.45681	31.134024	35.481907	91.980675	31.935018	21.735451	91.2187425	-71.211652	20.231339	101.7499615
-43.887318	11.920995	98.907814	-19.810699	20.750948	96.918098	32.848541	7.412426	91.602081	31.380865	35.097626	92.725182	32.114703	21.255026	92.1636315	-71.736101	20.24687	101.6725645
-42.486599	9.181621	99.191544	-19.928732	20.394882	97.593758	33.153458	6.612389	93.192009	31.551674	34.36713	93.689224	32.352566	20.4897595	93.4406165	-72.21003	20.3000045	101.7468995
-41.399147	7.288721	99.37355	-19.960787	20.115385	97.928162	33.326195	6.10947	94.033211	31.723133	33.876755	94.175995	32.524664	19.9931125	94.104603	-72.446238	20.2376575	101.751721
-40.198601	5.381281	99.546638	-19.92444	19.786787	98.139206	33.420338	5.611252	94.557014	31.9028	33.357315	94.425781	32.661569	19.4842835	94.4913975	-72.510449	20.0892905	101.7870145
-38.903843	3.516861	99.650444	-19.91342	19.465866	98.224579	33.495525	5.184303	94.947258	31.938625	32.823475	94.408623	32.717075	19.003889	94.6779405	-72.543915	19.927843	101.7712175
-37.489609	1.66175	99.740776	-19.915611	19.164431	98.181656	33.571739	4.843217	95.222702	31.880358	32.361282	94.215408	32.7260485	18.6022495	94.719055	-72.5572705	19.7266125	101.644257
-36.027687	-0.146142	99.845764	-19.972464	18.899458	98.083344	33.611305	4.507233	95.409973	31.790176	31.961721	94.009163	32.7007405	18.234477	94.709568	-72.6456685	19.564439	101.45712
-34.493477	-1.894873	99.905571	-20.056259	18.591185	98.005562	33.585911	4.195473	95.621605	31.746998	31.625086	93.885612	32.6664545	17.9102795	94.7536085	-72.7789725	19.2720905	101.2575155
-32.033436	-4.450331	99.958969	-20.265188	18.093113	97.951469	33.566429	3.686907	95.962135	31.656691	31.143534	93.921547	32.61156	17.4152205	94.941841	-73.141936	18.7710055	100.961097
-30.30121	-6.110132	99.847046	-20.358309	17.704262	97.922592	33.513363	3.3883	96.189316	31.645397	30.860229	94.063202	32.57938	17.1242645	95.126259	-73.295998	18.2842595	100.718925
-28.512537	-7.628763	99.759171	-20.49003	17.350269	97.998848	33.489552	3.068466	96.557175	31.621847	30.570534	94.345718	32.5556995	16.8195	95.4514465	-73.5357595	17.881038	100.5462495
-26.619467	-9.138341	99.716545	-20.656315	17.013292	98.073975	33.576958	2.788653	97.047546	31.580946	30.31002	94.726929	32.578952	16.5493365	95.8872375	-73.891582	17.4772475	100.2607125
-24.707983	-10.499826	99.885155	-20.836201	16.667944	98.210747	33.703087	2.536131	97.728111	31.486353	30.014711	95.152222	32.59472	16.275421	96.4401665	-74.267122	17.060467	99.9813275
-22.681591	-11.792554	100.284279	-21.01181	16.371138	98.370743	33.816639	2.31487	98.499397	31.338522	29.700119	95.412796	32.5775805	16.0074945	96.9560965	-74.6012005	16.7347815	99.7853895
-20.58917	-12.920937	101.087914	-21.179823	16.117748	98.477333	33.970623	2.146381	99.207306	30.998087	29.348907	95.543686	32.484355	15.747644	97.375496	-74.844001	16.487852	99.57917
-17.395981	-14.335177	102.769348	-21.468529	15.669227	98.698036	34.166779	1.719839	100.698814	30.642172	28.698999	96.094559	32.4044755	15.209419	98.3966865	-75.3415335	16.129035	98.9993855
-15.242107	-15.156298	103.939697	-21.672163	15.157187	98.890099	34.207355	1.07284	101.898178	30.544302	27.979761	96.697777	32.3758285	14.5263005	99.2979775	-75.7201545	15.7880735	98.4822205
-13.082467	-15.89529	104.916824	-21.769766	14.572077	99.071709	34.17852	0.211314	103.149261	30.533245	27.118486	97.381767	32.3558825	13.6649	100.265514	-75.8954145	15.479254	97.877904
-10.8809	-16.503649	105.772415	-21.894943	13.948499	99.262604	34.229088	-0.622767	104.344925	30.679899	26.304686	98.117874	32.4544935	12.8409595	101.2313995	-76.2443795	15.0560385	97.2938085
-8.699705	-16.883078	106.585243	-21.915356	13.360643	99.444565	34.314518	-1.250332	105.537331	30.873516	25.645512	98.779739	32.594017	12.19759	102.158535	-76.424729	14.523696	96.730595
-6.453231	-16.970598	107.470917	-21.824097	12.932916	99.67334	34.515068	-1.642887	106.687019	31.121582	25.257557	99.579178	32.818325	11.807335	103.1330985	-76.466519	14.058497	96.2135815
-3.973967	-16.81743	108.422516	-21.68922	12.552275	100.072609	34.873875	-1.891042	108.134506	31.497837	25.028605	100.691727	33.185856	11.5687815	104.4131165	-76.564296	13.5357685	95.7321015
-0.638599	-16.091064	109.912369	-21.447138	12.065494	100.993683	35.417263	-2.416958	109.999992	32.165649	24.749964	102.573929	33.791456	11.166503	106.2869605	-76.685732	12.964485	95.7004055
1.616983	-15.45993	110.329353	-21.22028	11.695302	101.556053	35.65414	-2.851666	110.875282	32.562798	24.528101	103.678848	34.108469	10.8382175	107.277065	-76.549029	12.5523865	95.835041
3.809154	-14.711843	110.528648	-20.976221	11.329265	102.028061	35.838039	-3.314759	111.638306	32.950401	24.258219	104.639854	34.39422	10.47173	108.13908	-76.346662	12.1868	95.917042
5.954374	-13.773699	110.369728	-20.806431	11.009471	102.503967	36.0429	-3.821574	111.965202	33.328133	23.996683	105.568039	34.6855165	10.0875545	108.7666205	-76.2983785	11.9313875	96.2413135
7.778052	-12.447945	110.261276	-20.642893	10.69386	102.887215	36.108192	-4.303191	112.339691	33.68161	23.811686	106.570541	34.894901	9.7542475	109.455116	-76.180687	11.6334725	96.319314
9.739599	-11.131459	110.111877	-20.557451	10.425293	103.319359	36.171154	-4.710309	112.719406	33.969673	23.677139	107.772781	35.0704135	9.483415	110.2460935	-76.1853155	11.367171	96.3926245
11.568764	-9.460633	109.998299	-20.556238	10.27125	103.803635	36.166153	-5.026216	113.132301	34.223179	23.657345	109.044205	35.194666	9.3155645	111.088253	-76.307142	11.2269355	96.519017
13.225277	-6.519939	109.988152	-20.534903	10.14607	104.547379	36.113132	-5.347839	113.862679	34.514694	23.701954	111.105896	35.313913	9.1770575	112.4842875	-76.383719	11.1150825	96.6104705
14.150641	-4.277225	110.30114	-20.5308	10.143646	105.136887	36.139374	-5.522264	114.48674	34.682091	23.705395	112.501122	35.4107325	9.0915655	113.493931	-76.4723325	11.1957265	96.779843
15.031357	-1.930052	110.49585	-20.514841	10.154549	105.674271	36.122841	-5.64952	114.915573	34.807732	23.769484	113.730621	35.4652865	9.059982	114.323097	-76.4949685	11.249116	97.025445
15.826887	0.520976	110.765396	-20.435896	10.214697	106.11454	36.118992	-5.715726	115.32756	34.866451	23.83939	114.919853	35.4927215	9.061832	115.1237065	-76.3645135	11.367562	97.1053735
16.471474	3.035111	111.170944	-20.381306	10.263608	106.572517	36.162399	-5.84882	115.776321	35.001335	23.888918	116.114334	35.581867	9.020049	115.9453275	-76.344479	11.507167	97.1997065
17.015862	5.579415	111.604965	-20.357414	10.285889	106.946823	36.178925	-6.016747	116.047333	35.211201	23.97332	117.206299	35.695063	8.9782865	116.626816	-76.409891	11.5934915	97.26683
17.367115	8.203316	111.939194	-20.329996	10.290668	107.22171	36.236374	-6.244131	116.164101	35.453018	24.017078	118.106125	35.844696	8.8864735	117.135113	-76.504688	11.6948625	97.308307
17.774426	12.076777	112.498024	-20.290525	10.290631	107.545326	36.256298	-6.422658	116.198769	35.840672	23.947004	119.321129	36.048485	8.762173	117.759949	-76.629535	11.819089	97.330703
17.852919	14.658507	112.895454	-20.276346	10.278618	107.700256	36.284893	-6.586377	116.01416	36.438477	23.766045	119.799194	36.361685	8.589834	117.906677	-76.914377	11.967402	97.493835
17.85195	17.190725	113.238022	-20.269028	10.270827	107.734261	36.207787	-6.683412	115.66613	36.671795	23.715405	120.21508	36.439791	8.5159965	117.940605	-76.977847	12.0256575	97.527917
17.707058	19.718075	113.545021	-20.271152	10.285978	107.716499	36.151001	-6.805901	115.169945	36.797565	23.68668	120.504089	36.474283	8.4403895	117.837017	-77.016587	12.1315665	97.595981
16.394592	20.43751	113.503906	-20.276205	10.360441	107.637581	36.091579	-6.875659	114.622185	36.412258	23.782602	120.701042	36.2519185	8.4534715	117.6616135	-76.8043285	12.2674105	97.6135485
15.032919	21.347883	113.390305	-20.321129	10.491996	107.533073	36.028831	-6.898394	113.992569	36.881077	23.439016	120.368614	36.454954	8.270311	117.1805915	-77.097212	12.713681	97.8855545
13.566659	22.234179	113.084999	-20.107821	10.539356	107.265106	35.940189	-6.842526	113.400032	36.800705	23.403381	120.135071	36.370447	8.2804275	116.7675515	-76.586089	12.7982845	97.7626605
11.182197	23.46736	112.470375	-20.428144	11.123529	107.265495	35.824516	-6.600576	112.673103	36.758308	23.459925	119.71489	36.291412	8.4296745	116.1939965	-77.1477	13.8173835	98.3369935
9.547297	24.149626	112.122002	-20.375942	11.395546	107.180107	35.765282	-6.396038	112.255562	36.631401	23.620674	119.499252	36.1983415	8.612318	115.877407	-76.9502255	14.178774	98.482807
7.745463	24.704437	111.801674	-20.40613	11.70287	107.162819	35.70451	-6.131813	111.938545	36.581749	23.778149	119.170174	36.1431295	8.823168	115.5543595	-76.9553895	14.582572	98.7712785
5.95788	25.178448	111.435402	-20.422541	12.041142	107.181404	35.66254	-5.868737	111.683739	36.526115	23.972269	118.884865	36.0943275	9.051766	115.284302	-76.9394095	15.030518	99.078506
4.068495	25.435511	111.12677	-20.380964	12.33128	107.216179	35.649361	-5.612184	111.542091	36.492004	24.203699	118.635788	36.0706825	9.2957575	115.0889395	-76.8326105	15.3668025	99.3434185
2.13849	25.725481	110.752907	-20.373819	12.579192	107.339516	35.616135	-5.358713	111.489693	36.561275	24.449533	118.325409	36.088705	9.54541	114.907551	-76.836343	15.612974	99.771481
0.144753	25.717148	110.465744	-20.3183	12.789512	107.484161	35.623856	-5.145108	111.523079	36.617626	24.661547	118.036774	36.120741	9.7582195	114.7799265	-76.757341	15.8208045	100.1883955
-2.961899	25.635201	109.991219	-20.324051	13.066194	107.75161	35.615364	-4.865913	111.643433	36.497341	24.943956	117.5439	36.0563525	10.0390215	114.5936665	-76.7044545	16.0933665	100.9095535
-5.063834	25.524803	109.582413	-20.308205	13.228917	107.904709	35.600136	-4.703094	111.749771	36.405388	25.151682	117.102875	36.002762	10.224294	114.426323	-76.619172	16.23354	101.383095
-7.187726	25.254267	109.171005	-20.349731	13.402848	107.993164	35.559143	-4.47402	111.780533	36.317604	25.414801	116.579773	35.9383735	10.4703905	114.180153	-76.6378355	16.3353055	101.806175
-9.405391	24.960125	108.642281	-20.361998	13.529639	108.007133	35.510063	-4.207188	111.669014	35.816082	25.82299	116.105667	35.6630725	10.807901	113.8873405	-76.3870685	16.251377	102.1269255
-11.574238	24.589682	108.086929	-20.392981	13.71968	107.916519	35.473381	-3.894479	111.353874	35.588051	26.120239	115.283325	35.530716	11.11288	113.3185995	-76.316678	16.32648	102.5144385
-13.792949	24.195696	107.503906	-20.420282	13.93269	107.718674	35.495697	-3.545279	110.710648	35.209682	26.445675	114.309929	35.3526895	11.450198	112.5102885	-76.1932535	16.415182	102.9270595
-16.053762	23.768948	106.866982	-20.460846	14.120502	107.407211	35.439968	-3.145157	109.725319	34.856651	26.781887	112.978699	35.1483095	11.818365	111.352009	-76.0700015	16.422639	103.462413
-19.427568	23.125355	105.902184	-20.509743	14.493203	106.638672	35.250542	-2.570082	107.410446	34.571915	27.161577	110.145737	34.9112285	12.2957475	108.7780915	-75.9307145	16.6906585	104.4992525
-21.52079	22.600937	105.085777	-20.507652	14.726764	105.80732	35.000248	-2.230172	105.068794	34.341923	27.359264	107.59066	34.6710855	12.564546	106.329727	-75.6863895	16.888982	105.284913
-23.57139	22.07901	104.172226	-20.431902	14.966963	104.739128	34.605103	-1.899032	102.318932	33.838905	27.354836	104.47998	34.222004	12.727902	103.399456	-75.085808	17.206024	106.0788
-25.547161	21.522753	103.258202	-20.395521	15.280345	103.547165	34.090923	-1.365492	99.512848	32.63858	27.211166	101.193878	33.3647515	12.922837	100.353363	-74.1557935	17.637853	106.740967
-27.482479	20.964991	102.457108	-20.465132	15.586827	102.338791	33.494144	-0.884535	97.146049	31.30488	27.168062	98.034012	32.399512	13.1417635	97.5900305	-73.329776	18.0318905	107.0875515
-29.313526	20.332153	101.698456	-20.693325	15.815222	101.244034	32.755417	-0.454852	95.120583	30.545198	27.386415	95.762215	31.6503075	13.4657815	95.441399	-73.0369575	18.1646625	107.046669
-30.858416	19.54475	101.052185	-21.019848	15.986382	100.319962	32.067612	-0.224709	93.636276	30.046415	27.660679	94.43605	31.0570135	13.717985	94.036163	-73.0967095	18.254779	106.603761
-33.378281	18.599424	100.289093	-21.644604	16.153498	99.290115	31.366734	-0.126274	92.351875	29.427645	27.923998	93.311539	30.3971895	13.898862	92.831707	-73.6863975	18.408134	105.748523
-34.716663	17.799	99.945694	-22.067379	16.195345	98.79541	30.827358	-0.14763	91.73896	29.101315	27.931236	92.797958	29.9643365	13.891803	92.268459	-74.0990945	18.498887	105.322361
-35.886246	16.968782	99.767471	-22.515028	16.184874	98.509315	30.241671	-0.234049	91.392899	28.721724	27.911428	92.539177	29.4816975	13.8386895	91.966038	-74.5117535	18.5310585	105.052592
-36.955254	16.121605	99.798897	-23.023382	16.164627	98.467415	29.737053	-0.337157	91.287506	28.314219	27.869761	92.52243	29.025636	13.766302	91.904968	-75.0724	18.562952	105.029862
-37.90588	15.263772	99.912178	-23.486166	16.106037	98.535248	29.304922	-0.449509	91.433212	27.96343	27.823574	92.747704	28.634176	13.6870325	92.090458	-75.606508	18.5250415	104.980038
-38.552094	14.323475	100.033798	-23.969559	16.048971	98.720863	28.957966	-0.576924	91.957161	27.668247	27.886463	93.448357	28.3131065	13.6547695	92.702759	-76.2522245	18.4431725	104.738967
-39.154346	13.411125	100.218559	-24.41264	15.989449	99.085365	28.694265	-0.737325	92.845329	27.54631	27.948479	94.627693	28.1202875	13.605577	93.736511	-76.9455675	18.373321	104.434219
-39.749184	12.086874	100.647629	-25.003641	15.852817	99.944824	28.449064	-1.034658	94.838249	27.500546	28.13434	97.138641	27.974805	13.549841	95.988445	-77.982087	18.155793	103.901203
-39.961437	11.158151	101.103256	-25.403006	15.763254	100.687431	28.35379	-1.253909	96.435425	27.596786	28.254635	99.112061	27.975288	13.500363	97.773743	-78.7813	18.026145	103.601119
-40.052242	10.407525	101.635757	-25.765646	15.694068	101.466797	28.282383	-1.482596	98.04158	27.803743	28.463379	101.011108	28.043063	13.4903915	99.526344	-79.574355	17.8977445	103.40725
-40.093906	9.444228	102.157936	-26.034466	15.688665	102.261772	28.171509	-1.638537	99.553169	27.967436	28.728312	102.925636	28.0694725	13.5448875	101.2394025	-80.1384045	17.8324425	103.2841415
-40.015472	8.593895	102.737	-26.325237	15.706532	103.099991	28.123655	-1.833238	101.012596	28.180832	28.985882	104.642311	28.1522435	13.576322	102.8274535	-80.8027175	17.836742	103.3725285
-39.874142	7.800498	103.308083	-26.528639	15.740342	103.923347	28.062365	-1.959537	102.255295	28.341103	29.238886	106.06115	28.201734	13.6396745	104.1582225	-81.259012	17.8410095	103.6884715
-39.605061	6.925682	103.966164	-26.682304	15.860076	104.670242	27.945698	-1.964567	103.278435	28.431801	29.448055	107.192101	28.1887495	13.741744	105.235268	-81.5533575	17.978408	104.105216
-39.119934	5.726606	104.80957	-26.823696	16.052683	105.676781	27.921894	-1.897334	104.44088	28.494354	29.674223	108.385612	28.208124	13.8884445	106.413246	-81.855516	18.2169215	104.940316
-38.726418	4.854316	105.365646	-26.866446	16.189775	106.2425	27.900562	-1.758206	104.961609	28.525457	29.814934	108.867767	28.2130095	14.028364	106.914688	-81.9459015	18.351186	105.570312
-38.29026	3.999752	105.800858	-26.892195	16.34885	106.654991	27.887604	-1.576627	105.365112	28.465998	29.970678	109.190002	28.176801	14.1970255	107.277557	-81.961191	18.5006745	106.032425
-37.776905	3.178771	106.184753	-26.890131	16.445969	107.045158	27.918211	-1.41761	105.684151	28.394875	30.114525	109.455093	28.156543	14.3484575	107.569622	-81.936805	18.5434805	106.520694
-37.176003	2.258863	106.524185	-26.910484	16.566231	107.377502	27.961742	-1.243413	105.95285	28.377485	30.27248	109.642319	28.1696135	14.5145335	107.7975845	-81.9905815	18.6179285	106.9574195
-36.548416	1.409308	106.825302	-26.826529	16.647429	107.68013	28.306971	-1.239878	105.998764	28.402277	30.450518	109.876488	28.354624	14.60532	107.937626	-82.007682	18.689538	107.422634
-35.884048	0.57716	107.07959	-26.786488	16.697657	107.963715	28.39883	-1.121274	106.199226	28.495541	30.575058	110.091606	28.4471855	14.726892	108.145416	-82.0201615	18.668422	107.782014
-34.704964	-0.761112	107.425438	-26.686058	16.710598	108.527718	28.326904	-0.8977	106.750282	28.747305	30.609924	110.603539	28.5371045	14.856112	108.6769105	-81.9092205	18.565084	108.3785255
-33.906452	-1.59374	107.706322	-26.572147	16.741747	108.926758	28.479784	-0.904454	107.159973	28.961527	30.603155	111.057892	28.7206555	14.8493505	109.1089325	-81.8649495	18.6341435	108.7445835
-33.034119	-2.533471	108.037743	-26.509481	16.718512	109.346977	28.891682	-1.033255	107.611397	29.201349	30.550617	111.518166	29.0465155	14.758681	109.5647815	-82.0654775	18.678343	109.1291725
-32.073929	-3.402244	108.464539	-26.446157	16.767416	109.774818	28.813175	-0.907001	108.387924	29.427837	30.477642	111.927757	29.120506	14.7853205	110.1578405	-82.01282	18.7495115	109.3917955
-31.123928	-4.254223	108.986496	-26.410473	16.795155	110.196327	28.990034	-0.878155	109.059616	29.584238	30.430353	112.211594	29.287136	14.776099	110.635605	-82.108082	18.814211	109.757049
-30.115568	-5.107181	109.589645	-26.381329	16.864691	110.572067	29.120428	-0.814939	109.709045	29.66839	30.381796	112.287971	29.394409	14.7834285	110.998508	-82.157067	18.9459535	110.145626
-29.042116	-5.913662	110.307243	-26.345554	16.927408	110.905266	29.295218	-0.80332	110.286842	29.576981	30.311621	112.301483	29.4360995	14.7541505	111.2941625	-82.1272075	19.1006655	110.5163695
-27.266438	-7.165538	111.331139	-26.265022	17.020691	111.258446	29.600111	-0.826594	111.050926	29.390644	30.176014	112.278053	29.4953775	14.67471	111.6644895	-82.0254215	19.366672	110.8524025
-26.025805	-7.834465	111.870888	-26.131853	17.029066	111.391235	29.864607	-0.831776	111.48175	29.351156	30.079407	112.230255	29.6078815	14.6238155	111.8560025	-81.8715875	19.4343165	110.9264675
-24.671654	-8.526443	112.323738	-25.966953	16.997242	111.524025	30.16864	-0.871395	111.914352	29.354563	30.013081	112.391129	29.7616015	14.570843	112.1527405	-81.6955075	19.423641	110.8953095
-23.356909	-9.119918	112.739861	-25.82361	16.879969	111.704102	30.427917	-0.949872	112.493149	29.602825	29.908232	112.713066	30.015371	14.47918	112.6031075	-81.662591	19.280758	110.8050965
-21.938814	-9.740672	113.07608	-25.663006	16.719463	111.89241	30.721903	-1.114436	113.090446	29.899132	29.800091	113.214539	30.3105175	14.3428275	113.1524925	-81.6365295	19.0960985	110.6323275
-20.5383	-10.231977	113.441254	-25.515213	16.542027	112.097527	31.041393	-1.315456	113.874985	30.140797	29.63324	113.964256	30.591095	14.158892	113.9196205	-81.621521	18.925162	110.2754335
-19.144552	-10.577919	113.897308	-25.406092	16.313532	112.3284	31.325848	-1.533672	114.828835	30.430641	29.448452	114.878609	30.8782445	13.95739	114.853722	-81.6904285	18.669674	109.803078
-17.001707	-10.961589	114.762672	-25.284904	16.012278	112.760139	31.692631	-1.861516	116.407585	30.729902	29.335218	116.44001	31.2112665	13.736851	116.4237975	-81.7810745	18.287705	109.0964805
-15.560172	-11.053309	115.349937	-25.218708	15.83119	113.063454	31.898907	-2.02498	117.485786	30.918629	29.247278	117.477501	31.408768	13.611149	117.4816435	-81.846184	18.051231	108.6452645
-14.244781	-11.018343	116.023933	-25.150463	15.654692	113.335335	32.066792	-2.168825	118.620636	31.008661	29.121117	118.568634	31.5377265	13.476146	118.594635	-81.8386525	17.833238	108.076035
-13.036535	-10.818058	116.858826	-25.174528	15.507346	113.709747	32.140816	-2.299528	119.907692	31.007195	28.958881	119.834557	31.5740055	13.3296765	119.8711245	-81.9230615	17.6850155	107.5483695
-11.525264	-10.643109	117.670677	-25.210785	15.363191	114.22776	32.170219	-2.444319	121.33522	30.947775	28.803612	121.240677	31.558997	13.1796465	121.2879485	-81.980567	17.5467355	107.1675715
-10.438061	-10.191352	118.693459	-25.317091	15.23858	114.842987	32.18251	-2.554879	122.746231	30.905113	28.792852	122.622314	31.5438115	13.1189865	122.6842725	-82.1779935	17.3581735	107.0017015
-9.361066	-9.626943	119.628677	-25.412516	15.152344	115.377892	32.131134	-2.585242	124.043213	30.912403	28.86182	123.873047	31.5217685	13.138289	123.95813	-82.3468005	17.166399	106.797654
-7.850803	-8.523916	120.878204	-25.508741	15.061121	116.112816	32.099552	-2.440554	125.712608	31.038935	29.053137	125.55616	31.5692435	13.3062915	125.634384	-82.5867255	16.8159505	106.591248
-6.999324	-7.615756	121.581779	-25.56884	15.043476	116.640556	32.094105	-2.33353	126.655342	31.164339	29.247725	126.516891	31.629222	13.4570975	126.5861165	-82.766902	16.6298545	106.6949955
-6.189604	-6.584823	122.1483	-25.548168	15.057991	117.086662	32.177906	-2.195217	127.366135	31.597679	29.314705	127.119873	31.8877925	13.559744	127.243004	-82.9841285	16.556238	106.93032
-5.522313	-5.484273	122.605255	-25.510529	15.103854	117.464539	32.288803	-2.059303	127.853928	31.399185	29.688519	127.835754	31.843994	13.814608	127.844841	-82.865052	16.3931	107.084237
-4.897414	-4.248461	122.739861	-25.441488	15.121836	117.716324	32.419239	-1.894285	128.133636	31.553217	29.890924	128.184341	31.986228	13.9983195	128.1589885	-82.869204	16.2453525	107.2736595
-4.721018	-2.693651	122.891983	-25.369102	15.177694	117.866859	32.546989	-1.792493	128.187958	32.017056	29.920366	128.299255	32.2820225	14.0639365	128.2436065	-83.0202265	16.2914515	107.4901115
-4.320227	-1.345378	122.617569	-25.216154	15.160823	117.88018	32.694279	-1.75467	128.038971	32.266815	30.057177	128.356094	32.480547	14.1512535	128.1975325	-82.912855	16.1703925	107.5628275
-3.878818	0.84371	121.722878	-24.973749	15.067432	117.615677	32.956131	-1.899819	127.256477	32.399395	30.230831	128.103882	32.677763	14.165506	127.6801795	-82.625261	15.969358	107.5511745
-3.693737	2.30674	120.788635	-24.802362	14.971632	117.228874	33.11697	-2.100482	126.297867	32.70525	30.114433	127.439392	32.91111	14.0069755	126.8686295	-82.515834	15.9362885	107.5891185
-3.647181	3.89984	119.678627	-24.574196	14.834706	116.684471	33.334984	-2.32696	125.001183	32.982288	29.938015	126.513458	33.158636	13.8055275	125.7573205	-82.307028	15.8638845	107.6116215
-3.665192	5.478319	118.481895	-24.298634	14.676744	116.015518	33.537102	-2.557341	123.540207	33.291481	29.662159	125.253128	33.4142915	13.552409	124.3966675	-82.0115595	15.801079	107.6343685
-3.780422	7.15578	117.081642	-24.043148	14.52881	115.262177	33.700092	-2.838449	121.745277	33.585793	29.251545	123.670235	33.6429425	13.206548	122.707756	-81.7292385	15.851072	107.816598
-3.947678	8.749541	115.525391	-23.787441	14.326839	114.339996	33.813049	-3.129402	119.738403	33.668903	28.86857	121.883652	33.740976	12.869584	120.8110275	-81.315858	15.784094	107.8689645
-4.28412	10.481096	114.00087	-23.491056	14.166991	113.352158	33.901829	-3.351454	117.723358	33.714314	28.365881	120.026993	33.8080715	12.5072135	118.8751755	-80.7901835	15.8267685	107.8291405
-4.860459	13.004552	111.691376	-23.15662	13.909048	111.758949	33.959049	-3.54748	114.565468	33.96505	27.826246	117.116974	33.9620495	12.139383	115.841221	-80.2752895	15.678713	107.676677
-5.356098	14.735539	110.340866	-22.925203	13.771258	110.697914	33.959015	-3.722068	112.785431	34.129848	27.56502	115.365669	34.0444315	11.921476	114.07555	-79.8948375	15.62104	107.320278
-5.907012	16.47534	109.147415	-22.781811	13.597855	109.737076	33.974552	-3.662974	111.072716	34.127129	27.430407	113.99778	34.0508405	11.8837165	112.535248	-79.6144625	15.3119935	106.938904
-6.514822	18.202316	108.238693	-22.674915	13.484554	108.862892	33.899036	-3.633879	109.732971	34.104763	27.332359	112.895325	34.0018995	11.84924	111.314148	-79.3517295	15.119868	106.411636
-7.150813	19.834743	107.531616	-22.620687	13.376874	108.113518	33.84343	-3.603713	108.550934	34.107086	27.240648	112.126205	33.975258	11.8184675	110.3385695	-79.216632	14.9352805	105.8884665
-7.829164	21.519764	107.114029	-22.543722	13.271637	107.524338	33.870621	-3.544776	107.681801	34.109261	27.219654	111.648163	33.989941	11.837439	109.664982	-79.077385	14.705835	105.383694
-8.482763	23.080078	106.815674	-22.564919	13.191014	107.037712	33.852127	-3.526207	107.050072	34.157352	27.254072	111.344238	34.0047395	11.8639325	109.197155	-79.1345775	14.5180955	104.878269
-9.561327	25.363249	106.502983	-22.563496	13.125719	106.275452	33.797256	-3.387217	106.271217	34.313198	27.32267	110.982117	34.055227	11.9677265	108.626667	-79.182219	14.2837115	103.924237
-10.256969	26.772713	106.273247	-22.60203	13.122381	105.748985	33.687271	-3.347343	105.744171	34.399769	27.348667	110.775734	34.04352	12.000662	108.2599525	-79.24758	14.2441	103.2380175
-10.965352	28.137135	106.070946	-22.589544	13.135984	105.239868	33.601871	-3.227391	105.383621	34.419918	27.357834	110.594833	34.0108945	12.0652215	107.989227	-79.1899825	14.2067465	102.490509
-11.726032	29.424921	105.88385	-22.615677	13.155584	104.802528	33.576412	-3.202661	105.056992	34.473358	27.2519	110.455116	34.024885	12.0246195	107.756054	-79.256239	14.2865485	101.849002
-12.503765	30.647167	105.790154	-22.618803	13.252202	104.544449	33.536922	-3.166612	104.762222	34.495457	27.177483	110.477493	34.0161895	12.0054355	107.6198575	-79.2537955	14.4989685	101.4690405
-13.219105	31.714434	105.710968	-22.535982	13.252022	104.149071	33.506538	-3.16206	104.476715	34.906284	27.060429	110.495392	34.206411	11.9491845	107.4860535	-79.278375	14.5548595	100.8120885
-14.003632	32.670044	105.825783	-22.443832	13.267614	103.966476	33.495049	-3.167223	104.295029	35.118752	27.076206	110.71888	34.3069005	11.9544915	107.5069545	-79.1945645	14.5807365	100.4259975
-15.152282	33.854248	106.398239	-22.346119	13.256166	103.943947	33.554493	-3.206199	104.065643	35.480122	27.102873	111.498299	34.5173075	11.948337	107.781971	-79.2095455	14.563995	100.105923
-16.023378	34.471397	107.041946	-22.311287	13.195841	104.055771	33.584774	-3.139587	103.956818	35.77589	27.074909	111.992264	34.680332	11.967661	107.974541	-79.302906	14.424021	100.137001
-16.866179	34.899715	107.725761	-22.254578	13.137346	104.176712	33.626545	-3.106637	103.760971	35.749489	27.206703	112.639832	34.688017	12.050033	108.2004015	-79.197173	14.224659	100.1530225
-17.785147	35.20845	108.321854	-22.171877	13.134143	104.210854	33.587852	-3.058984	103.493134	36.03466	27.249067	112.998055	34.811256	12.0950415	108.2455945	-79.15501	14.1732445	100.1761135
-18.637819	35.337807	108.763969	-22.173296	13.182731	104.220787	33.572613	-2.936516	103.284111	36.215015	27.28158	113.213707	34.893814	12.172532	108.248909	-79.240406	14.19293	100.192665
-19.639156	35.479694	108.975731	-22.182596	13.335345	104.225143	33.596619	-2.791259	103.132019	36.237518	27.328297	113.420311	34.9170685	12.268519	108.276165	-79.2822605	14.402171	100.174121
-20.608316	35.439587	109.020058	-22.235592	13.530463	104.236816	33.568089	-2.574977	103.157639	36.159882	27.443085	113.578415	34.8639855	12.434054	108.368027	-79.3351695	14.626872	100.105605
-22.003874	34.966206	108.84507	-22.385771	13.838673	104.29026	33.512619	-2.328445	103.264381	36.014614	27.682325	113.647964	34.7636165	12.67694	108.4561725	-79.5351585	15.000406	100.1243475
-22.971117	34.564438	108.556244	-22.453159	14.018412	104.320786	33.454231	-2.185691	103.359726	35.846443	27.830427	113.663254	34.650337	12.822368	108.51149	-79.556655	15.214456	100.130082
-23.804585	33.847527	108.22805	-22.496105	14.149777	104.368439	33.451988	-2.124902	103.503708	35.725533	27.953371	113.569489	34.5887605	12.9142345	108.5365985	-79.5809705	15.3853195	100.2002795
-24.60004	32.975883	107.80336	-22.543362	14.256642	104.432472	33.253456	-1.964158	103.755661	35.614731	28.066227	113.494858	34.4340935	13.0510345	108.6252595	-79.5208175	15.4622495	100.2396845
-25.638412	32.020512	107.409058	-22.509794	14.342795	104.481758	33.46542	-2.037807	103.86132	35.529839	28.180637	113.37587	34.4976295	13.071415	108.618595	-79.5172175	15.614175	100.344921
-26.283529	30.773788	106.899773	-22.522141	14.404953	104.541611	33.352013	-1.956107	104.171349	35.478222	28.281069	113.213669	34.4151175	13.162481	108.692509	-79.4593995	15.647425	100.390713
-27.112278	29.387209	106.41571	-22.47142	14.495166	104.573059	33.551331	-1.967267	104.274048	35.743252	28.241507	112.851395	34.6472915	13.13712	108.5627215	-79.5901315	15.853212	100.5833965
-28.270378	27.147821	105.70681	-22.419867	14.595098	104.588104	33.655994	-1.92991	104.546066	35.606285	28.399101	112.411415	34.6311395	13.2345955	108.4787405	-79.4708735	15.9556005	100.6974675
-29.051071	25.450367	105.23465	-22.408113	14.638827	104.634979	33.702953	-1.856717	104.728569	35.44606	28.501759	112.111244	34.5745065	13.322521	108.4199065	-79.3907325	15.955133	100.8500515
-29.762749	23.666161	104.931366	-22.349518	14.706734	104.757668	33.742558	-1.769037	104.92762	35.280273	28.573769	111.765244	34.5114155	13.402366	108.346432	-79.2104515	16.011102	101.168904
-30.461138	21.76685	104.579315	-22.374304	14.74328	104.846832	33.537304	-1.602692	105.246712	34.815498	28.803474	111.570465	34.176401	13.600391	108.4085885	-78.925009	15.886169	101.2850755
-31.088505	19.798874	104.37999	-22.361807	14.762568	104.865524	33.840828	-1.607462	105.3498	34.641884	28.890055	111.260818	34.241356	13.6412965	108.305309	-78.96497	15.8838395	101.425739
-31.760067	17.707865	104.158554	-22.301058	14.802742	104.923645	33.891785	-1.529241	105.56337	34.502571	28.96044	110.907074	34.197178	13.7155995	108.235222	-78.799294	15.8898845	101.612068
-32.312347	15.605873	104.030609	-22.25919	14.848192	104.925827	33.963749	-1.497841	105.758904	34.447048	29.007444	110.490593	34.2053985	13.7548015	108.1247485	-78.7237785	15.9415825	101.7269055
-33.123528	12.366323	103.887596	-22.208441	14.848936	104.902885	34.006054	-1.464173	106.017197	34.298126	29.059935	109.998299	34.15209	13.797881	108.007748	-78.568972	15.899991	101.798022
-33.602409	10.178411	103.977608	-22.162313	14.812274	104.934311	34.060326	-1.49174	106.170593	34.243519	29.006115	109.655807	34.1519225	13.7571875	107.9132	-78.4765485	15.8673605	101.955422
-34.055691	8.00364	104.143784	-22.113255	14.765377	104.995056	34.083019	-1.53422	106.270721	34.183403	28.959127	109.439293	34.133211	13.7124535	107.855007	-78.359721	15.8183005	102.135105
-34.438362	5.821489	104.3461	-22.081398	14.684417	105.096664	34.116611	-1.600212	106.378426	34.166489	28.907909	109.265091	34.14155	13.6538485	107.8217585	-78.304346	15.7149855	102.3715695
-34.815659	3.66448	104.639008	-22.053053	14.588587	105.247543	34.15313	-1.709841	106.482613	34.216511	28.814468	109.152672	34.1848205	13.5523135	107.8176425	-78.2909265	15.6248605	102.6774435
-35.112156	1.51615	104.871574	-22.006203	14.457247	105.398666	34.166847	-1.748746	106.555305	34.229317	28.752243	109.145668	34.198082	13.5017485	107.8504865	-78.210488	15.4127455	102.9468455
-35.421055	-0.615496	105.127502	-21.985302	14.366619	105.564331	34.205238	-1.799383	106.632957	34.264221	28.706217	109.12722	34.2347295	13.453417	107.8800885	-78.2053335	15.279821	103.2485735
-35.683605	-3.721326	105.487572	-21.892439	14.263863	105.744087	34.243099	-1.83559	106.656685	34.380608	28.686901	109.037872	34.3118535	13.4256555	107.8472785	-78.0967315	15.1020705	103.6408955
-35.840763	-5.727453	105.779472	-21.860004	14.238897	105.824402	34.263916	-1.845454	106.682953	34.428135	28.68528	108.937363	34.3460255	13.419913	107.810158	-78.0660335	15.057881	103.838646
-35.908051	-7.719782	106.037224	-21.814972	14.185895	105.941261	34.299534	-1.845548	106.722282	34.442158	28.67289	108.848145	34.370846	13.413671	107.7852135	-78.00079	14.958119	104.0973085
-35.977318	-9.644753	106.432495	-21.778076	14.199328	106.007553	34.341862	-1.848816	106.802856	34.460373	28.671032	108.734634	34.4011175	13.411108	107.768745	-77.9572695	14.987548	104.246361
-35.901741	-11.501204	106.869659	-21.725191	14.210939	106.095055	34.369083	-1.874854	106.908821	34.478481	28.664402	108.591103	34.423782	13.394774	107.749962	-77.874164	15.027104	104.440148
-35.857193	-13.313381	107.396591	-21.702078	14.224982	106.141724	34.41227	-1.889067	107.037117	34.470512	28.638887	108.393387	34.441391	13.37491	107.715252	-77.845547	15.075054	104.568196
-35.625511	-15.007548	108.000778	-21.660557	14.237377	106.175003	34.465141	-1.954984	107.156799	34.45953	28.563181	108.133972	34.4623355	13.3040985	107.6453855	-77.7834495	15.1706555	104.7046205
-35.331032	-17.453693	108.931923	-21.592745	14.219988	106.171379	34.509064	-2.025529	107.276642	34.493511	28.439161	107.58548	34.5012875	13.206816	107.431061	-77.6867775	15.23316	104.911697
-34.940548	-18.895016	109.585587	-21.47551	14.178478	106.124794	34.587643	-2.065418	107.256783	34.475746	28.335875	107.090065	34.5316945	13.1352285	107.173424	-77.4827145	15.2217275	105.076164
-34.578114	-20.348669	110.215019	-21.350193	14.181021	106.01107	34.685802	-2.052396	107.072624	34.413155	28.237442	106.425346	34.5494785	13.092523	106.748985	-77.2498645	15.269519	105.273155
-34.06208	-21.576941	110.857162	-21.208466	14.190639	105.795464	34.793072	-1.929285	106.749008	34.362991	28.097948	105.325745	34.5780315	13.0843315	106.0373765	-76.9949635	15.2969465	105.5535515
-33.379238	-22.674837	111.45079	-21.026976	14.297742	105.377701	34.951191	-1.64978	105.977074	34.092396	27.930651	103.688324	34.5217935	13.1404355	104.832699	-76.5757455	15.4550485	105.922703
-32.613491	-23.501015	112.009583	-20.806059	14.433321	104.707458	35.053944	-1.330646	104.849541	33.075794	28.048382	102.396057	34.064869	13.358868	103.622799	-75.676987	15.507774	105.792117
-31.731991	-23.227993	112.026276	-20.726929	14.493648	104.221222	35.049412	-1.103404	104.181442	32.861183	28.224829	101.409401	33.9552975	13.5607125	102.7954215	-75.4091555	15.4265835	105.6470225
-30.508911	-22.627991	111.895058	-20.784678	14.331809	104.0159	35.157402	-1.102376	104.281876	32.894363	28.403309	101.126968	34.0258825	13.6504665	102.704422	-75.5952385	15.0131515	105.327378
-29.655148	-22.161238	111.520638	-20.8195	14.091775	104.026482	35.197746	-1.264672	104.355682	32.854168	28.269258	101.276169	34.025957	13.502293	102.8159255	-75.664957	14.681257	105.2370385
-28.821226	-21.490652	111.051071	-20.806402	13.824454	104.053101	35.134678	-1.514947	104.300545	32.860107	28.069246	101.467392	33.9973925	13.2771495	102.8839685	-75.6101965	14.3717585	105.2222335
-27.863661	-20.702702	110.50705	-20.844151	13.529494	104.079315	35.055904	-1.772086	104.308678	32.901867	27.876488	101.714111	33.9788855	13.052201	103.0113945	-75.6671875	14.006787	105.1472355
-26.874521	-19.786297	110.064659	-20.918079	13.299205	104.16217	35.005856	-2.022813	104.43528	32.975098	27.700075	102.100716	33.990477	12.838631	103.267998	-75.826635	13.759779	105.056342
-25.935099	-18.600113	109.612381	-21.007811	13.0994	104.286919	34.947273	-2.189821	104.632797	33.099575	27.649494	102.565216	34.023424	12.7298365	103.5990065	-76.039046	13.4689635	104.9748315
-24.863731	-17.325308	109.202126	-21.073618	12.988941	104.402229	34.889427	-2.33414	104.807091	33.251877	27.647287	103.055367	34.070652	12.6565735	103.931229	-76.217888	13.3213085	104.873229
-23.165775	-15.192831	108.4021	-21.162569	12.858068	104.651001	34.802647	-2.550003	104.981003	33.486195	27.587626	103.956154	34.144421	12.5188115	104.4685785	-76.469559	13.1973245	104.8334235
-21.977285	-13.662146	107.755707	-21.239265	12.7783	104.883575	34.754684	-2.735127	105.167816	33.753548	27.493515	104.67926	34.254116	12.379194	104.923538	-76.732646	13.177406	104.843612
-20.756027	-11.976799	107.113121	-21.340403	12.689517	105.162857	34.712288	-2.939132	105.349731	34.042397	27.471554	105.602966	34.3773425	12.266211	105.4763485	-77.0581485	13.112823	104.8493655
-19.448723	-10.286459	106.419159	-21.464975	12.547522	105.44043	34.595745	-3.128608	105.495003	34.353683	27.5422	106.726227	34.474714	12.206796	106.110615	-77.404664	12.888248	104.770245
-18.225861	-8.428337	105.696503	-21.617477	12.381293	105.659149	34.431557	-3.298205	105.533302	34.66748	27.612989	107.794365	34.5495185	12.157392	106.6638335	-77.7844725	12.605194	104.6544645
-17.024757	-6.579921	105.055832	-21.837248	12.295393	105.716873	34.21701	-3.359602	105.375465	34.843845	27.721935	108.55677	34.5304275	12.1811665	106.9661175	-78.2049235	12.4096195	104.4676285
-15.72884	-4.632049	104.430496	-21.976023	12.305306	105.615089	33.991684	-3.188004	105.07386	34.773251	27.942158	109.101013	34.3824675	12.377077	107.0874365	-78.3345135	12.233535	104.1427415
-13.706838	-1.751548	103.856064	-22.273823	12.514599	105.427895	33.806168	-2.720545	104.811523	34.503197	28.42395	109.921227	34.1546825	12.8517025	107.366375	-78.7023285	12.1774955	103.489415
-12.460537	0.076045	103.902542	-22.476698	12.734234	105.348839	33.706703	-2.441156	104.887352	34.44537	28.767956	110.244392	34.0760365	13.1634	107.565872	-79.0294325	12.305068	103.131806
-11.106046	1.900598	103.675507	-22.614059	12.843265	105.194115	33.586311	-2.258806	104.962196	34.313778	28.925196	110.397804	33.9500445	13.333195	107.68	-79.1781625	12.353335	102.70823
-9.712065	3.493351	103.709709	-22.706594	12.976755	105.028572	33.456333	-2.245109	105.222786	34.104885	28.849073	110.684158	33.780609	13.301982	107.953472	-79.193797	12.651528	102.103672
-8.23333	5.071404	103.912941	-22.800768	13.004578	104.981079	33.263954	-2.263949	105.841255	34.041119	28.756405	111.166298	33.6525365	13.246228	108.5037765	-79.2540725	12.762928	101.4583815
-6.800152	6.512764	104.33828	-22.898523	12.949437	105.082405	33.414192	-2.516097	106.507813	34.014107	28.703981	111.914742	33.7141495	13.093942	109.2112775	-79.5111955	12.804932	100.9535325
-5.330218	7.927094	104.790115	-22.99386	12.839161	105.209351	33.521015	-2.69672	107.223572	34.060753	28.634245	112.599091	33.790884	12.9687625	109.9113315	-79.778604	12.7095595	100.5073705
-3.195117	9.961313	105.36982	-23.066465	12.704849	105.262016	33.498844	-2.840496	108.050812	34.058361	28.587967	113.382378	33.7786025	12.8737355	110.716595	-79.9115325	12.5359625	99.807437
-1.797884	11.251632	105.842232	-23.097134	12.654493	105.299797	33.53661	-2.81095	108.744003	33.928577	28.618114	113.989769	33.7325935	12.903582	111.366886	-79.9268615	12.405404	99.232708
-0.474369	12.515158	106.367134	-23.155399	12.636238	105.425179	33.688171	-2.823316	109.477554	33.913792	28.688591	114.691292	33.8009815	12.9326375	112.084423	-80.1117795	12.3398385	98.765935
0.823024	13.733357	106.875404	-23.219595	12.612354	105.481995	33.724472	-2.835405	110.055176	33.94627	28.783693	115.32148	33.835371	12.974144	112.688328	-80.274561	12.250564	98.275662
2.012181	14.886005	107.238899	-23.262619	12.593788	105.410622	33.739635	-2.86083	110.511467	33.90369	28.77729	115.780045	33.8216625	12.95823	113.145756	-80.3469005	12.229346	97.675488
3.214534	16.069824	107.470093	-23.298714	12.620598	105.128204	33.772797	-2.91545	110.879753	33.894173	28.748024	116.148254	33.833485	12.916287	113.5140035	-80.430913	12.324909	96.7424045
4.323911	17.191822	107.519661	-23.316618	12.714519	104.687546	33.746544	-2.908246	111.141243	33.953014	28.77462	116.33017	33.849779	12.933187	113.7357065	-80.483015	12.495851	95.6393855
5.570075	18.842226	107.497299	-23.337755	12.885051	103.85952	33.642612	-2.845824	111.206116	33.957218	28.903732	116.443382	33.799915	13.028954	113.824749	-80.475425	12.741148	93.894291
6.36504	19.848845	107.577469	-23.325815	13.059134	103.266975	33.630688	-2.751638	111.324081	33.9496	28.957981	116.523766	33.790144	13.1031715	113.9239235	-80.441774	13.0150965	92.6100265
7.094429	20.859158	107.326797	-23.282108	13.285587	102.667953	33.614014	-2.660995	111.362984	33.989681	29.078262	116.52002	33.8018475	13.2086335	113.941502	-80.3660635	13.3625405	91.394404
7.616907	21.918116	107.171402	-23.228029	13.525876	102.086166	33.599003	-2.496692	111.351028	33.939861	29.232365	116.646706	33.769432	13.3678365	113.998867	-80.22549	13.6839155	90.173465
8.093811	22.948135	107.087257	-23.150843	13.779955	101.617035	33.612202	-2.348918	111.335007	33.934803	29.32493	116.609993	33.7735025	13.488006	113.9725	-80.0751885	14.071904	89.26157
8.451552	23.948851	107.013069	-23.035044	14.012315	101.212105	33.626862	-2.158144	111.123001	33.97731	29.470343	116.489235	33.802086	13.6560995	113.806118	-79.872174	14.3685305	88.618092
8.682545	24.905828	106.800415	-22.950224	14.224407	100.836876	33.649368	-1.976839	110.835007	33.982071	29.646706	116.421089	33.8157195	13.8349335	113.628048	-79.7161675	14.6138805	88.045704
8.925152	26.170227	106.62632	-22.934958	14.492564	100.448784	33.606236	-1.707407	110.560753	34.099529	29.885122	116.192627	33.8528825	14.0888575	113.37669	-79.7227985	14.8962705	87.520878
8.906377	27.046669	106.504799	-22.932634	14.707528	100.267288	33.55336	-1.475939	110.376122	34.092457	30.066484	116.013458	33.8229085	14.2952725	113.19479	-79.6881765	15.1197835	87.339786
8.732879	27.900776	106.371071	-22.948729	14.904174	100.142822	33.522026	-1.2782	110.250626	34.061333	30.22275	115.837646	33.7916795	14.472275	113.044136	-79.6891375	15.336073	87.241508
8.521757	28.576523	106.344727	-22.967144	15.0928	100.112297	33.485611	-1.096849	110.178139	34.099174	30.356396	115.624275	33.7923925	14.6297735	112.901207	-79.7266805	15.5558265	87.323387
8.126632	29.35416	106.227699	-23.030338	15.24637	100.135994	33.451202	-0.942817	110.119965	34.096466	30.502716	115.505478	33.773834	14.7799495	112.8127215	-79.83451	15.7127905	87.4592665
7.681746	29.976999	106.095848	-23.039667	15.4074	100.181404	33.418919	-0.790362	110.097908	34.125389	30.614168	115.328659	33.772154	14.911903	112.7132835	-79.851488	15.902897	87.6495245
7.090732	30.6133	106.014313	-23.05773	15.565822	100.286652	33.391594	-0.637013	110.061111	34.162727	30.768818	115.120163	33.7771605	15.0659025	112.590637	-79.8926205	16.0657415	87.982667
6.070014	31.570541	105.674156	-23.08564	15.816636	100.554726	33.388214	-0.397093	109.972939	34.182892	31.021076	114.822815	33.785553	15.3119915	112.397877	-79.956833	16.3212805	88.711575
5.240894	32.185371	105.50351	-23.064518	15.970876	100.814735	33.384861	-0.209134	109.881958	34.238495	31.197643	114.505676	33.811678	15.4942545	112.193817	-79.940714	16.4474975	89.435653
4.317018	32.753582	105.256676	-23.102354	16.188181	101.109444	33.408627	0.017179	109.779045	34.328156	31.388536	114.070168	33.8683915	15.7028575	111.9246065	-80.0730995	16.6735045	90.2942815
3.391068	33.204334	105.125465	-23.100971	16.395977	101.400414	33.396633	0.249482	109.601173	34.37397	31.637066	113.655495	33.8853015	15.943274	111.628334	-80.0872435	16.84868	91.172494
2.418365	33.619995	104.830803	-23.127804	16.613869	101.750648	33.377029	0.492185	109.368896	34.400913	31.879002	113.183556	33.888971	16.1855935	111.276226	-80.144579	17.0421445	92.22507
1.311332	34.155712	104.648331	-23.163757	16.846628	102.11544	33.358837	0.765285	109.210739	34.370708	32.061008	112.673866	33.8647725	16.4131465	110.9423025	-80.1922865	17.2801095	93.2885775
0.182105	34.593197	104.466507	-23.211544	17.092552	102.456978	33.356483	1.034747	109.058067	34.155804	32.253109	112.351105	33.7561435	16.643928	110.704586	-80.1792315	17.541176	94.20937
-1.632576	35.084827	103.995422	-23.38106	17.498621	102.742073	33.229767	1.437564	108.898178	33.784554	32.617455	111.793175	33.5071605	17.0275095	110.3456765	-80.2692805	17.9697325	95.1384695
-2.93353	35.395699	103.548141	-23.488039	17.731913	102.719177	33.10334	1.703374	108.692566	33.567471	32.895317	111.447563	33.3354055	17.2993455	110.0700645	-80.3114835	18.1644805	95.3682895
-4.293979	35.714741	103.146126	-23.584272	17.96088	102.612175	32.982918	1.946071	108.51004	33.326878	33.213295	111.175835	33.154898	17.579683	109.8429375	-80.323442	18.342077	95.3814125
-5.641293	36.066673	102.872375	-23.655363	18.182938	102.499916	32.932343	2.145715	108.349777	33.214996	33.48962	110.910439	33.0736695	17.8176675	109.630108	-80.3843955	18.5482085	95.369724
-7.03706	36.375671	102.509346	-23.680292	18.406912	102.374138	32.805477	2.502436	108.250404	33.191799	33.829407	110.747383	32.998638	18.1659215	109.4988935	-80.359222	18.6479025	95.2493825
-8.495533	36.809902	102.235161	-23.691177	18.633793	102.262032	32.806396	2.787094	108.027443	33.241219	34.199078	110.553299	33.0238075	18.493086	109.290371	-80.4061615	18.7745	95.233693
-9.866046	37.254791	101.951729	-23.646809	18.867313	102.159607	32.800453	3.093167	107.725815	33.293991	34.559849	110.319313	33.047222	18.826508	109.022564	-80.34084	18.908118	95.29665
-12.122311	38.040615	101.667908	-23.546644	19.219828	102.056015	32.877895	3.539391	107.171341	33.324158	35.085514	109.958519	33.1010265	19.3124525	108.56493	-80.1943145	19.1272035	95.5471
-13.675991	38.603203	101.585556	-23.453451	19.438604	101.991341	32.897034	3.952497	106.738457	33.340206	35.408611	109.684036	33.11862	19.680554	108.2112465	-80.025522	19.196654	95.7714355
-15.23125	39.200066	101.551582	-23.391764	19.662149	101.900276	32.940094	4.287584	106.226578	33.333935	35.727486	109.466827	33.1370145	20.007535	107.8467025	-79.9205425	19.316763	95.9538495
-16.864	39.858528	101.560501	-23.309292	19.817404	101.794647	32.989075	4.558803	105.736801	33.366436	36.030033	109.283638	33.1777555	20.294418	107.5102195	-79.7963395	19.34039	96.0790745
-18.514641	40.473541	101.632706	-23.371424	19.911131	101.702225	32.930706	4.832388	105.177116	33.385677	36.336514	109.109619	33.1581915	20.584451	107.1433675	-79.9010395	19.237811	96.2610825
-20.166162	41.002926	101.782143	-23.381044	19.935284	101.542427	32.859116	4.948484	104.547844	33.442585	36.553719	108.911957	33.1508505	20.7511015	106.7299005	-79.9129385	19.1194665	96.3549535
-21.927248	41.548035	101.994637	-23.419073	19.892984	101.361069	32.727371	5.047147	103.911247	33.811813	36.548882	108.538605	33.269592	20.7980145	106.224926	-80.107738	18.9879535	96.497212
-24.483906	42.233448	102.24321	-23.48819	19.850916	101.058197	32.542046	5.187254	103.03756	33.411617	36.800652	108.477188	32.9768315	20.993953	105.757374	-79.9532115	18.707879	96.35902
-26.283026	42.723942	102.347656	-23.580492	19.862232	100.870155	32.366447	5.365468	102.60334	33.299835	36.793072	108.3591	32.833141	21.07927	105.48122	-79.994125	18.645194	96.25909
-28.071478	43.240551	102.307526	-23.671171	19.99048	100.700951	32.219376	5.572809	102.282738	33.092957	36.780426	108.254051	32.6561665	21.1766175	105.2683945	-79.9985085	18.8043425	96.1335075
-29.629473	43.581886	101.939331	-23.76906	20.178776	100.521759	32.07539	5.764229	102.01857	32.871628	36.855148	108.03157	32.473509	21.3096885	105.02507	-80.011629	19.0478635	96.018448
-31.500095	44.028965	101.728165	-23.882145	20.407381	100.418159	31.914038	5.93675	101.798203	32.707832	36.977955	107.588387	32.310935	21.4573525	104.693295	-80.075225	19.3574095	96.143023
-33.028751	44.341648	101.429054	-23.919525	20.615791	100.309006	31.777784	6.061088	101.575211	32.575485	37.050541	107.071159	32.1766345	21.5558145	104.323185	-80.0156845	19.6757675	96.294827
-34.76659	44.628578	101.347839	-23.939592	20.762924	100.29113	31.661282	6.124267	101.352715	32.417332	37.160732	106.725571	32.039307	21.6424995	104.039143	-79.918491	19.8833485	96.543117
-37.148506	44.871452	101.673233	-23.916082	20.84569	100.501846	31.562075	6.11774	101.04493	32.714195	37.030506	106.189384	32.138135	21.574123	103.617157	-79.970299	20.117257	97.386535
-38.824242	44.965027	102.220093	-23.879251	20.826784	100.743355	31.570414	6.009104	100.811996	32.470001	37.111618	106.246605	32.0202075	21.560361	103.5293005	-79.7787095	20.093207	97.9574095
-40.375168	44.997047	102.881935	-23.798843	20.777918	100.944099	31.563906	6.012039	100.532951	32.524265	37.064049	106.253372	32.0440855	21.538044	103.3931615	-79.6417715	20.017792	98.4950365
-41.894093	44.959595	103.594353	-23.736719	20.745478	101.160324	31.569109	5.97507	100.397316	32.986591	36.82016	106.109772	32.27785	21.397615	103.253544	-79.751288	20.093341	99.067104
-43.398659	44.869926	104.41214	-23.59664	20.710155	101.462051	31.959686	5.655528	100.045036	32.714634	36.871475	106.411324	32.33716	21.2635015	103.22818	-79.53044	20.1568085	99.695922
-44.839279	44.732372	105.183327	-23.458548	20.711357	101.763496	31.61689	5.701592	100.014198	32.803173	36.789391	106.489609	32.2100315	21.2454915	103.2519035	-79.1271275	20.1772225	100.2750885
-46.222672	44.467167	105.898376	-23.306427	20.743254	102.055168	31.942669	5.421979	99.651657	32.885578	36.689114	106.462242	32.4141235	21.0555465	103.0569495	-79.0269775	20.4309615	101.0533865
-48.183918	43.947014	106.883553	-23.082491	20.795662	102.550415	31.628613	5.421037	99.452385	32.963249	36.626781	106.275108	32.295931	21.023909	102.8637465	-78.460913	20.567415	102.2370835
-49.406662	43.451012	107.570587	-22.934267	20.862514	102.858749	31.931406	5.169112	99.115692	32.977451	36.630341	106.080994	32.4544285	20.8997265	102.598343	-78.3229625	20.8253015	103.119155
-50.616901	42.869644	108.242973	-22.765915	20.90708	103.240028	31.508394	5.312227	99.174538	33.008202	36.594059	105.862167	32.258298	20.953143	102.5183525	-77.790128	20.861017	103.9617035
-51.715599	42.224804	108.812309	-22.61021	20.922035	103.627716	31.777742	5.003068	99.021149	32.999638	36.631119	105.671082	32.38869	20.8170935	102.3461155	-77.60911	21.0269765	104.9093165
-52.745525	41.455116	109.29216	-22.476137	20.959375	104.090248	31.744766	4.840621	99.073021	32.989265	36.720856	105.474091	32.3670155	20.7807385	102.273556	-77.3192895	21.1380115	105.90694
-53.705997	40.575413	109.807549	-22.356697	20.975677	104.457382	31.359282	4.856015	99.302971	32.876408	36.796413	105.314255	32.117845	20.826214	102.308613	-76.831239	21.12514	106.606151
-54.434414	39.545334	110.172417	-22.224373	20.93922	104.785027	31.335253	4.641566	99.367371	32.683441	36.805771	105.1054	32.009347	20.7236685	102.2363855	-76.458093	21.1547715	107.3336685
-55.463036	37.904091	110.409073	-22.121099	20.849375	105.112495	31.247103	4.469513	99.540771	32.504242	36.699913	104.483711	31.8756725	20.584713	102.012241	-76.1178705	21.114037	108.212749
-56.541836	37.022373	110.398041	-22.056099	20.75527	105.194565	31.489431	4.387736	99.497849	32.247341	36.574245	104.232559	31.868386	20.4809905	101.865204	-75.980584	21.0295495	108.523926
-56.772335	35.585865	110.419334	-21.973913	20.603775	105.238953	31.123093	4.662545	99.64756	32.275238	36.307438	103.80648	31.6991655	20.4849915	101.72702	-75.6469915	20.7225585	108.750886
-57.327705	34.349068	110.165192	-21.967197	20.467478	105.197525	31.081915	4.706949	99.715668	31.903168	36.203407	103.385201	31.4925415	20.455178	101.5504345	-75.4269355	20.479778	108.8446155
-58.090199	33.281017	109.923042	-21.911652	20.34757	105.131104	31.10894	4.682847	99.721931	31.741386	35.83707	102.698601	31.425163	20.2599585	101.210266	-75.248467	20.4351815	109.051942
-58.408737	31.893951	109.704521	-21.816772	20.254707	105.017815	31.19528	4.63229	99.623253	31.525934	35.391323	101.903114	31.360607	20.0118065	100.7631835	-74.994151	20.4976075	109.2724465
-58.707005	30.491341	109.442047	-21.750925	20.151869	104.77562	31.593687	4.327136	99.232254	30.744478	34.804871	101.035561	31.1690825	19.5660035	100.1339075	-74.6709325	20.7377345	109.4173325
-58.944237	28.303741	109.053658	-21.625925	19.870029	104.291847	31.320377	4.251963	98.751793	30.304655	34.297535	99.474846	30.812516	19.274749	99.1133195	-74.064366	20.465309	109.4703745
-58.95179	26.78791	108.821045	-21.554708	19.606781	103.945663	31.711563	3.77282	98.118347	30.08906	33.994747	98.470634	30.9003115	18.8837835	98.2944905	-74.0097275	20.3297785	109.5968355
-58.804947	25.265343	108.618652	-21.528299	19.286425	103.583969	31.289774	3.705763	97.704468	29.739588	33.390057	97.650795	30.514681	18.54791	97.6776315	-73.571279	20.02494	109.4903065
-58.623741	23.749451	108.352936	-21.475477	18.956429	103.15406	31.205935	3.337573	96.985123	29.657444	33.641777	96.561234	30.4316895	18.489675	96.7731785	-73.3826435	19.423183	109.5349415
-58.291035	22.232626	108.11422	-21.478231	18.590542	102.697083	30.983088	3.035309	96.249634	29.515829	33.253086	95.698166	30.2494585	18.1441975	95.9739	-73.2059205	19.0368865	109.420266
-57.89365	20.763325	107.758652	-21.543604	18.299726	102.284966	30.766253	2.788486	95.637856	29.296606	32.873558	95.002007	30.0314295	17.831022	95.3199315	-73.1186375	18.76843	109.2500005
-57.13501	19.341864	107.311478	-21.650141	18.018011	101.950157	30.577385	2.634196	95.234436	29.055878	32.593151	94.483536	29.8166315	17.6136735	94.858986	-73.1169135	18.4223485	109.041328
-56.392353	17.187239	106.678452	-21.887381	17.738279	101.517036	30.354134	2.493976	94.935776	28.626028	32.262825	93.981293	29.490081	17.3784005	94.4585345	-73.264843	18.0981575	108.5755375
-55.634148	15.811615	106.213081	-22.126839	17.627365	101.280678	30.219534	2.435422	94.86377	28.367355	32.107063	93.742058	29.2934445	17.2712425	94.302914	-73.5471225	17.9834875	108.258442
-54.772968	14.496468	105.722893	-22.301994	17.514746	101.004395	30.072868	2.357328	94.783051	28.130394	31.95388	93.518112	29.101631	17.155604	94.1505815	-73.705619	17.873888	107.8582085
-53.708588	13.213793	105.153534	-22.498625	17.370678	100.703659	29.937407	2.260722	94.740005	27.924446	31.763012	93.279442	28.9309265	17.011867	94.0097235	-73.9281765	17.729489	107.3975945
-52.552814	11.860058	104.472313	-22.629459	17.191332	100.343834	29.85718	2.092117	94.707008	27.741415	31.542475	93.0625	28.7992975	16.817296	93.884754	-74.0582155	17.565368	106.802914
-51.305801	10.61172	103.774391	-22.759409	17.007265	99.96981	29.809559	1.866255	94.67894	27.605715	31.271374	92.902115	28.707637	16.5688145	93.7905275	-74.226455	17.4457155	106.1490925
-49.960842	9.33134	102.961693	-22.899101	16.777451	99.557388	29.72719	1.62263	94.690659	27.519489	31.009098	92.841942	28.6233395	16.315864	93.7663005	-74.4215415	17.239038	105.3484755
-47.711838	7.479999	101.65435	-23.097414	16.340416	98.902351	29.704798	1.18169	94.794724	27.481409	30.567858	92.974159	28.5931035	15.874774	93.8844415	-74.7879315	16.806058	103.9202605
-46.144005	6.188891	100.595642	-23.18029	16.02253	98.470024	29.746759	0.837899	94.981834	27.53175	30.281109	93.283203	28.6392545	15.559504	94.1325185	-74.9998345	16.485556	102.8075295
-44.419434	4.990303	99.581795	-23.255297	15.678531	97.991272	29.840857	0.452903	95.233406	27.66186	30.0291	93.836403	28.7513585	15.2410015	94.5349045	-75.2619525	16.1160605	101.4476395
-42.725773	3.760373	98.311462	-23.40184	15.301516	97.450951	29.91922	-0.001789	95.701118	27.929453	29.805401	94.667854	28.9243365	14.901806	95.184486	-75.7280165	15.701226	99.717416
-40.911133	2.577344	97.181259	-23.574711	14.963527	97.01078	30.08103	-0.556749	96.351234	28.203314	29.55291	95.700241	29.142172	14.4980805	96.0257375	-76.291594	15.4289735	97.9958225
-39.100071	1.326551	96.038017	-23.749672	14.618095	96.541618	30.305096	-1.116361	97.124641	28.455868	29.239691	96.892204	29.380482	14.061665	97.0084225	-76.879826	15.174525	96.0748135
-37.261482	0.156387	95.159706	-23.887329	14.28983	96.104988	30.491617	-1.688015	98.048477	28.748417	28.920725	97.984406	29.620017	13.616355	98.0164415	-77.394675	14.963305	94.1935345
-34.464684	-1.675861	94.355629	-23.917589	13.941082	95.555962	30.865467	-2.322617	99.547737	28.935152	28.351868	99.042252	29.9003095	13.0146255	99.2949945	-77.7354875	14.8675385	91.8169295
-32.605362	-2.885386	94.29129	-23.894331	13.798105	95.260796	31.184139	-2.589387	100.515327	29.02244	28.101475	99.397972	30.1032895	12.756044	99.9566495	-77.8919515	14.840166	90.5649425
-30.815727	-4.099296	94.41066	-23.783058	13.718571	94.988991	31.495502	-2.829372	101.296356	29.085709	27.856232	99.554901	30.2906055	12.51343	100.4256285	-77.8567215	14.923712	89.5523535
-29.102957	-5.220267	94.755325	-23.64221	13.632558	94.846107	31.747269	-3.097622	102.141975	29.117292	27.55014	99.751297	30.4322805	12.226259	100.946636	-77.7167005	15.038857	88.745578
-27.498161	-6.384684	95.385185	-23.508598	13.513083	95.09314	31.996553	-3.406563	103.288414	29.181644	27.216068	100.484932	30.5890985	11.9047525	101.886673	-77.6062945	15.1214135	88.299607
-26.060019	-7.448501	96.519592	-23.432888	13.323237	95.814888	32.222672	-3.773041	104.757561	29.425835	26.9694	101.668236	30.8242535	11.5981795	103.2128985	-77.6900295	15.0482945	88.4168775
-24.647423	-8.488585	97.627563	-23.345932	13.209367	96.503906	32.505054	-3.997602	105.967461	29.598404	26.806396	102.590431	31.051729	11.404397	104.278946	-77.743593	15.014337	88.728866
-22.698332	-9.758697	99.173317	-23.128138	13.313187	97.053085	32.831264	-4.02122	107.327995	29.751221	26.748756	103.164673	31.2912425	11.363768	105.246334	-77.5475185	15.262606	88.859836
-21.505817	-10.458222	100.360016	-22.978081	13.38133	97.515007	33.048573	-4.029389	108.264732	29.912642	26.719252	103.603363	31.4806075	11.3449315	105.9340475	-77.4367695	15.4177285	89.0959665
-20.443769	-11.188423	101.501144	-22.853016	13.350266	98.125824	33.279255	-4.12074	108.93515	30.100569	26.587858	103.978989	31.689912	11.233559	106.4570695	-77.395944	15.466973	89.7945785
-19.438461	-11.678717	102.412056	-22.765741	13.279298	98.503906	33.386745	-4.350691	109.255898	30.214994	26.342033	104.008804	31.8008695	10.995671	106.632351	-77.3323515	15.562925	90.375461
-18.603292	-12.180492	103.087547	-22.693624	13.16855	98.677406	33.436974	-4.469899	109.414543	30.30386	26.08633	103.752007	31.870417	10.8082155	106.583275	-77.257665	15.5288845	90.771537
-17.713863	-12.551066	103.596542	-22.658726	13.020204	98.833893	33.476513	-4.685251	109.353653	30.420784	25.782997	103.474701	31.9486485	10.548873	106.414177	-77.2661005	15.491535	91.253609
-16.980015	-12.891073	104.125549	-22.605055	12.820813	99.028008	33.53463	-4.91858	109.395554	30.541845	25.47234	103.182579	32.0382375	10.27688	106.2890665	-77.2483475	15.364746	91.7669495
-15.892688	-13.173238	104.630135	-22.556129	12.450065	99.346992	33.612865	-5.288138	109.137222	30.631214	25.087149	102.885452	32.1220395	9.8995055	106.011337	-77.2342975	15.0006245	92.682647
-15.209466	-13.179552	104.770836	-22.543983	12.224893	99.54705	33.669785	-5.47438	109.03212	30.63595	24.877417	102.724091	32.1528675	9.7015185	105.8781055	-77.2408335	14.7482675	93.2159945
-14.629558	-13.050153	104.905235	-22.547676	11.999934	99.780968	33.753006	-5.639551	108.762451	30.619022	24.722685	102.605614	32.186014	9.541567	105.6840325	-77.281366	14.458301	93.8779035
-14.121142	-12.80663	105.021072	-22.524448	11.792302	100.030495	33.759022	-5.734108	108.579872	30.616539	24.636168	102.530685	32.1877805	9.45103	105.5552785	-77.2366765	14.133574	94.5057115
-13.518021	-12.454096	105.039688	-22.508446	11.604068	100.326599	33.867107	-5.850684	108.4133	30.599499	24.566406	102.536057	32.233303	9.357861	105.4746785	-77.250195	13.850275	95.1785195
-12.897121	-11.982405	104.973244	-22.459564	11.425643	100.625443	33.953384	-5.911542	108.28656	30.628407	24.530312	102.612076	32.2908955	9.309385	105.449318	-77.2100235	13.541901	95.801568
-12.353937	-11.391083	104.886375	-22.419975	11.282104	100.921867	34.030918	-5.973312	108.158806	30.683664	24.527849	102.68502	32.357291	9.2772685	105.421913	-77.197241	13.2869395	96.421821
-11.515991	-10.223138	104.665604	-22.316887	11.038022	101.267776	34.143211	-6.105938	107.923378	30.778658	24.456141	102.828156	32.4609345	9.1751015	105.375767	-77.0947085	12.9009425	97.159785
-10.946101	-9.300015	104.50325	-22.250423	10.84716	101.518593	34.202488	-6.249517	107.856796	30.883938	24.383335	103.056892	32.543213	9.066909	105.456844	-77.044059	12.627411	97.580342
-10.409119	-8.266579	104.307159	-22.229052	10.624084	101.818832	34.281677	-6.437907	107.778671	31.00164	24.289497	103.422882	32.6416585	8.925795	105.6007765	-77.0997625	12.322373	98.0368875
-9.843192	-7.155086	104.110252	-22.21789	10.400799	102.024185	34.30991	-6.560835	107.617485	31.115135	24.211405	103.814339	32.7125225	8.825285	105.715912	-77.1483025	11.976313	98.332458
-9.294107	-5.947178	103.755554	-22.218027	10.188063	102.115547	34.32795	-6.665396	107.314529	31.228796	24.164621	104.080093	32.778373	8.7496125	105.697311	-77.214427	11.6265135	98.533783
-8.726271	-4.646217	103.190765	-22.249784	10.049956	102.031181	34.298767	-6.712926	106.818863	31.297901	24.095211	104.211082	32.798334	8.6911425	105.5149725	-77.297902	11.4087695	98.5473895
-8.154951	-3.299973	102.619156	-22.249006	9.963251	101.844109	34.246872	-6.691987	106.229912	31.337633	24.068184	104.193588	32.7922525	8.6880985	105.21175	-77.2902645	11.2384035	98.476468
-7.27049	-1.103582	101.677551	-22.245497	9.962918	101.450012	34.171825	-6.560581	105.110588	31.354406	24.126976	103.912758	32.7631155	8.7831975	104.511673	-77.2541095	11.1426385	98.388351
-6.650838	0.370379	101.096428	-22.227188	10.050538	101.160744	34.126682	-6.376092	104.352379	31.256592	24.23464	103.697311	32.691637	8.929274	104.024845	-77.146013	11.171802	98.296643
-6.048006	1.917372	100.685753	-22.250261	10.206198	100.94886	34.040173	-6.144403	103.746223	31.178946	24.410135	103.621567	32.6095595	9.132866	103.683895	-77.1100815	11.27953	98.213825
-5.444787	3.527529	100.487503	-22.371084	10.381315	100.864708	33.966278	-5.896648	103.410339	31.076675	24.639004	103.776894	32.5214765	9.371178	103.5936165	-77.2636445	11.391452	98.1357995
-4.828001	5.061167	100.468651	-22.488207	10.593297	100.881134	33.840145	-5.657765	103.263626	31.017109	24.937027	104.119469	32.428627	9.639631	103.6915475	-77.405041	11.546963	98.0707205
-4.215577	6.584947	100.574341	-22.609066	10.781801	100.939835	33.708416	-5.408531	103.302513	30.916128	25.229538	104.445709	32.312272	9.9105035	103.874111	-77.530404	11.6530985	98.005559
-3.604723	8.066806	100.703705	-22.75281	11.030108	100.971962	33.596748	-5.120088	103.4758	30.773285	25.53463	104.781807	32.1850165	10.207271	104.1288035	-77.6906365	11.852945	97.8151205
-2.654473	10.244346	100.971771	-22.994694	11.360827	100.947357	33.388756	-4.69102	103.929436	30.575716	26.015381	105.326057	31.982236	10.6621805	104.6277465	-77.971624	12.0594735	97.2669675
-2.00946	11.676225	101.125648	-23.22365	11.572288	100.777161	33.16613	-4.438686	104.379669	30.43969	26.283041	105.697075	31.80291	10.9221775	105.038372	-78.25021	12.2223985	96.51595
-1.415316	12.991935	101.145195	-23.46051	11.818819	100.492165	33.036335	-4.332407	104.901291	30.298456	26.503468	106.0298	31.6673955	11.0855305	105.4655455	-78.5884155	12.5521075	95.5187845
-0.881728	14.340387	101.153854	-23.710178	12.037223	100.181915	32.860641	-4.293351	105.521034	30.148521	26.646248	106.314758	31.504581	11.1764485	105.917896	-78.924937	12.8979975	94.445934
-0.281512	15.632529	101.210724	-23.911081	12.229462	99.933899	32.668568	-4.311883	106.153381	30.06678	26.734491	106.538979	31.367674	11.211304	106.34618	-79.189836	13.24762	93.521618
0.276088	16.893145	101.220154	-24.068676	12.458771	99.690819	32.453033	-4.33183	106.724098	30.005941	26.750044	106.815933	31.229487	11.209107	106.7700155	-79.366839	13.708435	92.6116225
0.787876	18.210892	101.324974	-24.180716	12.662827	99.528328	32.232479	-4.36484	107.236053	29.967638	26.77883	107.234596	31.1000585	11.206995	107.2353245	-79.4614905	14.118659	91.8213315
1.471455	20.172304	101.792267	-24.343624	12.94055	99.501137	31.925169	-4.362083	107.814857	30.049976	26.902458	108.19577	30.9875725	11.2701875	108.0053135	-79.6748205	14.6109125	90.9969605
1.836604	21.503162	102.195633	-24.395771	13.110669	99.479012	31.685486	-4.158509	108.06321	30.08242	27.129498	108.984581	30.883953	11.4854945	108.5238955	-79.675495	14.7358435	90.4341285
2.115625	22.884087	102.712227	-24.486479	13.344641	99.488457	31.518476	-3.859768	108.254395	30.113188	27.500015	109.886642	30.815832	11.8201235	109.0705185	-79.78879	14.8691585	89.9063955
2.321684	24.312943	103.356758	-24.601824	13.614659	99.547096	31.578854	-3.551757	108.410133	30.133905	27.989882	110.827003	30.8563795	12.2190625	109.618568	-80.0600275	15.0102555	89.475624
2.442261	25.619936	103.993523	-24.713802	13.909907	99.589249	31.503809	-3.07784	108.570251	30.121159	28.561922	111.664078	30.812484	12.742041	110.1171645	-80.240088	15.077773	89.0613335
2.449883	26.948288	104.631462	-24.819187	14.223724	99.615845	31.478453	-2.515918	108.649086	30.035311	29.133514	112.383804	30.756882	13.308798	110.516445	-80.395256	15.13865	88.715245
2.381728	28.221672	105.151093	-24.936182	14.553287	99.645325	31.409779	-1.87673	108.752235	29.90501	29.683907	112.930832	30.6573945	13.9035885	110.8415335	-80.5297585	15.2029855	88.4491165
2.083879	29.973412	105.744461	-25.121822	15.007581	99.71801	31.320164	-1.019701	108.847534	29.712158	30.468163	113.403854	30.516161	14.724231	111.125694	-80.759805	15.290931	88.310326
1.836032	31.084171	105.989037	-25.261822	15.296046	99.804459	31.280344	-0.494452	108.931877	29.530636	30.960897	113.527588	30.40549	15.2332225	111.2297325	-80.929134	15.3588695	88.3791855
1.499199	32.097733	106.088341	-25.380405	15.535213	99.883408	31.251297	-0.017347	109.002235	29.344049	31.432259	113.575241	30.297673	15.707456	111.288738	-81.058483	15.36297	88.478078
1.096728	32.963459	106.161774	-25.468582	15.726387	99.953209	31.198097	0.446753	109.131302	29.167154	31.873337	113.561127	30.1826255	16.160045	111.3462145	-81.1197895	15.292729	88.5602035
0.627046	33.72451	106.159271	-25.54953	15.885076	100.037048	31.16717	0.803935	109.208832	28.996143	32.252621	113.522636	30.0816565	16.528278	111.365734	-81.1807165	15.241874	88.708362
0.108079	34.403027	106.093704	-25.63904	16.025715	100.127235	31.109512	1.133998	109.271515	28.863317	32.572277	113.439667	29.9864145	16.8531375	111.355591	-81.2644945	15.1982925	88.898879
-0.563064	35.065807	106.038345	-25.690083	16.165276	100.204849	31.07535	1.423465	109.331108	28.72718	32.867771	113.357971	29.901265	17.145618	111.3445395	-81.281431	15.184934	89.0651585
-1.727566	35.925503	105.853233	-25.814953	16.365498	100.349129	31.002491	1.847797	109.408508	28.585943	33.310825	113.219177	29.794217	17.579311	111.3138425	-81.424123	15.151685	89.3844155
-2.652845	36.42091	105.660545	-25.879335	16.541729	100.418854	30.918831	2.140623	109.441521	28.483313	33.596249	113.074959	29.701072	17.868436	111.25824	-81.459742	15.215022	89.579468
-3.618478	36.898293	105.403816	-25.956747	16.736307	100.439392	30.870417	2.387013	109.448067	28.375826	33.865108	112.874969	29.6231215	18.1260605	111.161518	-81.5366155	15.3465535	89.717266
-4.675543	37.337994	105.143013	-26.023161	16.866032	100.467178	30.802753	2.628629	109.46286	28.296814	34.117992	112.711044	29.5497835	18.3733105	111.086952	-81.5961055	15.3587535	89.847404
-5.839734	37.699352	104.884804	-26.060143	17.013969	100.525024	30.727493	2.805724	109.453537	28.233913	34.323109	112.583244	29.480703	18.5644165	111.0183905	-81.600989	15.4635215	90.0316575
-7.075894	37.970264	104.600433	-26.116673	17.098715	100.549248	30.662601	2.938424	109.414055	28.16123	34.452744	112.448166	29.4119155	18.695584	110.9311105	-81.6452615	15.501846	90.1673855
-8.447543	38.303211	104.365959	-26.167383	17.166267	100.575165	30.579741	3.028813	109.368553	28.109192	34.551735	112.299026	29.3444665	18.790274	110.8337895	-81.6792325	15.54226	90.3165405
-10.618725	38.711689	103.897797	-26.270372	17.295683	100.680969	30.475971	3.118349	109.389999	28.034418	34.651558	112.058594	29.2551945	18.8849535	110.7242965	-81.7959385	15.7064125	90.6376415
-12.232305	38.93885	103.590668	-26.296711	17.363815	100.819954	30.418318	3.171388	109.440742	27.972853	34.710625	111.887085	29.1955855	18.9410065	110.6639135	-81.7890075	15.7866235	90.9759945
-13.876716	39.159428	103.314301	-26.370695	17.426908	100.983063	30.362602	3.213663	109.530235	27.904686	34.763203	111.735512	29.133644	18.988433	110.6328735	-81.875034	15.865383	91.3332525
-15.577565	39.35606	103.012909	-26.422077	17.457056	101.189293	30.315035	3.21206	109.618187	27.846571	34.773029	111.6045	29.080803	18.9925445	110.6113435	-81.924957	15.9215675	91.7672425
-17.444473	39.604961	102.74614	-26.469076	17.460232	101.368454	30.223343	3.201421	109.689781	27.804747	34.74369	111.429237	29.014045	18.9725555	110.559509	-81.952197	15.9479085	92.177399
-19.332451	39.806427	102.445259	-26.558458	17.421415	101.522377	30.13159	3.134942	109.696686	28.07896	34.533123	111.061768	29.105275	18.8340325	110.379227	-82.222191	16.0087975	92.665527
-21.34078	40.007275	102.204811	-26.608789	17.349207	101.677536	30.060396	3.023358	109.623245	27.691994	34.56242	111.026176	28.876195	18.792889	110.3247105	-82.093773	15.905525	93.0303615
-24.441429	40.349079	101.950264	-26.708824	17.177914	101.894394	29.968824	2.832708	109.386909	27.64039	34.339977	110.665718	28.804607	18.5863425	110.0263135	-82.222255	15.7694855	93.7624745
-26.559958	40.576115	101.895676	-26.714945	17.059002	102.034271	29.931187	2.724082	109.038521	27.646652	34.171886	110.396301	28.7889195	18.447984	109.717411	-82.2188095	15.67002	94.351131
-28.843096	40.825191	101.93882	-26.751316	16.918261	102.062698	29.939938	2.63239	108.43856	27.657885	34.011047	109.987175	28.7989115	18.3217185	109.2128675	-82.3015435	15.5148035	94.9125285
-31.031794	41.072067	101.880035	-26.69862	16.802723	101.943886	29.946772	2.502885	107.403931	27.641254	33.777256	109.200859	28.794013	18.1400705	108.302395	-82.191253	15.4653755	95.585377
-33.336685	41.324074	101.78949	-26.560207	16.693769	101.509094	30.020275	2.371824	105.531021	27.631136	33.445869	107.786903	28.8257055	17.9088465	106.658962	-81.9461195	15.4786915	96.359226
-35.559719	41.568268	101.574326	-26.279583	16.621672	100.635056	29.895847	2.260941	102.888657	27.610897	33.051483	105.592323	28.753372	17.656212	104.24049	-81.312538	15.587132	97.029622
-37.786701	41.739422	101.138161	-25.937063	16.591305	99.343147	29.587074	2.194246	99.56617	27.563465	32.712872	102.77066	28.5752695	17.453559	101.168415	-80.4493955	15.729051	97.517879
-40.998367	41.993713	100.302124	-25.578049	16.64538	97.214302	28.71492	2.451074	94.837914	27.224298	32.45718	98.462196	27.969609	17.454127	96.650055	-79.125707	15.836633	97.778549
-43.14991	42.159168	99.63633	-25.615089	16.801476	96.000893	28.045258	2.90487	92.468147	26.746937	32.531826	96.137978	27.3960975	17.718348	94.3030625	-78.6262755	15.884604	97.6987235
-45.422661	42.247643	98.889206	-25.874439	17.059128	94.931526	27.485842	3.308668	90.69072	26.145771	32.717606	94.249367	26.8158065	18.013137	92.4700435	-78.5646845	16.105119	97.3930085
-47.533833	42.300133	98.105309	-26.231321	17.221605	93.98452	27.187431	3.521134	89.226219	25.593134	32.861111	92.707275	26.3902825	18.1911225	90.966747	-78.8529245	16.2520875	97.002293
-49.581551	42.2341	97.425781	-26.584518	17.375265	93.209305	26.758232	3.750375	88.093811	25.078085	33.008743	91.429298	25.9181585	18.379559	89.7615545	-79.0871945	16.370971	96.6570555
-51.560421	42.117798	96.952545	-26.804203	17.490902	92.492004	26.37281	3.947746	87.163048	24.580114	33.1311	90.365791	25.476462	18.539423	88.7644195	-79.084868	16.442381	96.2195885
-53.353924	41.93417	96.715042	-27.07045	17.561857	91.969025	26.014551	4.116825	86.445869	24.164299	33.241146	89.493767	25.089425	18.6789855	87.969818	-79.230325	16.4447285	95.968232
-55.890251	41.509338	96.613991	-27.395531	17.656048	91.478287	25.491663	4.210464	85.603378	23.64905	33.342354	88.408379	24.5703565	18.776409	87.0058785	-79.3614185	16.535687	95.9506955
-57.31728	41.172073	96.706177	-27.578739	17.746923	91.241371	25.21188	4.250438	85.063332	23.370132	33.39362	87.750237	24.291006	18.822029	86.4067845	-79.448484	16.671817	96.0759575
-58.688576	40.813385	96.769211	-27.66301	17.854	91.039589	24.938578	4.257663	84.423492	23.164085	33.450584	87.030968	24.0513315	18.8541235	85.72723	-79.3773515	16.8538765	96.351948
-59.831791	40.314751	96.883904	-27.748596	17.978716	90.722496	24.691412	4.261169	83.634583	22.966116	33.452084	86.20607	23.828764	18.8566265	84.9203265	-79.325956	17.1008055	96.5246655
-59.840347	39.503185	96.896072	-27.778069	18.046457	90.432846	24.470055	4.242867	82.735054	23.22443	33.31493	85.067429	23.8472425	18.7788985	83.9012415	-79.4033805	17.3140155	96.9644505
-59.68961	38.750656	97.000389	-27.811953	18.181957	90.06221	24.258923	4.205101	81.7798	22.641109	33.526989	84.399223	23.450016	18.866045	83.0895115	-79.073922	17.497869	97.0349085
-59.335472	37.909969	96.906487	-27.814987	18.236559	89.711586	24.079172	4.176395	80.909904	22.931543	33.400352	83.438316	23.5053575	18.7883735	82.17411	-79.1353315	17.6847445	97.249062
-58.849293	36.537586	96.567299	-27.930836	18.35647	89.19873	23.772635	4.050993	79.848259	22.346743	33.631077	82.812134	23.059689	18.841035	81.3301965	-78.921361	17.871905	97.0672635
-58.350307	35.494186	96.2966	-28.01273	18.43273	88.900589	23.503674	4.092346	79.25959	22.220613	33.659817	82.316536	22.8621435	18.8760815	80.788063	-78.8876035	17.9893785	97.013115
-57.680328	34.360806	95.870132	-28.08563	18.494389	88.672676	23.23938	4.137333	78.779945	22.126265	33.658703	81.93734	22.6828225	18.898018	80.3586425	-78.8540825	18.09076	96.9867095
-57.051933	33.154396	95.365448	-28.200785	18.592354	88.506187	23.027325	4.191361	78.4776	22.023212	33.670105	81.730667	22.5252685	18.930733	80.1041335	-78.9268385	18.253975	96.9082405
-56.219101	31.837105	94.864052	-28.308275	18.612915	88.398323	22.845308	4.232636	78.353897	21.967339	33.68137	81.663918	22.4063235	18.957003	80.0089075	-79.0228735	18.268827	96.7877385
-55.299698	30.346886	94.338707	-28.448475	18.66033	88.365196	22.771954	4.223083	78.448212	21.878096	33.678169	81.72097	22.325025	18.950626	80.084591	-79.221975	18.370034	96.645801
-54.266773	28.785244	93.848549	-28.63921	18.656435	88.449692	22.733114	4.202861	78.866234	22.192026	33.493885	81.871346	22.46257	18.848373	80.36879	-79.74099	18.464497	96.530594
-52.49242	26.128399	93.137764	-28.904003	18.540401	89.065781	22.470818	4.18341	80.748383	21.874523	33.560085	83.760887	22.1726705	18.8717475	82.254635	-79.9806765	18.2090545	95.876927
-51.128738	24.116314	92.804268	-29.151466	18.346184	89.907608	22.800884	3.951598	83.005028	22.055529	33.533627	86.012787	22.4282065	18.7426125	84.5089075	-80.7311385	17.9497555	95.3063085
-49.704506	22.117891	92.939415	-29.427523	18.201927	91.234695	23.559874	3.639856	86.259972	22.334538	33.595516	89.317772	22.947206	18.617686	87.788872	-81.802252	17.786168	94.680518
-48.160728	19.898853	93.619743	-29.563675	18.032812	93.052818	24.4597	3.348292	90.556351	22.830326	33.777878	93.545418	23.645013	18.563085	92.0508845	-82.772363	17.502539	94.0547515
-46.466091	17.5151	94.806984	-29.586098	17.971138	95.385918	25.48621	3.067365	95.326973	23.343056	33.91671	98.106995	24.414633	18.4920375	96.716984	-83.586829	17.4502385	94.054852
-44.831863	15.061627	96.446983	-29.442501	17.860928	97.796341	26.384661	2.835746	99.651047	23.82757	33.919292	102.226601	25.1061155	18.377519	100.938824	-83.9911175	17.344337	94.653858
-43.124855	12.546949	98.082413	-29.115417	17.793438	99.897362	27.019484	2.598186	103.005135	24.337978	33.84861	105.218353	25.678731	18.223398	104.111744	-83.909565	17.363478	95.68298
-40.380482	8.646976	100.039375	-28.236801	17.839779	101.847351	27.803543	2.335643	106.157173	24.947081	33.689156	107.0299	26.375312	18.0123995	106.5935365	-82.848914	17.6671585	97.1011655
-38.862679	6.238399	101.142357	-27.861544	18.110794	102.704201	28.31229	2.266855	107.35347	25.363445	33.617462	107.218338	26.8378675	17.9421585	107.285904	-82.5609555	18.2794295	98.122498
-37.293129	3.729091	102.353821	-27.469687	18.242655	103.396881	28.805204	2.17213	108.016273	25.751225	33.488586	107.171944	27.2782145	17.830358	107.5941085	-82.2175885	18.654952	99.1996535
-35.803566	1.195068	103.562561	-27.186239	18.250639	104.016235	29.146648	1.979163	108.604492	26.028522	33.29018	106.928947	27.587585	17.6346715	107.7667195	-81.960063	18.8666065	100.2657505
-34.328403	-1.323132	104.646179	-26.942396	18.200359	104.431381	29.410509	1.757288	108.956505	26.254898	33.068066	106.585953	27.8327035	17.412677	107.771229	-81.7174955	18.988041	101.091533
-32.885868	-3.786214	105.517509	-26.727386	18.116116	104.616295	29.691864	1.697748	109.239922	26.394939	32.84494	106.129089	28.0434015	17.271344	107.6845055	-81.4981735	18.960888	101.5480845
-31.510845	-6.197614	106.275856	-26.529799	17.931192	104.742516	29.943434	1.59192	109.463539	26.565641	32.704117	105.903328	28.2545375	17.1480185	107.6834335	-81.3141355	18.7143655	101.8015985
-29.382643	-9.701775	107.020805	-26.220989	17.607937	104.876564	30.42309	1.541324	109.909233	26.868626	32.550739	105.823364	28.645858	17.0460315	107.8662985	-81.087836	18.1698425	101.8868295
-27.985737	-11.941172	107.612053	-25.952551	17.416988	104.931831	30.774849	1.45297	110.088539	27.112297	32.459267	105.830444	28.943573	16.9561185	107.9594915	-80.848675	17.8778575	101.9041705
-26.7019	-14.105765	108.080147	-25.639736	17.240776	104.879066	31.074387	1.454578	110.216652	27.358595	32.295193	105.57946	29.216491	16.8748855	107.898056	-80.495963	17.6066665	101.860076
-25.134146	-16.249155	108.606758	-25.351271	17.063768	104.717926	31.383463	1.345051	110.170319	27.546522	32.090145	105.224884	29.4649925	16.717598	107.6976015	-80.1675345	17.409938	101.7382505
-23.933643	-18.129797	109.166733	-25.092735	16.952906	104.488083	31.638027	1.266304	110.293022	27.761162	31.813972	104.796478	29.6995945	16.540138	107.54475	-79.8850645	17.365674	101.431416
-22.892326	-19.75239	110.271011	-24.887072	16.897722	104.342773	31.914333	1.119109	110.559128	27.916769	31.481701	104.46228	29.915551	16.300405	107.510704	-79.689695	17.495039	101.174842
-21.790743	-21.227705	111.46257	-24.703009	16.771004	104.204308	31.956303	1.018026	110.90509	28.05448	31.146967	104.131935	30.0053915	16.0824965	107.5185125	-79.4114095	17.4595115	100.8901035
-20.747869	-19.927465	112.506294	-24.501625	16.538441	104.091492	32.27478	0.738415	111.289749	28.182066	30.659639	103.795135	30.228423	15.699027	107.542442	-79.231673	17.377855	100.640542
-19.896252	-18.880037	112.566444	-24.415606	16.310934	104.122581	32.434742	0.660043	111.464539	28.279448	30.478868	103.745316	30.357095	15.5694555	107.6049275	-79.188307	17.0524125	100.6402345
-19.096193	-17.796467	112.104401	-24.358946	16.041752	104.179039	32.580368	0.503076	111.473206	28.360802	30.368916	103.840721	30.470585	15.435996	107.6569635	-79.188477	16.647508	100.7011145
-18.300251	-16.780113	111.694893	-24.295906	15.752116	104.194435	32.651455	0.378742	111.381935	28.442392	30.317614	103.983559	30.5469235	15.348178	107.682747	-79.1387355	16.156054	100.706123
-17.434204	-15.65448	110.923019	-24.259678	15.472036	104.185608	32.690552	0.246186	111.268379	28.540432	30.287138	104.123138	30.615492	15.266662	107.6957585	-79.134848	15.67741	100.6754575
-16.902689	-14.091875	110.369873	-24.236277	15.245694	104.215469	32.827232	0.031287	111.061768	28.6618	30.245745	104.375099	30.744516	15.138516	107.7184335	-79.21707	15.352872	100.7125045
-16.046165	-12.650415	109.637596	-24.220707	15.060634	104.33519	32.843708	-0.09046	110.962547	28.760904	30.244181	104.727509	30.802306	15.0768605	107.845028	-79.24372	15.0444075	100.825352
-14.79364	-10.162907	108.73761	-24.177853	14.876058	104.565063	32.903065	-0.270682	110.846687	28.937319	30.303123	105.498085	30.920192	15.0162205	108.172386	-79.275898	14.7358955	100.95774
-13.850133	-8.372795	108.199394	-24.12571	14.782752	104.771149	32.947922	-0.332932	110.823776	29.118252	30.341005	106.042358	31.033087	15.0040365	108.433067	-79.284507	14.5614675	101.109231
-13.010023	-6.405343	107.66169	-24.065891	14.702797	104.969383	33.015121	-0.428395	110.674927	29.274818	30.33497	106.619347	31.1449695	14.9532875	108.647137	-79.2767515	14.4523065	101.291629
-12.097354	-4.377936	107.109276	-23.98432	14.595088	105.129799	33.068329	-0.553507	110.437943	29.44763	30.281179	107.088646	31.2579795	14.863836	108.7632945	-79.2266195	14.32634	101.4963035
-11.255864	-2.229587	106.558144	-23.883047	14.511551	105.232071	33.131348	-0.694556	110.099899	29.578802	30.206814	107.572853	31.355075	14.756129	108.836376	-79.121169	14.266973	101.627766
-10.380364	-0.050073	105.995384	-23.844938	14.438502	105.266365	33.123344	-0.759872	109.654762	29.767517	30.163149	108.030144	31.4454305	14.7016385	108.842453	-79.1353065	14.1753655	101.690277
-9.535501	2.239317	105.556122	-23.860893	14.416501	105.248474	33.072041	-0.838653	109.110985	29.938423	30.119997	108.25666	31.505232	14.640672	108.6838225	-79.227018	14.19233	101.8131255
-8.274343	5.672832	104.633209	-23.924623	14.48296	104.862358	32.893963	-0.819242	107.652473	29.991835	30.007425	107.743576	31.442899	14.5940915	107.6980245	-79.292145	14.3718285	102.0266915
-7.445452	7.970634	103.733208	-23.969244	14.571403	104.321587	32.641644	-0.674615	106.331024	29.897156	29.943583	106.86293	31.2694	14.634484	106.596977	-79.207888	14.508322	102.046197
-6.599532	10.258394	102.953789	-24.008255	14.648406	103.760185	32.41853	-0.574367	105.010368	29.682919	29.92828	106.26181	31.0507245	14.6769565	105.636089	-79.0672345	14.6198555	101.884281
-5.785706	12.492879	102.589485	-24.194262	14.673795	103.394318	32.138405	-0.417123	104.432526	29.507483	30.03603	106.16552	30.822944	14.8094535	105.299023	-79.211468	14.5381365	101.489613
-4.936976	14.627695	102.77346	-24.421761	14.722115	103.314384	31.98826	-0.324254	104.362885	29.291504	30.18907	106.831291	30.639882	14.932408	105.597088	-79.483404	14.511822	101.03168
-4.145188	16.687485	103.388504	-24.682961	14.741072	103.511475	31.851881	-0.178053	104.838165	29.122253	30.411732	107.935715	30.487067	15.1168395	106.38694	-79.852989	14.3653045	100.63601
-3.312328	18.61672	104.35923	-24.924786	14.720026	103.926895	31.814217	-0.10509	105.785385	29.033819	30.62269	109.326256	30.424018	15.2588	107.5558205	-80.27359	14.181252	100.2979695
-2.060489	21.256792	106.184532	-25.156475	14.720872	104.796127	31.867214	-0.087414	107.625977	28.878902	30.801895	111.791756	30.373058	15.3572405	109.7088665	-80.686008	14.0845035	99.8833875
-1.266028	22.900648	107.470085	-25.278339	14.65369	105.487144	31.936968	-0.132986	108.977974	28.931709	30.926626	113.340851	30.4343385	15.39682	111.1594125	-80.9910165	13.91056	99.8148755
-0.427714	24.449089	108.671806	-25.305418	14.641365	106.087006	32.084656	-0.176852	110.12719	28.983555	31.002279	114.624298	30.5341055	15.4127135	112.375744	-81.1449415	13.8700165	99.798268
0.375829	25.935495	109.582268	-25.245684	14.653831	106.507263	32.225246	-0.19248	111.062431	29.08889	31.071939	115.587257	30.657068	15.4397295	113.324844	-81.148436	13.8679325	99.689682
1.155722	27.368637	110.357834	-25.163483	14.666123	106.842148	32.342232	-0.163208	111.853706	29.239622	31.169977	116.289505	30.790927	15.5033845	114.0716055	-81.117893	13.8288615	99.6126905
1.95044	28.69479	110.985901	-25.083035	14.698977	107.113968	32.493557	-0.131892	112.505974	29.358122	31.261953	116.939163	30.9258395	15.5650305	114.7225685	-81.0919095	13.8329235	99.5053675
2.639877	29.966827	111.597908	-24.940159	14.745888	107.350525	32.663406	-0.100525	113.124977	29.52046	31.352514	117.492844	31.091933	15.6259945	115.3089105	-80.972251	13.8657815	99.3921395
3.621177	31.66993	112.395325	-24.741472	14.836958	107.631767	32.894051	-0.014334	113.754608	29.770994	31.47403	118.129814	31.3325225	15.729848	115.942211	-80.8154665	13.944068	99.321323
4.184572	32.71645	112.839043	-24.578882	14.883515	107.768379	33.021725	0.065982	114.028458	29.869444	31.563776	118.598595	31.4455845	15.814879	116.3135265	-80.6033485	13.952151	99.2232315
4.694849	33.582897	113.458359	-24.463684	14.923769	108.044205	33.121918	0.117814	114.477264	29.997641	31.586203	119.155334	31.5597795	15.8520085	116.816299	-80.4871475	13.9955295	99.272111
5.099627	34.328236	114.238571	-24.129305	14.773483	108.25869	33.275536	0.152093	114.993073	30.075138	31.616673	119.89167	31.675337	15.884383	117.4423715	-79.933947	13.662583	99.0750085
5.487133	35.002384	114.982941	-24.081068	14.847485	108.64576	33.342197	0.255133	115.549934	30.158052	31.727514	120.631554	31.7501245	15.9913235	118.090744	-79.9122605	13.7036465	99.200776
5.739633	35.587025	115.585777	-23.991098	14.89887	108.872269	33.411846	0.390017	115.978203	30.535185	31.742308	121.037498	31.9735155	16.0661625	118.5078505	-79.9557115	13.7315775	99.2366875
5.931778	36.055992	115.995445	-23.915855	15.026827	109.066521	33.468506	0.59178	116.33918	30.281015	32.082653	121.566559	31.8747605	16.3372165	118.9528695	-79.7064705	13.7164375	99.1801725
6.160035	36.669159	116.152618	-23.798662	15.298528	109.217438	33.565842	0.879074	116.633102	30.403244	32.403927	121.755341	31.984543	16.6415005	119.1942215	-79.581867	13.9555555	99.2406545
6.273564	36.906811	116.135551	-23.72397	15.475366	109.2229	33.603302	0.959063	116.731354	30.818665	32.359833	121.522232	32.2109835	16.659448	119.126793	-79.6589235	14.291284	99.319007
6.279785	36.96315	115.990341	-23.647932	15.58399	109.194305	33.633118	0.924695	116.69606	30.889971	32.338829	121.430222	32.2615445	16.631762	119.063141	-79.5574085	14.536218	99.325469
6.113237	36.93531	115.816498	-23.637815	15.621756	109.13327	33.567989	0.853125	116.684128	30.94175	32.268162	121.316216	32.2548695	16.5606435	119.000172	-79.5304995	14.6828685	99.266368
5.910656	36.787857	115.661194	-23.674269	15.65187	109.109459	33.497601	0.775973	116.729584	30.577105	32.362671	121.435844	32.037353	16.569322	119.082714	-79.385891	14.734418	99.136204
5.598123	36.52813	115.53981	-23.773258	15.712011	109.114197	33.393772	0.750895	116.875206	30.826435	32.221264	121.237495	32.1101035	16.4860795	119.0563505	-79.6566195	14.9379425	99.1720435
5.104865	36.261124	115.367531	-23.873352	15.764661	109.138557	33.298801	0.762914	117.008507	30.392128	32.417126	121.369423	31.8454645	16.59002	119.188965	-79.5921685	14.939302	99.088149
4.207587	35.721874	114.924828	-24.007269	15.852334	109.102455	33.149357	0.806329	116.978706	30.621639	32.354198	120.886589	31.885498	16.5802635	118.9326475	-79.900036	15.1244045	99.2722625
3.544231	35.322865	114.43161	-24.264427	16.059618	109.135071	33.058926	0.809954	116.825226	30.27853	32.531483	120.63385	31.668728	16.6707185	118.729538	-80.197582	15.4485175	99.540604
2.824968	34.818771	113.881935	-24.251442	16.139069	108.976913	32.990166	0.832824	116.689217	30.252632	32.583202	120.163452	31.621399	16.708013	118.4263345	-80.124283	15.570125	99.5274915
1.949548	34.368637	113.336769	-24.25111	16.232124	108.865822	32.960056	0.90786	116.560471	30.283611	32.715599	119.615974	31.6218335	16.8117295	118.0882225	-80.1240535	15.6525185	99.6434215
1.013097	33.855198	112.676956	-24.256075	16.4041	108.713783	32.944504	1.079938	116.392921	30.294004	32.897785	118.934586	31.619254	16.9888615	117.6637535	-80.131404	15.8193385	99.7638125
0.016555	33.396492	111.853752	-24.221935	16.617332	108.510765	32.969357	1.332107	116.090843	30.276793	33.151985	118.103149	31.623075	17.242046	117.096996	-80.066945	15.992618	99.924534
-1.057573	32.865669	110.965729	-24.194628	16.860743	108.21756	33.048363	1.60711	115.615143	30.273602	33.366356	117.07692	31.6609825	17.486733	116.3460315	-80.0502385	16.234753	100.0890885
-2.778416	32.10833	109.36837	-24.104589	17.260122	107.613304	33.157692	1.999866	114.448044	30.269909	33.584221	115.023003	31.7138005	17.7920435	114.7355235	-79.9229785	16.7282005	100.4910845
-3.95401	31.578625	108.018707	-23.926411	17.471052	106.936707	33.220573	2.154272	113.273224	30.281914	33.592484	113.201752	31.7512435	17.873378	113.237488	-79.6040655	17.068726	100.635926
-5.19524	31.097836	106.608284	-23.810608	17.677687	106.176651	33.267506	2.285783	111.910316	30.268093	33.568893	111.236504	31.7677995	17.927338	111.57341	-79.3890155	17.428036	100.779892
-6.474956	30.627272	105.202065	-23.69755	17.819761	105.351791	33.226887	2.349015	110.533752	30.273003	33.525043	109.259453	31.749945	17.937029	109.8966025	-79.145045	17.702493	100.8069795
-7.803829	30.172607	104.052963	-23.629166	17.937365	104.618141	33.152096	2.40974	109.298965	30.200443	33.467773	107.574059	31.6762695	17.9387565	108.436512	-78.9346015	17.9359735	100.79977
-9.144292	29.812475	103.099716	-23.601826	17.964092	104.020966	33.130184	2.352701	108.415283	30.142715	33.416508	106.2556	31.6364495	17.8846045	107.3354415	-78.8401015	18.0435795	100.7064905
-10.553345	29.535448	102.400291	-23.592623	17.961069	103.563393	33.029247	2.242533	107.803986	30.063826	33.350285	105.290009	31.5465365	17.796409	106.5469975	-78.7317825	18.125729	100.5797885
-12.654688	29.235348	101.661858	-23.672785	17.924789	103.054131	32.867455	2.13436	107.386276	29.936832	33.365513	104.4188	31.4021435	17.7499365	105.902538	-78.7477135	18.0996415	100.205724
-14.107676	29.161844	101.391899	-23.746733	17.903952	102.88118	32.824123	2.063698	107.323204	29.803461	33.293495	104.29866	31.313792	17.6785965	105.810932	-78.807258	18.1293075	99.951428
-15.538019	29.192997	101.251663	-23.886517	17.823652	102.784584	32.726212	1.971971	107.298241	29.774158	33.2495	104.368759	31.250185	17.6107355	105.8335	-79.023219	18.0365685	99.735668
-16.968584	29.334846	101.190826	-23.986561	17.744169	102.725159	32.613762	1.865601	107.237755	29.762135	33.223431	104.442513	31.1879485	17.544516	105.840134	-79.1610705	17.943822	99.610184
-18.410278	29.542377	101.085899	-24.077724	17.695297	102.636681	32.48381	1.761019	107.082237	29.745733	33.126945	104.462433	31.1147715	17.443982	105.772335	-79.2702195	17.946612	99.501027
-19.80472	29.876909	101.004517	-24.125027	17.650553	102.531517	32.336662	1.675847	106.908882	29.727537	33.049244	104.489532	31.0320995	17.3625455	105.699207	-79.2821535	17.9385605	99.363827
-21.233391	30.278141	100.948189	-24.18968	17.66361	102.461182	32.233555	1.563037	106.774712	29.736656	33.018074	104.590019	30.9851055	17.2905555	105.6823655	-79.3644655	18.0366645	99.2399985
-23.326921	31.030632	100.978241	-24.248821	17.74966	102.445862	32.103386	1.556989	106.646141	29.842886	33.05724	104.903732	30.973136	17.3071145	105.7749365	-79.470778	18.1922055	99.1167875
-24.725544	31.632614	101.099327	-24.299946	17.832008	102.482864	32.050724	1.578815	106.519592	29.885796	33.109268	105.203262	30.96826	17.3440415	105.861427	-79.568152	18.3199745	99.104301
-26.076731	32.285583	101.265869	-24.301573	17.925396	102.543083	31.975851	1.645421	106.367134	29.942629	33.073853	105.519104	30.95924	17.359637	105.943119	-79.562386	18.491155	99.143047
-27.443859	32.993786	101.602409	-24.281857	17.985107	102.63414	31.943861	1.678999	106.056259	29.967213	32.96804	105.896935	30.955537	17.3235195	105.976597	-79.519251	18.6466945	99.291683
-28.858788	33.72118	102.073586	-24.300154	18.033169	102.749039	31.859663	1.740345	105.741943	30.044067	32.842506	106.324432	30.951865	17.2914255	106.0331875	-79.552173	18.7749125	99.4648905
-30.167326	34.458057	102.63221	-24.304495	18.035927	102.930237	31.801579	1.733078	105.36573	30.192221	32.706444	106.884453	30.9969	17.219761	106.1250915	-79.60589	18.852093	99.7353825
-31.524229	35.187256	103.372864	-24.311049	18.027933	103.093407	31.686226	1.696232	104.765663	30.351357	32.565689	107.395554	31.0187915	17.1309605	106.0806085	-79.6408895	18.9249055	100.1062055
-33.559456	36.224316	104.44207	-24.347704	18.25618	103.201889	31.457386	1.894422	103.422966	30.465715	32.402401	107.59729	30.9615505	17.1484115	105.510128	-79.6569585	19.3639485	100.89365
-34.851837	36.829025	105.021393	-24.152912	18.38586	103.007797	31.297953	2.21765	102.276505	30.504694	32.478298	107.471176	30.9013235	17.347974	104.8738405	-79.2071475	19.423746	101.1417535
-36.175312	37.383297	105.525612	-24.098652	18.632313	102.762917	31.122074	2.618656	101.188675	30.499474	32.718887	107.254807	30.810774	17.6687715	104.221741	-79.008078	19.5958545	101.304093
-37.470749	37.851723	105.950844	-24.1056	18.955057	102.61142	30.946388	3.146413	100.271294	30.762077	32.920921	106.842842	30.8542325	18.033667	103.557068	-79.0654325	19.876447	101.665772
-38.796989	38.211163	106.225952	-24.236389	19.363136	102.502892	30.797699	3.653008	99.724701	30.281485	33.447285	106.864571	30.539592	18.5501465	103.294636	-79.01237	20.1761255	101.711148
-40.070251	38.444157	106.419632	-24.348045	19.76288	102.492203	30.671671	4.076985	99.469009	30.128183	33.839409	106.822395	30.399927	18.958197	103.145702	-79.096017	20.567563	101.838704
-41.341808	38.510338	106.448296	-24.550673	20.061289	102.500824	30.52631	4.424668	99.348923	29.940119	34.181908	106.824585	30.2332145	19.303288	103.086754	-79.3345605	20.81929	101.914894
-43.208714	38.352516	106.396378	-24.810778	20.439703	102.543129	30.247364	4.813861	99.280449	29.586243	34.572128	106.726028	29.9168035	19.6929945	103.0032385	-79.5383595	21.1864115	102.0830195
-44.41172	38.046524	106.313255	-24.996319	20.586468	102.577522	30.0746	4.9486	99.343071	29.357395	34.754154	106.725403	29.7159975	19.851377	103.034237	-79.7086355	21.321559	102.120807
-45.581963	37.553169	106.271362	-25.212669	20.675337	102.724419	29.91457	5.046215	99.570885	29.540232	34.780182	106.667015	29.727401	19.9131985	103.11895	-80.152739	21.4374755	102.329888
-46.764107	36.912357	106.237244	-25.410292	20.777437	102.945518	29.794758	5.141021	99.855843	29.019949	35.105961	107.017288	29.4073535	20.123491	103.4365655	-80.2279375	21.431383	102.4544705
-47.834484	36.155144	106.131592	-25.533325	20.890568	103.115532	29.685301	5.251301	100.060677	28.863407	35.270836	107.103813	29.274354	20.2610685	103.582245	-80.341004	21.5200675	102.648819
-48.919182	35.255814	105.99276	-25.656717	21.004482	103.219185	29.576656	5.364308	100.196442	28.724825	35.448635	107.094788	29.1507405	20.4064715	103.645615	-80.4641745	21.6024925	102.792755
-49.984844	34.216007	105.761673	-25.748205	21.090233	103.247406	29.508404	5.495827	100.284409	28.60668	35.611549	106.999084	29.057542	20.553688	103.6417465	-80.553952	21.626778	102.8530655
-51.532356	32.445927	105.324043	-25.842493	21.225258	103.250946	29.412218	5.679035	100.308167	28.47957	35.831158	106.776871	28.945894	20.7550965	103.542519	-80.63088	21.6954195	102.959373
-52.447903	31.075113	105.065727	-25.901907	21.303547	103.158043	29.356047	5.771205	100.169228	28.426748	35.938683	106.47348	28.8913975	20.854944	103.321354	-80.6952115	21.75215	102.994732
-53.450703	29.603703	104.731453	-25.880978	21.385115	103.014778	29.275307	5.88744	99.896973	28.356808	36.034531	105.971786	28.8160575	20.9609855	102.9343795	-80.5780135	21.8092445	103.0951765
-54.32217	27.988008	104.381798	-25.876358	21.440445	102.819649	29.203135	5.996698	99.497299	28.621128	36.012077	105.076469	28.9121315	21.0043875	102.286884	-80.6648475	21.8765025	103.352414
-55.231083	26.229027	103.984306	-25.885019	21.53035	102.554611	29.119778	6.136616	98.951111	28.157843	36.279919	104.374718	28.6388105	21.2082675	101.6629145	-80.4088485	21.8524325	103.4463075
-56.088364	24.382343	103.574371	-25.857336	21.630621	102.199051	28.970295	6.307093	98.321014	27.972435	36.393188	103.334167	28.471365	21.3501405	100.8275905	-80.186037	21.9111015	103.5705115
-56.917179	22.439482	103.138863	-25.83828	21.734295	101.816704	28.814018	6.465211	97.716171	27.784622	36.449192	102.157104	28.29932	21.4572015	99.9366375	-79.97588	22.0113885	103.6967705
-58.008854	19.32832	102.543579	-25.921307	21.869015	101.246628	28.578758	6.631452	96.97551	27.382246	36.632839	100.531448	27.980502	21.6321455	98.753479	-79.823116	22.1058845	103.739777
-58.719028	17.170921	102.230309	-26.025455	21.97225	100.858376	28.407728	6.741616	96.599342	27.016645	36.698917	99.321762	27.7121865	21.7202665	97.960552	-79.7630965	22.2242335	103.7562
-59.337891	14.903843	101.979767	-26.125244	22.092356	100.408867	28.262783	6.88306	96.302834	26.582066	36.740692	98.001251	27.4224245	21.811876	97.1520425	-79.6729125	22.372836	103.6656915
-59.891014	12.620028	101.777443	-26.266453	22.202835	99.929596	28.078211	7.024608	95.967201	26.113657	36.731758	96.58757	27.095934	21.878183	96.2773855	-79.62884	22.527487	103.5818065
-60.350601	10.301888	101.849213	-26.355059	22.297054	99.374268	27.82093	7.108247	95.482536	25.65271	36.697258	94.944527	26.73682	21.9027525	95.2135315	-79.446938	22.6913555	103.5350045
-60.701466	8.010137	101.99913	-26.427427	22.427467	98.651657	27.689037	7.191602	94.779922	25.127995	36.622765	92.880341	26.408516	21.9071835	93.8301315	-79.26337	22.9477505	103.4731825
-60.951157	5.714122	102.33213	-26.376003	22.472893	97.770386	27.660852	7.163585	93.760666	24.557186	36.372978	90.607903	26.109019	21.7682815	92.1842845	-78.861025	23.1775045	103.3564875
-59.932911	3.374167	102.655174	-26.165226	22.162979	96.63623	27.94104	6.632957	92.159912	24.066097	35.709892	87.755959	26.0035685	21.1714245	89.9579355	-78.3340205	23.1545335	103.3145245
-58.326073	2.538311	102.580345	-26.011185	21.839567	96.124924	28.08559	6.25536	91.481895	24.002876	35.261845	86.387665	26.044233	20.7586025	88.93478	-78.066603	22.9205315	103.315068
-56.684433	1.57156	102.468262	-25.695662	21.480078	95.651535	28.332329	5.928163	90.871689	24.088423	34.937813	85.306496	26.210376	20.432988	88.0890925	-77.6017	22.527168	103.2139775
-54.949821	0.700028	102.194473	-25.414333	21.200985	95.203247	28.602924	5.735442	90.281891	24.2192	34.782455	84.485344	26.411062	20.2589485	87.3836175	-77.239728	22.1430215	103.0228765
-53.112698	-0.121859	101.850807	-25.094465	20.934084	94.847092	28.934734	5.643866	89.896324	24.376261	34.739895	83.862671	26.6554975	20.1918805	86.8794975	-76.8444275	21.6762875	102.8146865
-51.177132	-0.842845	101.444801	-24.864464	20.750982	94.558853	29.299398	5.555222	89.687881	24.519461	34.716259	83.500839	26.9094295	20.1357405	86.59436	-76.6383575	21.3662235	102.523346
-49.180187	-1.396224	100.979485	-24.68663	20.567951	94.385025	29.583675	5.400191	89.607147	24.71154	34.649654	83.53714	27.1476075	20.0249225	86.5721435	-76.5208675	21.1109795	102.1979065
-46.02103	-2.163686	100.286034	-24.58147	20.236637	94.443314	29.856306	5.076308	89.867195	25.179291	34.601673	84.227257	27.5177985	19.8389905	87.047226	-76.6807385	20.6342835	101.839402
-43.777302	-2.569435	99.807365	-24.602335	20.09273	94.600334	30.042013	4.862171	90.187141	25.34976	34.561424	84.900528	27.6958865	19.7117975	87.5438345	-76.9005565	20.4736625	101.6568335
-41.436993	-2.813723	99.322777	-24.61587	19.960718	94.780502	30.107365	4.646047	90.579628	25.587738	34.507851	85.692337	27.8475515	19.576949	88.1359825	-77.0792915	20.344487	101.4250215
-38.971405	-3.04264	98.843056	-24.70668	19.806091	94.994034	29.753489	4.580565	91.176666	25.808805	34.364014	86.547783	27.781147	19.4722895	88.8622245	-77.194507	20.1398925	101.1258435
-36.486702	-3.136461	98.398529	-24.786625	19.613684	95.219437	29.669231	4.349612	91.769463	25.867769	34.139683	87.575417	27.7685	19.2446475	89.67244	-77.34175	19.9827205	100.766434
-33.908005	-3.219058	98.066681	-25.057299	19.374233	95.645142	29.602003	4.029275	92.761826	25.913387	33.941978	89.167618	27.757695	18.9856265	90.964722	-77.872293	19.7628395	100.325562
-31.257439	-3.285874	98.013443	-25.477848	19.060314	96.318474	29.454937	3.578287	94.450455	26.143105	33.739758	91.64283	27.799021	18.6590225	93.0466425	-78.754717	19.4616055	99.5903055
-27.202929	-3.302193	98.70163	-26.267281	18.480991	98.108253	29.494551	2.700491	98.670586	26.540174	33.482475	97.245201	28.0173625	18.091483	97.9578935	-80.5519245	18.870499	98.2586125
-24.399561	-3.283859	99.809692	-26.850393	18.075891	99.743713	29.508495	2.174785	102.365402	26.895672	33.408199	101.645195	28.2020835	17.791492	102.0052985	-81.9028695	18.36029	97.4821275
-21.563684	-3.182711	101.411331	-27.299694	17.80158	101.511253	29.376654	1.815912	106.265663	27.052227	33.355145	106.290413	28.2144405	17.5855285	106.278038	-82.8138285	18.0176315	96.744468
-18.778217	-2.994766	103.484467	-27.680683	17.563395	103.347984	29.36714	1.484329	110.206947	27.270195	33.33247	110.655846	28.3186675	17.4083995	110.4313965	-83.6800335	17.7183905	96.2645715
-16.048454	-2.83031	105.708527	-27.845552	17.482834	104.956459	29.368786	1.339562	113.169205	27.503321	33.361538	113.965477	28.4360535	17.35055	113.567341	-84.1271575	17.615118	96.345577
-13.05843	-2.757345	107.165565	-27.819777	17.564966	105.867111	29.395538	1.365096	115.167984	27.377077	33.387135	115.807495	28.3863075	17.3761155	115.4877395	-84.0258615	17.7538165	96.2464825
-10.641972	-2.336712	108.765808	-27.794138	17.759243	106.312309	29.625362	1.480568	116.624001	27.387461	33.533897	117.022598	28.5064115	17.5072325	116.8232995	-84.0946875	18.0112535	95.8013185
-6.799617	-1.987352	110.502731	-27.636702	17.925001	106.632027	29.824358	1.436049	118.10186	27.67004	33.536179	118.152168	28.747199	17.486114	118.127014	-84.020603	18.363888	95.13704
-4.462219	-1.737785	111.660873	-27.470314	17.866936	106.89666	29.94931	1.154971	119.038712	28.279778	33.164486	118.764969	29.114544	17.1597285	118.9018405	-84.055172	18.5741435	94.8914795
-2.147789	-1.57987	112.764618	-27.246437	17.70974	107.284378	30.163744	0.757011	119.900047	28.369251	32.980595	119.730988	29.2664975	16.868803	119.8155175	-83.7593715	18.550677	94.7532385
0.025373	-1.385648	113.812065	-26.976347	17.546221	107.639526	30.452755	0.496003	120.616806	28.67625	32.742958	120.444641	29.5645025	16.6194805	120.5307235	-83.5171965	18.4729615	94.7483285
2.37887	-1.300563	114.603302	-26.648643	17.426807	107.94252	30.862608	0.434192	121.202194	28.973648	32.710632	121.031189	29.918128	16.572412	121.1166915	-83.215414	18.281202	94.7683485
4.049598	-0.829963	115.571556	-26.304138	17.319574	108.190193	31.227272	0.453922	121.751343	29.254234	32.754879	121.672714	30.240753	16.6044005	121.7120285	-82.849029	18.0347475	94.6683575
5.830887	-0.480769	116.492798	-25.987425	17.21673	108.480179	31.576565	0.494185	122.320915	29.529444	32.799072	122.264313	30.5530045	16.6466285	122.292614	-82.5278545	17.7868315	94.667744
7.812908	0.205014	117.023613	-25.652466	17.102762	108.616425	31.932592	0.454353	122.767448	29.877113	32.820469	122.682762	30.9048525	16.637411	122.725105	-82.2097845	17.568113	94.507745
7.819128	1.292809	117.28035	-25.440472	17.088932	108.526421	32.14156	0.461384	122.820839	30.103388	32.893719	122.793808	31.122474	16.6775515	122.8073235	-82.003418	17.5003125	94.2455185
7.999575	2.290076	117.019714	-25.21933	17.1028	108.390167	32.302574	0.465209	122.793007	30.397928	32.951565	122.647835	31.350251	16.708387	122.720421	-81.788911	17.497213	94.059913
8.397333	3.139683	116.603981	-24.995066	17.081087	108.265411	32.496822	0.412509	122.599159	30.66404	32.91444	122.451996	31.580431	16.6634745	122.5255775	-81.570563	17.4986995	94.0052445
8.073407	4.350462	116.390968	-24.783171	17.018461	108.154251	32.738449	0.303705	122.368881	30.939198	32.813202	122.171875	31.8388235	16.5584535	122.270378	-81.4051655	17.4784685	94.038124
7.879324	5.440187	115.914619	-24.551855	16.955107	108.083115	32.935585	0.182053	122.025978	31.261194	32.725536	121.889389	32.0983895	16.4537945	121.9576835	-81.2020995	17.4564195	94.2085465
7.547105	6.583545	115.337494	-24.392895	16.873966	108.015808	33.138298	0.076858	121.504578	31.550825	32.64706	121.473839	32.3445615	16.361959	121.4892085	-81.1303515	17.385973	94.5424075
6.842424	8.448666	114.332771	-24.189882	16.842941	107.877647	33.453888	0.074761	120.545601	31.93154	32.60899	120.695045	32.692714	16.3418755	120.620323	-81.072478	17.3440065	95.134971
6.209033	9.786066	113.597473	-24.066265	16.840237	107.755325	33.676857	0.214306	119.705452	32.17794	32.690952	120.005157	32.9273985	16.452629	119.8553045	-81.0599285	17.227845	95.6553455
5.529389	11.127312	112.631737	-23.927124	16.879425	107.542709	33.872536	0.384936	118.607475	32.395847	32.776367	119.102158	33.1341915	16.5806515	118.8548165	-80.9884395	17.1781985	96.2306015
4.747122	12.52172	111.463417	-23.758873	16.933468	107.206169	34.164787	0.515779	117.193588	32.530418	32.833462	117.903831	33.3476025	16.6746205	117.5487095	-80.8653485	17.1923155	96.8636285
3.874876	13.917826	110.151329	-23.545118	16.979473	106.666496	34.329613	0.741054	115.529343	32.687393	32.912064	116.370903	33.508503	16.826559	115.950123	-80.598739	17.132387	97.382869
2.957433	15.368405	108.595406	-23.307364	17.067696	105.94381	34.46656	0.931296	113.341591	32.875694	33.028324	114.533424	33.671127	16.97981	113.9375075	-80.285855	17.155582	97.9501125
2.019948	16.779928	106.74189	-23.012478	17.134146	104.949142	34.649105	0.99416	110.85144	32.963829	33.020466	112.108109	33.806467	17.007313	111.4797745	-79.831423	17.260979	98.4185095
0.568699	18.9032	103.336655	-22.449711	17.284077	102.815308	34.729652	1.075727	106.178902	32.844097	32.984528	107.497276	33.7868745	17.0301275	106.838089	-78.6862965	17.5380265	98.792527
-0.401321	20.294827	100.943115	-22.047434	17.390289	101.13517	34.509167	1.224304	103.342018	32.631485	33.065159	104.12545	33.570326	17.1447315	103.733734	-77.665194	17.6358465	98.536606
-1.434891	21.646568	99.111732	-21.778282	17.553097	99.756126	34.418716	1.488147	100.766983	32.345627	33.161476	101.462044	33.3821715	17.3248115	101.1145135	-76.9387355	17.7813825	98.3977385
-2.402323	22.907494	97.813385	-21.573997	17.649193	98.714073	34.142052	1.711976	98.959366	32.122715	33.352463	99.612724	33.1323835	17.5322195	99.286045	-76.2803775	17.7661665	98.142101
-3.374608	24.202024	97.001251	-21.554142	17.7465	97.964355	33.916012	2.018006	97.907166	31.906996	33.510773	98.386185	32.911504	17.7643895	98.1466755	-76.019788	17.7286105	97.7820345
-4.288133	25.427553	96.596062	-21.549978	17.875095	97.540833	33.883087	2.282679	97.337418	31.659731	33.584587	97.76712	32.771409	17.933633	97.552269	-75.871365	17.816557	97.529397
-5.143425	26.60285	96.442017	-21.592104	17.977543	97.299599	33.857983	2.491908	97.212357	31.508875	33.812782	97.5429	32.683429	18.152345	97.3776285	-75.867637	17.802741	97.2215695
-6.27986	28.405073	96.353569	-21.603645	18.195551	97.16465	33.89431	2.859319	97.287544	31.414408	34.135792	97.458969	32.654359	18.4975555	97.3732565	-75.861649	17.8935465	96.9560435
-6.964487	29.570719	96.263496	-21.547844	18.348057	97.050468	33.910389	3.106593	97.390976	31.388247	34.412365	97.32003	32.649318	18.759479	97.355503	-75.745006	17.936635	96.745433
-7.58724	30.784258	96.158272	-21.513535	18.544022	96.987686	34.011211	3.287969	97.462105	31.36721	34.58493	97.176865	32.6892105	18.9364495	97.319485	-75.7162805	18.1515945	96.655887
-8.153116	31.919348	96.120796	-21.501141	18.700457	96.974808	34.075172	3.366171	97.584229	31.394064	34.686214	97.147629	32.734618	19.0261925	97.365929	-75.7369	18.3747215	96.583687
-8.662543	33.046307	96.154434	-21.471367	18.731787	97.020782	34.086723	3.327331	97.67907	31.496817	34.709255	97.224129	32.79177	19.018293	97.4515995	-75.734504	18.445281	96.5899645
-9.123939	34.214966	96.300194	-21.468039	18.707336	97.088203	34.097351	3.16507	97.770515	31.618467	34.603077	97.401848	32.857909	18.8840735	97.5861815	-75.793987	18.5305985	96.5902245
-9.510209	35.275341	96.503906	-21.460045	18.608002	97.195831	34.077991	3.001999	97.896652	31.745255	34.455421	97.673363	32.911623	18.72871	97.7850075	-75.831713	18.487294	96.6066545
-10.030052	36.927086	96.925598	-21.500965	18.528124	97.401955	34.031364	2.779513	98.145851	31.89604	34.239407	98.211365	32.963702	18.50946	98.178608	-75.965632	18.546788	96.625302
-10.349291	37.999233	97.24736	-21.547911	18.461914	97.565773	34.02301	2.6752	98.294678	31.983971	34.166164	98.613167	33.0034905	18.420682	98.4539225	-76.0993125	18.503146	96.6776235
-10.578624	39.066586	97.573509	-21.577528	18.43589	97.724388	33.965221	2.648661	98.419289	32.077114	34.187256	99.005119	33.0211675	18.4179585	98.712204	-76.1762235	18.4538215	96.736572
-10.770977	40.190361	97.997093	-21.644682	18.407106	97.889557	33.908226	2.677371	98.548035	32.147354	34.183846	99.408691	33.02779	18.4306085	98.978363	-76.317154	18.3836035	96.800751
-10.955241	41.234592	98.393761	-21.700644	18.404797	98.094948	33.884319	2.730056	98.707893	32.196011	34.162884	99.849457	33.040165	18.44647	99.278675	-76.441453	18.363124	96.911221
-11.085954	42.211212	98.846527	-21.78546	18.442921	98.298927	33.840088	2.801624	98.996941	32.248875	34.252831	100.362823	33.0444815	18.5272275	99.679882	-76.6154015	18.3586145	96.917972
-11.163018	43.202724	99.387238	-21.880077	18.482967	98.573189	33.86665	2.843714	99.365685	32.292297	34.432785	101.000702	33.0794735	18.6382495	100.1831935	-76.8396275	18.3276845	96.9631845
-11.211837	44.586491	100.178436	-22.063019	18.570364	98.967461	33.866573	2.926574	99.930336	32.388107	34.588673	101.945946	33.12734	18.7576235	100.938141	-77.253378	18.3831045	96.996781
-11.179524	45.398273	100.716843	-22.150387	18.628428	99.234802	33.815079	2.980572	100.280067	32.481754	34.70956	102.5009	33.1484165	18.845066	101.3904835	-77.4491905	18.41179	97.0791205
-11.112031	46.166264	101.276543	-22.251543	18.69994	99.501755	33.814995	3.037903	100.54126	32.533455	34.784458	102.984573	33.174225	18.9111805	101.7629165	-77.677311	18.4886995	97.2405935
-10.969544	46.899345	101.814461	-22.312651	18.759853	99.718658	33.796959	3.15809	100.771729	32.546085	34.880058	103.42028	33.171522	19.019074	102.0960045	-77.796824	18.500632	97.3413115
-10.832235	47.520576	102.315269	-22.344742	18.863716	99.948792	33.801208	3.278836	100.967728	32.586746	35.017361	103.811134	33.193977	19.1480985	102.389431	-77.883461	18.5793335	97.508153
-10.669506	48.03545	102.832344	-22.405704	18.966125	100.183884	33.825241	3.405718	101.133278	32.642441	35.152973	104.229904	33.233841	19.2793455	102.681591	-78.045249	18.6529045	97.686177
-10.557814	48.585953	103.332161	-22.461227	19.072441	100.365654	33.797356	3.520369	101.291084	32.685307	35.281883	104.649338	33.2413315	19.401126	102.970211	-78.1637855	18.743756	97.761097
-10.729986	49.11393	104.096512	-22.565376	19.242619	100.640778	33.760181	3.685806	101.537537	33.218094	35.371822	105.053841	33.4891375	19.528814	103.295689	-78.6198895	18.956424	97.985867
-10.866182	49.342747	104.505089	-22.61834	19.346319	100.796532	33.742878	3.78034	101.64431	33.302521	35.506245	105.368721	33.5226995	19.6432925	103.5065155	-78.7593795	19.0493455	98.0865485
-11.046163	49.536152	104.821838	-22.65996	19.463457	100.898064	33.699097	3.920377	101.761368	33.293247	35.628723	105.692696	33.496172	19.77455	103.727032	-78.816092	19.152364	98.069096
-11.197031	49.610779	105.102966	-22.730217	19.619781	100.99295	33.692757	4.065715	101.850555	33.280464	35.762859	105.966141	33.4866105	19.914287	103.908348	-78.9470445	19.325275	98.077552
-11.327525	49.580841	105.224442	-22.778296	19.758455	101.038361	33.666679	4.210209	101.952812	32.911438	36.050545	106.383118	33.2890585	20.130377	104.167965	-78.8456505	19.386533	97.908757
-11.467941	49.428883	105.358124	-22.808617	19.914909	101.102356	33.605919	4.360372	102.043175	32.90514	36.181519	106.529327	33.2555295	20.2709455	104.286251	-78.8727635	19.5588725	97.918461
-11.600513	49.239052	105.423973	-22.852192	20.036057	101.161087	33.565819	4.482327	102.095703	32.864994	36.302326	106.638527	33.2154065	20.3923265	104.367115	-78.9197905	19.6797875	97.955059
-11.871152	48.743717	105.395676	-22.913717	20.185759	101.21019	33.482182	4.569628	102.114616	32.826939	36.417805	106.704536	33.1545605	20.4937165	104.409576	-78.9819945	19.8778015	98.010804
-12.067304	48.247986	105.339523	-22.958746	20.275362	101.232758	33.411831	4.627719	102.16024	33.152119	36.32486	106.567657	33.281975	20.4762895	104.3639485	-79.199467	20.0744345	98.1015675
-12.300762	47.649731	105.256676	-23.0228	20.35964	101.279808	33.344315	4.64085	102.226273	32.784401	36.513916	106.845284	33.064358	20.577383	104.5357785	-79.109958	20.141897	98.0238375
-12.564559	46.976585	105.170891	-23.051395	20.411701	101.322029	33.255733	4.667446	102.390526	32.760212	36.516304	106.977104	33.0079725	20.591875	104.683815	-79.1107625	20.231527	97.960243
-12.863262	46.199955	105.07885	-23.083208	20.454384	101.381577	33.184364	4.674544	102.667	33.034748	36.41885	107.007912	33.109556	20.546697	104.837456	-79.275972	20.362071	97.925698
-13.193068	45.31805	104.922913	-23.141495	20.538548	101.515472	33.249432	4.6386	103.082314	32.632645	36.580627	107.475975	32.9410385	20.6096135	105.2791445	-79.2240285	20.4674825	97.7517995
-13.508025	44.356285	104.764641	-23.168573	20.647345	101.720116	33.303963	4.635119	103.686775	32.557961	36.626255	107.774223	32.930962	20.630687	105.730499	-79.268108	20.664003	97.709733
-14.079668	42.837318	104.323135	-23.177013	20.87826	102.092377	33.484154	4.703952	104.802719	32.740326	36.546055	107.805847	33.11224	20.6250035	106.304283	-79.466266	21.1315165	97.880471
-14.472554	41.750969	103.851151	-23.118799	21.098211	102.305283	33.611595	4.743475	105.489937	32.279724	36.733601	107.96682	32.9456595	20.738538	106.7283785	-79.1832575	21.457884	97.8821875
-14.913843	40.603741	103.33873	-23.078329	21.271822	102.426819	33.723263	4.75739	106.104362	32.248611	36.810024	107.900894	32.985937	20.783707	107.002628	-79.142595	21.759937	97.85101
-15.444636	39.451675	102.896156	-23.085768	21.408159	102.536308	33.81469	4.702738	106.648979	32.192345	36.82135	107.753632	33.0035175	20.762044	107.2013055	-79.1750535	22.054274	97.8713105
-15.982647	38.222961	102.584328	-23.072092	21.460899	102.623131	33.889153	4.606201	107.076439	32.169525	36.722218	107.591522	33.029339	20.6642095	107.3339805	-79.173523	22.2575885	97.9122815
-16.624189	36.991337	102.388847	-23.127455	21.428522	102.694	33.929752	4.402671	107.387329	32.216923	36.59042	107.568993	33.0733375	20.4965455	107.478161	-79.3282475	22.3604985	97.909839
-17.311037	35.796158	102.27597	-23.197411	21.339405	102.719925	33.837765	4.269446	107.570145	32.257713	36.432514	107.634041	33.047739	20.35098	107.602093	-79.442561	22.32783	97.837757
-18.488012	34.028248	102.247147	-23.327106	21.183964	102.741173	33.729137	3.902142	107.807961	32.257496	36.134712	107.864532	32.9933165	20.018427	107.8362465	-79.6475285	22.349501	97.6460995
-19.270054	32.853329	102.180717	-23.436192	21.079985	102.753197	33.572571	3.67228	107.919075	32.275158	35.945278	108.068489	32.9238645	19.808779	107.993782	-79.7962485	22.351191	97.512612
-20.216677	31.808022	102.204681	-23.550646	21.010349	102.769363	33.440426	3.450356	108.113731	32.322933	35.753788	108.201836	32.8816795	19.602072	108.1577835	-79.9829715	22.418626	97.3809425
-21.15346	30.731529	102.163406	-23.641495	20.95363	102.806435	33.33786	3.227382	108.227692	32.334629	35.595219	108.28569	32.8362445	19.4113005	108.256691	-80.1192345	22.4959595	97.356179
-22.100185	29.663837	102.07634	-23.740301	20.906868	102.819992	33.210697	3.105727	108.34539	32.297604	35.454578	108.253654	32.7541505	19.2801525	108.299522	-80.2347525	22.5335835	97.340462
-23.042803	28.66444	101.98156	-23.83987	20.858353	102.82444	33.096989	3.026614	108.406105	32.194046	35.34623	108.195068	32.6455175	19.186422	108.3005865	-80.3252575	22.530284	97.3482935
-24.262827	27.757463	101.963173	-23.934212	20.809792	102.813675	33.038067	2.978612	108.445068	32.071308	35.282593	108.127632	32.5546875	19.1306025	108.28635	-80.4231115	22.4889815	97.341
-25.8559	26.293385	101.817497	-24.060844	20.683775	102.820984	32.972969	2.919485	108.480621	31.901602	35.188641	108.102211	32.4372855	19.054063	108.291416	-80.5589735	22.313487	97.350552
-27.014156	25.446991	101.767365	-24.139093	20.577414	102.84481	32.931335	2.850789	108.469604	31.809906	35.124565	108.125473	32.3706205	18.987677	108.2975385	-80.6488065	22.167151	97.3920815
-28.263348	24.553663	101.661743	-24.213715	20.428514	102.797913	32.869061	2.749593	108.413712	31.724205	35.031292	108.138893	32.296633	18.8904425	108.2763025	-80.724063	21.9665855	97.3195235
-29.547104	23.691324	101.524368	-24.315437	20.270834	102.757141	32.808109	2.627521	108.349052	31.627363	34.934868	108.103096	32.217736	18.7811945	108.226074	-80.84861	21.7604735	97.288208
-30.851702	22.932833	101.387787	-24.431145	20.128315	102.663277	32.703487	2.46791	108.208656	31.510015	34.878395	108.093895	32.106751	18.6731525	108.1512755	-80.969041	21.5834775	97.1752785
-32.222572	22.175589	101.26355	-24.543003	19.992235	102.601006	32.568863	2.366687	108.070709	31.426659	34.780521	108.001663	31.997761	18.573604	108.036186	-81.083767	21.410866	97.165826
-33.642162	21.467194	101.165894	-24.640202	19.861742	102.577362	32.415581	2.276613	107.928787	31.440273	34.614494	107.830093	31.927927	18.4455535	107.87944	-81.208331	21.2779305	97.275284
-35.73196	20.435001	101.10743	-24.725578	19.687511	102.621971	32.251362	2.102872	107.67691	31.277905	34.323837	107.673691	31.7646335	18.2133545	107.6753005	-81.2157895	21.1616675	97.5686415
-37.209373	19.798307	101.156342	-24.732634	19.554741	102.65139	32.131855	2.030403	107.276108	31.175676	34.157528	107.262634	31.6537655	18.0939655	107.269371	-81.1190335	21.0155165	98.033409
-38.697872	19.178171	101.237045	-24.627665	19.453739	102.594223	31.989866	1.979553	106.423462	30.981106	33.957691	106.108841	31.485486	17.968622	106.2661515	-80.740816	20.938856	98.9222945
-40.08968	18.575491	101.200104	-24.38961	19.384094	102.207169	31.894197	1.969775	104.697906	30.648058	33.72139	104.061737	31.2711275	17.8455825	104.3798215	-80.0503475	20.9226055	100.0345165
-41.468426	17.993683	101.011421	-23.945141	19.302044	101.374016	32.131432	1.569301	101.958755	30.322222	33.025749	100.998703	31.226827	17.297525	101.478729	-79.117109	21.306563	101.269303
-42.688698	17.440105	100.870155	-23.321352	19.227003	100.304642	31.567986	1.605453	98.929459	29.94549	33.112003	97.878799	30.756738	17.358728	98.404129	-77.399442	21.095278	102.205155
-43.89653	16.899775	100.90271	-22.711088	19.066616	99.391693	31.049364	1.577359	96.588295	29.561785	32.839016	95.138351	30.3055745	17.2081875	95.863323	-75.7277505	20.9250445	102.920063
-45.519592	16.104551	101.263466	-22.277092	18.752441	98.706779	30.159018	1.50881	94.009163	29.177261	32.252697	92.50988	29.6681395	16.8807535	93.2595215	-74.2223235	20.6241285	104.1540365
-46.525669	15.628483	101.381721	-22.199305	18.523785	98.258621	29.577177	1.56396	92.652992	28.699976	31.932249	91.311638	29.1385765	16.7481045	91.982315	-73.5371865	20.2994655	104.534927
-47.53228	15.123034	101.09494	-22.192635	18.351402	97.521172	28.978474	1.658909	91.238266	28.207323	31.720427	90.016403	28.5928985	16.689668	90.6273345	-72.9781685	20.013136	104.4150095
-48.356571	14.646787	100.587906	-22.2498	18.148952	96.710793	28.466972	1.679972	89.881668	27.721764	31.579351	88.800179	28.094368	16.6296615	89.3409235	-72.593968	19.6682425	104.0806625
-49.115669	14.177984	100.21328	-22.411926	17.927944	96.147934	28.033766	1.636385	88.925514	27.224228	31.388199	87.971039	27.628997	16.512292	88.4482765	-72.452849	19.343596	103.8475915
-49.726597	13.724992	99.98674	-22.678524	17.667261	95.783707	27.75144	1.428387	88.278801	26.895779	31.133343	87.457672	27.3236095	16.280865	87.8682365	-72.6806575	19.053657	103.6991775
-50.144058	13.292379	99.837563	-22.892963	17.381214	95.557907	27.545813	1.112187	87.87928	26.642668	30.937275	87.166237	27.0942405	16.024731	87.5227585	-72.8801665	18.737697	103.5930555
-50.47562	12.729142	99.658897	-23.101418	17.026072	95.361092	27.321552	0.767722	87.673225	26.422348	30.620518	86.968239	26.87195	15.69412	87.320732	-73.074786	18.358024	103.401452
-50.465836	12.385232	99.505074	-23.178791	16.890913	95.257538	27.213964	0.624998	87.654991	26.264969	30.449617	86.848434	26.7394665	15.5373075	87.2517125	-73.0970485	18.2445185	103.2633635
-50.253658	12.025159	99.303215	-23.226007	16.778643	95.110962	27.222845	0.49251	87.56118	26.158539	30.310493	86.685425	26.690692	15.4015015	87.1233025	-73.142706	18.1557845	103.0986215
-49.893219	11.621518	99.138725	-23.252464	16.639893	94.991982	27.1633	0.380131	87.458893	26.110723	30.200027	86.556068	26.6370115	15.290079	87.0074805	-73.1419395	17.989707	102.9764835
-49.213352	11.114977	98.938194	-23.255466	16.4771	94.951958	26.946053	0.389881	87.437836	26.068523	30.148188	86.523285	26.507288	15.2690345	86.9805605	-73.01822	17.6851655	102.9233555
-48.663948	10.690997	98.805626	-23.309559	16.32987	94.92485	27.072195	0.219844	87.174721	26.032385	30.081692	86.57682	26.55229	15.150768	86.8757705	-73.171408	17.508972	102.9739295
-47.829502	10.179873	98.555717	-23.341463	16.146561	94.949707	27.006903	0.139055	87.120644	26.028515	29.999784	86.812828	26.517709	15.0694195	86.966736	-73.200635	17.2237025	102.932678
-46.460804	9.343219	98.142563	-23.428743	15.889144	95.14196	26.973331	-0.030296	87.228615	26.183996	29.932892	87.870575	26.5786635	14.951298	87.549595	-73.4361495	16.82699	102.734325
-45.382763	8.747593	97.730232	-23.590464	15.674527	95.374092	26.867098	-0.165401	87.614105	26.415413	29.880417	89.160446	26.6412555	14.857508	88.3872755	-73.8221835	16.491546	102.3609085
-44.234138	8.079773	97.317085	-23.804377	15.502591	95.745338	26.726311	-0.363866	88.316574	26.806032	29.756895	90.951103	26.7661715	14.6965145	89.6338385	-74.3749255	16.3086675	101.8568375
-42.97971	7.314772	96.882492	-24.062296	15.298706	96.255508	26.619076	-0.671193	89.506721	27.343523	29.580132	93.070236	26.9812995	14.4544695	91.2884785	-75.1058915	16.1429425	101.2225375
-41.632874	6.469151	96.609207	-24.371862	15.192768	96.891464	26.797209	-1.00191	91.040932	27.743	29.381298	95.270973	27.2701045	14.189694	93.1559525	-76.0138285	16.195842	100.6269755
-40.140774	5.492846	96.484077	-24.593786	15.240031	97.643196	27.041498	-1.25726	92.874077	28.016693	29.327436	97.296814	27.5290955	14.035088	95.0854455	-76.7166675	16.444974	100.2009465
-38.605328	4.415317	96.542274	-24.803576	15.447524	98.353531	27.34108	-1.352419	94.68856	28.165314	29.413876	98.922997	27.753197	14.0307285	96.8057785	-77.360349	16.8643195	99.9012835
-36.031376	2.358434	96.833275	-24.963238	15.935122	99.049484	27.802525	-1.255813	97.102379	28.083483	29.772467	100.284531	27.943004	14.258327	98.693455	-77.86948	17.611917	99.405513
-34.475113	1.016397	97.255096	-25.05846	16.32053	99.33989	28.150076	-1.179152	98.613113	27.933285	29.997719	100.589844	28.0416805	14.4092835	99.6014785	-78.1586005	18.2317765	99.0783015
-32.804855	-0.544713	97.866997	-25.069935	16.639164	99.520805	28.54607	-1.191392	100.110374	27.752054	30.03371	100.657249	28.149062	14.421159	100.3838115	-78.288932	18.857169	98.6577985
-31.063858	-2.19897	98.605255	-25.119709	16.831326	99.521042	28.823456	-1.480951	101.432671	27.653166	29.803934	100.733543	28.238311	14.1614915	101.083107	-78.477729	19.5011605	97.958977
-29.41927	-3.869607	99.379448	-25.161045	16.732994	99.534378	28.879183	-2.051807	102.496788	27.663839	29.24898	100.827393	28.271511	13.5985865	101.6620905	-78.593601	19.8674015	97.4066655
-27.735332	-5.629779	99.938896	-25.185833	16.432772	99.515823	28.850832	-2.807124	103.220451	27.757362	28.477482	100.911865	28.304097	12.835179	102.066158	-78.675763	20.030365	96.965488
-26.143948	-7.352695	100.304245	-25.173414	16.018135	99.484543	28.809797	-3.58563	103.660774	27.857307	27.676504	101.024902	28.333552	12.045437	102.342838	-78.68038	19.990833	96.626248
-23.708229	-9.91706	100.762199	-25.157299	15.448517	99.554543	28.74865	-4.502604	104.208794	28.020472	26.759636	101.470245	28.384561	11.128516	102.8395195	-78.699159	19.768518	96.2695665
-22.037167	-11.547218	101.038513	-25.174458	15.214295	99.690163	28.703478	-4.813078	104.496429	28.116676	26.475502	101.803192	28.410077	10.831212	103.1498105	-78.758993	19.597378	96.2305155
-20.464573	-13.014833	101.378891	-25.214857	15.082381	99.860092	28.693325	-4.980819	104.683258	28.151331	26.304745	101.9897	28.422328	10.661963	103.336479	-78.852042	19.502799	96.383705
-18.848478	-14.478168	101.746834	-25.232109	15.050066	99.975845	28.674793	-5.057365	104.881737	28.201714	26.195845	101.951477	28.4382535	10.56924	103.416607	-78.9024715	19.530892	96.535083
-17.366943	-15.765911	102.404953	-25.244865	15.068605	100.059929	28.723314	-5.101671	105.177353	28.147888	26.078976	101.745689	28.435601	10.4886525	103.461521	-78.925331	19.6485575	96.658337
-15.777725	-17.035065	103.10688	-25.268469	15.092061	100.074791	28.728277	-5.159824	105.483673	28.062365	25.913704	101.44912	28.395321	10.37694	103.4663965	-78.932259	19.807182	96.6831855
-14.410866	-18.15662	104.054512	-25.325928	15.06705	100.059822	28.688824	-5.273063	105.883896	27.986067	25.71434	101.067307	28.3374455	10.2206385	103.4756015	-78.9893015	19.9134615	96.6440425
-12.0376	-19.863678	105.256012	-25.443129	14.907815	99.983925	28.658924	-5.53819	106.358192	27.822531	25.223526	100.571648	28.2407275	9.842668	103.46492	-79.1269855	19.972962	96.50293
-10.582645	-20.809612	105.890747	-25.505829	14.685633	99.927299	28.589981	-5.657355	106.6409	27.768236	24.944645	100.317558	28.1791085	9.643645	103.479229	-79.1907665	19.727621	96.375369
-9.171594	-21.656551	106.444298	-25.601833	14.396799	99.915108	28.604136	-5.820554	106.908394	27.678913	24.652937	100.22184	28.1415245	9.4161915	103.565117	-79.3451905	19.3774065	96.265099
-7.714367	-22.411718	106.776321	-25.648415	14.078668	99.884827	28.586203	-5.943944	107.093109	27.628017	24.493063	100.266037	28.10711	9.2745595	103.679573	-79.40394	18.8827765	96.090081
-6.246231	-23.026789	107.022606	-25.704884	13.806413	99.876389	28.641228	-6.004642	107.194138	27.586153	24.443977	100.308212	28.1136905	9.2196675	103.751175	-79.5234585	18.3931585	96.001603
-5.142351	-23.296509	107.14595	-25.68026	13.601269	99.834534	28.698895	-5.974004	107.214523	27.532333	24.476879	100.322899	28.115614	9.2514375	103.768711	-79.476134	17.9511005	95.900357
-5.459928	-22.615927	106.979668	-25.646219	13.45897	99.777184	28.788385	-5.905631	107.230438	27.527355	24.529034	100.358215	28.15787	9.3117015	103.7943265	-79.450308	17.6062385	95.7600415
-5.725461	-21.491739	106.671562	-25.595676	13.324253	99.834122	28.895893	-5.833284	107.302048	27.612776	24.614233	100.512207	28.2543345	9.3904745	103.9071275	-79.4456865	17.2580315	95.7611165
-5.977506	-20.570772	106.386093	-25.530136	13.251452	99.949532	28.991896	-5.831778	107.336655	27.674314	24.652733	100.692642	28.333105	9.4104775	104.0146485	-79.393377	17.0924265	95.8844155
-6.458629	-19.39596	106.177017	-25.471104	13.148077	100.090561	29.098732	-5.890605	107.320961	27.835941	24.68354	100.905418	28.4673365	9.3964675	104.1131895	-79.4095445	16.8996865	96.0679325
-6.476013	-18.301353	105.627426	-25.336531	13.057765	100.235687	29.196077	-5.910698	107.246658	28.023493	24.709726	101.135216	28.609785	9.399514	104.190937	-79.282847	16.716016	96.280437
-6.767568	-16.988691	105.168022	-25.203981	12.990864	100.404015	29.350212	-5.947775	107.099304	28.198433	24.724848	101.328148	28.7743225	9.3885365	104.213726	-79.1822845	16.5931915	96.594304
-7.257994	-15.438684	104.810974	-25.074465	12.960474	100.57534	29.508404	-5.914257	106.901634	28.412052	24.792217	101.439117	28.960228	9.43898	104.1703755	-79.109158	16.481968	96.9803045
-7.550107	-13.788048	104.34407	-24.895205	12.965737	100.735023	29.68856	-5.813416	106.62912	28.630886	24.914534	101.489876	29.159723	9.550559	104.059498	-78.950133	16.380915	97.410548
-7.917784	-11.19286	103.496765	-24.635502	13.008473	100.862289	29.974424	-5.519368	106.041992	28.939093	25.17547	101.401611	29.4567585	9.828051	103.7218015	-78.7277625	16.188895	98.0027765
-8.120744	-9.37908	102.918861	-24.492798	13.030328	100.904213	30.144161	-5.270486	105.479553	29.1294	25.407314	101.220154	29.6367805	10.068414	103.3498535	-78.6223765	15.992242	98.4585725
-8.334549	-7.475945	102.118515	-24.31518	13.031939	100.83252	30.329741	-5.053993	104.635635	29.27984	25.616148	100.902817	29.8047905	10.2810775	102.769226	-78.4351505	15.7828005	98.895814
-8.563743	-5.48031	101.282013	-24.14702	13.047713	100.61599	30.501118	-4.80207	103.554619	29.399067	25.832886	100.325516	29.9500925	10.515408	101.9400675	-78.2441325	15.580018	99.2919125
-8.763731	-3.401193	100.141228	-23.97974	13.063523	100.217903	30.633657	-4.497797	102.04837	29.466995	26.105839	99.492531	30.050326	10.804021	100.7704505	-78.009806	15.323025	99.6653555
-8.949646	-1.308767	98.899094	-23.833794	13.152276	99.617538	30.698431	-4.162169	100.20063	29.421129	26.421495	98.383629	30.05978	11.129663	99.2921295	-77.727368	15.174889	99.9429465
-9.120563	0.817066	97.539948	-23.681814	13.256685	98.870461	30.61096	-3.777839	98.211914	29.248554	26.751333	97.13353	29.929757	11.486747	97.672722	-77.293385	15.026623	100.0682
-9.284669	4.044206	95.838348	-23.642641	13.389097	97.792908	30.301973	-3.248554	95.558853	28.787148	27.200525	95.583496	29.5445605	11.9759855	95.5711745	-76.8298425	14.8022085	100.0146415
-9.361889	6.159986	94.92749	-23.782801	13.467232	97.173317	29.891672	-2.845298	94.253525	28.527248	27.445225	94.962463	29.20946	12.2999635	94.607994	-76.775062	14.6345005	99.73864
-9.364919	8.206911	94.407112	-24.035439	13.538392	96.703812	29.536551	-2.557988	93.495361	28.313118	27.702118	94.700851	28.9248345	12.572065	94.098106	-76.9957125	14.504719	99.309518
-9.298949	10.173952	94.120308	-24.253834	13.605894	96.291534	29.275162	-2.308444	93.148544	28.083286	27.989208	94.836716	28.679224	12.840382	93.99263	-77.186892	14.371406	98.590438
-9.166685	12.045061	94.09861	-24.561367	13.697672	96.062729	29.025972	-2.077348	93.09108	27.858624	28.271994	95.158852	28.442298	13.097323	94.124966	-77.565032	14.298021	98.000492
-8.952031	13.874631	94.18988	-24.799704	13.74709	95.906448	28.893597	-1.917156	93.327896	27.685675	28.485888	95.531792	28.289636	13.284366	94.429844	-77.889044	14.209814	97.383052
-8.690071	15.642437	94.372932	-25.077576	13.821594	95.809433	28.845995	-1.787594	93.806351	27.501926	28.684038	96.029686	28.1739605	13.448222	94.9180185	-78.3291125	14.194966	96.7008475
-8.100434	18.048473	94.710945	-25.492853	13.909491	95.763054	28.788406	-1.725427	94.747925	27.351204	28.970304	96.995453	28.069805	13.6224385	95.871689	-79.055511	14.1965435	95.654419
-7.63311	19.599821	95.033363	-25.652685	13.87157	95.752434	28.836992	-1.772951	95.566528	27.34178	29.069057	97.787659	28.089386	13.648053	96.6770935	-79.394756	14.095087	94.8277745
-7.174847	21.047537	95.527252	-25.851938	13.83038	95.813171	28.942051	-1.854504	96.488533	27.382446	29.1182	98.769012	28.1622485	13.631848	97.6287725	-79.8661245	14.028912	93.9975695
-6.66357	22.406214	95.986511	-25.970333	13.747382	95.848587	28.992706	-1.995237	97.482361	27.525816	29.18331	99.816147	28.259261	13.5940365	98.649254	-80.199927	13.9007275	93.04792
-6.156708	23.769928	96.420685	-26.136606	13.696067	95.832558	29.052582	-2.182697	98.538948	27.682056	29.208067	100.824142	28.367319	13.512685	99.681545	-80.640531	13.879449	91.983571
-5.687294	25.000616	96.891762	-26.254955	13.672057	95.788399	29.092947	-2.37428	99.694267	27.745268	29.156191	101.872421	28.4191075	13.3909555	100.783344	-80.9290175	13.9531585	90.793454
-5.190245	26.203665	97.387032	-26.406771	13.627705	95.776283	29.148651	-2.570282	100.918221	27.794956	29.104073	102.92878	28.4718035	13.2668955	101.9235005	-81.2853455	13.9885145	89.6290655
-4.564528	27.950161	98.233604	-26.553547	13.661485	95.842163	29.185125	-2.709504	102.811348	27.817368	29.097033	104.576363	28.5012465	13.1937645	103.6938555	-81.6083405	14.1292055	87.9904705
-4.206342	29.017561	98.904762	-26.594374	13.696292	96.03968	29.2362	-2.740694	104.097382	27.772999	29.126257	105.801918	28.5045995	13.1927815	104.94965	-81.6933475	14.1998025	87.12971
-3.908665	30.027393	99.693344	-26.612572	13.721693	96.350273	29.381535	-2.807891	105.342911	27.770475	29.174126	107.044052	28.576005	13.1831175	106.1934815	-81.801149	14.2602685	86.5070645
-3.695695	31.079002	100.42617	-26.546673	13.710865	96.625862	29.514053	-2.882756	106.394005	27.869934	29.213936	108.235535	28.6919935	13.16559	107.31477	-81.7853395	14.25614	85.936954
-3.569091	32.053345	101.050522	-26.468689	13.699965	96.794357	29.602989	-2.894217	107.31559	28.005383	29.278872	109.230873	28.804186	13.1923275	108.2732315	-81.741564	14.2076025	85.3154825
-3.506828	32.93182	101.556801	-26.3915	13.714282	96.915955	29.726019	-2.893108	108.034027	28.125662	29.355515	110.014305	28.9258405	13.2312035	109.024166	-81.7088405	14.1973605	84.807744
-3.505299	33.82972	101.869392	-26.298725	13.768625	96.996048	29.835659	-2.846953	108.498093	28.274614	29.463404	110.531281	29.0551365	13.3082255	109.514687	-81.6525865	14.2290245	84.477409
-3.723306	35.227566	101.969276	-26.169813	13.902077	97.036308	29.951229	-2.668403	108.752655	28.507725	29.638615	110.831474	29.229477	13.485106	109.7920645	-81.569103	14.319048	84.2805515
-3.97634	36.051449	101.934158	-26.094883	13.98827	96.977272	29.995134	-2.528884	108.70993	28.598919	29.747286	110.703445	29.2970265	13.609201	109.7066875	-81.4867925	14.367339	84.2478565
-4.405891	36.882343	101.760208	-26.058647	14.09585	96.936272	30.010265	-2.37707	108.53231	28.640545	29.847485	110.477959	29.325405	13.7352075	109.5051345	-81.442699	14.4564925	84.3674095
-4.890262	37.631443	101.554939	-26.041565	14.215253	96.936325	30.01301	-2.227051	108.346603	28.655519	29.959929	110.242508	29.3342645	13.866439	109.2945555	-81.4173945	14.564067	84.5780945
-5.51197	38.416565	101.389679	-26.041523	14.300351	96.972321	30.02412	-2.050908	108.247391	28.645437	30.07803	110.02742	29.3347785	14.013561	109.1374055	-81.4178245	14.587141	84.8072365
-6.288127	39.228146	101.143173	-26.035658	14.407237	97.08728	30.080097	-1.906391	108.104454	28.636196	30.20694	109.795105	29.3581465	14.1502745	108.9497795	-81.4294625	14.6641995	85.2247805
-7.09772	39.882771	100.952934	-26.020443	14.473367	97.210304	30.100559	-1.754882	107.908424	28.646997	30.311371	109.5047	29.373778	14.2782445	108.706562	-81.414664	14.6684895	85.714046
-8.508776	40.865929	100.760117	-25.945156	14.588876	97.409149	30.177858	-1.568754	107.468941	28.670994	30.406263	109.006226	29.424426	14.4187545	108.2375835	-81.314738	14.7589975	86.5807145
-9.518552	41.459827	100.599312	-25.915295	14.623423	97.561501	30.196777	-1.472912	107.197342	28.69105	30.452896	108.742813	29.4439135	14.489992	107.9700775	-81.2745035	14.756854	87.1529245
-10.680003	42.043034	100.622215	-25.902679	14.648906	97.741554	30.223167	-1.417837	106.922806	28.74139	30.504688	108.623207	29.4822785	14.5434255	107.7730065	-81.2876365	14.7543865	87.7101015
-11.93888	42.554344	100.668121	-25.889666	14.665155	97.911934	30.204899	-1.368693	106.593033	28.829266	30.585217	108.58213	29.5170825	14.608262	107.5875815	-81.2964145	14.722048	88.2362865
-13.325445	43.058102	100.773193	-25.923988	14.684886	98.03759	30.169222	-1.302164	106.13726	28.956036	30.677593	108.524452	29.562629	14.6877145	107.330856	-81.410605	14.6820575	88.744324
-14.769753	43.525848	100.971291	-25.890535	14.754471	98.128113	30.117872	-1.220808	105.548767	29.129692	30.769516	108.379425	29.623782	14.774354	106.964096	-81.404852	14.734588	89.29213
-16.274115	43.922878	101.221397	-25.895796	14.836418	98.172844	30.062134	-1.058678	104.936203	29.310143	30.86393	108.114311	29.6861385	14.902626	106.525257	-81.4777305	14.77021	89.820431
-18.691727	44.453846	101.472305	-25.826185	15.090498	98.221016	30.052258	-0.702881	103.598907	29.455626	31.105104	107.472023	29.753942	15.2011115	105.535465	-81.406312	14.9798845	90.906567
-20.285908	44.717632	101.634666	-25.74288	15.338351	98.219612	30.01951	-0.326684	102.500771	29.617802	31.322802	106.663086	29.818656	15.498059	104.5819285	-81.304416	15.178643	91.8572955
-21.950981	44.972134	101.589752	-25.627592	15.664494	98.085823	30.063995	0.035574	101.084068	29.63917	31.515354	105.604721	29.8515825	15.775464	103.3443945	-81.1067665	15.553524	92.8272515
-23.588587	45.135239	101.439369	-25.4196	15.997378	97.915245	29.948992	0.48536	99.491936	29.577007	31.680206	104.175293	29.7629995	16.082783	101.8336145	-80.6021995	15.911973	93.9968755
-25.20808	45.216152	101.227127	-25.148413	16.424673	97.70652	29.829264	0.855255	97.787735	29.556517	31.830486	102.445862	29.6928905	16.3428705	100.1167985	-79.9897165	16.5064755	95.2962415
-26.770836	45.231899	100.832008	-24.937429	16.773893	97.44207	29.64469	1.20899	96.356361	29.554745	31.982494	100.770248	29.5997175	16.595742	98.5633045	-79.4745755	16.952044	96.3208355
-28.224674	45.131622	100.508728	-24.698782	17.171759	97.392128	29.546877	1.446394	95.264069	29.565155	32.152111	99.38813	29.556016	16.7992525	97.3260995	-78.95358	17.5442655	97.4581565
-30.393393	45.185616	100.625732	-24.445156	17.669886	97.652901	29.423773	1.66932	94.378677	29.727369	32.430794	98.031197	29.575571	17.050057	96.204937	-78.465883	18.289715	99.100865
-31.722126	45.109035	100.781868	-24.367628	17.915016	97.932785	29.333664	1.737793	94.175926	29.765779	32.588642	97.584793	29.5497215	17.1632175	95.8803595	-78.2849775	18.6668145	99.9852105
-33.051052	44.984009	100.920357	-24.334028	18.092131	98.145004	29.282373	1.741016	94.113762	29.668962	32.653	97.361084	29.4756675	17.197008	95.737423	-78.1437235	18.987254	100.552585
-34.344955	44.745308	101.062599	-24.334034	18.187323	98.319687	29.204428	1.766194	94.177574	29.599615	32.665928	97.2593	29.4020215	17.216061	95.718437	-78.0700895	19.158585	100.920937
-35.476444	44.34407	101.231514	-24.388391	18.237415	98.480972	29.128817	1.805011	94.293961	29.546484	32.682167	97.293472	29.3376505	17.243589	95.7937165	-78.1144325	19.231241	101.1682275
-36.547413	43.956173	101.569069	-24.425337	18.250298	98.622925	29.105547	1.846737	94.4216	29.475788	32.715927	97.516975	29.2906675	17.281332	95.9692875	-78.1413415	19.219264	101.2765625
-37.53791	43.466202	101.716782	-24.545601	18.238773	98.750977	29.048941	1.90465	94.588112	29.413391	32.812508	97.863373	29.231166	17.358579	96.2257425	-78.322368	19.118967	101.2762115
-38.873638	42.618938	102.007523	-24.642879	18.178476	98.953323	29.030567	1.970837	94.798012	29.444122	32.979031	98.421654	29.2373445	17.474934	96.609833	-78.5231025	18.882018	101.296813
-39.625198	41.964428	102.142693	-24.730398	18.153193	99.083557	28.977276	2.038615	94.961319	29.459345	33.101307	98.772202	29.2183105	17.569961	96.8667605	-78.6791065	18.736425	101.3003535
-40.314991	41.442238	102.421738	-24.811249	18.107887	99.238693	28.930613	2.091127	95.101913	29.430958	33.178455	99.028664	29.1807855	17.634791	97.0652885	-78.8032835	18.580983	101.4120975
-40.937088	40.855644	102.514717	-24.949894	18.114983	99.377869	28.869852	2.166665	95.217888	29.375261	33.224594	99.210968	29.1225565	17.6956295	97.214428	-79.0223445	18.5343365	101.54131
-41.524303	40.184982	102.594627	-25.02619	18.131094	99.485275	28.774183	2.219563	95.289871	29.312235	33.282627	99.338707	29.043209	17.751095	97.314289	-79.095589	18.511093	101.656261
-42.027214	39.465446	102.59906	-25.11681	18.150299	99.561707	28.646692	2.274771	95.371796	29.269291	33.322971	99.40744	28.9579915	17.798871	97.389618	-79.1916115	18.501727	101.733796
-42.420597	38.668018	102.695862	-25.248655	18.147549	99.583855	28.56336	2.320271	95.476196	29.214394	33.359921	99.482094	28.888877	17.840096	97.479145	-79.386187	18.455002	101.688565
-43.041306	37.467113	102.636086	-25.425365	18.209888	99.709023	28.436062	2.432613	95.713898	29.054399	33.504318	99.703705	28.7452305	17.9684655	97.7088015	-79.5959605	18.4513105	101.7092445
-43.424099	36.540119	102.579033	-25.547209	18.209553	99.796051	28.3902	2.544918	95.878128	28.954813	33.64328	99.867073	28.6725065	18.094099	97.8726005	-79.7669245	18.325007	101.7195015
-43.721146	35.523781	102.487137	-25.64526	18.268848	99.883011	28.369045	2.665693	96.090431	28.873735	33.808315	100.068047	28.62139	18.237004	98.079239	-79.91191	18.300692	101.686783
-43.956676	34.456841	102.417229	-25.712687	18.296255	100.024986	28.394274	2.7842	96.398201	28.726486	33.965282	100.408302	28.56038	18.374741	98.4032515	-79.985754	18.217769	101.6467205
-44.124298	33.38633	102.485535	-25.849644	18.311314	100.20282	28.45293	2.861712	96.826904	28.552792	34.117229	100.896881	28.502861	18.4894705	98.8618925	-80.202149	18.1331575	101.5437475
-44.312691	32.224228	102.470268	-25.928619	18.314009	100.467873	28.567303	2.89694	97.456253	28.348663	34.261261	101.573387	28.457983	18.5791005	99.51482	-80.315221	18.0489175	101.420926
-44.366348	30.985912	102.453827	-26.068514	18.303043	100.823799	28.701246	2.886561	98.279861	28.254179	34.327297	102.272926	28.4777125	18.606929	100.2763935	-80.6147405	17.999157	101.3712045
-44.404556	29.115311	102.470268	-26.280037	18.331224	101.383568	28.889069	2.840038	99.721375	28.271305	34.431149	103.213516	28.580187	18.6355935	101.4674455	-81.140261	18.0268545	101.2996905
-44.405148	27.814901	102.130234	-26.344463	18.414846	101.624191	29.070244	2.873212	100.702881	28.245131	34.470348	103.738998	28.6576875	18.67178	102.2209395	-81.3466135	18.157912	101.0274425
-44.283005	26.497564	101.479065	-26.516994	18.572973	101.587723	29.206844	2.923101	101.745018	28.157034	34.559841	104.097664	28.681939	18.741471	102.921341	-81.715927	18.404475	100.254105
-44.191002	25.247097	100.728622	-26.663324	18.822136	101.306	29.362041	2.942422	102.719208	28.028219	34.665386	104.168869	28.69513	18.803904	103.4440385	-82.021778	18.840368	99.1679615
-44.082428	23.921173	99.842087	-26.762083	19.080505	100.946472	29.436817	2.998437	103.516052	27.869839	34.719173	103.991928	28.653328	18.858805	103.75399	-82.177494	19.302205	98.138954
-43.921528	22.597883	99.181282	-26.832994	19.240171	100.546005	29.465271	3.026367	104.029015	27.739971	34.727932	103.716263	28.602621	18.8771495	103.872639	-82.268609	19.6031925	97.219371
-43.794521	21.326544	98.846313	-26.797182	19.288115	100.253639	29.488138	3.04648	104.274559	27.71055	34.641926	103.385925	28.599344	18.844203	103.830242	-82.193708	19.732027	96.677036
-43.633888	19.472443	98.572769	-26.646727	19.176414	99.927475	29.526699	2.938503	104.108604	27.794384	34.393497	103.032494	28.6605415	18.666	103.570549	-81.9539955	19.686828	96.284401
-43.481411	18.252888	98.500076	-26.506447	19.000338	99.791161	29.555321	2.850356	103.825851	27.91847	34.231445	102.828255	28.7368955	18.5409005	103.327053	-81.7497895	19.4597755	96.255269
-43.349854	17.132441	98.510826	-26.363274	18.864098	99.728088	29.621994	2.784518	103.471611	28.036484	34.130669	102.757057	28.829239	18.4575935	103.114334	-81.555787	19.2706025	96.341842
-43.269962	16.039524	98.549347	-26.233408	18.727646	99.744621	29.668224	2.755145	103.213654	28.162935	34.165718	102.81073	28.9155795	18.4604315	103.012192	-81.3823955	18.9948605	96.47705
-43.19313	14.93493	98.684433	-26.182131	18.614357	99.861382	29.705074	2.7856	103.020569	28.271961	34.244667	102.893867	28.9885175	18.5151335	102.957218	-81.3527795	18.7135805	96.765546
-43.07806	13.862189	98.878174	-26.16147	18.58709	100.018562	29.693958	2.874611	102.814316	28.329075	34.356678	102.964035	29.0115165	18.6156445	102.8891755	-81.3344565	18.5585355	97.1479485
-42.979187	12.82534	99.170395	-26.158384	18.575811	100.227562	29.639275	2.971157	102.640327	28.324968	34.47179	102.967155	28.9821215	18.7214735	102.803741	-81.2988895	18.4301485	97.651383
-42.929134	11.39457	99.704353	-26.24004	18.606407	100.665154	29.550795	3.040069	102.418747	28.183695	34.537426	102.927734	28.867245	18.7887475	102.6732405	-81.347325	18.4240665	98.6570675
-42.885391	10.377936	100.088821	-26.328989	18.570288	100.970032	29.449621	3.033205	102.352036	28.088076	34.526287	102.906776	28.7688485	18.779746	102.629406	-81.4268265	18.36083	99.310658
-42.747711	9.349541	100.44944	-26.384636	18.579271	101.267067	29.363514	2.960704	102.35218	27.996843	34.461407	102.901855	28.6801785	18.7110555	102.6270175	-81.4494505	18.4474865	99.9071165
-42.638641	8.375136	100.800682	-26.473368	18.525318	101.499214	29.283003	2.872993	102.336731	27.880436	34.361294	102.865051	28.5817195	18.6171435	102.600891	-81.5284555	18.4334925	100.397537
-42.521904	7.432588	101.094376	-26.577393	18.503214	101.737167	29.161707	2.783722	102.311348	27.765825	34.235119	102.767113	28.463766	18.5094205	102.5392305	-81.618552	18.4970075	100.9351035
-42.386719	6.432582	101.282028	-26.671782	18.434542	101.851044	29.046101	2.708292	102.210762	27.625593	34.135345	102.663086	28.335847	18.4218185	102.436924	-81.679411	18.4472655	101.265164
-42.179749	5.430768	101.286209	-26.722204	18.403839	101.891777	28.948397	2.651803	102.1353	27.497833	34.047634	102.542206	28.223115	18.3497185	102.338753	-81.667523	18.4579595	101.444801
-41.824276	3.958701	101.302734	-26.888657	18.347614	101.854408	28.820845	2.579359	102.03701	27.316097	33.96756	102.350143	28.068471	18.2734595	102.1935765	-81.845785	18.4217685	101.5152395
-41.538464	3.016189	101.278732	-26.936245	18.30291	101.776398	28.724884	2.588369	101.921928	27.18169	33.923393	102.199722	27.953287	18.255881	102.060825	-81.825777	18.349939	101.491971
-41.198788	2.082643	101.193832	-26.988987	18.26528	101.695595	28.664213	2.58919	101.834846	27.068741	33.493824	101.999054	27.866477	18.041507	101.91695	-81.844451	18.489053	101.47424
-40.899891	1.126382	101.079384	-26.999941	18.206656	101.616646	28.612772	2.604724	101.745583	27.014685	33.499733	101.868835	27.8137285	18.0522285	101.807209	-81.8136105	18.3610835	101.426083
-40.429199	0.134811	101.052872	-26.995819	18.160011	101.598953	28.580231	2.613294	101.67543	26.975077	33.507805	101.790344	27.777654	18.0605495	101.732887	-81.769292	18.2594725	101.465019
-39.966534	-0.790254	101.042793	-27.019974	18.092253	101.558495	28.562801	2.587902	101.678757	26.949135	33.472729	101.74675	27.755968	18.0303155	101.7127535	-81.795916	18.1541905	101.4042365
-39.531296	-1.655549	101.086113	-27.045864	18.044155	101.544205	28.568146	2.509774	101.713814	26.956861	33.411617	101.656769	27.7625035	17.9606955	101.6852915	-81.8542315	18.1276145	101.4031185
-38.750622	-2.995055	101.215073	-27.080553	17.967804	101.460938	28.537273	2.351579	101.785789	26.882473	33.643818	101.316345	27.709873	17.9976985	101.551067	-81.870979	17.9379095	101.370809
-38.11401	-3.877549	101.369095	-27.101274	17.899641	101.389076	28.505199	2.230343	101.738319	26.811535	33.480732	100.883034	27.658367	17.8555375	101.3106765	-81.860915	17.9437445	101.4674755
-37.514244	-4.689489	101.554024	-27.086643	17.831938	101.2547	28.458855	2.146221	101.613708	26.693338	33.303242	100.370659	27.5760965	17.7247315	100.9921835	-81.7493825	17.9391445	101.5172165
-36.889816	-5.466763	101.769165	-27.08629	17.78306	101.082245	28.433441	2.045488	101.455559	26.527607	33.128651	99.729904	27.480524	17.5870695	100.5927315	-81.653104	17.9790505	101.5717585
-36.12561	-6.187889	101.979126	-27.073362	17.683575	100.911781	28.419977	1.994659	101.305321	26.374569	32.941608	99.144554	27.397273	17.4681335	100.2249375	-81.543997	17.8990165	101.5986245
-35.388985	-6.885804	102.17054	-27.075195	17.599833	100.694969	28.429743	1.902766	101.251015	26.198578	32.820595	98.642082	27.3141605	17.3616805	99.9465485	-81.4645505	17.8379855	101.4433895
-34.572018	-7.467319	102.35878	-27.149469	17.501003	100.445	28.429245	1.801789	101.271675	26.057238	32.703514	98.238678	27.2432415	17.2526515	99.7551765	-81.5421795	17.7493545	101.1348235
-33.428398	-8.199972	102.429031	-27.243444	17.315639	99.986191	28.399635	1.6411	101.477219	25.878283	32.403667	97.782845	27.138959	17.0223835	99.630032	-81.625847	17.6088945	100.34235
-32.554741	-8.600859	102.283897	-27.309803	17.150139	99.614136	28.367149	1.453965	101.624344	25.815165	32.14053	97.61731	27.091157	16.7972475	99.620827	-81.710763	17.5030305	99.607445
-31.640724	-8.923383	101.989723	-27.395912	16.961361	99.197754	28.338766	1.228481	101.777481	25.794706	31.861151	97.565796	27.066736	16.544816	99.6716385	-81.85856	17.377906	98.7238695
-30.77169	-9.135156	101.753975	-27.442148	16.730186	98.843124	28.316217	0.932268	101.98275	25.816437	31.59676	97.613403	27.066327	16.264514	99.7980765	-81.950623	17.195858	97.8881715
-29.88488	-9.21318	101.4907	-27.520899	16.46579	98.551651	28.310671	0.597298	102.15213	25.848337	31.289345	97.768684	27.079504	15.9433215	99.960407	-82.121302	16.9882585	97.142895
-28.989777	-9.240408	101.237228	-27.603161	16.182472	98.317886	28.264856	0.277522	102.355614	25.899982	31.002649	98.012932	27.082419	15.6400855	100.184273	-82.288741	16.7248585	96.451499
-28.028416	-9.08033	100.998131	-27.622322	15.910188	98.181206	28.199009	-0.104975	102.526627	25.979445	30.703917	98.313705	27.089227	15.299471	100.420166	-82.333871	16.520905	95.942246
-26.599745	-8.699748	100.65963	-27.635166	15.479307	98.094597	28.117817	-0.562121	102.729393	26.141188	30.265537	98.75708	27.1295025	14.851708	100.7432365	-82.3998345	16.106906	95.4459575
-25.676361	-8.331034	100.437843	-27.637514	15.217913	98.133163	28.101831	-0.86507	102.784599	26.22805	30.042665	99.068985	27.1649405	14.5887975	100.926792	-82.4399685	15.8470285	95.339534
-24.725712	-7.816689	100.217201	-27.624317	14.973728	98.227005	28.097034	-1.075692	102.822891	26.314684	29.854208	99.376968	27.205859	14.389258	101.0999295	-82.454493	15.558198	95.3540805
-23.806791	-7.183614	99.996864	-27.647102	14.738485	98.368469	28.073698	-1.278431	102.795837	26.408514	29.711536	99.714417	27.241106	14.2165525	101.255127	-82.53531	15.2604175	95.481811
-22.878548	-6.496469	99.766388	-27.680651	14.548591	98.496803	28.063068	-1.411079	102.698181	26.464701	29.606688	100.048866	27.2638845	14.0978045	101.3735235	-82.6251865	14.9993775	95.6200825
-21.968307	-5.765414	99.559242	-27.687513	14.387104	98.613091	28.061243	-1.500876	102.593056	26.486242	29.510727	100.373962	27.2737425	14.0049255	101.483509	-82.6487685	14.7692825	95.742673
-21.016817	-4.91497	99.190781	-27.725216	14.229645	98.717171	28.043365	-1.567546	102.428627	26.473782	29.441774	100.722885	27.2585735	13.937114	101.575756	-82.7090055	14.522176	95.858586
-19.757645	-3.590375	98.920891	-27.795893	14.056855	98.826851	27.985031	-1.618257	102.184296	26.486629	29.385704	101.171936	27.23583	13.8837235	101.678116	-82.827616	14.2299865	95.975586
-18.933207	-2.629395	98.678322	-27.849546	13.928164	98.9356	27.950325	-1.623297	102.011475	26.462391	29.368814	101.490959	27.206358	13.8727585	101.751217	-82.90545	13.9835695	96.119983
-18.084925	-1.654539	98.563759	-27.878147	13.833504	99.013153	27.904533	-1.641409	101.871849	26.444494	29.363871	101.859619	27.1745135	13.861231	101.865734	-82.9308075	13.805777	96.160572
-17.279175	-0.717268	98.495811	-27.944124	13.72331	99.151901	27.873997	-1.660342	101.78833	26.446665	29.353968	102.217888	27.160331	13.846813	102.003109	-83.048579	13.599807	96.300693
-16.561682	0.286983	98.500702	-28.023031	13.635789	99.277245	27.869019	-1.688002	101.749084	26.449457	29.327702	102.550415	27.159238	13.81985	102.1497495	-83.2053	13.451728	96.4047405
-15.756466	1.246048	98.501045	-28.020302	13.508825	99.374069	27.859106	-1.736387	101.701416	26.454433	29.298031	102.820885	27.1567695	13.780822	102.2611505	-83.1973735	13.236828	96.4869875
-14.982631	2.2129	98.538948	-28.051001	13.440469	99.453133	27.86606	-1.751074	101.671013	26.467184	29.276031	103.01268	27.166622	13.7624785	102.3418465	-83.268624	13.1184595	96.5644195
-13.853113	3.612582	98.625618	-28.033045	13.331483	99.507904	27.949583	-1.751269	101.683685	26.471182	29.289972	103.265762	27.2103825	13.7693515	102.4747235	-83.2764725	12.8936145	96.5410845
-13.117123	4.52708	98.663452	-28.036455	13.22753	99.541405	28.021694	-1.726865	101.759026	26.49172	29.347111	103.473221	27.256707	13.810123	102.6161235	-83.329617	12.644937	96.4666865
-12.4252	5.417154	98.81012	-28.011143	13.165551	99.584015	28.101772	-1.701579	101.900795	26.499451	29.40053	103.701057	27.3006115	13.8494755	102.800926	-83.3228975	12.4816265	96.367104
-11.741125	6.228324	98.94809	-27.993593	13.062486	99.663071	28.197887	-1.688752	102.038048	26.502647	29.45438	104.009926	27.350267	13.882814	103.023987	-83.337453	12.242158	96.302155
-11.056664	7.027301	99.089012	-27.982113	12.954913	99.695244	28.29184	-1.673822	102.201317	26.531775	29.491537	104.300652	27.4118075	13.9088575	103.2509845	-83.3760335	12.0009685	96.1395035
-10.416677	7.787506	99.188393	-27.947628	12.814489	99.725113	28.394571	-1.676231	102.394196	26.565811	29.522232	104.648712	27.480191	13.9230005	103.521454	-83.375447	11.7059775	95.928772
-9.804422	8.532846	99.429497	-27.951765	12.688541	99.758171	28.509161	-1.714321	102.618752	26.587591	29.531515	105.064484	27.548376	13.908597	103.841618	-83.451906	11.468485	95.674724
-8.970181	9.454766	99.680618	-27.963299	12.517105	99.75415	28.610542	-1.772525	103.04216	26.672232	29.566059	105.650963	27.641387	13.896767	104.3465615	-83.567985	11.137443	95.1617385
-8.457166	10.069559	99.79615	-27.99254	12.475792	99.645142	28.688839	-1.828059	103.323509	26.73387	29.572859	105.961098	27.7113545	13.8724	104.6423035	-83.6964345	11.079184	94.6479805
-7.998007	10.650303	99.813812	-28.019428	12.462396	99.440208	28.732819	-1.886243	103.601158	26.763577	29.570965	106.15773	27.748198	13.842361	104.879444	-83.787054	11.082431	94.000972
-7.560762	11.228294	99.746613	-28.043943	12.456484	99.094162	28.7397	-1.934075	103.874985	26.780928	29.570034	106.214569	27.760314	13.8179795	105.044777	-83.8482	11.0949885	93.143547
-7.177505	11.733983	99.583038	-28.040314	12.49468	98.606636	28.748938	-2.013609	104.110321	26.774736	29.541306	106.164864	27.761837	13.7638485	105.1375925	-83.842465	11.2255115	92.0756795
-6.859358	12.193958	99.292366	-28.046608	12.536952	98.032875	28.73115	-2.09424	104.317871	26.761774	29.486731	105.987633	27.746462	13.6962455	105.152752	-83.839678	11.3776585	90.912998
-6.629708	12.64122	98.940399	-28.013557	12.577049	97.394485	28.713295	-2.189478	104.499245	26.752922	29.405645	105.715668	27.7331085	13.6080835	105.1074565	-83.7602225	11.5460145	89.6815135
-6.460429	13.333339	98.325836	-27.887545	12.626118	96.477425	28.703606	-2.316396	104.576233	26.781385	29.22995	105.174278	27.7424955	13.456777	104.8752555	-83.5175855	11.795459	88.0795945
-6.430515	13.813682	97.853607	-27.718693	12.665338	95.91832	28.759457	-2.388937	104.517723	26.856375	29.120922	104.814804	27.807916	13.3659925	104.6662635	-83.245302	11.9646835	87.1703765
-6.503226	14.339042	97.385902	-27.538677	12.687798	95.384323	28.834232	-2.453882	104.342712	26.971811	29.016172	104.443214	27.9030215	13.281145	104.392963	-82.9803755	12.094451	86.375683
-6.619867	14.851409	96.942955	-27.337608	12.676312	94.930557	28.90733	-2.46497	104.144028	27.087673	28.939119	104.072227	27.9975015	13.2370745	104.1081275	-82.6727175	12.1155495	85.7529865
-6.844445	15.383916	96.623856	-27.118624	12.677068	94.634048	29.061365	-2.447491	103.990471	27.204939	28.90943	103.853737	28.133152	13.2309695	103.922104	-82.3704	12.1231665	85.345992
-7.116122	15.858182	96.386909	-26.897434	12.596224	94.447571	29.250128	-2.451571	103.913368	27.389843	28.921028	103.762199	28.3199855	13.2347285	103.8377835	-82.1148535	11.9577195	85.0573585
-7.395778	16.388224	96.236717	-26.715347	12.512308	94.307281	29.412132	-2.465194	103.868805	27.595848	28.928789	103.691544	28.50399	13.2317975	103.7801745	-81.934684	11.7928185	84.8343875
-7.965213	17.246912	95.94371	-26.47036	12.32161	94.24971	29.603073	-2.485716	103.627968	27.774372	28.875109	103.422867	28.6887225	13.1946965	103.5254175	-81.6294425	11.4485235	84.9740025
-8.50209	17.893898	95.801575	-26.366409	12.220969	94.301949	29.706966	-2.460706	103.439041	27.827162	28.831268	103.144035	28.767064	13.185281	103.291538	-81.499882	11.256657	85.31236
-9.110991	18.500156	95.683647	-26.282135	12.107331	94.451263	29.819016	-2.468112	103.215317	27.865833	28.783842	102.787888	28.8424245	13.157865	103.0016025	-81.4066945	11.056797	85.9009235
-9.719702	19.127666	95.684525	-26.18758	12.024005	94.652519	29.911068	-2.477714	102.966438	27.962164	28.723141	102.367935	28.936616	13.1227135	102.6671865	-81.311776	10.9252965	86.6378515
-10.295756	19.771648	95.60025	-26.05929	11.948185	94.927818	30.043978	-2.518211	102.629005	28.025547	28.642385	101.873062	29.0347625	13.062087	102.2510335	-81.1533425	10.834283	87.6046025
-10.956955	20.529163	95.448059	-25.933355	11.881165	95.216423	30.148109	-2.492756	102.261749	28.057734	28.552326	101.290367	29.1029215	13.029785	101.776058	-80.9696315	10.732545	88.656788
-11.62057	21.276224	95.387497	-25.782701	11.817174	95.504524	30.258581	-2.510462	101.876816	28.060379	28.409395	100.710258	29.15948	12.9494665	101.293537	-80.724882	10.6848815	89.715511
-12.590024	22.508938	95.454529	-25.593679	11.769608	96.017136	30.409101	-2.582283	101.495148	28.117836	28.237942	100.123978	29.2634685	12.8278295	100.809563	-80.4508265	10.7113865	91.224709
-13.165876	23.454945	95.536438	-25.485649	11.759323	96.386505	30.493176	-2.685398	101.441574	28.221119	28.145414	100.027657	29.3571475	12.730008	100.7346155	-80.3284455	10.788638	92.0383945
-13.811578	24.494095	95.696205	-25.386154	11.724791	96.722832	30.573681	-2.800224	101.431587	28.296856	28.070889	100.084579	29.4352685	12.6353325	100.758083	-80.2075765	10.8142495	92.687581
-14.415487	25.519514	95.884857	-25.313633	11.664297	96.976158	30.611423	-2.896713	101.426552	28.378244	28.002581	100.180496	29.4948335	12.552934	100.803524	-80.1220995	10.77566	93.148792
-14.807196	26.528305	96.190598	-25.262434	11.583618	97.172562	30.652693	-3.016376	101.386978	28.471106	27.940897	100.299927	29.5618995	12.4622605	100.8434525	-80.0867675	10.7049755	93.5016715
-15.280888	27.645367	96.332306	-25.186798	11.515035	97.335007	30.7026	-3.101378	101.309944	28.568644	27.892244	100.45314	29.635622	12.395433	100.881542	-80.009218	10.634637	93.788472
-15.705244	28.754993	96.524467	-25.10713	11.470803	97.474037	30.740499	-3.163009	101.228249	28.691505	27.855591	100.608788	29.716002	12.346291	100.9185185	-79.930262	10.595315	94.0295555
-16.031761	30.375082	97.091354	-24.957445	11.440868	97.674416	30.846352	-3.237728	101.02813	28.896629	27.804548	101.009384	29.8714905	12.28341	101.018757	-79.7863805	10.598326	94.330075
-16.215845	31.480185	97.485054	-24.879812	11.387642	97.765961	30.919249	-3.275703	100.880753	29.136711	27.807926	101.418938	30.02798	12.2661115	101.1498455	-79.787604	10.5091725	94.3820765
-16.39876	32.602165	97.977219	-24.768116	11.315387	97.856812	30.997526	-3.308852	100.745514	29.379595	27.823248	101.947197	30.1885605	12.257198	101.3463555	-79.7247925	10.373576	94.3672685
-16.59613	33.60828	98.540306	-24.69879	11.289559	97.900467	31.066063	-3.311812	100.598946	29.68185	27.832598	102.674957	30.3739565	12.260393	101.6369515	-79.7715365	10.318725	94.1639825
-16.795813	34.567608	99.384354	-24.568003	11.280252	97.990273	31.173071	-3.314114	100.550858	29.999723	27.84544	103.471878	30.586397	12.265663	102.011368	-79.722403	10.294841	93.969178
-16.974199	35.584629	100.189682	-24.455105	11.305263	98.042961	31.307007	-3.300799	100.536835	30.299223	27.846346	104.296349	30.803115	12.2727735	102.416592	-79.713325	10.3377525	93.66933
-17.165453	36.467216	100.867783	-24.33094	11.422656	98.027733	31.461414	-3.243003	100.557671	30.568768	27.872303	105.002701	31.015091	12.31465	102.780186	-79.676971	10.530662	93.27528
-17.453922	37.660915	101.353775	-24.166199	11.705989	97.811821	31.666321	-3.13034	100.466583	30.907864	27.946312	105.637993	31.2870925	12.407986	103.052288	-79.6194905	11.003992	92.571354
-17.690567	38.387547	101.35006	-23.999395	11.940311	97.499252	31.790676	-3.025857	100.338402	31.088331	28.015688	105.777618	31.4395035	12.4949155	103.05801	-79.4382935	11.3857065	91.940494
-17.953653	39.066631	101.081398	-23.820759	12.153086	97.177544	31.916365	-2.950284	100.155136	31.270159	28.093576	105.704773	31.593262	12.571646	102.9299545	-79.23478	11.734526	91.4251335
-18.246031	39.684376	100.773552	-23.647499	12.356784	96.834114	32.000504	-2.853967	99.959114	31.417679	28.124432	105.520042	31.7090915	12.6352325	102.739578	-79.0040895	12.0783355	90.92865
-18.556824	40.154709	100.397598	-23.45752	12.524247	96.533997	32.147423	-2.855421	99.785683	31.55905	28.137245	105.280457	31.8532365	12.640912	102.53307	-78.7682765	12.407582	90.534924
-18.869343	40.488613	100.03756	-23.229185	12.683073	96.273415	32.287838	-2.876773	99.671722	31.74304	28.085131	105.041489	32.015439	12.604179	102.3566055	-78.473809	12.761967	90.1902245
-19.205969	40.701126	99.734535	-23.036449	12.777286	96.09935	32.455528	-2.956318	99.584045	31.921015	28.032953	104.875656	32.1882715	12.5383175	102.2298505	-78.2611695	13.0162545	89.9688495
-19.807642	40.919533	99.56591	-22.754072	12.799637	95.982712	32.592083	-3.053951	99.528969	32.189686	27.913893	104.737617	32.3908845	12.429971	102.133293	-77.8990285	13.169303	89.832131
-20.286674	40.898113	99.513947	-22.575872	12.801002	95.955093	32.696449	-3.123331	99.448242	32.345425	27.814114	104.709625	32.520937	12.3453915	102.0789335	-77.672681	13.2566125	89.8312525
-20.853281	40.765575	99.543365	-22.438946	12.789613	95.958488	32.882484	-3.236102	99.293694	32.479183	27.745892	104.718292	32.6808335	12.254895	102.005993	-77.5587255	13.324331	89.910983
-21.455318	40.548813	99.610023	-22.347872	12.785795	95.971703	32.955776	-3.26502	99.199715	32.597317	27.693766	104.743767	32.7765465	12.214373	101.971741	-77.4722905	13.357217	89.971665
-22.111242	40.19162	99.644104	-22.314785	12.791599	95.99836	33.018139	-3.279184	99.139175	32.699783	27.66065	104.798927	32.858961	12.190733	101.969051	-77.488531	13.392465	90.027669
-22.757416	39.778706	99.684334	-22.285547	12.811537	96.078094	33.039223	-3.299536	99.090027	32.787907	27.63089	104.821754	32.913565	12.165677	101.9558905	-77.484659	13.457397	90.2002975
-23.483866	39.284412	99.694412	-22.24913	12.872092	96.232094	33.046322	-3.340555	99.049339	32.868095	27.59161	104.792198	32.9572085	12.1255275	101.9207685	-77.4554685	13.6186565	90.5434195
-24.650677	38.439922	99.536362	-22.200312	12.918221	96.500313	32.738003	-3.272502	99.164696	32.961117	27.516508	104.643295	32.84956	12.122003	101.9039955	-77.250184	13.714439	91.0966305
-25.429392	37.728394	99.436913	-22.160198	12.977049	96.776978	32.784985	-3.407729	99.194565	33.001198	27.447432	104.514275	32.8930915	12.0198515	101.85442	-77.2134875	13.9342465	91.699536
-26.269159	37.000286	99.367073	-22.151056	13.015204	97.071007	33.019039	-3.714434	99.19165	33.059265	27.349695	104.400024	33.039152	11.8176305	101.795837	-77.341264	14.2127775	92.346177
-27.219559	36.204128	99.182762	-22.188993	13.074504	97.301949	32.969006	-3.892922	99.314285	33.089695	27.246422	104.305054	33.0293505	11.67675	101.8096695	-77.4073365	14.472258	92.7942285
-28.14356	35.290024	98.929474	-22.213257	13.113907	97.4347	32.844482	-4.038682	99.44487	33.133938	27.126862	104.206039	32.98921	11.54409	101.8254545	-77.415724	14.683724	93.0439455
-29.001013	34.363468	98.616692	-22.246841	13.145707	97.429909	32.787594	-4.227386	99.547714	33.135384	27.012596	104.132011	32.961489	11.392605	101.8398625	-77.455171	14.898809	93.0199555
-29.991955	33.441898	98.158661	-22.319128	13.193285	97.30542	32.757851	-4.373774	99.621315	33.139481	26.916519	104.073425	32.948666	11.2713725	101.84737	-77.586922	15.1151975	92.76347
-31.443251	31.884974	97.387894	-22.260227	13.256124	96.882477	32.76429	-4.506688	99.644737	33.119659	26.815657	104.057549	32.9419745	11.1544845	101.851143	-77.4624285	15.3577635	91.913811
-32.458797	30.818373	96.835861	-22.242374	13.323076	96.508263	32.796291	-4.495208	99.585533	33.11433	26.811218	104.019638	32.9553105	11.158005	101.8025855	-77.4400585	15.488147	91.2139405
-33.506477	29.664934	96.15976	-22.163984	13.380935	96.094109	32.880013	-4.461587	99.452629	33.120861	26.849689	103.930489	33.000437	11.194051	101.691559	-77.328405	15.567819	90.496659
-34.551994	28.504536	95.549492	-22.043795	13.427669	95.720604	32.951908	-4.394053	99.30442	33.153282	26.915958	103.785835	33.052595	11.2609525	101.5451275	-77.140185	15.5943855	89.8960805
-35.732937	27.326906	94.922028	-21.971521	13.502443	95.378761	32.997528	-4.330606	99.164246	33.209366	26.960129	103.60199	33.103447	11.3147615	101.383118	-77.046489	15.6901245	89.374404
-36.911247	26.00226	94.403877	-21.876183	13.544074	95.12188	33.059975	-4.272766	99.01915	33.231049	26.989264	103.398026	33.145512	11.358249	101.208588	-76.897878	15.729899	89.035172
-38.057777	24.655228	94.025696	-21.765318	13.566359	94.980721	33.1194	-4.240438	98.869461	33.259209	26.984879	103.194603	33.1893045	11.3722205	101.032032	-76.7199405	15.7604975	88.92941
-39.930698	22.451012	93.655739	-21.636585	13.571361	94.926758	33.253391	-4.247864	98.604546	33.274986	26.972118	102.878334	33.2641885	11.362127	100.74144	-76.5373585	15.780595	89.112076
-41.259228	20.890499	93.726448	-21.558228	13.539326	95.090363	33.20219	-4.20914	98.434792	33.256065	26.970327	102.691292	33.2291275	11.3805935	100.563042	-76.3455835	15.6980585	89.617684
-42.588085	19.277117	93.857033	-21.535965	13.519319	95.389809	33.202824	-4.208077	98.349022	33.236095	26.949791	102.551231	33.2194595	11.370857	100.4501265	-76.2913895	15.667781	90.3294915
-43.996765	17.623917	94.37355	-21.552969	13.498068	95.857262	33.192192	-4.258149	98.330719	33.202621	26.929935	102.457222	33.1974065	11.335893	100.3939705	-76.3033445	15.660243	91.3205535
-45.428867	15.883	95.043793	-21.615187	13.460824	96.481102	33.132233	-4.30418	98.351891	33.144058	26.88109	102.381027	33.1381455	11.288455	100.366459	-76.3685195	15.633193	92.595745
-46.800289	14.112536	96.075508	-21.653341	13.432017	97.238525	33.025898	-4.378832	98.38884	33.068771	26.831114	102.272049	33.0473345	11.226141	100.3304445	-76.3540165	15.637893	94.1466055
-48.294476	12.272724	97.325447	-21.738901	13.386957	98.158615	32.875137	-4.478	98.391174	32.940762	26.761097	102.114975	32.9079495	11.1415485	100.2530745	-76.3857515	15.6323655	96.0641555
-50.339802	9.500531	99.75457	-21.875418	13.359943	99.710175	32.567741	-4.665243	98.454704	32.659904	26.699671	101.745689	32.6138225	11.017214	100.1001965	-76.3646585	15.702672	99.3201535
-51.60709	7.62729	101.740456	-21.93364	13.369163	100.848412	32.343967	-4.826635	98.482437	32.461441	26.582369	101.423035	32.402704	10.877867	99.952736	-76.269984	15.860459	101.744088
-52.806229	5.731829	103.811562	-21.983564	13.428672	101.942673	32.067467	-4.95555	98.486359	32.223545	26.36891	101.063202	32.145506	10.70668	99.7747805	-76.112634	16.150664	104.1105655
-53.891937	3.967359	106.132057	-22.040602	13.51795	102.994453	31.780592	-5.099591	98.462746	31.886391	26.30444	100.657059	31.8334915	10.6024245	99.5599025	-75.9146955	16.4334755	106.4290035
-54.851479	2.15029	108.268867	-22.025375	13.607849	103.901566	31.471848	-5.19851	98.335068	31.502619	26.124954	100.147614	31.4872335	10.463222	99.241341	-75.5379835	16.752476	108.561791
-55.652809	0.501342	110.283813	-22.008072	13.716979	104.759689	31.160828	-5.238154	98.208656	31.148983	25.923082	99.499138	31.1549055	10.342464	98.853897	-75.1710495	17.091494	110.665481
-56.33712	-1.258798	112.098991	-21.992184	13.767547	105.484161	30.920055	-5.280142	98.158356	30.767488	25.735077	98.920036	30.8437715	10.2274675	98.539196	-74.8281395	17.3076265	112.429126
-56.584549	-3.35001	114.055214	-21.988735	13.759475	106.314148	30.728775	-5.296339	98.211815	30.434135	25.456274	98.494652	30.581455	10.0799675	98.3532335	-74.558925	17.4389825	114.2750625
-55.349285	-3.770354	114.239243	-22.031349	13.698792	106.583595	30.690788	-5.354089	98.234352	30.35877	25.43095	98.511749	30.524779	10.0384305	98.3730505	-74.587477	17.3591535	114.7941395
-54.187511	-4.311584	114.128471	-22.046686	13.616339	106.690536	30.610376	-5.386071	98.191139	30.307669	25.457907	98.623947	30.4590225	10.035918	98.407543	-74.5523945	17.19676	114.973529
-52.964504	-4.901768	113.712868	-22.087173	13.440743	106.744919	30.531513	-5.470844	98.13047	30.259398	25.429604	98.754402	30.3954555	9.97938	98.442436	-74.5698015	16.902106	115.047402
-51.515434	-5.492481	113.388512	-22.162472	13.277264	106.772552	30.460554	-5.577261	98.134079	30.225445	25.336185	98.841843	30.3429995	9.879462	98.487961	-74.6679435	16.675066	115.057143
-50.020725	-6.024584	112.900223	-22.257099	13.099384	106.76049	30.412563	-5.765103	98.18187	30.185366	25.201893	98.947174	30.2989645	9.718395	98.564522	-74.8131625	16.480373	114.956458
-48.322731	-6.454781	112.260437	-22.425295	12.934305	106.625496	30.326017	-5.949923	98.246056	30.167767	25.064981	99.035439	30.246892	9.557529	98.6407475	-75.097482	16.311081	114.6102445
-45.617386	-7.017879	110.934021	-22.673775	12.688348	106.190643	30.191902	-6.249074	98.362526	30.175903	24.847279	99.178894	30.1839025	9.2991025	98.77071	-75.5314525	16.0775935	113.610576
-43.658424	-7.354441	109.71785	-22.906559	12.534015	105.679276	30.157944	-6.41148	98.511421	30.161345	24.686968	99.326294	30.1596445	9.137744	98.9188575	-75.9727625	15.930286	112.4396945
-41.606384	-7.622046	108.297714	-23.166203	12.384579	105.049721	30.122066	-6.579981	98.631897	30.141741	24.585497	99.502388	30.1319035	9.002758	99.0671425	-76.4643095	15.7664	111.0322995
-39.410255	-7.834054	106.939484	-23.446829	12.239257	104.358994	30.059761	-6.708815	98.748848	30.102974	24.476784	99.688362	30.0813675	8.8839845	99.218605	-76.9750255	15.5945295	109.499383
-37.119389	-7.988001	105.507721	-23.751949	12.060329	103.659081	29.998112	-6.818435	98.8619	30.0574	24.360909	99.924835	30.027756	8.771237	99.3933675	-77.531654	15.349421	107.9247945
-34.735352	-8.109704	104.123077	-24.028809	11.833601	102.944878	29.935154	-6.931843	99.045799	30.020119	24.235619	100.273552	29.9776365	8.651888	99.6596755	-78.0352545	15.015314	106.2300805
-32.198776	-8.225313	102.873734	-24.293411	11.634164	102.341309	29.932085	-7.09079	99.590698	30.034695	24.122515	100.604012	29.98339	8.5158625	100.097355	-78.570212	14.7524655	104.585263
-28.319061	-8.220002	101.629578	-24.735504	11.307954	101.760086	30.027155	-7.38549	100.940392	29.494122	23.766615	101.736603	29.7606385	8.1905625	101.3384975	-79.2316465	14.4253455	102.1816745
-25.645054	-8.164108	101.109299	-25.083675	11.104972	101.471237	30.018345	-7.686761	102.329445	29.299021	23.575302	102.997017	29.658683	7.9442705	102.663231	-79.826033	14.2656735	100.279243
-23.066536	-8.094593	100.928261	-25.460676	10.854183	101.361801	29.949564	-8.088335	103.695953	29.506847	23.415537	104.431137	29.7282055	7.663601	104.063545	-80.6495575	14.044765	98.660057
-20.423527	-8.017269	100.931061	-25.775639	10.603213	101.220856	29.648161	-8.432731	105.064331	29.577871	23.15328	105.846695	29.613016	7.3602745	105.455513	-81.164294	13.8461515	96.986199
-17.897413	-7.819284	101.124107	-26.018518	10.405469	101.055702	29.731834	-8.865252	106.037781	29.52289	22.864721	106.921829	29.627362	6.9997345	106.479805	-81.664398	13.8112035	95.631599
-15.292926	-7.657238	101.213623	-26.245277	10.214338	100.787033	29.583225	-9.211582	106.711151	29.451185	22.563372	107.720329	29.517205	6.675895	107.21574	-82.007759	13.752781	94.358326
-12.794693	-7.451868	101.281822	-26.41032	10.012802	100.395248	29.372715	-9.536548	107.322601	29.319807	22.271078	108.476486	29.346261	6.367265	107.8995435	-82.166901	13.658339	92.8909525
-9.235888	-7.090393	101.819435	-26.75386	9.778386	99.941971	29.055347	-10.106511	108.680176	29.109674	21.847679	110.113167	29.0825105	5.870584	109.3966715	-82.5902305	13.686188	90.4872705
-7.000785	-6.791065	102.417328	-27.02747	9.60539	99.820343	28.751511	-10.44871	109.570335	28.969776	21.588289	111.217415	28.8606435	5.5697895	110.393875	-82.9155835	13.6409905	89.246811
-4.931889	-6.487355	103.098663	-27.216955	9.412764	99.811211	28.47003	-10.748669	110.44017	28.771633	21.309639	112.33226	28.6208315	5.280485	111.386215	-83.0547415	13.545043	88.236207
-3.015128	-6.152246	104.031776	-27.330521	9.253558	100.038849	28.366112	-11.002453	111.113213	28.75337	21.144712	113.202682	28.559741	5.0711295	112.1579475	-83.220783	13.4359865	87.9197505
-1.182231	-5.744522	104.662666	-27.302977	9.208293	100.252808	28.376886	-11.157804	111.486649	28.822798	21.060108	113.676132	28.599842	4.951152	112.5813905	-83.205796	13.465434	87.9242255
0.595602	-5.353452	105.159317	-27.161297	9.135422	100.322548	28.487337	-11.268392	111.670578	28.91733	20.936197	113.852814	28.7023335	4.8339025	112.761696	-83.0249275	13.4369415	87.8834
2.246718	-4.883118	105.476227	-27.000111	9.057228	100.416328	28.677719	-11.386089	111.65593	29.071226	20.818745	113.768005	28.8744725	4.716328	112.7119675	-82.8746945	13.398128	88.1206885
4.41093	-4.134663	105.997192	-26.754744	8.977906	100.598419	28.935459	-11.420999	111.556816	29.305113	20.713892	113.432518	29.120286	4.6464465	112.494667	-82.629774	13.3093655	88.702171
5.575183	-3.575184	106.352844	-26.688559	8.960654	100.705254	29.07432	-11.417228	111.554947	29.401505	20.729872	113.166115	29.2379125	4.656322	112.360531	-82.6150305	13.264986	89.049977
6.998571	-3.20791	106.474396	-26.67028	8.959509	100.707069	29.126682	-11.395087	111.605812	29.436913	20.732206	112.902817	29.2817975	4.6685595	112.2543145	-82.6223575	13.2504585	89.1598235
8.015184	-2.706733	106.69252	-26.652891	8.934265	100.61525	29.148733	-11.420449	111.614975	29.441664	20.720682	112.706146	29.2951985	4.6501165	112.1605605	-82.6009805	13.2184135	89.0699395
8.865463	-2.158789	106.744888	-26.592251	8.868397	100.483231	29.192966	-11.44078	111.651405	29.477453	20.689579	112.57119	29.3352095	4.6243995	112.1112975	-82.5197115	13.1123945	88.8551645
9.6652	-1.483489	106.834351	-26.46702	8.776741	100.3423	29.323444	-11.471774	111.739563	29.528103	20.676035	112.537636	29.4257735	4.6021305	112.1385995	-82.3598135	12.9513515	88.5460005
10.383086	-0.83535	106.904709	-26.287508	8.678193	100.21994	29.538637	-11.493465	111.733093	29.65605	20.698122	112.563026	29.5973435	4.6023285	112.1480595	-82.1723595	12.7540575	88.2918205
11.295385	0.133411	106.840492	-25.952515	8.538095	100.035774	29.896667	-11.382936	111.69957	29.900997	20.795567	112.556061	29.898832	4.7063155	112.1278155	-81.803862	12.3698745	87.9437325
11.640445	0.895488	106.751678	-25.69977	8.467265	99.872093	30.143414	-11.309065	111.643471	30.064192	20.879976	112.564293	30.103803	4.7854555	112.103882	-81.503343	12.1490745	87.640304
11.849321	1.738149	106.635078	-25.470343	8.399015	99.746117	30.405945	-11.2366	111.59005	30.249981	20.964088	112.579643	30.327963	4.863744	112.0848465	-81.268649	11.934286	87.4073875
11.985474	2.527786	106.532143	-25.250074	8.34817	99.613785	30.633276	-11.169455	111.523987	30.447451	21.03919	112.586739	30.5403635	4.9348675	112.055363	-81.0405115	11.7614725	87.172207
11.991005	3.371398	106.407272	-25.036093	8.325296	99.460197	30.84009	-11.073189	111.451599	30.61051	21.123119	112.602615	30.7253	5.024965	112.027107	-80.797486	11.625627	86.893287
11.812798	4.203525	106.170906	-24.830847	8.299754	99.285797	31.048615	-11.020805	111.334122	30.766359	21.215639	112.575279	30.907487	5.097417	111.9547005	-80.569181	11.502091	86.6168935
11.467968	5.09059	105.884956	-24.687922	8.359231	99.106712	31.192265	-10.873847	111.17247	30.91987	21.323895	112.46772	31.0560675	5.225024	111.820095	-80.4319115	11.493438	86.393329
10.785942	6.479068	105.327881	-24.441719	8.46752	98.865356	31.422148	-10.692115	110.778473	31.088781	21.517887	112.153198	31.2554645	5.412886	111.4658355	-80.1389025	11.522154	86.2648765
10.15192	7.416349	104.93634	-24.33535	8.577713	98.76709	31.565153	-10.516853	110.505592	31.199911	21.684755	111.918724	31.382532	5.583951	111.212158	-80.053232	11.571475	86.322022
9.349562	8.362271	104.570518	-24.229755	8.726893	98.776596	31.682194	-10.303537	110.226334	31.316971	21.848969	111.646889	31.4995825	5.772716	110.9366115	-79.9590925	11.68107	86.6165805
8.431396	9.312953	104.239212	-24.100527	8.886901	98.906929	31.802427	-10.103956	109.934746	31.41301	22.020626	111.359047	31.6077185	5.958335	110.6468965	-79.8087725	11.815467	87.1669615
7.389582	10.313489	103.914192	-24.032013	9.065434	99.115463	31.921741	-9.924613	109.679558	31.520664	22.176331	111.049591	31.7212025	6.125859	110.3645745	-79.7852285	12.005009	87.8663515
6.147479	11.278227	103.611122	-23.949661	9.217503	99.334351	31.988281	-9.693468	109.406677	31.583605	22.345947	110.772346	31.785943	6.3262395	110.0895115	-79.685265	12.1087665	88.5791905
4.852955	12.258228	103.335884	-23.959797	9.395393	99.614014	32.039635	-9.473933	109.115303	31.61425	22.531279	110.465118	31.8269425	6.528673	109.7902105	-79.7465365	12.262113	89.4378175
2.659884	13.720989	102.978691	-23.950411	9.619846	100.07917	32.086803	-9.106778	108.750275	31.597576	22.859407	110.040138	31.8421895	6.8763145	109.3952065	-79.7430115	12.3633775	90.7631335
1.088593	14.728917	102.834129	-23.962652	9.787343	100.450935	32.121078	-8.870515	108.56823	31.614304	23.078732	109.734131	31.867691	7.1041085	109.1511805	-79.792995	12.4705775	91.7506895
-0.575464	15.708642	102.688011	-23.912613	9.947192	100.87265	32.159348	-8.622581	108.366653	31.62488	23.298809	109.427467	31.892114	7.338114	108.89706	-79.71734	12.55627	92.84824
-2.329519	16.721287	102.679893	-23.86808	10.120322	101.347206	32.228703	-8.37057	108.234634	31.636948	23.532286	109.143517	31.9328255	7.580858	108.6890755	-79.6689855	12.659786	94.0053365
-4.125787	17.719826	102.715492	-23.817032	10.268394	101.856522	32.268101	-8.135113	108.157959	31.659657	23.775997	108.933899	31.963879	7.820442	108.545929	-79.597943	12.716346	95.167115
-5.977339	18.736563	102.760208	-23.78867	10.395867	102.352486	32.261307	-7.894093	108.083809	31.661987	23.987904	108.733894	31.961647	8.0469055	108.4088515	-79.538987	12.7448285	96.2961205
-7.868596	19.757168	102.826813	-23.787113	10.520451	102.715042	32.178886	-7.613359	108.040382	31.636806	24.217548	108.588455	31.907846	8.3020945	108.3144185	-79.482072	12.7388075	97.1156655
-10.76231	21.306183	102.71624	-23.801701	10.706992	103.028473	32.338108	-7.352303	107.74369	31.611698	24.602484	108.356644	31.974903	8.6250905	108.050167	-79.578305	12.7888935	98.006779
-12.781888	22.37336	102.53186	-23.777216	10.866106	103.114319	32.346031	-7.087152	107.347038	31.640667	24.853153	108.000923	31.993349	8.8830005	107.6739805	-79.547781	12.8492115	98.5546575
-14.719258	23.462967	102.279366	-23.725546	11.036019	102.999207	32.407032	-6.786749	106.570518	31.695837	25.095707	107.282196	32.0514345	9.154479	106.926357	-79.5025265	12.917559	99.072057
-16.772066	24.586288	101.739868	-23.527323	11.247858	102.627861	32.473129	-6.337134	105.269089	31.710073	25.324184	105.929825	32.091601	9.493525	105.599457	-79.146247	13.002191	99.656265
-18.643064	25.732977	100.971558	-23.199049	11.513916	101.906311	32.579117	-5.731158	103.238228	31.523232	25.604969	103.953911	32.0511745	9.9369055	103.5960695	-78.4492725	13.0909265	100.2165525
-20.592358	26.892284	99.992737	-22.735279	11.905866	100.955025	32.566242	-4.961536	100.4086	31.310326	25.928766	101.196434	31.938284	10.483615	100.802517	-77.408842	13.328117	101.107533
-22.351084	28.053028	99.280457	-22.112741	12.259277	99.938194	32.412605	-4.230062	97.307396	31.048853	26.396614	98.234673	31.730729	11.083276	97.7710345	-75.956211	13.435278	102.1053535
-24.815155	29.728323	99.076302	-21.270489	12.883247	98.943733	31.98238	-2.971366	93.723015	30.704271	27.197283	94.77803	31.3433255	12.1129585	94.2505225	-73.8843035	13.6535355	103.6369435
-26.344193	30.775673	99.320259	-21.090263	13.296234	98.579941	31.763998	-2.244297	92.205437	30.569941	27.700285	93.547882	31.1669695	12.727994	92.8766595	-73.3474955	13.864474	104.2832225
-27.810734	31.782967	99.604576	-21.042841	13.607976	98.1604	31.478199	-1.672892	91.236008	30.528133	28.108927	92.921432	31.003166	13.2180175	92.07872	-73.088848	13.9979345	104.24208
-29.210392	32.705158	99.610794	-21.074707	13.91401	97.585037	31.105957	-1.254394	90.748825	30.443096	28.501368	92.552116	30.7745265	13.623487	91.6504705	-72.9239405	14.204533	103.5196035
-30.567833	33.549759	99.377235	-21.282858	14.250114	96.966232	30.828911	-0.922508	90.390762	30.269272	28.864193	92.355072	30.5490915	13.9708425	91.372917	-73.1148075	14.5293855	102.559547
-31.779633	34.346577	99.126961	-21.584051	14.543904	96.379974	30.586773	-0.619672	90.106895	30.130995	29.164293	92.366028	30.358884	14.2723105	91.2364615	-73.526986	14.8154975	101.5234865
-32.961128	35.011311	98.870506	-21.925428	14.768347	95.856476	30.217127	-0.307789	89.959579	29.997753	29.444281	92.507271	30.10744	14.568246	91.233425	-73.958296	14.968448	100.479527
-34.601242	35.818504	98.498016	-22.51408	15.047995	95.230217	29.763885	0.083862	89.795044	29.714262	29.883066	92.766083	29.7390735	14.983464	91.2805635	-74.7672335	15.112526	99.1798705
-35.581989	36.304688	98.232056	-22.833456	15.268031	94.873466	29.609798	0.349623	89.71122	29.460129	30.178175	92.887787	29.5349635	15.263899	91.2995035	-75.2018755	15.272163	98.4474285
-36.395683	36.630173	98.043388	-23.055811	15.511042	94.632782	29.422798	0.659831	89.760544	29.266119	30.408039	92.977921	29.3444585	15.533935	91.3692325	-75.4560805	15.488149	97.8963315
-37.041466	36.872192	97.884575	-23.237446	15.772491	94.550575	29.247171	0.918947	89.986717	29.142002	30.665668	93.15451	29.1945865	15.7923075	91.5706135	-75.6694785	15.7526745	97.5305365
-37.567665	36.941975	97.852959	-23.400908	16.001947	94.563988	29.13368	1.151355	90.256065	29.031891	30.867449	93.412163	29.0827855	16.009402	91.834114	-75.8846015	15.994492	97.293862
-37.997051	36.867088	97.847244	-23.486197	16.214296	94.695389	29.051071	1.3713	90.551056	28.903637	31.046438	93.67276	28.977354	16.208869	92.111908	-75.949748	16.219723	97.27887
-38.337769	36.677876	97.937149	-23.56646	16.407366	94.871536	29.028883	1.47433	90.787254	28.825851	31.213171	93.897064	28.927367	16.3437505	92.342159	-76.060287	16.4709815	97.400913
-38.687515	36.178646	98.111954	-23.674795	16.650652	95.168861	28.935734	1.677953	91.144791	28.748894	31.364519	94.252518	28.842314	16.521236	92.6986545	-76.191904	16.780068	97.6390675
-38.82394	35.756252	98.266388	-23.779314	16.795107	95.409508	28.857338	1.753432	91.441521	28.742153	31.502224	94.531136	28.7997455	16.627828	92.9863285	-76.3583735	16.962386	97.8326875
-38.864368	35.336384	98.406532	-23.836712	16.985012	95.675125	28.848644	1.864825	91.752296	28.711113	31.630096	94.83786	28.7798785	16.7474605	93.295078	-76.4533025	17.2225635	98.055172
-38.773598	34.816456	98.471298	-23.94335	17.17816	95.949944	28.765837	1.992439	92.15258	28.662724	31.789604	95.157234	28.7142805	16.8910215	93.654907	-76.6009805	17.4652985	98.244981
-38.648491	34.266899	98.338402	-24.099562	17.449293	96.202225	28.71455	2.107193	92.578659	28.62702	31.971252	95.414963	28.670785	17.0392225	93.996811	-76.869909	17.8593635	98.407639
-38.439117	33.592518	98.114662	-24.263901	17.710613	96.276161	28.626701	2.219374	93.023987	28.553688	32.111473	95.624031	28.5901945	17.1654235	94.324009	-77.1179965	18.2558025	98.228313
-38.196934	32.921852	97.812927	-24.420965	17.960054	96.327576	28.482559	2.302753	93.542717	28.468224	32.268734	95.830711	28.4753915	17.2857435	94.686714	-77.3173215	18.6343645	97.968438
-37.637531	31.82699	97.238609	-24.701891	18.284212	96.360031	28.33176	2.301929	94.441666	28.348946	32.355976	96.353172	28.340353	17.3289525	95.397419	-77.744135	19.2394715	97.322643
-37.192108	30.97983	96.996574	-24.910526	18.395653	96.382256	28.251059	2.208688	95.252106	28.312565	32.415031	97.131142	28.281812	17.3118595	96.191624	-78.102864	19.4794465	96.572888
-36.69207	30.10051	96.921761	-25.106625	18.436007	96.611916	28.193033	1.999898	96.398384	28.3375	32.449688	98.44902	28.2652665	17.224793	97.423702	-78.4785165	19.647221	95.80013
-36.135643	29.195959	96.994095	-25.322098	18.398056	96.959846	28.285137	1.694302	97.900307	28.594389	32.45549	100.154236	28.439763	17.074896	99.0272715	-79.083959	19.721216	94.8924205
-35.538628	28.238804	97.140068	-25.465807	18.356749	97.448853	28.453123	1.378284	99.721077	28.807459	32.454796	102.2071	28.630291	16.91654	100.9640885	-79.561905	19.796958	93.9336175
-34.955654	27.250433	97.404938	-25.652355	18.341087	97.984039	28.633436	1.090538	101.502861	29.096975	32.415863	104.019203	28.8652055	16.7532005	102.761032	-80.1699155	19.9289735	93.207046
-34.353233	26.267763	97.609962	-25.794231	18.356747	98.353035	28.751007	0.876113	102.795326	29.229046	32.352566	105.274666	28.9900265	16.6143395	104.034996	-80.5784885	20.0991545	92.671074
-33.477615	24.759727	97.596558	-25.827911	18.503857	98.576965	28.72929	0.926324	103.821472	29.231319	32.317467	105.840599	28.9803045	16.6218955	104.8310355	-80.6361265	20.3858185	92.3228945
-32.88723	23.678116	97.457932	-25.816452	18.659363	98.553993	28.778181	1.041801	104.06855	29.176661	32.368111	105.75193	28.977421	16.704956	104.91024	-80.610325	20.61377	92.197746
-32.388981	22.70665	97.517166	-26.016384	18.953869	98.791977	28.816513	1.175058	104.264153	29.173157	32.46413	105.528893	28.994835	16.819594	104.896523	-81.027603	21.088144	92.687431
-31.855621	21.635616	97.611412	-25.846497	18.956924	98.79882	28.852976	1.265437	104.362778	29.149242	32.541504	105.306374	29.001109	16.9034705	104.834576	-80.694103	21.0103775	92.763064
-31.384674	20.465046	97.919937	-25.862322	19.017809	99.048683	28.842178	1.337166	104.396568	29.093498	32.583138	105.073608	28.967838	16.960152	104.735088	-80.692482	21.075466	93.362278
-30.944839	19.422493	98.26638	-25.890759	19.024183	99.38681	28.804928	1.348679	104.380966	29.012173	32.593693	104.874992	28.9085505	16.971186	104.627979	-80.6900685	21.07718	94.145641
-30.577396	18.346495	98.784477	-25.963562	19.024263	99.801552	28.735811	1.317494	104.47818	28.933876	32.570873	104.763985	28.8348435	16.9441835	104.6210825	-80.7619675	21.1043425	94.9820215
-29.882738	16.575882	99.649498	-25.918388	18.831036	100.5214	28.588131	1.25547	104.764297	28.799355	32.470165	104.818359	28.693743	16.8628175	104.791328	-80.530519	20.7992545	96.251472
-29.49268	15.489991	100.192703	-26.052116	18.736811	101.134697	28.485197	1.139094	105.00692	28.708914	32.352825	104.928604	28.5970555	16.7459595	104.967762	-80.7012875	20.7276625	97.301632
-29.096308	14.454776	100.704613	-26.236776	18.695786	101.57901	28.378603	0.987533	105.253113	28.614279	32.23172	105.072128	28.496441	16.6096265	105.1626205	-80.969993	20.7819455	97.9953995
-28.838215	13.493851	101.195297	-26.509243	18.700016	102.000656	28.29631	0.790441	105.476425	28.525425	32.118267	105.236389	28.4108675	16.454354	105.356407	-81.4293535	20.945678	98.644905
-28.436666	12.464539	101.547874	-26.649136	18.644886	102.372215	28.191441	0.697393	105.713188	28.445837	32.032337	105.460335	28.318639	16.364865	105.5867615	-81.616911	20.924907	99.1576685
-28.050545	11.543576	101.876709	-26.751427	18.611111	102.677475	28.136652	0.626609	106.028923	28.365442	31.988991	105.811775	28.251047	16.3078	105.920349	-81.753901	20.914422	99.434601
-27.58674	10.619761	102.218689	-26.888361	18.539406	102.994064	28.091377	0.559406	106.492531	28.26552	31.981382	106.384193	28.1784485	16.270394	106.438362	-81.9551705	20.808418	99.549766
-26.959518	9.205726	102.799049	-27.089849	18.399876	103.620193	28.118696	0.462542	107.581749	28.214403	31.995625	107.770767	28.1665495	16.2290835	107.676258	-82.3462475	20.5706685	99.564128
-26.522139	8.294498	103.243027	-27.25983	18.311132	104.110847	28.213316	0.312762	108.443367	28.274813	32.012535	108.879921	28.2440645	16.1626485	108.661644	-82.7637245	20.4596155	99.56005
-26.104685	7.475534	103.65107	-27.351433	18.165628	104.508972	28.204813	0.184796	109.210968	28.360233	32.013721	109.810555	28.282523	16.0992585	109.5107615	-82.985389	20.2319975	99.5071825
-25.669613	6.666288	103.936195	-27.420673	18.02673	104.842445	28.308306	0.102064	109.746101	28.402391	31.983227	110.455345	28.3553485	16.0426455	110.100723	-83.1966945	20.0108145	99.584167
-25.234371	5.810748	104.199669	-27.474701	17.94202	105.075012	28.379076	0.042877	110.13678	28.405689	31.963762	110.858192	28.3923825	16.0033195	110.497486	-83.3417845	19.8807205	99.652538
-24.810482	4.942111	104.339561	-27.503624	17.823439	105.157265	28.429604	0.027564	110.384605	28.407753	31.938591	111.004326	28.4186785	15.9830775	110.6944655	-83.4259265	19.6638005	99.6200645
-24.446592	4.154932	104.438972	-27.524393	17.736418	105.186859	28.485703	0.012857	110.512314	28.381681	31.919012	110.967636	28.433692	15.9659345	110.739975	-83.482478	19.5069015	99.633743
-23.863853	3.016328	104.477081	-27.545729	17.570313	105.088104	28.531155	-0.003596	110.460831	28.260221	31.899443	110.767075	28.395688	15.9479235	110.613953	-83.487146	19.1927025	99.562255
-23.509672	2.248423	104.417625	-27.574154	17.416025	104.993645	28.544909	-0.064835	110.420097	28.173607	31.826683	110.603317	28.359258	15.880924	110.511707	-83.507566	18.951126	99.475583
-23.228483	1.45865	104.50592	-27.592983	17.249401	104.965256	28.542414	-0.215182	110.415993	28.109459	31.708616	110.531105	28.3259365	15.746717	110.473549	-83.5119025	18.752085	99.456963
-22.902975	0.654107	104.566017	-27.624113	17.040487	104.9795	28.546921	-0.368052	110.431465	28.061979	31.561119	110.496651	28.30445	15.5965335	110.464058	-83.552676	18.4844405	99.494942
-22.657751	-0.091581	104.621574	-27.655209	16.83078	104.995811	28.518824	-0.541791	110.41143	28.008383	31.388596	110.469521	28.2636035	15.4234025	110.4404755	-83.5740215	18.2381575	99.5511465
-22.41795	-0.783933	104.6409	-27.694708	16.606077	104.990601	28.43285	-0.675668	110.333923	27.976561	31.198496	110.39473	28.2047055	15.261414	110.3643265	-83.5941215	17.95074	99.6168755
-22.222313	-1.390011	104.620171	-27.728445	16.429127	104.900047	28.403381	-0.858564	110.20433	27.930466	31.000328	110.21093	28.1669235	15.070882	110.20763	-83.6238135	17.787372	99.592464
-21.914713	-2.309983	104.498383	-27.760872	16.211916	104.729614	28.310793	-1.052461	109.897926	27.863464	30.740892	109.71521	28.0871285	14.8442155	109.806568	-83.6088725	17.5796165	99.65266
-21.743334	-2.851476	104.430687	-27.730474	16.087496	104.591454	28.249363	-1.113904	109.685455	27.7987	30.563948	109.254959	28.0240315	14.725022	109.470207	-83.4849795	17.44997	99.712701
-21.496483	-3.429749	104.490074	-27.69976	15.964514	104.530571	28.234661	-1.208778	109.365295	27.701048	30.409531	108.789146	27.9678545	14.6003765	109.0772205	-83.3673745	17.3286515	99.9839215
-21.269796	-3.983588	104.586853	-27.680079	15.832308	104.554008	28.218279	-1.295888	109.045578	27.669064	30.236843	108.278946	27.9436715	14.4704775	108.662262	-83.3038295	17.1941385	100.445754
-21.105328	-4.491139	104.659821	-27.574099	15.704773	104.638123	28.244417	-1.437942	108.716133	27.649811	30.050522	107.828072	27.947114	14.30629	108.2721025	-83.095312	17.103256	101.0041435
-20.876284	-4.922876	104.75956	-27.502522	15.542042	104.71933	28.225782	-1.519726	108.402756	27.645334	29.827345	107.401863	27.935558	14.1538095	107.9023095	-82.940602	16.9302745	101.5363505
-20.662428	-5.253146	104.824783	-27.385784	15.412466	104.778564	28.245888	-1.725064	108.110069	27.646664	29.607857	107.029869	27.946276	13.9413965	107.569969	-82.717844	16.8835355	101.987159
-20.308895	-5.669455	104.936729	-27.294033	15.192593	104.898788	28.243246	-1.997335	107.751762	27.632734	29.273817	106.590828	27.93799	13.638241	107.171295	-82.526056	16.746945	102.626281
-20.002594	-5.841794	104.976379	-27.264708	15.039703	104.964935	28.242115	-2.194778	107.510391	27.621805	29.08597	106.325111	27.93196	13.445596	106.917751	-82.461376	16.63381	103.012119
-19.659521	-6.00176	104.986931	-27.249035	14.898604	104.988434	28.220419	-2.357769	107.253799	27.610073	28.9083	106.013107	27.915246	13.2752655	106.633453	-82.413316	16.5219425	103.343415
-19.329649	-6.113076	104.972672	-27.21722	14.77349	104.975853	28.184458	-2.484176	107.007339	27.558718	28.733639	105.698051	27.871588	13.1247315	106.352695	-82.306028	16.4222485	103.599011
-18.946125	-6.192489	104.92601	-27.204317	14.648385	104.920052	28.116585	-2.604861	106.808075	27.483828	28.563383	105.429527	27.8002065	12.979261	106.118801	-82.2088405	16.317509	103.721303
-18.541014	-6.220563	104.894783	-27.213911	14.562695	104.884628	28.076385	-2.751651	106.687759	27.440113	28.391972	105.165932	27.758249	12.8201605	105.9268455	-82.186071	16.3052295	103.8424105
-18.196579	-6.131885	104.931892	-27.253618	14.471607	104.821861	28.046871	-2.871572	106.571701	27.399843	28.212643	104.92276	27.723357	12.6705355	105.7472305	-82.230593	16.2726785	103.8964915
-17.517439	-6.006539	104.899681	-27.268591	14.350521	104.631317	27.992599	-3.106103	106.486824	27.339312	27.921629	104.524292	27.6659555	12.407763	105.505558	-82.2031375	16.293279	103.757076
-17.15757	-5.847167	104.853905	-27.307049	14.271797	104.531334	27.978758	-3.249054	106.490234	27.297428	27.71615	104.337608	27.638093	12.233548	105.413921	-82.252191	16.310046	103.648747
-16.713602	-5.578679	104.90152	-27.325302	14.156498	104.477036	28.015551	-3.395473	106.567238	27.24058	27.544516	104.247879	27.6280655	12.0745215	105.4075585	-82.2786695	16.2384745	103.5465135
-16.300783	-5.200503	104.961899	-27.367529	14.015266	104.47879	28.032476	-3.53236	106.702896	27.230566	27.409983	104.267647	27.631521	11.9388115	105.4852715	-82.366579	16.0917205	103.4723085
-15.81046	-4.734861	104.978691	-27.382957	13.873924	104.499519	28.097149	-3.641294	106.883499	27.230253	27.303923	104.358742	27.663701	11.8313145	105.6211205	-82.429615	15.9165335	103.3779175
-15.330519	-4.249384	104.998672	-27.376369	13.733339	104.480873	28.165575	-3.74562	107.085251	27.234283	27.237188	104.522667	27.699929	11.745784	105.803959	-82.452667	15.720894	103.157787
-14.812965	-3.638858	104.948135	-27.422009	13.590349	104.362015	28.212181	-3.803262	107.283165	27.243757	27.197275	104.678879	27.727969	11.6970065	105.981022	-82.571987	15.4836915	102.743008
-14.043929	-2.6885	104.631508	-27.487263	13.431509	104.072586	28.22443	-3.871461	107.415894	27.240801	27.155167	104.858292	27.7326155	11.641853	106.137093	-82.7071415	15.221165	102.008079
-13.538377	-1.937038	104.278603	-27.506697	13.322285	103.71859	28.237167	-3.938867	107.455147	27.252493	27.127916	104.93882	27.74483	11.5945245	106.1969835	-82.758224	15.0500455	101.2401965
-13.089563	-1.059703	103.875374	-27.547894	13.255888	103.311714	28.208702	-4.019905	107.371231	27.286076	27.086575	104.943237	27.747389	11.533335	106.157234	-82.843177	14.978441	100.466194
-12.561949	-0.207195	103.433632	-27.5336	13.179731	102.904976	28.162592	-4.086105	107.177879	27.304623	27.003054	104.878105	27.7336075	11.4584745	106.027992	-82.8008075	14.9009875	99.78196
-12.10167	0.757555	102.983902	-27.539188	13.096373	102.572807	28.111992	-4.17562	106.95871	27.346128	26.898155	104.799019	27.72906	11.3612675	105.8788645	-82.807436	14.8314785	99.2667495
-11.647838	1.796335	102.584694	-27.511015	13.064194	102.278854	28.095943	-4.234666	106.737099	27.380201	26.841917	104.824081	27.738072	11.3036255	105.78059	-82.760102	14.8247625	98.777118
-11.216949	2.950525	102.335999	-27.500816	13.05195	102.086601	28.055054	-4.273491	106.53801	27.455917	26.786915	104.904266	27.7554855	11.256712	105.721138	-82.7571175	14.847188	98.452064
-10.608559	4.66597	102.048508	-27.468277	13.060619	101.95652	28.026712	-4.340004	106.263748	27.494776	26.650726	105.108955	27.760744	11.155361	105.6863515	-82.697298	14.965877	98.2266885
-10.236169	5.868129	101.894714	-27.468246	13.062403	101.943138	27.996021	-4.380665	106.152176	27.524218	26.584349	105.330513	27.7601195	11.101842	105.7413445	-82.6966115	15.022964	98.1449315
-9.93955	7.16471	101.898956	-27.481306	13.074708	101.962662	27.971523	-4.406128	106.061852	27.568609	26.576778	105.618813	27.770066	11.085325	105.8403325	-82.732678	15.064091	98.0849915
-9.635239	8.375193	101.905334	-27.516258	13.080126	102.045013	27.938032	-4.411763	105.97744	27.609587	26.613897	105.926537	27.7738095	11.101067	105.9519885	-82.8063255	15.059185	98.1380375
-9.404675	9.685506	101.918556	-27.546415	13.091043	102.089691	27.900234	-4.376731	105.871132	27.649048	26.666346	106.232437	27.774641	11.1448075	106.0517845	-82.867471	15.0372785	98.1275975
-9.188902	11.011108	101.950302	-27.620455	13.113719	102.100037	27.868874	-4.313793	105.774628	27.675987	26.753765	106.528725	27.7724305	11.219986	106.1516765	-83.0133405	15.007452	98.0483975
-9.006008	12.24651	101.988914	-27.704393	13.121505	102.028152	27.812599	-4.226708	105.650475	27.692636	26.867338	106.793472	27.7526175	11.320315	106.2219735	-83.1614035	14.922695	97.8343305
-8.814823	14.137488	101.927719	-27.853903	13.194686	101.806976	27.732798	-4.026116	105.431786	27.604679	27.043003	107.073357	27.6687385	11.5084435	106.2525715	-83.3765445	14.8809285	97.3613805
-8.750903	15.422353	101.858673	-27.956789	13.266307	101.590393	27.640148	-3.919014	105.306496	27.551041	27.154165	107.196472	27.5955945	11.6175755	106.251484	-83.5091725	14.9150385	96.929302
-8.70749	16.602253	101.834831	-28.047338	13.352917	101.329491	27.58741	-3.794588	105.186584	27.506844	27.262295	107.266983	27.547127	11.7338535	106.2267835	-83.641803	14.9719805	96.4321985
-8.716734	17.708488	101.798233	-28.130356	13.445246	101.094604	27.556669	-3.66592	105.051628	27.455452	27.367548	107.326508	27.5060605	11.850814	106.189068	-83.7667725	15.039678	96.00014
-8.776196	18.812292	101.652992	-28.130224	13.536522	100.837502	27.484079	-3.564413	104.966393	27.393827	27.474743	107.353989	27.438953	11.955165	106.160191	-83.699401	15.117879	95.514813
-8.861162	19.892397	101.564262	-28.189346	13.644464	100.561783	27.464449	-3.479634	104.875481	27.365059	27.545813	107.339333	27.414754	12.0330895	106.107407	-83.793446	15.2558385	95.016159
-8.975906	20.840117	101.466858	-28.151268	13.711548	100.263382	27.457851	-3.416714	104.820572	27.379789	27.599461	107.323517	27.41882	12.0913735	106.0720445	-83.721356	15.3317225	94.4547195
-9.250761	22.127422	101.23954	-28.129248	13.820112	99.840843	27.51545	-3.360759	104.732094	27.41906	27.648062	107.27253	27.467255	12.1436515	106.002312	-83.725751	15.4965725	93.679374
-9.540429	22.922009	101.026047	-28.059227	13.881347	99.55146	27.548292	-3.363077	104.717911	27.474117	27.651552	107.212784	27.5112045	12.1442375	105.9653475	-83.6296585	15.6184565	93.1375725
-9.813607	23.658854	100.787949	-27.928549	13.92801	99.239906	27.650511	-3.352286	104.669609	27.562765	27.659691	107.129883	27.606638	12.1537025	105.899746	-83.463736	15.7023175	92.580066
-10.183386	24.356052	100.533226	-27.781895	14.001544	98.958267	27.750584	-3.338584	104.633476	27.655464	27.690018	106.997559	27.703024	12.175717	105.8155175	-83.266814	15.827371	92.1010165
-10.592137	24.986273	100.293221	-27.628063	14.024329	98.709137	27.888834	-3.324316	104.541061	27.738682	27.729893	106.826271	27.813758	12.2027885	105.683666	-83.069884	15.8458695	91.734608
-11.033319	25.504625	100.085709	-27.490166	14.050786	98.554581	28.043383	-3.323906	104.49749	27.821079	27.760994	106.635628	27.932231	12.218544	105.566559	-82.912563	15.883028	91.542603
-11.609633	25.962084	99.864136	-27.347404	14.060749	98.424583	28.100481	-3.254162	104.493378	27.98027	27.776697	106.425438	28.0403755	12.2612675	105.459408	-82.7351835	15.8602305	91.389758
-12.560921	26.599779	99.537933	-27.186346	14.05388	98.341072	28.26988	-3.181814	104.386261	28.093374	27.81119	106.090179	28.181627	12.314688	105.23822	-82.554319	15.793072	91.443924
-13.263345	26.934008	99.381256	-27.080563	14.032836	98.295959	28.316916	-3.114583	104.326294	28.147379	27.852058	105.837143	28.2321475	12.3687375	105.0817185	-82.3932735	15.6969345	91.5101995
-14.003878	27.228895	99.201866	-27.018108	14.043543	98.279549	28.382053	-3.051917	104.266762	28.187674	27.90786	105.571281	28.2848635	12.4279715	104.9190215	-82.3210795	15.6591145	91.6400765
-14.821889	27.520773	99.006203	-26.960649	14.092091	98.277504	28.410578	-2.947518	104.265442	28.184288	27.969017	105.292931	28.297433	12.5107495	104.7791865	-82.218731	15.6734325	91.7758215
-15.722675	27.749317	98.772469	-26.948782	14.124753	98.281967	28.439871	-2.881457	104.283356	28.149246	28.034439	105.015388	28.2945585	12.576491	104.649372	-82.1921225	15.673015	91.914562
-16.679886	27.918186	98.486916	-26.954401	14.200115	98.295097	28.461802	-2.79284	104.324806	28.114254	28.101873	104.67411	28.288028	12.6545165	104.499458	-82.19683	15.7457135	92.090736
-17.619984	28.134462	98.230812	-26.923233	14.293848	98.29953	28.485909	-2.687702	104.387573	28.059874	28.153002	104.308357	28.2728915	12.73265	104.347965	-82.1193575	15.855046	92.251095
-19.09062	28.411785	97.774963	-26.873589	14.397329	98.29245	28.524967	-2.618647	104.495598	27.989817	28.192648	103.761993	28.257392	12.7870005	104.1287955	-82.00457	16.0076575	92.4561045
-20.208057	28.629648	97.521088	-26.854843	14.470827	98.328148	28.53109	-2.572167	104.598007	27.976089	28.187986	103.475868	28.2535895	12.8079095	104.0369375	-81.9632755	16.1337445	92.6193585
-21.291927	28.777685	97.308525	-26.835228	14.543693	98.385651	28.532917	-2.549005	104.688873	27.964485	28.180075	103.276352	28.248701	12.815535	103.9826125	-81.919157	16.271851	92.7886895
-22.400089	29.036961	97.191551	-26.80225	14.571775	98.498528	28.537127	-2.533088	104.768478	27.966816	28.18132	103.133713	28.2519715	12.824116	103.9510955	-81.8564715	16.319434	93.0459605
-23.545712	29.286358	97.099266	-26.780071	14.636893	98.591888	28.534513	-2.50529	104.833206	28.004683	28.186808	103.007317	28.269598	12.840759	103.9202615	-81.82974	16.433027	93.2635145
-24.76668	29.564381	97.005714	-26.745543	14.69352	98.713486	28.523081	-2.484524	104.853783	28.030989	28.197405	102.865967	28.277035	12.8564405	103.859875	-81.768121	16.5305995	93.567097
-25.967989	29.897362	97.00264	-26.729	14.738734	98.784485	28.558186	-2.497262	104.736916	28.03668	28.21084	102.726921	28.297433	12.856789	103.7319185	-81.755433	16.620679	93.8370515
-27.833281	30.504763	97.196045	-26.720655	14.836926	98.959702	28.504128	-2.398042	104.525169	28.031641	28.302877	102.685905	28.2678845	12.9524175	103.605537	-81.7091945	16.7214345	94.313867
-29.147636	30.939119	97.413666	-26.745564	14.911057	99.100555	28.217358	-2.079529	104.484085	28.017715	28.454712	102.809486	28.1175365	13.1875915	103.6467855	-81.6086645	16.6345225	94.5543245
-30.460278	31.439575	97.782555	-26.798544	14.994049	99.286118	28.706465	-2.177468	104.006874	27.973679	28.676834	103.02095	28.340072	13.249683	103.513912	-81.93716	16.738415	95.058324
-31.794691	31.92935	98.199814	-26.886982	15.122278	99.441765	28.362617	-1.799419	103.885635	27.922815	28.929462	103.267441	28.142716	13.5650215	103.576538	-81.91668	16.6795345	95.306992
-33.201939	32.422073	98.565346	-26.974398	15.272824	99.595375	28.689486	-1.582563	103.481438	27.856615	29.258013	103.598618	28.2730505	13.837725	103.540028	-82.2218465	16.707923	95.650722
-34.590294	32.911045	99.015251	-27.059978	15.441418	99.726501	28.540722	-1.304354	103.24968	27.790815	29.559597	103.93766	28.1657685	14.1276215	103.59367	-82.2857245	16.7552145	95.859332
-36.042301	33.385853	99.462791	-27.125183	15.59408	99.865761	28.227985	-0.869611	103.095314	27.746614	29.865921	104.280701	27.9872995	14.498155	103.6880075	-82.2376655	16.690005	96.0435145
-38.193043	34.012817	100.124359	-27.171764	15.889764	100.063667	28.391991	-0.463104	102.441803	27.720043	30.241156	104.786697	28.056017	14.889026	103.61425	-82.399545	16.890502	96.513084
-39.568047	34.344563	100.706566	-27.158474	16.10465	100.197365	28.002865	0.046193	102.153397	27.746525	30.447309	105.013062	27.874695	15.246751	103.5832295	-82.191643	16.962549	96.8115005
-40.95916	34.59185	101.307404	-27.129412	16.34934	100.321434	27.987061	0.375445	101.635155	27.821833	30.661491	105.157707	27.904447	15.518468	103.396431	-82.163271	17.180212	97.246437
-42.368149	34.782345	101.819626	-27.077686	16.654739	100.443146	27.958122	0.765475	101.115181	27.933491	30.931944	105.154129	27.9458065	15.8487095	103.134655	-82.1011785	17.4607685	97.751637
-43.648041	34.847763	102.33754	-26.892513	17.018198	100.619957	27.953785	1.178739	100.608894	28.025028	31.235016	105.123184	27.9894065	16.2068775	102.866039	-81.7744325	17.8295185	98.373875
-44.944839	34.799931	102.946259	-26.778429	17.418272	100.90519	27.979788	1.622081	100.203003	28.142902	31.60553	105.02858	28.061345	16.6138055	102.6157915	-81.618203	18.2227385	99.1945885
-46.284023	34.618301	103.539642	-26.60729	17.784081	101.236832	28.02557	2.039065	99.881989	28.266012	31.96686	104.916382	28.145791	17.0029625	102.3991855	-81.360371	18.5651995	100.0744785
-48.0429	34.088032	104.563248	-26.347807	18.376484	102.001022	28.096878	2.603406	99.577248	28.412415	32.499039	104.682625	28.2546465	17.5512225	102.1299365	-80.9502605	19.2017455	101.8721075
-49.190968	33.540195	105.406334	-26.182688	18.75843	102.666367	28.157837	2.886859	99.516136	28.842541	32.652794	104.338493	28.500189	17.7698265	101.9273145	-80.865565	19.7470335	103.4054195
-50.229061	32.881813	106.063095	-26.039543	19.099739	103.306534	28.193781	3.067535	99.534576	28.596359	33.02895	104.419243	28.39507	18.0482425	101.9769095	-80.474156	20.1512355	104.6361585
-51.237404	32.058437	106.686768	-25.962881	19.351143	103.86087	28.195385	3.196354	99.644211	28.676182	33.185055	104.276299	28.4357835	18.1907045	101.960255	-80.3615455	20.5115815	105.761485
-52.166294	31.171734	107.208038	-25.88818	19.566139	104.311905	28.19529	3.266042	99.707619	28.706419	33.276947	104.061363	28.4508545	18.2714945	101.884491	-80.2272145	20.8607835	106.739319
-53.041416	30.111507	107.658447	-25.778242	19.743942	104.720627	28.169712	3.349034	99.695496	28.680962	33.385284	103.697899	28.425337	18.367159	101.6966975	-79.981821	21.120725	107.7445565
-53.830444	28.912085	108.108841	-25.69327	19.876795	105.097458	28.138697	3.469882	99.626511	28.643967	33.462887	103.265404	28.391332	18.4663845	101.4459575	-79.777872	21.2872055	108.7489585
-54.722595	27.006865	108.761909	-25.604504	20.115366	105.53495	28.086052	3.635043	99.473755	28.480598	33.644329	102.464783	28.283325	18.639686	100.969269	-79.492333	21.591046	110.100631
-55.173988	25.618168	109.321594	-25.501457	20.262533	105.82383	28.008101	3.773592	99.307755	28.315302	33.717907	101.790176	28.1617015	18.7457495	100.5489655	-79.1646155	21.7793165	111.0986945
-55.506687	24.139193	109.81237	-25.453409	20.436775	106.085114	27.931601	3.935378	99.158195	28.128401	33.802883	101.12381	28.030001	18.8691305	100.1410025	-78.936819	22.0044195	112.0292255
-55.659454	22.68395	110.357597	-25.401533	20.550064	106.396782	27.880733	4.042891	99.076385	27.888416	33.875793	100.495842	27.8845745	18.959342	99.7861135	-78.6876405	22.140786	113.0074505
-55.598145	21.167147	111.064102	-25.365141	20.704227	106.735054	27.792442	4.119852	98.984703	27.672873	33.893623	99.917206	27.7326575	19.0067375	99.4509545	-78.4629395	22.4017165	114.0191535
-55.473717	19.616512	111.739883	-25.278854	20.799259	107.084442	27.679296	4.179933	98.914215	27.433872	33.884903	99.368568	27.556584	19.032418	99.1413915	-78.114292	22.5661	115.0274925
-55.168175	18.162247	112.389626	-25.265163	20.880524	107.388916	27.602314	4.214115	98.894951	27.206118	33.869675	98.896149	27.404216	19.041895	98.89555	-77.934542	22.719153	115.882282
-54.384277	15.854748	112.93087	-25.222155	20.983307	107.800659	27.512949	4.224657	99.050369	26.950375	33.809807	98.4692	27.231662	19.017232	98.7597845	-77.675972	22.949382	116.8415335
-53.706245	14.414029	113.126198	-25.255161	21.009071	107.967934	27.483637	4.220725	99.28241	26.863178	33.795036	98.412636	27.1734075	19.0078805	98.847523	-77.6837295	23.0102615	117.088345
-52.843136	12.904644	113.150978	-25.361425	20.94874	108.129097	27.486015	4.190781	99.608124	26.789707	33.803516	98.545509	27.137861	18.9971485	99.0768165	-77.860711	22.9003315	117.1813775
-51.85508	11.476347	112.918541	-25.491915	20.871059	108.225922	27.526089	4.145104	99.987961	26.749765	33.841209	98.860779	27.137927	18.9931565	99.42437	-78.121757	22.7489615	117.027474
-50.772202	10.072217	112.528633	-25.649687	20.743977	108.186958	27.565411	4.093692	100.411438	26.746279	33.909023	99.351448	27.155845	19.0013575	99.881443	-78.455219	22.4865965	116.492473
-49.524605	8.661626	111.900803	-25.844955	20.549511	108.112465	27.57329	4.000274	100.858665	26.801846	33.970226	99.922874	27.187568	18.98525	100.3907695	-78.877478	22.113772	115.8341605
-48.209892	7.372922	111.288879	-26.065605	20.35253	107.974518	27.552546	3.87095	101.292801	26.827898	33.93502	100.590149	27.190222	18.902985	100.941475	-79.321432	21.802075	115.007561
-45.8494	5.461459	110.278809	-26.450548	20.023539	107.83416	27.526358	3.608386	101.972221	26.892611	33.969181	101.60379	27.2094845	18.7887835	101.7880055	-80.1105805	21.2582945	113.8803145
-44.161015	4.279331	109.672951	-26.677975	19.781662	107.741753	27.538876	3.364412	102.452171	26.960989	33.851902	102.233864	27.2499325	18.608157	102.3430175	-80.6058825	20.955167	113.1404885
-42.32703	3.136051	109.061752	-26.904381	19.575636	107.689301	27.510525	3.125979	103.000557	26.969507	33.742107	102.956215	27.240016	18.434043	102.978386	-81.048778	20.717229	112.400216
-40.346794	2.050998	108.53212	-27.136961	19.394791	107.629051	27.544609	2.888866	103.562225	27.015472	33.582333	103.656975	27.2800405	18.2355995	103.6096	-81.5539625	20.5539825	111.648502
-38.325237	1.030385	107.968544	-27.29702	19.21579	107.599236	27.597475	2.671396	104.124031	27.088278	33.4258	104.35611	27.3428765	18.048598	104.2400705	-81.9369165	20.382982	110.9584015
-36.115368	0.036672	107.571861	-27.384272	19.071964	107.581306	27.638519	2.501256	104.726616	27.1866	33.295147	105.028427	27.4125595	17.8982015	104.8775215	-82.1811035	20.2457265	110.2850905
-33.8512	-0.901803	107.322479	-27.433666	18.941814	107.648048	27.814697	2.338173	105.305992	27.325106	33.215881	105.66909	27.5699015	17.777027	105.487541	-82.4372335	20.106601	109.808555
-30.188274	-2.196015	107.210014	-27.345657	18.845385	107.785988	28.176239	2.208468	106.374397	27.596674	33.166813	106.625877	27.8864565	17.6876405	106.500137	-82.5777705	20.0031295	109.071839
